# Supplementary material for: Distinct elongation stalls during translation are linked with distinct pathways for mRNA degradation
Source: eLife. 2022 Jul 27;11:e76038. doi: 10.7554/eLife.76038 (PMC9352352; doi:10.7554/eLife.76038)
Supplement: Figure 1—source data 1. [file elife-76038-fig1-data1.zip]

Archive with 7 entries (6 files):
- 1D_northern_blot_images/
- 1D_northern_blot_images/raw_image_gfp_reps_1-2.gel
- 1D_northern_blot_images/raw_image_gfp_rep_3.gel
- 1D_northern_blot_images/raw_image_rfp_reps_1-3.gel
- 1D_northern_blot_images/annotated_gfp_reps_1-2.tif
- 1D_northern_blot_images/annotated_gfp_rep_3.tif
- 1D_northern_blot_images/annotated_rfp_reps_1-3.tif
