# Supplementary material for: Distinct elongation stalls during translation are linked with distinct pathways for mRNA degradation
Source: eLife. 2022 Jul 27;11:e76038. doi: 10.7554/eLife.76038 (PMC9352352; doi:10.7554/eLife.76038)
Supplement: Figure 1—source data 2. [file elife-76038-fig1-data2.zip]

Archive with 62 entries (61 files):
- 1C_flow_cytometry_data/
- __MACOSX/._1C_flow_cytometry_data
- 1C_flow_cytometry_data/list_mode_data.WT_CGA_2.CSV
- __MACOSX/1C_flow_cytometry_data/._list_mode_data.WT_CGA_2.CSV
- 1C_flow_cytometry_data/list_mode_data.SYH1_OPT_1.CSV
- __MACOSX/1C_flow_cytometry_data/._list_mode_data.SYH1_OPT_1.CSV
- 1C_flow_cytometry_data/list_mode_data.WT_CGA_3.CSV
- __MACOSX/1C_flow_cytometry_data/._list_mode_data.WT_CGA_3.CSV
- 1C_flow_cytometry_data/list_mode_data.WT_CGA_1.CSV
- __MACOSX/1C_flow_cytometry_data/._list_mode_data.WT_CGA_1.CSV
- 1C_flow_cytometry_data/list_mode_data.SYH1_OPT_2.CSV
- __MACOSX/1C_flow_cytometry_data/._list_mode_data.SYH1_OPT_2.CSV
- 1C_flow_cytometry_data/list_mode_data.SYH1_OPT_3.CSV
- __MACOSX/1C_flow_cytometry_data/._list_mode_data.SYH1_OPT_3.CSV
- 1C_flow_cytometry_data/list_mode_data.SLH1_OPT_1.CSV
- __MACOSX/1C_flow_cytometry_data/._list_mode_data.SLH1_OPT_1.CSV
- 1C_flow_cytometry_data/list_mode_data.SLH1_OPT_2.CSV
- __MACOSX/1C_flow_cytometry_data/._list_mode_data.SLH1_OPT_2.CSV
- 1C_flow_cytometry_data/list_mode_data.SLH1_OPT_3.CSV
- __MACOSX/1C_flow_cytometry_data/._list_mode_data.SLH1_OPT_3.CSV
- 1C_flow_cytometry_data/list_mode_data.SKI2_CGA_2.CSV
- __MACOSX/1C_flow_cytometry_data/._list_mode_data.SKI2_CGA_2.CSV
- 1C_flow_cytometry_data/list_mode_data.HEL2_CGA_3.CSV
- __MACOSX/1C_flow_cytometry_data/._list_mode_data.HEL2_CGA_3.CSV
- 1C_flow_cytometry_data/list_mode_data.SKI2_CGA_3.CSV
- __MACOSX/1C_flow_cytometry_data/._list_mode_data.SKI2_CGA_3.CSV
- 1C_flow_cytometry_data/list_mode_data.HEL2_CGA_2.CSV
- __MACOSX/1C_flow_cytometry_data/._list_mode_data.HEL2_CGA_2.CSV
- 1C_flow_cytometry_data/list_mode_data.SKI2_CGA_1.CSV
- __MACOSX/1C_flow_cytometry_data/._list_mode_data.SKI2_CGA_1.CSV
- 1C_flow_cytometry_data/list_mode_data.HEL2_CGA_1.CSV
- __MACOSX/1C_flow_cytometry_data/._list_mode_data.HEL2_CGA_1.CSV
- 1C_flow_cytometry_data/list_mode_data.WT_OPT_3.CSV
- __MACOSX/1C_flow_cytometry_data/._list_mode_data.WT_OPT_3.CSV
- 1C_flow_cytometry_data/list_mode_data.WT_OPT_2.CSV
- __MACOSX/1C_flow_cytometry_data/._list_mode_data.WT_OPT_2.CSV
- 1C_flow_cytometry_data/list_mode_data.SYH1_CGA_1.CSV
- __MACOSX/1C_flow_cytometry_data/._list_mode_data.SYH1_CGA_1.CSV
- 1C_flow_cytometry_data/list_mode_data.SYH1_CGA_3.CSV
- __MACOSX/1C_flow_cytometry_data/._list_mode_data.SYH1_CGA_3.CSV
- 1C_flow_cytometry_data/list_mode_data.WT_OPT_1.CSV
- __MACOSX/1C_flow_cytometry_data/._list_mode_data.WT_OPT_1.CSV
- 1C_flow_cytometry_data/list_mode_data.SYH1_CGA_2.CSV
- __MACOSX/1C_flow_cytometry_data/._list_mode_data.SYH1_CGA_2.CSV
- 1C_flow_cytometry_data/list_mode_data.SKI2_OPT_3.CSV
- __MACOSX/1C_flow_cytometry_data/._list_mode_data.SKI2_OPT_3.CSV
- 1C_flow_cytometry_data/list_mode_data.HEL2_OPT_2.CSV
- __MACOSX/1C_flow_cytometry_data/._list_mode_data.HEL2_OPT_2.CSV
- 1C_flow_cytometry_data/list_mode_data.SKI2_OPT_2.CSV
- __MACOSX/1C_flow_cytometry_data/._list_mode_data.SKI2_OPT_2.CSV
- 1C_flow_cytometry_data/list_mode_data.HEL2_OPT_3.CSV
- __MACOSX/1C_flow_cytometry_data/._list_mode_data.HEL2_OPT_3.CSV
- 1C_flow_cytometry_data/list_mode_data.HEL2_OPT_1.CSV
- __MACOSX/1C_flow_cytometry_data/._list_mode_data.HEL2_OPT_1.CSV
- 1C_flow_cytometry_data/list_mode_data.SKI2_OPT_1.CSV
- __MACOSX/1C_flow_cytometry_data/._list_mode_data.SKI2_OPT_1.CSV
- 1C_flow_cytometry_data/list_mode_data.SLH1_CGA_1.CSV
- __MACOSX/1C_flow_cytometry_data/._list_mode_data.SLH1_CGA_1.CSV
- 1C_flow_cytometry_data/list_mode_data.SLH1_CGA_3.CSV
- __MACOSX/1C_flow_cytometry_data/._list_mode_data.SLH1_CGA_3.CSV
- 1C_flow_cytometry_data/list_mode_data.SLH1_CGA_2.CSV
- __MACOSX/1C_flow_cytometry_data/._list_mode_data.SLH1_CGA_2.CSV
