# Supplementary material for: Distinct elongation stalls during translation are linked with distinct pathways for mRNA degradation
Source: eLife. 2022 Jul 27;11:e76038. doi: 10.7554/eLife.76038 (PMC9352352; doi:10.7554/eLife.76038)
Supplement: Figure 1—source data 2. [file elife-76038-fig1-data2.zip › 1C_flow_cytometry_data/list_mode_data.WT_CGA_2.CSV]

FSC-HLin	SSC-HLin	BLU-V-HLin	GRN-V-HLin	YEL-V-HLin	ORG-V-HLin	GRN-B-HLin	YEL-B-HLin	RED-B-HLin	NIR-B-HLin	YEL-G-HLin	ORG-G-HLin	RED-G-HLin	NIR-G-HLin	BLU-V-ALin	BLU-V-W	FSC-HLog	SSC-HLog	BLU-V-HLog	GRN-V-HLog	YEL-V-HLog	ORG-V-HLog	GRN-B-HLog	YEL-B-HLog	RED-B-HLog	NIR-B-HLog	YEL-G-HLog	ORG-G-HLog	RED-G-HLog	NIR-G-HLog	BLU-V-ALog	BLU-V-WLog	TIME		P01.R1
5814.975098	715.433533	2.340558	3.601807	662.149658	37615.968750	108.260818	80.238884	67.746658	30.677032	22.206003	101.979240	145.953354	85.311630	0.600848	0.000000	3.764548	2.854569	0.369319	0.556520	2.820956	4.575372	2.034471	1.904385	1.830888	1.486813	1.346470	2.008512	2.164214	1.931008	0.000000	0.000000	10.000000		1
8625.938477	4023.687012	3.845422	6.371004	2510.983643	57376.332031	402.279877	268.331512	126.658401	47.224377	37.945404	170.438248	266.632385	99.018852	0.205060	0.000000	3.935806	3.604624	0.584944	0.804208	3.399844	4.758733	2.604528	2.428672	2.102634	1.674166	1.579159	2.231567	2.425913	1.995718	0.000000	0.000000	54.000000		1
10286.313477	1434.086548	2.544085	3.311935	2260.769043	54439.113281	385.723297	237.491058	115.023453	38.984627	31.987621	151.254303	207.341339	142.459473	0.762344	99998.000000	4.012260	3.156575	0.405532	0.520082	3.354256	4.735911	2.586276	2.375647	2.060786	1.590893	1.504982	2.179708	2.316686	2.153691	0.000000	4.999991	78.000000		1
16583.955078	4352.943848	2.895631	5.637074	4440.361816	91699.460938	690.325745	456.664703	240.500778	131.576965	90.825356	419.477905	572.351135	343.639526	2.958958	0.000000	4.219688	3.638783	0.461743	0.751054	3.647418	4.962367	2.839054	2.659597	2.381116	2.119180	1.958207	2.622709	2.757663	2.536103	0.471139	0.000000	137.000000		1
33333.953125	8935.166992	3.481541	5.714168	8076.244141	99998.000000	1315.621582	835.927551	383.330322	175.048431	165.115707	772.285339	1060.892456	553.555786	2.157557	99998.000000	4.522887	3.951103	0.541772	0.756953	3.907209	4.999991	3.119131	2.922169	2.583573	2.243158	2.217788	2.887778	3.025671	2.743161	0.333962	4.999991	225.000000		1
15928.454102	4817.866699	2.174036	2.041435	3475.589355	78840.742188	543.638489	365.201019	144.272720	101.158966	58.159313	254.029144	337.786560	251.654663	2.061471	0.000000	4.202174	3.682855	0.337267	0.309936	3.541028	4.896751	2.735310	2.562532	2.159184	2.005004	1.764619	2.404884	2.528642	2.400805	0.314177	0.000000	275.000000		1
14745.063477	2798.591553	2.981975	4.505342	3369.465576	74087.984375	521.509583	346.713989	170.607849	38.414135	49.441582	255.682037	351.552399	165.720123	0.099916	0.000000	4.168647	3.446939	0.474504	0.653728	3.527561	4.869748	2.717262	2.539971	2.231999	1.584491	1.694092	2.407700	2.545990	2.219375	0.000000	0.000000	322.000000		1
12636.415039	6540.437012	2.106194	4.255559	5785.778320	99998.000000	914.161987	585.891846	292.461792	162.574707	109.867447	460.143158	619.732788	379.099426	2.000082	0.000000	4.101624	3.815607	0.323498	0.628957	3.762362	4.999991	2.961023	2.767817	2.466069	2.211053	2.040869	2.662893	2.792204	2.578753	0.301048	0.000000	355.000000		1
10172.396484	2046.899414	2.226459	3.965688	2110.418213	50946.230469	329.639343	214.110153	104.868706	52.620918	35.635685	157.600632	212.716293	178.218521	2.642206	99998.000000	4.007423	3.311096	0.347615	0.598319	3.324368	4.707112	2.518039	2.330637	2.020646	1.721158	1.551885	2.197558	2.327801	2.250953	0.421967	4.999991	394.000000		1
18184.404297	2387.674072	2.590341	2.300469	4028.263184	93276.007812	641.784607	406.714294	180.491226	104.353722	67.290260	327.644165	436.947266	301.999786	2.741654	99998.000000	4.259699	3.377975	0.413357	0.361816	3.605118	4.969770	2.807389	2.609289	2.256456	2.018508	1.827952	2.515403	2.640429	2.480007	0.438013	4.999991	419.000000		1
18443.748047	5312.313477	2.494745	3.416783	4753.607910	99998.000000	752.475403	488.883606	235.230682	95.891937	78.795692	400.898376	518.869873	351.367371	2.691237	0.000000	4.265849	3.725284	0.397026	0.533617	3.677023	4.999991	2.876492	2.689205	2.371494	1.981782	1.896502	2.603034	2.715059	2.545761	0.429952	0.000000	549.000000		1
7887.436035	3201.102783	1.378431	1.514116	0.000000	5153.525879	0.000000	0.000000	0.000000	25.252737	0.000000	0.000000	0.000000	4.998741	0.409772	0.000000	3.896936	3.505300	0.139385	0.180159	0.000000	3.712105	0.000000	0.000000	0.000000	1.402308	0.000000	0.000000	0.000000	0.698861	0.000000	0.000000	574.000000		1
20317.990234	3840.019531	2.519415	4.958652	4747.736328	99998.000000	783.463928	497.641418	240.929428	111.298302	68.804382	354.050201	456.473511	295.132294	1.217961	0.000000	4.307881	3.584333	0.401300	0.695364	3.676486	4.999991	2.894019	2.696917	2.381890	2.046489	1.837616	2.549065	2.659415	2.470017	0.085634	0.000000	622.000000		1
8135.205078	3571.589355	2.096942	2.997394	1946.369507	50156.300781	328.822144	210.816711	133.254517	33.862534	35.425991	144.661270	217.027359	115.720383	1.080333	0.000000	3.910368	3.552861	0.321587	0.476744	3.289225	4.700325	2.516961	2.323905	2.124682	1.529719	1.549322	2.160352	2.336514	2.063410	0.033558	0.000000	684.000000		1
17934.451172	4875.637695	2.581089	3.712821	4064.447754	90090.367188	660.068115	425.617615	259.755646	131.774323	67.339600	339.565887	471.775024	272.139954	1.831413	0.000000	4.253688	3.688031	0.411803	0.569704	3.609002	4.954679	2.819589	2.629019	2.414565	2.119831	1.828271	2.530924	2.673735	2.434792	0.262786	0.000000	721.000000		1
17572.925781	2480.479248	2.368311	2.639680	2934.128174	65047.890625	458.138733	305.361053	122.344254	63.370831	40.810200	201.997223	312.897705	113.311981	1.432535	99998.000000	4.244844	3.394536	0.374439	0.421551	3.467479	4.813233	2.660997	2.484814	2.087584	1.801889	1.610769	2.305345	2.495402	2.054276	0.156105	4.999991	749.000000		1
9399.784180	2568.964111	2.833956	3.129995	2363.297119	61803.675781	376.885284	243.347076	134.410919	64.758514	32.959000	179.097382	251.799606	139.989410	1.566558	0.000000	3.973118	3.409758	0.452393	0.495544	3.373518	4.791014	2.576209	2.386226	2.128435	1.811297	1.517974	2.253089	2.401055	2.146095	0.194946	0.000000	787.000000		1
6702.031250	1283.701904	2.075356	3.059069	1054.468994	30159.007812	156.253036	119.427032	72.523369	23.766375	19.069841	65.547951	124.216080	43.471466	0.028024	0.000000	3.826206	3.108464	0.317093	0.485589	3.023034	4.479417	2.193829	2.077103	1.860478	1.375963	1.280347	1.816559	2.094178	1.638204	0.000000	0.000000	943.000000		1
9191.607422	1792.867188	1.890332	2.405316	2162.558105	59196.023438	352.650208	229.251312	119.377693	80.436241	44.627869	231.446930	325.516388	177.925552	2.068657	99998.000000	3.963392	3.253548	0.276538	0.381172	3.334968	4.772293	2.547344	2.360312	2.076923	1.905452	1.649606	2.364451	2.512573	2.250238	0.315688	4.999991	976.000000		1
5767.020020	3058.498291	3.040566	3.907097	2184.190674	48078.941406	354.420258	230.235016	125.424904	64.493309	21.163698	140.038742	202.317932	142.613663	0.451757	99998.000000	3.760952	3.485508	0.482955	0.591854	3.339291	4.681955	2.549519	2.362171	2.098384	1.809515	1.325592	2.146248	2.306034	2.154161	0.000000	4.999991	1009.000000		1
7928.896973	2095.005859	2.365228	4.005776	3298.940430	70806.726562	542.201477	348.653656	154.637161	97.517067	54.270718	214.837906	325.883331	174.302170	0.825253	0.000000	3.899213	3.321185	0.373873	0.602687	3.518374	4.850074	2.734161	2.542394	2.189314	1.989081	1.734566	2.332111	2.513062	2.241303	0.000000	0.000000	1071.000000		1
26096.771484	5467.894531	2.960389	4.804465	4992.061035	99998.000000	763.660156	513.257507	261.507202	63.753216	101.470421	422.836090	585.913452	350.846222	1.608892	99998.000000	4.416587	3.737820	0.471349	0.681645	3.698280	4.999991	2.882900	2.710335	2.417484	1.804502	2.006340	2.626172	2.767833	2.545117	0.206527	4.999991	1140.000000		1
5286.431641	802.228455	3.185502	1.822490	798.490967	26046.873047	133.504303	82.860062	45.978546	27.494616	8.921256	46.573708	36.381950	53.435024	1.137870	0.000000	3.723163	2.904298	0.503178	0.260665	2.902270	4.415756	2.125495	1.918345	1.662555	1.439248	0.950426	1.668141	1.560886	1.727826	0.056093	0.000000	1154.000000		1
6313.017578	984.656311	2.217208	3.244093	991.903076	29536.457031	137.553253	98.802986	45.367966	35.907055	7.043259	36.887684	59.630257	21.250044	0.560207	0.000000	3.800237	2.993285	0.345806	0.511093	2.996469	4.470358	2.138471	1.994770	1.656749	1.555180	0.847774	1.566881	1.775467	1.327360	0.000000	0.000000	1167.000000		1
22184.166016	5036.716797	2.112361	5.581567	3842.190430	89487.695312	619.954834	405.783020	204.408707	148.540619	87.328400	408.003296	489.586700	318.846252	2.359153	0.000000	4.346043	3.702147	0.324768	0.746756	3.584579	4.951763	2.792360	2.608294	2.310499	2.171845	1.941156	2.610664	2.689830	2.503581	0.372756	0.000000	1245.000000		1
2297.101562	0.000000	2.183287	1.640549	823.475403	27605.804688	104.205696	88.293610	69.926857	24.700747	8.091730	49.457001	123.220032	34.170910	0.729811	99998.000000	3.361180	0.000000	0.339111	0.214989	2.915651	4.441000	2.017891	1.945929	1.844644	1.392710	0.908041	1.694228	2.090681	1.533657	0.000000	4.999991	1274.000000		0
13685.148438	2333.526855	2.685936	3.410615	3039.160156	68851.710938	474.217346	312.398163	157.591385	71.197357	53.509033	219.219910	272.368134	190.457870	0.418990	0.000000	4.136250	3.368013	0.429096	0.532833	3.482754	4.837915	2.675977	2.494709	2.197532	1.852464	1.728427	2.340880	2.435156	2.279799	0.000000	0.000000	1305.000000		1
10144.442383	1658.138672	3.530881	6.148975	2312.859619	64157.746094	373.351349	246.933472	141.707047	67.638725	52.269371	275.368622	364.485596	233.297165	1.093983	0.000000	4.006228	3.219621	0.547883	0.788803	3.364149	4.807249	2.572118	2.392580	2.151392	1.830195	1.718247	2.439914	2.561680	2.367909	0.039011	0.000000	1337.000000		1
19076.328125	2932.194580	3.419866	3.854673	2897.891113	68111.585938	475.382996	306.736420	172.670868	95.580482	67.379692	310.415314	423.804382	229.837219	0.903737	0.000000	4.280495	3.467193	0.534009	0.585988	3.462082	4.833221	2.677044	2.486765	2.237219	1.980369	1.828529	2.491943	2.627166	2.361420	0.000000	0.000000	1387.000000		1
8135.688965	2854.277832	1.409269	3.820752	1724.025879	43875.933594	290.278503	190.297516	114.900108	46.724808	33.708347	121.693581	145.089905	93.039482	1.443212	0.000000	3.910394	3.455496	0.148994	0.582149	3.236544	4.642226	2.462815	2.279433	2.060320	1.669548	1.527737	2.085268	2.161637	1.968667	0.159330	0.000000	1439.000000		1
9324.097656	621.293152	2.402232	2.584173	1540.275024	44659.097656	252.092560	167.126312	109.435722	55.168087	13.010294	106.459915	133.470383	95.247437	1.441733	0.000000	3.969607	2.793297	0.380615	0.412322	3.187598	4.649910	2.401560	2.223045	2.039159	1.741688	1.114287	2.027186	2.125385	1.978853	0.158885	0.000000	1464.000000		1
2976.023682	1008.086548	2.272716	1.905751	383.573914	19769.945312	60.795910	51.227070	18.847811	29.727242	6.793477	19.214777	27.025887	37.229977	0.563276	99998.000000	3.473636	3.003498	0.356545	0.280066	2.583849	4.296005	1.783874	1.709499	1.275261	1.473155	0.832092	1.283635	1.431780	1.570893	0.000000	4.999991	1509.000000		1
11604.861328	2220.544678	3.333522	5.143676	3344.700195	83519.476562	536.804932	350.417572	196.905975	81.546387	69.575317	343.312622	427.014557	318.325104	1.112363	99998.000000	4.064640	3.346460	0.522903	0.711274	3.524357	4.921788	2.729816	2.544586	2.294259	1.911405	1.842455	2.535690	2.630443	2.502871	0.046246	4.999991	1568.000000		1
8635.590820	2486.400146	3.142330	2.565671	2611.917480	60663.550781	420.322845	274.489746	106.410576	51.769806	33.606586	167.215729	204.223679	96.462433	0.823231	99998.000000	3.936292	3.395571	0.497252	0.409201	3.416960	4.782928	2.623583	2.438526	2.026985	1.714077	1.526424	2.223277	2.310106	1.984358	0.000000	4.999991	1600.000000		1
10179.532227	2033.623901	2.528666	2.368311	1988.413208	51827.769531	318.281921	207.594208	106.025108	55.843426	24.040827	118.995308	191.043777	126.753998	1.438109	0.000000	4.007728	3.308271	0.402891	0.374439	3.298507	4.714562	2.502812	2.317215	2.025409	1.746972	1.380949	2.075530	2.281133	2.102962	0.157792	0.000000	1627.000000		1
9220.656250	2727.095215	1.640549	4.631775	4320.645020	99998.000000	656.774658	437.860077	233.608627	100.788918	99.028099	419.169525	558.502075	295.971069	2.657815	0.000000	3.964762	3.435700	0.214989	0.665747	3.635549	4.999991	2.817416	2.641335	2.368489	2.003413	1.995758	2.622390	2.747025	2.471249	0.424525	0.000000	1678.000000		1
8469.007812	1622.367310	5.023410	5.007992	1249.395264	38660.554688	182.742355	117.286919	52.972466	38.700920	9.948141	50.647324	88.176422	103.875740	0.725661	0.000000	3.927833	3.210149	0.700999	0.699664	3.096700	4.587268	2.261839	2.069250	1.724050	1.587721	0.997742	1.704556	1.945352	2.016514	0.000000	0.000000	1709.000000		1
13305.857422	1500.029175	2.914133	2.781532	2706.517334	87037.937500	464.747192	290.898315	189.711609	99.993309	75.641029	333.460083	436.194855	254.719910	1.724705	99998.000000	4.124043	3.176100	0.464509	0.444284	3.432411	4.939709	2.667217	2.463741	2.278094	1.999971	1.878757	2.523044	2.639681	2.406063	0.236715	4.999991	1774.000000		1
9631.465820	2108.315186	1.754647	2.750695	1516.077026	39627.121094	258.121277	166.777847	75.625610	35.385902	24.830265	110.086388	182.282883	107.048904	0.369189	0.000000	3.983692	3.323936	0.244190	0.439442	3.180721	4.597992	2.411824	2.222138	1.878669	1.548830	1.394981	2.041734	2.260746	2.029582	0.000000	0.000000	1819.000000		1
16640.453125	3399.683105	3.031315	4.107540	4927.851562	99998.000000	791.839355	510.873749	229.834137	71.172691	82.354324	374.230194	526.129028	274.465088	1.518835	0.000000	4.221165	3.531438	0.481631	0.613582	3.692658	4.999991	2.898637	2.708314	2.361414	1.852313	1.915686	2.573139	2.721092	2.438487	0.181511	0.000000	1877.000000		1
7093.345215	438.094421	3.336605	5.822099	654.421814	27118.148438	93.400276	80.750786	46.922169	43.098331	29.628561	82.829224	113.666611	87.892723	2.632177	99998.000000	3.850851	2.641568	0.523305	0.765080	2.815858	4.433260	1.970348	1.907147	1.671378	1.634460	1.471711	1.918184	2.055633	1.943953	0.420315	4.999991	1965.000000		1
16772.322266	3750.754639	2.932636	5.603153	3427.551025	80236.031250	554.431580	358.237946	212.876648	77.500519	66.358971	349.862488	457.577484	217.949402	0.608194	0.000000	4.224593	3.574119	0.467258	0.748433	3.534984	4.904369	2.743848	2.554172	2.328128	1.889305	1.821900	2.543897	2.660465	2.338356	0.000000	0.000000	1989.000000		1
6483.456055	2356.179932	1.168737	3.188586	2174.516846	48386.039062	316.740051	234.968552	102.410965	53.493614	30.982323	117.804985	138.083649	123.090515	0.768443	99998.000000	3.811807	3.372208	0.067717	0.503598	3.337363	4.684720	2.500703	2.371010	2.010346	1.728302	1.491114	2.071164	2.140142	2.090225	0.000000	4.999991	2033.000000		1
21286.757812	4864.832031	3.308852	5.291696	7245.012695	99998.000000	1200.163330	750.656006	418.034698	229.356155	160.036789	775.723755	1013.233276	562.307434	1.271591	0.000000	4.328110	3.687068	0.519677	0.723595	3.860039	4.999991	3.079240	2.875441	2.621212	2.360510	2.204220	2.889707	3.005709	2.749974	0.104348	0.000000	2089.000000		1
11875.243164	2330.914795	2.571838	4.215471	2318.123535	56695.226562	356.899597	237.068588	134.839554	57.514812	50.779926	210.230804	295.724365	156.940720	1.680209	99998.000000	4.074643	3.367526	0.410244	0.624846	3.365137	4.753547	2.552546	2.374874	2.129817	1.759780	1.705692	2.322696	2.470887	2.195736	0.225363	4.999991	2123.000000		1
15606.617188	2498.482178	2.355976	3.823836	2659.175781	63520.417969	447.262390	282.476624	141.947571	82.971077	53.916088	219.673218	317.042267	224.573273	0.760976	0.000000	4.193309	3.397676	0.372171	0.582499	3.424747	4.802913	2.650562	2.450983	2.152128	1.918927	1.731718	2.341777	2.501117	2.351358	0.000000	0.000000	2240.000000		1
24538.500000	2408.760742	2.482410	2.547168	4615.468750	94986.296875	759.395325	478.158356	223.515549	103.036964	59.997223	307.044769	407.220032	234.789703	2.943186	99998.000000	4.389848	3.381794	0.394873	0.406058	3.664216	4.977661	2.880468	2.679572	2.349308	2.012993	1.778131	2.487202	2.609829	2.370679	0.468818	4.999991	2282.000000		1
6136.973145	2600.569336	2.981975	5.513725	2964.749512	67663.125000	490.786285	307.646118	146.147629	58.288830	38.734844	167.261993	251.281540	149.835785	0.087770	0.000000	3.787954	3.415068	0.474504	0.741445	3.471988	4.830352	2.690892	2.488051	2.164792	1.765585	1.588102	2.223397	2.400161	2.175616	0.000000	0.000000	2302.000000		1
4019.869385	1567.945435	2.784616	4.412830	1648.005493	44293.453125	290.133575	175.415390	88.793175	21.546083	19.739012	148.395676	179.211472	83.646416	1.678855	99998.000000	3.604212	3.195331	0.444765	0.644717	3.216959	4.646339	2.462598	2.244068	1.948380	1.333368	1.295325	2.171421	2.253366	1.922447	0.225013	4.999991	2332.000000		1
6801.839355	2002.027954	1.622047	1.751564	1974.234253	49464.003906	308.028503	213.419388	99.111366	45.697926	30.257645	132.415741	189.631424	98.534706	1.775066	0.000000	3.832626	3.301470	0.210063	0.243426	3.295399	4.694289	2.488591	2.329234	1.996123	1.659896	1.480835	2.121940	2.277910	1.993589	0.249215	0.000000	2399.000000		1
5562.303223	1620.714355	1.514116	1.628214	1379.667847	43423.804688	244.503479	148.454269	94.192802	52.540741	20.901581	145.398285	177.472244	127.685287	0.040296	0.000000	3.745255	3.209707	0.180159	0.211711	3.139775	4.637728	2.388285	2.171593	1.974018	1.720496	1.320179	2.162559	2.249130	2.106141	0.000000	0.000000	2415.000000		1
22534.912109	5593.439453	2.303553	4.246308	5850.367188	99998.000000	972.660522	599.074829	284.838776	128.672089	96.305161	511.610748	687.571960	378.501190	1.651337	0.000000	4.352856	3.747679	0.362398	0.628012	3.767183	4.999991	2.987961	2.777481	2.454599	2.109484	1.983650	2.708940	2.837318	2.578067	0.217836	0.000000	2434.000000		1
13646.031250	7781.845703	2.544085	4.949401	6852.751953	99998.000000	1078.001099	699.191528	331.908966	131.472122	93.810417	492.177032	681.783813	307.057129	3.972737	0.000000	4.135006	3.891083	0.405532	0.694553	3.835865	4.999991	3.032619	2.844596	2.521019	2.118834	1.972251	2.692121	2.833647	2.487219	0.599090	0.000000	2476.000000		1
4434.077148	706.922424	2.738360	2.645848	768.137756	33818.289062	150.582047	73.661270	67.604805	33.578831	7.289958	58.381344	69.226852	44.026539	0.916364	99998.000000	3.646803	2.849372	0.437491	0.422565	2.885439	4.529151	2.177773	1.867239	1.829978	1.526066	0.862725	1.766274	1.840275	1.643715	0.000000	4.999991	2495.000000		1
6735.881348	2937.831543	3.506211	4.696534	3304.041016	74406.468750	551.702454	353.448883	153.631866	73.948051	61.135120	276.589783	368.327911	244.367798	0.080043	0.000000	3.828394	3.468027	0.544838	0.671777	3.519045	4.871611	2.741705	2.548327	2.186481	1.868927	1.786291	2.441836	2.566235	2.388044	0.000000	0.000000	2536.000000		1
9578.770508	1864.551758	3.290349	2.676685	2694.083740	60574.378906	452.039093	285.998260	110.311501	87.649109	38.830437	167.437759	193.294907	108.192970	0.602636	99998.000000	3.981310	3.270574	0.517242	0.427597	3.430411	4.782289	2.655176	2.456363	2.042621	1.942747	1.589172	2.223853	2.286220	2.034199	0.000000	4.999991	2582.000000		1
14274.651367	3588.611572	1.461692	2.584173	3581.275391	75284.929688	553.006897	368.722656	169.217087	74.148499	54.406403	280.355011	386.855011	222.716858	1.187465	99998.000000	4.154565	3.554926	0.164856	0.412322	3.554038	4.876708	2.742731	2.566700	2.228444	1.870102	1.735650	2.447708	2.587548	2.347753	0.074621	4.999991	2611.000000		1
8611.685547	3954.676025	1.514116	3.509295	4422.389648	98453.171875	700.909119	452.430725	251.346298	108.948486	69.328613	342.572540	488.639984	265.149109	2.627079	99998.000000	3.935088	3.597111	0.180159	0.545220	3.645657	4.993230	2.845662	2.655552	2.400273	2.037221	1.840912	2.534753	2.688989	2.423490	0.419473	4.999991	2634.000000		1
9894.138672	5245.785156	2.830872	5.143676	3629.763916	78262.031250	571.725159	375.217010	168.612671	52.482151	67.281013	271.523193	336.559235	219.198318	1.590951	0.000000	3.995378	3.719810	0.451920	0.711274	3.559878	4.893551	2.757187	2.574282	2.226890	1.720012	1.827893	2.433807	2.527061	2.340837	0.201657	0.000000	2664.000000		1
16518.164062	4004.135986	0.952875	2.466991	5736.303223	99998.000000	935.541565	600.487183	294.305847	129.443024	108.328659	490.206543	635.490723	438.772858	3.467111	0.000000	4.217962	3.602509	0.000000	0.392168	3.758632	4.999991	2.971063	2.778504	2.468799	2.112079	2.034743	2.690379	2.803109	2.642240	0.539968	0.000000	2721.000000		1
23777.705078	3503.688477	3.142330	4.021195	6112.889160	99998.000000	951.284058	633.757629	294.271942	126.266769	106.351982	463.177551	626.911743	333.648193	2.254406	99998.000000	4.376170	3.544525	0.497252	0.604355	3.786247	4.999991	2.978310	2.801923	2.468749	2.101289	2.026746	2.665747	2.797206	2.523289	0.353032	4.999991	2759.000000		1
5901.424805	1586.225830	2.630429	3.092990	2014.045288	49371.285156	316.521118	210.533005	138.330353	69.809677	23.778709	178.067413	236.118790	139.101288	2.190346	99998.000000	3.770957	3.200365	0.420027	0.490378	3.304069	4.693474	2.500403	2.323320	2.140918	1.843916	1.376188	2.250584	2.373131	2.143331	0.340513	4.999991	2789.000000		1
11701.458984	2100.208008	1.566539	2.753779	2260.374268	50502.949219	363.924347	242.829010	112.223419	50.012074	32.755474	151.291306	206.832520	142.564331	1.588351	99998.000000	4.068240	3.322262	0.194941	0.439929	3.354180	4.703317	2.561011	2.385301	2.050083	1.699075	1.515284	2.179814	2.315619	2.154011	0.200947	4.999991	2880.000000		1
15646.310547	1867.610840	1.341426	1.424687	2694.814453	70740.328125	425.722473	282.495148	109.074921	69.877518	56.830223	233.001129	341.228027	200.171646	2.388882	0.000000	4.194412	3.271286	0.127567	0.153720	3.430529	4.849667	2.629127	2.451011	2.037725	1.844337	1.754579	2.367358	2.533045	2.301403	0.378195	0.000000	2897.000000		1
31087.232422	6211.285156	2.019849	3.564802	6954.935059	99998.000000	1099.510132	715.159119	345.415741	118.045517	102.922867	534.109741	664.246582	338.313904	0.944171	99998.000000	4.492582	3.793181	0.305319	0.552035	3.842293	4.999991	3.041199	2.854403	2.538342	2.072049	2.012512	2.727631	2.822329	2.529320	0.000000	4.999991	2936.000000		1
18707.003906	3696.992676	1.020718	1.819406	4000.765625	88363.937500	622.326233	419.086273	206.036926	80.522583	62.855846	287.836182	369.832794	235.221420	2.024301	99998.000000	4.272004	3.567849	0.008906	0.259930	3.602143	4.946275	2.794018	2.622303	2.313945	1.905918	1.798346	2.459145	2.568005	2.371477	0.306275	4.999991	2993.000000		1
8937.439453	2095.782959	2.155533	5.526060	1531.104004	41845.492188	266.342529	164.369446	74.512383	47.976807	25.502520	130.297211	156.552170	130.439072	1.348350	99998.000000	3.951213	3.321346	0.333555	0.742416	3.185005	4.621649	2.425441	2.215821	1.872229	1.681031	1.406583	2.114935	2.194659	2.115408	0.129803	4.999991	3023.000000		1
13334.749023	2562.839844	2.260381	4.403579	2180.702881	55822.160156	336.102844	225.720428	112.667480	75.674950	30.078787	170.407410	215.547165	170.419739	0.816351	99998.000000	4.124985	3.408721	0.354182	0.643806	3.338597	4.746807	2.526472	2.353571	2.051799	1.878952	1.478260	2.231488	2.333542	2.231520	0.000000	4.999991	3061.000000		1
15099.687500	3593.018311	2.285050	3.268763	3213.471680	74102.843750	533.092102	327.456055	151.630524	78.814194	65.532532	322.660828	460.103058	243.603027	0.369028	0.000000	4.178968	3.555459	0.358896	0.514383	3.506974	4.869835	2.726802	2.515153	2.180787	1.896604	1.816457	2.508746	2.662855	2.386683	0.000000	0.000000	3081.000000		1
11848.146484	4922.603027	2.235711	4.027363	4156.556152	85803.609375	639.999146	440.018677	177.259476	90.097595	65.692886	278.264252	389.738312	268.115662	1.426589	0.000000	4.073650	3.692195	0.349416	0.605021	3.618734	4.933506	2.806179	2.643471	2.248610	1.954713	1.817518	2.444458	2.590773	2.428322	0.154299	0.000000	3154.000000		1
8242.479492	1521.325562	2.090775	3.503127	1400.634155	43362.355469	232.396713	150.116409	79.572792	23.266809	23.103371	119.605888	175.042267	119.214256	1.099352	0.000000	3.916058	3.182222	0.320307	0.544456	3.146325	4.637113	2.366230	2.176428	1.900765	1.366737	1.363675	2.077753	2.243143	2.076328	0.041137	0.000000	3181.000000		1
25214.091797	3643.310791	3.734408	4.431333	5566.457031	99998.000000	886.840088	575.891296	303.190125	101.646194	92.428902	416.172119	583.958374	284.650665	3.027186	99998.000000	4.401643	3.561496	0.572222	0.646534	3.745579	4.999991	2.947845	2.760340	2.481715	2.007091	1.965808	2.619273	2.766382	2.454312	0.481039	4.999991	3219.000000		1
15240.508789	1663.088013	4.249392	4.187717	2631.218506	59344.652344	390.796051	283.235229	149.462646	50.286530	37.649368	176.886337	267.452667	198.216553	1.274817	0.000000	4.183000	3.220915	0.628327	0.621977	3.420157	4.773382	2.591950	2.452147	2.174533	1.701452	1.575758	2.247694	2.427247	2.297140	0.105448	0.000000	3273.000000		1
6740.836914	1199.167358	3.062153	2.966557	790.035339	27624.326172	158.337646	91.741226	42.167042	30.747959	18.878649	62.316193	48.966686	38.855106	1.350724	0.000000	3.828714	3.078880	0.486027	0.472253	2.897646	4.441292	2.199584	1.962565	1.624973	1.487816	1.275971	1.794601	1.689901	1.589448	0.130567	0.000000	3314.000000		1
10401.750000	3163.570557	2.500912	2.349809	1855.766235	51037.656250	329.713348	199.265030	122.609451	19.251781	30.982323	146.119873	180.950699	106.854630	1.030358	99998.000000	4.017107	3.500178	0.398098	0.371033	3.268523	4.707891	2.518137	2.299431	2.088524	1.284471	1.491114	2.164709	2.257560	2.028793	0.012988	4.999991	3339.000000		1
13595.253906	3301.099121	2.149366	3.083739	4577.880859	91933.484375	737.170837	475.327484	221.511124	129.409103	70.747131	345.110443	469.715088	218.421219	1.022466	0.000000	4.133387	3.518659	0.332310	0.489078	3.660665	4.963474	2.867568	2.676993	2.345396	2.111965	1.849709	2.537958	2.671834	2.339295	0.009649	0.000000	3365.000000		1
21950.980469	5095.456055	2.892547	5.371873	5687.913086	99998.000000	887.623352	578.490906	311.580963	115.840645	90.464561	493.151489	596.623291	347.182739	5.006864	99998.000000	4.341454	3.707183	0.461280	0.730126	3.754953	4.999991	2.948229	2.762296	2.493571	2.063861	1.956478	2.692980	2.775700	2.540558	0.699566	4.999991	3434.000000		1
6681.367188	2949.898438	2.911049	3.231758	2234.529541	51089.910156	359.937073	238.292831	92.456657	57.511726	41.007557	156.222198	236.954483	122.381256	1.016066	0.000000	3.824865	3.469807	0.464050	0.509439	3.349186	4.708335	2.556226	2.377111	1.965938	1.759756	1.612864	2.193743	2.374665	2.087715	0.006922	0.000000	3479.000000		1
8975.011719	1819.862305	2.753779	3.398280	1806.210571	45221.292969	271.076050	189.350815	78.820366	34.044476	22.622307	95.546562	153.585602	123.793610	0.431797	0.000000	3.953035	3.260039	0.439929	0.531259	3.256768	4.655343	2.433091	2.277267	1.896638	1.532047	1.354537	1.980215	2.186351	2.092698	0.000000	0.000000	3504.000000		1
21351.636719	2889.494141	2.377563	3.657314	3741.648193	92373.773438	572.166138	380.419250	211.464294	109.417221	69.168259	312.715790	466.036194	229.460999	0.948808	99998.000000	4.329431	3.460822	0.376132	0.563162	3.573063	4.965549	2.757522	2.580262	2.325237	2.039086	1.839907	2.495150	2.668420	2.360709	0.000000	4.999991	3540.000000		1
2624.477539	860.807190	2.880212	3.432201	489.099457	19888.687500	86.674644	65.751480	32.144894	27.337343	9.093946	36.576225	58.264160	12.510728	0.488045	99998.000000	3.419043	2.934906	0.459424	0.535573	2.689397	4.298606	1.937892	1.817906	1.507112	1.436756	0.958752	1.563199	1.765401	1.097283	0.000000	4.999991	3603.000000		1
19498.875000	5970.099609	2.772281	5.020327	5055.055664	99998.000000	815.035217	525.243958	255.817719	103.107887	98.525452	475.657440	621.024902	364.689117	2.704791	0.000000	4.290009	3.775982	0.442837	0.700732	3.703726	4.999991	2.911176	2.720361	2.407931	2.013292	1.993548	2.677294	2.793109	2.561923	0.432134	0.000000	3627.000000		1
8762.450195	780.555969	2.870961	5.735754	1564.689087	44929.125000	268.023163	169.334259	93.005562	49.561848	32.857235	164.162827	190.038483	143.116318	0.372319	99998.000000	3.942626	2.892404	0.458027	0.758591	3.194428	4.652528	2.428172	2.228745	1.968509	1.695148	1.516631	2.215275	2.278841	2.155689	0.000000	4.999991	3706.000000		1
10500.494141	6229.590332	2.204873	4.107540	3559.664551	80033.851562	565.462097	372.364532	170.527664	80.978981	66.651932	264.819153	388.082367	223.715988	1.443755	0.000000	4.021210	3.794460	0.343384	0.613582	3.551409	4.903274	2.752403	2.570968	2.231795	1.908372	1.823813	2.422949	2.588924	2.349697	0.159493	0.000000	3762.000000		1
20972.507812	7715.884277	2.553336	4.264811	6849.106934	99998.000000	1088.350098	698.084473	333.293579	195.626221	113.546341	582.157471	812.984558	404.666687	4.228778	0.000000	4.321651	3.887386	0.407108	0.629900	3.835634	4.999991	3.036769	2.843908	2.522827	2.291427	2.055173	2.765040	2.910082	2.607097	0.626215	0.000000	3823.000000		1
21899.777344	4363.743164	1.551121	3.589472	5001.226074	99998.000000	785.058228	510.889160	225.785187	113.598770	78.496567	452.865540	623.205078	350.587189	2.060131	0.000000	4.340440	3.639859	0.190646	0.555031	3.699076	4.999991	2.894902	2.708327	2.353695	2.055374	1.894851	2.655969	2.794631	2.544796	0.313895	0.000000	3905.000000		1
9274.705078	1413.447021	2.565671	4.545431	1486.022827	39319.437500	245.431686	167.579620	94.072533	21.561501	37.689453	117.484276	145.802246	125.643852	0.137262	0.000000	3.967300	3.150280	0.409201	0.657575	3.172025	4.594607	2.389931	2.224221	1.973463	1.333679	1.576220	2.069980	2.163764	2.099141	0.000000	0.000000	3949.000000		1
5305.332031	3126.652100	4.070535	5.578484	4750.835449	99998.000000	808.081421	493.244019	259.092651	100.394196	79.674561	430.486847	531.109253	293.069275	3.240601	99998.000000	3.724713	3.495080	0.609652	0.746516	3.676770	4.999991	2.907455	2.693062	2.413455	2.001709	1.901320	2.633960	2.725184	2.466970	0.510626	4.999991	3978.000000		1
10929.692383	1264.326660	2.149366	3.379778	1775.875854	49449.257812	302.909485	193.985672	86.020889	55.525799	43.995701	155.651718	212.370926	128.687500	0.496952	0.000000	4.038608	3.101859	0.332310	0.528888	3.249413	4.694160	2.481313	2.287770	1.934604	1.744495	1.643410	2.192154	2.327095	2.109536	0.000000	0.000000	4055.000000		1
3278.452148	516.347412	1.202658	3.182418	897.960083	27515.923828	128.456223	102.410965	58.924080	35.040524	21.715689	66.096855	75.653366	43.570145	0.904761	0.000000	3.515669	2.712942	0.080142	0.502757	2.953257	4.439584	2.108755	2.010346	1.770293	1.544571	1.336774	1.820181	1.878828	1.639189	0.000000	0.000000	4115.000000		1
14372.988281	4556.245605	1.585042	4.927814	3844.768555	88527.296875	655.405518	400.075012	185.705826	78.511986	80.723030	343.506897	449.023193	293.689117	2.633338	99998.000000	4.157547	3.658607	0.200041	0.692654	3.584870	4.947077	2.816510	2.602141	2.268826	1.894936	1.906997	2.535935	2.652269	2.467888	0.420507	4.999991	4135.000000		1
10399.893555	3827.092529	2.812370	5.467469	1906.095947	46043.363281	309.104736	204.069489	93.002480	73.593422	34.365185	136.208740	178.014984	93.061066	0.344242	0.000000	4.017029	3.582869	0.449072	0.737786	3.280145	4.663167	2.490106	2.309778	1.968495	1.866839	1.536119	2.134205	2.250457	1.968768	0.000000	0.000000	4219.000000		1
14543.818359	5210.266602	0.851112	3.870092	5754.947266	99998.000000	926.361267	601.261230	287.533966	166.577393	100.788918	527.942261	666.624146	406.202393	2.974996	0.000000	4.162678	3.716860	0.000000	0.587721	3.760041	4.999991	2.966780	2.779063	2.458689	2.221616	2.003413	2.722586	2.823881	2.608742	0.473486	0.000000	4284.000000		1
9190.003906	1665.333008	2.695188	3.262596	1570.856567	40649.179688	254.056900	167.480942	89.240318	23.979153	12.310285	95.096336	125.434158	106.700447	1.008498	99998.000000	3.963316	3.221501	0.430589	0.513563	3.196136	4.609052	2.404931	2.223965	1.950561	1.379834	1.090268	1.978164	2.098416	2.028166	0.003675	4.999991	4310.000000		1
9939.167969	2087.271729	1.955090	2.969640	2321.450928	59191.953125	391.406616	245.194229	130.405151	49.561848	36.351112	163.974731	205.895065	121.857018	0.891428	0.000000	3.997350	3.319579	0.291167	0.472704	3.365760	4.772263	2.592628	2.389510	2.115295	1.695148	1.560518	2.214777	2.313646	2.085850	0.000000	0.000000	4388.000000		1
5725.781250	257.979431	2.926468	2.463907	631.121033	26996.333984	116.327873	69.603065	39.663048	13.953918	11.668867	50.931030	52.361885	66.306549	0.084546	0.000000	3.757835	2.411585	0.466344	0.391624	2.800113	4.431305	2.065684	1.842628	1.598386	1.144696	1.067029	1.706982	1.719015	1.821556	0.000000	0.000000	4405.000000		1
3463.590576	108.060371	2.275799	3.441453	547.764526	21959.398438	98.488449	63.901234	38.189022	33.951965	8.847246	27.562456	41.445450	46.660049	1.327000	0.000000	3.539526	2.033666	0.357134	0.536742	2.738594	4.341620	1.993385	1.805509	1.581939	1.530865	0.946808	1.440318	1.617477	1.668945	0.122871	0.000000	4431.000000		0
15489.974609	2376.236572	2.476242	3.953353	2729.827393	60459.500000	458.437866	288.520752	143.011475	68.844467	53.083477	242.489792	298.771118	190.794006	0.970221	99998.000000	4.190051	3.375890	0.393793	0.596966	3.436135	4.781465	2.661280	2.460177	2.155371	1.837869	1.724959	2.384693	2.475339	2.280565	0.000000	4.999991	4484.000000		1
7151.008301	5457.915527	2.198706	4.930898	5517.968262	99998.000000	893.414612	571.358215	240.482285	135.166443	77.633125	366.588684	473.887390	261.164917	1.689086	0.000000	3.854367	3.737027	0.342167	0.692926	3.741779	4.999991	2.951053	2.756908	2.381083	2.130869	1.890047	2.564179	2.675675	2.416915	0.227652	0.000000	4515.000000		1
13454.358398	2893.666260	2.223376	2.571838	4018.287354	92271.054688	658.513916	414.442139	216.342773	62.766418	63.028538	325.013733	452.507812	262.426178	1.391461	99998.000000	4.128863	3.461448	0.347013	0.410244	3.604041	4.965065	2.818565	2.617464	2.335142	1.797727	1.799537	2.511902	2.655626	2.419007	0.143471	4.999991	4545.000000		1
16972.302734	5020.684570	2.069189	3.620309	4696.386230	99998.000000	756.838928	489.771729	256.030487	89.798470	79.350769	416.276978	544.662292	302.591858	0.882626	99998.000000	4.229741	3.700763	0.315800	0.558746	3.671764	4.999991	2.879004	2.689994	2.408292	1.953269	1.899551	2.619382	2.736127	2.480857	0.000000	4.999991	4615.000000		1
17098.720703	6294.842285	4.418998	3.469206	5807.435547	99998.000000	926.447632	597.983215	276.309174	115.486015	100.011818	491.609619	647.276733	363.449463	2.634643	99998.000000	4.232964	3.798985	0.645324	0.540230	3.763984	4.999991	2.966821	2.776689	2.441395	2.062529	2.000051	2.691620	2.811090	2.560444	0.420722	4.999991	4636.000000		1
6151.368164	1495.536255	2.183287	2.318972	2150.605469	49977.835938	359.523865	222.266632	127.771629	55.239014	21.490576	121.739838	172.689377	85.999306	0.162856	0.000000	3.788972	3.174797	0.339111	0.365295	3.332561	4.698778	2.555728	2.346874	2.106434	1.742246	1.332248	2.085433	2.237266	1.934495	0.000000	0.000000	4660.000000		1
11976.507812	2722.333740	4.058200	6.198315	3927.554443	83123.226562	627.466797	411.854889	166.389297	62.914436	74.530884	321.609283	430.156891	250.340988	0.173827	0.000000	4.078330	3.434941	0.608333	0.792274	3.594122	4.919723	2.797591	2.614744	2.221125	1.798750	1.872336	2.507329	2.633627	2.398532	0.000000	0.000000	4737.000000		1
15492.885742	3298.280518	2.507080	5.960867	4782.077148	99998.000000	769.984924	493.077484	298.419556	120.888725	88.173340	483.567230	649.207214	352.545349	0.813628	0.000000	4.190132	3.518288	0.399168	0.775309	3.679617	4.999991	2.886482	2.692915	2.474827	2.082386	1.945337	2.684457	2.812383	2.547215	0.000000	0.000000	4767.000000		1
10270.993164	1791.411743	3.160832	4.033530	2233.514893	52810.062500	349.353668	230.016068	107.067406	58.335087	43.613316	163.416565	214.689896	120.592690	1.944890	0.000000	4.011612	3.253196	0.499801	0.605685	3.348989	4.722717	2.543265	2.361758	2.029657	1.765930	1.639619	2.213296	2.331812	2.081321	0.288895	0.000000	4787.000000		1
5268.132812	915.481873	2.118529	2.639680	884.619812	30322.050781	144.001343	106.105286	72.896500	7.653840	18.946491	74.971855	65.177902	73.069191	0.184996	99998.000000	3.721657	2.961650	0.326034	0.421551	2.946757	4.481759	2.158366	2.025737	1.862707	0.883879	1.277529	1.874898	1.814100	1.863734	0.000000	4.999991	4835.000000		1
7659.637207	2427.426514	1.273584	2.852458	2834.991943	71684.695312	477.834564	298.740265	146.807556	82.860062	56.820969	314.103455	384.462036	288.900055	0.395637	0.000000	3.884208	3.385146	0.105028	0.455219	3.452552	4.855426	2.679278	2.475294	2.166749	1.918345	1.754509	2.497073	2.584853	2.460748	0.000000	0.000000	4919.000000		1
9201.308594	3023.784668	0.681506	2.769197	2397.119629	56960.507812	393.987701	250.670959	114.949448	108.155968	27.133818	161.242538	205.509598	140.001740	1.972574	0.000000	3.963850	3.480551	0.000000	0.442354	3.379690	4.755574	2.595483	2.399104	2.060507	2.034050	1.433511	2.207480	2.312832	2.146133	0.295033	0.000000	4939.000000		1
2908.650146	0.000000	1.686805	2.559503	548.230164	26620.017578	113.003609	62.180508	42.481586	43.622570	4.159964	33.415394	42.200966	0.000000	1.163601	0.000000	3.463691	0.000000	0.227065	0.408156	2.738963	4.425209	2.053092	1.793654	1.628201	1.639711	0.619090	1.523947	1.625322	0.000000	0.065804	0.000000	4965.000000		0
1892.394897	0.000000	2.288134	3.281098	395.773193	21304.015625	54.375565	54.045605	23.824966	0.000000	18.878649	52.873783	58.214821	25.252737	0.059642	0.000000	3.277012	0.000000	0.359481	0.516019	2.597446	4.328462	1.735404	1.732760	1.377032	0.000000	1.275971	1.723240	1.765034	1.402308	0.000000	0.000000	5011.000000		0
7708.705566	1437.441650	1.853327	2.898715	1304.677490	39462.011719	243.047958	144.334396	70.722466	29.184504	37.282402	97.042175	135.295959	120.823967	0.406144	99998.000000	3.886981	3.157590	0.267952	0.462205	3.115503	4.596179	2.385692	2.159370	1.849557	1.465152	1.571504	1.986961	2.131285	2.082153	0.000000	4.999991	5121.000000		1
3397.388916	963.178040	2.466991	4.172298	725.702393	28886.535156	110.280663	81.296608	38.756428	2.652015	18.585693	64.493309	69.581482	107.912354	0.827540	0.000000	3.531145	2.983706	0.392168	0.620375	2.860759	4.460695	2.042499	1.910072	1.588344	0.423576	1.269179	1.809515	1.842494	2.033071	0.000000	0.000000	5141.000000		1
9530.297852	1373.444824	2.451572	4.193885	2035.896606	52234.296875	345.668610	214.495621	140.377960	71.477982	46.564457	210.600861	259.533630	152.975021	0.800924	0.000000	3.979106	3.137811	0.389445	0.622617	3.308756	4.717956	2.538660	2.331419	2.147299	1.854172	1.668055	2.323460	2.414194	2.184621	0.000000	0.000000	5176.000000		1
9731.410156	2058.047119	2.775365	2.491661	1434.795776	38367.558594	235.224503	157.523544	94.325401	38.469643	35.956394	136.831650	187.167526	77.710213	0.473598	99998.000000	3.988176	3.313455	0.443320	0.396489	3.156790	4.583964	2.371483	2.197345	1.974629	1.585118	1.555776	2.136187	2.272230	1.890478	0.000000	4.999991	5220.000000		1
6231.320312	1091.612671	1.794736	2.966557	1048.927612	31064.917969	162.602463	114.961784	48.898846	12.439802	7.635337	56.389248	77.608452	29.008730	0.831470	99998.000000	3.794580	3.038069	0.254001	0.472253	3.020746	4.492270	2.211127	2.060554	1.689299	1.094813	0.882828	1.751196	1.889909	1.462529	0.000000	4.999991	5234.000000		1
9846.402344	1270.814941	1.834825	2.306637	1301.245239	36705.523438	208.442230	138.188507	70.944496	63.765549	18.409920	67.250175	107.570061	71.579742	1.583494	99998.000000	3.993278	3.104082	0.263595	0.362979	3.114359	4.564732	2.318986	2.140472	1.850919	1.804586	1.265052	1.827693	2.031691	1.854790	0.199616	4.999991	5257.000000		1
7349.175293	970.958313	3.253344	3.700486	1640.536621	42793.414062	264.849976	178.801346	88.463211	22.168999	24.450964	107.270935	145.083740	72.591209	1.273722	0.000000	3.866239	2.987200	0.512330	0.568259	3.214986	4.631377	2.423000	2.252371	1.946763	1.345746	1.388296	2.030482	2.161619	1.860884	0.105075	0.000000	5291.000000		1
34938.300781	5302.726074	3.931767	8.942842	8755.424805	99998.000000	1393.816040	900.830994	376.524506	163.308640	133.232925	626.831604	870.465454	399.359589	2.967336	0.000000	4.543302	3.724499	0.594588	0.951476	3.942277	4.999991	3.144206	2.954643	2.575793	2.213009	2.124612	2.797151	2.939752	2.601364	0.472367	0.000000	5348.000000		1
10606.162109	1641.138062	1.298254	3.009729	1647.740234	42276.468750	279.904785	169.383606	76.051163	38.034832	16.131037	71.986801	95.904274	62.094162	0.339246	0.000000	4.025558	3.215145	0.113360	0.478527	3.216889	4.626099	2.447010	2.228871	1.881106	1.580181	1.207662	1.857253	1.981838	1.793051	0.000000	0.000000	5366.000000		1
26752.916016	4176.945801	3.469206	5.236188	4596.062988	99998.000000	698.189270	472.037140	254.732239	85.345551	83.190018	429.117676	595.130737	332.442444	3.143815	0.000000	4.427371	3.620859	0.540230	0.719015	3.662386	4.999991	2.843973	2.673976	2.406084	1.931181	1.920071	2.632576	2.774612	2.521716	0.497457	0.000000	5392.000000		1
11774.698242	3302.711914	1.569623	3.978023	3024.114746	77657.117188	493.984100	312.703430	138.031235	62.775669	54.514332	252.114151	331.356995	181.869659	2.822000	0.000000	4.070950	3.518871	0.195795	0.599667	3.480598	4.890181	2.693713	2.495133	2.139977	1.797791	1.736511	2.401597	2.520296	2.259760	0.450557	0.000000	5477.000000		1
8801.317383	2294.884521	1.902667	2.325139	1977.700317	50737.601562	288.357330	204.408707	111.649849	47.588257	16.581263	112.383774	157.338516	136.406097	2.044232	99998.000000	3.944548	3.360761	0.279363	0.366449	3.296160	4.705330	2.459931	2.310499	2.047858	1.677500	1.219618	2.050704	2.196835	2.134834	0.310530	4.999991	5518.000000		1
22275.482422	5535.767578	1.076225	5.954700	7355.543457	99998.000000	1203.487671	765.491882	413.695892	200.097641	128.579575	597.573059	829.235840	528.811829	2.472669	99998.000000	4.347827	3.743178	0.031903	0.774860	3.866615	4.999991	3.080442	2.883941	2.616681	2.301242	2.109172	2.776391	2.918678	2.723301	0.393166	4.999991	5574.000000		1
8826.251953	1283.257812	2.476242	5.112839	1940.223633	46119.078125	325.636658	206.807861	116.824356	29.980108	40.400063	123.920044	177.148453	131.521454	0.764351	99998.000000	3.945776	3.108314	0.393793	0.708662	3.287852	4.663881	2.512733	2.315567	2.067533	1.476833	1.606382	2.093142	2.248337	2.118997	0.000000	4.999991	5595.000000		1
16677.482422	2237.856934	2.615010	3.299600	2755.502441	66548.843750	450.158020	281.425079	139.289398	81.034485	34.056812	175.316711	245.283661	209.435196	0.811651	99998.000000	4.222130	3.349832	0.417473	0.518461	3.440201	4.823141	2.653365	2.449363	2.143918	1.908670	1.532204	2.243823	2.389669	2.321050	0.000000	4.999991	5633.000000		1
19023.167969	5787.107422	3.910181	4.292564	6610.903809	99998.000000	1064.759521	689.705933	333.395325	133.310028	116.953873	469.542389	650.079895	400.916870	1.966144	99998.000000	4.279283	3.762462	0.592197	0.632717	3.820261	4.999991	3.027251	2.838664	2.522959	2.124863	2.068015	2.671675	2.812967	2.603054	0.293615	4.999991	5677.000000		1
10156.950195	1023.351013	1.036136	1.961258	1799.842651	48352.386719	310.316620	190.590469	93.409531	81.151672	22.452702	108.800468	146.187714	75.070534	1.025373	0.000000	4.006763	3.010025	0.015417	0.292535	3.255234	4.684418	2.491805	2.280101	1.970391	1.909297	1.351269	2.036631	2.164911	1.875469	0.010882	0.000000	5705.000000		1
6984.952148	1914.563843	1.544953	3.188586	1165.536011	34043.644531	188.006302	122.492271	57.937283	36.449791	17.145588	48.806332	59.361973	53.410355	0.807600	0.000000	3.844163	3.282070	0.188915	0.503598	3.066526	4.532036	2.274172	2.088109	1.762958	1.561695	1.234152	1.688476	1.773508	1.727625	0.000000	0.000000	5721.000000		1
14548.684570	3640.683594	1.998263	4.949401	4150.983887	85185.929688	667.092896	433.888214	213.277542	77.497437	67.684982	333.574188	437.203217	285.230408	0.345016	0.000000	4.162824	3.561183	0.300653	0.694553	3.618151	4.930368	2.824186	2.637378	2.328945	1.889287	1.830492	2.523192	2.640683	2.455196	0.000000	0.000000	5818.000000		1
8523.083984	2093.130859	2.531749	4.903145	1925.868896	48875.867188	278.051483	205.787140	103.743141	57.909531	31.830351	126.396286	162.707306	102.192017	0.078062	99998.000000	3.930597	3.320796	0.403421	0.690475	3.284627	4.689095	2.444125	2.313418	2.015960	1.762750	1.502841	2.101734	2.211407	2.009417	0.000000	4.999991	5861.000000		1
6016.978516	2201.326904	1.930420	2.331306	1208.310547	36132.128906	197.858841	128.511734	48.729240	45.463562	25.678293	76.100502	105.306595	57.212605	0.176744	99998.000000	3.779378	3.342685	0.285652	0.367599	3.082179	4.557894	2.296355	2.108943	1.687790	1.657663	1.409566	1.881387	2.022455	1.757492	0.000000	4.999991	5882.000000		1
1980.525024	0.000000	0.616748	2.121612	132.943054	20193.794922	34.531708	20.802902	29.825922	42.981152	4.098289	8.557375	10.083826	22.788830	1.434869	0.000000	3.296780	0.000000	0.000000	0.326666	2.123666	4.305218	1.538218	1.318124	1.474594	1.633278	0.612603	0.932341	1.003625	1.357722	0.156812	0.000000	5903.000000		0
7285.144531	344.530701	1.597377	3.836171	1819.165283	45098.578125	296.341125	196.113449	77.642372	73.063019	35.814541	126.741661	192.104584	109.929115	0.723616	0.000000	3.862438	2.537228	0.203407	0.583898	3.259872	4.654163	2.471792	2.292507	1.890099	1.863698	1.554059	2.102919	2.283538	2.041113	0.000000	0.000000	5989.000000		1
5472.026367	181.804901	2.352893	2.130863	735.949646	23197.810547	131.438202	87.979065	25.915741	7.385554	11.462257	21.598507	56.762379	48.667564	0.321356	99998.000000	3.738148	2.259606	0.371602	0.328556	2.866848	4.365447	2.118722	1.944379	1.413564	0.868383	1.059270	1.334424	1.754061	1.687240	0.000000	4.999991	6028.000000		0
14783.163086	2882.709717	2.729109	4.064368	2596.301514	63324.851562	429.947205	274.727203	154.994873	68.280144	43.983364	212.873566	247.365189	114.119919	0.694611	0.000000	4.169767	3.459801	0.436021	0.608993	3.414355	4.801574	2.633415	2.438902	2.190317	1.834294	1.643288	2.328122	2.393339	2.057361	0.000000	0.000000	6082.000000		1
7224.675781	2941.350098	1.847160	2.966557	2486.375488	57557.933594	403.134094	264.600189	142.912796	33.181030	46.752563	169.809158	207.421524	210.212296	1.874645	99998.000000	3.858818	3.468547	0.266504	0.472253	3.395567	4.760105	2.605449	2.422590	2.155071	1.520890	1.669805	2.229961	2.316854	2.322658	0.272919	4.999991	6169.000000		1
12228.220703	3408.761719	2.837040	6.074965	3199.986328	70062.953125	528.010071	335.159241	170.179199	86.804161	66.793785	294.694397	450.568146	217.141464	5.187535	0.000000	4.087363	3.532597	0.452865	0.783544	3.505148	4.845489	2.722642	2.525251	2.230906	1.938541	1.824736	2.469372	2.653760	2.336743	0.714961	0.000000	6216.000000		1
9505.939453	2760.168213	2.167868	3.398280	1807.841797	48605.320312	291.946808	185.998779	74.583305	25.678293	22.005560	145.842346	196.468079	56.401581	0.307937	0.000000	3.977995	3.440936	0.336033	0.531259	3.257160	4.686684	2.465304	2.269510	1.872642	1.409566	1.342532	2.163884	2.293292	1.751291	0.000000	0.000000	6257.000000		1
7185.475098	1869.010864	1.319840	2.053770	2235.861816	59948.042969	370.323090	242.721085	139.514511	34.874001	44.550774	210.940063	287.681976	143.588135	0.865370	0.000000	3.856456	3.271612	0.120521	0.312552	3.349445	4.777775	2.568581	2.385108	2.144619	1.542502	1.648855	2.324159	2.458913	2.157119	0.000000	0.000000	6319.000000		1
6945.834961	1804.480591	1.948923	4.933982	1192.879517	33029.250000	176.479279	131.632477	63.719296	39.416348	21.533749	77.127388	77.737968	85.179031	0.997333	99998.000000	3.841724	3.256352	0.289795	0.693198	3.076596	4.518898	2.246694	2.119363	1.804271	1.595676	1.333120	1.887209	1.890633	1.930333	0.000000	4.999991	6352.000000		1
14485.702148	2232.901367	1.748480	4.039698	4365.691895	92127.359375	710.462585	452.893280	209.509216	102.833435	69.803513	349.467773	463.800476	269.450928	1.618312	0.000000	4.160940	3.348870	0.242661	0.606349	3.640053	4.964389	2.851541	2.655996	2.321203	2.012134	1.843877	2.543407	2.666331	2.430480	0.209062	0.000000	6384.000000		1
7502.982910	2468.813477	2.685936	3.052901	3235.045410	77293.859375	525.413574	329.537567	179.448929	66.183205	44.125217	262.259644	392.285492	214.689896	0.759389	99998.000000	3.875234	3.392488	0.429096	0.484713	3.509880	4.888145	2.720501	2.517905	2.253941	1.820748	1.644687	2.418731	2.593602	2.331812	0.000000	4.999991	6408.000000		1
10950.593750	3712.697998	3.031315	4.952485	1894.784790	52980.679688	321.115875	203.619263	140.125092	85.194450	44.926991	190.504135	228.064072	133.735580	0.912905	0.000000	4.039438	3.569690	0.481631	0.694823	3.277560	4.724118	2.506662	2.308819	2.146516	1.930411	1.652507	2.279904	2.358057	2.126247	0.000000	0.000000	6453.000000		1
16013.399414	3126.710693	2.673601	2.988143	4206.312012	75126.281250	680.898743	439.056549	187.324799	102.777931	62.914436	286.349823	320.588562	192.382126	0.837122	99998.000000	4.204484	3.495088	0.427097	0.475401	3.623901	4.875792	2.833082	2.642520	2.272595	2.011900	1.798750	2.456897	2.505948	2.284165	0.000000	4.999991	6509.000000		1
7736.971191	1876.788086	2.658183	4.064368	1873.698120	50702.992188	296.920868	197.087906	114.641075	47.637596	32.884991	139.378830	172.751038	130.173859	0.471448	99998.000000	3.888571	3.273415	0.424585	0.608993	3.272700	4.705034	2.472641	2.294660	2.059340	1.677950	1.516998	2.144197	2.237421	2.114524	0.000000	4.999991	6527.000000		1
12045.025391	3019.489014	2.127780	2.938803	3303.815918	79898.007812	525.691101	350.275726	204.236023	105.069145	65.541786	319.651093	422.774414	258.602325	2.441145	99998.000000	4.080808	3.479934	0.327927	0.468170	3.519016	4.902536	2.720731	2.544410	2.310132	2.021475	1.816518	2.504676	2.626109	2.412632	0.387594	4.999991	6579.000000		1
18085.921875	2452.861328	2.769197	5.840601	2710.183838	67042.093750	455.190674	285.171814	157.702393	79.461777	44.337997	221.520370	300.430176	189.107193	0.899058	99998.000000	4.257340	3.389673	0.442354	0.766458	3.432999	4.826347	2.658193	2.455106	2.197838	1.900158	1.646776	2.345414	2.477744	2.276708	0.000000	4.999991	6598.000000		1
4525.503906	2343.693848	2.778449	5.119006	1980.660767	47703.164062	325.183350	212.284576	110.872742	37.097378	39.373177	158.547348	187.149017	106.166954	0.489086	0.000000	3.655667	3.369901	0.443802	0.709186	3.296810	4.678547	2.512128	2.326918	2.044825	1.569343	1.595200	2.200159	2.272187	2.025989	0.000000	0.000000	6631.000000		1
2571.341553	675.095154	2.658183	3.126911	374.871613	22313.960938	44.547691	44.230064	39.524281	28.802120	15.705482	38.065670	62.186676	58.276493	0.120442	0.000000	3.410160	2.829365	0.424585	0.495116	2.573883	4.348577	1.648825	1.645718	1.596864	1.459424	1.196051	1.580534	1.793697	1.765493	0.000000	0.000000	6656.000000		1
4446.381348	713.348938	2.115445	4.169215	463.063477	26267.101562	59.704266	52.068928	13.710302	11.092208	2.248045	13.580786	31.275278	26.322794	0.775835	99998.000000	3.648007	2.853302	0.325402	0.620054	2.665641	4.419412	1.776005	1.716579	1.137047	1.045018	0.351805	1.132925	1.495201	1.420332	0.000000	4.999991	6680.000000		1
5296.632812	2725.722900	1.205742	2.608843	1737.816284	45351.085938	266.817413	178.924683	83.748177	33.600418	22.958435	112.377609	158.192719	115.658707	0.374142	0.000000	3.724000	3.435482	0.081254	0.416448	3.240004	4.656588	2.426214	2.252670	1.922975	1.526345	1.360942	2.050680	2.199187	2.063178	0.000000	0.000000	6697.000000		1
7363.462402	1432.088257	3.441453	3.089906	1788.454346	47806.949219	303.529327	196.819626	106.157707	60.857586	26.631168	135.573486	179.766556	99.253212	0.487006	0.000000	3.867082	3.155970	0.536742	0.489945	3.252478	4.679491	2.482201	2.294068	2.025952	1.784315	1.425390	2.132175	2.254709	1.996745	0.000000	0.000000	6738.000000		1
6340.419922	2476.439697	1.107062	0.977545	2754.481689	54619.792969	443.938110	290.722565	135.369965	59.744354	31.892027	186.239319	213.292953	154.334961	0.551326	0.000000	3.802118	3.393828	0.044172	0.000000	3.440040	4.737350	2.647322	2.463479	2.131522	1.776297	1.503682	2.270071	2.328976	2.188464	0.000000	0.000000	6754.000000		1
9731.015625	3678.058350	3.278014	4.403579	2053.369141	51221.085938	324.014587	216.521637	90.618744	65.948837	31.077919	142.431732	193.964081	121.227936	2.546932	99998.000000	3.988158	3.565619	0.515611	0.643806	3.312467	4.709449	2.510565	2.335501	1.957218	1.819207	1.492452	2.153607	2.287721	2.083603	0.406017	4.999991	6793.000000		1
5884.347168	1107.870117	3.228674	3.308852	645.694824	26817.265625	115.085129	68.862968	22.261511	41.275845	11.921734	22.347855	30.174383	45.685589	0.184022	0.000000	3.769698	3.044489	0.509024	0.519677	2.810027	4.428414	2.061019	1.837986	1.347555	1.615696	1.076339	1.349236	1.479638	1.659779	0.000000	0.000000	6825.000000		1
3362.607422	1382.202637	1.381515	2.605759	523.723694	23132.750000	68.647110	59.398975	18.409920	11.338907	12.652580	34.858582	31.700834	30.433418	0.753576	99998.000000	3.526676	3.140572	0.140356	0.415934	2.719102	4.364227	1.836622	1.773779	1.265052	1.054571	1.102179	1.542310	1.501071	1.483351	0.000000	4.999991	6852.000000		1
12397.114258	2104.229248	2.951138	4.708869	2058.370850	55414.250000	361.488190	213.033920	108.189888	73.115448	42.500088	191.472427	231.385254	160.116974	1.106008	0.000000	4.093320	3.323093	0.469990	0.672917	3.313524	4.743621	2.558094	2.328449	2.034187	1.864009	1.628390	2.282106	2.364336	2.204437	0.043758	0.000000	6866.000000		1
11979.381836	1879.341431	1.514116	3.996526	2307.617188	55715.652344	388.399994	250.803558	109.895195	40.076267	35.133034	153.964905	202.188416	125.187462	0.298360	99998.000000	4.078434	3.274006	0.180159	0.601683	3.363164	4.745977	2.589279	2.399334	2.040979	1.602887	1.545716	2.187422	2.305756	2.097561	0.000000	4.999991	6911.000000		1
5133.043457	1421.184204	2.451572	5.427380	683.769714	26553.781250	111.841034	81.712906	42.786877	38.657749	25.323662	50.357452	89.918739	59.099854	0.627504	0.000000	3.710375	3.152650	0.389445	0.734590	2.834910	4.424126	2.048601	1.912291	1.631311	1.587237	1.403527	1.702064	1.953850	1.771586	0.000000	0.000000	6960.000000		1
16856.310547	1560.791138	2.103110	3.950269	3269.071533	69813.554688	514.487915	343.013519	147.886856	55.519634	62.393288	277.814026	368.198395	223.419952	1.069650	99998.000000	4.226762	3.193345	0.322862	0.596627	3.514424	4.843940	2.711375	2.535311	2.169930	1.744447	1.795138	2.443754	2.566082	2.349122	0.029242	4.999991	7011.000000		1
5339.104980	0.000000	4.042781	3.231758	1660.710449	48575.097656	243.448837	180.522064	112.704483	27.038221	26.803858	155.374176	189.745529	176.322021	1.122410	0.000000	3.727468	0.000000	0.606680	0.509439	3.220294	4.686414	2.386408	2.256530	2.051941	1.431978	1.428197	2.191379	2.278172	2.246307	0.050151	0.000000	7056.000000		0
4571.568848	1204.924683	2.655099	5.202267	428.547180	22066.593750	81.719078	54.983063	7.357800	13.808982	19.763681	26.840862	39.252911	37.929985	1.611333	99998.000000	3.660065	3.080960	0.424081	0.716193	2.631999	4.343735	1.912323	1.740229	0.866748	1.140162	1.295868	1.428796	1.593872	1.578983	0.207185	4.999991	7122.000000		1
12784.344727	5487.951172	2.494745	4.992573	4958.485352	99998.000000	815.433044	507.910278	247.846252	112.066147	71.971382	338.526672	499.670532	391.730408	2.961528	99998.000000	4.106678	3.739410	0.397026	0.698324	3.695349	4.999991	2.911388	2.705787	2.394182	2.049474	1.857160	2.529593	2.698684	2.592987	0.471516	4.999991	7227.000000		1
14654.172852	4405.808594	3.389029	5.667912	3251.327637	73658.554688	529.616699	341.746094	175.782364	79.776321	52.287876	276.426331	373.847809	225.865356	0.398123	0.000000	4.165961	3.644026	0.530075	0.753423	3.512061	4.867223	2.723962	2.533704	2.244975	1.901874	1.718401	2.441579	2.572695	2.353850	0.000000	0.000000	7291.000000		1
3493.253174	763.342529	0.499566	1.588125	387.268250	22043.166016	62.072578	45.972378	42.096119	57.348289	14.737187	27.602545	33.196449	78.484238	1.583437	0.000000	3.543230	2.882720	0.000000	0.200885	2.588012	4.343274	1.792900	1.662497	1.624242	1.758520	1.168415	1.440949	1.521092	1.894782	0.199601	0.000000	7337.000000		1
15975.105469	2771.926514	2.457740	3.755994	3517.882812	75518.679688	559.828125	368.096649	187.056503	109.765678	59.096771	252.878906	382.306519	171.819763	0.844521	99998.000000	4.203444	3.442782	0.390536	0.574725	3.546281	4.878055	2.748055	2.565962	2.271973	2.040467	1.771564	2.402913	2.582412	2.235073	0.000000	4.999991	7391.000000		1
12890.638672	510.105896	1.523367	1.856411	1930.707275	51277.667969	307.448761	209.160751	94.874306	56.598942	44.230064	160.542526	199.786179	126.294518	2.211917	99998.000000	4.110274	2.707660	0.182805	0.268674	3.285717	4.709928	2.487773	2.320480	1.977149	1.752808	1.645718	2.205590	2.300565	2.101384	0.344769	4.999991	7476.000000		1
15030.049805	3694.180176	1.896499	3.284182	2441.260254	58085.746094	405.147766	257.513763	121.258774	64.684502	42.222549	206.286697	245.613617	123.090515	1.800213	99998.000000	4.176960	3.567518	0.277953	0.516427	3.387614	4.764070	2.607614	2.410800	2.083713	1.810800	1.625544	2.314471	2.390252	2.090225	0.255324	4.999991	7505.000000		1
19330.216797	4926.062988	1.989012	4.644111	5857.185547	99998.000000	941.499390	600.040039	262.481689	124.138985	109.515900	482.691467	698.972534	345.110443	2.367199	0.000000	4.286237	3.692500	0.298637	0.666903	3.767689	4.999991	2.973820	2.778180	2.419099	2.093908	2.039477	2.683670	2.844460	2.537958	0.374235	0.000000	7533.000000		1
13679.906250	6260.760742	2.787700	2.800035	3525.746338	76374.726562	543.638489	368.787415	168.372131	72.948921	64.746178	287.009735	399.331848	208.380569	1.742912	99998.000000	4.136083	3.796627	0.445246	0.447163	3.547251	4.882950	2.735310	2.566776	2.226270	1.863019	1.811214	2.457897	2.601334	2.318857	0.241275	4.999991	7578.000000		1
9506.626953	4298.774902	3.018980	3.598723	3821.964111	86475.671875	606.722534	400.552979	195.348679	74.666565	55.763248	300.183472	453.408264	232.325790	0.311965	99998.000000	3.978026	3.633345	0.479860	0.556148	3.582287	4.936894	2.782990	2.602660	2.290811	1.873126	1.746348	2.477387	2.656489	2.366097	0.000000	4.999991	7657.000000		1
10863.907227	2170.369141	3.527797	5.535311	2403.466064	54233.601562	395.708435	252.607544	122.316498	54.394070	33.788525	161.011246	221.902756	166.913528	0.144590	0.000000	4.035986	3.336534	0.547504	0.743142	3.380838	4.734269	2.597375	2.402446	2.087485	1.735552	1.528769	2.206856	2.346163	2.222492	0.000000	0.000000	7716.000000		1
13295.324219	3333.836182	2.266548	3.129995	3631.706787	92912.132812	576.057800	378.091034	222.963562	108.803551	78.302292	382.402100	529.662964	358.170074	0.788291	0.000000	4.123699	3.522944	0.355365	0.495544	3.560111	4.968072	2.760466	2.577596	2.348234	2.036643	1.893775	2.582520	2.724000	2.554089	0.000000	0.000000	7759.000000		1
9370.526367	1864.335938	2.155533	2.713690	1434.132812	45195.781250	220.123444	148.790390	87.349983	38.660831	34.389854	144.904877	175.945801	197.473373	1.512503	99998.000000	3.971764	3.270524	0.333555	0.433560	3.156589	4.655098	2.342666	2.172575	1.941263	1.587271	1.536430	2.161083	2.245379	2.295509	0.179696	4.999991	7777.000000		1
13468.166992	2594.858154	2.038351	3.651147	2956.756592	65694.500000	458.055481	309.286652	133.350113	67.392029	66.096855	247.605713	358.148499	174.413177	1.209359	99998.000000	4.129309	3.414114	0.309279	0.562429	3.470816	4.817529	2.660918	2.490361	2.124993	1.828609	1.820181	2.393761	2.554063	2.241579	0.082555	4.999991	7807.000000		1
6766.703613	1471.470703	2.642764	3.595639	2951.508057	67533.296875	458.625977	312.869965	147.695663	73.436157	56.373829	249.671829	360.698761	220.222122	0.499037	0.000000	3.830377	3.167752	0.422058	0.555776	3.470044	4.829518	2.661459	2.495364	2.169368	1.865910	1.751078	2.397370	2.557145	2.342861	0.000000	0.000000	7864.000000		1
1448.802124	222.621262	1.544953	2.578006	248.607941	20405.160156	37.818974	34.149323	31.682331	29.745745	7.817278	0.000000	3.978023	3.200921	0.335673	0.000000	3.161009	2.347567	0.188915	0.411284	2.395515	4.309740	1.577710	1.533382	1.500817	1.473425	0.893056	0.000000	0.599667	0.505275	0.000000	0.000000	7891.000000		1
16598.179688	4531.600586	2.056854	3.830003	4580.083008	96733.921875	707.841370	472.891327	200.424515	127.025368	71.163437	376.832886	472.990021	266.117401	2.685928	99998.000000	4.220060	3.656252	0.313203	0.583199	3.660873	4.985579	2.849936	2.674761	2.301951	2.103890	1.852257	2.576149	2.674852	2.425073	0.429094	4.999991	7918.000000		1
22698.580078	4260.499512	2.729109	4.425165	4773.374512	97177.429688	749.126465	496.984589	246.144028	84.864487	69.211433	371.112549	464.475800	253.606674	1.953784	99998.000000	4.355999	3.629461	0.436021	0.645930	3.678826	4.987566	2.874555	2.696343	2.391189	1.928726	1.840178	2.569506	2.666963	2.404161	0.290877	4.999991	7968.000000		1
14476.981445	5562.965820	0.789437	3.607974	3867.757812	88580.484375	633.683655	400.673248	202.980942	92.256210	61.748783	332.072418	462.690338	230.154846	2.422883	0.000000	4.160678	3.745306	0.000000	0.557263	3.587459	4.947338	2.801872	2.602790	2.307455	1.964996	1.790628	2.521233	2.665290	2.362020	0.384332	0.000000	7989.000000		1
5606.304688	1005.338928	1.033052	1.791652	1384.429077	38912.417969	226.913834	154.445969	88.891853	13.022629	32.110973	124.678642	139.363403	106.601768	0.180589	11655.811523	3.748677	3.002312	0.014122	0.253254	3.141271	4.590088	2.355861	2.188776	1.948862	1.114699	1.506653	2.095792	2.144149	2.027764	0.000000	4.066543	8038.000000		1
14588.286133	4481.307617	3.904013	5.236188	3784.024902	84469.070312	627.744385	390.031281	221.097900	92.475159	62.458046	323.067902	435.704529	250.307068	4.338476	0.000000	4.164004	3.651405	0.591511	0.719015	3.577954	4.926698	2.797783	2.591100	2.344585	1.966025	1.795588	2.509294	2.639192	2.398473	0.637337	0.000000	8069.000000		1
11160.050781	3184.095947	2.559503	3.910181	2225.059326	49061.535156	361.722565	241.080521	136.782318	64.033836	27.790653	143.921173	191.796219	99.388901	1.361319	99998.000000	4.047666	3.502986	0.408156	0.592197	3.347342	4.690741	2.558376	2.382162	2.136030	1.806409	1.443899	2.158125	2.282840	1.997338	0.133960	4.999991	8132.000000		1
6932.398926	1732.971802	2.874044	5.581567	2424.867188	54141.855469	370.045563	258.691772	110.348511	42.500088	47.918217	160.203308	228.097992	146.048950	0.165145	99998.000000	3.840883	3.238791	0.458493	0.746756	3.384688	4.733533	2.568255	2.412783	2.042767	1.628390	1.680501	2.204671	2.358121	2.164498	0.000000	4.999991	8177.000000		1
11810.951172	2168.568359	2.852458	5.082002	3346.454834	77052.320312	523.797668	347.272156	173.608322	84.210739	96.382256	404.071533	497.388550	366.101471	0.540327	0.000000	4.072285	3.336173	0.455219	0.706035	3.524585	4.886786	2.719164	2.540670	2.239571	1.925367	1.983997	2.606458	2.696696	2.563601	0.000000	0.000000	8217.000000		1
9408.869141	4999.190918	1.381515	2.880212	4246.308105	95066.375000	708.112732	445.097595	234.493668	95.848770	66.343559	347.962921	438.618652	227.006348	0.363039	0.000000	3.973537	3.698900	0.140356	0.459424	3.628011	4.978027	2.850102	2.648455	2.370131	1.981587	1.821799	2.541533	2.642087	2.356038	0.000000	0.000000	8274.000000		1
17791.199219	4555.964844	2.685936	4.767460	4255.901855	88241.898438	657.157043	434.609802	223.105408	82.770630	49.796215	319.993408	420.905670	229.417831	1.257848	0.000000	4.250205	3.658580	0.429096	0.678287	3.628992	4.945675	2.817669	2.638099	2.348510	1.917876	1.697196	2.505141	2.624185	2.360627	0.099628	0.000000	8331.000000		1
13250.369141	1909.423340	2.050686	3.583304	2546.915283	55485.539062	371.581268	249.320282	105.642723	49.130127	28.314890	153.656540	234.990143	126.319191	1.565469	0.000000	4.122228	3.280902	0.311899	0.554284	3.406014	4.744180	2.570054	2.396758	2.023839	1.691348	1.452015	2.186551	2.371050	2.101469	0.194644	0.000000	8376.000000		1
12578.058594	3276.676025	3.910181	4.940149	3697.112793	79798.578125	537.495667	355.567413	166.515732	106.944061	53.268501	257.045044	344.268585	189.785614	4.282749	99998.000000	4.099614	3.515434	0.592197	0.693740	3.567863	4.901995	2.730375	2.550922	2.221455	2.029157	1.726470	2.410009	2.536897	2.278263	0.631723	4.999991	8459.000000		1
9259.277344	2532.505127	3.395196	2.753779	2719.925537	62829.203125	406.242493	260.841125	125.261467	60.475201	31.148846	162.315674	203.276978	86.634560	0.628550	0.000000	3.966577	3.403550	0.530865	0.439929	3.434557	4.798162	2.608785	2.416376	2.097817	1.781577	1.493442	2.210361	2.308088	1.937691	0.000000	0.000000	8481.000000		1
20313.708984	5298.248535	2.377563	5.652493	5712.921875	99998.000000	915.096375	590.054932	264.202393	139.841385	117.971512	561.925049	764.020935	416.187561	5.267590	0.000000	4.307789	3.724132	0.376132	0.752240	3.756858	4.999991	2.961467	2.770892	2.421937	2.145636	2.071777	2.749678	2.883105	2.619289	0.721612	0.000000	8524.000000		1
9836.210938	3405.070557	4.326486	3.311935	3693.899658	81089.429688	581.969360	374.365875	175.606583	101.387161	41.534878	243.763382	348.650574	158.914307	1.304747	99998.000000	3.992828	3.532126	0.636135	0.520082	3.567485	4.908964	2.764900	2.573296	2.244541	2.005983	1.618413	2.386968	2.542390	2.201163	0.115526	4.999991	8549.000000		1
9838.163086	2608.679443	0.410137	1.363013	1338.058960	40294.414062	228.634552	142.351547	87.855721	30.387161	18.912569	76.926949	87.732368	62.612232	1.655945	0.000000	3.992914	3.416421	0.000000	0.134500	3.126475	4.605245	2.359142	2.153362	1.943770	1.482690	1.276751	1.886078	1.943160	1.796659	0.219046	0.000000	8573.000000		1
7047.909668	1845.626953	1.341426	2.590341	1559.591675	39834.945312	239.261124	169.750565	83.723511	29.394197	24.176512	107.826012	121.619576	128.095428	1.170039	0.000000	3.848060	3.266144	0.127567	0.413357	3.193011	4.600264	2.378872	2.229811	1.922847	1.468262	1.383394	2.032723	2.085003	2.107534	0.068200	0.000000	8676.000000		1
4764.518066	1959.068359	1.415436	1.788568	1870.244385	46447.777344	312.058929	202.092819	86.295341	58.995007	31.312283	117.693970	165.914398	45.636250	0.354634	0.000000	3.678019	3.292050	0.150890	0.252506	3.271898	4.666965	2.494237	2.305551	1.935987	1.770815	1.495715	2.070754	2.219884	1.659310	0.000000	0.000000	8733.000000		1
7012.665527	1394.833618	2.932636	2.849375	1340.356323	40010.371094	212.077972	146.076706	71.104851	37.078876	31.617573	101.544434	142.259033	68.554596	0.098640	0.000000	3.845883	3.144522	0.467258	0.454750	3.127220	4.602172	2.326496	2.164581	1.851899	1.569127	1.499928	2.006656	2.153080	1.836037	0.000000	0.000000	8759.000000		1
6107.190430	2025.649414	2.473158	3.663482	2213.507568	51924.503906	348.203430	232.806854	93.964607	54.674686	39.373177	119.309853	180.818100	107.159920	0.475861	0.000000	3.785841	3.306564	0.393252	0.563894	3.345081	4.715373	2.541833	2.366996	1.972964	1.737786	1.595200	2.076676	2.257242	2.030032	0.000000	0.000000	8798.000000		1
16997.958984	7745.716309	1.662135	7.801859	6841.986816	99998.000000	1146.015991	708.411865	378.976074	129.825409	133.871262	595.223267	757.625244	367.708099	1.611457	0.000000	4.230397	3.889062	0.220666	0.892198	3.835182	4.999991	3.059191	2.850286	2.578612	2.113360	2.126687	2.774680	2.879454	2.565503	0.207219	0.000000	8866.000000		1
10134.494141	2987.655518	0.619832	2.392981	3040.677490	67737.617188	474.979034	321.353333	136.769974	65.517113	47.551250	211.948441	253.594345	186.399673	2.354378	99998.000000	4.005802	3.475331	0.000000	0.378939	3.482970	4.830830	2.676674	2.506983	2.135991	1.816355	1.677162	2.326230	2.404140	2.270445	0.371876	4.999991	8900.000000		1
12588.234375	1903.456299	2.556419	3.219423	2580.231934	63764.656250	399.612457	271.776062	127.734627	65.939583	34.846249	183.442368	260.847290	132.761124	1.209194	0.000000	4.099965	3.279543	0.407632	0.507778	3.411659	4.804580	2.601639	2.434211	2.106309	1.819146	1.542156	2.263500	2.416386	2.123071	0.082496	0.000000	8925.000000		1
9936.028320	1959.404541	2.729109	3.453787	2262.770508	55033.726562	343.303375	231.490097	101.054115	22.162830	24.148758	137.978806	179.325577	103.669128	0.726950	0.000000	3.997213	3.292124	0.436021	0.538296	3.354640	4.740629	2.535678	2.364532	2.004554	1.345625	1.382895	2.139812	2.253642	2.015650	0.000000	0.000000	8958.000000		1
10566.600586	5565.374512	2.756862	4.378909	4444.450684	99998.000000	735.169495	447.305542	208.565582	138.136078	60.632473	335.627960	475.608124	358.083740	3.539314	0.000000	4.023935	3.745494	0.440415	0.641366	3.647818	4.999991	2.866387	2.650604	2.319243	2.140307	1.782705	2.525858	2.677249	2.553985	0.548919	0.000000	8980.000000		1
22322.808594	5591.182129	1.822490	3.830003	4932.915039	99998.000000	792.382080	521.592834	246.748444	122.917824	76.186852	409.542084	565.088928	351.228607	2.033483	0.000000	4.348749	3.747504	0.260665	0.583199	3.693104	4.999991	2.898935	2.717332	2.392254	2.089615	1.881880	2.612298	2.752117	2.545590	0.308241	0.000000	9054.000000		1
7622.231445	2372.727295	3.882427	4.443667	2670.628662	62363.054688	427.899597	284.530396	148.303162	79.541954	54.138119	247.016724	304.997192	205.753220	1.190886	0.000000	3.882082	3.375248	0.589103	0.647742	3.426614	4.794928	2.631342	2.454129	2.171150	1.900596	1.733503	2.392726	2.484296	2.313347	0.075870	0.000000	9107.000000		1
8815.801758	2228.451416	3.055985	4.872307	1923.876709	51762.304688	320.625580	205.136475	97.810028	59.636425	42.910225	173.913620	251.688583	110.863495	0.029697	0.000000	3.945262	3.348003	0.485151	0.687735	3.284177	4.714014	2.505998	2.312043	1.990383	1.775512	1.632561	2.240334	2.400863	2.044789	0.000000	0.000000	9157.000000		1
8818.721680	2685.748291	3.358191	5.020327	1324.135864	39532.582031	203.881393	140.322449	98.519287	51.936329	30.285398	107.890770	120.099289	138.644897	0.628920	99998.000000	3.945406	3.429065	0.526105	0.700732	3.121933	4.596955	2.309378	2.147127	1.993521	1.715471	1.481233	2.032984	2.079540	2.141904	0.000000	4.999991	9173.000000		1
4343.356445	54.070274	1.153318	1.523367	282.032593	20867.937500	49.447750	32.804813	21.691019	12.038916	1.501781	8.776320	0.000000	0.000000	0.547166	0.000000	3.637825	1.732959	0.061949	0.182805	2.450299	4.319479	1.694147	1.515938	1.336280	1.080587	0.176607	0.943312	0.000000	0.000000	0.000000	0.000000	9194.000000		0
5268.798828	1762.810059	2.451572	4.526928	1513.927612	43416.968750	230.231934	153.631866	101.673950	44.963993	33.137856	138.666473	217.952484	135.218857	1.202565	0.000000	3.721712	3.246206	0.389445	0.655804	3.180105	4.637660	2.362165	2.186481	2.007210	1.652865	1.520324	2.141972	2.338362	2.131037	0.080109	0.000000	9216.000000		1
13306.283203	3509.072754	3.139246	4.718120	3199.070557	66890.867188	544.144226	336.898468	145.022064	93.579140	49.962734	220.601425	270.117004	143.409271	1.368390	0.000000	4.124057	3.545192	0.496825	0.673769	3.505024	4.825367	2.735714	2.527499	2.161434	1.971179	1.698646	2.343608	2.431552	2.156577	0.136210	0.000000	9261.000000		1
7732.373047	1701.832153	2.907966	3.651147	1158.249146	35934.269531	203.795044	125.403320	82.792221	28.327225	19.634165	87.584351	92.524498	115.683372	0.422082	0.000000	3.888313	3.230917	0.463589	0.562429	3.063802	4.555509	2.309194	2.098309	1.917989	1.452204	1.293012	1.942427	1.966257	2.063271	0.000000	0.000000	9293.000000		1
14229.597656	4624.161621	3.530881	5.587735	2946.071289	74942.312500	500.256439	309.721466	166.170349	84.331001	74.052902	358.925598	528.774841	313.705658	1.386222	0.000000	4.153193	3.665033	0.547883	0.747236	3.469243	4.874727	2.699193	2.490971	2.220554	1.925987	1.869542	2.555004	2.723271	2.496522	0.141833	0.000000	9337.000000		1
6666.817871	2303.944580	3.789915	4.933982	2464.264893	55915.820312	389.655060	251.589905	119.679901	36.696491	43.875435	152.447708	197.538132	128.376038	0.429994	0.000000	3.823919	3.362472	0.578629	0.693198	3.391687	4.747535	2.590680	2.400693	2.078021	1.564625	1.642221	2.183121	2.295651	2.108484	0.000000	0.000000	9381.000000		1
22189.384766	2127.329590	2.833956	3.444536	4643.444336	94589.820312	728.434570	473.045532	256.804504	102.022415	49.410748	299.378601	395.736206	219.722549	3.578878	0.000000	4.346145	3.327835	0.452393	0.537131	3.666840	4.975844	2.862391	2.674903	2.409603	2.008696	1.693821	2.476221	2.597406	2.341875	0.553747	0.000000	9406.000000		1
13498.477539	4866.207520	1.153318	2.818537	2570.943848	62338.285156	398.224762	258.466644	154.495316	51.726635	33.668259	168.375214	229.698456	85.222206	0.713018	0.000000	4.130285	3.687191	0.061949	0.450024	3.410093	4.794755	2.600128	2.412405	2.188915	1.713714	1.527221	2.226278	2.361158	1.930553	0.000000	0.000000	9426.000000		1
3822.929443	825.526123	1.199574	3.500043	210.351074	22214.892578	56.632862	35.080612	22.813499	9.997481	9.442408	14.592252	29.224592	14.422647	0.845642	0.000000	3.582396	2.916731	0.079027	0.544073	2.322945	4.346644	1.753069	1.545067	1.358192	0.999891	0.975083	1.164122	1.465748	1.159045	0.000000	0.000000	9459.000000		1
17984.355469	4332.455566	2.337474	2.507080	5399.000488	99998.000000	873.524536	562.202576	228.091827	120.882561	78.832695	377.252258	515.995850	251.787262	2.625942	99998.000000	4.254895	3.636734	0.368747	0.399168	3.732313	4.999991	2.941275	2.749893	2.358110	2.082364	1.896706	2.576632	2.712646	2.401034	0.419285	4.999991	9494.000000		1
13180.293945	1873.180054	2.041435	1.936588	2057.624756	55120.281250	351.043579	220.561325	111.199623	38.506645	35.672691	157.162750	211.205261	190.686066	0.081902	99998.000000	4.119925	3.272579	0.309936	0.287037	3.313366	4.741312	2.545361	2.343529	2.046103	1.585536	1.552336	2.196350	2.324705	2.280319	0.000000	4.999991	9535.000000		1
11905.242188	3016.174072	1.800903	4.200052	2088.865967	48974.046875	359.008850	224.634949	107.246269	50.850853	46.215992	188.484283	225.020416	178.135254	0.726549	0.000000	4.075738	3.479456	0.255490	0.623255	3.319911	4.689966	2.555105	2.351477	2.030382	1.706298	1.664792	2.275275	2.352222	2.250750	0.000000	0.000000	9594.000000		1
8869.942383	2903.707031	2.303553	3.820752	1546.112549	46163.890625	259.231415	165.815720	77.608452	52.343380	31.503475	131.465958	209.928604	121.826180	0.235640	99998.000000	3.947921	3.462953	0.362398	0.582149	3.189241	4.664302	2.413688	2.219626	1.889909	1.718862	1.498358	2.118813	2.322072	2.085741	0.000000	4.999991	9615.000000		1
19375.009766	3689.357178	2.593424	5.815931	4193.542480	90599.070312	675.070496	437.246399	227.863617	118.828789	76.735756	372.420044	498.252014	298.740265	1.476156	0.000000	4.287242	3.566951	0.413874	0.764619	3.622581	4.957124	2.829349	2.640726	2.357675	2.074922	1.884998	2.571033	2.697449	2.475294	0.169132	0.000000	9710.000000		1
7041.347168	699.194580	2.004430	2.269632	969.172852	31829.093750	149.185120	103.141808	26.634251	23.075617	19.187023	45.725677	66.207870	78.518158	0.496393	0.000000	3.847656	2.844598	0.301991	0.355955	2.986401	4.502824	2.173726	2.013435	1.425440	1.363153	1.283008	1.660160	1.820910	1.894970	0.000000	0.000000	9729.000000		1
17623.683594	6910.180664	2.408400	7.080264	6516.492188	99998.000000	998.773621	669.569092	329.309387	102.454140	102.404793	527.180542	766.543457	446.260162	0.480528	0.000000	4.246097	3.839489	0.381729	0.850049	3.814014	4.999991	2.999467	2.825795	2.517604	2.010530	2.010320	2.721959	2.884537	2.649588	0.000000	0.000000	9759.000000		1
11931.448242	1857.323486	2.574922	2.812370	2390.767090	56355.042969	372.935028	251.497391	105.519371	59.516159	33.733017	136.458527	198.907318	85.684769	0.955742	99998.000000	4.076693	3.268888	0.410764	0.449072	3.378537	4.750933	2.571633	2.400533	2.023332	1.774635	1.528055	2.135001	2.298651	1.932904	0.000000	4.999991	9794.000000		1
10415.864258	1103.127319	1.736145	1.295170	1665.965210	42945.703125	267.912140	181.089478	96.354500	29.187588	29.033400	108.957741	121.104591	113.299644	1.959937	99998.000000	4.017695	3.042626	0.239586	0.112327	3.221666	4.632920	2.427992	2.257893	1.983872	1.465198	1.462898	2.037258	2.083161	2.054229	0.292242	4.999991	9836.000000		1
3687.534912	586.582642	0.943624	2.978892	510.361847	26598.128906	99.512253	60.435112	35.672691	18.070709	11.548601	58.202484	44.976330	54.156620	0.840152	99998.000000	3.566736	2.768329	0.000000	0.474055	2.707878	4.424851	1.997877	1.781289	1.552336	1.256975	1.062529	1.764942	1.652984	1.733652	0.000000	4.999991	9852.000000		1
8241.915039	1746.126953	0.959043	2.701355	1065.465698	36078.917969	178.770508	121.412964	62.686241	72.751564	28.234713	89.150887	118.406319	126.911270	1.879225	99998.000000	3.916028	3.242076	0.000000	0.431582	3.027539	4.557253	2.252296	2.084265	1.797172	1.861842	1.450783	1.950126	2.073375	2.103500	0.273979	4.999991	9893.000000		1
10073.627930	1726.027222	2.772281	4.113708	1449.036499	41398.335938	236.877396	157.073318	81.077660	30.226807	19.535484	101.214470	121.116920	103.320663	2.614179	0.000000	4.003186	3.237048	0.442837	0.614233	3.161079	4.616983	2.374524	2.196102	1.908901	1.480392	1.290824	2.005243	2.083205	2.014187	0.417335	0.000000	9918.000000		1
4454.253906	1265.214844	2.087691	0.453310	488.155853	20365.476562	74.459953	60.613968	21.487492	39.601372	4.280230	19.723593	13.007210	14.216036	2.834257	99998.000000	3.648775	3.102164	0.319666	0.000000	2.688559	4.308895	1.871923	1.782573	1.332186	1.597710	0.631467	1.294986	1.114184	1.152779	0.452439	4.999991	9950.000000		1
7079.351562	1318.107178	2.374479	2.843207	1327.472412	35697.957031	209.228592	146.773636	45.491314	29.764246	13.845987	76.115921	91.876915	50.237186	0.159608	99998.000000	3.849993	3.119951	0.375568	0.453808	3.123025	4.552643	2.320621	2.166648	1.657928	1.473695	1.141324	1.881475	1.963206	1.701025	0.000000	4.999991	9982.000000		1
19811.460938	4383.661133	1.979760	2.312804	5192.843262	99998.000000	825.627869	539.197876	252.576706	97.261124	92.490578	476.311218	635.601746	387.345337	2.992070	99998.000000	4.296916	3.641837	0.296613	0.364139	3.715405	4.999991	2.916784	2.731748	2.402393	1.987939	1.966097	2.677891	2.803185	2.588098	0.475972	4.999991	10022.000000		1
23013.998047	3869.984131	2.516331	5.230021	3576.039062	78038.398438	562.322815	371.821808	192.406799	77.488190	60.348766	322.124268	447.666351	219.778061	2.153179	0.000000	4.361992	3.587709	0.400768	0.718503	3.553402	4.892308	2.749986	2.570335	2.284220	1.889235	1.780668	2.508024	2.650954	2.341984	0.333080	0.000000	10054.000000		1
5110.072754	1017.519714	2.926468	4.526928	674.598694	31536.330078	106.500000	82.434502	68.616272	17.108583	15.733235	74.244095	63.376999	44.267071	0.071689	0.000000	3.708427	3.007543	0.466344	0.655804	2.829046	4.498811	2.027350	1.916109	1.836427	1.233214	1.196818	1.870662	1.801932	1.646081	0.000000	0.000000	10125.000000		1
10650.404297	3985.093994	2.874044	4.452919	2817.488770	76613.968750	431.233124	297.244659	202.580048	114.277191	66.143112	307.994568	338.048706	240.839996	0.515940	99998.000000	4.027366	3.600439	0.458493	0.648645	3.449862	4.884308	2.634712	2.473114	2.306597	2.057960	1.820485	2.488543	2.528979	2.381729	0.000000	4.999991	10146.000000		1
10291.092773	2539.514404	1.822490	1.199574	2422.523438	55282.589844	379.324524	260.656097	129.720551	42.056030	39.561283	169.081390	230.201096	92.909966	0.014932	99998.000000	4.012462	3.404751	0.260665	0.079027	3.384268	4.742589	2.579011	2.416068	2.113009	1.623828	1.597270	2.228096	2.362107	1.968062	0.000000	4.999991	10191.000000		1
14714.225586	2486.646729	2.180203	5.957783	2659.940430	61248.078125	446.759735	280.207001	133.994614	87.325317	45.247700	202.348770	305.018768	210.952408	1.388310	99998.000000	4.167737	3.395614	0.338497	0.775085	3.424872	4.787093	2.650074	2.447479	2.127087	1.941140	1.655596	2.306101	2.484327	2.324184	0.142486	4.999991	10268.000000		1
12889.245117	2724.770020	2.704439	5.242356	4009.023926	76946.093750	628.379639	411.731537	160.064545	95.854935	48.695320	228.850418	260.813385	169.007385	0.646293	0.000000	4.110228	3.435330	0.432077	0.719526	3.603039	4.886187	2.798222	2.614614	2.204295	1.981614	1.687487	2.359552	2.416330	2.227906	0.000000	0.000000	10283.000000		1
8981.009766	2045.496338	1.551121	2.596508	2647.303467	65806.945312	450.040833	269.740784	151.830963	60.058895	42.897888	242.468216	318.454620	205.925903	0.856939	99998.000000	3.953325	3.310799	0.190646	0.414390	3.422804	4.818272	2.653252	2.430947	2.181360	1.778577	1.632436	2.384655	2.503047	2.313711	0.000000	4.999991	10302.000000		1
7982.134277	2277.526123	2.562587	2.874044	1169.433960	38233.617188	173.947540	119.673737	67.795998	33.224201	17.623568	63.710041	80.541092	95.500305	0.414547	0.000000	3.902119	3.357463	0.408679	0.458493	3.067976	4.582446	2.240418	2.077999	1.831204	1.521455	1.246094	1.804208	1.906018	1.980005	0.000000	0.000000	10327.000000		1
6736.917480	2825.244385	3.407531	3.237926	2359.023193	53016.566406	371.010773	248.259476	101.784966	35.290306	35.993401	139.785873	146.514603	83.122177	0.442740	99998.000000	3.828461	3.451056	0.532440	0.510267	3.372732	4.724411	2.569386	2.394906	2.007684	1.547655	1.556223	2.145463	2.165881	1.919717	0.000000	4.999991	10354.000000		1
8929.416016	1326.161865	3.685068	3.700486	1113.815552	33085.882812	187.519073	122.575531	34.966515	23.664612	20.713472	62.778755	93.989273	71.468727	0.784871	99998.000000	3.950823	3.122597	0.566445	0.568259	3.046813	4.519643	2.273046	2.088404	1.543652	1.374099	1.316253	1.797813	1.973078	1.854116	0.000000	4.999991	10382.000000		1
3765.744629	1556.492432	2.072273	6.586866	1782.333130	45362.785156	287.876251	186.686462	86.702400	44.621700	36.693409	152.086914	212.818069	107.668739	0.637465	0.000000	3.575851	3.192147	0.316447	0.818679	3.250989	4.656700	2.459206	2.271113	1.938031	1.649546	1.564588	2.182092	2.328008	2.032090	0.000000	0.000000	10410.000000		1
8894.920898	3775.267090	1.544953	5.223854	2933.838135	71367.703125	467.858673	307.874298	180.620743	94.084869	48.676815	244.025497	319.629517	179.624695	0.918170	0.000000	3.949142	3.576948	0.188915	0.717991	3.467436	4.853502	2.670115	2.488374	2.256768	1.973520	1.687322	2.387435	2.504647	2.254366	0.000000	0.000000	10450.000000		1
13983.198242	2838.106689	1.091644	2.605759	3074.259277	75455.781250	481.877350	319.500000	166.087082	74.823837	44.775887	235.184418	300.741608	211.233017	1.017480	99998.000000	4.145607	3.453029	0.038081	0.415934	3.487741	4.877693	2.682936	2.504471	2.220336	1.874040	1.651044	2.371408	2.478194	2.324762	0.007526	4.999991	10476.000000		1
9387.467773	1750.416504	2.833956	5.044997	1633.169678	42875.289062	257.183807	167.665955	58.353588	35.052860	19.325790	117.157402	157.298431	88.941193	1.376094	99998.000000	3.972548	3.243141	0.452393	0.702861	3.213031	4.632207	2.410244	2.224445	1.766068	1.544724	1.286137	2.068770	2.196724	1.949103	0.138648	4.999991	10493.000000		1
4499.927246	1211.116821	2.470075	5.171430	441.141174	23819.687500	86.918259	44.115967	44.069710	33.387638	11.169302	24.460217	22.286180	33.057678	0.445222	0.000000	3.653205	3.083186	0.392710	0.713611	2.644578	4.376936	1.939111	1.644596	1.644140	1.523586	1.048026	1.388460	1.348036	1.519272	0.000000	0.000000	10508.000000		1
17985.666016	5001.694824	2.223376	5.933114	4527.563965	99998.000000	713.450684	469.545471	254.704483	106.944061	96.484016	473.600586	651.643311	342.726715	2.089788	0.000000	4.254927	3.699117	0.347013	0.773283	3.655864	4.999991	2.853364	2.671678	2.406037	2.029157	1.984455	2.675412	2.814010	2.534948	0.320102	0.000000	10573.000000		1
16630.349609	4220.768555	1.733061	3.382861	5038.573242	98228.734375	754.060486	514.984375	233.750488	139.273972	68.082787	364.220398	450.651428	227.687851	1.652454	99998.000000	4.220901	3.625391	0.238814	0.529284	3.702307	4.992239	2.877406	2.711794	2.368752	2.143870	1.833037	2.561364	2.653841	2.357340	0.218130	4.999991	10604.000000		1
5529.430176	1303.761597	2.254213	3.509295	2596.825684	71776.226562	433.345459	270.678253	167.249649	75.563934	60.857586	328.794403	447.946960	248.675781	1.731441	99998.000000	3.742680	3.115198	0.352995	0.545220	3.414443	4.855980	2.636834	2.432453	2.223365	1.878315	1.784315	2.516924	2.651227	2.395633	0.238408	4.999991	10637.000000		1
7002.991699	172.522842	1.267417	4.644111	959.684143	28208.365234	142.169601	112.781578	55.797169	28.185371	19.458391	60.111320	95.444801	100.381866	0.612038	0.000000	3.845284	2.236847	0.102919	0.666903	2.982128	4.450378	2.152807	2.052238	1.746612	1.450024	1.289107	1.778956	1.979752	2.001655	0.000000	0.000000	10699.000000		0
6422.780273	2699.776367	2.359060	2.177119	1450.461182	35615.453125	224.742874	157.332352	48.858757	22.622307	17.059242	71.955963	84.710304	57.795433	1.056621	0.000000	3.807723	3.431328	0.372739	0.337882	3.161506	4.551639	2.351686	2.196818	1.688942	1.354537	1.231960	1.857067	1.927936	1.761894	0.023919	0.000000	10723.000000		1
16311.482422	3250.165039	3.271847	2.969640	3079.458496	69818.921875	525.950134	324.464813	159.675995	80.695274	39.252911	221.400101	282.066498	142.505737	0.629564	99998.000000	4.212493	3.511905	0.514793	0.472704	3.488474	4.843973	2.720945	2.511168	2.203240	1.906848	1.593872	2.345178	2.450351	2.153832	0.000000	4.999991	10772.000000		1
17001.527344	4448.034180	0.817191	3.978023	3606.913574	88428.414062	590.270752	379.043915	196.172043	84.759644	91.661049	352.708801	469.338867	290.926086	2.346937	99998.000000	4.230488	3.648168	0.000000	0.599667	3.557136	4.946592	2.771051	2.578690	2.292637	1.928189	1.962185	2.547416	2.671487	2.463783	0.370501	4.999991	10884.000000		1
15223.375977	4708.363281	3.049818	3.484625	3584.359131	87871.789062	591.658447	370.483459	182.261292	109.919868	79.844162	337.916107	495.994720	294.577240	1.240557	0.000000	4.182511	3.672870	0.484274	0.542156	3.554411	4.943850	2.772071	2.568769	2.260695	2.041076	1.902243	2.528809	2.695477	2.469199	0.093617	0.000000	10911.000000		1
18397.042969	6915.000488	2.550252	4.536180	7592.750488	99998.000000	1237.109619	784.962585	340.975159	157.677734	124.789658	547.412964	707.977051	451.360687	2.304109	99998.000000	4.264748	3.839792	0.406583	0.656690	3.880399	4.999991	3.092408	2.894849	2.532723	2.197770	2.096179	2.738315	2.850019	2.654524	0.362503	4.999991	10987.000000		1
3282.242188	691.528442	1.529534	2.096942	234.481323	22225.912109	39.021629	30.442669	27.473028	40.335304	12.822186	52.793606	83.785179	15.572881	1.171944	99998.000000	3.516171	2.839810	0.184559	0.321587	2.370108	4.346859	1.591305	1.483483	1.438907	1.605685	1.107962	1.722581	1.923167	1.192369	0.068907	4.999991	11024.000000		1
8336.992188	621.080383	2.892547	2.787700	1125.820557	33068.457031	196.976898	124.644722	63.642200	36.625565	25.403839	85.370224	118.619095	54.076443	1.029759	99998.000000	3.921009	2.793148	0.461280	0.445246	3.051469	4.519414	2.294415	2.095674	1.803745	1.563784	1.404899	1.931306	2.074155	1.733008	0.012736	4.999991	11053.000000		1
10528.648438	1526.512329	2.975808	3.595639	2031.264893	47498.453125	322.355560	214.002213	96.249657	44.587780	30.596855	115.455177	157.918259	60.657143	0.470120	0.000000	4.022373	3.183700	0.473605	0.555776	3.307767	4.676680	2.508335	2.330418	1.983399	1.649216	1.485677	2.062413	2.198432	1.782882	0.000000	0.000000	11072.000000		1
7718.067871	1052.375244	1.532618	2.318972	1569.376343	37758.457031	237.586655	169.482285	53.330177	39.601372	17.854847	92.228462	113.056030	108.461258	0.152734	0.000000	3.887509	3.022171	0.185434	0.365295	3.195727	4.577014	2.375822	2.229124	1.726973	1.597710	1.251756	1.964865	2.053294	2.035275	0.000000	0.000000	11102.000000		1
7043.647949	1939.683960	2.158617	2.929552	2164.399170	53350.777344	352.647125	231.311249	103.514946	66.479240	30.084955	150.002304	206.906540	107.937027	1.260821	99998.000000	3.847798	3.287731	0.334176	0.466801	3.335337	4.727141	2.547340	2.364197	2.015003	1.822686	1.478349	2.176098	2.315774	2.033170	0.100653	4.999991	11189.000000		1
12966.208984	3447.693848	3.046734	3.731324	3745.484375	84656.445312	605.550720	384.733429	158.510345	114.412872	65.412270	279.756775	415.873016	199.804688	0.123069	0.000000	4.112813	3.537529	0.483835	0.571863	3.573508	4.927660	2.782151	2.585160	2.200058	2.058475	1.815659	2.446781	2.618961	2.300606	0.000000	0.000000	11227.000000		1
12525.634766	3366.832031	2.904882	3.867008	3626.578613	78097.421875	599.105652	375.506866	196.551346	92.296303	57.308201	296.584747	404.083862	173.768677	1.160245	0.000000	4.097800	3.527221	0.463128	0.587375	3.559497	4.892637	2.777503	2.574618	2.293476	1.965184	1.758217	2.472149	2.606472	2.239971	0.064550	0.000000	11279.000000		1
24275.703125	4860.576660	0.949792	3.241009	6894.610840	99998.000000	1042.605957	705.275696	292.116394	110.141899	106.561676	511.715607	760.431458	371.115631	3.585797	99998.000000	4.385172	3.686688	0.000000	0.510680	3.838510	4.999991	3.018120	2.848359	2.465556	2.041953	2.027601	2.709029	2.881060	2.569509	0.554586	4.999991	11325.000000		1
5972.992188	2452.479004	2.716774	4.434416	3713.274658	91725.992188	607.983765	391.338776	200.843903	101.350159	57.847855	281.440491	377.930695	182.285965	1.072962	0.000000	3.776192	3.389605	0.434053	0.646836	3.569757	4.962492	2.783892	2.592553	2.302859	2.005824	1.762287	2.449387	2.577412	2.260753	0.030584	0.000000	11379.000000		1
4814.801758	1913.833008	1.831741	4.036614	2539.264648	60469.195312	398.271027	270.305115	136.221069	69.032578	39.271412	179.658615	237.232025	164.918350	0.676540	0.000000	3.682578	3.281904	0.262864	0.606017	3.404708	4.781534	2.600179	2.431854	2.134244	1.839054	1.594077	2.254448	2.375173	2.217269	0.000000	0.000000	11433.000000		1
14216.442383	2724.168701	1.770066	4.008861	3919.321045	89743.867188	677.407959	410.686157	168.578751	99.021935	81.210258	355.925140	499.753784	261.371521	1.227208	0.000000	4.152791	3.435234	0.247989	0.603021	3.593211	4.953005	2.830850	2.613510	2.226803	1.995731	1.909611	2.551359	2.698756	2.417258	0.088918	0.000000	11524.000000		1
18981.996094	6909.332520	3.185502	5.785094	6055.457520	99998.000000	983.684937	625.123169	304.155334	122.769806	100.425034	491.988922	685.175903	328.418182	2.319349	0.000000	4.278342	3.839436	0.503178	0.762310	3.782147	4.999991	2.992856	2.795966	2.483095	2.089092	2.001842	2.691955	2.835802	2.516427	0.365366	0.000000	11592.000000		1
12816.980469	3036.782715	2.713690	5.359538	3370.347656	70420.250000	523.304321	359.425171	140.248444	89.668953	60.188412	232.557068	331.671509	178.048904	1.036060	0.000000	4.107786	3.482414	0.433560	0.729127	3.527675	4.847698	2.718754	2.555609	2.146898	1.952642	1.779513	2.366529	2.520708	2.250539	0.015385	0.000000	11705.000000		1
8914.527344	1122.921875	3.833087	2.473158	1668.728271	44369.429688	278.313599	181.934418	96.699883	29.492878	15.221334	120.749962	149.755600	87.164963	0.244312	99998.000000	3.950098	3.050349	0.583549	0.393252	3.222386	4.647084	2.444535	2.259915	1.985426	1.469717	1.182453	2.081887	2.175383	1.940342	0.000000	4.999991	11725.000000		1
6104.581543	1340.883667	3.129995	4.403579	872.543884	31000.283203	155.855240	99.512253	59.220119	45.087345	26.017504	63.617531	86.209000	48.103241	1.505396	99998.000000	3.785656	3.127391	0.495544	0.643806	2.940787	4.491365	2.192721	1.997877	1.772469	1.654055	1.415266	1.803577	1.935553	1.682174	0.177651	4.999991	11761.000000		1
6300.577637	473.110291	1.674470	2.349809	1038.791260	30344.158203	168.665085	114.317276	44.156055	33.893372	15.178163	61.976982	73.880211	44.304073	0.501390	0.000000	3.799380	2.674962	0.223877	0.371033	3.016528	4.482075	2.227025	2.058112	1.644990	1.530115	1.181219	1.792230	1.868528	1.646444	0.000000	0.000000	11782.000000		1
6725.797852	1977.302490	3.022064	6.102719	955.132568	37012.648438	153.770630	109.386383	68.613190	35.974895	35.512337	87.954399	112.550301	136.637375	0.296732	99998.000000	3.827744	3.296073	0.480304	0.785523	2.980064	4.568350	2.186873	2.038963	1.836408	1.556000	1.550379	1.944258	2.051347	2.135570	0.000000	4.999991	11844.000000		1
11472.809570	1954.424316	1.585042	3.885511	2897.397705	65304.164062	455.335602	305.876038	147.630905	55.902016	49.814716	217.761292	246.791611	173.805679	1.056590	0.000000	4.059670	3.291019	0.200041	0.589448	3.462008	4.814941	2.658332	2.485545	2.169177	1.747427	1.697358	2.337981	2.392330	2.240064	0.023906	0.000000	11871.000000		1
12254.115234	2795.853271	1.236579	3.244093	2741.992676	65856.296875	431.973206	286.766113	145.062149	94.920563	46.441105	213.098679	307.177399	153.693542	1.395612	99998.000000	4.088282	3.446514	0.092222	0.511093	3.438066	4.818597	2.635457	2.457528	2.161554	1.977360	1.666903	2.328581	2.487389	2.186656	0.144765	4.999991	11907.000000		1
8416.824219	1451.885864	2.186371	1.665219	971.593567	31509.068359	161.843857	107.190758	61.915306	46.336258	18.132383	91.099808	104.424644	43.123001	0.386652	0.000000	3.925148	3.161932	0.339724	0.221471	2.987485	4.498435	2.209096	2.030157	1.791798	1.665921	1.258455	1.959517	2.018803	1.634709	0.000000	0.000000	11943.000000		1
17754.080078	1852.244629	2.741444	3.558635	3414.189209	81206.242188	539.364380	361.013306	187.034927	76.038834	66.448402	281.030365	382.041321	223.916443	0.194966	0.000000	4.249298	3.267698	0.437979	0.551283	3.533288	4.909589	2.731882	2.557523	2.271923	1.881035	1.822484	2.448753	2.582110	2.350086	0.000000	0.000000	11994.000000		1
29425.558594	5050.676758	2.328223	4.126042	5947.841309	99998.000000	973.560974	612.146790	332.035400	104.748436	105.365189	514.651306	655.775574	353.735687	2.477397	0.000000	4.468725	3.703350	0.367025	0.615534	3.774359	4.999991	2.988363	2.786855	2.521184	2.020148	2.022697	2.711513	2.816755	2.548679	0.393996	0.000000	12032.000000		1
23247.160156	5606.961914	1.717642	4.369658	5141.761230	99998.000000	799.536377	524.417542	299.579041	142.968292	93.862839	489.013123	622.310791	366.881653	2.503995	0.000000	4.366370	3.748728	0.234933	0.640447	3.711112	4.999991	2.902838	2.719677	2.476511	2.155240	1.972494	2.689321	2.794007	2.564526	0.398633	0.000000	12066.000000		1
4801.584961	952.816711	3.089906	5.396543	1066.807129	34976.406250	169.574799	102.336952	64.949707	27.460693	13.050383	96.551857	160.934158	127.068542	0.012003	99998.000000	3.681385	2.979009	0.489945	0.732116	3.028086	4.543775	2.229361	2.010032	1.812577	1.438712	1.115623	1.984761	2.206648	2.104038	0.000000	4.999991	12099.000000		1
27027.236328	4569.740234	1.936588	4.585519	5925.983887	99998.000000	952.986267	596.715759	266.533722	102.580566	84.620872	386.747101	496.235229	370.649994	3.043962	99998.000000	4.431802	3.659892	0.287037	0.661389	3.772760	4.999991	2.979087	2.775768	2.425752	2.011065	1.927477	2.587427	2.695688	2.568964	0.483439	4.999991	12120.000000		1
11466.678711	1963.262329	1.181072	0.804856	2170.347656	49414.402344	367.180786	239.945709	109.327789	83.008080	42.996571	177.176208	242.011810	122.042046	1.660064	0.000000	4.059438	3.292978	0.072276	0.000000	3.336529	4.693853	2.564880	2.380113	2.038731	1.919120	1.633434	2.248405	2.383837	2.086509	0.220125	0.000000	12162.000000		1
11316.315430	1372.100342	2.833956	5.041913	3357.281738	75372.750000	565.755066	353.603058	185.280273	90.224030	47.551250	239.785355	296.652588	218.341034	0.062682	0.000000	4.053705	3.137386	0.452393	0.702595	3.525988	4.877214	2.752629	2.548516	2.267829	1.955322	1.677162	2.379823	2.472248	2.339135	0.000000	0.000000	12219.000000		1
12782.750977	4338.570801	1.896499	4.354239	3374.408936	78282.593750	572.326477	350.173950	152.271942	68.674866	64.490227	297.315582	380.339081	254.883347	0.289756	0.000000	4.106624	3.637347	0.277953	0.638912	3.528198	4.893665	2.757644	2.544284	2.182620	1.836798	1.809494	2.473218	2.580171	2.406342	0.000000	0.000000	12240.000000		1
6328.852539	1910.265137	3.216340	4.875391	1650.028442	45222.476562	255.410660	174.718475	72.495613	46.064888	24.969032	137.263382	182.924301	106.944061	0.991999	0.000000	3.801325	3.281094	0.507362	0.688009	3.217491	4.655354	2.407239	2.242339	1.860312	1.663370	1.397402	2.137555	2.262271	2.029157	0.000000	0.000000	12309.000000		1
26619.923828	4946.061035	1.840992	3.503127	6216.034180	99998.000000	1002.193481	638.515869	313.767334	133.038651	105.266502	521.281372	736.180969	389.698242	2.131655	0.000000	4.425207	3.694259	0.265052	0.544456	3.793513	4.999991	3.000952	2.805172	2.496608	2.123978	2.022290	2.717072	2.866985	2.590729	0.328717	0.000000	12344.000000		1
12176.957031	2116.943359	2.439237	3.065236	1144.421753	37170.347656	208.997314	131.546127	55.445621	55.387032	24.503387	90.692757	105.988098	77.034874	0.318427	99998.000000	4.085539	3.325709	0.387254	0.486464	3.058586	4.570197	2.320141	2.119078	1.743867	1.743408	1.389226	1.957573	2.025257	1.886687	0.000000	4.999991	12397.000000		1
12827.088867	2688.045654	0.666088	1.566539	2649.147461	74723.359375	395.970551	281.850647	206.268204	79.461777	64.147934	321.892975	392.843658	314.427246	1.204968	99998.000000	4.108128	3.429437	0.000000	0.194941	3.423106	4.873456	2.597663	2.450019	2.314432	1.900158	1.807183	2.507711	2.594220	2.497520	0.080976	4.999991	12464.000000		1
24000.332031	8913.861328	2.685936	5.819015	7598.584961	99998.000000	1230.177368	779.581482	352.344910	166.648331	106.160789	546.922668	683.267090	430.011963	4.236470	0.000000	4.380217	3.950066	0.429096	0.764849	3.880733	4.999991	3.089968	2.891861	2.546968	2.221801	2.025964	2.737926	2.834590	2.633481	0.627004	0.000000	12582.000000		1
7023.520508	1949.545776	1.433939	2.106194	2053.665039	48971.843750	332.864929	217.440582	101.997742	61.810459	32.397758	124.212997	153.875473	135.086258	1.450221	0.000000	3.846555	3.289933	0.156531	0.323498	3.312530	4.689947	2.522268	2.337341	2.008590	1.791062	1.510515	2.094167	2.187169	2.130611	0.161434	0.000000	12623.000000		1
7165.196289	946.837341	3.025148	4.150712	1382.406128	37536.843750	231.921829	153.280319	66.084518	71.425560	27.787569	99.666435	144.679764	67.435196	1.114086	99998.000000	3.855228	2.976275	0.480747	0.618123	3.140636	4.574458	2.365342	2.185486	1.820100	1.853854	1.443851	1.998549	2.160408	1.828887	0.046919	4.999991	12666.000000		1
3331.807129	1032.435791	2.729109	1.517200	1997.938965	43895.234375	337.200653	211.106583	71.838776	57.197186	21.061935	73.744530	97.970383	65.045303	0.134269	0.000000	3.522680	3.013863	0.436021	0.181043	3.300582	4.642417	2.527888	2.324502	1.856359	1.757375	1.323498	1.867730	1.991095	1.813216	0.000000	0.000000	12694.000000		1
8376.359375	519.498962	2.063021	3.833087	1076.931030	35187.820312	170.817535	120.740707	59.886208	38.485058	23.461084	99.102112	132.495926	70.839645	0.507432	0.000000	3.923055	2.715585	0.314504	0.583549	3.032188	4.546392	2.232533	2.081854	1.777327	1.585292	1.370348	1.996083	2.122203	1.850276	0.000000	0.000000	12783.000000		1
6194.734863	60.287094	3.959521	3.342773	558.138184	27506.746094	109.802689	68.243141	38.219856	36.745831	15.067147	57.854023	76.035744	73.911049	0.120366	99998.000000	3.792023	1.780224	0.597643	0.524107	2.746742	4.439439	2.040613	1.834059	1.582289	1.565208	1.178031	1.762334	1.881018	1.868709	0.000000	4.999991	12821.000000		0
1424.489990	564.083679	0.706176	0.885033	5.359538	15584.488281	0.000000	10.527884	7.086432	30.966904	0.000000	15.372437	24.509556	27.883165	2.055365	99998.000000	3.153659	2.751343	0.000000	0.000000	0.729127	4.192693	0.000000	1.022341	0.850428	1.490898	0.000000	1.186743	1.389335	1.445342	0.312889	4.999991	12844.000000		1
23537.035156	6248.098633	3.515462	4.252476	7407.871094	99998.000000	1183.939819	766.318359	369.567596	195.823578	126.920517	623.217407	839.211731	437.342010	3.373442	0.000000	4.371752	3.795748	0.545982	0.628642	3.869694	4.999991	3.073330	2.884409	2.567694	2.291865	2.103532	2.794640	2.923872	2.640821	0.528073	0.000000	12938.000000		1
13317.816406	3113.601562	1.440106	2.192538	4532.778320	97095.000000	726.325317	467.599640	242.554550	102.990707	72.369179	364.649017	478.608582	197.723160	2.787535	99998.000000	4.124433	3.493263	0.158394	0.340947	3.656364	4.987197	2.861131	2.669874	2.384809	2.012798	1.859554	2.561875	2.679981	2.296057	0.445220	4.999991	12993.000000		1
5683.099121	395.113281	2.192538	4.921647	822.254272	28744.472656	131.314850	84.395760	50.215603	35.025105	17.638987	44.646370	65.467773	61.859798	0.586570	0.000000	3.754585	2.596722	0.340947	0.692110	2.915006	4.458554	2.118314	1.926321	1.700839	1.544379	1.246474	1.649786	1.816028	1.791409	0.000000	0.000000	13017.000000		1
6127.012695	1287.337524	0.817191	2.010598	1548.067749	45153.574219	248.826874	173.512726	87.772453	34.722897	27.608713	121.116920	121.662743	71.055511	1.488635	0.000000	3.787249	3.109692	0.000000	0.303325	3.189790	4.654692	2.395897	2.239331	1.943358	1.540616	1.441046	2.083205	2.085158	1.851598	0.172788	0.000000	13073.000000		1
5256.769043	2611.479492	2.229543	2.951138	1900.532837	44754.871094	308.969025	204.831177	104.739189	49.450836	31.734755	114.456047	170.351898	115.230064	0.490858	99998.000000	3.720719	3.416887	0.348216	0.469990	3.278875	4.650840	2.489915	2.311396	2.020109	1.694174	1.501535	2.058639	2.231347	2.061566	0.000000	4.999991	13134.000000		1
8584.996094	5036.177246	1.347594	2.303553	4853.555176	99998.000000	802.395020	504.265289	246.893372	144.880219	74.006645	385.269989	541.115967	330.589142	2.726058	0.000000	3.933740	3.702101	0.129559	0.362398	3.686060	4.999991	2.904388	2.702659	2.392509	2.161009	1.869271	2.585765	2.733290	2.519289	0.435535	0.000000	13197.000000		1
11071.876953	7437.019043	1.927337	6.145891	6690.307129	99998.000000	1063.556885	692.243835	308.620575	115.267067	96.416176	452.612671	647.726990	458.666046	3.118507	0.000000	4.044221	3.871399	0.284958	0.788585	3.825446	4.999991	3.026761	2.840259	2.489425	2.061705	1.984150	2.655727	2.811392	2.661497	0.493947	0.000000	13252.000000		1
13176.213867	3084.062500	3.197837	4.619441	2805.795166	66912.976562	447.376495	298.564514	172.917572	53.083477	49.743790	253.773193	365.660492	178.079742	0.614283	0.000000	4.119791	3.489123	0.504856	0.664589	3.448056	4.825511	2.650673	2.475038	2.237839	1.724959	1.696739	2.404446	2.563078	2.250614	0.000000	0.000000	13323.000000		1
4976.796387	1993.581543	2.821621	3.561718	1450.553711	37163.019531	222.901886	156.731018	73.864792	43.110668	23.932896	98.833824	93.357109	115.078964	0.130750	0.000000	3.696950	3.299634	0.450499	0.551660	3.161534	4.570111	2.348114	2.195155	1.868438	1.634585	1.378995	1.994906	1.970147	2.060996	0.000000	0.000000	13371.000000		1
10853.410156	3957.210938	0.792521	1.979760	1955.990845	52805.191406	320.079742	207.393768	98.346596	48.507210	31.127258	150.002304	162.599380	151.769287	2.357774	0.000000	4.035566	3.597389	0.000000	0.296613	3.291367	4.722677	2.505258	2.316796	1.992759	1.685806	1.493141	2.176098	2.211119	2.181184	0.372502	0.000000	13402.000000		1
21476.023438	5353.549316	2.556419	5.174514	3876.968750	84830.062500	578.780762	406.341187	234.595428	90.970291	51.066715	285.187256	383.620178	241.330307	1.199657	0.000000	4.331954	3.728642	0.407632	0.713870	3.588492	4.928550	2.762514	2.608891	2.370320	1.958900	1.708138	2.455130	2.583901	2.382612	0.079057	0.000000	13444.000000		1
18947.984375	7459.832520	3.419866	4.064368	4332.224121	99998.000000	698.303406	446.920074	234.061935	140.353287	64.036919	318.772247	438.365784	295.647278	1.034198	0.000000	4.277563	3.872729	0.534009	0.608993	3.636711	4.999991	2.844044	2.650230	2.369331	2.147223	1.806430	2.503480	2.641837	2.470774	0.014604	0.000000	13474.000000		1
7000.999512	904.105957	2.365228	3.034399	1090.786255	36403.195312	163.129776	110.030884	61.958481	31.047081	12.890028	76.267029	85.327049	85.049515	0.927347	0.000000	3.845160	2.956219	0.373873	0.482073	3.037740	4.561140	2.212533	2.041515	1.792101	1.492021	1.110254	1.882337	1.931087	1.929672	0.000000	0.000000	13529.000000		1
6543.197266	2407.635254	1.440106	2.402232	1372.121948	36769.371094	198.383087	135.863358	54.508167	46.040218	16.285225	57.758427	87.257469	14.246873	1.736864	99998.000000	3.815790	3.381591	0.158394	0.380615	3.137393	4.565486	2.297505	2.133102	1.736462	1.663137	1.211794	1.761615	1.940803	1.153720	0.239766	4.999991	13561.000000		1
6839.470215	2155.588867	3.546299	4.859972	1135.269165	33564.113281	172.044876	111.717690	56.475590	33.236538	23.519676	99.364227	163.721863	122.097549	1.228578	0.000000	3.835022	3.333566	0.549775	0.686634	3.055099	4.525875	2.235642	2.048122	1.751861	1.521616	1.371431	1.997230	2.214107	2.086707	0.089403	0.000000	13602.000000		1
9988.316406	180.605331	3.635728	5.020327	1925.680786	49374.109375	304.852234	189.270630	103.897324	43.431377	25.447012	127.349159	165.461090	120.802383	0.403786	99998.000000	3.999492	2.256731	0.560591	0.700732	3.284584	4.693499	2.484089	2.277083	2.016604	1.637804	1.405637	2.104996	2.218696	2.082076	0.000000	4.999991	13619.000000		0
12664.510742	4385.070312	1.847160	2.096942	2019.367798	59077.296875	361.204498	213.730850	112.479370	35.900887	42.623436	186.325668	270.258850	109.552902	0.802329	99998.000000	4.102589	3.641977	0.266504	0.321587	3.305215	4.771420	2.557753	2.329867	2.051073	1.555105	1.629648	2.270273	2.431780	2.039624	0.000000	4.999991	13648.000000		1
5172.672852	2326.714844	1.927337	3.792999	1411.519775	38715.105469	230.293610	150.418610	76.655579	23.115705	19.853109	91.232414	129.489273	36.696491	0.471059	99998.000000	3.713715	3.366743	0.284958	0.578983	3.149687	4.587881	2.362282	2.177302	1.884544	1.363907	1.297829	1.960149	2.112234	1.564625	0.000000	4.999991	13659.000000		1
7095.306641	1281.157715	1.797820	2.578006	1862.979126	53445.132812	319.854645	197.485718	113.281143	63.204308	35.493832	167.610458	217.964828	88.981285	1.264310	99998.000000	3.850971	3.107603	0.254746	0.411284	3.270208	4.727908	2.504953	2.295536	2.054158	1.800747	1.550153	2.224301	2.338387	1.949299	0.101854	4.999991	13682.000000		1
7702.420898	1120.217407	2.769197	3.102241	1372.461060	38533.925781	196.468079	145.450699	71.120270	20.272499	11.437587	95.811760	115.236237	41.821667	0.677976	99998.000000	3.886627	3.049302	0.442354	0.491676	3.137500	4.585843	2.293292	2.162716	1.851993	1.306907	1.058334	1.981419	2.061589	1.621401	0.000000	4.999991	13696.000000		1
8203.707031	1992.412842	2.038351	4.363490	2015.531616	47440.664062	315.022430	217.422089	81.641983	58.843903	27.981846	118.030098	156.175949	81.497047	0.959638	99998.000000	3.914010	3.299379	0.309279	0.639834	3.304390	4.676151	2.498342	2.337304	1.911914	1.769701	1.446876	2.071993	2.193614	1.911142	0.000000	4.999991	13794.000000		1
18702.097656	4546.075195	1.686805	3.463039	4345.672363	95513.335938	689.579468	448.936859	232.883957	77.238403	76.226936	353.072662	495.939209	280.126831	1.078196	0.000000	4.271890	3.657637	0.227065	0.539457	3.638057	4.980064	2.838584	2.652185	2.367140	1.887833	1.882108	2.547864	2.695428	2.447355	0.032698	0.000000	13834.000000		1
7743.073730	738.555420	2.112361	3.015897	2180.252686	56076.628906	353.843597	235.727158	125.252220	59.448315	36.955524	175.683685	219.398758	201.574753	0.934279	99998.000000	3.888913	2.868383	0.324768	0.479416	3.338507	4.748782	2.548811	2.372410	2.097785	1.774140	1.567679	2.244731	2.341234	2.304436	0.000000	4.999991	13887.000000		1
9113.277344	2255.147461	1.989012	3.879343	2732.840088	66887.164062	441.909027	285.350677	119.269760	95.697662	39.706219	199.641251	227.555252	127.642113	2.030943	99998.000000	3.959675	3.353175	0.298637	0.588758	3.436614	4.825343	2.645333	2.455379	2.076530	1.980901	1.598858	2.300250	2.357087	2.105994	0.307698	4.999991	13914.000000		1
8685.245117	1065.752441	1.480195	2.032184	1936.125366	42752.511719	295.209381	204.565979	77.108887	19.677338	18.227980	122.766724	183.414612	88.802422	1.756651	99998.000000	3.938782	3.027656	0.170319	0.307963	3.286933	4.630961	2.470130	2.310833	1.887104	1.293966	1.260738	2.089081	2.263434	1.948425	0.244685	4.999991	13946.000000		1
16234.577148	4305.589844	3.234842	3.410615	4931.953125	99998.000000	812.380127	512.227539	293.698364	181.478027	101.775711	465.095642	627.368164	384.708740	0.928665	0.000000	4.210441	3.634033	0.509853	0.532833	3.693019	4.999991	2.909759	2.709463	2.467901	2.258824	2.007644	2.667542	2.797523	2.585132	0.000000	0.000000	13990.000000		1
7073.967285	1074.223511	2.013681	4.459086	996.164795	33977.750000	172.877472	113.493919	61.594597	16.757036	28.481411	69.680161	103.588951	52.744267	0.879858	99998.000000	3.849663	3.031095	0.303991	0.649246	2.998331	4.531195	2.237738	2.054973	1.789543	1.224197	1.454561	1.843109	2.015313	1.722175	0.000000	4.999991	14073.000000		1
37040.996094	7887.580566	2.960389	4.619441	7790.683594	99998.000000	1217.811646	804.599854	434.569702	205.750137	146.835312	736.344360	940.398438	540.079834	2.255814	99998.000000	4.568683	3.896944	0.471349	0.664589	3.891576	4.999991	3.085580	2.905580	2.638059	2.313340	2.166831	2.867081	2.973312	2.732458	0.353303	4.999991	14098.000000		1
5543.951660	1341.568237	1.711475	4.335737	2425.076904	57659.554688	397.860901	256.807587	132.785797	52.574661	42.234886	176.948013	222.963562	88.071579	0.087526	0.000000	3.743819	3.127613	0.233371	0.637063	3.384726	4.760871	2.599731	2.409608	2.123152	1.720776	1.625671	2.247846	2.348234	1.944836	0.000000	0.000000	14140.000000		1
6656.721680	1081.806396	1.424687	1.640549	1066.551147	31848.576172	168.165527	120.401497	48.306767	53.576878	17.046907	49.654362	60.527626	30.895979	1.713091	99998.000000	3.823260	3.034150	0.153720	0.214989	3.027982	4.503090	2.225737	2.080632	1.684008	1.728977	1.231646	1.695957	1.781954	1.489902	0.233780	4.999991	14177.000000		1
21328.160156	7577.680664	2.553336	4.360406	5483.914551	99998.000000	870.046021	564.438293	306.119659	138.913177	110.033966	552.359314	730.636414	388.051514	2.080555	99998.000000	4.328953	3.879536	0.407108	0.639527	3.739091	4.999991	2.939542	2.751616	2.485891	2.142743	2.041527	2.742222	2.863701	2.588889	0.318179	4.999991	14298.000000		1
6219.210449	3307.229736	1.837908	4.119875	2563.715576	58915.132812	424.115845	272.284882	123.688759	50.246441	39.832653	174.752396	234.808197	117.015549	1.890283	99998.000000	3.793735	3.519464	0.264324	0.614884	3.408870	4.770227	2.627485	2.435024	2.092330	1.701105	1.600239	2.242423	2.370713	2.068244	0.276527	4.999991	14341.000000		1
12535.977539	1507.960571	3.018980	3.345856	2377.790771	54193.613281	427.313690	252.181992	102.207436	78.370140	35.308807	162.516113	206.857193	61.983150	0.249271	0.000000	4.098158	3.178390	0.479860	0.524507	3.376174	4.733948	2.630747	2.401714	2.009482	1.894151	1.547883	2.210896	2.315671	1.792274	0.000000	0.000000	14395.000000		1
21971.326172	6577.830566	3.278014	5.125174	5008.368164	94861.281250	756.286926	514.786987	238.083130	100.249260	59.343468	328.886902	433.585999	269.457092	1.908992	99998.000000	4.341856	3.818083	0.515611	0.709709	3.699696	4.977089	2.878687	2.711627	2.376729	2.001081	1.773373	2.517047	2.637075	2.430490	0.280804	4.999991	14426.000000		1
5647.568359	1159.171265	2.337474	3.392113	913.887573	26369.482422	139.320236	101.630775	27.611797	16.525757	14.475070	35.500000	46.305420	26.159355	1.087615	99998.000000	3.751862	3.064148	0.368747	0.530470	2.960893	4.421102	2.144014	2.007025	1.441095	1.218161	1.160621	1.550228	1.665632	1.417627	0.036475	4.999991	14470.000000		1
19367.300781	3496.931885	2.223376	3.854673	3823.891602	84626.820312	583.517395	403.081665	206.715347	105.334351	71.598244	373.073792	466.107117	263.449982	3.937080	99998.000000	4.287069	3.543687	0.347013	0.585988	3.582505	4.927508	2.766054	2.605393	2.315373	2.022570	1.854902	2.571795	2.668486	2.420698	0.595174	4.999991	14516.000000		1
25528.005859	5582.193359	4.779795	4.002693	5179.546387	99998.000000	813.181885	532.694275	257.134460	96.878738	96.397675	426.021606	580.933228	287.154663	2.361333	99998.000000	4.407017	3.746805	0.679409	0.602352	3.714292	4.999991	2.910188	2.726478	2.410160	1.986228	1.984067	2.629432	2.764126	2.458116	0.373157	4.999991	14593.000000		1
21762.228516	5945.867676	4.779795	7.000087	5486.779297	99998.000000	867.421814	562.227234	278.415344	164.838165	77.673210	474.531891	678.925171	354.448029	2.829026	99998.000000	4.337703	3.774215	0.679409	0.845103	3.739317	4.999991	2.938230	2.749912	2.444693	2.217058	1.890271	2.676265	2.831822	2.549553	0.451637	4.999991	14620.000000		1
26460.919922	9371.328125	3.231758	3.937934	6658.032715	99998.000000	1088.362427	691.744263	369.906799	145.518555	143.264328	687.932800	912.792847	549.479065	4.584559	0.000000	4.422605	3.971801	0.509439	0.595268	3.823346	4.999991	3.036773	2.839946	2.568092	2.162918	2.156138	2.837546	2.960372	2.739951	0.661298	0.000000	14691.000000		1
7055.446289	689.332764	1.785485	1.073141	1114.361450	27777.183594	193.211655	120.851723	52.864532	24.287527	16.414742	49.586517	63.080959	39.573620	1.242016	99998.000000	3.848525	2.838429	0.251756	0.030657	3.047026	4.443688	2.286033	2.082253	1.723164	1.385383	1.215234	1.695364	1.799898	1.597406	0.094127	4.999991	14713.000000		1
9753.625000	1657.623657	2.359060	3.503127	2483.131348	61071.480469	366.082947	266.626221	110.897415	50.086086	46.481194	181.265244	253.726944	145.293442	1.926536	0.000000	3.989166	3.219486	0.372739	0.544456	3.395000	4.785839	2.563580	2.425903	2.044921	1.699717	1.667277	2.258315	2.404366	2.162246	0.284777	0.000000	14760.000000		1
8374.265625	2731.440186	2.627345	4.095205	2477.885742	60825.687500	373.730621	260.264465	129.076050	74.025146	35.891636	196.526672	271.661957	171.116669	2.284904	0.000000	3.922947	3.436392	0.419517	0.612276	3.394081	4.784087	2.572559	2.415415	2.110846	1.869379	1.554993	2.293422	2.434029	2.233292	0.358868	0.000000	14787.000000		1
16602.689453	4124.938477	1.659051	3.885511	4312.658203	90305.375000	704.695984	445.609497	192.292694	92.857544	85.413399	407.358795	558.532959	349.566467	2.275786	0.000000	4.220179	3.615417	0.219860	0.589448	3.634745	4.955714	2.848002	2.648954	2.283963	1.967817	1.931526	2.609977	2.747049	2.543530	0.357131	0.000000	14846.000000		1
4872.180664	825.498352	1.871829	3.200921	1211.366577	38348.359375	174.894241	126.692322	70.124222	15.036310	14.549080	53.798904	123.839867	58.624958	0.493893	0.000000	3.687723	2.916716	0.272266	0.505275	3.083276	4.583747	2.242775	2.102750	1.845868	1.177141	1.162835	1.730773	2.092860	1.768082	0.000000	0.000000	14880.000000		1
17312.501953	6015.791504	2.235711	6.401842	4348.928711	91654.492188	673.793823	446.707306	231.150894	100.233841	64.151016	283.025543	381.529419	234.740356	1.087282	99998.000000	4.238360	3.779293	0.349416	0.806305	3.638382	4.962154	2.828527	2.650023	2.363896	2.001014	1.807204	2.451826	2.581528	2.370588	0.036342	4.999991	14909.000000		1
13976.669922	5245.723145	2.957305	6.167478	3730.935303	84209.710938	617.460083	385.245300	192.264938	103.884995	61.915306	297.753479	425.056396	210.292480	1.241601	0.000000	4.145404	3.719805	0.470896	0.790108	3.571818	4.925362	2.790609	2.585737	2.283900	2.016553	1.791798	2.473857	2.628447	2.322824	0.093982	0.000000	14970.000000		1
14382.794922	3194.719482	2.026016	3.537048	3627.580811	78296.304688	561.934265	370.474213	153.576355	52.084347	54.061024	259.656982	366.804565	183.837082	0.880597	99998.000000	4.157843	3.504433	0.306643	0.548641	3.559617	4.893741	2.749686	2.568758	2.186324	1.716707	1.732884	2.414400	2.564435	2.264433	0.000000	4.999991	14997.000000		1
7378.289062	2498.645508	3.555551	4.896977	2647.741211	62213.140625	428.997406	284.610596	141.827316	52.802860	55.914352	247.911011	326.629608	204.883606	1.321065	99998.000000	3.867956	3.397705	0.550907	0.689928	3.422876	4.793882	2.632455	2.454251	2.151760	1.722657	1.747523	2.394296	2.514055	2.311507	0.120924	4.999991	15054.000000		1
6336.830078	1208.378418	2.192538	4.903145	1193.579590	32205.888672	188.715561	131.435120	65.140900	28.836040	21.228458	98.648804	113.953400	100.940018	0.817339	0.000000	3.801872	3.082203	0.340947	0.690475	3.076851	4.507936	2.275808	2.118711	1.813854	1.459936	1.326918	1.994092	2.056727	2.004063	0.000000	0.000000	15094.000000		1
5211.907227	1799.965942	2.291218	5.513725	1569.348511	41222.687500	267.005524	166.558899	60.755821	38.071838	23.717035	109.540565	130.907791	100.095078	0.396354	0.000000	3.716997	3.255264	0.360066	0.741445	3.195719	4.615136	2.426520	2.221568	1.783588	1.580604	1.375060	2.039575	2.116966	2.000413	0.000000	0.000000	15109.000000		1
17576.232422	3038.734619	2.624262	4.329569	3931.316650	81015.710938	639.302185	412.360626	188.697052	76.337952	63.990662	310.202545	446.827576	238.147888	0.040369	0.000000	4.244926	3.482693	0.419007	0.636445	3.594538	4.908569	2.805706	2.615277	2.275765	1.882740	1.806117	2.491645	2.650140	2.376847	0.000000	0.000000	15181.000000		1
5075.112305	796.057922	0.422472	1.020718	2424.663574	56100.417969	404.296661	253.150284	120.694450	58.615707	26.948793	151.476334	200.695892	115.951660	1.170283	0.000000	3.705446	2.900945	0.000000	0.008906	3.384651	4.748966	2.606700	2.403378	2.081687	1.768014	1.430539	2.180345	2.302538	2.064277	0.068291	0.000000	15210.000000		1
6530.347168	1701.122925	1.797820	3.512378	3142.946533	71312.718750	481.895844	319.506165	147.205353	74.207092	43.055161	190.198837	255.111542	189.912048	1.794863	0.000000	3.814936	3.230736	0.254746	0.545601	3.497337	4.853167	2.682953	2.504479	2.167924	1.870445	1.634025	2.279208	2.406730	2.278553	0.254031	0.000000	15231.000000		1
14533.142578	4171.910156	2.636597	4.440584	3310.501465	75288.195312	507.120850	339.710815	167.366837	71.144936	70.740967	253.622101	367.162262	214.430862	0.358739	0.000000	4.162360	3.620335	0.421044	0.647440	3.519894	4.876727	2.705112	2.531109	2.223669	1.852144	1.849671	2.404187	2.564858	2.331287	0.000000	0.000000	15279.000000		1
6761.855957	2093.103027	1.933504	4.187717	1509.968140	42276.722656	254.463959	167.286667	68.915390	49.170216	34.766071	141.346252	185.224762	129.091476	0.905223	99998.000000	3.830066	3.320791	0.286345	0.621977	3.178968	4.626101	2.405626	2.223461	1.838316	1.691702	1.541156	2.150284	2.267699	2.110898	0.000000	4.999991	15368.000000		1
8698.403320	1277.074951	2.371395	4.095205	1867.370361	51733.335938	325.451630	200.316589	121.511642	50.582565	31.802597	151.494827	238.113968	92.253128	0.135438	99998.000000	3.939440	3.106216	0.375004	0.612276	3.271230	4.713770	2.512486	2.301717	2.084618	1.704001	1.502463	2.180398	2.376785	1.964981	0.000000	4.999991	15441.000000		1
20407.263672	5532.751465	1.535702	3.274930	6259.089355	99998.000000	1013.520081	643.906250	316.878815	139.699539	108.677124	496.919830	666.920166	433.558258	1.033788	99998.000000	4.309785	3.742941	0.186307	0.515202	3.796511	4.999991	3.005832	2.808823	2.500893	2.145195	2.036138	2.696286	2.824074	2.637048	0.014431	4.999991	15480.000000		1
14975.714844	3514.083740	1.859494	3.743659	3155.781006	66043.289062	509.994873	320.406616	125.221382	39.151146	35.626434	220.021683	292.563538	215.022934	1.481854	0.000000	4.175387	3.545812	0.269395	0.573296	3.499107	4.819829	2.707566	2.505702	2.097678	1.592744	1.551772	2.342465	2.466220	2.332485	0.170805	0.000000	15502.000000		1
15944.310547	1184.272827	2.710606	3.956437	2541.808594	56809.140625	417.556732	272.750519	125.677773	64.955872	40.159531	160.049118	225.489151	146.866135	0.536658	0.000000	4.202606	3.073452	0.433066	0.597304	3.405143	4.754418	2.620715	2.435766	2.099258	1.812618	1.603789	2.204253	2.353126	2.166922	0.000000	0.000000	15538.000000		1
6450.959473	2505.463623	4.733539	5.001824	2654.556396	60290.183594	408.943848	280.194672	135.027664	69.399544	49.654362	178.360367	277.943542	135.043091	0.235487	0.000000	3.809624	3.398888	0.675186	0.699128	3.423992	4.780247	2.611664	2.447460	2.130423	1.841357	1.695957	2.251298	2.443957	2.130472	0.000000	0.000000	15572.000000		1
23275.443359	4973.583496	2.729109	6.475852	4923.852051	99998.000000	763.632385	509.581665	245.743134	75.628693	74.762161	346.815765	448.196747	328.211578	1.216789	0.000000	4.366898	3.696669	0.436021	0.811297	3.692305	4.999991	2.882884	2.707214	2.390481	1.878687	1.873682	2.540099	2.651469	2.516154	0.085215	0.000000	15608.000000		1
14289.268555	4032.056152	1.803987	3.601807	3376.302246	80495.390625	578.049927	355.185028	212.343170	81.589561	60.761990	349.227234	480.939880	227.684769	2.783857	99998.000000	4.155010	3.605527	0.256233	0.556520	3.528441	4.905771	2.761965	2.550455	2.327038	1.911635	1.783632	2.543108	2.682091	2.357334	0.444647	4.999991	15649.000000		1
6744.099609	1024.177490	3.299600	3.506211	1398.543335	34518.835938	213.844940	156.681686	56.275150	51.313412	24.003822	85.814285	119.087822	89.755302	0.102599	0.000000	3.828924	3.010375	0.518461	0.544838	3.145676	4.538056	2.330099	2.195018	1.750317	1.710231	1.380280	1.933560	2.075867	1.953060	0.000000	0.000000	15716.000000		1
7620.720215	2592.462158	2.809286	4.107540	2361.739990	59083.289062	372.984375	251.256866	124.379517	69.229935	42.543259	212.007034	272.164612	136.652802	0.382204	0.000000	3.881996	3.413713	0.448596	0.613582	3.373232	4.771465	2.571691	2.400118	2.094749	1.840294	1.628831	2.326350	2.434832	2.135618	0.000000	0.000000	15765.000000		1
6179.430176	962.225159	1.865662	3.043650	1548.850952	41315.992188	255.728287	170.419739	96.070801	15.138074	33.418476	131.324097	156.842041	84.485191	0.029340	0.000000	3.790948	2.983277	0.270833	0.483395	3.190010	4.616118	2.407779	2.231520	1.982591	1.180071	1.523987	2.118344	2.195462	1.926781	0.000000	0.000000	15824.000000		1
18706.615234	4868.927246	2.889463	5.106671	6381.963867	99998.000000	1047.206787	656.703735	355.774017	121.280365	124.031059	566.303955	694.350037	403.991364	1.964332	99998.000000	4.271995	3.687433	0.460817	0.708138	3.804954	4.999991	3.020032	2.817369	2.551174	2.083791	2.093530	2.753050	2.841578	2.606372	0.293215	4.999991	15953.000000		1
5522.901855	2166.499268	2.904882	2.978892	1322.874634	40507.285156	217.385086	135.265121	52.324879	41.322098	19.143850	80.232712	116.454308	62.840427	0.351578	0.000000	3.742167	3.335758	0.463128	0.474055	3.121519	4.607533	2.337230	2.131186	1.718708	1.616182	1.282029	1.904351	2.066156	1.798239	0.000000	0.000000	15974.000000		1
5147.895020	1199.022339	1.248914	3.358191	688.934998	23484.595703	100.375694	73.140114	21.814367	28.145283	4.039698	20.223158	12.701920	34.294258	0.432078	0.000000	3.711630	3.078827	0.096533	0.526105	2.838178	4.370783	2.001629	1.864156	1.338743	1.449406	0.606349	1.305849	1.103869	1.535221	0.000000	0.000000	16008.000000		1
10198.032227	2621.881104	3.552467	5.091253	3140.972900	73333.750000	508.271057	332.720001	177.524673	97.304291	50.687412	303.560150	377.101166	273.786652	1.827103	0.000000	4.008516	3.418613	0.550530	0.706825	3.497064	4.865304	2.706095	2.522079	2.249259	1.988132	1.704900	2.482245	2.576458	2.437412	0.261763	0.000000	16076.000000		1
30733.587891	9448.523438	2.026016	3.928683	8967.111328	99998.000000	1443.229858	928.970154	448.051819	210.125961	161.600250	744.204834	976.869873	503.130493	2.455668	0.000000	4.487613	3.975364	0.306643	0.594247	3.952652	4.999991	3.159336	2.968002	2.651328	2.322480	2.208442	2.871692	2.989837	2.701681	0.390170	0.000000	16143.000000		1
3655.784668	1347.350220	1.514116	1.834825	418.333832	20748.759766	77.660873	54.474243	32.693798	17.583479	12.060502	35.000435	55.516548	36.878433	0.002198	0.000000	3.562981	3.129481	0.180159	0.263595	2.621523	4.316992	1.890202	1.736191	1.514465	1.245105	1.081365	1.544073	1.744422	1.566772	0.000000	0.000000	16195.000000		1
4188.922852	796.375549	2.130863	5.026494	851.426453	28812.031250	149.595245	96.141724	65.319756	29.693321	13.512943	77.839737	100.616226	126.309937	0.284527	99998.000000	3.622102	2.901118	0.328556	0.701265	2.930147	4.459574	2.174918	1.982912	1.815045	1.472659	1.130750	1.891201	2.002668	2.101438	0.000000	4.999991	16215.000000		1
12742.708984	2709.860107	2.146282	4.378909	2498.550049	66370.664062	420.640472	263.412964	147.748093	74.922516	56.324490	262.466248	325.260437	212.361664	1.151639	0.000000	4.105262	3.432947	0.331687	0.641366	3.397688	4.821976	2.623911	2.420637	2.169522	1.874612	1.750697	2.419073	2.512231	2.327076	0.061316	0.000000	16268.000000		1
15584.422852	2650.501221	3.099157	6.611536	2734.002686	66937.710938	453.402100	291.317719	147.522980	54.733280	47.212040	244.269119	307.670776	161.316544	1.376197	0.000000	4.192691	3.423328	0.491244	0.820302	3.436799	4.825671	2.656483	2.464367	2.168860	1.738251	1.674053	2.387869	2.488086	2.207679	0.138681	0.000000	16347.000000		1
2984.954346	206.271286	1.850243	3.475374	585.006836	25625.787109	93.662399	70.802643	47.002346	34.433025	14.182115	54.964558	70.404839	54.421822	0.485355	99998.000000	3.474938	2.314439	0.267229	0.541001	2.767161	4.408677	1.971565	1.850049	1.672119	1.536975	1.151741	1.740083	1.847602	1.735773	0.000000	4.999991	16448.000000		1
6624.111328	3287.456787	1.285919	3.129995	1312.084595	40922.351562	220.956055	142.703094	83.004997	43.172344	20.432854	122.005043	172.744873	120.497093	1.263899	0.000000	3.821128	3.516860	0.109214	0.495544	3.117962	4.611960	2.344306	2.154433	1.919104	1.635206	1.310329	2.086378	2.237405	2.080976	0.101712	0.000000	16493.000000		1
6601.415039	3328.985352	2.365228	3.830003	2094.697510	52184.316406	309.471680	218.581573	133.951447	62.279186	36.471378	199.539490	263.465393	207.242661	0.250853	99998.000000	3.819637	3.522312	0.373873	0.583199	3.321121	4.717540	2.490621	2.339613	2.126947	1.794343	1.561952	2.300029	2.420724	2.316479	0.000000	4.999991	16521.000000		1
12460.531250	2226.326660	2.488577	3.157748	1992.027344	52245.335938	335.560120	204.149673	96.311325	38.682419	33.319798	206.749268	302.511688	165.874313	1.151527	0.000000	4.095537	3.347589	0.395951	0.499378	3.299295	4.718048	2.525770	2.309949	1.983677	1.587514	1.522702	2.315444	2.480742	2.219779	0.061274	0.000000	16541.000000		1
6411.388672	1757.663208	1.409269	1.933504	1799.219727	48214.582031	259.299255	182.520325	71.132599	48.393112	23.451834	124.197578	184.900970	163.129776	0.375031	99998.000000	3.806952	3.244936	0.148994	0.286345	3.255084	4.683178	2.413801	2.261311	1.852069	1.684784	1.370177	2.094113	2.266939	2.212533	0.000000	4.999991	16562.000000		1
5048.894531	1700.058960	1.955090	3.552467	1080.646851	30668.031250	175.844040	114.637985	32.114056	39.746307	23.528927	59.235538	50.601070	84.586952	0.418323	0.000000	3.703196	3.230464	0.291167	0.550530	3.033684	4.486686	2.245128	2.059329	1.506695	1.599297	1.371602	1.772582	1.704160	1.927303	0.000000	0.000000	16590.000000		1
18327.216797	4538.961426	2.383730	4.616357	3725.298340	84910.546875	595.506958	379.777832	204.470383	98.917091	48.430119	281.255463	371.362335	195.240753	3.151811	0.000000	4.263096	3.656956	0.377257	0.664299	3.571161	4.928962	2.774887	2.579530	2.310630	1.995271	1.685116	2.449101	2.569798	2.290570	0.498560	0.000000	16608.000000		1
9499.709961	1062.511475	2.898715	3.154665	1513.936890	59471.851562	241.475250	166.694580	118.504997	29.091991	48.362274	219.278488	275.652313	115.331833	0.809076	99998.000000	3.977710	3.026334	0.462205	0.498953	3.180108	4.774312	2.382873	2.221921	2.073737	1.463773	1.684507	2.340996	2.440362	2.061949	0.000000	4.999991	16640.000000		1
10473.524414	1970.583130	1.976677	2.571838	1791.852661	45434.957031	286.550262	193.720474	83.239357	43.092167	30.461172	130.192368	167.511780	92.869873	0.968270	0.000000	4.020093	3.294595	0.295936	0.410244	3.253302	4.657390	2.457201	2.287175	1.920329	1.634398	1.483747	2.114586	2.224045	1.967875	0.000000	0.000000	16669.000000		1
6621.804688	550.768066	1.236579	3.207088	1201.850220	38731.894531	214.563461	134.423248	79.375435	18.141636	24.947447	90.686592	150.986023	33.063847	0.011382	0.000000	3.820976	2.740969	0.092222	0.506111	3.079850	4.588069	2.331556	2.128474	1.899686	1.258676	1.397026	1.957543	2.178937	1.519353	0.000000	0.000000	16746.000000		1
10967.986328	1742.941528	2.571838	4.317234	2474.009521	57204.277344	376.980896	260.619110	135.240448	77.876740	37.997829	185.249435	265.614746	129.788391	0.156478	0.000000	4.040127	3.241283	0.410244	0.635206	3.393401	4.757429	2.576319	2.416006	2.131107	1.891408	1.579759	2.267757	2.424252	2.113236	0.000000	0.000000	16775.000000		1
16650.669922	7595.017090	2.047602	5.408878	7474.587891	99998.000000	1167.929077	770.743469	413.880920	169.559372	132.804291	619.553955	777.570923	451.089294	2.122550	0.000000	4.221432	3.880529	0.311246	0.733107	3.873587	4.999991	3.067416	2.886910	2.616875	2.229322	2.123212	2.792079	2.890740	2.654263	0.326858	0.000000	16820.000000		1
5529.846680	1314.881592	1.322924	2.201789	1022.339600	35435.757812	149.018585	101.380997	51.708130	29.862926	15.742486	47.205872	72.874916	63.127216	1.131033	0.000000	3.742713	3.118887	0.121535	0.342776	3.009595	4.549442	2.173240	2.005957	1.713559	1.475132	1.197073	1.673996	1.862578	1.800217	0.053475	0.000000	16868.000000		1
14571.399414	4455.339355	3.996526	5.149844	3871.547607	86756.054688	641.386841	409.390991	208.488495	122.541611	58.674297	324.264374	472.441101	275.442627	3.435199	0.000000	4.163501	3.648881	0.601683	0.711794	3.587885	4.938300	2.807120	2.612138	2.319082	2.088284	1.768448	2.510899	2.674348	2.440031	0.535952	0.000000	16912.000000		1
7258.815918	2758.860596	1.816322	3.142330	1891.744263	51140.164062	313.603882	201.639511	83.717339	10.654318	27.207827	109.207527	194.944717	58.109974	0.532419	99998.000000	3.860866	3.440730	0.259193	0.497252	3.276862	4.708762	2.496382	2.304576	1.922815	1.027526	1.434694	2.038253	2.289912	1.764251	0.000000	4.999991	16956.000000		1
7981.372559	3027.090576	3.348940	4.798297	2624.095215	61333.984375	430.015045	272.913971	145.114578	58.964169	32.437847	176.513199	228.332352	125.927559	1.309981	0.000000	3.902078	3.481025	0.524907	0.681087	3.418980	4.787701	2.633484	2.436026	2.161711	1.770588	1.511052	2.246777	2.358567	2.100121	0.117265	0.000000	16975.000000		1
8330.578125	3066.963135	1.976677	2.707523	2012.756226	54418.070312	301.228851	202.009552	126.707741	34.624218	23.516592	160.576447	213.117188	151.843292	2.050365	0.000000	3.920675	3.486709	0.295936	0.432572	3.303791	4.735743	2.478897	2.305372	2.102803	1.539380	1.371374	2.205682	2.328619	2.181396	0.311831	0.000000	17011.000000		1
7300.591309	2734.761230	3.222507	3.524713	1054.111328	37248.835938	142.326874	102.922867	68.039612	30.276148	13.771977	71.653755	113.931808	68.668694	0.737825	0.000000	3.863358	3.436919	0.508194	0.547124	3.022887	4.571113	2.153287	2.012512	1.832762	1.481101	1.138996	1.855239	2.056645	1.836759	0.000000	0.000000	17046.000000		1
5190.104980	2709.391357	1.964342	4.486840	1574.896240	44133.117188	265.750427	162.109070	66.547081	25.490185	36.381950	94.513512	116.253868	112.676727	0.323097	99998.000000	3.715176	3.432872	0.293217	0.651941	3.197252	4.644764	2.424474	2.209807	1.823129	1.406373	1.560886	1.975494	2.065408	2.051834	0.000000	4.999991	17068.000000		1
12174.440430	3333.533936	3.481541	4.992573	5277.010742	99998.000000	847.707458	547.872437	256.860016	98.025887	102.278366	479.089661	630.624573	324.350739	0.151208	0.000000	4.085449	3.522905	0.541772	0.698324	3.722388	4.999991	2.928246	2.738679	2.409697	1.991341	2.009784	2.680417	2.799771	2.511015	0.000000	0.000000	17100.000000		1
11451.488281	4263.099121	2.315888	5.026494	5003.655762	99998.000000	782.073181	519.307800	268.445618	104.646675	81.290436	461.586365	627.929382	372.000671	1.608480	0.000000	4.058862	3.629725	0.364717	0.701265	3.699287	4.999991	2.893247	2.715425	2.428856	2.019725	1.910039	2.664253	2.797911	2.570544	0.206416	0.000000	17161.000000		1
3006.781006	727.444702	2.636597	2.127780	288.406677	18722.447266	45.623917	37.430420	24.370787	30.088039	4.773628	13.056550	22.415697	1.782401	0.966681	99998.000000	3.478102	2.861800	0.421044	0.327927	2.460005	4.272363	1.659193	1.573225	1.386870	1.478394	0.678849	1.115828	1.350552	0.251005	0.000000	4.999991	17186.000000		1
17819.957031	4909.524902	2.858626	3.947186	3657.049072	84430.507812	626.103821	383.746613	213.900452	99.620178	65.106979	359.335754	492.343567	255.108459	2.386529	0.000000	4.250906	3.691040	0.456157	0.596288	3.563131	4.926499	2.796646	2.584044	2.330212	1.998347	1.813628	2.555501	2.692268	2.406725	0.377767	0.000000	17284.000000		1
20814.779297	2729.367920	2.809286	3.675817	3611.662598	88518.734375	591.017029	380.440857	215.084610	112.093903	63.851894	345.825897	436.959625	292.526550	2.335621	0.000000	4.318372	3.436062	0.448596	0.565354	3.557707	4.947035	2.771600	2.580287	2.332609	2.049582	1.805174	2.538857	2.640441	2.466165	0.368402	0.000000	17328.000000		1
11493.745117	2570.882080	2.568754	3.792999	1906.487549	49214.664062	332.365356	207.239578	87.874222	40.211952	22.489706	117.086479	152.876343	74.247177	1.674807	99998.000000	4.060462	3.410082	0.409723	0.578983	3.280234	4.692094	2.521616	2.316473	1.943861	1.604355	1.351984	2.068507	2.184340	1.870680	0.223965	4.999991	17381.000000		1
10543.188477	2194.030762	1.366096	3.049818	2471.120117	57632.152344	389.772247	259.018646	112.636642	48.719990	35.996483	169.244827	208.661179	132.585342	1.337291	0.000000	4.022972	3.341243	0.135481	0.484274	3.392894	4.760665	2.590811	2.413331	2.051680	1.687707	1.556260	2.228515	2.319442	2.122495	0.126226	0.000000	17405.000000		1
8044.092773	2521.123047	1.378431	2.510163	1781.417236	52419.000000	314.926819	186.902328	109.728676	62.812675	25.786224	129.745224	161.526230	126.309937	0.810735	0.000000	3.905477	3.401594	0.139385	0.399702	3.250766	4.719489	2.498210	2.271615	2.040320	1.798047	1.411388	2.113091	2.208243	2.101438	0.000000	0.000000	17435.000000		1
5338.170898	1751.440308	3.305768	5.131341	1316.423462	41209.621094	233.281754	140.007904	89.718292	28.894632	19.939455	85.783447	92.573837	93.980019	1.168467	99998.000000	3.727392	3.243395	0.519272	0.710231	3.119396	4.614999	2.367881	2.146152	1.952881	1.460817	1.299713	1.933403	1.966488	1.973036	0.067617	4.999991	17471.000000		1
13503.568359	1726.899902	2.664350	4.326486	2616.879150	52820.644531	419.622833	278.967346	128.746094	53.080395	48.985191	193.658798	252.191238	138.913177	0.799921	0.000000	4.130448	3.237267	0.425591	0.636135	3.417784	4.722804	2.622859	2.445553	2.109734	1.724934	1.690065	2.287037	2.401730	2.142743	0.000000	0.000000	17514.000000		1
9611.532227	833.670288	1.181072	2.127780	2382.231445	53304.433594	408.567627	253.464828	111.134857	60.910007	43.289524	178.388123	229.029282	164.209091	1.769494	99998.000000	3.982793	2.920994	0.072276	0.327927	3.376984	4.726763	2.611264	2.403918	2.045850	1.784689	1.636383	2.251366	2.359891	2.215397	0.247849	4.999991	17605.000000		1
5810.457520	2513.428955	1.418520	2.522498	1710.796631	47606.859375	267.788788	185.696579	85.690933	67.965599	31.222855	113.025192	136.964264	103.514946	1.714368	0.000000	3.764210	3.400267	0.151835	0.401831	3.233198	4.677670	2.427792	2.268804	1.932935	1.832289	1.494473	2.053175	2.136607	2.015003	0.234104	0.000000	17661.000000		1
8957.114258	2433.772949	2.787700	3.398280	2939.025146	66765.117188	462.986359	306.196747	149.629166	89.342079	52.004169	246.279709	364.624359	196.853546	0.162491	0.000000	3.952168	3.386280	0.445246	0.531259	3.468203	4.824550	2.665568	2.486001	2.175016	1.951056	1.716038	2.391429	2.561846	2.294143	0.000000	0.000000	17685.000000		1
5867.944824	693.532837	4.456003	4.995657	1299.077393	47570.015625	212.102631	136.578796	96.002953	40.517242	26.526321	116.263115	165.578262	75.585518	0.998489	99998.000000	3.768486	2.841067	0.648945	0.698593	3.113635	4.677333	2.326546	2.135383	1.982285	1.607640	1.423677	2.065442	2.219003	1.878439	0.000000	4.999991	17710.000000		1
15257.589844	3665.233154	2.010598	4.767460	5127.085938	99998.000000	809.641785	527.387146	224.545517	111.643677	85.623093	364.229645	516.048279	246.156357	3.422336	99998.000000	4.183486	3.564102	0.303325	0.678287	3.709871	4.999991	2.908293	2.722130	2.351304	2.047834	1.932591	2.561375	2.712690	2.391211	0.534323	4.999991	17758.000000		1
11511.380859	3131.511963	2.146282	4.718120	2754.318359	68725.289062	415.993286	276.879639	128.237274	59.540829	52.457481	251.355545	372.999786	280.527710	1.426203	0.000000	4.061127	3.495754	0.331687	0.673769	3.440014	4.837117	2.619086	2.442291	2.108014	1.774815	1.719807	2.400289	2.571709	2.447976	0.154181	0.000000	17794.000000		1
13227.484375	3561.357422	1.248914	3.154665	3938.551025	93402.804688	630.069519	397.296570	174.262070	96.891075	78.505821	360.809784	489.867310	282.091156	1.528354	99998.000000	4.121477	3.551615	0.096533	0.498953	3.595336	4.970360	2.799388	2.599115	2.241203	1.986284	1.894902	2.557278	2.690078	2.450389	0.184224	4.999991	17819.000000		1
6983.761719	216.009735	1.224244	3.416783	1119.384888	32407.595703	189.224380	126.895851	69.155922	47.236710	18.924904	75.326485	116.731850	8.973680	0.380038	0.000000	3.844090	2.334473	0.087868	0.533617	3.048980	4.510647	2.276977	2.103447	1.839829	1.674280	1.277034	1.876948	2.067189	0.952971	0.000000	0.000000	17920.000000		0
9526.883789	3620.260010	3.259512	6.673211	3897.586670	84422.007812	632.311401	405.881683	187.327881	107.422043	100.252350	421.954132	601.840942	366.823059	0.113587	0.000000	3.978951	3.558740	0.513153	0.824335	3.590796	4.926455	2.800931	2.608399	2.272602	2.031093	2.001095	2.625265	2.779482	2.564457	0.000000	0.000000	17955.000000		1
12865.947266	3826.882812	3.382861	5.402710	5349.090332	99998.000000	826.580750	549.886108	293.001434	138.456787	99.086693	513.368469	677.719421	375.691895	0.168926	0.000000	4.109442	3.582845	0.529284	0.732612	3.728280	4.999991	2.917285	2.740273	2.466870	2.141314	1.996015	2.710429	2.831050	2.574832	0.000000	0.000000	17995.000000		1
6495.565918	2495.299805	1.856411	2.466991	1829.539062	42960.304688	269.962830	187.213776	67.540047	55.982193	13.738056	99.502998	128.616577	99.247047	1.006812	99998.000000	3.812617	3.397123	0.268674	0.392168	3.262342	4.633067	2.431304	2.272338	1.829561	1.748050	1.137925	1.997836	2.109297	1.996718	0.002949	4.999991	18030.000000		1
3190.405273	1148.310303	1.699140	5.294779	217.320328	18790.218750	61.909138	38.380211	34.812328	34.661224	21.697186	13.876824	34.032143	30.643112	0.456942	99998.000000	3.503846	3.060059	0.230229	0.723848	2.337100	4.273932	1.791755	1.584107	1.541733	1.539844	1.336403	1.142290	1.531889	1.486333	0.000000	4.999991	18086.000000		1
10778.554688	2618.430420	2.211041	3.891678	4366.358398	97860.046875	698.577820	457.176605	240.235580	103.474854	77.457352	397.379822	504.878967	260.366241	2.201958	0.000000	4.032560	3.418041	0.344597	0.590137	3.640119	4.990605	2.844215	2.660084	2.380637	2.014835	1.889063	2.599206	2.703187	2.415585	0.342809	0.000000	18141.000000		1
19467.578125	3652.491211	2.260381	5.106671	4183.998047	91527.054688	707.665649	431.609314	210.178375	139.964737	85.712517	365.296600	495.963867	270.684418	1.099377	99998.000000	4.289312	3.562589	0.354182	0.708138	3.621592	4.961549	2.849828	2.635091	2.322588	2.146019	1.933044	2.562646	2.695450	2.432463	0.041147	4.999991	18236.000000		1
5003.544922	1222.455688	2.824705	5.205351	1893.375488	49390.253906	322.639252	193.103714	110.289917	48.812500	34.978848	170.512253	217.008865	195.823578	0.536252	0.000000	3.699278	3.087233	0.450973	0.716450	3.277237	4.693641	2.508717	2.285791	2.042536	1.688531	1.543805	2.231755	2.336478	2.291865	0.000000	0.000000	18274.000000		1
7483.062012	2193.031738	2.741444	2.568754	2499.987061	56721.191406	424.430389	267.791870	132.008682	75.471420	38.799603	194.176865	265.987885	152.493958	1.788340	0.000000	3.874079	3.341045	0.437979	0.409723	3.397938	4.753746	2.627806	2.427797	2.120603	1.877782	1.588827	2.288198	2.424862	2.183253	0.252450	0.000000	18346.000000		1
7139.629395	921.954651	3.025148	3.598723	1093.943970	36591.218750	175.504822	118.742447	67.055901	49.376823	20.821404	78.521240	89.570274	65.751480	0.229511	0.000000	3.853676	2.964710	0.480747	0.556148	3.038995	4.563377	2.244289	2.074606	1.826437	1.693523	1.318510	1.894987	1.952164	1.817906	0.000000	0.000000	18417.000000		1
11540.839844	3997.432129	2.648932	3.018980	3770.832764	89310.625000	606.016357	395.289062	223.740662	82.018196	63.417088	319.410583	428.926483	278.560303	1.440598	0.000000	4.062237	3.601781	0.423071	0.479860	3.576437	4.950903	2.782484	2.596915	2.349745	1.913910	1.802206	2.504349	2.632383	2.444919	0.158543	0.000000	18497.000000		1
9591.016602	2046.621948	2.396065	4.924731	1804.690308	46791.300781	288.779785	195.869827	101.384079	60.250088	18.881733	121.511642	181.789490	110.212822	0.689851	0.000000	3.981865	3.311038	0.379499	0.692383	3.256403	4.670165	2.460567	2.291968	2.005970	1.779958	1.276042	2.084618	2.259569	2.042232	0.000000	0.000000	18557.000000		1
7273.074707	507.460052	2.183287	3.515462	1603.383789	42189.226562	263.311188	170.629425	86.939850	64.086258	23.680029	105.331261	181.410187	89.594948	0.234669	0.000000	3.861718	2.705402	0.339111	0.545982	3.205038	4.625202	2.420469	2.232054	1.939219	1.806765	1.374382	2.022557	2.258662	1.952284	0.000000	0.000000	18587.000000		1
6209.937500	1245.096558	2.106194	2.898715	919.176147	32997.570312	151.769287	105.951096	50.098419	22.431116	26.773020	60.765072	82.166222	92.771194	0.379606	0.000000	3.793087	3.095203	0.323498	0.462205	2.963399	4.518482	2.181184	2.025105	1.699824	1.350851	1.427697	1.783654	1.914693	1.967413	0.000000	0.000000	18631.000000		1
10648.899414	2058.013184	2.217208	4.604022	3080.747559	63184.148438	486.610901	325.824738	147.075836	58.797646	49.894894	193.378174	260.421722	161.220947	0.473089	99998.000000	4.027305	3.313448	0.345806	0.663137	3.488656	4.800608	2.687182	2.512984	2.167541	1.769360	1.698056	2.286407	2.415677	2.207422	0.000000	4.999991	18763.000000		1
5745.591309	1067.087646	2.655099	4.428249	1262.458008	37991.593750	218.985535	137.528580	58.427597	72.103981	24.176512	90.769852	153.974167	51.720467	0.085372	0.000000	3.759335	3.028200	0.424081	0.646232	3.101217	4.579688	2.340415	2.138393	1.766618	1.857959	1.383394	1.957942	2.187448	1.713662	0.000000	0.000000	18785.000000		1
11638.286133	1966.124023	1.933504	2.334390	2104.182861	51477.722656	316.900421	218.877609	104.967384	50.536312	29.702572	136.662048	189.249054	144.670517	1.233461	99998.000000	4.065889	3.293611	0.286345	0.368173	3.323083	4.711619	2.500923	2.340201	2.021054	1.703604	1.472794	2.135648	2.277034	2.160380	0.091125	4.999991	18806.000000		1
14427.459961	2573.787109	3.086823	3.163916	2657.892822	63162.332031	439.784332	275.162018	125.739449	62.414871	37.344078	206.453232	252.083313	147.917694	0.474725	99998.000000	4.159190	3.410573	0.489512	0.500225	3.424537	4.800458	2.643240	2.439589	2.099472	1.795288	1.572222	2.314822	2.401544	2.170020	0.000000	4.999991	18833.000000		1
16826.226562	3347.577148	2.719858	5.889941	4673.776367	99998.000000	768.569458	478.802856	238.058456	83.853027	71.206612	415.573883	553.857971	373.308167	1.632289	99998.000000	4.225987	3.524731	0.434546	0.770111	3.669668	4.999991	2.885683	2.680157	2.376684	1.923519	1.852520	2.618648	2.743398	2.572067	0.212797	4.999991	18865.000000		1
8478.504883	1348.016357	3.990358	3.071404	1820.568481	51038.906250	336.152191	199.416138	88.719162	39.249828	44.621700	179.578445	224.967987	131.802078	0.318948	99998.000000	3.928319	3.129695	0.601012	0.487337	3.260207	4.707901	2.526536	2.299760	1.948017	1.593838	1.649546	2.254254	2.352121	2.119922	0.000000	4.999991	18931.000000		1
10512.804688	2669.725342	1.859494	4.354239	2554.273193	55508.617188	449.473419	271.257996	120.614273	99.857628	49.370659	164.258423	213.203537	84.812065	0.311373	99998.000000	4.021719	3.426466	0.269395	0.638912	3.407267	4.744360	2.652704	2.433383	2.081399	1.999381	1.693469	2.215528	2.328794	1.928458	0.000000	4.999991	18962.000000		1
6123.133301	2457.582520	4.061284	5.637074	2128.464355	49728.683594	347.521942	226.463608	94.775627	38.725590	31.956785	138.237839	214.692978	169.565536	2.267313	99998.000000	3.786974	3.390508	0.608663	0.751054	3.328066	4.696607	2.540982	2.354998	1.976697	1.587998	1.504563	2.140627	2.331818	2.229338	0.355511	4.999991	19017.000000		1
9122.649414	3474.229492	2.146282	4.514594	1941.117920	54104.441406	336.926208	210.261642	110.265244	51.677296	44.714211	174.342255	229.744705	236.374741	0.948282	0.000000	3.960121	3.540859	0.331687	0.654619	3.288052	4.733233	2.527535	2.322760	2.042439	1.713300	1.650446	2.241403	2.361245	2.373601	0.000000	0.000000	19059.000000		1
16308.321289	3544.622070	2.821621	2.510163	4216.543945	96656.007812	693.101135	437.234070	214.807068	77.565277	70.272240	382.710480	491.671295	266.959259	1.940099	99998.000000	4.212409	3.549570	0.450499	0.399702	3.624957	4.985229	2.840797	2.640714	2.332049	1.889667	1.846784	2.582870	2.691675	2.426445	0.287824	4.999991	19100.000000		1
6264.713867	1660.235596	3.111492	3.752910	1582.013428	39136.992188	235.218338	164.714828	54.057941	36.286354	12.045084	103.545776	177.395157	111.933548	0.738362	99998.000000	3.796901	3.220170	0.492969	0.574368	3.199210	4.592587	2.371471	2.216733	1.732859	1.559743	1.080810	2.015132	2.248942	2.048960	0.000000	4.999991	19121.000000		1
5946.749512	1301.837280	2.016765	2.763030	933.589600	29290.285156	161.063675	106.601768	53.345596	24.358452	23.815714	67.725067	94.396324	79.930511	0.121387	0.000000	3.774280	3.114557	0.304655	0.441386	2.970156	4.466723	2.206998	2.027764	1.727099	1.386650	1.376864	1.830749	1.974955	1.902713	0.000000	0.000000	19304.000000		1
12192.171875	2946.805420	1.933504	4.542347	3036.088867	70621.257812	499.522491	317.517151	161.267197	57.215691	52.691845	258.432739	351.755920	251.207520	1.686028	0.000000	4.086081	3.469352	0.286345	0.657280	3.482315	4.848936	2.698555	2.501767	2.207546	1.757515	1.721743	2.412348	2.546242	2.400033	0.226865	0.000000	19318.000000		1
12841.131836	2364.357910	1.779317	1.871829	2327.658447	58354.210938	366.490021	239.365967	125.406403	44.467514	24.287527	151.682938	228.887421	154.553909	2.417614	0.000000	4.108603	3.373713	0.250253	0.272266	3.366919	4.766072	2.564062	2.379062	2.098320	1.648043	1.385383	2.180937	2.359622	2.189080	0.383387	0.000000	19341.000000		1
5393.061035	1576.339355	2.735276	4.175382	1219.822144	41654.863281	197.445618	135.009171	96.172562	48.649063	27.028971	136.032974	180.959961	168.285797	0.723057	0.000000	3.731835	3.197650	0.437001	0.620696	3.086297	4.619666	2.295448	2.130363	1.983051	1.687074	1.431829	2.133644	2.257582	2.226048	0.000000	0.000000	19382.000000		1
6969.656738	1598.369629	2.377563	3.737491	1739.102173	45041.406250	285.554199	190.300598	83.476807	48.784748	25.980499	112.763077	130.574753	61.224548	0.081673	99998.000000	3.843211	3.203677	0.376132	0.572580	3.240325	4.653612	2.455688	2.279440	1.921566	1.688284	1.414647	2.052167	2.115859	1.786926	0.000000	4.999991	19429.000000		1
9479.117188	1535.948608	0.989880	3.740575	2930.785400	63784.781250	467.661316	308.598999	124.657059	32.379257	60.413525	232.924042	295.089142	159.416962	1.084445	0.000000	3.976768	3.186377	0.000000	0.572938	3.466984	4.804717	2.669931	2.489394	2.095717	1.510267	1.781134	2.367214	2.469953	2.202534	0.035207	0.000000	19465.000000		1
12122.075195	2460.545898	2.519415	5.248523	2391.180420	64965.937500	378.374756	255.364410	136.853241	62.979195	65.276581	227.555252	298.401062	210.613190	0.059783	0.000000	4.083577	3.391032	0.401300	0.720037	3.378612	4.812685	2.577922	2.407160	2.136255	1.799197	1.814757	2.357087	2.474800	2.323486	0.000000	0.000000	19535.000000		1
7766.297363	3002.926270	2.975808	4.542347	2022.932617	46339.425781	330.225250	217.138382	100.884514	41.026062	37.359493	138.157669	206.595078	164.394119	1.541038	99998.000000	3.890214	3.477545	0.473605	0.657280	3.305981	4.665951	2.518810	2.336737	2.003824	1.613060	1.572401	2.140375	2.315120	2.215886	0.187813	4.999991	19605.000000		1
14452.385742	1811.872314	1.933504	3.780664	2233.508789	53250.519531	367.723511	232.014343	94.633774	66.072189	47.060936	140.822006	182.495667	85.512077	0.563841	0.000000	4.159940	3.258128	0.286345	0.577568	3.348988	4.726324	2.565521	2.365515	1.976046	1.820019	1.672661	2.148670	2.261253	1.932027	0.000000	0.000000	19624.000000		1
5338.698242	1419.944458	2.673601	2.633513	1205.828247	40930.507812	214.535706	136.621964	73.328224	43.887772	27.448359	125.054855	149.363968	100.375694	0.341418	99998.000000	3.727435	3.152271	0.427097	0.420535	3.081285	4.612047	2.331500	2.135520	1.865271	1.642344	1.438516	2.097100	2.174246	2.001629	0.000000	4.999991	19657.000000		1
6215.423340	1800.040039	3.487709	2.503996	1158.816650	36986.308594	172.720215	128.483978	64.459389	39.573620	28.049688	136.184067	128.699844	160.727554	0.396854	0.000000	3.793471	3.255282	0.542540	0.398634	3.064015	4.568041	2.237343	2.108849	1.809286	1.597406	1.447928	2.134126	2.109578	2.206090	0.000000	0.000000	19682.000000		1
9156.360352	3681.416748	4.536180	6.861319	3894.151367	84369.007812	634.923279	406.264069	228.480377	95.373871	81.811592	378.649200	497.234375	279.380554	0.505651	0.000000	3.961723	3.566015	0.656690	0.836408	3.590413	4.926183	2.802721	2.608809	2.358849	1.979429	1.912815	2.578237	2.696561	2.446196	0.000000	0.000000	19865.000000		1
10906.070312	2962.190186	3.839255	3.441453	2274.013672	57893.199219	369.860535	231.342087	135.675247	73.793869	33.862534	157.508118	200.446106	110.922081	1.027414	0.000000	4.037668	3.471613	0.584247	0.536742	3.356793	4.762628	2.568038	2.364255	2.132501	1.868020	1.529719	2.197303	2.301998	2.045018	0.011745	0.000000	19919.000000		1
6938.264160	672.865601	2.904882	3.040566	1090.231201	34592.371094	183.945023	116.056511	54.242966	38.016331	17.253519	66.263382	117.687805	59.876957	1.120892	99998.000000	3.841251	2.827928	0.463128	0.482955	3.037519	4.538980	2.264688	2.064670	1.734343	1.579970	1.236878	1.821274	2.070731	1.777260	0.049564	4.999991	19944.000000		1
6594.991699	2198.899902	1.076225	2.269632	1352.472290	37511.667969	217.850723	147.411957	71.622917	24.864185	31.879692	108.920738	152.564896	83.590904	0.656748	0.000000	3.819214	3.342206	0.031903	0.355955	3.131128	4.574166	2.338159	2.168533	1.855052	1.395574	1.503514	2.037111	2.183455	1.922159	0.000000	0.000000	19987.000000		1
32976.152344	8103.458008	2.525582	5.963951	6973.702637	99998.000000	1127.488892	711.134827	416.039520	148.771896	139.132126	604.366516	840.839966	353.501312	2.416208	0.000000	4.518200	3.908670	0.402361	0.775534	3.843463	4.999991	3.052112	2.851952	2.619135	2.172521	2.143427	2.781300	2.924713	2.548391	0.383134	0.000000	20026.000000		1
21113.576172	5304.798340	4.671864	4.631775	4867.009277	99366.484375	807.113098	505.563538	226.485199	87.238968	78.780273	361.910675	516.233276	415.740417	4.732406	99998.000000	4.324562	3.724669	0.669490	0.665747	3.687262	4.997240	2.906934	2.703776	2.355040	1.940711	1.896417	2.558601	2.712846	2.618822	0.675082	4.999991	20135.000000		1
8673.024414	3628.314697	1.033052	5.649409	5477.450684	99998.000000	858.253845	570.004456	307.547424	161.020508	101.436501	444.049133	584.177307	316.255920	1.912374	99998.000000	3.938171	3.559705	0.014122	0.752003	3.738579	4.999991	2.933616	2.755878	2.487912	2.206881	2.006194	2.647431	2.766545	2.500039	0.281573	4.999991	20225.000000		1
6759.891602	1137.005371	2.562587	3.157748	985.945312	30613.636719	181.092560	108.288567	49.105457	48.285183	21.610842	56.373829	71.931290	122.510773	0.477795	99998.000000	3.829940	3.055763	0.408679	0.499378	2.993853	4.485915	2.257901	2.034583	1.691130	1.683814	1.334672	1.751078	1.856918	2.088174	0.000000	4.999991	20245.000000		1
10208.063477	1059.924194	1.270500	5.183765	1466.040283	37647.601562	219.876740	155.482101	80.547256	22.258427	17.697577	87.257469	101.245308	42.389072	1.275029	0.000000	4.008944	3.025275	0.103975	0.714645	3.166146	4.575737	2.342179	2.191680	1.906051	1.347494	1.247914	1.940803	2.005375	1.627254	0.105520	0.000000	20271.000000		1
9110.456055	3777.447266	3.379778	3.509295	2709.172363	64691.878906	446.630219	287.385956	148.876740	59.636425	50.890942	210.514511	274.323242	151.750778	3.543673	0.000000	3.959540	3.577199	0.528888	0.545220	3.432837	4.810850	2.649948	2.458466	2.172827	1.775512	1.706640	2.323282	2.438263	2.181131	0.549454	0.000000	20338.000000		1
23074.785156	7743.638184	2.969640	4.218554	5472.359375	99998.000000	845.132507	552.803345	261.050812	162.102890	66.513161	371.300659	491.757660	251.272278	2.420337	99998.000000	4.363138	3.888945	0.472704	0.625164	3.738175	4.999991	2.926925	2.742571	2.416725	2.209791	1.822908	2.569726	2.691751	2.400145	0.383876	4.999991	20407.000000		1
14539.622070	3068.838135	3.228674	4.159964	5724.156250	99998.000000	938.884338	597.132080	304.420532	148.642380	119.679901	549.250854	772.883606	417.038666	3.039320	0.000000	4.162553	3.486974	0.509024	0.619090	3.757711	4.999991	2.972612	2.776070	2.483474	2.172143	2.078021	2.739771	2.888114	2.620176	0.482776	0.000000	20482.000000		1
21701.101562	2815.879150	3.065236	3.700486	4478.517090	98753.257812	666.537781	456.763397	207.942673	83.421303	59.408226	325.115479	485.559326	225.917786	2.190171	99998.000000	4.336482	3.449614	0.486464	0.568259	3.651134	4.994552	2.823825	2.659691	2.317944	1.921277	1.773847	2.512038	2.686242	2.353951	0.340478	4.999991	20530.000000		1
4690.718262	1172.412842	2.001346	3.904013	436.102325	21414.832031	75.156883	49.524845	25.641287	25.558027	2.090775	15.739403	30.060286	0.000000	0.013824	0.000000	3.671239	3.069081	0.301322	0.591511	2.639588	4.330715	1.875969	1.694823	1.408940	1.407527	0.320307	1.196988	1.477993	0.000000	0.000000	0.000000	20558.000000		1
16751.679688	2572.041748	2.093859	2.883296	3361.549805	80813.804688	535.623840	338.390991	152.512466	121.083000	32.940498	254.195663	317.088531	203.995483	1.526873	0.000000	4.224058	3.410278	0.320947	0.459889	3.526540	4.907485	2.728860	2.529419	2.183305	2.083083	1.517730	2.405168	2.501181	2.309621	0.183803	0.000000	20603.000000		1
7155.886719	1543.790527	2.809286	6.041044	1486.935669	48436.171875	247.507034	161.350464	111.051598	53.727982	46.299255	203.878311	271.483093	246.507904	1.668579	99998.000000	3.854663	3.188588	0.448596	0.781112	3.172292	4.685170	2.393588	2.207770	2.045525	1.730201	1.665574	2.309371	2.433743	2.391831	0.222347	4.999991	20795.000000		1
5459.272461	1720.655273	2.784616	5.032661	1963.286987	46359.621094	323.003143	209.102158	105.503952	51.732800	36.579308	166.062408	231.684372	119.411613	0.703926	0.000000	3.737135	3.235694	0.444765	0.701798	3.292984	4.666140	2.509207	2.320359	2.023269	1.713766	1.563236	2.220271	2.364897	2.077047	0.000000	0.000000	20879.000000		1
6062.904785	1223.084839	1.751564	3.543216	1151.215210	34103.523438	187.947708	121.277275	40.856453	32.810982	14.219119	103.246658	111.427818	58.014378	1.838660	0.000000	3.782681	3.087456	0.243426	0.549398	3.061157	4.532799	2.274037	2.083779	1.611261	1.516019	1.152873	2.013876	2.046994	1.763536	0.264501	0.000000	20900.000000		1
5305.193359	307.377838	1.982844	4.357323	946.874329	29493.666016	144.442322	107.650238	53.660137	36.850677	14.573750	64.897285	83.985626	38.571404	0.614460	0.000000	3.724701	2.487673	0.297289	0.639220	2.976292	4.469729	2.159694	2.032015	1.729652	1.566445	1.163571	1.812227	1.924205	1.586265	0.000000	0.000000	20979.000000		1
9232.319336	2617.471191	3.151581	3.860841	1848.334473	47211.027344	294.614227	194.331055	82.782967	41.611969	23.387075	109.062592	166.487976	100.218422	0.382341	0.000000	3.965311	3.417882	0.498528	0.586682	3.266781	4.674044	2.469254	2.288542	1.917941	1.619218	1.368976	2.037676	2.221383	2.000947	0.000000	0.000000	21002.000000		1
6247.617676	324.100952	2.907966	2.337474	853.819397	25753.865234	106.077530	91.312592	27.584044	35.654186	12.726590	43.786007	48.226589	80.066193	0.745619	99998.000000	3.795714	2.510680	0.463589	0.368747	2.931366	4.410842	2.025623	1.960531	1.440658	1.552111	1.104712	1.641335	1.683287	1.903449	0.000000	4.999991	21025.000000		1
7208.606445	1803.284058	4.415914	5.760424	1579.145630	43829.882812	246.859451	173.904358	80.565758	48.146412	30.103458	103.366920	142.764771	140.347122	0.746845	99998.000000	3.857851	3.256064	0.645021	0.760454	3.198422	4.641770	2.392450	2.240310	1.906150	1.682564	1.478616	2.014382	2.154621	2.147203	0.000000	4.999991	21069.000000		1
13418.204102	4016.853516	1.915002	2.041435	0.000000	3944.804932	0.000000	0.000000	0.000000	10.614229	1.137900	0.000000	0.000000	0.000000	0.208576	0.000000	4.127695	3.603886	0.282169	0.309936	0.000000	3.596025	0.000000	0.000000	0.000000	1.025888	0.056104	0.000000	0.000000	0.000000	0.000000	0.000000	21117.000000		1
8721.337891	1451.090332	1.588125	2.978892	1619.357544	41195.640625	276.790222	176.556381	73.442322	55.766331	33.757687	132.745697	154.782104	145.382858	0.231562	0.000000	3.940583	3.161695	0.200885	0.474055	3.209343	4.614851	2.442151	2.246883	1.865946	1.746372	1.528373	2.123020	2.189721	2.162513	0.000000	0.000000	21133.000000		1
3950.904541	1061.873047	2.291218	2.621178	611.860046	26653.296875	100.798172	69.710999	30.754128	15.612969	7.983799	58.473854	45.731846	94.840385	0.392431	99998.000000	3.596697	3.026073	0.360066	0.418496	2.786652	4.425751	2.003453	1.843301	1.487903	1.193485	0.902210	1.766962	1.660219	1.976993	0.000000	4.999991	21149.000000		1
12258.342773	3557.638428	1.714559	2.661267	2284.159180	68266.140625	356.319855	239.924133	147.914612	77.463516	54.909054	243.433426	388.914978	188.835831	1.334862	99998.000000	4.088432	3.551162	0.234152	0.425088	3.358726	4.834205	2.551840	2.380074	2.170011	1.889097	1.739644	2.386380	2.589855	2.276084	0.125437	4.999991	21179.000000		1
7816.352539	540.252502	1.927337	2.923384	1306.715820	38998.140625	214.825577	142.860367	69.439629	50.101505	26.569492	109.725594	118.387817	88.154839	1.430841	99998.000000	3.893004	2.732597	0.284958	0.465886	3.116181	4.591044	2.332086	2.154912	1.841607	1.699851	1.424383	2.040308	2.073307	1.945246	0.155591	4.999991	21213.000000		1
12952.208008	7190.187012	2.235711	4.039698	8617.653320	99998.000000	1374.388428	885.085449	421.281891	178.881516	112.960434	536.909729	732.560669	435.612030	2.347549	0.000000	4.112344	3.856740	0.349416	0.606349	3.935389	4.999991	3.138109	2.946985	2.624573	2.252565	2.052926	2.729901	2.864844	2.639100	0.370615	0.000000	21236.000000		1
3640.951904	620.744263	2.207957	2.226459	278.874817	16258.241211	54.761032	40.520329	11.329657	7.413308	5.251607	0.000000	0.000000	2.593424	0.126702	99998.000000	3.561215	2.792913	0.343991	0.347615	2.445409	4.211073	1.738472	1.607673	1.054217	0.870012	0.720292	0.000000	0.000000	0.413874	0.000000	4.999991	21269.000000		1
6189.039062	1010.609009	2.161701	2.466991	1303.487061	42829.417969	234.465912	144.485489	89.860146	63.965992	25.298992	140.041824	203.298553	101.152802	1.808739	99998.000000	3.791623	3.004583	0.334796	0.392168	3.115107	4.631742	2.370080	2.159824	1.953567	1.805949	1.403103	2.146258	2.308134	2.004978	0.257376	4.999991	21348.000000		1
14026.588867	4307.011719	3.444536	4.582436	3758.189453	75903.328125	603.191650	390.358154	188.693970	103.391594	49.756126	224.622620	340.219635	183.306686	1.640015	99998.000000	4.146952	3.634176	0.537131	0.661096	3.574979	4.880261	2.780455	2.591463	2.275758	2.014485	1.696847	2.351454	2.531759	2.263178	0.214848	4.999991	21364.000000		1
6960.093750	2344.344482	1.190323	2.072273	1027.985840	43413.042969	150.282928	109.152016	98.907837	54.088779	20.762814	136.307419	180.383301	83.489143	0.140043	0.000000	3.842615	3.370021	0.075665	0.316447	3.011987	4.637620	2.176910	2.038032	1.995231	1.733107	1.317286	2.134520	2.256196	1.921630	0.000000	0.000000	21378.000000		1
6492.081055	2089.158936	2.281967	1.868746	1925.979858	53156.316406	314.818878	208.485413	109.503563	81.302773	29.813587	155.207657	184.777618	134.410919	0.849010	0.000000	3.812384	3.319972	0.358309	0.271550	3.284652	4.725555	2.498061	2.319076	2.039428	1.910105	1.474414	2.190913	2.266649	2.128435	0.000000	0.000000	21434.000000		1
12182.988281	3102.678955	1.896499	3.330438	3174.659668	75150.406250	484.378265	332.581238	173.956787	131.404282	58.236404	269.228882	404.194885	201.793701	2.875709	99998.000000	4.085754	3.491737	0.277953	0.522501	3.501697	4.875931	2.685185	2.521898	2.240441	2.118609	1.765195	2.430122	2.606591	2.304908	0.458745	4.999991	21474.000000		1
8185.235840	3217.431152	2.217208	5.066583	1844.612305	50065.171875	298.579926	189.323059	119.550385	46.743313	27.312674	153.175476	191.093124	156.496658	0.888971	99998.000000	3.913031	3.507509	0.345806	0.704715	3.265905	4.699536	2.475061	2.277204	2.077551	1.669719	1.436364	2.185189	2.281245	2.194505	0.000000	4.999991	21509.000000		1
18502.511719	4258.001953	1.924253	3.845422	3502.041748	81789.593750	562.785400	368.543793	181.215912	98.457611	60.663307	325.843262	407.873779	243.852814	1.735373	0.000000	4.267231	3.629206	0.284262	0.584944	3.544321	4.912698	2.750343	2.566489	2.258196	1.993249	1.782926	2.513009	2.610526	2.387128	0.239393	0.000000	21582.000000		1
11578.458008	1550.608643	3.000478	3.728240	2221.436035	55712.546875	367.865356	231.955750	130.590164	55.889683	40.717686	176.679733	235.295441	167.012207	0.654519	99998.000000	4.063651	3.190502	0.477190	0.571504	3.346634	4.745953	2.565689	2.365405	2.115911	1.747332	1.609783	2.247187	2.371614	2.222748	0.000000	4.999991	21637.000000		1
11734.736328	2577.555420	2.220292	3.718989	2794.049316	62211.640625	442.938995	298.083435	125.110367	50.227936	57.191017	213.462570	293.892639	156.271545	0.687482	99998.000000	4.069473	3.411208	0.346410	0.570425	3.446234	4.793872	2.646344	2.474338	2.097293	1.700945	1.757328	2.329322	2.468189	2.193880	0.000000	4.999991	21709.000000		1
8580.058594	2084.490234	1.945839	3.589472	2358.246094	48914.460938	393.944550	250.726456	117.758728	36.844509	29.859842	153.437592	207.480118	93.832001	0.783584	99998.000000	3.933490	3.319000	0.289107	0.555031	3.372589	4.689437	2.595435	2.399200	2.070993	1.566373	1.475088	2.185932	2.316977	1.972351	0.000000	4.999991	21748.000000		1
12423.779297	1881.786865	2.365228	3.598723	2310.216797	51888.660156	371.146454	247.170914	110.265244	42.574097	36.181507	198.213470	266.253082	129.887070	0.646497	0.000000	4.094254	3.274570	0.373873	0.556148	3.363653	4.715073	2.569545	2.392997	2.042439	1.629145	1.558487	2.297133	2.425295	2.113566	0.000000	0.000000	21792.000000		1
5856.957520	1101.838379	1.868746	2.914133	649.904114	23769.382812	117.607628	76.563065	24.799427	9.411571	15.791826	54.135033	81.928772	79.643723	0.631386	0.000000	3.767672	3.042118	0.271550	0.464509	2.812849	4.376018	2.070436	1.884019	1.394442	0.973662	1.198432	1.733478	1.913436	1.901152	0.000000	0.000000	21881.000000		1
8816.766602	1618.676025	2.849375	2.954222	1962.078125	52243.824219	322.497406	208.152359	112.553383	54.872047	28.361145	128.002914	201.244797	119.633644	0.255767	99998.000000	3.945309	3.209160	0.454750	0.470443	3.292716	4.718035	2.508526	2.318381	2.051358	1.739351	1.452724	2.107220	2.303725	2.077853	0.000000	4.999991	21896.000000		1
9874.865234	2298.464600	4.058200	5.578484	2590.195557	60445.097656	424.908356	262.543335	103.915825	67.786743	37.868313	217.600937	325.288177	198.222733	1.380771	0.000000	3.994531	3.361438	0.608333	0.746516	3.413332	4.781361	2.628295	2.419201	2.016682	1.831145	1.578276	2.337661	2.512268	2.297153	0.140122	0.000000	21920.000000		1
11603.680664	1706.941895	3.496960	4.289481	1967.924927	47674.796875	335.390503	204.994614	118.822624	32.693798	25.505604	111.563499	160.576447	87.676857	2.064628	0.000000	4.064596	3.232219	0.543691	0.632405	3.294008	4.678289	2.525551	2.311743	2.074899	1.514465	1.406636	2.047522	2.205682	1.942885	0.314842	0.000000	21962.000000		1
10989.193359	873.015686	2.457740	3.244093	1563.449341	40486.320312	252.271423	160.379089	90.520065	62.772587	25.447012	89.317406	145.453796	61.890636	0.541574	0.000000	4.040966	2.941022	0.390536	0.511093	3.194084	4.607308	2.401868	2.205148	1.956745	1.797770	1.405637	1.950936	2.162725	1.791625	0.000000	0.000000	21983.000000		1
20351.515625	4251.445801	1.131732	4.095205	4292.462402	89674.875000	691.614746	451.218811	198.882645	91.204659	73.948051	319.863892	408.061890	239.119263	1.687109	0.000000	4.308597	3.628537	0.053744	0.612276	3.632706	4.952671	2.839864	2.654387	2.298597	1.960017	1.868927	2.504965	2.610726	2.378615	0.227143	0.000000	22019.000000		1
12201.996094	4519.589355	1.729977	3.348940	5556.570312	99998.000000	848.558533	574.747253	248.281052	147.698746	85.866707	406.233246	592.611328	286.815460	2.168687	0.000000	4.086431	3.655099	0.238040	0.524907	3.744807	4.999991	2.928682	2.759477	2.394943	2.169377	1.933825	2.608775	2.772770	2.457603	0.336197	0.000000	22111.000000		1
8772.277344	1703.926025	1.936588	3.305768	925.127808	33757.238281	174.798645	100.909180	53.601547	15.489620	15.036310	62.701660	71.848030	61.421909	1.200772	0.000000	3.943112	3.231451	0.287037	0.519272	2.966202	4.528367	2.242538	2.003931	1.729177	1.190041	1.177141	1.797279	1.856415	1.788323	0.079460	0.000000	22157.000000		1
3131.135742	613.497498	2.115445	3.860841	631.114868	29082.757812	110.533531	76.180679	53.422691	52.309460	22.964603	75.357323	85.795776	59.127605	0.049487	0.000000	3.495702	2.787813	0.325402	0.586682	2.800108	4.463635	2.043494	1.881845	1.727726	1.718580	1.361059	1.877126	1.933466	1.771790	0.000000	0.000000	22197.000000		1
11955.133789	2006.305054	3.108409	7.296126	2042.588379	51120.917969	330.737152	220.400970	105.096901	68.055031	41.929596	153.644196	187.759598	105.738319	0.521643	0.000000	4.077554	3.302397	0.492538	0.863092	3.310181	4.708599	2.519483	2.343214	2.021590	1.832860	1.622521	2.186516	2.273602	2.024232	0.000000	0.000000	22233.000000		1
13905.990234	4540.617188	2.211041	5.085085	3209.089600	68611.742188	501.474518	337.817413	155.756561	106.314980	59.025845	253.603592	352.113617	160.955750	0.998236	0.000000	4.143202	3.657115	0.344597	0.706298	3.506382	4.836399	2.700249	2.528682	2.192446	2.026594	1.771042	2.404155	2.546683	2.206707	0.000000	0.000000	22271.000000		1
10469.505859	3325.426758	2.454656	3.922516	2832.635986	65495.390625	443.657501	299.545135	143.763901	84.389595	50.184765	232.516983	299.307678	185.240189	1.120083	0.000000	4.019926	3.521847	0.389991	0.593565	3.452191	4.816211	2.647048	2.476462	2.157650	1.926289	1.700572	2.366455	2.476118	2.267735	0.049250	0.000000	22317.000000		1
4175.185059	3550.037109	2.087691	1.918085	2027.407104	50821.417969	320.724243	210.156799	138.712738	62.226765	35.305725	183.661316	268.115662	197.359283	1.773480	99998.000000	3.620676	3.550233	0.319666	0.282868	3.306941	4.706047	2.506132	2.322543	2.142116	1.793977	1.547845	2.264018	2.428322	2.295258	0.248826	4.999991	22354.000000		1
15505.664062	3411.959473	2.519415	4.033530	4071.142578	92478.351562	626.720581	426.570496	227.746445	104.905708	98.676559	388.304382	502.294800	353.760345	0.974256	0.000000	4.190490	3.533004	0.401300	0.605685	3.609716	4.966040	2.797074	2.629991	2.357452	2.020799	1.994214	2.589172	2.700959	2.548709	0.000000	0.000000	22444.000000		1
10573.899414	3617.645020	1.033052	3.447620	2696.439697	61161.535156	445.483063	282.174438	126.834175	61.431160	51.726635	236.165054	309.558044	234.296295	3.004956	99998.000000	4.024235	3.558426	0.014122	0.537519	3.430791	4.786479	2.648831	2.450518	2.103236	1.788389	1.713714	2.373216	2.490742	2.369766	0.477838	4.999991	22476.000000		1
6238.736328	568.604431	1.634382	2.442321	946.424072	27459.648438	151.217300	101.507431	34.414524	24.009991	11.156967	46.274582	62.840427	47.446404	0.236709	0.000000	3.795097	2.754810	0.213353	0.387803	2.976086	4.438695	2.179601	2.006498	1.536742	1.380392	1.047546	1.665342	1.798239	1.676203	0.000000	0.000000	22493.000000		1
17630.748047	4007.118164	2.722941	3.802250	4466.703125	92332.703125	743.699097	466.924316	201.898544	118.582092	65.831657	320.798248	382.223236	279.858551	1.542603	99998.000000	4.246271	3.602832	0.435038	0.580041	3.649987	4.965355	2.871397	2.669246	2.305133	2.074019	1.818435	2.506232	2.582317	2.446939	0.188254	4.999991	22535.000000		1
23736.917969	3426.240479	2.334390	5.427380	4801.723633	99998.000000	786.223877	496.941406	245.120224	81.460045	87.149544	426.962128	518.962402	295.286499	2.933225	0.000000	4.375424	3.534818	0.368173	0.734590	3.681397	4.999991	2.895546	2.696305	2.389379	1.910945	1.940265	2.630389	2.715136	2.470244	0.467345	0.000000	22564.000000		1
23897.699219	4051.662598	1.538786	3.398280	5032.812500	99998.000000	800.618774	525.521484	314.029449	148.956909	87.649109	427.696075	553.210388	280.293335	3.468943	99998.000000	4.378356	3.607633	0.187178	0.531259	3.701811	4.999991	2.903426	2.720591	2.496970	2.173061	1.942747	2.631135	2.742890	2.447613	0.540197	4.999991	22617.000000		1
8718.752930	1993.035767	2.155533	2.547168	1906.533813	47900.417969	290.198334	204.013992	92.913048	79.036224	27.235580	114.782921	174.200409	64.397713	1.227477	0.000000	3.940454	3.299515	0.333555	0.406058	3.280245	4.680339	2.462695	2.309660	1.968077	1.897826	1.435137	2.059877	2.241049	1.808870	0.089013	0.000000	22646.000000		1
16963.539062	3347.629639	1.588125	5.094337	4108.767578	87837.031250	663.577393	429.928680	197.109497	63.087128	80.158707	296.094421	422.336517	296.705017	0.808918	0.000000	4.229517	3.524737	0.200885	0.707088	3.613712	4.943677	2.821892	2.633396	2.294708	1.799941	1.903951	2.471430	2.625659	2.472325	0.000000	0.000000	22720.000000		1
7756.753418	715.069702	1.640549	2.861710	1190.332397	35275.441406	199.520981	133.707825	71.604416	31.836519	23.461084	103.175728	145.802246	43.934025	1.495890	99998.000000	3.889680	2.854348	0.214989	0.456626	3.075668	4.547472	2.299989	2.126157	1.854940	1.502926	1.370348	2.013577	2.163764	1.642801	0.174900	4.999991	22800.000000		1
7629.894531	1887.599609	2.855542	4.702702	2318.635498	49973.839844	326.543274	240.325012	94.960648	53.857498	34.911007	157.196671	245.518021	167.480942	1.001472	99998.000000	3.882519	3.275910	0.455689	0.672347	3.365232	4.698743	2.513941	2.380799	1.977544	1.731246	1.542962	2.196443	2.390083	2.223965	0.000639	4.999991	22832.000000		1
12531.916016	2887.458740	2.840123	5.356454	2961.820068	69202.039062	462.915436	299.218262	139.310989	82.779884	38.756428	192.403717	285.655975	134.870392	0.690310	0.000000	4.098018	3.460516	0.453337	0.728877	3.471559	4.840119	2.665502	2.475988	2.143985	1.917925	1.588344	2.284214	2.455843	2.129917	0.000000	0.000000	22876.000000		1
6446.620605	2353.830078	2.522498	2.738360	2417.826904	57587.957031	404.003693	259.342438	136.597290	67.666481	45.056507	203.508255	276.265991	217.187714	0.154788	99998.000000	3.809332	3.371775	0.401831	0.437491	3.383425	4.760332	2.606385	2.413874	2.135442	1.830374	1.653758	2.308582	2.441327	2.336835	0.000000	4.999991	22926.000000		1
5655.515137	1183.896606	2.130863	2.029100	457.876617	25175.402344	76.057335	59.065933	30.917564	31.281446	11.480760	39.912830	63.518852	40.760860	0.853940	99998.000000	3.752472	3.073314	0.328556	0.307303	2.660748	4.400977	1.881141	1.771337	1.490205	1.495287	1.059971	1.601112	1.802903	1.610243	0.000000	4.999991	23020.000000		1
5667.437012	1464.439819	2.568754	3.478457	715.248535	25922.660156	119.605888	81.157837	48.266678	53.114315	6.990836	36.751999	44.319492	40.717686	0.517615	99998.000000	3.753387	3.165672	0.409723	0.541387	2.854457	4.413680	2.077753	1.909330	1.683647	1.725212	0.844529	1.565281	1.646595	1.609783	0.000000	4.999991	23038.000000		1
25930.416016	6392.214355	2.901798	3.971855	6228.658691	99998.000000	1026.666016	641.948059	317.477081	103.786308	105.251091	521.521912	689.770691	329.657837	2.111842	99998.000000	4.413809	3.805651	0.462667	0.598993	3.794394	4.999991	3.011429	2.807500	2.501712	2.016140	2.022227	2.717273	2.838705	2.518063	0.324661	4.999991	23078.000000		1
4820.259766	728.607300	1.174904	1.597377	993.315430	34388.308594	168.825439	113.210220	80.195709	45.812023	17.620483	87.053947	99.154533	79.005386	0.238501	0.000000	3.683070	2.862494	0.070003	0.203407	2.997087	4.536411	2.227438	2.053886	1.904151	1.660980	1.246018	1.939788	1.996313	1.897657	0.000000	0.000000	23136.000000		1
11570.530273	2752.964600	2.741444	2.837040	2570.604736	60147.046875	403.565796	268.935944	123.682594	52.386555	40.976719	201.192368	270.641235	176.988098	1.297136	0.000000	4.063353	3.439801	0.437979	0.452865	3.410035	4.779214	2.605914	2.429649	2.092309	1.719220	1.612537	2.303612	2.432394	2.247944	0.112986	0.000000	23167.000000		1
9414.971680	2512.969482	2.874044	3.546299	2834.911865	62202.031250	458.730804	290.417267	126.710823	74.244095	40.862621	186.251648	255.003601	143.184158	0.262684	99998.000000	3.973819	3.400187	0.458493	0.549775	3.452539	4.793805	2.661558	2.463022	2.102814	1.870662	1.611326	2.270100	2.406546	2.155895	0.000000	4.999991	23184.000000		1
4149.099609	510.747314	3.173167	2.553336	626.187073	24736.818359	102.491142	68.088951	37.162136	23.868137	13.892243	36.363449	21.916132	65.168648	0.683694	0.000000	3.617954	2.708206	0.501493	0.407108	2.796704	4.393344	2.010686	1.833077	1.570101	1.377819	1.142772	1.560665	1.340764	1.814039	0.000000	0.000000	23207.000000		1
16662.945312	3144.386719	2.460824	5.313282	2847.832764	58844.722656	437.755219	293.960480	140.276199	60.891506	43.906273	160.086136	196.742538	115.985580	0.378491	0.000000	4.221752	3.497536	0.391080	0.725363	3.454515	4.769708	2.641231	2.468289	2.146984	1.784557	1.642527	2.204354	2.293898	2.064404	0.000000	0.000000	23225.000000		1
20158.523438	5227.963867	3.925599	6.074965	5757.488281	99998.000000	966.536255	599.802612	300.439423	149.934464	102.096420	549.741211	729.344299	514.194946	1.944745	0.000000	4.304459	3.718333	0.593906	0.783544	3.760233	4.999991	2.985218	2.778008	2.477757	2.175901	2.009011	2.740158	2.862933	2.711128	0.288863	0.000000	23269.000000		1
5568.220703	1166.652344	2.075356	4.431333	941.366760	32016.736328	148.580704	105.235672	62.433376	13.682549	15.483452	55.716991	56.278233	40.347637	0.958782	0.000000	3.745716	3.066941	0.317093	0.646534	2.973759	4.505377	2.171962	2.022163	1.795417	1.136167	1.189868	1.745988	1.750340	1.605818	0.000000	0.000000	23303.000000		1
19251.750000	3929.269043	3.469206	5.007992	4748.723145	99998.000000	776.284973	491.384521	213.848038	119.254349	90.834610	372.309021	464.361725	315.355469	1.252143	99998.000000	4.284470	3.594312	0.540230	0.699664	3.676577	4.999991	2.890021	2.691422	2.330105	2.076474	1.958251	2.570904	2.666857	2.498800	0.097654	4.999991	23327.000000		1
10051.662109	2287.539062	1.813238	3.435285	2808.508789	60624.476562	427.073151	294.077667	135.888031	67.015808	44.939323	218.596985	332.436279	207.449280	1.528088	0.000000	4.002238	3.359369	0.258455	0.535963	3.448476	4.782648	2.630502	2.468462	2.133181	1.826177	1.652627	2.339644	2.521708	2.316912	0.184148	0.000000	23362.000000		1
9924.300781	3132.400146	0.968294	2.470075	1858.288696	47819.832031	306.782654	193.954834	92.808205	27.099895	25.166391	119.695320	180.919876	147.214600	2.769575	99998.000000	3.996700	3.495877	0.000000	0.392710	3.269113	4.679608	2.486831	2.287701	1.967586	1.432968	1.400821	2.078077	2.257486	2.167951	0.442413	4.999991	23383.000000		1
7899.996094	2930.495361	3.191670	3.398280	2484.605225	54777.511719	380.690643	247.325104	118.064018	91.306419	40.982887	162.614792	258.660919	159.987457	0.373187	0.000000	3.897627	3.466941	0.504018	0.531259	3.395257	4.738602	2.580572	2.393268	2.072118	1.960501	1.612603	2.211160	2.412731	2.204086	0.000000	0.000000	23403.000000		1
40681.226562	7803.777344	2.858626	4.921647	8664.843750	99998.000000	1385.452881	888.403564	447.018768	242.795090	132.936890	708.186768	934.403687	464.491241	2.717401	99998.000000	4.609394	3.892305	0.456157	0.692110	3.937761	4.999991	3.141592	2.948610	2.650326	2.385240	2.123646	2.850148	2.970535	2.666978	0.434154	4.999991	23466.000000		1
7775.088867	1867.321045	3.897846	4.890810	0.000000	10276.559570	0.000000	0.000000	4.637943	11.496178	7.922125	0.000000	6.185980	22.523628	0.425633	0.000000	3.890705	3.271219	0.590825	0.689381	0.000000	4.011848	0.000000	0.000000	0.666325	1.060553	0.898842	0.000000	0.791408	1.352638	0.000000	0.000000	23487.000000		1
17634.541016	3508.755127	3.176251	4.545431	4579.984375	85035.453125	722.322632	465.234406	184.608017	96.595032	65.822403	292.480286	397.608032	220.302292	1.125764	0.000000	4.246364	3.545153	0.501915	0.657575	3.660864	4.929600	2.858731	2.667672	2.266251	1.984955	1.818374	2.466097	2.599455	2.343019	0.051447	0.000000	23507.000000		1
17530.228516	3249.890625	2.137031	4.557766	4418.420898	86080.937500	713.293457	441.810333	172.313156	83.223938	62.470379	341.391479	434.949005	255.367493	1.821985	99998.000000	4.243788	3.511869	0.329811	0.658752	3.645267	4.934907	2.853268	2.645236	2.236318	1.920248	1.795674	2.533253	2.638438	2.407166	0.260545	4.999991	23547.000000		1
23335.763672	5439.859863	2.420735	3.823836	4440.574707	94100.890625	699.737305	454.783630	225.421295	136.834732	77.919914	427.588135	588.506897	300.849548	1.733149	99998.000000	4.368022	3.735588	0.383947	0.582499	3.647439	4.973594	2.844935	2.657805	2.352995	2.136196	1.891648	2.631026	2.769752	2.478349	0.238836	4.999991	23604.000000		1
16327.255859	2553.893799	3.389029	4.360406	3520.371582	73912.710938	556.587097	357.429993	174.884995	67.129906	52.963215	256.844604	364.682953	164.449615	1.767714	99998.000000	4.212913	3.407203	0.530075	0.639527	3.546588	4.868719	2.745533	2.553191	2.242753	1.826916	1.723974	2.409670	2.561915	2.216033	0.247412	4.999991	23623.000000		1
9547.791992	4537.866699	2.537917	3.311935	3938.409180	81638.250000	609.574951	401.299255	184.136215	80.855629	58.372089	271.723633	382.349670	210.166046	0.470728	0.000000	3.979903	3.656852	0.404477	0.520082	3.595321	4.911894	2.785027	2.603468	2.265139	1.907710	1.766205	2.434127	2.582461	2.322562	0.000000	0.000000	23660.000000		1
10004.835938	2571.461914	1.877997	1.560372	2329.875732	52830.511719	366.286499	243.075714	127.413918	37.205307	36.579308	152.953445	220.993057	146.903152	0.862004	0.000000	4.000210	3.410180	0.273695	0.193228	3.367333	4.722885	2.563821	2.385741	2.105217	1.570605	1.563236	2.184559	2.344379	2.167031	0.000000	0.000000	23721.000000		1
3816.348633	1911.748413	1.208826	2.164785	1341.901245	34717.546875	205.327667	136.547958	38.050251	42.629604	29.335608	127.842560	176.790741	83.143761	0.194482	0.000000	3.581648	3.281431	0.082364	0.335415	3.127721	4.540549	2.312448	2.135285	1.580358	1.629711	1.467395	2.106675	2.247459	1.919830	0.000000	0.000000	23741.000000		1
4330.802734	1961.467529	3.018980	2.645848	1695.797241	40682.535156	282.957703	175.372223	97.822357	47.304554	38.744095	125.613014	184.765289	85.003258	0.727471	0.000000	3.636568	3.292581	0.479860	0.422565	3.229374	4.609408	2.451721	2.243961	1.990438	1.674903	1.588206	2.099035	2.266620	1.929436	0.000000	0.000000	23784.000000		1
6523.809570	3521.999756	1.492530	3.552467	2031.946411	46886.964844	329.960052	208.445328	88.725334	42.407574	23.741705	132.375656	189.538925	127.709953	0.067955	0.000000	3.814501	3.546789	0.173923	0.550530	3.307912	4.671052	2.518461	2.318992	1.948048	1.627443	1.375512	2.121808	2.277699	2.106225	0.000000	0.000000	23843.000000		1
6927.279785	606.765686	1.585042	2.491661	1136.234375	28154.976562	177.870056	120.302818	56.509514	39.804901	23.399410	63.006950	86.779495	44.745049	0.248247	99998.000000	3.840563	2.783021	0.200041	0.396489	3.055468	4.449555	2.250103	2.080276	1.752122	1.599937	1.369205	1.799388	1.938417	1.650745	0.000000	4.999991	23879.000000		1
15076.469727	4203.869629	1.329091	3.564802	3923.527100	77630.812500	628.065063	399.658722	199.832443	80.257385	65.600372	303.924042	352.212311	296.661835	1.277757	0.000000	4.178299	3.623649	0.123555	0.552035	3.593677	4.890034	2.798005	2.601689	2.300666	1.904485	1.816906	2.482765	2.546804	2.472262	0.106448	0.000000	23932.000000		1
9463.778320	3407.759521	4.073619	4.159964	1901.895874	41612.132812	291.838867	195.626221	107.486801	50.351288	40.020763	127.349159	169.457611	134.000778	0.755965	99998.000000	3.976064	3.532469	0.609980	0.619090	3.279187	4.619220	2.465143	2.291427	2.031355	1.702011	1.602285	2.104996	2.229061	2.127107	0.000000	4.999991	24025.000000		1
8975.829102	2407.018555	2.482410	4.045865	2835.408447	62659.003906	430.699615	287.783752	150.825668	71.114098	62.007820	265.186127	324.483337	239.822357	1.971330	0.000000	3.953075	3.381480	0.394873	0.607011	3.452616	4.796984	2.634175	2.459066	2.178475	1.851956	1.792446	2.423551	2.511192	2.379890	0.294759	0.000000	24070.000000		1
8217.050781	1682.466309	2.531749	2.988143	1243.415894	34168.328125	219.398758	128.906448	71.625999	59.744354	33.563412	120.361404	150.178070	131.589294	0.367494	21641.437500	3.914716	3.225946	0.403421	0.475401	3.094616	4.533624	2.341234	2.110275	1.855071	1.776297	1.525866	2.080487	2.176606	2.119220	0.000000	4.335286	24110.000000		1
5916.492188	2289.416992	3.703570	3.971855	2016.805176	47617.214844	332.038483	209.749741	116.306290	58.430683	34.140072	146.184631	176.078400	167.342163	0.640632	99998.000000	3.772064	3.359725	0.568621	0.598993	3.304664	4.677764	2.521188	2.321702	2.065603	1.766641	1.533264	2.164902	2.245706	2.223605	0.000000	4.999991	24170.000000		1
17780.455078	4956.305176	1.322924	5.593902	7201.245605	99998.000000	1130.584961	733.192810	367.612488	188.317764	134.432510	623.383972	802.866821	487.532928	3.826536	0.000000	4.249943	3.695158	0.121535	0.747715	3.857408	4.999991	3.053303	2.865218	2.565390	2.274891	2.128504	2.794756	2.904644	2.688004	0.582806	0.000000	24223.000000		1
12984.039062	4710.910645	3.043650	3.941018	4353.684082	87793.421875	701.652344	446.072052	227.080353	94.140373	64.854111	368.849091	483.212616	222.682938	0.440346	99998.000000	4.113410	3.673105	0.483395	0.595608	3.638857	4.943462	2.846122	2.649405	2.356179	1.973776	1.811937	2.566849	2.684138	2.347687	0.000000	4.999991	24307.000000		1
13107.330078	5520.472168	2.652015	4.132210	2280.236816	55034.191406	353.985443	232.988800	124.977760	74.768333	34.035225	151.602768	231.212570	105.349770	0.216498	0.000000	4.117514	3.741976	0.423576	0.616182	3.357980	4.740633	2.548985	2.367335	2.096833	1.873718	1.531929	2.180707	2.364012	2.022634	0.000000	0.000000	24335.000000		1
20252.806641	3758.448486	1.335259	2.664350	3878.834473	81425.453125	629.471252	393.996979	220.243698	92.943886	55.763248	310.369049	449.491913	240.491531	1.755793	0.000000	4.306485	3.575009	0.125565	0.425591	3.588701	4.910760	2.798976	2.595493	2.342903	1.968221	1.746348	2.491879	2.652722	2.381100	0.244473	0.000000	24367.000000		1
28928.861328	7985.106934	2.957305	4.338820	8178.658203	99998.000000	1299.253174	829.124817	389.355927	154.334961	117.354759	592.740845	786.294800	529.712280	0.603276	0.000000	4.461331	3.902281	0.470896	0.637372	3.912682	4.999991	3.113694	2.918620	2.590347	2.188464	2.069501	2.772865	2.895585	2.724040	0.000000	0.000000	24385.000000		1
15322.295898	3061.680664	3.000478	3.916348	3543.592041	72500.765625	540.079834	359.385071	158.541183	68.125954	58.480022	315.296875	419.114014	192.338959	3.828303	99998.000000	4.185324	3.485960	0.477190	0.592881	3.549444	4.860343	2.732458	2.555560	2.200142	1.833313	1.767008	2.498720	2.622332	2.284067	0.583006	4.999991	24446.000000		1
1109.812866	627.815308	1.338343	1.807071	443.293610	19781.691406	82.437592	50.733669	45.537571	17.321360	15.141157	42.348984	61.859798	26.193277	0.292938	0.000000	3.045250	2.797832	0.126567	0.256975	2.646692	4.296263	1.916125	1.705296	1.658370	1.238582	1.180159	1.626843	1.791409	1.418190	0.000000	0.000000	24528.000000		1
12642.539062	1848.978882	2.241878	2.581089	1407.948730	36074.160156	236.584442	146.678040	84.315582	60.009556	35.092945	117.527451	162.787491	139.125961	2.003808	99998.000000	4.101834	3.266932	0.350612	0.411803	3.148587	4.557196	2.373986	2.166365	1.925908	1.778220	1.545220	2.070139	2.211621	2.143408	0.301856	4.999991	24605.000000		1
5730.881836	4066.125488	2.451572	2.590341	2073.018799	47829.203125	322.059509	208.291138	103.388512	42.395241	32.807896	138.657227	163.040344	122.405930	0.942226	0.000000	3.758221	3.609181	0.389445	0.413357	3.316603	4.679693	2.507936	2.318671	2.014472	1.627317	1.515978	2.141943	2.212295	2.087802	0.000000	0.000000	24621.000000		1
6456.325195	2225.935059	5.430464	7.752519	2444.374756	49531.796875	391.804413	249.696487	107.449791	42.345901	34.069145	174.237411	229.923569	117.882080	0.683616	0.000000	3.809985	3.347512	0.734837	0.889443	3.388168	4.694884	2.593069	2.397413	2.031206	1.626811	1.532361	2.241141	2.361583	2.071448	0.000000	0.000000	24651.000000		1
10245.012695	2432.675049	1.344510	3.327354	0.000000	11329.119141	0.000000	0.000000	3.102241	37.251564	1.711475	0.000000	0.000000	44.624783	0.129822	0.000000	4.010512	3.386084	0.128564	0.522099	0.000000	4.054196	0.000000	0.000000	0.491676	1.571144	0.233371	0.000000	0.000000	1.649576	0.000000	0.000000	24664.000000		1
23207.871094	5361.468262	3.018980	4.761292	3660.585938	74448.414062	566.482788	374.008179	210.277069	105.695145	52.331047	262.173309	332.692230	220.320801	1.773664	0.000000	4.365635	3.729284	0.479860	0.677725	3.563551	4.871855	2.753187	2.572881	2.322792	2.024055	1.718759	2.418588	2.522043	2.343055	0.248871	0.000000	24720.000000		1
8107.997070	1303.373047	1.551121	2.214124	2331.133789	50857.179688	358.752930	241.444412	101.140465	73.244965	59.855370	214.711472	325.457794	176.784576	1.280358	99998.000000	3.908914	3.115069	0.190646	0.345202	3.367567	4.706352	2.554796	2.382817	2.004925	1.864778	1.777103	2.331855	2.512495	2.247444	0.107331	4.999991	24779.000000		1
3532.700195	272.087524	3.392113	2.874044	978.639893	26323.009766	144.516327	99.530754	36.323360	23.291479	20.395847	46.441105	63.978329	40.261292	0.864245	0.000000	3.548107	2.434709	0.530470	0.458493	2.990623	4.420336	2.159917	1.997957	1.560186	1.367197	1.309542	1.666903	1.806033	1.604888	0.000000	0.000000	24799.000000		1
18061.595703	5662.422852	2.689020	4.206220	6682.689941	99998.000000	1034.270508	675.946289	321.341003	153.523941	112.473206	566.180603	704.964294	385.895996	2.450950	0.000000	4.256756	3.753002	0.429594	0.623892	3.824951	4.999991	3.014634	2.829912	2.506966	2.186176	2.051049	2.752955	2.848167	2.586470	0.389334	0.000000	24850.000000		1
13246.363281	3523.402832	3.120744	3.974939	4360.335449	89293.156250	674.277954	441.193573	212.309250	107.748917	83.439804	381.177856	504.774109	298.246887	0.213700	0.000000	4.122097	3.546962	0.494258	0.599330	3.639520	4.950818	2.828839	2.644629	2.326969	2.032413	1.921373	2.581128	2.703097	2.474576	0.000000	0.000000	24884.000000		1
13721.071289	2076.583496	2.815454	2.843207	2525.008545	76765.843750	381.643494	244.488052	192.881699	76.603157	58.905579	331.871979	444.961914	253.594345	1.854011	0.000000	4.137388	3.317349	0.449548	0.453808	3.402263	4.885168	2.581658	2.388258	2.285291	1.884247	1.770156	2.520971	2.648323	2.404140	0.268112	0.000000	24925.000000		1
5236.675781	1090.237305	1.563456	1.881081	1065.968262	40375.726562	181.095642	118.600594	87.621353	33.961216	25.360668	155.207657	171.751907	111.933548	1.345709	0.000000	3.719056	3.037521	0.194086	0.274407	3.027744	4.606121	2.257908	2.074087	1.942610	1.530983	1.404161	2.190913	2.234902	2.048960	0.128951	0.000000	24975.000000		1
18979.810547	4064.830322	2.318972	7.425643	4430.389160	89138.414062	704.242676	457.173523	223.336700	80.152534	72.702225	344.947021	479.441193	258.571503	1.067046	0.000000	4.278292	3.609042	0.365295	0.870734	3.646442	4.950065	2.847722	2.660081	2.348960	1.903917	1.861548	2.537752	2.680735	2.412581	0.028183	0.000000	25001.000000		1
6773.438477	2015.839966	1.961258	2.639680	3939.686035	89924.390625	620.889221	402.393982	189.017761	74.003563	81.478546	376.786621	523.014404	281.810547	2.731180	0.000000	3.830809	3.304456	0.292535	0.421551	3.595462	4.953877	2.793014	2.604651	2.276503	1.869253	1.911043	2.576096	2.718514	2.449957	0.436350	0.000000	25042.000000		1
23045.412109	7254.865234	2.112361	5.131341	5818.422852	99998.000000	913.600769	595.584045	252.589035	125.742531	88.842514	422.299530	556.374329	259.965332	2.456655	99998.000000	4.362585	3.860629	0.324768	0.710231	3.764805	4.999991	2.960757	2.774943	2.402415	2.099482	1.948621	2.625621	2.745367	2.414915	0.390344	4.999991	25174.000000		1
7849.761719	1695.032471	2.466991	3.962604	1269.723267	31735.007812	188.320847	121.308113	62.451878	42.811546	15.893590	67.379692	118.282967	68.058113	0.326525	21265.191406	3.894856	3.229178	0.392168	0.597981	3.103709	4.501539	2.274898	2.083890	1.795545	1.631561	1.201222	1.828529	2.072922	1.832880	0.000000	4.327669	25216.000000		1
12513.814453	4353.412598	1.893416	2.648932	3928.448730	79823.609375	610.614197	393.377136	178.437454	65.113144	56.580437	260.088684	333.642029	214.403107	1.985957	99998.000000	4.097390	3.638830	0.277246	0.423071	3.594221	4.902132	2.785767	2.594809	2.251486	1.813669	1.752666	2.415122	2.523281	2.331231	0.297970	4.999991	25261.000000		1
8810.790039	2298.039062	2.207957	3.669649	2666.447266	52642.148438	404.959656	266.990112	115.171478	95.821014	32.077049	156.105026	225.208527	135.363800	0.139409	0.000000	3.945015	3.361357	0.343991	0.564625	3.425933	4.721334	2.607412	2.426495	2.061345	1.981461	1.506194	2.193417	2.352585	2.131503	0.000000	0.000000	25289.000000		1
9415.597656	2248.896729	1.378431	2.103110	2703.529297	60970.441406	421.559418	265.281708	121.826180	66.497742	34.470032	208.766037	279.756775	170.789780	1.687934	0.000000	3.973848	3.351969	0.139385	0.322862	3.431931	4.785120	2.624859	2.423707	2.085741	1.822807	1.537442	2.319660	2.446781	2.232462	0.227355	0.000000	25312.000000		1
9860.793945	1251.208496	2.482410	3.472290	2584.376709	54366.085938	383.962494	266.185242	124.293175	71.123352	39.595207	182.995224	237.768585	159.087006	0.279178	0.000000	3.993912	3.097330	0.394873	0.540616	3.412356	4.735328	2.584289	2.425184	2.094447	1.852012	1.597643	2.262440	2.376154	2.201635	0.000000	0.000000	25421.000000		1
4637.323242	2127.690430	3.231758	3.904013	2034.808105	44108.187500	340.528015	210.825974	94.239059	55.738579	35.623348	139.360321	190.198837	149.798782	0.661591	0.000000	3.666267	3.327909	0.509439	0.591511	3.308523	4.644519	2.532153	2.323924	1.974231	1.746156	1.551735	2.144139	2.279208	2.175508	0.000000	0.000000	25461.000000		1
12142.742188	2847.607666	1.622047	4.082870	3298.656738	69626.890625	536.289917	337.595398	148.562195	62.760250	61.375652	275.436462	342.042145	226.876831	0.780038	0.000000	4.084317	3.454480	0.210063	0.610966	3.518337	4.842777	2.729400	2.528397	2.171908	1.797685	1.787996	2.440022	2.534080	2.355790	0.000000	0.000000	25510.000000		1
20268.228516	3658.424316	3.000478	4.496091	4495.992188	94086.062500	693.366333	435.245056	206.912704	107.835258	62.593731	309.542603	438.285614	275.217529	2.909669	0.000000	4.306816	3.563294	0.477190	0.652835	3.652826	4.973526	2.840963	2.638734	2.315787	2.032761	1.796531	2.490721	2.641757	2.439676	0.463844	0.000000	25542.000000		1
11100.219727	2738.215088	1.569623	1.063890	3210.091797	71074.250000	532.308838	330.721741	175.742264	34.420692	49.500175	208.784531	279.951050	241.099030	1.189456	0.000000	4.045331	3.437468	0.195795	0.026897	3.506517	4.851712	2.726164	2.519463	2.244876	1.536820	1.694607	2.319698	2.447082	2.382195	0.075348	0.000000	25651.000000		1
7435.785156	1759.353149	2.211041	3.663482	2162.518066	46863.601562	352.536102	222.929642	99.684937	81.685158	50.634991	209.854584	288.600952	198.059296	0.240359	99998.000000	3.871327	3.245353	0.344597	0.563894	3.334960	4.670835	2.547204	2.348168	1.998630	1.912143	1.704451	2.321918	2.460298	2.296795	0.000000	4.999991	25714.000000		1
16954.154297	4927.980957	2.750695	3.000478	5649.467773	99998.000000	906.057922	577.155640	272.173859	132.958481	86.498871	377.465027	515.881714	288.002686	2.311020	0.000000	4.229276	3.692669	0.439442	0.477190	3.752007	4.999991	2.957156	2.761293	2.434846	2.123716	1.937010	2.576877	2.712550	2.459397	0.363804	0.000000	25773.000000		1
6247.898438	2951.853516	3.031315	3.404448	2005.383057	48382.718750	350.997314	208.812286	92.271629	39.400928	35.305725	167.434677	206.203445	199.388382	0.093759	99998.000000	3.795734	3.470095	0.481631	0.532047	3.302197	4.684690	2.545304	2.319756	1.965068	1.595506	1.547845	2.223845	2.314296	2.299700	0.000000	4.999991	25850.000000		1
7067.586914	2686.889404	0.767851	1.486362	1267.839111	33282.667969	227.348633	130.550079	44.177643	43.403622	19.917868	96.884903	118.353889	96.379173	0.780875	0.000000	3.849271	3.429250	0.000000	0.172125	3.103064	4.522218	2.356692	2.115777	1.645203	1.637526	1.299243	1.986256	2.073183	1.983983	0.000000	0.000000	25876.000000		1
23389.482422	4770.062988	3.028231	3.404448	5912.279785	99998.000000	927.446777	605.436584	284.218964	160.625778	101.735626	460.069153	642.682007	350.013611	0.417402	99998.000000	4.369020	3.678524	0.481189	0.532047	3.771755	4.999991	2.967289	2.782069	2.453653	2.205815	2.007473	2.662823	2.807996	2.544085	0.000000	4.999991	25944.000000		1
7595.473633	2433.150146	1.952007	2.960389	2400.345215	55432.117188	389.479279	239.587997	129.005127	77.090385	44.285572	207.924164	299.443359	202.459778	1.516009	0.000000	3.880555	3.386169	0.290481	0.471349	3.380274	4.743762	2.590484	2.379465	2.110607	1.887000	1.646262	2.317905	2.476315	2.306339	0.180702	0.000000	25969.000000		1
16035.780273	5640.858398	1.495613	3.043650	5250.848633	99998.000000	852.983704	534.245422	279.522430	112.704483	89.385254	458.712311	634.670410	376.626251	6.334025	0.000000	4.205090	3.751345	0.174819	0.483395	3.720229	4.999991	2.930941	2.727741	2.446417	2.051941	1.951266	2.661541	2.802548	2.575911	0.801680	0.000000	26007.000000		1
18032.150391	5089.683105	1.424687	4.048949	4238.419922	84554.820312	645.734924	431.476715	187.186020	99.105194	61.600765	290.611542	396.463959	271.325836	1.748925	99998.000000	4.256048	3.706691	0.153720	0.607342	3.627204	4.927138	2.810054	2.634957	2.272273	1.996096	1.789586	2.463313	2.598204	2.433491	0.242771	4.999991	26063.000000		1
11228.401367	1985.311035	4.659529	5.510641	3121.477539	65692.562500	479.490540	311.815338	151.198792	84.352592	40.486404	196.736359	274.730286	165.143463	0.277744	0.000000	4.050318	3.297829	0.668342	0.741202	3.494360	4.817516	2.680780	2.493897	2.179548	1.926098	1.607309	2.293885	2.438906	2.217861	0.000000	0.000000	26127.000000		1
7290.202148	3591.806396	2.275799	3.493876	2707.784668	57315.070312	417.211365	277.024597	154.186935	56.737709	40.514160	192.295776	250.026459	112.834000	1.301365	99998.000000	3.862740	3.555313	0.357134	0.543307	3.432614	4.758269	2.620356	2.442518	2.188048	1.753872	1.607607	2.283970	2.397986	2.052440	0.114399	4.999991	26233.000000		1
15677.770508	5102.384766	3.105325	5.294779	4137.958008	82203.484375	662.242126	415.370361	196.054855	107.431290	66.004341	303.402893	449.565948	292.131836	3.377916	0.000000	4.195284	3.707773	0.492107	0.723848	3.616786	4.914890	2.821017	2.618436	2.292378	2.031131	1.819572	2.482020	2.652793	2.465579	0.528649	0.000000	26262.000000		1
7894.309570	2302.800293	2.679769	1.603544	1799.663818	36717.777344	261.124817	189.230545	83.597076	69.566063	20.519197	93.650063	111.418564	104.794693	0.828316	0.000000	3.897314	3.362256	0.428097	0.205081	3.255191	4.564877	2.416848	2.276991	1.922191	1.842397	1.312160	1.971508	2.046957	2.020339	0.000000	0.000000	26369.000000		1
12649.656250	4384.364258	2.318972	3.157748	4639.867188	95768.164062	756.872864	471.577667	246.976639	115.637123	108.146721	482.565033	660.385742	390.003510	2.600559	0.000000	4.102079	3.641907	0.365295	0.499378	3.666506	4.981221	2.879023	2.673553	2.392656	2.063097	2.034013	2.683556	2.819798	2.591069	0.415067	0.000000	26440.000000		1
6755.136230	1561.176636	1.970509	2.837040	1934.157959	45312.332031	320.896942	200.109970	90.939453	52.004169	40.730022	195.185242	273.842163	169.266418	1.529330	99998.000000	3.829634	3.193452	0.294578	0.452865	3.286492	4.656217	2.506366	2.301269	1.958752	1.716038	1.609915	2.290447	2.437500	2.228571	0.184501	4.999991	26562.000000		1
16878.060547	5674.979980	2.355976	2.325139	5071.445801	99998.000000	847.957214	512.079468	237.250519	117.730980	90.464561	432.858246	562.199524	307.257568	2.376417	99998.000000	4.227323	3.753964	0.372171	0.366449	3.705132	4.999991	2.928374	2.709337	2.375207	2.070891	1.956478	2.636346	2.749891	2.487503	0.375923	4.999991	26589.000000		1
8731.643555	4322.889648	2.852458	4.280230	4137.248535	92362.000000	652.050415	412.480896	224.224808	82.190887	59.497654	352.246216	487.329407	337.256165	1.020280	0.000000	3.941096	3.635774	0.455219	0.631467	3.616712	4.965493	2.814281	2.615404	2.350684	1.914824	1.774500	2.546846	2.687823	2.527960	0.008719	0.000000	26637.000000		1
8856.238281	3581.688477	1.748480	3.145414	3920.320068	77722.234375	596.601685	386.006989	174.194229	87.599770	60.250088	294.830109	363.199677	253.144119	1.255599	0.000000	3.947249	3.554088	0.242661	0.497678	3.593322	4.890545	2.775684	2.586595	2.241034	1.942503	1.779958	2.469572	2.560145	2.403368	0.098851	0.000000	26661.000000		1
4605.573242	2249.186523	2.544085	3.749826	1897.609497	41456.386719	290.657806	177.139206	92.539917	47.745525	25.231150	117.401016	176.670471	92.283966	0.352576	99998.000000	3.663284	3.352026	0.405532	0.574011	3.278207	4.617591	2.463382	2.248315	1.966329	1.678933	1.401937	2.069672	2.247164	1.965126	0.000000	4.999991	26683.000000		1
3716.611328	1148.874634	1.403101	1.196491	606.392578	18287.205078	92.468987	52.867619	6.821230	39.659966	2.735276	24.269024	7.209781	25.724548	1.695625	99998.000000	3.570147	3.060273	0.147089	0.077909	2.782754	4.262147	1.965996	1.723190	0.833863	1.598352	0.437001	1.385052	0.857922	1.410348	0.229330	4.999991	26706.000000		1
3419.656494	246.236542	1.208826	1.979760	969.505859	28494.279297	160.039871	106.247131	68.144463	31.528145	21.857540	89.101547	120.777710	66.180115	1.373930	99998.000000	3.533983	2.391352	0.082364	0.296613	2.986550	4.454758	2.204228	2.026317	1.833431	1.498698	1.339601	1.949885	2.081987	1.820727	0.137965	4.999991	26740.000000		1
10074.658203	2266.689941	1.865662	3.219423	3032.517822	71074.195312	492.466919	312.166870	137.115356	82.853889	39.811066	224.058289	298.095764	126.939018	1.770493	0.000000	4.003230	3.355392	0.270833	0.507778	3.481803	4.851712	2.692377	2.494387	2.137086	1.918313	1.600004	2.350361	2.474356	2.103595	0.248094	0.000000	26757.000000		1
20939.214844	6103.391113	1.933504	4.816800	5586.791016	99998.000000	901.019104	567.657715	297.574615	125.289223	89.579529	502.643250	649.164001	461.429077	0.184535	0.000000	4.320961	3.785571	0.286345	0.682759	3.747162	4.999991	2.954734	2.754086	2.473596	2.097914	1.952209	2.701260	2.812354	2.664105	0.000000	0.000000	26787.000000		1
6697.544434	1880.747559	3.913265	4.113708	1863.608154	43094.203125	283.827301	192.548645	117.508949	41.063065	31.275278	114.027405	139.144455	110.959091	0.635046	0.000000	3.825916	3.274331	0.592539	0.614233	3.270355	4.634419	2.453054	2.284540	2.070071	1.613451	1.495201	2.057009	2.143466	2.045163	0.000000	0.000000	26836.000000		1
6681.502930	544.014709	2.578006	1.745396	1559.249268	34462.179688	242.406540	157.825745	68.039612	22.896761	15.076399	77.559113	123.041176	59.994137	0.556776	0.000000	3.824874	2.735611	0.411284	0.241894	3.192915	4.537343	2.384544	2.198178	1.832762	1.359774	1.178298	1.889633	2.090050	1.778109	0.000000	0.000000	26867.000000		1
10477.196289	2430.368408	2.766114	4.415914	1998.657471	47587.207031	321.501343	202.459778	106.277969	63.336910	31.043999	145.092987	169.556290	97.005173	0.956457	99998.000000	4.020245	3.385672	0.441870	0.645021	3.300738	4.677490	2.507183	2.306339	2.026443	1.801657	1.491978	2.161646	2.229314	1.986795	0.000000	4.999991	26893.000000		1
5503.496094	2413.019287	3.765245	4.684199	2251.046143	45567.679688	346.414886	230.312119	81.790001	43.974113	42.265724	153.169296	244.589828	92.943886	0.792698	0.000000	3.740639	3.382561	0.575793	0.670635	3.352384	4.658657	2.539597	2.362317	1.912700	1.643197	1.625988	2.185172	2.388438	1.968221	0.000000	0.000000	26930.000000		1
4931.712402	1689.269043	2.587257	5.112839	1771.891602	38130.410156	294.268860	183.957352	77.654709	59.627174	38.799603	144.272720	185.823013	114.989532	0.266664	0.000000	3.692998	3.227699	0.412840	0.708662	3.248437	4.581272	2.468744	2.264717	1.890168	1.775444	1.588827	2.159184	2.269099	2.060658	0.000000	0.000000	26984.000000		1
3932.944824	559.180542	2.790784	3.509295	670.028564	27272.033203	112.867920	72.560371	50.002823	13.429683	22.011726	64.453224	75.542351	63.136467	2.039548	66100.976562	3.594718	2.747552	0.445726	0.545220	2.826093	4.435718	2.052571	1.860700	1.698995	1.128066	1.342654	1.809245	1.878191	1.800280	0.309534	4.820208	27032.000000		1
8976.423828	2732.581055	2.223376	3.022064	1642.414673	41416.070312	254.556473	169.186249	103.027710	31.855021	24.743919	100.699486	159.416962	67.068237	0.043466	99998.000000	3.953103	3.436573	0.347013	0.480304	3.215483	4.617169	2.405784	2.228365	2.012954	1.503178	1.393468	2.003027	2.202534	1.826517	0.000000	4.999991	27069.000000		1
7144.902344	2045.789307	4.163047	3.324270	1973.521851	48498.316406	318.621124	194.799774	135.909622	63.087128	33.418476	161.822281	249.819839	176.266510	0.121651	0.000000	3.853996	3.310861	0.619411	0.521696	3.295242	4.685727	2.503275	2.289588	2.133250	1.799941	1.523987	2.209038	2.397627	2.246170	0.000000	0.000000	27115.000000		1
13016.932617	2618.963867	3.654230	5.637074	2652.542725	60178.296875	410.075592	277.295959	117.101898	58.486191	37.695621	213.844940	287.139252	191.204132	0.124513	0.000000	4.114509	3.418129	0.562796	0.751054	3.423662	4.779440	2.612864	2.442944	2.068564	1.767053	1.576291	2.330099	2.458092	2.281497	0.000000	0.000000	27178.000000		1
7649.553223	2466.318848	0.181941	1.239663	1542.501587	42730.585938	242.764252	158.568924	77.969254	24.706915	17.688326	123.990967	166.552734	94.202049	2.319105	99998.000000	3.883636	3.392049	0.000000	0.093304	3.188226	4.630739	2.385185	2.200218	1.891923	1.392819	1.247687	2.093390	2.221552	1.974060	0.365320	4.999991	27202.000000		1
5558.984863	1410.995483	3.324270	5.698749	1763.537720	43703.906250	288.958649	181.067886	80.325226	66.503906	37.834393	129.618790	158.106369	89.067627	0.129344	0.000000	3.744996	3.149526	0.521696	0.755780	3.246385	4.640520	2.460836	2.257841	1.904852	1.822847	1.577887	2.112668	2.198949	1.949720	0.000000	0.000000	27236.000000		1
9232.306641	1193.989746	0.872698	2.787700	2271.771729	48387.980469	357.001343	228.680817	107.832176	70.370918	33.554161	164.480453	238.940414	120.845551	0.467971	0.000000	3.965310	3.077001	0.000000	0.445246	3.356365	4.684738	2.552670	2.359230	2.032748	1.847393	1.525746	2.216114	2.378290	2.082231	0.000000	0.000000	27252.000000		1
9358.869141	2730.780273	3.321187	5.476720	2652.027588	61495.621094	438.507660	274.406494	159.040741	92.268547	44.310242	216.086823	293.371490	162.673386	0.783017	0.000000	3.971223	3.436287	0.521293	0.738521	3.423578	4.788844	2.641977	2.438394	2.201508	1.965054	1.646504	2.334628	2.467418	2.211317	0.000000	0.000000	27290.000000		1
3341.391357	963.822571	2.698272	1.961258	880.752808	29717.935547	155.685638	92.533752	42.900974	18.083044	27.454527	94.960648	105.889420	74.373611	0.315106	99998.000000	3.523927	2.983997	0.431086	0.292535	2.944854	4.473019	2.192249	1.966300	1.632467	1.257272	1.438614	1.977544	2.024853	1.871419	0.000000	4.999991	27377.000000		1
24002.318359	5949.108887	1.939672	2.997394	6002.210449	99998.000000	949.452332	610.546326	280.657227	115.109802	84.808983	427.745392	542.719543	263.326630	2.168533	0.000000	4.380253	3.774452	0.287728	0.476744	3.778311	4.999991	2.977473	2.785719	2.448176	2.061112	1.928442	2.631185	2.734576	2.420495	0.336166	0.000000	27393.000000		1
14619.833008	3283.040771	2.642764	3.632644	2629.294434	57707.101562	401.490448	272.377380	127.561935	53.925339	46.724808	202.660233	266.660126	133.599899	2.039207	99998.000000	4.164942	3.516276	0.422058	0.560223	3.419839	4.761229	2.603675	2.435171	2.105721	1.731793	1.669548	2.306769	2.425958	2.125806	0.309461	4.999991	27454.000000		1
8486.742188	2187.462402	1.890332	3.438369	2541.682129	54204.632812	428.682861	257.606293	117.749481	97.834694	40.585087	194.300217	286.562592	198.117874	0.347497	0.000000	3.928741	3.339941	0.276538	0.536352	3.405121	4.734036	2.632136	2.410956	2.070959	1.990493	1.608366	2.288473	2.457220	2.296924	0.000000	0.000000	27478.000000		1
5053.106934	993.703979	4.326486	3.401364	624.108643	33904.417969	85.163612	58.257992	91.423599	22.884426	15.258339	94.285309	114.385124	76.544563	0.192064	99998.000000	3.703558	2.997257	0.636135	0.531653	2.795260	4.530256	1.930254	1.765355	1.961058	1.359540	1.183507	1.974444	2.058370	1.883914	0.000000	4.999991	27502.000000		1
7361.251465	843.479614	2.315888	5.007992	1076.200195	29309.876953	168.914871	106.173126	52.926208	26.668173	25.776972	83.634079	88.049995	91.611710	1.206641	0.000000	3.866952	2.926075	0.364717	0.699664	3.031893	4.467014	2.227668	2.026015	1.723671	1.425993	1.411232	1.922383	1.944729	1.961951	0.081578	0.000000	27523.000000		1
4576.916016	1055.804321	2.821621	4.693450	846.418457	26383.857422	151.738449	89.773804	38.741009	32.027710	18.305073	62.402538	90.908615	81.056076	0.422148	0.000000	3.660573	3.023583	0.450499	0.671492	2.927585	4.421338	2.181096	1.953150	1.588171	1.505526	1.262571	1.795202	1.958605	1.908786	0.000000	0.000000	27564.000000		1
7508.176270	901.154785	3.774496	4.702702	1483.845703	35929.679688	230.287445	149.832703	55.482628	32.647541	14.542912	82.927902	95.987534	75.381996	1.159009	99998.000000	3.875535	2.954799	0.576859	0.672347	3.171389	4.555453	2.362270	2.175607	1.744157	1.513850	1.162651	1.918701	1.982215	1.877268	0.064087	4.999991	27615.000000		1
8169.261719	796.323120	1.412352	2.929552	1451.269165	32565.521484	229.578186	150.788651	67.447533	29.221508	21.246960	73.476242	103.036964	99.651016	0.603943	0.000000	3.912183	2.901089	0.149943	0.466801	3.161748	4.512758	2.360931	2.178369	1.828966	1.465703	1.327297	1.866147	2.012993	1.998482	0.000000	0.000000	27705.000000		1
13484.671875	3055.596436	3.210172	2.445405	3658.735840	77905.765625	573.683350	374.251801	193.368927	80.426987	69.778839	285.443207	388.489410	275.294617	2.064311	99998.000000	4.129840	3.485096	0.506528	0.388351	3.563331	4.891570	2.758672	2.573164	2.286387	1.905402	1.843724	2.455520	2.589379	2.439798	0.314775	4.999991	27796.000000		1
7416.928223	1637.419067	1.548037	2.596508	2184.724121	48196.914062	343.855377	223.768417	104.464737	36.807507	46.379433	185.218597	262.000610	183.975861	0.232148	99998.000000	3.870224	3.214160	0.189781	0.414390	3.339397	4.683019	2.536376	2.349799	2.018970	1.565936	1.666325	2.267685	2.418302	2.264761	0.000000	4.999991	27866.000000		1
13361.022461	2035.859619	3.034399	3.978023	2721.214355	59291.691406	441.822662	277.400818	165.192795	58.476936	56.657532	223.743744	286.059937	152.194839	0.027977	99998.000000	4.125840	3.308748	0.482073	0.599667	3.434763	4.772994	2.645248	2.443108	2.217991	1.766985	1.753258	2.349751	2.456457	2.182400	0.000000	4.999991	27932.000000		1
5698.588867	576.918152	2.266548	3.342773	855.142334	30142.337891	135.820190	85.055679	64.252777	30.609190	29.119745	110.404015	151.467087	101.106544	0.547642	99998.000000	3.755767	2.761114	0.355365	0.524107	2.932038	4.479177	2.132964	1.929703	1.807892	1.485852	1.464188	2.042985	2.180318	2.004779	0.000000	4.999991	27945.000000		1
11712.743164	2340.801270	3.820752	5.902276	3892.427734	82226.679688	620.688782	397.204041	194.836777	77.358673	76.245438	313.918427	405.798431	263.533234	0.995064	99998.000000	4.068659	3.369365	0.582149	0.771020	3.590220	4.915013	2.792874	2.599014	2.289671	1.888509	1.882214	2.496817	2.608310	2.420835	0.000000	4.999991	27977.000000		1
16538.152344	4006.069580	3.018980	4.076703	3601.088379	73636.820312	547.921814	356.739227	169.688889	98.957176	67.931679	289.963959	395.421661	239.248795	2.254651	0.000000	4.218487	3.602719	0.479860	0.610309	3.556434	4.867095	2.738719	2.552351	2.229653	1.995447	1.832072	2.462344	2.597060	2.378850	0.353079	0.000000	28020.000000		1
3528.305908	1783.754761	1.717642	3.657314	2270.356445	50207.820312	387.003052	236.328491	103.317581	48.390030	36.637901	148.420349	181.983765	126.895851	1.190930	0.000000	3.547566	3.251335	0.234933	0.563162	3.356094	4.700771	2.587714	2.373516	2.014174	1.684756	1.563931	2.171494	2.260033	2.103447	0.075886	0.000000	28107.000000		1
7245.654297	765.461060	2.470075	2.750695	1334.740845	35031.781250	199.209518	138.028152	78.524323	38.099594	27.469944	82.138466	95.743919	145.759079	0.826706	99998.000000	3.860078	2.883923	0.392710	0.439442	3.125397	4.544462	2.299310	2.139968	1.895004	1.580920	1.438858	1.914547	1.981111	2.163636	0.000000	4.999991	28168.000000		1
17512.437500	2976.504883	2.581089	3.904013	3119.226318	71125.953125	518.589233	320.708832	175.415390	86.027061	54.844296	278.168640	383.879211	201.318802	0.959832	26673.082031	4.243347	3.473706	0.411803	0.591511	3.494047	4.852028	2.714823	2.506111	2.244068	1.934635	1.739131	2.444308	2.584195	2.303884	0.000000	4.426073	28228.000000		1
8684.501953	2113.782715	1.955090	2.386814	1841.130859	39802.746094	297.056549	188.724808	89.453094	67.737404	20.963257	106.018936	141.605286	86.418694	1.756913	99998.000000	3.938745	3.325060	0.291167	0.377819	3.265085	4.599913	2.472839	2.275829	1.951595	1.830829	1.321459	2.025383	2.151079	1.936608	0.244750	4.999991	28266.000000		1
18159.746094	3306.347656	2.044519	2.615010	3820.265137	75035.289062	580.094421	385.812714	170.577011	78.490402	65.190239	297.361847	384.502136	226.617798	1.268249	0.000000	4.259110	3.519349	0.310591	0.417473	3.582093	4.875266	2.763499	2.586376	2.231920	1.894817	1.814183	2.473285	2.584899	2.355294	0.103205	0.000000	28292.000000		1
14125.944336	4661.222168	3.792999	5.590818	3056.756104	64476.148438	497.521149	313.677917	155.882996	58.356670	38.121178	238.348343	334.015167	188.357849	1.959504	0.000000	4.150017	3.668500	0.578983	0.747475	3.485261	4.809399	2.696811	2.496484	2.192799	1.766091	1.581166	2.377212	2.523766	2.274984	0.292146	0.000000	28360.000000		1
8133.552246	2195.850098	2.753779	4.243225	1885.095703	40604.242188	284.598236	194.105942	97.674339	29.776581	34.025974	133.828094	191.395325	105.136986	1.058853	99998.000000	3.910280	3.341603	0.439929	0.627696	3.275333	4.608572	2.454232	2.288039	1.989780	1.473875	1.531811	2.126547	2.281931	2.021755	0.024835	4.999991	28406.000000		1
13854.402344	3410.195557	1.501781	2.938803	3894.928467	80214.070312	629.776550	394.915924	160.252655	73.516335	55.393200	309.817078	442.568939	250.532181	1.130231	99998.000000	4.141588	3.532779	0.176607	0.468170	3.590499	4.904251	2.799186	2.596505	2.204805	1.866384	1.743456	2.491105	2.645981	2.398864	0.053167	4.999991	28434.000000		1
18742.986328	3381.578613	3.006645	4.403579	4002.989014	99998.000000	651.742004	406.748230	251.155106	154.180771	87.337646	484.772980	653.690918	419.832520	3.954103	0.000000	4.272839	3.529119	0.478082	0.643806	3.602384	4.999991	2.814076	2.609326	2.399942	2.188030	1.941201	2.685538	2.815372	2.623076	0.597048	0.000000	28477.000000		1
16722.742188	5280.985840	2.741444	3.860841	5506.240723	99998.000000	897.022583	566.266968	264.590942	125.415657	77.716385	408.061890	572.557800	333.358337	2.410482	0.000000	4.223308	3.722715	0.437979	0.586682	3.740855	4.999991	2.952803	2.753021	2.422575	2.098352	1.890513	2.610726	2.757819	2.522911	0.382104	0.000000	28547.000000		1
7377.567383	1802.506958	2.352893	2.417651	1616.717896	40318.773438	266.250000	165.939072	91.741226	78.885124	38.583740	172.334747	221.871918	196.785706	0.408680	99998.000000	3.867913	3.255877	0.371602	0.383394	3.208634	4.605507	2.425290	2.219949	1.962565	1.896995	1.586404	2.236373	2.346102	2.293993	0.000000	4.999991	28575.000000		1
15339.502930	2924.013428	3.444536	4.681116	2802.285889	55974.792969	421.642670	282.122009	121.801514	55.568974	52.303291	191.586517	291.095673	142.163437	0.588014	99998.000000	4.185812	3.465979	0.537131	0.670349	3.447512	4.747993	2.624944	2.450437	2.085653	1.744832	1.718529	2.282365	2.464036	2.152788	0.000000	4.999991	28601.000000		1
10991.580078	1882.079712	1.575791	3.108409	2268.003418	52483.082031	351.046661	223.339783	106.314980	63.426338	33.618919	174.518021	229.325317	183.735321	2.419958	0.000000	4.041060	3.274638	0.197498	0.492538	3.355644	4.720019	2.545365	2.348966	2.026594	1.802270	1.526584	2.241840	2.360452	2.264193	0.383808	0.000000	28626.000000		1
14893.406250	4996.412109	1.483278	2.571838	3438.855957	77981.203125	579.434509	357.978882	207.051468	87.208130	85.481239	321.781982	435.325226	258.904541	1.486740	0.000000	4.172994	3.698658	0.171223	0.410244	3.536414	4.891990	2.763004	2.553857	2.316078	1.940557	1.931871	2.507562	2.638814	2.413140	0.172235	0.000000	28681.000000		1
12790.502930	3617.755859	2.562587	4.465254	2604.464111	60530.597656	445.779114	264.220917	138.543137	78.959129	28.225460	221.437119	297.056549	204.547470	1.607123	0.000000	4.106888	3.558439	0.408679	0.649846	3.415718	4.781975	2.649120	2.421967	2.141585	1.897402	1.450641	2.345250	2.472839	2.310794	0.206049	0.000000	28715.000000		1
15399.914062	4199.552734	2.630429	2.174036	3418.537109	69908.070312	559.636902	340.676025	145.493881	56.210388	50.715168	279.251038	422.638733	197.889679	1.681556	0.000000	4.187518	3.623203	0.420027	0.337267	3.533840	4.844527	2.747906	2.532341	2.162845	1.749817	1.705138	2.445995	2.625969	2.296423	0.225711	0.000000	28761.000000		1
12964.379883	3803.532715	2.803118	2.793867	7134.205078	99998.000000	1114.105469	724.607666	319.842285	116.349464	119.719986	595.254089	765.118774	532.302673	4.716313	0.000000	4.112752	3.580187	0.447641	0.446206	3.853346	4.999991	3.046926	2.860103	2.504936	2.065764	2.078167	2.774702	2.883729	2.726159	0.673603	0.000000	28822.000000		1
2955.214600	837.811707	2.251129	3.370527	553.768555	28138.390625	85.962303	43.878517	27.605629	72.726898	3.031315	29.893763	55.081741	38.491226	0.491091	0.000000	3.470589	2.923146	0.352400	0.527698	2.743328	4.449299	1.934308	1.642252	1.440998	1.861695	0.481631	1.475581	1.741008	1.585362	0.000000	0.000000	28858.000000		1
3903.260742	1624.044800	2.445405	4.526928	970.514282	28719.585938	190.911179	108.843643	59.775192	49.740707	28.163786	112.115486	170.333389	95.429382	1.646942	0.000000	3.591428	3.210598	0.388351	0.655804	2.987002	4.458178	2.280831	2.036803	1.776521	1.696712	1.449691	2.049666	2.231300	1.979682	0.216678	0.000000	28896.000000		1
8778.805664	1420.370117	2.454656	3.163916	1812.596924	39567.996094	276.185822	189.199707	75.375824	38.176685	23.112621	122.239403	148.552948	111.134857	1.730818	99998.000000	3.943435	3.152401	0.389991	0.500225	3.258301	4.597344	2.441201	2.276921	1.877232	1.581798	1.363849	2.087211	2.171881	2.045850	0.238251	4.999991	28927.000000		1
10761.251953	905.805115	2.494745	2.436154	1660.923218	44332.589844	297.004120	172.615356	103.773979	34.537872	27.830742	125.844292	160.157059	94.528931	0.511378	0.000000	4.031863	2.957035	0.397026	0.386705	3.220350	4.646723	2.472763	2.237079	2.016088	1.538296	1.444525	2.099833	2.204546	1.975565	0.000000	0.000000	28945.000000		1
9549.950195	4353.927734	3.601807	4.372742	3838.970947	75790.812500	603.577087	395.332214	186.661789	97.396805	64.869530	298.052612	410.729340	202.592392	3.842037	0.000000	3.980001	3.638881	0.556520	0.640754	3.584215	4.879617	2.780733	2.596962	2.271055	1.988545	1.812041	2.474293	2.613556	2.306623	0.584562	0.000000	28987.000000		1
13659.109375	4251.245117	1.162570	4.471421	3668.230713	76657.000000	619.677307	375.562378	176.217163	70.195145	71.851112	274.998566	387.934326	249.178421	0.933010	0.000000	4.135422	3.628516	0.065419	0.650446	3.564457	4.884552	2.792166	2.574682	2.246048	1.846307	1.856434	2.439330	2.588758	2.396510	0.000000	0.000000	29124.000000		1
4308.383789	369.024841	2.359060	2.047602	693.727112	24696.466797	97.757599	70.352417	83.026581	40.933548	12.242443	61.024105	74.981110	73.019852	1.432730	0.000000	3.634314	2.567056	0.372739	0.311246	2.841189	4.392635	1.990151	1.847279	1.919217	1.612079	1.087868	1.785501	1.874952	1.863441	0.156164	0.000000	29150.000000		1
6336.247559	3011.375732	2.463907	3.009729	2400.709229	58822.519531	401.040222	240.562454	116.781189	61.397240	37.800468	168.291962	236.430252	161.442978	0.869998	99998.000000	3.801832	3.478765	0.391624	0.478527	3.380340	4.769544	2.603188	2.381228	2.067373	1.788149	1.577497	2.226063	2.373703	2.208019	0.000000	4.999991	29170.000000		1
18149.923828	7533.916016	4.576268	6.549861	6630.587402	99998.000000	1047.703369	676.374939	279.605682	122.088303	89.992744	496.087219	600.690735	330.823486	1.239236	99998.000000	4.258875	3.877021	0.660511	0.816232	3.821552	4.999991	3.020238	2.830188	2.446546	2.086674	1.954208	2.695558	2.778651	2.519596	0.093154	4.999991	29220.000000		1
5829.765137	836.501160	2.297385	2.556419	897.506775	22923.943359	132.656281	93.822754	40.298298	31.953701	17.515636	31.990705	47.378563	49.376823	0.957449	0.000000	3.765651	2.922467	0.361234	0.407632	2.953038	4.360289	2.122728	1.972308	1.605287	1.504521	1.243426	1.505024	1.675582	1.693523	0.000000	0.000000	29255.000000		1
8166.782715	768.248779	2.362144	4.940149	1687.027100	39834.171875	270.749176	172.343994	73.244965	50.200184	29.190672	115.914658	153.357407	87.929726	0.073060	0.000000	3.912051	2.885502	0.373306	0.693740	3.227122	4.600256	2.432567	2.236396	1.864778	1.700705	1.465244	2.064138	2.185705	1.944136	0.000000	0.000000	29285.000000		1
4887.300293	900.109436	2.359060	2.516331	789.563538	25780.904297	134.133377	85.980804	42.093033	41.300514	15.409443	62.766418	53.743401	46.755646	1.010808	0.000000	3.689069	2.954295	0.372739	0.400768	2.897387	4.411298	2.127537	1.934402	1.624210	1.615955	1.187787	1.797727	1.730325	1.669834	0.004669	0.000000	29340.000000		1
19832.130859	7221.413086	3.136162	3.947186	7991.280762	99998.000000	1306.123657	817.110596	377.659332	165.877396	123.556160	661.690186	763.478210	560.272156	2.414409	0.000000	4.297369	3.858622	0.496399	0.596288	3.902617	4.999991	3.115984	2.912281	2.577100	2.219787	2.091864	2.820655	2.882797	2.748399	0.382811	0.000000	29368.000000		1
9811.288086	2515.316162	1.637465	4.064368	1900.011719	49914.609375	311.414429	192.107666	107.048904	42.074532	19.877781	130.790619	196.859711	81.515549	0.670121	0.000000	3.991726	3.400593	0.214172	0.608993	3.278756	4.698228	2.493339	2.283545	2.029582	1.624019	1.298368	2.116577	2.294157	1.911240	0.000000	0.000000	29390.000000		1
4592.044922	1510.483032	1.205742	3.139246	1570.406250	36528.527344	242.600815	155.855240	86.048645	37.720291	15.961432	106.854630	188.182068	98.395935	0.986346	0.000000	3.662006	3.179116	0.081254	0.496825	3.196012	4.562632	2.384892	2.192721	1.934744	1.576575	1.203072	2.028793	2.274578	1.992977	0.000000	0.000000	29407.000000		1
2608.577881	524.735168	4.622524	6.007123	585.558838	20259.734375	88.383034	53.098896	19.840775	15.468034	4.082870	28.906967	49.253475	47.841122	0.263105	99998.000000	3.416404	2.719940	0.664879	0.778666	2.767570	4.306634	1.946369	1.725085	1.297559	1.189435	0.610966	1.461003	1.692437	1.679801	0.000000	4.999991	29424.000000		1
29680.906250	7125.104980	2.907966	5.273193	7309.108398	99998.000000	1145.923462	749.666138	416.135132	159.558807	146.705780	631.805664	862.154785	511.231476	2.765440	0.000000	4.472477	3.852791	0.463589	0.722074	3.863864	4.999991	3.059156	2.874868	2.619234	2.202921	2.166447	2.800584	2.935585	2.708618	0.441764	0.000000	29491.000000		1
9076.679688	527.300842	2.975808	1.930420	1365.118774	37489.937500	220.444153	143.359924	75.449837	45.963127	26.939541	102.848854	122.529274	65.372177	0.172984	0.000000	3.957927	2.722059	0.473605	0.285652	3.135170	4.573915	2.343299	2.156428	1.877658	1.662410	1.430390	2.012199	2.088240	1.815393	0.000000	0.000000	29573.000000		1
4907.369141	1830.433350	2.951138	2.608843	1375.131592	40266.910156	208.898636	141.241409	89.835480	45.654751	21.999392	120.867142	165.368576	120.814720	0.382982	0.000000	3.690849	3.262554	0.469990	0.416448	3.138344	4.604949	2.319936	2.149962	1.953448	1.659486	1.342411	2.082308	2.218453	2.082120	0.000000	0.000000	29591.000000		1
8450.949219	781.746277	3.265679	4.653362	1190.887451	32488.796875	186.054291	112.152496	59.836868	38.966122	19.726677	70.626869	95.102501	67.194664	0.460256	99998.000000	3.926905	2.893066	0.513974	0.667767	3.075871	4.511734	2.269640	2.049809	1.776969	1.590687	1.295054	1.848970	1.978192	1.827335	0.000000	4.999991	29626.000000		1
17311.337891	3133.590576	2.503996	4.489923	4095.713867	84576.109375	626.338196	417.205170	179.433502	85.937630	69.686325	339.498047	468.296570	232.257950	1.704085	0.000000	4.238331	3.496042	0.398634	0.652239	3.612330	4.927248	2.796809	2.620350	2.253904	1.934183	1.843148	2.530837	2.670521	2.365971	0.231491	0.000000	29785.000000		1
31627.378906	6081.114258	2.618094	5.374957	9178.662109	99998.000000	1452.052368	929.475891	474.205017	144.396072	137.898636	733.029358	976.891418	587.439880	1.372129	0.000000	4.500063	3.783983	0.417985	0.730375	3.962779	4.999991	3.161982	2.968238	2.675966	2.159555	2.139560	2.865121	2.989846	2.768963	0.137395	0.000000	29835.000000		1
24852.742188	7306.154297	4.493007	7.015506	6730.910645	99998.000000	1038.418213	687.744690	308.528076	157.683899	118.714691	613.423462	816.974915	536.441040	1.685685	0.000000	4.395374	3.863689	0.652537	0.846059	3.828074	4.999991	3.016372	2.837427	2.489295	2.197787	2.074504	2.787760	2.912209	2.729522	0.226776	0.000000	29961.000000		1
10389.353516	1871.897217	2.315888	3.059069	3049.234863	63264.035156	489.352325	314.519775	134.743958	87.134125	58.097637	249.459045	355.678436	182.662186	0.394892	99998.000000	4.016589	3.272282	0.364717	0.485589	3.484191	4.801157	2.689622	2.497648	2.129509	1.940188	1.764158	2.396999	2.551058	2.261649	0.000000	4.999991	30084.000000		1
3935.812744	235.548294	2.174036	1.461692	591.334656	21095.652344	97.362885	58.640377	40.890377	31.395544	6.281576	33.501740	53.138985	58.035965	0.939265	0.000000	3.595034	2.372080	0.337267	0.164856	2.771833	4.324193	1.988393	1.768197	1.611621	1.496868	0.798069	1.525067	1.725413	1.763697	0.000000	0.000000	30101.000000		1
7411.306641	3161.994873	4.307983	5.479804	2464.116943	54210.695312	403.769348	254.013733	137.029022	47.693104	43.955612	165.599854	228.415619	112.608887	3.226733	0.000000	3.869895	3.499961	0.634274	0.738765	3.391661	4.734085	2.606133	2.404857	2.136812	1.678456	1.643014	2.219060	2.358726	2.051573	0.508763	0.000000	30154.000000		1
15876.751953	2103.263916	2.355976	3.466122	3684.512695	74491.289062	596.080505	373.450012	179.300903	77.901405	54.415653	265.509918	408.299347	174.508774	0.800053	99998.000000	4.200762	3.322894	0.372171	0.539844	3.566380	4.872106	2.775305	2.572232	2.253582	1.891545	1.735724	2.424081	2.610979	2.241817	0.000000	4.999991	30184.000000		1
11726.261719	2342.697754	1.514116	1.908834	2389.835938	52225.183594	402.594421	250.393417	118.366226	66.303467	40.437065	200.032883	283.081055	150.381607	1.749949	0.000000	4.069160	3.369716	0.180159	0.280768	3.378368	4.717880	2.604868	2.398623	2.073228	1.821536	1.606780	2.301101	2.451911	2.177195	0.243025	0.000000	30240.000000		1
4026.021484	483.678253	2.476242	3.981107	806.009155	22332.044922	120.802383	83.507645	27.365097	42.500088	17.500217	47.282967	72.745399	54.946056	1.334147	99998.000000	3.604876	2.684556	0.393793	0.600004	2.906340	4.348928	2.082076	1.921726	1.437197	1.628390	1.243043	1.674705	1.861806	1.739936	0.125204	4.999991	30272.000000		1
7655.270508	2164.605713	1.884164	3.015897	2284.883789	54833.144531	390.839203	230.105499	120.540260	73.032188	40.350723	211.322449	252.656891	152.651230	0.258350	0.000000	3.883960	3.335379	0.275119	0.479416	3.358864	4.739043	2.591998	2.361927	2.081132	1.863514	1.605851	2.324946	2.402531	2.183700	0.000000	0.000000	30290.000000		1
12415.739258	3436.028076	1.680638	2.917217	4722.437500	99494.601562	762.685669	479.518280	245.092468	115.655624	77.293915	418.932068	492.775299	278.766907	0.620238	0.000000	4.093973	3.536057	0.225474	0.464969	3.674166	4.997799	2.882346	2.680805	2.389330	2.063167	1.888145	2.622144	2.692649	2.445241	0.000000	0.000000	30317.000000		1
9559.855469	5882.999512	2.038351	2.053770	4344.657715	85232.515625	683.115967	448.400299	222.982071	78.163528	59.275627	325.186432	417.908264	234.536835	2.101855	0.000000	3.980451	3.769599	0.309279	0.312552	3.637956	4.930605	2.834494	2.651666	2.348270	1.893004	1.772876	2.512132	2.621081	2.370211	0.322603	0.000000	30372.000000		1
10657.042969	2100.874023	3.811501	4.237057	1832.181763	43194.902344	296.896210	188.342422	90.014336	25.265072	39.320751	124.731064	186.060455	94.932899	1.170793	0.000000	4.027637	3.322400	0.581096	0.627064	3.262969	4.635433	2.472605	2.274948	1.954312	1.402521	1.594622	2.095975	2.269654	1.977417	0.068480	0.000000	30408.000000		1
20400.535156	3514.410645	2.013681	3.441453	5105.999023	99998.000000	815.611877	516.933289	272.454498	128.786179	99.700356	464.660828	574.753418	293.849457	2.015262	99998.000000	4.309641	3.545852	0.303991	0.536742	3.708081	4.999991	2.911484	2.713434	2.435294	2.109869	1.998697	2.667136	2.759482	2.468125	0.304332	4.999991	30427.000000		1
21198.625000	4743.530273	2.550252	2.904882	6316.714844	99998.000000	992.896057	640.819397	265.688751	113.922562	95.586647	445.005096	597.881409	340.031525	2.178057	99998.000000	4.326308	3.676102	0.406583	0.463128	3.800491	4.999991	2.996904	2.806736	2.424373	2.056610	1.980397	2.648365	2.776615	2.531519	0.338069	4.999991	30554.000000		1
17540.695312	5992.459961	1.840992	1.927337	4815.227051	98412.820312	752.435364	484.461517	250.310165	102.697754	64.471725	404.808563	537.702271	325.343689	1.294062	0.000000	4.244047	3.777605	0.265052	0.284958	3.682617	4.993052	2.876469	2.685259	2.398479	2.011561	1.809369	2.607250	2.730542	2.512342	0.111955	0.000000	30579.000000		1
16443.066406	4077.846680	3.789915	5.220770	5313.426758	99998.000000	850.359436	541.384277	264.060547	105.439194	84.642464	404.247314	499.467010	336.556152	3.999899	99998.000000	4.215983	3.610431	0.578629	0.717735	3.725375	4.999991	2.929603	2.733506	2.421704	2.023002	1.927588	2.606647	2.698507	2.527058	0.602049	4.999991	30615.000000		1
15348.696289	4294.769043	3.509295	4.283313	4437.709961	93232.687500	724.049500	451.046143	213.795609	79.763985	60.712650	343.599426	451.940430	296.911621	0.809469	0.000000	4.186071	3.632940	0.545220	0.631780	3.647159	4.969568	2.859768	2.654221	2.329999	1.901807	1.783279	2.536052	2.655081	2.472627	0.000000	0.000000	30785.000000		1
6492.679199	1011.626648	2.439237	3.564802	1155.871582	32681.835938	198.059296	112.861755	44.714211	37.627781	22.915262	73.275803	99.691109	107.443626	1.401201	0.000000	3.812424	3.005020	0.387254	0.552035	3.062910	4.514307	2.296795	2.052547	1.650446	1.575509	1.360125	1.864961	1.998656	2.031181	0.146501	0.000000	30810.000000		1
15648.154297	3517.472656	2.550252	3.194753	3279.901611	70083.062500	520.356262	339.306854	161.131516	49.234974	63.154968	274.875214	392.485931	208.016678	1.903612	99998.000000	4.194463	3.546231	0.406583	0.504437	3.515861	4.845613	2.716301	2.530593	2.207181	1.692274	1.800408	2.439136	2.593824	2.318098	0.279578	4.999991	30891.000000		1
10110.419922	3981.495361	1.840992	3.496960	3904.593018	77766.070312	636.705688	393.793427	164.051819	104.671341	52.016506	256.918610	374.587921	213.777100	0.793925	0.000000	4.004769	3.600046	0.265052	0.543691	3.591576	4.890790	2.803939	2.595268	2.214981	2.019828	1.716141	2.409796	2.573554	2.329961	0.000000	0.000000	30915.000000		1
5395.747070	534.415039	2.463907	3.438369	995.301331	28757.751953	161.054428	93.998528	35.302643	27.383600	16.331480	59.954048	101.171303	58.097637	0.596411	0.000000	3.732052	2.727879	0.391624	0.536352	2.997955	4.458755	2.206973	1.973121	1.547807	1.437491	1.213026	1.777819	2.005057	1.764158	0.000000	0.000000	30949.000000		1
6518.961914	859.512024	1.779317	2.164785	1130.517090	27400.841797	184.598770	113.685112	43.076748	29.906099	23.911310	70.235237	90.581741	72.002213	1.023382	0.000000	3.814178	2.934252	0.250253	0.335415	3.053277	4.437764	2.266229	2.055704	1.634243	1.475760	1.378603	1.846555	1.957041	1.857346	0.010038	0.000000	30977.000000		1
8266.270508	445.125366	3.290349	3.811501	1465.904541	40231.187500	226.775070	148.290833	79.205833	18.348246	31.469553	140.220688	180.250702	125.443405	0.481796	0.000000	3.917310	2.648482	0.517242	0.581096	3.166106	4.604563	2.355595	2.171114	1.898757	1.263595	1.497891	2.146812	2.255877	2.098448	0.000000	0.000000	31002.000000		1
7331.841797	1641.538940	1.948923	2.719858	1465.417358	37652.210938	222.701447	146.434418	78.687759	43.924774	23.917479	83.526146	73.679771	53.872917	0.496364	0.000000	3.865213	3.215251	0.289795	0.434546	3.165961	4.575790	2.347723	2.165643	1.895907	1.642709	1.378715	1.921822	1.867348	1.731370	0.000000	0.000000	31017.000000		1
20481.791016	4979.371582	2.066105	4.970987	5893.641602	99998.000000	910.692810	597.751892	348.971283	175.224197	121.998871	617.016052	818.791199	411.457092	2.620116	0.000000	4.311368	3.697175	0.315152	0.696443	3.770384	4.999991	2.959372	2.776521	2.542790	2.243594	2.086356	2.790297	2.913173	2.614325	0.418320	0.000000	31052.000000		1
8899.072266	1356.623047	1.625130	4.261727	2119.475342	42431.011719	354.179718	217.637939	83.908531	46.373264	25.813976	144.090775	183.738403	106.592514	1.622403	99998.000000	3.949345	3.132459	0.210888	0.629586	3.326228	4.627683	2.549224	2.337735	1.923806	1.666268	1.411855	2.158636	2.264200	2.027727	0.210159	4.999991	31181.000000		1
8253.552734	2120.156738	2.981975	2.399149	2449.413574	57407.843750	411.157959	247.587219	129.661957	58.285748	42.941063	185.792175	229.578186	183.463959	0.518440	0.000000	3.916641	3.326368	0.474504	0.380057	3.389062	4.758971	2.614009	2.393728	2.112813	1.765562	1.632873	2.269027	2.360931	2.263551	0.000000	0.000000	31202.000000		1
4124.417480	891.456421	2.547168	2.837040	733.060181	25219.738281	128.702927	79.054726	50.943363	36.295605	19.106846	59.852287	91.229324	64.780098	1.770850	99998.000000	3.615363	2.950100	0.406058	0.452865	2.865140	4.401741	2.109588	1.897928	1.707088	1.559854	1.281189	1.777081	1.960135	1.811442	0.248182	4.999991	31266.000000		1
8234.550781	474.205017	3.129995	5.470552	1637.190796	34226.386719	248.885468	168.332047	65.517113	44.979412	19.079092	69.445793	129.967255	87.803291	0.595592	0.000000	3.915640	2.675966	0.495544	0.738031	3.214099	4.534361	2.395999	2.226167	1.816355	1.653014	1.280558	1.841646	2.113834	1.943511	0.000000	0.000000	31284.000000		1
8304.597656	855.373596	1.168737	0.666088	1404.451782	39722.539062	236.417908	146.758209	70.333916	37.236145	22.502041	78.721680	94.316147	77.226067	1.056834	0.000000	3.919319	2.932156	0.067717	0.000000	3.147507	4.599037	2.373680	2.166602	1.847165	1.570965	1.352222	1.896094	1.974586	1.887764	0.024007	0.000000	31322.000000		1
15271.753906	5307.268555	1.014550	4.489923	4908.683105	95061.882812	778.788940	503.198334	226.710312	91.704224	80.510254	381.766846	508.823059	360.365723	2.249081	0.000000	4.183889	3.724871	0.006273	0.652239	3.690965	4.978006	2.891420	2.701739	2.355471	1.962389	1.905851	2.581798	2.706567	2.556743	0.352005	0.000000	31414.000000		1
7981.687500	1456.554688	1.452441	3.626477	2480.263428	53042.316406	390.034363	247.325104	95.793259	72.270500	37.566105	179.143631	223.842422	128.980453	0.211500	0.000000	3.902095	3.163327	0.162098	0.559485	3.394498	4.724622	2.591103	2.393268	1.981335	1.858961	1.574796	2.253201	2.349942	2.110524	0.000000	0.000000	31448.000000		1
22150.064453	5355.677246	1.091644	1.834825	3882.723145	83508.742188	610.530945	394.962189	181.940582	107.014984	69.649323	314.954559	424.785004	294.996613	1.359224	0.000000	4.345375	3.728814	0.038081	0.263595	3.589136	4.921732	2.785708	2.596555	2.259930	2.029445	1.842917	2.498248	2.628169	2.469817	0.133291	0.000000	31482.000000		1
6866.499512	1492.375366	3.031315	3.956437	1211.974121	33894.171875	196.415649	121.110756	64.385384	38.842773	16.960564	71.817192	107.625565	75.122963	0.289730	0.000000	3.836735	3.173878	0.481631	0.597304	3.083493	4.530125	2.293176	2.083183	1.808787	1.589310	1.229440	1.856228	2.031915	1.875773	0.000000	0.000000	31501.000000		1
5060.316406	1632.463501	3.167000	4.264811	1709.522949	33974.917969	263.363617	178.557724	53.342514	41.223419	33.332130	108.917656	154.371964	76.248528	0.746069	0.000000	3.704178	3.212843	0.500648	0.629900	3.232875	4.531158	2.420556	2.251779	1.727073	1.615144	1.522863	2.037098	2.188568	1.882231	0.000000	0.000000	31539.000000		1
23698.486328	6118.304199	3.734408	4.687283	6272.454102	99998.000000	989.090698	632.724609	301.404633	130.183121	112.938850	575.697021	774.869568	496.663879	0.568400	0.000000	4.374721	3.786631	0.572222	0.670921	3.797437	4.999991	2.995236	2.801215	2.479150	2.114555	2.052843	2.760194	2.889229	2.696063	0.000000	0.000000	31565.000000		1
13029.576172	3484.760498	1.230412	2.322055	5445.916504	99998.000000	871.113037	558.119690	273.382690	87.485672	83.131432	429.148499	528.127258	332.969788	1.928319	0.000000	4.114930	3.542173	0.090050	0.365873	3.736071	4.999991	2.940074	2.746727	2.436771	1.941937	1.919765	2.632608	2.722739	2.522405	0.285179	0.000000	31632.000000		1
8548.820312	920.542297	1.662135	3.768329	1260.034180	30425.523438	209.327271	126.951355	67.274841	51.513855	10.490879	60.555378	95.552727	88.231934	0.547785	99998.000000	3.931906	2.964044	0.220666	0.576149	3.100382	4.483238	2.320826	2.103637	1.827853	1.711924	1.020812	1.782153	1.980243	1.945626	0.000000	4.999991	31663.000000		1
8034.117188	792.644226	1.637465	1.208826	1686.965454	39556.863281	276.817963	171.458954	98.170822	48.109409	24.114838	127.990578	138.530792	119.596642	0.517046	0.000000	3.904938	2.899078	0.214172	0.082364	3.227106	4.597222	2.442194	2.234160	1.991982	1.682230	1.382284	2.107178	2.141546	2.077719	0.000000	0.000000	31693.000000		1
16426.099609	4863.975098	1.979760	2.399149	3624.497070	71227.273438	560.833374	364.251221	185.613312	74.114578	55.821838	267.970734	369.027924	229.143372	2.153211	0.000000	4.215535	3.686991	0.296613	0.380057	3.559248	4.852646	2.748834	2.561401	2.268609	1.869904	1.746804	2.428087	2.567059	2.360107	0.333087	0.000000	31713.000000		1
11824.503906	1230.279175	1.591209	2.510163	2187.903320	45179.394531	334.940277	229.198883	102.851936	32.009209	34.436111	126.368530	210.150635	87.445580	2.079038	99998.000000	4.072783	3.090004	0.201727	0.399702	3.340028	4.654941	2.524967	2.360213	2.012213	1.505275	1.537014	2.101639	2.322531	1.941738	0.317862	4.999991	31779.000000		1
14968.646484	11520.301758	2.537917	3.524713	10082.737305	99998.000000	1600.559082	1030.640991	466.150299	186.797470	157.474197	718.270569	967.174561	521.321472	0.834781	99998.000000	4.175182	4.061464	0.404477	0.547124	4.003579	4.999991	3.204272	3.013107	2.668526	2.271371	2.197209	2.856288	2.985505	2.717106	0.000000	4.999991	31802.000000		1
12127.163086	665.628113	2.790784	4.206220	2504.868652	55567.984375	382.571716	259.496613	131.780487	72.615883	47.224377	163.256210	186.729630	125.141205	2.205538	99998.000000	4.083759	2.823232	0.445726	0.623892	3.398785	4.744824	2.582713	2.414132	2.119851	1.861032	1.674166	2.212870	2.271213	2.097400	0.343515	4.999991	31853.000000		1
9955.363281	2743.269287	1.902667	3.863925	2653.776123	54079.382812	414.001190	273.956268	120.151711	85.638512	51.708130	212.762558	281.048859	170.151459	0.143812	0.000000	3.998057	3.438268	0.279363	0.587029	3.423864	4.733032	2.617002	2.437681	2.079730	1.932669	1.713559	2.327895	2.448782	2.230836	0.000000	0.000000	31924.000000		1
21939.861328	4688.047852	4.218554	5.840601	5590.164551	99998.000000	875.405579	569.427795	264.883911	160.323578	99.577011	461.367401	582.360962	342.825409	1.159773	0.000000	4.341234	3.670992	0.625164	0.766458	3.747425	4.999991	2.942209	2.755439	2.423056	2.204997	1.998159	2.664047	2.765192	2.535073	0.064373	0.000000	31963.000000		1
16658.841797	2528.116943	3.490792	2.726025	3343.025635	67399.867188	507.395294	339.612152	184.330490	58.689716	49.956566	220.940628	327.622559	198.605118	0.517195	0.000000	4.221645	3.402797	0.542924	0.435530	3.524140	4.828659	2.705346	2.530983	2.265597	1.768562	1.698593	2.344275	2.515374	2.297990	0.000000	0.000000	31997.000000		1
7905.016113	2580.315430	1.541869	1.936588	2843.373535	59407.078125	466.033112	287.512390	121.104591	33.544910	36.289436	181.700058	247.972687	140.482803	2.059001	0.000000	3.897903	3.411673	0.188048	0.287037	3.453834	4.773838	2.668417	2.458657	2.083161	1.525627	1.559780	2.259355	2.394404	2.147623	0.313657	0.000000	32016.000000		1
10936.836914	4361.115723	3.635728	3.453787	0.000000	7797.054688	0.000000	0.000000	0.000000	23.966818	6.700964	0.000000	0.000000	0.000000	0.720235	0.000000	4.038892	3.639598	0.560591	0.538296	0.000000	3.891931	0.000000	0.000000	0.000000	1.379610	0.826137	0.000000	0.000000	0.000000	0.000000	0.000000	32048.000000		1
19059.675781	4470.341797	3.321187	7.123436	5342.549805	99998.000000	830.944214	544.862732	302.258820	135.906540	96.036873	429.792999	541.815979	298.737183	0.666805	0.000000	4.280116	3.650341	0.521293	0.852690	3.727749	4.999991	2.919572	2.736287	2.480379	2.133240	1.982438	2.633259	2.733852	2.475289	0.000000	0.000000	32077.000000		1
15955.955078	635.681885	2.306637	3.830003	2931.901611	59444.503906	467.775421	295.613373	119.436287	49.919563	31.999956	164.986191	238.847900	129.523193	0.481034	0.000000	4.202923	2.803240	0.362979	0.583199	3.467149	4.774112	2.670038	2.470724	2.077136	1.698271	1.505149	2.217448	2.378121	2.112348	0.000000	0.000000	32097.000000		1
15232.578125	3042.040527	3.315019	5.202267	3330.928223	71808.593750	527.279236	334.712097	154.948624	108.522934	62.920605	277.875702	395.890381	193.967163	0.307415	0.000000	4.182774	3.483165	0.520486	0.716193	3.522565	4.856176	2.722041	2.524671	2.190188	2.035522	1.798793	2.443851	2.597575	2.287728	0.000000	0.000000	32118.000000		1
13608.757812	3371.846191	1.692973	4.193885	2911.268311	63511.777344	444.749146	283.272247	147.535309	93.865921	45.226112	213.743179	338.150452	214.751572	1.544171	0.000000	4.133819	3.527868	0.228650	0.622617	3.464082	4.802854	2.648115	2.452204	2.168896	1.972508	1.655389	2.329892	2.529110	2.331936	0.188695	0.000000	32163.000000		1
7322.032227	1772.933960	2.078440	3.225591	949.711365	29554.953125	176.093811	94.701614	44.001869	40.492573	2.988143	47.489578	69.137421	34.309677	1.975942	99998.000000	3.864632	3.248693	0.317737	0.508609	2.977592	4.470630	2.245744	1.976357	1.643471	1.607375	0.475401	1.676598	1.839713	1.535417	0.295774	4.999991	32191.000000		1
11780.853516	3519.788574	5.411962	6.938412	3680.858398	72144.367188	566.371765	367.964050	155.522202	48.220425	50.490055	214.523376	281.721130	181.212830	0.948187	99998.000000	4.071177	3.546517	0.733355	0.841260	3.565949	4.858202	2.753102	2.565805	2.191792	1.683231	1.703206	2.331475	2.449819	2.258189	0.000000	4.999991	32205.000000		1
5891.680176	1490.031738	0.792521	2.793867	1248.189575	33865.742188	182.489487	115.911575	48.525715	24.503387	24.555811	83.079002	117.299255	81.675903	1.894412	0.000000	3.770239	3.173196	0.000000	0.446206	3.096281	4.529760	2.261238	2.064127	1.685972	1.389226	1.390154	1.919491	2.069295	1.912094	0.277474	0.000000	32224.000000		1
12230.594727	3432.315430	2.877128	3.799166	5081.366211	99998.000000	825.535339	516.156189	256.659576	132.841293	71.477982	408.290100	554.379150	285.474030	0.175767	10263.310547	4.087448	3.535587	0.458959	0.579688	3.705981	4.999991	2.916736	2.712781	2.409358	2.123333	1.854172	2.610969	2.743807	2.455567	0.000000	4.011288	32251.000000		1
21015.976562	2752.166016	2.544085	5.307115	4300.955078	85733.750000	648.760071	426.450226	177.216293	72.813240	66.577919	321.313232	391.677979	279.704346	1.155771	99998.000000	4.322549	3.439675	0.405532	0.724858	3.633565	4.933152	2.812084	2.629868	2.248504	1.862210	1.823330	2.506929	2.592929	2.446699	0.062872	4.999991	32318.000000		1
10875.227539	2609.422607	1.427771	3.003561	2168.358643	50602.457031	332.504120	206.468643	109.787270	48.211170	29.270847	147.967041	209.527710	92.968559	0.874527	0.000000	4.036438	3.416544	0.154659	0.477637	3.336131	4.704172	2.521797	2.314854	2.040552	1.683148	1.466435	2.170165	2.321241	1.968336	0.000000	0.000000	32334.000000		1
11924.435547	3435.315918	1.575791	2.800035	2699.026855	66999.648438	420.116241	272.688843	141.851990	49.722202	50.385208	223.694412	303.276459	166.774765	0.464766	99998.000000	4.076438	3.535967	0.197498	0.447163	3.431207	4.826073	2.623369	2.435667	2.151835	1.696550	1.702303	2.349655	2.481839	2.222130	0.000000	4.999991	32366.000000		1
8344.076172	3972.173096	3.018980	2.251129	3024.426025	66042.953125	464.349396	298.746429	123.306381	34.769154	42.262638	214.140991	257.671051	160.289658	0.201006	0.000000	3.921378	3.599028	0.479860	0.352400	3.480643	4.819827	2.666845	2.475303	2.090986	1.541194	1.625957	2.330700	2.411066	2.204906	0.000000	0.000000	32415.000000		1
4578.395996	1076.329712	3.814585	4.301816	892.760864	23844.369141	118.686935	90.140770	36.175339	33.674427	13.380342	33.458565	40.396976	61.206047	1.268697	0.000000	3.660713	3.031945	0.581447	0.633652	2.950735	4.377386	2.074403	1.954921	1.558413	1.527300	1.126467	1.524507	1.606349	1.786794	0.103358	0.000000	32445.000000		1
8776.024414	1349.986816	2.537917	4.119875	1493.485474	38880.183594	245.551956	148.845901	55.673820	5.544562	22.970770	92.937721	117.835823	71.231285	0.132511	0.000000	3.943298	3.130330	0.404477	0.614884	3.174201	4.589728	2.390143	2.172737	1.745651	0.743867	1.361176	1.968192	2.071277	1.852671	0.000000	0.000000	32463.000000		1
6452.655273	1861.443359	1.828657	2.571838	1162.270386	32987.550781	193.498444	124.095818	65.609627	24.928944	25.687544	90.988792	111.939720	146.489929	0.839740	0.000000	3.809738	3.269850	0.262132	0.410244	3.065307	4.518350	2.286677	2.093757	1.816968	1.396704	1.409723	1.958988	2.048984	2.165808	0.000000	0.000000	32496.000000		1
3861.130859	1017.402527	1.797820	2.855542	1281.179321	35910.144531	207.914917	134.713135	70.426422	61.576096	29.653233	119.109406	142.814102	126.482628	0.531978	0.000000	3.586715	3.007493	0.254746	0.455689	3.107610	4.555217	2.317886	2.129410	1.847736	1.789412	1.472072	2.075946	2.154771	2.102031	0.000000	0.000000	32534.000000		1
14585.489258	2496.847656	1.239663	1.097811	3589.397949	77380.273438	593.083130	366.175476	140.840515	100.764244	46.558289	274.421906	330.610718	174.635208	1.701436	0.000000	4.163921	3.397392	0.093304	0.040528	3.555022	4.888630	2.773116	2.563689	2.148728	2.003306	1.667997	2.438419	2.519317	2.242132	0.230816	0.000000	32551.000000		1
9786.586914	1424.326538	2.618094	3.830003	2014.181030	47837.074219	305.820526	200.689713	117.379433	85.394890	29.714907	164.360199	166.336868	143.541870	1.381139	99998.000000	3.990631	3.153610	0.417985	0.583199	3.304099	4.679765	2.485467	2.302525	2.069592	1.931432	1.472974	2.215797	2.220989	2.156979	0.140237	4.999991	32572.000000		1
17855.167969	2874.229492	1.742312	3.182418	3454.401123	74733.132812	555.850098	354.463440	167.912659	93.683983	58.782227	290.222992	429.530884	266.123566	2.026109	0.000000	4.251764	3.458521	0.241126	0.502757	3.538373	4.873513	2.744958	2.549572	2.225083	1.971665	1.769246	2.462732	2.632994	2.425083	0.306663	0.000000	32645.000000		1
8267.805664	2350.259033	1.532618	2.689020	2231.920654	48344.085938	342.748322	228.628387	97.051430	63.013119	28.765116	132.162872	163.663269	137.340469	1.051881	0.000000	3.917390	3.371116	0.185434	0.429594	3.348679	4.684343	2.534975	2.359130	1.987002	1.799431	1.458866	2.121109	2.213951	2.137799	0.021966	0.000000	32679.000000		1
5983.871582	1574.486084	2.837040	3.228674	1430.416870	32348.203125	227.653931	144.198715	73.803116	11.193972	34.244919	90.834610	121.739838	65.628128	0.264012	99998.000000	3.776982	3.197139	0.452865	0.509024	3.155463	4.509850	2.357275	2.158961	1.868075	1.048984	1.534596	1.958251	2.085433	1.817090	0.000000	4.999991	32707.000000		1
10382.186523	2100.451660	1.816322	2.109277	3142.878662	71190.109375	507.777679	323.181976	160.508606	98.802986	50.613403	259.570618	338.446503	285.742310	1.124371	99998.000000	4.016289	3.322313	0.259193	0.324134	3.497328	4.852420	2.705674	2.509447	2.205498	1.994770	1.704266	2.414256	2.529490	2.455975	0.050910	4.999991	32747.000000		1
11762.320312	3810.908936	1.387682	3.012813	1904.766846	51430.339844	303.017426	191.549515	118.138031	47.316887	45.802773	230.043823	292.939758	138.379700	1.153085	0.000000	4.070493	3.581028	0.142290	0.478972	3.279842	4.711219	2.481467	2.282281	2.072390	1.675016	1.660892	2.361811	2.466778	2.141072	0.061861	0.000000	32776.000000		1
8382.847656	2097.740967	3.851590	2.917217	1612.061401	38325.722656	262.774628	158.633682	84.895325	36.779751	23.868137	127.824059	147.908447	89.382164	1.878433	0.000000	3.923392	3.321752	0.585640	0.464969	3.207381	4.583490	2.419583	2.200395	1.928884	1.565609	1.377819	2.106613	2.169993	1.951251	0.273796	0.000000	32790.000000		1
12048.719727	2444.612305	1.745396	2.257297	1902.916626	50855.097656	321.522949	197.809509	116.543739	39.496525	46.490444	187.275452	285.177979	183.642807	1.877928	99998.000000	4.080941	3.388210	0.241894	0.353589	3.279420	4.706335	2.507212	2.296247	2.066489	1.596559	1.667364	2.272481	2.455116	2.263974	0.273679	4.999991	32861.000000		1
31086.435547	6160.138184	1.733061	3.336605	5866.032715	99998.000000	932.174133	599.901306	346.686249	135.419296	98.975677	544.027039	764.844299	447.842133	3.160049	99998.000000	4.492571	3.789590	0.238814	0.523305	3.768344	4.999991	2.969497	2.778080	2.539937	2.131680	1.995528	2.735620	2.883573	2.651125	0.499694	4.999991	32898.000000		1
14376.016602	4138.420410	2.602675	4.110624	4658.628906	97912.195312	766.432434	472.576782	224.693542	127.888817	64.468643	341.030670	445.248718	263.098419	0.320584	0.000000	4.157639	3.616835	0.415420	0.613908	3.668258	4.990837	2.884474	2.674472	2.351591	2.106833	1.809349	2.532794	2.648603	2.420118	0.000000	0.000000	32922.000000		1
8337.716797	2238.831299	1.853327	2.830872	2842.981934	60914.292969	445.328888	281.866058	123.855286	48.174168	32.249741	161.924042	205.605194	121.998871	1.135624	99998.000000	3.921047	3.350021	0.267952	0.451920	3.453774	4.784719	2.648681	2.450043	2.092915	1.682814	1.508526	2.209311	2.313034	2.086356	0.055235	4.999991	32940.000000		1
6267.387695	885.181030	1.726894	2.966557	1472.389648	39459.644531	251.423386	147.035751	81.287354	54.138119	24.521891	112.948097	176.528625	115.597031	1.342584	99998.000000	3.797086	2.947032	0.237266	0.472253	3.168023	4.596153	2.400406	2.167423	1.910023	1.733503	1.389554	2.052879	2.246815	2.062947	0.127941	4.999991	32973.000000		1
21861.708984	3821.507812	3.937934	5.143676	5116.073730	99998.000000	830.642029	515.638123	274.838226	146.200058	100.388031	501.773621	681.941101	365.429199	1.728290	0.000000	4.339684	3.582235	0.595268	0.711274	3.708937	4.999991	2.919414	2.712345	2.439077	2.164948	2.001682	2.700508	2.833747	2.562803	0.237617	0.000000	33001.000000		1
10723.063477	2244.437500	2.285050	3.296517	2248.563721	46360.695312	336.133698	220.804947	99.120613	43.119919	27.414438	135.206528	215.177124	125.255302	0.413268	0.000000	4.030319	3.351108	0.358896	0.518055	3.351905	4.666150	2.526512	2.344009	1.996164	1.634678	1.437979	2.130998	2.332796	2.097796	0.000000	0.000000	33042.000000		1
8823.627930	1711.956055	2.007514	3.182418	1771.746704	42533.839844	284.333038	188.601456	90.242531	49.271976	36.406620	107.496048	167.502518	102.327705	0.002526	0.000000	3.945647	3.233493	0.302659	0.502757	3.248402	4.628735	2.453827	2.275545	1.955411	1.692600	1.561180	2.031393	2.224021	2.009993	0.000000	0.000000	33124.000000		1
10639.182617	3674.962402	3.882427	6.213734	2667.995361	56133.183594	408.305511	269.928894	131.564636	79.970596	52.142937	210.804382	288.455994	172.908310	1.563557	99998.000000	4.026908	3.565253	0.589103	0.793353	3.426185	4.749220	2.610985	2.431249	2.119139	1.902930	1.717196	2.323880	2.460080	2.237816	0.194114	4.999991	33214.000000		1
18991.193359	4557.685547	2.803118	4.249392	6373.699219	99998.000000	999.004944	643.736633	261.920441	155.531448	72.153320	392.806641	525.925476	269.469421	2.050294	0.000000	4.278552	3.658744	0.447641	0.628327	3.804392	4.999991	2.999568	2.808708	2.418169	2.191818	1.858256	2.594179	2.720924	2.430510	0.311816	0.000000	33268.000000		1
8598.037109	3838.304932	2.673601	4.341904	1736.499512	45842.753906	277.055420	165.735535	119.174171	63.457176	24.928944	110.095642	152.355194	105.818497	0.329104	0.000000	3.934399	3.584140	0.427097	0.637680	3.239675	4.661271	2.442567	2.219416	2.076182	1.802481	1.396704	2.041770	2.182857	2.024562	0.000000	0.000000	33288.000000		1
6777.684570	1889.126099	3.012813	4.921647	2788.224121	60879.378906	418.287567	271.964172	123.941628	50.388290	38.660831	212.188980	293.001434	158.023102	1.280147	0.000000	3.831081	3.276261	0.478972	0.692110	3.445328	4.784470	2.621475	2.434512	2.093217	1.702330	1.587271	2.326723	2.466870	2.198721	0.107260	0.000000	33313.000000		1
6252.348145	954.503479	3.358191	4.150712	1294.676880	33074.281250	208.516251	137.584091	55.420952	56.873394	17.321360	99.351898	124.324013	114.597900	1.052924	5698.003906	3.796043	2.979778	0.526105	0.618123	3.112161	4.519490	2.319140	2.138568	1.743674	1.754909	1.238582	1.997176	2.094555	2.059177	0.022397	3.755723	33413.000000		1
10571.602539	2412.942383	3.364359	5.704916	2557.591309	56034.578125	406.316498	260.609833	115.038872	54.150452	36.887684	171.360275	242.560730	165.393250	0.468918	0.000000	4.024141	3.382547	0.526902	0.756249	3.407831	4.748456	2.608865	2.415991	2.060845	1.733602	1.566881	2.233910	2.384820	2.218518	0.000000	0.000000	33437.000000		1
8148.896973	3301.703613	2.380646	3.694319	3102.518799	68396.882812	502.797424	314.985413	133.772583	78.777191	58.017460	277.104767	340.688385	261.069336	0.667738	0.000000	3.911099	3.518738	0.376695	0.567534	3.491714	4.835036	2.701393	2.498291	2.126367	1.896400	1.763559	2.442644	2.532357	2.416756	0.000000	0.000000	33489.000000		1
21729.904297	8101.916016	3.126911	4.459086	6104.007812	99998.000000	942.871643	610.401428	275.525879	146.699615	82.277237	433.163544	562.899475	387.761658	1.595048	99998.000000	4.337058	3.908588	0.495116	0.649246	3.785615	4.999991	2.974452	2.785615	2.440162	2.166429	1.915280	2.636652	2.750431	2.588565	0.202774	4.999991	33552.000000		1
12119.416992	2573.219727	2.966557	2.874044	3929.608398	85320.453125	634.090698	399.014221	188.496613	59.380474	71.885033	370.983032	430.514587	338.643860	0.200247	0.000000	4.083482	3.410477	0.472253	0.458493	3.594349	4.931053	2.802151	2.600988	2.275304	1.773644	1.856638	2.569354	2.633988	2.529743	0.000000	0.000000	33587.000000		1
20686.537109	3102.780762	1.618963	4.440584	4338.638672	86321.554688	691.263184	446.987946	221.085571	96.866402	71.696922	308.105591	394.243652	227.875961	0.817858	0.000000	4.315688	3.491751	0.209237	0.647440	3.637353	4.936119	2.839643	2.650296	2.344560	1.986173	1.855500	2.488700	2.595765	2.357698	0.000000	0.000000	33633.000000		1
20472.318359	8617.279297	2.371395	5.069666	6200.615234	99998.000000	1029.240967	635.055908	279.833862	118.492661	94.424080	476.166260	647.865784	321.196075	2.941734	0.000000	4.311167	3.935370	0.375004	0.704979	3.792435	4.999991	3.012517	2.802812	2.446900	2.073691	1.975083	2.677759	2.811485	2.506770	0.468603	0.000000	33707.000000		1
6662.972656	558.822815	2.716774	4.039698	1034.729980	30045.988281	171.440460	101.485840	71.095596	46.382515	18.823141	84.734970	99.823708	68.662529	0.125462	0.000000	3.823668	2.747274	0.434053	0.606349	3.014827	4.477787	2.234113	2.006405	1.851843	1.666354	1.274692	1.928063	1.999234	1.836720	0.000000	0.000000	33742.000000		1
11520.737305	6014.052246	3.290349	4.375825	5978.018555	99998.000000	927.533081	604.196960	275.488892	133.146591	100.847511	532.293396	699.539978	355.807953	1.252695	0.000000	4.061480	3.779167	0.517242	0.641060	3.776557	4.999991	2.967330	2.781178	2.440104	2.124330	2.003665	2.726151	2.844813	2.551216	0.097845	0.000000	33807.000000		1
4085.284668	256.912445	1.877997	2.664350	967.538452	26096.958984	136.143982	85.567581	55.689240	19.516983	8.958261	64.835609	66.516243	37.479759	0.354374	99998.000000	3.611222	2.409785	0.273695	0.425591	2.985668	4.416590	2.133998	1.932309	1.745771	1.290413	0.952224	1.811814	1.822928	1.573797	0.000000	4.999991	33867.000000		1
9388.828125	1720.763184	2.491661	4.847637	2297.666016	51830.554688	389.698242	239.412231	96.406921	49.083870	33.541828	138.136078	216.990356	156.228378	0.036662	0.000000	3.972611	3.235721	0.396489	0.685530	3.361287	4.714586	2.590729	2.379146	1.984108	1.690939	1.525587	2.140307	2.336440	2.193760	0.000000	0.000000	33902.000000		1
19683.906250	4312.238770	1.708391	2.763030	4572.925293	85681.945312	701.306946	461.968719	197.824921	71.348465	68.273979	359.070526	490.376129	272.254028	2.373689	0.000000	4.294111	3.634703	0.232587	0.441386	3.660194	4.932889	2.845908	2.664613	2.296281	1.853385	1.834255	2.555180	2.690529	2.434974	0.375424	0.000000	34022.000000		1
1321.727417	907.328430	1.177988	2.448488	328.183807	17040.009766	36.166088	28.179205	10.302772	26.267286	2.611927	3.953353	9.997481	55.350025	1.710225	0.000000	3.121142	2.957765	0.071141	0.388898	2.516117	4.231470	1.558302	1.449929	1.012954	1.419415	0.416961	0.596966	0.999891	1.743118	0.233053	0.000000	34048.000000		1
4954.815918	1991.506226	2.476242	5.347203	2046.998169	43404.078125	298.117371	214.492538	80.599678	56.931984	41.556465	154.745087	191.919571	191.228806	0.136250	0.000000	3.695028	3.299182	0.393793	0.728127	3.311117	4.637530	2.474387	2.331412	1.906333	1.755356	1.618639	2.189617	2.283119	2.281553	0.000000	0.000000	34097.000000		1
7989.377930	1635.935791	1.107062	3.083739	1294.041626	32724.703125	217.622528	132.650101	61.887554	21.382645	18.064541	74.170082	70.050209	65.174820	0.827651	99998.000000	3.902513	3.213766	0.044172	0.489078	3.111948	4.514876	2.337704	2.122708	1.791603	1.330061	1.256827	1.870229	1.845409	1.814080	0.000000	4.999991	34200.000000		1
11227.183594	2362.298096	1.211909	2.497828	1972.331543	51296.347656	323.052460	200.467682	126.710823	47.498829	31.876608	168.927216	216.321182	97.979630	0.640608	0.000000	4.050271	3.373335	0.083470	0.397563	3.294980	4.710086	2.509273	2.302044	2.102814	1.676683	1.503472	2.227700	2.335099	1.991136	0.000000	0.000000	34259.000000		1
11922.329102	3292.819336	2.137031	3.888595	3693.961426	71079.460938	556.241699	379.944366	162.377350	98.297256	55.639896	243.128128	337.724915	202.829834	1.184184	99998.000000	4.076361	3.517568	0.329811	0.589793	3.567492	4.851744	2.745264	2.579720	2.210526	1.992541	1.745386	2.385835	2.528563	2.307132	0.073419	4.999991	34315.000000		1
20341.611328	3018.915527	1.563456	3.398280	4270.009766	88862.710938	684.815125	435.325226	192.693588	137.766022	67.990273	320.252441	461.055939	282.794250	2.194286	0.000000	4.308385	3.479851	0.194086	0.531259	3.630429	4.948720	2.835573	2.638814	2.284867	2.139142	1.832447	2.505492	2.663754	2.451471	0.341293	0.000000	34381.000000		1
14690.537109	2825.074707	2.914133	4.600938	3311.183105	74976.335938	518.968567	336.167603	166.096344	74.595642	66.920212	245.157227	373.798462	259.635376	2.138597	0.000000	4.167037	3.451030	0.464509	0.662846	3.519983	4.874924	2.715141	2.526556	2.220360	1.872713	1.825557	2.389445	2.572638	2.414364	0.330129	0.000000	34439.000000		1
7244.618164	1821.132812	0.354630	1.924253	1479.574829	37823.148438	242.357193	155.543777	71.663002	21.909964	24.457132	84.670212	106.444496	72.063889	1.128281	0.000000	3.860015	3.260342	0.000000	0.284262	3.170137	4.577758	2.384456	2.191853	1.855295	1.340642	1.388406	1.927731	2.027123	1.857718	0.052417	0.000000	34499.000000		1
11681.245117	2966.448730	1.921169	3.959521	2807.972412	59535.671875	445.769867	288.804474	158.266724	82.058289	43.662659	185.986450	232.245621	157.794907	0.173152	0.000000	4.067489	3.472237	0.283566	0.597643	3.448393	4.774777	2.649111	2.460604	2.199390	1.914122	1.640110	2.269481	2.365947	2.198093	0.000000	0.000000	34537.000000		1
5777.477051	1641.088623	2.285050	3.012813	769.087524	28530.097656	129.217911	80.812454	48.032314	42.056030	15.887422	54.054855	84.149063	27.645718	1.042823	0.000000	3.761738	3.215132	0.358896	0.478972	2.885976	4.455303	2.111323	1.907478	1.681533	1.623828	1.201053	1.732835	1.925049	1.441628	0.018211	0.000000	34592.000000		1
4506.171875	1315.125122	2.204873	2.355976	1029.419800	30917.978516	152.567978	103.191147	57.986622	9.053857	17.244267	73.362144	113.089951	26.628084	0.676891	99998.000000	3.653808	3.118967	0.343384	0.372171	3.012593	4.490211	2.183463	2.013643	1.763328	0.956834	1.236645	1.865472	2.053424	1.425340	0.000000	4.999991	34617.000000		1
12903.205078	4031.427246	3.176251	6.367920	3093.807129	62441.273438	470.020386	313.958527	144.602676	69.495140	45.047256	222.430069	298.653931	164.310852	1.773392	99998.000000	4.110698	3.605459	0.501915	0.803998	3.490493	4.795472	2.672117	2.496872	2.160176	1.841954	1.653668	2.347193	2.475168	2.215666	0.248805	4.999991	34662.000000		1
11369.855469	2858.354492	2.396065	3.311935	2132.880127	55579.296875	355.983704	209.607895	131.395020	72.452438	36.286354	179.775803	209.885422	117.265335	0.165740	0.000000	4.055755	3.456116	0.379499	0.520082	3.328966	4.744913	2.551430	2.321408	2.118579	1.860053	1.559743	2.254731	2.321982	2.069170	0.000000	0.000000	34681.000000		1
11385.240234	1275.455933	1.560372	2.652015	1772.644043	44620.316406	298.530579	182.119446	74.324272	41.544128	34.099983	157.865845	198.447845	104.791611	0.098963	0.000000	4.056342	3.105665	0.193228	0.423576	3.248621	4.649533	2.474989	2.260356	1.871131	1.618510	1.532754	2.198288	2.297646	2.020327	0.000000	0.000000	34713.000000		1
13378.153320	3884.561035	4.314150	4.588603	3930.746094	83973.367188	628.928528	402.113373	200.467682	91.210823	71.265205	280.848419	399.775879	213.576660	1.165725	0.000000	4.126396	3.589342	0.634895	0.661681	3.594475	4.924141	2.798601	2.604348	2.302044	1.960046	1.852877	2.448472	2.601817	2.329554	0.066596	0.000000	34742.000000		1
9718.868164	1668.586426	3.447620	3.762161	2500.862793	49109.625000	391.727325	259.934509	95.996788	50.218685	35.478413	175.813202	255.450745	144.433075	0.347557	99998.000000	3.987616	3.222349	0.537519	0.575437	3.398090	4.691166	2.592984	2.414864	1.982257	1.700865	1.549964	2.245051	2.407307	2.159667	0.000000	4.999991	34785.000000		1
10300.026367	4526.031250	0.659920	3.404448	3154.781982	62138.785156	509.769775	323.206665	144.115448	75.900063	52.722683	238.903412	380.348328	186.014206	2.599790	99998.000000	4.012838	3.655718	0.000000	0.532047	3.498969	4.793363	2.707374	2.509480	2.158710	1.880242	1.721997	2.378222	2.580182	2.269546	0.414938	4.999991	34828.000000		1
17130.679688	5307.080566	4.233974	4.872307	4791.759766	97010.656250	783.775391	488.023254	235.483536	97.791527	75.468338	387.070892	498.837921	317.273560	0.351095	99998.000000	4.233775	3.724856	0.626748	0.687735	3.680495	4.986819	2.894192	2.688441	2.371961	1.990301	1.877765	2.587790	2.697959	2.501434	0.000000	4.999991	34859.000000		1
14170.969727	4881.666504	2.460824	4.496091	3386.722168	72653.906250	551.933716	343.830688	163.407318	90.174690	71.126434	301.087006	394.835754	288.930908	1.411558	0.000000	4.151400	3.688568	0.391080	0.652835	3.529780	4.861259	2.741887	2.536345	2.213272	1.955085	1.852031	2.478692	2.596416	2.460794	0.149699	0.000000	34897.000000		1
5638.369629	1011.663696	1.720726	2.069189	1424.357300	41256.582031	254.556473	142.493393	84.553032	68.030357	22.206003	119.501045	124.953094	129.970337	0.514567	99998.000000	3.751153	3.005036	0.235712	0.315800	3.153619	4.615493	2.405784	2.153795	1.927129	1.832703	1.346470	2.077372	2.096747	2.113844	0.000000	4.999991	34969.000000		1
20425.332031	4532.941895	2.991227	6.679378	4599.377930	96591.015625	743.162537	465.863495	233.488358	98.321930	68.468254	331.992218	480.141205	284.817200	1.469560	0.000000	4.310169	3.656380	0.475849	0.824736	3.662699	4.984937	2.871084	2.668259	2.368265	1.992650	1.835489	2.521128	2.681369	2.454566	0.167187	0.000000	35021.000000		1
5480.611816	2879.493408	2.571838	4.237057	2008.315674	42171.152344	319.999573	202.058899	77.821228	75.119873	23.726286	102.102592	158.383911	93.798080	0.305410	0.000000	3.738829	3.459316	0.410244	0.627064	3.302832	4.625015	2.505149	2.305478	1.891098	1.875755	1.375230	2.009037	2.199711	1.972194	0.000000	0.000000	35066.000000		1
13282.249023	2033.614746	2.525582	4.052033	3032.413086	62029.687500	465.666138	300.343811	103.847984	62.236015	52.460564	186.563110	295.008942	145.398285	0.622539	0.000000	4.123271	3.308269	0.402361	0.607673	3.481788	4.792600	2.668075	2.477619	2.016398	1.794042	1.719833	2.270826	2.469835	2.162559	0.000000	0.000000	35083.000000		1
6729.359375	1074.886475	3.826920	5.979370	1392.107544	33978.421875	237.238190	148.633118	76.341034	9.204960	24.574314	101.754128	138.132996	84.025711	0.143886	99998.000000	3.827974	3.031363	0.582849	0.776655	3.143673	4.531203	2.375185	2.172116	1.882758	0.964022	1.390481	2.007552	2.140297	1.924412	0.000000	4.999991	35162.000000		1
7115.526855	1301.640015	3.271847	5.667912	864.205444	24919.160156	147.331787	92.447403	44.300991	9.664437	17.339863	45.078094	57.243443	63.426338	0.469242	0.000000	3.852207	3.114491	0.514793	0.753423	2.936617	4.396533	2.168297	1.965895	1.646413	0.985177	1.239046	1.653966	1.757726	1.802270	0.000000	0.000000	35185.000000		1
10885.394531	2802.541748	3.444536	3.074487	3306.332275	69541.593750	513.306824	340.728455	183.374527	97.748352	75.471420	327.508484	470.535370	339.192749	1.104090	0.000000	4.036844	3.447552	0.537131	0.487773	3.519346	4.842245	2.710377	2.532408	2.263339	1.990109	1.877782	2.515223	2.672592	2.530447	0.043004	0.000000	35258.000000		1
4509.597656	1148.085205	1.723810	2.784616	1852.944580	49095.933594	304.534607	185.826096	96.061546	45.947708	34.907921	164.283096	204.128082	107.116753	1.198301	8196.767578	3.654138	3.059974	0.236489	0.444765	3.267862	4.691046	2.483637	2.269107	1.982550	1.662264	1.542924	2.215593	2.309903	2.029857	0.078566	3.913643	35284.000000		1
22070.277344	6042.549316	2.183287	2.726025	6787.534180	99998.000000	1088.075684	690.708130	306.770325	106.311890	118.005432	485.143036	685.188232	377.606903	2.828279	99998.000000	4.343808	3.781220	0.339111	0.435530	3.831712	4.999991	3.036659	2.839295	2.486813	2.026582	2.071902	2.685870	2.835810	2.577040	0.451522	4.999991	35319.000000		1
9683.666992	869.802429	3.287266	4.736623	1717.488281	38124.726562	259.928345	168.683594	69.544479	38.494312	20.895414	99.771286	124.703308	72.609711	1.156862	99998.000000	3.986040	2.939421	0.516835	0.675469	3.234894	4.581207	2.414854	2.227073	1.842263	1.585397	1.320051	1.999006	2.095878	1.860995	0.063282	4.999991	35341.000000		1
5131.470703	2120.261475	2.994310	7.351633	1850.126099	39924.781250	280.487640	186.467514	87.208130	49.709869	25.783140	120.814720	150.733154	78.826530	0.184815	0.000000	3.710242	3.326389	0.476297	0.866384	3.267201	4.601243	2.447914	2.270603	1.940557	1.696443	1.411336	2.082120	2.178209	1.896672	0.000000	0.000000	35369.000000		1
8167.713867	611.542419	2.232627	4.002693	1612.083008	39069.765625	257.433594	163.006424	75.761292	37.393417	28.302555	143.705307	199.783096	95.077835	0.164000	0.000000	3.912101	2.786427	0.348816	0.602352	3.207387	4.591841	2.410665	2.212205	1.879447	1.572795	1.451826	2.157473	2.300559	1.978079	0.000000	0.000000	35400.000000		1
3237.444580	1074.130981	2.599592	2.763030	597.625488	27836.308594	126.303772	69.387207	45.244614	63.022369	14.604587	77.259987	130.935547	73.386818	1.376282	23793.113281	3.510202	3.031057	0.414905	0.441386	2.776429	4.444612	2.101416	1.841279	1.655567	1.799495	1.164489	1.887955	2.117058	1.865618	0.138707	4.376451	35449.000000		1
7732.736816	6649.441406	2.426902	5.273193	3915.805420	74840.578125	623.861938	403.491791	171.320190	118.070190	60.626305	261.161835	345.239960	190.229675	0.738376	0.000000	3.888333	3.822785	0.385052	0.722074	3.592821	4.874137	2.795089	2.605835	2.233809	2.072140	1.782661	2.416910	2.538121	2.279278	0.000000	0.000000	35475.000000		1
13871.104492	4168.172363	4.465254	4.773628	5309.680176	99998.000000	910.652710	544.705444	244.855026	115.205399	90.739014	453.217072	585.157959	407.556152	2.627263	99998.000000	4.142111	3.619946	0.649846	0.678849	3.725068	4.999991	2.959353	2.736162	2.388909	2.061473	1.957794	2.656306	2.767273	2.610188	0.419504	4.999991	35540.000000		1
10910.267578	3175.535400	1.905751	2.590341	2745.754883	54578.085938	435.673706	278.581879	124.555290	63.071709	33.177944	165.559769	225.846863	153.135376	2.066244	0.000000	4.037836	3.501817	0.280066	0.413357	3.438662	4.737018	2.639161	2.444953	2.095362	1.799835	1.520849	2.218955	2.353814	2.185076	0.315182	0.000000	35562.000000		1
9899.689453	5847.320801	3.783747	5.069666	7216.028809	99998.000000	1156.707275	737.167725	330.120392	129.233322	118.748611	566.405701	809.444397	431.045013	1.047794	0.000000	3.995622	3.766957	0.577922	0.704979	3.858298	4.999991	3.063223	2.867566	2.518672	2.111375	2.074629	2.753128	2.908187	2.634523	0.020276	0.000000	35602.000000		1
6639.120117	1827.398926	1.569623	2.750695	2936.385498	62467.109375	474.525726	299.538971	135.166443	44.612450	48.118660	222.115540	300.066284	203.548340	0.463163	99998.000000	3.822110	3.261833	0.195795	0.439442	3.467813	4.795651	2.676260	2.476453	2.130869	1.649456	1.682314	2.346579	2.477217	2.308668	0.000000	4.999991	35635.000000		1
12589.335938	1727.732422	2.241878	3.333522	2915.792236	65677.632812	471.139771	294.176331	139.724197	52.898453	41.766159	235.418777	332.417786	181.755569	0.989592	0.000000	4.100003	3.237477	0.350612	0.522903	3.464756	4.817418	2.673150	2.468608	2.145272	1.723443	1.620825	2.371841	2.521684	2.259488	0.000000	0.000000	35655.000000		1
8007.060059	652.099731	3.092990	2.090775	1424.082886	36027.382812	220.860458	136.896408	76.057335	53.265419	21.589254	113.463081	161.187027	82.079872	1.003042	0.000000	3.903473	2.814314	0.490378	0.320307	3.153535	4.556633	2.344118	2.136392	1.881141	1.726445	1.334238	2.054855	2.207330	1.914237	0.001319	0.000000	35678.000000		1
8014.171387	182.859543	2.593424	3.293433	1264.659790	36230.582031	203.054947	122.254822	65.603455	25.440845	14.299296	59.275627	67.049728	101.633865	1.132846	0.000000	3.903859	2.262118	0.413874	0.517649	3.101974	4.559075	2.307614	2.087266	1.816927	1.405532	1.155315	1.772876	1.826397	2.007038	0.054171	0.000000	35699.000000		0
12208.817383	3975.885986	2.972724	5.106671	3781.379150	82387.125000	610.500122	378.445679	209.993362	54.751781	63.210476	392.177551	504.228302	348.283630	1.475759	0.000000	4.086674	3.599434	0.473155	0.708138	3.577650	4.915859	2.785686	2.578004	2.322206	1.738398	1.800789	2.593483	2.702627	2.541933	0.169015	0.000000	35721.000000		1
13839.400391	2732.275879	2.531749	2.917217	2792.325439	60305.410156	469.773682	293.741547	143.492538	71.971382	40.400063	211.794266	266.669403	187.559158	2.731892	99998.000000	4.141117	3.436525	0.403421	0.464969	3.445966	4.780356	2.671889	2.467965	2.156829	1.857160	1.606382	2.325914	2.425973	2.273138	0.436464	4.999991	35808.000000		1
35967.980469	10582.712891	1.779317	6.056463	8828.124023	99998.000000	1405.154907	904.744263	446.571625	178.918518	174.999084	808.670410	1080.625366	620.768921	3.559783	0.000000	4.555916	4.024597	0.250253	0.782219	3.945868	4.999991	3.147724	2.956526	2.649891	2.252655	2.243036	2.907772	3.033675	2.792930	0.551424	0.000000	35859.000000		1
6805.755859	2079.315674	2.288134	2.880212	2558.553467	55235.390625	414.577850	264.785217	123.398888	59.010426	54.048691	210.329483	310.547913	241.777451	0.084591	0.000000	3.832876	3.317920	0.359481	0.459424	3.407995	4.742218	2.617606	2.422894	2.091311	1.770929	1.732785	2.322900	2.492129	2.383416	0.000000	0.000000	35911.000000		1
19841.046875	3660.086426	2.729109	4.755125	6108.880371	99998.000000	961.491211	627.815308	349.230316	131.857590	91.223160	478.876862	639.407043	357.226471	2.391096	99998.000000	4.297565	3.563491	0.436021	0.677162	3.785962	4.999991	2.982945	2.797832	2.543112	2.120105	1.960105	2.680224	2.805777	2.552944	0.378597	4.999991	35976.000000		1
14362.581055	1603.877197	1.692973	2.322055	2543.961182	58567.359375	413.205566	256.884674	109.303123	59.287960	42.589516	178.394287	231.749130	120.222641	1.455306	99998.000000	4.157232	3.205171	0.228650	0.365873	3.405510	4.767656	2.616166	2.409738	2.038633	1.772967	1.629303	2.251381	2.365018	2.079986	0.162954	4.999991	36011.000000		1
7617.546875	1798.757202	1.868746	4.036614	1594.564331	38608.781250	284.302216	166.734665	77.571449	32.403927	22.008644	104.659012	137.318893	81.453873	1.409933	99998.000000	3.881815	3.254972	0.271550	0.606017	3.202642	4.586686	2.453780	2.222026	1.889702	1.510598	1.342593	2.019777	2.137730	1.910912	0.149198	4.999991	36135.000000		1
6080.158203	1390.087769	2.503996	4.452919	1238.118042	31652.677734	208.210953	127.161049	63.731628	48.322186	25.440845	125.804207	186.513763	75.079788	0.000478	0.000000	3.783915	3.143042	0.398634	0.648645	3.092762	4.500411	2.318504	2.104354	1.804355	1.684147	1.405532	2.099695	2.270711	1.875523	0.000000	0.000000	36167.000000		1
19635.250000	5334.170898	1.554204	3.725156	4521.818848	88650.257812	705.454590	456.911407	209.367355	100.918434	58.072968	314.202148	409.983063	219.408005	2.964102	0.000000	4.293036	3.727067	0.191508	0.571145	3.655313	4.947680	2.848469	2.659832	2.320909	2.003970	1.763974	2.497209	2.612766	2.341253	0.471893	0.000000	36182.000000		1
10617.836914	2213.057373	4.363490	3.688152	1862.494995	44283.164062	289.806671	186.695709	99.524582	61.859798	30.991575	124.431946	145.311935	133.282272	2.661808	0.000000	4.026036	3.344993	0.639834	0.566809	3.270095	4.646239	2.462108	2.271134	1.997930	1.791409	1.491244	2.094932	2.162301	2.124772	0.425177	0.000000	36210.000000		1
14732.919922	4385.804199	1.754647	3.361275	4078.444824	80210.953125	657.971191	419.684509	198.154892	111.662178	76.791260	316.403931	420.184082	194.041183	1.667429	0.000000	4.168289	3.642049	0.244190	0.526504	3.610495	4.904233	2.818207	2.622923	2.297005	2.047906	1.885312	2.500242	2.623440	2.287894	0.222047	0.000000	36311.000000		1
8962.513672	3325.503906	3.034399	3.170084	834.613892	27473.361328	147.313278	87.568932	57.064587	31.355455	26.902536	75.366577	105.972679	70.932159	0.905534	0.000000	3.952430	3.521858	0.482073	0.501071	2.921486	4.438912	2.168242	1.942350	1.756367	1.496313	1.429793	1.877179	2.025194	1.850843	0.000000	0.000000	36342.000000		1
5759.171875	2214.531494	3.450704	4.718120	2823.236816	64066.425781	432.710236	292.273682	127.543434	70.993835	60.219250	265.448242	365.114655	267.887482	1.501587	0.000000	3.760360	3.345282	0.537908	0.673769	3.450747	4.806631	2.636197	2.465790	2.105658	1.851221	1.779735	2.423980	2.562429	2.427953	0.176550	0.000000	36429.000000		1
17764.068359	2895.655273	3.672733	5.149844	5260.895508	99998.000000	858.139709	530.890320	224.067535	139.742706	87.158791	419.030762	516.591003	293.855621	2.253673	0.000000	4.249542	3.461747	0.564989	0.711794	3.721060	4.999991	2.933558	2.725005	2.350379	2.145329	1.940311	2.622246	2.713147	2.468134	0.352891	0.000000	36502.000000		1
7966.018555	4665.225098	1.477111	2.368311	552.124939	24278.556641	59.439064	62.029404	64.891113	64.329872	23.198967	60.499870	89.937241	85.024841	0.064445	0.000000	3.901241	3.668873	0.169413	0.374439	2.742037	4.385223	1.774072	1.792598	1.812185	1.808413	1.365469	1.781754	1.953940	1.929546	0.000000	0.000000	36586.000000		1
10899.416016	1952.746704	1.933504	3.444536	2954.218750	59878.335938	478.614746	302.345154	135.863358	74.626480	33.489403	215.658188	272.457581	130.451401	1.671539	0.000000	4.037403	3.290646	0.286345	0.537131	3.470443	4.777270	2.679986	2.480503	2.133102	1.872893	1.524907	2.333766	2.435299	2.115449	0.223117	0.000000	36608.000000		1
11225.021484	1179.092163	3.404448	4.348072	2183.280762	46737.507812	354.401764	225.911621	108.646286	70.676208	34.488533	162.765900	225.085175	133.917526	0.995012	99998.000000	4.050187	3.071548	0.532047	0.638297	3.339110	4.669665	2.549496	2.353939	2.036015	1.849273	1.537675	2.211563	2.352347	2.126837	0.000000	4.999991	36674.000000		1
12655.126953	2892.303223	2.559503	4.452919	3357.519287	72379.195312	551.989258	344.536865	182.322968	80.072357	59.143024	343.278717	436.842438	217.752045	2.003368	0.000000	4.102266	3.461244	0.408156	0.648645	3.526019	4.859614	2.741931	2.537236	2.260841	1.903483	1.771904	2.535647	2.640325	2.337962	0.301761	0.000000	36723.000000		1
6673.167480	1199.753174	2.303553	3.392113	1775.080200	40264.804688	286.926483	173.947540	84.426598	23.402493	17.290524	135.783188	161.072922	97.985802	2.155378	0.000000	3.824332	3.079092	0.362398	0.530470	3.249218	4.604926	2.457771	2.240418	1.926479	1.369262	1.237808	2.132846	2.207022	1.991163	0.333523	0.000000	36766.000000		1
12885.905273	2783.493652	2.911049	4.915480	2684.739990	52545.398438	423.761200	275.627655	131.308685	88.867180	32.083218	157.067154	216.247177	165.880478	1.108052	99998.000000	4.110115	3.444590	0.464050	0.691566	3.428902	4.720535	2.627121	2.440323	2.118294	1.948741	1.506278	2.196085	2.334950	2.219795	0.044560	4.999991	36854.000000		1
4336.840820	963.878052	3.071404	4.520761	817.036560	22006.732422	151.895721	90.470726	32.305248	12.291782	17.410789	58.171646	68.412743	84.790482	0.290318	0.000000	3.637173	2.984022	0.487337	0.655212	2.912241	4.342556	2.181545	1.956508	1.509273	1.089615	1.240819	1.764711	1.835137	1.928347	0.000000	0.000000	36915.000000		1
5088.403320	2008.364990	1.384599	2.729109	1416.392090	31298.949219	223.179428	149.061768	57.329788	19.896282	22.964603	91.722725	107.758163	64.814018	0.181671	0.000000	3.706582	3.302843	0.141324	0.436021	3.151184	4.495530	2.348654	2.173366	1.758380	1.298772	1.361059	1.962477	2.032450	1.811669	0.000000	0.000000	36931.000000		1
12964.685547	2885.550049	2.155533	3.971855	2994.609375	69904.531250	467.337524	306.850494	144.198715	58.554031	61.465080	285.859497	411.978241	194.923126	1.960461	0.000000	4.112762	3.460229	0.333555	0.598993	3.476340	4.844505	2.669631	2.486927	2.158961	1.767557	1.788628	2.456153	2.614874	2.289863	0.292358	0.000000	36963.000000		1
5455.645508	718.523438	2.374479	5.137509	1877.793335	39161.164062	320.335693	195.268509	95.932030	42.074532	29.566887	109.694756	169.494614	82.206306	0.443895	0.000000	3.736846	2.856441	0.375568	0.710753	3.273648	4.592855	2.505605	2.290632	1.981964	1.624019	1.470806	2.040186	2.229156	1.914905	0.000000	0.000000	37009.000000		1
12602.494141	2784.683838	1.433939	2.726025	623.673828	20309.638672	95.648323	68.132126	50.372871	38.454224	15.952181	16.007689	39.626041	67.151497	0.224732	0.000000	4.100457	3.444776	0.156531	0.435530	2.794958	4.307702	1.980677	1.833352	1.702197	1.584944	1.202820	1.204329	1.597981	1.827056	0.000000	0.000000	37073.000000		1
6119.158203	1402.653931	4.320318	5.038829	0.000000	1812.701782	0.000000	0.000000	1.865662	19.797604	6.657792	0.000000	0.000000	12.146847	0.135910	0.000000	3.786692	3.146950	0.635516	0.702330	0.000000	3.258326	0.000000	0.000000	0.270833	1.296613	0.823330	0.000000	0.000000	1.084464	0.000000	0.000000	37111.000000		1
6026.017090	2345.201904	2.596508	4.789046	2066.286865	44988.355469	335.532349	213.218948	108.862144	45.460476	31.663830	135.761597	187.303207	190.507217	1.400728	1529.191650	3.780030	3.370180	0.414390	0.680249	3.315191	4.653100	2.525734	2.328826	2.036877	1.657634	1.500563	2.132777	2.272545	2.279912	0.146354	3.184462	37157.000000		1
15604.248047	5429.134766	3.493876	6.981585	4298.781250	84551.046875	673.090759	439.947754	222.272812	106.265640	71.271370	329.552979	440.768036	248.062119	1.006211	0.000000	4.193243	3.734731	0.543307	0.843954	3.633345	4.927119	2.828074	2.643401	2.346886	2.026393	1.852915	2.517925	2.644210	2.394560	0.002689	0.000000	37236.000000		1
11339.197266	5769.434570	2.069189	5.748089	2618.874268	67480.359375	452.480072	264.492279	160.055298	72.856415	50.560982	248.287231	285.486359	193.615616	0.784466	0.000000	4.054582	3.761133	0.315800	0.759523	3.418115	4.829177	2.655599	2.422413	2.204270	1.862468	1.703815	2.394954	2.455585	2.286940	0.000000	0.000000	37264.000000		1
19613.000000	4783.446289	2.470075	4.613273	7101.477051	99998.000000	1151.323120	717.681580	330.700134	111.338387	123.047340	601.914978	770.188416	496.512787	1.975467	99998.000000	4.292544	3.679741	0.392710	0.664009	3.851349	4.999991	3.061197	2.855932	2.519434	2.046645	2.090072	2.779535	2.886597	2.695930	0.295670	4.999991	37291.000000		1
16171.166016	4404.430176	1.036136	3.475374	4164.607910	83572.671875	653.518250	428.355988	194.275543	107.045822	68.101288	312.903900	424.775757	248.176208	1.721291	0.000000	4.208741	3.643890	0.015417	0.541001	3.619574	4.922064	2.815258	2.631805	2.288418	2.029570	1.833155	2.495411	2.628160	2.394760	0.235854	0.000000	37413.000000		1
19133.982422	3923.366699	1.511032	1.856411	3392.988525	72046.460938	524.389771	347.765564	183.710648	83.020416	65.270416	281.172211	393.087250	192.709000	1.375229	99998.000000	4.281806	3.593659	0.179274	0.268674	3.530582	4.857613	2.719654	2.541286	2.264134	1.919185	1.814716	2.448972	2.594489	2.284902	0.138375	4.999991	37555.000000		1
11080.107422	2274.315918	2.124696	4.477589	2602.259277	52928.175781	398.116852	264.825317	121.971115	65.917999	26.998133	153.230972	215.769196	155.454361	2.236423	0.000000	4.044544	3.356851	0.327297	0.651044	3.415351	4.723687	2.600011	2.422960	2.086257	1.819004	1.431334	2.185347	2.333989	2.191603	0.349554	0.000000	37588.000000		1
21204.851562	4761.943359	2.103110	4.637943	5104.148926	94832.460938	786.593933	523.171692	249.357285	101.072624	68.295563	326.771454	505.585144	268.112579	1.115509	0.000000	4.326435	3.677784	0.322862	0.666325	3.707923	4.976957	2.895751	2.718644	2.396822	2.004633	1.834392	2.514244	2.703794	2.428317	0.047473	0.000000	37625.000000		1
11218.521484	2416.652100	2.503996	3.792999	2483.146729	50253.753906	397.441498	248.163879	123.195366	60.373436	45.981628	178.378860	236.935989	139.474426	0.757555	0.000000	4.049936	3.383214	0.398634	0.578983	3.395002	4.701169	2.599273	2.394739	2.090594	1.780846	1.662584	2.251343	2.374631	2.144495	0.000000	0.000000	37665.000000		1
2934.337891	683.405823	1.341426	2.232627	549.438965	23409.585938	80.029190	63.043957	39.277580	74.052902	20.303335	103.579704	158.695358	124.567627	0.075343	99998.000000	3.467510	2.834679	0.127567	0.348816	2.739919	4.369394	1.903248	1.799644	1.594145	1.869542	1.307567	2.015275	2.200564	2.095405	0.000000	4.999991	37747.000000		1
13249.388672	3611.329346	1.057722	3.632644	2428.336426	58327.777344	410.168091	250.214569	148.605377	87.285225	42.472332	194.793610	269.342987	176.957260	1.359906	0.000000	4.122196	3.557667	0.024372	0.560223	3.385309	4.765875	2.612962	2.398313	2.172035	1.940941	1.628106	2.289575	2.430306	2.247868	0.133509	0.000000	37847.000000		1
5365.141113	1735.010132	2.420735	3.105325	2028.936646	44845.328125	337.814331	208.624176	113.074532	71.814110	40.594337	177.422913	218.300949	133.140427	0.206799	99998.000000	3.729581	3.239302	0.383947	0.492107	3.307268	4.651717	2.528678	2.319365	2.053365	1.856210	1.608465	2.249010	2.339056	2.124310	0.000000	4.999991	37878.000000		1
10373.607422	5176.391602	1.856411	4.505342	3183.096924	67343.179688	495.633911	327.200104	159.096252	58.517025	46.206741	255.688202	328.233154	188.169739	0.145371	99998.000000	4.015930	3.714027	0.268674	0.653728	3.502850	4.828294	2.695161	2.514813	2.201660	1.767282	1.664705	2.407711	2.516182	2.274550	0.000000	4.999991	37942.000000		1
5186.537109	1981.662964	1.301338	2.503996	1670.954712	41770.199219	273.496796	168.853195	61.002522	32.909660	27.281837	125.625351	188.277664	117.592209	0.796312	0.000000	3.714878	3.297030	0.114390	0.398634	3.222965	4.620867	2.436952	2.227509	1.785348	1.517323	1.435874	2.099077	2.274799	2.070379	0.000000	0.000000	37968.000000		1
9354.247070	2510.835693	1.911918	3.805334	1655.258423	41116.917969	263.345123	164.591476	68.502174	41.611969	26.221031	93.554466	116.713341	75.607109	1.535857	0.000000	3.971009	3.399818	0.281469	0.580393	3.218866	4.614020	2.420525	2.216407	1.835704	1.619218	1.418650	1.971065	2.067121	1.878563	0.186351	0.000000	37983.000000		1
10032.589844	1888.056030	1.970509	1.517200	2323.128418	50730.535156	376.061951	234.620102	131.028061	70.287659	25.027624	163.925385	223.623489	92.142113	2.090879	0.000000	4.001413	3.276015	0.294578	0.181043	3.366073	4.705269	2.575259	2.370365	2.117364	1.846879	1.398420	2.214646	2.349517	1.964458	0.320329	0.000000	38006.000000		1
34007.121094	10651.446289	1.794736	5.667912	6775.788086	99998.000000	1141.001831	688.287415	401.447266	149.561325	132.856720	643.875427	871.285706	510.065796	6.118483	0.000000	4.531570	4.027409	0.254001	0.753423	3.830960	4.999991	3.057286	2.837770	2.603628	2.174819	2.123384	2.808802	2.940161	2.707626	0.786644	0.000000	38084.000000		1
24175.078125	5019.904297	3.685068	5.100504	5022.047363	99998.000000	811.365601	511.721771	271.097656	129.455353	93.107323	497.172699	631.327637	372.568054	1.916054	0.000000	4.383368	3.700696	0.566445	0.707613	3.700881	4.999991	2.909217	2.709034	2.433126	2.112120	1.968984	2.696507	2.800255	2.571206	0.282408	0.000000	38150.000000		1
7943.476562	2253.001221	2.211041	2.476242	2675.439453	59520.007812	455.717987	266.108154	129.566360	62.821926	34.451530	187.004089	230.854843	197.501129	1.926808	0.000000	3.900011	3.352762	0.344597	0.393793	3.427395	4.774663	2.658696	2.425058	2.112492	1.798111	1.537209	2.271851	2.363339	2.295570	0.284839	0.000000	38169.000000		1
5243.280762	1931.490479	0.786353	2.935719	1580.274292	38716.589844	252.268326	164.696320	65.769981	38.500477	27.827658	129.122314	149.265289	111.202705	1.521031	99998.000000	3.719603	3.285892	0.000000	0.467715	3.198732	4.587897	2.401863	2.216684	1.818028	1.585466	1.444477	2.111001	2.173959	2.046115	0.182138	4.999991	38312.000000		1
20586.818359	6231.554688	3.154665	4.921647	6368.827148	99998.000000	1043.108521	648.112427	352.455933	122.085220	105.932594	525.666443	681.833130	444.505524	2.407975	99998.000000	4.313589	3.794596	0.498953	0.692110	3.804060	4.999991	3.018329	2.811650	2.547105	2.086663	2.025030	2.720710	2.833678	2.647877	0.381652	4.999991	38400.000000		1
26826.806641	7424.471191	2.722941	4.687283	8879.829102	99998.000000	1423.601807	898.774170	472.983856	242.573059	174.172653	819.195190	1177.007568	648.158691	2.426217	99998.000000	4.428569	3.870666	0.435038	0.670921	3.948405	4.999991	3.153389	2.953650	2.674846	2.384843	2.240980	2.913387	3.070779	2.811681	0.384930	4.999991	38466.000000		1
23190.039062	4561.595703	1.483278	1.538786	5793.121094	99998.000000	939.575134	578.688232	265.984802	119.112495	75.200050	388.785461	526.776611	279.294220	2.166258	99998.000000	4.365302	3.659117	0.171223	0.187178	3.762913	4.999991	2.972932	2.762445	2.424857	2.075957	1.876218	2.589710	2.721627	2.446062	0.335710	4.999991	38488.000000		1
12023.744141	3212.318359	1.939672	3.120744	2232.663818	51600.535156	360.917694	236.929810	136.143982	40.578918	49.136292	192.647324	266.040314	139.181458	0.906145	0.000000	4.080040	3.506819	0.287728	0.494258	3.348823	4.712654	2.557408	2.374620	2.133998	1.608300	1.691402	2.284763	2.424948	2.143581	0.000000	0.000000	38551.000000		1
5985.542969	2116.086182	2.229543	3.644979	1178.315063	28814.251953	204.751007	125.054855	59.389725	22.761076	16.624435	82.456093	129.063721	35.203960	0.448295	99998.000000	3.777104	3.325533	0.348216	0.561695	3.071261	4.459607	2.311226	2.097100	1.773711	1.357193	1.220747	1.916223	2.110804	1.546592	0.000000	4.999991	38578.000000		1
5332.083496	1275.144531	1.896499	2.719858	928.418152	29915.404297	165.325409	98.914001	57.934200	33.581917	33.877953	105.778404	136.714478	95.336868	0.023829	0.000000	3.726897	3.105559	0.277953	0.434546	2.967744	4.475895	2.218340	1.995258	1.762935	1.526106	1.529917	2.024397	2.135814	1.979261	0.000000	0.000000	38618.000000		1
15974.839844	3028.481201	2.784616	4.674948	3812.608154	80377.929688	587.979553	384.671753	152.379868	87.266724	51.967167	258.232269	344.808258	196.835037	2.656180	0.000000	4.203436	3.481225	0.444765	0.669777	3.581222	4.905137	2.769362	2.585090	2.182928	1.940849	1.715729	2.412010	2.537578	2.294102	0.424258	0.000000	38648.000000		1
10734.975586	2103.153076	1.847160	2.618094	2868.321045	61295.800781	495.886780	302.779968	136.560287	39.444103	48.994442	211.088089	293.041534	105.574883	1.949041	99998.000000	4.030801	3.322871	0.266504	0.417985	3.457628	4.787431	2.695383	2.481127	2.135324	1.595982	1.690147	2.324464	2.466929	2.023561	0.289821	4.999991	38732.000000		1
5812.671875	598.232971	3.099157	2.636597	510.050385	9416.066406	86.662308	56.944321	10.089993	7.231368	1.100895	0.000000	0.000000	0.000000	0.790812	99998.000000	3.764376	2.776870	0.491244	0.421044	2.707613	3.973870	1.937830	1.755450	1.003891	0.859220	0.041746	0.000000	0.000000	0.000000	0.000000	4.999991	38843.000000		1
18222.744141	2902.088135	2.676685	4.335737	4497.494141	89016.796875	712.870972	460.596466	191.709869	81.460045	70.904404	371.892731	528.694702	333.028381	2.606935	0.000000	4.260614	3.462711	0.427597	0.637063	3.652971	4.949472	2.853011	2.663321	2.282645	1.910945	1.850673	2.570418	2.723205	2.522481	0.416130	0.000000	38865.000000		1
10772.662109	3615.196533	2.087691	3.762161	5487.654785	99998.000000	866.786560	557.558472	258.047272	56.959740	83.671082	421.827698	571.256409	279.161621	0.587669	99998.000000	4.032323	3.558132	0.319666	0.575437	3.739387	4.999991	2.937912	2.746290	2.411699	1.755568	1.922575	2.625135	2.756831	2.445856	0.000000	4.999991	38891.000000		1
3532.388916	1084.717407	2.374479	2.645848	1252.639404	31942.802734	194.941635	131.049652	68.101288	30.158964	28.222378	114.267937	153.397507	123.041176	0.176949	99998.000000	3.548069	3.035317	0.375568	0.422565	3.097826	4.504373	2.289905	2.117436	1.833155	1.479416	1.450594	2.057924	2.185818	2.090050	0.000000	4.999991	38981.000000		1
7266.873535	2258.360596	1.378431	2.611927	2771.741455	59217.207031	461.484589	284.228210	141.589859	58.819233	52.984798	255.555603	308.743927	222.041519	2.390482	0.000000	3.861348	3.353793	0.139385	0.416961	3.442753	4.772448	2.664157	2.453667	2.151032	1.769519	1.724151	2.407485	2.489599	2.346434	0.378486	0.000000	39078.000000		1
11684.390625	2820.843750	2.482410	3.669649	2361.046143	49403.980469	374.137695	243.091125	93.609970	29.184504	47.131863	160.110794	200.276489	112.087738	0.329244	99998.000000	4.067606	3.450379	0.394873	0.564625	3.373105	4.693762	2.573031	2.385769	1.971322	1.465152	1.673315	2.204421	2.301630	2.049558	0.000000	4.999991	39116.000000		1
9140.043945	2554.519775	2.664350	4.446751	1990.297363	46864.394531	340.108643	207.122391	95.965950	24.907358	33.680595	130.386642	175.310547	145.882431	0.091789	0.000000	3.960948	3.407309	0.425591	0.648043	3.298918	4.670843	2.531618	2.316227	1.982117	1.396328	1.527380	2.115233	2.243808	2.164003	0.000000	0.000000	39229.000000		1
5808.169434	350.170868	1.649800	3.361275	2349.025635	54787.460938	398.678070	241.980972	119.316017	69.741837	34.408356	197.158844	232.439896	158.414749	0.127876	99998.000000	3.764039	2.544280	0.217431	0.526504	3.370888	4.738681	2.600622	2.383781	2.076699	1.843493	1.536664	2.294816	2.366311	2.199796	0.000000	4.999991	39367.000000		1
30345.716797	5176.141602	1.387682	4.755125	6894.561523	99998.000000	1119.545166	702.494202	324.696106	126.300690	129.190155	631.176575	815.513245	366.107635	2.941020	99998.000000	4.482098	3.714006	0.142290	0.677162	3.838507	4.999991	3.049042	2.846643	2.511477	2.101406	2.111229	2.800151	2.911431	2.563609	0.468498	4.999991	39427.000000		1
8396.002930	2280.329102	3.469206	4.446751	1573.175537	36467.664062	251.250702	166.161102	96.912659	33.045345	37.165218	112.470123	137.618011	61.499001	1.135059	0.000000	3.924073	3.357997	0.540230	0.648043	3.196777	4.561908	2.400107	2.220529	1.986380	1.519110	1.570137	2.051037	2.138675	1.788868	0.055018	0.000000	39469.000000		1
13926.342773	4327.682129	2.380646	2.118529	2883.197021	62472.316406	454.200806	297.022644	137.571747	127.827141	39.107975	203.474335	297.158325	169.642639	2.463749	99998.000000	4.143837	3.636255	0.376695	0.326034	3.459874	4.795688	2.657248	2.472790	2.138529	2.106623	1.592265	2.308510	2.472988	2.229535	0.391597	4.999991	39493.000000		1
8203.315430	1529.737915	2.531749	1.637465	1547.475586	41316.125000	284.733948	162.192322	101.350159	34.522457	32.027710	125.983063	165.288391	120.290482	1.495513	99998.000000	3.913989	3.184617	0.403421	0.214172	3.189624	4.616119	2.454439	2.210030	2.005824	1.538102	1.505526	2.100312	2.218242	2.080231	0.174790	4.999991	39591.000000		1
4093.250000	1528.627808	1.063890	1.819406	1353.887695	39276.628906	242.431198	142.274460	103.206566	65.014465	34.075314	164.159744	203.187546	134.605194	0.732441	0.000000	3.612068	3.184302	0.026897	0.259930	3.131583	4.594134	2.384588	2.153127	2.013707	1.813010	1.532440	2.215267	2.307897	2.129062	0.000000	0.000000	39692.000000		1
3179.525879	515.314331	2.948054	4.533096	558.816650	19378.066406	81.225677	58.504692	47.378563	49.756126	15.770240	33.628170	51.960999	52.121353	0.519325	0.000000	3.502362	2.712072	0.469535	0.656395	2.747269	4.287311	1.909693	1.767191	1.675582	1.696847	1.197838	1.526703	1.715677	1.717016	0.000000	0.000000	39733.000000		1
9492.475586	4162.775879	2.143198	4.397411	3173.562012	68317.835938	519.304688	324.341461	167.305161	91.534615	59.969467	312.984070	395.372314	200.020554	0.224671	99998.000000	3.977380	3.619383	0.331062	0.643197	3.501547	4.834534	2.715422	2.511003	2.223509	1.961585	1.777930	2.495522	2.597006	2.301075	0.000000	4.999991	39823.000000		1
7553.124512	1441.296265	1.384599	2.849375	2549.977539	61488.164062	428.636597	258.010254	149.629166	57.998959	40.443233	215.522507	277.345306	128.163269	0.076297	0.000000	3.878127	3.158753	0.141324	0.454750	3.406536	4.788792	2.632089	2.411637	2.175016	1.763420	1.606846	2.333493	2.443021	2.107764	0.000000	0.000000	39847.000000		1
5698.511719	1402.724976	2.778449	4.785963	2054.577881	43215.078125	323.965271	206.104767	95.747002	52.559242	36.505299	183.815506	266.376434	211.815842	1.050788	0.000000	3.755761	3.146972	0.443802	0.679969	3.312723	4.635635	2.510499	2.314088	1.981125	1.720649	1.562356	2.264382	2.425496	2.325958	0.021515	0.000000	39872.000000		1
15902.856445	4737.193359	1.890332	3.385945	4799.281250	98788.867188	771.588440	485.833801	232.994965	115.245483	73.904884	365.604980	482.358429	245.175735	1.680909	0.000000	4.201475	3.675521	0.276538	0.529680	3.681176	4.994708	2.887386	2.686488	2.367347	2.061624	1.868673	2.563012	2.683370	2.389477	0.225544	0.000000	39904.000000		1
9894.774414	3500.576904	2.710606	3.244093	2983.104004	61046.648438	491.618896	309.067719	162.694977	85.579918	60.243919	222.732285	285.042297	177.564758	1.215968	99998.000000	3.995406	3.544140	0.433066	0.511093	3.474669	4.785662	2.691628	2.490054	2.211374	1.932372	1.779913	2.347783	2.454909	2.249357	0.084922	4.999991	39945.000000		1
9669.669922	3379.577148	1.915002	2.904882	2180.271240	46453.414062	349.695984	223.173264	95.040825	24.595900	26.819277	127.342995	193.957916	149.203613	0.725023	0.000000	3.985412	3.528862	0.282169	0.463128	3.338511	4.667017	2.543691	2.348642	1.977910	1.390863	1.428447	2.104975	2.287708	2.173779	0.000000	0.000000	39968.000000		1
28841.332031	6483.677734	3.574053	5.378040	6741.978027	99998.000000	1069.819946	683.498352	320.351105	138.990280	103.169563	566.877502	716.519043	414.254059	2.792829	99998.000000	4.460015	3.811821	0.553161	0.730624	3.828787	4.999991	3.029311	2.834738	2.505626	2.142984	2.013551	2.753489	2.855228	2.617267	0.446044	4.999991	39996.000000		1
7401.577637	2969.335205	0.595162	2.695188	1545.172119	38385.660156	252.058640	153.113800	86.702400	20.109060	19.652668	98.608711	136.609619	91.247833	1.029034	0.000000	3.869324	3.472659	0.000000	0.430589	3.188977	4.584169	2.401502	2.185014	1.938031	1.303392	1.293422	1.993915	2.135481	1.960223	0.012430	0.000000	40025.000000		1
7193.135254	2576.272461	2.827788	3.453787	2473.235596	53322.906250	416.132050	258.608490	118.973724	47.292217	35.965645	183.368362	269.102448	151.507172	1.735882	99998.000000	3.856918	3.410992	0.451447	0.538296	3.393265	4.726914	2.619231	2.412643	2.075451	1.674790	1.555888	2.263324	2.429918	2.180433	0.239520	4.999991	40101.000000		1
9787.478516	3565.640869	3.071404	6.383339	3507.210205	73178.351562	579.749023	356.763916	204.834259	78.289963	63.346161	279.399078	419.388458	198.642120	0.147527	0.000000	3.990671	3.552138	0.487337	0.805048	3.544962	4.864383	2.763240	2.552381	2.311403	1.893706	1.801720	2.446225	2.622617	2.298071	0.000000	0.000000	40200.000000		1
11382.431641	3536.200439	2.183287	2.772281	4940.254395	99998.000000	782.942749	507.321289	250.171387	125.890549	69.590729	374.439880	508.360504	243.612274	0.950630	0.000000	4.056235	3.548537	0.339111	0.442837	3.693749	4.999991	2.893730	2.705283	2.398238	2.099993	1.842551	2.573382	2.706172	2.386699	0.000000	0.000000	40247.000000		1
17501.312500	2711.827637	3.009729	5.119006	4385.125977	85949.179688	683.529175	444.718292	175.779282	69.322449	65.153229	378.279144	536.518127	272.534668	1.625899	0.000000	4.243071	3.433262	0.478527	0.709186	3.641982	4.934242	2.834757	2.648085	2.244968	1.840874	1.813936	2.577812	2.729584	2.435422	0.211094	0.000000	40268.000000		1
5158.447266	3067.971680	2.519415	4.622524	4394.241211	90870.835938	674.759033	441.899750	198.096298	86.936760	64.965126	346.149689	467.315948	258.799683	0.080287	99998.000000	3.712519	3.486851	0.401300	0.664879	3.642884	4.958425	2.829149	2.645324	2.296876	1.939204	1.812680	2.539264	2.669611	2.412964	0.000000	4.999991	40291.000000		1
11551.166992	2471.345215	2.254213	3.037483	2517.909668	57442.609375	417.084930	259.721741	121.992706	48.741573	60.114403	233.648712	371.118713	167.595032	0.150905	99998.000000	4.062626	3.392933	0.352995	0.482514	3.401040	4.759234	2.620224	2.414508	2.086334	1.687900	1.778979	2.368563	2.569513	2.224261	0.000000	4.999991	40341.000000		1
5755.798340	2754.756348	1.461692	0.829526	1516.231201	37784.636719	246.958130	153.841553	70.352417	34.466949	16.377737	107.267853	177.416748	86.677727	3.265586	99998.000000	3.760106	3.440083	0.164856	0.000000	3.180765	4.577315	2.392623	2.187074	1.847279	1.537403	1.214254	2.030470	2.248995	1.937907	0.513961	4.999991	40360.000000		1
7313.607422	1981.971313	2.334390	4.496091	2071.384277	49202.710938	337.533722	207.979675	117.286919	54.387901	35.675774	170.512253	240.254089	212.185898	0.582548	0.000000	3.864132	3.297097	0.368173	0.652835	3.316261	4.691989	2.528317	2.318021	2.069250	1.735502	1.552373	2.231755	2.380671	2.326716	0.000000	0.000000	40386.000000		1
22801.019531	5745.844238	2.719858	5.374957	6692.663086	99998.000000	1059.467773	661.964600	299.283020	134.558945	109.534401	588.155334	837.691467	493.404358	2.716382	99998.000000	4.357955	3.759354	0.434546	0.730375	3.825599	4.999991	3.025088	2.820835	2.476082	2.128913	2.039551	2.769492	2.923084	2.693203	0.433991	4.999991	40456.000000		1
10183.254883	2550.510986	1.440106	2.815454	2001.186035	47043.367188	319.388977	211.217606	100.178337	55.118748	34.846249	147.393463	213.551987	110.604454	0.647316	0.000000	4.007886	3.406627	0.158394	0.449548	3.301287	4.672498	2.504320	2.324730	2.000774	1.741299	1.542156	2.168478	2.329504	2.043773	0.000000	0.000000	40563.000000		1
44918.691406	9385.291016	3.820752	4.351155	9893.331055	99998.000000	1515.358521	1001.166626	505.178070	245.508774	193.772888	922.475769	1228.499878	810.125916	2.902754	99998.000000	4.652427	3.972448	0.582149	0.638605	3.995342	4.999991	3.180515	3.000506	2.703444	2.390067	2.287293	2.964955	3.089375	2.908552	0.462810	4.999991	40633.000000		1
7015.844727	3289.837402	3.315019	4.995657	2442.018799	56740.359375	393.562164	260.653015	135.308289	45.398804	48.679901	205.367752	257.458252	176.118484	0.048387	0.000000	3.846080	3.517174	0.520486	0.698593	3.387749	4.753892	2.595013	2.416063	2.131324	1.657044	1.687350	2.312532	2.410707	2.245805	0.000000	0.000000	40710.000000		1
8924.990234	4412.592773	2.291218	4.027363	2284.347412	52038.917969	376.851379	236.763290	111.834869	66.947968	42.105370	170.277893	252.274506	149.262207	1.535707	0.000000	3.950608	3.644694	0.360066	0.605021	3.358762	4.716328	2.576170	2.374314	2.048577	1.825737	1.624337	2.231158	2.401873	2.173950	0.186308	0.000000	40772.000000		1
27492.617188	7359.749512	3.259512	4.320318	7156.555664	99998.000000	1129.234253	727.796265	368.303253	147.307114	115.754303	595.954102	798.284363	528.216675	2.445138	99998.000000	4.439216	3.866863	0.513153	0.635516	3.854704	4.999991	3.052784	2.862010	2.566206	2.168224	2.063537	2.775213	2.902158	2.722812	0.388303	4.999991	40806.000000		1
10819.565430	3205.509521	3.796082	5.217686	2380.186768	56058.898438	388.233459	246.643585	115.078964	73.272713	45.648586	174.764725	274.409576	144.608841	0.605960	0.000000	4.034210	3.505897	0.579336	0.717478	3.376611	4.748644	2.589093	2.392070	2.060996	1.864942	1.659427	2.242454	2.438399	2.160195	0.000000	0.000000	40861.000000		1
22133.503906	7548.912109	3.003561	4.089037	6493.647461	99998.000000	1072.379395	660.327148	294.990448	129.566360	104.859451	527.954590	689.508545	339.889679	2.578385	0.000000	4.345050	3.877884	0.477637	0.611621	3.812489	4.999991	3.030349	2.819759	2.469808	2.112492	2.020607	2.722597	2.838540	2.531338	0.411348	0.000000	40883.000000		1
5353.863770	0.000000	3.170084	4.280230	1517.637329	36883.445312	253.970551	157.486542	98.732063	52.707264	31.935198	135.949707	173.269119	125.569839	0.971294	0.000000	3.728667	0.000000	0.501071	0.631467	3.181168	4.566832	2.404783	2.197243	1.994458	1.721870	1.504270	2.133378	2.238721	2.098885	0.000000	0.000000	40920.000000		0
6920.893555	925.103149	2.096942	4.082870	1314.005737	35866.632812	215.053772	135.678345	74.478455	52.750435	18.588778	85.182114	152.222595	52.759686	2.031972	0.000000	3.840162	2.966190	0.321587	0.610966	3.118597	4.554691	2.332547	2.132510	1.872031	1.722226	1.269251	1.930348	2.182479	1.722302	0.307918	0.000000	40949.000000		1
12776.414062	6178.958496	1.696056	4.169215	5256.165039	99998.000000	837.524963	536.422546	300.701538	119.075485	90.103760	487.856720	639.172668	399.954742	1.721900	99998.000000	4.106409	3.790915	0.229440	0.620054	3.720669	4.999991	2.922998	2.729507	2.478136	2.075822	1.954743	2.688292	2.805618	2.602011	0.236008	4.999991	40979.000000		1
7280.167480	2112.768066	2.883296	4.576268	2375.989990	62613.082031	411.235077	246.464737	148.198318	66.038269	51.967167	211.649323	277.135590	207.526367	1.078531	99998.000000	3.862141	3.324852	0.459889	0.660511	3.375845	4.796665	2.614090	2.391755	2.170843	1.819796	1.715729	2.325617	2.442692	2.317073	0.032833	4.999991	41026.000000		1
22459.248047	5964.922363	3.247177	6.303162	6253.372070	99998.000000	974.631042	636.437439	292.347687	120.527931	90.967209	499.365234	696.376038	422.197754	2.230692	99998.000000	4.351395	3.775605	0.511506	0.799558	3.796114	4.999991	2.988840	2.803756	2.465900	2.081088	1.958885	2.698418	2.842844	2.625516	0.348440	4.999991	41126.000000		1
9396.244141	2740.312012	2.038351	4.415914	3999.205078	79525.890625	615.193542	395.174957	196.159698	67.083656	54.995396	326.851624	464.796509	196.952225	1.535643	99998.000000	3.972954	3.437800	0.309279	0.645021	3.601974	4.900508	2.789012	2.596789	2.292610	1.826617	1.740326	2.514351	2.667263	2.294361	0.186290	4.999991	41156.000000		1
6493.730957	2113.566895	1.865662	4.656446	2292.210938	44421.785156	371.698456	239.421478	104.594254	34.488533	34.050644	165.652283	176.759903	122.825317	1.193286	99998.000000	3.812494	3.325016	0.270833	0.668055	3.360255	4.647596	2.570191	2.379163	2.019508	1.537675	1.532125	2.219198	2.247384	2.089288	0.076744	4.999991	41209.000000		1
8630.367188	1600.281494	1.770066	2.423819	2199.371826	54980.519531	364.251221	226.895325	141.956833	83.384293	52.534573	227.777283	313.082733	199.844772	0.334729	99998.000000	3.936029	3.204196	0.247989	0.384500	3.342299	4.740209	2.561401	2.355826	2.152156	1.921084	1.720445	2.357510	2.495659	2.300693	0.000000	4.999991	41256.000000		1
8880.337891	3251.571289	1.939672	3.799166	2399.734619	60208.679688	393.041016	243.640030	133.639984	75.252480	53.413441	246.945801	340.993652	204.525894	3.577248	0.000000	3.948430	3.512093	0.287728	0.579688	3.380163	4.779659	2.594438	2.386749	2.125937	1.876521	1.727651	2.392602	2.532746	2.310748	0.553549	0.000000	41294.000000		1
18320.531250	5326.224121	2.365228	3.352024	6044.448730	99998.000000	975.068970	614.863586	267.267639	114.924774	81.262680	460.648895	665.486267	357.269623	3.447991	0.000000	4.262938	3.726419	0.373873	0.525307	3.781357	4.999991	2.989035	2.788779	2.426946	2.060414	1.909891	2.663370	2.823139	2.552996	0.537566	0.000000	41404.000000		1
9072.288086	909.369873	1.600460	2.627345	2515.189941	56567.585938	400.081177	258.889130	122.412094	95.309113	40.378475	219.642380	339.192749	235.498962	0.194943	0.000000	3.957717	2.958740	0.204245	0.419517	3.400571	4.752568	2.602148	2.413114	2.087824	1.979134	1.606150	2.341716	2.530447	2.371989	0.000000	0.000000	41455.000000		1
24945.425781	9001.914062	2.907966	4.819884	6132.840820	99998.000000	979.746948	622.369385	314.381012	107.409706	71.333046	415.543060	543.660034	299.218262	2.135532	99998.000000	4.396991	3.954335	0.463589	0.683037	3.787662	4.999991	2.991114	2.794048	2.497456	2.031044	1.853291	2.618616	2.735327	2.475988	0.329506	4.999991	41484.000000		1
5506.274414	1660.340454	1.242747	3.247177	2165.382812	53179.531250	362.626099	229.602859	121.024414	55.612144	42.315063	233.093643	256.613312	180.518982	1.660960	0.000000	3.740858	3.220197	0.094383	0.511506	3.335535	4.725745	2.559459	2.360977	2.082873	1.745170	1.626495	2.367530	2.409279	2.256523	0.220359	0.000000	41539.000000		1
4610.291016	1399.086060	3.712821	5.930029	822.889526	25960.583984	149.919037	88.521805	45.195274	71.104851	24.441713	83.732758	131.990189	121.246437	0.942826	0.000000	3.663728	3.145844	0.569704	0.773057	2.915342	4.414314	2.175857	1.947050	1.655093	1.851899	1.388132	1.922895	2.120542	2.083669	0.000000	0.000000	41601.000000		1
23803.751953	5295.926758	1.797820	3.765245	6959.511230	99998.000000	1097.749268	710.795593	403.328369	135.385376	118.434067	576.625244	797.482605	414.417480	1.336427	0.000000	4.376646	3.723942	0.254746	0.575793	3.842579	4.999991	3.040503	2.851745	2.605659	2.131572	2.073477	2.760894	2.901721	2.617438	0.125945	0.000000	41660.000000		1
3797.060059	1128.219727	2.553336	3.062153	1030.539185	26907.773438	156.253036	101.421082	58.708218	19.569407	11.237144	62.720161	94.128044	72.757729	0.187530	0.000000	3.579448	3.052394	0.407108	0.486027	3.013065	4.429878	2.193829	2.006128	1.768699	1.291578	1.050656	1.797407	1.973719	1.861879	0.000000	0.000000	41691.000000		1
9302.671875	3648.630371	0.989880	1.017634	3828.409180	87450.664062	618.046021	384.813599	185.570145	74.040565	67.469124	319.425995	425.919830	338.801117	1.683122	99998.000000	3.968608	3.562130	0.000000	0.007592	3.583018	4.941763	2.791021	2.585250	2.268508	1.869470	1.829105	2.504370	2.629328	2.529945	0.226116	4.999991	41706.000000		1
11467.413086	4541.637695	2.167868	3.379778	2668.149414	55318.054688	448.819672	278.850159	135.366882	61.902973	45.648586	243.316238	312.160706	194.368057	1.668698	0.000000	4.059465	3.657212	0.336033	0.528888	3.426210	4.742867	2.652072	2.445371	2.131512	1.791711	1.659427	2.386171	2.494378	2.288625	0.222378	0.000000	41753.000000		1
10919.485352	2695.317139	2.133947	4.724288	2780.897217	65560.125000	475.561859	283.337006	144.022934	72.538788	45.781185	245.854156	330.515106	174.225067	0.296123	99998.000000	4.038202	3.430610	0.329184	0.674336	3.444185	4.816640	2.677207	2.452303	2.158432	1.860570	1.660687	2.390677	2.519191	2.241111	0.000000	4.999991	41791.000000		1
5675.735352	1284.457397	3.577137	3.876260	1126.520630	25435.732422	173.377045	122.532356	56.420086	42.700531	15.579048	64.551903	85.977722	50.083000	0.816530	0.000000	3.754022	3.108720	0.553536	0.588413	3.051739	4.405444	2.238991	2.088251	1.751434	1.630433	1.192541	1.809909	1.934386	1.699690	0.000000	0.000000	41834.000000		1
5394.387207	1316.364868	2.050686	3.842339	3038.611328	65452.625000	489.327667	313.640900	151.183380	59.047428	52.263203	235.887512	299.517365	167.934250	1.428194	0.000000	3.731942	3.119376	0.311899	0.584596	3.482675	4.815927	2.689600	2.496433	2.179504	1.771201	1.718196	2.372705	2.476422	2.225139	0.154787	0.000000	41854.000000		1
7065.381836	1510.994995	2.550252	4.064368	1230.640015	31748.347656	210.412750	131.558456	58.708218	31.540480	19.298037	82.699707	116.380302	85.493576	0.800897	0.000000	3.849136	3.179263	0.406583	0.608993	3.090131	4.501721	2.323072	2.119119	1.768699	1.498868	1.285513	1.917504	2.065880	1.931934	0.000000	0.000000	41899.000000		1
12221.753906	3578.234863	1.760815	2.473158	4670.167969	93207.234375	724.854370	478.827545	253.144119	108.942322	87.300644	411.401581	482.241241	293.772369	1.666284	0.000000	4.087133	3.553669	0.245714	0.393252	3.669333	4.969450	2.860251	2.680179	2.403368	2.037197	1.941017	2.614266	2.683264	2.468011	0.221749	0.000000	41965.000000		1
19217.441406	4240.153320	1.193407	2.627345	5099.985840	99998.000000	836.797180	519.091919	269.309082	98.275673	68.280144	381.695923	497.684601	267.014771	1.901592	0.000000	4.283696	3.627382	0.076789	0.419517	3.707569	4.999991	2.922620	2.715244	2.430251	1.992446	1.834294	2.581717	2.696954	2.426535	0.279117	0.000000	42011.000000		1
6092.733887	708.427307	3.611058	3.922516	1083.631958	39719.500000	177.669601	114.838432	96.761551	42.059113	32.326832	115.612450	162.346512	125.424904	0.011051	0.000000	3.784812	2.850295	0.557634	0.593565	3.034882	4.599004	2.249613	2.060087	1.985703	1.623860	1.509563	2.063004	2.210443	2.098384	0.000000	0.000000	42074.000000		1
15151.913086	4056.695312	1.865662	3.663482	4770.771973	92381.054688	784.003601	489.401672	227.801956	107.085915	86.073318	416.021027	528.333862	300.272888	3.123385	99998.000000	4.180468	3.608172	0.270833	0.563894	3.678589	4.965583	2.894318	2.689666	2.357558	2.029732	1.934869	2.619115	2.722908	2.477516	0.494626	4.999991	42201.000000		1
7590.243652	2327.205078	1.261249	3.293433	3068.844238	67626.343750	527.966919	315.972198	171.141327	74.925598	57.588821	245.046219	336.969391	187.312454	0.981168	99998.000000	3.880256	3.366835	0.100801	0.517649	3.486975	4.830116	2.722607	2.499649	2.233355	1.874630	1.760338	2.389248	2.527591	2.272567	0.000000	4.999991	42257.000000		1
5909.997559	2991.757080	2.525582	4.366574	1570.387817	32592.929688	249.912354	164.394119	45.855194	39.922081	19.239447	99.728111	132.724121	100.761162	1.189026	0.000000	3.771587	3.475926	0.402361	0.640141	3.196007	4.513124	2.397788	2.215886	1.661389	1.601213	1.284193	1.998818	2.122950	2.003293	0.075191	0.000000	42361.000000		1
8159.887207	2745.076416	1.915002	3.293433	1453.754639	32731.611328	231.940323	147.078918	55.818756	33.803944	23.596769	102.676163	165.306900	106.410576	1.066278	99998.000000	3.911684	3.438555	0.282169	0.517649	3.162491	4.514967	2.365376	2.167550	1.746780	1.528967	1.372853	2.011470	2.218291	2.026985	0.027871	4.999991	42378.000000		1
9913.177734	2195.958008	2.121612	3.574053	2265.231201	51899.574219	398.995697	238.323669	120.820885	39.548950	43.517723	175.258118	228.073318	169.358932	0.243055	0.000000	3.996213	3.341624	0.326666	0.553161	3.355113	4.715164	2.600968	2.377167	2.082142	1.597135	1.638666	2.243678	2.358074	2.228808	0.000000	0.000000	42442.000000		1
16915.898438	3552.050781	3.496960	6.161310	4098.973633	83225.789062	650.881653	418.910492	198.133301	79.178078	84.691803	377.955353	488.488892	304.722717	1.443743	0.000000	4.228295	3.550479	0.543691	0.789673	3.612675	4.920258	2.813502	2.622121	2.296957	1.898605	1.927841	2.577441	2.688855	2.483905	0.159490	0.000000	42487.000000		1
12266.576172	2145.036377	1.384599	1.942755	522.132507	20250.337891	79.884254	52.121353	47.434071	33.470901	7.132688	27.759817	37.344078	8.578961	3.043756	0.000000	4.088723	3.331435	0.141324	0.288418	2.717781	4.306432	1.902461	1.717016	1.676090	1.524667	0.853253	1.443417	1.572222	0.933435	0.483410	0.000000	42547.000000		1
12600.890625	3627.799805	1.884164	3.629560	4784.772461	97315.054688	779.118958	490.847961	220.703186	78.980721	92.974724	463.334839	618.369812	259.360931	1.808433	0.000000	4.100401	3.559643	0.275119	0.559854	3.679861	4.988180	2.891604	2.690947	2.343809	1.897521	1.968365	2.665895	2.791248	2.413905	0.257302	0.000000	42609.000000		1
18711.691406	5349.787109	3.102241	3.416783	5329.684082	99998.000000	876.888855	547.379028	237.441711	79.307594	79.295258	360.452057	495.609253	280.512299	1.343536	99998.000000	4.272113	3.728337	0.491676	0.533617	3.726701	4.999991	2.942945	2.738288	2.375557	1.899315	1.899247	2.556848	2.695139	2.447952	0.128249	4.999991	42665.000000		1
7666.381348	3578.777588	3.580221	5.171430	1689.734619	39781.609375	288.326477	176.291183	98.257164	57.995876	32.613621	153.980331	172.966904	163.826706	1.175027	0.000000	3.884590	3.553735	0.553910	0.713611	3.227818	4.599682	2.459885	2.246231	1.992364	1.763397	1.513399	2.187465	2.237963	2.214385	0.070048	0.000000	42757.000000		1
5337.775879	2552.021973	2.149366	3.891678	2629.861816	58167.875000	417.784912	272.139954	115.988663	69.001740	49.111622	205.087128	272.213959	123.281708	0.630668	99998.000000	3.727360	3.406884	0.332310	0.590137	3.419933	4.764683	2.620953	2.434792	2.064415	1.838860	1.691184	2.311938	2.434910	2.090899	0.000000	4.999991	42865.000000		1
4861.723633	1831.694580	1.514116	2.534833	902.246460	24597.386719	134.114883	92.382645	51.976418	34.136990	22.468121	82.730545	118.252129	71.891205	0.415543	0.000000	3.686790	3.262853	0.180159	0.403949	2.955325	4.390889	2.127477	1.965590	1.715806	1.533225	1.351567	1.917666	2.072809	1.856676	0.000000	0.000000	42885.000000		1
7263.552246	1822.773315	1.803987	3.595639	2789.685791	61729.515625	436.034485	288.508423	143.659058	63.269070	51.560112	246.575745	352.983246	177.250214	1.880588	0.000000	3.861149	3.260733	0.256233	0.555776	3.445555	4.790493	2.639521	2.460159	2.157333	1.801191	1.712314	2.391950	2.547754	2.248587	0.274294	0.000000	42963.000000		1
7205.531738	1597.179321	2.149366	3.385945	2060.239746	49116.152344	325.630463	213.305298	121.739838	54.125782	53.666306	219.210648	282.359467	179.134384	0.415988	0.000000	3.857666	3.203354	0.332310	0.529680	3.313918	4.691225	2.512725	2.329002	2.085433	1.733404	1.729702	2.340862	2.450802	2.253179	0.000000	0.000000	43034.000000		1
22468.490234	4480.718750	3.308852	4.249392	5854.989746	99998.000000	976.869873	596.543091	329.417297	105.747566	89.135468	478.546906	580.960938	428.325134	3.938945	99998.000000	4.351574	3.651348	0.519677	0.628327	3.767526	4.999991	2.989837	2.775642	2.517746	2.024270	1.950051	2.679924	2.764147	2.631773	0.595380	4.999991	43059.000000		1
17076.794922	6130.142578	0.860363	4.628692	5790.829590	99998.000000	920.045776	585.716064	277.465576	117.638466	88.527969	477.180817	602.220276	271.785309	1.802681	0.000000	4.232406	3.787471	0.000000	0.665458	3.762741	4.999991	2.963809	2.767687	2.443209	2.070549	1.947080	2.678683	2.779755	2.434226	0.255919	0.000000	43079.000000		1
5859.041992	921.526001	2.608843	4.274062	1101.567017	30591.853516	174.687637	116.571495	54.909054	12.011163	26.606499	91.784401	110.342339	94.892807	0.015350	99998.000000	3.767827	2.964508	0.416448	0.630841	3.042011	4.485606	2.242262	2.066592	1.739644	1.079585	1.424988	1.962769	2.042742	1.977233	0.000000	4.999991	43198.000000		1
1330.306396	219.454269	2.870961	1.474027	442.541168	18045.484375	69.485886	45.842861	50.536312	29.736492	14.160528	39.536613	72.486366	17.657488	0.325706	0.000000	3.123952	2.341344	0.458027	0.168505	2.645954	4.256369	1.841897	1.661272	1.703604	1.473290	1.151079	1.597000	1.860256	1.246929	0.000000	0.000000	43233.000000		1
17675.533203	4629.558594	1.797820	4.295648	4013.720459	86790.195312	618.301941	395.905792	214.103989	95.879608	63.614449	338.631531	462.613251	294.225677	2.108555	0.000000	4.247373	3.665540	0.254746	0.633029	3.603547	4.938471	2.791201	2.597592	2.330625	1.981726	1.803556	2.529727	2.665218	2.468681	0.323985	0.000000	43291.000000		1
14461.991211	2167.115967	1.887248	2.414567	3133.605957	69275.468750	458.083221	312.502991	156.438065	85.132774	37.775799	226.648636	303.103760	153.786057	0.998189	0.000000	4.160228	3.335882	0.275829	0.382839	3.496044	4.840580	2.660944	2.494854	2.194342	1.930097	1.577214	2.355353	2.481591	2.186917	0.000000	0.000000	43325.000000		1
3753.545410	1085.321899	1.239663	3.271847	952.443542	28819.574219	149.262207	93.609970	57.613491	21.425817	10.028318	77.790390	103.499527	53.003304	1.638093	99998.000000	3.574442	3.035558	0.093304	0.514793	2.978839	4.459688	2.173950	1.971322	1.760524	1.330937	1.001228	1.890926	2.014938	1.724303	0.214338	4.999991	43352.000000		1
22202.480469	4292.841797	3.179335	3.453787	4553.078613	84532.250000	717.607605	465.527374	185.807602	97.270370	52.540741	291.693939	407.910797	248.981064	2.122812	99998.000000	4.346402	3.632745	0.502336	0.538296	3.658305	4.927022	2.855887	2.667945	2.269063	1.987981	1.720496	2.464927	2.610565	2.396166	0.326912	4.999991	43392.000000		1
13190.050781	4166.945312	2.063021	2.818537	3616.762939	81729.843750	604.409729	372.167175	206.209610	120.423080	59.525410	285.208832	358.786835	235.619232	1.376630	99998.000000	4.120246	3.619818	0.314504	0.450024	3.558320	4.912381	2.781332	2.570738	2.314309	2.080710	1.774702	2.455163	2.554837	2.372211	0.138817	4.999991	43437.000000		1
8805.563477	2298.477051	2.365228	3.675817	3171.927490	63518.171875	523.051453	327.363525	138.213165	48.692234	60.216167	284.200439	348.456299	214.837906	0.075008	0.000000	3.944757	3.361440	0.373873	0.565354	3.501323	4.802898	2.718544	2.515030	2.140549	1.687460	1.779713	2.453625	2.542148	2.332111	0.000000	0.000000	43542.000000		1
15689.356445	3994.172607	1.739229	3.281098	4322.242188	91887.484375	690.405945	437.915558	204.738663	99.786705	71.138771	369.487396	490.992889	273.527618	1.664293	0.000000	4.195605	3.601427	0.240357	0.516019	3.635709	4.963256	2.839104	2.641390	2.311200	1.999073	1.852106	2.567600	2.691075	2.437001	0.221230	0.000000	43575.000000		1
8896.737305	1224.358398	2.840123	3.601807	1508.669800	39439.441406	267.088776	149.425644	86.042480	45.574574	12.630994	108.803551	105.988098	66.972641	1.423349	0.000000	3.949231	3.087909	0.453337	0.556520	3.178594	4.595931	2.426656	2.174425	1.934713	1.658723	1.101438	2.036643	2.025257	1.825897	0.153311	0.000000	43599.000000		1
6080.195312	2149.945557	1.433939	2.824705	1183.276855	29617.966797	201.722763	125.344727	57.382210	27.846161	24.201181	110.419434	133.723251	96.277405	0.877131	99998.000000	3.783917	3.332428	0.156531	0.450973	3.073086	4.471555	2.304755	2.098106	1.758777	1.444765	1.383837	2.043046	2.126207	1.983524	0.000000	4.999991	43678.000000		1
10477.119141	2484.519043	2.013681	2.948054	1795.596313	44359.179688	275.704742	182.548080	109.457306	42.271893	34.519371	174.444016	253.233536	189.107193	1.246693	99998.000000	4.020242	3.395242	0.303991	0.469535	3.254209	4.646984	2.440444	2.261377	2.039245	1.626052	1.538063	2.241656	2.403521	2.276708	0.095759	4.999991	43715.000000		1
19262.484375	3063.987305	1.477111	3.234842	4106.491699	86583.265625	671.040039	413.652710	213.360794	86.505043	52.472900	326.691284	475.759216	243.880569	2.891873	99998.000000	4.284712	3.486287	0.169413	0.509853	3.613471	4.937434	2.826748	2.616636	2.329115	1.937041	1.719935	2.514138	2.677387	2.387177	0.461179	4.999991	43742.000000		1
9977.615234	1440.472900	2.531749	3.453787	1447.315796	37379.476562	210.443588	136.292007	90.896286	67.922432	36.782837	136.008301	182.316803	108.405754	0.772312	99998.000000	3.999027	3.158505	0.403421	0.538296	3.160563	4.572633	2.323136	2.134470	1.958546	1.832013	1.565645	2.133565	2.260827	2.035052	0.000000	4.999991	43779.000000		1
7879.853027	1683.764526	1.853327	2.608843	1764.028076	46605.328125	296.982544	190.226593	107.283272	49.130127	32.545780	173.781021	202.691071	134.669952	0.535077	0.000000	3.896518	3.226281	0.267952	0.416448	3.246505	4.668436	2.472731	2.279271	2.030532	1.691348	1.512495	2.240002	2.306835	2.129271	0.000000	0.000000	43829.000000		1
12733.790039	1841.309692	2.420735	2.861710	2287.162842	49580.902344	391.391205	238.132477	105.173996	51.772888	30.677032	164.024063	234.623184	92.385727	1.410485	99998.000000	4.104958	3.265127	0.383947	0.456626	3.359297	4.695314	2.592611	2.376819	2.021908	1.714102	1.486813	2.214908	2.370371	1.965605	0.149368	4.999991	43881.000000		1
6942.988281	1716.785156	1.036136	2.423819	1229.961548	30750.681641	208.695099	127.339905	60.607800	19.384382	19.788351	93.702484	117.104980	102.956787	2.832345	99998.000000	3.841547	3.234716	0.015417	0.384500	3.089891	4.487855	2.319512	2.104964	1.782529	1.287452	1.296410	1.971751	2.068575	2.012655	0.452146	4.999991	43898.000000		1
23567.242188	5954.952637	1.877997	3.805334	7023.560547	99998.000000	1173.831299	715.513733	373.619629	182.279800	110.922081	587.094543	807.958069	427.372284	1.920810	0.000000	4.372309	3.774878	0.273695	0.580393	3.846557	4.999991	3.069606	2.854618	2.572430	2.260739	2.045018	2.768708	2.907389	2.630806	0.283484	0.000000	43929.000000		1
10393.420898	2028.637573	4.085954	4.903145	2691.949707	57325.082031	427.066986	268.414795	120.527931	52.590080	43.838428	231.681290	309.027618	169.944839	1.025604	0.000000	4.016758	3.307204	0.611293	0.690475	3.430067	4.758345	2.630496	2.428807	2.081088	1.720904	1.641855	2.364891	2.489997	2.230308	0.010980	0.000000	43966.000000		1
10448.820312	1257.169312	1.834825	3.336605	2366.963867	53016.285156	377.582214	245.971344	119.769333	44.316410	44.294823	205.583618	295.927917	277.049255	1.364136	0.000000	4.019067	3.099394	0.263595	0.523305	3.374192	4.724409	2.577012	2.390884	2.078346	1.646565	1.646353	2.312989	2.471186	2.442557	0.134858	0.000000	44018.000000		1
9414.864258	2792.581299	2.297385	3.811501	2875.919434	65298.765625	493.281006	293.038452	122.714302	76.020325	54.606846	291.209778	370.828827	326.937988	0.454435	0.000000	3.973814	3.446006	0.361234	0.581096	3.458777	4.814905	2.693094	2.466925	2.088895	1.880930	1.737247	2.464206	2.569174	2.514465	0.000000	0.000000	44051.000000		1
4645.532227	1810.308838	1.908834	4.607106	921.075745	31419.769531	162.238586	100.677902	50.209435	33.412308	30.195971	99.481415	128.135513	141.340088	0.095004	0.000000	3.667036	3.257753	0.280768	0.663428	2.964295	4.497203	2.210154	2.002934	1.700785	1.523906	1.479949	1.997742	2.107670	2.150265	0.000000	0.000000	44129.000000		1
9585.974609	1271.863403	2.007514	4.187717	2312.711670	43968.378906	363.489532	239.871704	118.643768	46.740227	39.730888	136.088470	181.533539	84.198402	0.543366	99998.000000	3.981636	3.104440	0.302659	0.621977	3.364121	4.643140	2.560492	2.379979	2.074245	1.669691	1.599128	2.133821	2.258957	1.925304	0.000000	4.999991	44197.000000		1
4135.361328	1585.285278	3.614142	4.270978	1827.183105	43638.019531	310.427643	186.674118	68.344902	27.938673	32.132557	157.532791	219.790390	98.025887	1.434896	0.000000	3.616513	3.200107	0.558005	0.630527	3.261782	4.639865	2.491960	2.271084	1.834706	1.446206	1.506945	2.197371	2.342009	1.991341	0.156820	0.000000	44215.000000		1
9626.050781	2523.522217	0.872698	2.473158	1908.017090	44016.320312	277.477905	191.688278	106.345818	69.081917	35.950226	143.600464	194.093597	130.621002	1.555612	99998.000000	3.983448	3.402007	0.000000	0.393252	3.280582	4.643614	2.443228	2.282596	2.026721	1.839364	1.555702	2.157156	2.288011	2.116013	0.191901	4.999991	44240.000000		1
13801.349609	1796.786621	1.433939	4.101373	3482.336670	82670.710938	554.659729	349.369110	213.129517	107.992531	50.644241	312.632507	414.750519	217.604019	0.922073	0.000000	4.139922	3.254497	0.156531	0.612929	3.541871	4.917352	2.744027	2.543284	2.328644	2.033394	1.704530	2.495034	2.617787	2.337667	0.000000	0.000000	44264.000000		1
9507.638672	3950.093506	2.574922	3.891678	2858.767578	69031.609375	468.022125	283.352417	153.807632	89.588776	41.658226	227.043350	312.185364	189.579010	1.326468	0.000000	3.978073	3.596607	0.410764	0.590137	3.456179	4.839048	2.670266	2.452327	2.186978	1.952254	1.619701	2.356109	2.494412	2.277790	0.122697	0.000000	44308.000000		1
25245.660156	9302.366211	2.719858	5.489055	8778.972656	99998.000000	1430.031372	902.323547	427.868744	176.540955	170.953232	806.992859	1075.145508	606.263062	1.972428	0.000000	4.402187	3.968593	0.434546	0.739498	3.943444	4.999991	3.155346	2.955362	2.631310	2.246845	2.232877	2.906870	3.031467	2.782661	0.295001	0.000000	44366.000000		1
7269.901855	3312.305420	2.466991	4.119875	2149.886963	51437.359375	355.533478	222.035355	110.089470	40.763943	44.270153	202.700317	271.739044	123.044258	0.037117	99998.000000	3.861529	3.520130	0.392168	0.614884	3.332416	4.711278	2.550880	2.346422	2.041746	1.610276	1.646111	2.306854	2.434152	2.090061	0.000000	4.999991	44405.000000		1
9907.136719	3131.080322	1.927337	2.281967	1826.686523	45079.214844	320.431305	192.012070	83.476807	30.436501	38.815022	133.205185	167.283569	129.063721	0.654508	0.000000	3.995948	3.495694	0.284958	0.358309	3.261664	4.653976	2.505735	2.283329	1.921566	1.483395	1.589000	2.124521	2.223453	2.110804	0.000000	0.000000	44445.000000		1
17611.812500	3793.603027	3.204005	4.452919	4585.954102	94618.742188	731.792786	470.874573	224.718216	107.539223	68.421997	361.713318	456.251495	279.577911	3.060103	0.000000	4.245804	3.579052	0.505693	0.648645	3.661430	4.975977	2.864388	2.672905	2.351638	2.031567	1.835196	2.558364	2.659204	2.446503	0.485736	0.000000	44491.000000		1
16296.566406	3359.739502	2.503996	3.762161	4264.286621	87529.781250	681.126953	424.211426	215.917221	115.276321	68.357239	359.980255	538.809326	260.162689	1.347820	99998.000000	4.212096	3.526306	0.398634	0.575437	3.629846	4.942156	2.833228	2.627582	2.334287	2.061740	1.834785	2.556279	2.731435	2.415245	0.129632	4.999991	44536.000000		1
22851.482422	9923.511719	2.303553	3.478457	7339.144043	99998.000000	1138.374512	735.736877	339.374695	148.451187	119.877258	645.167480	811.010986	419.336060	2.332650	0.000000	4.358914	3.996665	0.362398	0.541387	3.865645	4.999991	3.056285	2.866723	2.530679	2.171584	2.078737	2.809672	2.909027	2.622562	0.367850	0.000000	44594.000000		1
5335.281250	1493.957275	2.127780	2.806202	1297.008179	30438.117188	180.913696	119.716904	47.039352	12.806767	12.726590	43.002735	62.821926	44.263985	1.171735	99998.000000	3.727157	3.174338	0.327927	0.448119	3.112943	4.483418	2.257472	2.078156	1.672461	1.107440	1.104712	1.633496	1.798111	1.646050	0.068830	4.999991	44620.000000		1
9646.746094	1126.144409	1.736145	2.923384	1423.651123	35209.203125	236.183548	156.043350	88.472466	76.640160	26.418390	107.489883	167.144806	61.021023	1.557423	0.000000	3.984381	3.051594	0.239586	0.465886	3.153404	4.546656	2.373250	2.193245	1.946808	1.884456	1.421906	2.031368	2.223093	1.785479	0.192407	0.000000	44674.000000		1
6343.571289	1438.187866	1.230412	2.713690	2264.796387	59499.148438	397.025208	237.228943	113.274979	56.894981	62.205177	279.892456	399.683380	252.101807	1.331531	99998.000000	3.802334	3.157816	0.090050	0.433560	3.355029	4.774511	2.598818	2.375168	2.054134	1.755074	1.793827	2.446991	2.601716	2.401576	0.124351	4.999991	44691.000000		1
6872.645508	927.027405	2.978892	3.296517	1583.413452	32971.101562	240.744400	167.807816	70.870483	12.553901	16.723116	101.393333	137.432983	45.050339	1.556054	99998.000000	3.837124	2.967093	0.474055	0.518055	3.199594	4.518134	2.381556	2.224812	1.850465	1.098779	1.223317	2.006009	2.138091	1.653698	0.192025	4.999991	44740.000000		1
15115.818359	1711.660034	1.655968	3.422950	3166.774658	62977.757812	497.468750	324.893463	148.963089	73.685936	54.409485	294.925690	361.272339	261.686066	2.229466	99998.000000	4.179431	3.233418	0.219052	0.534401	3.500617	4.799187	2.696766	2.511741	2.173079	1.867385	1.735675	2.469712	2.557835	2.417781	0.348201	4.999991	44769.000000		1
9364.105469	3508.381836	2.306637	4.619441	3002.420654	60881.925781	457.451050	301.731506	139.156799	101.072624	43.715080	195.422699	297.389587	131.065063	0.837488	99998.000000	3.971466	3.545107	0.362979	0.664589	3.477472	4.784488	2.660345	2.479621	2.143504	2.004633	1.640631	2.290975	2.473326	2.117487	0.000000	4.999991	44789.000000		1
10544.011719	1936.930176	1.711475	2.929552	2206.507568	52386.031250	370.329285	231.240311	108.353325	67.145325	38.697838	186.905411	227.166702	99.160706	2.250419	0.000000	4.023006	3.287114	0.233371	0.466801	3.343705	4.719215	2.568588	2.364064	2.034842	1.827016	1.587687	2.271622	2.356345	1.996340	0.352263	0.000000	44843.000000		1
8726.080078	1432.991821	0.767851	1.813238	2318.703369	52801.402344	381.245697	238.052292	124.071144	63.265984	29.933851	169.701233	216.894760	114.847679	1.663826	0.000000	3.940819	3.156244	0.000000	0.258455	3.365245	4.722645	2.581205	2.376672	2.093671	1.801170	1.476163	2.229685	2.336249	2.060122	0.221108	0.000000	44858.000000		1
9315.558594	2386.887695	1.646716	3.126911	2391.942139	49208.839844	374.961060	246.335220	114.415962	40.224289	59.004257	202.459778	239.899460	190.118668	0.909439	99998.000000	3.969209	3.377832	0.216619	0.495116	3.378751	4.692043	2.573986	2.391526	2.058487	1.604488	1.770883	2.306339	2.380029	2.279025	0.000000	4.999991	44895.000000		1
5523.235352	1765.224609	3.022064	1.739229	1450.923706	36758.078125	225.556992	146.927811	77.716385	35.530838	17.891851	125.236801	148.022537	101.334740	1.780485	99998.000000	3.742193	3.246800	0.480304	0.240357	3.161644	4.565353	2.353256	2.167104	1.890513	1.550605	1.252655	2.097732	2.170328	2.005758	0.250538	4.999991	44916.000000		1
6664.505371	3628.598389	1.622047	1.652884	2620.847900	50388.976562	384.977020	262.574188	144.053772	48.698402	44.189976	208.590256	262.000610	132.138199	0.967350	0.000000	3.823768	3.559739	0.210063	0.218242	3.418442	4.702335	2.585435	2.419252	2.158525	1.687515	1.645324	2.319294	2.418302	2.121028	0.000000	0.000000	44934.000000		1
15581.092773	4696.873535	2.507080	3.632644	2978.786865	61305.726562	481.550476	310.736023	146.570099	64.872612	50.949532	206.385376	290.145905	138.515381	1.692291	0.000000	4.192598	3.671809	0.399168	0.560223	3.474039	4.787501	2.682642	2.492392	2.166045	1.812061	1.707140	2.314679	2.462616	2.141498	0.228475	0.000000	44991.000000		1
5444.541016	2495.783936	2.503996	3.256428	1533.262695	43956.753906	241.934723	160.403748	114.067497	38.719425	33.538742	151.140198	226.374176	142.619827	0.130873	99998.000000	3.735961	3.397207	0.398634	0.512742	3.185616	4.643025	2.383698	2.205215	2.057162	1.587929	1.525547	2.179380	2.354827	2.154180	0.000000	4.999991	45015.000000		1
12474.105469	2057.748047	1.711475	4.156880	3558.310791	69315.132812	573.026489	361.454285	138.879257	57.931118	56.697620	288.514587	396.871002	190.568893	1.003349	99998.000000	4.096009	3.313392	0.233371	0.618767	3.551244	4.840828	2.758175	2.558053	2.142637	1.762912	1.753565	2.460168	2.598649	2.280052	0.001452	4.999991	45034.000000		1
10631.842773	1570.554321	2.288134	3.546299	1886.020752	48766.101562	317.776184	184.478500	102.318451	66.938721	34.254169	170.179199	241.752777	108.211479	1.633209	0.000000	4.026608	3.196053	0.359481	0.549775	3.275547	4.688118	2.502121	2.265946	2.009954	1.825677	1.534713	2.230906	2.383371	2.034273	0.213042	0.000000	45054.000000		1
9541.081055	2231.334717	4.196969	3.749826	2684.406982	65474.558594	427.893433	270.579559	151.590424	61.514420	44.664871	236.291489	291.838867	137.522415	0.608358	0.000000	3.979598	3.348565	0.622936	0.574011	3.428848	4.816072	2.631336	2.432295	2.180672	1.788977	1.649966	2.373448	2.465143	2.138373	0.000000	0.000000	45093.000000		1
6003.805176	2168.472656	2.396065	4.875391	2053.504883	48698.785156	323.715485	203.267731	131.237747	56.660614	41.787743	178.853760	255.019028	127.093208	0.459849	0.000000	3.778427	3.336154	0.379499	0.688009	3.312496	4.687518	2.510164	2.308069	2.118059	1.753281	1.621049	2.252498	2.406573	2.104122	0.000000	0.000000	45107.000000		1
18175.263672	3668.498779	2.140115	2.497828	2769.851074	61760.089844	447.934631	277.931213	119.880341	54.233715	30.131212	169.753647	224.459183	112.920349	1.940117	99998.000000	4.259481	3.564488	0.330437	0.397563	3.442456	4.790708	2.651215	2.443937	2.078748	1.734269	1.479017	2.229819	2.351137	2.052772	0.287828	4.999991	45150.000000		1
5639.544434	1844.572266	2.951138	2.522498	2466.590088	52506.695312	457.275299	258.059601	112.457787	66.155449	48.784748	172.794220	308.228943	145.984192	0.555981	0.000000	3.751244	3.265896	0.469990	0.401831	3.392097	4.720215	2.660178	2.411720	2.050990	1.820566	1.688284	2.237529	2.488873	2.164306	0.000000	0.000000	45187.000000		1
11199.882812	2278.244629	2.482410	3.139246	2176.953125	50140.628906	332.994446	221.233582	101.559853	66.164696	35.364315	187.488235	256.712006	111.739273	3.174278	99998.000000	4.049213	3.357600	0.394873	0.496825	3.337849	4.700190	2.522437	2.344851	2.006722	1.820626	1.548565	2.272974	2.409446	2.048206	0.501645	4.999991	45212.000000		1
6465.360352	1661.771362	2.044519	3.839255	1012.039856	26776.488281	169.892426	99.419739	46.283836	24.441713	11.301903	60.891506	99.450577	128.995880	0.655364	0.000000	3.810593	3.220571	0.310591	0.584247	3.005198	4.427753	2.230174	1.997473	1.665429	1.388132	1.053152	1.784557	1.997607	2.110576	0.000000	0.000000	45224.000000		1
18336.339844	4961.051270	1.600460	2.846291	4999.758301	99998.000000	803.261536	503.525208	237.318359	93.394112	76.408882	426.104858	556.371216	309.249664	1.787751	99998.000000	4.263313	3.695574	0.204245	0.454279	3.698949	4.999991	2.904857	2.702021	2.375331	1.970320	1.883144	2.629517	2.745365	2.490309	0.252307	4.999991	45242.000000		1
11078.442383	1984.873169	1.153318	2.793867	2596.372314	62523.300781	414.769043	257.732727	145.432205	63.565105	35.657272	195.623138	268.510376	130.843033	0.602555	0.000000	4.044479	3.297733	0.061949	0.446206	3.414367	4.796042	2.617806	2.411170	2.162661	1.803219	1.552148	2.291420	2.428961	2.116751	0.000000	0.000000	45277.000000		1
7536.312012	2473.346680	0.832609	2.238794	1929.742065	43766.312500	333.234985	206.912704	108.516769	20.170734	36.998699	161.557068	226.420441	124.521370	0.985629	0.000000	3.877159	3.393285	0.000000	0.350014	3.285499	4.641140	2.522751	2.315787	2.035497	1.304722	1.568186	2.208326	2.354916	2.095244	0.000000	0.000000	45331.000000		1
9159.777344	2893.971680	2.920300	2.377563	2312.045410	67782.289062	382.377441	240.007385	173.898193	109.509727	67.129906	327.237091	438.772858	244.657669	0.928347	99998.000000	3.961885	3.461494	0.465428	0.376132	3.363996	4.831116	2.582492	2.380225	2.240295	2.039453	1.826916	2.514863	2.642240	2.388559	0.000000	4.999991	45359.000000		1
21318.150391	5999.543457	3.567886	4.983322	6495.553223	99998.000000	1030.653320	648.957397	332.343781	121.961868	93.921432	491.449280	684.941528	320.622498	2.064417	0.000000	4.328750	3.778118	0.552411	0.697519	3.812616	4.999991	3.013113	2.812216	2.521588	2.086224	1.972765	2.691479	2.835654	2.505994	0.314797	0.000000	45451.000000		1
19000.597656	3443.160889	3.037483	3.382861	5048.616699	95552.382812	806.348328	524.679626	216.478455	146.212387	91.509949	368.784332	464.142761	313.002563	1.238191	0.000000	4.278767	3.536957	0.482514	0.529284	3.703172	4.980241	2.906523	2.719894	2.335415	2.164984	1.961468	2.566772	2.666651	2.495548	0.092788	0.000000	45510.000000		1
8491.124023	1855.180298	4.113708	4.940149	3085.533447	64722.781250	492.738281	319.987244	150.008469	75.397415	40.723854	210.474426	263.693573	168.843948	1.108204	99998.000000	3.928965	3.268386	0.614233	0.693740	3.489330	4.811057	2.692616	2.505133	2.176116	1.877356	1.609849	2.323199	2.421100	2.227485	0.044620	4.999991	45546.000000		1
11294.889648	2726.851562	2.729109	2.981975	2251.856934	51650.273438	340.188812	223.987366	126.942108	47.245960	31.121092	148.997009	201.849197	128.357544	1.711619	99998.000000	4.052882	3.435662	0.436021	0.474504	3.352541	4.713073	2.531720	2.350224	2.103606	1.674365	1.493055	2.173177	2.305027	2.108421	0.233407	4.999991	45585.000000		1
12223.027344	2666.727783	3.068320	4.070535	2348.859131	50489.800781	421.670441	246.526413	109.608414	79.252083	32.209652	155.879913	191.345993	136.955002	0.154082	0.000000	4.087179	3.425979	0.486901	0.609652	3.370857	4.703204	2.624973	2.391863	2.039844	1.899011	1.507986	2.192790	2.281819	2.136578	0.000000	0.000000	45636.000000		1
8454.047852	1059.819336	1.144067	2.355976	1604.543335	37495.417969	253.606674	168.526321	78.129608	30.535181	25.095467	111.144112	139.699539	107.822922	0.419605	0.000000	3.927065	3.025232	0.058451	0.372171	3.205351	4.573978	2.404161	2.226668	1.892816	1.484800	1.399595	2.045887	2.145195	2.032711	0.000000	0.000000	45663.000000		1
9535.209961	2058.053223	2.223376	2.849375	2097.966064	51254.421875	357.562592	217.008865	128.120087	55.488796	44.732716	206.863358	292.409363	171.545303	1.157106	99998.000000	3.979330	3.313457	0.347013	0.454750	3.321799	4.709731	2.553352	2.336478	2.107617	1.744205	1.650625	2.315684	2.465991	2.234379	0.063373	4.999991	45687.000000		1
12268.309570	2042.088745	2.729109	4.064368	2720.168945	57118.644531	426.345398	277.894196	124.212997	49.043781	34.118484	168.751434	222.143295	139.354156	1.505390	0.000000	4.088785	3.310075	0.436021	0.608993	3.434596	4.756778	2.629762	2.443879	2.094167	1.690584	1.532990	2.227247	2.346633	2.144120	0.177649	0.000000	45710.000000		1
3024.481689	982.368164	1.208826	3.928683	546.031433	21546.107422	88.845596	53.283920	39.058636	18.823141	19.365879	43.823009	79.588211	31.592903	1.299616	99998.000000	3.480651	2.992274	0.082364	0.594247	2.737218	4.333369	1.948636	1.726596	1.591717	1.274692	1.287037	1.641702	1.900849	1.499590	0.113815	4.999991	45752.000000		1
9509.954102	1017.436401	1.785485	3.096074	1637.548584	39260.933594	268.084839	163.037262	91.417435	53.268501	31.990705	142.052429	221.332260	117.974594	1.343093	0.000000	3.978179	3.007507	0.251756	0.490811	3.214194	4.593961	2.428272	2.212287	1.961029	1.726470	1.505024	2.152449	2.345045	2.071789	0.128106	0.000000	45767.000000		1
1965.448608	480.412567	2.269632	4.098289	516.575562	20777.845703	91.260162	48.343773	42.182461	33.945797	8.979847	47.113361	74.826920	48.581219	1.764203	47707.042969	3.293462	2.681614	0.355955	0.612603	2.713134	4.317601	1.960281	1.684341	1.625132	1.530786	0.953269	1.673144	1.874058	1.686468	0.246549	4.678583	45787.000000		1
28548.494141	3801.512939	2.402232	3.188586	5765.200684	99998.000000	918.886292	579.446838	274.927643	147.041916	92.709518	460.981934	620.250854	344.139069	2.923359	99998.000000	4.455583	3.579957	0.380615	0.503598	3.760814	4.999991	2.963262	2.763014	2.439219	2.167441	1.967124	2.663684	2.792567	2.536734	0.465882	4.999991	45802.000000		1
7086.385254	3544.005371	1.911918	3.577137	3449.596680	67001.562500	545.393127	342.190155	138.891586	66.417564	50.924862	253.831787	353.081909	214.168747	0.712257	0.000000	3.850425	3.549494	0.281469	0.553536	3.537768	4.826085	2.736710	2.534267	2.142676	1.822283	1.706930	2.404546	2.547875	2.330756	0.000000	0.000000	45826.000000		1
6280.459473	2423.948242	2.392981	2.423819	1851.365723	54352.726562	320.388123	174.622879	105.106148	51.948662	34.926426	169.809158	238.641296	123.531494	0.635376	0.000000	3.797992	3.384523	0.378939	0.384500	3.267492	4.735221	2.505677	2.242101	2.021628	1.715574	1.543154	2.229961	2.377746	2.091778	0.000000	0.000000	45841.000000		1
5815.993164	1429.016846	1.865662	3.706654	2468.961426	53322.445312	404.660522	257.674133	121.924866	59.173862	56.182636	229.035446	315.839600	144.078445	0.298107	99998.000000	3.764624	3.155037	0.270833	0.568982	3.392514	4.726910	2.607091	2.411071	2.086092	1.772130	1.749602	2.359903	2.499467	2.158599	0.000000	4.999991	45931.000000		1
10830.525391	5918.052246	1.418520	3.780664	3971.827637	86531.414062	636.190735	406.590942	228.218246	73.343643	79.461777	355.863464	452.483154	278.569550	1.916567	0.000000	4.034649	3.772179	0.151835	0.577568	3.598990	4.937174	2.803587	2.609158	2.358350	1.865363	1.900158	2.551283	2.655602	2.444934	0.282524	0.000000	45996.000000		1
9332.639648	2816.520508	2.630429	5.791261	5823.727051	99998.000000	930.817261	596.536926	329.090424	126.118744	91.685722	487.708710	621.774231	399.177643	1.129546	0.000000	3.970005	3.449713	0.420027	0.762773	3.765201	4.999991	2.968864	2.775637	2.517315	2.100780	1.962302	2.688160	2.793633	2.601166	0.052904	0.000000	46039.000000		1
21650.685547	3141.145752	1.807071	4.085954	4461.497559	92848.445312	730.272522	452.865540	227.641602	109.164352	74.096077	336.701111	486.968597	201.935547	1.505763	99998.000000	4.335472	3.497088	0.256975	0.611293	3.649481	4.967775	2.863485	2.655969	2.357252	2.038081	1.869795	2.527245	2.687501	2.305213	0.177757	4.999991	46063.000000		1
11114.528320	1504.216919	1.239663	2.864793	2107.260498	49633.738281	324.279785	216.120743	128.869446	47.958305	53.129734	220.123444	279.417572	180.306198	0.666623	0.000000	4.045891	3.177310	0.093304	0.457093	3.323718	4.695777	2.510920	2.334697	2.110150	1.680864	1.725338	2.342666	2.446254	2.256011	0.000000	0.000000	46121.000000		1
11637.169922	4567.165039	2.235711	2.392981	4159.263672	84988.828125	695.373840	422.203918	205.685379	93.810417	62.217514	321.707947	400.176788	299.027069	1.662013	0.000000	4.065847	3.659647	0.349416	0.378939	3.619016	4.929362	2.842218	2.625522	2.313203	1.972251	1.793913	2.507462	2.602252	2.475710	0.220634	0.000000	46148.000000		1
19997.861328	5451.137207	1.921169	2.809286	5862.304688	99998.000000	959.696533	591.445679	273.900757	94.103371	130.867706	607.515015	810.486694	396.766174	2.121892	0.000000	4.300983	3.736487	0.283566	0.448596	3.768068	4.999991	2.982134	2.771915	2.437593	1.973605	2.116832	2.783557	2.908746	2.598535	0.326723	0.000000	46173.000000		1
5031.798340	1523.117188	1.637465	1.887248	994.616760	27759.507812	180.272278	109.448059	57.098507	36.903103	21.206871	91.688805	95.164177	69.963867	0.603981	0.000000	3.701723	3.182733	0.214172	0.275829	2.997656	4.443412	2.255929	2.039208	1.756625	1.567063	1.326477	1.962316	1.978474	1.844874	0.000000	0.000000	46217.000000		1
31064.863281	8196.046875	0.761683	3.037483	8315.144531	99998.000000	1328.119995	852.505737	387.558105	193.359665	131.913086	643.224731	881.375732	562.689819	2.566687	0.000000	4.492270	3.913604	0.000000	0.482514	3.919870	4.999991	3.123237	2.930697	2.588337	2.286366	2.120288	2.808363	2.945161	2.750269	0.409373	0.000000	46236.000000		1
11747.204102	1499.545044	3.265679	4.008861	2250.623535	48858.597656	358.854675	230.096252	112.245010	56.561935	28.638681	142.185028	202.043472	150.409363	1.714614	0.000000	4.069934	3.175960	0.513974	0.603021	3.352303	4.688941	2.554919	2.361910	2.050167	1.752524	1.456953	2.152854	2.305445	2.177275	0.234166	0.000000	46257.000000		1
4789.931152	1288.660522	1.332175	3.299600	1083.487061	31487.236328	199.379135	115.294823	61.699444	46.752563	36.554638	103.650627	150.535797	106.977982	1.611436	99998.000000	3.680329	3.110138	0.124561	0.518461	3.034824	4.498135	2.299680	2.061810	1.790281	1.669805	1.562943	2.015572	2.177640	2.029294	0.207213	4.999991	46353.000000		1
9377.532227	1317.027832	2.809286	5.257774	1636.731323	41815.960938	270.416138	168.384476	82.810722	24.645241	27.056725	124.379517	154.347290	101.405663	0.434422	0.000000	3.972089	3.119595	0.448596	0.720802	3.213977	4.621342	2.432033	2.226302	1.918087	1.391733	1.432275	2.094749	2.188499	2.006062	0.000000	0.000000	46378.000000		1
2654.914062	223.953445	1.930420	4.684199	867.862793	25222.865234	137.849289	90.476898	53.731064	44.257820	21.438152	77.713303	104.837868	141.478851	0.713253	0.000000	3.424051	2.350158	0.285652	0.670635	2.938451	4.401794	2.139405	1.956538	1.730225	1.645990	1.331187	1.890495	2.020518	2.150692	0.000000	0.000000	46418.000000		1
9256.834961	1792.734619	2.948054	6.250739	1911.936523	43117.371094	305.006439	199.055344	95.842598	35.623348	33.649757	135.934280	185.301865	137.503906	0.451302	0.000000	3.966463	3.253516	0.469535	0.795931	3.281473	4.634652	2.484309	2.298974	1.981559	1.551735	1.526982	2.133329	2.267880	2.138315	0.000000	0.000000	46504.000000		1
7009.529297	1002.955200	2.414567	3.848506	1371.634644	33007.972656	240.022812	143.134811	56.568104	35.185459	26.171690	110.107979	158.572021	112.507126	0.611757	99998.000000	3.845689	3.001281	0.382839	0.585292	3.137239	4.518619	2.380253	2.155745	1.752572	1.546363	1.417832	2.041819	2.200227	2.051180	0.000000	4.999991	46532.000000		1
8645.150391	1760.660645	0.576659	2.429986	3018.002686	62981.921875	488.572144	309.493286	156.666260	71.922035	43.887772	219.953827	331.113373	170.120621	2.552404	99998.000000	3.936773	3.245676	0.000000	0.385604	3.479720	4.799216	2.688929	2.490651	2.194975	1.856862	1.642344	2.342331	2.519977	2.230757	0.406949	4.999991	46561.000000		1
5813.895996	2428.771240	2.630429	4.409747	2645.613525	61703.601562	455.042664	270.058411	123.750435	53.086563	40.187283	217.323410	315.161194	169.540878	1.294037	0.000000	3.764467	3.385387	0.420027	0.644414	3.422526	4.790310	2.658052	2.431458	2.092547	1.724985	1.604089	2.337106	2.498533	2.229275	0.111947	0.000000	46611.000000		1
6339.118164	1562.505737	1.853327	2.704439	2275.866943	56084.500000	381.717529	231.718292	112.729156	56.925816	34.155491	152.333603	205.222809	160.998917	0.784531	0.000000	3.802029	3.193822	0.267952	0.432077	3.357147	4.748843	2.581742	2.364960	2.052036	1.755309	1.533460	2.182796	2.312226	2.206823	0.000000	0.000000	46643.000000		1
22624.914062	5110.982422	2.658183	4.163047	5352.383789	99998.000000	824.523926	550.848267	299.751740	132.532928	89.234146	481.075592	595.984924	341.132446	2.625206	0.000000	4.354587	3.708504	0.424585	0.619411	3.728547	4.999991	2.916203	2.741032	2.476762	2.122324	1.950531	2.682213	2.775235	2.532923	0.419163	0.000000	46702.000000		1
8826.554688	613.247681	0.721595	2.457740	1541.715210	35878.218750	256.813751	160.005951	55.661484	38.882862	24.423210	100.354111	129.988846	148.256912	0.933611	0.000000	3.945791	2.787636	0.000000	0.390536	3.188004	4.554831	2.409618	2.204136	1.745555	1.589758	1.387803	2.001535	2.113906	2.171015	0.000000	0.000000	46733.000000		1
20521.978516	3808.781250	1.773150	4.224722	5025.260742	99936.828125	780.210571	519.480469	248.623352	128.388382	81.873260	373.409912	519.856689	321.896057	1.228410	0.000000	4.312219	3.580786	0.248745	0.625798	3.701159	4.999725	2.892212	2.715569	2.395542	2.108526	1.913142	2.572186	2.715884	2.507716	0.089343	0.000000	46790.000000		1
7571.879883	1322.069702	2.152450	1.924253	1568.734863	36468.148438	257.819061	165.498093	74.796082	35.388985	29.240011	100.085823	181.996094	99.873047	2.230501	99998.000000	3.879204	3.121254	0.332933	0.284262	3.195549	4.561913	2.411315	2.218793	1.873879	1.548868	1.465978	2.000373	2.260062	1.999448	0.348403	4.999991	46891.000000		1
6476.616211	1802.914062	2.312804	3.339689	1773.128174	46008.753906	270.820099	184.074539	91.263245	38.966122	32.215820	134.861145	204.720169	127.820969	1.056062	0.000000	3.811348	3.255975	0.364139	0.523706	3.248740	4.662840	2.432681	2.264994	1.960296	1.590687	1.508069	2.129887	2.311161	2.106602	0.023690	0.000000	46979.000000		1
7001.887695	3344.734131	2.019849	3.854673	1485.615845	32597.757812	249.884598	155.864487	62.328529	36.415871	18.887899	97.757599	125.184372	140.822006	0.038312	0.000000	3.845215	3.524362	0.305319	0.585988	3.171906	4.513188	2.397739	2.192747	1.794687	1.561291	1.276184	1.990151	2.097550	2.148670	0.000000	0.000000	47032.000000		1
12480.630859	2018.106567	2.174036	2.997394	2608.115234	54117.066406	422.518463	267.255310	152.493958	53.931507	59.947880	188.841995	286.729126	166.861099	1.365697	99998.000000	4.096237	3.304944	0.337267	0.476744	3.416327	4.733334	2.625846	2.426926	2.183253	1.731843	1.777774	2.276098	2.457472	2.222355	0.135354	4.999991	47092.000000		1
6543.009277	2196.408447	1.319840	3.204005	3906.939697	80827.046875	632.440918	396.377625	189.356979	88.108582	63.629864	333.173309	473.702362	289.017242	1.372578	0.000000	3.815778	3.341713	0.120521	0.505693	3.591837	4.907557	2.801020	2.598109	2.277281	1.945018	1.803661	2.522670	2.675506	2.460924	0.137537	0.000000	47117.000000		1
10892.344727	2553.875244	1.807071	3.083739	2273.973633	47509.804688	360.014160	237.417053	99.388901	59.642590	47.668434	210.258560	279.180115	178.933945	1.136274	0.000000	4.037121	3.407200	0.256975	0.489078	3.356786	4.676783	2.556319	2.375512	1.997338	1.775556	1.678231	2.322754	2.445884	2.252693	0.055483	0.000000	47163.000000		1
5243.475098	2211.204102	2.932636	3.355108	2333.354004	52315.761719	380.804718	240.969513	114.425209	88.478630	53.265419	216.805344	307.575195	183.951187	1.366614	0.000000	3.719619	3.344629	0.467258	0.525706	3.367981	4.718633	2.580702	2.381962	2.058522	1.946838	1.726445	2.336070	2.487951	2.264703	0.135646	0.000000	47220.000000		1
11931.376953	4659.109863	2.371395	2.470075	2208.678467	58438.796875	343.765930	227.092682	123.374222	54.061024	48.260513	179.365662	273.102081	203.317062	1.528105	99998.000000	4.076691	3.668303	0.375004	0.392710	3.344132	4.766701	2.536263	2.356203	2.091224	1.732884	1.683592	2.253739	2.436325	2.308174	0.184153	4.999991	47254.000000		1
5939.962402	2570.061768	3.802250	4.619441	2212.360596	58304.722656	343.537750	220.277634	154.328796	66.201706	47.067104	231.138550	327.406708	252.727814	0.901367	99998.000000	3.773784	3.409944	0.580041	0.664589	3.344856	4.765704	2.535975	2.342970	2.188447	1.820869	1.672717	2.363872	2.515088	2.402653	0.000000	4.999991	47272.000000		1
13169.479492	1942.730713	1.776234	3.811501	2472.597168	53348.191406	397.789978	257.708038	142.407059	35.925556	35.503086	145.709747	235.810425	136.239578	0.804403	0.000000	4.119569	3.288413	0.249500	0.581096	3.393153	4.727120	2.599654	2.411128	2.153532	1.555403	1.550266	2.163489	2.372563	2.134303	0.000000	0.000000	47387.000000		1
8656.381836	3161.008057	1.696056	2.121612	3736.368896	73550.781250	584.245117	381.103851	148.266159	70.253738	46.804985	226.192230	300.624451	162.186157	1.339742	99998.000000	3.937336	3.499826	0.229440	0.326666	3.572450	4.866587	2.766595	2.581043	2.171042	1.846669	1.670292	2.354478	2.478024	2.210014	0.127021	4.999991	47412.000000		1
7569.931152	2900.869873	2.433070	4.409747	2750.602539	59141.976562	426.194275	286.991241	137.778366	97.359802	71.971382	288.687286	449.871216	249.841431	2.069541	0.000000	3.879092	3.462528	0.386155	0.644414	3.439428	4.771896	2.629608	2.457869	2.139181	1.988380	1.857160	2.460428	2.653088	2.397665	0.315874	0.000000	47457.000000		1
9874.334961	1290.202393	2.994310	3.278014	1645.476807	39615.066406	241.771286	168.236450	77.136642	27.078310	24.321447	97.825447	119.544220	57.921864	2.162702	99998.000000	3.994508	3.110658	0.476297	0.515611	3.216292	4.597860	2.383405	2.225920	1.887261	1.432622	1.385989	1.990452	2.077528	1.762843	0.334997	4.999991	47484.000000		1
5272.200195	1800.490234	1.483278	2.735276	2528.425293	49953.464844	414.318817	267.310822	102.454140	71.037003	53.875999	197.439453	290.127380	129.668137	1.580688	99998.000000	3.721992	3.255391	0.171223	0.437001	3.402850	4.698565	2.617335	2.427016	2.010530	1.851485	1.731395	2.295434	2.462589	2.112833	0.198846	4.999991	47536.000000		1
17055.425781	3051.729492	2.130863	4.320318	3073.130615	64229.023438	479.897583	318.531708	154.976379	67.216255	60.447449	230.231934	322.472717	144.698273	0.601056	99998.000000	4.231863	3.484546	0.328556	0.635516	3.487581	4.807731	2.681149	2.503153	2.190265	1.827474	1.781378	2.362165	2.508493	2.160463	0.000000	4.999991	47637.000000		1
2009.453613	901.845581	3.842339	5.803596	575.700073	18045.521484	90.122269	64.215775	26.637335	34.429943	10.358278	12.085172	17.598898	7.493485	0.561654	99998.000000	3.303078	2.955132	0.584596	0.763697	2.760196	4.256370	1.954832	1.807642	1.425491	1.536936	1.015288	1.082253	1.245485	0.874684	0.000000	4.999991	47673.000000		1
6934.508301	2461.415527	2.303553	3.564802	1774.367798	41544.707031	302.150879	184.358231	108.078873	52.257038	27.645718	119.007645	179.362579	104.199532	3.314485	99998.000000	3.841016	3.391185	0.362398	0.552035	3.249044	4.618515	2.480224	2.265662	2.033741	1.718145	1.441628	2.075575	2.253732	2.017866	0.520416	4.999991	47701.000000		1
11279.826172	882.393311	2.013681	5.007992	2170.335449	48401.503906	350.457672	221.088654	91.500694	56.438587	32.724636	149.400970	168.073013	66.954132	0.245691	99998.000000	4.052302	2.945662	0.303991	0.699664	3.336527	4.684859	2.544636	2.344566	1.961424	1.751576	1.514875	2.174353	2.225498	1.825777	0.000000	4.999991	47719.000000		1
9139.606445	2295.954590	0.231280	1.356845	1887.467041	45424.324219	337.453522	191.481674	101.285400	38.284618	33.276627	158.297562	197.815674	122.671127	2.560020	0.000000	3.960927	3.360963	0.000000	0.132530	3.275879	4.657289	2.528214	2.282127	2.005547	1.583024	1.522139	2.199474	2.296261	2.088742	0.408243	0.000000	47740.000000		1
13918.652344	2936.943604	3.247177	3.065236	2367.071777	51149.816406	354.728638	240.149246	120.429253	85.323967	38.993877	162.855331	232.760605	144.664352	0.936660	99998.000000	4.143597	3.467896	0.511506	0.486464	3.374211	4.708844	2.549896	2.380481	2.080732	1.931071	1.590996	2.211802	2.366910	2.160362	0.000000	4.999991	47769.000000		1
16733.695312	3712.223145	2.380646	5.510641	3526.979980	71467.117188	560.925903	360.748108	156.635422	98.812241	56.034618	241.632523	313.443542	177.049774	2.752472	0.000000	4.223592	3.569634	0.376695	0.741202	3.547403	4.854106	2.748905	2.557204	2.194890	1.994811	1.748456	2.383155	2.496159	2.248095	0.439723	0.000000	47817.000000		1
8653.260742	2069.638916	3.731324	4.977154	3077.781006	67128.242188	475.204132	311.947937	147.014160	96.598114	54.909054	250.643204	375.954010	252.610626	0.156400	0.000000	3.937180	3.315895	0.571863	0.696981	3.488238	4.826905	2.676880	2.494082	2.167359	1.984969	1.739644	2.399056	2.575135	2.402452	0.000000	0.000000	47843.000000		1
9587.202148	1779.893921	2.414567	2.454656	2390.347656	53852.613281	355.715424	235.579132	96.496353	53.789654	35.965645	190.223511	246.560333	180.256866	1.346585	99998.000000	3.981692	3.250394	0.382839	0.389991	3.378461	4.731207	2.551103	2.372137	1.984511	1.730699	1.555888	2.279264	2.391923	2.255892	0.129234	4.999991	47861.000000		1
8743.762695	1828.385742	3.117660	5.189932	2086.525391	49637.851562	322.633087	202.860672	90.415222	55.007732	30.726374	154.948624	181.700058	181.015457	0.941542	99998.000000	3.941698	3.262068	0.493829	0.715162	3.319424	4.695813	2.508709	2.307198	1.956242	1.740424	1.487511	2.190188	2.259355	2.257716	0.000000	4.999991	47877.000000		1
6191.580078	1453.501709	2.383730	4.085954	1410.804321	35289.621094	241.900803	156.980804	80.615097	50.184765	39.570534	126.797173	151.840210	108.091209	1.037093	0.000000	3.791801	3.162416	0.377257	0.611293	3.149467	4.547647	2.383637	2.195847	1.906416	1.700572	1.597372	2.103110	2.181387	2.033790	0.015818	0.000000	47935.000000		1
7912.367676	1613.251709	2.254213	3.561718	1546.757080	37015.687500	269.694550	162.984848	110.175819	61.890636	30.128128	113.857803	155.034973	108.199142	0.985296	0.000000	3.898306	3.207702	0.352995	0.551660	3.189422	4.568386	2.430872	2.212147	2.042086	1.791625	1.478972	2.056363	2.190430	2.034224	0.000000	0.000000	48031.000000		1
4948.830078	422.558563	1.779317	1.689889	1081.729248	30002.347656	185.015076	117.656967	69.837433	46.323925	21.866791	77.210648	123.078178	115.300995	0.267175	0.000000	3.694503	2.625887	0.250253	0.227858	3.034119	4.477155	2.267207	2.070618	1.844088	1.665805	1.339785	1.887677	2.090181	2.061833	0.000000	0.000000	48091.000000		1
16309.317383	2267.753662	1.285919	2.596508	3214.193115	68222.921875	505.504944	329.907623	161.868530	73.294304	62.152756	273.586212	376.105103	194.395813	1.902880	0.000000	4.212436	3.355596	0.109214	0.414390	3.507072	4.833930	2.703725	2.518392	2.209162	1.865070	1.793460	2.437094	2.575309	2.288687	0.279411	0.000000	48125.000000		1
8342.209961	2642.184326	2.278883	4.249392	1628.469971	38945.042969	258.599243	166.046997	58.708218	46.515114	24.306028	89.018288	145.413696	81.879433	0.871717	99998.000000	3.921281	3.421963	0.357722	0.628327	3.211780	4.590452	2.412627	2.220231	1.768699	1.667594	1.385714	1.949479	2.162605	1.913175	0.000000	4.999991	48148.000000		1
5176.925293	1504.617798	2.701355	2.584173	1976.559326	48282.105469	322.130432	207.245743	93.924515	75.705788	36.603977	179.991669	303.834625	148.605377	0.159763	0.000000	3.714072	3.177426	0.431582	0.412322	3.295910	4.683786	2.508032	2.316486	1.972779	1.879129	1.563528	2.255252	2.482637	2.172035	0.000000	0.000000	48182.000000		1
17560.826172	2619.864258	2.420735	3.244093	3935.603027	86690.406250	624.093201	397.845459	220.616837	84.411179	68.813629	314.362488	451.860229	232.412140	2.292272	99998.000000	4.244545	3.418279	0.383947	0.511093	3.595011	4.937971	2.795249	2.599715	2.343639	1.926400	1.837674	2.497431	2.655004	2.366259	0.360266	4.999991	48215.000000		1
20818.404297	4070.510498	3.086823	2.948054	4541.955566	90245.968750	723.781250	459.174866	201.368134	90.224030	81.358276	357.750702	483.061493	288.064362	1.740031	0.000000	4.318448	3.609649	0.489512	0.469535	3.657243	4.955428	2.859607	2.661978	2.303991	1.955322	1.910402	2.553581	2.684002	2.459490	0.240557	0.000000	48240.000000		1
15441.294922	2965.094971	1.159486	3.339689	3873.083252	87931.281250	626.961121	403.858765	220.049423	117.126564	85.623093	352.563843	522.524109	308.947449	2.104522	0.000000	4.188684	3.472039	0.064265	0.523706	3.588057	4.944143	2.797240	2.606230	2.342520	2.068655	1.932591	2.547238	2.718106	2.489885	0.323153	0.000000	48292.000000		1
13815.649414	1984.163818	1.720726	3.059069	2725.454590	56552.300781	425.925995	283.321594	145.589478	27.318842	30.763378	166.318359	252.838821	179.331741	1.774109	0.000000	4.140371	3.297578	0.235712	0.485589	3.435439	4.752450	2.629334	2.452280	2.163130	1.436462	1.488034	2.220940	2.402844	2.253657	0.248980	0.000000	48317.000000		1
8048.009277	3957.170654	3.456871	3.250261	3710.931152	69750.867188	562.890259	381.353638	192.579483	62.507385	54.242966	262.564941	368.195312	258.182953	0.578286	0.000000	3.905689	3.597385	0.538683	0.511918	3.569483	4.843550	2.750424	2.581328	2.284610	1.795931	1.734343	2.419237	2.566078	2.411927	0.000000	0.000000	48338.000000		1
7531.951660	2656.125977	1.248914	4.138377	1872.628052	39203.804688	310.563324	197.676910	82.138466	38.241444	28.564672	89.801559	149.209778	78.006256	1.316353	0.000000	3.876908	3.424249	0.096533	0.616830	3.272452	4.593328	2.492150	2.295956	1.914547	1.582534	1.455829	1.953284	2.173797	1.892129	0.119372	0.000000	48404.000000		1
6846.272949	1531.218140	2.519415	4.292564	1271.234253	28587.492188	190.134079	135.302124	60.040394	56.154884	30.726374	81.009819	113.552513	90.279533	1.074166	99998.000000	3.835454	3.185037	0.401300	0.632717	3.104226	4.456176	2.279060	2.131305	1.778444	1.749388	1.487511	1.908538	2.055197	1.955589	0.031072	4.999991	48444.000000		1
10881.551758	3565.270752	1.785485	2.818537	3968.284424	86389.093750	598.553711	406.177734	243.825058	134.947495	65.103889	318.907928	434.264435	220.141937	1.619988	0.000000	4.036691	3.552093	0.251756	0.450024	3.598603	4.936459	2.777103	2.608716	2.387078	2.130165	1.813607	2.503665	2.637754	2.342703	0.209512	0.000000	48464.000000		1
6166.697266	2082.387207	2.457740	3.632644	2085.945801	44996.257812	341.687500	220.206696	64.302124	37.418087	38.167435	179.550690	204.797256	119.420868	0.333869	0.000000	3.790053	3.318562	0.390536	0.560223	3.319303	4.653176	2.533629	2.342830	1.808225	1.573082	1.581693	2.254187	2.311324	2.077080	0.000000	0.000000	48527.000000		1
8873.196289	931.788696	2.581089	2.192538	1427.080322	33816.488281	220.108017	150.017715	51.874653	53.348679	24.747004	82.890900	150.551208	105.661224	0.523376	99998.000000	3.948080	2.969317	0.411803	0.340947	3.154449	4.529129	2.342636	2.176142	1.714955	1.727124	1.393523	1.918507	2.177684	2.023916	0.000000	4.999991	48555.000000		1
7753.820312	1926.362305	1.674470	2.997394	2057.088135	44824.449219	344.598541	213.986801	116.845947	36.770500	48.346855	168.011337	233.550034	149.194366	1.076481	99998.000000	3.889516	3.284738	0.223877	0.476744	3.313253	4.651515	2.537313	2.330387	2.067614	1.565500	1.684368	2.225339	2.368380	2.173752	0.032006	4.999991	48609.000000		1
6115.889648	425.599121	2.759946	2.642764	1102.140625	29821.117188	182.674515	116.855194	50.178596	22.825834	28.863794	98.053642	128.934204	94.639946	0.265263	0.000000	3.786460	2.629001	0.440901	0.422058	3.042237	4.474524	2.261678	2.067648	1.700518	1.358427	1.460353	1.991464	2.110368	1.976074	0.000000	0.000000	48644.000000		1
5187.576172	2238.624756	1.665219	1.726894	1364.178223	35745.402344	244.037827	139.699539	84.889160	43.227848	24.321447	119.007645	171.095078	129.116135	0.553612	0.000000	3.714964	3.349981	0.221471	0.237266	3.134871	4.553220	2.387457	2.145195	1.928852	1.635764	1.385989	2.075575	2.233238	2.110981	0.000000	0.000000	48661.000000		1
11996.588867	2321.937988	1.921169	2.201789	2717.680420	56341.035156	429.691254	270.598083	124.903755	97.908707	37.057289	185.625656	261.171082	206.628998	1.791197	0.000000	4.079058	3.365851	0.283566	0.342776	3.434198	4.750825	2.633157	2.432325	2.096575	1.990821	1.568874	2.268638	2.416925	2.315191	0.253143	0.000000	48682.000000		1
16257.236328	4383.180176	3.179335	5.044997	3904.340088	83750.937500	623.525818	384.582306	185.160004	98.617966	76.273193	320.551544	454.438232	275.825012	2.890319	99998.000000	4.211047	3.641789	0.502336	0.702861	3.591548	4.922990	2.794854	2.584989	2.267547	1.993956	1.882372	2.505898	2.657475	2.440634	0.460946	4.999991	48754.000000		1
13778.746094	3078.397705	3.463039	3.170084	3636.076416	82073.765625	577.599670	366.585602	166.854935	79.498787	56.318321	280.453705	320.141418	240.988022	0.326502	99998.000000	4.139210	3.488325	0.539457	0.501071	3.560633	4.914205	2.761627	2.564175	2.222339	1.900360	1.750650	2.447861	2.505342	2.381995	0.000000	4.999991	48782.000000		1
14032.522461	5033.056152	2.254213	3.558635	5541.694336	99998.000000	880.814453	575.178955	281.619354	136.091553	91.469856	417.701660	556.482239	313.184509	0.741892	0.000000	4.147136	3.701832	0.352995	0.551283	3.743643	4.999991	2.944885	2.759803	2.449662	2.133831	1.961278	2.620866	2.745451	2.495800	0.000000	0.000000	48830.000000		1
6796.492188	365.660492	1.927337	2.429986	1279.572754	30052.822266	210.502182	136.495529	69.513641	84.704140	30.797298	125.643852	124.928421	121.039833	0.122932	99998.000000	3.832285	2.563078	0.284958	0.385604	3.107065	4.477885	2.323256	2.135118	1.842070	1.927905	1.488513	2.099141	2.096661	2.082928	0.000000	4.999991	48965.000000		1
9879.725586	4424.073242	2.127780	3.749826	2209.619141	56632.566406	361.152069	226.815155	130.941711	56.571186	46.098812	205.642197	297.904572	153.850815	1.732692	0.000000	3.994745	3.645822	0.327927	0.574011	3.344317	4.753066	2.557690	2.355672	2.117078	1.752595	1.663690	2.313112	2.474077	2.187100	0.238721	0.000000	48991.000000		1
6158.426758	1931.360962	1.779317	3.990358	1829.535889	39866.429688	305.123627	193.846909	78.234451	41.784660	50.511642	172.331650	231.064545	187.152100	0.055096	0.000000	3.789470	3.285863	0.250253	0.601012	3.262341	4.600607	2.484476	2.287459	1.893398	1.621017	1.703391	2.236365	2.363733	2.272195	0.000000	0.000000	49064.000000		1
6494.434082	2594.321777	3.185502	5.007992	2517.610596	52513.531250	455.292450	262.389160	101.559853	79.393936	42.805378	173.922867	202.284012	167.641296	0.115450	0.000000	3.812541	3.414024	0.503178	0.699664	3.400989	4.720271	2.658290	2.418946	2.006722	1.899787	1.631498	2.240357	2.305962	2.224381	0.000000	0.000000	49103.000000		1
9743.047852	1385.166138	2.124696	3.700486	1835.700317	39655.750000	290.873657	195.089645	81.207176	36.159920	35.947144	124.623131	163.832870	68.755035	0.928999	99998.000000	3.988695	3.141502	0.327297	0.568259	3.263802	4.598306	2.463704	2.290234	1.909594	1.558227	1.555664	2.095599	2.214401	1.837304	0.000000	4.999991	49151.000000		1
14147.224609	2729.919922	5.035745	5.559981	3518.194336	72732.898438	547.857056	354.145813	150.745483	70.155060	52.192280	237.420135	345.378754	183.871002	2.009007	99998.000000	4.150671	3.436150	0.702064	0.745073	3.546320	4.861731	2.738667	2.549182	2.178244	1.846059	1.717606	2.375518	2.538296	2.264513	0.302982	4.999991	49199.000000		1
8967.715820	2576.550049	3.287266	5.106671	2660.430908	54222.574219	431.868347	276.540436	105.667389	60.391941	37.587692	137.309631	193.362747	89.591866	0.357861	0.000000	3.952682	3.411039	0.516835	0.708138	3.424952	4.734180	2.635351	2.441759	2.023941	1.780979	1.575046	2.137701	2.286373	1.952269	0.000000	0.000000	49231.000000		1
10118.178711	4979.319336	3.527797	5.748089	3389.661133	74456.820312	508.221741	337.727997	203.532928	105.032143	61.745701	357.682861	494.172211	338.942963	0.988635	0.000000	4.005102	3.697170	0.547504	0.759523	3.530156	4.871904	2.706053	2.528567	2.308635	2.021322	1.790607	2.553498	2.693878	2.530127	0.000000	0.000000	49297.000000		1
6323.706055	1552.415771	2.254213	3.694319	907.214355	27411.001953	161.390549	89.132385	48.242008	14.444232	16.405491	37.541435	45.812023	67.092903	1.743860	0.000000	3.800972	3.191008	0.352995	0.567534	2.957710	4.437925	2.207878	1.950036	1.683425	1.159694	1.214989	1.574511	1.660980	1.826677	0.241512	0.000000	49357.000000		1
11516.611328	2601.858398	0.854196	3.022064	2490.674072	57638.433594	420.979675	263.468475	151.504089	82.255646	54.764118	237.447891	336.691833	250.060379	2.368676	0.000000	4.061325	3.415284	0.000000	0.480304	3.396317	4.760712	2.624261	2.420729	2.180424	1.915166	1.738496	2.375568	2.527233	2.398045	0.374506	0.000000	49397.000000		1
6768.745117	2058.404785	2.355976	3.466122	2895.828125	59857.503906	460.630402	300.146454	147.751175	31.139593	52.698013	231.798477	269.318329	172.784973	0.392720	0.000000	3.830508	3.313531	0.372171	0.539844	3.461773	4.777119	2.663352	2.477333	2.169531	1.493313	1.721794	2.365111	2.430266	2.237506	0.000000	0.000000	49459.000000		1
18121.751953	4609.063965	2.778449	4.215471	4526.931641	90651.726562	740.084961	455.190674	218.276276	129.729813	73.812370	383.746613	521.848755	309.283569	3.605114	0.000000	4.258200	3.663613	0.443802	0.624846	3.655804	4.957376	2.869282	2.658193	2.339006	2.113040	1.868129	2.584044	2.717545	2.490357	0.556919	0.000000	49522.000000		1
4558.703125	1207.194336	2.722941	2.565671	784.709778	21911.554688	107.394287	65.520195	48.365360	32.471767	1.415436	13.919996	23.726286	5.704916	1.296753	99998.000000	3.658841	3.081777	0.435038	0.409201	2.894709	4.340673	2.030981	1.816375	1.684534	1.511506	0.150890	1.143639	1.375230	0.756249	0.112857	4.999991	49538.000000		1
5969.282715	2906.133789	2.204873	2.763030	1892.601440	44080.714844	320.912354	205.460266	85.999306	36.943192	28.530750	130.139938	141.475769	110.157318	1.897853	0.000000	3.775922	3.463315	0.343384	0.441386	3.277059	4.644248	2.506387	2.312728	1.934495	1.567534	1.455313	2.114411	2.150682	2.042013	0.278263	0.000000	49586.000000		1
14392.301758	3213.761475	2.772281	4.089037	2633.845947	76943.492188	407.707275	276.639130	220.906708	132.280060	67.028145	325.741486	426.058594	282.303955	1.113011	0.000000	4.158130	3.507014	0.442837	0.611621	3.420590	4.886172	2.610348	2.441914	2.344209	2.121494	1.826257	2.512873	2.629469	2.450717	0.046499	0.000000	49610.000000		1
19569.667969	3602.611816	2.565671	4.489923	5524.092285	99998.000000	895.326538	571.139282	267.104187	108.652451	80.695274	423.280151	539.315063	284.410156	2.664335	99998.000000	4.291584	3.556617	0.409201	0.652239	3.742261	4.999991	2.951982	2.756742	2.426681	2.036040	1.906848	2.626628	2.731843	2.453945	0.425589	4.999991	49663.000000		1
12978.028320	4810.595215	1.646716	3.453787	3963.270264	84787.210938	658.883972	410.285278	207.936508	79.020805	82.693535	347.827240	483.237274	294.719086	0.896555	0.000000	4.113209	3.682199	0.216619	0.538296	3.598054	4.928330	2.818809	2.613086	2.317931	1.897741	1.917472	2.541363	2.684160	2.469408	0.000000	0.000000	49789.000000		1
6036.449219	1088.630737	2.544085	2.146282	1224.534180	32782.734375	189.625259	125.600677	59.621006	41.235756	20.044302	107.385033	145.379776	90.116096	0.415501	0.000000	3.780782	3.036880	0.405532	0.331687	3.087971	4.515645	2.277896	2.098992	1.775399	1.615274	1.301991	2.030944	2.162504	1.954802	0.000000	0.000000	49809.000000		1
7396.899414	2313.735352	2.726025	3.845422	1968.294922	40652.640625	307.710876	205.352325	132.878296	41.081566	42.268806	152.287354	204.976120	224.021286	0.239058	0.000000	3.869050	3.364314	0.435530	0.584944	3.294090	4.609089	2.488143	2.312500	2.123454	1.613647	1.626020	2.182664	2.311703	2.350289	0.000000	0.000000	49916.000000		1
7326.476074	1985.381958	3.648063	5.630907	1855.704590	37613.265625	292.535797	188.956085	80.494835	70.984581	31.472637	116.913788	188.854324	133.886688	3.136841	0.000000	3.864895	3.297844	0.562062	0.750578	3.268509	4.575341	2.466179	2.276361	1.905768	1.851164	1.497933	2.067866	2.276127	2.126737	0.496492	0.000000	49948.000000		1
8880.387695	1773.593872	1.646716	1.523367	1958.137085	45120.808594	317.757690	195.268509	82.601028	46.311588	39.089474	161.973373	224.132294	126.673820	1.721063	0.000000	3.948432	3.248854	0.216619	0.182805	3.291843	4.654377	2.502096	2.290632	1.916986	1.665690	1.592060	2.209444	2.350504	2.102687	0.235797	0.000000	49972.000000		1
15428.108398	4830.645996	2.519415	4.274062	3919.656982	81331.835938	627.028931	402.116455	201.041260	84.068886	71.289871	293.969727	379.583557	239.279617	2.629378	99998.000000	4.188313	3.684005	0.401300	0.630841	3.593248	4.910261	2.797287	2.604352	2.303285	1.924635	1.853028	2.468303	2.579307	2.378906	0.419853	4.999991	50068.000000		1
7753.854492	2368.354492	2.297385	3.133079	1926.713745	40653.542969	331.011597	201.812195	76.495224	37.387249	34.186329	143.113235	193.427505	145.614151	1.468707	0.000000	3.889518	3.374447	0.361234	0.495971	3.284817	4.609098	2.519843	2.304947	1.883634	1.572724	1.533852	2.155680	2.286518	2.163203	0.166935	0.000000	50136.000000		1
22273.025391	6263.613281	1.853327	2.177119	7060.358398	99998.000000	1103.071899	713.910217	325.867920	116.084259	107.570061	562.366028	739.187622	502.088165	3.371318	99998.000000	4.347779	3.796825	0.267952	0.337882	3.848827	4.999991	3.042604	2.853644	2.513041	2.064773	2.031691	2.750019	2.868755	2.700780	0.527800	4.999991	50168.000000		1
14990.423828	4641.702148	2.448488	3.509295	4183.890137	89195.203125	644.085083	430.730469	226.926163	84.704140	60.647888	341.696747	406.523102	192.943359	1.124369	99998.000000	4.175814	3.666677	0.388898	0.545220	3.621580	4.950342	2.808943	2.634206	2.355885	1.927905	1.782816	2.533641	2.609085	2.285430	0.050909	4.999991	50326.000000		1
13789.320312	3173.895020	1.326008	2.633513	2383.816406	49738.082031	379.713074	246.736099	112.170998	42.586433	43.715080	165.488846	259.841980	79.609802	0.744540	0.000000	4.139543	3.501593	0.122546	0.420535	3.377273	4.696689	2.579456	2.392233	2.049881	1.629271	1.640631	2.218769	2.414709	1.900967	0.000000	0.000000	50396.000000		1
8601.395508	1616.199829	1.594293	3.484625	1486.799927	32791.042969	219.898331	152.876343	57.348289	27.417521	20.775148	96.539528	89.527100	96.373001	0.453092	0.000000	3.934569	3.208495	0.202568	0.542156	3.172252	4.515755	2.342222	2.184340	1.758520	1.438028	1.317544	1.984705	1.951954	1.983955	0.000000	0.000000	50427.000000		1
24897.675781	9007.333008	0.968294	4.681116	6873.502441	99998.000000	1108.150757	703.422424	393.451141	175.569580	117.903664	603.015869	784.922546	447.567688	2.047084	0.000000	4.396159	3.954596	0.000000	0.670349	3.837178	4.999991	3.044599	2.847216	2.594891	2.244449	2.071527	2.780329	2.894827	2.650859	0.311136	0.000000	50470.000000		1
4219.495117	1873.081421	1.507948	2.824705	1582.778198	39639.273438	263.493134	163.394989	93.909096	46.983845	25.573446	121.301949	167.453186	121.894028	0.990969	0.000000	3.625261	3.272557	0.178386	0.450973	3.199420	4.598125	2.420769	2.213239	1.972708	1.671949	1.407789	2.083868	2.223893	2.085982	0.000000	0.000000	50501.000000		1
6172.935547	297.090485	2.901798	3.426034	1227.969482	30912.375000	202.499878	131.546127	64.588905	34.864750	30.513596	98.127647	139.147537	45.093513	0.585427	99998.000000	3.790492	2.472889	0.462667	0.534792	3.089188	4.490132	2.306425	2.119078	1.810158	1.542387	1.484493	1.991791	2.143476	1.654114	0.000000	4.999991	50575.000000		1
4767.022461	1629.290283	1.640549	3.231758	971.661438	25529.886719	151.161789	103.545776	60.206917	24.401625	20.941669	56.975159	72.776237	58.695885	0.819948	0.000000	3.678247	3.211998	0.214989	0.509439	2.987515	4.407049	2.179442	2.015132	1.779646	1.387419	1.321011	1.755686	1.861990	1.768608	0.000000	0.000000	50592.000000		1
11392.151367	2730.965088	4.684199	4.970987	3657.394287	72498.031250	573.581604	375.997192	180.608414	70.697792	59.963299	252.533539	326.441498	191.355240	0.098181	0.000000	4.056606	3.436316	0.670635	0.696443	3.563172	4.860326	2.758595	2.575185	2.256738	1.849406	1.777886	2.402319	2.513805	2.281840	0.000000	0.000000	50627.000000		1
8491.118164	1275.434326	1.628214	1.643633	1491.478027	36420.187500	253.677597	157.415619	86.449532	35.617184	31.108757	106.330399	175.951965	84.401932	1.009323	99998.000000	3.928965	3.105658	0.211711	0.215805	3.173617	4.561342	2.404282	2.197048	1.936763	1.551660	1.492883	2.026657	2.245394	1.926352	0.004030	4.999991	50695.000000		1
7938.823242	3023.504150	3.685068	7.653840	1514.421021	38538.902344	266.351776	156.064941	92.573837	51.692711	31.259859	121.357452	173.404800	170.620178	1.099076	0.000000	3.899756	3.480510	0.566445	0.883879	3.180247	4.585899	2.425456	2.193305	1.966488	1.713429	1.494987	2.084066	2.239061	2.232030	0.041028	0.000000	50763.000000		1
4668.885254	407.787445	0.144936	2.426902	774.955872	23164.830078	119.809418	84.599289	38.158184	27.759817	12.103675	53.200661	77.987755	53.444275	2.074209	0.000000	3.669213	2.610434	0.000000	0.385052	2.889277	4.364829	2.078491	1.927367	1.581588	1.443417	1.082917	1.725917	1.892026	1.727901	0.316853	0.000000	50794.000000		1
7325.584961	2101.950439	2.759946	3.737491	1632.337036	38096.355469	250.738800	172.066452	81.244179	35.796040	33.662090	132.616180	171.548386	130.238617	0.260473	0.000000	3.864842	3.322623	0.440901	0.572580	3.212810	4.580884	2.399222	2.235696	1.909792	1.553835	1.527141	2.122597	2.234387	2.114740	0.000000	0.000000	50858.000000		1
2934.495117	879.448364	2.402232	3.500043	433.289978	18252.314453	89.912567	48.087822	39.737057	17.083912	13.599288	41.352936	51.412094	18.884815	1.555340	0.000000	3.467533	2.944210	0.380615	0.544073	2.636779	4.261318	1.953820	1.682035	1.599196	1.232587	1.133516	1.616506	1.711065	1.276113	0.191825	0.000000	50895.000000		1
6213.896973	2958.495850	2.815454	2.837040	2391.519531	53801.781250	399.152985	250.137466	117.885162	65.600372	42.481586	222.803207	305.792786	183.143250	1.181912	99998.000000	3.793364	3.471071	0.449548	0.452865	3.378674	4.730797	2.601139	2.398179	2.071459	1.816906	1.628201	2.347921	2.485427	2.262791	0.072585	4.999991	50974.000000		1
4831.882324	3166.426025	1.726894	2.096942	1701.421997	37836.574219	274.181366	179.707962	93.970772	23.174297	27.728979	119.883430	155.038055	99.974808	2.409474	99998.000000	3.684116	3.500569	0.237266	0.321587	3.230812	4.577912	2.438038	2.254567	1.972993	1.365007	1.442934	2.078759	2.190438	1.999891	0.381922	4.999991	51010.000000		1
8974.379883	1695.988525	2.318972	4.866140	2371.931641	57042.593750	394.733978	245.558121	130.355804	55.057072	43.622570	220.046341	298.657013	169.395935	0.953834	0.000000	3.953004	3.229423	0.365295	0.687185	3.375102	4.756199	2.596304	2.390154	2.115130	1.740813	1.639711	2.342514	2.475173	2.228903	0.000000	0.000000	51098.000000		1
14646.044922	1419.944458	1.409269	3.771412	2640.028809	54641.980469	392.522949	272.981812	124.250000	56.657532	38.488144	174.601288	236.482666	165.942154	1.392437	0.000000	4.165720	3.152271	0.148994	0.576504	3.421609	4.737526	2.593865	2.436134	2.094296	1.753258	1.585327	2.242048	2.373799	2.219957	0.143775	0.000000	51128.000000		1
8186.537109	2368.237305	1.150235	3.441453	3209.271484	64352.816406	503.087311	325.994354	128.628906	71.209694	41.334435	197.535049	271.566376	178.653320	1.771881	0.000000	3.913100	3.374425	0.060786	0.536742	3.506407	4.808568	2.701643	2.513210	2.109339	1.852539	1.616312	2.295644	2.433876	2.252011	0.248435	0.000000	51146.000000		1
13163.901367	2338.806152	2.359060	4.952485	3018.560791	61776.515625	479.758820	306.603821	147.877609	52.596249	45.953876	230.965866	316.487183	200.979584	1.105174	0.000000	4.119385	3.368994	0.372739	0.694823	3.479800	4.790823	2.681023	2.486578	2.169902	1.720955	1.662322	2.363548	2.500356	2.303152	0.043431	0.000000	51177.000000		1
22755.457031	5183.169434	2.969640	4.015028	7159.170898	99998.000000	1144.794800	724.983887	354.540527	143.578873	122.575531	616.886536	875.695435	528.232117	1.479522	99998.000000	4.357086	3.714595	0.472704	0.603689	3.854863	4.999991	3.058728	2.860328	2.549666	2.157090	2.088404	2.790205	2.942353	2.722825	0.170121	4.999991	51204.000000		1
12016.395508	3376.737061	3.564802	4.607106	3096.465332	61722.355469	464.284637	316.049286	158.090958	52.201530	37.461258	214.440109	280.496887	166.811768	2.147564	99998.000000	4.079774	3.528497	0.552035	0.663428	3.490866	4.790442	2.666784	2.499755	2.198907	1.717683	1.573582	2.331306	2.447928	2.222227	0.331946	4.999991	51255.000000		1
22640.490234	4417.884277	1.372264	4.079786	4424.301758	90890.625000	699.629395	456.319336	215.041443	126.457962	68.014938	335.122223	441.097992	285.548035	1.377861	0.000000	4.354886	3.645214	0.137438	0.610637	3.645845	4.958519	2.844868	2.659269	2.332522	2.101946	1.832604	2.525203	2.644535	2.455679	0.139206	0.000000	51294.000000		1
9981.226562	1410.606934	2.022933	4.866140	3234.505859	65582.562500	486.311768	333.774628	139.187637	69.365616	49.774628	219.821228	317.575745	165.519684	1.717886	0.000000	3.999184	3.149406	0.305981	0.687185	3.509808	4.816788	2.686915	2.523453	2.143601	1.841144	1.697008	2.342070	2.501847	2.218850	0.234994	0.000000	51324.000000		1
13114.160156	5155.894043	2.726025	4.585519	3170.798828	66921.046875	502.896118	329.642426	162.784409	77.099640	54.798038	261.451721	367.745087	181.095642	0.357564	0.000000	4.117741	3.712304	0.435530	0.661389	3.501169	4.825563	2.701478	2.518043	2.211613	1.887052	1.738765	2.417392	2.565547	2.257908	0.000000	0.000000	51363.000000		1
17848.871094	5415.748535	2.531749	3.398280	4252.574219	92704.164062	648.445496	434.282928	242.286270	84.331001	92.546082	373.249573	464.947632	284.107941	1.909610	0.000000	4.251611	3.733659	0.403421	0.531259	3.628652	4.967099	2.811873	2.637773	2.384329	1.925987	1.966358	2.571999	2.667404	2.453483	0.280945	0.000000	51396.000000		1
13635.741211	3325.220215	2.420735	3.607974	3358.468994	73001.078125	514.003723	338.458832	163.490570	79.782486	57.952702	295.357422	397.552521	218.328705	1.969483	0.000000	4.134679	3.521820	0.383947	0.557263	3.526141	4.863329	2.710966	2.529506	2.213493	1.901908	1.763074	2.470348	2.599395	2.339111	0.294352	0.000000	51423.000000		1
9345.251953	2268.515381	1.520283	2.155533	2137.027832	47269.824219	368.364929	229.473343	132.002518	68.973984	42.734451	200.088394	244.910538	142.906616	1.156968	0.000000	3.970591	3.355742	0.181925	0.333555	3.329810	4.674584	2.566278	2.360732	2.120582	1.838685	1.630778	2.301222	2.389008	2.155052	0.063321	0.000000	51472.000000		1
15874.876953	4077.559814	1.378431	1.276668	3279.599365	68296.585938	537.168762	340.352234	157.323105	55.544304	49.953484	238.292831	346.473480	204.044830	1.204287	0.000000	4.200710	3.610400	0.139385	0.106078	3.515821	4.834399	2.730111	2.531929	2.196793	1.744640	1.698566	2.377111	2.539670	2.309726	0.080730	0.000000	51505.000000		1
9821.658203	1653.997192	3.191670	5.242356	3258.389404	71565.890625	511.672424	338.286133	182.671432	104.332130	66.482323	295.832306	384.958527	257.393494	0.007854	99998.000000	3.992185	3.218535	0.504018	0.719526	3.513003	4.854706	2.708992	2.529284	2.261671	2.018418	1.822706	2.471045	2.585414	2.410598	0.000000	4.999991	51584.000000		1
16684.164062	3472.252930	1.742312	2.701355	3633.381348	77086.523438	592.802490	374.100677	201.661102	74.330437	67.749741	293.756958	380.391510	203.397247	0.825033	0.000000	4.222304	3.540611	0.241126	0.431582	3.560311	4.886979	2.772910	2.572989	2.304622	1.871167	1.830908	2.467988	2.580231	2.308345	0.000000	0.000000	51680.000000		1
8522.495117	966.493042	2.389898	2.833956	1850.804443	42151.910156	292.930511	188.746399	88.305946	29.788916	24.907358	107.051994	142.262115	74.163918	2.344202	0.000000	3.930567	2.985199	0.378379	0.452393	3.267360	4.624817	2.466765	2.275879	1.945990	1.474055	1.396328	2.029595	2.153089	1.870193	0.369995	0.000000	51709.000000		1
11521.788086	1789.610840	2.402232	4.082870	2822.395020	56654.027344	447.872955	294.515564	146.218552	84.676384	43.755169	178.591644	226.645554	175.717606	0.503585	0.000000	4.061520	3.252759	0.380615	0.610966	3.450618	4.753231	2.651155	2.469108	2.165003	1.927762	1.641029	2.251861	2.355347	2.244815	0.000000	0.000000	51793.000000		1
22719.339844	4974.394531	2.901798	4.696534	4467.779297	99998.000000	697.291931	458.647552	287.897858	102.978371	119.895760	552.161926	731.990173	427.998260	0.431174	0.000000	4.356396	3.696740	0.462667	0.671777	3.650092	4.999991	2.843415	2.661479	2.459239	2.012746	2.078804	2.742066	2.864505	2.631442	0.000000	0.000000	51875.000000		1
4777.889160	2433.504639	1.674470	4.058200	4414.307129	89423.453125	740.871338	456.553680	216.114578	113.836212	64.780098	312.866882	398.437561	265.802856	0.072158	0.000000	3.679236	3.386232	0.223877	0.608333	3.644863	4.951451	2.869743	2.659492	2.334684	2.056280	1.811442	2.495360	2.600360	2.424560	0.000000	0.000000	51943.000000		1
8346.780273	4448.625977	3.725156	4.567017	2977.670410	64805.128906	466.902710	306.091919	142.551987	81.811592	53.354847	209.447540	309.154053	177.062119	1.057397	0.000000	3.921519	3.648226	0.571145	0.659633	3.473877	4.811609	2.669226	2.485852	2.153973	1.912815	1.727174	2.321075	2.490175	2.248126	0.024238	0.000000	52026.000000		1
6965.595215	2480.059814	1.600460	2.207957	1496.812866	37161.898438	243.775711	160.675125	72.992096	42.450748	36.486797	123.577744	143.902664	125.212128	0.648249	14776.224609	3.842958	3.394462	0.204245	0.343991	3.175168	4.570098	2.386991	2.205949	1.863276	1.627885	1.562136	2.091940	2.158069	2.097646	0.000000	4.169563	52097.000000		1
7447.374023	1577.424927	3.018980	5.754257	2020.761719	46179.351562	325.858673	208.806122	127.404663	66.540916	51.415176	217.647202	267.098022	187.651672	0.647904	0.000000	3.872003	3.197949	0.479860	0.759989	3.305515	4.664448	2.513029	2.319743	2.105185	1.823089	1.711091	2.337753	2.426671	2.273352	0.000000	0.000000	52144.000000		1
21607.306641	5922.298828	1.976677	4.249392	6270.776367	99998.000000	999.223877	628.654053	289.467468	116.454308	116.022583	551.761047	727.090088	400.210693	2.684973	0.000000	4.334600	3.772490	0.295936	0.628327	3.797321	4.999991	2.999663	2.798412	2.461600	2.066156	2.064543	2.741751	2.861588	2.602289	0.428940	0.000000	52191.000000		1
17162.027344	2746.994385	2.235711	4.853805	3185.600830	67101.093750	517.537720	338.279968	154.384293	68.640938	53.262337	229.670700	298.592255	168.655838	0.156429	0.000000	4.234569	3.438858	0.349416	0.686082	3.503191	4.826730	2.713942	2.529276	2.188603	1.836583	1.726420	2.361106	2.475079	2.227001	0.000000	0.000000	52265.000000		1
15761.719727	4889.533203	2.938803	3.046734	4217.709473	82912.937500	661.215271	433.530487	211.174423	107.462128	59.041264	297.559204	372.059235	197.260605	1.401688	0.000000	4.197604	3.689267	0.468170	0.483835	3.625077	4.918622	2.820343	2.637020	2.324641	2.031255	1.771156	2.473573	2.570612	2.295040	0.146651	0.000000	52299.000000		1
18127.751953	6887.536621	3.241009	5.165262	5019.632812	99998.000000	841.250122	506.806305	278.313599	107.600899	94.081787	437.345093	587.035950	317.162537	2.931887	0.000000	4.258344	3.838064	0.510680	0.713092	3.700672	4.999991	2.924925	2.704842	2.444535	2.031816	1.973506	2.640824	2.768665	2.501282	0.467147	0.000000	52395.000000		1
13162.075195	1945.768188	1.797820	3.355108	2203.448486	48572.117188	339.729340	216.108414	85.434982	61.276974	36.505299	125.437241	178.270935	106.968727	0.809139	0.000000	4.119324	3.289091	0.254746	0.525706	3.343103	4.686387	2.531133	2.334672	1.931636	1.787297	1.562356	2.098427	2.251081	2.029257	0.000000	0.000000	52432.000000		1
14515.291016	1478.603394	2.772281	3.879343	2949.784180	64580.285156	441.517365	294.009827	155.556122	97.504738	40.816364	218.476730	285.477112	195.293182	1.967485	0.000000	4.161826	3.169852	0.442837	0.588758	3.469790	4.810100	2.644948	2.468362	2.191887	1.989026	1.610834	2.339405	2.455571	2.290687	0.293911	0.000000	52454.000000		1
14795.698242	4416.114258	2.741444	2.824705	4187.254883	81290.078125	627.580933	435.892639	182.156448	89.113884	66.658096	305.515259	428.812378	229.834137	0.811980	0.000000	4.170135	3.645040	0.437979	0.450973	3.621929	4.910038	2.797670	2.639380	2.260445	1.949945	1.823853	2.485033	2.632267	2.361414	0.000000	0.000000	52533.000000		1
21368.361328	4685.071777	1.890332	2.436154	5837.998535	99998.000000	899.156555	598.266907	274.708710	110.558205	81.009819	426.764771	607.141907	324.952057	2.395604	99998.000000	4.329771	3.670716	0.276538	0.386705	3.766264	4.999991	2.953835	2.776895	2.438872	2.043591	1.908538	2.630188	2.783290	2.511819	0.379415	4.999991	52559.000000		1
10075.844727	3374.125244	4.085954	3.910181	2145.517334	45413.726562	336.744263	222.547256	115.979416	59.716602	28.512249	122.970253	182.218124	114.129173	1.239143	0.000000	4.003282	3.528161	0.611293	0.592197	3.331532	4.657187	2.527300	2.347422	2.064381	1.776095	1.455032	2.089800	2.260592	2.057397	0.093122	0.000000	52607.000000		1
5690.136230	1546.084839	1.526451	2.281967	987.881897	28956.152344	170.595505	99.395065	60.774323	44.328743	30.673950	100.218422	169.978760	80.667519	0.455512	99998.000000	3.755123	3.189233	0.183683	0.358309	2.994705	4.461741	2.231968	1.997365	1.783720	1.646685	1.486770	2.000947	2.230395	1.906699	0.000000	4.999991	52648.000000		1
9941.406250	2468.680908	3.234842	4.261727	2579.701660	59550.757812	420.551025	267.585266	160.453094	60.293259	57.866356	268.753998	340.663696	265.565399	0.331397	0.000000	3.997448	3.392465	0.509853	0.629586	3.411570	4.774887	2.623819	2.427462	2.205348	1.780269	1.762426	2.429355	2.532326	2.424171	0.000000	0.000000	52725.000000		1
8602.344727	1047.484375	1.615879	1.005299	1456.927734	38676.160156	229.232803	153.391327	87.010773	49.685200	24.685329	101.569099	107.428207	62.565975	2.800117	99998.000000	3.934617	3.020148	0.208409	0.002295	3.163438	4.587443	2.360277	2.185801	1.939573	1.696227	1.392439	2.006762	2.031118	1.796338	0.447176	4.999991	52762.000000		1
11526.792969	2741.733643	2.781532	3.799166	3482.250244	76092.281250	580.486084	359.961731	184.460007	95.543480	48.528797	264.393585	407.787445	232.532410	1.048189	99998.000000	4.061708	3.438025	0.444284	0.579688	3.541860	4.881341	2.763792	2.556256	2.265902	1.980201	1.686000	2.422251	2.610434	2.366483	0.020440	4.999991	52843.000000		1
11829.480469	4612.650391	3.660398	5.581567	4365.704590	91709.664062	684.093506	445.415222	211.430374	96.144806	59.695015	322.389465	393.688599	228.178162	0.197110	0.000000	4.072966	3.663950	0.563528	0.746756	3.640054	4.962415	2.835115	2.648765	2.325167	1.982926	1.775938	2.508381	2.595153	2.358274	0.000000	0.000000	52867.000000		1
4024.439453	259.286926	3.120744	2.747611	937.718689	26458.046875	140.933029	100.215340	44.837563	30.109625	20.109060	82.098373	113.830048	139.958572	0.680818	0.000000	3.604705	2.413781	0.494258	0.438955	2.972073	4.422558	2.149013	2.000934	1.651642	1.478705	1.303392	1.914335	2.056257	2.145999	0.000000	0.000000	52896.000000		1
6171.942871	2396.274658	2.081524	3.916348	2424.857910	50518.046875	362.302307	254.843246	132.372574	57.591904	45.596161	198.463257	241.136032	154.035828	0.738420	0.000000	3.790422	3.379537	0.318381	0.592881	3.384686	4.703446	2.559071	2.406273	2.121798	1.760361	1.658928	2.297680	2.382262	2.187622	0.000000	0.000000	52956.000000		1
7339.985840	2118.673340	1.754647	2.627345	1618.722290	33820.015625	259.777222	171.918442	71.792519	21.354891	23.868137	96.428513	166.941284	78.878952	2.031348	99998.000000	3.865695	3.326064	0.244190	0.419517	3.209172	4.529174	2.414601	2.235322	1.856079	1.329497	1.377819	1.984205	2.222564	1.896961	0.307784	4.999991	52999.000000		1
11736.166992	2123.191162	3.247177	2.368311	2023.802246	47479.562500	336.312561	209.003479	131.225418	50.767590	41.759991	184.771454	264.523102	106.120705	1.533632	99998.000000	4.069526	3.326989	0.511506	0.374439	3.306168	4.676507	2.526743	2.320153	2.118018	1.705587	1.620760	2.266635	2.422464	2.025800	0.185721	4.999991	53040.000000		1
17722.251953	1871.400757	1.504864	3.059069	3413.254639	68418.937500	572.098267	350.201721	174.450180	64.450142	60.163742	220.635345	293.775452	192.160095	1.323250	0.000000	4.248519	3.272167	0.177497	0.485589	3.533169	4.835176	2.757471	2.544318	2.241671	1.809224	1.779335	2.343675	2.468015	2.283663	0.121642	0.000000	53069.000000		1
8672.546875	4144.224121	2.994310	2.676685	2225.602051	45620.765625	364.738464	233.281754	127.990578	59.886208	54.557507	153.551682	177.265640	134.817978	1.038993	99998.000000	3.938147	3.617443	0.476297	0.427597	3.347447	4.659163	2.561982	2.367881	2.107178	1.777327	1.736855	2.186255	2.248625	2.129748	0.016613	4.999991	53119.000000		1
5929.536133	2855.554443	1.378431	3.225591	2089.664795	46971.406250	331.431000	219.710220	77.398758	46.712475	38.404881	130.827621	191.413834	108.646286	1.005437	0.000000	3.773021	3.455690	0.139385	0.508609	3.320077	4.671834	2.520393	2.341850	1.888734	1.669433	1.584386	2.116699	2.281973	2.036015	0.002355	0.000000	53156.000000		1
11108.342773	2016.524658	0.588994	1.612795	2117.020508	49669.371094	350.540924	217.440582	112.698318	44.677208	26.156273	112.081566	159.879517	128.425385	1.608035	0.000000	4.045649	3.304604	0.000000	0.207579	3.325725	4.696089	2.544739	2.337341	2.051918	1.650086	1.417576	2.049534	2.203793	2.108651	0.206295	0.000000	53180.000000		1
1249.345947	214.745392	2.578006	3.293433	576.393921	21001.361328	109.349373	64.394630	48.060070	1.807071	15.714733	53.789654	58.257992	42.808460	1.387999	99998.000000	3.096683	2.331924	0.411284	0.517649	2.760719	4.322248	2.038816	1.808850	1.681784	0.256975	1.196307	1.730699	1.765355	1.631530	0.142389	4.999991	53349.000000		1
14143.740234	2810.556396	2.673601	3.311935	3628.419434	87299.125000	598.886719	372.102417	201.460648	145.663483	71.653755	390.327301	553.932007	281.172211	1.752506	99998.000000	4.150564	3.448792	0.427097	0.520082	3.559717	4.941010	2.777345	2.570662	2.304190	2.163351	1.855239	2.591429	2.743456	2.448972	0.243659	4.999991	53396.000000		1
17394.244141	1677.005005	3.151581	5.112839	3534.488770	71440.148438	585.151733	367.365784	151.948151	78.012421	59.201618	263.912537	356.640564	160.406845	2.863030	99998.000000	4.240406	3.224534	0.498528	0.708662	3.548326	4.853942	2.767268	2.565099	2.181695	1.892164	1.772334	2.421460	2.552231	2.205223	0.456826	4.999991	53469.000000		1
12642.000000	3882.322266	2.466991	3.126911	4679.311523	99735.781250	752.237976	478.602417	227.996231	113.725204	67.752823	340.993652	463.788147	303.927124	0.929136	99998.000000	4.101816	3.589092	0.392168	0.495116	3.670182	4.998851	2.876355	2.679975	2.357928	2.055857	1.830927	2.532746	2.666320	2.482769	0.000000	4.999991	53494.000000		1
9297.111328	2359.861816	1.890332	3.342773	3052.081055	62456.269531	489.811798	315.959869	156.499741	61.761120	51.982586	222.488663	276.753204	221.600555	1.183748	99998.000000	3.968348	3.372887	0.276538	0.524107	3.484596	4.795576	2.690029	2.499632	2.194514	1.790715	1.715858	2.347308	2.442093	2.345571	0.073259	4.999991	53626.000000		1
11285.284180	2468.563721	2.059937	4.187717	2449.527832	51939.300781	393.811951	253.359970	118.138031	79.785576	40.433983	186.751221	265.253967	144.072281	1.087985	0.000000	4.052513	3.392444	0.313854	0.621977	3.389082	4.715496	2.595289	2.403738	2.072390	1.901924	1.606747	2.271263	2.423662	2.158581	0.036623	0.000000	53722.000000		1
5594.222656	1735.907471	3.231758	3.814585	1600.108887	35922.312500	255.056030	163.539917	88.429291	30.825052	25.098549	122.304161	150.443283	89.249565	1.043361	0.000000	3.747740	3.239527	0.509439	0.581447	3.204149	4.555364	2.406636	2.213624	1.946596	1.488904	1.399649	2.087441	2.177373	1.950606	0.018435	0.000000	53753.000000		1
22933.203125	5408.094727	2.574922	3.139246	4953.736328	96414.179688	767.200256	510.297089	212.531281	86.005470	67.789825	347.269073	497.983734	336.386566	2.236888	99998.000000	4.360465	3.733044	0.410764	0.496825	3.694933	4.984141	2.884909	2.707823	2.327423	1.934526	1.831164	2.540666	2.697215	2.526839	0.349644	4.999991	53795.000000		1
7182.218750	1125.731201	3.040566	3.934851	1853.419556	45951.675781	308.318359	187.022583	102.447968	37.664783	36.684155	163.706436	190.513382	134.420166	0.040206	99998.000000	3.856259	3.051435	0.482955	0.594928	3.267974	4.662302	2.488999	2.271894	2.010503	1.575935	1.564479	2.214066	2.279926	2.128464	0.000000	4.999991	53833.000000		1
17373.599609	4834.506836	2.833956	3.160832	4658.579590	97023.101562	757.921326	471.734924	213.518066	85.478157	72.615883	386.673096	543.034058	332.408539	2.107208	99998.000000	4.239890	3.684352	0.452393	0.499801	3.668253	4.986875	2.879624	2.673698	2.329435	1.931855	1.861032	2.587344	2.734827	2.521672	0.323707	4.999991	53869.000000		1
11439.837891	2018.313232	3.826920	6.226068	2866.070068	52216.480469	427.270508	292.566620	119.130997	82.835388	33.757687	156.555252	186.939331	156.894455	2.079952	99998.000000	4.058420	3.304989	0.582849	0.794214	3.457287	4.717808	2.630703	2.466225	2.076025	1.918216	1.528373	2.194668	2.271701	2.195608	0.318053	4.999991	53902.000000		1
10245.201172	2225.191895	3.009729	3.644979	2753.797119	57551.558594	420.452362	285.128662	150.952103	75.280228	53.388767	264.708130	376.561493	189.384735	0.301853	0.000000	4.010520	3.347368	0.478527	0.561695	3.439932	4.760057	2.623717	2.455041	2.178839	1.876681	1.727450	2.422767	2.575836	2.277345	0.000000	0.000000	53988.000000		1
22637.060547	5512.769043	1.871829	5.273193	9086.452148	99998.000000	1458.589966	926.481567	511.814301	197.568970	162.741226	782.150269	1072.243774	539.580261	2.782231	99998.000000	4.354820	3.741370	0.272266	0.722074	3.958394	4.999991	3.163933	2.966837	2.709112	2.295719	2.211498	2.893290	3.030293	2.732056	0.444393	4.999991	54020.000000		1
7244.929688	1694.495972	1.797820	1.541869	2253.152100	47578.421875	374.859283	229.029282	84.238495	56.265896	31.077919	116.398804	144.827789	89.508598	1.131995	0.000000	3.860034	3.229041	0.254746	0.188048	3.352791	4.677410	2.573868	2.359891	1.925511	1.750245	1.492452	2.065948	2.160852	1.951865	0.053845	0.000000	54053.000000		1
17782.326172	5031.076660	3.154665	5.347203	4981.952637	99998.000000	800.920959	510.401947	309.558044	137.405228	108.399582	626.856262	943.235535	433.949890	1.294866	0.000000	4.249989	3.701661	0.498953	0.728127	3.697400	4.999991	2.903590	2.707912	2.490742	2.138003	2.035028	2.797168	2.974620	2.637439	0.112225	0.000000	54101.000000		1
17775.517578	2064.868408	1.865662	4.403579	2810.297363	63472.113281	477.760559	283.491180	124.817413	63.287571	41.633556	188.434937	247.257263	124.805077	0.808254	0.000000	4.249822	3.314892	0.270833	0.643806	3.448752	4.802583	2.679210	2.452539	2.096275	1.801318	1.619444	2.275162	2.393149	2.096232	0.000000	0.000000	54127.000000		1
14992.832031	3521.435303	2.109277	4.027363	3483.557861	77096.101562	554.832458	362.746368	209.663391	92.820534	55.288353	288.221649	412.076935	216.826920	1.798444	99998.000000	4.175884	3.546720	0.324134	0.605021	3.542023	4.887033	2.744162	2.559603	2.321523	1.967644	1.742634	2.459727	2.614978	2.336113	0.254897	4.999991	54199.000000		1
13035.247070	3586.237061	3.204005	4.070535	3423.535889	72260.179688	541.418152	352.459015	174.255905	40.100937	63.571274	284.752441	376.376495	213.881958	0.065055	99998.000000	4.115119	3.554639	0.505693	0.609652	3.534475	4.858899	2.733533	2.547109	2.241188	1.603155	1.803261	2.454468	2.575623	2.330174	0.000000	4.999991	54257.000000		1
8101.400879	4286.825684	1.834825	2.195622	1902.549683	42963.332031	300.837219	193.794479	103.863403	26.880951	33.470901	150.282928	203.828964	121.955704	0.693579	99998.000000	3.908560	3.632136	0.263595	0.341558	3.279336	4.633098	2.478332	2.287341	2.016463	1.429445	1.524667	2.176910	2.309266	2.086202	0.000000	4.999991	54271.000000		1
10234.792969	2668.686035	2.482410	3.509295	2698.474854	57048.742188	443.324463	281.795135	136.751480	64.814018	46.675468	212.040955	278.372192	197.069412	0.690415	0.000000	4.010079	3.426297	0.394873	0.545220	3.431118	4.756246	2.646722	2.449934	2.135932	1.811669	1.669089	2.326420	2.444626	2.294619	0.000000	0.000000	54338.000000		1
7944.537598	1929.236328	2.932636	3.919432	2934.695557	60693.367188	465.197418	304.907745	122.498436	64.015335	58.220989	234.089691	282.313202	249.468292	0.438439	0.000000	3.900069	3.285385	0.467258	0.593223	3.467563	4.783141	2.667637	2.484169	2.088130	1.806284	1.765080	2.369382	2.450731	2.397015	0.000000	0.000000	54395.000000		1
5262.468262	3771.646973	2.513247	3.043650	1951.630371	40092.121094	305.129791	199.678253	103.786308	58.054466	15.930594	85.607674	126.387032	93.332436	0.754861	0.000000	3.721189	3.576531	0.400235	0.483395	3.290398	4.603059	2.484485	2.300331	2.016140	1.763836	1.202232	1.932513	2.101702	1.970033	0.000000	0.000000	54425.000000		1
7956.708984	1865.156250	2.988143	4.286397	2488.864014	56228.417969	388.242706	249.745834	129.899414	35.284138	39.872742	189.101028	269.654449	178.329529	0.065232	0.000000	3.900733	3.270715	0.475401	0.632092	3.396001	4.749956	2.589103	2.397498	2.113607	1.547580	1.600676	2.276694	2.430808	2.251223	0.000000	0.000000	54447.000000		1
4512.838867	1925.483398	1.782401	3.167000	1540.355225	36523.589844	260.939819	165.291473	57.835522	48.846420	31.201269	128.622742	161.621826	121.218689	0.642336	0.000000	3.654450	3.284540	0.251005	0.500648	3.187621	4.562573	2.416540	2.218251	1.762195	1.688833	1.494172	2.109318	2.208500	2.083570	0.000000	0.000000	54503.000000		1
9029.825195	3411.015869	1.544953	3.768329	3393.709961	72720.257812	538.596558	351.940948	185.684250	80.945061	45.935371	280.000397	333.102386	202.465958	1.816246	99998.000000	3.955679	3.532884	0.188915	0.576149	3.530675	4.861655	2.731264	2.546470	2.268775	1.908190	1.662147	2.447159	2.522578	2.306352	0.259175	4.999991	54536.000000		1
11305.479492	2234.711426	2.007514	3.718989	2685.430664	60103.429688	437.520844	275.353210	131.006470	93.283096	54.961475	249.141418	309.841736	183.803162	0.878182	0.000000	4.053289	3.349221	0.302659	0.570425	3.429014	4.778899	2.640999	2.439890	2.117293	1.969803	1.740058	2.396446	2.491140	2.264353	0.000000	0.000000	54565.000000		1
8537.179688	2693.362061	2.513247	3.108409	2417.645020	51743.781250	364.874146	240.263336	84.882996	51.427509	44.020370	188.986923	258.762695	192.468475	0.256078	0.000000	3.931314	3.430295	0.400235	0.492538	3.383393	4.713858	2.562143	2.380687	1.928821	1.711195	1.643654	2.276432	2.412902	2.284360	0.000000	0.000000	54594.000000		1
5740.074219	1294.843384	2.359060	4.015028	1521.991577	34551.937500	224.989578	162.358841	84.256996	45.562241	24.435545	86.563629	117.391769	110.533531	0.125498	0.000000	3.758918	3.112217	0.372739	0.603689	3.182412	4.538472	2.352162	2.210476	1.925606	1.658605	1.388022	1.937335	2.069638	2.043494	0.000000	0.000000	54632.000000		1
12787.918945	4923.167480	1.489446	4.409747	4677.452148	90202.265625	739.067322	479.546051	208.682770	87.473335	71.558159	300.938995	440.842041	238.351425	2.081252	99998.000000	4.106800	3.692245	0.173025	0.644414	3.670009	4.955217	2.868684	2.680830	2.319487	1.941876	1.854659	2.478478	2.644283	2.377218	0.318325	4.999991	54667.000000		1
9276.105469	3196.168701	1.622047	2.972724	1723.507812	40708.300781	273.536865	184.432251	92.296303	46.083393	29.924601	120.185631	145.999619	105.877083	1.194431	0.000000	3.967366	3.504630	0.210063	0.473155	3.236413	4.609683	2.437016	2.265837	1.965184	1.663544	1.476028	2.079853	2.164352	2.024802	0.077161	0.000000	54711.000000		1
5830.714844	1042.784790	1.597377	3.123827	1828.875977	47731.386719	316.425507	191.783875	124.712563	67.330353	34.488533	147.044998	185.597900	132.573013	0.492137	0.000000	3.765722	3.018195	0.203407	0.494687	3.262184	4.678804	2.500272	2.282812	2.095910	1.828211	1.537675	2.167450	2.268573	2.122455	0.000000	0.000000	54754.000000		1
7165.464844	2779.349121	3.333522	3.854673	1869.547485	44319.460938	308.444794	191.259644	77.185982	50.391376	37.504429	190.013809	278.850159	148.275406	0.117968	0.000000	3.855244	3.443943	0.522903	0.585988	3.271736	4.646595	2.489177	2.281623	1.887538	1.702356	1.574083	2.278785	2.445371	2.171069	0.000000	0.000000	54781.000000		1
7530.810547	2661.747559	2.809286	3.755994	1766.032471	34781.945312	270.181763	176.109238	70.639206	48.436283	24.339951	87.935898	128.480896	134.401672	0.145562	0.000000	3.876842	3.425167	0.448596	0.574725	3.246999	4.541354	2.431656	2.245782	1.849046	1.685171	1.386320	1.944166	2.108839	2.128405	0.000000	0.000000	54800.000000		1
13180.127930	2546.329346	2.112361	4.539263	2149.051270	49800.382812	370.242920	225.674164	122.436760	48.729240	48.087822	194.633255	242.292435	190.655228	0.457707	0.000000	4.119920	3.405915	0.324768	0.656985	3.332247	4.697233	2.568487	2.353482	2.087912	1.687790	1.682035	2.289217	2.384340	2.280249	0.000000	0.000000	54862.000000		1
9805.465820	3457.515625	1.066974	1.955090	2289.472412	50798.445312	363.767059	239.763779	138.688065	55.716991	38.765678	175.918045	245.601288	113.577179	1.115211	0.000000	3.991468	3.538764	0.028154	0.291167	3.359735	4.705851	2.560823	2.379784	2.142039	1.745988	1.588447	2.245310	2.390231	2.055291	0.047357	0.000000	54896.000000		1
8032.162109	1419.093384	2.352893	4.434416	2930.199463	60095.660156	471.445068	299.480377	134.447922	80.189545	45.747265	210.172211	299.455688	199.218781	1.237419	0.000000	3.904832	3.152011	0.371602	0.646836	3.466897	4.778843	2.673431	2.476368	2.128554	1.904118	1.660365	2.322575	2.476333	2.299330	0.092517	0.000000	54921.000000		1
27381.408203	4774.904297	3.472290	4.317234	6108.522461	99998.000000	981.905579	620.081299	321.233063	154.960953	119.960518	538.929626	714.132202	488.797272	3.936852	0.000000	4.437456	3.678965	0.540616	0.635206	3.785936	4.999991	2.992070	2.792449	2.506820	2.190222	2.079038	2.731532	2.853779	2.689129	0.595149	0.000000	54959.000000		1
7510.593750	1746.688232	1.335259	2.291218	1673.982910	34083.835938	254.513290	170.475250	47.816452	26.961128	20.679552	88.238098	101.797302	75.156883	1.640914	0.000000	3.875674	3.242215	0.125565	0.360066	3.223751	4.532548	2.405710	2.231661	1.679577	1.430738	1.315541	1.945656	2.007736	1.875969	0.215086	0.000000	55023.000000		1
20348.791016	6243.105957	4.172298	3.836171	6951.761719	99998.000000	1083.977295	706.034302	307.760223	115.960915	122.220901	558.804321	784.496948	418.327667	2.092493	0.000000	4.308538	3.795401	0.620375	0.583898	3.842095	4.999991	3.035020	2.848826	2.488213	2.064312	2.087146	2.747260	2.894591	2.621517	0.320664	0.000000	55044.000000		1
9481.988281	2415.748535	2.639680	3.410615	2750.697998	59881.925781	440.228363	290.793488	154.069748	85.166695	65.634293	232.563248	343.457581	216.484634	2.218350	0.000000	3.976899	3.383052	0.421551	0.532833	3.439443	4.777296	2.643678	2.463585	2.187717	1.930270	1.817131	2.366541	2.535873	2.335427	0.346030	0.000000	55097.000000		1
4661.943848	2002.629272	1.655968	3.527797	1871.283569	44900.492188	287.848511	193.476852	117.808075	31.133427	31.306116	124.142075	188.681641	101.430336	1.829199	0.000000	3.668567	3.301600	0.219052	0.547504	3.272140	4.652251	2.459164	2.286629	2.071175	1.493227	1.495629	2.093919	2.275730	2.006168	0.262261	0.000000	55127.000000		1
15252.166016	2804.740479	2.235711	4.039698	3956.276367	79132.890625	622.662354	402.878143	159.105499	93.616142	65.828568	322.074921	418.000793	292.347687	0.713020	0.000000	4.183331	3.447893	0.349416	0.606349	3.597287	4.898357	2.794253	2.605174	2.201685	1.971351	1.818414	2.507957	2.621177	2.465900	0.000000	0.000000	55156.000000		1
4814.946777	1492.076294	2.833956	5.501390	2503.150879	53428.550781	367.393555	259.317749	117.953011	53.089645	43.866184	172.809631	217.631775	154.436722	0.158694	0.000000	3.682591	3.173791	0.452393	0.740472	3.398487	4.727773	2.565131	2.413832	2.071709	1.725010	1.642130	2.237568	2.337722	2.188751	0.000000	0.000000	55190.000000		1
8126.524414	991.024231	0.675339	1.214993	1496.945435	32743.332031	212.574448	158.753952	71.157272	48.507210	26.143938	107.240097	126.763252	60.413525	2.540325	99998.000000	3.909905	2.996084	0.000000	0.084574	3.175206	4.515123	2.327511	2.200725	1.852219	1.685806	1.417371	2.030357	2.102993	1.781134	0.404889	4.999991	55274.000000		1
7394.765625	3037.044678	1.495613	1.853327	2324.642578	50357.769531	347.565125	241.028107	119.223511	106.074448	42.102283	186.877655	255.148544	166.959778	0.268732	0.000000	3.868924	3.482451	0.174819	0.267952	3.366356	4.702066	2.541036	2.382068	2.076362	2.025611	1.624306	2.271557	2.406793	2.222612	0.000000	0.000000	55307.000000		1
8858.496094	1788.161377	3.108409	2.800035	2134.792236	47375.609375	339.630646	219.778061	102.343124	40.643677	46.052555	174.906586	248.401321	175.785446	0.875159	0.000000	3.947360	3.252407	0.492538	0.447163	3.329356	4.675555	2.531007	2.341984	2.010059	1.608993	1.663254	2.242806	2.395154	2.244983	0.000000	0.000000	55381.000000		1
[truncated: 8,808 more rows]
