# Supplementary material for: Distinct elongation stalls during translation are linked with distinct pathways for mRNA degradation
Source: eLife. 2022 Jul 27;11:e76038. doi: 10.7554/eLife.76038 (PMC9352352; doi:10.7554/eLife.76038)
Supplement: Figure 1—source data 2. [file elife-76038-fig1-data2.zip › 1C_flow_cytometry_data/list_mode_data.SYH1_OPT_1.CSV]

FSC-HLin	SSC-HLin	BLU-V-HLin	GRN-V-HLin	YEL-V-HLin	ORG-V-HLin	GRN-B-HLin	YEL-B-HLin	RED-B-HLin	NIR-B-HLin	YEL-G-HLin	ORG-G-HLin	RED-G-HLin	NIR-G-HLin	BLU-V-ALin	BLU-V-W	FSC-HLog	SSC-HLog	BLU-V-HLog	GRN-V-HLog	YEL-V-HLog	ORG-V-HLog	GRN-B-HLog	YEL-B-HLog	RED-B-HLog	NIR-B-HLog	YEL-G-HLog	ORG-G-HLog	RED-G-HLog	NIR-G-HLog	BLU-V-ALog	BLU-V-WLog	TIME		P01.R1
25106.509766	5960.250488	2.488577	7.869701	17187.726562	99998.000000	2259.504639	1355.315552	282.464294	155.207657	64.795517	369.333221	566.704834	278.137817	1.508516	99998.000000	4.399786	3.775265	0.395951	0.895958	4.235219	4.999991	3.354013	3.132041	2.450963	2.190913	1.811545	2.567418	2.753357	2.444260	0.178550	4.999991	152.000000		1
26612.197266	7435.217773	4.539263	8.504951	19819.855469	99998.000000	2719.833008	1649.679932	385.960754	141.259903	126.791000	544.344666	710.370056	458.826416	1.471011	99998.000000	4.425081	3.871294	0.656985	0.929672	4.297101	4.999991	3.434542	3.217400	2.586543	2.150019	2.103088	2.735874	2.851485	2.661649	0.167616	4.999991	253.000000		1
7072.891113	1591.557617	4.431333	2.621178	3919.709473	58440.742188	21.617008	12.516895	13.654796	40.760860	4.798297	0.000000	16.661440	37.202225	0.330009	0.000000	3.849597	3.201822	0.646534	0.418496	3.593254	4.766716	1.334796	1.097497	1.135285	1.610243	0.681087	0.000000	1.221713	1.570569	0.000000	0.000000	294.000000		1
24770.982422	8576.302734	3.049818	9.978978	18585.595703	99998.000000	2377.954102	1504.920044	386.275269	167.832489	141.691635	438.905457	647.868835	454.129883	0.034160	0.000000	4.393943	3.933300	0.484274	0.999086	4.269176	4.999991	3.376204	3.177513	2.586897	2.224876	2.151344	2.642371	2.811487	2.657180	0.000000	0.000000	328.000000		1
30742.892578	6625.366211	3.900929	9.411571	22726.292969	99998.000000	3170.499756	1919.692139	418.457184	122.424431	106.632599	519.983093	659.574707	423.884552	2.925458	0.000000	4.487745	3.821210	0.591168	0.973662	4.356529	4.999991	3.501128	3.283231	2.621651	2.087868	2.027890	2.715989	2.819264	2.627248	0.466194	0.000000	371.000000		1
22240.505859	8112.884766	3.259512	10.978110	21592.060547	99998.000000	3080.772217	1850.764404	451.804718	200.853149	134.392426	608.714600	767.388367	596.080505	1.683125	0.000000	4.347145	3.909175	0.513153	1.040528	4.334294	4.999991	3.488660	3.267351	2.654951	2.302879	2.128375	2.784414	2.885015	2.775305	0.226116	0.000000	447.000000		1
11627.887695	2311.197510	3.068320	6.031793	6760.942871	94858.742188	518.903809	314.248383	62.525887	58.072968	17.037657	45.596161	93.532883	75.631775	0.397440	0.000000	4.065501	3.363837	0.486901	0.780446	3.830007	4.977077	2.715087	2.497273	1.796060	1.763974	1.231410	1.658928	1.970964	1.878704	0.000000	0.000000	563.000000		1
12218.747070	1882.782837	3.395196	4.113708	7193.619141	96923.835938	621.851318	375.991028	76.559982	41.032227	35.003517	104.304382	129.825409	74.537048	1.026839	99998.000000	4.087027	3.274800	0.530865	0.614233	3.856947	4.986431	2.793687	2.575177	1.884002	1.613125	1.544112	2.018302	2.113360	1.872372	0.011503	4.999991	611.000000		1
11547.399414	1969.121338	3.389029	3.459955	7288.271484	99998.000000	627.796814	380.727631	83.593987	23.214386	28.845293	95.022324	101.905228	131.428940	0.937097	0.000000	4.062484	3.294272	0.530075	0.539070	3.862625	4.999991	2.797819	2.580614	1.922175	1.365757	1.460075	1.977826	2.008196	2.118691	0.000000	0.000000	629.000000		1
35503.910156	11252.223633	3.715905	10.330524	26602.507812	99998.000000	3819.669922	2351.267578	578.219543	242.243103	163.539917	733.343933	923.996033	495.285461	2.699275	99998.000000	4.550276	4.051239	0.570065	1.014122	4.424922	4.999991	3.582026	3.371302	2.762093	2.384251	2.213624	2.865308	2.965670	2.694856	0.431247	4.999991	658.000000		1
28181.042969	7495.622070	2.929552	7.061762	20030.193359	99998.000000	2758.876221	1668.530884	403.004578	127.931984	98.423691	455.357208	591.390137	265.324890	1.640117	99998.000000	4.449957	3.874808	0.466801	0.848913	4.301685	4.999991	3.440732	3.222334	2.605310	2.106979	1.993100	2.658352	2.771874	2.423778	0.214875	4.999991	693.000000		1
26064.203125	7984.737305	3.836171	9.291305	29273.068359	99998.000000	4278.869629	2626.950684	593.928101	247.047562	196.724030	829.229675	1095.288452	475.768463	2.620899	99998.000000	4.416044	3.902261	0.583898	0.968077	4.466468	4.999991	3.631329	3.419452	2.773734	2.392781	2.293857	2.918675	3.039529	2.677396	0.418450	4.999991	810.000000		1
23183.158203	5620.378906	2.716774	6.158226	14540.747070	99998.000000	1832.897217	1105.733154	272.365051	94.091034	101.504341	425.145813	568.382385	247.559464	2.053908	0.000000	4.365172	3.749766	0.434053	0.789456	4.162587	4.999991	3.263138	3.043650	2.435151	1.973548	2.006485	2.628538	2.754641	2.393680	0.312581	0.000000	878.000000		1
12352.627930	1622.447510	3.598723	1.443190	8909.000977	99998.000000	867.591370	518.024963	134.006958	45.676338	12.153014	74.894760	136.498611	39.416348	1.285277	99998.000000	4.091759	3.210171	0.556148	0.159323	3.949829	4.999991	2.938315	2.714351	2.127127	1.659691	1.084684	1.874451	2.135128	1.595676	0.108997	4.999991	898.000000		1
31698.855469	5875.262207	3.685068	10.207175	23873.271484	99998.000000	3416.239746	2095.952393	444.742981	170.228546	138.478378	548.634155	719.072388	350.904785	2.570906	99998.000000	4.501044	3.769027	0.566445	1.008906	4.377912	4.999991	3.533548	3.321381	2.648109	2.231032	2.141382	2.739283	2.856773	2.545189	0.410086	4.999991	980.000000		1
19974.664062	5364.185059	4.018112	6.321664	14627.060547	99998.000000	1885.829590	1146.154785	303.495392	138.188507	94.140373	355.231293	461.080627	252.638382	1.025299	0.000000	4.300479	3.729504	0.604022	0.800831	4.165157	4.999991	3.275502	3.059243	2.482152	2.140472	1.973776	2.550511	2.663777	2.402499	0.010851	0.000000	1048.000000		1
15953.376953	4167.037598	2.815454	4.641027	10258.865234	99998.000000	1139.725220	679.464844	167.542603	105.581047	32.203484	120.410744	180.815018	133.541306	0.873932	99998.000000	4.202853	3.619828	0.449548	0.666614	4.011099	4.999991	3.056800	2.832167	2.224125	2.023586	1.507903	2.080665	2.257235	2.125616	0.000000	4.999991	1103.000000		1
7514.170898	466.671448	3.370527	4.058200	4183.699219	59522.246094	131.697235	72.877998	24.589733	23.538177	2.596508	0.000000	0.000000	0.000000	0.830812	99998.000000	3.875881	2.669011	0.527698	0.608333	3.621560	4.774679	2.119577	1.862596	1.390754	1.371773	0.414390	0.000000	0.000000	0.000000	0.000000	4.999991	1138.000000		1
8342.333984	1472.571655	2.457740	3.817669	5574.135254	73049.890625	370.403290	212.293823	54.810371	73.800034	14.589168	27.056725	21.592339	35.780621	0.409979	99998.000000	3.921288	3.168077	0.390536	0.581798	3.746177	4.863620	2.568675	2.326937	1.738863	1.868057	1.164031	1.432275	1.334300	1.553648	0.000000	4.999991	1164.000000		1
21963.564453	5729.416992	2.886379	7.983799	15896.537109	99998.000000	2108.019043	1262.605957	305.894562	231.684372	81.466209	304.583954	441.998444	268.300690	1.847875	99998.000000	4.341703	3.758111	0.460353	0.902210	4.201303	4.999991	3.323874	3.101268	2.485572	2.364897	1.910977	2.483707	2.645421	2.428622	0.266673	4.999991	1207.000000		1
27734.294922	6884.798340	2.926468	11.101460	17186.953125	99998.000000	2260.062988	1394.972412	318.174011	125.400238	94.581352	425.000885	571.783752	333.426178	1.930720	0.000000	4.443017	3.837891	0.466344	1.045380	4.235199	4.999991	3.354120	3.144566	2.502665	2.098298	1.975806	2.628390	2.757232	2.523000	0.285719	0.000000	1235.000000		1
12657.088867	1953.304932	4.539263	3.342773	6948.958496	94053.054688	534.316345	329.534485	37.963909	17.978197	11.375913	22.591471	42.882469	60.398106	0.514866	0.000000	4.102334	3.290770	0.656985	0.524107	3.841920	4.973373	2.727798	2.517901	1.579371	1.254746	1.055986	1.353945	1.632280	1.781023	0.000000	0.000000	1310.000000		1
25457.298828	5512.188965	1.504864	6.167478	17172.982422	99998.000000	2231.387207	1401.744263	394.481110	109.411049	82.699707	458.641388	577.251221	359.758209	2.986854	0.000000	4.405812	3.741324	0.177497	0.790108	4.234846	4.999991	3.348575	3.146669	2.596026	2.039061	1.917504	2.661473	2.761365	2.556011	0.475214	0.000000	1345.000000		1
12064.329102	2756.332031	3.108409	5.350287	10339.748047	99998.000000	1121.046997	710.499573	139.773544	62.202095	43.301861	173.975296	253.748520	96.761551	2.310326	0.000000	4.081503	3.440331	0.492538	0.728377	4.014510	4.999991	3.049624	2.851564	2.145425	1.793805	1.636507	2.240488	2.404403	1.985703	0.363673	0.000000	1409.000000		1
11532.779297	3151.849365	3.376694	4.230890	7890.565918	99998.000000	759.201050	450.602081	113.611099	75.039696	22.973854	109.842773	125.637688	95.824097	1.567158	99998.000000	4.061934	3.498565	0.528492	0.626432	3.897108	4.999991	2.880357	2.653793	2.055421	1.875291	1.361234	2.040771	2.099120	1.981475	0.195113	4.999991	1484.000000		1
24246.734375	8437.386719	3.413699	5.772759	19770.345703	99998.000000	2659.058594	1620.091553	315.867371	207.258087	119.787834	465.693878	632.255859	356.070068	8.227655	99998.000000	4.384653	3.926208	0.533225	0.761383	4.296014	4.999991	3.424728	3.209540	2.499505	2.316511	2.078413	2.668101	2.800893	2.551535	0.915276	4.999991	1609.000000		1
23278.386719	7981.135254	3.601807	11.360494	20521.152344	99998.000000	2836.786865	1737.181030	418.065552	162.750473	132.742615	489.003876	584.263672	494.468262	1.859546	99998.000000	4.366953	3.902065	0.556520	1.055397	4.312202	4.999991	3.452827	3.239845	2.621244	2.211522	2.123010	2.689312	2.766609	2.694139	0.269407	4.999991	1710.000000		1
15504.890625	6001.066406	3.478457	5.590818	13582.638672	99998.000000	1684.550903	1018.386230	235.875183	96.595032	58.501606	287.071411	365.620392	248.432159	0.975229	0.000000	4.190469	3.778229	0.541387	0.747475	4.132984	4.999991	3.226484	3.007913	2.372682	1.984955	1.767168	2.457990	2.563030	2.395208	0.000000	0.000000	1749.000000		1
22002.587891	5423.871094	2.951138	5.963951	15630.635742	99998.000000	2052.863281	1231.916626	290.290833	104.119354	88.669823	335.775970	420.822418	326.882477	1.372893	99998.000000	4.342474	3.734309	0.469990	0.775534	4.193977	4.999991	3.312360	3.090581	2.462833	2.017531	1.947776	2.526050	2.624099	2.514392	0.137637	4.999991	1816.000000		1
12728.622070	1519.126831	2.362144	4.341904	9178.239258	99998.000000	922.716309	561.197266	92.567673	45.805855	20.910833	82.585609	145.271851	77.398758	1.061218	99998.000000	4.104782	3.181594	0.373306	0.637680	3.962759	4.999991	2.965068	2.749115	1.966459	1.660921	1.320371	1.916904	2.162181	1.888734	0.025805	4.999991	1843.000000		1
22032.187500	3583.807129	3.854673	8.048558	14693.774414	99998.000000	1874.222412	1155.800659	270.308197	115.230064	92.829788	365.068420	494.233887	319.530853	1.315393	0.000000	4.343058	3.554345	0.585988	0.905718	4.167133	4.999991	3.272821	3.062883	2.431859	2.061566	1.967687	2.562374	2.693933	2.504513	0.119056	0.000000	1896.000000		1
14303.623047	3542.901367	3.530881	5.374957	10224.684570	99998.000000	1112.144165	682.776794	183.997437	107.452873	46.175903	201.725861	276.568207	138.564713	1.028790	0.000000	4.155446	3.549359	0.547883	0.730375	4.009650	4.999991	3.046161	2.834279	2.264812	2.031218	1.664415	2.304762	2.441802	2.141653	0.012327	0.000000	1943.000000		1
10475.124023	1121.592773	3.179335	5.957783	5184.214844	78745.953125	272.698090	156.974640	26.128519	29.918434	22.622307	50.631908	105.593384	60.432030	0.957331	99998.000000	4.020159	3.049835	0.502336	0.775085	3.714683	4.896228	2.435682	2.195829	1.417115	1.475939	1.354537	1.704424	2.023637	1.781267	0.000000	4.999991	1997.000000		1
34251.160156	7918.590820	3.185502	5.692582	21928.919922	99998.000000	3055.226562	1844.458130	440.126617	144.901794	142.228195	599.096436	800.714355	466.853363	5.613473	0.000000	4.534675	3.898648	0.503178	0.755309	4.341017	4.999991	3.485044	3.265869	2.643578	2.161074	2.152986	2.777497	2.903478	2.669180	0.749232	0.000000	2072.000000		1
30934.814453	5949.799316	4.764376	6.796560	18477.019531	99998.000000	2427.963135	1475.473389	373.157043	135.184937	116.787354	465.416351	615.350830	400.269287	1.349898	0.000000	4.490448	3.774502	0.678006	0.832289	4.266632	4.999991	3.385242	3.168931	2.571892	2.130928	2.067396	2.667842	2.789123	2.602352	0.130301	0.000000	2131.000000		1
12663.758789	4245.102539	2.278883	5.094337	9527.296875	99998.000000	942.338135	556.978699	130.516159	54.708611	41.923428	115.461349	148.676300	95.706917	0.213424	99998.000000	4.102562	3.627888	0.357722	0.707088	3.978970	4.999991	2.974207	2.745839	2.115664	1.738056	1.622457	2.062437	2.172242	1.980943	0.000000	4.999991	2236.000000		1
15951.320312	2950.653809	3.987274	6.189064	11666.764648	99998.000000	1395.299316	866.684753	246.202621	112.941933	63.629864	228.443359	288.662628	178.647156	1.773235	99998.000000	4.202796	3.469918	0.600676	0.791625	4.066950	4.999991	3.144667	2.937861	2.391293	2.052855	1.803661	2.358778	2.460391	2.251996	0.248766	4.999991	2285.000000		1
12506.287109	1230.504272	1.640549	2.701355	7473.092285	96842.289062	719.571960	431.655579	94.769463	46.293087	27.642633	107.708824	176.651978	119.023064	1.062043	99998.000000	4.097128	3.090083	0.214989	0.431582	3.873500	4.986065	2.857074	2.635137	1.976668	1.665516	1.441579	2.032251	2.247118	2.075631	0.026142	4.999991	2303.000000		1
24762.742188	5750.111816	4.107540	7.561327	17411.109375	99998.000000	2326.776367	1439.794556	323.962189	151.312897	85.755692	451.545685	603.015869	372.873352	1.242662	0.000000	4.393799	3.759676	0.613582	0.878598	4.240827	4.999991	3.366755	3.158301	2.510494	2.179876	1.933263	2.654702	2.780329	2.571561	0.094353	0.000000	2335.000000		1
26861.466797	5822.721680	2.426902	6.321664	14914.857422	99998.000000	1939.354004	1159.103394	287.358185	99.697273	88.124001	376.052704	538.056885	346.886688	4.713345	0.000000	4.429130	3.765126	0.385052	0.800831	4.173619	4.999991	3.287657	3.064122	2.458424	1.998683	1.945094	2.575249	2.730828	2.540188	0.673329	0.000000	2432.000000		1
23987.775391	9617.407227	4.218554	5.670996	24270.970703	99998.000000	3415.814209	2102.536133	429.577148	193.042053	118.930550	501.887726	621.283936	345.995483	1.990883	0.000000	4.379990	3.983058	0.625164	0.753659	4.385087	4.999991	3.533494	3.322743	2.633041	2.285652	2.075294	2.700607	2.793290	2.539070	0.299046	0.000000	2475.000000		1
7541.085938	2599.597900	3.145414	3.814585	4051.989502	56456.058594	27.685806	19.680420	0.000000	4.471421	0.000000	0.000000	0.000000	3.126911	0.184838	0.000000	3.877434	3.414906	0.497678	0.581447	3.607668	4.751710	1.442257	1.294034	0.000000	0.650446	0.000000	0.000000	0.000000	0.495116	0.000000	0.000000	2574.000000		1
14587.761719	1759.871216	3.191670	5.032661	10969.465820	99998.000000	1219.612549	778.785889	157.310760	61.659355	46.829659	237.666824	299.338531	173.935196	0.303127	99998.000000	4.163989	3.245481	0.504018	0.701798	4.040185	4.999991	3.086222	2.891418	2.196759	1.789999	1.670521	2.375968	2.476163	2.240387	0.000000	4.999991	2609.000000		1
14094.135742	4822.168945	1.199574	4.193885	14701.591797	99998.000000	1842.632568	1150.740234	278.572632	120.253479	64.869530	266.610809	400.574585	253.088608	2.515227	99998.000000	4.149038	3.683242	0.079027	0.622617	4.167365	4.999991	3.265439	3.060977	2.444938	2.080098	1.812041	2.425878	2.602683	2.403273	0.400577	4.999991	2640.000000		1
6135.872070	178.721161	3.685068	3.441453	3239.100586	49654.800781	0.000000	0.000000	27.099895	24.312197	0.000000	0.000000	0.000000	0.000000	0.295250	99998.000000	3.787876	2.252176	0.566445	0.536742	3.510424	4.695961	0.000000	0.000000	1.432968	1.385824	0.000000	0.000000	0.000000	0.000000	0.000000	4.999991	2667.000000		0
9243.201172	2703.831299	2.470075	3.413699	8333.883789	99998.000000	775.134766	489.546600	104.455482	45.195274	19.948706	77.007126	84.864487	13.392677	1.759911	99998.000000	3.965822	3.431980	0.392710	0.533225	3.920847	4.999991	2.889377	2.689794	2.018931	1.655093	1.299915	1.886531	1.928726	1.126867	0.245491	4.999991	2680.000000		1
26675.091797	4991.493652	3.037483	8.011553	17123.181641	99998.000000	2250.728516	1379.936035	291.829620	138.404358	90.313454	387.299072	548.683472	268.686157	3.667472	0.000000	4.426106	3.698231	0.482514	0.903717	4.233584	4.999991	3.352323	3.139859	2.465129	2.141150	1.955752	2.588047	2.739322	2.429245	0.564367	0.000000	2706.000000		1
18027.292969	2797.543213	1.902667	2.664350	8758.561523	99998.000000	852.450256	506.575012	124.438110	77.707130	16.590515	101.377914	161.819183	68.718033	0.581415	0.000000	4.255930	3.446777	0.279363	0.425591	3.942433	4.999991	2.930669	2.704644	2.094953	1.890461	1.219860	2.005943	2.209030	1.837071	0.000000	0.000000	2756.000000		1
15002.092773	5122.497070	2.793867	5.223854	12771.476562	99998.000000	1508.669800	920.486755	202.863754	81.373695	42.691280	228.967606	318.806152	184.617279	1.357690	0.000000	4.176152	3.709482	0.446206	0.717991	4.106241	4.999991	3.178594	2.964018	2.307204	1.910484	1.630339	2.359774	2.503527	2.266272	0.132801	0.000000	2779.000000		1
21632.470703	4788.762695	1.958174	6.759555	16588.861328	99998.000000	2125.269531	1352.641968	330.897491	120.475502	106.888550	474.309845	597.474365	313.230774	2.616343	99998.000000	4.335106	3.680223	0.291851	0.829918	4.219817	4.999991	3.327414	3.131183	2.519693	2.080899	2.028931	2.676062	2.776319	2.495864	0.417695	4.999991	2828.000000		1
18758.658203	3570.368164	3.777580	4.631775	10758.125000	99998.000000	1182.965332	740.636963	146.930893	78.727852	34.963428	159.928864	278.467773	104.100853	0.748980	0.000000	4.273202	3.552713	0.577214	0.665747	4.031736	4.999991	3.072972	2.869605	2.167113	1.896128	1.543614	2.203927	2.444775	2.017454	0.000000	0.000000	2879.000000		1
45764.218750	14390.982422	2.670518	8.449444	38665.367188	99998.000000	5892.408203	3557.968506	818.846741	276.377014	214.026886	1081.020020	1435.153564	729.939453	6.182726	99998.000000	4.660526	4.158091	0.426595	0.926828	4.587322	4.999991	3.770293	3.551202	2.913203	2.441502	2.330468	3.033834	3.156898	2.863287	0.791180	4.999991	3001.000000		1
9736.079102	1268.477417	1.662135	4.101373	5591.419922	73584.148438	343.784454	229.377747	45.179855	61.431160	22.474289	2.072273	0.000000	29.277016	0.918260	99998.000000	3.988384	3.103283	0.220666	0.612929	3.747522	4.866784	2.536286	2.360551	1.654945	1.788389	1.351686	0.316447	0.000000	1.466527	0.000000	4.999991	3061.000000		1
8624.643555	2639.233154	2.537917	6.907575	10912.364258	99998.000000	1214.672363	767.585754	164.918350	53.626217	66.454567	214.375351	286.195618	197.513474	0.131982	0.000000	3.935741	3.421478	0.404477	0.839326	4.037919	4.999991	3.084459	2.885127	2.217269	1.729377	1.822525	2.331175	2.456663	2.295597	0.000000	0.000000	3106.000000		1
14261.721680	1422.133911	3.142330	3.916348	7617.368164	99998.000000	713.065247	421.972656	108.072708	84.608543	37.581524	144.716782	253.628265	156.200623	1.299824	99998.000000	4.154172	3.152941	0.497252	0.592881	3.881805	4.999991	2.853129	2.625284	2.033716	1.927414	1.574974	2.160519	2.404198	2.193683	0.113884	4.999991	3139.000000		1
27264.675781	5855.415527	2.445405	5.495223	14875.958984	99998.000000	1894.374634	1154.265015	268.516541	113.469254	74.783745	322.355560	494.058105	250.205307	3.662345	0.000000	4.435600	3.767558	0.388351	0.739985	4.172485	4.999991	3.277466	3.062305	2.428971	2.054878	1.873807	2.508335	2.693778	2.398297	0.563759	0.000000	3165.000000		1
5676.096191	2022.177124	2.211041	4.255559	5972.418457	78824.273438	376.617004	247.547134	52.010338	37.233063	20.078222	45.195274	78.296127	47.767113	0.576341	0.000000	3.754050	3.305819	0.344597	0.628957	3.776150	4.896660	2.575900	2.393658	1.716090	1.570929	1.302725	1.655093	1.893740	1.679129	0.000000	0.000000	3208.000000		1
18632.833984	5988.081055	2.056854	7.197446	13852.212891	99998.000000	1659.199463	1053.177002	323.453369	161.920959	83.976372	212.358582	312.888458	165.495010	2.167363	0.000000	4.270279	3.777288	0.313203	0.857178	4.141519	4.999991	3.219899	3.022501	2.509812	2.209303	1.924157	2.327070	2.495389	2.218785	0.335932	0.000000	3239.000000		1
32674.589844	7238.502930	2.584173	11.687370	24654.087891	99998.000000	3501.665527	2149.791504	495.334778	208.362061	143.063889	612.593933	758.775513	370.862762	4.177469	0.000000	4.514210	3.859649	0.412322	1.067717	4.391889	4.999991	3.544275	3.332396	2.694899	2.318819	2.155530	2.787173	2.880113	2.569213	0.620913	0.000000	3277.000000		1
6980.273926	2797.173096	4.159964	5.865271	7293.498535	96723.968750	614.401001	373.742981	101.803467	29.443537	12.726590	51.896240	42.068363	42.367485	1.009760	99998.000000	3.843873	3.446719	0.619090	0.768288	3.862936	4.985534	2.788452	2.572573	2.007763	1.468990	1.104712	1.715136	1.623956	1.627033	0.004218	4.999991	3326.000000		1
16817.308594	6007.561035	2.892547	5.455134	12771.593750	99998.000000	1453.939697	925.010620	188.157410	79.582047	56.016113	222.627441	293.719940	213.851120	1.674421	0.000000	4.225757	3.778698	0.461280	0.736805	4.106245	4.999991	3.162546	2.966147	2.274521	1.900815	1.748313	2.347579	2.467933	2.330112	0.223865	0.000000	3359.000000		1
25652.472656	8199.892578	2.883296	8.887335	23287.529297	99998.000000	3284.443848	1989.754639	456.541351	178.203094	130.257126	666.321960	868.137207	433.845032	4.492072	0.000000	4.409129	3.913808	0.459889	0.948772	4.367124	4.999991	3.516462	3.298800	2.659480	2.250915	2.114801	2.823684	2.938588	2.637335	0.652447	0.000000	3414.000000		1
37036.894531	9891.573242	3.250261	6.765723	22934.128906	99998.000000	3103.061523	1928.517822	470.640198	156.801941	113.210220	464.617676	594.800781	335.905487	3.135781	0.000000	4.568635	3.995265	0.511918	0.830314	4.360482	4.999991	3.491790	3.285224	2.672689	2.195351	2.053886	2.667096	2.774372	2.526217	0.496346	0.000000	3489.000000		1
9289.762695	1286.221313	3.589472	1.665219	4319.115234	58843.562500	56.349159	44.535355	0.000000	4.076703	0.000000	0.000000	0.000000	0.000000	0.006099	0.000000	3.968005	3.109316	0.555031	0.221471	3.635395	4.769699	1.750887	1.648705	0.000000	0.610309	0.000000	0.000000	0.000000	0.000000	0.000000	0.000000	3550.000000		1
8200.315430	1186.382080	3.611058	3.635728	4709.270020	72231.398438	129.896332	76.285530	17.025322	41.488621	9.929639	18.749132	11.267982	37.004864	1.066653	0.000000	3.913831	3.074224	0.557634	0.560591	3.672954	4.858726	2.113597	1.882442	1.231095	1.617929	0.996933	1.272981	1.051846	1.568259	0.028023	0.000000	3585.000000		1
19265.167969	7731.904297	3.043650	6.315497	15274.430664	99998.000000	1875.335693	1155.550903	223.617310	118.375481	77.620789	309.604279	379.694580	183.389938	0.837465	99998.000000	4.284773	3.888286	0.483395	0.800408	4.183965	4.999991	3.273079	3.062789	2.349505	2.073262	1.889978	2.490807	2.579434	2.263376	0.000000	4.999991	3606.000000		1
40552.539062	13539.038086	2.334390	11.878562	31725.152344	99998.000000	4483.657227	2866.696045	931.998352	479.453522	253.911972	904.842957	1288.891724	693.757935	2.971497	0.000000	4.608018	4.131588	0.368173	1.074764	4.501404	4.999991	3.651632	3.457382	2.969415	2.680747	2.404683	2.956573	3.110216	2.841208	0.472975	0.000000	3649.000000		1
6188.456055	3782.251953	2.932636	3.453787	6813.335938	90600.578125	566.455078	325.189514	62.387119	53.897587	18.058374	38.145847	44.131386	77.580696	0.325356	0.000000	3.791582	3.577750	0.467258	0.538296	3.833360	4.957131	2.753165	2.512136	1.795095	1.731569	1.256679	1.581447	1.644748	1.889754	0.000000	0.000000	3701.000000		1
25455.802734	6865.876465	3.808417	7.111102	22994.333984	99998.000000	3183.830811	1996.175049	448.529816	160.755295	136.504776	592.404724	703.773926	426.333038	2.437856	99998.000000	4.405787	3.836696	0.580745	0.851937	4.361621	4.999991	3.502950	3.300199	2.651791	2.206165	2.135148	2.772619	2.847433	2.629749	0.387008	4.999991	3758.000000		1
7036.462891	1592.939209	3.530881	3.737491	5428.515137	78959.257812	332.982117	195.786575	61.736450	24.145674	8.850330	0.305290	7.573662	46.342426	0.794606	0.000000	3.847354	3.202199	0.547883	0.572580	3.734681	4.897403	2.522421	2.291783	1.790542	1.382839	0.946959	0.000000	0.879306	1.665979	0.000000	0.000000	3777.000000		1
20368.214844	2494.029297	1.847160	3.669649	12106.736328	99998.000000	1432.005005	873.533752	211.350204	70.485016	61.403404	237.568146	355.934387	205.648376	1.201148	0.000000	4.308953	3.396902	0.266504	0.564625	4.083027	4.999991	3.155945	2.941280	2.325003	1.848097	1.788192	2.375788	2.551370	2.313125	0.079596	0.000000	3806.000000		1
12579.304688	4048.794678	3.049818	4.721204	10269.695312	99998.000000	1101.193848	682.301880	191.373749	93.193672	49.762291	194.744263	253.797867	161.757523	0.774155	0.000000	4.099657	3.607326	0.484274	0.674053	4.011558	4.999991	3.041864	2.833977	2.281882	1.969386	1.696900	2.289465	2.404488	2.208864	0.000000	0.000000	3833.000000		1
28900.162109	9760.757812	3.268763	9.997481	28988.525391	99998.000000	4079.709229	2596.082520	695.364563	265.232361	237.518814	880.345764	1238.071777	750.150269	4.755982	99998.000000	4.460900	3.989484	0.514383	0.999891	4.462226	4.999991	3.610629	3.414319	2.842212	2.423626	2.375698	2.944653	3.092746	2.875148	0.677240	4.999991	3897.000000		1
9291.973633	124.690979	1.356845	3.971855	3735.860107	57305.386719	0.000000	0.000000	0.000000	15.366270	0.000000	0.000000	0.000000	0.000000	0.449167	99998.000000	3.968108	2.095835	0.132530	0.598993	3.572391	4.758195	0.000000	0.000000	0.000000	1.186568	0.000000	0.000000	0.000000	0.000000	0.000000	4.999991	3984.000000		0
20029.400391	4912.827637	4.517677	6.482019	13757.468750	99998.000000	1664.102661	1012.508606	240.115311	141.235229	71.777100	286.861725	396.760010	199.314377	2.027732	0.000000	4.301668	3.691332	0.654915	0.811710	4.138538	4.999991	3.221180	3.005399	2.380420	2.149943	1.855986	2.457673	2.598528	2.299539	0.307011	0.000000	4013.000000		1
25401.492188	5400.120117	4.215471	5.199183	13164.996094	99998.000000	1567.655640	954.377075	187.870621	76.267029	60.666393	251.793442	367.023499	200.005127	1.418691	99998.000000	4.404859	3.732404	0.624846	0.715935	4.119421	4.999991	3.195251	2.979720	2.273859	1.882337	1.782948	2.401044	2.564694	2.301041	0.151888	4.999991	4122.000000		1
17591.968750	4703.756348	1.144067	4.073619	13142.641602	99998.000000	1636.472290	951.795959	200.865494	130.775192	73.738358	311.127655	437.610291	325.022980	2.580672	99998.000000	4.245315	3.672445	0.058451	0.609980	4.118683	4.999991	3.213909	2.978544	2.302905	2.116525	1.867693	2.492939	2.641088	2.511914	0.411733	4.999991	4148.000000		1
7519.098633	976.703308	2.642764	0.536571	0.000000	1159.078735	0.000000	0.000000	0.000000	0.000000	0.000000	0.000000	0.000000	0.000000	0.954428	0.000000	3.876166	2.989763	0.422058	0.000000	0.000000	3.064113	0.000000	0.000000	0.000000	0.000000	0.000000	0.000000	0.000000	0.000000	0.000000	0.000000	4173.000000		1
30168.105469	5098.659668	2.482410	6.685545	18199.488281	99998.000000	2459.327881	1506.030151	319.342743	126.895851	102.429466	435.843292	595.753662	364.596588	2.223270	0.000000	4.479548	3.707456	0.394873	0.825137	4.260059	4.999991	3.390816	3.177834	2.504257	2.103447	2.010425	2.639330	2.775067	2.561813	0.346992	0.000000	4212.000000		1
25728.574219	6080.617676	3.962604	7.647672	17429.597656	99998.000000	2257.956787	1351.858643	314.960754	156.299301	78.468819	386.167358	567.192078	392.106628	3.234086	99998.000000	4.410416	3.783948	0.597981	0.883529	4.241287	4.999991	3.353716	3.130931	2.498256	2.193957	1.894697	2.586776	2.753730	2.593404	0.509752	4.999991	4395.000000		1
16563.380859	4761.088867	2.155533	4.681116	12352.146484	99998.000000	1440.762817	901.327515	239.387558	132.021027	58.470772	207.810074	361.377167	130.155365	1.890909	0.000000	4.219149	3.677706	0.333555	0.670349	4.091743	4.999991	3.158592	2.954883	2.379102	2.120643	1.766939	2.317667	2.557961	2.114462	0.276671	0.000000	4524.000000		1
9903.876953	1492.868774	2.494745	2.997394	7853.931152	99998.000000	741.118042	433.909790	126.710823	72.066971	23.010859	108.812805	174.129471	97.137772	1.363437	99998.000000	3.995805	3.174022	0.397026	0.476744	3.895087	4.999991	2.869887	2.637399	2.102814	1.857736	1.361933	2.036680	2.240872	1.987388	0.134635	4.999991	4579.000000		1
14334.383789	4100.983887	3.654230	4.930898	11065.721680	99998.000000	1254.452637	768.979614	200.171646	74.345856	48.075485	177.598679	270.234192	138.885422	1.487019	0.000000	4.156379	3.612888	0.562796	0.692926	4.043980	4.999991	3.098454	2.885915	2.301403	1.871257	1.681924	2.249440	2.431740	2.142657	0.172317	0.000000	4618.000000		1
21885.820312	5275.132812	2.303553	9.300556	17967.896484	99998.000000	2459.688721	1491.622925	328.649445	139.644028	96.650543	385.559845	461.959473	386.065582	1.999934	99998.000000	4.340163	3.722233	0.362398	0.968509	4.254497	4.999991	3.390880	3.173659	2.516733	2.145022	1.985204	2.586092	2.664604	2.586661	0.301016	4.999991	4664.000000		1
24949.900391	4726.387695	2.722941	7.641505	21999.644531	99998.000000	3066.753418	1879.341431	391.144501	202.496796	103.718468	458.043121	627.053589	338.249146	1.730940	0.000000	4.397069	3.674529	0.435038	0.883179	4.342416	4.999991	3.486679	3.274006	2.592337	2.306418	2.015856	2.660906	2.797305	2.529237	0.238282	0.000000	4771.000000		1
15723.015625	6293.275391	4.076703	8.249002	19817.708984	99998.000000	2674.347656	1666.347534	479.635468	175.816284	139.940063	516.776001	688.694458	406.436768	1.750192	0.000000	4.196536	3.798877	0.610309	0.916401	4.297053	4.999991	3.427218	3.221766	2.680911	2.245059	2.145942	2.713302	2.838027	2.608993	0.243086	0.000000	4839.000000		1
31913.810547	6690.239258	2.926468	4.415914	16407.433594	99998.000000	2108.586426	1305.278809	330.357849	148.605377	103.490273	378.189728	477.464508	333.518677	2.474503	0.000000	4.503979	3.825442	0.466344	0.645021	4.215041	4.999991	3.323991	3.115703	2.518985	2.172035	2.014899	2.577710	2.678941	2.523120	0.393488	0.000000	4881.000000		1
7004.077148	2459.411133	3.037483	5.788177	6303.513672	76904.296875	432.355591	269.358398	34.892506	25.844814	0.410137	0.000000	0.000000	9.713777	0.630794	0.000000	3.845351	3.390831	0.482514	0.762542	3.799583	4.885951	2.635841	2.430331	1.542732	1.412373	0.000000	0.000000	0.000000	0.987388	0.000000	0.000000	4913.000000		1
20629.126953	4341.509277	2.593424	8.871917	17053.638672	99998.000000	2242.420898	1363.709473	303.840790	136.600372	96.595032	418.034698	531.920288	315.599060	1.354788	0.000000	4.314481	3.637641	0.413874	0.948017	4.231817	4.999991	3.350717	3.134722	2.482646	2.135452	1.984955	2.621212	2.725847	2.499136	0.131871	0.000000	4959.000000		1
4565.842285	596.490662	3.533965	2.978892	2191.440430	36893.152344	0.000000	0.000000	0.000000	0.000000	0.000000	0.000000	0.000000	0.000000	3.036430	34914.718750	3.659521	2.775604	0.548262	0.474055	3.340730	4.566946	0.000000	0.000000	0.000000	0.000000	0.000000	0.000000	0.000000	0.000000	0.482363	4.543008	5021.000000		1
13317.424805	2214.500732	3.675817	6.247655	7669.785645	99998.000000	712.571838	443.774689	110.021629	54.347813	32.946663	140.630829	189.273712	165.547424	0.771200	0.000000	4.124420	3.345276	0.565354	0.795717	3.884783	4.999991	2.852829	2.647162	2.041478	1.735182	1.517811	2.148081	2.277090	2.218922	0.000000	0.000000	5080.000000		1
9965.715820	589.635498	4.394328	4.277146	5747.142090	77341.601562	380.952759	242.196838	61.468166	41.741489	14.854369	15.730151	3.459955	47.415565	0.168264	99998.000000	3.998508	2.770584	0.642892	0.631154	3.759452	4.888413	2.580871	2.384168	1.788650	1.620568	1.171854	1.196733	0.539070	1.675921	0.000000	4.999991	5107.000000		1
25241.597656	8561.621094	3.022064	6.673211	16526.681641	99998.000000	2177.915283	1330.047363	306.221436	154.957870	87.454834	390.367401	546.068481	299.909027	5.313611	99998.000000	4.402117	3.932556	0.480304	0.824335	4.218185	4.999991	3.338041	3.123867	2.486036	2.190214	1.941784	2.591474	2.737247	2.476990	0.725390	4.999991	5150.000000		1
23766.669922	2825.851807	3.040566	2.411484	10872.313477	99998.000000	880.345764	733.353149	347.919739	252.928253	189.751694	266.052643	375.556213	264.421356	3.007460	99998.000000	4.375968	3.451149	0.482955	0.382284	4.036322	4.999991	2.944653	2.865313	2.541479	2.402997	2.278186	2.424968	2.574675	2.422297	0.478200	4.999991	5200.000000		1
17003.421875	3374.578369	3.191670	3.691235	10401.632812	99998.000000	1125.974731	676.344055	117.034050	61.699444	21.431984	129.140808	183.957352	110.404015	1.815536	0.000000	4.230536	3.528219	0.504018	0.567172	4.017101	4.999991	3.051529	2.830168	2.068312	1.790281	1.331062	2.111063	2.264717	2.042985	0.259005	0.000000	5235.000000		1
30097.679688	5522.670898	2.710606	5.458218	16416.703125	99998.000000	2064.470703	1310.123291	315.700836	107.613228	96.780060	336.682587	468.990417	196.754868	1.945966	99998.000000	4.478533	3.742149	0.433066	0.737051	4.215286	4.999991	3.314809	3.117312	2.499276	2.031866	1.985786	2.527221	2.671164	2.293926	0.289135	4.999991	5289.000000		1
16085.552734	4166.680176	1.677554	3.863925	10516.008789	99998.000000	1064.623779	698.287964	128.413055	39.709305	38.873611	161.883957	256.952545	177.620270	1.712415	0.000000	4.206436	3.619790	0.224676	0.587029	4.021851	4.999991	3.027196	2.844035	2.108609	1.598892	1.589655	2.209204	2.409853	2.249492	0.233609	0.000000	5316.000000		1
4706.562500	312.280975	1.921169	1.554204	2165.450684	37676.894531	0.000000	0.000000	0.000000	0.000000	0.000000	0.000000	0.000000	0.000000	0.332093	99998.000000	3.672704	2.494545	0.283566	0.191508	3.335548	4.576075	0.000000	0.000000	0.000000	0.000000	0.000000	0.000000	0.000000	0.000000	0.000000	4.999991	5351.000000		1
23022.669922	4542.840820	3.456871	5.088169	13896.782227	99998.000000	1688.226685	1042.655273	245.440933	121.801514	66.562500	271.779144	347.016205	260.976807	2.450985	99998.000000	4.362156	3.657327	0.538683	0.706562	4.142914	4.999991	3.227431	3.018141	2.389947	2.085653	1.823230	2.434216	2.540350	2.416602	0.389341	4.999991	5372.000000		1
18122.513672	3542.488037	2.315888	3.071404	9874.369141	99998.000000	960.433533	614.064880	150.378525	97.230286	42.173210	142.518066	245.243576	193.655716	3.009959	99998.000000	4.258218	3.549308	0.364717	0.487337	3.994509	4.999991	2.982467	2.788214	2.177186	1.987802	1.625037	2.153870	2.389598	2.287030	0.478561	4.999991	5435.000000		1
19629.484375	3117.743164	1.264333	5.970118	12386.786133	99998.000000	1341.488037	874.030212	237.580490	130.226288	76.994789	234.413483	283.796478	241.142197	1.817923	0.000000	4.292909	3.493840	0.101861	0.775983	4.092958	4.999991	3.127587	2.941526	2.375811	2.114699	1.886461	2.369982	2.453007	2.382273	0.259575	0.000000	5460.000000		1
20136.574219	4314.872070	2.503996	2.294302	10954.744141	99998.000000	1220.272461	716.938416	141.950668	54.671604	31.839603	123.035011	199.767685	84.719551	0.505351	99998.000000	4.303986	3.634968	0.398634	0.360651	4.039602	4.999991	3.086457	2.855482	2.152138	1.737762	1.502968	2.090029	2.300525	1.927984	0.000000	4.999991	5493.000000		1
20988.076172	4608.891113	2.815454	4.548515	14893.613281	99998.000000	1844.859009	1118.802002	346.038666	144.392990	83.026581	363.338440	449.757141	280.549286	2.534516	0.000000	4.321973	3.663596	0.449548	0.657870	4.173000	4.999991	3.265963	3.048753	2.539125	2.159546	1.919217	2.560311	2.652978	2.448009	0.403895	0.000000	5533.000000		1
10706.565430	1853.616821	0.940540	2.932636	9503.780273	99998.000000	974.319580	561.132507	118.838043	48.969772	36.826008	142.925125	219.084213	159.262772	1.925036	0.000000	4.029650	3.268020	0.000000	0.467258	3.977896	4.999991	2.988701	2.749065	2.074955	1.689928	1.566155	2.155109	2.340611	2.202114	0.284439	0.000000	5584.000000		1
32877.000000	6667.049316	6.201399	6.691713	26648.865234	99998.000000	3820.462402	2311.107910	516.322693	184.555603	132.542175	582.644653	777.462952	455.406525	2.683484	0.000000	4.516892	3.823934	0.792490	0.825537	4.425679	4.999991	3.582116	3.363820	2.712921	2.266127	2.122354	2.765404	2.890680	2.658399	0.428699	0.000000	5613.000000		1
39699.167969	14189.747070	2.331306	8.134903	23551.564453	99998.000000	3048.019775	2009.672485	719.349915	403.198853	223.617310	637.581482	879.272583	657.052185	2.929673	99998.000000	4.598782	4.151975	0.367599	0.910352	4.372020	4.999991	3.484018	3.303125	2.856940	2.605519	2.349505	2.804536	2.944124	2.817600	0.466819	4.999991	5697.000000		1
21366.619141	4701.572754	3.910181	3.867008	12390.301758	99998.000000	1450.559814	858.765747	159.201096	117.163567	50.416046	250.723373	277.018433	186.328751	2.963537	99998.000000	4.329736	3.672243	0.592197	0.587375	4.093082	4.999991	3.161536	2.933875	2.201946	2.068793	1.702569	2.399195	2.442509	2.270280	0.471810	4.999991	5731.000000		1
4673.146973	402.634521	2.611927	1.159486	3133.587402	53640.730469	0.000000	0.000000	27.099895	4.456003	9.605846	0.000000	0.000000	20.546951	0.710036	99998.000000	3.669610	2.604911	0.416961	0.064265	3.496042	4.729495	0.000000	0.000000	1.432968	0.648945	0.982536	0.000000	0.000000	1.312747	0.000000	4.999991	5767.000000		1
15664.048828	1857.687378	3.049818	3.836171	8902.695312	99998.000000	932.075439	561.012268	138.558548	74.496964	59.183113	241.052780	345.412659	192.610321	1.096205	0.000000	4.194904	3.268973	0.484274	0.583898	3.949522	4.999991	2.969451	2.748972	2.141633	1.872139	1.772198	2.382112	2.538338	2.284680	0.039892	0.000000	5828.000000		1
20205.593750	3330.968262	3.786831	6.374088	13065.168945	99998.000000	1609.060913	973.104614	227.283875	91.152237	65.970421	270.789276	381.899445	209.345779	1.505131	99998.000000	4.305471	3.522571	0.578276	0.804418	4.116115	4.999991	3.206573	2.988159	2.356569	1.959767	1.819349	2.432631	2.581949	2.320864	0.177574	4.999991	5878.000000		1
8209.958008	3150.594238	2.642764	4.958652	9069.439453	99998.000000	971.362305	559.384033	119.112495	51.766724	35.274887	146.801376	197.340775	124.219162	1.053661	0.000000	3.914341	3.498393	0.422058	0.695364	3.957580	4.999991	2.987381	2.747710	2.075957	1.714051	1.547466	2.166730	2.295217	2.094189	0.022701	0.000000	5910.000000		1
20356.134766	5400.332520	3.641896	9.220379	17337.691406	99998.000000	2239.993896	1399.135498	301.287445	88.716080	93.057983	376.576935	467.991272	274.061127	1.960118	99998.000000	4.308695	3.732420	0.561327	0.964749	4.238991	4.999991	3.350247	3.145860	2.478981	1.948002	1.968754	2.575854	2.670238	2.437847	0.292282	4.999991	5930.000000		1
15398.723633	3690.646240	3.250261	5.519892	10602.929688	99998.000000	1093.435181	722.112915	163.990143	129.282669	70.438759	237.916611	322.287689	227.789612	1.471474	99998.000000	4.187485	3.567102	0.511918	0.741931	4.025426	4.999991	3.038793	2.858605	2.214818	2.111540	1.847812	2.376425	2.508244	2.357534	0.167753	4.999991	5999.000000		1
8162.927734	903.109924	1.566539	0.000000	4768.181641	64879.019531	200.165482	115.119049	20.938585	28.052771	0.000000	0.000000	0.000000	0.000000	0.365615	0.000000	3.911846	2.955741	0.194941	0.000000	3.678353	4.812104	2.301389	2.061147	1.320947	1.447976	0.000000	0.000000	0.000000	0.000000	0.000000	0.000000	6019.000000		1
26650.244141	4139.339355	2.174036	5.908443	15554.329102	99998.000000	2027.302246	1231.978271	301.922699	111.119446	75.496094	287.833099	359.258636	266.977753	1.634462	99998.000000	4.425701	3.616931	0.337267	0.771473	4.191851	4.999991	3.306918	3.090603	2.479896	2.045790	1.877924	2.459141	2.555407	2.426475	0.213375	4.999991	6048.000000		1
13196.869141	2972.896729	3.481541	3.293433	9811.546875	99998.000000	1036.703613	644.489075	148.845901	86.686981	55.618313	205.417084	277.197266	192.548645	1.926975	0.000000	4.120471	3.473180	0.541772	0.517649	3.991737	4.999991	3.015655	2.809216	2.172737	1.937954	1.745218	2.312637	2.442789	2.284540	0.284876	0.000000	6083.000000		1
24333.150391	9568.274414	3.231758	6.087300	20171.531250	99998.000000	2761.041016	1692.787598	440.909882	135.777023	94.087952	495.063416	637.196045	376.012604	1.954084	99998.000000	4.386199	3.980834	0.509439	0.784425	4.304739	4.999991	3.441073	3.228602	2.644350	2.132826	1.973534	2.694661	2.804273	2.575202	0.290943	4.999991	6113.000000		1
2389.949951	428.759949	1.470943	0.222029	1751.760986	36036.351562	0.000000	0.000000	0.000000	0.000000	0.000000	0.000000	0.000000	0.000000	0.143414	99998.000000	3.378389	2.632214	0.167596	0.000000	3.243475	4.556741	0.000000	0.000000	0.000000	0.000000	0.000000	0.000000	0.000000	0.000000	0.000000	4.999991	6189.000000		1
38446.789062	10375.559570	2.636597	9.608930	28019.898438	99998.000000	3942.896240	2458.664795	716.750305	443.885681	298.922211	934.268005	1328.012085	705.713623	6.091936	0.000000	4.584860	4.016012	0.421044	0.982675	4.447466	4.999991	3.595815	3.390699	2.855368	2.647271	2.475558	2.970471	3.123202	2.848629	0.784755	0.000000	6239.000000		1
14579.038086	3578.367432	3.441453	7.462648	10768.237305	99998.000000	1140.752075	708.747986	142.875778	83.742012	52.987885	198.518768	279.870880	245.928162	4.093486	0.000000	4.163729	3.553685	0.536742	0.872893	4.032145	4.999991	3.057191	2.850492	2.154959	1.922943	1.724177	2.297801	2.446958	2.390808	0.612093	0.000000	6302.000000		1
13512.807617	4349.952637	3.142330	5.692582	13609.322266	99998.000000	1750.768066	1052.612671	265.072021	151.325226	46.293087	235.597641	261.223511	166.185760	2.252100	99998.000000	4.130745	3.638484	0.497252	0.755309	4.133836	4.999991	3.243229	3.022269	2.423364	2.179911	1.665516	2.372171	2.417012	2.220594	0.352588	4.999991	6346.000000		1
32638.916016	9845.246094	2.528666	8.261336	22956.478516	99998.000000	3244.851807	1989.258179	446.312592	190.797089	122.260994	493.185425	659.386597	346.569061	2.057542	0.000000	4.513736	3.993227	0.402891	0.917050	4.360905	4.999991	3.511195	3.298691	2.649639	2.280572	2.087288	2.693010	2.819140	2.539790	0.313349	0.000000	6419.000000		1
10732.480469	4068.327148	2.112361	4.307983	9265.704102	99998.000000	960.381104	600.773987	157.902847	73.260384	44.714211	175.933456	226.805908	138.262512	0.733887	0.000000	4.030700	3.609416	0.324768	0.634274	3.966878	4.999991	2.982444	2.778711	2.198390	1.864869	1.650446	2.245348	2.355654	2.140704	0.000000	0.000000	6476.000000		1
12129.664062	3743.177734	3.210172	4.878475	9105.602539	99998.000000	928.288635	571.934875	98.815323	80.787788	21.345640	97.982712	124.956177	73.183289	0.795161	99998.000000	4.083849	3.573241	0.506528	0.688284	3.959309	4.999991	2.967683	2.757347	1.994824	1.907346	1.329309	1.991149	2.096758	1.864412	0.000000	4.999991	6514.000000		1
22837.740234	9724.147461	2.232627	11.323488	27576.542969	99998.000000	3993.743896	2454.582031	588.346497	256.002747	177.740540	755.935364	1008.832825	706.792908	2.276508	99998.000000	4.358653	3.987852	0.348816	1.053980	4.440540	4.999991	3.601380	3.389977	2.769633	2.408245	2.249786	2.878485	3.003819	2.849292	0.357269	4.999991	6556.000000		1
15160.443359	2080.139160	2.852458	2.803118	8781.449219	99998.000000	854.621216	526.061157	93.412613	66.374390	32.588951	141.827316	212.451096	125.687027	1.199900	99998.000000	4.180712	3.318092	0.455219	0.447641	3.943566	4.999991	2.931774	2.721036	1.970406	1.822001	1.513070	2.151760	2.327259	2.099290	0.079145	4.999991	6582.000000		1
7029.444336	1228.604736	2.562587	2.100026	3085.302246	49059.515625	0.000000	0.000000	0.000000	6.833565	0.000000	0.000000	0.000000	0.000000	0.644562	0.000000	3.846921	3.089412	0.408679	0.322225	3.489298	4.690723	0.000000	0.000000	0.000000	0.834647	0.000000	0.000000	0.000000	0.000000	0.000000	0.000000	6602.000000		1
28739.800781	6410.901855	3.685068	8.504951	17535.119141	99998.000000	2294.511230	1409.990234	322.213684	158.926651	65.288918	310.125427	431.282440	270.832428	0.811047	99998.000000	4.458484	3.806919	0.566445	0.929672	4.243909	4.999991	3.360690	3.149216	2.508144	2.201197	1.814839	2.491537	2.634762	2.432701	0.000000	4.999991	6634.000000		1
10123.426758	2320.112549	2.470075	3.617226	6373.887695	84774.000000	433.104950	277.521057	62.639984	37.538353	25.601198	59.833782	101.325485	91.223160	0.591248	0.000000	4.005328	3.365509	0.392710	0.558376	3.804404	4.928263	2.636593	2.443296	1.796852	1.574475	1.408260	1.776946	2.005719	1.960105	0.000000	0.000000	6678.000000		1
18111.156250	4209.229492	2.075356	5.217686	11945.965820	99998.000000	1432.976440	879.494629	214.119400	67.339600	67.102158	255.139297	301.441620	173.506561	1.652230	0.000000	4.257946	3.624202	0.317093	0.717478	4.077221	4.999991	3.156239	2.944233	2.330656	1.828271	1.826736	2.406777	2.479203	2.239316	0.218070	0.000000	6717.000000		1
29576.970703	5649.714844	2.883296	6.303162	18138.507812	99998.000000	2421.919189	1490.666992	346.843506	157.138077	105.241837	462.866089	628.546143	340.148712	5.763896	0.000000	4.470953	3.752027	0.459889	0.799558	4.258602	4.999991	3.384160	3.173381	2.540133	2.196281	2.022188	2.665455	2.798337	2.531669	0.760716	0.000000	6787.000000		1
11648.021484	2354.194092	3.648063	1.628214	9251.241211	99998.000000	892.563538	560.099487	125.727112	39.869659	9.349895	77.654709	120.194885	94.245224	1.060654	99998.000000	4.066252	3.371842	0.562062	0.211711	3.966200	4.999991	2.950639	2.748265	2.099429	1.600643	0.970807	1.890168	2.079886	1.974259	0.025574	4.999991	6852.000000		1
12790.019531	1834.411377	1.874913	0.752432	6422.928223	86173.015625	455.708740	266.108154	51.103718	14.530577	8.054726	34.692062	46.706306	17.595814	0.002175	0.000000	4.106871	3.263497	0.272981	0.000000	3.807733	4.935371	2.658687	2.425058	1.708452	1.162283	0.906051	1.540230	1.669376	1.245409	0.000000	0.000000	6870.000000		1
9335.220703	2280.779541	2.698272	4.983322	6956.236328	83461.031250	533.104431	349.591125	51.649540	28.777451	2.867877	44.134468	46.431854	18.018286	0.667689	0.000000	3.970124	3.358083	0.431086	0.697519	3.842374	4.921484	2.726812	2.543561	1.713066	1.459052	0.457561	1.644778	1.666816	1.255713	0.000000	0.000000	6897.000000		1
10825.168945	2665.707031	2.944971	4.995657	6014.391602	81568.710938	409.233704	265.947784	54.184372	53.845161	37.285484	75.363495	118.168869	89.280403	1.928932	0.000000	4.034435	3.425812	0.469081	0.698593	3.779192	4.911524	2.611971	2.424796	1.733874	1.731147	1.571540	1.877161	2.072503	1.950756	0.285317	0.000000	6955.000000		1
30388.937500	10524.205078	2.568754	12.550817	33557.242188	99998.000000	5073.808105	3062.587402	723.935425	272.944794	204.273026	1007.346436	1297.779175	808.025879	5.204370	0.000000	4.482716	4.022189	0.409723	1.098672	4.525786	4.999991	3.705334	3.486089	2.859700	2.436075	2.310211	3.003179	3.113201	2.907425	0.716368	0.000000	7039.000000		1
15819.724609	3730.139648	3.031315	3.031315	9962.717773	99998.000000	1091.017578	653.092712	157.983017	74.197838	34.377518	125.455742	166.697662	90.970291	0.898845	0.000000	4.199199	3.571725	0.481631	0.481631	3.998378	4.999991	3.037832	2.814975	2.198610	1.870391	1.536275	2.098490	2.221930	1.958900	0.000000	0.000000	7077.000000		1
38830.054688	9993.583008	2.975808	10.207175	23183.480469	99998.000000	3244.663574	1994.469727	471.725677	280.672638	177.105286	592.540405	834.558411	495.100433	3.341012	99998.000000	4.589168	3.999721	0.473605	1.008906	4.365179	4.999991	3.511170	3.299827	2.673690	2.448200	2.248231	2.772718	2.921457	2.694693	0.523878	4.999991	7121.000000		1
21142.912109	3478.105713	2.655099	3.228674	11117.836914	99998.000000	1207.968262	718.847229	132.227631	64.064674	28.771282	120.105453	214.992096	150.597473	3.649863	0.000000	4.325165	3.541343	0.424081	0.509024	4.046021	4.999991	3.082056	2.856637	2.121322	1.806619	1.458959	2.079563	2.332422	2.177818	0.562277	0.000000	7276.000000		1
15443.370117	6994.955566	3.318103	7.074097	19386.888672	99998.000000	2550.242676	1573.968018	413.538605	134.864227	121.607239	505.329193	645.269226	419.561157	1.531632	0.000000	4.188742	3.844785	0.520890	0.849671	4.287508	4.999991	3.406581	3.196996	2.616516	2.129897	2.084960	2.703574	2.809741	2.622795	0.185154	0.000000	7359.000000		1
8692.917969	1139.376709	1.190323	1.289003	3023.497803	47246.230469	0.000000	0.000000	0.000000	0.000000	0.000000	0.000000	0.000000	0.000000	0.437334	99998.000000	3.939166	3.056667	0.075665	0.110254	3.480510	4.674367	0.000000	0.000000	0.000000	0.000000	0.000000	0.000000	0.000000	0.000000	0.000000	4.999991	7392.000000		1
6862.770996	1443.257568	1.298254	3.170084	3721.995605	53882.414062	0.000000	8.538873	6.722550	0.000000	0.000000	0.000000	0.000000	0.000000	0.760540	0.000000	3.836499	3.159344	0.113360	0.501071	3.570776	4.731447	0.000000	0.931401	0.827534	0.000000	0.000000	0.000000	0.000000	0.000000	0.000000	0.000000	7410.000000		1
5168.679199	1212.427368	3.586388	3.783747	2202.875000	43793.132812	0.000000	0.000000	0.000000	30.572186	0.000000	0.000000	0.000000	0.000000	0.852360	0.000000	3.713380	3.083656	0.554657	0.577922	3.342990	4.641406	0.000000	0.000000	0.000000	1.485327	0.000000	0.000000	0.000000	0.000000	0.000000	0.000000	7427.000000		1
20265.769531	5671.871582	1.955090	4.967903	14512.182617	99998.000000	1779.644165	1110.152100	231.693634	94.451836	55.491879	295.841553	397.697449	232.153107	1.076281	0.000000	4.306763	3.753726	0.291167	0.696173	4.161733	4.999991	3.250333	3.045382	2.364914	1.975210	1.744229	2.471059	2.599553	2.365774	0.031926	0.000000	7444.000000		1
9472.461914	2742.168457	2.796951	3.324270	6722.455078	93341.796875	529.684570	325.399200	94.097206	45.223030	18.570274	78.095680	116.053421	48.476372	0.214588	99998.000000	3.976463	3.438094	0.446685	0.521696	3.827528	4.970076	2.724017	2.512416	1.973577	1.655360	1.268818	1.892627	2.064658	1.685530	0.000000	4.999991	7476.000000		1
18127.513672	8938.321289	3.074487	5.044997	12534.858398	99998.000000	1460.017700	906.514343	222.800125	93.391029	59.340385	265.910797	371.393158	286.846283	2.032380	99998.000000	4.258338	3.951256	0.487773	0.702861	4.098119	4.999991	3.164358	2.957375	2.347915	1.970305	1.773350	2.424736	2.569834	2.457649	0.308005	4.999991	7498.000000		1
9823.314453	1132.743530	1.933504	1.301338	4445.286621	70928.164062	129.470764	70.645370	2.948054	10.096161	0.000000	0.000000	7.518155	38.272282	0.007579	99998.000000	3.992258	3.054132	0.286345	0.114390	3.647900	4.850819	2.112172	1.849084	0.469535	1.004156	0.000000	0.000000	0.876111	1.582884	0.000000	4.999991	7559.000000		1
22029.570312	6142.551758	3.450704	5.433547	17861.958984	99998.000000	2358.242920	1401.528442	296.535400	127.426254	56.395412	307.528931	399.128296	209.163834	1.253250	99998.000000	4.343006	3.788349	0.537908	0.735083	4.251929	4.999991	3.372589	3.146602	2.472077	2.105259	1.751244	2.487886	2.601113	2.320487	0.098038	4.999991	7732.000000		1
12378.842773	2834.005371	3.003561	3.237926	9543.730469	99998.000000	921.840515	531.334351	113.512421	53.860580	20.617878	103.588951	144.090775	88.521805	2.724307	99998.000000	4.092680	3.452401	0.477637	0.510267	3.979718	4.999991	2.964656	2.725368	2.055043	1.731271	1.314244	2.015313	2.158636	1.947050	0.435256	4.999991	7756.000000		1
33281.792969	8986.514648	3.722073	5.023410	20973.474609	99998.000000	2812.030518	1700.469116	368.907654	125.613014	87.090950	480.474243	610.848572	371.590515	2.870115	0.000000	4.522207	3.953591	0.570785	0.700999	4.321671	4.999991	3.449020	3.230569	2.566918	2.099035	1.939973	2.681670	2.785933	2.570065	0.457899	0.000000	7852.000000		1
20052.769531	5424.903809	4.052033	7.573662	13369.835938	99998.000000	1725.166748	1050.811768	253.797867	97.896370	70.463432	316.545776	436.965790	260.810303	0.681110	99998.000000	4.302175	3.734392	0.607673	0.879306	4.126126	4.999991	3.236831	3.021525	2.404488	1.990767	1.847964	2.500437	2.640447	2.416325	0.000000	4.999991	8024.000000		1
34369.824219	9166.724609	3.028231	11.311153	25488.431641	99998.000000	3695.056152	2277.288574	491.165588	229.007690	149.114182	761.692749	1062.088989	460.118500	3.566987	0.000000	4.536177	3.962214	0.481189	1.053507	4.406343	4.999991	3.567621	3.357418	2.691228	2.359850	2.173519	2.881780	3.026161	2.662870	0.552302	0.000000	8071.000000		1
17785.867188	3497.348389	2.682853	5.519892	9627.083984	99998.000000	1027.942749	629.391052	187.093521	71.835693	60.601635	226.408096	273.691071	188.650803	0.094071	0.000000	4.250075	3.543739	0.428597	0.741931	3.983495	4.999991	3.011969	2.798921	2.272059	1.856340	1.782484	2.354892	2.437261	2.275659	0.000000	0.000000	8175.000000		1
7264.804199	860.529663	1.492530	1.763899	5034.197266	78025.265625	278.159393	146.409744	53.018719	71.820274	12.223941	29.320189	77.222984	41.285095	0.560299	0.000000	3.861224	2.934766	0.173923	0.246474	3.701930	4.892235	2.444294	2.165570	1.724429	1.856247	1.087211	1.467167	1.887747	1.615793	0.000000	0.000000	8199.000000		1
15892.275391	3367.479736	2.833956	6.457349	12612.355469	99998.000000	1512.234619	928.134460	210.196884	113.589516	83.865356	295.594849	430.468353	313.943115	0.630088	0.000000	4.201186	3.527305	0.452393	0.810054	4.100796	4.999991	3.179619	2.967611	2.322626	2.055338	1.923583	2.470697	2.633941	2.496851	0.000000	0.000000	8234.000000		1
21538.378906	3356.446045	1.572707	4.496091	12000.360352	99998.000000	1362.725708	853.208862	198.062378	91.142982	55.350025	187.707184	256.733582	152.231842	1.384994	0.000000	4.333213	3.525880	0.196648	0.652835	4.079194	4.999991	3.134408	2.931055	2.296802	1.959723	1.743118	2.273481	2.409483	2.182506	0.141448	0.000000	8270.000000		1
20113.294922	6173.947266	4.314150	5.908443	16038.911133	99998.000000	2039.319580	1281.632690	397.456909	147.035751	98.284920	496.963013	649.271973	436.577240	2.147342	0.000000	4.303483	3.790563	0.634895	0.771473	4.205175	4.999991	3.309485	3.107764	2.599290	2.167423	1.992487	2.696324	2.812427	2.640061	0.331901	0.000000	8315.000000		1
15605.617188	1323.879883	4.912396	4.678032	7887.250977	99998.000000	736.362915	463.078888	124.595383	51.153057	34.719814	99.447495	105.315849	30.806551	0.760246	0.000000	4.193281	3.121849	0.691293	0.670063	3.896926	4.999991	2.867092	2.665655	2.095502	1.708872	1.540577	1.997594	2.022494	1.488643	0.000000	0.000000	8421.000000		1
13398.810547	2168.124268	2.531749	6.747221	7528.954102	98017.804688	668.338684	419.030762	91.886162	65.421516	30.957653	106.574013	126.124916	82.295738	0.431715	99998.000000	4.127066	3.336084	0.403421	0.829125	3.876735	4.991305	2.824997	2.622246	1.963250	1.815721	1.490768	2.027651	2.100801	1.915377	0.000000	4.999991	8445.000000		1
7168.684082	1873.161621	1.810155	3.540132	5752.335449	82216.531250	392.004883	238.508698	39.175816	37.658619	20.747395	79.591293	98.494614	55.004646	0.440361	0.000000	3.855439	3.272575	0.257716	0.549019	3.759844	4.914959	2.593292	2.377504	1.593018	1.575864	1.316964	1.900866	1.993412	1.740399	0.000000	0.000000	8484.000000		1
10047.271484	4085.333984	2.772281	4.212387	8339.804688	99998.000000	791.225708	497.024689	156.579926	56.703789	33.973549	110.619873	182.662186	76.883774	0.453499	0.000000	4.002048	3.611228	0.442837	0.624528	3.921156	4.999991	2.898300	2.696378	2.194736	1.753612	1.531141	2.043833	2.261649	1.885835	0.000000	0.000000	8514.000000		1
30420.771484	5329.045898	1.637465	5.051164	15868.164062	99998.000000	1952.941040	1259.756592	293.010681	168.945709	90.162354	344.361115	488.316193	338.008606	2.940865	0.000000	4.483170	3.726650	0.214172	0.703391	4.200527	4.999991	3.290689	3.100287	2.466883	2.227747	1.955025	2.537014	2.688701	2.528928	0.468475	0.000000	8540.000000		1
9353.368164	767.446960	2.281967	0.814107	4700.117188	66930.171875	202.219254	109.876694	23.596769	16.966730	0.000000	0.000000	0.000000	20.574705	1.383669	99998.000000	3.970968	2.885048	0.358309	0.000000	3.672109	4.825622	2.305823	2.040905	1.372853	1.229598	0.000000	0.000000	0.000000	1.313334	0.141032	4.999991	8581.000000		1
7411.371582	1275.215454	2.402232	6.845900	7679.212402	96350.328125	635.607910	411.370758	85.885208	17.207262	40.594337	128.058426	163.635513	155.990921	1.572199	0.000000	3.869899	3.105584	0.380615	0.835431	3.885317	4.983853	2.803189	2.614233	1.933918	1.235712	1.608465	2.107408	2.213878	2.193099	0.196507	0.000000	8605.000000		1
23366.236328	7976.484863	3.648063	7.373219	17853.259766	99998.000000	2366.655273	1435.027100	362.641510	150.276764	86.671562	380.366852	481.852692	264.412109	2.149837	0.000000	4.368589	3.901812	0.562062	0.867657	4.251718	4.999991	3.374135	3.156860	2.559478	2.176892	1.937877	2.580203	2.682914	2.422281	0.332406	0.000000	8635.000000		1
24129.556641	4119.082520	2.297385	4.789046	14282.743164	99998.000000	1719.017822	1056.686279	219.478943	135.823273	78.317711	350.756775	461.885468	253.276718	3.434462	0.000000	4.382549	3.614800	0.361234	0.680249	4.154812	4.999991	3.235280	3.023946	2.341393	2.132974	1.893860	2.545006	2.664534	2.403595	0.535859	0.000000	8708.000000		1
13295.693359	3384.961426	3.049818	5.618572	8902.818359	99998.000000	915.253662	562.165588	168.261124	105.359016	61.890636	171.363358	246.958130	150.338425	1.035957	99998.000000	4.123711	3.529554	0.484274	0.749626	3.949528	4.999991	2.961541	2.749864	2.225984	2.022672	1.791625	2.233918	2.392623	2.177070	0.015342	4.999991	8744.000000		1
6830.348633	1057.130371	1.711475	2.241878	5192.411621	80247.515625	280.580139	176.704391	86.838081	57.018330	20.972507	60.817497	78.909790	68.480583	0.143428	99998.000000	3.834443	3.024128	0.233371	0.350612	3.715369	4.904432	2.448057	2.247247	1.938710	1.756014	1.321650	1.784029	1.897131	1.835567	0.000000	4.999991	8765.000000		1
35141.031250	10141.232422	2.513247	7.330047	23401.388672	99998.000000	3381.427490	2034.490479	509.051270	237.728500	150.862671	688.398438	878.504761	546.531006	8.884109	0.000000	4.545815	4.006091	0.400235	0.865107	4.369242	4.999991	3.529100	3.308456	2.706762	2.376081	2.178582	2.837840	2.943744	2.737615	0.948614	0.000000	8798.000000		1
5395.666992	65.711388	3.361275	4.946317	2707.257324	41965.117188	0.000000	0.000000	11.579439	0.000000	7.515071	0.000000	0.000000	0.000000	0.087215	99998.000000	3.732045	1.817641	0.526504	0.694282	3.432529	4.622889	0.000000	0.000000	1.063688	0.000000	0.875933	0.000000	0.000000	0.000000	0.000000	4.999991	8874.000000		0
19597.601562	10914.643555	4.122959	10.164003	24439.070312	99998.000000	3393.876465	2131.258301	560.253662	168.714432	143.375351	595.664246	773.114868	483.974304	0.735463	0.000000	4.292203	4.038010	0.615209	1.007065	4.388085	4.999991	3.530696	3.328636	2.748385	2.227152	2.156475	2.775002	2.888244	2.684822	0.000000	0.000000	8918.000000		1
13690.883789	2755.579590	2.960389	3.904013	10009.063477	99998.000000	1015.006470	644.896118	161.035919	109.204437	28.771282	117.077225	161.008163	146.835312	0.131502	0.000000	4.136432	3.440213	0.471349	0.591511	4.000393	4.999991	3.006469	2.809490	2.206923	2.038240	1.458959	2.068472	2.206848	2.166831	0.000000	0.000000	9008.000000		1
26404.441406	10859.370117	2.315888	6.309330	20383.839844	99998.000000	2824.969971	1725.894531	365.293518	143.415436	113.691277	430.745880	596.518433	290.855164	1.245672	0.000000	4.421677	4.035805	0.364717	0.799983	4.309286	4.999991	3.451014	3.237014	2.562642	2.156596	2.055727	2.634221	2.775624	2.463677	0.095404	0.000000	9072.000000		1
11711.025391	878.483154	2.137031	4.052033	6480.622070	93069.539062	551.717896	311.260254	110.465691	88.861015	12.362709	69.038742	82.271065	51.288742	0.879208	99998.000000	4.068595	2.943733	0.329811	0.607673	3.811617	4.968808	2.741717	2.493124	2.043227	1.948711	1.092114	1.839093	1.915247	1.710022	0.000000	4.999991	9110.000000		1
11213.136719	6010.592285	2.211041	5.902276	18591.302734	99998.000000	2333.992432	1544.632446	534.504456	263.237183	174.120224	602.840088	782.477112	460.263428	1.662131	0.000000	4.049727	3.778917	0.344597	0.771020	4.269310	4.999991	3.368099	3.188825	2.727951	2.420347	2.240849	2.780202	2.893472	2.663007	0.220665	0.000000	9127.000000		1
11946.953125	2054.226318	3.123827	1.381515	9608.575195	99998.000000	992.849792	613.559143	159.527969	88.941193	22.230673	139.421997	183.531799	198.352249	0.992734	99998.000000	4.077257	3.312648	0.494687	0.140356	3.982659	4.999991	2.996884	2.787856	2.202837	1.949103	1.346953	2.144331	2.263711	2.297437	0.000000	4.999991	9163.000000		1
18300.373047	4008.095703	3.518546	6.398758	14527.181641	99998.000000	1844.424194	1131.312744	311.139984	147.220764	100.896851	387.333008	469.863098	369.919128	2.567768	99998.000000	4.262460	3.602938	0.546363	0.806096	4.162181	4.999991	3.265861	3.053583	2.492956	2.167969	2.003878	2.588084	2.671971	2.568107	0.409556	4.999991	9211.000000		1
26103.478516	6811.300293	3.173167	6.790393	17177.146484	99998.000000	2278.719482	1380.262939	305.894562	171.434296	96.906487	443.682159	605.760376	333.450836	7.539241	0.000000	4.416698	3.833230	0.501493	0.831895	4.234951	4.999991	3.357691	3.139962	2.485572	2.234098	1.986353	2.647072	2.782301	2.523032	0.877328	0.000000	9266.000000		1
22300.257812	4386.282227	2.815454	4.283313	12725.439453	99998.000000	1550.266357	942.523193	198.130219	73.843208	78.678513	228.856583	284.635254	225.045090	2.045418	0.000000	4.348310	3.642097	0.449548	0.631780	4.104673	4.999991	3.190406	2.974292	2.296951	1.868311	1.895856	2.359563	2.454289	2.352270	0.310782	0.000000	9441.000000		1
29631.009766	6931.473633	3.607974	7.740184	17094.001953	99998.000000	2237.551514	1369.408203	344.151398	179.297821	88.009903	396.460876	553.225830	349.085388	3.114379	99998.000000	4.471746	3.840826	0.557263	0.888751	4.232844	4.999991	3.349773	3.136533	2.536750	2.253575	1.944532	2.598200	2.742903	2.542932	0.493371	4.999991	9616.000000		1
12519.233398	4650.827148	2.837040	5.442799	12381.248047	99998.000000	1510.532471	873.672546	176.158569	68.693367	47.770199	205.145721	267.375580	213.366974	1.523012	0.000000	4.097578	3.667530	0.452865	0.735822	4.092764	4.999991	3.179130	2.941349	2.245904	1.836915	1.679157	2.312063	2.427122	2.329127	0.182703	0.000000	9674.000000		1
19834.841797	4286.578613	4.073619	8.221248	13116.664062	99998.000000	1537.752563	914.966858	223.891769	83.310287	93.326271	401.496613	524.106079	369.845123	1.841462	99998.000000	4.297429	3.632111	0.609980	0.914938	4.117824	4.999991	3.186887	2.961405	2.350038	1.920699	1.970004	2.603682	2.719419	2.568020	0.265163	4.999991	9814.000000		1
17496.730469	4555.502441	3.055985	8.304508	14531.989258	99998.000000	1709.859131	1146.694458	441.674652	214.671387	149.333130	512.156555	702.105652	359.514587	1.127726	0.000000	4.242957	3.658536	0.485151	0.919314	4.162325	4.999991	3.232960	3.059448	2.645103	2.331774	2.174156	2.709403	2.846402	2.555717	0.052204	0.000000	9875.000000		1
36033.359375	12570.537109	3.129995	9.951225	26570.177734	99998.000000	3692.952881	2364.425781	676.606201	302.915649	212.703964	659.050476	904.645630	508.668884	1.876159	0.000000	4.556705	4.099354	0.495544	0.997877	4.424395	4.999991	3.567374	3.373726	2.830336	2.481322	2.327775	2.818919	2.956479	2.706435	0.273270	0.000000	9964.000000		1
34800.230469	7422.469727	3.441453	10.244180	20541.773438	99998.000000	2747.213379	1741.353394	405.261871	200.745224	117.940674	492.466919	681.028259	462.866089	2.161192	0.000000	4.541582	3.870548	0.536742	1.010477	4.312638	4.999991	3.438892	3.240887	2.607736	2.302645	2.071664	2.692377	2.833165	2.665455	0.334693	0.000000	9988.000000		1
14219.659180	2460.422607	4.523845	5.069666	7299.086426	99998.000000	476.212524	381.575653	186.612457	145.607971	91.540787	172.479675	197.356201	236.143463	1.013743	99998.000000	4.152889	3.391010	0.655508	0.704979	3.863269	4.999991	2.677801	2.581581	2.270941	2.163185	1.961615	2.236738	2.295251	2.373176	0.005928	4.999991	10049.000000		1
8290.927734	3768.273193	3.888595	4.896977	9125.103516	99998.000000	943.642578	557.845276	128.058426	49.777710	35.641853	125.236801	197.689240	119.285179	1.086924	99998.000000	3.918603	3.576142	0.589793	0.689928	3.960238	4.999991	2.974808	2.746514	2.107408	1.697035	1.551960	2.097732	2.295983	2.076586	0.036199	4.999991	10093.000000		1
5078.566406	1351.115479	2.374479	4.826051	6564.440918	88643.523438	473.597504	290.784241	76.846771	39.508862	27.013552	68.995567	77.663963	95.182678	0.448917	0.000000	3.705741	3.130692	0.375568	0.683592	3.817198	4.947647	2.675409	2.463571	1.885626	1.596694	1.431582	1.838821	1.890220	1.978558	0.000000	0.000000	10122.000000		1
22358.845703	3444.782959	4.079786	7.089515	12907.750000	99998.000000	1555.166504	931.418640	226.466690	114.073662	51.276409	229.954391	255.136215	154.482971	0.299123	0.000000	4.349449	3.537162	0.610637	0.850617	4.110850	4.999991	3.191777	2.969145	2.355004	2.057185	1.709918	2.361642	2.406772	2.188881	0.000000	0.000000	10147.000000		1
9458.002930	2591.274902	3.401364	5.535311	6344.120117	85196.109375	407.731934	272.115265	71.770935	85.351723	22.295431	55.383949	75.230888	91.284836	0.059241	99998.000000	3.975800	3.413513	0.531653	0.743142	3.802372	4.930420	2.610375	2.434753	1.855949	1.931212	1.348216	1.743384	1.876396	1.960399	0.000000	4.999991	10197.000000		1
29190.203125	8184.477051	3.385945	9.029187	18613.527344	99998.000000	2489.961670	1517.501709	360.199188	162.392761	99.438240	461.996490	669.670898	375.904663	3.217966	0.000000	4.465237	3.912991	0.529680	0.955649	4.269829	4.999991	3.396193	3.181129	2.556543	2.210567	1.997553	2.664639	2.825861	2.575078	0.507581	0.000000	10241.000000		1
20463.257812	5670.582520	2.624262	5.633991	15524.478516	99998.000000	1994.488159	1215.116455	275.649231	90.331963	78.182030	344.407349	417.297699	263.388306	5.025138	0.000000	4.310975	3.753628	0.419007	0.750816	4.191017	4.999991	3.299831	3.084618	2.440357	1.955841	1.893107	2.537072	2.620446	2.420597	0.701148	0.000000	10272.000000		1
16523.992188	2571.832031	4.283313	4.748958	8681.630859	99998.000000	863.564026	524.984924	129.794571	78.530495	47.282967	131.126740	216.105331	142.459473	1.763641	0.000000	4.218115	3.410243	0.631780	0.676598	3.938601	4.999991	2.936295	2.720147	2.113256	1.895038	1.674705	2.117691	2.334666	2.153691	0.246410	0.000000	10367.000000		1
36494.593750	9866.208984	4.209303	8.825661	27515.845703	99998.000000	4024.914307	2427.217041	567.395569	206.545731	157.498871	733.047852	950.445312	582.508972	3.309547	0.000000	4.562229	3.994150	0.624210	0.945747	4.439583	4.999991	3.604757	3.385109	2.753886	2.315016	2.197278	2.865132	2.977927	2.765303	0.519769	0.000000	10482.000000		1
27471.533203	4860.040039	3.241009	4.144545	19605.458984	99998.000000	2171.167969	1673.384644	1576.237671	1305.778320	800.994995	762.904602	1182.077271	1102.282471	2.794493	99998.000000	4.438883	3.686640	0.510680	0.617477	4.292377	4.999991	3.336694	3.223596	3.197622	3.115870	2.903630	2.882470	3.072646	3.042293	0.446303	4.999991	10693.000000		1
14464.510742	3763.789551	3.096074	4.977154	10372.149414	99998.000000	1137.757690	704.332092	170.271713	87.118706	45.216862	193.698883	290.845917	189.733200	1.109213	0.000000	4.160304	3.575625	0.490811	0.696981	4.015869	4.999991	3.056050	2.847777	2.231143	1.940111	1.655300	2.287127	2.463663	2.278143	0.045015	0.000000	10776.000000		1
21520.160156	5023.798828	3.759078	10.398367	18221.580078	99998.000000	2470.938232	1508.700684	436.053009	218.905365	138.808334	520.612183	632.656738	397.228729	3.599549	0.000000	4.332846	3.701032	0.575081	1.016965	4.260586	4.999991	3.392862	3.178603	2.639539	2.340256	2.142416	2.716514	2.801168	2.599041	0.556248	0.000000	10820.000000		1
10708.289062	4026.255859	2.115445	3.271847	11386.085938	99998.000000	1329.433716	801.497620	240.611801	107.113663	42.928726	215.852463	276.716217	229.112534	2.615604	99998.000000	4.029720	3.604901	0.325402	0.514793	4.056375	4.999991	3.123667	2.903902	2.381317	2.029845	1.632748	2.334157	2.442035	2.360049	0.417572	4.999991	10869.000000		1
22584.794922	4094.976807	2.544085	5.075834	11905.782227	99998.000000	1479.836914	869.571167	231.076874	73.158615	64.070839	237.312195	314.051025	177.799118	0.320561	99998.000000	4.353816	3.612252	0.405532	0.705507	4.075758	4.999991	3.170214	2.939305	2.363756	1.864265	1.806660	2.375320	2.497000	2.249930	0.000000	4.999991	10914.000000		1
5686.143066	1119.027100	2.100026	3.666565	4958.386719	67140.625000	238.675217	153.749054	36.980194	22.542130	15.967599	21.003345	13.623958	62.365532	0.504653	99998.000000	3.754818	3.048841	0.322225	0.564259	3.695340	4.826985	2.377807	2.186812	1.567969	1.352995	1.203240	1.322289	1.134303	1.794945	0.000000	4.999991	10933.000000		1
18517.052734	5054.661133	2.275799	5.044997	13905.092773	99998.000000	1793.511719	1060.103027	303.529327	114.637985	89.234146	380.823242	513.285217	299.313843	2.373072	99998.000000	4.267572	3.703692	0.357134	0.702861	4.143174	4.999991	3.253704	3.025348	2.482201	2.059329	1.950531	2.580724	2.710359	2.476127	0.375311	4.999991	10975.000000		1
16254.945312	2196.238770	2.426902	2.759946	11001.268555	99998.000000	1267.200806	755.389587	143.042313	66.855453	45.081177	207.683640	250.482849	155.010300	1.999809	99998.000000	4.210986	3.341680	0.385052	0.440901	4.041443	4.999991	3.102845	2.878171	2.155464	1.825137	1.653995	2.317402	2.398778	2.190361	0.300988	4.999991	11000.000000		1
24935.335938	8826.295898	2.513247	5.347203	20551.339844	99998.000000	2809.637451	1721.099365	340.284393	108.091209	104.057678	526.702576	674.734375	375.543884	4.844263	0.000000	4.396815	3.945778	0.400235	0.728127	4.312840	4.999991	3.448650	3.235806	2.531842	2.033790	2.017274	2.721565	2.829133	2.574661	0.685228	0.000000	11056.000000		1
27577.449219	6787.013184	4.104456	8.097898	17270.019531	99998.000000	2325.780518	1419.401733	333.768463	96.644371	78.548996	377.498962	466.298309	322.707092	1.845597	99998.000000	4.440554	3.831679	0.613256	0.908372	4.237293	4.999991	3.366569	3.152105	2.523445	1.985177	1.895141	2.576916	2.668664	2.508809	0.266137	4.999991	11174.000000		1
31090.476562	8543.541016	3.595639	7.138855	18065.712891	99998.000000	2102.770508	1490.457275	606.969238	345.625427	199.339035	454.317993	677.972290	453.833832	1.166642	0.000000	4.492627	3.931638	0.555776	0.853629	4.256855	4.999991	3.322792	3.173320	2.783167	2.538606	2.299592	2.657360	2.831212	2.656897	0.066937	0.000000	11205.000000		1
13935.033203	2835.614990	3.160832	6.028709	7377.459473	99998.000000	651.843811	405.147766	128.058426	43.092167	51.640289	177.857712	235.005569	139.523758	0.761510	0.000000	4.144108	3.452647	0.499801	0.780224	3.867907	4.999991	2.814144	2.607614	2.107408	1.634398	1.712989	2.250073	2.371078	2.144648	0.000000	0.000000	11359.000000		1
15352.467773	3499.130615	3.382861	5.408878	9186.849609	99998.000000	997.438354	586.089233	182.017685	94.889725	46.993095	188.672394	286.133942	189.711609	0.589884	0.000000	4.186178	3.543960	0.529284	0.733107	3.963167	4.999991	2.998886	2.767964	2.260113	1.977219	1.672034	2.275708	2.456569	2.278094	0.000000	0.000000	11404.000000		1
26142.281250	6781.563965	1.844076	8.535789	16245.012695	99998.000000	2099.727051	1298.321899	309.360657	112.223419	96.983582	362.709351	503.923004	306.761078	2.547940	99998.000000	4.417344	3.831330	0.265779	0.931244	4.210720	4.999991	3.322163	3.113382	2.490465	2.050083	1.986698	2.559559	2.702364	2.486800	0.406189	4.999991	11444.000000		1
20621.470703	4157.607422	2.981975	6.198315	14371.468750	99998.000000	1836.064209	1114.617432	236.063278	137.843124	68.440498	286.769196	373.200226	294.521729	4.378705	0.000000	4.314320	3.618844	0.474504	0.792274	4.157501	4.999991	3.263888	3.047126	2.373029	2.139385	1.835313	2.457532	2.571942	2.469117	0.641346	0.000000	11499.000000		1
12222.836914	3756.191162	1.837908	2.726025	7536.414062	99998.000000	695.235046	404.672882	104.800865	25.493269	24.176512	89.067627	129.865494	46.360928	1.255506	99998.000000	4.087172	3.574748	0.264324	0.435530	3.877165	4.999991	2.842132	2.607104	2.020365	1.406425	1.383394	1.949720	2.113494	1.666152	0.098819	4.999991	11586.000000		1
21878.220703	5408.004883	2.944971	5.976286	12451.550781	99998.000000	1502.002808	914.226746	261.134094	105.540962	61.677860	274.782715	411.268982	269.586609	2.514366	0.000000	4.340012	3.733037	0.469081	0.776431	4.095223	4.999991	3.176671	2.961054	2.416864	2.023421	1.790129	2.438989	2.614126	2.430698	0.400428	0.000000	11582.000000		1
10582.795898	2621.264404	3.469206	3.379778	9087.065430	99998.000000	874.258423	529.447083	118.961388	30.047951	12.911614	78.746353	119.562721	70.466515	1.484254	99998.000000	4.024601	3.418511	0.540230	0.528888	3.958424	4.999991	2.941640	2.723823	2.075406	1.477815	1.110981	1.896230	2.077596	1.847983	0.171508	4.999991	11673.000000		1
3265.022461	577.750793	2.969640	0.000000	1527.906250	30881.238281	0.000000	0.000000	0.000000	16.275972	0.000000	0.000000	0.000000	0.000000	1.163475	99998.000000	3.513886	2.761740	0.472704	0.000000	3.184097	4.489695	0.000000	0.000000	0.000000	1.211547	0.000000	0.000000	0.000000	0.000000	0.065757	4.999991	11692.000000		1
4886.301270	860.838013	2.957305	3.188586	2143.867676	31615.210938	0.000000	0.000000	0.000000	13.337170	3.068320	0.000000	0.000000	0.000000	1.093699	0.000000	3.688980	2.934922	0.470896	0.503598	3.331198	4.499896	0.000000	0.000000	0.000000	1.125064	0.486901	0.000000	0.000000	0.000000	0.038898	0.000000	11733.000000		1
15179.451172	3170.126709	2.735276	4.761292	10262.463867	99998.000000	1131.198608	699.586243	143.995178	97.927208	40.548080	153.280319	244.336960	108.485931	0.154215	0.000000	4.181256	3.501077	0.437001	0.677725	4.011251	4.999991	3.053539	2.844841	2.158348	1.990903	1.607970	2.185486	2.387989	2.035373	0.000000	0.000000	11760.000000		1
28098.109375	7011.145020	3.194753	7.169693	19062.433594	99998.000000	2571.615967	1586.639038	381.507812	107.116753	89.792305	394.601379	521.685364	388.696014	2.551456	0.000000	4.448677	3.845789	0.504437	0.855501	4.280179	4.999991	3.410206	3.200478	2.581503	2.029857	1.953239	2.596159	2.717409	2.589610	0.406788	0.000000	11859.000000		1
28684.751953	6159.469238	3.037483	9.063108	17105.564453	99998.000000	2232.540527	1357.649902	311.281830	93.091904	107.418953	443.558807	636.866089	354.007050	1.250965	99998.000000	4.457651	3.789543	0.482514	0.957277	4.233138	4.999991	3.348799	3.132788	2.493154	1.968912	2.031081	2.646951	2.804048	2.549012	0.097245	4.999991	11975.000000		1
10844.624023	1277.503540	2.482410	4.015028	7283.716797	99089.445312	643.181580	410.815674	79.255173	82.193970	42.509338	110.157318	170.783615	157.415619	0.165100	0.000000	4.035214	3.106362	0.394873	0.603689	3.862353	4.996027	2.808334	2.613647	1.899028	1.914840	1.628484	2.042013	2.232446	2.197048	0.000000	0.000000	12063.000000		1
14537.164062	2301.967773	3.648063	5.877606	7264.313965	99998.000000	657.249573	393.620758	125.236801	79.631386	34.180161	119.383865	127.565018	145.170090	0.727559	0.000000	4.162480	3.362099	0.562062	0.769200	3.861195	4.999991	2.817730	2.595078	2.097732	1.901084	1.533774	2.076946	2.105731	2.161877	0.000000	0.000000	12116.000000		1
20584.406250	6612.217285	2.966557	7.012422	18121.529297	99998.000000	2457.894043	1494.626465	334.178589	133.615311	77.244576	377.949188	436.860931	382.917084	2.418551	99998.000000	4.313539	3.820347	0.472253	0.845868	4.258195	4.999991	3.390563	3.174533	2.523979	2.125856	1.887868	2.577433	2.640343	2.583105	0.383555	4.999991	12146.000000		1
9014.011719	3454.623047	4.122959	2.670518	6725.054688	86848.179688	503.451202	320.579315	78.706261	32.440933	15.967599	60.749653	85.049515	49.318233	3.430792	99998.000000	3.954918	3.538401	0.615209	0.426595	3.827696	4.938761	2.701957	2.505935	1.896009	1.511093	1.203240	1.783544	1.929672	1.693007	0.535394	4.999991	12181.000000		1
22743.390625	6247.617676	2.864793	7.653840	16660.746094	99998.000000	2176.743408	1329.769775	361.472778	151.146378	84.753479	388.489410	558.132019	255.968826	4.485521	0.000000	4.356855	3.795714	0.457093	0.883879	4.221694	4.999991	3.337807	3.123776	2.558076	2.179398	1.928158	2.589379	2.746737	2.408187	0.651813	0.000000	12220.000000		1
15682.538086	3740.356201	2.781532	2.689020	9441.933594	99998.000000	959.570068	588.503784	139.866058	79.689980	41.923428	136.276581	215.442322	108.732628	1.814362	99998.000000	4.195416	3.572913	0.444284	0.429594	3.975061	4.999991	2.982077	2.769749	2.145712	1.901404	1.622457	2.134421	2.333331	2.036360	0.258724	4.999991	12276.000000		1
18664.714844	3880.299316	2.559503	4.792130	9239.695312	99998.000000	969.570618	565.930847	138.154587	86.378609	48.778580	129.742142	182.834869	135.875702	3.120042	99998.000000	4.271021	3.588865	0.408156	0.680529	3.965658	4.999991	2.986579	2.752763	2.140365	1.936406	1.688229	2.113081	2.262059	2.133142	0.494160	4.999991	12306.000000		1
18809.357422	3633.131592	3.493876	5.692582	12019.926758	99998.000000	1203.182373	862.999695	389.667389	293.442413	163.034180	299.501953	406.594025	344.351868	1.067518	0.000000	4.274374	3.560281	0.543307	0.755309	4.079902	4.999991	3.080332	2.936011	2.590694	2.467523	2.212279	2.476400	2.609161	2.537002	0.028375	0.000000	12362.000000		1
23072.964844	7696.481445	3.049818	4.462170	14375.739258	99998.000000	1771.040527	1097.653687	476.527069	438.362701	243.316238	351.863831	537.767029	469.906281	2.012262	0.000000	4.363103	3.886292	0.484274	0.649546	4.157630	4.999991	3.248229	3.040465	2.678087	2.641834	2.386171	2.546375	2.730594	2.672011	0.303685	0.000000	12429.000000		1
25476.296875	5505.842773	4.530012	6.414176	15508.076172	99998.000000	1970.416504	1155.322754	265.047333	95.928947	68.542259	320.511475	486.373444	253.261292	4.228323	99998.000000	4.406137	3.740824	0.656099	0.807141	4.190558	4.999991	3.294558	3.062703	2.423323	1.981950	1.835958	2.505844	2.686970	2.403569	0.626168	4.999991	12577.000000		1
21644.111328	5039.720215	2.716774	7.771022	15951.128906	99998.000000	2061.306641	1237.843628	295.776794	127.518768	76.526062	299.443359	352.104370	195.327103	3.691654	99998.000000	4.335340	3.702406	0.434053	0.890478	4.202791	4.999991	3.314143	3.092666	2.470964	2.105574	1.883809	2.476315	2.546671	2.290762	0.567221	4.999991	12804.000000		1
23316.154297	6099.860352	2.525582	6.198315	14992.431641	99998.000000	1842.792969	1139.019043	280.728149	136.100815	71.015419	287.811493	421.029022	152.842422	1.834969	0.000000	4.367657	3.785320	0.402361	0.792274	4.175872	4.999991	3.265476	3.056531	2.448286	2.133861	1.851353	2.459108	2.624312	2.184244	0.263629	0.000000	12828.000000		1
19432.312500	4316.093262	2.741444	4.193885	10818.254883	99998.000000	1252.627075	743.985901	190.846420	104.828613	66.386726	285.437012	401.071075	173.481888	1.621281	99998.000000	4.288525	3.635091	0.437979	0.622617	4.034157	4.999991	3.097822	2.871565	2.280684	2.020480	1.822081	2.455510	2.603221	2.239254	0.209858	4.999991	12877.000000		1
22626.568359	3359.261475	2.803118	3.250261	14337.488281	99998.000000	1818.890869	1098.572632	290.130463	118.970642	74.287270	367.782104	470.751221	260.532745	2.188738	99998.000000	4.354619	3.526244	0.447641	0.511918	4.156473	4.999991	3.259807	3.040829	2.462593	2.075440	1.870914	2.565591	2.672791	2.415862	0.340194	4.999991	12949.000000		1
8999.505859	2101.768311	4.301816	2.948054	5607.377930	79436.148438	346.279205	192.610321	49.888725	35.823792	5.035745	0.000000	1.082392	0.000000	0.151431	0.000000	3.954219	3.322585	0.633652	0.469535	3.748760	4.900018	2.539426	2.284680	1.698002	1.554172	0.702064	0.000000	0.034385	0.000000	0.000000	0.000000	12975.000000		1
24265.634766	5525.557129	4.147629	8.686893	17416.541016	99998.000000	2347.767578	1435.357056	397.814636	151.867966	113.672775	465.848083	599.377075	395.107117	1.687084	99998.000000	4.384992	3.742376	0.617800	0.938864	4.240962	4.999991	3.370655	3.156960	2.599681	2.181466	2.055656	2.668244	2.777700	2.596715	0.227137	4.999991	13117.000000		1
11778.747070	1309.629883	2.186371	5.809764	7400.417969	96394.234375	667.311829	412.653595	85.586082	26.094597	32.699966	82.927902	90.279533	92.851372	0.033272	0.000000	4.071099	3.117149	0.339724	0.764158	3.869256	4.984051	2.824329	2.615586	1.932403	1.416551	1.514547	1.918701	1.955589	1.967788	0.000000	0.000000	13183.000000		1
7671.512695	2292.149170	3.463039	3.734408	4375.581543	65577.929688	114.246353	97.091515	53.768070	63.093296	27.482279	0.000000	11.246395	37.991661	1.017727	0.000000	3.884881	3.360243	0.539457	0.572222	3.641036	4.816758	2.057842	1.987181	1.730524	1.799983	1.439053	0.000000	1.051013	1.579688	0.007631	0.000000	13206.000000		1
18760.976562	2366.797363	2.692104	6.142807	9817.030273	99998.000000	1116.652588	643.058228	198.740799	46.354759	44.004951	197.115662	252.385513	208.497742	1.637596	99998.000000	4.273255	3.374161	0.430092	0.788367	3.991980	4.999991	3.047918	2.808250	2.298287	1.666094	1.643502	2.294721	2.402064	2.319101	0.214207	4.999991	13233.000000		1
13733.723633	3628.326904	3.654230	3.796082	13504.484375	99998.000000	1650.506348	1013.791443	229.997574	117.404099	60.876087	239.625000	291.885132	193.424423	0.502308	0.000000	4.137788	3.559706	0.562796	0.579336	4.130478	4.999991	3.217617	3.005949	2.361723	2.069683	1.784447	2.379532	2.465212	2.286511	0.000000	0.000000	13260.000000		1
17093.568359	5562.904297	1.881081	5.973202	19337.271484	99998.000000	2561.933105	1608.462769	386.192017	123.183029	106.028191	431.183777	549.516052	283.784149	1.836238	0.000000	4.232833	3.745301	0.274407	0.776207	4.286395	4.999991	3.408568	3.206411	2.586803	2.090551	2.025421	2.634662	2.739980	2.452988	0.263929	0.000000	13291.000000		1
22156.009766	5629.667480	3.339689	4.570101	12194.465820	99998.000000	1426.145874	879.611816	212.703964	59.260208	49.876392	223.848602	280.607880	169.349686	2.482483	99998.000000	4.345491	3.750483	0.523706	0.659926	4.086163	4.999991	3.154164	2.944291	2.327775	1.772763	1.697895	2.349954	2.448100	2.228784	0.394886	4.999991	13360.000000		1
8917.105469	5192.917480	3.364359	3.851590	14225.921875	99998.000000	1767.404785	1066.276733	276.312256	109.423386	70.605286	317.390717	369.428833	248.789871	1.385114	0.000000	3.950224	3.715411	0.526902	0.585640	4.153080	4.999991	3.247336	3.027870	2.441400	2.039110	1.848837	2.501594	2.567531	2.395833	0.141485	0.000000	13427.000000		1
13465.804688	2368.582764	3.290349	3.601807	6924.723633	97006.328125	554.641235	334.033661	83.094421	28.358061	21.394979	73.815453	93.560631	107.369614	0.893194	0.000000	4.129232	3.374489	0.517242	0.556520	3.840402	4.986800	2.744012	2.523790	1.919572	1.452677	1.330312	1.868147	1.971093	2.030881	0.000000	0.000000	13461.000000		1
8789.799805	2510.684570	3.071404	2.948054	6541.226562	92448.765625	444.348267	283.124237	76.402710	29.520632	20.485277	26.174774	73.985062	3.330438	0.069468	99998.000000	3.943979	3.399792	0.487337	0.469535	3.815659	4.965901	2.647723	2.451977	1.883109	1.470126	1.311442	1.417883	1.869144	0.522501	0.000000	4.999991	13500.000000		1
27484.605469	4583.163574	3.284182	5.365705	14085.195312	99998.000000	1692.284912	1072.909790	234.413483	104.205696	61.665524	257.396576	347.043945	257.982513	2.467998	0.000000	4.439089	3.661165	0.516427	0.729627	4.148763	4.999991	3.228473	3.030563	2.369982	2.017891	1.790042	2.410603	2.540385	2.411590	0.392345	0.000000	13531.000000		1
9242.033203	2705.419434	2.056854	4.980238	12165.312500	99998.000000	1383.454590	872.987915	194.078186	80.257385	50.604153	223.352112	262.256561	113.873222	1.001972	99998.000000	3.965768	3.432235	0.313203	0.697250	4.085123	4.999991	3.140965	2.941008	2.287977	1.904485	1.704186	2.348990	2.418726	2.056422	0.000856	4.999991	13586.000000		1
30644.287109	9026.836914	3.870092	9.923471	22622.064453	99998.000000	3208.957031	1953.024292	452.890198	196.646942	123.198448	584.060120	705.651917	442.090942	1.893730	0.000000	4.486350	3.955536	0.587721	0.996664	4.354532	4.999991	3.506364	3.290708	2.655993	2.293687	2.090605	2.766458	2.848591	2.645512	0.277318	0.000000	13646.000000		1
42485.578125	8788.880859	3.099157	7.869701	29347.439453	99998.000000	4334.805176	2632.726562	605.529114	294.981201	163.225372	684.090454	926.296509	588.044312	2.825980	99998.000000	4.628242	3.943933	0.491244	0.895958	4.467570	4.999991	3.636970	3.420406	2.782135	2.469794	2.212788	2.835114	2.966750	2.769410	0.451169	4.999991	13722.000000		1
8514.039062	2129.614502	3.860841	2.587257	1598.900024	30407.923828	0.000000	0.000000	0.000000	9.211127	2.386814	0.000000	0.000000	0.000000	1.378116	0.000000	3.930136	3.328301	0.586682	0.412840	3.203821	4.482987	0.000000	0.000000	0.000000	0.964313	0.377819	0.000000	0.000000	0.000000	0.139286	0.000000	13804.000000		1
11834.742188	1777.562622	2.192538	5.600070	5903.219727	81082.843750	408.761902	257.381165	50.320450	50.141594	24.386206	80.306725	96.243484	79.566628	0.955297	99998.000000	4.073159	3.249825	0.340947	0.748193	3.771089	4.908929	2.611470	2.410577	1.701745	1.700198	1.387144	1.904752	1.983371	1.900731	0.000000	4.999991	13845.000000		1
7213.229004	1239.518066	1.554204	1.236579	4578.229492	67471.500000	205.753220	117.178986	39.527363	11.079873	15.862752	36.138336	68.129044	6.694797	1.681703	99998.000000	3.858130	3.093253	0.191508	0.092222	3.660697	4.829120	2.313347	2.068850	1.596898	1.044535	1.200379	1.557968	1.833332	0.825737	0.225749	4.999991	13871.000000		1
47449.125000	15560.425781	3.080655	10.916435	35236.847656	99998.000000	5308.391113	3237.219482	867.616089	320.381958	233.081314	1016.539062	1388.878906	859.222107	3.976043	99998.000000	4.676228	4.192021	0.488643	1.038081	4.546997	4.999991	3.724963	3.510172	2.938328	2.505668	2.367507	3.007124	3.142664	2.934105	0.599451	4.999991	13928.000000		1
8511.766602	3138.129639	3.543216	2.001346	10806.700195	99998.000000	1182.953003	742.407043	217.440582	118.674599	53.607716	148.762634	210.021118	157.316925	1.426470	99998.000000	3.930020	3.496671	0.549398	0.301322	4.033693	4.999991	3.072968	2.870642	2.337341	2.074358	1.729227	2.172494	2.322263	2.196775	0.154263	4.999991	13968.000000		1
14716.455078	4687.310547	4.323402	7.450313	13586.268555	99998.000000	1734.726440	1042.186523	289.883789	189.054779	63.518852	277.666016	347.111816	192.092255	2.275770	99998.000000	4.167803	3.670924	0.635826	0.872175	4.133100	4.999991	3.239231	3.017946	2.462224	2.276588	1.802903	2.443523	2.540469	2.283510	0.357128	4.999991	14015.000000		1
6479.040039	771.551453	3.092990	3.062153	3385.319092	57051.078125	0.000000	0.000000	39.407097	17.750000	10.749913	0.166522	0.000000	67.947098	1.066202	99998.000000	3.811511	2.887365	0.490378	0.486027	3.529600	4.756264	0.000000	0.000000	1.595574	1.249198	1.031405	0.000000	0.000000	1.832171	0.027840	4.999991	14049.000000		1
5412.334473	0.000000	3.487709	4.869224	3155.543701	52870.906250	0.000000	0.000000	0.000000	45.562241	2.988143	0.000000	0.000000	52.352634	1.021289	99998.000000	3.733385	0.000000	0.542540	0.687460	3.499074	4.723217	0.000000	0.000000	0.000000	1.658605	0.475401	0.000000	0.000000	1.718939	0.009149	4.999991	14082.000000		0
17329.197266	4020.942383	1.939672	5.994788	11744.946289	99998.000000	1368.498535	838.434631	173.830353	129.979584	51.473766	225.193100	290.790405	251.528229	1.975099	99998.000000	4.238779	3.604328	0.287728	0.777774	4.069851	4.999991	3.136244	2.923469	2.240126	2.113875	1.711586	2.352555	2.463580	2.400587	0.295589	4.999991	14103.000000		1
3871.316406	468.740631	3.685068	5.615488	2616.299561	45182.941406	0.000000	0.000000	0.000000	22.813499	0.000000	0.000000	0.000000	6.318581	1.450417	0.000000	3.587859	2.670933	0.566445	0.749388	3.417687	4.654974	0.000000	0.000000	0.000000	1.358192	0.000000	0.000000	0.000000	0.800620	0.161493	0.000000	14121.000000		1
24036.853516	5684.671875	2.217208	6.179812	17655.822266	99998.000000	2349.889160	1432.214722	340.182648	89.049126	73.972725	352.341827	499.806213	189.949051	1.472440	0.000000	4.380877	3.754705	0.345806	0.790975	4.246888	4.999991	3.371047	3.156008	2.531712	1.949630	1.869072	2.546964	2.698802	2.278637	0.168038	0.000000	14162.000000		1
20440.945312	1938.308716	3.370527	4.351155	9293.704102	99998.000000	954.620667	570.849365	112.019897	56.648281	42.222549	137.596420	195.808167	109.522064	1.880718	0.000000	4.310501	3.287423	0.527698	0.638605	3.968189	4.999991	2.979831	2.756521	2.049295	1.753187	1.625544	2.138607	2.291831	2.039502	0.274324	0.000000	14194.000000		1
8396.487305	1073.788696	2.266548	4.767460	4612.995605	63565.835938	123.549995	100.973938	15.918260	27.827658	7.388638	0.000000	0.000000	24.950531	0.409444	0.000000	3.924098	3.030919	0.355365	0.678287	3.663983	4.803224	2.091843	2.004209	1.201896	1.444477	0.868564	0.000000	0.000000	1.397080	0.000000	0.000000	14236.000000		1
10995.113281	4351.710449	2.544085	7.413308	11513.123047	99998.000000	1262.461060	793.843811	163.021851	65.480110	52.824444	179.849808	254.513290	188.977676	1.321930	0.000000	4.041200	3.638660	0.405532	0.870012	4.061193	4.999991	3.101218	2.899735	2.212246	1.816109	1.722835	2.254910	2.405710	2.276411	0.121208	0.000000	14263.000000		1
5973.094238	1794.150024	2.667434	3.774496	4292.755371	67099.906250	128.283539	78.141937	11.903232	41.393024	17.931940	16.544258	12.230108	54.668522	0.406351	99998.000000	3.776199	3.253859	0.426094	0.576859	3.632736	4.826722	2.108171	1.892884	1.075665	1.616927	1.253627	1.218647	1.087430	1.737737	0.000000	4.999991	14316.000000		1
34337.769531	8211.647461	2.263464	10.774583	26330.916016	99998.000000	3820.739990	2323.165527	550.361023	226.987839	171.468216	728.286560	927.348083	639.006165	2.162925	0.000000	4.535772	3.914430	0.354774	1.032400	4.420466	4.999991	3.582148	3.366080	2.740648	2.356003	2.234184	2.862302	2.967243	2.805505	0.335042	0.000000	14355.000000		1
12328.426758	2220.338135	1.699140	3.663482	8214.814453	99998.000000	705.106140	459.455475	130.580917	60.632473	28.299471	152.244186	212.950668	198.608200	2.059036	0.000000	4.090908	3.346419	0.230229	0.563894	3.914598	4.999991	2.848254	2.662243	2.115880	1.782705	1.451778	2.182541	2.328279	2.297997	0.313664	0.000000	14398.000000		1
39335.035156	9843.293945	2.544085	6.981585	26044.224609	99998.000000	3672.982666	2265.252930	522.224976	266.780396	189.680771	493.216248	751.658264	369.768036	2.403772	0.000000	4.594779	3.993140	0.405532	0.843954	4.415711	4.999991	3.565019	3.355117	2.717858	2.426154	2.278023	2.693037	2.876020	2.567929	0.380893	0.000000	14445.000000		1
23321.613281	9224.674805	3.879343	6.805811	17181.396484	99998.000000	2203.655029	1350.683716	298.771118	105.627304	85.089600	310.319702	405.523987	268.377777	2.262249	0.000000	4.367759	3.964951	0.588758	0.832880	4.235058	4.999991	3.343144	3.130554	2.475339	2.023776	1.929876	2.491809	2.608016	2.428746	0.354540	0.000000	14520.000000		1
14689.882812	3466.893311	2.846291	5.458218	8220.356445	99998.000000	828.326172	519.637756	114.452965	49.395329	61.212215	157.535873	223.089996	114.070580	1.149787	99998.000000	4.167018	3.539941	0.454279	0.737051	3.914891	4.999991	2.918201	2.715701	2.058627	1.693686	1.786838	2.197379	2.348480	2.057174	0.060617	4.999991	14654.000000		1
33369.617188	6152.444336	2.722941	7.425643	19236.013672	99998.000000	2630.487793	1619.659790	493.675751	214.153320	154.843781	721.335815	992.448914	600.613647	4.198673	0.000000	4.523351	3.789048	0.435038	0.870734	4.284115	4.999991	3.420036	3.209424	2.693442	2.330725	2.189894	2.858138	2.996708	2.778595	0.623112	0.000000	14714.000000		1
30056.085938	5316.371582	2.972724	9.682940	19327.699219	99998.000000	2656.400391	1607.198364	369.570679	160.437683	101.032532	482.139465	642.641907	370.791840	1.972384	0.000000	4.477932	3.725615	0.473155	0.986007	4.286180	4.999991	3.424294	3.206069	2.567698	2.205306	2.004461	2.683173	2.807969	2.569130	0.294991	0.000000	14801.000000		1
33427.710938	9623.583984	1.634382	11.076790	30016.273438	99998.000000	4319.355957	2696.636963	666.371277	294.265778	163.789703	727.558838	990.540039	586.681274	2.176262	0.000000	4.524107	3.983337	0.213353	1.044414	4.477357	4.999991	3.635419	3.430822	2.823716	2.468740	2.214287	2.861868	2.995872	2.768402	0.337711	0.000000	14859.000000		1
25986.724609	5867.923340	2.904882	7.277624	16271.350586	99998.000000	2082.285400	1280.118530	266.175995	170.438248	98.399017	389.574890	501.163055	314.886719	2.199609	0.000000	4.414752	3.768484	0.463128	0.861990	4.211423	4.999991	3.318540	3.107250	2.425169	2.231567	1.992991	2.590591	2.699979	2.498154	0.342346	0.000000	14892.000000		1
36997.464844	9097.426758	3.512378	11.098375	28967.451172	99998.000000	4162.229980	2589.335205	785.921631	378.754059	236.818802	954.281433	1274.419800	673.544067	4.798790	0.000000	4.568172	3.958919	0.545601	1.045259	4.461910	4.999991	3.619326	3.413188	2.895379	2.578357	2.374416	2.979676	3.105313	2.828366	0.681132	0.000000	14962.000000		1
29346.875000	4174.392578	3.641896	7.003170	16081.078125	99998.000000	2113.002441	1271.629028	296.085175	133.618393	111.557335	459.036102	617.222656	422.157654	1.727892	0.000000	4.467562	3.620593	0.561327	0.845295	4.206315	4.999991	3.324900	3.104360	2.471417	2.125866	2.047498	2.661847	2.790442	2.625475	0.237517	0.000000	15043.000000		1
35910.558594	6648.293945	2.648932	8.754734	22729.119141	99998.000000	3150.473877	1940.929810	455.372620	154.970200	130.164612	618.937195	804.951416	506.593506	2.080349	0.000000	4.555222	3.822710	0.423071	0.942243	4.356583	4.999991	3.498376	3.288010	2.658367	2.190248	2.114493	2.791646	2.905770	2.704660	0.318136	0.000000	15134.000000		1
37505.820312	11680.117188	3.728240	8.831828	32914.464844	99998.000000	4531.840820	2972.582275	901.093140	495.501312	255.327408	796.412537	1219.038940	699.999451	3.070592	0.000000	4.574099	4.067447	0.571504	0.946051	4.517387	4.999991	3.656275	3.473134	2.954770	2.695045	2.407097	2.901138	3.086018	2.845098	0.487222	0.000000	15183.000000		1
22176.185547	5685.618652	4.061284	10.182506	15269.283203	99998.000000	1913.947144	1141.045044	267.076447	105.911011	67.453705	237.392380	370.902832	109.198273	1.637227	0.000000	4.345887	3.754778	0.608663	1.007855	4.183819	4.999991	3.281930	3.057303	2.426636	2.024941	1.829006	2.375467	2.569260	2.038216	0.214109	0.000000	15299.000000		1
4118.419434	1376.790649	1.440106	2.029100	4725.480957	60786.226562	88.404625	82.952576	6.278492	35.096031	0.000000	0.000000	0.000000	0.000000	1.582555	99998.000000	3.614731	3.138868	0.158394	0.307303	3.674446	4.783805	1.946475	1.918830	0.797855	1.545258	0.000000	0.000000	0.000000	0.000000	0.199359	4.999991	15356.000000		1
22611.802734	6596.829590	3.450704	5.933114	17172.171875	99998.000000	2218.407715	1375.072998	323.450287	145.549393	72.412354	301.364532	379.093262	288.782898	2.145289	0.000000	4.354335	3.819335	0.537908	0.773283	4.234825	4.999991	3.346041	3.138326	2.509808	2.163010	1.859813	2.479092	2.578746	2.460572	0.331486	0.000000	15385.000000		1
7834.401855	2910.629883	3.105325	1.955090	4574.889648	67987.640625	142.033920	79.335350	13.087387	60.219250	0.000000	0.000000	0.000000	0.000000	0.105247	0.000000	3.894006	3.463987	0.492107	0.291167	3.660381	4.832430	2.152392	1.899467	1.116853	1.779735	0.000000	0.000000	0.000000	0.000000	0.000000	0.000000	15407.000000		1
9855.761719	1865.242554	2.584173	1.955090	5567.761230	78276.539062	323.286835	193.079056	37.427338	17.009903	6.892156	24.737753	34.146240	10.080742	0.974189	0.000000	3.993690	3.270735	0.412322	0.291167	3.745681	4.893631	2.509588	2.285735	1.573189	1.230702	0.838355	1.393360	1.533343	1.003492	0.000000	0.000000	15434.000000		1
11457.396484	2055.577148	3.364359	3.657314	7147.791992	99683.468750	581.923096	364.300568	71.974464	34.278839	12.692669	24.969032	39.622959	11.372828	0.024518	0.000000	4.059086	3.312934	0.526902	0.563162	3.854172	4.998623	2.764866	2.561460	1.857178	1.535026	1.103553	1.397402	1.597947	1.055869	0.000000	0.000000	15461.000000		1
7415.291016	2078.507812	1.964342	4.332653	6983.215820	99442.812500	582.536743	346.260681	91.031967	43.798340	18.980412	41.978935	35.944057	49.802380	1.029698	99998.000000	3.870128	3.317752	0.293217	0.636754	3.844055	4.997573	2.765323	2.539403	1.959194	1.641458	1.278306	1.623031	1.555627	1.697250	0.012710	4.999991	15485.000000		1
20058.826172	4079.194336	3.012813	6.935328	17129.041016	99998.000000	2256.960693	1379.957642	347.389343	142.077103	112.648979	510.870667	649.959595	538.553406	1.780770	99998.000000	4.302306	3.610574	0.478972	0.841067	4.233733	4.999991	3.353524	3.139866	2.540817	2.152524	2.051727	2.708311	2.812886	2.731229	0.250608	4.999991	15521.000000		1
5775.947754	959.533081	2.278883	2.325139	3124.521240	50236.316406	0.000000	0.000000	0.000000	9.423905	7.185112	0.000000	0.000000	0.000000	1.041107	0.000000	3.761623	2.982060	0.357722	0.366449	3.494783	4.701018	0.000000	0.000000	0.000000	0.974231	0.856434	0.000000	0.000000	0.000000	0.017495	0.000000	15557.000000		1
14058.826172	8177.297852	4.412830	5.180681	19500.884766	99998.000000	2477.225830	1639.959961	582.126587	328.242401	160.594940	473.202789	688.839417	479.209930	1.832929	0.000000	4.147949	3.912610	0.644717	0.714387	4.290054	4.999991	3.393965	3.214833	2.765018	2.516195	2.205732	2.675047	2.838118	2.680526	0.263146	0.000000	15575.000000		1
3959.304688	128.209518	2.907966	2.571838	2246.602295	40253.335938	0.000000	0.000000	0.000000	19.523149	0.000000	0.000000	0.000000	0.000000	0.197132	99998.000000	3.597619	2.107920	0.463589	0.410244	3.351526	4.604802	0.000000	0.000000	0.000000	1.290550	0.000000	0.000000	0.000000	0.000000	0.000000	4.999991	15632.000000		0
6122.294434	2748.724365	3.783747	4.465254	7013.199219	98896.734375	541.190002	354.491180	72.825577	56.142548	18.249565	50.783009	53.172909	60.481369	0.504108	0.000000	3.786914	3.439131	0.577922	0.649846	3.845916	4.995182	2.733350	2.549605	1.862284	1.749292	1.261253	1.705718	1.725690	1.781622	0.000000	0.000000	15655.000000		1
16479.771484	2129.466553	2.997394	6.926077	10629.878906	99998.000000	1166.606079	727.682190	167.826309	80.063110	46.040218	180.580658	243.297729	138.287186	0.647632	0.000000	4.216951	3.328271	0.476744	0.840487	4.026528	4.999991	3.066924	2.861942	2.224860	1.903432	1.663137	2.256671	2.386138	2.140782	0.000000	0.000000	15696.000000		1
15168.673828	3437.930908	2.883296	5.026494	11727.007812	99998.000000	1346.788940	835.606873	202.990189	56.962822	46.502781	223.783844	292.961334	150.887344	3.627946	0.000000	4.180948	3.536297	0.459889	0.701265	4.069187	4.999991	3.129300	2.922002	2.307475	1.755592	1.667479	2.349829	2.466810	2.178653	0.559661	0.000000	15747.000000		1
6011.588379	1243.514526	2.587257	2.880212	3987.021240	57386.128906	42.703613	40.507992	22.720987	46.182072	0.000000	0.000000	0.000000	34.454613	0.759472	5688.610352	3.778989	3.094651	0.412840	0.459424	3.600649	4.758807	1.630465	1.607541	1.356427	1.664473	0.000000	0.000000	0.000000	1.537247	0.000000	3.755006	15784.000000		1
15990.042969	5356.293945	3.373610	5.100504	12716.925781	99998.000000	1552.070435	936.257019	231.428421	81.833176	83.452141	336.201538	452.171692	255.962646	2.632707	99998.000000	4.203850	3.728864	0.528095	0.707613	4.104382	4.999991	3.190912	2.971395	2.364417	1.912929	1.921438	2.526600	2.655303	2.408177	0.420403	4.999991	15897.000000		1
31568.857422	8527.984375	2.673601	8.828744	20021.287109	99998.000000	2730.487305	1694.647095	410.960602	138.194672	106.003517	441.394043	593.554932	295.301910	1.694826	99998.000000	4.499259	3.930846	0.427097	0.945899	4.301492	4.999991	3.436240	3.229079	2.613800	2.140491	2.025320	2.644826	2.773461	2.470266	0.229125	4.999991	15950.000000		1
24357.267578	5800.352051	4.030447	8.893502	17441.718750	99998.000000	2268.968750	1419.605347	327.184692	168.973465	111.153366	476.209442	610.811523	322.330872	2.257087	0.000000	4.386629	3.763454	0.605353	0.949073	4.241589	4.999991	3.355829	3.152168	2.514793	2.227818	2.045923	2.677798	2.785907	2.508302	0.353548	0.000000	15984.000000		1
9142.076172	1754.261841	2.932636	4.033530	7415.941406	94519.968750	610.389099	389.050659	67.758995	52.429726	17.383036	47.976807	55.787918	77.916824	0.329221	0.000000	3.961045	3.244094	0.467258	0.605685	3.870166	4.975523	2.785607	2.590006	1.830967	1.719578	1.240126	1.681031	1.746540	1.891631	0.000000	0.000000	16053.000000		1
18181.109375	4367.042969	2.426902	2.793867	13799.527344	99998.000000	1740.906250	1038.544678	209.811417	82.607193	57.548733	277.820190	367.862274	175.168701	2.675392	99998.000000	4.259620	3.640188	0.385052	0.446206	4.139864	4.999991	3.240775	3.016425	2.321829	1.917018	1.760036	2.443764	2.565685	2.243457	0.427387	4.999991	16079.000000		1
26423.367188	7463.085449	3.580221	9.763117	24475.789062	99998.000000	3553.607910	2124.998291	463.590790	221.492615	146.153793	667.083618	887.752869	552.155762	3.029769	0.000000	4.421988	3.872918	0.553910	0.989588	4.388737	4.999991	3.550669	3.327358	2.666135	2.345359	2.164810	2.824180	2.948292	2.742062	0.481410	0.000000	16095.000000		1
13958.209961	2184.341553	3.071404	6.074965	10586.330078	99998.000000	1107.641968	696.752258	161.526230	57.015247	46.003216	196.033279	233.991013	170.540009	3.333482	99998.000000	4.144830	3.339321	0.487337	0.783544	4.024745	4.999991	3.044399	2.843078	2.208243	1.755991	1.662788	2.292330	2.369199	2.231826	0.522898	4.999991	16133.000000		1
23320.935547	7201.982422	2.615010	5.334868	21074.326172	99998.000000	2901.375732	1773.467407	363.545044	177.059021	115.066628	473.785614	632.548828	431.615509	1.747408	0.000000	4.367746	3.857452	0.417473	0.727124	4.323754	4.999991	3.462604	3.248823	2.560558	2.248118	2.060949	2.675582	2.801094	2.635097	0.242394	0.000000	16156.000000		1
15568.486328	5036.010742	2.488577	4.138377	12591.994141	99998.000000	1497.913818	894.567932	201.405151	101.165131	70.666954	289.495239	403.655243	228.770248	2.438308	99998.000000	4.192246	3.702087	0.395951	0.616830	4.100094	4.999991	3.175487	2.951613	2.304070	2.005031	1.849216	2.461641	2.606011	2.359400	0.387089	4.999991	16189.000000		1
15397.391602	1837.054077	3.256428	4.360406	8560.249023	99998.000000	834.015625	499.568756	123.509903	104.045349	32.138725	146.295654	236.294571	131.530716	1.489323	99998.000000	4.187447	3.264122	0.512742	0.639527	3.932486	4.999991	2.921174	2.698595	2.091702	2.017223	1.507029	2.165231	2.373454	2.119027	0.172989	4.999991	16221.000000		1
19650.609375	3672.846924	3.549383	4.206220	14332.826172	99998.000000	1776.461670	1080.893555	267.933716	124.135902	56.614361	243.125046	377.172089	210.030365	1.291456	0.000000	4.293376	3.565003	0.550153	0.623892	4.156332	4.999991	3.249556	3.033783	2.428027	2.093897	1.752927	2.385830	2.576540	2.322282	0.111079	0.000000	16259.000000		1
16812.527344	4007.130371	1.877997	4.304899	12117.976562	99998.000000	1358.112427	839.865479	148.213730	97.699013	33.279709	138.126831	219.562195	151.439331	5.081227	0.000000	4.225633	3.602834	0.273695	0.633963	4.083430	4.999991	3.132936	2.924210	2.170888	1.989890	1.522179	2.140278	2.341558	2.180239	0.705969	0.000000	16318.000000		1
26488.630859	5852.624512	3.561718	6.025626	20694.828125	99998.000000	2724.214844	1702.908325	526.132080	245.588959	143.942764	481.902008	686.190491	500.336609	2.468075	0.000000	4.423059	3.767351	0.551660	0.780002	4.315862	4.999991	3.435241	3.231191	2.721095	2.390209	2.158190	2.682959	2.836445	2.699262	0.392358	0.000000	16361.000000		1
11138.291992	2053.486328	3.567886	3.632644	6218.306641	88373.414062	406.032806	251.956879	58.603371	38.870525	18.175556	29.400366	63.821056	51.769806	0.396060	0.000000	4.046819	3.312492	0.552411	0.560223	3.793672	4.946321	2.608561	2.401326	1.767923	1.589620	1.259488	1.468353	1.804964	1.714077	0.000000	0.000000	16461.000000		1
25351.816406	5532.273438	2.069189	8.853414	19008.013672	99998.000000	2513.111328	1571.843262	471.176788	210.489838	155.919998	501.307983	710.638367	376.280884	1.812514	0.000000	4.404009	3.742904	0.315800	0.947111	4.278937	4.999991	3.400212	3.196409	2.673184	2.323231	2.192902	2.700105	2.851649	2.575512	0.258281	0.000000	16505.000000		1
36451.414062	8029.528320	1.455525	7.379387	26252.804688	99998.000000	3733.849365	2322.012207	547.866272	261.753906	130.334213	618.375977	830.025269	388.356812	2.768362	0.000000	4.561714	3.904690	0.163020	0.868020	4.419176	4.999991	3.572157	3.365865	2.738675	2.417893	2.115058	2.791253	2.919091	2.589231	0.442223	0.000000	16538.000000		1
10612.304688	1404.035522	2.204873	0.437891	5574.372559	79669.585938	358.321198	197.174255	47.255211	59.611755	0.000000	23.902060	45.374130	40.834869	0.726570	99998.000000	4.025810	3.147378	0.343384	0.000000	3.746196	4.901292	2.554272	2.294850	1.674450	1.775332	0.000000	1.378435	1.656808	1.611031	0.000000	4.999991	16572.000000		1
25107.085938	6295.736328	3.389029	6.414176	15030.031250	99998.000000	1953.665649	1183.400146	362.576752	157.233673	106.481499	432.710236	571.743652	348.055420	2.280522	0.000000	4.399796	3.799047	0.530075	0.807141	4.176960	4.999991	3.290850	3.073132	2.559400	2.196546	2.027274	2.636197	2.757201	2.541648	0.358034	0.000000	16656.000000		1
19937.169922	6626.710938	2.664350	6.161310	15822.669922	99998.000000	2055.971680	1244.473633	260.421722	152.891769	92.074272	378.664612	531.084595	327.653412	4.433188	0.000000	4.299664	3.821298	0.425591	0.789673	4.199280	4.999991	3.313017	3.094986	2.415677	2.184384	1.964138	2.578255	2.725164	2.515415	0.646716	0.000000	16712.000000		1
14370.265625	1806.265991	3.842339	6.713299	8999.268555	99998.000000	892.535767	545.667542	151.615097	86.030144	30.396414	163.095856	223.888687	121.739838	0.528808	0.000000	4.157465	3.256782	0.584596	0.826936	3.954207	4.999991	2.950626	2.736928	2.180743	1.934651	1.482822	2.212443	2.350032	2.085433	0.000000	0.000000	16769.000000		1
4462.336426	264.652618	2.081524	3.392113	2322.567139	37910.726562	0.000000	0.000000	0.000000	19.606411	0.000000	0.000000	0.000000	0.000000	0.383864	0.000000	3.649562	2.422676	0.318381	0.530470	3.365968	4.578762	0.000000	0.000000	0.000000	1.292398	0.000000	0.000000	0.000000	0.000000	0.000000	0.000000	16840.000000		1
2124.560303	0.000000	2.294302	3.274930	1590.506104	33316.066406	0.000000	0.000000	0.000000	0.000000	0.906619	0.000000	0.000000	0.000000	0.953272	99998.000000	3.327269	0.000000	0.360651	0.515202	3.201535	4.522654	0.000000	0.000000	0.000000	0.000000	0.000000	0.000000	0.000000	0.000000	0.000000	4.999991	16851.000000		0
20744.662109	4929.692383	4.073619	5.933114	16499.310547	99998.000000	2169.083252	1336.430664	320.634827	146.983322	73.130867	313.906097	436.703674	219.864410	0.762079	99998.000000	4.316906	3.692820	0.609980	0.773283	4.217466	4.999991	3.336276	3.125947	2.506011	2.167268	1.864101	2.496800	2.640187	2.342155	0.000000	4.999991	16870.000000		1
12336.675781	1651.752197	1.720726	5.168346	8219.456055	99998.000000	770.305603	484.880920	141.549774	31.065584	20.460608	84.704140	69.982368	58.652710	0.038673	99998.000000	4.091198	3.217945	0.235712	0.713352	3.914843	4.999991	2.886663	2.685635	2.150909	1.492280	1.310919	1.927905	1.844989	1.768288	0.000000	4.999991	16912.000000		1
15145.378906	3784.598633	2.766114	4.237057	8096.858887	99998.000000	736.452332	475.481689	74.990356	63.935154	35.265636	84.170647	113.114624	85.021759	1.492546	0.000000	4.180280	3.578020	0.441870	0.627064	3.908317	4.999991	2.867145	2.677134	1.875005	1.805740	1.547352	1.925161	2.053519	1.929530	0.173928	0.000000	16979.000000		1
3510.725586	0.000000	3.808417	3.207088	2247.656982	43576.390625	0.000000	0.000000	0.000000	5.822099	0.000000	0.000000	0.000000	0.000000	2.069955	99998.000000	3.545397	0.000000	0.580745	0.506111	3.351730	4.639251	0.000000	0.000000	0.000000	0.765080	0.000000	0.000000	0.000000	0.000000	0.315961	4.999991	17017.000000		0
9032.523438	1419.768799	2.460824	4.113708	6279.454102	82230.937500	460.963440	278.017548	89.212563	50.067581	17.743834	109.913704	156.142029	82.715126	1.106947	0.000000	3.955809	3.152218	0.391080	0.614233	3.797922	4.915035	2.663666	2.444072	1.950426	1.699557	1.249047	2.041052	2.193520	1.917585	0.044127	0.000000	17043.000000		1
28395.609375	7879.618652	2.420735	8.730064	19991.425781	99998.000000	2710.304199	1666.131714	355.246704	163.959305	135.228119	509.347290	673.904846	399.085144	2.954519	0.000000	4.453251	3.896505	0.383947	0.941017	4.300844	4.999991	3.433018	3.221709	2.550530	2.214736	2.131067	2.707014	2.828598	2.601066	0.470487	0.000000	17096.000000		1
11268.967773	2726.296387	3.950269	3.860841	6953.559570	94227.585938	578.015991	339.124908	63.984497	32.758556	19.304205	90.279533	116.112015	98.164658	1.100369	0.000000	4.051884	3.435573	0.596627	0.586682	3.842207	4.974178	2.761940	2.530360	1.806075	1.515325	1.285652	1.955589	2.064877	1.991955	0.041538	0.000000	17159.000000		1
33712.710938	6523.100586	2.574922	11.872395	25515.097656	99998.000000	3609.984863	2226.829346	613.386475	355.046265	190.599731	728.965027	1053.627197	609.556458	3.036511	0.000000	4.527794	3.814454	0.410764	1.074538	4.406797	4.999991	3.557505	3.347687	2.787734	2.550285	2.280122	2.862707	3.022687	2.785014	0.482375	0.000000	17192.000000		1
14081.220703	3712.022705	3.722073	3.934851	10182.770508	99998.000000	1077.621704	664.718384	153.298828	91.047386	44.078960	164.878265	226.867569	141.814972	0.797449	99998.000000	4.148640	3.569611	0.570785	0.594928	4.007866	4.999991	3.032466	2.822638	2.185539	1.959267	1.644231	2.217163	2.355772	2.151722	0.000000	4.999991	17280.000000		1
32670.136719	6290.204102	3.617226	3.546299	18081.982422	99998.000000	2413.044189	1462.475464	384.973938	146.138382	98.482277	427.400024	558.841309	351.860748	2.206463	99998.000000	4.514151	3.798665	0.558376	0.549775	4.257246	4.999991	3.382565	3.165089	2.585431	2.164764	1.993358	2.630835	2.747288	2.546371	0.343697	4.999991	17356.000000		1
12320.461914	2600.584717	2.121612	6.037961	8996.480469	99998.000000	892.110229	562.890259	128.949615	69.698662	46.478111	214.458618	264.149963	229.951309	0.860410	0.000000	4.090627	3.415071	0.326666	0.780890	3.954073	4.999991	2.950418	2.750424	2.110420	1.843224	1.667248	2.331343	2.421850	2.361636	0.000000	0.000000	17390.000000		1
17864.117188	2344.952148	1.884164	3.786831	9483.116211	99998.000000	982.818359	605.023376	125.656189	72.881081	47.017765	152.715988	167.046127	121.752174	0.176279	0.000000	4.251982	3.370134	0.275119	0.578276	3.976951	4.999991	2.992473	2.781772	2.099184	1.862615	1.672262	2.183885	2.222836	2.085477	0.000000	0.000000	17416.000000		1
50572.289062	10648.976562	3.213256	21.117443	48931.679688	99998.000000	7652.084961	4626.659668	1136.080200	601.680603	352.212311	1564.849365	2049.646973	1290.032715	4.020578	0.000000	4.703913	4.027308	0.506945	1.324641	4.689590	4.999991	3.883780	3.665267	3.055409	2.779366	2.546804	3.194473	3.311679	3.110601	0.604289	0.000000	17463.000000		1
7858.612305	907.991455	2.389898	2.670518	4896.733398	72934.726562	240.741318	114.104500	24.389290	18.607279	4.893893	20.531532	37.288570	29.147499	0.096150	0.000000	3.895346	2.958082	0.378379	0.426595	3.689906	4.862935	2.381551	2.057303	1.387199	1.269683	0.689654	1.312421	1.571576	1.464601	0.000000	0.000000	17497.000000		1
3907.322021	0.000000	2.679769	1.680638	2205.378906	43118.535156	0.000000	0.000000	0.000000	28.623262	0.000000	0.000000	0.000000	0.000000	1.445140	99998.000000	3.591879	0.000000	0.428097	0.225474	3.343483	4.634664	0.000000	0.000000	0.000000	1.456719	0.000000	0.000000	0.000000	0.000000	0.159910	4.999991	17519.000000		0
18241.718750	4841.701172	2.482410	7.419476	11040.978516	99998.000000	1255.288330	779.717163	191.056122	86.619141	80.445496	261.470215	357.411499	216.882431	1.827414	0.000000	4.261066	3.684998	0.394873	0.870373	4.043007	4.999991	3.098743	2.891937	2.281161	1.937614	1.905502	2.417422	2.553169	2.336224	0.261837	0.000000	17565.000000		1
17116.263672	3890.592773	3.370527	5.704916	12662.707031	99998.000000	1336.291992	935.513855	329.864441	186.146805	139.474426	254.454697	402.899719	274.665527	3.211707	99998.000000	4.233409	3.590016	0.527698	0.756249	4.102527	4.999991	3.125901	2.971050	2.518336	2.269855	2.144495	2.405611	2.605197	2.438804	0.506736	4.999991	17597.000000		1
21773.601562	5040.296875	2.281967	3.247177	14917.262695	99998.000000	1852.463501	1152.729248	239.335129	124.891418	58.211735	278.529449	377.391022	188.462692	2.023058	99998.000000	4.337930	3.702456	0.358309	0.511506	4.173689	4.999991	3.267750	3.061727	2.379006	2.096533	1.765011	2.444871	2.576792	2.275225	0.306008	4.999991	17636.000000		1
12973.606445	2965.492676	3.426034	5.399627	8839.885742	99998.000000	859.959167	542.528320	153.727463	47.014683	39.669216	143.026886	193.812973	152.148590	0.739945	0.000000	4.113061	3.472097	0.534792	0.732364	3.946447	4.999991	2.934478	2.734422	2.186751	1.672233	1.598454	2.155418	2.287383	2.182268	0.000000	0.000000	17665.000000		1
9101.778320	2212.064453	1.094727	0.675339	7004.885254	94631.437500	562.517151	340.916565	70.420258	14.160528	0.000000	1.976677	9.988230	26.748350	1.959598	0.000000	3.959126	3.344798	0.039306	0.000000	3.845401	4.976036	2.750136	2.532648	1.847698	1.151079	0.000000	0.295936	0.999489	1.427297	0.292167	0.000000	17717.000000		1
20040.810547	5945.226074	4.388160	5.057332	13980.694336	99998.000000	1780.788208	1075.481689	298.690948	228.471115	133.957611	264.075958	376.345642	239.563324	2.142581	0.000000	4.301915	3.774168	0.642282	0.703921	4.145529	4.999991	3.250612	3.031603	2.475222	2.358831	2.126967	2.421729	2.575587	2.379420	0.330937	0.000000	17777.000000		1
7387.108398	1418.291626	3.348940	4.477589	6060.147949	85060.562500	449.581360	247.636551	61.480499	58.954918	31.623741	70.481934	75.496094	75.616356	1.216881	99998.000000	3.868474	3.151766	0.524907	0.651044	3.782483	4.929728	2.652808	2.393815	1.788737	1.770520	1.500013	1.848078	1.877924	1.878616	0.085248	4.999991	17855.000000		1
8391.695312	394.832672	1.692973	3.120744	4322.704590	60774.953125	112.951180	69.473549	22.354023	17.642069	3.315019	0.000000	0.000000	0.000000	0.282674	0.000000	3.923850	2.596413	0.228650	0.494258	3.635756	4.783725	2.052891	1.841820	1.349356	1.246549	0.520486	0.000000	0.000000	0.000000	0.000000	0.000000	17873.000000		1
16758.208984	3544.446289	2.827788	7.675426	11278.845703	99998.000000	1297.069824	809.496826	203.150543	91.784401	57.184853	212.050217	264.196228	158.470245	0.046695	0.000000	4.224227	3.549548	0.451447	0.885102	4.052265	4.999991	3.112963	2.908215	2.307818	1.962769	1.757281	2.326439	2.421926	2.199948	0.000000	0.000000	17922.000000		1
32463.455078	6009.596191	2.352893	8.572794	18524.324219	99998.000000	2439.487061	1538.421753	382.966431	156.613846	97.736015	468.694366	669.766479	341.758423	2.487701	0.000000	4.511395	3.778845	0.371602	0.933122	4.267742	4.999991	3.387299	3.187075	2.583161	2.194830	1.990055	2.670890	2.825923	2.533719	0.395798	0.000000	17969.000000		1
13450.000977	1346.391235	2.414567	3.348940	7285.508789	99998.000000	653.253052	392.670959	134.216644	34.457695	24.037743	57.749176	66.029015	64.641335	0.172903	0.000000	4.128722	3.129171	0.382839	0.524907	3.862460	4.999991	2.815081	2.594029	2.127806	1.537286	1.380894	1.761546	1.819735	1.810510	0.000000	0.000000	18010.000000		1
25253.529297	8367.632812	3.580221	12.871526	21477.628906	99998.000000	2957.212891	1834.781372	464.207520	234.866791	140.661667	578.099243	777.940918	525.293335	3.504774	0.000000	4.402322	3.922603	0.553910	1.109630	4.331986	4.999991	3.470883	3.263584	2.666712	2.370822	2.148176	2.762002	2.890947	2.720402	0.544660	0.000000	18063.000000		1
11994.016602	3698.303223	2.266548	4.523845	8743.371094	99998.000000	902.931030	512.224426	93.680901	51.849983	31.774843	124.459694	171.727249	169.682724	2.552191	99998.000000	4.078965	3.568002	0.355365	0.655508	3.941679	4.999991	2.955655	2.709460	1.971651	1.714749	1.502083	2.095029	2.234839	2.229638	0.406913	4.999991	18136.000000		1
19233.322266	4152.100098	3.009729	7.508904	10921.289062	99998.000000	1231.361572	746.967896	170.783615	88.836349	67.610970	230.972031	316.718475	253.591263	0.020952	0.000000	4.284054	3.618268	0.478527	0.875577	4.038274	4.999991	3.090386	2.873302	2.232446	1.948591	1.830017	2.363559	2.500673	2.404134	0.000000	0.000000	18171.000000		1
23689.576172	6150.332031	2.494745	5.541479	15755.234375	99998.000000	2005.083984	1227.543945	264.248657	63.047039	64.055420	271.310425	387.027710	224.446838	2.622720	0.000000	4.374557	3.788898	0.397026	0.743626	4.197425	4.999991	3.302133	3.089037	2.422013	1.799665	1.806556	2.433466	2.587742	2.351114	0.418752	0.000000	18222.000000		1
10974.896484	1495.206299	2.507080	1.523367	4873.926270	71061.015625	199.018326	134.851898	59.571667	21.749609	3.259512	0.000000	0.000000	49.503258	0.046851	0.000000	4.040401	3.174701	0.399168	0.182805	3.687879	4.851632	2.298893	2.129857	1.775040	1.337451	0.513153	0.000000	0.000000	1.694634	0.000000	0.000000	18267.000000		1
22872.224609	3701.982178	2.451572	7.644588	15715.105469	99998.000000	2052.400879	1250.101440	297.722656	128.955780	86.794914	326.694366	430.351166	236.269897	2.124295	99998.000000	4.359308	3.568434	0.389445	0.883354	4.196317	4.999991	3.312262	3.096945	2.473812	2.110441	1.938494	2.514142	2.633823	2.373408	0.327215	4.999991	18301.000000		1
9934.689453	2096.880615	2.574922	4.767460	5572.025879	78340.492188	359.813721	210.810547	67.305679	43.428291	20.016548	29.566887	31.580568	60.277840	1.203042	2737.717773	3.997154	3.321574	0.410764	0.678287	3.746013	4.893986	2.556078	2.323892	1.828052	1.637773	1.301389	1.470806	1.499420	1.780158	0.080281	3.437389	18347.000000		1
9144.185547	848.401306	3.092990	3.324270	3561.755371	58339.984375	0.000000	4.076703	26.982714	19.418303	8.921256	25.067713	26.227198	72.363014	1.110469	0.000000	3.961145	2.928601	0.490378	0.521696	3.551664	4.765966	0.000000	0.610309	1.431086	1.288211	0.950426	1.399115	1.418752	1.859517	0.045507	0.000000	18398.000000		1
45456.027344	11014.661133	3.441453	13.297082	27709.953125	99998.000000	3956.776123	2462.717041	665.060669	374.766785	186.418182	751.396118	1071.494385	573.633972	6.798297	99998.000000	4.657591	4.041971	0.536742	1.123756	4.442636	4.999991	3.597342	3.391414	2.822861	2.573761	2.270488	2.875869	3.029990	2.758635	0.832400	4.999991	18462.000000		1
19314.677734	5283.496094	3.265679	3.247177	6433.678223	88130.179688	458.561218	252.471863	60.404274	52.651756	18.264984	61.014854	42.925644	99.567757	1.484632	0.000000	4.285887	3.722921	0.513974	0.511506	3.808459	4.945125	2.661397	2.402213	1.781068	1.721413	1.261619	1.785436	1.632717	1.998119	0.171619	0.000000	18552.000000		1
17650.000000	5468.646973	3.450704	4.150712	12191.237305	99998.000000	1406.376099	832.705078	173.364716	87.124870	46.428772	196.566757	289.880707	158.596680	1.768611	99998.000000	4.246745	3.737880	0.537908	0.618123	4.086048	4.999991	3.148102	2.920491	2.238961	1.940142	1.666787	2.293510	2.462219	2.200294	0.247632	4.999991	18629.000000		1
18786.451172	5156.979492	3.216340	5.677163	13606.809570	99998.000000	1711.468872	1056.618408	242.736496	103.804817	73.605759	314.492004	446.676483	237.238190	1.982993	99998.000000	4.273845	3.712395	0.507362	0.754131	4.133756	4.999991	3.233369	3.023918	2.385135	2.016217	1.866912	2.497610	2.649993	2.375185	0.297321	4.999991	18699.000000		1
10983.466797	2655.570801	2.513247	3.071404	6868.463867	97406.289062	607.564392	358.589478	94.824966	35.839211	19.319624	71.215866	100.048820	70.611450	1.249871	0.000000	4.040740	3.424158	0.400235	0.487337	3.836860	4.988587	2.783592	2.554598	1.976923	1.554358	1.285999	1.852577	2.000212	1.848875	0.096865	0.000000	18724.000000		1
34310.921875	5562.629883	3.703570	7.746352	22243.457031	99998.000000	3060.675537	1916.765625	465.117218	208.244873	114.758255	552.636841	714.394348	577.775452	3.154896	99998.000000	4.535432	3.745280	0.568621	0.889097	4.347202	4.999991	3.485817	3.282569	2.667562	2.318574	2.059784	2.742440	2.853938	2.761759	0.498985	4.999991	18784.000000		1
35372.289062	8042.026855	3.796082	6.716383	23445.449219	99998.000000	3301.675781	2010.236816	488.479645	151.257385	90.578659	465.811066	677.324707	292.483368	3.184326	99998.000000	4.548663	3.905365	0.579336	0.827135	4.370059	4.999991	3.518734	3.303247	2.688847	2.179717	1.957026	2.668210	2.830797	2.466101	0.503018	4.999991	18875.000000		1
18307.980469	4247.452148	3.438369	4.354239	10263.801758	99998.000000	1060.035156	649.450806	144.127777	80.315979	49.820885	191.130127	259.996185	211.797348	0.487359	0.000000	4.262640	3.628129	0.536352	0.638912	4.011308	4.999991	3.025320	2.812546	2.158748	1.904802	1.697411	2.281329	2.414967	2.325921	0.000000	0.000000	18942.000000		1
8078.905273	692.956177	2.898715	4.903145	5281.180176	72288.796875	361.167480	210.995575	50.832348	54.872047	26.587996	79.572792	66.722855	0.000000	2.241683	99998.000000	3.907352	2.840706	0.462205	0.690475	3.722731	4.859071	2.557709	2.324273	1.706140	1.739351	1.424686	1.900765	1.824275	0.000000	0.350574	4.999991	19007.000000		1
23435.060547	5960.413574	3.395196	9.158704	18671.533203	99998.000000	2575.180908	1572.759155	363.255188	155.361847	128.598068	512.471130	686.995300	339.007721	2.259835	0.000000	4.369866	3.775276	0.530865	0.961834	4.271180	4.999991	3.410808	3.196662	2.560212	2.191344	2.109234	2.709669	2.836954	2.530210	0.354077	0.000000	19036.000000		1
7520.732910	1177.923462	2.874044	3.478457	3517.287842	55768.527344	26.732931	11.409833	0.000000	20.312588	10.031403	0.000000	0.000000	0.000000	1.482937	99998.000000	3.876260	3.071117	0.458493	0.541387	3.546208	4.746389	1.427047	1.057279	0.000000	1.307765	1.001362	0.000000	0.000000	0.000000	0.171123	4.999991	19077.000000		1
12321.753906	1145.245117	1.828657	2.571838	6408.221680	87362.382812	516.368958	302.459259	50.709000	45.235363	17.074661	17.244267	29.162918	54.989231	1.249419	99998.000000	4.090672	3.058898	0.262132	0.410244	3.806737	4.941324	2.712960	2.480667	1.705085	1.655478	1.232352	1.236645	1.464831	1.740278	0.096708	4.999991	19101.000000		1
5307.959473	1203.142212	3.567886	4.095205	5499.218750	76989.476562	339.100250	203.637772	50.474636	31.256777	16.898888	32.548862	9.288221	69.507469	1.359213	0.000000	3.724928	3.080317	0.552411	0.612276	3.740301	4.886431	2.530328	2.308858	1.703073	1.494944	1.227858	1.512536	0.967933	1.842031	0.133288	0.000000	19122.000000		1
12873.921875	2171.177246	4.095205	5.082002	5922.061035	83960.242188	359.212402	252.225159	60.598549	27.146152	15.918260	44.544605	28.993311	32.977501	0.548410	0.000000	4.109711	3.336695	0.612276	0.706035	3.772473	4.924074	2.555351	2.401788	1.782462	1.433708	1.201896	1.648795	1.462298	1.518218	0.000000	0.000000	19161.000000		1
17775.568359	4486.099609	2.951138	4.881558	11980.886719	99998.000000	1460.859619	858.488220	224.853897	102.250610	66.516243	268.211273	338.819641	218.044998	1.788803	0.000000	4.249824	3.651869	0.469990	0.688559	4.078489	4.999991	3.164608	2.933734	2.351900	2.009666	1.822928	2.428477	2.529969	2.338546	0.252562	0.000000	19203.000000		1
21152.011719	5578.588379	2.852458	13.284746	20856.349609	99998.000000	2868.015869	1757.145142	393.041016	98.870834	119.494873	485.522339	617.851746	380.607361	3.872156	0.000000	4.325352	3.746524	0.455219	1.123353	4.319238	4.999991	3.457582	3.244808	2.594438	1.995068	2.077349	2.686209	2.790884	2.580477	0.587953	0.000000	19261.000000		1
15134.783203	5257.626465	3.623393	1.221161	12476.529297	99998.000000	1461.494751	874.135071	170.462906	65.042221	31.192017	154.371964	199.147842	188.524368	2.080656	99998.000000	4.179976	3.720790	0.559115	0.086773	4.096094	4.999991	3.164797	2.941579	2.231630	1.813195	1.494043	2.188568	2.299176	2.275367	0.318200	4.999991	19323.000000		1
25637.617188	6675.745605	2.667434	7.567495	16813.435547	99998.000000	2331.547119	1379.917603	298.058777	119.442451	107.418953	368.112061	482.706879	286.016754	1.615977	99998.000000	4.408878	3.824500	0.426094	0.878952	4.225657	4.999991	3.367644	3.139853	2.474302	2.077159	2.031081	2.565980	2.683683	2.456392	0.208435	4.999991	19387.000000		1
5512.485352	1861.751709	2.642764	4.859972	3909.496094	58316.175781	28.524584	52.750435	41.852501	27.830742	17.025322	0.755516	0.000000	88.275108	0.861191	0.000000	3.741348	3.269922	0.422058	0.686634	3.592121	4.765789	1.455219	1.722226	1.621721	1.444525	1.231095	0.000000	0.000000	1.945838	0.000000	0.000000	19418.000000		1
18999.345703	5468.227539	4.866140	8.122568	15788.995117	99998.000000	2086.306641	1257.252563	268.686157	132.310898	88.423126	350.559418	444.261902	256.638000	1.884967	0.000000	4.278738	3.737847	0.687185	0.909693	4.198355	4.999991	3.319378	3.099422	2.429245	2.121596	1.946566	2.544762	2.647639	2.409321	0.275304	0.000000	19451.000000		1
27603.458984	13579.573242	2.463907	8.918173	30814.927734	99998.000000	4373.660645	2774.618652	827.811157	416.384918	244.907440	986.219727	1470.659668	769.254028	3.947243	0.000000	4.440964	4.132886	0.391624	0.950276	4.488761	4.999991	3.640845	3.443203	2.917931	2.619495	2.389002	2.993974	3.167512	2.886070	0.596294	0.000000	19561.000000		1
18488.974609	6670.268555	2.809286	10.222594	19265.238281	99998.000000	2612.450928	1583.620117	385.862061	216.281097	121.301949	432.281586	536.539734	387.422424	1.439208	0.000000	4.266913	3.824143	0.448596	1.009561	4.284774	4.999991	3.417048	3.199651	2.586432	2.335019	2.083868	2.635767	2.729602	2.588185	0.158124	0.000000	19596.000000		1
12693.242188	2012.013062	3.324270	2.769197	9870.634766	99998.000000	981.979614	593.012207	95.213516	109.337044	14.296213	124.801994	147.578491	109.904449	1.540582	99998.000000	4.103572	3.303631	0.521696	0.442354	3.994345	4.999991	2.992102	2.773064	1.978699	2.038767	1.155221	2.096221	2.169023	2.041015	0.187685	4.999991	19642.000000		1
29437.486328	7143.601074	2.766114	8.998350	20321.888672	99998.000000	2763.116211	1654.542969	387.070892	183.784668	99.573921	474.550385	692.971619	336.408142	2.987084	0.000000	4.468901	3.853917	0.441870	0.954163	4.307964	4.999991	3.441399	3.218678	2.587790	2.264309	1.998146	2.676282	2.840715	2.526866	0.475247	0.000000	19711.000000		1
25761.710938	4425.593750	3.709738	4.779795	15018.979492	99998.000000	1854.187378	1114.882568	212.771805	107.270935	77.121223	274.844391	369.669342	213.453308	1.949590	99998.000000	4.410975	3.645972	0.569343	0.679409	4.176641	4.999991	3.268154	3.047229	2.327914	2.030482	1.887174	2.439087	2.567813	2.329303	0.289943	4.999991	19735.000000		1
25935.082031	7189.175781	3.681984	7.320796	15059.373047	99998.000000	1815.326050	1105.668335	264.199310	136.470856	67.718903	285.794739	422.123749	273.173004	3.897727	99998.000000	4.413888	3.856679	0.566082	0.864558	4.177807	4.999991	3.258955	3.043625	2.421932	2.135040	1.830710	2.456054	2.625440	2.436438	0.590811	4.999991	19812.000000		1
12750.269531	3652.707031	2.454656	3.632644	8831.865234	99998.000000	823.947266	493.524628	121.693581	80.497917	32.437847	104.822449	169.041306	122.254822	1.211990	99998.000000	4.105519	3.562615	0.389991	0.560223	3.946053	4.999991	2.915900	2.693309	2.085268	1.905785	1.511052	2.020454	2.227993	2.087266	0.083499	4.999991	19873.000000		1
10740.421875	3691.438721	2.911049	4.866140	8611.719727	99998.000000	759.506348	463.226898	121.252609	34.503952	16.171125	36.727329	86.739403	55.599812	2.333554	99998.000000	4.031021	3.567196	0.464050	0.687185	3.935090	4.999991	2.880531	2.665794	2.083691	1.537869	1.208740	1.564989	1.938216	1.745073	0.368018	4.999991	19906.000000		1
22786.355469	4860.916016	3.450704	5.877606	13671.493164	99998.000000	1760.854858	1065.209717	298.820465	105.106148	103.832565	453.448364	673.115417	376.962402	2.987502	0.000000	4.357675	3.686718	0.537908	0.769200	4.135816	4.999991	3.245723	3.027435	2.475410	2.021628	2.016334	2.656528	2.828089	2.576298	0.475308	0.000000	19956.000000		1
26227.628906	6164.936523	2.812370	6.716383	16118.637695	99998.000000	2122.913574	1304.307373	296.476807	130.596329	82.576355	375.031982	489.395508	264.590942	1.609935	99998.000000	4.418759	3.789929	0.449072	0.827135	4.207328	4.999991	3.326932	3.115380	2.471991	2.115931	1.916856	2.574068	2.689660	2.422575	0.206808	4.999991	19991.000000		1
12844.265625	2325.293213	2.904882	5.822099	6897.663574	97293.531250	607.789490	348.891113	98.309593	54.868965	29.298601	71.903534	99.660271	28.210043	0.423486	0.000000	4.108709	3.366478	0.463128	0.765080	3.838702	4.988084	2.783753	2.542690	1.992596	1.739327	1.466847	1.856750	1.998522	1.450404	0.000000	0.000000	20060.000000		1
8841.615234	3467.318848	2.272716	5.072750	7620.720215	99188.539062	687.513367	431.939301	87.053947	46.089558	30.066452	80.917305	97.319710	105.639641	0.198182	0.000000	3.946532	3.539994	0.356545	0.705243	3.881996	4.996461	2.837281	2.635423	1.939788	1.663603	1.478082	1.908041	1.988201	2.023827	0.000000	0.000000	20128.000000		1
29244.833984	5709.576172	3.765245	8.693060	18155.208984	99998.000000	2443.572998	1501.675903	409.252228	206.743103	112.167915	459.646667	590.085754	334.203278	1.697014	0.000000	4.466049	3.756604	0.575793	0.939173	4.259001	4.999991	3.388025	3.176576	2.611991	2.315431	2.049869	2.662424	2.770915	2.524011	0.229685	0.000000	20163.000000		1
16457.716797	1001.259155	3.382861	6.642373	8667.920898	99998.000000	844.771729	520.902039	121.258774	72.208824	45.380299	135.693756	207.634293	148.648544	0.627335	0.000000	4.216370	3.000546	0.529284	0.822323	3.937915	4.999991	2.926739	2.716756	2.083713	1.858590	1.656867	2.132560	2.317299	2.172161	0.000000	0.000000	20195.000000		1
33183.453125	7477.591797	2.149366	8.859581	17530.494141	99998.000000	2353.019043	1438.875610	291.447235	152.753006	96.221901	371.411652	514.099365	258.367981	3.321059	0.000000	4.520922	3.873762	0.332310	0.947413	4.243794	4.999991	3.371625	3.158023	2.464560	2.183990	1.983274	2.569855	2.711047	2.412239	0.521277	0.000000	20251.000000		1
14767.889648	5005.318359	2.106194	5.954700	12134.308594	99998.000000	1407.307373	870.995850	225.711182	76.331787	58.760643	272.892365	343.821442	191.043777	3.665450	0.000000	4.169319	3.699432	0.323498	0.774860	4.084015	4.999991	3.148389	2.940016	2.353553	1.882705	1.769086	2.435991	2.536333	2.281133	0.564127	0.000000	20313.000000		1
13473.674805	2518.464844	2.451572	3.873176	8016.897461	99998.000000	741.053284	461.028198	95.629822	60.774323	30.140463	108.294739	159.389206	104.406143	0.014563	0.000000	4.129486	3.401136	0.389445	0.588067	3.904006	4.999991	2.869849	2.663728	1.980593	1.783720	1.479150	2.034607	2.202459	2.018726	0.000000	0.000000	20390.000000		1
9277.973633	3015.825684	1.680638	2.732193	5784.363281	82595.601562	367.242462	221.770157	50.323532	41.818581	20.855326	70.469597	70.537437	30.343988	0.831684	0.000000	3.967453	3.479406	0.225474	0.436511	3.762256	4.916957	2.564953	2.345903	1.701771	1.621369	1.319217	1.848002	1.848420	1.482073	0.000000	0.000000	20450.000000		1
21959.699219	5469.300781	4.354239	6.235320	16359.021484	99998.000000	2069.589600	1290.208496	307.393250	141.657700	89.237228	413.113068	551.705505	382.173920	1.857384	99998.000000	4.341626	3.737932	0.638912	0.794859	4.213758	4.999991	3.315884	3.110660	2.487694	2.151240	1.950546	2.616069	2.741707	2.582261	0.268902	4.999991	20493.000000		1
8655.884766	1595.973511	2.019849	3.503127	4944.503906	70214.710938	264.334991	141.793396	20.423601	20.340342	17.802423	25.314411	16.861883	16.140289	0.423072	99998.000000	3.937311	3.203026	0.305319	0.544456	3.694123	4.846428	2.422155	2.151656	1.310132	1.308358	1.250479	1.403368	1.226906	1.207911	0.000000	4.999991	20538.000000		1
32982.367188	8113.264160	4.856888	8.609798	22982.814453	99998.000000	3268.445557	1971.532837	482.117889	161.137680	144.214127	645.617737	924.165649	463.970093	3.329853	0.000000	4.518282	3.909196	0.686358	0.934993	4.361403	4.999991	3.514341	3.294804	2.683153	2.207197	2.159008	2.809975	2.965750	2.666490	0.522425	0.000000	20586.000000		1
17640.841797	2550.310547	4.412830	5.637074	12811.272461	99998.000000	1263.913452	915.802551	450.935120	389.658142	230.580399	402.390900	609.328247	467.026062	0.874595	0.000000	4.246519	3.406593	0.644717	0.751054	4.107592	4.999991	3.101717	2.961802	2.654114	2.590684	2.362822	2.604648	2.784851	2.669341	0.000000	0.000000	20649.000000		1
14883.282227	4110.861328	2.544085	3.959521	11373.352539	99998.000000	1273.072144	789.847229	205.611359	69.362534	42.136208	153.736710	157.554382	138.737411	2.082733	0.000000	4.172698	3.613933	0.405532	0.597643	4.055889	4.999991	3.104853	2.897543	2.313047	1.841125	1.624655	2.186778	2.197430	2.142194	0.318634	0.000000	20692.000000		1
35105.378906	5557.131836	2.988143	8.060893	19651.955078	99998.000000	2688.113525	1638.985596	387.767822	158.192719	81.361366	398.536224	530.711426	325.611969	1.835433	99998.000000	4.545373	3.744851	0.475401	0.906383	4.293406	4.999991	3.429448	3.214575	2.588572	2.199187	1.910418	2.600468	2.724859	2.512700	0.263739	4.999991	20738.000000		1
18422.076172	5120.816406	1.714559	6.537526	17938.480469	99998.000000	2320.464111	1452.246704	369.875946	181.370102	114.295692	372.549561	499.371399	314.405670	1.479904	99998.000000	4.265338	3.709339	0.234152	0.815413	4.253786	4.999991	3.365575	3.162040	2.568056	2.258566	2.058030	2.571184	2.698424	2.497490	0.170233	4.999991	20764.000000		1
16850.466797	4388.206543	2.698272	4.533096	10698.988281	99998.000000	1184.806396	709.127319	148.096558	77.074966	54.298473	189.788696	285.412354	133.519714	2.933048	0.000000	4.226612	3.642287	0.431086	0.656395	4.029343	4.999991	3.073647	2.850724	2.170545	1.886913	1.734788	2.278270	2.455473	2.125546	0.467319	0.000000	20804.000000		1
22570.166016	5004.288086	1.803987	4.776711	15249.556641	99998.000000	1935.434570	1179.237061	283.047119	106.077530	71.709259	371.581268	532.222473	305.931549	4.310676	0.000000	4.353535	3.699342	0.256233	0.679129	4.183257	4.999991	3.286778	3.071601	2.451859	2.025623	1.855575	2.570054	2.726093	2.485624	0.634545	0.000000	20858.000000		1
14095.837891	2604.445557	2.593424	3.163916	9847.895508	99998.000000	983.095886	615.076355	138.425949	88.978195	44.165306	239.174774	337.882172	161.739014	1.505293	0.000000	4.149091	3.415715	0.413874	0.500225	3.993343	4.999991	2.992596	2.788929	2.141217	1.949284	1.645081	2.378715	2.528765	2.208815	0.177621	0.000000	20892.000000		1
11434.654297	3126.541016	3.006645	3.117660	7318.840820	99998.000000	600.551941	352.264740	79.696144	28.055855	3.771412	19.026669	50.582565	0.345379	0.408381	0.000000	4.058223	3.495064	0.478082	0.493829	3.864442	4.999991	2.778551	2.546869	1.901437	1.448024	0.576504	1.279363	1.704001	0.000000	0.000000	0.000000	20920.000000		1
6825.710938	1519.586304	3.913265	3.805334	5404.437012	77068.140625	292.171906	158.464081	34.309677	51.282574	11.807635	46.515114	28.623262	64.243530	0.745500	0.000000	3.834148	3.181725	0.592539	0.580393	3.732750	4.886875	2.465638	2.199931	1.535417	1.709970	1.072163	1.667594	1.456719	1.807829	0.000000	0.000000	20948.000000		1
47717.886719	13860.291992	2.667434	14.043346	34014.132812	99998.000000	4861.748535	3133.294434	900.864929	471.892212	292.338440	952.520630	1206.155029	840.238647	4.341584	0.000000	4.678681	4.141772	0.426094	1.147471	4.531660	4.999991	3.686792	3.496001	2.954660	2.673843	2.465886	2.978874	3.081403	2.924403	0.637648	0.000000	21011.000000		1
13781.265625	3239.948730	2.738360	4.388160	8164.327637	99998.000000	763.265442	466.631348	138.299515	55.269848	21.006428	102.750175	164.770325	128.835526	0.984879	0.000000	4.139289	3.510538	0.437491	0.642282	3.911920	4.999991	2.882676	2.668974	2.140821	1.742488	1.322352	2.011783	2.216879	2.110036	0.000000	0.000000	21077.000000		1
25418.005859	4662.977051	5.319449	8.733149	15234.501953	99998.000000	1913.422852	1176.415527	231.853989	95.404709	94.945229	357.944977	446.944763	348.915802	1.645463	99998.000000	4.405141	3.668663	0.725867	0.941171	4.182828	4.999991	3.281811	3.070561	2.365215	1.979570	1.977473	2.553816	2.650254	2.542721	0.216288	4.999991	21120.000000		1
18802.037109	7519.135742	2.174036	8.461780	20863.792969	99998.000000	2870.794189	1776.572754	370.909027	163.931549	111.236626	480.131958	716.953857	368.519104	3.610038	0.000000	4.274205	3.876168	0.337267	0.927462	4.319393	4.999991	3.458002	3.249583	2.569268	2.214663	2.046248	2.681361	2.855491	2.566460	0.557512	0.000000	21170.000000		1
24101.328125	4913.685059	3.167000	6.099635	16170.225586	99998.000000	2135.470703	1275.773560	242.307861	144.574921	88.503304	374.146942	487.283142	265.984802	1.959016	0.000000	4.382041	3.691407	0.500648	0.785304	4.208716	4.999991	3.329494	3.105774	2.384367	2.160093	1.946959	2.573042	2.687781	2.424857	0.292038	0.000000	21232.000000		1
22051.082031	4351.839844	2.544085	5.430464	16288.021484	99998.000000	2111.590088	1280.500977	299.434113	106.105286	93.471207	372.891846	470.711121	270.650513	3.286313	99998.000000	4.343430	3.638673	0.405532	0.734837	4.211868	4.999991	3.324610	3.107380	2.476301	2.025737	1.970678	2.571583	2.672755	2.432409	0.516709	4.999991	21294.000000		1
20782.904297	4629.740234	3.863925	3.022064	14877.685547	99998.000000	1810.645020	1114.238037	214.603546	108.411919	84.278580	323.292999	463.279327	262.145538	0.721287	0.000000	4.317706	3.665557	0.587029	0.480304	4.172535	4.999991	3.257833	3.046978	2.331637	2.035077	1.925717	2.509596	2.665843	2.418542	0.000000	0.000000	21356.000000		1
24994.306641	7859.796387	4.314150	8.958261	17353.820312	99998.000000	2356.861328	1382.187256	272.719696	133.217514	86.942932	330.320831	468.117706	263.083008	3.020387	0.000000	4.397841	3.895411	0.634895	0.952224	4.239395	4.999991	3.372334	3.140567	2.435716	2.124561	1.939234	2.518936	2.670355	2.420093	0.480063	0.000000	21408.000000		1
26316.771484	6877.761230	3.392113	6.654708	19209.527344	99998.000000	2549.104736	1564.929565	350.725952	128.505554	95.481804	388.847107	447.900726	280.725067	2.985319	0.000000	4.420233	3.837447	0.530470	0.823129	4.283517	4.999991	3.406388	3.194495	2.544968	2.108922	1.979921	2.589779	2.651182	2.448281	0.474991	0.000000	21471.000000		1
12267.217773	5755.952637	4.147629	3.867008	8143.987305	99998.000000	739.912292	441.020905	107.252434	49.432331	36.918522	125.770287	162.124481	144.948059	0.849132	99998.000000	4.088746	3.760117	0.617800	0.587375	3.910837	4.999991	2.869180	2.644459	2.030407	1.694011	1.567244	2.099578	2.209849	2.161212	0.000000	4.999991	21522.000000		1
13375.667969	1503.840698	3.370527	1.683721	7443.553223	99998.000000	624.540344	364.978973	61.875217	60.132904	13.549948	39.138813	48.605888	62.513554	2.251029	0.000000	4.126316	3.177202	0.527698	0.226270	3.871780	4.999991	2.795561	2.562268	1.791517	1.779112	1.131938	1.592608	1.686689	1.795974	0.352381	0.000000	21565.000000		1
18808.730469	6123.836426	3.318103	5.754257	15650.695312	99998.000000	1975.538696	1179.369751	281.668701	122.193146	58.615707	299.054810	400.580750	236.393250	1.774206	99998.000000	4.274360	3.787024	0.520890	0.759989	4.194534	4.999991	3.295686	3.071650	2.449739	2.087047	1.768014	2.475751	2.602690	2.373635	0.249004	4.999991	21610.000000		1
33518.285156	11132.389648	2.078440	10.077659	25855.509766	99998.000000	3785.020996	2324.824463	529.792480	204.066406	166.333786	650.813782	929.546814	561.508728	4.461435	0.000000	4.525282	4.046588	0.317737	1.003360	4.412553	4.999991	3.578068	3.366390	2.724106	2.309772	2.220980	2.813457	2.968271	2.749357	0.649475	0.000000	21717.000000		1
11120.230469	1390.047607	1.933504	6.679378	7466.237305	99348.117188	714.909302	427.338348	67.851501	61.178291	27.543955	87.923561	129.464600	73.991226	0.478190	0.000000	4.046114	3.143030	0.286345	0.824736	3.873102	4.997159	2.854251	2.630772	1.831559	1.786597	1.440026	1.944105	2.112151	1.869180	0.000000	0.000000	21757.000000		1
14158.458984	3156.669189	4.912396	4.705785	9859.530273	99998.000000	1036.176270	651.683411	143.184158	52.861450	27.741314	131.903839	230.241180	167.086212	2.696148	0.000000	4.151016	3.499229	0.691293	0.672632	3.993856	4.999991	3.015434	2.814037	2.155895	1.723139	1.443127	2.120257	2.362183	2.222941	0.430744	0.000000	21801.000000		1
8744.937500	1093.148438	3.876260	5.078918	4746.099121	62199.875000	161.680420	117.672386	6.087300	21.222290	0.000000	0.000000	0.000000	0.000000	0.665891	0.000000	3.941757	3.038679	0.588413	0.705771	3.676337	4.793789	2.208658	2.070675	0.784425	1.326792	0.000000	0.000000	0.000000	0.000000	0.000000	0.000000	21863.000000		1
28491.957031	6635.046387	3.925599	8.464863	20200.771484	99998.000000	2810.155518	1682.660522	381.779205	158.171127	120.938065	505.403198	671.447083	373.545624	3.662231	99998.000000	4.454722	3.821844	0.593906	0.927620	4.305368	4.999991	3.448730	3.225996	2.581812	2.199127	2.082563	2.703638	2.827012	2.572344	0.563746	4.999991	21920.000000		1
11290.510742	1550.355835	2.932636	5.226937	5986.838379	87023.562500	424.226868	279.374390	79.532707	21.034182	35.811459	113.654274	138.240921	66.204788	0.121929	99998.000000	4.052713	3.190431	0.467258	0.718247	3.777198	4.939637	2.627598	2.446187	1.900546	1.322926	1.554022	2.055586	2.140637	1.820889	0.000000	4.999991	22002.000000		1
25488.816406	6570.762695	3.191670	6.901407	17660.904297	99998.000000	2304.326904	1429.467041	283.056366	114.061333	88.651321	429.611053	601.406128	340.787048	7.024874	0.000000	4.406350	3.817616	0.504018	0.838938	4.247013	4.999991	3.362544	3.155174	2.451873	2.057138	1.947685	2.633075	2.779168	2.532483	0.846639	0.000000	22016.000000		1
9422.964844	5837.236816	3.833087	5.125174	20111.447266	99998.000000	2099.202637	1675.148560	1019.672119	803.998535	329.497498	618.974182	955.817139	823.333557	1.476523	0.000000	3.974188	3.766207	0.583549	0.709709	4.303443	4.999991	3.322054	3.224053	3.008461	2.905255	2.517852	2.791672	2.980375	2.915576	0.169240	0.000000	22173.000000		1
8271.515625	2459.694824	2.747611	4.607106	6201.709961	88158.710938	508.070618	296.433624	88.299774	50.564064	30.020197	94.257561	146.822968	119.501045	0.034342	0.000000	3.917585	3.390881	0.438955	0.663428	3.792511	4.945265	2.705924	2.471927	1.945960	1.703842	1.477414	1.974316	2.166794	2.077372	0.000000	0.000000	22217.000000		1
7057.253418	2242.753906	1.921169	2.238794	3425.099365	44721.851562	0.000000	1.443190	0.703092	6.235320	0.000000	0.000000	0.000000	55.032402	0.464208	99998.000000	3.848636	3.350782	0.283566	0.350014	3.534673	4.650520	0.000000	0.159323	0.000000	0.794859	0.000000	0.000000	0.000000	1.740618	0.000000	4.999991	22253.000000		1
18239.910156	6997.280762	3.913265	4.822968	13447.395508	99998.000000	1644.193970	1019.089294	221.067062	104.677513	72.433937	297.408112	406.449097	344.435120	2.275122	99998.000000	4.261023	3.844929	0.592539	0.683314	4.128638	4.999991	3.215953	3.008212	2.344524	2.019853	1.859942	2.473353	2.609006	2.537107	0.357005	4.999991	22278.000000		1
27679.138672	4694.394043	3.691235	8.726980	17983.925781	99998.000000	2369.409180	1483.611328	316.607452	144.550247	108.643196	419.428558	513.272888	269.457092	1.017542	0.000000	4.442153	3.671580	0.567172	0.940864	4.254885	4.999991	3.374640	3.171320	2.500521	2.160019	2.036003	2.622658	2.710348	2.430490	0.007552	0.000000	22370.000000		1
35537.175781	7701.785645	3.163916	14.037179	23759.162109	99998.000000	3373.637939	2070.289551	472.502777	173.478806	147.297867	640.199585	841.607788	568.983704	2.709244	0.000000	4.550683	3.886591	0.500225	1.147280	4.375831	4.999991	3.528099	3.316031	2.674404	2.239246	2.168196	2.806315	2.925110	2.755100	0.432848	0.000000	22424.000000		1
9840.185547	2186.376953	3.265679	2.164785	6056.441406	81083.046875	394.715485	250.609283	42.537094	32.650627	6.078049	25.480934	12.600157	73.130867	0.390269	99998.000000	3.993003	3.339725	0.513974	0.335415	3.782218	4.908930	2.596284	2.398997	1.628768	1.513892	0.783764	1.406215	1.100376	1.864101	0.000000	4.999991	22450.000000		1
5818.685059	238.943497	3.160832	3.077571	3721.714844	60472.546875	31.013161	9.245049	45.537571	0.000000	0.000000	0.000000	0.000000	0.000000	0.270782	99998.000000	3.764825	2.378295	0.499801	0.488208	3.570743	4.781558	1.491546	0.965909	1.658370	0.000000	0.000000	0.000000	0.000000	0.000000	0.000000	4.999991	22468.000000		0
35701.089844	9844.937500	3.136162	11.082957	20846.398438	99998.000000	2832.386230	1747.986450	438.569336	194.676422	101.587608	437.718201	616.661377	306.532898	5.148458	0.000000	4.552681	3.993213	0.496399	1.044656	4.319031	4.999991	3.452152	3.242538	2.642038	2.289313	2.006841	2.641195	2.790047	2.486477	0.711677	0.000000	22504.000000		1
25809.746094	5277.880371	2.803118	4.452919	18365.412109	99998.000000	2419.822021	1487.401245	364.581177	162.753571	102.821098	480.896729	670.096436	371.016937	5.515216	99998.000000	4.411784	3.722460	0.447641	0.648645	4.264001	4.999991	3.383783	3.172428	2.561794	2.211530	2.012082	2.682052	2.826137	2.569394	0.741563	4.999991	22656.000000		1
13531.408203	1940.211304	2.026016	2.621178	9052.065430	99998.000000	870.314331	536.255981	62.118832	56.426250	8.603631	49.321316	67.419777	12.550817	0.319900	0.000000	4.131343	3.287849	0.306643	0.418496	3.956748	4.999991	2.939676	2.729372	1.793223	1.751481	0.934682	1.693035	1.828787	1.098672	0.000000	0.000000	22700.000000		1
22194.365234	5977.084473	2.300469	8.474114	18609.339844	99998.000000	2511.794678	1563.107056	359.153809	125.378647	91.590126	391.896942	497.135681	232.603333	1.536493	99998.000000	4.346243	3.776489	0.361816	0.928094	4.269731	4.999991	3.399984	3.193989	2.555280	2.098224	1.961849	2.593172	2.696475	2.366616	0.186531	4.999991	22763.000000		1
5692.911621	1080.443359	1.945839	2.624262	2855.381836	47579.539062	0.000000	0.000000	0.000000	2.923384	0.000000	0.000000	0.000000	0.000000	0.926044	99998.000000	3.755334	3.033602	0.289107	0.419007	3.455664	4.677420	0.000000	0.000000	0.000000	0.465886	0.000000	0.000000	0.000000	0.000000	0.000000	4.999991	22791.000000		1
37071.394531	8019.768555	3.231758	6.901407	22928.289062	99998.000000	3149.875732	1963.820435	485.960236	209.688065	134.417084	570.833984	722.301025	455.610077	2.735875	99998.000000	4.569039	3.904162	0.509439	0.838938	4.360372	4.999991	3.498293	3.293102	2.686601	2.321574	2.128454	2.756510	2.858718	2.658593	0.437096	4.999991	22905.000000		1
29776.205078	6830.978027	2.827788	8.264420	19529.355469	99998.000000	2571.517334	1597.802246	344.731140	120.756126	104.255043	464.518982	569.992126	364.525665	2.315385	0.000000	4.473869	3.834483	0.451447	0.917212	4.290688	4.999991	3.410189	3.203523	2.537481	2.081909	2.018097	2.667003	2.755869	2.561728	0.364623	0.000000	22961.000000		1
26789.097656	5859.112793	2.975808	8.107149	19356.541016	99998.000000	2618.525879	1575.836792	302.989655	154.014252	79.042389	398.900116	552.531982	373.046051	3.041412	0.000000	4.427958	3.767832	0.473605	0.908868	4.286828	4.999991	3.418057	3.197511	2.481428	2.187561	1.897860	2.600864	2.742357	2.571763	0.483075	0.000000	23020.000000		1
21964.107422	4291.731934	3.129995	6.377172	12224.606445	99998.000000	1435.316895	881.058105	236.078705	92.185287	84.753479	309.280487	408.024902	271.720551	2.852901	0.000000	4.341713	3.632632	0.495544	0.804628	4.087235	4.999991	3.156948	2.945004	2.373057	1.964662	1.928158	2.490353	2.610687	2.434123	0.455287	0.000000	23094.000000		1
18084.376953	6475.055664	3.919432	5.334868	11195.050781	99998.000000	1242.361206	746.566956	173.562073	78.459564	40.252041	221.455612	261.615143	184.376740	1.169493	99998.000000	4.257304	3.811244	0.593223	0.727124	4.049026	4.999991	3.094248	2.873069	2.239455	1.894646	1.604788	2.345287	2.417663	2.265706	0.067998	4.999991	23189.000000		1
3600.548584	0.000000	1.797820	1.825573	2495.814697	40892.808594	0.000000	0.000000	0.000000	20.963257	0.043172	0.000000	0.000000	0.000000	0.699815	45665.843750	3.556369	0.000000	0.254746	0.261399	3.397212	4.611647	0.000000	0.000000	0.000000	1.321459	0.000000	0.000000	0.000000	0.000000	0.000000	4.659592	23232.000000		0
23097.207031	4381.446777	3.327354	9.750782	12757.679688	99998.000000	1534.856934	939.171143	220.219040	154.057419	69.017159	283.562103	353.023315	175.964294	1.531554	0.000000	4.363559	3.641618	0.522099	0.989039	4.105772	4.999991	3.186068	2.972745	2.342855	2.187683	1.838957	2.452648	2.547803	2.245425	0.185132	0.000000	23250.000000		1
24265.222656	5197.354980	3.281098	7.974548	16331.711914	99998.000000	2136.870605	1311.446289	326.978058	124.743401	114.129173	387.132568	493.959442	314.421082	3.324568	0.000000	4.384984	3.715782	0.516019	0.901706	4.213032	4.999991	3.329778	3.117750	2.514518	2.096018	2.057397	2.587860	2.693691	2.497512	0.521735	0.000000	23292.000000		1
12081.878906	2749.362793	3.068320	4.218554	8735.007812	99998.000000	895.480713	561.295959	136.227249	37.066540	17.056160	99.028099	118.452576	76.880692	0.793891	0.000000	4.082134	3.439232	0.486901	0.625164	3.941263	4.999991	2.952056	2.749192	2.134264	1.568982	1.231881	1.995758	2.073545	1.885817	0.000000	0.000000	23363.000000		1
16668.939453	3055.695312	1.847160	4.027363	9378.787109	99998.000000	955.607483	619.535461	113.629608	80.023018	14.579917	76.236191	129.547867	59.386642	0.753355	0.000000	4.221908	3.485110	0.266504	0.605021	3.972147	4.999991	2.980279	2.792066	2.055491	1.903215	1.163755	1.882161	2.112430	1.773689	0.000000	0.000000	23385.000000		1
12761.368164	1659.822388	3.867008	3.891678	7608.767578	96235.921875	699.299438	439.118225	112.982018	53.737232	18.934156	72.995178	134.133377	80.911140	0.749163	99998.000000	4.105897	3.220062	0.587375	0.590137	3.881314	4.983337	2.844663	2.642581	2.053009	1.730275	1.277246	1.863294	2.127537	1.908008	0.000000	4.999991	23409.000000		1
19132.976562	6095.515137	4.085954	6.602284	15694.408203	99998.000000	2109.573242	1302.346191	261.093994	127.660614	89.573357	317.541840	432.460449	273.552307	2.030761	99998.000000	4.281783	3.785010	0.611293	0.819694	4.195745	4.999991	3.324195	3.114727	2.416797	2.106057	1.952179	2.501801	2.635947	2.437040	0.307659	4.999991	23469.000000		1
44222.769531	15580.420898	2.433070	9.914220	33644.210938	99998.000000	5036.772461	3112.065918	694.877380	328.775879	231.570282	937.481262	1290.106812	647.495728	3.623872	99998.000000	4.645646	4.192579	0.386155	0.996259	4.526910	4.999991	3.702152	3.493049	2.841908	2.516900	2.364683	2.971963	3.110626	2.811237	0.559173	4.999991	23547.000000		1
12721.427734	2131.671387	3.151581	4.431333	7569.197266	99998.000000	729.769836	441.431030	120.534096	66.408318	44.399670	206.178772	293.849457	150.745483	2.032932	0.000000	4.104536	3.328720	0.498528	0.646534	3.879050	4.999991	2.863186	2.644863	2.081110	1.822222	1.647380	2.314244	2.468125	2.178244	0.308123	0.000000	23636.000000		1
16062.556641	8505.987305	2.334390	9.389984	22614.888672	99998.000000	3053.666016	2018.084961	704.227234	399.097473	218.276276	604.218506	820.163513	570.183289	0.956614	0.000000	4.205815	3.929725	0.368173	0.972665	4.354394	4.999991	3.484822	3.304940	2.847713	2.601079	2.339006	2.781194	2.913900	2.756015	0.000000	0.000000	23678.000000		1
12785.036133	4337.824219	2.479326	6.096551	11041.585938	99998.000000	1326.451660	822.047668	221.998352	113.028275	47.464909	219.522110	310.532501	179.874481	0.249783	99998.000000	4.106702	3.637272	0.394334	0.785084	4.043032	4.999991	3.122691	2.914897	2.346350	2.053187	1.676373	2.341478	2.492107	2.254970	0.000000	4.999991	23732.000000		1
8516.854492	2820.563232	3.040566	5.698749	7015.428711	93220.468750	719.266663	405.604156	112.278931	76.908447	15.523540	75.150711	114.727417	84.198402	1.525587	0.000000	3.930279	3.450336	0.482955	0.755780	3.846054	4.969512	2.856890	2.608102	2.050298	1.885974	1.190991	1.875933	2.059667	1.925304	0.183437	0.000000	23763.000000		1
6853.615723	2457.616455	3.503127	3.237926	5102.156738	70091.812500	346.390198	192.187851	54.613014	28.105194	0.000000	3.250261	41.658226	2.059937	1.208699	0.000000	3.835920	3.390514	0.544456	0.510267	3.707754	4.845667	2.539566	2.283726	1.737296	1.448787	0.000000	0.511918	1.619701	0.313854	0.082318	0.000000	23809.000000		1
9238.387695	3607.055420	3.102241	7.431810	10706.518555	99998.000000	1275.681030	794.167603	171.203003	68.381905	62.862015	243.566025	315.805695	205.888901	0.812016	0.000000	3.965596	3.557153	0.491676	0.871095	4.029648	4.999991	3.105742	2.899912	2.233511	1.834941	1.798388	2.386617	2.499420	2.313633	0.000000	0.000000	23879.000000		1
19748.021484	4748.334961	2.938803	7.157358	15916.492188	99998.000000	2145.378662	1311.409302	300.137207	160.157059	105.892502	489.327667	640.091675	398.782928	2.481673	99998.000000	4.295524	3.676541	0.468170	0.854753	4.201848	4.999991	3.331504	3.117738	2.477320	2.204546	2.024865	2.689600	2.806242	2.600737	0.394745	4.999991	23925.000000		1
42933.421875	17010.435547	2.988143	16.942060	48235.765625	99998.000000	7385.101074	4595.149902	1245.448120	602.889404	361.053375	1658.453247	2220.075928	1334.290527	3.642492	99998.000000	4.632795	4.230715	0.475401	1.228966	4.683369	4.999991	3.868356	3.662300	3.095326	2.780238	2.557571	3.219703	3.346368	3.125250	0.561399	4.999991	24002.000000		1
7198.673340	1059.094604	2.124696	0.431723	4881.496582	67760.148438	281.391174	154.550812	0.000000	39.234409	0.000000	0.000000	0.000000	33.236538	0.560391	0.000000	3.857252	3.024935	0.327297	0.000000	3.688553	4.830975	2.449311	2.189071	0.000000	1.593667	0.000000	0.000000	0.000000	1.521616	0.000000	0.000000	24027.000000		1
10037.261719	303.917877	3.234842	2.948054	5148.561035	68727.023438	359.964813	236.063278	49.321316	23.713951	17.725330	19.643415	19.476894	33.329048	0.142860	99998.000000	4.001615	2.482756	0.509853	0.469535	3.711686	4.837128	2.556260	2.373029	1.693035	1.375004	1.248594	1.293217	1.289520	1.522823	0.000000	4.999991	24064.000000		0
20606.140625	5799.057129	3.743659	7.169693	15235.667969	99998.000000	2082.578369	1232.693726	294.342865	125.862801	64.036919	280.897766	380.773895	287.904022	3.278408	99998.000000	4.313997	3.763357	0.573296	0.855501	4.182861	4.999991	3.318601	3.090855	2.468853	2.099897	1.806430	2.448548	2.580667	2.459248	0.515663	4.999991	24170.000000		1
11776.104492	2091.465576	2.137031	2.337474	6549.231934	87575.539062	599.925964	374.538574	116.044174	37.226894	35.959476	76.596985	89.089211	129.467682	0.914321	99998.000000	4.071002	3.320451	0.329811	0.368747	3.816190	4.942383	2.778098	2.573497	2.064623	1.570857	1.555813	1.884212	1.949825	2.112161	0.000000	4.999991	24240.000000		1
16394.816406	5095.501953	4.375825	5.911527	10964.294922	99998.000000	1341.580566	818.575378	179.550690	61.400322	47.437153	183.328262	207.686722	125.350899	1.191568	0.000000	4.214706	3.707187	0.641060	0.771700	4.039981	4.999991	3.127617	2.913059	2.254187	1.788171	1.676119	2.263229	2.317409	2.098127	0.076119	0.000000	24266.000000		1
8139.827637	3364.713623	3.167000	4.921647	7920.709473	99935.632812	817.227783	503.013306	118.249046	41.834000	36.129082	110.274498	177.925552	109.161270	0.642619	99998.000000	3.910615	3.526948	0.500648	0.692110	3.898764	4.999721	2.912343	2.701580	2.072798	1.621529	1.557857	2.042475	2.250238	2.038069	0.000000	4.999991	24301.000000		1
16550.675781	3140.195801	2.223376	5.637074	11742.633789	99998.000000	1424.933960	886.729065	232.914795	78.999222	68.092033	289.273193	390.546265	276.981415	2.920758	0.000000	4.218816	3.496957	0.347013	0.751054	4.069766	4.999991	3.153795	2.947791	2.367197	1.897623	1.833096	2.461308	2.591672	2.442451	0.465496	0.000000	24332.000000		1
24393.921875	6465.749023	2.664350	6.910658	16132.980469	99998.000000	2180.487061	1328.705933	310.702087	115.267067	96.181808	406.328827	616.359192	359.144562	2.128103	99998.000000	4.387281	3.810619	0.425591	0.839519	4.207715	4.999991	3.338553	3.123429	2.492344	2.061705	1.983093	2.608878	2.789834	2.555269	0.327993	4.999991	24379.000000		1
13216.583984	3055.787842	2.682853	4.526928	9525.564453	99998.000000	1051.354492	669.572205	164.344772	85.212952	43.477634	132.292389	242.489792	104.600418	0.812501	0.000000	4.121119	3.485123	0.428597	0.655804	3.978891	4.999991	3.021749	2.825797	2.215756	1.930506	1.638266	2.121535	2.384693	2.019533	0.000000	0.000000	24417.000000		1
7230.136719	2412.445801	2.951138	5.248523	8887.757812	99998.000000	975.987915	599.734741	181.237488	82.656532	41.957348	201.059769	235.600723	125.973808	1.582451	99998.000000	3.859147	3.382457	0.469990	0.720037	3.948792	4.999991	2.989444	2.777959	2.258248	1.917277	1.622808	2.303325	2.372177	2.100280	0.199330	4.999991	24460.000000		1
16745.201172	5155.563965	3.685068	6.377172	13431.279297	99998.000000	1731.593262	1047.653931	291.613770	116.944626	68.816711	316.952850	408.231506	266.385681	0.868047	99998.000000	4.223890	3.712276	0.566445	0.804628	4.128118	4.999991	3.238446	3.020218	2.464808	2.067980	1.837694	2.500995	2.610907	2.425511	0.000000	4.999991	24585.000000		1
7998.919434	1388.027832	1.865662	4.021195	4807.764648	75227.078125	260.853455	151.584259	36.243183	42.222549	17.191843	92.382645	141.111893	80.763115	0.209879	0.000000	3.903031	3.142398	0.270833	0.604355	3.681943	4.876374	2.416397	2.180654	1.559226	1.625544	1.235322	1.965590	2.149564	1.907213	0.000000	0.000000	24621.000000		1
15712.006836	3266.450195	3.546299	7.413308	9824.927734	99998.000000	1147.557861	710.555054	192.545563	77.216820	53.388767	280.250183	330.478119	177.435242	2.094012	0.000000	4.196232	3.514076	0.549775	0.870012	3.992329	4.999991	3.059775	2.851598	2.284534	1.887712	1.727450	2.447546	2.519143	2.249040	0.320979	0.000000	24682.000000		1
7814.373047	1876.208374	3.145414	2.343642	5871.154785	78764.656250	469.955627	290.383331	56.383080	40.289047	16.038525	42.768372	61.767288	82.610275	0.038421	0.000000	3.892894	3.273281	0.497678	0.369891	3.768723	4.896331	2.672057	2.462972	1.751149	1.605187	1.205164	1.631123	1.790758	1.917034	0.000000	0.000000	24729.000000		1
13528.972656	2915.465332	3.968772	5.193016	11093.947266	99998.000000	1341.148804	810.425049	172.510513	113.999657	37.476677	224.644196	271.134644	139.082779	0.765585	99998.000000	4.131265	3.464708	0.598656	0.715420	4.045086	4.999991	3.127477	2.908713	2.236815	2.056904	1.573761	2.351495	2.433185	2.143273	0.000000	4.999991	24773.000000		1
38986.953125	13295.873047	2.981975	12.994875	30063.498047	99998.000000	4258.168457	2763.881104	786.637085	354.734802	318.069153	957.969604	1262.013916	696.968140	6.100684	0.000000	4.590919	4.123717	0.474504	1.113772	4.478040	4.999991	3.629223	3.441519	2.895774	2.549904	2.502522	2.981352	3.101064	2.843213	0.785379	0.000000	24817.000000		1
12101.695312	2556.561279	2.858626	4.557766	8587.278320	99998.000000	859.172791	539.056030	114.258690	48.420864	29.301685	155.253906	189.723938	161.051346	0.228036	0.000000	4.082846	3.407656	0.456157	0.658752	3.933856	4.999991	2.934081	2.731634	2.057889	1.685032	1.466893	2.191042	2.278122	2.206964	0.000000	0.000000	24908.000000		1
7618.715820	2586.137451	2.510163	5.871439	5818.950195	82240.906250	505.323029	303.575592	84.907661	40.344555	23.430246	72.110146	104.726852	87.442497	2.363226	99998.000000	3.881882	3.412652	0.399702	0.768745	3.764845	4.915088	2.703569	2.482267	1.928947	1.605785	1.369777	1.857996	2.020058	1.941723	0.373505	4.999991	24978.000000		1
11481.255859	3188.484131	2.599592	3.237926	10470.690430	99998.000000	1202.981934	771.409607	169.420609	57.388378	43.674992	193.775970	286.917206	145.543213	2.620555	99998.000000	4.059989	3.503584	0.414905	0.510267	4.019975	4.999991	3.080259	2.887285	2.228966	1.758824	1.640233	2.287300	2.457757	2.162992	0.418393	4.999991	25006.000000		1
27364.351562	5098.801758	2.584173	6.485103	15212.668945	99998.000000	2030.827026	1248.272827	294.975037	133.747910	91.284836	377.443451	490.373047	313.088898	1.671463	99998.000000	4.437185	3.707468	0.412322	0.811917	4.182205	4.999991	3.307673	3.096309	2.469785	2.126287	1.960399	2.576852	2.690526	2.495668	0.223097	4.999991	25059.000000		1
34211.511719	6923.428223	3.678900	9.251216	21044.841797	99998.000000	2996.721924	1835.478271	437.012024	154.908539	108.970078	530.908813	680.087769	422.031219	3.512989	99998.000000	4.534172	3.840321	0.565718	0.966199	4.323146	4.999991	3.476646	3.263749	2.640493	2.190075	2.037307	2.725020	2.832565	2.625345	0.545677	4.999991	25091.000000		1
9802.114258	1743.385498	2.531749	4.829135	7170.876953	98343.320312	652.093567	423.610107	101.741791	56.709957	41.525627	123.574661	205.790222	133.168167	1.337834	0.000000	3.991320	3.241393	0.403421	0.683869	3.855572	4.992745	2.814310	2.626966	2.007499	1.753659	1.618316	2.091929	2.313425	2.124400	0.126402	0.000000	25180.000000		1
13967.560547	3744.562500	3.065236	7.610667	10650.567383	99998.000000	1255.143311	782.381531	156.623093	92.931549	60.188412	249.240097	268.652222	113.870140	0.031377	0.000000	4.145121	3.573401	0.486464	0.881423	4.027373	4.999991	3.098693	2.893419	2.194856	1.968163	1.779513	2.396618	2.429190	2.056410	0.000000	0.000000	25233.000000		1
31468.916016	7509.915527	2.901798	6.111970	17417.001953	99998.000000	2334.007812	1458.096558	330.428772	150.881165	85.493576	396.007568	557.280945	349.782318	4.101867	0.000000	4.497882	3.875635	0.462667	0.786181	4.240973	4.999991	3.368102	3.163786	2.519078	2.178635	1.931934	2.597703	2.746074	2.543798	0.612982	0.000000	25285.000000		1
19082.123047	4516.480957	3.685068	7.672342	18834.884766	99998.000000	2567.385254	1589.244873	403.615143	161.843857	108.448921	440.055695	547.252625	346.205170	2.288513	99998.000000	4.280627	3.654800	0.566445	0.884928	4.274963	4.999991	3.409491	3.201191	2.605968	2.209096	2.035225	2.643508	2.738188	2.539334	0.359553	4.999991	25350.000000		1
13741.081055	2753.877441	2.639680	4.132210	9147.087891	99998.000000	942.236389	577.581177	179.211472	107.307938	53.086563	201.044342	328.128296	195.074234	2.345711	99998.000000	4.138021	3.439945	0.421551	0.616182	3.961283	4.999991	2.974160	2.761613	2.253366	2.030632	1.724985	2.303292	2.516044	2.290200	0.370274	4.999991	25404.000000		1
17424.718750	4456.545410	2.895631	8.381602	13068.927734	99998.000000	1649.044678	1046.972534	272.324982	95.842598	82.366661	340.830231	415.919250	275.411804	2.181013	0.000000	4.241166	3.648998	0.461743	0.923327	4.116240	4.999991	3.217232	3.019935	2.435087	1.981559	1.915751	2.532538	2.619009	2.439983	0.338658	0.000000	25460.000000		1
14528.633789	2956.460449	3.688152	6.753388	12420.269531	99998.000000	1570.138062	962.626038	229.288315	101.054115	63.290653	251.691666	309.080048	191.413834	0.836373	99998.000000	4.162225	3.470772	0.566809	0.829522	4.094131	4.999991	3.195938	2.983458	2.360382	2.004554	1.801340	2.400869	2.490071	2.281973	0.000000	4.999991	25518.000000		1
28178.255859	6672.557129	2.112361	9.929639	19601.896484	99998.000000	2704.913818	1691.066772	431.328705	214.807068	115.883820	487.730286	584.679932	408.897583	2.615558	0.000000	4.449914	3.824292	0.324768	0.996933	4.292298	4.999991	3.432153	3.228161	2.634808	2.332049	2.064023	2.688180	2.766918	2.611614	0.417564	0.000000	25539.000000		1
8596.806641	1360.308105	2.599592	4.107540	5793.549316	80061.132812	443.022247	271.846985	55.402451	59.910877	9.127867	33.677509	68.193802	44.683376	0.486654	99998.000000	3.934337	3.133637	0.414905	0.613582	3.762945	4.903422	2.646425	2.434325	1.743529	1.777506	0.960369	1.527340	1.833745	1.650146	0.000000	4.999991	25585.000000		1
8716.144531	2790.518311	2.556419	2.732193	9638.904297	99998.000000	1061.324219	659.759766	145.046738	49.993572	28.071274	160.823151	167.949661	165.180466	1.512026	99998.000000	3.940324	3.445685	0.407632	0.436511	3.984028	4.999991	3.025848	2.819386	2.161508	1.698914	1.448262	2.206349	2.225179	2.217959	0.179559	4.999991	25625.000000		1
14061.472656	4934.302734	2.544085	4.693450	8383.800781	99998.000000	837.450928	540.295715	128.249603	45.383385	44.578526	156.764938	191.090042	131.721893	0.428833	99998.000000	4.148031	3.693226	0.405532	0.671492	3.923441	4.999991	2.922959	2.732631	2.108056	1.656897	1.649126	2.195249	2.281238	2.119658	0.000000	4.999991	25655.000000		1
47284.707031	8821.312500	2.201789	12.621742	35360.699219	99998.000000	5416.325195	3297.626953	684.275452	223.978119	203.582260	892.171875	1233.097656	708.461243	2.937140	4829.073730	4.674721	3.945533	0.342776	1.101119	4.548521	4.999991	3.733705	3.518202	2.835231	2.350206	2.308740	2.950449	3.090997	2.850316	0.467925	3.683864	25692.000000		1
22845.791016	6424.932617	3.247177	10.083826	18437.017578	99998.000000	2520.487793	1554.407837	373.662781	165.849640	122.356583	467.793915	628.003418	358.503143	1.782709	0.000000	4.358806	3.807868	0.511506	1.003625	4.265691	4.999991	3.401484	3.191565	2.572480	2.219715	2.087627	2.670055	2.797962	2.554493	0.251080	0.000000	25728.000000		1
14694.977539	3182.702148	2.417651	3.663482	9675.455078	99998.000000	1027.665161	636.465149	127.854889	83.063583	35.580177	174.749313	246.446228	124.095818	2.357092	0.000000	4.167169	3.502796	0.383394	0.563894	3.985671	4.999991	3.011852	2.803775	2.106717	1.919411	1.551208	2.242415	2.391722	2.093757	0.372376	0.000000	25813.000000		1
26386.919922	7318.372070	2.439237	7.721682	21174.097656	99998.000000	2875.706543	1820.577637	438.223938	153.696625	105.488533	466.631348	652.022644	331.782532	2.123852	0.000000	4.421389	3.864414	0.387254	0.887712	4.325805	4.999991	3.458745	3.260209	2.641696	2.186664	2.023205	2.668974	2.814263	2.520854	0.327124	0.000000	25852.000000		1
8536.356445	3031.904297	3.105325	3.379778	5876.156738	81791.406250	423.030365	251.013245	54.070274	41.368355	8.884252	44.933159	110.885078	58.603371	0.345333	0.000000	3.931273	3.481715	0.492107	0.528888	3.769093	4.912708	2.626372	2.399697	1.732959	1.616668	0.948621	1.652567	2.044873	1.767923	0.000000	0.000000	25889.000000		1
15478.771484	4969.654785	3.611058	4.804465	15363.186523	99998.000000	1980.691528	1216.035400	238.002960	113.398323	57.274281	323.342346	399.263977	253.526505	1.419486	99998.000000	4.189736	3.696326	0.557634	0.681645	4.186481	4.999991	3.296817	3.084946	2.376582	2.054607	1.757960	2.509663	2.601260	2.404023	0.152131	4.999991	25908.000000		1
8167.362305	4257.212402	2.522498	5.260859	10068.573242	99998.000000	1195.676514	735.659790	253.794785	136.868668	76.341034	241.191544	327.616394	215.726028	1.478904	0.000000	3.912082	3.629125	0.401831	0.721057	4.002968	4.999991	3.077614	2.866677	2.404483	2.136304	1.882758	2.382362	2.515366	2.333903	0.169940	0.000000	25966.000000		1
28595.083984	5827.063477	2.954222	7.431810	18489.517578	99998.000000	2439.570312	1565.034424	760.030579	591.248291	248.743622	628.475220	944.432007	659.031982	4.696204	99998.000000	4.456291	3.765450	0.470443	0.871095	4.266926	4.999991	3.387313	3.194524	2.880831	2.771770	2.395752	2.798288	2.975171	2.818907	0.671747	4.999991	26065.000000		1
6572.832031	888.835266	1.668303	0.974461	3933.407471	61544.023438	131.370361	71.752434	28.043520	0.000000	0.000000	0.000000	0.000000	21.848289	0.092586	0.000000	3.817753	2.948821	0.222275	0.000000	3.594769	4.789186	2.118497	1.855837	1.447832	0.000000	0.000000	0.000000	0.000000	1.339417	0.000000	0.000000	26119.000000		1
15378.222656	3902.193848	3.777580	5.291696	12946.454102	99998.000000	1610.843384	993.651550	221.659134	105.870918	42.179379	214.181076	331.110291	174.144897	1.415295	99998.000000	4.186906	3.591309	0.577214	0.723595	4.112151	4.999991	3.207053	2.997234	2.345686	2.024777	1.625100	2.330781	2.519973	2.240911	0.150847	4.999991	26139.000000		1
13392.859375	3850.636719	1.995179	5.643242	8664.473633	99998.000000	905.194519	563.698181	150.165741	54.313892	19.637249	104.073097	138.959442	128.783096	0.556270	0.000000	4.126873	3.585533	0.299982	0.751529	3.937742	4.999991	2.956742	2.751047	2.176571	1.734911	1.293081	2.017339	2.142888	2.109859	0.000000	0.000000	26190.000000		1
24216.097656	4913.894531	3.046734	6.821230	18003.111328	99998.000000	2412.433594	1520.884521	333.537170	163.450485	120.407661	403.504120	569.495605	281.283234	4.101378	0.000000	4.384104	3.691426	0.483835	0.833863	4.255348	4.999991	3.382455	3.182096	2.523144	2.213386	2.080654	2.605848	2.755490	2.449144	0.612930	0.000000	26229.000000		1
10305.244141	3463.350098	1.896499	4.452919	9882.435547	99998.000000	1058.844849	662.535095	115.202309	80.769287	38.546734	151.124786	232.439896	161.501572	0.764484	0.000000	4.013058	3.539496	0.277953	0.648645	3.994864	4.999991	3.024832	2.821209	2.061461	1.907246	1.585988	2.179336	2.366311	2.208177	0.000000	0.000000	26311.000000		1
24680.392578	4621.229004	3.284182	7.592165	18189.537109	99998.000000	2478.231201	1534.240234	353.396454	99.635597	102.170433	380.826324	548.168457	311.957184	1.154100	0.000000	4.392352	3.664757	0.516427	0.880366	4.259821	4.999991	3.394142	3.185893	2.548262	1.998415	2.009325	2.580727	2.738914	2.494095	0.062243	0.000000	26374.000000		1
27406.634766	6296.778809	2.744528	8.443276	20574.539062	99998.000000	2891.217773	1758.249146	452.723694	148.398758	128.965042	480.905975	663.996765	374.233276	1.936794	0.000000	4.437856	3.799119	0.438468	0.926511	4.313330	4.999991	3.461081	3.245080	2.655833	2.171430	2.110472	2.682060	2.822166	2.573142	0.287083	0.000000	26454.000000		1
22431.507812	4662.307617	2.359060	7.182027	16069.658203	99998.000000	2182.617920	1304.588013	275.655396	138.953262	80.485580	369.206787	420.739136	348.684509	3.924199	0.000000	4.350859	3.668601	0.372739	0.856247	4.206007	4.999991	3.338978	3.115473	2.440367	2.142869	1.905718	2.567270	2.624013	2.542433	0.593751	0.000000	26482.000000		1
14172.604492	2591.592529	3.284182	0.937457	9918.448242	99998.000000	1073.116455	659.577820	132.085785	103.724640	22.239923	99.351898	160.961914	61.397240	1.617716	99998.000000	4.151450	3.413567	0.516427	0.000000	3.996444	4.999991	3.030647	2.819266	2.120856	2.015882	1.347133	1.997176	2.206723	1.788149	0.208902	4.999991	26523.000000		1
5492.740234	138.595551	2.615010	2.436154	2795.276611	48482.425781	0.000000	0.000000	18.009035	26.211779	1.338343	0.000000	0.000000	0.000000	1.737569	99998.000000	3.739789	2.141749	0.417473	0.386705	3.446425	4.685585	0.000000	0.000000	1.255490	1.418496	0.126567	0.000000	0.000000	0.000000	0.239942	4.999991	26577.000000		0
5593.781738	835.856628	2.969640	4.493007	3125.122559	47790.320312	26.745266	16.516504	18.897152	19.390549	10.564889	0.000000	35.046692	14.200617	2.721314	18746.156250	3.747705	2.922132	0.472704	0.652537	3.494867	4.679340	1.427247	1.217918	1.276396	1.287590	1.023865	0.000000	1.544647	1.152307	0.434779	4.272912	26607.000000		1
23906.326172	4972.498047	2.195622	7.909790	16218.609375	99998.000000	2155.271240	1349.271362	291.660004	174.548859	87.821793	391.974030	519.128906	287.136169	4.878738	99998.000000	4.378513	3.696575	0.341558	0.898165	4.210013	4.999991	3.333502	3.130099	2.464877	2.241917	1.943602	2.593257	2.715275	2.458088	0.688307	4.999991	26627.000000		1
22623.255859	5261.219238	4.647194	4.970987	15270.030273	99998.000000	2013.080078	1228.024902	304.488373	126.926689	55.473377	314.929901	436.034485	202.527634	2.726935	99998.000000	4.354555	3.721087	0.667191	0.696443	4.183840	4.999991	3.303861	3.089207	2.483571	2.103553	1.744085	2.498214	2.639521	2.306484	0.435675	4.999991	26697.000000		1
10039.121094	2073.786621	3.031315	5.754257	12240.524414	99998.000000	1544.601562	935.501465	241.583176	92.536835	53.401104	249.748917	305.913055	194.146027	2.201953	0.000000	4.001696	3.316764	0.481631	0.759989	4.087800	4.999991	3.188817	2.971045	2.383067	1.966315	1.727550	2.397504	2.485598	2.288129	0.342808	0.000000	26789.000000		1
12729.926758	2474.207031	2.969640	3.660398	8672.108398	99998.000000	879.238647	564.758972	154.698837	33.856369	33.353718	102.420212	147.831345	50.702831	0.122974	99998.000000	4.104826	3.393436	0.472704	0.563528	3.938125	4.999991	2.944107	2.751863	2.189487	1.529640	1.523144	2.010386	2.169766	1.705032	0.000000	4.999991	26808.000000		1
2792.680176	0.000000	2.587257	2.164785	1525.840088	36659.949219	0.000000	0.000000	19.563238	23.510424	8.945926	0.000000	0.000000	0.000000	0.384184	99998.000000	3.446021	0.000000	0.412840	0.335415	3.183509	4.564192	0.000000	0.000000	1.291441	1.371260	0.951625	0.000000	0.000000	0.000000	0.000000	4.999991	26843.000000		0
7130.032715	1579.956665	1.979760	3.385945	3659.056396	58287.175781	114.749001	68.915390	19.967209	19.446056	13.334086	0.000000	0.000000	0.000000	0.640296	0.000000	3.853091	3.198645	0.296613	0.529680	3.563369	4.765573	2.059749	1.838316	1.300317	1.288832	1.124963	0.000000	0.000000	0.000000	0.000000	0.000000	26857.000000		1
10332.260742	1419.839722	3.419866	5.889941	6831.030273	95394.289062	597.634766	381.890198	131.965515	81.188675	30.899063	118.708527	114.243271	116.451225	2.965310	28301.521484	4.014195	3.152239	0.534009	0.770111	3.834486	4.979522	2.776436	2.581939	2.120461	1.909495	1.489945	2.074482	2.057831	2.066144	0.472070	4.451810	26929.000000		1
29515.708984	8980.722656	1.618963	10.984278	21935.796875	99998.000000	3135.662842	1919.180176	438.159180	211.436554	145.540131	616.346863	859.656921	455.314026	4.727571	0.000000	4.470053	3.953311	0.209237	1.040771	4.341154	4.999991	3.496329	3.283116	2.641632	2.325180	2.162983	2.789825	2.934325	2.658311	0.674638	0.000000	26956.000000		1
24607.886719	6310.267090	2.309720	8.153405	18816.746094	99998.000000	2578.788818	1584.721069	381.384460	172.353241	110.299164	501.964813	704.480103	396.608887	2.250474	0.000000	4.391074	3.800048	0.363559	0.911339	4.274545	4.999991	3.411416	3.199953	2.581363	2.236419	2.042572	2.700673	2.847869	2.598362	0.352274	0.000000	27020.000000		1
39778.640625	11968.261719	2.482410	7.616835	29285.378906	99998.000000	4271.465332	2643.226562	612.877686	295.348175	199.095428	683.726562	937.323975	563.214050	2.932743	0.000000	4.599650	4.078031	0.394873	0.881775	4.466651	4.999991	3.630577	3.422134	2.787374	2.470334	2.299061	2.834882	2.971890	2.750674	0.467274	0.000000	27062.000000		1
18744.357422	6520.695312	2.389898	4.311067	14635.192383	99998.000000	1857.073730	1133.533081	251.463470	118.884293	61.788872	296.566254	443.694489	197.664566	1.828514	99998.000000	4.272871	3.814294	0.378379	0.634585	4.165399	4.999991	3.268829	3.054434	2.400475	2.075125	1.790910	2.472122	2.647084	2.295929	0.262098	4.999991	27153.000000		1
17389.945312	6165.195312	3.308852	6.704048	16259.290039	99998.000000	2223.190674	1357.415527	393.263031	114.718163	104.779274	444.964996	625.413086	390.108368	0.384943	99998.000000	4.240298	3.789947	0.519677	0.826337	4.211102	4.999991	3.346977	3.132713	2.594683	2.059632	2.020275	2.648326	2.796167	2.591185	0.000000	4.999991	27191.000000		1
27451.800781	4265.211426	3.937934	5.754257	17031.125000	99998.000000	2295.053955	1409.950073	332.436279	125.890549	69.939194	351.657227	448.406464	228.134995	4.453968	99998.000000	4.438571	3.629941	0.595268	0.759989	4.231243	4.999991	3.360793	3.149204	2.521708	2.099993	1.844721	2.546119	2.651672	2.358192	0.648747	4.999991	27268.000000		1
4844.689453	1265.510864	3.515462	2.510163	3227.712402	50251.125000	16.177294	4.015028	13.876824	4.940149	3.743659	0.000000	0.000000	8.316843	0.971556	0.000000	3.685266	3.102266	0.545982	0.399702	3.508895	4.701146	1.208906	0.603689	1.142290	0.693740	0.573296	0.000000	0.000000	0.919959	0.000000	0.000000	27291.000000		1
9813.915039	4231.497070	3.006645	6.358669	10380.278320	99998.000000	1223.757080	763.780396	152.638901	97.612663	57.863274	213.820282	283.312317	178.776672	0.306320	99998.000000	3.991842	3.626494	0.478082	0.803366	4.016209	4.999991	3.087695	2.882968	2.183665	1.989506	1.762403	2.330049	2.452266	2.252311	0.000000	4.999991	27349.000000		1
22236.828125	3535.996826	1.859494	5.896109	11657.722656	99998.000000	1435.616089	886.180176	228.862762	123.984802	59.691933	248.934814	344.228516	285.140991	2.791749	0.000000	4.347073	3.548512	0.269395	0.770565	4.066614	4.999991	3.157038	2.947522	2.359575	2.093369	1.775916	2.396086	2.536847	2.455060	0.445876	0.000000	27379.000000		1
23847.386719	8720.590820	3.623393	7.511988	18896.099609	99998.000000	2584.012695	1575.728882	362.478058	151.463989	96.585785	395.165710	544.239807	386.463379	8.320844	0.000000	4.377441	3.940546	0.559115	0.875755	4.276372	4.999991	3.412295	3.197481	2.559282	2.180309	1.984913	2.596779	2.735790	2.587108	0.920167	0.000000	27500.000000		1
19515.576172	3025.018311	2.201789	3.552467	10445.992188	99998.000000	1230.467285	710.024658	153.335831	57.844772	52.722683	212.327744	263.357452	180.337036	1.631300	99998.000000	4.290381	3.480728	0.342776	0.550530	4.018950	4.999991	3.090070	2.851274	2.185644	1.762264	1.721997	2.327007	2.420546	2.256085	0.212534	4.999991	27607.000000		1
27908.939453	9245.486328	4.024279	11.511597	27740.425781	99998.000000	4090.656494	2537.102783	549.041199	221.665314	172.710953	760.724426	970.060974	564.330383	3.965225	0.000000	4.445744	3.965930	0.604688	1.061136	4.443113	4.999991	3.611793	3.404338	2.739605	2.345698	2.237320	2.881227	2.986799	2.751534	0.598268	0.000000	27692.000000		1
11526.389648	4285.064453	2.272716	4.024279	12469.334961	99998.000000	1552.317139	949.230286	199.271194	80.269722	34.883251	195.795822	239.239532	144.985062	0.931617	0.000000	4.061693	3.631957	0.356545	0.604688	4.095843	4.999991	3.190980	2.977372	2.299444	1.904552	1.542617	2.291803	2.378833	2.161323	0.000000	0.000000	27759.000000		1
8667.402344	2083.864258	2.090775	5.427380	7415.102539	99542.375000	745.536987	437.277252	83.029663	47.400146	30.032532	115.048126	156.814285	87.831047	0.146047	99998.000000	3.937889	3.318869	0.320307	0.734590	3.870117	4.998008	2.872469	2.640757	1.919233	1.675780	1.477592	2.060879	2.195386	1.943648	0.000000	4.999991	27787.000000		1
5582.430664	73.559502	3.555551	5.273193	4053.531494	64865.070312	151.442413	117.811157	48.272846	67.990273	13.673298	62.091080	52.084347	49.527927	1.949089	0.000000	3.746823	1.866639	0.550907	0.722074	3.607834	4.812011	2.180248	2.071186	1.683703	1.832447	1.135873	1.793029	1.716707	1.694850	0.289832	0.000000	27833.000000		0
28876.091797	5789.423340	2.707523	10.410702	18512.630859	99998.000000	2575.452148	1587.551880	346.476562	179.621613	106.928642	495.707916	585.601990	472.993103	1.741979	0.000000	4.460538	3.762635	0.432572	1.017480	4.267468	4.999991	3.410853	3.200728	2.539674	2.254359	2.029094	2.695226	2.767602	2.674855	0.241043	0.000000	27879.000000		1
9109.481445	4738.756836	3.062153	5.470552	6710.360352	86369.320312	598.966919	371.769379	100.943108	22.193668	24.811762	76.223854	81.632729	53.031055	0.803618	99998.000000	3.959494	3.675664	0.486027	0.738031	3.826746	4.936359	2.777403	2.570274	2.004077	1.346229	1.394658	1.882091	1.911864	1.724530	0.000000	4.999991	27908.000000		1
16666.099609	5223.458496	2.093859	5.408878	12405.869141	99998.000000	1530.989990	949.153198	248.231720	94.750954	70.808807	263.721344	372.956604	232.106842	1.442541	99998.000000	4.221834	3.717958	0.320947	0.733107	4.093627	4.999991	3.184972	2.977336	2.394857	1.976584	1.850087	2.421145	2.571658	2.365688	0.159128	4.999991	27927.000000		1
26186.128906	6958.327148	3.167000	5.775843	15776.401367	99998.000000	2074.360107	1275.604004	286.269623	127.157967	85.108109	359.619446	553.339905	350.870880	5.376350	0.000000	4.418071	3.842505	0.500648	0.761615	4.198008	4.999991	3.316884	3.105716	2.456775	2.104344	1.929971	2.555843	2.742992	2.545147	0.730488	0.000000	27984.000000		1
12756.147461	1694.579224	3.327354	4.381993	7475.979004	99998.000000	714.477600	443.250427	108.630867	39.033966	42.941063	118.060936	217.684204	133.087997	1.073237	0.000000	4.105720	3.229062	0.522099	0.641672	3.873668	4.999991	2.853989	2.646649	2.035953	1.591443	1.632873	2.072106	2.337827	2.124139	0.030696	0.000000	28067.000000		1
24892.597656	7018.916504	2.858626	4.153796	12677.188477	99998.000000	1575.173706	969.693970	200.850067	160.141632	56.987492	265.294037	323.117218	198.968994	0.884082	0.000000	4.396070	3.846270	0.456157	0.618445	4.103023	4.999991	3.197329	2.986635	2.302872	2.204504	1.755780	2.423728	2.509360	2.298785	0.000000	0.000000	28096.000000		1
28855.675781	7255.666992	2.911049	5.427380	18638.787109	99998.000000	2561.637207	1570.948975	324.054688	149.783356	105.133904	454.626343	607.650696	317.107025	1.837881	0.000000	4.460231	3.860677	0.464050	0.734590	4.270418	4.999991	3.408518	3.196162	2.510618	2.175463	2.021743	2.657655	2.783654	2.501206	0.264317	0.000000	28270.000000		1
10445.554688	2443.425049	4.270978	5.186849	7325.217773	95698.343750	690.711243	453.281830	119.205002	56.546516	47.508080	139.659439	186.782059	72.591209	3.008134	99998.000000	4.018931	3.387999	0.630527	0.714904	3.864820	4.980905	2.839297	2.656368	2.076294	1.752406	1.676767	2.145070	2.271335	1.860884	0.478297	4.999991	28342.000000		1
25063.283203	7549.100586	2.519415	11.021282	20864.853516	99998.000000	2911.777100	1830.957520	415.398102	153.493103	131.984024	537.248962	714.779785	417.239105	2.194840	0.000000	4.399038	3.877895	0.401300	1.042232	4.319416	4.999991	3.464158	3.262678	2.618464	2.186089	2.120521	2.730175	2.854172	2.620385	0.341403	0.000000	28367.000000		1
26032.771484	8234.791016	2.507080	5.914611	15351.791992	99998.000000	2012.632935	1218.403687	327.311127	128.329788	68.230804	361.401855	472.937592	295.946411	3.570802	99998.000000	4.415520	3.915653	0.399168	0.771926	4.186159	4.999991	3.303765	3.085791	2.514961	2.108327	1.833980	2.557990	2.674804	2.471213	0.552766	4.999991	28505.000000		1
3816.879150	398.301849	2.386814	0.000000	1647.731079	32384.851562	0.000000	0.000000	0.000000	8.995266	0.000000	0.000000	0.000000	0.000000	0.458427	0.000000	3.581708	2.600212	0.377819	0.000000	3.216886	4.510342	0.000000	0.000000	0.000000	0.954014	0.000000	0.000000	0.000000	0.000000	0.000000	0.000000	28523.000000		1
10253.733398	2606.604248	3.694319	4.668780	7733.662109	99998.000000	758.553467	458.616699	156.040268	55.522717	46.237579	191.497086	256.209351	119.544220	1.057715	0.000000	4.010882	3.416075	0.567534	0.669203	3.888385	4.999991	2.879986	2.661450	2.193237	1.744471	1.664995	2.282162	2.408595	2.077528	0.024369	0.000000	28545.000000		1
20035.419922	5275.573730	1.686805	6.956914	16504.792969	99998.000000	2252.051270	1391.253418	309.431610	139.459000	97.914871	400.750366	526.804321	308.867279	1.166582	99998.000000	4.301798	3.722270	0.227065	0.842417	4.217610	4.999991	3.352578	3.143406	2.490565	2.144447	1.990849	2.602874	2.721649	2.489772	0.066915	4.999991	28619.000000		1
15497.119141	2701.675781	5.606237	5.862187	7557.435547	99998.000000	742.823303	467.312866	112.639725	83.402802	44.189976	182.551163	227.274628	169.812241	0.843988	0.000000	4.190251	3.431633	0.748671	0.768060	3.878374	4.999991	2.870886	2.669608	2.051692	1.921181	1.645324	2.261384	2.356551	2.229969	0.000000	0.000000	28649.000000		1
23279.332031	5753.719727	2.883296	6.451181	14159.902344	99998.000000	1842.903931	1124.630249	312.586273	127.346077	72.107063	298.524414	374.544739	227.724854	1.250882	0.000000	4.366971	3.759949	0.459889	0.809639	4.151060	4.999991	3.265503	3.051010	2.494970	2.104985	1.857978	2.474980	2.573504	2.357410	0.097216	0.000000	28725.000000		1
15968.335938	5726.983887	2.562587	4.249392	12144.839844	99998.000000	1478.640381	903.745178	172.624619	97.748352	54.619183	267.588348	345.384918	363.202759	1.466623	0.000000	4.203259	3.757926	0.408679	0.628327	4.084392	4.999991	3.169863	2.956046	2.237103	1.990109	1.737345	2.427467	2.538303	2.560149	0.166319	0.000000	28776.000000		1
20039.220703	7236.754883	3.022064	8.924340	16969.003906	99998.000000	2365.141357	1436.938965	332.427032	131.206909	103.262077	394.798737	506.929657	259.373260	1.229069	0.000000	4.301881	3.859544	0.480304	0.950576	4.229656	4.999991	3.373857	3.157438	2.521696	2.117957	2.013941	2.596376	2.704948	2.413925	0.089576	0.000000	28818.000000		1
19697.708984	2951.600586	3.247177	4.267894	11922.791992	99998.000000	1455.068237	907.633728	216.552475	122.159225	65.532532	227.820450	350.981903	202.339523	2.717010	0.000000	4.294416	3.470057	0.511506	0.630214	4.076378	4.999991	3.162883	2.957911	2.335563	2.086926	1.816457	2.357593	2.545285	2.306081	0.434091	0.000000	28851.000000		1
18165.632812	4200.986328	3.099157	4.977154	13946.023438	99998.000000	1822.418701	1104.471924	242.600815	105.186325	67.459869	323.826477	417.362457	236.149628	2.690388	99998.000000	4.259251	3.623351	0.491244	0.696981	4.144450	4.999991	3.260648	3.043155	2.384892	2.021959	1.829046	2.510312	2.620513	2.373187	0.429815	4.999991	28896.000000		1
18112.095703	3704.251709	2.729109	7.034008	9782.658203	99998.000000	1134.254639	662.806458	135.539566	67.675728	57.641243	227.743362	347.438690	169.136902	0.292213	0.000000	4.257969	3.568701	0.436021	0.847203	3.990457	4.999991	3.054711	2.821387	2.132066	1.830433	1.760733	2.357446	2.540878	2.228238	0.000000	0.000000	28974.000000		1
25994.681641	6908.290039	4.011944	7.345466	21001.667969	99998.000000	2946.296631	1795.876953	427.150238	159.194931	106.308807	532.157715	686.464905	449.726288	4.765502	0.000000	4.414885	3.839370	0.603355	0.866019	4.322254	4.999991	3.469276	3.254277	2.630581	2.201929	2.026569	2.726040	2.836618	2.652948	0.678109	0.000000	29029.000000		1
14918.708984	3230.530762	3.142330	6.093468	12679.602539	99998.000000	1619.974365	993.919861	238.823227	132.332474	84.599289	323.413269	448.535980	259.922180	1.394705	0.000000	4.173731	3.509274	0.497252	0.784864	4.103106	4.999991	3.209508	2.997351	2.378077	2.121666	1.927367	2.509758	2.651797	2.414843	0.144482	0.000000	29134.000000		1
20301.890625	2222.018799	3.789915	5.618572	11707.911133	99998.000000	1493.288208	881.921509	204.476547	83.917786	56.309071	241.046600	311.525452	232.594086	2.209846	0.000000	4.307537	3.346748	0.578629	0.749626	4.068480	4.999991	3.174144	2.945430	2.310643	1.923854	1.750578	2.382101	2.493494	2.366599	0.344362	0.000000	29177.000000		1
16477.949219	4436.383789	3.065236	6.047212	13383.537109	99998.000000	1654.774292	1045.387451	204.852768	94.488838	57.434635	231.903320	317.301300	170.762039	2.545300	99998.000000	4.216903	3.647029	0.486464	0.781555	4.126571	4.999991	3.218739	3.019277	2.311442	1.975381	1.759174	2.365307	2.501472	2.232391	0.405739	4.999991	29257.000000		1
19306.412109	6154.282227	3.537048	8.640636	16808.003906	99998.000000	2301.030273	1403.230591	313.021057	120.722206	91.620964	417.892853	552.054016	327.952545	2.053257	99998.000000	4.285702	3.789177	0.548641	0.936546	4.225516	4.999991	3.361922	3.147129	2.495574	2.081787	1.961995	2.621065	2.741982	2.515811	0.312443	4.999991	29301.000000		1
29310.548828	4741.748047	4.227806	6.926077	15877.513672	99998.000000	2159.375732	1302.528076	301.620483	157.548218	95.046997	403.741577	495.307037	371.491852	1.885211	0.000000	4.467024	3.675938	0.626115	0.840487	4.200782	4.999991	3.334328	3.114787	2.479461	2.197413	1.977938	2.606103	2.694875	2.569949	0.275360	0.000000	29385.000000		1
34694.511719	11051.555664	3.456871	14.487405	29608.068359	99998.000000	4326.618164	2701.034424	799.841675	437.536285	314.862061	1272.489380	1813.626953	887.737488	1.915939	0.000000	4.540261	4.043424	0.538683	1.160991	4.471410	4.999991	3.636148	3.431530	2.903004	2.641014	2.498120	3.104654	3.258548	2.948285	0.282382	0.000000	29458.000000		1
37179.136719	6227.357422	1.884164	7.126520	24747.515625	99998.000000	3265.262939	2182.479004	864.313354	553.857971	278.948853	837.105530	1126.878296	620.010376	3.052346	0.000000	4.570299	3.794304	0.275119	0.852877	4.393532	4.999991	3.513918	3.338950	2.936671	2.743398	2.445525	2.922780	3.051877	2.792399	0.484634	0.000000	29523.000000		1
12238.782227	2175.367920	3.956437	6.275408	10204.224609	99998.000000	1182.157471	681.543274	172.331650	59.732021	31.879692	144.081528	249.764343	86.113403	1.514315	0.000000	4.087738	3.337533	0.597304	0.797642	4.008780	4.999991	3.072675	2.833493	2.236365	1.776207	1.503514	2.158608	2.397531	1.935071	0.180216	0.000000	29580.000000		1
6341.135254	1581.100708	3.117660	3.250261	5182.728516	78698.562500	342.729797	165.047867	30.633862	21.379560	8.116401	43.776756	52.127522	63.346161	1.770139	0.000000	3.802167	3.198960	0.493829	0.511918	3.714558	4.895967	2.534952	2.217610	1.486202	1.329999	0.909364	1.641244	1.717067	1.801720	0.248007	0.000000	29601.000000		1
24711.865234	6154.430176	4.067451	4.933982	13435.756836	99998.000000	1662.178345	1051.425415	244.133423	142.752441	63.161137	279.133850	409.529755	219.358673	2.025927	99998.000000	4.392906	3.789188	0.609322	0.693198	4.128262	4.999991	3.220678	3.021779	2.387627	2.154583	1.800450	2.445812	2.612285	2.341155	0.306624	4.999991	29704.000000		1
10527.180664	2557.554199	3.891678	4.440584	8248.544922	99998.000000	871.335083	515.641235	127.947403	54.440323	27.648802	162.821411	204.738663	198.722290	1.145631	0.000000	4.022312	3.407825	0.590137	0.647440	3.916377	4.999991	2.940185	2.712348	2.107032	1.735921	1.441676	2.211711	2.311200	2.298247	0.059045	0.000000	29736.000000		1
38566.625000	8629.405273	3.472290	8.677641	22069.531250	99998.000000	3131.422607	1945.515381	457.148865	211.673996	136.538696	544.964478	757.415588	374.236359	7.553355	0.000000	4.586212	3.935981	0.540616	0.938402	4.343793	4.999991	3.495742	3.289035	2.660058	2.325668	2.135256	2.736368	2.879334	2.573146	0.878140	0.000000	29812.000000		1
13095.402344	1567.911499	2.072273	4.927814	5520.262207	80653.843750	426.329956	254.056900	78.388641	24.848766	16.575096	50.079918	39.459522	25.798559	0.501595	0.000000	4.117119	3.195322	0.316447	0.692654	3.741960	4.906625	2.629746	2.404931	1.894253	1.395305	1.219456	1.699664	1.596152	1.411595	0.000000	0.000000	29871.000000		1
24187.355469	6725.631348	2.315888	10.771500	19315.312500	99998.000000	2764.423828	1664.639160	404.370667	147.396545	123.654839	532.170044	722.254761	388.184113	1.338073	0.000000	4.383588	3.827733	0.364717	1.032276	4.285902	4.999991	3.441605	3.221320	2.606780	2.168487	2.092211	2.726050	2.858691	2.589038	0.126480	0.000000	29915.000000		1
18788.554688	2285.068848	3.043650	4.227806	11415.189453	99998.000000	1367.508667	845.157166	183.053818	81.423035	60.176079	294.154755	333.173309	204.362457	3.031340	0.000000	4.273893	3.358899	0.483395	0.626115	4.057483	4.999991	3.135930	2.926938	2.262579	1.910747	1.779424	2.468576	2.522670	2.310401	0.481635	0.000000	29944.000000		1
34580.742188	9494.828125	1.699140	13.623958	35473.277344	99998.000000	5415.541504	3295.807373	825.587769	395.011505	219.577621	1067.460815	1411.661621	805.629822	3.148580	0.000000	4.538834	3.977487	0.230229	1.134303	4.549901	4.999991	3.733642	3.517962	2.916763	2.596610	2.341588	3.028352	3.149731	2.906136	0.498115	0.000000	29988.000000		1
22142.384766	8318.484375	3.802250	5.177598	18929.857422	99998.000000	2082.513428	1572.219482	944.820557	580.550842	291.262207	722.294861	1066.418579	682.098328	5.610628	0.000000	4.345224	3.920044	0.580041	0.714128	4.277147	4.999991	3.318588	3.196513	2.975349	2.763840	2.464284	2.858715	3.027928	2.833847	0.749011	0.000000	30085.000000		1
7627.991699	1736.083252	2.340558	1.893416	8712.367188	99998.000000	819.781128	527.633850	105.019806	27.852329	31.182766	88.194931	149.774109	40.162613	1.471070	0.000000	3.882410	3.239571	0.369319	0.277246	3.940136	4.999991	2.913698	2.722333	2.021271	1.444862	1.493915	1.945444	2.175437	1.603822	0.167633	0.000000	30129.000000		1
16906.937500	4456.736328	3.191670	4.582436	11825.120117	99998.000000	1421.094727	868.720032	219.352509	104.224205	48.072403	279.318878	343.016602	240.019714	1.454472	99998.000000	4.228065	3.649017	0.504018	0.661096	4.072805	4.999991	3.152623	2.938880	2.341143	2.017969	1.681896	2.446100	2.535315	2.380247	0.162705	4.999991	30156.000000		1
28750.962891	7035.747559	3.706654	8.332262	20294.861328	99998.000000	2957.854248	1768.585815	398.015076	211.970032	138.484543	589.354919	826.016418	394.663055	3.214139	0.000000	4.458652	3.847310	0.568982	0.920763	4.307386	4.999991	3.470977	3.247626	2.599900	2.326274	2.141401	2.770377	2.916989	2.596226	0.507065	0.000000	30200.000000		1
33845.742188	8343.480469	4.129126	9.541088	28079.285156	99998.000000	4220.028809	2532.208984	605.621643	278.930328	144.769196	725.378601	880.965576	459.137848	3.366877	0.000000	4.529504	3.921347	0.615858	0.979598	4.448386	4.999991	3.625315	3.403500	2.782201	2.445496	2.160676	2.860565	2.944959	2.661943	0.527227	0.000000	30345.000000		1
25654.611328	6231.168945	3.111492	6.167478	13901.704102	99998.000000	1723.729736	1039.260010	230.009903	101.328575	66.599503	269.296722	388.378387	237.432465	2.132059	99998.000000	4.409165	3.794569	0.492969	0.790108	4.143068	4.999991	3.236469	3.016724	2.361747	2.005732	1.823471	2.430231	2.589255	2.375540	0.328799	4.999991	30560.000000		1
29765.214844	5450.865723	3.321187	8.908921	23464.642578	99998.000000	3344.388672	2086.658203	463.670959	191.873306	122.134560	504.277618	688.876404	399.476776	3.393566	99998.000000	4.473709	3.736465	0.521293	0.949825	4.370414	4.999991	3.524317	3.319451	2.666210	2.283015	2.086838	2.702670	2.838141	2.601491	0.530656	4.999991	30616.000000		1
9738.264648	1924.419556	2.359060	3.422950	7259.429199	96391.210938	682.560913	421.380554	112.568802	49.598854	11.258730	53.105064	69.291611	65.547951	0.248567	99998.000000	3.988482	3.284300	0.372739	0.534401	3.860903	4.984037	2.834141	2.624675	2.051418	1.695472	1.051489	1.725136	1.840681	1.816559	0.000000	4.999991	30638.000000		1
8225.777344	1328.440674	3.200921	4.810632	6885.822266	96382.546875	602.281921	375.402008	102.398628	42.645023	17.497133	81.743744	89.132385	153.449921	1.243842	0.000000	3.915177	3.123342	0.505275	0.682202	3.837956	4.983998	2.779800	2.574497	2.010294	1.629868	1.242967	1.912454	1.950036	2.185967	0.094765	0.000000	30671.000000		1
5679.944336	739.899963	3.845422	3.897846	2750.149170	45503.015625	0.000000	0.000000	0.000000	21.472073	0.000000	0.000000	0.000000	3.540132	0.467872	99998.000000	3.754344	2.869173	0.584944	0.590825	3.439356	4.658040	0.000000	0.000000	0.000000	1.331874	0.000000	0.000000	0.000000	0.549019	0.000000	4.999991	30701.000000		1
24230.199219	7354.223633	3.385945	7.289958	21325.179688	99998.000000	2986.085938	1844.754150	434.517303	180.660828	122.757469	544.612915	730.775146	457.867371	4.704816	0.000000	4.384357	3.866537	0.529680	0.862725	4.328893	4.999991	3.475102	3.265939	2.638007	2.256864	2.089048	2.736088	2.863784	2.660740	0.672543	0.000000	30744.000000		1
19484.005859	5255.504883	2.248045	7.280707	18599.185547	99998.000000	2653.772949	1567.896118	360.501404	129.714386	90.893196	415.481384	567.275330	290.543701	1.884624	99998.000000	4.289678	3.720614	0.351805	0.862174	4.269494	4.999991	3.423864	3.195317	2.556907	2.112988	1.958531	2.618551	2.753794	2.463212	0.275225	4.999991	30781.000000		1
9544.369141	1299.216187	2.874044	3.176251	8743.132812	99998.000000	908.117920	544.076355	125.486580	68.881470	26.150105	142.296036	204.060242	164.375610	0.958073	99998.000000	3.979747	3.113681	0.458493	0.501915	3.941667	4.999991	2.958142	2.735660	2.098597	1.838102	1.417473	2.153193	2.309758	2.215837	0.000000	4.999991	30831.000000		1
18160.162109	4958.115234	2.463907	4.351155	11600.180664	99998.000000	1359.392212	824.585571	165.266815	67.376610	58.779144	188.888245	267.912140	179.307068	2.253893	99998.000000	4.259120	3.695317	0.391624	0.638605	4.064465	4.999991	3.133345	2.916236	2.218186	1.828509	1.769223	2.276205	2.427992	2.253597	0.352933	4.999991	30866.000000		1
7074.213867	639.795593	2.229543	2.991227	3529.653564	52285.066406	81.799255	71.499565	6.136640	37.689453	4.338820	0.000000	0.000000	0.000000	0.124323	99998.000000	3.849678	2.806041	0.348216	0.475849	3.547732	4.718378	1.912749	1.854303	0.787931	1.576220	0.637372	0.000000	0.000000	0.000000	0.000000	4.999991	30960.000000		1
17922.486328	3144.383545	2.790784	5.831350	9791.382812	99998.000000	1180.806763	707.699524	170.688019	72.881081	60.043476	199.817017	240.192413	195.342514	0.396125	0.000000	4.253398	3.497535	0.445726	0.765769	3.990844	4.999991	3.072179	2.849849	2.232203	1.862615	1.778466	2.300632	2.380559	2.290797	0.000000	0.000000	30982.000000		1
9240.099609	1123.251831	2.951138	4.107540	4585.254395	75218.296875	310.060669	163.885300	69.763420	62.874348	28.521500	97.587997	138.780579	130.460648	0.533289	99998.000000	3.965677	3.050477	0.469990	0.613582	3.661363	4.876324	2.491447	2.214540	1.843628	1.798473	1.455172	1.989396	2.142329	2.115479	0.000000	4.999991	31023.000000		1
12319.403320	2750.133789	2.513247	6.839733	9488.312500	99998.000000	1064.913696	658.624939	190.019989	100.492882	46.003216	201.725861	276.962921	135.561157	0.864620	0.000000	4.090590	3.439354	0.400235	0.835039	3.977189	4.999991	3.027314	2.818638	2.278799	2.002135	1.662788	2.304762	2.442422	2.132135	0.000000	0.000000	31049.000000		1
26433.216797	6835.174805	3.888595	8.215080	19626.408203	99998.000000	2665.522217	1688.488770	399.017303	144.118530	104.421562	479.092743	673.753723	388.359894	1.146148	99998.000000	4.422150	3.834750	0.589793	0.914612	4.292841	4.999991	3.425782	3.227498	2.600992	2.158720	2.018790	2.680420	2.828501	2.589234	0.059241	4.999991	31082.000000		1
25955.945312	8346.894531	3.894762	4.477589	14462.901367	99998.000000	1861.659302	1145.408447	257.695709	133.322357	68.270889	373.203308	492.238708	219.284668	5.345751	0.000000	4.414237	3.921525	0.590481	0.651044	4.160255	4.999991	3.269900	3.058960	2.411107	2.124903	1.834236	2.571945	2.692176	2.341008	0.728009	0.000000	31132.000000		1
6321.186523	1616.199829	2.630429	1.224244	5415.193359	77300.398438	383.530762	224.995743	52.010338	27.957176	4.193885	17.475548	18.755299	40.643677	0.253977	99998.000000	3.800799	3.208495	0.420027	0.087868	3.733614	4.888182	2.583800	2.352174	1.716090	1.446493	0.622617	1.242431	1.273124	1.608993	0.000000	4.999991	31246.000000		1
5976.643555	444.342072	2.608843	1.945839	3202.185059	50586.089844	45.432724	0.000000	31.904362	0.000000	0.000000	0.000000	0.000000	0.000000	0.213891	99998.000000	3.776457	2.647717	0.416448	0.289107	3.505446	4.704031	1.657369	0.000000	1.503850	0.000000	0.000000	0.000000	0.000000	0.000000	0.000000	4.999991	31261.000000		1
13362.835938	3069.177246	3.327354	4.493007	3156.496582	52123.621094	29.122829	7.296126	32.588951	32.801727	0.761683	0.000000	0.000000	4.662613	0.304204	0.000000	4.125899	3.487022	0.522099	0.652537	3.499205	4.717035	1.464234	0.863092	1.513070	1.515897	0.000000	0.000000	0.000000	0.668629	0.000000	0.000000	31289.000000		1
6723.142578	1746.308960	2.211041	2.744528	4661.610840	77907.921875	279.772186	155.164490	106.370483	24.133339	12.223941	57.542564	43.363533	81.854759	0.642831	0.000000	3.827572	3.242121	0.344597	0.438468	3.668536	4.891582	2.446805	2.190792	2.026821	1.382617	1.087211	1.759989	1.637125	1.913044	0.000000	0.000000	31323.000000		1
23571.500000	4215.751465	3.564802	5.094337	13657.897461	99998.000000	1728.145752	1065.410156	293.488678	108.186806	77.611534	334.875519	416.375671	310.646576	1.618252	0.000000	4.372387	3.624875	0.552035	0.707088	4.135384	4.999991	3.237580	3.027517	2.467591	2.034174	1.889926	2.524884	2.619485	2.492267	0.209046	0.000000	31358.000000		1
8399.089844	3324.409180	4.307983	7.453397	9560.335938	99998.000000	1031.492065	647.532715	174.033875	84.300163	77.451180	235.579132	325.645905	240.130737	0.100407	0.000000	3.924232	3.521714	0.634274	0.872354	3.980473	4.999991	3.013466	2.811262	2.240634	1.925828	1.889028	2.372137	2.512746	2.380448	0.000000	0.000000	31462.000000		1
12202.841797	3404.299561	2.673601	3.731324	7398.290039	99998.000000	712.824707	423.890717	111.221207	39.379345	28.465992	91.309502	142.098679	131.928513	1.400242	0.000000	4.086461	3.532028	0.427097	0.571863	3.869131	4.999991	2.852983	2.627254	2.046188	1.595268	1.454326	1.960516	2.152590	2.120339	0.146203	0.000000	31493.000000		1
28648.691406	6939.201660	3.888595	7.256037	17395.728516	99998.000000	2352.753906	1413.468628	314.069550	123.253952	77.762642	375.833740	494.792053	277.943542	1.164387	99998.000000	4.457105	3.841310	0.589793	0.860699	4.240443	4.999991	3.371577	3.150286	2.497026	2.090801	1.890771	2.574996	2.694423	2.443957	0.066097	4.999991	31587.000000		1
28970.337891	8206.463867	3.817669	6.377172	16831.617188	99998.000000	2241.107178	1388.835815	340.731537	191.919571	86.609886	347.241333	481.464142	308.108673	2.205923	99998.000000	4.461954	3.914156	0.581798	0.804628	4.226126	4.999991	3.350463	3.142651	2.532412	2.283119	1.937567	2.540632	2.682564	2.488704	0.343590	4.999991	31649.000000		1
10310.751953	3045.740967	4.283313	4.033530	5253.596191	73839.625000	357.722961	203.421906	41.420780	64.715340	8.449444	19.754431	32.271324	48.883427	0.315861	0.000000	4.013290	3.483693	0.631780	0.605685	3.720457	4.868289	2.553547	2.308398	1.617218	1.811007	0.926828	1.295665	1.508817	1.689162	0.000000	0.000000	31672.000000		1
27505.980469	11052.674805	2.081524	6.596117	23958.986328	99998.000000	3392.384033	2094.456787	510.075073	243.075714	142.320709	606.016357	813.601318	468.774536	6.108100	99998.000000	4.439427	4.043468	0.318381	0.819288	4.379468	4.999991	3.530505	3.321071	2.707634	2.385741	2.153268	2.782484	2.910412	2.670964	0.785906	4.999991	31775.000000		1
8146.343262	1023.024170	2.491661	1.060806	4217.086914	69399.421875	140.390289	75.483757	5.646326	0.000000	0.299123	0.000000	0.000000	0.000000	0.213795	99998.000000	3.910963	3.009886	0.396489	0.025636	3.625013	4.841356	2.147337	1.877854	0.751766	0.000000	0.000000	0.000000	0.000000	0.000000	0.000000	4.999991	31796.000000		1
32582.126953	5576.583984	3.512378	9.544171	20167.312500	99998.000000	2808.394775	1755.671143	419.511810	194.306381	110.181984	510.556122	638.037903	396.346771	2.581686	0.000000	4.512980	3.746368	0.545601	0.979738	4.304648	4.999991	3.448458	3.244443	2.622744	2.288487	2.042111	2.708044	2.804847	2.598075	0.411903	0.000000	31830.000000		1
9510.352539	177.142288	1.618963	2.713690	4594.878906	65690.187500	236.461090	141.950668	24.645241	32.422428	0.000000	0.000000	0.000000	0.000000	0.626368	0.000000	3.978197	2.248322	0.209237	0.433560	3.662274	4.817501	2.373760	2.152138	1.391733	1.510846	0.000000	0.000000	0.000000	0.000000	0.000000	0.000000	31894.000000		0
17745.685547	3431.670898	1.538786	2.763030	9973.960938	99998.000000	1078.115112	687.488708	179.455093	86.452614	30.195971	140.852844	197.161926	100.825920	1.535807	99998.000000	4.249093	3.535506	0.187178	0.441386	3.998868	4.999991	3.032665	2.837265	2.253956	1.936778	1.479949	2.148766	2.294823	2.003572	0.186337	4.999991	31912.000000		1
5309.633789	791.700562	2.460824	1.140983	2232.441895	37518.054688	0.000000	0.000000	0.000000	0.000000	0.000000	0.000000	0.000000	0.000000	1.081919	99998.000000	3.725065	2.898561	0.391080	0.057279	3.348780	4.574240	0.000000	0.000000	0.000000	0.000000	0.000000	0.000000	0.000000	0.000000	0.034195	4.999991	31929.000000		1
22238.896484	5286.888184	2.858626	6.765723	17442.119141	99998.000000	2392.413818	1470.570312	356.103973	88.278191	86.884338	422.795990	546.179443	298.234528	3.453737	99998.000000	4.347113	3.723200	0.456157	0.830314	4.241599	4.999991	3.378836	3.167486	2.551577	1.945853	1.938941	2.626131	2.737335	2.474558	0.538289	4.999991	31960.000000		1
39233.648438	9450.444336	3.694319	7.052511	27520.783203	99998.000000	4024.346924	2484.426514	557.527649	236.242142	164.292343	789.400085	987.052368	620.065857	4.602221	99998.000000	4.593659	3.975452	0.567534	0.848344	4.439661	4.999991	3.604695	3.395226	2.746266	2.373357	2.215617	2.897297	2.994340	2.792438	0.662968	4.999991	32017.000000		1
12231.646484	2859.513916	4.311067	4.998741	7429.747559	96204.054688	659.969421	419.598175	109.734840	64.582741	16.519588	78.027840	130.984894	93.862839	0.257086	0.000000	4.087485	3.456292	0.634585	0.698861	3.870974	4.983193	2.819524	2.622833	2.040344	1.810117	1.217999	1.892250	2.117221	1.972494	0.000000	0.000000	32066.000000		1
8810.167969	3497.200195	3.586388	5.714168	11406.838867	99998.000000	1293.801147	826.022583	201.479156	97.258034	47.751694	223.527893	309.382263	269.302917	0.004948	0.000000	3.944984	3.543720	0.554657	0.756953	4.057165	4.999991	3.111867	2.916992	2.304230	1.987926	1.678989	2.349332	2.490495	2.430241	0.000000	0.000000	32135.000000		1
31982.675781	9683.593750	4.499175	7.829613	27216.628906	99998.000000	3961.944336	2412.945312	552.834167	275.186676	145.274933	638.691650	914.957642	460.818512	2.969255	99998.000000	4.504915	3.986037	0.653133	0.893740	4.434834	4.999991	3.597908	3.382547	2.742595	2.439627	2.162191	2.805291	2.961401	2.663530	0.472647	4.999991	32195.000000		1
10415.712891	4691.692871	2.895631	4.323402	9491.982422	99998.000000	960.035706	591.316162	101.125046	62.960693	35.043606	176.525543	256.696594	128.983536	0.277864	0.000000	4.017689	3.671329	0.461743	0.635826	3.977357	4.999991	2.982287	2.771820	2.004859	1.799070	1.544609	2.246808	2.409420	2.110534	0.000000	0.000000	32266.000000		1
24182.373047	4205.343750	2.963473	5.893025	15180.247070	99998.000000	2013.965088	1260.573853	307.794128	147.831345	78.468819	353.285461	448.850525	266.213013	1.390401	99998.000000	4.383499	3.623801	0.471801	0.770338	4.181279	4.999991	3.304052	3.100568	2.488260	2.169766	1.894697	2.548126	2.652102	2.425229	0.143140	4.999991	32318.000000		1
20026.900391	8917.491211	2.525582	7.360884	17695.384766	99998.000000	2521.209229	1504.987915	354.549774	145.521637	85.783447	446.414368	566.738770	342.430695	2.645260	0.000000	4.301614	3.950243	0.402361	0.866930	4.247860	4.999991	3.401609	3.177533	2.549677	2.162928	1.933403	2.649738	2.753383	2.534573	0.422468	0.000000	32361.000000		1
7148.898926	372.521820	0.588994	0.000000	3042.237793	46396.523438	0.000000	0.000000	4.841470	18.635033	0.000000	0.000000	0.000000	0.000000	1.776820	0.000000	3.854239	2.571152	0.000000	0.000000	3.483193	4.666485	0.000000	0.000000	0.684977	1.270330	0.000000	0.000000	0.000000	0.000000	0.249644	0.000000	32392.000000		1
12384.199219	2772.509277	3.570970	4.113708	8378.672852	99998.000000	877.792419	550.222229	151.016861	73.331306	39.336170	194.636337	212.118057	182.523407	0.587920	99998.000000	4.092868	3.442873	0.552786	0.614233	3.923175	4.999991	2.943392	2.740538	2.179025	1.865289	1.594792	2.289224	2.326578	2.261319	0.000000	4.999991	32421.000000		1
13540.191406	3053.922119	3.006645	6.926077	9474.272461	99998.000000	1055.779663	654.979919	180.762604	87.969818	47.212040	215.652023	293.436249	165.883560	1.350769	0.000000	4.131625	3.484858	0.478082	0.840487	3.976546	4.999991	3.023573	2.816228	2.257109	1.944334	1.674053	2.333754	2.467514	2.219803	0.130581	0.000000	32516.000000		1
13985.146484	4311.763672	3.703570	5.914611	9828.146484	99998.000000	1124.630249	694.470276	162.664139	103.801727	47.865791	160.332825	194.235458	138.074402	0.927288	0.000000	4.145667	3.634655	0.568621	0.771926	3.992472	4.999991	3.051010	2.841654	2.211292	2.016205	1.680025	2.205022	2.288328	2.140113	0.000000	0.000000	32578.000000		1
39132.687500	13000.592773	4.064368	10.025234	25858.656250	99998.000000	3789.917969	2321.012939	592.182678	314.430328	174.286743	756.320862	1032.821167	680.109314	2.954046	0.000000	4.592540	4.113963	0.608993	1.001095	4.412606	4.999991	3.578630	3.365678	2.772456	2.497524	2.241264	2.878706	3.014025	2.832579	0.470417	0.000000	32651.000000		1
10952.394531	1369.510010	2.408400	2.155533	8516.864258	99998.000000	812.753296	542.889099	160.215652	41.254257	42.278057	137.269547	239.332047	107.992531	0.429151	99998.000000	4.039509	3.136565	0.381729	0.333555	3.930280	4.999991	2.909959	2.734711	2.204705	1.615469	1.626115	2.137574	2.379001	2.033394	0.000000	4.999991	32676.000000		1
5189.411133	734.907349	1.353761	2.257297	2569.223145	44235.648438	0.000000	0.000000	0.000000	0.000000	0.000000	0.000000	0.000000	0.000000	0.047474	0.000000	3.715118	2.866233	0.131542	0.353589	3.409802	4.645772	0.000000	0.000000	0.000000	0.000000	0.000000	0.000000	0.000000	0.000000	0.000000	0.000000	32699.000000		1
4806.324707	688.685181	3.179335	1.871829	2592.844482	53484.433594	0.000000	0.000000	27.426773	17.025322	10.290436	12.779014	7.956046	0.000000	1.908676	99998.000000	3.681813	2.838021	0.502336	0.272266	3.413776	4.728228	0.000000	0.000000	1.438175	1.231095	1.012434	1.106497	0.900697	0.000000	0.280732	4.999991	32725.000000		1
25757.896484	5096.347168	2.994310	5.902276	16984.138672	99998.000000	2281.195801	1420.240601	318.815430	201.324966	99.404320	418.882751	628.999451	420.211823	1.047738	0.000000	4.410911	3.707259	0.476297	0.771020	4.230043	4.999991	3.358163	3.152362	2.503539	2.303898	1.997405	2.622092	2.798650	2.623468	0.020253	0.000000	32753.000000		1
17068.857422	4708.955566	2.365228	3.521630	7948.842285	99998.000000	765.605957	486.959351	216.546295	61.483582	54.458828	272.833771	372.265869	214.844086	0.787606	0.000000	4.232204	3.672925	0.373873	0.546744	3.900304	4.999991	2.884005	2.687493	2.335551	1.788759	1.736068	2.435898	2.570853	2.332124	0.000000	0.000000	32800.000000		1
28419.761719	35110.226562	2.636597	9.362231	19607.814453	99998.000000	2706.039307	1656.661499	401.089569	201.522324	106.413658	486.450531	671.999084	366.237152	2.374687	99998.000000	4.453620	4.545434	0.421044	0.971379	4.292429	4.999991	3.432334	3.219234	2.603241	2.304323	2.026997	2.687039	2.827369	2.563762	0.375606	4.999991	32889.000000		0
12065.041992	1192.703857	3.210172	4.169215	8992.111328	99998.000000	985.414856	609.769226	142.555069	80.775452	26.248785	106.262550	125.138115	104.797775	1.726975	99998.000000	4.081529	3.076533	0.506528	0.620054	3.953862	4.999991	2.993619	2.785166	2.153983	1.907279	1.419109	2.026380	2.097390	2.020352	0.237286	4.999991	32947.000000		1
13036.111328	2422.588135	1.819406	3.503127	8911.370117	99998.000000	981.643494	594.301208	124.977760	65.677467	36.320274	140.726425	180.198273	86.653061	1.392942	0.000000	4.115148	3.384279	0.259930	0.544456	3.949944	4.999991	2.991954	2.774007	2.096833	1.817416	1.560149	2.148376	2.255751	1.937784	0.143933	0.000000	32971.000000		1
10213.632812	1950.720703	3.361275	2.963473	7149.161133	98258.140625	689.545593	407.543823	113.734451	81.213341	15.853501	61.502087	119.951271	75.101372	0.302216	99998.000000	4.009180	3.290195	0.526504	0.471801	3.854255	4.992369	2.838563	2.610174	2.055892	1.909627	1.200125	1.788890	2.079005	1.875648	0.000000	4.999991	32991.000000		1
26222.507812	9473.593750	3.398280	6.250739	21668.060547	99998.000000	3054.338379	1886.236694	466.575836	170.413574	126.581306	528.201294	750.514160	339.149597	3.547552	0.000000	4.418674	3.976515	0.531259	0.795931	4.335820	4.999991	3.484917	3.275596	2.668922	2.231504	2.102370	2.722800	2.875359	2.530391	0.549929	0.000000	33028.000000		1
27298.273438	4578.648926	3.105325	7.043259	17101.421875	99998.000000	2319.292236	1390.800049	270.986633	152.552551	77.503609	303.026672	380.058472	225.846863	1.063170	99998.000000	4.436135	3.660737	0.492107	0.847774	4.233032	4.999991	3.365355	3.143265	2.432948	2.183419	1.889322	2.481481	2.579850	2.353814	0.026603	4.999991	33102.000000		1
36665.066406	7226.488770	3.080655	5.655577	19424.269531	99998.000000	2621.338379	1618.142578	381.029846	157.683899	123.667175	496.352417	682.045898	400.728760	5.831922	99998.000000	4.564252	3.858927	0.488643	0.752477	4.288345	4.999991	3.418523	3.209017	2.580959	2.197787	2.092254	2.695790	2.833814	2.602850	0.765812	4.999991	33169.000000		1
15027.632812	5289.213379	4.073619	7.709347	7472.750000	98941.898438	743.763855	475.546448	126.550468	41.648975	35.968727	114.462212	126.676903	47.042435	1.068297	0.000000	4.176890	3.723391	0.609980	0.887018	3.873481	4.995380	2.871435	2.677193	2.102264	1.619604	1.555925	2.058662	2.102697	1.672490	0.028692	0.000000	33264.000000		1
8182.892090	1118.049561	2.911049	3.299600	3628.499756	52300.640625	107.523804	71.218948	19.683504	18.274237	5.217686	0.000000	7.533574	12.054335	0.376451	711.842957	3.912907	3.048461	0.464050	0.518461	3.559727	4.718507	2.031505	1.852596	1.294102	1.261839	0.717478	0.000000	0.877001	1.081143	0.000000	2.852384	33291.000000		1
22635.037109	5429.699219	3.463039	6.318581	13526.252930	99998.000000	1764.117554	1075.281250	254.611969	87.001518	64.329872	309.397675	438.442902	199.795441	2.923094	0.000000	4.354781	3.734776	0.539457	0.800620	4.131177	4.999991	3.246527	3.031522	2.405879	1.939527	1.808413	2.490517	2.641913	2.300586	0.465843	0.000000	33319.000000		1
21393.955078	6093.884277	2.846291	4.644111	15756.054688	99998.000000	2106.939941	1292.450439	273.604706	115.516853	69.920692	343.599426	434.825653	257.976318	5.211788	99998.000000	4.330291	3.784894	0.454279	0.666903	4.197447	4.999991	3.323652	3.111414	2.437124	2.062645	1.844606	2.536052	2.638315	2.411580	0.716987	4.999991	33364.000000		1
12644.075195	2958.233643	3.910181	5.211518	8416.331055	99998.000000	854.559509	530.227295	105.112320	41.322098	33.273540	116.701012	162.161484	157.619141	0.275986	3728.592529	4.101887	3.471032	0.592197	0.716964	3.925123	4.999991	2.931742	2.724462	2.021654	1.616182	1.522099	2.067075	2.209948	2.197609	0.000000	3.571545	33414.000000		1
6958.172852	1288.768433	2.272716	4.045865	3542.759521	52434.425781	109.290787	67.071320	22.116575	10.213343	7.083348	0.000000	0.000000	4.619441	1.039512	99998.000000	3.842495	3.110175	0.356545	0.607011	3.549342	4.719616	2.038584	1.826537	1.344718	1.009168	0.850239	0.000000	0.000000	0.664589	0.016829	4.999991	33466.000000		1
23677.794922	5897.008789	2.787700	7.518155	17828.863281	99998.000000	2496.601074	1516.286621	323.487274	173.102585	105.704399	472.145081	617.315186	337.268494	3.468097	99998.000000	4.374341	3.770632	0.445246	0.876111	4.251123	4.999991	3.397349	3.180781	2.509857	2.238304	2.024093	2.674075	2.790507	2.527976	0.540091	4.999991	33505.000000		1
10376.083984	1853.027832	3.379778	6.204483	6227.906250	83911.085938	484.991943	316.810974	91.901581	51.510773	40.156445	96.403839	203.693283	108.566109	1.927472	0.000000	4.016034	3.267882	0.528888	0.792706	3.794342	4.923820	2.685735	2.500800	1.963323	1.711898	1.603755	1.984094	2.308977	2.035694	0.284988	0.000000	33564.000000		1
11176.413086	2499.006348	1.952007	4.496091	10046.910156	99998.000000	1156.377319	708.933044	162.192322	68.150627	27.796822	175.196457	246.979721	148.050293	0.008603	99998.000000	4.048303	3.397767	0.290481	0.652835	4.002033	4.999991	3.063100	2.850605	2.210030	1.833470	1.443995	2.243525	2.392661	2.170409	0.000000	4.999991	33612.000000		1
2564.208984	212.124222	3.475374	4.736623	2091.215820	39932.632812	0.000000	0.000000	0.000000	0.000000	0.000000	0.000000	0.000000	37.868313	1.389212	99998.000000	3.408953	2.326590	0.541001	0.675469	3.320399	4.601328	0.000000	0.000000	0.000000	0.000000	0.000000	0.000000	0.000000	1.578276	0.142769	4.999991	33635.000000		1
8975.644531	1370.583130	3.685068	4.625608	6827.067871	98569.312500	654.677734	392.633942	139.708786	46.354759	39.302250	121.113838	173.414047	160.379089	1.593422	0.000000	3.953066	3.136905	0.566445	0.665169	3.834234	4.993742	2.816028	2.593988	2.145224	1.666094	1.594417	2.083194	2.239084	2.205148	0.202331	0.000000	33697.000000		1
17544.974609	3005.575195	3.163916	4.604022	12255.878906	99998.000000	1534.893921	941.619629	215.895630	108.344078	69.088081	272.016602	361.568359	197.232849	1.826135	99998.000000	4.244153	3.477928	0.500225	0.663137	4.088345	4.999991	3.186078	2.973876	2.334244	2.034805	1.839403	2.434595	2.558190	2.294979	0.261533	4.999991	33719.000000		1
10382.516602	1526.530884	3.611058	6.691713	6691.685547	89617.109375	603.752869	358.913269	97.066841	49.712952	26.921040	97.372131	169.291092	68.631691	0.192552	0.000000	4.016303	3.183706	0.557634	0.825537	3.825536	4.952391	2.780859	2.554990	1.987071	1.696470	1.430092	1.988435	2.228634	1.836525	0.000000	0.000000	33765.000000		1
30469.003906	5023.015625	2.948054	5.100504	16977.001953	99998.000000	2327.232910	1412.395508	317.137848	113.167046	85.021759	408.962341	625.191040	315.176605	1.617178	99998.000000	4.483858	3.700964	0.469535	0.707613	4.229861	4.999991	3.366840	3.149956	2.501248	2.053720	1.929530	2.611683	2.796013	2.498554	0.208758	4.999991	33844.000000		1
10060.561523	2674.794922	2.673601	6.839733	9543.138672	99998.000000	1093.287109	644.945435	171.144424	117.484276	47.347725	191.512512	331.720856	141.084137	1.396321	0.000000	4.002622	3.427290	0.427097	0.835039	3.979691	4.999991	3.038734	2.809523	2.233363	2.069980	1.675299	2.282197	2.520773	2.149478	0.144985	0.000000	33896.000000		1
7384.564453	798.728455	4.240141	5.686414	4845.250488	65352.011719	272.691925	194.176865	57.255779	25.524105	19.837692	45.161354	65.893326	63.706959	1.522163	0.000000	3.868325	2.902399	0.627380	0.754838	3.685316	4.815259	2.435672	2.288198	1.757819	1.406950	1.297491	1.654767	1.818841	1.804187	0.182461	0.000000	33949.000000		1
18557.769531	5885.962891	2.056854	6.068798	11657.041016	99998.000000	1427.579834	879.722839	186.356506	56.432419	46.379433	184.062195	250.294739	149.983795	0.782371	0.000000	4.268526	3.769818	0.313203	0.783103	4.066588	4.999991	3.154600	2.944346	2.270344	1.751529	1.666325	2.264965	2.398452	2.176044	0.000000	0.000000	33996.000000		1
6870.224609	0.000000	3.074487	3.759078	2957.764893	47480.289062	0.000000	0.000000	9.183374	14.434981	0.000000	0.000000	0.000000	0.000000	2.280396	32408.453125	3.836971	0.000000	0.487773	0.575081	3.470964	4.676513	0.000000	0.000000	0.963002	1.159416	0.000000	0.000000	0.000000	0.000000	0.358010	4.510658	34023.000000		0
9972.524414	1901.436401	4.184633	3.746742	5734.088867	75293.304688	409.955322	264.211639	107.974030	18.042955	16.760120	79.014641	83.661835	34.494701	0.492092	0.000000	3.998805	3.279082	0.621657	0.573654	3.758464	4.876756	2.612736	2.421952	2.033319	1.256308	1.224277	1.897708	1.922527	1.537752	0.000000	0.000000	34049.000000		1
15820.403320	2293.906982	3.210172	6.549861	9719.500000	99998.000000	1149.102783	664.804749	177.900894	143.424683	68.425079	235.317017	293.997498	216.836166	0.001919	99998.000000	4.199217	3.360576	0.506528	0.816232	3.987644	4.999991	3.060359	2.822694	2.250178	2.156624	1.835215	2.371653	2.468344	2.336132	0.000000	4.999991	34071.000000		1
21358.316406	6819.937988	3.592556	7.160441	15445.482422	99998.000000	2038.388306	1238.281494	270.536407	90.014336	53.764984	273.761993	371.464081	197.525803	1.081923	99998.000000	4.329567	3.833781	0.555404	0.854940	4.188801	4.999991	3.309287	3.092819	2.432226	1.954312	1.730500	2.437373	2.569917	2.295624	0.034197	4.999991	34116.000000		1
19731.132812	3700.748535	3.015897	6.488186	12498.796875	99998.000000	1546.717041	943.815247	203.286224	107.659485	66.312721	240.679642	321.837463	160.964996	3.497096	0.000000	4.295152	3.568290	0.479416	0.812123	4.096868	4.999991	3.189411	2.974887	2.308108	2.032052	1.821597	2.381439	2.507637	2.206732	0.543708	0.000000	34174.000000		1
5652.338867	350.143127	1.594293	0.209694	2823.865967	47079.328125	0.000000	0.000000	0.000000	5.415045	0.000000	0.000000	0.000000	0.000000	0.427240	0.000000	3.752228	2.544246	0.202568	0.000000	3.450844	4.672830	0.000000	0.000000	0.000000	0.733602	0.000000	0.000000	0.000000	0.000000	0.000000	0.000000	34232.000000		1
8673.666016	300.282135	5.572316	6.580698	4240.455566	63480.285156	198.537262	123.411224	38.904449	20.534616	4.483756	0.000000	0.000000	37.686371	0.565159	0.000000	3.938203	2.477530	0.746036	0.818272	3.627413	4.802639	2.297842	2.091355	1.589999	1.312487	0.651642	0.000000	0.000000	1.576184	0.000000	0.000000	34264.000000		0
39506.398438	12526.446289	2.772281	10.040653	23254.671875	99998.000000	3372.312012	2054.525635	451.163300	192.394455	124.829742	579.082947	822.470154	428.960388	2.700761	99998.000000	4.596667	4.097828	0.442837	1.001762	4.366510	4.999991	3.527928	3.312711	2.654334	2.284193	2.096318	2.762741	2.915120	2.632417	0.431486	4.999991	34327.000000		1
18109.675781	4814.234375	3.549383	5.063499	11334.466797	99998.000000	1403.995361	824.412903	189.452576	84.812065	54.884384	229.399323	319.355072	223.947281	3.003476	0.000000	4.257911	3.682527	0.550153	0.704451	4.054401	4.999991	3.147366	2.916145	2.277501	1.928458	1.739449	2.360592	2.504274	2.350146	0.477624	0.000000	34362.000000		1
21543.363281	4313.678711	3.974939	5.513725	12094.176758	99998.000000	1471.615601	908.074707	193.809891	116.775017	72.387680	283.509705	353.701752	260.785614	2.214186	99998.000000	4.333313	3.634848	0.599330	0.741445	4.082576	4.999991	3.167794	2.958122	2.287376	2.067350	1.859665	2.452568	2.548637	2.416284	0.345214	4.999991	34457.000000		1
14532.587891	4827.179688	4.351155	5.618572	17093.000000	99998.000000	2236.407471	1389.242798	301.022247	128.866364	64.675255	325.229584	447.808197	279.651947	1.095292	99998.000000	4.162343	3.683693	0.638605	0.749626	4.232818	4.999991	3.349551	3.142778	2.478599	2.110140	1.810738	2.512190	2.651092	2.446618	0.039530	4.999991	34547.000000		1
19769.269531	4582.571289	2.420735	6.044128	14901.174805	99998.000000	1892.422607	1180.936279	304.321838	159.620483	93.776497	426.419403	557.311768	347.827240	2.901999	0.000000	4.295990	3.661109	0.383947	0.781334	4.173221	4.999991	3.277018	3.072227	2.483333	2.203089	1.972094	2.629837	2.746098	2.541363	0.462697	0.000000	34629.000000		1
25064.873047	8472.170898	3.003561	8.239750	25896.509766	99998.000000	3782.655762	2286.567627	569.945862	215.624268	153.816895	715.257812	999.310242	550.188354	6.593843	0.000000	4.399065	3.927995	0.477637	0.915914	4.413241	4.999991	3.577797	3.359184	2.755834	2.333698	2.187004	2.854463	2.999700	2.740511	0.819139	0.000000	34736.000000		1
28503.564453	9231.214844	4.135293	6.993919	22294.855469	99998.000000	3127.466064	1898.210815	402.841125	148.367920	116.278534	458.897339	580.316467	251.648499	2.568503	0.000000	4.454899	3.965259	0.616506	0.844721	4.348205	4.999991	3.495193	3.278344	2.605134	2.171340	2.065500	2.661716	2.763665	2.400794	0.409680	0.000000	34801.000000		1
15777.416016	3168.708008	2.812370	3.691235	9209.397461	99998.000000	1018.611328	624.416992	129.643463	79.249001	46.052555	153.564026	197.969864	123.324883	0.212973	0.000000	4.198036	3.500882	0.449072	0.567172	3.964231	4.999991	3.008008	2.795475	2.112751	1.898994	1.663254	2.186290	2.296599	2.091051	0.000000	0.000000	34848.000000		1
27249.162109	6732.794434	1.729977	7.243702	19157.507812	99998.000000	2674.242920	1634.884155	367.467560	152.962692	95.284447	394.474945	561.280518	325.445465	2.368018	0.000000	4.435353	3.828195	0.238040	0.859961	4.282339	4.999991	3.427201	3.213487	2.565219	2.184586	1.979022	2.596020	2.749180	2.512478	0.374385	0.000000	34892.000000		1
40250.164062	6890.919434	3.524713	11.064455	24977.308594	99998.000000	3572.313965	2151.715820	505.181152	216.200928	145.009735	678.844971	839.072998	476.533234	2.433338	99998.000000	4.604768	3.838277	0.547124	1.043930	4.397546	4.999991	3.552950	3.332785	2.703447	2.334857	2.161397	2.831771	2.923800	2.678093	0.386203	4.999991	34980.000000		1
21595.324219	6128.184570	2.991227	7.700096	15174.702148	99998.000000	1798.131104	1135.374023	244.000824	96.271240	73.824707	352.172211	481.994537	318.294250	1.478726	0.000000	4.334360	3.787332	0.475849	0.886496	4.181120	4.999991	3.254821	3.055139	2.387391	1.983497	1.868202	2.546755	2.683042	2.502829	0.169888	0.000000	35043.000000		1
13562.091797	3473.967285	3.000478	5.310198	11096.050781	99998.000000	1148.433594	719.929626	192.465393	45.741096	46.308506	221.085571	264.412109	152.392197	1.099859	99998.000000	4.132327	3.540826	0.477190	0.725111	4.045168	4.999991	3.060106	2.857290	2.284353	1.660307	1.665661	2.344560	2.422281	2.182963	0.041337	4.999991	35074.000000		1
21610.761719	4635.762695	3.672733	5.794345	17196.152344	99998.000000	2150.229248	1336.649658	284.733948	159.164093	68.449753	347.253662	422.176178	310.887115	1.259962	99998.000000	4.334670	3.666121	0.564989	0.763004	4.235431	4.999991	3.332485	3.126018	2.454439	2.201845	1.835372	2.540647	2.625494	2.492603	0.100357	4.999991	35103.000000		1
26133.335938	8486.251953	2.642764	10.142417	18758.099609	99998.000000	2405.963867	1546.137329	411.583527	191.379913	136.353683	527.963806	681.089966	419.928131	6.176247	0.000000	4.417195	3.928716	0.422058	1.006141	4.273189	4.999991	3.381289	3.189248	2.614458	2.281896	2.134667	2.722604	2.833205	2.623175	0.790725	0.000000	35229.000000		1
12232.941406	1931.561401	2.722941	4.594771	10264.283203	99998.000000	1051.388428	651.668030	141.469604	50.675079	32.968250	148.728714	192.480804	119.562721	0.317919	99998.000000	4.087531	3.285908	0.435038	0.662264	4.011329	4.999991	3.021763	2.814026	2.150663	1.704794	1.518096	2.172395	2.284387	2.077596	0.000000	4.999991	35264.000000		1
23015.537109	8901.643555	2.118529	9.223463	21408.152344	99998.000000	2841.862549	1783.628296	425.737885	147.593903	118.736275	535.185974	743.733032	423.896881	2.520280	0.000000	4.362021	3.949470	0.326034	0.964894	4.330579	4.999991	3.453603	3.251304	2.629142	2.169068	2.074584	2.728505	2.871417	2.627260	0.401449	0.000000	35287.000000		1
23329.384766	5275.308594	3.120744	6.371004	14887.665039	99998.000000	1747.869263	1113.214233	337.826660	202.752747	128.601151	322.892120	454.136047	321.032623	1.102383	99998.000000	4.367903	3.722248	0.494258	0.804208	4.172827	4.999991	3.242509	3.046579	2.528694	2.306967	2.109245	2.509058	2.657186	2.506549	0.042332	4.999991	35361.000000		1
9003.616211	1867.684937	2.439237	2.627345	5887.511230	83192.562500	298.074188	171.190674	41.001389	56.080872	0.000000	0.000000	0.000000	3.018980	1.686630	0.000000	3.954417	3.271304	0.387254	0.419517	3.769932	4.920084	2.474324	2.233480	1.612799	1.748815	0.000000	0.000000	0.000000	0.479860	0.227020	0.000000	35424.000000		1
18016.517578	5040.031738	2.944971	5.310198	13687.720703	99998.000000	1596.470093	956.785461	222.093948	108.612366	65.174820	267.523590	352.714966	266.333252	0.810445	99998.000000	4.255671	3.702433	0.469081	0.725111	4.136331	4.999991	3.203161	2.980814	2.346537	2.035879	1.814080	2.427362	2.547424	2.425425	0.000000	4.999991	35511.000000		1
27124.816406	7049.340332	4.307983	6.074965	16231.607422	99998.000000	1859.210815	1194.686646	305.672516	189.224380	88.219597	301.296692	402.945984	240.491531	1.433984	99998.000000	4.433367	3.848149	0.634274	0.783544	4.210361	4.999991	3.269329	3.077254	2.485256	2.276977	1.945565	2.478994	2.605247	2.381100	0.156544	4.999991	35603.000000		1
10264.708984	1628.534790	2.769197	5.032661	7179.511230	96921.585938	469.443726	262.500183	40.902710	20.173819	0.000000	0.000000	0.000000	0.000000	0.242614	0.000000	4.011347	3.211797	0.442354	0.701798	3.856095	4.986421	2.671584	2.419130	1.611752	1.304788	0.000000	0.000000	0.000000	0.000000	0.000000	0.000000	35629.000000		1
40520.816406	12124.218750	3.253344	7.246786	29169.355469	99998.000000	3799.496094	2494.713867	925.738403	489.349243	307.917480	849.727295	1227.053589	670.663818	2.475418	0.000000	4.607678	4.083654	0.512330	0.860145	4.464927	4.999991	3.579726	3.397021	2.966488	2.689619	2.488434	2.929280	3.088864	2.826505	0.393649	0.000000	35708.000000		1
16580.369141	5164.839844	1.757731	4.452919	10323.882812	99998.000000	1000.704041	612.470581	139.132126	94.220551	38.932201	155.374176	201.590164	104.362968	2.066695	99998.000000	4.219594	3.713057	0.244952	0.648645	4.013843	4.999991	3.000306	2.787085	2.143427	1.974146	1.590309	2.191379	2.304469	2.018546	0.315276	4.999991	35753.000000		1
17905.800781	2793.892090	2.420735	1.615879	9160.030273	99998.000000	765.063232	482.561951	106.894722	48.824837	15.767157	112.463951	111.693016	32.453266	0.380022	99998.000000	4.252994	3.446210	0.383947	0.208409	3.961897	4.999991	2.883697	2.683553	2.028956	1.688641	1.197753	2.051013	2.048026	1.511258	0.000000	4.999991	35792.000000		1
39028.070312	9214.914062	3.595639	11.551685	22843.804688	99998.000000	3122.717285	1902.302979	425.050201	140.482803	112.346771	516.156189	717.706299	474.824829	1.614993	99998.000000	4.591377	3.964491	0.555776	1.062645	4.358768	4.999991	3.494533	3.279280	2.628440	2.147623	2.050561	2.712781	2.855947	2.676533	0.208171	4.999991	35830.000000		1
10710.977539	2912.245850	3.086823	2.658183	4707.737305	70207.554688	109.596077	55.020065	36.687241	36.159920	0.000000	0.000000	0.000000	0.000000	0.589609	0.000000	4.029829	3.464228	0.489512	0.424585	3.672812	4.846384	2.039795	1.740521	1.564515	1.558227	0.000000	0.000000	0.000000	0.000000	0.000000	0.000000	35857.000000		1
31858.912109	8470.944336	3.407531	12.075921	27775.210938	99998.000000	3933.062012	2452.164307	570.155518	232.631088	157.776413	800.483093	1033.138794	613.250793	1.198968	0.000000	4.503231	3.927932	0.532440	1.081920	4.443657	4.999991	3.594731	3.389549	2.755993	2.366668	2.198042	2.903352	3.014159	2.787638	0.078808	0.000000	35958.000000		1
33881.742188	7106.531250	2.383730	10.367530	24758.806641	99998.000000	3503.096436	2121.451904	615.893555	273.604706	181.767899	739.921509	1004.904114	544.643799	1.224322	99998.000000	4.529966	3.851658	0.377257	1.015675	4.393730	4.999991	3.544452	3.326633	2.789506	2.437124	2.259517	2.869186	3.002125	2.736113	0.087896	4.999991	36173.000000		1
23419.181641	7340.596680	4.101373	3.401364	14931.164062	99998.000000	1765.236938	1102.137451	244.673080	93.313934	52.926208	268.220520	309.332916	178.129089	2.106320	99998.000000	4.369572	3.865731	0.612929	0.531653	4.174094	4.999991	3.246803	3.042236	2.388586	1.969947	1.723671	2.428492	2.490426	2.250735	0.323524	4.999991	36222.000000		1
9223.940430	2291.048340	3.586388	2.911049	5338.266113	78144.132812	173.762512	121.369789	22.906012	38.392548	0.000000	0.000000	0.000000	0.000000	1.726304	0.000000	3.964916	3.360034	0.554657	0.464050	3.727400	4.892896	2.239956	2.084110	1.359949	1.584247	0.000000	0.000000	0.000000	0.000000	0.237117	0.000000	36256.000000		1
8986.773438	2049.502197	2.402232	2.226459	5500.313477	77089.289062	216.808426	132.779617	45.873699	1.628214	0.000000	2.436154	0.000000	4.508426	0.145260	0.000000	3.953604	3.311648	0.380615	0.347615	3.740387	4.886994	2.336076	2.123132	1.661564	0.211711	0.000000	0.386705	0.000000	0.654025	0.000000	0.000000	36271.000000		1
11194.187500	1403.523560	3.863925	5.606237	8925.111328	99998.000000	838.120117	520.834229	152.167084	84.568451	45.935371	130.987976	188.598373	110.123398	0.044444	0.000000	4.048993	3.147220	0.587029	0.748671	3.950614	4.999991	2.923306	2.716700	2.182321	1.927208	1.662147	2.117231	2.275538	2.041880	0.000000	0.000000	36304.000000		1
5539.221191	1942.804810	2.664350	1.535702	6655.769043	95098.601562	477.572449	281.351074	94.010857	83.600159	15.002389	41.997437	61.708694	25.952745	1.880829	99998.000000	3.743449	3.288429	0.425591	0.186307	3.823198	4.978174	2.679039	2.449249	1.973178	1.922207	1.176160	1.623223	1.790346	1.414183	0.274349	4.999991	36325.000000		1
19753.646484	5368.277344	3.006645	7.431810	14989.496094	99998.000000	1828.323975	1121.975220	276.663788	101.738708	69.627739	318.818512	431.408875	232.156189	1.710694	99998.000000	4.295647	3.729835	0.478082	0.871095	4.175787	4.999991	3.262053	3.049983	2.441952	2.007486	1.842782	2.503544	2.634889	2.365780	0.233172	4.999991	36366.000000		1
7626.946289	1077.199341	5.054248	2.991227	5237.637695	77181.023438	196.199799	109.639244	0.000000	28.499914	0.493398	0.000000	0.000000	0.000000	1.550163	0.000000	3.882351	3.032296	0.703657	0.475849	3.719136	4.887510	2.292699	2.039966	0.000000	1.454844	0.000000	0.000000	0.000000	0.000000	0.190377	0.000000	36411.000000		1
6349.380859	1212.001831	2.747611	4.101373	8434.049805	99998.000000	702.774780	430.320312	85.962303	47.045517	14.758774	75.209305	91.361931	23.837301	0.732065	99998.000000	3.802731	3.083503	0.438955	0.612929	3.926036	4.999991	2.846816	2.633792	1.934308	1.672518	1.169050	1.876272	1.960765	1.377257	0.000000	4.999991	36430.000000		1
18978.320312	4973.253418	2.605759	6.404925	10819.744141	99998.000000	1050.617432	668.307861	144.880219	42.370571	30.334738	129.014374	203.477417	89.776886	1.154575	0.000000	4.278258	3.696640	0.415934	0.806514	4.034217	4.999991	3.021445	2.824977	2.161009	1.627064	1.481940	2.110638	2.308516	1.953165	0.062422	0.000000	36452.000000		1
25404.203125	6399.818848	3.327354	9.457827	18791.388672	99998.000000	2505.186279	1549.245728	367.735840	184.447662	127.287483	473.168884	550.743408	360.236206	2.601615	0.000000	4.404906	3.806168	0.522099	0.975791	4.273959	4.999991	3.398840	3.190120	2.565536	2.265873	2.104786	2.675016	2.740949	2.556587	0.415243	0.000000	36507.000000		1
7550.164062	1484.366943	3.262596	6.148975	5339.653809	72716.734375	244.207443	154.094421	34.405273	77.811981	31.000826	77.836647	93.483543	111.773193	0.616911	0.000000	3.877956	3.171541	0.513563	0.788803	3.727513	4.861634	2.387759	2.187787	1.536625	1.891047	1.491373	1.891184	1.970735	2.048338	0.000000	0.000000	36612.000000		1
16101.186523	5538.740234	1.433939	5.815931	13784.244141	99998.000000	1587.533325	1005.193970	207.116226	107.159920	70.762550	253.076279	321.473602	232.384384	1.945410	0.000000	4.206858	3.743411	0.156531	0.764619	4.139383	4.999991	3.200723	3.002250	2.316214	2.030032	1.849803	2.403251	2.507145	2.366207	0.289011	0.000000	36654.000000		1
36276.792969	9678.893555	3.586388	10.897933	30412.535156	99998.000000	4292.743164	2700.136963	677.805786	330.894409	218.464386	857.143677	1112.526611	634.207886	3.599778	0.000000	4.559629	3.985826	0.554657	1.037344	4.483053	4.999991	3.632735	3.431386	2.831105	2.519689	2.339381	2.933054	3.046310	2.802232	0.556276	0.000000	36695.000000		1
15424.006836	1991.527832	3.530881	5.082002	10027.825195	99998.000000	1013.076050	621.333252	147.048080	75.594772	54.609928	209.120667	267.782623	133.254517	1.149751	0.000000	4.188197	3.299186	0.547883	0.706035	4.001207	4.999991	3.005642	2.793325	2.167459	1.878492	1.737272	2.320397	2.427782	2.124682	0.060604	0.000000	36730.000000		1
17174.271484	3729.371826	2.315888	6.438847	13723.420898	99998.000000	1641.918213	981.828491	249.869186	88.080833	68.613190	283.494263	431.973206	222.988235	1.902540	0.000000	4.234879	3.571636	0.364717	0.808808	4.137463	4.999991	3.215352	2.992036	2.397713	1.944881	1.836408	2.452544	2.635457	2.348282	0.279334	0.000000	36787.000000		1
10049.161133	967.486023	3.308852	4.218554	4797.782715	70335.914062	105.004387	72.332176	29.838257	6.528275	0.000000	0.000000	0.000000	0.000000	1.172772	99998.000000	4.002130	2.985645	0.519677	0.625164	3.681041	4.847177	2.021207	1.859331	1.474773	0.814798	0.000000	0.000000	0.000000	0.000000	0.069214	4.999991	36826.000000		1
11584.138672	2102.705811	2.229543	4.610189	7061.410156	98324.562500	501.317230	305.919220	70.179726	46.502781	22.104239	77.451180	85.385643	78.367050	1.266876	99998.000000	4.063864	3.322778	0.348216	0.663719	3.848891	4.992662	2.700113	2.485607	1.846212	1.667479	1.344476	1.889028	1.931385	1.894133	0.102734	4.999991	36844.000000		1
6870.927734	1538.908936	3.077571	7.851199	7651.172363	99998.000000	648.698364	399.603210	100.921516	59.855370	29.514463	86.579048	124.364098	75.005775	1.233709	99998.000000	3.837015	3.187213	0.488208	0.894936	3.883728	4.999991	2.812043	2.601629	2.003984	1.777103	1.470035	1.937413	2.094695	1.875095	0.091213	4.999991	36887.000000		1
11845.202148	2268.083740	3.777580	5.600070	9083.469727	99998.000000	808.602539	529.545776	151.241974	84.386513	38.417217	177.999573	252.459518	131.583130	0.659067	0.000000	4.073543	3.355659	0.577214	0.748193	3.958252	4.999991	2.907735	2.723903	2.179672	1.926273	1.584526	2.250419	2.402192	2.119200	0.000000	0.000000	36954.000000		1
41092.738281	8105.391602	3.049818	12.116010	28396.824219	99998.000000	4014.559082	2490.624756	586.348267	306.458862	188.872833	821.261292	1089.534180	669.593811	4.971767	0.000000	4.613765	3.908774	0.484274	1.083360	4.453270	4.999991	3.603638	3.396308	2.768156	2.486372	2.276170	2.914481	3.037241	2.825811	0.696511	0.000000	36996.000000		1
34353.933594	6933.875977	3.894762	8.122568	24553.191406	99998.000000	3397.925537	2070.804688	441.850433	165.414825	108.507515	551.844299	760.224854	420.881012	3.229763	99998.000000	4.535976	3.840976	0.590481	0.909693	4.390108	4.999991	3.531214	3.316139	2.645275	2.218575	2.035460	2.741817	2.880942	2.624159	0.509171	4.999991	37079.000000		1
30601.617188	7472.672852	3.882427	6.997003	22782.818359	99998.000000	3082.030273	1881.854614	403.633636	210.915390	116.121269	526.415771	687.097107	364.855621	2.064878	0.000000	4.485744	3.873476	0.589103	0.844912	4.357607	4.999991	3.488837	3.274586	2.605987	2.324108	2.064912	2.721329	2.837018	2.562121	0.314894	0.000000	37182.000000		1
22773.968750	5149.248535	3.681984	5.310198	13457.336914	99998.000000	1514.433350	913.776550	177.672699	83.211609	51.193146	202.869919	277.962036	241.552338	1.389406	99998.000000	4.357439	3.711744	0.566082	0.725111	4.128959	4.999991	3.180250	2.960840	2.249621	1.920184	1.709212	2.307218	2.443985	2.383011	0.142829	4.999991	37277.000000		1
11848.143555	2391.134033	2.380646	4.952485	9937.163086	99998.000000	891.333130	558.286255	101.091125	89.138550	29.714907	105.827744	188.943756	97.921043	1.438475	99998.000000	4.073650	3.378604	0.376695	0.694823	3.997262	4.999991	2.950040	2.746857	2.004713	1.950066	1.472974	2.024600	2.276333	1.990876	0.157902	4.999991	37309.000000		1
27116.287109	4369.836426	2.685936	6.050295	15887.301758	99998.000000	1888.546387	1193.181763	292.979858	110.070969	81.743744	340.281311	429.450714	286.272705	1.013491	99998.000000	4.433230	3.640465	0.429096	0.781777	4.201050	4.999991	3.276128	3.076707	2.466838	2.041673	1.912454	2.531838	2.632913	2.456780	0.005820	4.999991	37427.000000		1
26675.335938	7674.448242	3.888595	7.404057	20084.933594	99998.000000	2734.610107	1666.181030	398.437561	147.051163	92.472076	445.581757	621.866760	278.048401	1.538553	99998.000000	4.426110	3.885047	0.589793	0.869470	4.302870	4.999991	3.436895	3.221722	2.600360	2.167469	1.966011	2.648927	2.793697	2.444120	0.187113	4.999991	37526.000000		1
17241.972656	2249.747803	3.833087	6.136640	12851.764648	99998.000000	1510.418335	924.523376	222.016861	87.584351	75.132210	284.259033	432.438843	265.016510	1.166879	99998.000000	4.236587	3.352134	0.583549	0.787931	4.108963	4.999991	3.179097	2.965918	2.346386	1.942427	1.875826	2.453714	2.635925	2.423273	0.067026	4.999991	37572.000000		1
22934.960938	3360.744873	1.810155	6.737969	13917.541992	99998.000000	1612.517822	1024.195923	245.490280	147.550735	76.205353	316.126404	415.388855	269.827148	2.334250	0.000000	4.360498	3.526436	0.257716	0.828529	4.143562	4.999991	3.207505	3.010383	2.390034	2.168941	1.881985	2.499861	2.618455	2.431086	0.368147	0.000000	37619.000000		1
6603.885254	2681.128906	2.278883	2.491661	6516.473633	88846.781250	402.384735	258.081177	53.539871	62.470379	24.432463	84.349503	87.097115	65.492447	0.148135	99998.000000	3.819799	3.428318	0.357722	0.396489	3.814013	4.948642	2.604641	2.411756	1.728677	1.795674	1.387967	1.926082	1.940004	1.816191	0.000000	4.999991	37654.000000		1
12113.431641	4131.500488	2.454656	4.163047	10332.307617	99998.000000	1063.781982	641.149353	171.449707	69.319366	47.563587	183.312851	245.246658	164.788834	0.885980	0.000000	4.083267	3.616108	0.389991	0.619411	4.014197	4.999991	3.026853	2.806959	2.234137	1.840855	1.677275	2.263193	2.389603	2.216928	0.000000	0.000000	37679.000000		1
4638.713867	327.123016	1.921169	1.825573	2920.627441	47592.136719	0.000000	0.000000	0.000000	0.000000	0.000000	0.000000	0.000000	0.000000	0.765625	99998.000000	3.666398	2.514711	0.283566	0.261399	3.465476	4.677535	0.000000	0.000000	0.000000	0.000000	0.000000	0.000000	0.000000	0.000000	0.000000	4.999991	37724.000000		1
24475.408203	7579.561523	3.962604	9.322143	20508.072266	99998.000000	2772.398438	1691.757568	424.214508	168.384476	121.801514	541.458252	755.525269	445.806854	1.962258	99998.000000	4.388730	3.879644	0.597981	0.969516	4.311925	4.999991	3.442856	3.228338	2.627585	2.226302	2.085653	2.733565	2.878249	2.649147	0.292756	4.999991	37875.000000		1
18729.417969	2684.866455	3.293433	4.039698	14618.325195	99998.000000	1743.481079	1080.135010	237.537308	120.506340	64.875694	274.782715	413.347412	209.336517	0.958609	0.000000	4.272524	3.428923	0.517649	0.606349	4.164897	4.999991	3.241417	3.033478	2.375732	2.081010	1.812082	2.438989	2.616315	2.320845	0.000000	0.000000	37902.000000		1
27540.167969	3781.724609	3.200921	6.620787	17864.335938	99998.000000	2324.886230	1437.053101	354.216736	145.089905	111.794785	418.296814	611.801453	343.966400	1.773484	0.000000	4.439967	3.577690	0.505275	0.820910	4.251987	4.999991	3.366402	3.157473	2.549269	2.161637	2.048422	2.621485	2.786611	2.536516	0.248827	0.000000	37981.000000		1
26097.117188	6587.800293	3.469206	8.147238	17264.990234	99998.000000	2220.174805	1364.153564	326.722107	185.200104	94.575180	393.670074	535.963074	358.681976	1.129115	0.000000	4.416593	3.818740	0.540230	0.911010	4.237166	4.999991	3.346387	3.134863	2.514179	2.267641	1.975777	2.595132	2.729135	2.554710	0.052738	0.000000	38015.000000		1
14157.031250	3635.321045	1.847160	3.993442	11497.078125	99998.000000	1177.945068	735.912659	166.645248	108.695625	58.116142	206.221939	307.177399	206.209610	3.114925	99998.000000	4.150972	3.560543	0.266504	0.601347	4.060587	4.999991	3.071125	2.866826	2.221793	2.036212	1.764297	2.314335	2.487389	2.314309	0.493448	4.999991	38123.000000		1
24500.271484	4774.824219	3.620309	8.622133	14514.076172	99998.000000	1834.201660	1100.490723	269.947418	154.297958	113.934898	475.605042	599.250610	306.162842	2.895351	0.000000	4.389171	3.678957	0.558746	0.935615	4.161789	4.999991	3.263447	3.041586	2.431279	2.188360	2.056657	2.677246	2.777608	2.485952	0.461701	0.000000	38222.000000		1
17145.619141	3395.717529	3.336605	4.637943	6560.650879	92428.312500	412.718353	266.009460	76.427383	53.425774	14.123524	53.154404	126.954437	68.187630	0.796322	99998.000000	4.234153	3.530931	0.523305	0.666325	3.816947	4.965805	2.615654	2.424897	1.883249	1.727751	1.149943	1.725539	2.103648	1.833706	0.000000	4.999991	38289.000000		1
25458.156250	10104.147461	3.247177	13.371091	24046.347656	99998.000000	3364.019775	2041.293213	498.708405	300.084778	135.388474	639.826477	846.399963	472.792664	2.243202	0.000000	4.405827	4.004500	0.511506	1.126167	4.381049	4.999991	3.526859	3.309905	2.697847	2.477244	2.131582	2.806062	2.927576	2.674671	0.350868	0.000000	38385.000000		1
7494.968262	1739.302612	2.775365	5.304030	5683.009766	75111.132812	309.107819	192.792267	77.648544	46.379433	30.162048	86.168915	84.741142	72.659050	0.459742	0.000000	3.874770	3.240375	0.443320	0.724606	3.754578	4.875704	2.490110	2.285089	1.890133	1.666325	1.479461	1.935351	1.928094	1.861290	0.000000	0.000000	38431.000000		1
16877.937500	5154.647949	3.947186	7.952962	8991.003906	99998.000000	800.270325	520.325378	130.843033	60.441280	33.187195	110.897415	134.247482	81.836258	0.281648	0.000000	4.227319	3.712199	0.596288	0.900529	3.953808	4.999991	2.903237	2.716275	2.116751	1.781334	1.520971	2.044921	2.127906	1.912946	0.000000	0.000000	38470.000000		1
6283.561523	1996.153442	2.661267	2.840123	3954.928955	55711.871094	0.000000	2.670518	17.173342	23.260641	2.445405	0.000000	0.000000	0.000000	0.182349	0.000000	3.798206	3.300194	0.425088	0.453337	3.597139	4.745948	0.000000	0.426595	1.234855	1.366622	0.388351	0.000000	0.000000	0.000000	0.000000	0.000000	38511.000000		1
20213.365234	4350.800781	3.805334	6.636206	16005.992188	99998.000000	1971.902954	1229.474365	290.081146	137.029022	67.984108	268.849609	366.237152	234.061935	1.720155	0.000000	4.305639	3.638569	0.580393	0.821920	4.204283	4.999991	3.294886	3.089720	2.462519	2.136812	1.832407	2.429509	2.563762	2.369331	0.235568	0.000000	38581.000000		1
22848.160156	6185.757812	3.493876	5.963951	14403.736328	99998.000000	1692.892456	1063.735718	267.258392	109.278450	77.759560	332.920441	399.600128	261.901947	4.172113	0.000000	4.358851	3.791393	0.543307	0.775534	4.158475	4.999991	3.228629	3.026834	2.426931	2.038535	1.890754	2.522341	2.601626	2.418139	0.620356	0.000000	38626.000000		1
29353.794922	8389.224609	3.123827	7.789524	20952.781250	99998.000000	2845.803711	1724.790649	386.037842	170.543091	107.668739	493.040497	631.753235	359.798309	3.394926	0.000000	4.467664	3.923722	0.494687	0.891511	4.321242	4.999991	3.454205	3.236736	2.586630	2.231834	2.032090	2.692883	2.800547	2.556059	0.530830	0.000000	38694.000000		1
16617.189453	3676.294678	2.796951	2.824705	8915.557617	99998.000000	805.019226	477.331909	114.456047	27.457609	23.078701	120.244225	190.935852	134.451004	1.914976	0.000000	4.220558	3.565410	0.446685	0.450973	3.950149	4.999991	2.905806	2.678820	2.058639	1.438663	1.363211	2.080064	2.280887	2.128564	0.282163	0.000000	38728.000000		1
32326.943359	6525.419434	3.126911	10.635815	17645.710938	99998.000000	2222.231689	1364.526611	312.108276	168.776108	104.366051	376.290131	577.861816	343.380463	2.021770	99998.000000	4.509565	3.814608	0.495116	1.026771	4.246639	4.999991	3.346789	3.134982	2.494305	2.227311	2.018559	2.575523	2.761824	2.535776	0.305732	4.999991	38814.000000		1
13315.325195	1390.649048	4.104456	5.476720	7215.442871	96116.304688	468.678955	293.784698	78.043259	58.439934	22.955351	35.401321	60.703396	43.261772	0.028408	99998.000000	4.124352	3.143218	0.613256	0.738521	3.858263	4.982797	2.670876	2.468029	1.892335	1.766710	1.360884	1.549019	1.783213	1.636104	0.000000	4.999991	38867.000000		1
22489.306641	4396.812988	2.519415	6.531359	14662.875977	99998.000000	1790.523560	1127.778809	260.338470	132.619263	83.063583	375.044312	533.900024	269.416992	4.095732	0.000000	4.351976	3.643138	0.401300	0.815004	4.166219	4.999991	3.252980	3.052224	2.415538	2.122607	1.919411	2.574083	2.727460	2.430425	0.612332	0.000000	38937.000000		1
29615.820312	9310.822266	3.691235	8.631385	21679.738281	99998.000000	2894.733398	1809.547119	465.616791	247.895584	171.446625	593.712219	836.750916	475.996674	3.871302	0.000000	4.471524	3.968988	0.567172	0.936080	4.336054	4.999991	3.461609	3.257570	2.668029	2.394269	2.234129	2.773576	2.922596	2.677604	0.587857	0.000000	39044.000000		1
11415.489258	3281.443359	6.306246	5.667912	7115.757812	95359.929688	509.550812	296.698853	77.414177	57.989708	10.352111	37.621613	61.144371	29.841339	0.722640	99998.000000	4.057495	3.516065	0.799771	0.753423	3.852221	4.979366	2.707187	2.472316	1.888821	1.763351	1.015029	1.575437	1.786356	1.474818	0.000000	4.999991	39109.000000		1
20961.123047	4587.024414	4.989489	5.063499	12893.666992	99998.000000	1444.426270	892.396973	210.483673	54.264549	55.121830	257.180725	298.123535	169.914001	2.042963	0.000000	4.321414	3.661531	0.698056	0.704451	4.110376	4.999991	3.159695	2.950558	2.323218	1.734516	1.741324	2.410239	2.474396	2.230229	0.310261	0.000000	39198.000000		1
11912.596680	2600.917725	2.513247	4.822968	8010.643555	99998.000000	626.347412	388.325958	108.871399	49.888725	35.907055	131.210007	140.834351	76.263947	1.163173	99998.000000	4.076006	3.415127	0.400235	0.683314	3.903667	4.999991	2.796815	2.589196	2.036914	1.698002	1.555180	2.117967	2.148709	1.882319	0.065644	4.999991	39248.000000		1
18895.664062	3509.266846	4.671864	5.760424	15572.369141	99998.000000	1962.263184	1188.540771	306.455780	128.934204	108.424255	422.811432	589.330200	318.377533	0.945038	99998.000000	4.276362	3.545216	0.669490	0.760454	4.192355	4.999991	3.292757	3.075014	2.486368	2.110368	2.035126	2.626147	2.770359	2.502942	0.000000	4.999991	39326.000000		1
12834.770508	2917.957031	3.074487	5.353371	7841.546875	99998.000000	630.094177	392.550690	141.762558	52.306377	20.627129	102.269112	146.024277	103.049301	0.638758	0.000000	4.108388	3.465079	0.487773	0.728627	3.894402	4.999991	2.799406	2.593896	2.151561	1.718555	1.314439	2.009744	2.164425	2.013045	0.000000	0.000000	39370.000000		1
21437.732422	5415.267090	4.178466	4.446751	12641.259766	99998.000000	1400.991821	870.755310	224.564026	134.336914	56.571186	201.654922	261.167999	165.627609	0.345454	99998.000000	4.331179	3.733620	0.621017	0.648043	4.101790	4.999991	3.146435	2.939896	2.351340	2.128195	1.752595	2.304609	2.416920	2.219133	0.000000	4.999991	39444.000000		1
5954.594727	192.795349	5.276277	4.400495	2708.922607	43085.847656	0.000000	0.000000	0.000000	8.899670	0.000000	0.000000	0.000000	0.000000	0.452332	99998.000000	3.774852	2.285097	0.722328	0.643502	3.432797	4.634335	0.000000	0.000000	0.000000	0.949374	0.000000	0.000000	0.000000	0.000000	0.000000	4.999991	39466.000000		0
44008.851562	9579.794922	4.246308	10.435372	26214.164062	99998.000000	3714.264648	2296.817871	578.127014	233.775146	145.833084	699.638672	891.558228	462.610138	2.886350	0.000000	4.643540	3.981356	0.628012	1.018508	4.418536	4.999991	3.569873	3.361127	2.762023	2.368798	2.163856	2.844874	2.950150	2.665215	0.460349	0.000000	39544.000000		1
31650.167969	6976.958984	3.663482	8.174992	24353.306641	99998.000000	3418.142578	2082.220703	492.735199	189.979889	127.145630	498.998260	672.403076	379.417053	3.726084	0.000000	4.500376	3.843666	0.563894	0.912487	4.386558	4.999991	3.533790	3.318527	2.692614	2.278708	2.104301	2.698099	2.827630	2.579117	0.571253	0.000000	39727.000000		1
10498.005859	0.000000	2.510163	2.544085	4778.509277	64117.070312	107.974030	74.820755	15.979934	36.153751	13.102806	23.649193	6.343251	12.473723	1.465300	99998.000000	4.021107	0.000000	0.399702	0.405532	3.679292	4.806973	2.033319	1.874022	1.203575	1.558153	1.117364	1.373816	0.802312	1.095996	0.165927	4.999991	39768.000000		0
21308.789062	5551.661133	3.046734	6.087300	18853.513672	99998.000000	2419.486084	1510.594116	451.462433	195.373352	136.446182	415.247009	606.774963	378.769470	1.763718	0.000000	4.328559	3.744423	0.483835	0.784425	4.275393	4.999991	3.383723	3.179148	2.654622	2.290865	2.134961	2.618306	2.783028	2.578375	0.246429	0.000000	39785.000000		1
9433.996094	1287.044678	2.130863	5.304030	4957.141113	72297.468750	173.185852	117.570625	27.901669	37.751129	18.619614	48.615143	34.553291	9.735363	0.182597	0.000000	3.974696	3.109594	0.328556	0.724606	3.695231	4.859123	2.238513	2.070299	1.445630	1.576930	1.269971	1.686772	1.538489	0.988352	0.000000	0.000000	39827.000000		1
32848.140625	5067.082520	3.604891	6.494354	18978.164062	99998.000000	2467.842041	1538.298462	366.853882	173.716248	105.944931	443.515656	599.722412	412.240356	4.229809	0.000000	4.516511	3.704758	0.556892	0.812536	4.278254	4.999991	3.392317	3.187041	2.564493	2.239841	2.025080	2.646909	2.777950	2.615150	0.626321	0.000000	39885.000000		1
27663.433594	7087.659180	3.524713	7.878953	20028.439453	99998.000000	2641.216064	1625.142700	407.657928	148.435760	104.742271	498.881073	593.780090	482.401581	2.392946	0.000000	4.441906	3.850503	0.547124	0.896468	4.301647	4.999991	3.421804	3.210891	2.610296	2.171539	2.020122	2.697997	2.773626	2.683409	0.378933	0.000000	39951.000000		1
15491.509766	4622.715820	1.952007	6.401842	16461.585938	99998.000000	2051.262939	1250.397461	279.571747	193.464523	60.006474	308.450958	433.524323	301.083923	1.757848	0.000000	4.190094	3.664897	0.290481	0.806305	4.216472	4.999991	3.312021	3.097048	2.446493	2.286601	1.778198	2.489186	2.637013	2.478688	0.244981	0.000000	39978.000000		1
18033.195312	3659.648438	4.456003	4.804465	11557.849609	99998.000000	1245.719482	736.658936	142.601334	79.936676	25.135555	140.365616	242.088913	141.451096	1.685676	0.000000	4.256073	3.563439	0.648945	0.681645	4.062877	4.999991	3.095420	2.867266	2.154124	1.902746	1.400288	2.147261	2.383975	2.150606	0.226774	0.000000	40023.000000		1
8204.953125	1511.281738	3.327354	4.539263	4874.567383	69172.585938	110.610626	84.250824	12.082088	74.028229	13.562283	9.843294	12.652580	44.973248	1.802252	0.000000	3.914076	3.179345	0.522099	0.656985	3.687936	4.839934	2.043797	1.925574	1.082142	1.869397	1.132333	0.993140	1.102179	1.652954	0.255816	0.000000	40119.000000		1
7081.189453	1542.236328	2.827788	2.047602	3305.200439	50482.285156	0.000000	0.000000	0.000000	25.514854	0.000000	0.000000	0.000000	14.200617	0.158193	0.000000	3.850106	3.188151	0.451447	0.311246	3.519198	4.703139	0.000000	0.000000	0.000000	1.406793	0.000000	0.000000	0.000000	1.152307	0.000000	0.000000	40173.000000		1
8766.227539	382.525452	3.697403	2.994310	5036.306641	70161.320312	177.743622	135.098587	39.767895	15.209000	5.230021	10.210259	0.000000	27.352762	1.477409	99998.000000	3.942813	2.582660	0.567897	0.476297	3.702112	4.846098	2.249794	2.130651	1.599533	1.182101	0.718503	1.009037	0.000000	1.437001	0.169501	4.999991	40211.000000		1
5066.804688	867.483459	4.261727	7.043259	2983.794678	41087.300781	0.000000	0.000000	0.000000	0.000000	0.000000	0.000000	0.000000	0.000000	0.263770	99998.000000	3.704734	2.938261	0.629586	0.847774	3.474769	4.613708	0.000000	0.000000	0.000000	0.000000	0.000000	0.000000	0.000000	0.000000	0.000000	4.999991	40253.000000		1
9393.500000	310.156281	1.363013	2.460824	4450.442383	59836.433594	97.954964	63.191975	35.145370	1.375347	0.000000	0.000000	0.000000	0.000000	0.205882	99998.000000	3.972827	2.491580	0.134500	0.391080	3.648403	4.776966	1.991026	1.800662	1.545868	0.138412	0.000000	0.000000	0.000000	0.000000	0.000000	4.999991	40266.000000		0
25499.052734	5653.584961	2.729109	9.935806	20539.332031	99998.000000	2781.705078	1707.854736	436.737579	171.384949	136.933426	531.340515	776.772217	545.306763	1.409145	0.000000	4.406524	3.752324	0.436021	0.997203	4.312586	4.999991	3.444311	3.232451	2.640221	2.233973	2.136509	2.725373	2.890294	2.736641	0.148956	0.000000	40306.000000		1
27688.386719	7368.208496	1.862578	6.981585	20113.621094	99998.000000	2683.250488	1657.617554	379.790192	126.177338	103.533447	468.512421	599.090271	374.270294	2.320069	0.000000	4.442297	3.867362	0.270115	0.843954	4.303490	4.999991	3.428661	3.219484	2.579544	2.100981	2.015081	2.670721	2.777492	2.573185	0.365501	0.000000	40331.000000		1
27262.773438	6487.452637	3.907097	5.908443	16474.818359	99998.000000	2050.270020	1297.156250	294.231842	80.189545	68.425079	295.412933	301.259705	295.665802	0.004925	0.000000	4.435570	3.812074	0.591854	0.771473	4.216821	4.999991	3.311811	3.112992	2.468690	1.904118	1.835215	2.470429	2.478941	2.470801	0.000000	0.000000	40393.000000		1
25070.787109	8726.500000	4.295648	9.029187	19430.042969	99998.000000	2573.805664	1595.625122	359.829132	186.880737	150.921265	414.910889	563.047546	372.429291	0.819613	0.000000	4.399168	3.940840	0.633029	0.955649	4.288474	4.999991	3.410576	3.202931	2.556096	2.271564	2.178751	2.617955	2.750545	2.571044	0.000000	0.000000	40465.000000		1
21513.792969	3814.742188	3.987274	7.734017	15354.817383	99998.000000	1881.191650	1143.407104	323.018555	147.387299	71.758598	401.949921	535.010193	297.398834	0.941070	99998.000000	4.332717	3.581465	0.600676	0.888405	4.186244	4.999991	3.274433	3.058201	2.509228	2.168460	1.855874	2.604172	2.728362	2.473339	0.000000	4.999991	40569.000000		1
12698.161133	2968.607422	3.154665	3.651147	8228.352539	99998.000000	687.741577	438.853027	129.159317	73.929550	32.949749	103.453270	131.737320	104.177948	2.546797	99998.000000	4.103741	3.472553	0.498953	0.562429	3.915313	4.999991	2.837425	2.642319	2.111126	1.868818	1.517852	2.014744	2.119709	2.017776	0.405994	4.999991	40602.000000		1
7229.665039	909.533325	4.283313	3.274930	0.000000	2884.806885	0.000000	0.000000	0.000000	0.000000	0.000000	0.000000	0.000000	0.000000	0.132118	99998.000000	3.859118	2.958819	0.631780	0.515202	0.000000	3.460117	0.000000	0.000000	0.000000	0.000000	0.000000	0.000000	0.000000	0.000000	0.000000	4.999991	40620.000000		1
14685.167969	2508.433350	3.697403	5.711084	9838.773438	99998.000000	983.802063	609.806274	180.047165	120.012947	56.139465	229.686111	336.201538	162.099808	0.491609	99998.000000	4.166879	3.399403	0.567897	0.756719	3.992941	4.999991	2.992908	2.785192	2.255386	2.079228	1.749268	2.361135	2.526600	2.209783	0.000000	4.999991	40651.000000		1
13187.652344	4380.734375	3.037483	4.693450	11417.801758	99998.000000	1246.669189	758.263611	209.601730	82.166222	54.909054	251.016327	299.474213	182.924301	1.144590	0.000000	4.120167	3.641547	0.482514	0.671492	4.057582	4.999991	3.095751	2.879820	2.321395	1.914693	1.739644	2.399702	2.476359	2.262271	0.058650	0.000000	40684.000000		1
19179.634766	7876.917480	3.006645	9.220379	16271.177734	99998.000000	2011.377808	1265.850098	310.137787	150.141068	90.310371	413.131561	578.493958	279.121521	1.343340	99998.000000	4.282840	3.896356	0.478082	0.964749	4.211419	4.999991	3.303494	3.102382	2.491555	2.176500	1.955738	2.616088	2.762299	2.445793	0.128186	4.999991	40775.000000		1
9516.676758	1648.471191	2.664350	3.466122	5353.971680	73734.632812	233.081314	166.617493	55.951355	21.990141	22.616140	30.273064	15.785659	0.000000	0.616232	99998.000000	3.978485	3.217081	0.425591	0.539844	3.728676	4.867671	2.367507	2.221721	1.747811	1.342228	1.354419	1.481056	1.198263	0.000000	0.000000	4.999991	40822.000000		1
19749.734375	2461.249023	4.394328	6.278492	13460.929688	99998.000000	1552.838257	988.880981	222.929642	90.140770	78.552078	233.537704	282.347107	161.538574	0.464611	0.000000	4.295561	3.391155	0.642892	0.797855	4.129075	4.999991	3.191126	2.995144	2.348168	1.954921	1.895158	2.368357	2.450783	2.208276	0.000000	0.000000	40843.000000		1
40635.886719	12443.583008	4.018112	9.084694	26310.447266	99998.000000	3708.245117	2296.836426	599.571350	227.401062	167.163315	705.041382	951.089783	579.712036	2.710854	0.000000	4.608910	4.094945	0.604022	0.958310	4.420128	4.999991	3.569168	3.361130	2.777841	2.356792	2.223141	2.848215	2.978221	2.763212	0.433106	0.000000	40863.000000		1
8211.743164	1044.906372	2.692104	3.305768	5461.760742	81665.273438	233.947845	155.648636	34.260338	0.000000	5.334868	78.410225	124.453529	58.859322	1.293011	0.000000	3.914435	3.019077	0.430092	0.519272	3.737333	4.912037	2.369119	2.192145	1.534792	0.000000	0.727124	1.894373	2.095007	1.769815	0.111602	0.000000	40887.000000		1
15786.325195	6108.374512	4.252476	7.015506	14469.882812	99998.000000	1724.685791	1075.762207	248.487671	113.413742	73.917221	260.181213	339.380859	187.290878	0.447604	0.000000	4.198281	3.785926	0.628642	0.846059	4.160465	4.999991	3.236710	3.031716	2.395305	2.054666	1.868746	2.415276	2.530687	2.272517	0.000000	0.000000	40937.000000		1
4472.460449	597.169067	4.471421	4.468338	1993.020386	42957.996094	0.000000	0.000000	0.000000	0.000000	0.000000	0.000000	0.000000	0.000000	1.552111	0.000000	3.650547	2.776097	0.650446	0.650146	3.299512	4.633044	0.000000	0.000000	0.000000	0.000000	0.000000	0.000000	0.000000	0.000000	0.190923	0.000000	40967.000000		1
9988.202148	1941.854980	2.544085	4.742790	3090.917725	57750.253906	0.000000	0.000000	47.107193	11.724375	32.638290	6.815063	7.718598	15.983018	1.393863	13793.236328	3.999487	3.288217	0.405532	0.676034	3.490088	4.761554	0.000000	0.000000	1.673087	1.069090	1.513727	0.833470	0.887538	1.203659	0.144220	4.139666	40993.000000		1
5134.141113	570.328247	3.916348	3.429117	2604.106445	42861.171875	0.000000	0.000000	0.000000	4.539263	0.000000	0.000000	0.000000	0.000000	1.633804	99998.000000	3.710468	2.756125	0.592881	0.535182	3.415659	4.632064	0.000000	0.000000	0.000000	0.656985	0.000000	0.000000	0.000000	0.000000	0.213200	4.999991	41023.000000		1
16842.910156	4399.773438	3.046734	6.617703	10482.793945	99998.000000	1040.761841	674.296509	171.061157	76.988625	72.156403	240.349686	324.804047	158.997574	0.814466	99998.000000	4.226417	3.643430	0.483835	0.820707	4.020477	4.999991	3.017351	2.828851	2.233151	1.886427	1.858275	2.380844	2.511621	2.201391	0.000000	4.999991	41041.000000		1
33517.121094	7177.914062	3.222507	7.715514	20218.554688	99998.000000	2661.161621	1661.395142	393.679352	171.949280	118.199707	464.781097	670.148865	383.401245	2.848318	99998.000000	4.525267	3.855998	0.508194	0.887365	4.305750	4.999991	3.425071	3.220473	2.595143	2.235400	2.072616	2.667248	2.826171	2.583653	0.454588	4.999991	41148.000000		1
8465.825195	1387.386353	1.696056	1.979760	4987.330566	72182.187500	204.532059	119.439369	43.687328	64.965126	22.366358	21.222290	14.620006	0.000000	0.774840	0.000000	3.927669	3.142197	0.229440	0.296613	3.697868	4.858430	2.310761	2.077147	1.640355	1.812680	1.349595	1.326792	1.164948	0.000000	0.000000	0.000000	41186.000000		1
12793.512695	2435.573975	3.953353	6.216817	8751.280273	99998.000000	736.806946	492.183197	115.082047	54.323143	28.777451	92.891464	155.408096	102.142677	0.034847	0.000000	4.106990	3.386601	0.596966	0.793568	3.942072	4.999991	2.867354	2.692127	2.061007	1.734985	1.459052	1.967976	2.191474	2.009207	0.000000	0.000000	41229.000000		1
9595.546875	1509.983521	1.662135	1.948923	6040.057617	87303.703125	346.778748	206.999054	63.013119	40.400063	13.688716	42.419910	46.527451	0.000000	1.162423	99998.000000	3.982070	3.178972	0.220666	0.289795	3.781041	4.941033	2.540052	2.315968	1.799431	1.606382	1.136363	1.627570	1.667709	0.000000	0.065364	4.999991	41256.000000		1
30436.316406	6342.270020	2.365228	7.610667	16720.474609	99998.000000	2106.865723	1301.103394	313.711823	121.844688	111.847206	417.581390	538.556458	354.367828	3.716212	0.000000	4.483392	3.802245	0.373873	0.881423	4.223248	4.999991	3.323637	3.114312	2.496531	2.085807	2.048625	2.620741	2.731231	2.549454	0.570100	0.000000	41294.000000		1
9801.657227	2771.090820	2.433070	4.989489	7877.860840	99998.000000	617.250427	418.241333	107.696495	24.780924	45.182941	146.508423	213.749344	133.380951	0.635966	99998.000000	3.991300	3.442651	0.386155	0.698056	3.896408	4.999991	2.790461	2.621427	2.032202	1.394117	1.654974	2.165863	2.329905	2.125094	0.000000	4.999991	41356.000000		1
16063.833008	4119.973633	3.725156	6.047212	10338.502930	99998.000000	1058.369995	665.399902	155.145981	65.695969	39.012379	121.755257	162.722733	83.230110	0.037341	99998.000000	4.205849	3.614894	0.571145	0.781555	4.014458	4.999991	3.024637	2.823083	2.190741	1.817539	1.591202	2.085488	2.211448	1.920280	0.000000	4.999991	41398.000000		1
30181.093750	7432.833984	3.336605	7.400973	19084.564453	99998.000000	2356.432861	1538.708496	421.374390	257.683380	160.906403	552.627563	785.792114	390.074463	2.531482	0.000000	4.479735	3.871155	0.523305	0.869289	4.280682	4.999991	3.372255	3.187156	2.624668	2.411086	2.206573	2.742433	2.895308	2.591147	0.403375	0.000000	41462.000000		1
8224.769531	1009.643799	1.588125	0.733930	4893.637207	72316.593750	142.746262	65.110062	0.000000	0.000000	0.000000	0.000000	0.000000	0.000000	0.432564	99998.000000	3.915124	3.004168	0.200885	0.000000	3.689632	4.859238	2.154565	1.813648	0.000000	0.000000	0.000000	0.000000	0.000000	0.000000	0.000000	4.999991	41531.000000		1
36294.394531	9928.451172	3.774496	7.428727	29660.707031	99998.000000	4295.345703	2584.117676	599.688538	251.481979	152.204086	639.018494	806.980530	485.793701	3.716108	99998.000000	4.559840	3.996881	0.576859	0.870914	4.472181	4.999991	3.632998	3.412312	2.777926	2.400507	2.182426	2.805513	2.906863	2.686452	0.570088	4.999991	41591.000000		1
16860.753906	5575.550781	3.311935	4.835302	12851.105469	99998.000000	1499.554321	916.061584	227.206787	65.686722	45.380299	219.349426	290.111969	212.759476	2.989254	0.000000	4.226877	3.746288	0.520082	0.684424	4.108941	4.999991	3.175962	2.961925	2.356421	1.817478	1.656867	2.341136	2.462566	2.327889	0.475563	0.000000	41700.000000		1
10389.942383	4190.511230	4.449835	5.507557	5976.927246	85473.601562	323.727814	209.487625	31.216688	35.518501	13.660963	28.799036	10.114663	62.636902	2.019024	0.000000	4.016613	3.622267	0.648344	0.740959	3.776478	4.931832	2.510180	2.321158	1.494387	1.550455	1.135481	1.459378	1.004951	1.796830	0.305142	0.000000	41752.000000		1
18092.943359	3234.292969	3.342773	9.867964	12386.974609	99998.000000	1378.779663	869.694519	250.775803	97.464645	57.120094	254.747665	324.989044	191.589600	3.445965	99998.000000	4.257509	3.509779	0.524107	0.994228	4.092965	4.999991	3.139495	2.939367	2.399286	1.988847	1.756789	2.406110	2.511869	2.282372	0.537311	4.999991	41826.000000		1
9407.811523	3128.872314	3.210172	2.090775	8063.289062	99998.000000	674.271790	418.154968	98.870834	47.212040	11.116879	54.921387	70.374001	35.940975	0.397855	0.000000	3.973489	3.495388	0.506528	0.320307	3.906512	4.999991	2.828835	2.621337	1.995068	1.674053	1.045983	1.739741	1.847412	1.555590	0.000000	0.000000	41869.000000		1
29773.392578	9436.564453	3.802250	9.726112	20780.722656	99998.000000	2813.510742	1713.664429	381.439972	135.292877	121.092255	523.612671	661.665466	472.922180	1.424606	99998.000000	4.473828	3.974814	0.580041	0.987939	4.317661	4.999991	3.449249	3.233926	2.581426	2.131275	2.083116	2.719010	2.820638	2.674790	0.153695	4.999991	41890.000000		1
38702.078125	11638.714844	3.792999	5.532228	25541.578125	99998.000000	3517.713379	2180.234131	542.081177	245.514938	128.228027	510.115143	682.989563	436.441559	2.991952	99998.000000	4.587734	4.065905	0.578983	0.742900	4.407248	4.999991	3.546260	3.338503	2.734064	2.390078	2.107983	2.707668	2.834414	2.639926	0.475955	4.999991	41952.000000		1
11563.131836	2393.958740	2.093859	2.750695	7366.545898	99934.304688	589.866821	365.669739	106.179291	47.788700	40.723854	82.237144	104.113190	66.469986	1.208903	99998.000000	4.063076	3.379117	0.320947	0.439442	3.867264	4.999714	2.770754	2.563089	2.026040	1.679325	1.609849	1.915068	2.017506	1.822626	0.082391	4.999991	41997.000000		1
22931.750000	3369.493408	3.444536	7.080264	15118.078125	99998.000000	1802.932495	1150.564453	271.680481	167.462433	98.778320	420.122406	550.727966	277.369965	1.209427	0.000000	4.360437	3.527565	0.537131	0.850049	4.179497	4.999991	3.255980	3.060911	2.434058	2.223917	1.994662	2.623376	2.740937	2.443059	0.082580	0.000000	42035.000000		1
7051.357422	2203.837158	4.104456	3.867008	5874.192383	84113.812500	315.210510	207.054550	52.944710	69.538307	7.959130	16.223549	2.004430	14.487405	0.187768	0.000000	3.848273	3.343179	0.613256	0.587375	3.768948	4.924867	2.498601	2.316085	1.723823	1.842224	0.900866	1.210146	0.301991	1.160991	0.000000	0.000000	42081.000000		1
16084.543945	4234.586914	3.333522	5.365705	10384.037109	99998.000000	1085.787476	644.119019	154.711166	63.414005	39.339256	157.979935	199.854019	112.840172	0.211882	0.000000	4.206409	3.626811	0.522903	0.729627	4.016366	4.999991	3.035745	2.808966	2.189522	1.802185	1.594826	2.198602	2.300713	2.052464	0.000000	0.000000	42127.000000		1
8636.546875	1644.366699	2.272716	4.699618	4527.501953	65839.984375	77.660873	69.001740	34.599548	36.021152	18.527102	2.383730	0.000000	8.141070	0.404773	0.000000	3.936340	3.215999	0.356545	0.672063	3.655859	4.818490	1.890202	1.838860	1.539070	1.556558	1.267807	0.377257	0.000000	0.910681	0.000000	0.000000	42191.000000		1
8161.185547	1628.133911	3.527797	4.662613	6929.623535	90408.437500	461.762115	306.307770	73.843208	53.256168	19.945621	39.342339	9.180290	54.135033	0.352155	99998.000000	3.911753	3.211690	0.547504	0.668629	3.840710	4.956209	2.664418	2.486158	1.868311	1.726370	1.299848	1.594860	0.962856	1.733478	0.000000	4.999991	42236.000000		1
20662.822266	4908.726074	2.833956	6.617703	14018.833984	99998.000000	1652.563232	1029.666504	211.001740	122.701965	53.805073	234.206879	354.617615	214.400024	1.689738	0.000000	4.315190	3.690969	0.452393	0.820707	4.146712	4.999991	3.218158	3.012697	2.324286	2.088851	1.730823	2.369600	2.549760	2.331225	0.227819	0.000000	42290.000000		1
29911.699219	6517.309082	3.395196	5.809764	16772.140625	99998.000000	2136.845947	1301.948364	297.654785	158.800217	78.154274	356.245850	539.694397	316.450195	2.236336	99998.000000	4.475841	3.814068	0.530865	0.764158	4.224588	4.999991	3.329773	3.114594	2.473713	2.200851	1.892953	2.551750	2.732148	2.500305	0.349537	4.999991	42449.000000		1
30226.900391	9178.967773	4.317234	5.007992	13279.935547	99998.000000	1453.387695	912.561584	256.345032	119.864922	64.073921	281.835205	339.263672	196.350891	1.346967	99998.000000	4.480393	3.962794	0.635206	0.699664	4.123196	4.999991	3.162381	2.960262	2.408825	2.078692	1.806681	2.449995	2.530537	2.293033	0.129357	4.999991	42614.000000		1
23272.041016	5310.444824	3.055985	4.277146	11882.650391	99998.000000	1274.157715	773.639099	194.491409	50.924862	50.462299	192.092255	297.155243	77.938416	1.188923	0.000000	4.366835	3.725131	0.485151	0.631154	4.074914	4.999991	3.105223	2.888538	2.288900	1.706930	1.702967	2.283510	2.472983	1.891752	0.075154	0.000000	42675.000000		1
21924.750000	19668.203125	3.018980	12.310285	19648.369141	99998.000000	2653.517090	1637.715088	403.605896	155.266251	112.112404	483.326721	648.639771	411.950500	2.948799	0.000000	4.340935	4.293765	0.479860	1.090268	4.293326	4.999991	3.423822	3.214238	2.605958	2.191077	2.049654	2.684241	2.812004	2.614845	0.469645	0.000000	42719.000000		1
8902.340820	825.757385	2.127780	2.824705	3850.871094	58980.605469	0.000000	3.376694	21.240793	40.316799	5.448967	0.000000	0.000000	0.000000	0.705402	99998.000000	3.949504	2.916852	0.327927	0.450973	3.585559	4.770709	0.000000	0.528492	1.327171	1.605486	0.736314	0.000000	0.000000	0.000000	0.000000	4.999991	42840.000000		1
6452.155762	3266.518066	3.422950	2.457740	5848.622070	80035.851562	309.730713	202.792831	60.555378	29.986275	14.024844	26.603415	41.254257	0.000000	0.557283	99998.000000	3.809705	3.514085	0.534401	0.390536	3.767054	4.903285	2.490984	2.307053	1.782153	1.476923	1.146898	1.424937	1.615469	0.000000	0.000000	4.999991	42857.000000		1
26371.091797	11577.786133	2.346725	10.130082	24175.000000	99998.000000	3156.616699	2070.838623	605.627808	272.072113	210.930817	693.801147	975.781311	564.620239	1.370667	0.000000	4.421128	4.063625	0.370462	1.005613	4.383367	4.999991	3.499222	3.316146	2.782206	2.434684	2.324140	2.841235	2.989352	2.751756	0.136932	0.000000	42902.000000		1
28915.058594	13281.677734	3.117660	11.311153	23837.845703	99998.000000	3272.842773	2052.178711	477.735901	198.296738	173.414047	664.591980	901.740723	512.190491	4.169550	0.000000	4.461124	4.123253	0.493829	1.053507	4.377267	4.999991	3.514925	3.312215	2.679188	2.297316	2.239084	2.822555	2.955082	2.709431	0.620089	0.000000	42972.000000		1
3769.297119	362.980713	2.618094	0.000000	106.490753	10333.984375	0.000000	0.000000	0.000000	0.000000	0.000000	0.000000	0.000000	0.000000	1.187112	99998.000000	3.576260	2.559884	0.417985	0.000000	2.027312	4.014268	0.000000	0.000000	0.000000	0.000000	0.000000	0.000000	0.000000	0.000000	0.074492	4.999991	43023.000000		1
25647.638672	5648.971680	4.477589	8.261336	18909.634766	99998.000000	2451.442871	1517.439941	417.214447	142.080185	109.858192	475.518677	636.326416	416.329407	1.102039	99998.000000	4.409048	3.751969	0.651044	0.917050	4.276683	4.999991	3.389422	3.181112	2.620359	2.152534	2.040833	2.677168	2.803680	2.619437	0.042197	4.999991	43078.000000		1
19529.207031	5395.796387	3.241009	8.430942	16119.892578	99998.000000	1971.662354	1210.817627	210.082779	114.816841	65.757645	299.042480	385.945312	313.354126	0.633175	0.000000	4.290685	3.732056	0.510680	0.925876	4.207362	4.999991	3.294832	3.083079	2.322391	2.060006	1.817946	2.475733	2.586526	2.496035	0.000000	0.000000	43145.000000		1
13580.717773	1428.767090	4.116791	4.508426	7898.315430	99998.000000	661.677795	390.456848	140.051086	20.408182	16.951311	72.905754	100.724159	82.964905	1.337168	99998.000000	4.132923	3.154961	0.614559	0.654025	3.897534	4.999991	2.820647	2.591573	2.146286	1.309804	1.229203	1.862762	2.003134	1.918894	0.126186	4.999991	43172.000000		1
8964.940430	1555.869507	2.497828	5.060415	6271.504395	90480.007812	345.656281	221.545044	62.467297	56.130211	22.101156	68.397324	88.037659	40.215038	0.090143	99998.000000	3.952547	3.191973	0.397563	0.704186	3.797372	4.956553	2.538645	2.345462	1.795653	1.749197	1.344415	1.835039	1.944669	1.604388	0.000000	4.999991	43197.000000		1
27079.152344	7152.084473	2.790784	9.917304	18020.539062	99998.000000	2357.789551	1458.367920	339.911285	114.773674	118.390900	429.265686	574.130493	339.812592	0.380706	0.000000	4.432635	3.854433	0.445726	0.996394	4.255768	4.999991	3.372505	3.163867	2.531366	2.059842	2.073318	2.632726	2.759011	2.531240	0.000000	0.000000	43254.000000		1
21271.361328	3485.398926	2.726025	5.782010	15521.354492	99998.000000	1925.640625	1195.966431	257.788239	82.795303	80.189545	300.430176	364.066193	182.896545	0.060399	99998.000000	4.327796	3.542253	0.435530	0.762079	4.190929	4.999991	3.284575	3.077719	2.411263	1.918006	1.904118	2.477744	2.561180	2.262206	0.000000	4.999991	43295.000000		1
15272.265625	5088.458984	2.565671	5.137509	13882.467773	99998.000000	1664.531250	1012.767639	222.491745	66.300385	44.088211	199.234192	269.592773	209.244003	1.689939	0.000000	4.183904	3.706586	0.409201	0.710753	4.142467	4.999991	3.221292	3.005510	2.347314	1.821516	1.644323	2.299364	2.430708	2.320653	0.227871	0.000000	43356.000000		1
16415.210938	4868.486328	3.259512	5.057332	11206.250977	99998.000000	1220.093628	730.901611	162.883087	86.384773	38.901363	173.583649	182.156448	147.374954	2.155933	0.000000	4.215247	3.687394	0.513153	0.703921	4.049460	4.999991	3.086393	2.863859	2.211876	1.936437	1.589965	2.239509	2.260445	2.168424	0.333635	0.000000	43407.000000		1
32790.222656	6471.534180	3.413699	11.024366	23138.119141	99998.000000	3149.416260	1942.209595	442.553528	170.077438	124.302422	569.181091	778.545349	396.948090	3.880202	0.000000	4.515744	3.811007	0.533225	1.042354	4.364328	4.999991	3.498230	3.288296	2.645966	2.230647	2.094480	2.755250	2.891284	2.598734	0.588854	0.000000	43440.000000		1
4345.576660	686.483398	2.457740	4.489923	2277.948486	42883.914062	0.000000	0.000000	0.000000	0.000000	0.000000	0.000000	0.000000	0.000000	1.104498	99998.000000	3.638047	2.836630	0.390536	0.652239	3.357544	4.632295	0.000000	0.000000	0.000000	0.000000	0.000000	0.000000	0.000000	0.000000	0.043165	4.999991	43522.000000		1
44661.417969	8824.506836	4.998741	8.384686	30014.707031	99998.000000	4298.448242	2666.169678	676.960815	257.032715	167.046127	794.380371	1032.118164	540.431396	4.882886	99998.000000	4.649932	3.945690	0.698861	0.923487	4.477334	4.999991	3.633312	3.425888	2.830564	2.409988	2.222836	2.900028	3.013729	2.732741	0.688677	4.999991	43651.000000		1
20715.361328	4853.465820	2.352893	5.877606	15237.363281	99998.000000	1859.164551	1137.267456	244.728592	116.041092	77.454269	318.439209	424.094269	168.288879	2.326997	99998.000000	4.316292	3.686052	0.371602	0.769200	4.182910	4.999991	3.269318	3.055863	2.388685	2.064612	1.889045	2.503026	2.627462	2.226055	0.366796	4.999991	43745.000000		1
11610.014648	2316.822266	3.154665	4.508426	5874.626953	75839.851562	287.894775	181.456436	40.668346	54.446491	15.751738	16.041609	0.000000	19.631081	0.699651	0.000000	4.064833	3.364893	0.498953	0.654025	3.768980	4.879898	2.459234	2.258772	1.609257	1.735970	1.197328	1.205248	0.000000	1.292944	0.000000	0.000000	43773.000000		1
21219.033203	3996.839844	4.499175	5.822099	13388.847656	99998.000000	1526.971802	915.071716	176.488541	89.847809	54.209042	219.281586	285.140991	192.181686	1.194096	99998.000000	4.326725	3.601717	0.653133	0.765080	4.126743	4.999991	3.183831	2.961455	2.246716	1.953508	1.734072	2.341002	2.455060	2.283712	0.077039	4.999991	43967.000000		1
11666.456055	3310.479980	3.318103	5.726503	9888.206055	99998.000000	952.351013	586.872498	159.049988	53.977764	67.274841	184.685120	212.777969	206.221939	0.134834	0.000000	4.066939	3.519891	0.520890	0.757890	3.995117	4.999991	2.978797	2.768544	2.201534	1.732215	1.827853	2.266432	2.327927	2.314335	0.000000	0.000000	44058.000000		1
33837.507812	9144.463867	3.907097	8.819493	21678.279297	99998.000000	3015.646729	1815.557373	409.585266	159.867188	133.189758	559.911377	816.863892	447.095856	4.062822	0.000000	4.529398	3.961158	0.591854	0.945444	4.336025	4.999991	3.479380	3.259010	2.612344	2.203759	2.124471	2.748119	2.912150	2.650401	0.608828	0.000000	44150.000000		1
16995.095703	2809.409424	2.463907	0.080177	11470.835938	99998.000000	1239.817139	752.062195	132.582260	88.293610	40.850288	193.960999	236.877396	259.894409	3.259246	0.000000	4.230324	3.448615	0.391624	0.000000	4.059595	4.999991	3.093358	2.876254	2.122485	1.945929	1.611195	2.287714	2.374524	2.414797	0.513117	0.000000	44181.000000		1
12958.850586	2710.510742	4.344988	4.730455	9147.455078	99998.000000	830.160950	520.547424	111.569672	66.081436	37.720291	147.745010	265.731934	89.329742	0.714013	0.000000	4.112566	3.433051	0.637989	0.674903	3.961300	4.999991	2.919162	2.716460	2.047546	1.820079	1.576575	2.169513	2.424444	1.950996	0.000000	0.000000	44232.000000		1
3804.171143	715.381104	3.419866	3.537048	2000.624878	35746.707031	0.000000	0.000000	0.000000	5.396543	0.000000	0.000000	0.000000	0.000000	1.778398	0.000000	3.580260	2.854537	0.534009	0.548641	3.301166	4.553236	0.000000	0.000000	0.000000	0.732116	0.000000	0.000000	0.000000	0.000000	0.250029	0.000000	44274.000000		1
22497.873047	5105.900391	3.099157	5.979370	14515.735352	99998.000000	1806.716309	1093.515381	262.361420	121.449966	64.909615	295.116882	410.353119	273.176086	0.207585	0.000000	4.352141	3.708072	0.491244	0.776655	4.161839	4.999991	3.256890	3.038825	2.418900	2.084397	1.812309	2.469994	2.613158	2.436443	0.000000	0.000000	44339.000000		1
9303.862305	1622.052734	1.662135	4.267894	3316.271240	51288.632812	0.000000	0.000000	0.000000	30.865141	6.722550	0.000000	0.000000	28.540003	0.893728	0.000000	3.968663	3.210065	0.220666	0.630214	3.520650	4.710021	0.000000	0.000000	0.000000	1.489468	0.827534	0.000000	0.000000	1.455454	0.000000	0.000000	44362.000000		1
28148.746094	8622.756836	2.593424	7.360884	24372.177734	99998.000000	3356.757568	2090.562012	520.368591	244.620667	125.597595	657.576477	760.360535	539.521667	2.791048	99998.000000	4.449459	3.935646	0.413874	0.866930	4.386894	4.999991	3.525920	3.320263	2.716311	2.388493	2.098981	2.817946	2.881020	2.732009	0.445767	4.999991	44390.000000		1
16888.261719	2129.216797	3.564802	3.459955	8751.881836	99998.000000	805.867310	488.266846	145.080658	89.798470	38.284618	165.695450	220.394806	172.538269	1.522899	99998.000000	4.227585	3.328220	0.552035	0.539070	3.942101	4.999991	2.906264	2.688657	2.161609	1.953269	1.583024	2.219311	2.343201	2.236886	0.182671	4.999991	44421.000000		1
5139.793945	1182.761841	4.089037	2.291218	3727.271973	59722.515625	0.000000	0.000000	6.636206	15.609885	0.138768	0.000000	0.000000	0.000000	1.087119	99998.000000	3.710946	3.072897	0.611621	0.360066	3.571391	4.776138	0.000000	0.000000	0.821920	1.193400	0.000000	0.000000	0.000000	0.000000	0.036277	4.999991	44442.000000		1
7105.254883	2078.939453	2.883296	3.755994	3501.098145	57362.917969	0.000000	0.000000	14.888290	23.195883	0.000000	0.000000	0.000000	0.000000	0.125763	99998.000000	3.851580	3.317842	0.459889	0.574725	3.544204	4.758631	0.000000	0.000000	1.172845	1.365411	0.000000	0.000000	0.000000	0.000000	0.000000	4.999991	44466.000000		1
17042.828125	2699.831787	2.044519	6.537526	14021.122070	99998.000000	1680.871948	1016.548340	212.130386	98.346596	50.397541	237.910446	335.652618	202.253174	1.673381	0.000000	4.231542	3.431337	0.310591	0.815413	4.146783	4.999991	3.225535	3.007128	2.326603	1.992759	1.702409	2.376414	2.525890	2.305895	0.223595	0.000000	44487.000000		1
27551.386719	7568.851562	3.623393	7.826529	21393.468750	99998.000000	2864.124023	1754.015137	403.806335	120.996658	86.458786	414.380493	579.169312	344.453613	3.056835	0.000000	4.440144	3.879030	0.559115	0.893569	4.330281	4.999991	3.456992	3.244033	2.606173	2.082773	1.936809	2.617399	2.762805	2.537131	0.485272	0.000000	44535.000000		1
9344.850586	2777.504883	1.714559	2.408400	7153.099121	94879.773438	495.285461	277.058502	52.124435	30.041782	2.340558	0.000000	27.735146	60.817497	0.623069	99998.000000	3.970572	3.443655	0.234152	0.381729	3.854494	4.977174	2.694856	2.442571	1.717041	1.477726	0.369319	0.000000	1.443030	1.784029	0.000000	4.999991	44650.000000		1
13064.123047	3188.336182	1.322924	4.764376	10470.563477	99998.000000	1061.934814	624.592773	129.205566	48.488708	44.634033	182.165695	252.055557	171.943100	1.984206	99998.000000	4.116080	3.503564	0.121535	0.678006	4.019970	4.999991	3.026098	2.795597	2.111281	1.685641	1.649666	2.260467	2.401496	2.235385	0.297587	4.999991	44675.000000		1
8008.953613	815.004395	3.241009	2.380646	4991.484375	74322.875000	133.587570	79.905838	32.780144	15.313847	10.426121	0.000000	0.000000	0.000000	0.220527	99998.000000	3.903576	2.911160	0.510680	0.376695	3.698230	4.871122	2.125766	1.902578	1.515611	1.185084	1.018123	0.000000	0.000000	0.000000	0.000000	4.999991	44699.000000		1
8433.495117	1732.475220	3.105325	2.149366	7211.341797	92412.687500	478.886139	305.795868	74.863922	17.265854	17.537222	11.878562	29.776581	0.000000	1.927847	99998.000000	3.926008	3.238667	0.492107	0.332310	3.858016	4.965732	2.680232	2.485432	1.874273	1.237188	1.243961	1.074764	1.473875	0.000000	0.285072	4.999991	44719.000000		1
21257.771484	3636.218262	3.136162	5.920778	13799.305664	99998.000000	1570.915161	973.560974	215.578003	140.115845	62.698578	266.888336	345.033356	196.609924	1.383449	99998.000000	4.327518	3.560650	0.496399	0.772379	4.139857	4.999991	3.196153	2.988363	2.333604	2.146487	1.797258	2.426330	2.537861	2.293605	0.140963	4.999991	44738.000000		1
9800.276367	7198.482422	1.992095	4.375825	9451.844727	99998.000000	865.707214	524.281860	83.896194	57.992790	17.025322	63.620613	113.820801	43.261772	0.472686	99998.000000	3.991238	3.857241	0.299310	0.641060	3.975517	4.999991	2.937371	2.719565	1.923742	1.763374	1.231095	1.803598	2.056222	1.636104	0.000000	4.999991	44755.000000		1
19738.585938	4468.972656	2.352893	6.235320	13566.476562	99998.000000	1578.232788	1013.766785	231.730637	137.479248	76.516808	254.035309	399.575439	266.188324	2.666615	0.000000	4.295316	3.650208	0.371602	0.794859	4.132467	4.999991	3.198171	3.005938	2.364984	2.138237	1.883757	2.404894	2.601599	2.425189	0.425960	0.000000	44799.000000		1
6293.824219	1455.133057	3.672733	3.114576	4896.526855	65430.398438	128.952698	110.915916	38.722507	20.787483	0.539654	9.411571	4.681116	22.495874	0.222260	0.000000	3.798915	3.162903	0.564989	0.493399	3.689888	4.815780	2.110430	2.044994	1.587963	1.317802	0.000000	0.973662	0.670349	1.352103	0.000000	0.000000	44850.000000		1
9858.348633	2782.038086	5.578484	4.323402	8433.479492	99998.000000	730.109070	463.963928	88.268936	58.665047	32.484104	101.778801	123.395805	106.055946	1.453360	0.000000	3.993804	3.444363	0.746516	0.635826	3.926007	4.999991	2.863388	2.666484	1.945808	1.768379	1.511671	2.007657	2.091300	2.025535	0.162373	0.000000	44891.000000		1
14190.428711	2527.321289	2.476242	5.445883	11099.902344	99998.000000	1194.714355	748.226013	178.446716	62.649235	61.409573	231.508606	252.844986	202.428940	0.114051	0.000000	4.151996	3.402660	0.393793	0.736068	4.045319	4.999991	3.077264	2.874033	2.251508	1.796916	1.788236	2.364567	2.402854	2.306273	0.000000	0.000000	44937.000000		1
14267.561523	3645.389404	2.352893	6.966166	11491.046875	99998.000000	1254.622192	780.105713	211.698669	89.881737	51.880821	186.852982	204.664658	94.491920	1.429898	0.000000	4.154350	3.561744	0.371602	0.842994	4.060359	4.999991	3.098513	2.892154	2.325718	1.953671	1.715007	2.271500	2.311043	1.975395	0.155305	0.000000	44973.000000		1
16209.216797	4818.452637	3.817669	5.519892	14050.266602	99998.000000	1634.030029	1033.194336	268.698486	138.490707	65.119308	259.200592	324.369232	188.203659	2.307673	99998.000000	4.209762	3.682908	0.581798	0.741931	4.147685	4.999991	3.213260	3.014182	2.429265	2.141421	1.813710	2.413636	2.511040	2.274628	0.363174	4.999991	45004.000000		1
16939.433594	2904.314453	3.450704	5.152927	9184.835938	99998.000000	858.753418	532.478394	133.846603	70.318497	56.867226	195.764984	256.819916	260.193542	1.712107	0.000000	4.228899	3.463044	0.537908	0.712054	3.963071	4.999991	2.933868	2.726302	2.126607	1.847070	1.754862	2.291735	2.409629	2.415297	0.233531	0.000000	45044.000000		1
25454.224609	7367.501953	4.332653	10.904100	20625.511719	99998.000000	2776.354736	1682.256592	355.462555	144.596512	141.463425	542.694824	702.395508	397.111542	1.708337	99998.000000	4.405760	3.867320	0.636754	1.037590	4.314405	4.999991	3.443475	3.225892	2.550794	2.160158	2.150644	2.734556	2.846582	2.598912	0.232574	4.999991	45102.000000		1
12648.361328	1775.659912	2.491661	5.119006	7548.653320	94777.351562	526.369507	351.555481	60.740402	36.443626	15.252172	19.661919	23.220552	77.380257	1.111613	15974.111328	4.102034	3.249360	0.396489	0.709186	3.877869	4.976705	2.721291	2.545994	1.783478	1.561622	1.183332	1.293626	1.365873	1.888630	0.045954	4.203417	45175.000000		1
12051.096680	3928.257568	2.374479	6.451181	9249.557617	99998.000000	885.273560	539.894836	144.402237	38.784184	27.300339	131.728073	138.647980	103.579704	0.443227	99998.000000	4.081027	3.594200	0.375568	0.809639	3.966121	4.999991	2.947078	2.732309	2.159574	1.588655	1.436168	2.119678	2.141914	2.015275	0.000000	4.999991	45203.000000		1
8792.235352	2471.218750	3.398280	4.989489	6667.033691	86044.140625	411.549591	287.327362	55.371613	14.475070	4.940149	18.126217	41.769241	76.279366	0.681055	0.000000	3.944099	3.392911	0.531259	0.698056	3.823933	4.934721	2.614422	2.458377	1.743287	1.160621	0.693740	1.258307	1.620857	1.882407	0.000000	0.000000	45230.000000		1
4387.685547	981.409119	4.409747	7.484234	4562.453125	67551.656250	61.795040	65.415352	35.540089	100.079659	15.523540	29.869093	75.822968	37.288570	2.128719	0.000000	3.642236	2.991850	0.644414	0.874147	3.659199	4.829636	1.790954	1.815680	1.550719	2.000346	1.190991	1.475222	1.879801	1.571576	0.328118	0.000000	45269.000000		1
20066.695312	3977.048584	2.343642	3.663482	10507.328125	99998.000000	1113.482544	670.762512	193.998001	68.070450	31.660746	129.066803	154.871521	180.799606	1.791832	99998.000000	4.302476	3.599561	0.369891	0.563894	4.021492	4.999991	3.046683	2.826569	2.287797	1.832959	1.500521	2.110815	2.189971	2.257197	0.253297	4.999991	45303.000000		1
18744.845703	3267.927490	2.624262	4.095205	12880.499023	99998.000000	1528.415039	909.160217	223.373703	137.155441	49.987404	289.165253	304.331085	305.965485	1.172773	99998.000000	4.272882	3.514272	0.419007	0.612276	4.109933	4.999991	3.184241	2.958640	2.349032	2.137213	1.698861	2.461146	2.483346	2.485672	0.069214	4.999991	45323.000000		1
40538.960938	9317.655273	3.197837	14.123524	29688.058594	99998.000000	4280.626953	2629.047607	638.081055	315.016235	187.266205	846.603455	1092.426758	740.948425	3.228650	99998.000000	4.607872	3.969307	0.504856	1.149943	4.472582	4.999991	3.631507	3.419798	2.804876	2.498333	2.272460	2.927680	3.038392	2.869788	0.509021	4.999991	45364.000000		1
7152.509766	0.000000	2.056854	0.425556	3770.937500	58311.859375	0.000000	0.000000	0.000000	23.689281	0.000000	0.000000	0.000000	0.000000	1.288594	99998.000000	3.854459	0.000000	0.313203	0.000000	3.576449	4.765757	0.000000	0.000000	0.000000	1.374552	0.000000	0.000000	0.000000	0.000000	0.110116	4.999991	45415.000000		0
10081.000977	1526.712769	4.002693	3.725156	4478.868652	67114.968750	32.055466	27.439108	5.322533	5.973202	0.000000	0.000000	0.000000	12.072837	1.373002	0.000000	4.003504	3.183757	0.602352	0.571145	3.651168	4.826819	1.505902	1.438370	0.726118	0.776207	0.000000	0.000000	0.000000	1.081809	0.137671	0.000000	45433.000000		1
17180.269531	3123.158203	2.124696	4.255559	10040.468750	99998.000000	1037.005859	625.215698	157.853500	56.540352	44.939323	204.769501	288.489929	173.984543	1.391205	0.000000	4.235030	3.494594	0.327297	0.628957	4.001754	4.999991	3.015781	2.796030	2.198254	1.752359	1.652627	2.311265	2.460131	2.240511	0.143391	0.000000	45487.000000		1
26959.230469	6613.164062	3.466122	9.331393	21103.115234	99998.000000	2828.084473	1759.898926	465.940582	188.931427	151.260468	626.085327	949.646606	568.333069	1.112202	0.000000	4.430707	3.820409	0.539844	0.969947	4.324347	4.999991	3.451492	3.245488	2.668330	2.276304	2.179725	2.796633	2.977562	2.754603	0.046184	0.000000	45518.000000		1
24628.732422	6717.666016	4.471421	7.259121	14339.607422	99998.000000	1715.046021	1032.740967	241.370392	123.189194	75.810631	347.895081	501.092133	376.095856	3.611475	99998.000000	4.391442	3.827218	0.650446	0.860884	4.156537	4.999991	3.234276	3.013991	2.382684	2.090573	1.879730	2.541448	2.699918	2.575299	0.557685	4.999991	45631.000000		1
16933.271484	4243.859863	2.118529	4.360406	9863.387695	99998.000000	873.660217	567.438782	175.329056	109.901367	42.959564	164.788834	219.398758	131.299423	1.467290	99998.000000	4.228741	3.627761	0.326034	0.639527	3.994026	4.999991	2.941343	2.753919	2.243854	2.041003	1.633060	2.216928	2.341234	2.118263	0.166516	4.999991	45656.000000		1
43167.003906	11895.954102	2.278883	9.830959	29864.107422	99998.000000	4263.857910	2603.023926	599.225952	214.575790	151.978973	748.312378	1059.230347	558.696350	4.406579	99998.000000	4.635152	4.075399	0.357722	0.992596	4.475150	4.999991	3.629803	3.415478	2.777591	2.331581	2.181783	2.874083	3.024990	2.747176	0.644102	4.999991	45692.000000		1
24595.406250	8453.391602	2.667434	8.714645	23188.482422	99998.000000	3129.741943	1922.507568	457.972198	181.823410	149.074097	640.140991	819.398743	502.914612	2.740295	99998.000000	4.390854	3.927031	0.426094	0.940250	4.365273	4.999991	3.495508	3.283868	2.660839	2.259650	2.173402	2.806276	2.913495	2.701494	0.437797	4.999991	45765.000000		1
28647.482422	6658.279297	4.406662	9.830959	18216.113281	99998.000000	2374.854980	1497.491333	358.728241	156.302383	112.547211	490.175690	599.697754	396.982025	1.703879	0.000000	4.457087	3.823362	0.644110	0.992596	4.260456	4.999991	3.375637	3.175364	2.554765	2.193966	2.051335	2.690352	2.777932	2.598771	0.231439	0.000000	45889.000000		1
15015.297852	4445.209473	2.935719	2.485493	9193.978516	99998.000000	799.184814	521.780945	112.260422	44.569275	15.545127	85.163612	109.287704	94.072533	1.497690	99998.000000	4.176534	3.647892	0.467715	0.395413	3.963504	4.999991	2.902647	2.717488	2.050227	1.649036	1.191594	1.930254	2.038571	1.973463	0.175422	4.999991	45978.000000		1
23817.894531	6986.731445	3.290349	7.172776	20036.730469	99998.000000	2634.108154	1616.418701	429.281097	191.605026	124.626221	517.167664	722.227051	422.903931	3.095097	0.000000	4.376904	3.844274	0.517242	0.855687	4.301827	4.999991	3.420634	3.208554	2.632742	2.282407	2.095609	2.713631	2.858674	2.626242	0.490674	0.000000	46040.000000		1
19236.406250	5484.451172	3.617226	6.000956	15622.208008	99998.000000	1899.089722	1169.797852	283.398682	163.950058	77.972336	325.235748	445.618744	281.792053	1.673361	99998.000000	4.284124	3.739133	0.558376	0.778220	4.193742	4.999991	3.278545	3.068111	2.452398	2.214712	1.891941	2.512198	2.648963	2.449929	0.223590	4.999991	46189.000000		1
24143.580078	7667.725586	3.503127	7.524323	20610.541016	99998.000000	2758.404297	1660.365112	411.117889	213.641418	97.113098	487.813538	697.418335	502.652496	6.151575	99998.000000	4.382802	3.884666	0.544456	0.876467	4.314089	4.999991	3.440658	3.220204	2.613966	2.329685	1.987278	2.688254	2.843493	2.701268	0.788986	4.999991	46210.000000		1
21716.550781	3858.450928	3.197837	6.562196	12387.227539	99998.000000	1454.673584	886.537903	249.314117	82.397499	87.738533	349.258087	404.370667	178.594727	2.135743	99998.000000	4.336791	3.586413	0.504856	0.817049	4.092974	4.999991	3.162766	2.947697	2.396747	1.915914	1.943190	2.543146	2.606780	2.251869	0.329549	4.999991	46296.000000		1
16785.746094	2558.349854	4.064368	4.027363	10362.542969	99998.000000	993.993835	664.033813	179.300903	122.430595	61.036442	164.298523	209.731247	116.380302	0.949369	99998.000000	4.224941	3.407960	0.608993	0.605021	4.015466	4.999991	2.997384	2.822190	2.253582	2.087890	1.785589	2.215634	2.321663	2.065880	0.000000	4.999991	46346.000000		1
12048.419922	3162.740967	2.399149	2.874044	6947.506348	93747.000000	478.044250	312.398163	94.331566	51.862320	10.759165	49.080788	88.049995	38.044086	0.504546	99998.000000	4.080930	3.500064	0.380057	0.458493	3.841829	4.971957	2.679468	2.494709	1.974657	1.714852	1.031779	1.690912	1.944729	1.580287	0.000000	4.999991	46365.000000		1
6591.543945	1265.393677	1.692973	1.375347	3146.674805	47004.992188	0.000000	0.000000	0.326876	12.772846	0.000000	0.000000	0.000000	0.000000	1.133023	41915.480469	3.818987	3.102226	0.228650	0.138412	3.497852	4.672144	0.000000	0.000000	0.000000	1.106288	0.000000	0.000000	0.000000	0.000000	0.054239	4.622375	46379.000000		1
14119.147461	5041.086426	3.358191	3.910181	11581.196289	99998.000000	1249.811523	775.572632	237.460220	90.473808	47.406315	221.545044	271.769897	169.846161	0.487657	0.000000	4.149808	3.702524	0.526105	0.592197	4.063754	4.999991	3.096844	2.889622	2.375591	1.956523	1.675836	2.345462	2.434201	2.230056	0.000000	0.000000	46400.000000		1
15202.443359	7489.575195	4.116791	5.470552	9981.954102	99998.000000	1023.030334	638.963013	164.017899	105.692062	41.368355	170.980972	247.642731	190.408539	2.413041	0.000000	4.181913	3.874457	0.614559	0.738031	3.999216	4.999991	3.009888	2.805476	2.214891	2.024042	1.616668	2.232948	2.393826	2.279686	0.382565	0.000000	46461.000000		1
23634.341797	5387.895996	3.370527	6.050295	14397.553711	99998.000000	1713.485596	1083.058350	274.862885	120.475502	76.745003	265.438995	391.212341	173.799515	1.147435	99998.000000	4.373544	3.731419	0.527698	0.781777	4.158288	4.999991	3.233881	3.034652	2.439116	2.080899	1.885050	2.423965	2.592412	2.240049	0.059728	4.999991	46479.000000		1
11395.012695	642.194763	2.741444	4.311067	7217.012695	99998.000000	519.677795	338.403320	122.985672	67.617142	27.309591	95.978287	116.540657	89.727547	0.211648	0.000000	4.056715	2.807667	0.437979	0.634585	3.858357	4.999991	2.715734	2.529435	2.089854	1.830057	1.436315	1.982173	2.066478	1.952926	0.000000	0.000000	46520.000000		1
20031.535156	3606.420166	2.559503	7.573662	12820.582031	99998.000000	1457.473633	923.320740	227.564499	102.762512	65.837822	271.082214	396.195679	254.920349	1.358974	0.000000	4.301714	3.557076	0.408156	0.879306	4.107908	4.999991	3.163601	2.965353	2.357105	2.011835	1.818475	2.433101	2.597910	2.406404	0.133211	0.000000	46616.000000		1
10380.428711	2374.275391	3.315019	5.501390	9060.853516	99998.000000	854.901794	524.469971	124.336349	45.537571	28.410484	97.973465	151.750778	63.426338	0.984188	0.000000	4.016215	3.375531	0.520486	0.740472	3.957169	4.999991	2.931916	2.719721	2.094598	1.658370	1.453479	1.991108	2.181131	1.802270	0.000000	0.000000	46657.000000		1
24831.130859	8417.077148	3.401364	12.581655	23434.281250	99998.000000	3365.546143	2066.949951	472.151245	222.985153	142.394714	594.711365	774.604309	471.688690	2.004108	0.000000	4.394997	3.925161	0.531653	1.099738	4.369852	4.999991	3.527056	3.315330	2.674081	2.348276	2.153494	2.774306	2.889080	2.673656	0.301921	0.000000	46708.000000		1
8150.984375	1453.779297	3.654230	3.854673	5568.134277	82373.718750	376.391907	227.068024	67.660309	49.426167	8.871917	29.277016	20.442104	27.898584	0.731672	0.000000	3.911210	3.162498	0.562796	0.585988	3.745710	4.915789	2.575640	2.356156	1.830334	1.693957	0.948017	1.466527	1.310526	1.445582	0.000000	0.000000	46741.000000		1
8885.968750	514.133240	2.420735	4.921647	7229.816406	99998.000000	688.894897	399.893066	150.116409	74.503128	39.878910	164.347855	222.152542	123.920044	1.117104	0.000000	3.948705	2.711076	0.383947	0.692110	3.859127	4.999991	2.838153	2.601944	2.176428	1.872175	1.600743	2.215764	2.346651	2.093142	0.048093	0.000000	46770.000000		1
23888.894531	5984.401855	3.882427	4.409747	13894.978516	99998.000000	1728.608276	1068.401367	237.028488	100.924599	41.562630	212.136551	246.828613	185.067505	3.214520	0.000000	4.378196	3.777021	0.589103	0.644414	4.142858	4.999991	3.237697	3.028734	2.374800	2.003997	1.618703	2.326616	2.392395	2.267330	0.507116	0.000000	46798.000000		1
12266.986328	2910.808838	3.691235	4.813716	7744.442871	99998.000000	789.878113	460.852417	105.574883	65.924164	39.052467	111.353806	127.114792	129.344345	0.633785	0.000000	4.088738	3.464014	0.567172	0.682481	3.888990	4.999991	2.897560	2.663562	2.023561	1.819045	1.591648	2.046705	2.104196	2.111748	0.000000	0.000000	46866.000000		1
5358.948730	726.794067	4.042781	2.140115	2623.339600	44258.921875	0.000000	0.000000	3.725156	39.567451	2.466991	0.000000	0.000000	0.000000	1.148973	99998.000000	3.729079	2.861411	0.606680	0.330437	3.418854	4.646001	0.000000	0.000000	0.571145	1.597338	0.392168	0.000000	0.000000	0.000000	0.060310	4.999991	46903.000000		1
21553.017578	4354.411621	2.784616	5.378040	15774.026367	99998.000000	2048.028076	1273.297363	274.643951	146.412827	78.857368	343.263306	439.309418	231.261902	4.956286	0.000000	4.333508	3.638929	0.444765	0.730624	4.197943	4.999991	3.311336	3.104930	2.438770	2.165579	1.896842	2.535627	2.642771	2.364104	0.695156	0.000000	46920.000000		1
9159.055664	1223.818726	1.723810	3.139246	5329.058105	75274.546875	297.549957	192.813843	22.190584	22.424948	0.000000	1.184156	0.000000	0.000000	0.741911	99998.000000	3.961851	3.087717	0.236489	0.496825	3.726650	4.876648	2.473560	2.285138	1.346169	1.350731	0.000000	0.073409	0.000000	0.000000	0.000000	4.999991	46961.000000		1
30578.177734	8213.365234	2.272716	9.149453	23981.632812	99998.000000	3416.282959	2095.607178	443.558807	221.523453	107.603981	565.144470	795.111206	349.658966	1.501430	99998.000000	4.485412	3.914521	0.356545	0.961395	4.379879	4.999991	3.533554	3.321310	2.646951	2.345420	2.031828	2.752160	2.900428	2.543645	0.176505	4.999991	46985.000000		1
30800.570312	6669.766113	5.630907	5.103588	15470.589844	99998.000000	2034.989990	1214.539795	295.005859	138.376602	98.568626	388.529510	516.069824	382.513123	1.809225	99998.000000	4.488559	3.824111	0.750578	0.707876	4.189507	4.999991	3.308562	3.084412	2.469831	2.141063	1.993739	2.589424	2.712708	2.582646	0.257493	4.999991	47027.000000		1
13686.166016	2008.728882	2.476242	4.369658	7332.128418	96787.125000	641.303589	424.936127	134.333832	73.726028	24.164177	89.231064	108.794304	105.556381	1.049566	99998.000000	4.136282	3.302921	0.393793	0.640447	3.865230	4.985817	2.807064	2.628324	2.128186	1.867621	1.383172	1.950516	2.036606	2.023484	0.021010	4.999991	47107.000000		1
16624.099609	2670.613281	2.414567	4.147629	8799.938477	99998.000000	912.900757	566.439636	130.892380	40.834869	47.588257	153.564026	193.220901	170.311813	0.375711	99998.000000	4.220738	3.426611	0.382839	0.617800	3.944480	4.999991	2.960423	2.753154	2.116914	1.611031	1.677500	2.186290	2.286054	2.231245	0.000000	4.999991	47141.000000		1
23357.802734	6471.231934	3.379778	4.893893	17632.935547	99998.000000	2411.351074	1463.733643	336.676422	111.927383	79.517288	363.788666	465.860413	345.088867	2.634624	0.000000	4.368432	3.810987	0.528888	0.689654	4.246325	4.999991	3.382261	3.165462	2.527213	2.048936	1.900462	2.560849	2.668256	2.537931	0.420719	0.000000	47156.000000		1
18609.158203	3646.431641	3.836171	5.809764	11277.618164	99998.000000	1336.695923	810.616211	206.992874	99.151451	55.124912	196.819626	300.269806	145.173172	1.857245	0.000000	4.269727	3.561868	0.583898	0.764158	4.052217	4.999991	3.126033	2.908815	2.315955	1.996299	1.741348	2.294068	2.477512	2.161886	0.268869	0.000000	47199.000000		1
17743.281250	5929.160156	2.994310	7.684677	17952.931641	99998.000000	2456.219482	1488.622437	341.675171	130.750519	96.863319	409.378662	587.378235	347.133392	2.964045	0.000000	4.249034	3.772993	0.476297	0.885626	4.254136	4.999991	3.390267	3.172785	2.533613	2.116443	1.986159	2.612125	2.768918	2.540496	0.471885	0.000000	47225.000000		1
15451.289062	6525.475098	3.685068	5.304030	13907.973633	99998.000000	1786.900146	1085.957153	254.809326	115.991753	77.836647	295.727448	397.854736	145.089905	1.286824	99998.000000	4.188965	3.814612	0.566445	0.724606	4.143264	4.999991	3.252100	3.035813	2.406215	2.064427	1.891184	2.470892	2.599725	2.161637	0.109519	4.999991	47308.000000		1
9989.608398	4196.913086	2.685936	3.003561	8479.995117	99998.000000	824.807617	524.035156	109.472725	103.120224	25.767721	116.244614	160.132385	132.896805	1.289313	30250.322266	3.999548	3.622930	0.429096	0.477637	3.928396	4.999991	2.916353	2.719360	2.039306	2.013344	1.411076	2.065373	2.204479	2.123515	0.110358	4.480730	47327.000000		1
22138.867188	4464.267090	3.419866	4.323402	12315.780273	99998.000000	1521.747925	927.755127	200.134644	70.694710	53.311676	196.520508	237.114838	236.510422	2.216378	0.000000	4.345155	3.649750	0.534009	0.635826	4.090462	4.999991	3.182343	2.967433	2.301322	1.849387	1.726822	2.293408	2.374959	2.373850	0.345644	0.000000	47440.000000		1
22925.914062	4076.388184	5.473636	6.377172	12077.681641	99998.000000	1459.511963	894.820801	213.055511	107.619400	43.989532	199.980453	282.094238	180.731766	1.486311	0.000000	4.360327	3.610276	0.738276	0.804628	4.081984	4.999991	3.164208	2.951736	2.328493	2.031891	1.643349	2.300987	2.450394	2.257035	0.172110	0.000000	47475.000000		1
4170.059570	1129.962036	3.389029	4.175382	2198.613281	38875.621094	0.000000	0.000000	0.000000	7.771022	0.000000	0.000000	0.000000	13.710302	1.202319	0.000000	3.620142	3.053064	0.530075	0.620696	3.342149	4.589677	0.000000	0.000000	0.000000	0.890478	0.000000	0.000000	0.000000	1.137047	0.080020	0.000000	47505.000000		1
17914.832031	5448.500488	3.157748	5.004908	11612.311523	99998.000000	1389.063965	831.591858	191.660538	143.045395	72.517197	266.262329	328.535370	207.683640	4.025572	0.000000	4.253213	3.736277	0.499378	0.699396	4.064919	4.999991	3.142722	2.919910	2.282533	2.155474	1.860441	2.425310	2.516582	2.317402	0.604828	0.000000	47551.000000		1
30526.527344	5587.518555	2.578006	7.484234	19747.427734	99998.000000	2794.912598	1691.106934	397.126953	151.932724	116.929207	464.250702	631.145752	279.069092	2.439374	99998.000000	4.484677	3.747219	0.411284	0.874147	4.295511	4.999991	3.446368	3.228171	2.598929	2.181651	2.067923	2.666753	2.800130	2.445712	0.387278	4.999991	47641.000000		1
22841.314453	4974.305176	2.673601	3.922516	13303.702148	99998.000000	1672.786377	1016.952271	217.755127	101.677032	48.346855	245.625961	377.082672	130.855377	1.003116	0.000000	4.358721	3.696733	0.427097	0.593565	4.123972	4.999991	3.223440	3.007301	2.337968	2.007223	1.684368	2.390274	2.576437	2.116791	0.001351	0.000000	47693.000000		1
29636.638672	7063.621094	2.100026	7.592165	21901.992188	99998.000000	3058.396484	1890.751221	412.363708	202.345688	119.112495	491.742218	714.141479	498.202667	1.640255	0.000000	4.471829	3.849027	0.322225	0.880366	4.340484	4.999991	3.485494	3.276634	2.615280	2.306094	2.075957	2.691737	2.853784	2.697406	0.214911	0.000000	47733.000000		1
22870.521484	9402.942383	3.216340	12.223941	26663.896484	99998.000000	3844.935059	2389.391846	546.645142	198.771637	143.159485	623.985291	803.973877	506.180298	3.633034	99998.000000	4.359276	3.973264	0.507362	1.087211	4.425924	4.999991	3.584889	3.378287	2.737705	2.298354	2.155820	2.795174	2.905242	2.704305	0.560269	4.999991	47775.000000		1
23553.291016	4819.297852	3.796082	8.844163	14661.882812	99998.000000	1923.099609	1161.431641	250.418091	108.920738	76.427383	317.359894	390.139221	272.454498	0.983074	0.000000	4.372052	3.682984	0.579336	0.946657	4.166190	4.999991	3.284002	3.064994	2.398666	2.037111	1.883249	2.501552	2.591220	2.435294	0.000000	0.000000	47882.000000		1
26869.300781	7586.811523	4.264811	9.830959	17389.015625	99998.000000	2437.914307	1439.029785	369.752625	163.980896	115.307159	541.541504	729.572510	387.259003	3.714004	0.000000	4.429256	3.880059	0.629900	0.992596	4.240275	4.999991	3.387018	3.158070	2.567911	2.214793	2.061856	2.733632	2.863069	2.588001	0.569842	0.000000	47984.000000		1
3725.816406	780.781067	3.611058	5.082002	2039.553955	43162.886719	0.000000	0.000000	15.825747	24.050079	4.147629	0.000000	0.000000	0.000000	0.364958	0.000000	3.571221	2.892529	0.557634	0.706035	3.309535	4.635110	0.000000	0.000000	1.199364	1.381117	0.617800	0.000000	0.000000	0.000000	0.000000	0.000000	48027.000000		1
5062.197754	1148.646484	2.050686	3.382861	3798.413818	53333.312500	21.034182	36.187675	0.000000	19.285702	5.723419	0.000000	0.000000	0.000000	0.121591	99998.000000	3.704339	3.060186	0.311899	0.529284	3.579602	4.726998	1.322926	1.558561	0.000000	1.285235	0.757656	0.000000	0.000000	0.000000	0.000000	4.999991	48050.000000		1
9883.530273	2253.654785	4.381993	3.385945	5691.693848	78473.875000	397.808472	234.401154	26.603415	15.856585	9.969728	39.872742	63.494183	43.283356	0.704462	0.000000	3.994912	3.352887	0.641672	0.529680	3.755242	4.894725	2.599674	2.369960	1.424937	1.200210	0.998683	1.600676	1.802734	1.636321	0.000000	0.000000	48087.000000		1
18278.669922	5450.082520	2.106194	6.963082	14845.608398	99998.000000	1901.562866	1161.298950	262.253479	160.665878	67.817581	293.026093	361.485107	216.037491	1.568959	0.000000	4.261945	3.736403	0.323498	0.842802	4.171598	4.999991	3.279111	3.064944	2.418721	2.205924	1.831342	2.466906	2.558090	2.334529	0.195612	0.000000	48118.000000		1
5367.932129	686.915161	2.408400	2.013681	2693.115479	44046.007812	0.000000	0.000000	0.000000	11.400582	0.000000	0.000000	0.000000	0.000000	1.198948	99998.000000	3.729807	2.836903	0.381729	0.303991	3.430255	4.643907	0.000000	0.000000	0.000000	1.056927	0.000000	0.000000	0.000000	0.000000	0.078800	4.999991	48147.000000		1
13986.559570	2761.108643	3.731324	3.934851	8746.692383	99998.000000	866.416504	531.911011	128.733765	72.467857	19.029753	80.538002	107.628647	84.469772	1.625408	0.000000	4.145711	3.441083	0.571863	0.594928	3.941844	4.999991	2.937727	2.725839	2.109693	1.860145	1.279433	1.906001	2.031928	1.926701	0.210963	0.000000	48172.000000		1
10409.918945	1762.177856	4.005776	4.517677	8297.551758	99998.000000	832.291809	492.830780	117.120399	59.880039	38.050251	131.848328	196.350891	134.284485	2.317409	99998.000000	4.017447	3.246050	0.602687	0.654915	3.918950	4.999991	2.920276	2.692698	2.068633	1.777282	1.580358	2.120075	2.293033	2.128026	0.365003	4.999991	48210.000000		1
18151.048828	3230.379883	2.944971	5.939281	11788.911133	99998.000000	1439.307251	838.089294	181.823410	153.860062	61.406490	274.835144	362.678528	224.261810	2.165082	99998.000000	4.258902	3.509254	0.469081	0.773734	4.071474	4.999991	3.158154	2.923290	2.259650	2.187126	1.788214	2.439072	2.559522	2.350755	0.335474	4.999991	48283.000000		1
24377.607422	6359.646973	3.419866	7.502737	17194.375000	99998.000000	2252.735840	1431.505493	328.072784	105.556381	95.262856	366.197052	530.097778	300.584351	1.536450	0.000000	4.386991	3.803433	0.534009	0.875220	4.235386	4.999991	3.352710	3.155793	2.515970	2.023484	1.978924	2.563715	2.724356	2.477966	0.186518	0.000000	48361.000000		1
20012.841797	4774.050293	2.115445	5.896109	12737.524414	99998.000000	1479.469971	936.010315	237.228943	103.918915	49.796215	232.557068	318.889435	216.188583	1.472906	99998.000000	4.301309	3.678887	0.325402	0.770565	4.105085	4.999991	3.170106	2.971281	2.375168	2.016695	1.697196	2.366529	2.503640	2.334833	0.168175	4.999991	48484.000000		1
23896.810547	5771.642578	3.154665	7.215949	16672.603516	99998.000000	2155.083252	1319.393066	314.257660	145.126907	103.092468	446.583954	621.934570	446.272491	0.798347	99998.000000	4.378340	3.761299	0.498953	0.858293	4.222003	4.999991	3.333464	3.120374	2.497286	2.161748	2.013227	2.649903	2.793745	2.649600	0.000000	4.999991	48519.000000		1
14544.428711	2353.512451	3.506211	5.069666	10884.009766	99998.000000	1271.450195	792.483826	250.519852	130.451401	86.178162	336.762787	393.355560	288.539276	3.075054	0.000000	4.162697	3.371716	0.544838	0.704979	4.036789	4.999991	3.104299	2.898990	2.398842	2.115449	1.935397	2.527324	2.594785	2.460205	0.487853	0.000000	48613.000000		1
17213.908203	3967.279297	2.340558	5.748089	10440.331055	99998.000000	1238.167358	738.185364	178.264771	84.170647	51.775974	226.540695	252.336182	173.639160	0.221160	0.000000	4.235879	3.598493	0.369319	0.759523	4.018714	4.999991	3.092779	2.868165	2.251065	1.925161	1.714128	2.355146	2.401979	2.239648	0.000000	0.000000	48641.000000		1
11031.526367	1666.205688	3.268763	4.206220	7077.667480	99998.000000	620.639404	385.158966	125.027107	53.024887	26.248785	120.626610	112.605804	79.659142	1.073703	99998.000000	4.042635	3.221729	0.514383	0.623892	3.849890	4.999991	2.792839	2.585640	2.097004	1.724480	1.419109	2.081443	2.051561	1.901236	0.030884	4.999991	48686.000000		1
13199.012695	3993.996826	2.988143	6.142807	6466.396484	94723.382812	496.836578	317.551086	86.554382	46.746395	38.420300	64.696838	120.586517	58.637291	0.567341	0.000000	4.120542	3.601408	0.475401	0.788367	3.810662	4.976457	2.696213	2.501814	1.937289	1.669748	1.584561	1.810883	2.081299	1.768174	0.000000	0.000000	48733.000000		1
36003.019531	7400.097168	2.399149	10.537135	32206.697266	99998.000000	4794.199219	2930.023682	631.666870	244.139603	183.698318	914.544373	1191.383911	692.882202	1.987695	99998.000000	4.556339	3.869237	0.380057	1.022723	4.507946	4.999991	3.680716	3.466871	2.800488	2.387638	2.264105	2.961205	3.076052	2.840659	0.298350	4.999991	48794.000000		1
29730.886719	6954.759277	3.173167	10.746830	20800.435547	99998.000000	2851.255615	1769.270386	413.560211	189.467987	121.104591	481.168091	679.541931	303.964142	1.918312	99998.000000	4.473208	3.842282	0.501493	1.031280	4.318072	4.999991	3.455036	3.247794	2.616539	2.277536	2.083161	2.682297	2.832216	2.482822	0.282919	4.999991	48882.000000		1
19841.546875	7988.505371	2.402232	8.393937	14918.989258	99998.000000	1929.547729	1160.790161	243.032532	119.615143	74.342773	351.080566	536.234436	263.958771	2.330620	0.000000	4.297575	3.902466	0.380615	0.923966	4.173739	4.999991	3.285455	3.064754	2.385664	2.077786	1.871239	2.545407	2.729355	2.421536	0.367472	0.000000	48911.000000		1
9233.821289	1628.562500	2.278883	0.000000	4305.932129	64649.472656	130.383560	54.267635	23.874306	0.000000	0.000000	0.000000	0.000000	0.000000	0.563291	99998.000000	3.965381	3.211804	0.357722	0.000000	3.634067	4.810565	2.115223	1.734541	1.377931	0.000000	0.000000	0.000000	0.000000	0.000000	0.000000	4.999991	48996.000000		1
10707.228516	3156.305176	1.921169	5.026494	8006.363281	99998.000000	670.910522	432.950745	123.263206	59.883121	29.301685	109.663918	177.950226	118.859627	1.710200	0.000000	4.029677	3.499179	0.283566	0.701265	3.903435	4.999991	2.826665	2.636439	2.090833	1.777304	1.466893	2.040064	2.250299	2.075034	0.233047	0.000000	49028.000000		1
30478.091797	9741.611328	3.179335	8.338429	25925.023438	99998.000000	3625.693604	2246.260010	604.388123	240.047470	177.503082	613.346375	742.431702	459.575745	3.012566	0.000000	4.483988	3.988631	0.502336	0.921084	4.413719	4.999991	3.559391	3.351460	2.781316	2.380297	2.249206	2.787706	2.870656	2.662357	0.478937	0.000000	49124.000000		1
14768.567383	1714.675903	2.948054	2.639680	7729.786133	99998.000000	631.858093	369.795776	57.129345	38.503563	11.234060	0.000000	32.851070	60.324097	0.286375	0.000000	4.169338	3.234182	0.469535	0.421551	3.888167	4.999991	2.800620	2.567962	1.756859	1.585501	1.050537	0.000000	1.516549	1.780491	0.000000	0.000000	49166.000000		1
23823.685547	4147.313965	2.494745	7.471899	14125.342773	99998.000000	1688.843506	1041.572876	251.552902	106.136124	74.953354	284.672272	395.199615	287.429108	2.927293	99998.000000	4.377009	3.617767	0.397026	0.873431	4.149999	4.999991	3.227589	3.017690	2.400629	2.025863	1.874791	2.454345	2.596817	2.458531	0.466466	4.999991	49212.000000		1
15911.567383	2116.638184	4.024279	2.257297	8958.822266	99998.000000	880.148376	511.098846	103.918915	53.694057	24.629822	77.633125	119.695320	111.480240	2.432757	99998.000000	4.201713	3.325647	0.604688	0.353589	3.952251	4.999991	2.944556	2.708505	2.016695	1.729926	1.391461	1.890047	2.078077	2.047198	0.386099	4.999991	49262.000000		1
24707.341797	7721.490723	3.833087	8.079395	18486.716797	99998.000000	2426.853027	1495.163086	312.336487	196.098038	87.735451	394.971436	518.475159	344.015717	1.624560	99998.000000	4.392826	3.887701	0.583549	0.907379	4.266860	4.999991	3.385043	3.174689	2.494623	2.292473	1.943175	2.596566	2.714728	2.536578	0.210736	4.999991	49305.000000		1
30292.935547	11045.927734	2.081524	8.822577	26731.945312	99998.000000	3866.462646	2343.323730	514.993652	237.734665	180.213699	678.271423	861.800110	516.655762	3.295107	0.000000	4.481341	4.043202	0.318381	0.945595	4.427031	4.999991	3.587314	3.369832	2.711802	2.376092	2.255788	2.831403	2.935406	2.713201	0.517870	0.000000	49380.000000		1
13149.395508	3557.697021	2.084607	2.248045	10341.465820	99998.000000	1116.091431	695.463257	145.660400	76.445885	38.333958	151.769287	228.949097	121.931030	1.849694	0.000000	4.118906	3.551169	0.319024	0.351805	4.014582	4.999991	3.047700	2.842274	2.163342	1.883354	1.583584	2.181184	2.359739	2.086114	0.267100	0.000000	49419.000000		1
28296.632812	8087.252930	3.256428	9.636683	20926.419922	99998.000000	2908.943115	1764.391968	442.769379	187.636246	137.793777	598.186707	810.838257	502.356476	2.005946	0.000000	4.451735	3.907801	0.512742	0.983928	4.320695	4.999991	3.463735	3.246595	2.646178	2.273317	2.139230	2.776837	2.908934	2.701012	0.302319	0.000000	49473.000000		1
11575.319336	2905.868652	1.304422	2.972724	7384.163574	99998.000000	663.565063	391.699585	90.615662	85.527496	33.810112	152.857849	201.984894	134.454086	2.086021	99998.000000	4.063533	3.463276	0.115418	0.473155	3.868301	4.999991	2.821883	2.592953	1.957203	1.932106	1.529047	2.184288	2.305319	2.128574	0.319319	4.999991	49513.000000		1
16783.753906	2532.649902	2.454656	3.561718	8953.314453	99998.000000	970.690002	594.810059	128.820099	78.727852	41.467033	159.861023	225.939377	118.754776	1.689007	99998.000000	4.224889	3.403575	0.389991	0.551660	3.951984	4.999991	2.987081	2.774378	2.109984	1.896128	1.617703	2.203743	2.353992	2.074651	0.227631	4.999991	49561.000000		1
27238.251953	10254.026367	3.253344	7.764854	21324.285156	99998.000000	3005.846680	1832.635132	363.520386	197.220505	107.647156	524.790649	736.134705	398.727417	4.982912	99998.000000	4.435179	4.010894	0.512330	0.890133	4.328875	4.999991	3.477967	3.263076	2.560529	2.294952	2.032002	2.719986	2.866957	2.600676	0.697483	4.999991	49650.000000		1
23274.074219	5852.223633	4.209303	5.297863	16489.109375	99998.000000	2168.694824	1300.924561	274.865967	126.726242	65.708305	307.997650	452.325897	270.835510	2.438472	99998.000000	4.366872	3.767321	0.624210	0.724101	4.217197	4.999991	3.336198	3.114252	2.439121	2.102867	1.817620	2.488547	2.655452	2.432706	0.387118	4.999991	49777.000000		1
14554.161133	3397.681885	3.197837	6.870570	9568.094727	99998.000000	1041.366211	629.014893	169.759811	71.595161	43.967949	191.062286	258.253876	174.012299	0.885435	99998.000000	4.162987	3.531183	0.504856	0.836993	3.980825	4.999991	3.017603	2.798661	2.229835	1.854884	1.643136	2.281175	2.412047	2.240580	0.000000	4.999991	49866.000000		1
29488.759766	8731.014648	4.104456	8.455611	19749.494141	99998.000000	2684.385254	1630.607056	369.348633	138.965607	90.205528	441.492706	570.044556	347.145721	1.485023	99998.000000	4.469656	3.941065	0.613256	0.927145	4.295556	4.999991	3.428845	3.212349	2.567436	2.142907	1.955233	2.644923	2.755909	2.540512	0.171733	4.999991	49924.000000		1
19753.208984	2523.398682	3.703570	2.445405	12577.984375	99998.000000	1472.997192	888.727356	208.611847	80.519501	47.298386	224.921738	283.426422	203.828964	3.390894	99998.000000	4.295638	3.401986	0.568621	0.388351	4.099611	4.999991	3.168202	2.948769	2.319339	1.905901	1.674846	2.352031	2.452440	2.309266	0.530314	4.999991	49966.000000		1
9133.029297	565.616272	3.407531	3.145414	4892.274414	65981.867188	242.314026	162.081314	53.114315	36.779751	16.991400	18.900234	43.366619	23.223637	0.266239	99998.000000	3.960615	2.752522	0.532440	0.497678	3.689511	4.819425	2.384379	2.209733	1.725212	1.565609	1.230229	1.276467	1.637156	1.365930	0.000000	4.999991	49994.000000		1
11564.214844	1869.081787	3.709738	3.515462	6732.948730	86909.085938	528.340027	346.300781	91.013466	29.005646	17.817842	33.332130	37.828224	82.092209	0.868175	0.000000	4.063116	3.271628	0.569343	0.545982	3.828205	4.939065	2.722914	2.539454	1.959106	1.462483	1.250855	1.522863	1.577816	1.914302	0.000000	0.000000	50012.000000		1
8436.323242	827.934509	2.605759	4.474505	4726.680664	70101.570312	252.956009	134.521942	63.414005	41.914177	20.479109	47.794868	62.211346	65.381432	0.288078	0.000000	3.926153	2.917996	0.415934	0.650745	3.674556	4.845728	2.403045	2.128793	1.802185	1.622361	1.311311	1.679381	1.793870	1.815454	0.000000	0.000000	50030.000000		1
15643.933594	2933.998535	2.759946	4.952485	9556.583008	99998.000000	1069.943237	641.318970	142.447144	77.870567	38.787266	152.645065	182.156448	165.624527	2.532889	0.000000	4.194346	3.467460	0.440901	0.694823	3.980303	4.999991	3.029361	2.807074	2.153654	1.891373	1.588689	2.183683	2.260445	2.219125	0.403616	0.000000	50079.000000		1
7279.560059	864.134521	1.162570	0.653753	3144.244873	52610.031250	0.000000	0.000000	0.000000	0.000000	0.000000	0.000000	0.000000	1.634382	1.814633	0.000000	3.862105	2.936581	0.065419	0.000000	3.497516	4.721068	0.000000	0.000000	0.000000	0.000000	0.000000	0.000000	0.000000	0.213353	0.258789	0.000000	50106.000000		1
38125.792969	12185.849609	2.510163	13.642460	33681.617188	99998.000000	5013.622559	3108.538086	813.465637	309.709137	232.680420	1006.168457	1327.151733	764.242981	5.911625	99998.000000	4.581219	4.085856	0.399702	1.134893	4.527393	4.999991	3.700152	3.492556	2.910339	2.490954	2.366760	3.002671	3.122921	2.883231	0.771707	4.999991	50174.000000		1
22418.892578	3590.440186	1.366096	5.408878	15713.042969	99998.000000	2043.704712	1257.345093	306.708649	76.482887	68.110535	318.796906	413.893250	228.431030	2.510510	99998.000000	4.350614	3.555148	0.135481	0.733107	4.196260	4.999991	3.310418	3.099454	2.486726	1.883564	1.833214	2.503514	2.616888	2.358755	0.399762	4.999991	50203.000000		1
8179.863770	1735.691650	2.155533	5.859104	10248.799805	99998.000000	1151.831909	706.823730	151.686020	85.388725	45.219944	178.591644	235.434204	110.690804	1.646646	99998.000000	3.912746	3.239473	0.333555	0.767831	4.010673	4.999991	3.061389	2.849311	2.180946	1.931401	1.655330	2.251861	2.371870	2.044111	0.216600	4.999991	50240.000000		1
5184.224121	0.000000	3.037483	3.617226	1736.669189	40565.554688	0.000000	0.000000	0.000000	0.000000	0.000000	0.000000	0.000000	0.000000	0.585053	0.000000	3.714684	0.000000	0.482514	0.558376	3.239717	4.608158	0.000000	0.000000	0.000000	0.000000	0.000000	0.000000	0.000000	0.000000	0.000000	0.000000	50255.000000		0
4795.506836	1354.226929	2.232627	2.670518	4471.926758	61085.238281	209.894684	129.415268	42.879387	22.745657	14.330134	21.518330	34.525539	69.562981	0.359604	0.000000	3.680835	3.131691	0.348816	0.426595	3.650495	4.785936	2.322001	2.111985	1.632249	1.356898	1.156250	1.332809	1.538140	1.842378	0.000000	0.000000	50299.000000		1
19294.958984	3696.607178	2.938803	5.566148	11835.592773	99998.000000	1469.117798	858.170593	209.129913	89.116966	65.014465	256.856934	398.776764	216.210175	0.286491	99998.000000	4.285444	3.567803	0.468170	0.745555	4.073190	4.999991	3.167057	2.933574	2.320416	1.949960	1.813010	2.409691	2.600730	2.334876	0.000000	4.999991	50388.000000		1
19631.876953	4440.793457	3.308852	7.912874	13160.798828	99998.000000	1602.310669	993.074890	286.593414	109.793434	99.216209	353.479736	438.563171	319.592529	2.952518	0.000000	4.292962	3.647460	0.519677	0.898334	4.119282	4.999991	3.204747	2.996982	2.457266	2.040576	1.996583	2.548365	2.642032	2.504597	0.470192	0.000000	50464.000000		1
15482.200195	3310.122070	1.544953	4.144545	10978.773438	99998.000000	1239.012329	768.726746	148.071884	87.701530	48.679901	172.368668	204.917526	151.682938	1.327932	0.000000	4.189833	3.519844	0.188915	0.617477	4.040554	4.999991	3.093076	2.885772	2.170473	1.943007	1.687350	2.236458	2.311579	2.180937	0.123176	0.000000	50570.000000		1
15877.819336	6562.914551	3.666565	5.723419	13158.726562	99998.000000	1627.091553	986.568176	203.005600	99.367317	69.084999	250.461258	323.218994	204.331619	3.192476	99998.000000	4.200791	3.817097	0.564259	0.757656	4.119214	4.999991	3.211412	2.994127	2.307508	1.997244	1.839384	2.398741	2.509497	2.310336	0.504128	4.999991	50615.000000		1
9509.871094	3239.239258	3.105325	5.285528	8265.128906	99998.000000	804.917480	515.570251	116.559158	87.581261	34.112320	88.586563	115.778969	139.391159	0.156162	0.000000	3.978175	3.510443	0.492107	0.723088	3.917250	4.999991	2.905751	2.712288	2.066546	1.942411	1.532911	1.947368	2.063630	2.144235	0.000000	0.000000	50655.000000		1
17188.361328	3611.952393	2.935719	5.273193	14463.897461	99998.000000	1827.957031	1138.803101	275.217529	125.890549	73.547173	327.375885	437.625702	229.137207	1.871195	0.000000	4.235234	3.557742	0.467715	0.722074	4.160285	4.999991	3.261966	3.056449	2.439676	2.099993	1.866566	2.515047	2.641103	2.360096	0.272119	0.000000	50693.000000		1
7057.080566	545.846436	2.753779	3.706654	3712.389648	54600.917969	63.364662	34.340515	10.133165	25.613535	9.871048	0.000000	0.000000	8.659139	0.163211	99998.000000	3.848625	2.737071	0.439929	0.568982	3.569654	4.737200	1.801847	1.535807	1.005745	1.408470	0.994363	0.000000	0.000000	0.937475	0.000000	4.999991	50710.000000		1
11317.644531	2087.654053	3.475374	6.710216	4643.953125	72387.468750	257.023468	148.253830	40.739273	31.127258	21.031097	64.866447	57.474724	68.551514	1.110327	0.000000	4.053756	3.319659	0.541001	0.826736	3.666888	4.859663	2.409973	2.171006	1.610013	1.493141	1.322862	1.812020	1.759477	1.836017	0.045451	0.000000	50755.000000		1
19563.716797	4168.030762	3.478457	5.119006	12575.168945	99998.000000	1479.913940	946.584473	207.985840	81.663567	57.468555	253.057770	316.474854	167.665955	2.708351	0.000000	4.291451	3.619931	0.541387	0.709186	4.099514	4.999991	3.170236	2.976159	2.318034	1.912028	1.759430	2.403220	2.500339	2.224445	0.432705	0.000000	50796.000000		1
28594.966797	12009.821289	2.164785	11.496178	31735.378906	99998.000000	4763.278320	2901.730225	621.965454	260.569763	179.664780	788.508911	1004.583435	668.462036	3.608943	99998.000000	4.456290	4.079536	0.335415	1.060553	4.501544	4.999991	3.677906	3.462657	2.793766	2.415924	2.254463	2.896807	3.001986	2.825077	0.557380	4.999991	50866.000000		1
5778.451660	710.820312	3.703570	3.848506	2410.083740	48201.746094	0.000000	0.000000	21.228458	5.572316	11.486927	13.750391	14.857453	48.682983	2.034838	99998.000000	3.761811	2.851760	0.568621	0.585292	3.382032	4.683063	0.000000	0.000000	1.326918	0.746036	1.060204	1.138315	1.171944	1.687377	0.308530	4.999991	50949.000000		1
6520.096680	278.282745	2.269632	4.406662	2739.695312	43693.101562	0.000000	0.000000	0.000000	43.520805	4.489923	0.000000	0.000000	35.607933	1.840690	43852.917969	3.814254	2.444486	0.355955	0.644110	3.437702	4.640413	0.000000	0.000000	0.000000	1.638697	0.652239	0.000000	0.000000	1.551547	0.264981	4.641998	50993.000000		1
11184.356445	2314.663574	2.846291	3.459955	8283.338867	99998.000000	820.558228	513.664551	174.104813	62.464211	32.077049	132.030273	177.203964	158.464081	2.777135	99998.000000	4.048611	3.364488	0.454279	0.539070	3.918205	4.999991	2.914109	2.710680	2.240811	1.795631	1.506194	2.120673	2.248473	2.199931	0.443597	4.999991	51010.000000		1
16279.007812	4084.189941	4.156880	5.186849	10896.206055	99998.000000	1247.575806	773.993774	223.160919	99.913132	69.458130	239.295044	317.640503	182.859543	1.697191	0.000000	4.211628	3.611106	0.618767	0.714904	4.037275	4.999991	3.096067	2.888737	2.348618	1.999623	1.841723	2.378934	2.501936	2.262118	0.229731	0.000000	51031.000000		1
15859.766602	3824.909180	2.211041	5.464385	10801.170898	99998.000000	1243.937012	755.923035	157.397110	81.626564	50.483887	189.218216	256.314209	219.371002	2.033249	99998.000000	4.200297	3.582621	0.344597	0.737541	4.033471	4.999991	3.094798	2.878478	2.196997	1.911831	1.703153	2.276963	2.408773	2.341179	0.308190	4.999991	51136.000000		1
45970.148438	11887.415039	3.617226	12.254778	32989.746094	99998.000000	4919.682617	3026.748291	716.371033	251.411057	207.449280	927.810669	1311.085449	655.146484	3.931274	0.000000	4.662476	4.075088	0.558376	1.088305	4.518379	4.999991	3.691937	3.480976	2.855138	2.400384	2.316912	2.967459	3.117631	2.816338	0.594533	0.000000	51197.000000		1
8553.208984	2799.525879	3.666565	4.986405	9972.397461	99998.000000	1073.838013	650.782959	137.602585	88.947357	51.079048	250.812805	331.588257	182.033096	0.662454	99998.000000	3.932129	3.447084	0.564259	0.697788	3.998800	4.999991	3.030939	2.813436	2.138627	1.949133	1.708243	2.399350	2.520599	2.260150	0.000000	4.999991	51301.000000		1
14866.352539	2927.167969	2.985059	5.020327	10235.008789	99998.000000	1160.380005	717.308472	198.549606	80.895721	56.235062	210.983231	279.651947	174.801727	1.275293	0.000000	4.172204	3.466448	0.474953	0.700732	4.010088	4.999991	3.064600	2.855706	2.297869	1.907926	1.750007	2.324248	2.446618	2.242546	0.105610	0.000000	51350.000000		1
20312.205078	3888.754883	4.085954	5.649409	14475.007812	99998.000000	1789.986938	1134.334839	269.611267	120.312065	85.320885	397.102295	543.348572	330.804993	2.379524	99998.000000	4.307757	3.589811	0.611293	0.752003	4.160619	4.999991	3.252850	3.054741	2.430738	2.080309	1.931055	2.598902	2.735079	2.519572	0.376490	4.999991	51407.000000		1
12194.508789	2773.749023	2.864793	4.989489	8359.263672	99998.000000	835.196716	495.692505	134.432510	76.051163	36.335693	162.796738	222.386902	156.579926	1.054346	0.000000	4.086164	3.443067	0.457093	0.698056	3.922168	4.999991	2.921789	2.695212	2.128504	1.881106	1.560333	2.211646	2.347109	2.194736	0.022983	0.000000	51460.000000		1
13639.678711	4955.457031	2.935719	6.623871	17462.824219	99998.000000	2320.161865	1411.288452	314.683197	139.579269	85.142029	314.168213	430.064362	257.927002	1.612530	0.000000	4.134804	3.695084	0.467715	0.821112	4.242115	4.999991	3.365518	3.149616	2.497874	2.144821	1.930144	2.497162	2.633533	2.411497	0.207508	0.000000	51506.000000		1
7822.162598	1579.299805	3.876260	4.298732	5409.445312	71219.046875	327.295685	181.385513	37.643200	30.615358	7.777189	0.000000	7.854282	22.418781	0.201940	0.000000	3.893327	3.198465	0.588413	0.633340	3.733153	4.852596	2.514940	2.258603	1.575687	1.485939	0.890823	0.000000	0.895106	1.350612	0.000000	0.000000	51530.000000		1
14542.030273	3215.839844	1.711475	4.415914	9435.192383	99998.000000	1069.372803	632.638245	119.901932	63.833393	32.996006	122.603287	162.257080	105.821579	1.677444	99998.000000	4.162625	3.507294	0.233371	0.645021	3.974751	4.999991	3.029129	2.801155	2.078826	1.805048	1.518461	2.088502	2.210204	2.024574	0.224648	4.999991	51582.000000		1
5724.695801	88.157921	2.392981	3.805334	3286.303467	46965.925781	0.000000	0.000000	9.214211	11.823054	0.000000	0.000000	0.000000	0.000000	0.546826	0.000000	3.757752	1.945261	0.378939	0.580393	3.516708	4.671783	0.000000	0.000000	0.964458	1.072730	0.000000	0.000000	0.000000	0.000000	0.000000	0.000000	51597.000000		0
31386.464844	4950.634277	3.870092	10.133165	17569.283203	99998.000000	2389.928467	1461.979004	312.922394	196.724030	117.111145	460.352844	620.645569	404.117798	1.815960	99998.000000	4.496742	3.694661	0.587721	1.005745	4.244754	4.999991	3.378385	3.164941	2.495437	2.293857	2.068598	2.663091	2.792844	2.606508	0.259106	4.999991	51643.000000		1
18164.281250	3566.584473	1.970509	4.752041	10736.449219	99998.000000	1229.394165	761.964111	195.459702	102.669998	69.498222	202.321014	239.982712	272.910889	0.881745	0.000000	4.259218	3.552253	0.294578	0.676880	4.030861	4.999991	3.089691	2.881934	2.291057	2.011444	1.841974	2.306041	2.380180	2.436021	0.000000	0.000000	51687.000000		1
23304.736328	7748.171387	3.950269	5.057332	14616.471680	99998.000000	1863.006836	1152.368530	282.377960	126.932854	74.315018	273.555389	370.390930	278.510956	1.823749	99998.000000	4.367444	3.889199	0.596627	0.703921	4.164843	4.999991	3.270215	3.061591	2.450831	2.103574	1.871077	2.437045	2.568660	2.444842	0.260965	4.999991	51725.000000		1
16038.768555	5533.735352	4.326486	6.284659	11375.668945	99998.000000	1373.876587	832.153076	219.371002	81.160919	70.247566	286.491669	339.448700	238.866409	1.523361	0.000000	4.205171	3.743018	0.636135	0.798282	4.055977	4.999991	3.137948	2.920203	2.341179	1.909347	1.846631	2.457112	2.530774	2.378155	0.182803	0.000000	51819.000000		1
6233.830078	973.795349	2.778449	2.633513	2926.335449	44001.273438	0.000000	0.000000	0.000000	8.270587	0.000000	0.000000	0.000000	4.767460	0.643010	99998.000000	3.794755	2.988468	0.443802	0.420535	3.466324	4.643465	0.000000	0.000000	0.000000	0.917536	0.000000	0.000000	0.000000	0.678287	0.000000	4.999991	51856.000000		1
16430.074219	3386.787109	2.525582	4.674948	9160.369141	99998.000000	965.725220	589.943909	142.638336	81.077660	38.025581	170.533844	238.403839	119.778580	1.214617	99998.000000	4.215640	3.529788	0.402361	0.669777	3.961913	4.999991	2.984854	2.770811	2.154236	1.908901	1.580076	2.231811	2.377313	2.078379	0.084439	4.999991	51886.000000		1
15301.147461	5024.890625	2.537917	6.926077	17490.753906	99998.000000	2327.840332	1432.643311	331.193542	185.702744	98.914001	427.507965	593.619690	362.172791	0.057409	0.000000	4.184724	3.701127	0.404477	0.840487	4.242808	4.999991	3.366953	3.156138	2.520082	2.268818	1.995258	2.630944	2.773508	2.558916	0.000000	0.000000	51907.000000		1
16155.997070	2233.422363	4.452919	3.422950	10174.808594	99998.000000	1181.873657	714.391235	168.430725	100.307854	42.456917	147.051163	231.209473	104.162529	1.900620	99998.000000	4.208334	3.348971	0.648645	0.534401	4.007526	4.999991	3.072571	2.853936	2.226421	2.001335	1.627948	2.167469	2.364006	2.017711	0.278895	4.999991	51985.000000		1
6795.243652	440.407227	2.692104	3.574053	2512.608643	41941.148438	0.000000	0.000000	3.256428	16.460997	0.000000	0.000000	0.000000	0.000000	0.360049	0.000000	3.832205	2.643854	0.430092	0.553161	3.400125	4.622640	0.000000	0.000000	0.512742	1.216456	0.000000	0.000000	0.000000	0.000000	0.000000	0.000000	52043.000000		1
13510.565430	2226.305176	3.114576	6.340167	9213.153320	99998.000000	983.456726	601.893372	125.437241	46.647717	42.796127	150.335342	210.273972	136.745316	0.048287	0.000000	4.130673	3.347585	0.493399	0.802101	3.964408	4.999991	2.992755	2.779520	2.098427	1.668830	1.631405	2.177061	2.322786	2.135912	0.000000	0.000000	52076.000000		1
19096.675781	5384.204590	2.630429	5.575400	14910.854492	99998.000000	1898.676392	1168.811035	278.301270	154.082092	71.052422	320.184601	435.793945	251.463470	1.316369	0.000000	4.280958	3.731122	0.420027	0.746276	4.173502	4.999991	3.278451	3.067744	2.444515	2.187752	1.851579	2.505400	2.639281	2.400475	0.119378	0.000000	52120.000000		1
15056.206055	6008.486328	2.096942	6.105803	13256.847656	99998.000000	1712.702393	993.269165	208.170868	111.073189	69.575317	272.960205	367.023499	259.533630	0.970645	0.000000	4.177716	3.778765	0.321587	0.785743	4.122440	4.999991	3.233682	2.997067	2.318420	2.045609	1.842455	2.436099	2.564694	2.414194	0.000000	0.000000	52150.000000		1
9413.282227	668.628601	4.289481	6.586866	7916.457031	99998.000000	787.358704	465.367004	97.057594	63.518852	27.201660	85.919128	112.063065	135.740005	0.199681	0.000000	3.973741	2.825185	0.632405	0.818679	3.898531	4.999991	2.896173	2.667796	1.987030	1.802903	1.434595	1.934090	2.049463	2.132708	0.000000	0.000000	52194.000000		1
51412.691406	13542.495117	1.995179	10.657401	34513.937500	99998.000000	4956.222168	3177.126709	933.524841	399.800568	349.329010	1033.074097	1414.381470	820.545898	3.507031	99998.000000	4.711071	4.131699	0.299982	1.027651	4.537994	4.999991	3.695151	3.502034	2.970126	2.601843	2.543235	3.014132	3.150567	2.914103	0.544940	4.999991	52242.000000		1
5446.551758	749.126465	2.038351	3.096074	2488.762207	40523.410156	0.000000	0.000000	2.830872	0.000000	0.000000	0.000000	0.000000	0.000000	0.778283	0.000000	3.736122	2.874555	0.309279	0.490811	3.395983	4.607706	0.000000	0.000000	0.451920	0.000000	0.000000	0.000000	0.000000	0.000000	0.000000	0.000000	52314.000000		1
24524.308594	5968.952637	3.043650	5.973202	15285.482422	99998.000000	1982.455444	1198.581421	282.458130	127.080872	82.126129	351.503052	440.071106	332.756989	1.816220	99998.000000	4.389597	3.775898	0.483395	0.776207	4.184279	4.999991	3.297204	3.078668	2.450954	2.104080	1.914481	2.545929	2.643523	2.522127	0.259168	4.999991	52366.000000		1
5682.485352	1036.234863	2.985059	0.903535	3278.075928	50493.121094	0.000000	0.000000	14.370223	11.135381	0.000000	0.000000	0.000000	0.000000	0.243741	99998.000000	3.754538	3.015458	0.474953	0.000000	3.515619	4.703232	0.000000	0.000000	1.157464	1.046705	0.000000	0.000000	0.000000	0.000000	0.000000	4.999991	52422.000000		1
47745.007812	11443.850586	3.783747	11.668867	39021.636719	99998.000000	5887.381348	3589.693848	820.681580	354.500427	224.752136	1133.742676	1514.436401	809.968628	3.925152	99998.000000	4.678928	4.058572	0.577922	1.067029	4.591305	4.999991	3.769922	3.555058	2.914175	2.549617	2.351704	3.054514	3.180251	2.908468	0.593857	4.999991	52533.000000		1
27956.968750	6815.186035	3.142330	11.801468	17794.416016	99998.000000	2415.714600	1514.596802	341.246521	136.535614	130.460648	500.524719	655.935913	349.005219	1.167769	99998.000000	4.446490	3.833478	0.497252	1.071936	4.250284	4.999991	3.383046	3.180297	2.533068	2.135246	2.115479	2.699425	2.816861	2.542832	0.067357	4.999991	52613.000000		1
37267.179688	9648.722656	3.697403	7.431810	25526.748047	99998.000000	3651.300781	2273.760742	544.452576	229.726196	157.964523	783.615051	1002.489563	692.897583	3.310798	99998.000000	4.571327	3.984470	0.567897	0.871095	4.406995	4.999991	3.562448	3.356745	2.735960	2.361211	2.198560	2.894103	3.001080	2.840669	0.519933	4.999991	52706.000000		1
24926.798828	5395.528320	4.018112	3.077571	16567.669922	99998.000000	2177.347656	1334.824097	311.244843	75.434418	58.646545	306.656219	426.996063	272.439056	0.985402	0.000000	4.396667	3.732034	0.604022	0.488208	4.219262	4.999991	3.337928	3.125424	2.493102	1.877570	1.768242	2.486652	2.630424	2.435269	0.000000	0.000000	52773.000000		1
12677.071289	1790.153564	3.799166	4.866140	10308.275391	99998.000000	1225.989624	727.756165	165.911316	88.000656	60.287094	198.222733	246.563416	178.070496	1.118935	99998.000000	4.103019	3.252890	0.579688	0.687185	4.013186	4.999991	3.088487	2.861986	2.219876	1.944486	1.780224	2.297153	2.391929	2.250592	0.048805	4.999991	52818.000000		1
7669.788574	2902.738770	2.926468	4.280230	6970.344238	92064.984375	638.198242	377.733337	98.849243	38.959957	20.716557	81.561806	63.543522	53.006386	0.020061	0.000000	3.884784	3.462808	0.466344	0.631467	3.843254	4.964095	2.804956	2.577185	1.994973	1.590618	1.316318	1.911487	1.803071	1.724328	0.000000	0.000000	52843.000000		1
6699.712402	1256.241211	3.037483	3.361275	4456.841309	64971.859375	193.103714	117.515114	41.084652	37.664783	5.689498	0.471812	15.196665	41.420780	0.225447	99998.000000	3.826056	3.099073	0.482514	0.526504	3.649027	4.812725	2.285791	2.070094	1.613680	1.575935	0.755074	0.000000	1.181748	1.617218	0.000000	4.999991	52866.000000		1
36191.234375	7333.997070	2.026016	9.269719	22331.082031	99998.000000	2822.188477	1948.821167	738.441345	506.433167	277.160278	693.079529	931.227417	606.201355	2.149909	99998.000000	4.558603	3.865341	0.306643	0.967067	4.348910	4.999991	3.450586	3.289772	2.868316	2.704522	2.442731	2.840783	2.969056	2.782617	0.332420	4.999991	52927.000000		1
22487.544922	4538.727051	3.574053	5.223854	14400.483398	99998.000000	1820.537598	1120.414795	299.418701	122.902405	97.668175	449.152710	542.978577	331.094849	3.499867	99998.000000	4.351942	3.656934	0.553161	0.717991	4.158377	4.999991	3.260200	3.049379	2.476279	2.089560	1.989753	2.652394	2.734783	2.519953	0.544052	4.999991	52979.000000		1
15407.255859	3091.050293	2.365228	4.471421	10331.468750	99998.000000	1197.967773	720.265747	217.369659	84.204567	78.869705	287.435303	420.418427	268.852692	0.653718	99998.000000	4.187725	3.490106	0.373873	0.650446	4.014162	4.999991	3.078445	2.857493	2.337199	1.925336	1.896910	2.458540	2.623682	2.429514	0.000000	4.999991	53030.000000		1
38613.066406	11757.531250	2.889463	9.904969	30746.052734	99998.000000	4546.053711	2802.692871	640.412354	227.882126	166.016159	707.048889	937.786560	530.230347	2.759699	0.000000	4.586734	4.070316	0.460817	0.995853	4.487789	4.999991	3.657634	3.447576	2.806460	2.357710	2.220150	2.849449	2.972104	2.724465	0.440862	0.000000	53051.000000		1
12842.775391	2786.488037	2.152450	3.225591	9822.293945	99998.000000	1039.176758	642.672729	155.731888	89.921822	24.195015	146.631775	188.885162	121.742920	1.295993	99998.000000	4.108659	3.445057	0.332933	0.508609	3.992213	4.999991	3.016690	2.807990	2.192378	1.953865	1.383726	2.166228	2.276198	2.085444	0.112603	4.999991	53124.000000		1
8536.220703	1056.519775	2.325139	2.121612	4529.925781	63566.906250	184.589523	98.115318	0.000000	15.162744	0.000000	0.000000	0.000000	0.000000	0.038297	99998.000000	3.931266	3.023878	0.366449	0.326666	3.656091	4.803231	2.266207	1.991737	0.000000	1.180778	0.000000	0.000000	0.000000	0.000000	0.000000	4.999991	53145.000000		1
4290.319336	372.743835	3.062153	2.001346	3071.946533	52555.128906	0.000000	0.000000	26.483149	29.619310	0.000000	0.000000	0.000000	0.000000	0.438497	99998.000000	3.632490	2.571410	0.486027	0.301322	3.487414	4.720615	0.000000	0.000000	1.422970	1.471575	0.000000	0.000000	0.000000	0.000000	0.000000	4.999991	53159.000000		1
20995.501953	3593.388184	3.018980	6.515940	9845.973633	99998.000000	1082.056152	639.675354	180.226028	97.470818	38.688587	136.699051	229.846466	133.895935	1.192766	99998.000000	4.322126	3.555504	0.479860	0.813977	3.993259	4.999991	3.034250	2.805960	2.255817	1.988875	1.587583	2.135766	2.361438	2.126767	0.076555	4.999991	53177.000000		1
5678.066406	0.000000	2.121612	1.301338	3458.548584	53637.195312	0.000000	0.000000	0.000000	7.098767	0.000000	0.000000	0.000000	0.000000	0.273779	0.000000	3.754200	0.000000	0.326666	0.114390	3.538894	4.729466	0.000000	0.000000	0.000000	0.851183	0.000000	0.000000	0.000000	0.000000	0.000000	0.000000	53232.000000		0
8265.548828	2028.930542	3.555551	6.056463	7192.117676	99998.000000	643.286377	365.706757	129.153152	53.805073	37.202225	123.719597	118.067108	72.313675	0.791382	0.000000	3.917272	3.307267	0.550907	0.782219	3.856857	4.999991	2.808404	2.563133	2.111105	1.730823	1.570569	2.092438	2.072129	1.859220	0.000000	0.000000	53256.000000		1
18371.503906	6689.388184	4.181550	8.014637	16351.025391	99998.000000	2183.169922	1300.206055	308.626740	125.477333	95.136421	414.442139	591.633789	295.952576	1.475393	0.000000	4.264145	3.825386	0.621337	0.903884	4.213545	4.999991	3.339087	3.114012	2.489434	2.098565	1.978347	2.617464	2.772053	2.471222	0.168908	0.000000	53285.000000		1
11882.866211	2513.894775	2.852458	2.645848	6193.901855	89604.023438	484.048309	262.197968	76.131340	30.232975	16.911222	73.750694	105.864754	114.850769	1.948884	99998.000000	4.074921	3.400347	0.455219	0.422565	3.791964	4.952328	2.684889	2.418629	1.881563	1.480481	1.228175	1.867766	2.024751	2.060134	0.289786	4.999991	53323.000000		1
19842.849609	3537.307373	3.037483	6.981585	14566.863281	99998.000000	1862.356201	1144.289062	336.608582	116.004082	104.807030	400.090424	541.075867	322.250702	2.241925	99998.000000	4.297604	3.548673	0.482514	0.843954	4.163366	4.999991	3.270063	3.058536	2.527125	2.064473	2.020391	2.602158	2.733258	2.508194	0.350621	4.999991	53351.000000		1
19315.861328	4497.848633	2.507080	5.007992	14232.077148	99998.000000	1826.251709	1096.090210	247.772247	117.360931	65.310501	335.066711	479.502869	368.664062	2.787880	99998.000000	4.285914	3.653005	0.399168	0.699664	4.153268	4.999991	3.261561	3.039846	2.394053	2.069524	1.814983	2.525131	2.680791	2.566631	0.445274	4.999991	53472.000000		1
7101.116211	1064.475830	2.482410	4.813716	3552.763184	64418.871094	65.572624	45.500565	65.036049	43.745918	35.435242	97.202530	154.489151	102.799515	1.776471	99998.000000	3.851327	3.027136	0.394873	0.682481	3.550566	4.809013	1.816723	1.658017	1.813154	1.640938	1.549435	1.987678	2.188898	2.011991	0.249558	4.999991	53554.000000		1
6055.395996	2193.016113	1.902667	5.239272	5206.439453	75697.929688	344.820587	206.807861	58.017460	62.131168	17.373785	59.075184	68.804382	46.536701	1.391271	0.000000	3.782143	3.341042	0.279363	0.719271	3.716541	4.879084	2.537593	2.315567	1.763559	1.793310	1.239894	1.771405	1.837616	1.667796	0.143412	0.000000	53582.000000		1
25089.609375	6830.339355	2.408400	8.461780	18736.488281	99998.000000	2573.833252	1573.320435	372.096252	133.143509	116.750351	466.754700	627.873901	344.684906	1.604988	0.000000	4.399494	3.834442	0.381729	0.927462	4.272688	4.999991	3.410580	3.196817	2.570655	2.124320	2.067258	2.669089	2.797873	2.537422	0.205472	0.000000	53638.000000		1
22094.574219	5908.468262	1.865662	7.481150	15648.136719	99998.000000	1977.256226	1239.511841	266.959259	175.483231	93.569885	347.173462	483.536407	253.911972	1.933803	0.000000	4.344285	3.771475	0.270833	0.873968	4.194463	4.999991	3.296063	3.093251	2.426445	2.244236	1.971136	2.540546	2.684429	2.404683	0.286412	0.000000	53695.000000		1
15122.555664	4727.300781	3.006645	4.804465	12086.766602	99998.000000	1470.486938	896.880737	178.810593	114.687325	71.844948	283.411011	360.704926	222.695282	1.040726	99998.000000	4.179625	3.674613	0.478082	0.681645	4.082310	4.999991	3.167461	2.952735	2.252393	2.059515	1.856396	2.452417	2.557152	2.347711	0.017336	4.999991	53733.000000		1
17461.460938	2425.064453	2.618094	5.159095	10161.832031	99998.000000	1158.856689	692.715637	173.148849	61.597683	46.367096	165.396332	250.596939	177.037445	1.109591	0.000000	4.242081	3.384723	0.417985	0.712574	4.006972	4.999991	3.064030	2.840555	2.238420	1.789564	1.666210	2.218526	2.398976	2.248065	0.045163	0.000000	53764.000000		1
14399.169922	3002.670410	3.419866	6.568364	7725.999023	99998.000000	734.796326	454.971741	100.862930	35.188541	43.906273	124.138985	186.871490	88.993614	0.460132	0.000000	4.158338	3.477508	0.534009	0.817457	3.887955	4.999991	2.866167	2.657984	2.003731	1.546401	1.642527	2.093908	2.271543	1.949359	0.000000	0.000000	53809.000000		1
28117.335938	4808.405762	3.188586	9.275887	17728.958984	99998.000000	2481.712891	1483.497314	338.683929	155.701050	108.991661	495.760345	628.219238	391.684174	1.745689	0.000000	4.448974	3.682001	0.503598	0.967355	4.248683	4.999991	3.394752	3.171287	2.529795	2.192291	2.037393	2.695272	2.798111	2.592936	0.241967	0.000000	53865.000000		1
22425.441406	4073.063721	2.587257	6.500521	16447.740234	99998.000000	2145.640869	1335.332886	293.257385	121.604156	108.757301	457.201263	576.838013	342.393677	2.459024	99998.000000	4.350741	3.609921	0.412840	0.812948	4.216106	4.999991	3.331557	3.125590	2.467249	2.084948	2.036458	2.660107	2.761054	2.534526	0.390763	4.999991	53912.000000		1
8443.316406	1634.665283	2.948054	4.206220	8716.360352	99998.000000	905.595398	559.097229	119.908096	56.481758	35.968727	125.501999	192.746002	74.632645	0.246583	0.000000	3.926513	3.213429	0.469535	0.623892	3.940335	4.999991	2.956934	2.747487	2.078849	1.751908	1.555925	2.098651	2.284985	1.872929	0.000000	0.000000	53989.000000		1
16937.490234	4562.773926	3.722073	6.315497	9390.144531	99998.000000	1022.151489	616.013794	140.427292	96.209564	38.848942	132.838211	187.898376	123.713432	1.028530	0.000000	4.228849	3.659229	0.570785	0.800408	3.972672	4.999991	3.009515	2.789590	2.147452	1.983218	1.589379	2.123323	2.273923	2.092417	0.012217	0.000000	54038.000000		1
22746.378906	5466.389648	2.035268	3.250261	12002.361328	99998.000000	1397.590454	859.422546	267.131958	135.641327	68.280144	304.019623	386.682343	240.954102	4.835781	99998.000000	4.356912	3.737701	0.308622	0.511918	4.079267	4.999991	3.145380	2.934207	2.426726	2.132392	1.834294	2.482902	2.587354	2.381934	0.684467	4.999991	54081.000000		1
30597.109375	6381.380859	4.277146	9.556506	19928.408203	99998.000000	2835.257324	1671.016357	377.736420	144.846298	102.642242	433.129608	570.954224	343.725861	3.905333	99998.000000	4.485681	3.804915	0.631154	0.980299	4.299473	4.999991	3.452592	3.222981	2.577189	2.160908	2.011326	2.636618	2.756601	2.536212	0.591658	4.999991	54152.000000		1
8661.478516	1247.915039	1.881081	1.381515	3548.600098	58992.304688	0.000000	0.000000	0.000000	8.023889	0.000000	0.000000	0.000000	0.000000	0.352470	0.000000	3.937592	3.096185	0.274407	0.140356	3.550057	4.770795	0.000000	0.000000	0.000000	0.904385	0.000000	0.000000	0.000000	0.000000	0.000000	0.000000	54194.000000		1
20756.281250	6035.613770	3.170084	4.317234	15007.180664	99998.000000	1883.926880	1149.636353	257.023468	90.375130	53.687893	296.643341	411.087036	189.841125	2.895823	0.000000	4.317150	3.780721	0.501071	0.635206	4.176299	4.999991	3.275064	3.060560	2.409973	1.956049	1.729876	2.472234	2.613934	2.278390	0.461772	0.000000	54212.000000		1
29987.212891	6775.933105	2.741444	9.726112	20523.201172	99998.000000	2827.473877	1707.120728	367.899292	174.003036	116.300125	509.032745	720.959595	452.106934	1.460659	0.000000	4.476936	3.830969	0.437979	0.987939	4.312245	4.999991	3.451399	3.232264	2.565729	2.240557	2.065580	2.706746	2.857911	2.655241	0.164549	0.000000	54269.000000		1
6413.168457	2737.354736	3.244093	4.147629	5846.747070	84355.757812	353.393372	217.067459	92.324051	36.431290	22.754908	52.485233	102.907448	54.773369	0.377189	0.000000	3.807073	3.437331	0.511093	0.617800	3.766914	4.926115	2.548258	2.336595	1.965315	1.561475	1.357075	1.720037	2.012447	1.738569	0.000000	0.000000	54331.000000		1
9659.358398	1794.409058	3.974939	3.731324	5723.810547	80788.210938	343.917053	211.627747	62.744831	73.115448	10.475461	19.547819	20.778233	29.859842	1.328776	99998.000000	3.984948	3.253922	0.599330	0.571863	3.757685	4.907348	2.536454	2.325572	1.797578	1.864009	1.020173	1.291098	1.317609	1.475088	0.123452	4.999991	54353.000000		1
11154.074219	3186.396484	3.672733	2.824705	7948.750000	99998.000000	703.847961	432.713318	119.914268	92.752693	25.132471	106.336563	156.678604	52.059677	1.095364	99998.000000	4.047433	3.503300	0.564989	0.450973	3.900299	4.999991	2.847479	2.636200	2.078871	1.967327	1.400235	2.026683	2.195010	1.716501	0.039558	4.999991	54376.000000		1
23168.009766	5100.537598	3.392113	7.875869	18753.423828	99998.000000	2602.573730	1535.152954	326.154724	131.910004	99.956306	443.426208	607.632202	357.177124	1.949758	0.000000	4.364889	3.707616	0.530470	0.896298	4.273080	4.999991	3.415403	3.186152	2.513424	2.120278	1.999810	2.646821	2.783641	2.552884	0.289981	0.000000	54410.000000		1
24124.664062	7263.792969	2.593424	9.001433	19591.369141	99998.000000	2670.536377	1623.446655	385.794220	166.657578	98.787567	466.372314	630.710938	447.388824	1.933635	99998.000000	4.382461	3.861163	0.413874	0.954312	4.292065	4.999991	3.426599	3.210438	2.586356	2.221825	1.994702	2.668733	2.799830	2.650685	0.286374	4.999991	54462.000000		1
12797.682617	5685.865234	3.049818	5.119006	15108.589844	99998.000000	1904.473877	1161.095459	278.372192	139.218475	64.740013	279.093781	364.954315	199.339035	2.074721	0.000000	4.107131	3.754797	0.484274	0.709186	4.179224	4.999991	3.279775	3.064868	2.444626	2.143697	1.811173	2.445750	2.562238	2.299592	0.316960	0.000000	54489.000000		1
14630.690430	4229.532715	3.666565	6.124305	11203.845703	99998.000000	1347.575317	801.895447	228.369354	81.620399	43.178509	170.114441	205.423264	159.142502	1.012240	0.000000	4.165265	3.626292	0.564259	0.787057	4.049367	4.999991	3.129553	2.904118	2.358638	1.911799	1.635268	2.230741	2.312650	2.201786	0.005284	0.000000	54548.000000		1
11286.974609	2706.295410	2.809286	5.822099	7938.826172	97573.265625	745.401306	460.738312	99.999481	55.377781	24.614403	116.525238	164.147415	127.358414	1.594695	0.000000	4.052577	3.432375	0.448596	0.765080	3.899756	4.989331	2.872390	2.663454	1.999998	1.743336	1.391189	2.066420	2.215234	2.105028	0.202678	0.000000	54607.000000		1
24976.855469	5672.787109	4.474505	6.488186	15370.125000	99998.000000	1992.453003	1215.764038	255.487762	113.925644	78.034012	362.712433	517.426697	261.346863	0.376502	0.000000	4.397538	3.753797	0.650745	0.812123	4.186677	4.999991	3.299388	3.084849	2.407370	2.056622	1.892284	2.559562	2.713849	2.417217	0.000000	0.000000	54661.000000		1
13927.767578	2684.295898	3.623393	3.389029	7897.793945	99998.000000	717.512024	419.814026	93.397194	46.185154	14.965384	58.483105	82.175468	36.859928	1.590535	99998.000000	4.143881	3.428830	0.559115	0.530075	3.897506	4.999991	2.855829	2.623057	1.970334	1.664502	1.175088	1.767030	1.914742	1.566554	0.201543	4.999991	54813.000000		1
26507.001953	4707.302734	5.448967	5.917695	17656.023438	99998.000000	2349.170654	1409.580078	325.784668	121.684334	61.039524	299.239838	452.113098	260.668427	3.078711	99998.000000	4.423361	3.672772	0.736314	0.772153	4.246893	4.999991	3.370914	3.149090	2.512931	2.085235	1.785611	2.476019	2.655247	2.416088	0.488369	4.999991	54905.000000		1
17401.097656	4797.415527	3.333522	4.705785	15736.941406	99998.000000	2075.769287	1222.135010	288.995667	124.231499	66.355888	306.261505	379.410889	199.419220	1.908416	0.000000	4.240577	3.681007	0.522903	0.672632	4.196920	4.999991	3.317179	3.087119	2.460891	2.094232	1.821880	2.486092	2.579110	2.299767	0.280673	0.000000	54940.000000		1
25687.750000	4864.228027	2.093859	3.854673	13110.830078	99998.000000	1617.239014	965.191711	194.929291	72.887253	55.494961	264.553955	399.686462	242.767334	2.755854	0.000000	4.409726	3.687014	0.320947	0.585988	4.117630	4.999991	3.208774	2.984614	2.289877	1.862652	1.744254	2.422514	2.601719	2.385190	0.440256	0.000000	55013.000000		1
8223.236328	4520.548340	3.598723	4.964819	8039.334473	99998.000000	770.913086	455.215332	98.574791	37.455090	22.696318	115.069710	143.242752	95.605156	0.464492	0.000000	3.915043	3.655191	0.556148	0.695903	3.905220	4.999991	2.887005	2.658217	1.993766	1.573511	1.355955	2.060961	2.156073	1.980481	0.000000	0.000000	55059.000000		1
8981.580078	1798.325439	3.302684	2.574922	4742.639160	69514.968750	176.340515	108.686371	46.064888	29.563803	16.115620	57.135513	53.064976	62.436459	0.592384	0.000000	3.953353	3.254868	0.518867	0.410764	3.676020	4.842078	2.246352	2.036175	1.663370	1.470760	1.207247	1.756906	1.724808	1.795438	0.000000	0.000000	55083.000000		1
12800.809570	2114.377930	3.157748	3.681984	8576.830078	99998.000000	848.065186	527.775696	116.549904	59.673428	42.475418	145.524719	145.278015	98.411354	0.743876	99998.000000	4.107237	3.325183	0.499378	0.566082	3.933327	4.999991	2.928429	2.722449	2.066512	1.775781	1.628138	2.162937	2.162200	1.993045	0.000000	4.999991	55118.000000		1
22584.861328	5146.328125	4.412830	8.501867	17476.623047	99998.000000	2377.531738	1462.620361	321.266998	153.092209	97.332047	419.265106	595.395935	358.083740	3.783007	0.000000	4.353817	3.711498	0.644717	0.929514	4.242457	4.999991	3.376126	3.165132	2.506866	2.184953	1.988256	2.622489	2.774806	2.553985	0.577837	0.000000	55189.000000		1
34795.062500	14836.807617	2.901798	11.200139	31288.408203	99998.000000	4188.056641	2829.089844	966.647278	550.595398	307.195892	886.642761	1326.090942	904.343384	4.577297	0.000000	4.541518	4.171340	0.462667	1.049223	4.495383	4.999991	3.622013	3.451647	2.985268	2.740833	2.487415	2.947749	3.122573	2.956333	0.660609	0.000000	55304.000000		1
30270.412109	7749.151855	3.611058	12.415133	27160.763672	99998.000000	3975.657715	2388.546875	492.235626	219.401840	170.873047	696.329773	921.670898	540.064392	9.711922	0.000000	4.481019	3.889254	0.557634	1.093951	4.433942	4.999991	3.599409	3.378134	2.692173	2.341240	2.232674	2.842815	2.964576	2.732445	0.987305	0.000000	55439.000000		1
16695.472656	2821.337158	3.315019	5.149844	5928.512207	91503.585938	442.430176	270.490143	90.945625	54.335476	30.673950	75.563934	127.352242	78.200531	0.067201	0.000000	4.222599	3.450455	0.520486	0.711794	3.772946	4.961438	2.645845	2.432152	1.958782	1.735083	1.486770	1.878315	2.105007	1.893210	0.000000	0.000000	55527.000000		1
13354.043945	3206.064453	1.705307	5.510641	10265.103516	99998.000000	1228.246948	715.569214	186.920822	113.389076	73.275803	270.302032	411.074707	228.455704	2.016338	0.000000	4.125613	3.505972	0.231803	0.741202	4.011364	4.999991	3.089286	2.854652	2.271658	2.054571	1.864961	2.431849	2.613921	2.358802	0.304563	0.000000	55604.000000		1
15228.655273	2909.726562	3.493876	6.389507	9471.345703	99998.000000	1061.379761	635.706604	155.389603	47.421734	35.123783	158.923553	198.771637	114.530060	1.998774	99998.000000	4.182662	3.463852	0.543307	0.805467	3.976412	4.999991	3.025871	2.803257	2.191422	1.675977	1.545601	2.201188	2.298354	2.058919	0.300764	4.999991	55656.000000		1
5969.991699	1439.887085	1.748480	2.140115	3291.422363	44939.027344	10.719076	0.000000	22.591471	44.239315	7.478066	0.000000	0.000000	14.234538	0.177697	99998.000000	3.775974	3.158329	0.242661	0.330437	3.517384	4.652624	1.030157	0.000000	1.353945	1.645808	0.873789	0.000000	0.000000	1.153343	0.000000	4.999991	55678.000000		1
9457.259766	1309.315430	3.287266	3.922516	5988.256836	91298.695312	438.769775	277.900360	110.922081	41.670563	44.011120	119.257431	159.312119	182.927383	0.102153	99998.000000	3.975765	3.117044	0.516835	0.593565	3.777300	4.960464	2.642237	2.443889	2.045018	1.619829	1.643562	2.076485	2.202249	2.262279	0.000000	4.999991	55707.000000		1
9344.634766	2649.258545	3.691235	3.937934	6119.759766	83191.726562	425.540527	285.190338	59.648758	36.551556	26.825443	68.033447	88.558807	39.243660	0.214694	99998.000000	3.970562	3.423124	0.567172	0.595268	3.786734	4.920080	2.628941	2.455135	1.775601	1.562906	1.428547	1.832722	1.947232	1.593770	0.000000	4.999991	55726.000000		1
43042.425781	9928.948242	3.524713	14.027927	38933.007812	99998.000000	5855.692871	3640.199463	912.373474	414.442139	309.746124	1109.593994	1381.558105	854.824707	4.633868	0.000000	4.633897	3.996903	0.547124	1.146994	4.590318	4.999991	3.767578	3.561125	2.960173	2.617464	2.491006	3.045164	3.140369	2.931877	0.665944	0.000000	55823.000000		1
14827.352539	3750.529297	3.469206	3.737491	7544.283691	99998.000000	746.184570	436.675903	126.991447	109.805771	50.030579	104.770027	140.408798	117.003212	3.006795	99998.000000	4.171063	3.574093	0.540230	0.572580	3.877618	4.999991	2.872846	2.640159	2.103775	2.040625	1.699236	2.020237	2.147394	2.068198	0.478104	4.999991	55956.000000		1
8223.572266	1782.946777	2.328223	1.205742	4040.101807	58729.003906	99.610931	62.926773	5.994788	49.105457	0.000000	0.000000	0.000000	57.428467	0.394859	0.000000	3.915061	3.251138	0.367025	0.081254	3.606392	4.768853	1.998307	1.798836	0.777774	1.691130	0.000000	0.000000	0.000000	1.759127	0.000000	0.000000	56015.000000		1
21234.166016	4472.750488	2.605759	7.771022	15061.766602	99998.000000	2022.951172	1197.572998	281.616272	119.272850	87.599770	413.859314	594.680542	389.254181	2.778883	99998.000000	4.327035	3.650575	0.415934	0.890478	4.177876	4.999991	3.305985	3.078302	2.449658	2.076542	1.942503	2.616853	2.774284	2.590233	0.443870	4.999991	56065.000000		1
23243.021484	4783.526367	2.402232	8.418607	19481.796875	99998.000000	2646.199463	1658.817139	385.442688	139.872223	142.912796	538.226501	701.143494	568.410156	1.845891	0.000000	4.366292	3.679748	0.380615	0.925240	4.289629	4.999991	3.422623	3.219799	2.585960	2.145731	2.155071	2.730965	2.845807	2.754662	0.266206	0.000000	56136.000000		1
11832.431641	977.372498	4.240141	3.836171	6697.232910	89376.484375	582.160522	335.180817	64.428551	3.922516	18.416088	57.147846	56.753128	90.982628	1.570318	99998.000000	4.073074	2.990060	0.627380	0.583898	3.825895	4.951223	2.765043	2.525279	1.809078	0.593565	1.265197	1.757000	1.753990	1.958959	0.195988	4.999991	56196.000000		1
21895.333984	3807.788330	3.111492	6.670127	14332.890625	99998.000000	1861.979980	1137.714600	363.363098	152.823929	120.136292	432.408020	546.605042	409.754883	1.565217	99998.000000	4.340352	3.580673	0.492969	0.824134	4.156334	4.999991	3.269975	3.056033	2.560341	2.184191	2.079674	2.635894	2.737674	2.612524	0.194575	4.999991	56244.000000		1
25992.310547	8540.781250	2.883296	8.104066	19670.849609	99998.000000	2686.824463	1666.406128	653.401062	360.048096	221.523453	665.939575	895.230957	605.596924	3.801501	0.000000	4.414845	3.931498	0.459889	0.908703	4.293823	4.999991	3.429239	3.221781	2.815180	2.556360	2.345420	2.823435	2.951935	2.782184	0.579955	0.000000	56309.000000		1
20802.753906	4882.011719	2.981975	5.920778	14325.255859	99998.000000	1851.634033	1107.262695	248.432159	101.162048	77.633125	353.649323	467.109314	249.557724	3.385321	0.000000	4.318121	3.688599	0.474504	0.772379	4.156102	4.999991	3.267555	3.044251	2.395208	2.005018	1.890047	2.548573	2.669419	2.397171	0.529600	0.000000	56357.000000		1
18806.736328	4738.164551	2.932636	4.607106	14355.115234	99998.000000	1803.274780	1136.203491	257.375000	168.214859	72.803986	313.375702	418.796387	375.167664	2.769631	0.000000	4.274313	3.675610	0.467258	0.663428	4.157007	4.999991	3.256062	3.055456	2.410566	2.225864	1.862155	2.496065	2.622003	2.574225	0.442422	0.000000	56466.000000		1
19952.042969	8048.077148	3.006645	5.902276	17579.007812	99998.000000	2384.676758	1444.602051	355.188110	117.111145	116.944626	499.673615	644.559998	432.882904	1.477230	99998.000000	4.299987	3.905692	0.478082	0.771020	4.244994	4.999991	3.377429	3.159748	2.550458	2.068598	2.067980	2.698686	2.809263	2.636370	0.169448	4.999991	56618.000000		1
14037.434570	2300.468994	3.348940	3.802250	8236.666016	99998.000000	783.207947	460.346680	108.590775	58.754475	20.451355	105.648888	174.706131	89.992744	0.126278	99998.000000	4.147288	3.361816	0.524907	0.580041	3.915751	4.999991	2.893877	2.663085	2.035793	1.769041	1.310722	2.023865	2.242308	1.954208	0.000000	4.999991	56653.000000		1
25453.875000	7154.468262	4.381993	6.312413	19832.103516	99998.000000	2714.781738	1648.387939	359.274078	130.497650	86.273758	384.209167	585.907288	337.379517	4.067660	0.000000	4.405754	3.854577	0.641672	0.800195	4.297369	4.999991	3.433735	3.217059	2.555426	2.115603	1.935879	2.584568	2.767829	2.528119	0.609345	0.000000	56683.000000		1
44631.023438	12391.236328	4.181550	9.747698	23298.830078	99998.000000	3033.960938	2045.665894	688.472412	432.352509	223.648148	515.018311	762.781311	450.343048	2.414292	0.000000	4.649637	4.093115	0.621337	0.988902	4.367334	4.999991	3.482010	3.310835	2.837887	2.635838	2.349565	2.711823	2.882400	2.653543	0.382790	0.000000	56770.000000		1
22962.898438	6317.686523	2.503996	9.491748	18291.603516	99998.000000	2453.160400	1525.787720	374.575592	162.300247	159.312119	643.930908	848.182373	555.612610	3.376680	0.000000	4.361027	3.800558	0.398634	0.977346	4.262252	4.999991	3.389726	3.183494	2.573539	2.210319	2.202249	2.808839	2.928489	2.744772	0.528490	0.000000	56815.000000		1
27515.960938	3761.023438	3.339689	8.662222	17808.878906	99998.000000	2326.841309	1474.702515	361.512848	135.826355	76.868355	366.773712	497.428650	334.209442	2.336455	99998.000000	4.439585	3.575306	0.523706	0.937629	4.250637	4.999991	3.366767	3.168705	2.558124	2.132984	1.885748	2.564398	2.696731	2.524019	0.368557	4.999991	56866.000000		1
3605.205078	815.158569	2.821621	2.479326	1855.652100	32784.652344	0.000000	0.000000	0.000000	0.000000	0.000000	0.000000	0.000000	52.929291	0.328656	99998.000000	3.556930	2.911242	0.450499	0.394334	3.268497	4.515671	0.000000	0.000000	0.000000	0.000000	0.000000	0.000000	0.000000	1.723696	0.000000	4.999991	56903.000000		1
9190.602539	2452.084229	2.241878	4.989489	4543.969238	71207.007812	246.887207	130.963303	45.670170	47.955223	28.876129	75.036613	91.500694	55.390114	0.082373	0.000000	3.963344	3.389535	0.350612	0.698056	3.657435	4.852523	2.392498	2.117150	1.659633	1.680836	1.460539	1.875273	1.961424	1.743432	0.000000	0.000000	56924.000000		1
20587.527344	4986.072754	4.881558	7.215949	13677.741211	99998.000000	1751.208984	1066.998291	250.365662	130.084442	69.621567	327.301849	439.997101	249.391205	5.023584	0.000000	4.313604	3.697759	0.688559	0.858293	4.136014	4.999991	3.243338	3.028164	2.398575	2.114225	1.842744	2.514948	2.643450	2.396881	0.701014	0.000000	57009.000000		1
24982.306641	6673.962891	3.296517	10.052988	20038.048828	99998.000000	2766.252441	1722.070679	406.658783	217.255569	135.385376	603.253296	751.960449	490.474823	1.709340	0.000000	4.397633	3.824384	0.518055	1.002295	4.301856	4.999991	3.441892	3.236051	2.609230	2.336971	2.131572	2.780500	2.876195	2.690617	0.232828	0.000000	57144.000000		1
30443.380859	9531.864258	3.006645	8.884252	23462.708984	99998.000000	3328.905273	2010.548340	510.004120	309.894165	174.551941	546.543335	712.473145	512.674622	2.823278	99998.000000	4.483493	3.979178	0.478082	0.948621	4.370378	4.999991	3.522301	3.303314	2.707574	2.491213	2.241925	2.737625	2.852768	2.709842	0.450754	4.999991	57322.000000		1
15267.220703	2978.447510	1.918085	3.768329	8832.907227	99998.000000	925.164795	585.601990	143.341431	53.250000	49.851719	156.493576	173.287613	150.301422	1.210489	0.000000	4.183760	3.473990	0.282868	0.576149	3.946104	4.999991	2.966219	2.767602	2.156372	1.726320	1.697680	2.194497	2.238768	2.176963	0.082961	0.000000	57370.000000		1
25150.779297	5330.710938	3.783747	11.517764	17167.615234	99998.000000	2359.972900	1426.448120	327.437561	156.829697	93.492790	417.195923	556.682678	334.301941	3.290933	99998.000000	4.400551	3.726785	0.577922	1.061368	4.234710	4.999991	3.372907	3.154256	2.515129	2.195428	1.970778	2.620340	2.745608	2.524139	0.517319	4.999991	57473.000000		1
12215.158203	2089.988525	2.704439	3.762161	8025.633789	99998.000000	765.513489	432.534454	76.106674	64.548820	3.194753	57.015247	100.230759	82.813805	0.900372	0.000000	4.086899	3.320144	0.432077	0.575437	3.904479	4.999991	2.883953	2.636021	1.881423	1.809888	0.504437	1.755991	2.001001	1.918103	0.000000	0.000000	57583.000000		1
12481.784180	2262.943115	1.989012	5.171430	7326.148926	98265.804688	706.065186	423.690277	100.452789	50.190933	44.979412	138.114487	187.355637	159.642075	0.450275	99998.000000	4.096277	3.354674	0.298637	0.713611	3.864876	4.992403	2.848845	2.627048	2.001962	1.700625	1.653014	2.140239	2.272667	2.203147	0.000000	4.999991	57625.000000		1
9102.422852	1855.979004	2.448488	2.855542	5614.797363	82143.007812	416.970825	241.247055	96.092384	77.845901	19.501564	90.541656	135.447052	106.265640	0.988756	99998.000000	3.959157	3.268573	0.388898	0.455689	3.749334	4.914571	2.620106	2.382462	1.982689	1.891236	1.290069	1.956848	2.131770	2.026393	0.000000	4.999991	57654.000000		1
21298.242188	4669.609863	2.041435	5.889941	14179.866211	99998.000000	1816.775391	1111.237549	246.834778	90.526237	69.673996	350.294220	432.207581	293.895721	1.263595	0.000000	4.328344	3.669281	0.309936	0.770111	4.151672	4.999991	3.259301	3.045807	2.392406	1.956774	1.843071	2.544433	2.635692	2.468193	0.101608	0.000000	57705.000000		1
9732.103516	2188.628174	3.419866	3.145414	7290.667480	98948.109375	668.906128	400.849030	68.906143	58.443016	21.157532	56.962822	114.548561	79.387772	1.039463	0.000000	3.988207	3.340172	0.534009	0.497678	3.862767	4.995408	2.825365	2.602981	1.838258	1.766733	1.325465	1.755592	2.058990	1.899754	0.016809	0.000000	57755.000000		1
8633.925781	3396.331299	3.839255	5.479804	10512.067383	99998.000000	1194.258057	723.907654	174.394684	67.043564	37.310154	157.036316	172.152802	166.993698	1.132333	99998.000000	3.936208	3.531010	0.584247	0.738765	4.021688	4.999991	3.077098	2.859683	2.241533	1.826357	1.571827	2.196000	2.235914	2.222700	0.053974	4.999991	57777.000000		1
37018.605469	10874.231445	3.382861	4.983322	21793.207031	99998.000000	3002.762939	1882.918579	482.154877	204.495056	167.271240	550.610779	776.596436	478.849121	3.601947	99998.000000	4.568420	4.036398	0.529284	0.697519	4.338321	4.999991	3.477521	3.274832	2.683187	2.310683	2.223421	2.740845	2.890195	2.680199	0.556537	4.999991	57829.000000		1
20463.755859	4856.342773	4.110624	5.985537	14369.951172	99998.000000	1926.195679	1117.741211	286.251129	83.498398	84.833656	352.677948	465.780243	229.639862	2.146102	0.000000	4.310986	3.686309	0.613908	0.777103	4.157455	4.999991	3.284700	3.048341	2.456747	1.921678	1.928568	2.547378	2.668181	2.361047	0.331650	0.000000	57853.000000		1
20118.289062	6381.985352	2.574922	5.464385	15371.922852	99998.000000	2056.021240	1193.983521	247.001312	108.174469	47.341557	281.696442	338.687012	261.809418	4.903956	0.000000	4.303591	3.804956	0.410764	0.737541	4.186728	4.999991	3.313028	3.076998	2.392699	2.034125	1.675243	2.449781	2.529799	2.417985	0.690547	0.000000	57932.000000		1
16648.662109	4036.284180	2.084607	3.928683	10994.518555	99998.000000	1204.187622	774.527222	176.053726	59.463734	35.435242	176.451538	237.355377	171.307861	0.440664	99998.000000	4.221379	3.605982	0.319024	0.594247	4.041176	4.999991	3.080694	2.889037	2.245645	1.774252	1.549435	2.246625	2.375399	2.233777	0.000000	4.999991	57963.000000		1
24254.216797	6760.526855	4.536180	6.981585	19534.144531	99998.000000	2418.878418	1628.510132	638.552856	343.596344	224.570190	595.833862	839.961121	508.675049	2.411698	0.000000	4.384787	3.829981	0.656690	0.843954	4.290794	4.999991	3.383614	3.211791	2.805197	2.536049	2.351352	2.775125	2.924259	2.706440	0.382323	0.000000	58036.000000		1
28238.285156	3847.790527	3.129995	8.202745	16711.623047	99998.000000	2227.797607	1372.032471	283.111877	141.509689	111.174950	416.098114	547.132324	303.976471	1.612174	0.000000	4.450838	3.585212	0.495544	0.913959	4.223019	4.999991	3.347876	3.137364	2.451958	2.150786	2.046007	2.619196	2.738092	2.482840	0.207412	0.000000	58093.000000		1
12130.792969	711.270508	4.036614	1.381515	5088.492676	72598.312500	264.973328	167.724548	33.520241	44.979412	2.985059	0.000000	0.000000	0.000000	1.144591	99998.000000	4.083889	2.852035	0.606017	0.140356	3.706589	4.860927	2.423202	2.224597	1.525307	1.653014	0.474953	0.000000	0.000000	0.000000	0.058650	4.999991	58149.000000		1
16985.363281	5011.818848	3.401364	4.613273	14509.971680	99998.000000	1834.281860	1126.113525	255.962646	115.612450	63.821056	257.408936	394.434845	173.645325	1.761248	0.000000	4.230075	3.699995	0.531653	0.664009	4.161666	4.999991	3.263466	3.051582	2.408177	2.063004	1.804964	2.410624	2.595975	2.239663	0.245820	0.000000	58169.000000		1
26567.025391	9308.292969	2.883296	8.548123	24685.876953	99998.000000	3613.713135	2198.573242	555.245667	251.170517	168.760681	713.777588	892.575867	626.597229	2.182234	0.000000	4.424343	3.968870	0.459889	0.931871	4.392448	4.999991	3.557954	3.342141	2.744485	2.399969	2.227271	2.853563	2.950645	2.796988	0.338901	0.000000	58237.000000		1
35592.414062	6138.330078	2.901798	8.057810	20124.972656	99998.000000	2807.611572	1718.879028	450.201202	237.540390	139.449753	569.227356	746.523804	465.758636	2.641688	99998.000000	4.551357	3.788050	0.462667	0.906217	4.303735	4.999991	3.448337	3.235245	2.653407	2.375737	2.144418	2.755286	2.873044	2.668161	0.421881	4.999991	58276.000000		1
8950.823242	1970.894531	2.544085	3.675817	5473.762695	77754.789062	335.310333	208.269547	64.163353	41.217251	9.291305	73.383728	132.458908	55.624481	0.655358	99998.000000	3.951863	3.294663	0.405532	0.565354	3.738286	4.890727	2.525447	2.318626	1.807287	1.615079	0.968077	1.865600	2.122081	1.745266	0.000000	4.999991	58317.000000		1
24058.841797	6025.267578	3.247177	7.974548	18045.777344	99998.000000	2226.823242	1365.877319	313.280090	165.744797	86.073318	328.294830	399.936249	229.747787	1.539593	99998.000000	4.381275	3.779976	0.511506	0.901706	4.256376	4.999991	3.347686	3.135412	2.495933	2.219440	1.934869	2.516264	2.601991	2.361251	0.187406	4.999991	58425.000000		1
19291.197266	3678.385254	4.089037	5.550730	13465.502930	99998.000000	1478.757568	875.522766	208.152359	94.550514	54.369396	216.003571	284.148010	227.209869	3.355767	0.000000	4.285359	3.565657	0.611621	0.744350	4.129222	4.999991	3.169897	2.942267	2.318381	1.975664	1.735355	2.334461	2.453545	2.356427	0.525792	0.000000	58443.000000		1
14918.992188	5445.065430	4.070535	6.552945	14003.156250	99998.000000	1563.788574	976.308594	211.088089	75.298737	55.994530	222.436249	277.567322	250.199142	0.189154	0.000000	4.173739	3.736003	0.609652	0.816437	4.146226	4.999991	3.194178	2.989587	2.324464	1.876788	1.748146	2.347206	2.443368	2.398286	0.000000	0.000000	58508.000000		1
16728.917969	1878.730835	3.000478	4.514594	8055.527344	99998.000000	562.948853	369.203705	81.867096	43.095249	23.044779	81.336693	113.956482	69.439629	0.940212	99998.000000	4.223468	3.273865	0.477190	0.654619	3.906094	4.999991	2.750469	2.567266	1.913109	1.634429	1.362573	1.910287	2.056739	1.841607	0.000000	4.999991	58569.000000		1
25991.294922	8146.559570	3.512378	5.479804	14840.156250	99998.000000	1722.934204	1036.666626	347.740875	221.353851	124.950012	448.434204	602.886353	285.526459	2.301246	0.000000	4.414828	3.910974	0.545601	0.738765	4.171439	4.999991	3.236269	3.015639	2.541256	2.345087	2.096736	2.651699	2.780236	2.455646	0.361963	0.000000	58591.000000		1
34387.566406	10968.689453	3.040566	9.553423	29517.896484	99998.000000	4116.402832	2525.141113	598.751038	252.033966	159.953522	675.048889	895.122986	626.365906	2.778939	0.000000	4.536401	4.040155	0.482955	0.980159	4.470086	4.999991	3.614518	3.402286	2.777246	2.401459	2.203994	2.829335	2.951883	2.796828	0.443879	0.000000	58714.000000		1
30644.650391	7047.684570	3.352024	8.356932	21109.431641	99998.000000	2641.243896	1620.637329	341.884857	155.411179	102.330788	466.285980	617.756104	340.941254	2.769551	99998.000000	4.486355	3.848047	0.525307	0.922047	4.324477	4.999991	3.421808	3.209686	2.533880	2.191482	2.010006	2.668652	2.790817	2.532680	0.442409	4.999991	58876.000000		1
7125.413086	1189.586182	3.759078	5.051164	7747.202637	99998.000000	498.014557	283.870483	102.910530	39.181984	35.025105	80.272804	52.327961	20.772064	0.129336	0.000000	3.852810	3.075396	0.575081	0.703391	3.889145	4.999991	2.697242	2.453120	2.012460	1.593086	1.544379	1.904568	1.718734	1.317480	0.000000	0.000000	58949.000000		1
21636.843750	4504.238281	3.352024	7.453397	17012.558594	99998.000000	1980.975220	1242.916382	319.441406	158.948227	95.275192	358.823853	451.625885	251.725601	3.855172	0.000000	4.335194	3.653621	0.525307	0.872354	4.230770	4.999991	3.296879	3.094442	2.504391	2.201256	1.978980	2.554881	2.654779	2.400927	0.586044	0.000000	58986.000000		1
16553.580078	6071.826172	3.167000	8.082479	19505.863281	99998.000000	2436.727295	1504.244629	320.748932	112.278931	91.790565	398.653412	493.496887	268.217438	1.748735	0.000000	4.218892	3.783319	0.500648	0.907545	4.290165	4.999991	3.386807	3.177319	2.506165	2.050298	1.962798	2.600595	2.693285	2.428487	0.242724	0.000000	59037.000000		1
21028.621094	3746.224609	2.729109	3.749826	13793.168945	99998.000000	1488.674927	904.062744	221.039307	95.164177	44.146805	225.347290	351.163849	214.631302	3.409091	99998.000000	4.322811	3.573594	0.436021	0.574011	4.139664	4.999991	3.172800	2.956198	2.344470	1.978474	1.644899	2.352852	2.545510	2.331693	0.532639	4.999991	59081.000000		1
12150.439453	1001.357788	4.452919	5.029578	7713.679688	98458.968750	522.921936	326.160889	69.544479	15.508122	16.235884	13.704135	55.945187	28.339560	1.392644	0.000000	4.084592	3.000589	0.648645	0.701532	3.887262	4.993255	2.718437	2.513432	1.842263	1.190559	1.210476	1.136852	1.747763	1.452393	0.143840	0.000000	59126.000000		1
29286.501953	3874.310791	3.080655	5.933114	18520.546875	99998.000000	2335.528076	1421.140991	326.188629	187.457397	96.138641	395.504913	503.636200	324.637512	1.378484	99998.000000	4.466668	3.588194	0.488643	0.773283	4.267654	4.999991	3.368385	3.152637	2.513469	2.272902	1.982898	2.597152	2.702117	2.511399	0.139402	4.999991	59175.000000		1
22034.162109	7758.541992	3.870092	5.217686	17190.521484	99998.000000	2051.743896	1266.096802	286.063019	80.081612	66.537834	325.417694	459.797791	318.396027	2.554596	99998.000000	4.343097	3.889780	0.587721	0.717478	4.235289	4.999991	3.312123	3.102467	2.456462	1.903533	1.823069	2.512441	2.662567	2.502968	0.407322	4.999991	59283.000000		1
29605.316406	7786.850586	3.694319	5.865271	24006.582031	99998.000000	3176.210938	1934.740723	459.119354	194.972473	139.153717	528.161194	708.553711	432.330933	2.919460	0.000000	4.471370	3.891362	0.567534	0.768288	4.380331	4.999991	3.501909	3.286623	2.661926	2.289973	2.143495	2.722766	2.850373	2.635816	0.465302	0.000000	59341.000000		1
39262.574219	12136.140625	4.388160	9.960476	27184.839844	99998.000000	3392.609131	2253.235596	785.533081	420.711395	303.372040	816.839233	1257.733643	849.751953	2.336772	0.000000	4.593979	4.084081	0.642282	0.998280	4.434327	4.999991	3.530534	3.352807	2.895164	2.623984	2.481976	2.912137	3.099589	2.929292	0.368616	0.000000	59418.000000		1
4359.299316	580.911621	3.709738	3.786831	2479.905762	40100.011719	0.000000	0.000000	0.000000	21.438152	14.391809	0.000000	0.000000	0.000000	1.984480	99998.000000	3.639417	2.764110	0.569343	0.578276	3.394435	4.603145	0.000000	0.000000	0.000000	1.331187	1.158115	0.000000	0.000000	0.000000	0.297647	4.999991	59489.000000		1
20587.964844	4969.580566	3.086823	5.464385	11650.784180	99998.000000	1222.057861	766.170288	168.782272	84.204567	75.705788	239.810028	261.152588	187.466644	3.229606	99998.000000	4.313613	3.696320	0.489512	0.737541	4.066355	4.999991	3.087092	2.884325	2.227327	1.925336	1.879129	2.379867	2.416894	2.272924	0.509150	4.999991	59513.000000		1
25528.306641	6989.574707	3.543216	7.653840	21110.875000	99998.000000	2776.330078	1705.948975	401.502777	194.966293	126.760162	608.248962	799.952698	424.276184	2.759886	99998.000000	4.407022	3.844451	0.549398	0.883879	4.324506	4.999991	3.443471	3.231966	2.603688	2.289959	2.102983	2.784081	2.903064	2.627649	0.440891	4.999991	59594.000000		1
14269.899414	2960.808594	3.376694	2.719858	8553.168945	99998.000000	670.429504	413.224091	146.764374	66.873955	42.475418	143.412354	175.924210	208.960312	1.595725	0.000000	4.154421	3.471410	0.528492	0.434546	3.932127	4.999991	2.826353	2.616186	2.166621	1.825257	1.628138	2.156587	2.245326	2.320064	0.202958	0.000000	59648.000000		1
17127.865234	4689.046875	2.615010	4.514594	14124.260742	99998.000000	1670.279297	974.020447	249.005737	109.411049	60.873001	282.236115	395.033112	154.338043	2.273998	0.000000	4.233703	3.671085	0.417473	0.654619	4.149966	4.999991	3.222789	2.988568	2.396209	2.039061	1.784425	2.450613	2.596633	2.188473	0.356790	0.000000	59691.000000		1
5084.591797	538.941956	3.830003	4.169215	2860.411377	41620.832031	0.000000	0.000000	0.000000	13.605455	2.306637	0.000000	0.000000	0.000000	1.301417	0.000000	3.706256	2.731542	0.583199	0.620054	3.456429	4.619311	0.000000	0.000000	0.000000	1.133713	0.362979	0.000000	0.000000	0.000000	0.114416	0.000000	59728.000000		1
8375.853516	557.185364	2.907966	3.780664	5351.045410	73846.992188	116.713341	81.728325	45.448143	21.142113	13.139811	19.341209	0.000000	84.343338	0.961940	99998.000000	3.923029	2.746000	0.463589	0.577568	3.728439	4.868333	2.067121	1.912373	1.657516	1.325148	1.118589	1.286484	0.000000	1.926051	0.000000	4.999991	59768.000000		1
10508.807617	690.399780	4.354239	5.843685	4951.744141	72141.320312	61.560677	46.431854	36.018070	63.404751	17.722246	43.693493	38.626911	72.230415	1.587975	0.000000	4.021554	2.839101	0.638912	0.766687	3.694758	4.858184	1.789303	1.666816	1.556520	1.802122	1.248519	1.640417	1.586890	1.858720	0.200844	0.000000	59807.000000		1
18649.548828	6912.080078	2.618094	7.277624	16571.169922	99998.000000	2039.335083	1212.991699	281.832123	133.149673	85.216034	363.794830	501.107544	256.819916	1.509433	99998.000000	4.270669	3.839609	0.417985	0.861990	4.219353	4.999991	3.309489	3.083858	2.449991	2.124340	1.930521	2.560857	2.699931	2.409629	0.178814	4.999991	59838.000000		1
8064.106445	1731.001221	3.463039	2.713690	4292.435059	66163.421875	0.000000	0.000000	0.000000	5.082002	0.000000	0.000000	0.000000	37.344078	0.726784	99998.000000	3.906556	3.238297	0.539457	0.433560	3.632704	4.820618	0.000000	0.000000	0.000000	0.706035	0.000000	0.000000	0.000000	1.572222	0.000000	4.999991	59919.000000		1
14464.128906	6005.686035	2.877128	5.778926	13230.771484	99998.000000	1469.231934	895.486877	246.353714	148.090393	92.209953	361.845917	412.221863	283.565186	1.217762	0.000000	4.160292	3.778563	0.458959	0.761847	4.121585	4.999991	3.167090	2.952059	2.391559	2.170527	1.964778	2.558524	2.615131	2.452653	0.085562	0.000000	59973.000000		1
8472.590820	1796.499878	2.963473	2.553336	5251.190918	70178.453125	111.094772	73.920303	26.637335	7.320796	16.254387	0.000000	0.000000	59.648758	0.432796	0.000000	3.928016	3.254427	0.471801	0.407108	3.720258	4.846204	2.045694	1.868764	1.425491	0.864558	1.210971	0.000000	0.000000	1.775601	0.000000	0.000000	60006.000000		1
22645.779297	8034.940430	4.462170	7.690845	17727.076172	99998.000000	2201.567383	1336.742188	326.056030	212.710129	109.623825	445.822266	559.698608	342.332001	3.937869	99998.000000	4.354987	3.904983	0.649546	0.885974	4.248637	4.999991	3.342732	3.126048	2.513292	2.327788	2.039905	2.649162	2.747954	2.534447	0.595261	4.999991	60044.000000		1
25155.250000	9491.079102	1.766982	7.524323	19804.125000	99998.000000	2580.429443	1547.885742	386.497314	151.698364	87.451744	438.156097	515.598022	225.871521	3.244457	0.000000	4.400629	3.977316	0.247232	0.876467	4.296756	4.999991	3.411692	3.189739	2.587147	2.180981	1.941769	2.641629	2.712311	2.353862	0.511142	0.000000	60070.000000		1
8494.744141	658.137695	3.059069	1.369180	4673.875000	60849.312500	0.000000	0.000000	0.000000	12.729673	0.000000	0.000000	0.000000	35.515419	0.500577	99998.000000	3.929150	2.818317	0.485589	0.136461	3.669677	4.784256	0.000000	0.000000	0.000000	1.104817	0.000000	0.000000	0.000000	1.550417	0.000000	4.999991	60117.000000		1
25223.511719	6807.322266	2.334390	4.511510	14359.096680	99998.000000	1613.930176	979.136414	293.158722	174.024628	58.390594	242.702576	289.880707	146.875397	2.241214	0.000000	4.401805	3.832976	0.368173	0.654322	4.157127	4.999991	3.207885	2.990843	2.467103	2.240611	1.766343	2.385074	2.462219	2.166949	0.350483	0.000000	60142.000000		1
15504.665039	3157.917969	3.416783	4.554682	10197.696289	99998.000000	960.566101	590.502075	206.144852	96.595032	56.740791	232.600250	288.159973	191.605026	1.684930	99998.000000	4.190463	3.499401	0.533617	0.658458	4.008502	4.999991	2.982527	2.771221	2.314173	1.984955	1.753895	2.366610	2.459634	2.282407	0.226582	4.999991	60186.000000		1
8670.992188	3444.382080	3.046734	3.410615	8337.387695	99998.000000	688.487854	391.480621	135.752350	37.803555	28.120613	95.065498	124.792740	35.774452	0.791821	99998.000000	3.938069	3.537111	0.483835	0.532833	3.921030	4.999991	2.837896	2.592710	2.132747	1.577533	1.449025	1.978023	2.096189	1.553573	0.000000	4.999991	60232.000000		1
18043.898438	2594.213623	1.134816	1.615879	8277.136719	99998.000000	602.972717	377.887512	91.223160	51.982586	26.513987	56.494095	60.527626	34.744484	1.100377	0.000000	4.256330	3.414006	0.054925	0.208409	3.917880	4.999991	2.780298	2.577363	1.960105	1.715858	1.423475	1.752003	1.781954	1.540886	0.041542	0.000000	60250.000000		1
20071.068359	4886.646484	4.264811	6.269241	12287.754883	99998.000000	1256.879517	781.989868	180.133514	69.248436	62.858932	181.274506	271.390594	136.856323	1.076308	0.000000	4.302570	3.689011	0.629900	0.797215	4.089473	4.999991	3.099294	2.893201	2.255594	1.840410	1.798367	2.258337	2.433595	2.136265	0.031936	0.000000	60284.000000		1
11038.942383	2209.875000	2.285050	3.527797	6610.027832	88359.664062	377.850494	230.318283	76.186852	32.397758	19.353544	43.631821	25.548775	0.000000	0.108297	0.000000	4.042927	3.344368	0.358896	0.547504	3.820203	4.946254	2.577320	2.362329	1.881880	1.510515	1.286761	1.639803	1.407370	0.000000	0.000000	0.000000	60343.000000		1
20719.146484	4815.770020	3.604891	5.908443	11755.757812	99998.000000	1298.266357	746.684143	194.004166	116.559158	49.450836	197.124908	257.356506	189.427902	1.783811	0.000000	4.316372	3.682666	0.556892	0.771473	4.070251	4.999991	3.113364	2.873137	2.287811	2.066546	1.694174	2.294741	2.410535	2.277444	0.251349	0.000000	60381.000000		1
39750.015625	11379.260742	4.437500	13.525278	36703.800781	99998.000000	5231.362305	3287.123535	840.084473	314.239136	246.760773	1053.374268	1410.622314	696.212585	5.384364	0.000000	4.599337	4.056114	0.647138	1.131146	4.564711	4.999991	3.718615	3.516816	2.924323	2.497260	2.392276	3.022583	3.149411	2.842742	0.731134	0.000000	60419.000000		1
22282.220703	5052.851074	4.348072	5.248523	16660.765625	99998.000000	2025.300903	1205.316284	310.180939	135.860275	79.865753	400.534485	557.432007	438.347290	3.740224	0.000000	4.347959	3.703537	0.638297	0.720037	4.221695	4.999991	3.306489	3.081101	2.491615	2.133092	1.902361	2.602640	2.746192	2.641818	0.572898	0.000000	60543.000000		1
32971.218750	6322.154785	4.391244	12.230108	18243.951172	99998.000000	2278.642334	1347.951538	309.437775	175.600418	94.424080	406.726624	549.750427	264.819153	1.095763	0.000000	4.518135	3.800865	0.642588	1.087430	4.261119	4.999991	3.357676	3.129674	2.490573	2.244525	1.975083	2.609303	2.740165	2.422949	0.039716	0.000000	60608.000000		1
10960.625000	1903.807739	2.827788	2.627345	6231.613281	86057.429688	253.847214	140.933029	37.485928	27.954092	15.212083	12.686502	36.397369	35.808372	0.418108	4695.911621	4.039835	3.279623	0.451447	0.419517	3.794600	4.934788	2.404572	2.149013	1.573868	1.446445	1.182189	1.103342	1.561070	1.553985	0.000000	3.671720	60648.000000		1
32981.867188	5335.645020	3.278014	8.221248	16384.074219	99998.000000	1894.069336	1165.042725	388.214966	177.777542	130.695023	359.610199	457.682343	293.433167	1.229656	0.000000	4.518275	3.727187	0.515611	0.914938	4.214422	4.999991	3.277396	3.066342	2.589072	2.249877	2.116259	2.555832	2.660564	2.467509	0.089783	0.000000	60676.000000		1
32108.208984	7633.418945	5.214602	11.147716	20189.511719	99998.000000	2545.046631	1537.909912	334.301941	119.565804	106.065193	469.332703	625.456238	378.245239	4.296453	0.000000	4.506616	3.882719	0.717221	1.047186	4.305126	4.999991	3.405696	3.186931	2.524139	2.077607	2.025573	2.671481	2.796197	2.577774	0.633110	0.000000	60843.000000		1
26432.664062	5856.436035	2.889463	9.806290	19970.076172	99998.000000	2628.877930	1611.364502	412.604248	155.734970	144.275803	546.712952	741.241394	417.982300	1.991862	0.000000	4.422141	3.767633	0.460817	0.991505	4.300380	4.999991	3.419770	3.207194	2.615534	2.192386	2.159194	2.737759	2.869960	2.621158	0.299259	0.000000	60937.000000		1
29235.156250	5513.817383	3.358191	5.032661	17144.107422	99998.000000	2123.185059	1298.827637	292.144165	118.717773	79.323013	371.118713	471.719513	390.262543	0.656781	99998.000000	4.465905	3.741452	0.526105	0.701798	4.234115	4.999991	3.326988	3.113552	2.465597	2.074516	1.899399	2.569513	2.673684	2.591357	0.000000	4.999991	61002.000000		1
6811.670410	1215.652954	3.592556	5.843685	4957.847168	68182.523438	128.261948	42.959564	2.457740	19.310371	0.000000	14.706350	38.028667	38.500477	0.817907	0.000000	3.833254	3.084810	0.555404	0.766687	3.695293	4.833673	2.108098	1.633060	0.390536	1.285791	0.000000	1.167505	1.580111	1.585466	0.000000	0.000000	61036.000000		1
16524.828125	3771.551270	3.111492	4.748958	13555.474609	99998.000000	1556.985840	905.475098	193.933243	88.299774	40.982887	239.612671	284.410156	236.146545	1.097832	0.000000	4.218137	3.576520	0.492969	0.676598	4.132115	4.999991	3.192285	2.956877	2.287652	1.945960	1.612603	2.379510	2.453945	2.373182	0.040536	0.000000	61085.000000		1
28923.162109	10638.186523	4.887726	9.504083	32428.773438	99998.000000	4691.945312	2826.212646	627.226318	274.554504	170.453659	764.375549	1012.607300	605.106628	2.881066	99998.000000	4.461246	4.026867	0.689107	0.977910	4.510931	4.999991	3.671353	3.451205	2.797424	2.438629	2.231606	2.883307	3.005441	2.781832	0.459553	4.999991	61120.000000		1
18072.658203	3339.544189	3.142330	4.341904	13905.311523	99998.000000	1508.981323	924.107056	200.621872	71.524239	63.204308	240.346603	303.079102	172.936066	1.605411	99998.000000	4.257022	3.523687	0.497252	0.637680	4.143181	4.999991	3.178684	2.965722	2.302378	1.854453	1.800747	2.380838	2.481556	2.237885	0.205586	4.999991	61244.000000		1
40514.757812	10527.986328	3.894762	11.076790	32908.363281	99998.000000	4622.499512	2908.563965	774.092407	349.248840	239.569489	948.468628	1241.793823	703.743103	3.400106	0.000000	4.607613	4.022346	0.590481	1.044414	4.517306	4.999991	3.664877	3.463679	2.888793	2.543135	2.379431	2.977023	3.094049	2.847414	0.531492	0.000000	61317.000000		1
6930.280273	673.735229	2.019849	0.000000	3145.564697	49581.269531	0.000000	0.000000	0.000000	0.000000	0.000000	0.000000	0.000000	0.000000	0.138413	99998.000000	3.840751	2.828489	0.305319	0.000000	3.497699	4.695318	0.000000	0.000000	0.000000	0.000000	0.000000	0.000000	0.000000	0.000000	0.000000	4.999991	61389.000000		1
16986.228516	3544.421631	2.574922	4.656446	12334.206055	99998.000000	1270.361572	772.393311	146.372742	76.587738	62.760250	233.186157	356.433929	216.123825	1.294779	0.000000	4.230097	3.549545	0.410764	0.668055	4.091111	4.999991	3.103927	2.887839	2.165460	1.884159	1.797685	2.367703	2.551979	2.334703	0.112196	0.000000	61411.000000		1
18454.421875	2651.506592	3.851590	4.881558	10234.469727	99998.000000	918.029053	563.568665	125.181290	51.412094	32.601288	114.767502	158.593597	109.963043	1.173106	0.000000	4.266100	3.423493	0.585640	0.688559	4.010066	4.999991	2.962857	2.750947	2.097539	1.711065	1.513235	2.059819	2.200286	2.041247	0.069337	0.000000	61447.000000		1
24949.988281	4052.600098	3.808417	4.378909	15244.810547	99998.000000	1767.512695	1070.390381	208.843124	94.929817	50.884773	243.445755	298.965393	211.334778	1.905814	99998.000000	4.397070	3.607734	0.580745	0.641366	4.183122	4.999991	3.247363	3.029542	2.319820	1.977403	1.706588	2.386402	2.475621	2.324971	0.280081	4.999991	61466.000000		1
13649.824219	2523.148926	2.892547	6.364837	9229.583984	99998.000000	772.606079	459.911896	121.906357	79.245918	49.484756	172.125046	224.579437	152.456955	2.237758	0.000000	4.135127	3.401943	0.461280	0.803787	3.965182	4.999991	2.887958	2.662675	2.086026	1.898977	1.694471	2.235844	2.351370	2.183147	0.349813	0.000000	61504.000000		1
13011.018555	2056.724121	4.659529	5.544562	9230.628906	99998.000000	752.179382	465.533539	92.287048	37.985493	26.612665	121.073753	157.671570	139.286316	1.002056	99998.000000	4.114311	3.313176	0.668342	0.743867	3.965231	4.999991	2.876321	2.667951	1.965141	1.579618	1.425088	2.083050	2.197753	2.143909	0.000892	4.999991	61533.000000		1
28076.658203	7755.963867	3.533965	7.666174	19149.949219	99998.000000	2416.578125	1444.343018	303.680420	166.191925	100.452789	426.329956	527.803467	322.491241	4.573017	0.000000	4.448345	3.889636	0.548262	0.884579	4.282167	4.999991	3.383201	3.159670	2.482417	2.220610	2.001962	2.629746	2.722472	2.508518	0.660203	0.000000	61598.000000		1
14566.444336	4380.895020	2.710606	4.317234	11712.798828	99998.000000	1204.190674	710.823364	147.106674	69.297775	58.042130	190.794006	259.804993	121.924866	1.010648	99998.000000	4.163353	3.641563	0.433066	0.635206	4.068661	4.999991	3.080695	2.851762	2.167632	1.840719	1.763743	2.280565	2.414648	2.086092	0.004600	4.999991	61715.000000		1
13719.769531	2277.153076	1.933504	3.077571	7893.609375	99998.000000	545.445557	327.819946	59.750523	54.563675	17.111666	29.128996	42.037525	41.759991	0.899749	99998.000000	4.137347	3.357392	0.286345	0.488208	3.897276	4.999991	2.736751	2.515635	1.776342	1.736904	1.233292	1.464326	1.623637	1.620760	0.000000	4.999991	61738.000000		1
30425.652344	6510.669922	4.286397	7.003170	19604.433594	99998.000000	2562.852051	1524.995117	374.766785	189.218216	89.545609	409.347809	540.283386	392.359497	3.213022	0.000000	4.483240	3.813626	0.632092	0.845295	4.292354	4.999991	3.408724	3.183269	2.573761	2.276963	1.952044	2.612092	2.732622	2.593684	0.506914	0.000000	61797.000000		1
7097.061523	1243.030396	2.840123	1.424687	2474.728027	42032.652344	0.000000	0.000000	0.000000	0.000000	0.000000	0.000000	0.000000	0.000000	0.079792	99998.000000	3.851079	3.094482	0.453337	0.153720	3.393528	4.623587	0.000000	0.000000	0.000000	0.000000	0.000000	0.000000	0.000000	0.000000	0.000000	4.999991	61854.000000		1
12130.074219	2238.128174	4.493007	4.533096	7636.601562	99998.000000	498.267426	283.056366	86.014725	28.506081	7.351633	0.000000	0.000000	58.973419	1.105774	99998.000000	4.083863	3.349885	0.652537	0.656395	3.882900	4.999991	2.697463	2.451873	1.934573	1.454937	0.866384	0.000000	0.000000	1.770656	0.043666	4.999991	61869.000000		1
6449.753906	1764.706543	3.345856	2.541001	5030.561523	70041.031250	60.043476	76.809761	58.665047	68.625519	12.942451	17.540306	0.000000	100.351028	0.330342	99998.000000	3.809543	3.246672	0.524507	0.405005	3.701617	4.845353	1.778466	1.885416	1.768379	1.836486	1.112017	1.244037	0.000000	2.001522	0.000000	4.999991	61909.000000		1
8902.945312	1161.246582	2.087691	3.802250	4935.795410	67437.601562	74.537048	55.297604	44.421257	8.375435	11.520848	0.000000	0.000000	0.000000	0.300885	99998.000000	3.949534	3.064924	0.319666	0.580041	3.693357	4.828902	1.872372	1.742706	1.647591	0.923007	1.061484	0.000000	0.000000	0.000000	0.000000	4.999991	61959.000000		1
5165.068359	693.668518	2.164785	1.572707	2134.465332	35108.699219	0.000000	0.000000	0.000000	0.000000	0.000000	0.000000	0.000000	0.000000	0.455698	0.000000	3.713076	2.841152	0.335415	0.196648	3.329289	4.545415	0.000000	0.000000	0.000000	0.000000	0.000000	0.000000	0.000000	0.000000	0.000000	0.000000	61978.000000		1
17244.710938	3308.611084	2.032184	5.834434	10612.699219	99998.000000	1048.764160	620.559265	150.116409	80.917305	46.434937	206.369965	245.280579	184.348984	0.901296	0.000000	4.236656	3.519646	0.307963	0.765999	4.025826	4.999991	3.020678	2.792783	2.176428	1.908041	1.666845	2.314646	2.389663	2.265641	0.000000	0.000000	62007.000000		1
8130.742676	2832.975342	2.667434	4.070535	8270.322266	99998.000000	641.701355	376.509094	99.916222	78.280708	23.834217	77.734886	76.140594	74.339691	1.305096	0.000000	3.910130	3.452243	0.426094	0.609652	3.917522	4.999991	2.807333	2.575775	1.999636	1.893655	1.377201	1.890616	1.881616	1.871221	0.115642	0.000000	62043.000000		1
11324.043945	2321.395264	3.814585	5.612404	8573.585938	99998.000000	654.523560	418.389343	114.940193	71.234367	45.105846	152.490875	228.064072	186.593948	1.016656	0.000000	4.054001	3.365749	0.581447	0.749149	3.933162	4.999991	2.815925	2.621581	2.060472	1.852690	1.654233	2.183244	2.358057	2.270898	0.007174	0.000000	62106.000000		1
7956.668945	1403.791870	2.315888	3.327354	5129.972168	71479.078125	141.262985	56.198055	44.634033	7.126520	6.963082	7.040175	0.000000	0.946708	0.148974	99998.000000	3.900731	3.147303	0.364717	0.522099	3.710115	4.854179	2.150028	1.749721	1.649666	0.852877	0.842802	0.847583	0.000000	0.000000	0.000000	4.999991	62141.000000		1
21409.525391	5203.068848	3.746742	5.217686	14676.657227	99998.000000	1692.013550	1033.370117	236.683121	90.402885	80.325226	350.642670	492.195557	268.686157	2.220353	99998.000000	4.330607	3.716259	0.573654	0.717478	4.166627	4.999991	3.228404	3.014256	2.374167	1.956182	1.904852	2.544865	2.692138	2.429245	0.346422	4.999991	62194.000000		1
4705.905762	0.000000	2.648932	0.000000	2297.909668	40871.906250	0.000000	0.000000	0.000000	0.000000	0.000000	0.000000	0.000000	0.000000	1.057584	99998.000000	3.672643	0.000000	0.423071	0.000000	3.361333	4.611425	0.000000	0.000000	0.000000	0.000000	0.000000	0.000000	0.000000	0.000000	0.024315	4.999991	62228.000000		0
5953.019043	2356.565430	1.585042	3.398280	5569.121094	74850.429688	158.476425	93.579140	33.421562	42.481586	15.298428	0.000000	0.000000	0.000000	0.830013	0.000000	3.774737	3.372279	0.200041	0.531259	3.745787	4.874194	2.199965	1.971179	1.524027	1.628201	1.184647	0.000000	0.000000	0.000000	0.000000	0.000000	62243.000000		1
31243.035156	7302.200684	2.488577	5.485971	19904.226562	99998.000000	2579.892822	1579.786987	426.659912	178.616318	101.911400	458.234314	595.183167	329.916870	2.882053	0.000000	4.494753	3.863454	0.395951	0.739254	4.298945	4.999991	3.411602	3.198599	2.630082	2.251921	2.008223	2.661088	2.774651	2.518404	0.459702	0.000000	62281.000000		1
16121.421875	2566.349121	3.086823	6.111970	11013.042969	99998.000000	1087.283081	668.881409	180.185944	117.906754	70.836563	283.827301	362.453400	237.339951	1.198618	99998.000000	4.207403	3.409316	0.489512	0.786181	4.041907	4.999991	3.036343	2.825349	2.255721	2.071539	1.850258	2.453054	2.559252	2.375371	0.078681	4.999991	62331.000000		1
13941.694336	3584.744629	3.755994	5.674079	11001.518555	99998.000000	1089.367676	658.282654	152.697495	113.096115	49.497089	188.977676	240.621048	155.830566	1.268133	99998.000000	4.144316	3.554458	0.574725	0.753895	4.041452	4.999991	3.037174	2.818412	2.183832	2.053448	1.694580	2.276411	2.381334	2.192653	0.103165	4.999991	62365.000000		1
22151.796875	10427.040039	3.706654	13.001042	29511.181641	99998.000000	4143.798828	2543.245605	573.119019	231.598038	170.666443	725.585205	995.708435	508.434509	3.029956	0.000000	4.345409	4.018161	0.568982	1.113978	4.469986	4.999991	3.617399	3.405388	2.758245	2.364735	2.232148	2.860688	2.998132	2.706235	0.481436	0.000000	62439.000000		1
15889.241211	3958.897705	3.037483	4.141461	12569.916992	99998.000000	1299.900757	813.357666	206.055420	101.855888	63.494183	289.482880	330.700134	203.591522	1.786330	0.000000	4.201103	3.597574	0.482514	0.617154	4.099332	4.999991	3.113910	2.910282	2.313984	2.007986	1.802734	2.461623	2.519434	2.308760	0.251962	0.000000	62499.000000		1
10622.758789	2092.452393	1.952007	3.262596	8912.439453	99998.000000	710.200439	434.838013	109.642334	36.610146	25.422342	108.825142	135.332962	108.411919	0.700850	0.000000	4.026237	3.320656	0.290481	0.513563	3.949997	4.999991	2.851381	2.638328	2.039978	1.563601	1.405216	2.036729	2.131404	2.035077	0.000000	0.000000	62561.000000		1
35946.250000	8621.828125	4.634860	8.227415	27909.673828	99998.000000	3913.400146	2350.172852	514.854858	199.761505	143.159485	618.360535	753.863098	512.060974	1.571920	0.000000	4.555654	3.935599	0.666037	0.915263	4.445755	4.999991	3.592554	3.371100	2.711685	2.300512	2.155820	2.791242	2.877292	2.709322	0.196431	0.000000	62649.000000		1
12794.632812	4508.191895	2.864793	5.075834	12343.608398	99998.000000	1247.387695	760.594910	183.075409	88.120918	57.302032	192.779922	227.993134	180.324707	1.823801	0.000000	4.107028	3.654002	0.457093	0.705507	4.091442	4.999991	3.096001	2.881153	2.262630	1.945079	1.758170	2.285062	2.357922	2.256055	0.260977	0.000000	62784.000000		1
34264.070312	10763.987305	3.626477	6.691713	16291.351562	99998.000000	1876.781860	1223.343872	276.367737	123.883034	96.092384	358.916351	498.054657	347.451019	1.988195	99998.000000	4.534839	4.031973	0.559485	0.825537	4.211957	4.999991	3.273414	3.087548	2.441487	2.093012	1.982689	2.554993	2.697277	2.540894	0.298459	4.999991	62845.000000		1
6556.364746	1942.120117	3.241009	2.090775	3690.603027	54467.351562	0.000000	0.000000	0.000000	0.000000	0.000000	0.000000	0.000000	0.000000	1.561426	0.000000	3.816663	3.288276	0.510680	0.320307	3.567097	4.736136	0.000000	0.000000	0.000000	0.000000	0.000000	0.000000	0.000000	0.000000	0.193521	0.000000	62874.000000		1
19784.355469	4815.594238	2.238794	8.677641	14874.315430	99998.000000	1591.283203	1066.393921	361.099640	215.204880	123.035011	364.963562	420.307434	340.571198	0.506334	0.000000	4.296322	3.682650	0.350014	0.938402	4.172437	4.999991	3.201747	3.027918	2.557627	2.332852	2.090029	2.562249	2.623567	2.532208	0.000000	0.000000	62900.000000		1
16793.929688	4511.812012	4.270978	5.815931	16197.442383	99998.000000	1951.207886	1194.310425	287.188599	155.309418	100.418869	363.514221	482.031525	285.147156	0.761355	0.000000	4.225152	3.654351	0.630527	0.764619	4.209446	4.999991	3.290303	3.077117	2.458167	2.191198	2.001815	2.560521	2.683075	2.455069	0.000000	0.000000	62924.000000		1
24392.714844	6092.061523	3.789915	6.441930	17786.318359	99998.000000	2036.214233	1313.663452	359.119873	204.556732	98.889336	352.277069	444.246490	273.527618	0.043669	99998.000000	4.387260	3.784764	0.578629	0.809016	4.250086	4.999991	3.308824	3.118484	2.555239	2.310814	1.995149	2.546884	2.647624	2.437001	0.000000	4.999991	63051.000000		1
29890.083984	6774.955566	4.727372	6.102719	16057.833008	99998.000000	1454.322021	1146.330566	734.139526	530.961243	272.713531	552.852661	828.708557	685.305420	1.902236	99998.000000	4.475527	3.830906	0.674620	0.785523	4.205687	4.999991	3.162661	3.059310	2.865779	2.725063	2.435707	2.742610	2.918402	2.835884	0.279264	4.999991	63120.000000		1
32959.371094	8301.134766	3.722073	8.387770	16641.753906	99998.000000	2049.939941	1256.657471	377.563721	199.042999	158.420914	408.774231	539.447693	377.329346	0.317906	0.000000	4.517979	3.919137	0.570785	0.923647	4.221199	4.999991	3.311741	3.099217	2.576990	2.298947	2.199812	2.611484	2.731949	2.576720	0.000000	0.000000	63179.000000		1
37367.550781	7500.809082	3.330438	8.477198	22758.427734	99998.000000	3068.119629	1866.096802	444.483948	171.156754	117.878998	551.495850	783.994324	506.753876	4.101758	0.000000	4.572495	3.875108	0.522501	0.928252	4.357142	4.999991	3.486872	3.270934	2.647856	2.233394	2.071436	2.741542	2.894313	2.704797	0.612970	0.000000	63310.000000		1
20031.839844	5234.988770	2.648932	7.215949	11009.983398	99998.000000	1083.650513	679.529602	190.044647	115.757385	67.860756	188.512039	216.062149	113.080704	1.626085	8332.754883	4.301721	3.718916	0.423071	0.858293	4.041787	4.999991	3.034889	2.832208	2.278856	2.063549	1.831619	2.275339	2.334579	2.053389	0.211143	3.920789	63401.000000		1
31097.861328	8510.221680	3.136162	8.609798	21219.853516	99998.000000	2704.401855	1691.301147	418.093292	190.719986	123.713432	507.928772	679.393921	388.381470	5.600950	0.000000	4.492731	3.929941	0.496399	0.934993	4.326742	4.999991	3.432071	3.228221	2.621273	2.280396	2.092417	2.705803	2.832122	2.589258	0.748262	0.000000	63504.000000		1
5839.583496	588.432861	3.049818	2.901798	4478.726562	76738.484375	0.000000	0.000000	28.080524	15.557462	4.983322	5.852936	0.000000	33.782356	0.290814	99998.000000	3.766382	2.769697	0.484274	0.462667	3.651155	4.885013	0.000000	0.000000	1.448405	1.191939	0.697519	0.767374	0.000000	1.528690	0.000000	4.999991	63560.000000		1
21120.976562	3562.427490	2.800035	4.915480	12197.685547	99998.000000	1271.974365	755.025696	242.998611	98.685806	68.822884	254.991272	383.577026	240.759827	4.557214	0.000000	4.324714	3.551746	0.447163	0.691566	4.086277	4.999991	3.104478	2.877962	2.385604	1.994255	1.837733	2.406525	2.583853	2.381584	0.658699	0.000000	63585.000000		1
8461.134766	2605.364502	4.474505	4.385077	8711.358398	99998.000000	676.220764	439.278595	99.876129	53.435024	32.551945	108.840561	148.475861	98.839996	1.445795	0.000000	3.927429	3.415869	0.650745	0.641977	3.940086	4.999991	2.830089	2.642740	1.999462	1.727826	1.512577	2.036791	2.171656	1.994933	0.160107	0.000000	63678.000000		1
7953.508301	1822.486572	2.892547	1.652884	5811.805176	80587.023438	222.245056	135.413132	68.807465	25.120136	14.912961	22.798080	0.000000	93.162834	0.475710	0.000000	3.900559	3.260664	0.461280	0.218242	3.764311	4.906265	2.346832	2.131661	1.837636	1.400022	1.173564	1.357898	0.000000	1.969243	0.000000	0.000000	63692.000000		1
10615.946289	2754.426270	4.018112	6.161310	6899.810059	94300.898438	391.644073	241.777451	81.308937	41.565716	28.469076	98.562454	121.271111	135.851028	0.002895	0.000000	4.025959	3.440031	0.604022	0.789673	3.838837	4.974516	2.592891	2.383416	1.910138	1.618735	1.454373	1.993711	2.083757	2.133063	0.000000	0.000000	63737.000000		1
23656.248047	6521.441406	2.914133	6.451181	15131.736328	99998.000000	1838.660767	1081.528809	260.341553	102.956787	51.708130	299.036316	381.779205	225.880783	2.519240	0.000000	4.373946	3.814344	0.464509	0.809639	4.179889	4.999991	3.264502	3.034038	2.415544	2.012655	1.713559	2.475724	2.581812	2.353879	0.401269	0.000000	63787.000000		1
2269.992432	284.937469	2.281967	1.868746	1619.857178	35376.625000	0.000000	0.000000	0.000000	0.000000	0.000000	0.000000	0.000000	0.000000	1.440542	99998.000000	3.356025	2.454750	0.358309	0.271550	3.209477	4.548717	0.000000	0.000000	0.000000	0.000000	0.000000	0.000000	0.000000	0.000000	0.158526	4.999991	63843.000000		1
51823.863281	10496.655273	2.235711	13.562283	33782.394531	99998.000000	4794.417969	2971.549316	657.190979	260.717773	191.213394	856.819885	1085.645630	623.072510	2.311930	99998.000000	4.714530	4.021051	0.349416	1.132333	4.528690	4.999991	3.680736	3.472983	2.817692	2.416171	2.281518	2.932889	3.035688	2.794538	0.363975	4.999991	63863.000000		1
21772.628906	6569.923828	3.413699	7.074097	18053.341797	99998.000000	2159.344971	1352.176270	431.242371	199.989716	149.894379	501.042786	647.902771	419.073914	3.786906	0.000000	4.337911	3.817560	0.533225	0.849671	4.256557	4.999991	3.334322	3.131033	2.634722	2.301008	2.175785	2.699875	2.811510	2.622291	0.578285	0.000000	63886.000000		1
20349.691406	7914.384766	1.844076	12.754343	23536.091797	99998.000000	3162.309326	1950.773193	539.574097	179.424255	136.002136	552.544312	818.004883	469.258698	1.322964	99998.000000	4.308558	3.898417	0.265779	1.105658	4.371734	4.999991	3.500004	3.290207	2.732051	2.253881	2.133546	2.742367	2.912756	2.671412	0.121548	4.999991	63945.000000		1
23692.343750	6735.409668	2.278883	7.641505	20179.111328	99998.000000	2613.203369	1592.421143	443.728424	182.205795	108.368744	492.756775	667.694214	388.011414	3.351549	0.000000	4.374608	3.828364	0.357722	0.883179	4.304902	4.999991	3.417173	3.202058	2.647117	2.260562	2.034904	2.692633	2.824578	2.588845	0.525246	0.000000	64013.000000		1
13172.199219	2162.478027	1.677554	2.158617	6542.685059	97252.289062	294.170166	190.137161	64.283615	44.803638	12.667998	43.647240	38.367878	1.433939	2.061651	99998.000000	4.119658	3.334952	0.224676	0.334176	3.815756	4.987900	2.468599	2.279067	1.808100	1.651313	1.102708	1.639957	1.583968	0.156531	0.314215	4.999991	64035.000000		1
5049.501953	2563.690918	1.554204	3.472290	5029.337402	67655.257812	99.308723	52.941628	0.000000	41.756905	2.695188	0.000000	0.000000	0.000000	0.086404	0.000000	3.703249	3.408866	0.191508	0.540616	3.701511	4.830302	1.996987	1.723797	0.000000	1.620728	0.430589	0.000000	0.000000	0.000000	0.000000	0.000000	64061.000000		1
16311.386719	3746.970703	4.437500	4.964819	10632.222656	99998.000000	973.098450	593.036865	126.969856	48.063152	40.141026	115.933159	164.906006	100.739578	0.336762	99998.000000	4.212491	3.573680	0.647138	0.695903	4.026624	4.999991	2.988157	2.773082	2.103701	1.681812	1.603588	2.064208	2.217237	2.003200	0.000000	4.999991	64169.000000		1
19809.861328	4994.173340	2.500912	3.752910	13979.765625	99998.000000	1567.149902	923.515015	197.772507	67.638725	73.898712	346.421051	416.350983	246.211868	1.774610	0.000000	4.296881	3.698464	0.398098	0.574368	4.145500	4.999991	3.195111	2.965444	2.296166	1.830195	1.868637	2.539604	2.619460	2.391309	0.249103	0.000000	64209.000000		1
[truncated: 8,815 more rows]
