# Supplementary material for: Distinct elongation stalls during translation are linked with distinct pathways for mRNA degradation
Source: eLife. 2022 Jul 27;11:e76038. doi: 10.7554/eLife.76038 (PMC9352352; doi:10.7554/eLife.76038)
Supplement: Figure 1—source data 2. [file elife-76038-fig1-data2.zip › 1C_flow_cytometry_data/list_mode_data.WT_CGA_3.CSV]

FSC-HLin	SSC-HLin	BLU-V-HLin	GRN-V-HLin	YEL-V-HLin	ORG-V-HLin	GRN-B-HLin	YEL-B-HLin	RED-B-HLin	NIR-B-HLin	YEL-G-HLin	ORG-G-HLin	RED-G-HLin	NIR-G-HLin	BLU-V-ALin	BLU-V-W	FSC-HLog	SSC-HLog	BLU-V-HLog	GRN-V-HLog	YEL-V-HLog	ORG-V-HLog	GRN-B-HLog	YEL-B-HLog	RED-B-HLog	NIR-B-HLog	YEL-G-HLog	ORG-G-HLog	RED-G-HLog	NIR-G-HLog	BLU-V-ALog	BLU-V-WLog	TIME		P01.R1
3208.217041	1340.051025	2.550252	4.320318	1358.220337	2419.532227	219.164398	138.842255	58.017460	47.575920	21.678684	115.658707	152.120834	174.255905	0.486641	0.000000	3.506264	3.127121	0.406583	0.635516	3.132970	3.383731	2.340770	2.142522	1.763559	1.677387	1.336033	2.063178	2.182189	2.241188	0.000000	0.000000	48.000000		1
4334.897949	231.382172	2.183287	3.583304	808.325012	1300.147461	117.086479	80.340645	41.420780	35.031273	11.008947	57.986622	79.199661	56.543434	0.581339	0.000000	3.636979	2.364330	0.339111	0.554284	2.907586	3.113993	2.068507	1.904935	1.617218	1.544456	1.041746	1.763328	1.898723	1.752382	0.000000	0.000000	76.000000		1
8915.384766	3617.641846	2.285050	3.179335	3398.199951	6003.968262	513.698425	346.084930	137.442230	105.997353	39.367008	228.060989	245.101730	134.376999	0.628230	99998.000000	3.950140	3.558426	0.358896	0.502336	3.531249	3.778438	2.710708	2.539183	2.138120	2.025295	1.595132	2.358051	2.389346	2.128325	0.000000	4.999991	131.000000		1
5642.711426	2111.667236	2.315888	2.248045	2030.108521	3476.237061	323.197418	206.912704	84.275497	49.447750	24.330698	122.853065	172.942230	82.021286	0.053639	0.000000	3.751488	3.324625	0.364717	0.351805	3.307519	3.541109	2.509468	2.315787	1.925701	1.694147	1.386155	2.089386	2.237901	1.913927	0.000000	0.000000	202.000000		1
8522.492188	3103.474609	1.803987	1.797820	2577.496826	5110.125000	411.352234	259.225250	151.084702	67.577049	50.863186	233.531540	345.582275	245.576614	0.022852	99998.000000	3.930567	3.491848	0.256233	0.254746	3.411198	3.708431	2.614214	2.413677	2.179220	1.829799	1.706404	2.368345	2.538552	2.390187	0.000000	4.999991	219.000000		1
7542.343750	1394.244629	0.755516	2.140115	1130.356812	2255.431152	182.375397	118.588257	59.522324	20.235495	20.423601	86.122658	142.687683	20.189238	1.614784	0.000000	3.877506	3.144339	0.000000	0.330437	3.053216	3.353230	2.260966	2.074042	1.774680	1.306114	1.310132	1.935117	2.154387	1.305120	0.208114	0.000000	265.000000		1
7701.474121	1312.300415	4.005776	3.638812	1014.102905	1914.360352	169.053635	104.541824	55.334610	29.745745	23.831133	66.540916	63.145718	87.646019	1.690603	0.000000	3.886574	3.118033	0.602687	0.560960	3.006082	3.282024	2.228024	2.019290	1.742997	1.473425	1.377145	1.823089	1.800344	1.942732	0.228042	0.000000	313.000000		1
8732.250977	2292.531494	3.666565	5.088169	2573.318359	4831.956543	391.104431	261.423950	112.300514	63.222813	48.562717	199.647415	244.793350	138.558548	1.572118	99998.000000	3.941126	3.360315	0.564259	0.706562	3.410494	3.684123	2.592293	2.417345	2.050382	1.800874	1.686303	2.300264	2.388800	2.141633	0.196485	4.999991	356.000000		1
12971.408203	2502.676025	2.562587	4.696534	3242.008545	5786.836426	493.422882	331.406311	183.362183	103.989838	61.526756	302.795380	388.313629	208.870880	1.205735	0.000000	4.112987	3.398405	0.408679	0.671777	3.510814	3.762441	2.693219	2.520361	2.263310	2.016991	1.789064	2.481149	2.589183	2.319878	0.081252	0.000000	400.000000		1
8383.495117	3010.518555	3.179335	4.156880	2578.708740	4627.772949	432.944580	257.683380	119.183418	48.809418	31.873524	187.852112	214.714569	148.583786	1.215494	99998.000000	3.923425	3.478641	0.502336	0.618767	3.411402	3.665372	2.636432	2.411086	2.076216	1.688504	1.503430	2.273816	2.331861	2.171971	0.084753	4.999991	447.000000		1
12248.357422	3094.648926	2.170952	4.674948	3269.253418	6075.483398	511.635437	331.051697	174.878830	70.343163	47.187370	252.848068	366.391327	228.591385	0.452133	99998.000000	4.088078	3.490611	0.336650	0.669777	3.514449	3.783581	2.708961	2.519896	2.242737	1.847222	1.673826	2.402860	2.563945	2.359060	0.000000	4.999991	484.000000		1
22526.021484	7315.800293	2.846291	4.631775	6874.831543	12721.249023	1089.669922	687.544250	362.314636	176.322021	102.225937	494.958557	695.651367	339.926697	1.180808	0.000000	4.352684	3.864262	0.454279	0.665747	3.837262	4.104530	3.037295	2.837301	2.559086	2.246307	2.009561	2.694569	2.842392	2.531385	0.072179	0.000000	531.000000		1
8899.583984	1919.605835	2.611927	4.193885	1721.676025	3092.869629	272.500732	184.987320	108.029533	31.161180	26.282705	117.265335	159.275101	109.907532	0.440260	99998.000000	3.949370	3.283212	0.416961	0.622617	3.235951	3.490362	2.435368	2.267142	2.033542	1.493614	1.419670	2.069170	2.202148	2.041028	0.000000	4.999991	596.000000		1
6972.339355	1788.318726	2.954222	4.437500	1465.546875	2286.601562	197.457962	154.279449	56.876476	34.266506	34.858582	97.461563	122.812981	106.413658	0.469483	99998.000000	3.843379	3.252445	0.470443	0.647138	3.166000	3.359190	2.295475	2.188308	1.754933	1.534870	1.542310	1.988833	2.089244	2.026997	0.000000	4.999991	642.000000		1
7129.899902	2397.600830	3.025148	3.500043	1577.258301	2290.887939	232.560165	153.724380	48.605888	44.646370	22.733322	73.337479	101.899063	102.500389	0.254505	0.000000	3.853083	3.379777	0.480747	0.544073	3.197903	3.360004	2.366535	2.186743	1.686689	1.649786	1.356663	1.865326	2.008170	2.010725	0.000000	0.000000	667.000000		1
17998.958984	3451.314209	2.115445	2.963473	3848.012451	7001.431641	587.224060	391.301788	197.294525	77.630043	78.734016	322.944550	436.938019	243.886734	0.720382	99998.000000	4.255248	3.537985	0.325402	0.471801	3.585237	3.845187	2.768804	2.592512	2.295115	1.890030	1.896162	2.509128	2.640420	2.387188	0.000000	4.999991	747.000000		1
16072.433594	1861.958374	2.793867	2.325139	2289.343018	3880.987061	362.018585	225.606323	106.493835	73.954224	31.056334	158.988312	202.768158	115.106720	0.138293	0.000000	4.206082	3.269970	0.446206	0.366449	3.359711	3.588942	2.558731	2.353351	2.027324	1.868963	1.492150	2.201365	2.307000	2.061101	0.000000	0.000000	781.000000		1
13484.702148	3512.733154	1.507948	3.755994	3510.343262	6428.210938	539.259583	358.330444	170.740448	82.197060	57.283531	280.993347	370.434113	217.301819	0.759284	99998.000000	4.129841	3.545645	0.178386	0.574725	3.545350	3.808090	2.731798	2.554284	2.232337	1.914856	1.758030	2.448696	2.568711	2.337063	0.000000	4.999991	817.000000		1
8666.458984	2186.080811	4.085954	3.780664	1927.299683	3617.749756	290.210663	192.961868	106.635689	45.571491	37.846725	178.215424	231.927994	156.959213	0.353583	0.000000	3.937842	3.339666	0.611293	0.577568	3.284949	3.558439	2.462713	2.285471	2.027903	1.658693	1.578028	2.250945	2.365353	2.195787	0.000000	0.000000	876.000000		1
3209.999268	909.764587	2.559503	2.837040	1349.666138	2392.691406	201.994141	139.665619	78.672340	38.306202	21.024931	100.058075	155.778152	109.337044	0.384526	0.000000	3.506505	2.958929	0.408156	0.452865	3.130226	3.378887	2.305339	2.145090	1.895822	1.583269	1.322735	2.000252	2.192507	2.038767	0.000000	0.000000	954.000000		1
9929.043945	2468.208984	2.830872	3.697403	1527.961670	2457.554688	239.991974	155.679474	85.838951	61.600765	21.811285	90.248695	119.778580	80.877213	1.022745	0.000000	3.996907	3.392382	0.451920	0.567897	3.184113	3.390503	2.380197	2.192231	1.933684	1.789586	1.338681	1.955441	2.078379	1.907826	0.009767	0.000000	986.000000		1
6051.186523	2046.116211	2.420735	3.126911	1379.535156	2235.217285	233.901581	136.964264	77.537529	48.001476	34.035225	156.718689	222.867966	162.799820	0.019412	0.000000	3.781841	3.310930	0.383947	0.495116	3.139733	3.349320	2.369033	2.136607	1.889512	1.681255	1.531929	2.195121	2.348048	2.211654	0.000000	0.000000	1028.000000		1
6044.788086	1588.147095	1.810155	3.641896	988.766907	1682.790039	157.039398	102.552818	53.983929	47.742443	12.066669	49.780796	65.847076	22.708652	0.297023	0.000000	3.781381	3.200891	0.257716	0.561327	2.995094	3.226030	2.196009	2.010948	1.732265	1.678905	1.081587	1.697062	1.818537	1.356191	0.000000	0.000000	1086.000000		1
21105.224609	9190.043945	2.571838	4.323402	5373.322266	10235.758789	831.400635	545.448608	284.000000	134.848816	86.110321	447.943878	617.053040	373.437683	0.337466	99998.000000	4.324390	3.963318	0.410244	0.635826	3.730243	4.010120	2.919810	2.736754	2.453318	2.129847	1.935055	2.651224	2.790323	2.572218	0.000000	4.999991	1121.000000		1
11052.541992	1740.455933	1.998263	3.114576	2354.795410	3960.368652	354.022461	231.459259	124.835915	45.966209	30.319319	143.871826	177.213211	93.162834	0.712975	0.000000	4.043462	3.240663	0.300653	0.493399	3.371953	3.597736	2.549031	2.364475	2.096339	1.662439	1.481719	2.157976	2.248496	1.969243	0.000000	0.000000	1142.000000		1
10585.629883	3907.639648	5.421213	7.092599	3378.975830	5495.302734	505.677643	348.308289	161.421387	82.884727	61.286224	258.358704	380.863312	217.462173	1.049132	0.000000	4.024717	3.591914	0.734096	0.850805	3.528785	3.739992	2.703874	2.541964	2.207961	1.918475	1.787363	2.412223	2.580769	2.337384	0.020830	0.000000	1207.000000		1
13274.570312	1798.717041	1.705307	2.155533	1931.549072	3468.003418	323.564362	188.826569	80.605850	33.840950	32.934330	149.172775	179.396500	93.899841	0.688298	99998.000000	4.123021	3.254963	0.231803	0.333555	3.285906	3.540080	2.509961	2.276063	1.906367	1.529443	1.517649	2.173690	2.253814	1.972665	0.000000	4.999991	1251.000000		1
16491.246094	4420.493164	4.446751	4.551599	3461.774170	7359.376465	505.504944	344.049652	229.664520	124.234581	60.231586	354.605286	433.579834	279.787628	1.006065	0.000000	4.217254	3.645471	0.648043	0.658164	3.539299	3.866841	2.703725	2.536621	2.361094	2.094243	1.779824	2.549745	2.637069	2.446829	0.002626	0.000000	1290.000000		1
7849.743164	3005.149658	1.322924	3.074487	2814.074951	5121.929688	459.803955	276.173462	154.066666	42.629604	28.718859	180.916779	224.795303	131.592377	0.614423	99998.000000	3.894855	3.477866	0.121535	0.487773	3.449336	3.709434	2.662573	2.441182	2.187709	1.629711	1.458167	2.257479	2.351787	2.119231	0.000000	4.999991	1333.000000		1
8701.866211	327.067505	1.470943	2.306637	2807.405029	5843.663574	442.923553	290.037964	185.668823	64.986710	65.316673	308.383118	362.949890	188.916000	1.650864	0.000000	3.939612	2.514637	0.167596	0.362979	3.448305	3.766685	2.646329	2.462455	2.268739	1.812825	1.815024	2.489091	2.559847	2.276269	0.217711	0.000000	1409.000000		1
9250.802734	4363.508789	1.255082	1.918085	1898.170776	3382.386475	300.991394	193.171570	90.396721	54.924469	17.358366	103.181900	153.206314	45.250782	1.817546	99998.000000	3.966179	3.639836	0.098672	0.282868	3.278335	3.529223	2.478554	2.285943	1.956153	1.739766	1.239509	2.013603	2.185277	1.655626	0.259485	4.999991	1423.000000		1
16645.275391	4116.723633	1.544953	2.948054	2936.335938	5355.452148	473.415558	300.698456	176.729065	124.064980	53.024887	227.718689	309.422333	136.600372	1.199020	0.000000	4.221291	3.614552	0.188915	0.469535	3.467806	3.728796	2.675242	2.478131	2.247308	2.093649	1.724480	2.357399	2.490552	2.135452	0.078826	0.000000	1457.000000		1
11082.778320	1612.931030	2.365228	4.822968	1867.484375	3148.978271	299.276855	191.460083	82.237144	51.461433	40.030014	147.963959	203.619263	151.211136	0.320247	0.000000	4.044649	3.207616	0.373873	0.683314	3.271257	3.498170	2.476073	2.282078	1.915068	1.711482	1.602386	2.170156	2.308819	2.179584	0.000000	0.000000	1544.000000		1
7674.392578	2888.827881	1.844076	3.916348	1811.937012	3068.085693	272.053589	183.155579	91.081306	44.331829	42.487751	170.774368	225.865356	166.139511	0.739227	99998.000000	3.885044	3.460722	0.265779	0.592881	3.258143	3.486867	2.434654	2.262820	1.959429	1.646716	1.628264	2.232423	2.353850	2.220473	0.000000	4.999991	1568.000000		1
10497.974609	3002.149170	2.106194	3.268763	2220.927246	4075.228516	329.195282	214.313675	144.019852	67.721985	37.078876	224.360489	319.743622	262.509430	0.690253	0.000000	4.021105	3.477432	0.323498	0.514383	3.346534	3.610152	2.517454	2.331050	2.158422	1.830730	1.569127	2.350946	2.504802	2.419145	0.000000	0.000000	1594.000000		1
5970.608398	1381.382324	3.962604	3.336605	1546.578247	3046.832520	249.406616	157.523544	103.468689	71.246696	25.835564	118.390900	169.223251	123.824448	1.246996	0.000000	3.776019	3.140314	0.597981	0.523305	3.189372	3.483849	2.396908	2.197345	2.014809	1.852765	1.412218	2.073318	2.228460	2.092806	0.095865	0.000000	1721.000000		1
8549.468750	3247.016602	1.600460	4.412830	2805.147705	4695.590332	432.519043	284.558167	153.875473	63.944408	50.005909	241.746613	331.119537	158.778625	1.403604	0.000000	3.931939	3.511485	0.204245	0.644717	3.447956	3.671690	2.636005	2.454171	2.187169	1.805803	1.699021	2.383360	2.519985	2.200792	0.147245	0.000000	1762.000000		1
7009.699219	2201.222168	1.831741	3.204005	1542.871582	2645.884766	234.401154	150.585129	75.403580	52.870701	14.391809	89.619614	125.791870	61.258469	0.847088	99998.000000	3.845699	3.342664	0.262864	0.505693	3.188330	3.422571	2.369960	2.177782	1.877392	1.723215	1.158115	1.952403	2.099653	1.787166	0.000000	4.999991	1790.000000		1
7478.162109	2265.992920	0.749349	3.873176	1826.702026	3604.036377	307.078705	189.409409	115.350334	82.542435	25.314411	125.258385	206.080093	77.204483	1.926160	0.000000	3.873795	3.355258	0.000000	0.588067	3.261668	3.556789	2.487250	2.277401	2.062019	1.916677	1.403368	2.097807	2.314036	1.887643	0.284692	0.000000	1842.000000		1
9919.714844	2472.991943	1.837908	2.843207	4006.825195	7197.760742	627.516174	408.009460	221.245926	65.911835	62.621483	279.618011	401.157410	207.199493	0.202049	0.000000	3.996499	3.393223	0.264324	0.453808	3.602800	3.857198	2.797625	2.610670	2.344875	1.818963	1.796723	2.446565	2.603315	2.316389	0.000000	0.000000	1890.000000		1
16610.164062	2455.171143	2.877128	5.263942	3534.087891	6788.912598	547.955688	358.632660	198.978241	121.533226	52.830612	253.538834	367.060516	189.144196	0.927737	99998.000000	4.220374	3.390082	0.458959	0.721311	3.548277	3.831800	2.738745	2.554650	2.298805	2.084695	1.722886	2.404044	2.564738	2.276793	0.000000	4.999991	1944.000000		1
13572.755859	2627.132568	4.270978	4.508426	3452.375000	5915.909180	529.789429	345.193726	183.642807	101.587608	63.117966	255.358246	380.601196	212.225983	0.321409	99998.000000	4.132668	3.419482	0.630527	0.654025	3.538118	3.772022	2.724103	2.538063	2.263974	2.006841	1.800153	2.407150	2.580470	2.326798	0.000000	4.999991	1980.000000		1
9347.601562	1701.573120	1.341426	2.861710	1568.111938	2818.635986	252.391678	163.832870	67.268677	26.125435	25.388422	97.745270	143.646713	79.884254	0.497000	0.000000	3.970700	3.230851	0.127567	0.456626	3.195377	3.450039	2.402075	2.214401	1.827813	1.417063	1.404636	1.990096	2.157296	1.902461	0.000000	0.000000	2052.000000		1
24915.902344	5688.400391	1.995179	3.157748	5798.332520	9733.624023	916.875732	588.247864	280.598633	128.884857	94.664612	500.700500	679.255127	358.046753	0.675342	0.000000	4.396477	3.754990	0.299982	0.499378	3.763303	3.988275	2.962311	2.769560	2.448086	2.110202	1.976188	2.699578	2.832033	2.553940	0.000000	0.000000	2077.000000		1
20881.746094	6395.945312	2.531749	4.452919	6442.253906	11199.458008	999.646362	652.161377	293.103210	107.779755	89.391418	449.340820	579.280334	354.762543	0.888015	0.000000	4.319767	3.805905	0.403421	0.648645	3.809038	4.049197	2.999846	2.814355	2.467021	2.032537	1.951296	2.652576	2.762889	2.549938	0.000000	0.000000	2121.000000		1
10110.117188	2674.434082	2.223376	2.627345	2652.366943	4385.403320	387.891174	252.144989	124.145157	33.766941	21.765028	129.677383	175.498657	120.330566	0.050782	99998.000000	4.004756	3.427232	0.347013	0.419517	3.423634	3.642009	2.588710	2.401650	2.093930	1.528492	1.337759	2.112864	2.244274	2.080376	0.000000	4.999991	2186.000000		1
7336.970215	840.987976	2.272716	3.367443	1398.901123	2530.136719	228.850418	151.356064	86.822662	41.544128	34.941845	114.665741	143.992096	110.299164	0.889995	99998.000000	3.865517	2.924790	0.356545	0.527300	3.145787	3.403144	2.359552	2.180000	1.938633	1.618510	1.543346	2.059434	2.158339	2.042572	0.000000	4.999991	2236.000000		1
7877.435547	1889.992676	2.149366	3.731324	1635.248047	2510.712158	242.458954	167.866409	55.007732	41.793911	15.227502	84.556114	88.592728	88.833260	0.363013	99998.000000	3.896385	3.276460	0.332310	0.571863	3.213584	3.399797	2.384638	2.224964	1.740424	1.621113	1.182629	1.927145	1.947398	1.948576	0.000000	4.999991	2307.000000		1
5122.645020	746.579346	1.834825	3.210172	688.194885	2382.922119	102.907448	70.509689	69.498222	55.692322	20.963257	126.303772	167.132477	70.685463	2.389194	0.000000	3.709494	2.873076	0.263595	0.506528	2.837711	3.377110	2.012447	1.848249	1.841974	1.745795	1.321459	2.101416	2.223061	1.849330	0.378251	0.000000	2338.000000		1
8899.762695	1966.404663	1.329091	2.655099	2331.392822	3806.678223	350.321960	235.209091	91.809067	80.374565	39.333088	162.324921	236.821884	214.763901	1.140111	0.000000	3.949378	3.293673	0.123555	0.424081	3.367615	3.580546	2.544467	2.371454	1.962886	1.905119	1.594758	2.210385	2.374422	2.331961	0.056947	0.000000	2362.000000		1
9447.286133	729.640320	1.720726	2.861710	1750.404175	2738.967529	241.432068	170.888474	76.492142	34.066063	11.323488	71.863449	95.941277	81.515549	1.226702	99998.000000	3.975307	2.863109	0.235712	0.456626	3.243138	3.437587	2.382795	2.232713	1.883617	1.532322	1.053980	1.856508	1.982005	1.911240	0.088739	4.999991	2379.000000		1
7396.964355	1921.415894	3.086823	3.860841	1423.312012	2818.241211	236.380905	145.401367	84.815147	29.107410	25.277407	130.997223	163.145203	71.370049	0.968589	0.000000	3.869054	3.283621	0.489512	0.586682	3.153300	3.449978	2.373612	2.162569	1.928473	1.464004	1.402732	2.117262	2.212574	1.853516	0.000000	0.000000	2437.000000		1
10238.083984	2342.093506	2.241878	3.096074	2458.834473	4477.125977	374.199371	244.407883	138.058990	83.156097	57.696751	245.311417	361.636200	225.119095	0.233418	0.000000	4.010219	3.369604	0.350612	0.490811	3.390729	3.650999	2.573103	2.388115	2.140065	1.919894	1.761151	2.389718	2.558272	2.352412	0.000000	0.000000	2474.000000		1
19589.685547	7679.711914	2.766114	3.244093	5964.064941	10828.912109	931.603638	596.876160	272.876953	110.212822	90.236366	449.741699	638.913635	404.472412	0.826382	0.000000	4.292027	3.885345	0.441870	0.511093	3.775542	4.034585	2.969231	2.775884	2.435967	2.042232	1.955382	2.652963	2.805442	2.606889	0.000000	0.000000	2498.000000		1
5468.773438	2095.906250	1.625130	4.052033	1960.030518	3118.338379	308.201172	188.897507	92.283966	37.479759	24.327616	93.449615	138.388947	84.679466	0.298049	0.000000	3.737890	3.321372	0.210888	0.607673	3.292263	3.493923	2.488834	2.276226	1.965126	1.573797	1.386100	1.970577	2.141101	1.927778	0.000000	0.000000	2538.000000		1
9854.657227	2065.148926	0.946708	2.072273	2421.866699	4815.843750	383.250122	248.136124	137.214035	42.311981	34.510120	199.875610	250.939240	142.120270	2.371665	0.000000	3.993642	3.314951	0.000000	0.316447	3.384150	3.682673	2.583482	2.394690	2.137398	1.626463	1.537946	2.300760	2.399569	2.152656	0.375053	0.000000	2614.000000		1
24357.693359	5840.915527	3.678900	5.112839	7064.478516	12571.095703	1119.495850	712.522522	354.478851	126.276016	118.131866	570.352905	759.617371	400.380310	0.314802	99998.000000	4.386636	3.766481	0.565718	0.708662	3.849080	4.099373	3.049022	2.852799	2.549590	2.101321	2.072367	2.756144	2.880595	2.602473	0.000000	4.999991	2684.000000		1
3805.293457	538.254272	2.100026	1.948923	1080.091797	1828.925415	181.678467	112.319016	49.780796	38.753345	18.372915	97.513985	131.561539	96.672127	0.518449	0.000000	3.580388	2.730988	0.322225	0.289795	3.033461	3.262196	2.259304	2.050453	1.697062	1.588309	1.264178	1.989067	2.119129	1.985301	0.000000	0.000000	2752.000000		1
5856.143066	1398.990479	1.634382	2.374479	1254.649902	3001.677490	198.796295	127.284401	55.001564	74.256432	27.349678	125.579094	139.474426	142.185028	0.473871	99998.000000	3.767612	3.145815	0.213353	0.375568	3.098523	3.477364	2.298408	2.104775	1.740375	1.870734	1.436952	2.098917	2.144495	2.152854	0.000000	4.999991	2766.000000		1
13807.960938	4111.684570	2.164785	4.742790	3888.465088	6842.942871	614.135803	398.042816	188.589127	82.588692	56.398499	300.180389	345.970825	205.293747	0.187067	0.000000	4.140130	3.614020	0.335415	0.676034	3.589778	3.835243	2.788265	2.599930	2.275517	1.916921	1.751268	2.477382	2.539039	2.312376	0.000000	0.000000	2811.000000		1
13057.647461	3528.821045	2.978892	3.012813	3987.499268	6757.162598	632.770874	398.363525	176.676651	80.399239	61.838215	306.730255	387.403931	204.698578	0.305892	0.000000	4.115865	3.547630	0.474055	0.478972	3.600701	3.829764	2.801246	2.600280	2.247179	1.905252	1.791257	2.486757	2.588164	2.311115	0.000000	0.000000	2848.000000		1
9522.289062	4901.944824	1.628214	3.836171	3570.981689	6253.630859	553.429321	363.273682	156.376389	64.496399	41.087734	220.169693	300.763214	176.371353	1.160617	0.000000	3.978741	3.690368	0.211711	0.583898	3.552788	3.796132	2.743062	2.560234	2.194171	1.809536	1.613712	2.342757	2.478225	2.246428	0.064689	0.000000	3001.000000		1
7454.636230	1237.084961	1.908834	3.814585	1465.130493	2506.746582	220.952972	144.516327	72.332176	40.400063	14.780360	98.957176	109.688591	93.239922	0.461405	0.000000	3.872427	3.092400	0.280768	0.581447	3.165876	3.399110	2.344300	2.159917	1.859331	1.606382	1.169685	1.995447	2.040161	1.969602	0.000000	0.000000	3025.000000		1
6656.188477	1503.834595	1.840992	2.633513	1617.069458	2905.881104	254.476288	162.028885	101.436501	47.649933	30.757210	127.876480	160.924911	66.099937	0.415959	99998.000000	3.823225	3.177200	0.265052	0.420535	3.208729	3.463278	2.405647	2.209592	2.006194	1.678062	1.487947	2.106791	2.206623	1.820201	0.000000	4.999991	3051.000000		1
4034.908691	1198.766479	1.063890	1.375347	732.196777	1132.509277	104.847115	74.176254	32.786312	32.598202	13.688716	38.673168	64.342209	58.785313	0.624576	0.000000	3.605834	3.078735	0.026897	0.138412	2.864628	3.054042	2.020556	1.870265	1.515693	1.513194	1.136363	1.587410	1.808496	1.769269	0.000000	0.000000	3134.000000		1
14140.471680	2082.445801	2.482410	2.605759	2552.188477	4580.425293	404.891815	259.755646	167.354507	79.375435	29.850592	156.953049	224.601028	143.449356	1.523956	99998.000000	4.150464	3.318574	0.394873	0.415934	3.406913	3.660906	2.607339	2.414565	2.223637	1.899686	1.474953	2.195770	2.351412	2.156699	0.182972	4.999991	3168.000000		1
11914.730469	1982.350586	2.658183	4.946317	2256.803467	4216.100098	358.083740	221.730072	113.389076	62.578312	54.088779	219.007126	274.961578	236.935989	2.036148	0.000000	4.076084	3.297180	0.424585	0.694282	3.353494	3.624911	2.553985	2.345824	2.054571	1.796424	1.733107	2.340458	2.439272	2.374631	0.308809	0.000000	3229.000000		1
12041.022461	5819.749023	2.815454	4.406662	2986.844482	5002.601562	459.150208	293.750793	141.710129	60.040394	27.155403	186.449005	282.294708	165.380905	0.004566	0.000000	4.080663	3.764904	0.449548	0.644110	3.475213	3.699196	2.661955	2.467979	2.151401	1.778444	1.433856	2.270560	2.450703	2.218485	0.000000	0.000000	3250.000000		1
3155.090332	883.830383	3.444536	2.938803	590.906006	1064.370972	97.276543	61.058025	27.309591	23.291479	13.627042	27.173906	41.568798	35.435242	0.798428	0.000000	3.499012	2.946369	0.537131	0.468170	2.771518	3.027093	1.988008	1.785743	1.436315	1.367197	1.134402	1.434152	1.618767	1.549435	0.000000	0.000000	3420.000000		1
5347.215332	849.332581	2.007514	2.362144	1219.094482	2648.540039	206.061584	122.331917	75.826050	26.948793	17.490967	99.284050	130.494568	72.563454	0.428962	0.000000	3.728128	2.929078	0.302659	0.373306	3.086037	3.423007	2.313997	2.087540	1.879818	1.430539	1.242814	1.996879	2.115592	1.860718	0.000000	0.000000	3436.000000		1
9416.831055	4773.633789	1.699140	3.617226	5314.265625	9528.028320	819.185974	539.660461	247.886337	182.770111	72.523369	424.507477	525.037354	255.352066	0.317097	0.000000	3.973905	3.678849	0.230229	0.558376	3.725443	3.979003	2.913383	2.732121	2.394253	2.261905	1.860478	2.627885	2.720190	2.407139	0.000000	0.000000	3481.000000		1
8214.605469	2590.032227	2.559503	4.452919	2220.177734	3916.588623	332.735413	226.907669	96.548775	54.150452	25.098549	128.524063	169.257172	78.151192	0.481255	99998.000000	3.914587	3.413305	0.408156	0.648645	3.346388	3.592908	2.522099	2.355849	1.984747	1.733602	1.399649	2.108984	2.228547	1.892936	0.000000	4.999991	3541.000000		1
14527.844727	2595.163574	1.766982	5.001824	3325.874023	6054.477051	529.650635	340.910400	167.027618	79.609802	59.534660	253.982895	325.766174	210.326401	0.567858	99998.000000	4.162201	3.414165	0.247232	0.699128	3.521906	3.782077	2.723989	2.532640	2.222788	1.900967	1.774770	2.404804	2.512906	2.322894	0.000000	4.999991	3613.000000		1
11954.933594	1760.898071	2.198706	3.632644	2086.059814	3916.866211	335.486115	209.842255	112.278931	59.565498	25.107801	122.627953	168.930298	152.244186	0.135427	0.000000	4.077547	3.245734	0.342167	0.560223	3.319327	3.592939	2.525675	2.321893	2.050298	1.774995	1.399809	2.088589	2.227708	2.182541	0.000000	0.000000	3646.000000		1
5954.866211	1886.051636	1.902667	2.608843	2031.042847	3567.025391	330.151245	204.834259	86.831917	47.616009	43.668823	173.463394	212.534363	163.018768	0.491587	0.000000	3.774872	3.275553	0.279363	0.416448	3.307719	3.552306	2.518713	2.311403	1.938679	1.677753	1.640172	2.239208	2.327429	2.212238	0.000000	0.000000	3700.000000		1
19212.990234	4964.375488	2.685936	5.532228	5229.906738	10015.721680	844.975281	526.048828	275.840424	90.809937	92.327141	458.456360	547.061401	362.598328	0.918710	0.000000	4.283595	3.695865	0.429096	0.742900	3.718494	4.000682	2.926844	2.721026	2.440658	1.958133	1.965329	2.661298	2.738036	2.559426	0.000000	0.000000	3729.000000		1
15130.166992	2226.311279	2.220292	3.120744	3313.853516	5720.995117	527.572205	338.113464	155.223068	53.422691	71.231285	265.448242	332.340698	215.189453	0.526897	99998.000000	4.179844	3.347586	0.346410	0.494258	3.520333	3.757472	2.722282	2.529063	2.190956	1.727726	1.852671	2.423980	2.521584	2.332821	0.000000	4.999991	3781.000000		1
8312.501953	4117.475586	4.767460	8.239750	2571.998535	4973.352051	430.483765	263.354370	177.709702	72.233498	53.052643	193.991837	264.103729	138.586304	0.732328	0.000000	3.919732	3.614631	0.678287	0.915914	3.410271	3.696649	2.633957	2.420541	2.249711	1.858739	1.724707	2.287783	2.421775	2.141720	0.000000	0.000000	3829.000000		1
10593.111328	2388.855225	2.975808	2.143198	1978.147461	3670.105469	311.978760	201.466827	107.875351	52.047344	37.180637	140.698669	170.632523	150.730072	0.636945	0.000000	4.025023	3.378190	0.473605	0.331062	3.296259	3.564678	2.494125	2.304204	2.032922	1.716399	1.570317	2.148290	2.232062	2.178200	0.000000	0.000000	3884.000000		1
3856.166016	988.529480	1.529534	3.941018	804.050964	1580.064575	127.019196	78.200531	41.803162	35.166958	14.573750	51.331917	93.070320	22.899843	0.030514	0.000000	3.586156	2.994990	0.184559	0.595608	2.905284	3.198675	2.103869	1.893210	1.621209	1.546135	1.163571	1.710387	1.968811	1.359833	0.000000	0.000000	3909.000000		1
8879.501953	935.566223	2.833956	2.513247	1306.462891	2760.408691	219.574539	126.939018	63.941322	23.285311	18.440758	89.055290	89.517853	125.378647	0.214215	99998.000000	3.948389	2.971075	0.452393	0.400235	3.116097	3.440973	2.341582	2.103595	1.805782	1.367082	1.265779	1.949660	1.951910	2.098224	0.000000	4.999991	3924.000000		1
15611.899414	4455.059082	1.615879	2.220292	5488.237793	9766.666016	877.218811	558.936890	256.369690	125.162788	76.489059	474.238922	616.877258	324.310638	3.106227	0.000000	4.193456	3.648854	0.208409	0.346410	3.739433	3.989746	2.943108	2.747363	2.408867	2.097475	1.883599	2.675997	2.790199	2.510961	0.492233	0.000000	3971.000000		1
18055.941406	2600.689697	1.945839	4.307983	3195.999268	6289.294434	522.070801	325.713745	169.349686	90.877785	62.445709	251.975372	328.862244	165.618362	0.824331	0.000000	4.256620	3.415089	0.289107	0.634274	3.504607	3.798602	2.717729	2.512836	2.228784	1.958458	1.795503	2.401358	2.517014	2.219109	0.000000	0.000000	4035.000000		1
7824.003418	1531.033081	3.715905	6.398758	1720.831055	3482.709717	274.455841	170.623260	100.930771	45.842861	39.851154	168.862457	217.415924	176.559464	1.447286	0.000000	3.893429	3.184985	0.570065	0.806096	3.235738	3.541917	2.438473	2.232038	2.004024	1.661272	1.600441	2.227533	2.337291	2.246891	0.160554	0.000000	4060.000000		1
6673.235352	2163.757812	1.224244	1.060806	1312.806152	2428.080322	201.432892	134.568192	81.102325	51.695797	26.159355	134.302994	169.642639	130.605591	2.378337	99998.000000	3.824337	3.335209	0.087868	0.025636	3.118201	3.385263	2.304130	2.128942	1.909033	1.713455	1.417627	2.128086	2.229535	2.115962	0.376273	4.999991	4112.000000		1
23395.494141	6824.622070	2.405316	5.859104	4461.124512	8492.820312	693.609924	452.301208	228.193588	75.496094	81.987366	369.481232	426.758606	303.538574	0.655718	0.000000	4.369132	3.834079	0.381172	0.767831	3.649444	3.929052	2.841115	2.655428	2.358304	1.877924	1.913747	2.567592	2.630182	2.482214	0.000000	0.000000	4144.000000		1
4116.334961	2040.337280	1.483278	2.639680	938.659241	1562.024658	143.526459	97.261124	52.815193	46.897499	19.331959	53.394936	60.009556	44.772804	0.136057	0.000000	3.614511	3.309702	0.171223	0.421551	2.972508	3.193688	2.156932	1.987939	1.722759	1.671150	1.286276	1.727500	1.778220	1.651014	0.000000	0.000000	4192.000000		1
19103.632812	5441.870605	3.225591	3.407531	3312.539795	6096.637695	499.503998	327.776764	199.480896	104.652840	54.594509	295.835388	417.843506	279.352814	2.291428	99998.000000	4.281116	3.735748	0.508609	0.532440	3.520161	3.785090	2.698539	2.515578	2.299901	2.019751	1.737149	2.471050	2.621014	2.446153	0.360106	4.999991	4236.000000		1
7651.104492	3280.185303	2.053770	2.898715	3212.250488	5485.428711	509.100586	332.266693	137.784531	47.181202	44.085129	215.673599	250.763474	137.534744	0.683348	99998.000000	3.883724	3.515898	0.312552	0.462205	3.506809	3.739211	2.706804	2.521487	2.139200	1.673769	1.644292	2.333797	2.399264	2.138412	0.000000	4.999991	4284.000000		1
7291.555664	1675.333618	3.611058	4.711953	1877.873535	3358.438232	288.505341	190.652145	101.911400	43.320362	24.996786	117.706306	167.224991	104.628174	1.507541	0.000000	3.862820	3.224101	0.557634	0.673201	3.273666	3.526137	2.460154	2.280242	2.008223	1.636692	1.397884	2.070800	2.223301	2.019649	0.178269	0.000000	4304.000000		1
9342.766602	2137.585938	5.245440	7.145023	1518.880127	3082.727295	236.667694	150.304504	81.882515	44.288654	25.548775	130.013504	142.807938	135.157181	1.414039	0.000000	3.970475	3.329924	0.719782	0.854004	3.181524	3.488935	2.374139	2.176972	1.913191	1.646292	1.407370	2.113988	2.154752	2.130839	0.150461	0.000000	4330.000000		1
13085.875977	3186.538330	3.463039	4.804465	2879.437988	5123.076660	430.286407	295.696625	132.613098	77.771889	46.512032	221.483368	316.983673	199.524063	0.668234	99998.000000	4.116803	3.503319	0.539457	0.681645	3.459308	3.709531	2.633758	2.470846	2.122586	1.890823	1.667565	2.345341	2.501037	2.299995	0.000000	4.999991	4437.000000		1
13121.847656	3243.007568	2.596508	4.206220	3046.104736	6016.349609	480.807281	307.072540	155.272415	101.640030	66.873955	289.328705	432.784241	251.704010	0.298574	0.000000	4.117995	3.510948	0.414390	0.623892	3.483745	3.779333	2.681971	2.487241	2.191094	2.007065	1.825257	2.461391	2.636271	2.400890	0.000000	0.000000	4483.000000		1
11705.887695	2435.031250	1.390766	3.324270	3137.383545	5893.487305	490.357635	320.391205	155.553040	36.042740	51.331917	204.973038	305.468994	166.389297	1.876460	0.000000	4.068404	3.386505	0.143254	0.521696	3.496568	3.770372	2.690513	2.505681	2.191879	1.556818	1.710387	2.311697	2.484967	2.221125	0.273339	0.000000	4536.000000		1
7860.924805	1601.826538	3.537048	2.269632	1583.395020	2975.268311	242.511383	158.454834	75.678032	47.353893	14.308548	102.975288	133.911362	93.572968	0.210758	0.000000	3.895474	3.204616	0.548641	0.355955	3.199589	3.473526	2.384732	2.199905	1.878970	1.675356	1.155596	2.012733	2.126817	1.971150	0.000000	0.000000	4551.000000		1
5755.724609	2087.789795	3.722073	4.187717	2176.570557	3712.704346	339.171173	214.492538	108.233063	45.287788	32.070885	176.106155	250.174469	195.052643	0.179643	99998.000000	3.760100	3.319687	0.570785	0.621977	3.337773	3.569690	2.530419	2.331412	2.034360	1.655981	1.506111	2.245775	2.398243	2.290152	0.000000	4.999991	4583.000000		1
5443.977051	2291.384521	1.810155	3.157748	1963.354736	3369.983643	336.479065	201.213959	97.933372	56.463257	27.213995	153.650360	196.909058	152.407623	0.957382	99998.000000	3.735916	3.360098	0.257716	0.499378	3.292999	3.527628	2.526958	2.303658	1.990931	1.751766	1.434792	2.186534	2.294266	2.183007	0.000000	4.999991	4650.000000		1
17047.363281	3642.666504	1.847160	3.416783	3393.796387	6627.118164	558.280090	345.239960	189.397064	94.840385	60.691063	257.757385	337.203735	158.057022	1.279149	0.000000	4.231657	3.561419	0.266504	0.533617	3.530686	3.821325	2.746852	2.538121	2.277373	1.976993	1.783125	2.411211	2.527892	2.198814	0.106921	0.000000	4689.000000		1
5847.157227	1669.218506	2.574922	2.053770	1198.411865	2010.147461	174.721558	118.862709	60.274757	25.564194	14.971552	89.820061	117.496613	61.832047	0.065435	0.000000	3.766945	3.222513	0.410764	0.312552	3.078606	3.303228	2.242347	2.075046	1.780136	1.407632	1.175267	1.953373	2.070025	1.791214	0.000000	0.000000	4722.000000		1
8978.361328	1080.881226	1.446273	2.574922	1338.959351	2701.271973	222.670609	130.448318	81.349030	34.396023	31.361624	99.869965	144.978897	81.564888	0.053227	0.000000	3.953197	3.033778	0.160250	0.410764	3.126767	3.431568	2.347663	2.115438	1.910352	1.536508	1.496399	1.999435	2.161305	1.911503	0.000000	0.000000	4746.000000		1
17113.589844	5203.510254	2.149366	3.503127	4265.933105	7498.459473	665.705200	425.210571	207.122391	75.335739	71.659920	319.139221	456.001709	231.181732	1.983613	99998.000000	4.233341	3.716296	0.332310	0.544456	3.630014	3.874972	2.823282	2.628604	2.316227	1.877001	1.855276	2.503980	2.658967	2.363954	0.297457	4.999991	4765.000000		1
10124.950195	3866.043213	0.996048	2.957305	3013.108887	5126.067871	500.663483	312.314880	152.105408	70.309242	56.136379	241.407410	292.289093	164.212173	1.485281	0.000000	4.005393	3.587267	0.000000	0.470896	3.479015	3.709784	2.699546	2.494593	2.182145	1.847012	1.749244	2.382751	2.465813	2.215405	0.171809	0.000000	4829.000000		1
16166.661133	3821.322754	3.422950	4.378909	3169.596191	5333.837891	505.819489	320.381958	141.953751	65.233406	53.450443	247.688980	386.040924	207.005219	0.224733	0.000000	4.208621	3.582214	0.534401	0.641366	3.501004	3.727040	2.703995	2.505668	2.152147	1.814470	1.727951	2.393907	2.586633	2.315981	0.000000	0.000000	4871.000000		1
17882.046875	3854.402100	3.136162	2.874044	4016.748535	7538.479980	645.685547	398.147675	212.898239	85.681679	75.826050	325.013733	459.162537	256.625641	0.245012	99998.000000	4.252417	3.585957	0.496399	0.458493	3.603875	3.877284	2.810021	2.600044	2.328172	1.932888	1.879818	2.511902	2.661967	2.409300	0.000000	4.999991	4905.000000		1
7979.756836	3481.991211	3.068320	4.964819	1343.699097	2444.621582	208.836960	137.729019	82.755211	44.553856	23.368572	80.331398	117.626129	74.823837	1.214697	0.000000	3.901990	3.541828	0.486901	0.695903	3.128302	3.388212	2.319807	2.139025	1.917795	1.648885	1.368632	1.904885	2.070504	1.874040	0.084468	0.000000	4993.000000		1
7777.130371	1908.615356	2.541001	4.912396	1531.415527	2558.695312	237.040833	148.315506	67.318016	37.442757	15.347768	80.750786	100.058075	58.449184	0.623972	0.000000	3.890819	3.280718	0.405005	0.691293	3.185093	3.408019	2.374823	2.171186	1.828131	1.573368	1.186045	1.907147	2.000252	1.766778	0.000000	0.000000	5031.000000		1
13567.392578	2404.092041	2.692104	4.459086	3551.338379	6488.124512	530.224182	349.745300	189.603683	70.374001	47.631428	212.053299	287.703583	151.349899	0.039172	0.000000	4.132496	3.380951	0.430092	0.649246	3.550392	3.812119	2.724460	2.543752	2.277847	1.847412	1.677894	2.326445	2.458945	2.179982	0.000000	0.000000	5075.000000		1
8919.439453	2896.197998	3.210172	3.965688	2252.819092	4378.924316	345.915314	228.690063	115.788223	62.821926	41.016808	174.209656	265.102844	151.300552	0.356549	0.000000	3.950338	3.461828	0.506528	0.598319	3.352726	3.641367	2.538970	2.359247	2.063664	1.798111	1.612962	2.241072	2.423414	2.179841	0.000000	0.000000	5158.000000		1
17571.054688	1991.762207	3.737491	3.626477	4200.138672	8084.113770	652.334106	422.392029	215.615021	99.635597	94.895889	424.149750	584.251282	402.085602	1.171548	99998.000000	4.244798	3.299237	0.572580	0.559485	3.623264	3.907632	2.814470	2.625716	2.333679	1.998415	1.977247	2.627519	2.766600	2.604319	0.068760	4.999991	5183.000000		1
14413.095703	2945.479248	2.149366	2.803118	2548.222900	4115.477539	379.598999	242.289352	104.181030	59.685764	28.441322	160.730637	252.459518	159.429291	1.808352	99998.000000	4.158757	3.469156	0.332310	0.447641	3.406237	3.614420	2.579325	2.384334	2.017789	1.775871	1.453950	2.206099	2.402192	2.202568	0.257283	4.999991	5221.000000		1
8376.526367	701.421021	2.001346	3.410615	1818.289551	3961.275146	268.772491	166.959778	91.371178	81.682076	16.359234	129.051376	204.390198	112.784660	1.257459	99998.000000	3.923064	2.845979	0.301322	0.532833	3.259663	3.597835	2.429385	2.222612	1.960809	1.912127	1.213763	2.110763	2.310460	2.052250	0.099494	4.999991	5238.000000		1
10497.339844	2117.248779	2.966557	3.953353	2283.884766	3297.053223	352.838318	236.849640	75.122963	42.971901	37.566105	151.208038	196.754868	146.900070	0.034409	0.000000	4.021079	3.325772	0.472253	0.596966	3.358674	3.518126	2.547576	2.374473	1.875773	1.633185	1.574796	2.179575	2.293926	2.167022	0.000000	0.000000	5308.000000		1
11337.174805	2321.216553	1.458608	2.207957	2035.008545	4384.823730	324.335297	205.710037	117.089561	70.673126	26.948793	147.344116	207.424606	107.375786	0.386951	0.000000	4.054505	3.365716	0.163939	0.343991	3.308566	3.641952	2.510994	2.313256	2.068518	1.849254	1.430539	2.168333	2.316860	2.030906	0.000000	0.000000	5340.000000		1
2625.279297	563.624207	0.943624	2.972724	594.699036	1393.227051	94.757126	57.727589	58.122307	47.933636	6.482019	42.833130	66.451485	34.041393	2.108433	99998.000000	3.419176	2.750990	0.000000	0.473155	2.774297	3.144022	1.976612	1.761383	1.764343	1.680640	0.811710	1.631780	1.822505	1.532007	0.323960	4.999991	5363.000000		1
4084.267090	1177.445435	1.763899	2.627345	608.526489	1080.064087	107.104416	60.422775	25.829395	15.588300	8.353848	32.644459	39.098724	55.670734	0.121206	0.000000	3.611114	3.070941	0.246474	0.419517	2.784280	3.033449	2.029807	1.781201	1.412114	1.192799	0.921887	1.513809	1.592163	1.745627	0.000000	0.000000	5387.000000		1
17502.142578	6318.926270	3.968772	4.958652	5583.522461	10149.681641	886.389893	568.043152	270.838593	146.792130	87.362320	420.409180	531.969604	331.804108	0.477031	0.000000	4.243091	3.800643	0.598656	0.695364	3.746908	4.006453	2.947625	2.754381	2.432711	2.166703	1.941324	2.623672	2.725887	2.520882	0.000000	0.000000	5417.000000		1
3737.534424	942.591003	2.806202	3.244093	564.145325	998.715027	100.428123	54.350895	34.574879	36.095161	11.169302	21.854456	35.839211	17.787004	1.137984	0.000000	3.572585	2.974323	0.448119	0.511093	2.751391	2.999442	2.001855	1.735207	1.538761	1.557449	1.048026	1.339540	1.554358	1.250103	0.056136	0.000000	5450.000000		1
11092.775391	3702.651367	1.634382	3.389029	3208.007324	5353.928711	519.576050	320.116760	156.105026	86.316933	63.962910	245.089386	362.370148	160.964996	1.929335	0.000000	4.045040	3.568513	0.213353	0.530075	3.506235	3.728673	2.715649	2.505308	2.193417	1.936096	1.805928	2.389324	2.559152	2.206732	0.285408	0.000000	5469.000000		1
15730.687500	1749.479004	1.976677	3.404448	3212.657471	5491.330566	510.627045	314.843567	154.100586	75.659531	28.866879	173.414047	201.833786	142.912796	0.327023	0.000000	4.196748	3.242909	0.295936	0.532047	3.506864	3.739678	2.708104	2.498095	2.187804	1.878864	1.460400	2.239084	2.304994	2.155071	0.000000	0.000000	5512.000000		1
7630.113281	1417.375732	1.575791	3.706654	1557.516235	2542.545654	239.495483	164.955353	83.291786	45.660919	24.256689	89.594948	99.502998	45.556072	0.254795	0.000000	3.882531	3.151485	0.197498	0.568982	3.192433	3.405269	2.379297	2.217366	1.920602	1.659545	1.384832	1.952284	1.997836	1.658546	0.000000	0.000000	5553.000000		1
11583.305664	4991.931641	3.012813	3.601807	2825.296875	5777.029785	479.601562	286.837036	149.854279	94.072533	56.201138	253.301392	334.009003	179.556854	0.373420	0.000000	4.063832	3.698269	0.478972	0.556520	3.451064	3.761705	2.680881	2.457635	2.175669	1.973463	1.749745	2.403638	2.523758	2.254202	0.000000	0.000000	5591.000000		1
16717.830078	2931.031982	3.241009	3.595639	3470.590576	6344.983887	549.682617	343.324982	175.921127	94.445663	62.365532	314.047943	424.513641	249.980194	0.304407	0.000000	4.223180	3.467021	0.510680	0.555776	3.540403	3.802431	2.740112	2.535705	2.245318	1.975182	1.794945	2.496996	2.627892	2.397906	0.000000	0.000000	5631.000000		1
7218.754883	1993.717285	1.958174	4.163047	1009.353943	1700.647949	159.568054	107.499130	45.068840	12.615575	26.029839	68.751953	91.713470	101.399498	0.950116	99998.000000	3.858462	3.299664	0.291851	0.619411	3.004044	3.230614	2.202946	2.031405	1.653876	1.100907	1.415471	1.837285	1.962433	2.006036	0.000000	4.999991	5725.000000		1
17057.828125	5443.761230	1.955090	3.879343	4695.442383	8352.109375	737.513123	478.035004	204.473465	111.668350	85.814285	382.651886	484.591034	300.316071	0.874849	0.000000	4.231924	3.735899	0.291167	0.588758	3.671676	3.921796	2.867770	2.679460	2.310637	2.047930	1.933560	2.582804	2.685375	2.477579	0.000000	0.000000	5819.000000		1
11855.417969	2429.955322	4.298732	4.958652	2451.276367	4326.642578	377.736420	246.421570	98.093727	46.897499	35.527756	211.202179	281.095123	245.046219	2.308732	0.000000	4.073917	3.385598	0.633340	0.695364	3.389392	3.636151	2.577189	2.391679	1.991641	1.671150	1.550568	2.324698	2.448853	2.389248	0.363373	0.000000	5886.000000		1
7073.942383	2753.498047	2.664350	4.989489	2289.176514	3787.697754	362.262207	229.818710	96.419258	31.790262	35.814541	172.895981	230.783920	127.009949	0.446662	0.000000	3.849662	3.439885	0.425591	0.698056	3.359679	3.578375	2.559023	2.361385	1.984164	1.502294	1.554059	2.237785	2.363205	2.103838	0.000000	0.000000	5987.000000		1
10341.845703	2586.455078	2.969640	4.181550	3111.470703	5452.747070	468.185547	310.625000	121.844688	52.528404	40.359974	176.318924	245.157227	142.795609	0.246825	0.000000	4.014598	3.412705	0.472704	0.621337	3.492966	3.736615	2.670418	2.492236	2.085807	1.720394	1.605951	2.246299	2.389445	2.154715	0.000000	0.000000	6003.000000		1
9366.587891	1027.760742	2.349809	4.274062	1928.366699	3155.688477	308.105591	199.551819	83.982544	27.028971	24.108669	144.732193	179.572281	80.938889	1.686213	99998.000000	3.971581	3.011892	0.371033	0.630841	3.285190	3.499094	2.488700	2.300056	1.924189	1.431829	1.382173	2.160565	2.254239	1.908157	0.226913	4.999991	6052.000000		1
4277.019043	1204.600830	1.828657	2.374479	711.433960	1324.502808	114.613319	71.567406	30.177467	33.489403	16.257471	35.703526	58.261078	30.427250	0.761948	99998.000000	3.631141	3.080843	0.262132	0.375568	2.852135	3.122053	2.059235	1.854715	1.479683	1.524907	1.211053	1.552711	1.765378	1.483263	0.000000	4.999991	6079.000000		1
1469.817871	571.028259	2.457740	6.275408	656.552673	1325.896606	86.736320	62.451878	33.156361	26.908705	16.914307	67.000389	118.727028	55.414783	0.968113	99998.000000	3.167264	2.756658	0.390536	0.797642	2.817270	3.122510	1.938201	1.795545	1.520567	1.429893	1.228254	1.826077	2.074550	1.743626	0.000000	4.999991	6097.000000		1
10027.812500	2373.442627	2.679769	3.059069	2471.033691	4315.285156	395.464813	252.681549	150.147247	70.090302	42.336651	176.025970	244.861191	166.009995	0.424531	0.000000	4.001206	3.375379	0.428097	0.485589	3.392879	3.635010	2.597108	2.402574	2.176517	1.845658	1.626716	2.245577	2.388920	2.220134	0.000000	0.000000	6168.000000		1
9217.286133	2224.229736	3.228674	4.847637	1773.686401	3633.748291	301.768494	178.039658	90.914787	81.996613	23.328484	124.419609	172.248398	90.991882	0.562779	0.000000	3.964603	3.347180	0.509024	0.685530	3.248877	3.560355	2.479674	2.250517	1.958634	1.913796	1.367887	2.094889	2.236155	1.959003	0.000000	0.000000	6214.000000		1
6746.387695	2421.095703	0.866531	1.066974	1664.028564	3030.676758	265.553070	169.784485	83.908531	33.729935	30.556767	150.825668	222.137115	124.351768	0.949393	0.000000	3.829071	3.384012	0.000000	0.028154	3.221161	3.481540	2.424151	2.229898	1.923806	1.528015	1.485107	2.178475	2.346621	2.094652	0.000000	0.000000	6273.000000		1
8498.349609	1211.119873	2.827788	4.425165	1379.581421	2440.063721	233.207748	140.131256	80.047691	29.067322	25.983583	100.039566	162.605545	130.744354	0.567878	0.000000	3.929335	3.083187	0.451447	0.645930	3.139747	3.387401	2.367743	2.146535	1.903349	1.463405	1.414699	2.000172	2.211135	2.116423	0.000000	0.000000	6340.000000		1
15993.758789	5186.444824	1.979760	2.898715	4421.748535	7097.480469	688.762329	441.930603	193.785233	93.964607	54.983063	300.198883	415.644806	251.577576	2.759023	0.000000	4.203950	3.714870	0.296613	0.462205	3.645594	3.851104	2.838069	2.645354	2.287321	1.972964	1.740229	2.477409	2.618722	2.400672	0.440755	0.000000	6367.000000		1
6805.950195	1767.935181	0.613664	1.754647	1727.091064	2834.745361	266.771149	171.095078	74.755997	23.229803	17.490967	92.209953	138.308762	45.229195	1.379042	99998.000000	3.832889	3.247466	0.000000	0.244190	3.237315	3.452514	2.426139	2.233238	1.873646	1.366045	1.242814	1.964778	2.140850	1.655419	0.139577	4.999991	6403.000000		1
7681.602539	737.402100	0.792521	1.566539	1304.612671	2114.911377	201.321884	125.804207	55.787918	57.440804	17.571144	61.955395	86.868919	108.322495	1.332146	0.000000	3.885452	2.867704	0.000000	0.194941	3.115482	3.325292	2.303891	2.099695	1.746540	1.759220	1.244800	1.792079	1.938864	2.034719	0.124552	0.000000	6425.000000		1
19199.888672	2217.615234	1.205742	4.422081	3450.256592	6871.106445	524.065979	342.017456	198.013031	47.477242	56.864143	272.846130	371.522675	195.311676	0.861342	99998.000000	4.283298	3.345886	0.081254	0.645627	3.537851	3.837027	2.719386	2.534048	2.296694	1.676485	1.754838	2.435918	2.569985	2.290728	0.000000	4.999991	6440.000000		1
27030.048828	4786.246094	1.742312	4.385077	6283.962891	10907.970703	987.428589	642.133118	285.803986	149.801865	108.066544	473.020844	628.910034	373.113892	0.772250	99998.000000	4.431847	3.679995	0.241126	0.641977	3.798234	4.037744	2.994506	2.807625	2.456068	2.175517	2.033691	2.674880	2.798589	2.571841	0.000000	4.999991	6518.000000		1
11371.554688	4665.638184	3.052901	4.798297	5578.511230	9989.678711	894.697449	563.858521	280.268677	144.392990	94.652275	383.487579	504.191284	383.805206	1.967516	0.000000	4.055820	3.668911	0.484713	0.681087	3.746518	3.999552	2.951676	2.751170	2.447575	2.159546	1.976131	2.583751	2.702595	2.584111	0.293918	0.000000	6595.000000		1
10805.864258	1777.340576	1.625130	2.732193	2329.511719	4090.838379	398.024323	240.217087	112.463951	65.048386	47.982975	197.174255	269.370758	234.657104	0.554685	0.000000	4.033659	3.249771	0.210888	0.436511	3.367265	3.611812	2.599910	2.380604	2.051013	1.813236	1.681087	2.294850	2.430351	2.370434	0.000000	0.000000	6672.000000		1
7525.873535	1951.029053	2.972724	4.437500	2592.227783	4746.154785	387.490265	262.330566	126.948273	67.660309	46.841991	223.592651	294.725250	145.651154	0.556441	0.000000	3.876557	3.290264	0.473155	0.647138	3.413673	3.676342	2.588261	2.418849	2.103627	1.830334	1.670635	2.349458	2.469417	2.163314	0.000000	0.000000	6768.000000		1
3142.656738	257.868408	2.433070	3.907097	440.845123	786.020325	79.619049	48.266678	21.407314	12.402798	14.111189	27.479197	49.697533	18.915653	0.236135	20981.396484	3.497297	2.411398	0.386155	0.591854	2.644286	2.895434	1.901017	1.683647	1.330562	1.093520	1.149564	1.439004	1.696335	1.276821	0.000000	4.321835	6830.000000		1
10458.416992	1761.761475	2.932636	1.813238	1687.070312	3151.781494	275.747925	171.064240	107.314110	45.759598	28.623262	134.629868	169.772156	85.040260	2.050811	99998.000000	4.019466	3.245947	0.467258	0.258455	3.227133	3.498556	2.440512	2.233159	2.030657	1.660482	1.456719	2.129141	2.229867	1.929625	0.311926	4.999991	6861.000000		1
6752.721680	1318.227417	0.206611	1.307505	2137.330078	4371.652832	333.651276	216.549393	102.275276	83.390465	34.072231	141.093384	197.131088	112.433113	1.296327	0.000000	3.829479	3.119990	0.000000	0.116443	3.329872	3.640646	2.523293	2.335557	2.009771	1.921116	1.532401	2.149507	2.294755	2.050894	0.112715	0.000000	6877.000000		1
4786.357422	2010.970825	2.137031	3.231758	1554.854980	2547.630859	252.397842	159.574234	56.845638	53.983929	22.347855	100.866013	128.514816	80.007599	0.092461	0.000000	3.680005	3.303406	0.329811	0.509439	3.191690	3.406137	2.402086	2.202963	1.754697	1.732265	1.349236	2.003745	2.108953	1.903131	0.000000	0.000000	6953.000000		1
8562.398438	1561.762573	1.193407	1.871829	1577.785645	4476.271973	238.058456	159.009903	130.654922	74.774498	30.640028	205.851898	260.073273	134.685379	1.177323	0.000000	3.932595	3.193615	0.076789	0.272266	3.198048	3.650917	2.376684	2.201424	2.116126	1.873754	1.486289	2.313555	2.415096	2.129320	0.070896	0.000000	6998.000000		1
9149.977539	3205.194824	2.661267	4.008861	2531.379395	4950.396973	387.521118	256.079834	122.520027	72.714561	34.204830	168.806946	221.955185	161.236359	0.498834	0.000000	3.961420	3.505854	0.425088	0.603021	3.403357	3.694640	2.588295	2.408375	2.088207	1.861621	1.534087	2.227390	2.346265	2.207463	0.000000	0.000000	7041.000000		1
10712.082031	2773.927734	1.989012	4.150712	2343.299072	4259.284668	355.789429	237.583572	108.310158	93.801163	48.979023	232.066757	342.911743	150.924347	0.305459	0.000000	4.029874	3.443095	0.298637	0.618123	3.369828	3.629337	2.551193	2.375816	2.034669	1.972208	1.690010	2.365613	2.535182	2.178759	0.000000	0.000000	7102.000000		1
9349.658203	1937.152222	3.493876	4.181550	2232.962891	4777.442383	359.952484	225.149933	121.471550	71.468727	37.442757	185.795258	262.981232	174.965164	0.583206	0.000000	3.970796	3.287164	0.543307	0.621337	3.348881	3.679195	2.556245	2.352472	2.084475	1.854116	1.573368	2.269035	2.419925	2.242952	0.000000	0.000000	7152.000000		1
5030.043457	852.968323	0.000000	2.568754	850.060364	1483.099487	151.895721	88.154839	57.456219	37.997829	20.324923	54.862797	58.939499	104.248871	1.956059	0.000000	3.701572	2.930933	0.000000	0.409723	2.929450	3.171170	2.181545	1.945246	1.759337	1.579759	1.308029	1.739278	1.770406	2.018071	0.291382	0.000000	7219.000000		1
10365.531250	2194.194336	1.788568	4.446751	2107.189697	3932.809326	350.787628	215.223373	107.110580	41.769241	38.941452	163.012604	236.485764	175.079269	0.605218	0.000000	4.015592	3.341275	0.252506	0.648043	3.323704	3.594703	2.545044	2.332889	2.029832	1.620857	1.590412	2.212221	2.373805	2.243235	0.000000	0.000000	7264.000000		1
9158.959961	2117.063721	3.681984	4.415914	3241.416504	5795.522949	511.327057	330.860504	173.108765	83.004997	52.972466	210.708786	301.309021	160.169388	0.023450	99998.000000	3.961846	3.325734	0.566082	0.645021	3.510735	3.763093	2.708699	2.519645	2.238319	1.919104	1.724050	2.323683	2.479012	2.204580	0.000000	4.999991	7334.000000		1
10118.943359	2774.538330	2.889463	1.967425	428.392975	31.639160	50.681248	38.485058	14.592252	5.939281	0.000000	0.000000	0.000000	9.309807	0.220923	99998.000000	4.005135	3.443191	0.460817	0.293898	2.631842	1.500225	1.704847	1.585292	1.164122	0.773734	0.000000	0.000000	0.000000	0.968941	0.000000	4.999991	7356.000000		1
4819.778809	161.516983	0.798688	2.127780	1032.488159	1790.104126	145.811508	100.425034	38.050251	20.898497	19.387466	77.830482	74.583305	36.508385	1.297004	0.000000	3.683027	2.208218	0.000000	0.327927	3.013885	3.252878	2.163792	2.001842	1.580358	1.320115	1.287521	1.891150	1.872642	1.562393	0.112941	0.000000	7375.000000		0
10890.599609	2505.337402	2.587257	4.073619	2853.775146	5331.158203	445.267212	285.569641	131.842163	81.854759	40.060848	191.608109	265.269379	132.434250	0.019867	0.000000	4.037052	3.398866	0.412840	0.609980	3.455420	3.726822	2.648621	2.455712	2.120054	1.913044	1.602720	2.282414	2.423687	2.122000	0.000000	0.000000	7396.000000		1
9603.514648	3462.810303	2.544085	3.731324	2600.365723	4293.952148	390.931732	265.454407	120.043785	76.988625	47.727024	175.729935	291.363983	230.046906	0.461696	0.000000	3.982430	3.539429	0.405532	0.571863	3.415035	3.632857	2.592101	2.423990	2.079340	1.886427	1.678764	2.244846	2.464436	2.361816	0.000000	0.000000	7485.000000		1
11335.277344	1434.478149	1.119397	2.195622	2088.360352	3650.566895	310.430725	207.005219	101.621529	46.610710	22.458870	137.090683	184.429169	102.272194	1.041672	0.000000	4.054432	3.156694	0.048984	0.341558	3.319805	3.562360	2.491965	2.315981	2.006986	1.668486	1.351388	2.137008	2.265830	2.009758	0.017731	0.000000	7508.000000		1
11394.756836	907.621399	1.005299	2.072273	1684.276489	3173.167236	258.571503	162.815231	92.977806	53.311676	18.002867	98.229416	150.397018	156.996231	0.679442	0.000000	4.056705	2.957905	0.002295	0.316447	3.226413	3.501493	2.412581	2.211695	1.968379	1.726822	1.255342	1.992242	2.177239	2.195889	0.000000	0.000000	7525.000000		1
8026.663574	909.761536	0.817191	1.492530	1660.312744	3017.216309	261.667572	167.157150	97.791527	69.569145	20.802902	109.232193	165.054031	102.481888	0.663042	99998.000000	3.904535	2.958928	0.000000	0.173923	3.220190	3.479606	2.417750	2.223125	1.990301	1.842417	1.318124	2.038351	2.217626	2.010647	0.000000	4.999991	7575.000000		1
9787.161133	1934.416992	1.853327	3.620309	3472.813965	5501.383789	568.092529	353.165192	149.120361	69.063416	49.867138	253.039261	299.872009	179.899155	0.104482	0.000000	3.990657	3.286550	0.267952	0.558746	3.540682	3.740472	2.754419	2.547978	2.173537	1.839248	1.697814	2.403188	2.476936	2.255029	0.000000	0.000000	7614.000000		1
8248.893555	2347.955566	3.216340	5.260859	1582.109131	2694.836182	249.915436	161.402893	71.083260	54.249130	21.533749	94.787964	99.080528	119.464043	0.393586	0.000000	3.916396	3.370690	0.507362	0.721057	3.199236	3.430532	2.397793	2.207911	1.851767	1.734393	1.333120	1.976753	1.995988	2.077237	0.000000	0.000000	7663.000000		1
5297.237305	2533.741699	1.952007	3.823836	1871.934326	3263.576172	295.030548	190.019989	90.156189	28.086693	32.946663	131.358017	156.487411	122.159225	1.468896	99998.000000	3.724049	3.403762	0.290481	0.582499	3.272291	3.513694	2.469867	2.278799	1.954996	1.448501	1.517811	2.118457	2.194479	2.086926	0.166991	4.999991	7744.000000		1
12198.623047	2576.858398	1.877997	3.792999	2055.570801	3771.171875	343.830688	212.839645	122.005043	55.624481	23.112621	145.117661	181.434860	133.772583	1.535697	0.000000	4.086311	3.411091	0.273695	0.578983	3.312932	3.576476	2.536345	2.328053	2.086378	1.745266	1.363849	2.161720	2.258721	2.126367	0.186306	0.000000	7795.000000		1
5034.447266	640.347595	2.574922	2.833956	865.105896	1584.674805	131.469040	87.081696	48.362274	31.272194	11.092208	57.551815	64.271286	56.062370	0.963564	0.000000	3.701952	2.806416	0.410764	0.452393	2.937069	3.199940	2.118824	1.939927	1.684507	1.495158	1.045018	1.760059	1.808017	1.748671	0.000000	0.000000	7814.000000		1
3743.205566	1164.481445	1.480195	3.512378	644.563049	1451.111816	112.904930	64.425468	32.440933	47.162701	6.244571	33.279709	17.244267	26.251867	1.254864	99998.000000	3.573244	3.066133	0.170319	0.545601	2.809265	3.161701	2.052713	1.809058	1.511093	1.673599	0.795503	1.522179	1.236645	1.419160	0.098597	4.999991	7855.000000		1
7257.717773	935.143799	1.421604	2.738360	1271.138672	2333.344727	210.144455	124.496704	54.563675	30.704786	23.211302	70.127304	75.224724	61.671692	0.108459	0.000000	3.860800	2.970878	0.152779	0.437491	3.104193	3.367979	2.322518	2.095158	1.736904	1.487206	1.365700	1.845887	1.876361	1.790086	0.000000	0.000000	7874.000000		1
4935.708984	707.927734	2.137031	1.918085	1053.691895	1857.345093	154.183853	104.551079	50.659660	20.815237	5.485971	54.286137	56.426250	41.488621	0.166463	0.000000	3.693350	2.849989	0.329811	0.282868	3.022714	3.268893	2.188039	2.019329	1.704662	1.318381	0.739254	1.734689	1.751481	1.617929	0.000000	0.000000	7897.000000		1
11772.671875	5232.475586	3.318103	4.955568	3694.719971	6253.862305	567.898254	364.803223	166.950531	99.358063	86.128822	351.543121	543.804993	286.285065	1.227077	0.000000	4.070875	3.718707	0.520890	0.695093	3.567581	3.796148	2.754271	2.562059	2.222588	1.997203	1.935148	2.545979	2.735443	2.456799	0.088872	0.000000	7924.000000		1
4615.980469	1591.946167	2.874044	5.575400	2048.805176	3487.245850	304.343414	197.223602	96.052292	43.391289	27.047472	142.792526	165.334656	118.915131	0.153787	0.000000	3.664264	3.201928	0.458493	0.746276	3.311501	3.542483	2.483364	2.294959	1.982508	1.637403	1.432127	2.154706	2.218364	2.075237	0.000000	0.000000	7951.000000		1
11982.680664	2495.383057	2.661267	4.218554	2379.018066	4337.790527	363.736237	241.348816	142.129517	68.384987	40.782444	229.029282	310.362885	188.561371	0.214897	0.000000	4.078554	3.397137	0.425088	0.625164	3.376398	3.637269	2.560786	2.382645	2.152684	1.834961	1.610473	2.359891	2.491870	2.275453	0.000000	0.000000	8036.000000		1
4530.897461	1138.544067	2.824705	3.971855	857.334900	1532.667480	121.610321	81.971947	47.258297	48.232758	14.336302	45.944622	81.154755	65.273499	0.225804	0.000000	3.656184	3.056350	0.450973	0.598993	2.933151	3.185448	2.084970	1.913665	1.674478	1.683342	1.156437	1.662235	1.909314	1.814737	0.000000	0.000000	8075.000000		1
13094.566406	3202.252930	4.048949	4.995657	3090.936279	5849.704590	497.715424	307.205139	160.416092	71.425560	74.049820	327.604065	444.665863	300.797119	0.483638	0.000000	4.117091	3.505456	0.607342	0.698593	3.490090	3.767134	2.696981	2.487428	2.205248	1.853854	1.869524	2.515349	2.648034	2.478274	0.000000	0.000000	8144.000000		1
6241.801758	1859.022705	2.621178	4.008861	2097.352539	3397.558594	339.951355	220.009338	124.983932	44.575443	32.345337	141.299988	201.815277	162.642548	0.522381	99998.000000	3.795310	3.269285	0.418496	0.603021	3.321671	3.531167	2.531417	2.342441	2.096854	1.649096	1.509812	2.150142	2.304954	2.211234	0.000000	4.999991	8193.000000		1
7158.770020	1947.973145	3.136162	5.254691	1552.902954	2807.531250	256.887787	159.318283	72.486366	42.062195	30.806551	124.987015	145.799164	110.505775	0.623473	0.000000	3.854838	3.289583	0.496399	0.720547	3.191144	3.448325	2.409744	2.202266	1.860256	1.623892	1.488643	2.096865	2.163755	2.043385	0.000000	0.000000	8232.000000		1
6119.926270	1073.714600	2.349809	4.138377	1051.073853	1921.971069	169.929428	107.002647	56.595856	20.398932	16.797125	51.227070	67.219337	60.595467	0.330502	99998.000000	3.786746	3.030889	0.371033	0.616830	3.021633	3.283747	2.230268	2.029395	1.752785	1.309607	1.225235	1.709499	1.827494	1.782440	0.000000	4.999991	8288.000000		1
13496.833984	3876.444580	2.359060	2.867877	2537.130615	4925.603516	428.405334	259.018646	141.716293	84.250824	53.034138	244.805679	331.242889	196.625351	0.884601	0.000000	4.130232	3.588434	0.372739	0.457561	3.404343	3.692459	2.631855	2.413331	2.151420	1.925574	1.724555	2.388822	2.520147	2.293639	0.000000	0.000000	8330.000000		1
16959.166016	7223.506836	2.793867	3.725156	4473.946777	7851.312988	723.475952	449.636871	214.443192	90.674255	70.389420	382.873932	508.585602	275.717072	1.737419	0.000000	4.229404	3.858748	0.446206	0.571145	3.650691	3.894942	2.859424	2.652862	2.331312	1.957484	1.847507	2.583056	2.706364	2.440464	0.239905	0.000000	8360.000000		1
23468.070312	6904.568359	2.026016	2.497828	5144.650879	9782.340820	841.638672	527.936096	257.134460	87.803291	70.367836	366.218658	509.156097	262.873322	1.326317	0.000000	4.370477	3.839137	0.306643	0.397563	3.711356	3.990443	2.925126	2.722581	2.410160	1.943511	1.847374	2.563740	2.706851	2.419746	0.122647	0.000000	8413.000000		1
5200.552734	1410.091919	2.895631	3.530881	900.969788	1534.230957	147.782013	87.143372	33.649757	17.657488	3.456871	28.953222	50.755257	19.661919	0.449446	99998.000000	3.716049	3.149247	0.461743	0.547883	2.954710	3.185891	2.169621	1.940234	1.526982	1.246929	0.538683	1.461697	1.705481	1.293626	0.000000	4.999991	8444.000000		1
14652.433594	3101.775635	1.810155	2.861710	3178.684082	5720.017578	499.781525	325.026062	136.461609	97.310463	43.721249	220.672348	271.233337	164.027145	0.167696	0.000000	4.165910	3.491610	0.257716	0.456626	3.502247	3.757397	2.698780	2.511918	2.135010	1.988160	1.640693	2.343748	2.433343	2.214916	0.000000	0.000000	8475.000000		1
11303.835938	3957.830566	0.811023	1.264333	3604.501953	6179.084473	583.215149	363.705414	183.824753	101.473511	57.252693	256.591736	365.589569	174.650635	1.729516	0.000000	4.053226	3.597457	0.000000	0.101861	3.556845	3.790924	2.765829	2.560750	2.264404	2.006353	1.757796	2.409243	2.562994	2.242170	0.237925	0.000000	8495.000000		1
21363.689453	4765.030273	2.192538	5.174514	4539.938965	9944.644531	673.328186	456.118896	324.767029	147.427383	98.318840	489.198151	651.066650	318.127747	0.008524	0.000000	4.329676	3.678066	0.340947	0.713870	3.657050	3.997589	2.828227	2.659078	2.511572	2.168578	1.992637	2.689485	2.813625	2.502602	0.000000	0.000000	8536.000000		1
5631.644043	1251.911621	1.572707	2.648932	1078.093628	2109.283447	161.177780	111.245872	48.192669	46.330090	19.890116	99.632515	96.706047	130.513077	0.561606	0.000000	3.750635	3.097574	0.196648	0.423071	3.032656	3.324135	2.207305	2.046284	1.682981	1.665863	1.298637	1.998401	1.985454	2.115654	0.000000	0.000000	8620.000000		1
7989.837402	1386.381104	1.329091	2.362144	1340.377930	2379.024170	192.909439	135.221939	59.661095	39.453354	17.327528	88.638985	136.023712	66.938721	0.031536	0.000000	3.902538	3.141883	0.123555	0.373306	3.127227	3.376399	2.285353	2.131047	1.775691	1.596084	1.238737	1.947625	2.133615	1.825677	0.000000	0.000000	8634.000000		1
15797.790039	4493.272461	2.251129	3.638812	3285.001953	6340.419922	535.953796	328.603210	163.382645	118.208954	53.653969	215.726028	286.911041	133.652328	1.355426	99998.000000	4.198596	3.652563	0.352400	0.560960	3.516536	3.802118	2.729127	2.516672	2.213206	2.072650	1.729602	2.333903	2.457747	2.125977	0.132076	4.999991	8659.000000		1
5080.505859	1776.874878	1.908834	3.361275	836.895874	1595.705322	129.951828	73.010597	31.281446	0.000000	3.382861	35.160789	59.750523	17.978197	1.785324	99998.000000	3.705907	3.249657	0.280768	0.526504	2.922671	3.202953	2.113782	1.863386	1.495287	0.000000	0.529284	1.546059	1.776342	1.254746	0.251717	4.999991	8694.000000		1
20784.685547	2379.853760	2.507080	5.023410	4042.907959	6810.905762	622.415649	400.281616	142.160355	86.042480	44.831394	220.576752	322.429565	194.392731	1.048686	0.000000	4.317743	3.376550	0.399168	0.700999	3.606694	3.833205	2.794080	2.602366	2.152778	1.934713	1.651582	2.343560	2.508435	2.288680	0.020645	0.000000	8714.000000		1
13740.556641	4598.634766	2.630429	3.188586	4223.377441	8041.733887	646.447266	419.644409	217.440582	84.833656	66.466904	327.471466	479.552216	284.718506	0.301510	0.000000	4.138004	3.662629	0.420027	0.503598	3.625660	3.905350	2.810533	2.622881	2.337341	1.928568	1.822605	2.515173	2.680836	2.454416	0.000000	0.000000	8751.000000		1
13323.607422	2850.373779	3.296517	5.341035	3570.568604	6313.467773	531.985046	342.880920	161.353546	69.896019	57.551815	337.845154	460.281921	202.650970	2.087323	0.000000	4.124622	3.454902	0.518055	0.727625	3.552737	3.800268	2.725899	2.535143	2.207778	1.844452	1.760059	2.528718	2.663024	2.306749	0.319590	0.000000	8784.000000		1
15373.359375	2965.742676	2.470075	4.619441	4193.789062	7157.854004	655.516541	433.163544	208.722855	108.118965	88.040741	371.254395	477.800659	270.061493	0.123425	0.000000	4.186769	3.472133	0.392710	0.664589	3.622607	3.854783	2.816584	2.636652	2.319570	2.033902	1.944684	2.569672	2.679247	2.431463	0.000000	0.000000	8832.000000		1
6324.063477	1246.441040	1.936588	4.200052	1007.738098	1670.378052	147.297867	101.661613	32.829483	26.452311	15.057897	52.232368	70.703964	28.247047	0.123035	0.000000	3.800996	3.095672	0.287037	0.623255	3.003348	3.222815	2.168196	2.007157	1.516264	1.422464	1.177764	1.717940	1.849444	1.450973	0.000000	0.000000	8859.000000		1
12800.469727	1403.033325	2.414567	3.515462	3006.657715	5754.237793	492.732117	307.078705	166.602066	94.766373	61.249218	313.412689	372.583496	244.084091	0.421411	99998.000000	4.107226	3.147068	0.382839	0.545982	3.478084	3.759988	2.692611	2.487250	2.221680	1.976654	1.787101	2.496117	2.571223	2.387539	0.000000	4.999991	8907.000000		1
6101.898926	1936.544800	1.729977	2.578006	2689.599854	4820.737793	449.914398	270.579559	132.761124	60.197662	33.464733	202.626312	280.148407	149.431808	1.156227	0.000000	3.785465	3.287028	0.238040	0.411284	3.429688	3.683114	2.653130	2.432295	2.123071	1.779580	1.524587	2.306696	2.447388	2.174443	0.063043	0.000000	8926.000000		1
5119.610840	298.142029	1.782401	2.349809	829.124817	1535.458252	135.009171	79.619049	27.719728	19.782185	10.734494	39.444103	62.069492	35.046692	1.463344	0.000000	3.709237	2.474423	0.251005	0.371033	2.918620	3.186238	2.130363	1.901017	1.442789	1.296274	1.030782	1.595982	1.792878	1.544647	0.165346	0.000000	8948.000000		1
10632.583008	2931.266357	3.031315	3.302684	2513.410400	5038.650391	434.566620	251.722504	121.789177	58.125393	42.817711	178.949356	216.641891	141.602203	0.950628	0.000000	4.026639	3.467055	0.481631	0.518867	3.400263	3.702314	2.638056	2.400922	2.085609	1.764366	1.631623	2.252730	2.335742	2.151070	0.000000	0.000000	8971.000000		1
6550.333008	1881.752930	2.214124	4.514594	2555.303223	4474.563477	379.753174	261.787842	162.192322	43.690411	47.705437	204.183594	261.689148	182.162613	1.121596	0.000000	3.816263	3.274563	0.345202	0.654619	3.407442	3.650751	2.579501	2.417949	2.210030	1.640386	1.678568	2.310021	2.417786	2.260459	0.049837	0.000000	9075.000000		1
7232.326172	1730.813110	3.620309	4.058200	1878.857300	3636.560547	298.456573	184.037521	104.372223	48.994442	35.990314	168.467728	224.308075	164.983109	3.341246	26178.509766	3.859278	3.238250	0.558746	0.608333	3.273894	3.560691	2.474881	2.264906	2.018585	1.690147	1.556186	2.226517	2.350845	2.217439	0.523908	4.417945	9114.000000		1
6526.403320	2259.048340	2.981975	3.651147	2332.086670	4475.436035	367.809845	229.485672	100.381866	40.094772	43.301861	204.445709	285.646729	176.115402	0.360561	0.000000	3.814674	3.353925	0.474504	0.562429	3.367745	3.650835	2.565623	2.360756	2.001655	1.603088	1.636507	2.310578	2.455829	2.245797	0.000000	0.000000	9153.000000		1
8940.280273	2576.429688	2.729109	4.699618	2432.795410	4529.006836	389.556396	248.459915	98.257164	53.576878	39.351589	209.302597	255.629608	239.797699	0.551510	99998.000000	3.951351	3.411018	0.436021	0.672063	3.386106	3.656003	2.590570	2.395256	1.992364	1.728977	1.594962	2.320775	2.407611	2.379845	0.000000	4.999991	9234.000000		1
8348.686523	1361.507690	3.120744	3.342773	1342.406982	2254.502930	208.087601	131.657135	74.743660	52.926208	18.240314	95.543480	142.555069	83.646416	1.078338	99998.000000	3.921618	3.134020	0.494258	0.524107	3.127884	3.353051	2.318246	2.119444	1.873574	1.723671	1.261032	1.980201	2.153983	1.922447	0.032755	4.999991	9277.000000		1
13297.423828	3008.692871	2.618094	5.220770	3155.099609	5776.539551	507.275024	313.095093	190.069321	83.156097	66.133858	315.521973	380.613525	222.544174	0.252937	0.000000	4.123767	3.478378	0.417985	0.717735	3.499013	3.761668	2.705244	2.495676	2.278912	1.919894	1.820424	2.499030	2.580484	2.347416	0.000000	0.000000	9295.000000		1
12530.615234	6281.539062	2.155533	4.252476	5369.566406	9686.803711	889.273132	541.658691	260.945984	148.602280	104.085434	476.983459	648.679871	346.507385	0.224633	0.000000	4.097972	3.798066	0.333555	0.628642	3.729939	3.986181	2.949035	2.733726	2.416551	2.172025	2.017390	2.678503	2.812030	2.539712	0.000000	0.000000	9331.000000		1
8747.845703	1828.795898	2.722941	2.362144	2205.323486	3441.378418	340.663696	217.101379	101.572189	37.834393	24.296778	95.389290	96.554947	86.091820	0.351021	0.000000	3.941901	3.262165	0.435038	0.373306	3.343472	3.536732	2.532326	2.336663	2.006775	1.577887	1.385549	1.979500	1.984774	1.934962	0.000000	0.000000	9358.000000		1
11383.871094	2795.224121	2.426902	4.267894	2872.934326	5245.748047	447.450500	293.201874	136.153229	34.864750	40.501823	211.522888	260.631439	172.609192	1.858081	0.000000	4.056290	3.446417	0.385052	0.630214	3.458326	3.719807	2.650745	2.467167	2.134028	1.542387	1.607475	2.325357	2.416027	2.237064	0.269065	0.000000	9391.000000		1
2176.376465	349.813171	2.790784	5.328701	447.456665	909.419250	72.973595	47.107193	54.224461	3.947186	15.048645	35.694275	77.756470	53.842079	1.333769	99998.000000	3.337734	2.543836	0.445726	0.726621	2.650751	2.958764	1.863166	1.673087	1.734195	0.596288	1.177497	1.552599	1.890737	1.731122	0.125081	4.999991	9443.000000		1
6754.941895	994.703125	2.303553	3.028231	1359.194824	2214.861328	218.082001	136.985840	52.620918	46.638466	22.094988	86.637642	118.400146	151.547256	0.095328	0.000000	3.829622	2.997694	0.362398	0.481189	3.133282	3.345346	2.338620	2.136676	1.721158	1.668744	1.344294	1.937707	2.073352	2.180548	0.000000	0.000000	9459.000000		1
3846.507812	1876.387207	3.432201	3.700486	1576.592285	3283.148682	252.012375	155.636292	111.048515	37.661701	23.633774	117.311592	150.924347	108.646286	0.120876	0.000000	3.585067	3.273323	0.535573	0.568259	3.197719	3.516291	2.401422	2.192111	2.045513	1.575900	1.373533	2.069341	2.178759	2.036015	0.000000	0.000000	9485.000000		1
2760.834229	205.136475	3.268763	4.631775	600.354614	909.292786	89.557938	61.785789	47.060936	8.529621	24.006907	47.754780	57.086170	101.751045	0.398672	0.000000	3.441040	2.312043	0.514383	0.665747	2.778408	2.958704	1.952104	1.790889	1.672661	0.930930	1.380336	1.679017	1.756531	2.007539	0.000000	0.000000	9596.000000		1
7088.278809	4514.217285	1.637465	3.651147	2932.909912	5447.085449	468.429169	297.716461	119.232758	68.058113	45.404968	185.311111	249.733505	131.567719	0.188577	0.000000	3.850541	3.654583	0.214172	0.562429	3.467299	3.736164	2.670644	2.473803	2.076396	1.832880	1.657103	2.267901	2.397477	2.119149	0.000000	0.000000	9730.000000		1
6716.574219	1958.985107	2.938803	4.348072	1353.613281	2487.676758	219.966171	133.229843	64.570404	38.318539	20.398932	102.543564	137.321976	93.653145	0.848716	99998.000000	3.827148	3.292031	0.468170	0.638297	3.131495	3.395794	2.342356	2.124602	1.810034	1.583409	1.309607	2.010908	2.137740	1.971522	0.000000	4.999991	9751.000000		1
5384.506836	2179.823975	0.416305	2.211041	1570.757812	2680.823730	241.391983	151.667526	57.187935	47.563587	16.655273	86.267593	141.555939	77.340164	1.981733	0.000000	3.731146	3.338421	0.000000	0.344597	3.196109	3.428268	2.382723	2.180893	1.757304	1.677275	1.221552	1.935848	2.150928	1.888405	0.297045	0.000000	9764.000000		1
8311.074219	806.064636	1.945839	3.096074	1548.015259	2760.683105	243.698624	158.741623	91.815239	36.459042	33.655926	106.018936	125.622269	38.833523	1.410521	99998.000000	3.919657	2.906370	0.289107	0.490811	3.189775	3.441017	2.386853	2.200691	1.962915	1.561805	1.527062	2.025383	2.099067	1.589207	0.149379	4.999991	9808.000000		1
4127.852539	1062.560791	0.934373	1.736145	720.287354	1268.335571	108.677124	72.720726	32.730804	33.051514	11.101460	29.058071	45.916870	20.929335	0.552850	0.000000	3.615724	3.026354	0.000000	0.239586	2.857506	3.103234	2.036138	1.861658	1.514957	1.519191	1.045380	1.463267	1.661972	1.320755	0.000000	0.000000	9819.000000		1
12356.436523	1878.536499	1.773150	3.037483	2486.461670	4088.858643	371.346893	245.841827	112.038399	54.711693	28.120613	127.583527	168.328964	110.650711	0.400129	99998.000000	4.091893	3.273820	0.248745	0.482514	3.395582	3.611602	2.569780	2.390656	2.049367	1.738080	1.449025	2.105795	2.226159	2.043954	0.000000	4.999991	9851.000000		1
9467.876953	3383.416504	1.588125	3.416783	2310.139648	4582.771973	348.653656	225.069763	104.797775	43.940193	37.775799	178.030411	233.050476	141.710129	0.459814	0.000000	3.976253	3.529356	0.200885	0.533617	3.363638	3.661128	2.542394	2.352317	2.020352	1.642862	1.577214	2.250494	2.367450	2.151401	0.000000	0.000000	9874.000000		1
9981.652344	2338.460693	2.056854	3.743659	2716.891113	4639.848633	404.382996	264.436768	116.031837	61.403404	45.512901	199.598068	267.119629	156.037186	1.213920	99998.000000	3.999202	3.368930	0.313203	0.573296	3.434072	3.666504	2.606793	2.422322	2.064577	1.788192	1.658135	2.300156	2.426706	2.193228	0.084190	4.999991	9898.000000		1
9683.093750	1421.572754	3.913265	2.479326	1587.736938	3541.353271	236.248306	168.341293	100.104324	51.023540	24.787092	170.768204	215.192535	134.136475	1.225390	99998.000000	3.986014	3.152769	0.592539	0.394334	3.200778	3.549169	2.373369	2.226191	2.000453	1.707771	1.394226	2.232407	2.332827	2.127547	0.088274	4.999991	9955.000000		1
7941.873047	2100.994385	2.346725	3.459955	1991.318115	3976.305420	333.188721	203.064194	121.647324	65.017548	52.139854	231.631958	303.254883	192.613403	0.230173	0.000000	3.899923	3.322425	0.370462	0.539070	3.299141	3.599480	2.522690	2.307633	2.085103	1.813031	1.717170	2.364799	2.481808	2.284687	0.000000	0.000000	9984.000000		1
24421.861328	8151.650391	3.176251	5.211518	7156.617676	12620.225586	1147.181641	727.611267	344.441284	119.106323	133.923691	580.769775	812.472656	369.286957	0.146245	0.000000	4.387779	3.911246	0.501915	0.716964	3.854708	4.101067	3.059632	2.861899	2.537115	2.075935	2.126858	2.764004	2.909809	2.567364	0.000000	0.000000	10021.000000		1
4567.112793	969.672424	1.495613	1.803987	983.703430	2076.891846	155.457443	91.173820	82.064453	1.079309	19.569407	73.078438	96.511772	82.372833	1.130375	0.000000	3.659642	2.986625	0.174819	0.256233	2.992864	3.317414	2.191612	1.959870	1.914155	0.033146	1.291578	1.863789	1.984580	1.915784	0.053222	0.000000	10045.000000		1
9922.561523	1985.209229	2.821621	3.345856	2351.807129	4336.742188	391.304871	242.899933	135.369965	71.481064	46.086475	209.281021	268.053986	164.949188	0.565057	99998.000000	3.996624	3.297806	0.450499	0.524507	3.371402	3.637164	2.592515	2.385427	2.131522	1.854191	1.663574	2.320730	2.428222	2.217350	0.000000	4.999991	10088.000000		1
7495.255371	2184.625488	2.507080	4.530012	1871.669067	3226.790283	269.481750	189.588257	97.458481	60.435112	25.644371	143.227325	175.739182	124.320930	0.881992	0.000000	3.874786	3.339377	0.399168	0.656099	3.272229	3.508771	2.430529	2.277812	1.988820	1.781289	1.408992	2.156026	2.244869	2.094544	0.000000	0.000000	10188.000000		1
20663.044922	4281.845215	2.053770	3.743659	4376.528320	7807.838379	671.027710	444.832397	215.812378	84.537613	69.371788	343.732025	405.456146	168.415314	1.399000	0.000000	4.315194	3.631631	0.312552	0.573296	3.641130	3.892531	2.826741	2.648196	2.334076	1.927050	1.841183	2.536220	2.607944	2.226382	0.145818	0.000000	10223.000000		1
22147.238281	4061.706299	3.734408	4.674948	4121.765137	7738.636230	660.293213	410.309937	199.382217	89.135468	65.020630	309.200317	464.438812	290.469696	1.083222	99998.000000	4.345320	3.608709	0.572222	0.669777	3.615083	3.888664	2.819737	2.613112	2.299686	1.950051	1.813051	2.490240	2.666929	2.463101	0.034718	4.999991	10253.000000		1
7194.600098	1912.204834	1.686805	3.580221	3671.924805	7644.477539	577.880310	378.572113	220.552078	77.037964	66.577919	305.703369	364.325226	270.055328	0.824434	0.000000	3.857007	3.281534	0.227065	0.553910	3.564894	3.883348	2.761838	2.578149	2.343511	1.886705	1.823330	2.485300	2.561489	2.431453	0.000000	0.000000	10326.000000		1
6300.358887	1452.132568	3.123827	4.218554	2097.275391	3415.394775	331.637604	212.771805	105.180161	42.321232	42.071449	175.335220	212.386337	134.608276	1.428723	99998.000000	3.799365	3.162006	0.494687	0.625164	3.321656	3.533441	2.520664	2.327914	2.021934	1.626558	1.623987	2.243869	2.327127	2.129072	0.154948	4.999991	10374.000000		1
6700.134766	837.848755	2.186371	4.018112	1490.722534	2800.978516	232.156189	146.335739	94.929817	29.289351	26.211779	124.524452	174.336090	113.352066	0.641703	99998.000000	3.826083	2.923166	0.339724	0.604022	3.173397	3.447310	2.365780	2.165350	1.977403	1.466710	1.418496	2.095255	2.241387	2.054430	0.000000	4.999991	10393.000000		1
14884.219727	3029.409424	2.565671	5.180681	2890.900146	5590.577637	474.538055	297.189148	184.037521	89.557938	46.391766	268.488800	339.445618	197.260605	0.604953	99998.000000	4.172726	3.481358	0.409201	0.714387	3.461033	3.747457	2.676271	2.473033	2.264906	1.952104	1.666441	2.428926	2.530770	2.295040	0.000000	4.999991	10436.000000		1
12196.702148	2651.324463	1.575791	3.253344	2712.246826	4596.830566	429.820770	274.138214	115.085129	55.565887	48.393112	178.295609	262.228821	157.344681	0.994566	0.000000	4.086242	3.423463	0.197498	0.512330	3.433329	3.662458	2.633287	2.437970	2.061019	1.744808	1.684784	2.251141	2.418680	2.196852	0.000000	0.000000	10472.000000		1
5123.570312	416.255402	4.184633	5.485971	1068.469238	2445.019287	177.549347	105.895592	44.510685	48.251259	18.027536	99.845291	127.191887	103.206566	0.835539	99998.000000	3.709573	2.619360	0.621657	0.739254	3.028762	3.388282	2.249319	2.024878	1.648464	1.683509	1.255936	1.999328	2.104460	2.013707	0.000000	4.999991	10495.000000		1
14312.902344	3582.049316	1.686805	3.022064	2860.053711	5445.984375	448.280029	288.258636	151.266632	75.998741	64.517982	202.638641	263.061432	229.026199	2.779021	0.000000	4.155728	3.554132	0.227065	0.480304	3.456374	3.736076	2.651549	2.459782	2.179743	1.880806	1.809681	2.306722	2.420057	2.359885	0.443892	0.000000	10532.000000		1
4005.011963	1717.580811	2.389898	3.003561	1621.146118	3123.108887	266.373352	163.172958	79.970596	23.926729	28.546169	105.155495	145.176254	90.569405	1.034147	0.000000	3.602604	3.234917	0.378379	0.477637	3.209822	3.494587	2.425491	2.212648	1.902930	1.378883	1.455548	2.021832	2.161896	1.956982	0.014582	0.000000	10574.000000		1
5132.325195	2123.798584	2.365228	4.329569	1734.245361	2901.508301	262.154785	174.064713	77.013290	14.792695	18.332827	81.120834	128.138596	102.176598	1.308742	7652.288086	3.710314	3.327113	0.373873	0.636445	3.239110	3.462624	2.418558	2.240711	1.886566	1.170047	1.263229	1.909132	2.107680	2.009351	0.116854	3.883791	10602.000000		1
19540.332031	3543.299072	2.019849	4.406662	3572.221436	6071.961914	549.368042	364.010681	147.572311	84.765808	49.981239	231.570282	273.302521	167.792389	1.509625	0.000000	4.290932	3.549408	0.305319	0.644110	3.552938	3.783329	2.739863	2.561114	2.169005	1.928221	1.698807	2.364683	2.436644	2.224772	0.178869	0.000000	10664.000000		1
6122.608887	1459.545898	2.383730	3.916348	1089.170410	1629.826904	148.620789	109.383301	52.768936	35.163872	11.823054	66.972641	107.940109	53.709476	0.359896	0.000000	3.786937	3.164218	0.377257	0.592881	3.037096	3.212142	2.172080	2.038951	1.722378	1.546097	1.072730	1.825897	2.033183	1.730051	0.000000	0.000000	10697.000000		1
21251.736328	3706.367188	2.056854	4.301816	3636.822754	7174.213379	567.531250	359.699615	218.883774	83.689583	66.402145	343.226288	455.967773	358.811493	0.942425	99998.000000	4.327394	3.568949	0.313203	0.633652	3.560722	3.855774	2.753990	2.555940	2.340214	1.922671	1.822182	2.535581	2.658934	2.554866	0.000000	4.999991	10771.000000		1
12343.348633	1655.350952	3.355108	4.542347	2103.939453	3935.257812	343.297211	219.130478	118.699272	61.939976	40.674515	163.872955	248.419830	127.497177	1.413863	0.000000	4.091433	3.218890	0.525706	0.657280	3.323033	3.594973	2.535670	2.340703	2.074448	1.791971	1.609322	2.214507	2.395186	2.105500	0.150407	0.000000	10875.000000		1
4046.814941	675.452881	2.115445	2.874044	499.615021	891.274536	81.000565	46.746395	33.964298	16.337648	8.878084	29.366444	57.080006	76.156013	0.940517	0.000000	3.607113	2.829595	0.325402	0.458493	2.698636	2.950011	1.908488	1.669748	1.531023	1.213190	0.948319	1.467851	1.756484	1.881704	0.000000	0.000000	10913.000000		1
7639.783691	2217.377686	2.087691	3.688152	1904.541748	3204.269775	301.984375	197.698486	93.002480	8.989099	32.644459	115.640205	178.822922	87.433243	0.437716	0.000000	3.883081	3.345840	0.319666	0.566809	3.279790	3.505729	2.479985	2.296003	1.968495	0.953716	1.513809	2.063109	2.252423	1.941677	0.000000	0.000000	10976.000000		1
10330.435547	1463.690430	3.441453	5.590818	2287.375488	4283.020020	365.256531	233.627136	126.760162	46.820404	39.441017	163.919220	230.515640	198.043869	0.084973	0.000000	4.014119	3.165449	0.536742	0.747475	3.359338	3.631750	2.562598	2.368523	2.102983	1.670435	1.595948	2.214630	2.362700	2.296762	0.000000	0.000000	10996.000000		1
14456.791992	3798.043701	2.923384	3.700486	2865.511719	5731.757324	446.790558	288.634857	186.378082	61.483582	52.886120	229.661438	302.406830	179.171387	0.704734	0.000000	4.160072	3.579560	0.465886	0.568259	3.457202	3.758288	2.650104	2.460349	2.270395	1.788759	1.723342	2.361088	2.480592	2.253269	0.000000	0.000000	11122.000000		1
22533.601562	5590.300293	2.266548	4.409747	5734.061035	10551.869141	912.265503	570.189453	299.175079	156.333221	97.554077	517.984863	678.132629	354.870483	2.309740	0.000000	4.352830	3.747435	0.355365	0.644414	3.758462	4.023329	2.960121	2.756019	2.475925	2.194051	1.989245	2.714317	2.831315	2.550070	0.363563	0.000000	11180.000000		1
8428.847656	1502.582520	3.515462	4.150712	2146.963623	4046.753418	323.687714	202.120575	110.447189	50.622654	32.379257	166.571228	241.697281	103.644463	2.164611	0.000000	3.925768	3.176838	0.545982	0.618123	3.331825	3.607107	2.510126	2.305610	2.043155	1.704345	1.510267	2.221600	2.383272	2.015546	0.335380	0.000000	11226.000000		1
11575.186523	2418.320312	2.837040	4.708869	2211.059082	4071.423340	351.170013	231.687454	115.482933	76.587738	43.927860	156.271545	228.887421	165.319229	0.115671	0.000000	4.063528	3.383514	0.452865	0.672917	3.344600	3.609746	2.545517	2.364902	2.062518	1.884159	1.642740	2.193880	2.359622	2.218323	0.000000	0.000000	11294.000000		1
9417.386719	2079.284912	3.620309	6.327832	1555.820190	2908.163086	239.927216	152.638901	111.359970	54.785702	24.956697	144.414566	193.483017	151.090866	0.319567	0.000000	3.973930	3.317914	0.558746	0.801255	3.191959	3.463619	2.380080	2.183665	2.046729	1.738667	1.397187	2.159611	2.286643	2.179238	0.000000	0.000000	11366.000000		1
21667.884766	6274.177734	3.278014	7.185112	6991.138184	14187.499023	1081.235840	702.185791	428.124695	228.113403	152.805420	743.680603	1008.965393	470.738892	1.790559	0.000000	4.335816	3.797557	0.515611	0.856434	3.844548	4.151906	3.033921	2.846452	2.631570	2.358151	2.184139	2.871387	3.003876	2.672780	0.252989	0.000000	11388.000000		1
9785.960938	1615.755737	3.311935	4.517677	2038.314331	4263.719238	335.785217	216.302689	100.455872	46.308506	35.191628	153.813812	200.029800	145.046738	0.984744	99998.000000	3.990603	3.208376	0.520082	0.654915	3.309271	3.629789	2.526062	2.335062	2.001975	1.665661	1.546439	2.186995	2.301095	2.161508	0.000000	4.999991	11459.000000		1
9731.252930	2500.449463	1.699140	3.950269	4693.903809	8729.059570	724.906799	482.688385	259.564453	80.877213	77.503609	366.804565	499.929565	313.153656	0.525344	0.000000	3.988169	3.398018	0.230229	0.596627	3.671534	3.940968	2.860282	2.683667	2.414245	1.907826	1.889322	2.564435	2.698909	2.495758	0.000000	0.000000	11490.000000		1
1966.642090	711.982849	2.907966	4.095205	590.317017	982.540833	80.377647	60.564629	37.485928	0.000000	8.353848	42.493919	46.431854	48.146412	0.146105	99998.000000	3.293725	2.852469	0.463589	0.612276	2.771085	2.992351	1.905135	1.782219	1.573868	0.000000	0.921887	1.628327	1.666816	1.682564	0.000000	4.999991	11551.000000		1
18354.638672	2771.738281	2.624262	5.044997	3815.540771	7110.274902	577.134033	385.467346	200.430679	115.988663	82.416000	381.131622	499.867889	295.261810	0.512607	0.000000	4.263746	3.442752	0.419007	0.702861	3.581556	3.851887	2.761277	2.585988	2.301964	2.064415	1.916012	2.581075	2.698855	2.470207	0.000000	0.000000	11596.000000		1
18861.458984	2870.899170	2.781532	4.724288	3825.587646	7194.109863	593.798584	387.138733	212.303085	85.993141	63.873482	322.873627	462.937042	261.871094	0.833075	0.000000	4.275575	3.458018	0.444284	0.674336	3.582698	3.856977	2.773639	2.587867	2.326956	1.934464	1.805321	2.509032	2.665522	2.418087	0.000000	0.000000	11717.000000		1
7736.218750	2870.649414	1.865662	2.926468	2752.341797	5548.882812	445.853119	280.700409	161.211700	102.916695	50.209435	245.884995	322.167450	180.941452	0.989367	0.000000	3.888529	3.457980	0.270833	0.466344	3.439702	3.744205	2.649192	2.448243	2.207397	2.012486	1.700785	2.390732	2.508082	2.257538	0.000000	0.000000	11771.000000		1
8308.286133	2524.018555	1.995179	3.728240	1886.705322	3627.315430	265.559235	193.282578	102.555901	33.495571	31.716253	153.779877	173.136505	115.566193	2.021205	99998.000000	3.919512	3.402092	0.299982	0.571504	3.275704	3.559585	2.424161	2.286193	2.010961	1.524987	1.501282	2.186899	2.238389	2.062831	0.305610	4.999991	11815.000000		1
4584.699219	2531.709473	2.494745	4.539263	2777.893555	5104.981445	404.025269	280.848419	152.657410	89.274239	44.806725	199.345215	288.585510	143.036133	0.156902	99998.000000	3.661311	3.403414	0.397026	0.656985	3.443716	3.707994	2.606409	2.448472	2.183718	1.950726	1.651343	2.299606	2.460274	2.155446	0.000000	4.999991	11831.000000		1
10802.888672	3191.126953	2.426902	4.755125	2575.587891	4871.258789	399.735809	263.480804	134.605194	54.545170	36.789001	202.552292	297.864502	151.861801	1.141830	0.000000	4.033540	3.503944	0.385052	0.677162	3.410876	3.687641	2.601773	2.420749	2.129062	1.736756	1.565718	2.306537	2.474019	2.181448	0.057601	0.000000	11882.000000		1
5951.967285	1638.267090	2.445405	2.923384	927.773621	1824.728394	147.236191	95.343033	64.897285	36.961693	17.235016	57.261944	68.415825	46.999264	0.702823	0.000000	3.774661	3.214385	0.388351	0.465886	2.967442	3.261198	2.168015	1.979289	1.812227	1.567752	1.236412	1.757866	1.835157	1.672091	0.000000	0.000000	11933.000000		1
17412.382812	5633.799316	3.580221	4.690367	5386.656250	9583.513672	817.311035	542.966187	254.756912	125.338562	109.574486	452.951874	617.096191	421.938721	0.710294	0.000000	4.240858	3.750801	0.553910	0.671207	3.731319	3.981525	2.912387	2.734773	2.406126	2.098085	2.039709	2.656052	2.790353	2.625249	0.000000	0.000000	11965.000000		1
3272.081299	665.569519	1.168737	2.121612	663.293701	1517.606567	105.547127	65.831657	40.344555	11.786050	14.003258	42.015942	40.671429	82.977242	1.658876	99998.000000	3.514824	2.823193	0.067717	0.326666	2.821706	3.181159	2.023446	1.818435	1.605785	1.071368	1.146229	1.623414	1.609289	1.918959	0.219814	4.999991	12014.000000		1
15979.077148	2700.769287	2.562587	4.110624	2457.119873	4311.677246	376.351807	250.300903	131.098984	73.143196	38.996960	180.034836	241.549255	134.808716	0.420497	0.000000	4.203552	3.431488	0.408679	0.613908	3.390426	3.634646	2.575594	2.398463	2.117599	1.864174	1.591031	2.255357	2.383006	2.129718	0.000000	0.000000	12044.000000		1
5903.423340	1123.365967	0.558157	1.625130	822.420776	1390.251221	133.072571	84.586952	41.630474	16.340733	23.926729	39.243660	69.575317	35.296474	1.024008	0.000000	3.771104	3.050521	0.000000	0.210888	2.915094	3.143093	2.124089	1.927303	1.619411	1.213271	1.378883	1.593770	1.842455	1.547731	0.010303	0.000000	12126.000000		1
12842.470703	2051.007080	2.093859	4.095205	2565.368408	5387.532227	376.302460	257.652527	169.735153	50.527058	55.229759	255.765289	358.728241	237.901199	0.044181	0.000000	4.108649	3.311967	0.320947	0.612276	3.409150	3.731390	2.575537	2.411034	2.229772	1.703524	1.742173	2.407842	2.554765	2.376397	0.000000	0.000000	12155.000000		1
6766.395020	2186.305908	2.047602	3.500043	1663.963867	3255.163818	257.868408	160.853973	76.914612	51.812977	43.693493	119.417786	200.174728	93.061066	1.747855	0.000000	3.830357	3.339711	0.311246	0.544073	3.221144	3.512573	2.411398	2.206432	1.886009	1.714439	1.640417	2.077069	2.301409	1.968768	0.242505	0.000000	12183.000000		1
13932.618164	3160.807617	2.516331	5.183765	3563.494385	6125.563477	561.851013	363.782501	153.835388	98.710480	59.880039	227.860535	303.597168	177.074448	1.234754	0.000000	4.144033	3.499798	0.400768	0.714645	3.551876	3.787146	2.749621	2.560842	2.187056	1.994363	1.777282	2.357669	2.482298	2.248156	0.091580	0.000000	12271.000000		1
7646.050293	1687.446533	2.309720	2.744528	1111.607666	2094.540039	185.742844	111.572754	56.716122	35.558590	29.437370	104.427727	144.969635	100.915352	0.850321	0.000000	3.883437	3.227230	0.363559	0.438468	3.045952	3.321089	2.268912	2.047558	1.753707	1.550945	1.468899	2.018816	2.161277	2.003957	0.000000	0.000000	12320.000000		1
9008.550781	3088.419922	2.781532	3.552467	2357.370361	4207.249512	374.217865	234.086609	103.006126	73.988144	37.266983	185.394379	217.428253	133.735580	1.836679	0.000000	3.954655	3.489736	0.444284	0.550530	3.372428	3.623998	2.573124	2.369377	2.012863	1.869162	1.571324	2.268096	2.337316	2.126247	0.264033	0.000000	12345.000000		1
10497.897461	2810.248047	1.347594	3.515462	2687.240967	5096.936035	411.635956	268.393188	154.396637	119.587387	51.550861	244.833435	297.997101	201.435989	1.597744	99998.000000	4.021102	3.448745	0.129559	0.545982	3.429307	3.707309	2.614513	2.428771	2.188638	2.077685	1.712236	2.388871	2.474212	2.304137	0.203507	4.999991	12387.000000		1
8591.715820	2281.060059	2.106194	3.537048	1564.442383	3225.615479	243.427246	156.925293	84.469772	45.121265	23.815714	163.934631	184.682037	162.457520	0.964785	0.000000	3.934080	3.358137	0.323498	0.548641	3.194360	3.508613	2.386369	2.195693	1.926701	1.654381	1.376864	2.214671	2.266425	2.210740	0.000000	0.000000	12422.000000		1
6652.599121	2559.185547	2.951138	3.965688	2884.236328	5214.078125	435.349915	293.291321	149.431808	116.589996	36.277103	203.807373	294.823914	140.377960	0.053491	99998.000000	3.822991	3.408102	0.469990	0.598319	3.460031	3.717178	2.638839	2.467299	2.174443	2.066661	1.559633	2.309220	2.469563	2.147299	0.000000	4.999991	12520.000000		1
9001.911133	1478.492432	2.738360	4.551599	1482.803467	2984.312744	243.189804	149.820358	95.913528	36.163006	33.131691	145.216339	188.746399	119.353027	0.197024	0.000000	3.954335	3.169819	0.437491	0.658164	3.171084	3.474844	2.385945	2.175571	1.981880	1.558264	1.520244	2.162015	2.275879	2.076833	0.000000	0.000000	12613.000000		1
15331.522461	3807.775879	3.065236	5.168346	5732.861328	9358.647461	910.615723	580.584717	265.849121	93.498962	70.734802	349.594208	486.925446	218.606247	1.749964	0.000000	4.185585	3.580671	0.486464	0.713352	3.758371	3.971213	2.959335	2.763866	2.424635	1.970807	1.849633	2.543564	2.687463	2.339663	0.243029	0.000000	12646.000000		1
6084.114746	1644.520874	2.701355	3.256428	2572.424072	4546.315918	402.107208	261.874176	125.825790	76.550728	45.408054	190.186508	264.951752	165.855804	0.304676	0.000000	3.784197	3.216039	0.431582	0.512742	3.410342	3.657660	2.604342	2.418093	2.099770	1.883949	1.657133	2.279180	2.423167	2.219731	0.000000	0.000000	12801.000000		1
22464.058594	5291.757324	3.993442	5.137509	4674.442383	9389.121094	755.238464	475.475525	297.179901	152.799255	78.774109	391.274017	538.269653	389.001312	0.841073	7952.485352	4.351488	3.723600	0.601347	0.710753	3.669730	3.972625	2.878084	2.677128	2.473019	2.184121	1.896384	2.592481	2.731000	2.589951	0.000000	3.900503	12848.000000		1
16545.763672	3094.747803	1.347594	2.821621	2943.259033	5107.285156	465.330017	291.601410	151.491745	53.095814	28.453657	193.553940	227.441147	148.346329	0.507763	0.000000	4.218687	3.490625	0.129559	0.450499	3.468828	3.708190	2.667761	2.464790	2.180389	1.725060	1.454138	2.286802	2.356869	2.171277	0.000000	0.000000	12886.000000		1
9959.705078	3384.643799	3.302684	5.695665	3069.041748	6016.836914	521.891968	310.066833	160.422256	77.466599	59.124523	302.783051	375.402008	278.110077	0.104754	0.000000	3.998246	3.529513	0.518867	0.755544	3.487003	3.779368	2.717581	2.491455	2.205265	1.889114	1.771768	2.481132	2.574497	2.444217	0.000000	0.000000	12926.000000		1
8018.278809	1787.791382	2.735276	1.406185	1784.097046	3045.068604	271.273407	172.680115	79.560463	44.720379	37.902233	142.971375	197.960602	101.442673	0.247112	0.000000	3.904081	3.252317	0.437001	0.148042	3.251419	3.483597	2.433407	2.237242	1.900697	1.650505	1.578665	2.155249	2.296579	2.006221	0.000000	0.000000	12949.000000		1
11207.987305	2551.469971	1.640549	3.638812	2391.464111	4607.636230	391.727325	234.968552	116.108932	84.084305	33.461651	158.775543	240.975677	118.609840	0.526300	99998.000000	4.049528	3.406790	0.214989	0.560960	3.378664	3.663478	2.592984	2.371010	2.064866	1.924715	1.524547	2.200783	2.381973	2.074121	0.000000	4.999991	12972.000000		1
4660.358887	3197.035400	1.840992	2.824705	1666.470947	2699.797852	243.825058	160.076874	74.792999	37.658619	24.524975	100.526802	127.672951	52.201530	0.812212	0.000000	3.668419	3.504747	0.265052	0.450973	3.221798	3.431331	2.387078	2.204329	1.873861	1.575864	1.389609	2.002282	2.106099	1.717683	0.000000	0.000000	12993.000000		1
15459.359375	3045.296875	2.602675	3.762161	2913.226562	5255.819336	432.028717	284.915863	127.833305	85.385643	41.096985	199.795441	245.484100	156.518250	1.422368	99998.000000	4.189191	3.483630	0.415420	0.575437	3.464374	3.720640	2.635513	2.454717	2.106644	1.931385	1.613810	2.300586	2.390023	2.194565	0.153012	4.999991	13007.000000		1
17193.533203	2641.388672	2.732193	3.268763	3015.440186	5692.211914	487.273895	313.397278	148.685547	94.399414	60.666393	218.834442	306.532898	181.576706	0.259416	99998.000000	4.235365	3.421832	0.436511	0.514383	3.479351	3.755281	2.687773	2.496095	2.172269	1.974969	1.782948	2.340116	2.486477	2.259060	0.000000	4.999991	13056.000000		1
17058.027344	3440.218994	3.284182	5.760424	3059.028809	8350.767578	456.899078	312.715790	286.281982	89.379082	84.741142	398.156921	528.053284	291.860443	0.445269	99998.000000	4.231929	3.536586	0.516427	0.760454	3.485584	3.921726	2.659820	2.495150	2.456794	1.951236	1.928094	2.600054	2.722678	2.465175	0.000000	4.999991	13104.000000		1
4443.679688	1738.155518	2.485493	3.355108	1669.517700	2930.890137	260.532745	165.356232	87.405495	33.884121	46.212910	146.104462	208.081436	125.316978	1.029607	0.000000	3.647743	3.240089	0.395413	0.525706	3.222591	3.467000	2.415862	2.218421	1.941539	1.529996	1.664763	2.164664	2.318233	2.098010	0.012672	0.000000	13127.000000		1
11641.363281	2693.232666	3.111492	5.476720	3303.260742	5713.224121	507.731415	334.045990	150.825668	71.656837	42.049862	254.331360	317.958130	232.794525	1.133165	0.000000	4.066004	3.430274	0.492969	0.738521	3.518943	3.756881	2.705634	2.523806	2.178475	1.855258	1.623765	2.405400	2.502370	2.366973	0.054293	0.000000	13160.000000		1
6216.755859	1865.008179	2.460824	4.949401	1724.593262	3513.371338	278.156311	163.678680	78.370140	21.610842	19.372047	146.912399	178.548477	73.303551	0.375183	0.000000	3.793564	3.270681	0.391080	0.694553	3.236687	3.545724	2.444289	2.213992	1.894151	1.334672	1.287176	2.167058	2.251756	1.865125	0.000000	0.000000	13191.000000		1
4619.770508	361.796570	3.000478	2.707523	1130.843994	1960.745972	190.288269	117.730980	68.841385	44.905403	22.104239	109.848938	123.608582	82.200142	0.139181	99998.000000	3.664620	2.558465	0.477190	0.432572	3.053403	3.292421	2.279412	2.070891	1.837850	1.652299	1.344476	2.040796	2.092049	1.914873	0.000000	4.999991	13255.000000		1
14524.786133	3958.922363	2.315888	2.929552	4711.265137	8105.971191	709.580627	477.624878	189.995316	89.727547	83.890030	389.929504	540.736694	370.924438	2.496718	0.000000	4.162110	3.597577	0.364717	0.466801	3.673138	3.908805	2.851002	2.679087	2.278743	1.952926	1.923710	2.590986	2.732986	2.569285	0.397369	0.000000	13300.000000		1
9624.089844	1684.504639	4.061284	4.175382	1733.156738	3750.658936	289.618561	167.012207	81.355194	41.744572	23.445665	144.269638	185.280273	72.791656	0.144873	99998.000000	3.983360	3.226472	0.608663	0.620696	3.238838	3.574108	2.461826	2.222748	1.910385	1.620600	1.370063	2.159175	2.267829	1.862082	0.000000	4.999991	13324.000000		1
5334.439453	1277.370972	1.899583	4.058200	971.858765	1553.932983	154.868439	103.157227	30.007862	27.759817	19.584826	58.473854	55.865009	27.593294	0.464370	99998.000000	3.727089	3.106317	0.278658	0.608333	2.987603	3.191432	2.189963	2.013500	1.477235	1.443417	1.291920	1.766962	1.747140	1.440804	0.000000	4.999991	13366.000000		1
5784.335449	2313.951172	1.326008	2.590341	1082.598877	1922.100586	153.792221	110.163483	58.708218	32.996006	16.189629	64.117096	80.035355	101.044868	1.195181	99998.000000	3.762254	3.364354	0.122546	0.413357	3.034467	3.283776	2.186934	2.042038	1.768699	1.518461	1.209237	1.806974	1.903282	2.004514	0.077434	4.999991	13441.000000		1
11810.583984	3886.358887	2.682853	4.693450	4540.317871	8501.642578	716.491272	462.085907	239.625000	105.155495	86.804161	410.920532	549.966309	317.890289	0.594569	0.000000	4.072271	3.589543	0.428597	0.671492	3.657086	3.929503	2.855211	2.664723	2.379532	2.021832	1.938541	2.613758	2.740336	2.502277	0.000000	0.000000	13476.000000		1
6178.683594	740.356323	2.457740	5.291696	1195.284912	2237.181641	196.616104	118.714691	54.350895	59.152275	27.173906	109.651581	139.212296	114.718163	0.619123	0.000000	3.790896	2.869441	0.390536	0.723595	3.077471	3.349701	2.293619	2.074504	1.735207	1.771971	1.434152	2.040015	2.143678	2.059632	0.000000	0.000000	13534.000000		1
8189.479004	2540.717041	3.173167	4.671864	2093.469971	3895.687256	337.564545	213.650665	90.347382	42.444580	26.282705	144.124695	208.587173	78.545906	0.443945	0.000000	3.913256	3.404956	0.501493	0.669490	3.320867	3.590584	2.528357	2.329704	1.955916	1.627822	1.419670	2.158738	2.319288	1.895124	0.000000	0.000000	13578.000000		1
5754.265625	2287.212158	2.229543	4.573184	939.895813	1565.170166	126.667656	94.448753	43.980282	47.742443	24.084000	79.504951	117.265335	119.220421	0.803757	11764.333008	3.759990	3.359306	0.348216	0.660219	2.973080	3.194561	2.102666	1.975196	1.643258	1.678905	1.381729	1.900394	2.069170	2.076351	0.000000	4.070567	13603.000000		1
15295.245117	3247.867676	2.081524	4.927814	4844.640137	8849.152344	762.768921	494.033447	247.914093	142.539658	97.529404	392.532196	559.701660	350.664276	0.750378	0.000000	4.184556	3.511598	0.318381	0.692654	3.685261	3.946902	2.882393	2.693756	2.394301	2.153936	1.989136	2.593875	2.747957	2.544892	0.000000	0.000000	13688.000000		1
9703.915039	2068.069336	2.124696	6.648541	3282.343750	6469.776367	534.803589	328.822144	146.351151	59.799862	59.109104	272.186188	362.971466	202.848328	1.151679	0.000000	3.986947	3.315565	0.327297	0.822726	3.516184	3.810889	2.728194	2.516961	2.165396	1.776700	1.771654	2.434866	2.559872	2.307171	0.061331	0.000000	13721.000000		1
23154.501953	7510.871094	2.735276	4.693450	6352.057617	11116.277344	969.101929	646.459595	320.409698	205.814896	100.684067	493.472198	692.317871	357.106201	0.760491	0.000000	4.364635	3.875690	0.437001	0.671492	3.802914	4.045959	2.986369	2.810541	2.505706	2.313477	2.002961	2.693263	2.840306	2.552797	0.000000	0.000000	13792.000000		1
2102.998779	556.405151	1.791652	2.355976	587.618774	993.040955	101.812721	61.949226	43.030491	35.250217	3.179335	39.952919	83.896194	12.930117	0.137374	99998.000000	3.322839	2.745391	0.253254	0.372171	2.769096	2.996967	2.007802	1.792036	1.633776	1.547162	0.502336	1.601549	1.923742	1.111602	0.000000	4.999991	13837.000000		1
6012.578125	1491.320679	1.588125	1.862578	971.411621	1838.673096	166.389297	100.696404	69.014076	29.576138	14.518242	69.223770	89.132385	75.850723	1.273332	99998.000000	3.779061	3.173571	0.200885	0.270115	2.987403	3.264504	2.221125	2.003014	1.838938	1.470941	1.161914	1.840255	1.950036	1.879960	0.104942	4.999991	13897.000000		1
7885.770508	989.047546	2.355976	5.643242	1300.557617	2230.486816	181.141891	130.639511	76.051163	21.182201	27.386684	86.347771	115.976334	94.177383	1.168882	17349.917969	3.896844	2.995217	0.372171	0.751529	3.114130	3.348400	2.258019	2.116075	1.881106	1.325971	1.437539	1.936251	2.064369	1.973947	0.067771	4.239297	13915.000000		1
15900.867188	3270.989502	4.018112	4.903145	2867.559326	5485.786133	461.811462	280.274841	134.080963	82.659615	49.241138	215.645844	298.801941	227.493576	0.977085	99998.000000	4.201421	3.514679	0.604022	0.690475	3.457512	3.739239	2.664465	2.447584	2.127367	1.917293	1.692328	2.333741	2.475384	2.356969	0.000000	4.999991	13962.000000		1
7875.399902	2290.681396	1.785485	3.799166	2688.921631	4532.648926	446.537720	273.348785	115.677208	57.915699	35.734364	174.897324	219.463516	158.991409	0.834725	99998.000000	3.896273	3.359965	0.251756	0.579688	3.429578	3.656352	2.649858	2.436717	2.063248	1.762796	1.553086	2.242783	2.341362	2.201374	0.000000	4.999991	13996.000000		1
7530.261719	1512.536865	1.655968	3.114576	1361.868408	2495.854736	235.862839	138.811417	56.672951	20.636379	28.083609	108.899147	139.551514	70.685463	0.452306	99998.000000	3.876810	3.179706	0.219052	0.493399	3.134135	3.397219	2.372659	2.142425	1.753376	1.314633	1.448453	2.037024	2.144735	1.849330	0.000000	4.999991	14047.000000		1
16844.873047	4320.182129	2.352893	2.886379	6869.040527	11953.000000	1073.893555	697.763733	330.860504	136.350586	114.536224	603.666504	815.285034	449.868134	2.628499	99998.000000	4.226468	3.635502	0.371602	0.460353	3.836896	4.077477	3.030961	2.843708	2.519645	2.134657	2.058943	2.780797	2.911309	2.653085	0.419708	4.999991	14070.000000		1
10497.244141	2771.636719	5.109755	5.396543	3046.703125	5518.177734	497.838776	301.321350	140.529053	63.620613	52.485233	239.421478	309.021454	200.964172	0.335018	0.000000	4.021075	3.442736	0.708400	0.732116	3.483830	3.741796	2.697089	2.479030	2.147766	1.803598	1.720037	2.379163	2.489989	2.303119	0.000000	0.000000	14105.000000		1
6611.804199	3074.833008	1.992095	4.619441	3679.729736	6330.545410	565.631714	359.921661	148.981583	59.152275	53.450443	218.088165	310.723694	243.103455	0.979356	0.000000	3.820320	3.487822	0.299310	0.664589	3.565816	3.801441	2.752534	2.556208	2.173133	1.771971	1.727951	2.338632	2.492374	2.385791	0.000000	0.000000	14127.000000		1
20121.419922	5102.280273	2.664350	5.797429	5643.602539	9073.328125	901.506348	574.081116	234.990143	121.628822	87.263641	425.814972	576.915100	291.891296	1.279986	0.000000	4.303658	3.707764	0.425591	0.763235	3.751556	3.957767	2.954969	2.758973	2.371050	2.085037	1.940833	2.629221	2.761112	2.465221	0.107205	0.000000	14256.000000		1
16595.207031	4663.242188	2.981975	4.048949	5259.625000	10217.055664	848.614075	532.092957	296.211609	115.427422	80.615097	418.130310	531.451538	275.914429	1.660603	99998.000000	4.219983	3.668688	0.474504	0.607342	3.720955	4.009326	2.928710	2.725987	2.471602	2.062309	1.906416	2.621312	2.725464	2.440774	0.220266	4.999991	14335.000000		1
34562.117188	6933.465820	3.389029	5.430464	7849.012695	13998.795898	1261.890625	789.239746	369.410309	207.677475	104.884125	557.607788	754.375000	451.394592	1.241525	0.000000	4.538600	3.840950	0.530075	0.734837	3.894815	4.146091	3.101022	2.897209	2.567509	2.317389	2.020710	2.746329	2.877587	2.654556	0.093955	0.000000	14373.000000		1
9789.819336	2132.935791	2.063021	3.336605	2032.634033	3870.456055	282.766510	188.453445	102.626823	30.945318	17.373785	95.629822	139.264725	77.975418	0.825021	0.000000	3.990775	3.328978	0.314504	0.523305	3.308059	3.587762	2.451428	2.275204	2.011261	1.490595	1.239894	1.980593	2.143841	1.891958	0.000000	0.000000	14399.000000		1
7838.759277	1268.825928	2.007514	5.156011	1462.796143	3529.172363	210.850632	141.333908	121.656578	50.601070	35.537006	158.701538	227.132782	142.527328	0.113853	0.000000	3.894247	3.103402	0.302659	0.712314	3.165184	3.547673	2.323975	2.150246	2.085136	1.704160	1.550681	2.200581	2.356280	2.153898	0.000000	0.000000	14529.000000		1
8899.349609	2007.415283	2.359060	2.726025	2296.404785	4193.755371	385.063385	227.943802	128.752258	65.221077	47.088692	219.932251	338.992310	178.841431	1.144455	99998.000000	3.949358	3.302637	0.372739	0.435530	3.361048	3.622603	2.585532	2.357828	2.109755	1.814388	1.672917	2.342289	2.530190	2.252468	0.058599	4.999991	14556.000000		1
7649.288086	2148.110840	3.691235	5.581567	1765.847534	3246.057617	257.775879	158.744705	68.511421	30.121960	20.402016	107.807510	155.401932	144.405319	1.382684	99998.000000	3.883621	3.332057	0.567172	0.746756	3.246953	3.511356	2.411242	2.200699	1.835763	1.478883	1.309673	2.032649	2.191456	2.159583	0.140723	4.999991	14628.000000		1
7319.050293	1913.348877	1.581958	2.855542	1255.482544	2275.055908	172.772629	107.212349	33.017590	6.882905	7.388638	33.242702	81.836258	15.727068	0.907033	0.000000	3.864455	3.281794	0.199195	0.455689	3.098811	3.356992	2.237475	2.030245	1.518745	0.837772	0.868564	1.521696	1.912946	1.196648	0.000000	0.000000	14655.000000		1
14363.824219	5405.047852	4.098289	4.274062	4572.546387	8345.744141	724.632324	476.789185	259.986938	115.220818	78.314629	365.944183	483.295868	241.663361	0.118128	0.000000	4.157270	3.732800	0.612603	0.630841	3.660158	3.921465	2.860118	2.678326	2.414952	2.061531	1.893843	2.563415	2.684213	2.383211	0.000000	0.000000	14701.000000		1
6179.488770	2326.760986	1.403101	1.995179	1288.527954	2539.909180	190.282104	128.548737	64.672173	21.709520	7.709347	81.564888	106.462997	100.600807	1.219502	99998.000000	3.790952	3.366752	0.147089	0.299982	3.110094	3.404818	2.279398	2.109068	1.810717	1.336650	0.887018	1.911503	2.027199	2.002601	0.086183	4.999991	14745.000000		1
19921.871094	5211.682129	2.571838	4.912396	5286.305176	10056.053711	825.276306	533.381958	275.689331	120.796211	94.861969	492.485413	611.641052	341.702911	0.812723	0.000000	4.299330	3.716978	0.410244	0.691293	3.723152	4.002428	2.916599	2.727038	2.440420	2.082053	1.977092	2.692393	2.786497	2.533649	0.000000	0.000000	14769.000000		1
25237.216797	5389.659668	3.133079	2.534833	4553.800293	8369.920898	733.692383	468.746796	218.809769	84.457436	68.181465	358.617218	508.739807	261.794006	0.463491	0.000000	4.402041	3.731561	0.495971	0.403949	3.658374	3.922721	2.865514	2.670938	2.340067	1.926638	1.833666	2.554631	2.706496	2.417960	0.000000	0.000000	14816.000000		1
10361.069336	2299.226318	2.278883	2.935719	2240.552002	3455.757812	343.278717	227.986969	98.395935	34.895588	32.209652	152.037567	194.627090	109.485062	0.698739	3984.694580	4.015405	3.361582	0.357722	0.467715	3.350355	3.538543	2.535647	2.357910	1.992977	1.542771	1.507986	2.181951	2.289203	2.039355	0.000000	3.600395	14944.000000		1
10407.495117	2957.694092	2.507080	1.594293	2005.182617	3658.171387	323.320770	204.655411	101.300819	47.822620	38.096508	156.357895	177.490753	152.290436	1.495943	99998.000000	4.017346	3.470953	0.399168	0.202568	3.302154	3.563264	2.509634	2.311023	2.005613	1.679633	1.580885	2.194120	2.249176	2.182673	0.174915	4.999991	15019.000000		1
20652.859375	5822.370117	3.598723	6.596117	6056.228516	11065.447266	985.044861	613.349487	315.654572	123.250870	99.188454	488.945282	634.972656	363.850342	0.059159	0.000000	4.314980	3.765100	0.556148	0.819288	3.782202	4.043969	2.993456	2.787708	2.499212	2.090790	1.996461	2.689260	2.802755	2.560923	0.000000	0.000000	15102.000000		1
8988.191406	1382.896484	1.492530	1.588125	1621.673462	3116.531250	237.756256	156.734100	92.829788	31.031664	19.843859	94.177383	123.062759	102.824188	0.122779	99998.000000	3.953672	3.140790	0.173923	0.200885	3.209963	3.493671	2.376132	2.195163	1.967687	1.491805	1.297626	1.973947	2.090127	2.012095	0.000000	4.999991	15122.000000		1
21936.990234	2696.942383	1.797820	3.734408	4016.825684	7317.791992	636.727295	402.662262	210.622437	81.089996	73.399147	363.375427	450.916626	175.652847	0.749158	99998.000000	4.341177	3.430872	0.254746	0.572222	3.603883	3.864380	2.803953	2.604941	2.323505	1.908967	1.865691	2.560356	2.654096	2.244655	0.000000	4.999991	15163.000000		1
8180.091797	2101.712891	2.729109	4.104456	2482.354248	4598.489746	392.553772	255.012863	123.963211	56.703789	38.552902	191.740707	273.114410	160.326660	0.665319	0.000000	3.912758	3.322573	0.436021	0.613256	3.394864	3.662615	2.593899	2.406562	2.093293	1.753612	1.586057	2.282714	2.436345	2.205006	0.000000	0.000000	15198.000000		1
4931.906738	480.005524	1.952007	2.661267	881.421936	1698.566528	128.622742	90.069839	49.598854	55.149582	14.638508	54.030186	71.129517	40.051598	0.513855	0.000000	3.693015	2.681246	0.290481	0.425088	2.945184	3.230083	2.109318	1.954579	1.695472	1.741542	1.165497	1.732636	1.852050	1.602620	0.000000	0.000000	15278.000000		1
25621.507812	2807.620850	2.571838	3.592556	4661.034180	8361.680664	742.447083	468.709778	223.225677	81.336693	68.360321	349.498627	404.447754	269.056213	1.897292	99998.000000	4.408605	3.448339	0.410244	0.555404	3.668482	3.922294	2.870666	2.670904	2.348744	1.910287	1.834804	2.543446	2.606863	2.429843	0.278134	4.999991	15378.000000		1
18344.132812	3364.658203	2.038351	2.639680	3878.208496	7014.617676	583.853516	382.306519	189.801041	67.058983	54.680855	314.865143	391.030396	229.016937	1.047384	0.000000	4.263497	3.526941	0.309279	0.421551	3.588631	3.846004	2.766304	2.582412	2.278299	1.826457	1.737835	2.498125	2.592211	2.359868	0.020106	0.000000	15420.000000		1
10815.177734	1907.859863	2.664350	4.015028	2331.892334	3886.213867	375.753571	241.530746	105.488533	60.009556	41.220337	188.413361	265.078186	148.759552	1.237860	0.000000	4.034034	3.280546	0.425591	0.603689	3.367708	3.589527	2.574903	2.382972	2.023205	1.778220	1.615112	2.275112	2.423374	2.172485	0.092672	0.000000	15467.000000		1
4773.636719	1240.847168	2.485493	2.824705	1172.517700	2004.744751	182.933548	117.373268	71.027756	34.328178	12.954786	87.553513	127.114792	117.903664	0.239675	0.000000	3.678849	3.093718	0.395413	0.450973	3.069119	3.302059	2.262293	2.069569	1.851428	1.535651	1.112430	1.942274	2.104196	2.071527	0.000000	0.000000	15510.000000		1
5640.793457	1248.013794	0.086345	0.848028	961.571411	1802.574829	168.723679	97.106934	69.892937	42.274975	9.991314	50.958782	74.580223	103.308334	1.146003	0.000000	3.751340	3.096219	0.000000	0.000000	2.982981	3.255893	2.227176	1.987250	1.844433	1.626083	0.999623	1.707219	1.872624	2.014135	0.059186	0.000000	15545.000000		1
13442.430664	2435.074219	2.408400	2.833956	237.537308	762.482178	0.000000	23.769459	39.169651	47.927467	10.154752	0.000000	18.490097	13.559199	0.952394	0.000000	4.128478	3.386512	0.381729	0.452393	2.375732	2.882230	0.000000	1.376019	1.592950	1.680584	1.006669	0.000000	1.266939	1.132234	0.000000	0.000000	15573.000000		1
8625.159180	3016.164795	3.071404	4.452919	3282.125000	6378.583984	504.925201	331.455658	198.894989	121.175514	56.401581	251.226028	379.854950	167.758469	2.273879	0.000000	3.935767	3.479455	0.487337	0.648645	3.516155	3.804724	2.703227	2.520425	2.298624	2.083415	1.751291	2.400065	2.579618	2.224684	0.356767	0.000000	15629.000000		1
11550.920898	3302.523926	2.248045	3.657314	3424.528809	5404.495605	508.280334	351.684998	146.024277	80.510254	38.993877	200.896332	248.940979	115.020370	1.104059	0.000000	4.062617	3.518846	0.351805	0.563162	3.534601	3.732755	2.706103	2.546154	2.164425	1.905851	1.590996	2.302972	2.396096	2.060775	0.042992	0.000000	15684.000000		1
5110.621582	1553.991577	2.155533	3.953353	2003.653076	3778.394043	315.161194	201.247879	99.672607	54.101112	48.729240	207.853241	296.874603	180.642334	0.624213	99998.000000	3.708474	3.191449	0.333555	0.596966	3.301822	3.577307	2.498533	2.303731	1.998576	1.733206	1.687790	2.317757	2.472573	2.256819	0.000000	4.999991	15720.000000		1
11053.756836	1364.477295	2.272716	2.269632	2011.750977	3217.048828	338.576019	205.901230	107.856850	51.301079	34.633469	153.385162	215.365234	100.721077	0.235692	0.000000	4.043510	3.134966	0.356545	0.355955	3.303574	3.507458	2.529656	2.313659	2.032848	1.710127	1.539496	2.185783	2.333176	2.003120	0.000000	0.000000	15782.000000		1
8743.111328	1697.329956	2.195622	2.892547	1537.077271	2425.971191	247.491623	155.994003	73.127777	46.693974	13.590036	95.787094	125.338562	95.598984	0.918825	99998.000000	3.941666	3.229766	0.341558	0.461280	3.186696	3.384886	2.393560	2.193108	1.864082	1.669261	1.133221	1.981307	2.098085	1.980453	0.000000	4.999991	15830.000000		1
3980.255615	1814.367065	1.631298	3.601807	1814.931396	3802.123535	288.499176	180.996964	100.653236	42.274975	47.264465	169.513123	248.163879	114.533142	0.590227	0.000000	3.599911	3.258725	0.212533	0.556520	3.258860	3.580026	2.460145	2.257671	2.002828	1.626083	1.674535	2.229203	2.394739	2.058931	0.000000	0.000000	15859.000000		1
9754.026367	2943.622803	3.074487	3.231758	3067.339355	5768.885742	511.305481	312.456757	178.597809	96.095467	57.403797	280.962524	392.852905	240.488449	0.763831	0.000000	3.989184	3.468882	0.487773	0.509439	3.486762	3.761092	2.708680	2.494790	2.251876	1.982703	1.758941	2.448648	2.594230	2.381094	0.000000	0.000000	15941.000000		1
9680.811523	778.644043	2.673601	4.055117	1598.381958	2939.129883	262.472412	162.201569	76.649414	41.476288	34.695145	132.838211	175.039185	102.876610	1.331840	99998.000000	3.985912	2.891339	0.427097	0.608003	3.203681	3.468219	2.419084	2.210055	1.884509	1.617800	1.540269	2.123323	2.243135	2.012317	0.124452	4.999991	15985.000000		1
8641.875977	2838.387207	1.581958	2.793867	4050.367432	7761.770508	647.406311	407.472900	194.861450	95.922775	64.474808	327.807587	434.834930	290.037964	0.444770	0.000000	3.936608	3.453072	0.199195	0.446206	3.607494	3.889961	2.811177	2.610099	2.289726	1.981922	1.809390	2.515619	2.638324	2.462455	0.000000	0.000000	16008.000000		1
10163.466797	4656.087891	3.611058	3.968772	3978.429932	6880.052246	647.230530	407.904633	167.154053	96.243484	76.951614	310.295044	414.121429	181.484192	0.140098	0.000000	4.007042	3.668021	0.557634	0.598656	3.599712	3.837592	2.811059	2.610559	2.223117	1.983371	1.886218	2.491775	2.617128	2.258839	0.000000	0.000000	16069.000000		1
12895.800781	3130.290771	2.716774	2.898715	2717.362793	4459.302246	408.441193	272.423645	123.201530	87.390076	62.695492	273.259338	392.519867	212.716293	0.770701	0.000000	4.110448	3.495585	0.434053	0.462205	3.434148	3.649267	2.611130	2.435245	2.090616	1.941462	1.797236	2.436575	2.593862	2.327801	0.000000	0.000000	16103.000000		1
7274.317871	5226.024414	1.637465	2.685936	1473.000244	2634.252930	235.347855	153.656540	96.730721	47.107193	31.626825	120.938065	146.631775	109.034836	1.778793	99998.000000	3.861792	3.718171	0.214172	0.429096	3.168203	3.420657	2.371710	2.186551	1.985564	1.673087	1.500056	2.082563	2.166228	2.037565	0.250125	4.999991	16183.000000		1
7681.543945	870.265015	1.517200	3.009729	1405.938110	2595.444092	219.269241	142.915878	68.687195	44.223896	20.371178	76.270111	114.388206	85.573753	0.881411	99998.000000	3.885448	2.939651	0.181043	0.478527	3.147966	3.414212	2.340978	2.155081	1.836876	1.645657	1.309016	1.882354	2.058381	1.932341	0.000000	4.999991	16242.000000		1
8220.476562	1027.458618	1.998263	2.636597	1376.889404	2385.703613	229.337646	141.192062	80.426987	45.830524	20.099810	126.525803	140.911438	105.525543	0.366392	0.000000	3.914897	3.011764	0.300653	0.421044	3.138899	3.377616	2.360475	2.149810	1.905402	1.661155	1.303192	2.102179	2.148946	2.023358	0.000000	0.000000	16304.000000		1
18306.775391	4035.044434	4.193885	5.501390	4379.211426	8428.786133	686.748596	442.664520	256.628754	107.125999	74.928680	422.666473	539.968811	271.726715	1.438918	0.000000	4.262612	3.605848	0.622617	0.740472	3.641396	3.925765	2.836798	2.646075	2.409305	2.029895	1.874648	2.625998	2.732369	2.434132	0.158036	0.000000	16335.000000		1
5266.680176	1298.735107	2.402232	4.280230	1013.640320	1643.435425	152.722168	101.051033	51.177727	33.177944	15.847334	59.707348	72.541870	49.460087	1.485009	99998.000000	3.721537	3.113521	0.380615	0.631467	3.005884	3.215753	2.183902	2.004541	1.709081	1.520849	1.199956	1.776028	1.860589	1.694255	0.171729	4.999991	16383.000000		1
7527.727051	1722.767700	1.714559	4.221638	1753.962769	3513.901855	280.052826	174.104813	89.847809	66.374390	32.743137	161.575577	221.508041	165.414825	0.707950	0.000000	3.876664	3.236227	0.234152	0.625481	3.244020	3.545790	2.447240	2.240811	1.953508	1.822001	1.515120	2.208376	2.345390	2.218575	0.000000	0.000000	16419.000000		1
5809.776367	1120.303833	3.160832	3.419866	872.583984	1410.144409	138.444458	82.012032	42.722118	49.734539	9.692191	41.852501	33.103935	36.144501	0.724781	99998.000000	3.764159	3.049336	0.499801	0.534009	2.940807	3.149264	2.141276	1.913878	1.630653	1.696658	0.986422	1.621721	1.519880	1.558042	0.000000	4.999991	16438.000000		1
5084.449707	393.133514	2.260381	3.268763	1022.678772	2411.477539	164.440369	98.432938	76.223854	27.525452	23.128040	87.322227	101.689369	102.768677	1.107437	0.000000	3.706244	2.594540	0.354182	0.514383	3.009739	3.382283	2.216008	1.993140	1.882091	1.439734	1.364139	1.941125	2.007276	2.011861	0.044319	0.000000	16459.000000		1
14614.495117	5819.810547	3.197837	5.044997	4490.410645	8339.074219	700.989319	458.551941	253.933548	84.916916	76.828270	364.075439	507.453888	338.125793	1.424465	23776.894531	4.164784	3.764909	0.504856	0.702861	3.652286	3.921118	2.845711	2.661389	2.404720	1.928994	1.885521	2.561191	2.705397	2.529078	0.153652	4.376155	16578.000000		1
10405.854492	2410.151611	3.493876	5.957783	3382.938477	5647.115234	532.771362	338.326233	148.389511	92.950050	64.915787	287.413696	347.990662	216.666565	0.336129	0.000000	4.017278	3.382044	0.543307	0.775085	3.529294	3.751827	2.726541	2.529336	2.171403	1.968250	1.812350	2.458508	2.541568	2.335792	0.000000	0.000000	16641.000000		1
2961.579590	580.936279	0.588994	0.077093	647.825684	1263.269043	84.855240	54.884384	32.101719	40.477154	3.191670	30.633862	49.386078	46.157402	1.256938	0.000000	3.471524	2.764128	0.000000	0.000000	2.811458	3.101496	1.928679	1.739449	1.506528	1.607210	0.504018	1.486202	1.693605	1.664241	0.099314	0.000000	16665.000000		1
25146.421875	6995.680176	2.735276	3.657314	7153.577148	14060.883789	1134.760376	728.200256	363.492615	199.709091	128.049164	640.511047	808.343506	500.533966	0.999696	0.000000	4.400476	3.844830	0.437001	0.563162	3.854523	4.148013	3.054904	2.862251	2.560496	2.300398	2.107377	2.806527	2.907596	2.699434	0.000000	0.000000	16700.000000		1
7910.160156	2717.698975	1.415436	2.941887	1571.979004	3267.668457	264.112976	157.745575	81.635818	18.345161	21.761944	103.937416	171.656311	56.071621	1.087157	0.000000	3.898185	3.434201	0.150890	0.468626	3.196447	3.514238	2.421790	2.197957	1.911881	1.263522	1.337698	2.016772	2.234660	1.748743	0.036292	0.000000	16743.000000		1
4376.081055	1223.251343	1.390766	0.693841	728.767639	1489.800415	113.352066	76.337952	27.371265	31.969120	13.818233	34.525539	40.356888	30.248394	0.231511	0.000000	3.641085	3.087516	0.143254	0.000000	2.862589	3.173128	2.054430	1.882740	1.437295	1.504731	1.140453	1.538140	1.605918	1.480702	0.000000	0.000000	16784.000000		1
17275.884766	4155.430664	2.198706	4.422081	3617.802246	5841.591309	569.079346	367.245544	142.215866	84.870659	60.869919	273.925415	303.254883	207.554123	0.376747	0.000000	4.237440	3.618616	0.342167	0.645627	3.558445	3.766531	2.755173	2.564956	2.152948	1.928758	1.784403	2.437632	2.481808	2.317131	0.000000	0.000000	16837.000000		1
23914.783203	6154.396484	3.574053	3.885511	5013.144531	9499.302734	772.735596	505.696136	319.629517	76.128258	68.619354	408.206848	497.576660	411.956665	2.588940	99998.000000	4.378666	3.789186	0.553161	0.589448	3.700110	3.977692	2.888031	2.703890	2.504647	1.881546	1.836447	2.610880	2.696860	2.614851	0.413122	4.999991	16870.000000		1
7283.399414	1606.149902	2.544085	2.923384	1347.356445	2814.263184	217.551605	132.761124	80.991318	46.971508	33.261208	127.379997	157.764069	121.940285	0.296284	99998.000000	3.862334	3.205786	0.405532	0.465886	3.129483	3.449365	2.337562	2.123071	1.908438	1.671834	1.521938	2.105101	2.198008	2.086147	0.000000	4.999991	16899.000000		1
8321.154297	1784.177246	3.278014	3.777580	1553.291504	2674.131836	251.771851	150.881165	67.330353	20.121395	25.252737	91.593208	122.843819	33.233452	1.877702	99998.000000	3.920184	3.251438	0.515611	0.577214	3.191253	3.427183	2.401007	2.178635	1.828211	1.303658	1.402308	1.961863	2.089353	1.521575	0.273627	4.999991	16911.000000		1
10938.545898	1415.670410	2.722941	4.878475	2395.192383	3969.169678	362.067932	242.091995	102.398628	51.738968	37.254646	163.092773	244.691589	154.482971	0.580898	0.000000	4.038960	3.150962	0.435038	0.688284	3.379340	3.598700	2.558790	2.383981	2.010294	1.713818	1.571180	2.212435	2.388619	2.188881	0.000000	0.000000	16938.000000		1
17925.283203	4763.318848	2.812370	3.635728	4680.190430	8003.689941	747.159058	474.266693	202.163742	106.179291	74.416786	320.270935	430.582428	255.944153	0.820217	0.000000	4.253466	3.677910	0.449072	0.560591	3.670264	3.903290	2.873413	2.676023	2.305703	2.026040	1.871671	2.505517	2.634056	2.408145	0.000000	0.000000	16986.000000		1
5468.640625	1535.233154	2.679769	4.304899	2140.527832	3763.154297	339.550476	218.316376	105.285011	40.881126	41.954266	154.381210	254.565720	116.195274	0.217619	99998.000000	3.737879	3.186174	0.428097	0.633963	3.330521	3.575552	2.530904	2.339086	2.022367	1.611523	1.622776	2.188594	2.405800	2.065188	0.000000	4.999991	17075.000000		1
4313.854492	758.050842	2.229543	4.261727	1235.487549	2272.012451	211.374878	121.826180	53.283920	26.116184	25.212648	84.759644	121.900192	86.834999	2.698356	99998.000000	3.634866	2.879698	0.348216	0.629586	3.091838	3.356411	2.325053	2.085741	1.726596	1.416910	1.401618	1.928189	2.086004	1.938695	0.431099	4.999991	17103.000000		1
8772.120117	1883.282471	1.927337	5.495223	2330.831543	3557.385498	361.441925	235.449615	126.781754	41.581135	36.360363	167.607376	223.546387	194.158356	0.344611	0.000000	3.943105	3.274915	0.284958	0.739985	3.367511	3.551131	2.558038	2.371898	2.103057	1.618896	1.560628	2.224293	2.349368	2.288156	0.000000	0.000000	17148.000000		1
9723.712891	3309.406738	2.124696	3.799166	2880.430908	4912.651855	429.200928	286.855560	145.611053	75.311066	35.432159	209.897766	257.026550	188.108063	1.031826	0.000000	3.987832	3.519750	0.327297	0.579688	3.459457	3.691316	2.632661	2.457663	2.163194	1.876859	1.549398	2.322008	2.409978	2.274407	0.013607	0.000000	17169.000000		1
15763.789062	6433.193848	4.326486	4.511510	5156.091309	9367.633789	819.975403	530.473999	248.259476	118.138031	99.490662	431.908447	591.220581	348.369965	0.734117	0.000000	4.197660	3.808427	0.636135	0.654322	3.712321	3.971630	2.913801	2.724664	2.394906	2.072390	1.997782	2.635392	2.771749	2.542041	0.000000	0.000000	17254.000000		1
4880.103027	3193.322510	3.894762	5.550730	1985.619385	3749.391602	320.206177	199.203354	93.048737	73.510162	32.666046	164.804245	207.236496	121.597984	1.729400	973.208069	3.688429	3.504243	0.590481	0.744350	3.297896	3.573961	2.505430	2.299297	1.968710	1.866347	1.514097	2.216968	2.316466	2.084926	0.237895	2.988206	17289.000000		1
17088.535156	3824.323242	3.046734	6.371004	4010.732178	6835.439941	636.970886	400.583832	193.905487	105.328178	77.235321	374.310364	511.367157	292.717743	0.103223	0.000000	4.232705	3.582555	0.483835	0.804208	3.603224	3.834766	2.804120	2.602693	2.287590	2.022545	1.887816	2.573232	2.708733	2.466449	0.000000	0.000000	17313.000000		1
5299.932129	674.034363	1.936588	1.733061	821.273621	1316.926025	127.450920	65.140900	38.022499	22.283096	2.969640	15.560546	29.280100	34.753735	1.593416	0.000000	3.724270	2.828682	0.287037	0.238814	2.914488	3.119561	2.105343	1.813854	1.580041	1.347975	0.472704	1.192025	1.466573	1.541001	0.202329	0.000000	17362.000000		1
8119.857422	1512.731079	3.000478	3.268763	1459.934448	3201.263184	220.687759	133.593735	99.977898	51.483017	25.928076	110.841904	147.316360	148.716385	0.230514	99998.000000	3.909549	3.179762	0.477190	0.514383	3.164333	3.505321	2.343778	2.125786	1.999904	1.711664	1.413770	2.044704	2.168251	2.172359	0.000000	4.999991	17390.000000		1
21163.650391	7032.860840	1.470943	3.685068	8534.497070	15456.608398	1379.899048	872.112183	401.885162	196.557510	122.825317	692.709473	941.237244	541.347229	0.987606	99998.000000	4.325591	3.847132	0.167596	0.566445	3.931178	4.189114	3.139847	2.940572	2.604102	2.293490	2.089288	2.840551	2.973699	2.733476	0.000000	4.999991	17427.000000		1
9456.167969	2905.843994	2.679769	3.284182	3079.489258	5393.946289	514.460144	312.715790	146.952484	89.616531	56.589691	291.703186	409.579102	236.152710	0.092132	0.000000	3.975715	3.463272	0.428097	0.516427	3.488479	3.731907	2.711352	2.495150	2.167177	1.952388	1.752737	2.464941	2.612338	2.373193	0.000000	0.000000	17574.000000		1
7171.881836	1370.425781	2.670518	4.600938	2236.984131	3918.099854	354.068726	217.298737	89.480850	37.452007	26.239532	164.640808	236.886642	209.145325	0.154245	0.000000	3.855633	3.136856	0.426595	0.662846	3.349663	3.593076	2.549088	2.337057	1.951730	1.573475	1.418956	2.216537	2.374541	2.320448	0.000000	0.000000	17612.000000		1
9343.407227	1150.203735	2.254213	3.398280	1609.841187	2734.227783	238.061554	149.632248	72.850243	37.233063	24.167261	126.516548	176.719818	144.038361	0.321123	0.000000	3.970505	3.060775	0.352995	0.531259	3.206783	3.436835	2.376689	2.175025	1.862431	1.570929	1.383227	2.102147	2.247285	2.158478	0.000000	0.000000	17642.000000		1
9341.440430	2040.429810	1.103979	2.423819	1961.560059	3568.718262	325.155579	202.882263	117.447273	43.776756	45.571491	155.278580	222.152542	156.567581	0.991945	0.000000	3.970414	3.309722	0.042961	0.384500	3.292602	3.552512	2.512091	2.307244	2.069843	1.641244	1.658693	2.191112	2.346651	2.194702	0.000000	0.000000	17703.000000		1
3215.362061	1335.302002	2.664350	2.923384	502.852936	747.587708	71.669174	51.791393	35.691193	54.514332	13.781228	29.425035	44.618614	81.429207	1.307349	0.000000	3.507230	3.125580	0.425591	0.465886	2.701441	2.873662	1.855332	1.714258	1.552561	1.736511	1.139288	1.468717	1.649516	1.910780	0.116392	0.000000	17732.000000		1
13336.047852	4705.492188	3.937934	6.827398	4813.805664	7994.429199	759.888733	487.628540	217.243225	137.050598	71.789436	343.164612	511.123535	265.926208	0.182775	0.000000	4.125027	3.672605	0.595268	0.834255	3.682488	3.902787	2.880750	2.688089	2.336946	2.136881	1.856061	2.535502	2.708526	2.424761	0.000000	0.000000	17808.000000		1
11815.014648	1951.991211	1.788568	2.963473	2361.027588	4722.067383	372.460144	232.254868	139.159882	75.301819	30.781879	169.611801	230.706833	96.181808	1.976846	0.000000	4.072434	3.290478	0.252506	0.471801	3.373101	3.674132	2.571080	2.365965	2.143514	1.876805	1.488295	2.229456	2.363060	1.983093	0.295973	0.000000	17831.000000		1
7487.552246	2384.365234	2.328223	4.317234	2695.378906	5399.052734	435.898804	277.576569	144.266556	55.766331	48.608974	224.872391	315.608337	198.114792	0.465758	0.000000	3.874340	3.377373	0.367025	0.635206	3.430620	3.732318	2.639386	2.443383	2.159166	1.746372	1.686716	2.351936	2.499148	2.296917	0.000000	0.000000	17878.000000		1
15579.282227	2867.195557	2.066105	4.909312	4711.718262	9359.619141	763.194519	472.465790	256.678070	90.726677	72.356850	445.079102	585.716064	246.825531	1.640809	99998.000000	4.192547	3.457457	0.315152	0.691021	3.673179	3.971258	2.882635	2.674370	2.409389	1.957735	1.859480	2.648437	2.767687	2.392390	0.215058	4.999991	17941.000000		1
3641.580811	620.719604	2.537917	4.243225	743.773132	1376.284912	125.748695	80.303642	33.113186	27.988012	18.900234	51.458347	53.530621	63.830307	0.184667	0.000000	3.561290	2.792896	0.404477	0.627696	2.871440	3.138708	2.099504	1.904735	1.520001	1.446972	1.276467	1.711456	1.728602	1.805027	0.000000	0.000000	17994.000000		1
10767.657227	2144.068115	2.346725	4.011944	1891.293945	3455.023926	290.130463	192.863190	89.779968	101.803467	35.469162	150.480286	201.479156	113.743706	0.415300	99998.000000	4.032121	3.331239	0.370462	0.603355	3.276759	3.538451	2.462593	2.285249	1.953179	2.007763	1.549851	2.177480	2.304230	2.055927	0.000000	4.999991	18048.000000		1
11643.328125	3027.516113	2.630429	6.531359	2593.183838	4241.253906	402.125702	260.865784	126.057076	36.924686	31.034746	167.323669	207.618881	67.234756	0.283931	0.000000	4.066077	3.481086	0.420027	0.815004	3.413833	3.627494	2.604362	2.416417	2.100567	1.567317	1.491848	2.223557	2.317267	1.827594	0.000000	0.000000	18067.000000		1
18737.666016	2706.178223	2.759946	4.227806	2909.634033	5696.467285	470.045044	299.267609	154.094421	69.023323	52.170692	200.029800	281.526855	180.531311	0.865889	0.000000	4.272716	3.432356	0.440901	0.626115	3.463838	3.755606	2.672139	2.476060	2.187787	1.838996	1.717427	2.301095	2.449520	2.256552	0.000000	0.000000	18126.000000		1
12660.474609	3463.886719	2.772281	4.952485	3587.436523	6676.340820	559.291504	360.655579	140.492050	84.445099	50.752171	253.051605	361.728729	229.572021	1.874994	0.000000	4.102450	3.539564	0.442837	0.694823	3.554784	3.824538	2.747638	2.557093	2.147652	1.926574	1.705455	2.403209	2.558383	2.360919	0.273000	0.000000	18169.000000		1
7490.827148	2604.229736	1.486362	1.714559	2545.712646	4896.746094	421.725952	249.986359	111.017677	64.841774	53.046474	218.563065	281.304810	130.756683	1.620018	0.000000	3.874530	3.415679	0.172125	0.234152	3.405809	3.689908	2.625030	2.397916	2.045392	1.811855	1.724657	2.339577	2.449177	2.116464	0.209520	0.000000	18199.000000		1
11879.794922	2750.380371	2.587257	6.309330	2214.688721	3660.986816	353.809692	214.766983	107.742744	54.986145	48.747742	171.940018	249.616318	182.193451	0.021696	0.000000	4.074809	3.439393	0.412840	0.799983	3.345313	3.563598	2.548770	2.331968	2.032388	1.740253	1.687955	2.235377	2.397273	2.260533	0.000000	0.000000	18231.000000		1
4077.547607	1068.651123	3.062153	3.934851	854.948059	1653.907715	126.621399	88.916527	39.798733	59.266376	11.483843	55.692322	87.131035	25.382254	0.105165	0.000000	3.610399	3.028836	0.486027	0.594928	2.931940	3.218511	2.102507	1.948982	1.599869	1.772808	1.060087	1.745795	1.940173	1.404530	0.000000	0.000000	18273.000000		1
8035.242676	1077.162231	3.191670	3.213256	1291.253906	2350.641602	210.702621	131.028061	80.399239	43.456047	21.394979	84.926163	118.255211	85.789612	0.722349	0.000000	3.904999	3.032281	0.504018	0.506945	3.111012	3.371186	2.323670	2.117364	1.905252	1.638050	1.330312	1.929042	2.072820	1.933435	0.000000	0.000000	18313.000000		1
12443.900391	2034.003296	1.831741	1.723810	2024.289429	3253.276611	301.833252	206.653671	80.621269	25.382254	25.844814	130.315720	168.036011	97.060677	0.117519	99998.000000	4.094956	3.308352	0.262864	0.236489	3.306273	3.512321	2.479767	2.315243	1.906450	1.404530	1.412373	2.114997	2.225402	1.987043	0.000000	4.999991	18353.000000		1
12419.702148	2176.252930	3.453787	5.464385	2685.569580	5116.385254	433.003174	270.357544	136.282745	68.776627	41.278927	253.507996	286.948059	216.900940	2.398622	99998.000000	4.094111	3.337709	0.538296	0.737541	3.429036	3.708963	2.636491	2.431938	2.134441	1.837441	1.615728	2.403992	2.457803	2.336262	0.379962	4.999991	18370.000000		1
5951.532715	1768.693726	3.324270	4.178466	1750.336304	3048.371338	276.358490	170.626343	73.664352	80.621269	11.826138	80.827873	98.775238	54.474243	0.143006	0.000000	3.774629	3.247653	0.521696	0.621017	3.243121	3.484068	2.441473	2.232046	1.867257	1.906450	1.072843	1.907561	1.994648	1.736191	0.000000	0.000000	18390.000000		1
20857.853516	4649.867676	4.116791	5.100504	4293.254883	7676.693359	690.005066	426.727783	200.387512	124.509033	51.048210	287.620300	395.396973	228.893585	0.858353	0.000000	4.319270	3.667441	0.614559	0.707613	3.632787	3.885174	2.838852	2.630151	2.301871	2.095201	1.707981	2.458820	2.597033	2.359634	0.000000	0.000000	18417.000000		1
3327.113525	361.025635	2.223376	3.077571	710.194275	1549.751465	124.243835	77.136642	54.754864	34.442280	12.501477	58.390594	75.875389	33.850201	0.105784	0.000000	3.522068	2.557538	0.347013	0.488208	2.851377	3.190262	2.094275	1.887261	1.738423	1.537092	1.096961	1.766343	1.880101	1.529561	0.000000	0.000000	18462.000000		1
15456.734375	3805.157959	2.297385	3.694319	3286.019775	6137.639160	524.402100	326.725189	151.713776	117.875916	57.949619	263.616486	354.287659	182.708435	0.680688	0.000000	4.189118	3.580373	0.361234	0.567534	3.516670	3.788001	2.719664	2.514183	2.181025	2.071425	1.763051	2.420973	2.549356	2.261759	0.000000	0.000000	18599.000000		1
7287.685547	1601.296143	2.254213	2.710606	2047.019653	3949.924072	339.087921	206.647507	130.898544	61.717949	41.115490	193.615616	301.984375	137.047516	0.262272	99998.000000	3.862590	3.204472	0.352995	0.433066	3.311122	3.596589	2.530312	2.315230	2.116935	1.790411	1.614005	2.286940	2.479985	2.136871	0.000000	4.999991	18637.000000		1
7113.293945	2026.805786	1.076225	2.485493	1513.338623	3129.461426	243.559860	148.768814	87.294479	103.459435	17.768503	115.260902	140.630829	67.786743	0.366571	0.000000	3.852071	3.306812	0.031903	0.395413	3.179936	3.495470	2.386606	2.172512	1.940987	2.014770	1.249651	2.061682	2.148081	1.831145	0.000000	0.000000	18657.000000		1
3473.381592	663.404724	1.258165	1.594293	677.238342	1336.936401	90.328873	68.514511	2.349809	23.868137	0.675339	22.073402	39.292999	27.713560	0.645151	99998.000000	3.540752	2.821779	0.099738	0.202568	2.830742	3.126111	1.955827	1.835783	0.371033	1.377819	0.000000	1.343869	1.594315	1.442692	0.000000	4.999991	18687.000000		1
7238.783691	544.020874	1.927337	2.750695	884.659912	1925.239746	151.528748	90.470726	55.541218	24.691496	30.633862	88.645157	95.919693	86.868919	0.566410	0.000000	3.859666	2.735615	0.284958	0.439442	2.946776	3.284485	2.180495	1.956508	1.744615	1.392547	1.486202	1.947655	1.981908	1.938864	0.000000	0.000000	18746.000000		1
9862.844727	1771.589355	1.760815	1.711475	2161.127197	3961.117920	337.626221	220.474991	108.344078	56.648281	39.844990	157.946014	212.512772	117.215996	0.162696	99998.000000	3.994002	3.248363	0.245714	0.233371	3.334680	3.597818	2.528436	2.343359	2.034805	1.753187	1.600374	2.198509	2.327385	2.068987	0.000000	4.999991	18804.000000		1
3038.632812	1109.131348	1.982844	4.545431	871.177795	1075.709839	106.611015	87.646019	42.352070	22.190584	8.825661	28.956306	48.001476	24.269024	0.352915	0.000000	3.482678	3.044983	0.297289	0.657575	2.940107	3.031695	2.027802	1.942732	1.626875	1.346169	0.945747	1.461743	1.681255	1.385052	0.000000	0.000000	18890.000000		1
6520.016602	2843.836182	2.022933	3.546299	1870.195068	3513.414551	265.392731	184.345901	115.640205	52.892288	25.209564	125.156624	166.817932	132.165955	0.518374	0.000000	3.814249	3.453905	0.305981	0.549775	3.271887	3.545729	2.423889	2.265634	2.063109	1.723392	1.401565	2.097454	2.222243	2.121119	0.000000	0.000000	18924.000000		1
8915.378906	3817.915283	1.190323	1.893416	3678.949707	6659.081055	550.145142	366.576355	195.259247	94.353157	64.209610	295.961823	384.039581	242.295517	1.389468	99998.000000	3.950140	3.581826	0.075665	0.277246	3.565724	3.823414	2.740477	2.564164	2.290612	1.974756	1.807600	2.471236	2.584376	2.384345	0.142849	4.999991	18948.000000		1
10219.568359	1221.225342	1.581958	1.930420	1982.387573	3979.453857	312.419739	189.079437	96.187981	63.518852	18.268068	105.938759	126.599808	177.148453	0.425014	0.000000	4.009432	3.086796	0.199195	0.285652	3.297189	3.599823	2.494739	2.276644	1.983121	1.802903	1.261693	2.025055	2.102433	2.248337	0.000000	0.000000	18964.000000		1
7778.425781	1981.863403	3.607974	3.564802	1691.039062	2680.666260	224.150803	158.106369	75.255562	63.050121	10.836258	87.319145	150.107147	60.006474	1.886210	99998.000000	3.890892	3.297074	0.557263	0.552035	3.228154	3.428243	2.350540	2.198949	1.876539	1.799686	1.034879	1.941109	2.176401	1.778198	0.275590	4.999991	18982.000000		1
8997.070312	2318.687744	2.143198	1.794736	2054.325195	3405.909180	283.475769	196.323151	110.712387	17.148672	19.655750	137.935638	177.641861	74.873177	0.946060	99998.000000	3.954101	3.365242	0.331062	0.254001	3.312669	3.532233	2.452516	2.292972	2.044196	1.234231	1.293490	2.139677	2.249545	1.874326	0.000000	4.999991	19002.000000		1
7568.068359	2167.732666	1.877997	2.146282	1559.462158	2813.251709	205.599030	142.456390	84.997093	36.733498	14.074183	78.450317	107.619400	67.981018	0.121086	99998.000000	3.878985	3.336006	0.273695	0.331687	3.192975	3.449208	2.313021	2.153682	1.929404	1.565062	1.148423	1.894595	2.031891	1.832388	0.000000	4.999991	19018.000000		1
19405.857422	4759.565918	3.213256	4.434416	3291.937256	6876.302734	521.355347	327.813751	197.266769	114.456047	72.289001	385.587616	505.504944	256.890869	0.221030	0.000000	4.287933	3.677567	0.506945	0.646836	3.517452	3.837355	2.717134	2.515627	2.295054	2.058639	1.859072	2.586123	2.703725	2.409749	0.000000	0.000000	19071.000000		1
6651.254395	975.728882	2.223376	4.218554	1173.134399	2185.507324	163.049606	108.220726	69.945366	23.461084	16.121786	87.189629	169.824570	86.973770	1.626833	0.000000	3.822904	2.989329	0.347013	0.625164	3.069348	3.339552	2.212320	2.034310	1.844759	1.370348	1.207413	1.940465	2.230000	1.939388	0.211343	0.000000	19116.000000		1
8490.044922	489.623718	1.840992	3.114576	1987.293823	3473.868652	314.917572	190.349945	92.940804	56.910400	25.425426	130.004257	175.507904	60.860668	0.906110	0.000000	3.928910	2.689862	0.265052	0.493399	3.298262	3.540813	2.498197	2.279553	1.968206	1.755192	1.405268	2.113958	2.244297	1.784337	0.000000	0.000000	19137.000000		1
14524.464844	3143.507812	3.389029	4.344988	2885.602295	5642.471191	466.162628	279.568665	131.530716	77.287743	36.986362	188.330093	280.857666	137.528580	0.196059	0.000000	4.162100	3.497415	0.530075	0.637989	3.460237	3.751469	2.668537	2.446488	2.119027	1.888111	1.568042	2.274920	2.448486	2.138393	0.000000	0.000000	19158.000000		1
12224.791992	2670.520752	2.032184	3.959521	2195.057617	4087.822510	358.589478	226.016464	103.607452	61.795040	34.932594	165.726288	213.690765	129.751389	0.971308	0.000000	4.087242	3.426596	0.307963	0.597643	3.341446	3.611492	2.554598	2.354140	2.015391	1.790954	1.543231	2.219391	2.329786	2.113112	0.000000	0.000000	19228.000000		1
9501.036133	3964.278809	3.703570	4.671864	3086.557373	5577.502930	505.393951	315.158112	160.394501	63.753216	59.929379	283.543610	385.911407	207.955002	1.007629	99998.000000	3.977771	3.598164	0.568621	0.669490	3.489474	3.746440	2.703630	2.498528	2.205189	1.804502	1.777640	2.452620	2.586488	2.317969	0.003301	4.999991	19266.000000		1
9727.444336	1379.121948	1.677554	2.618094	1592.766479	3080.630371	274.437317	162.975586	92.635513	36.958611	26.689758	126.078659	192.209442	113.352066	0.922887	0.000000	3.987999	3.139603	0.224676	0.417985	3.202152	3.488640	2.438443	2.212122	1.966778	1.567716	1.426345	2.100641	2.283775	2.054430	0.000000	0.000000	19327.000000		1
14870.954102	4550.771973	2.359060	3.182418	3386.830078	6785.446289	486.873016	341.548737	200.840820	106.666527	61.249218	328.267059	446.704224	224.187805	0.939684	99998.000000	4.172339	3.658085	0.372739	0.502757	3.529794	3.831578	2.687416	2.533453	2.302852	2.028028	1.787101	2.516227	2.650020	2.350612	0.000000	4.999991	19349.000000		1
17694.689453	4374.706055	1.973593	3.768329	3873.342285	6830.336426	618.783020	395.310638	174.339172	102.784096	69.430382	315.031677	467.146332	250.683289	0.406644	0.000000	4.247843	3.640949	0.295258	0.576149	3.588086	3.834442	2.791538	2.596939	2.241395	2.011926	1.841550	2.498354	2.669453	2.399125	0.000000	0.000000	19411.000000		1
5045.440430	1674.319092	1.853327	3.830003	1046.577759	2012.188843	178.187683	104.742271	43.542393	31.336954	19.816105	64.906532	71.672256	73.581093	0.478922	99998.000000	3.702899	3.223838	0.267952	0.583199	3.019772	3.303669	2.250878	2.020122	1.638912	1.496057	1.297018	1.812288	1.855351	1.866766	0.000000	4.999991	19443.000000		1
7401.987793	1361.273315	2.377563	4.169215	1260.027954	2430.368408	187.741104	123.124435	59.445232	56.099377	25.376085	130.821442	162.849167	102.898193	1.093133	15815.003906	3.869348	3.133945	0.376132	0.620054	3.100380	3.385672	2.273559	2.090344	1.774117	1.748958	1.404425	2.116679	2.211786	2.012408	0.038673	4.199069	19458.000000		1
8633.169922	1616.865845	2.790784	2.149366	1570.600586	2584.814453	254.840164	164.785751	58.809982	28.012682	20.389681	96.604286	113.148544	139.795135	1.651434	25752.767578	3.936170	3.208674	0.445726	0.332310	3.196066	3.412429	2.406268	2.216920	1.769451	1.447355	1.309410	1.984996	2.053649	2.145492	0.217861	4.410824	19497.000000		1
4531.566406	1246.730957	2.846291	4.422081	1174.830444	2146.041748	185.135345	122.008125	51.535442	54.239880	23.957567	86.199753	110.885078	44.427425	0.055336	99998.000000	3.656248	3.095773	0.454279	0.645627	3.069975	3.331638	2.267489	2.086389	1.712106	1.734319	1.379443	1.935506	2.044873	1.647651	0.000000	4.999991	19508.000000		1
8621.047852	1809.614990	1.890332	3.392113	2099.803955	4063.442627	347.518860	214.751572	108.263901	60.243919	31.558983	167.838654	254.161743	167.311325	0.060813	0.000000	3.935560	3.257586	0.276538	0.530470	3.322179	3.608894	2.540978	2.331936	2.034484	1.779913	1.499123	2.224892	2.405110	2.223525	0.000000	0.000000	19633.000000		1
6299.612793	1038.196167	1.853327	2.975808	758.488708	1696.062500	137.463821	73.615013	45.269283	29.776581	13.087387	46.798820	67.287178	21.509077	0.446231	0.000000	3.799314	3.016279	0.267952	0.473605	2.879949	3.229442	2.138188	1.866966	1.655804	1.473875	1.116853	1.670235	1.827932	1.332622	0.000000	0.000000	19653.000000		1
4633.619629	1418.476685	2.044519	3.527797	1762.529419	3474.658203	271.421448	181.419434	103.163399	62.957611	27.929422	141.219818	207.316666	58.995007	0.535330	0.000000	3.665920	3.151822	0.310591	0.547504	3.246136	3.540912	2.433644	2.258684	2.013526	1.799048	1.446062	2.149896	2.316634	1.770815	0.000000	0.000000	19702.000000		1
8690.111328	3317.640381	2.285050	2.568754	3351.447266	6109.250488	515.403748	339.494965	177.805298	79.640640	57.554901	262.617371	377.431122	248.598679	0.939879	0.000000	3.939025	3.520829	0.358896	0.409723	3.525232	3.785988	2.712147	2.530833	2.249945	1.901135	1.760082	2.419323	2.576838	2.395499	0.000000	0.000000	19738.000000		1
9007.134766	1812.208374	3.922516	4.304899	1689.315308	3201.624023	258.398804	161.307297	101.251480	62.498135	18.564108	99.558502	139.360321	107.301773	0.322727	99998.000000	3.954587	3.258208	0.593565	0.633963	3.227711	3.505370	2.412291	2.207654	2.005401	1.795867	1.268674	1.998078	2.144139	2.030607	0.000000	4.999991	19768.000000		1
7719.939453	1219.976440	2.408400	1.850243	2096.387207	3801.216797	347.555847	217.422089	117.715561	32.089386	23.633774	126.966774	163.539917	144.911057	1.128806	0.000000	3.887614	3.086351	0.381729	0.267229	3.321471	3.579923	2.541025	2.337304	2.070834	1.506361	1.373533	2.103690	2.213624	2.161102	0.052619	0.000000	19826.000000		1
13965.309570	4462.089844	2.975808	3.928683	3475.796143	6628.067871	540.786011	352.853729	166.201187	90.399803	76.011078	340.706879	477.319580	303.162354	0.479604	0.000000	4.145051	3.649538	0.473605	0.594247	3.541054	3.821387	2.733026	2.547595	2.220634	1.956167	1.880877	2.532381	2.678809	2.481675	0.000000	0.000000	19890.000000		1
11936.921875	1996.042358	1.643633	4.243225	2466.213867	4683.656250	362.468811	243.902145	132.918396	63.259815	39.296082	207.214905	276.043945	212.451096	0.838062	0.000000	4.076892	3.300170	0.215805	0.627696	3.392031	3.670585	2.559271	2.387216	2.123585	1.801128	1.594349	2.316421	2.440978	2.327259	0.000000	0.000000	19907.000000		1
7150.918945	1716.655640	2.100026	3.506211	1814.811035	3136.782227	300.744720	185.338867	96.181808	53.077312	24.694580	121.940285	168.106934	76.282448	0.137613	0.000000	3.854362	3.234683	0.322225	0.544838	3.258832	3.496484	2.478198	2.267967	1.983093	1.724909	1.392602	2.086147	2.225586	1.882425	0.000000	0.000000	19939.000000		1
10394.678711	2526.800049	2.741444	4.872307	2022.482422	3582.064697	317.477081	204.251434	115.223900	76.263947	31.679249	140.248444	198.910400	103.656792	0.123706	99998.000000	4.016811	3.402571	0.437979	0.687735	3.305885	3.554133	2.501712	2.310165	2.061543	1.882319	1.500775	2.146898	2.298657	2.015598	0.000000	4.999991	19968.000000		1
19874.332031	6219.173340	2.630429	5.698749	6332.534668	11987.010742	977.418762	634.559448	326.003601	144.281967	121.406792	580.538513	784.065247	553.987488	1.154619	0.000000	4.298293	3.793733	0.420027	0.755780	3.801578	4.078711	2.990081	2.802472	2.513222	2.159212	2.084243	2.763831	2.894352	2.743500	0.062439	0.000000	20002.000000		1
9992.210938	2406.025391	2.368311	3.830003	3595.843018	6035.875977	562.686707	369.154358	175.705261	112.778496	57.468555	269.617432	349.079224	227.290054	0.015062	0.000000	3.999662	3.381300	0.374439	0.583199	3.555801	3.780740	2.750267	2.567208	2.244785	2.052226	1.759430	2.430748	2.542924	2.356580	0.000000	0.000000	20053.000000		1
6429.040039	1859.975586	3.077571	3.947186	1394.941528	2994.797607	238.002960	139.381912	79.825661	42.487751	36.082829	163.731110	257.140625	174.058548	0.443127	0.000000	3.808146	3.269507	0.488208	0.596288	3.144556	3.476367	2.376582	2.144207	1.902143	1.628264	1.557301	2.214131	2.410171	2.240695	0.000000	0.000000	20081.000000		1
7914.023926	2104.361816	2.917217	4.070535	1766.825073	3158.923340	294.037567	178.751999	99.425903	68.354156	38.451138	152.441544	223.608063	198.117874	0.787843	0.000000	3.898397	3.323120	0.464969	0.609652	3.247194	3.499539	2.468403	2.252251	1.997500	1.834765	1.584909	2.183103	2.349488	2.296924	0.000000	0.000000	20110.000000		1
25153.341797	5717.276367	3.432201	4.212387	5211.250000	9254.500000	872.488342	532.783691	255.130035	152.688248	78.259125	424.581482	575.148132	288.292572	1.702249	99998.000000	4.400596	3.757189	0.535573	0.624528	3.716942	3.966353	2.940760	2.726551	2.406762	2.183806	1.893535	2.627961	2.759780	2.459833	0.231023	4.999991	20169.000000		1
8319.723633	2462.386963	2.581089	2.689020	2733.703613	4283.677246	425.932159	278.881012	125.403320	53.231499	42.685112	204.479630	314.929901	149.789520	0.449592	0.000000	3.920109	3.391356	0.411803	0.429594	3.436751	3.631817	2.629340	2.445419	2.098309	1.726169	1.630276	2.310650	2.498214	2.175481	0.000000	0.000000	20251.000000		1
6137.238281	1319.596558	1.514116	1.930420	1346.705688	2280.634521	188.262253	139.212296	64.699921	26.162439	26.276537	84.771980	105.636551	88.898018	0.782875	14703.012695	3.787973	3.120441	0.180159	0.285652	3.129273	3.358056	2.274763	2.143678	1.810904	1.417678	1.419568	1.928252	2.023814	1.948892	0.000000	4.167407	20307.000000		1
8761.108398	2369.452393	2.248045	3.663482	2301.036621	4009.538818	351.170013	232.264114	116.435806	84.987839	45.256950	196.390991	234.043442	140.488968	0.695425	99998.000000	3.942559	3.374648	0.351805	0.563894	3.361923	3.603094	2.545517	2.365982	2.066087	1.929357	1.655685	2.293122	2.369297	2.147642	0.000000	4.999991	20333.000000		1
9692.178711	269.065460	3.068320	2.090775	1648.505005	3204.655273	264.951752	163.225372	90.156189	44.035789	28.271717	142.598251	170.330307	99.965561	1.817277	99998.000000	3.986421	2.429858	0.486901	0.320307	3.217090	3.505781	2.423167	2.212788	1.954996	1.643806	1.451352	2.154114	2.231292	1.999850	0.259421	4.999991	20351.000000		0
5890.533203	1280.769165	2.476242	5.063499	880.530762	1893.794922	133.220596	88.987450	46.280750	31.990705	19.686588	55.451790	62.769501	77.108887	0.871028	99998.000000	3.770155	3.107471	0.393793	0.704451	2.944745	3.277333	2.124571	1.949329	1.665400	1.505024	1.294170	1.743916	1.797749	1.887104	0.000000	4.999991	20502.000000		1
23607.166016	5159.061035	1.840992	3.441453	4497.784180	8008.487793	732.483521	455.980103	223.540222	60.839081	77.790390	385.072632	533.850708	318.399109	0.865916	99998.000000	4.373044	3.712571	0.265052	0.536742	3.652999	3.903551	2.864798	2.658946	2.349356	1.784183	1.890926	2.585543	2.727420	2.502972	0.000000	4.999991	20537.000000		1
2332.395020	75.076706	2.001346	3.092990	775.609619	1365.525757	114.705833	76.970116	37.886814	32.527275	18.391418	62.044823	94.331566	48.235840	0.625399	0.000000	3.367802	1.875505	0.301322	0.490378	2.889643	3.135300	2.059586	1.886322	1.578488	1.512248	1.264615	1.792706	1.974657	1.683370	0.000000	0.000000	20576.000000		0
5222.465820	1964.193604	2.735276	5.649409	2037.423096	3753.036377	326.207123	203.896805	81.231850	65.264244	39.351589	142.980637	200.924088	117.774147	0.910519	0.000000	3.717876	3.293184	0.437001	0.752003	3.309081	3.574383	2.513494	2.309410	1.909726	1.814675	1.594962	2.155277	2.303032	2.071050	0.000000	0.000000	20602.000000		1
12838.563477	4121.731445	2.473158	4.184633	4943.597168	9241.666016	806.255859	502.445892	236.078705	131.718811	100.184502	486.317932	664.521057	367.495300	0.169526	0.000000	4.108516	3.615080	0.393252	0.621657	3.694043	3.965750	2.906473	2.701089	2.373057	2.119648	2.000801	2.686920	2.822509	2.565252	0.000000	0.000000	20673.000000		1
5400.696777	451.582703	2.266548	1.304422	879.035156	2328.534180	108.091209	80.118614	63.938240	35.438324	13.494441	79.921257	138.882339	85.327049	0.562939	99998.000000	3.732450	2.654737	0.355365	0.115418	2.944006	3.367083	2.033790	1.903733	1.805761	1.549473	1.130155	1.902662	2.142647	1.931087	0.000000	4.999991	20704.000000		1
20021.445312	4839.934082	2.864793	2.914133	3945.646729	7534.569824	631.037781	394.252930	214.480194	74.620308	56.716122	321.017212	411.043884	331.202789	0.023640	99998.000000	4.301496	3.684839	0.457093	0.464509	3.596118	3.877059	2.800055	2.595775	2.331387	1.872857	1.753707	2.506528	2.613888	2.520094	0.000000	4.999991	20728.000000		1
8019.897949	1544.805054	1.344510	1.985928	1598.357300	2888.445557	253.005341	149.271454	58.344337	48.649063	17.944275	65.338257	84.463608	49.608105	2.203827	99998.000000	3.904169	3.188874	0.128564	0.297963	3.203674	3.460664	2.403130	2.173977	1.765999	1.687074	1.253926	1.815168	1.926670	1.695553	0.343178	4.999991	20797.000000		1
12659.034180	2827.732910	2.093859	4.397411	3470.337891	5752.474121	550.391846	345.249237	168.544830	89.298904	41.867920	248.043610	358.493866	224.391327	1.012215	0.000000	4.102401	3.451438	0.320947	0.643197	3.540372	3.759855	2.740672	2.538133	2.226715	1.950846	1.621881	2.394528	2.554482	2.351006	0.005273	0.000000	20834.000000		1
4937.429688	1301.640015	1.711475	4.076703	771.406494	1254.723999	93.671646	64.968208	23.374741	15.939846	0.000000	8.899670	32.962082	57.277363	0.445200	0.000000	3.693501	3.114491	0.233371	0.610309	2.887283	3.098548	1.971608	1.812701	1.368747	1.202484	0.000000	0.949374	1.518015	1.757983	0.000000	0.000000	20848.000000		1
12580.485352	1456.264771	1.699140	3.466122	2286.953125	4499.106934	399.615540	239.575668	107.095161	58.658878	44.208477	211.464294	277.058502	203.933807	0.425572	0.000000	4.099698	3.163240	0.230229	0.539844	3.359257	3.653126	2.601642	2.379443	2.029770	1.768334	1.645506	2.325237	2.442571	2.309489	0.000000	0.000000	20890.000000		1
3878.220947	489.339996	2.038351	3.833087	1040.764893	1991.392090	150.816406	105.402191	60.780491	50.564064	24.614403	71.296043	100.551468	44.738880	0.050274	0.000000	3.588633	2.689611	0.309279	0.583549	3.017353	3.299157	2.178449	2.022850	1.783764	1.703842	1.391189	1.853065	2.002388	1.650685	0.000000	0.000000	20942.000000		1
25657.441406	6597.233398	2.692104	4.878475	6940.256348	15175.010742	1107.521729	697.557129	421.047516	222.306732	137.917130	727.916504	1027.865601	454.416656	1.392393	99998.000000	4.409214	3.819362	0.430092	0.688284	3.841376	4.181129	3.044352	2.843580	2.624331	2.346953	2.139618	2.862082	3.011936	2.657454	0.143762	4.999991	21082.000000		1
7544.397461	2884.245605	2.941887	4.048949	2268.845459	4050.981201	337.876007	221.400101	111.113274	30.689367	27.025887	140.831268	178.591644	85.783447	0.423278	0.000000	3.877625	3.460032	0.468626	0.607342	3.355805	3.607560	2.528757	2.345178	2.045766	1.486988	1.431780	2.148699	2.251861	1.933403	0.000000	0.000000	21113.000000		1
6469.144043	333.019104	2.772281	3.786831	917.125488	2016.308716	153.671951	79.520370	35.657272	33.131691	10.339776	39.342339	70.327744	10.157835	1.239800	0.000000	3.810847	2.522469	0.442837	0.578276	2.962429	3.304557	2.186595	1.900478	1.552148	1.520244	1.014511	1.594860	1.847127	1.006801	0.093352	0.000000	21127.000000		1
14991.374023	2005.978271	2.948054	3.941018	3530.153076	6307.686035	533.693420	343.007355	175.430817	88.376869	59.960217	315.531219	397.500092	276.978333	0.336664	0.000000	4.175841	3.302326	0.469535	0.595608	3.547794	3.799870	2.727292	2.535303	2.244106	1.946339	1.777863	2.499042	2.599337	2.442446	0.000000	0.000000	21141.000000		1
6208.284668	2110.667969	2.408400	4.360406	1301.498047	2267.833984	220.256042	130.713516	61.619267	49.006775	15.696230	69.344032	98.759819	65.859406	0.331523	0.000000	3.792972	3.324420	0.381729	0.639527	3.114444	3.355611	2.342928	2.116321	1.789716	1.690256	1.195795	1.841009	1.994580	1.818618	0.000000	0.000000	21397.000000		1
12218.842773	2327.757080	2.661267	4.113708	2914.259521	5067.560547	442.155701	286.374481	136.936508	73.362144	55.161919	253.683762	376.524506	159.873352	0.169337	0.000000	4.087030	3.366938	0.425088	0.614233	3.464528	3.704799	2.645575	2.456934	2.136519	1.865472	1.741639	2.404293	2.575793	2.203776	0.000000	0.000000	21452.000000		1
8901.960938	1165.795044	1.335259	2.238794	1467.730103	2735.855957	234.024933	141.414093	66.704353	25.086214	21.909964	146.536179	206.003006	106.672691	0.142756	0.000000	3.949486	3.066622	0.125565	0.350014	3.166646	3.437093	2.369262	2.150493	1.824154	1.399435	1.340642	2.165945	2.313874	2.028053	0.000000	0.000000	21478.000000		1
5012.808594	1836.107422	5.149844	6.975417	2032.680298	3983.502686	324.520325	197.855759	89.372917	71.425560	37.211475	160.027542	225.572403	182.760864	1.344307	0.000000	3.700081	3.263898	0.711794	0.843570	3.308069	3.600265	2.511242	2.296349	1.951206	1.853854	1.570677	2.204195	2.353286	2.261883	0.128498	0.000000	21500.000000		1
9025.283203	2147.916504	1.921169	4.237057	1281.996582	2465.732910	212.682373	127.025368	68.520676	26.378302	21.293217	80.655190	89.046043	65.258080	0.680702	0.000000	3.955461	3.332017	0.283566	0.627064	3.107887	3.391946	2.327732	2.103890	1.835822	1.421247	1.328241	1.906632	1.949615	1.814634	0.000000	0.000000	21533.000000		1
25649.242188	7764.755371	2.605759	4.841470	8238.649414	14587.583008	1314.896973	833.411255	385.202148	151.420822	131.210007	592.139526	819.324707	479.974670	0.090580	0.000000	4.409074	3.890128	0.415934	0.684977	3.915856	4.163983	3.118892	2.920859	2.585689	2.180186	2.117967	2.772424	2.913456	2.681218	0.000000	0.000000	21554.000000		1
9359.122070	629.983154	1.363013	3.392113	1654.851440	3280.120605	226.808990	155.152145	58.668129	29.221508	22.397194	99.617096	126.467209	84.038048	0.850296	99998.000000	3.971235	2.799329	0.134500	0.530470	3.218759	3.515890	2.355660	2.190758	1.768402	1.465703	1.350194	1.998334	2.101978	1.924476	0.000000	4.999991	21572.000000		1
6601.822266	1198.692383	1.720726	4.705785	1120.895874	1823.208130	166.947449	109.404884	52.013420	30.926815	17.062326	73.960388	89.129303	91.790565	0.207225	0.000000	3.819664	3.078708	0.235712	0.672632	3.049565	3.260836	2.222580	2.039037	1.716115	1.490335	1.232038	1.868999	1.950021	1.962798	0.000000	0.000000	21596.000000		1
9271.340820	2692.100830	2.288134	5.378040	2237.246338	4236.869141	356.202667	228.794907	126.328445	72.674469	38.136597	150.578964	149.619919	160.015198	1.225157	99998.000000	3.967143	3.430091	0.359481	0.730624	3.349714	3.627045	2.551697	2.359446	2.101501	1.861382	1.581342	2.177764	2.174989	2.204161	0.088192	4.999991	21656.000000		1
6541.726074	1897.590942	1.871829	2.211041	1235.311768	2044.056274	193.297989	122.671127	53.546040	40.224289	13.540697	70.864319	104.113190	40.591251	0.112729	99998.000000	3.815692	3.278203	0.272266	0.344597	3.091777	3.310493	2.286227	2.088742	1.728727	1.604488	1.131641	1.850428	2.017506	1.608432	0.000000	4.999991	21677.000000		1
5043.824707	873.734192	2.346725	1.893416	644.970154	1256.043823	87.649109	62.821926	45.704090	17.003735	11.160050	51.122223	56.342991	52.694927	1.292643	99998.000000	3.702760	2.941379	0.370462	0.277246	2.809540	3.099005	1.942747	1.798111	1.659955	1.230544	1.047666	1.708610	1.750840	1.721769	0.111479	4.999991	21700.000000		1
11182.524414	1852.882935	2.383730	4.218554	2825.500244	4309.315430	439.679474	288.724304	115.911575	49.765377	47.791782	206.980545	240.981842	168.680511	0.550724	0.000000	4.048540	3.267848	0.377257	0.625164	3.451095	3.634408	2.643136	2.460483	2.064127	1.696927	1.679353	2.315929	2.381984	2.227065	0.000000	0.000000	21749.000000		1
10388.354492	3004.964600	3.398280	5.082002	3179.340820	5302.568848	512.156555	320.092072	145.120743	71.117180	57.456219	214.289001	288.061279	177.734360	1.362302	5052.172852	4.016547	3.477839	0.531259	0.706035	3.502337	3.724486	2.709403	2.505275	2.161730	1.851974	1.759337	2.331000	2.459485	2.249771	0.134273	3.703478	21771.000000		1
8837.973633	2568.347412	2.658183	3.632644	2557.659180	4642.818359	374.091431	253.884216	130.392807	90.846947	33.785442	185.656494	277.656738	153.856979	0.273859	0.000000	3.946353	3.409654	0.424585	0.560223	3.407843	3.666782	2.572978	2.404636	2.115254	1.958310	1.528730	2.268710	2.443508	2.187117	0.000000	0.000000	21794.000000		1
11907.863281	2946.691162	2.963473	5.109755	2691.043213	5121.270020	466.113281	270.897186	140.760345	90.100677	46.237579	202.638641	315.821106	153.838470	1.080803	0.000000	4.075834	3.469335	0.471801	0.708400	3.429921	3.709378	2.668491	2.432805	2.148480	1.954728	1.664995	2.306722	2.499441	2.187065	0.033747	0.000000	21840.000000		1
11034.434570	2074.218262	2.291218	5.513725	2297.360596	4515.752930	357.133942	232.165436	141.241409	76.057335	50.052162	244.583649	356.850250	220.141937	1.956702	0.000000	4.042750	3.316854	0.360066	0.741445	3.361229	3.654730	2.552831	2.365798	2.149962	1.881141	1.699423	2.388427	2.552486	2.342703	0.291525	0.000000	21905.000000		1
13157.943359	2227.723633	3.003561	3.336605	2731.674561	4497.401855	429.965698	269.281311	117.502785	59.189281	35.706612	167.046127	207.292007	119.451706	0.509961	99998.000000	4.119188	3.347861	0.477637	0.523305	3.436429	3.652962	2.633434	2.430206	2.070048	1.772243	1.552749	2.222836	2.316582	2.077192	0.000000	4.999991	21949.000000		1
8329.197266	701.303894	1.150235	0.647585	1242.669678	2016.919312	186.720383	121.036743	55.353111	49.497089	7.952962	61.622353	106.654190	72.396935	0.620194	0.000000	3.920603	2.845906	0.060786	0.000000	3.094356	3.304688	2.271192	2.082917	1.743142	1.694580	0.900529	1.789738	2.027978	1.859720	0.000000	0.000000	21980.000000		1
6338.631348	1460.464844	2.433070	2.806202	1408.701172	2529.893066	218.202271	141.830399	77.568367	47.400146	28.518415	111.915047	140.544479	89.570274	0.614396	99998.000000	3.801996	3.164491	0.386155	0.448119	3.148819	3.403102	2.338859	2.151769	1.889685	1.675780	1.455125	2.048888	2.147814	1.952164	0.000000	4.999991	22014.000000		1
5464.110840	1371.227661	1.871829	4.872307	1167.842651	1579.540283	171.625473	116.195274	54.551338	17.494049	6.466600	28.453657	39.564369	58.088387	0.650178	99998.000000	3.737520	3.137110	0.272266	0.687735	3.067384	3.198531	2.234582	2.065188	1.736805	1.242890	0.810676	1.454138	1.597304	1.764089	0.000000	4.999991	22044.000000		1
20341.072266	4449.754883	2.112361	4.588603	5383.627930	12546.317383	869.746948	544.363159	406.239410	159.080826	111.656013	573.476746	748.102661	510.235413	0.161825	0.000000	4.308374	3.648336	0.324768	0.661681	3.731075	4.098516	2.939393	2.735889	2.608782	2.201618	2.047882	2.758516	2.873961	2.707771	0.000000	0.000000	22071.000000		1
12890.984375	1954.942383	3.583304	5.396543	2643.886475	4588.072754	427.464783	257.923920	115.590866	44.492184	31.019327	190.528793	260.649933	135.240448	0.357287	0.000000	4.110286	3.291134	0.554284	0.732116	3.422243	3.661630	2.630900	2.411492	2.062923	1.648284	1.491632	2.279961	2.416058	2.131107	0.000000	0.000000	22102.000000		1
10401.592773	2947.138428	2.411484	4.372742	1810.950195	3071.360596	291.265289	187.377213	76.390373	39.977589	31.642242	142.934372	174.718475	82.560936	0.649068	0.000000	4.017100	3.469401	0.382284	0.640754	3.257906	3.487331	2.464289	2.272717	1.883039	1.601817	1.500267	2.155137	2.242339	1.916775	0.000000	0.000000	22166.000000		1
8163.332031	2443.705811	2.093859	4.181550	2355.396729	4047.092529	369.487396	241.906967	104.501740	72.449356	35.422909	159.768509	244.201279	159.981277	1.164312	99998.000000	3.911867	3.388049	0.320947	0.621337	3.372064	3.607143	2.567600	2.383648	2.019124	1.860035	1.549284	2.203491	2.387748	2.204069	0.066069	4.999991	22243.000000		1
7480.548828	1539.121704	2.695188	5.378040	1882.329590	3290.410889	296.979462	189.378571	100.776581	46.348595	29.277016	119.957436	141.756393	130.633347	0.464656	99998.000000	3.873934	3.187273	0.430589	0.730624	3.274696	3.517250	2.472726	2.277331	2.003360	1.666037	1.466527	2.079027	2.151543	2.116054	0.000000	4.999991	22258.000000		1
8005.345703	2588.881836	1.557288	3.225591	3111.282715	5768.139648	493.786743	313.801270	160.823151	102.737839	48.275928	249.795181	338.113464	138.194672	1.040231	0.000000	3.903380	3.413112	0.192369	0.508609	3.492939	3.761036	2.693539	2.496655	2.206349	2.011730	1.683731	2.397584	2.529063	2.140491	0.017130	0.000000	22310.000000		1
2942.386230	844.811829	2.895631	3.256428	571.120728	1005.354370	74.725159	52.093597	15.653058	47.893547	16.174210	20.038134	24.099419	19.495396	1.877461	25812.335938	3.468700	2.926760	0.461743	0.512742	2.756728	3.002319	1.873467	1.716784	1.194599	1.680277	1.208823	1.301857	1.382007	1.289932	0.273571	4.411827	22337.000000		1
13440.311523	3096.449951	1.973593	5.085085	2725.673584	4494.937988	437.761383	276.636047	156.157440	82.517769	59.241707	213.030838	286.059937	128.283539	0.177670	99998.000000	4.128409	3.490864	0.295258	0.706298	3.435474	3.652724	2.641237	2.441909	2.193563	1.916547	1.772628	2.328443	2.456457	2.108171	0.000000	4.999991	22398.000000		1
9209.539062	1793.320557	2.581089	3.558635	1397.183472	2264.170410	209.311844	143.856415	67.401276	48.226589	25.049210	86.930595	112.050728	115.310242	0.523274	0.000000	3.964238	3.253658	0.411803	0.551283	3.145253	3.354909	2.320794	2.157929	1.828668	1.683287	1.398794	1.939173	2.049415	2.061868	0.000000	0.000000	22451.000000		1
23106.339844	4505.070801	3.398280	4.018112	5826.582520	11971.561523	886.812317	593.410034	368.297089	144.263474	92.567673	543.191345	702.642212	352.394257	1.834498	0.000000	4.363731	3.653702	0.531259	0.604022	3.765414	4.078151	2.947832	2.773355	2.566198	2.159156	1.966459	2.734953	2.846734	2.547029	0.263517	0.000000	22484.000000		1
14646.263672	3832.023438	2.531749	3.311935	2214.867676	4151.514160	342.517029	216.854675	106.348900	45.411137	35.866966	158.553513	220.160446	140.507477	1.338837	99998.000000	4.165727	3.583428	0.403421	0.520082	3.345348	3.618207	2.534682	2.336169	2.026733	1.657162	1.554695	2.200176	2.342739	2.147699	0.126728	4.999991	22515.000000		1
3455.856689	1071.697876	1.810155	3.382861	898.983826	1447.056763	119.494873	80.158707	42.697445	49.392242	8.033139	63.438675	87.516502	85.290047	0.216985	0.000000	3.538556	3.030072	0.257716	0.529284	2.953752	3.160486	2.077349	1.903951	1.630402	1.693659	0.904885	1.802354	1.942090	1.930898	0.000000	0.000000	22538.000000		1
8498.709961	1691.612671	2.349809	3.648063	55.692322	0.000000	0.000000	0.000000	12.523063	20.167652	0.000000	0.000000	0.000000	0.000000	1.624838	99998.000000	3.929353	3.228301	0.371033	0.562062	1.745795	0.000000	0.000000	0.000000	1.097711	1.304655	0.000000	0.000000	0.000000	0.000000	0.210810	4.999991	22558.000000		1
7422.075195	1491.881958	2.655099	3.250261	1268.505127	2751.231445	185.906281	120.410744	64.049255	18.169388	13.707219	89.409920	121.795349	47.366226	0.614965	99998.000000	3.870525	3.173734	0.424081	0.511918	3.103292	3.439527	2.269294	2.080665	1.806514	1.259340	1.136949	1.951386	2.085631	1.675469	0.000000	4.999991	22575.000000		1
15906.476562	4284.947266	3.851590	4.237057	3426.480957	6202.780273	542.352539	350.580994	145.456879	78.746353	51.603283	246.813202	311.432953	223.669739	0.083373	0.000000	4.201574	3.631945	0.585640	0.627064	3.534848	3.792586	2.734282	2.544788	2.162734	1.896230	1.712677	2.392368	2.493365	2.349607	0.000000	0.000000	22606.000000		1
7977.613770	875.072571	2.204873	3.416783	1639.839722	3108.960693	272.130707	169.682724	72.554207	45.454308	35.678856	122.951744	156.216034	122.301079	0.117506	0.000000	3.901873	2.942044	0.343384	0.533617	3.214801	3.492615	2.434777	2.229638	1.860663	1.657575	1.552411	2.089735	2.193726	2.087430	0.000000	0.000000	22667.000000		1
8624.942383	1188.201538	1.877997	3.965688	2342.229004	3610.351807	368.990936	239.714432	102.488060	54.486580	31.435633	125.946060	164.798080	99.980980	0.333352	0.000000	3.935756	3.074890	0.273695	0.598319	3.369629	3.557549	2.567016	2.379694	2.010673	1.736290	1.497422	2.100185	2.216952	1.999917	0.000000	0.000000	22716.000000		1
12480.926758	5491.897949	2.167868	3.879343	4911.541504	8212.634766	753.554749	501.206238	226.565369	123.731934	88.416954	403.383881	496.577545	304.611725	1.043079	0.000000	4.096247	3.739722	0.336033	0.588758	3.691218	3.914483	2.877115	2.700016	2.355194	2.092482	1.946536	2.605719	2.695987	2.483747	0.018317	0.000000	22775.000000		1
4309.833496	508.884735	1.298254	3.786831	1077.492188	1551.860718	161.109924	110.379341	47.101025	21.879126	28.401234	69.677078	99.928551	94.350067	0.735038	99998.000000	3.634460	2.706620	0.113360	0.578276	3.032414	3.190853	2.207122	2.042888	1.673030	1.340030	1.453337	1.843090	1.999690	1.974742	0.000000	4.999991	22833.000000		1
4970.437988	2135.686523	2.587257	5.248523	1921.687256	3384.936768	282.698669	194.620926	91.722725	63.127216	42.611103	170.052780	220.333130	190.130997	0.763078	0.000000	3.696395	3.329537	0.412840	0.720037	3.283683	3.529551	2.451324	2.289190	1.962477	1.800217	1.629523	2.230584	2.343080	2.279053	0.000000	0.000000	22874.000000		1
20236.039062	5237.456055	2.772281	3.231758	4186.489746	7508.830078	673.192505	417.470398	216.231766	113.197884	51.045128	300.436340	371.168060	251.340134	0.759003	99998.000000	4.306126	3.719121	0.442837	0.509439	3.621850	3.875572	2.828139	2.620626	2.334919	2.053838	1.707954	2.477752	2.569571	2.400262	0.000000	4.999991	22910.000000		1
17205.566406	5098.937500	3.182418	3.441453	5764.180176	9378.925781	893.587341	587.304199	256.197021	114.116837	100.458954	469.085999	618.641174	321.751129	0.136359	0.000000	4.235669	3.707480	0.502757	0.536742	3.760738	3.972153	2.951137	2.768863	2.408574	2.057350	2.001989	2.671252	2.791439	2.507520	0.000000	0.000000	23000.000000		1
9846.130859	2615.796875	1.884164	3.663482	495.606171	704.874817	74.962608	53.299339	24.589733	10.629647	9.559590	14.296213	17.740749	48.772411	0.132608	0.000000	3.993266	3.417604	0.275119	0.563894	2.695137	2.848112	1.874845	1.726722	1.390754	1.026519	0.980439	1.155221	1.248972	1.688174	0.000000	0.000000	23057.000000		1
5369.803711	1192.821045	3.722073	4.486840	1796.459717	3045.885742	271.936432	181.952927	82.021286	49.241138	33.523323	112.140160	166.046997	146.415909	0.208485	0.000000	3.729958	3.076575	0.570785	0.651941	3.254417	3.483714	2.434467	2.259959	1.913927	1.692328	1.525347	2.049761	2.220231	2.165588	0.000000	0.000000	23100.000000		1
9285.452148	773.599060	1.440106	1.711475	1696.210449	2934.109619	259.126556	173.118011	96.539528	65.976593	20.324923	88.537224	119.279015	71.024673	0.434587	99998.000000	3.967803	2.888516	0.158394	0.233371	3.229480	3.467476	2.413512	2.238342	1.984705	1.819390	1.308029	1.947126	2.076564	1.851409	0.000000	4.999991	23185.000000		1
4429.957031	355.536591	2.359060	2.192538	556.590149	1585.960693	106.629517	52.941628	40.039265	41.855587	11.690454	42.142372	57.431549	50.591820	1.374096	99998.000000	3.646399	2.550884	0.372739	0.340947	2.745536	3.200292	2.027877	1.723797	1.602486	1.621753	1.067831	1.624719	1.759151	1.704080	0.138017	4.999991	23204.000000		1
5118.975586	1095.387207	2.174036	1.915002	676.680237	2051.981445	88.117836	65.742226	64.474808	39.875824	15.326181	86.733238	117.345512	76.032661	0.843884	0.000000	3.709183	3.039568	0.337267	0.282169	2.830384	3.312173	1.945064	1.817844	1.809390	1.600710	1.185434	1.938186	2.069467	1.881000	0.000000	0.000000	23236.000000		1
15604.689453	5406.281250	2.001346	4.745874	4554.935059	7684.849609	716.204468	459.739197	218.328705	112.778496	68.415825	339.445618	443.463226	198.531097	1.026016	0.000000	4.193255	3.732899	0.301322	0.676316	3.658482	3.885635	2.855037	2.662512	2.339111	2.052226	1.835157	2.530770	2.646858	2.297828	0.011154	0.000000	23262.000000		1
4337.068848	1056.566040	2.266548	3.197837	948.712219	1553.121948	160.857071	101.741791	60.213081	28.777451	15.153492	81.885597	86.622223	56.426250	0.261973	99998.000000	3.637196	3.023897	0.355365	0.504856	2.977134	3.191206	2.206440	2.007499	1.779691	1.459052	1.180513	1.913208	1.937629	1.751481	0.000000	4.999991	23319.000000		1
8428.777344	1245.676270	3.148497	3.469206	1996.597534	3557.962158	312.173035	202.771240	68.600853	41.322098	33.165611	145.543213	178.946274	171.449707	0.112160	40188.226562	3.925765	3.095405	0.498103	0.540230	3.300291	3.551201	2.494395	2.307006	1.836329	1.616182	1.520688	2.162992	2.252723	2.234137	0.000000	4.604099	23366.000000		1
15111.766602	2184.202881	2.636597	3.644979	2227.569580	5646.600098	344.663300	226.808990	134.102554	59.485321	53.317844	218.078918	334.135437	136.227249	0.476399	0.000000	4.179315	3.339293	0.421044	0.561695	3.347831	3.751787	2.537395	2.355660	2.127437	1.774410	1.726873	2.338614	2.523922	2.134264	0.000000	0.000000	23404.000000		1
6757.622070	499.624268	2.266548	3.567886	1609.252197	3031.160889	258.448151	170.105194	57.715256	48.322186	30.414915	100.286270	133.192841	85.795776	0.185389	0.000000	3.829794	2.698643	0.355365	0.552411	3.206624	3.481609	2.412374	2.230718	1.761291	1.684147	1.483087	2.001241	2.124481	1.933466	0.000000	0.000000	23446.000000		1
6804.127930	1683.894043	3.111492	4.452919	2145.563721	4166.263672	338.634613	216.731323	85.838951	51.994919	31.781012	160.465424	229.818710	133.538223	0.196141	0.000000	3.832772	3.226315	0.492969	0.648645	3.331541	3.619747	2.529731	2.335922	1.933684	1.715961	1.502168	2.205381	2.361385	2.125606	0.000000	0.000000	23464.000000		1
9517.129883	2008.025879	3.475374	3.577137	1997.448608	3855.943848	320.162994	211.347122	128.036835	52.062763	34.830830	151.396149	196.205963	129.939499	0.571863	0.000000	3.978506	3.302769	0.541001	0.553536	3.300476	3.586131	2.505371	2.324996	2.107335	1.716527	1.541964	2.180115	2.292712	2.113741	0.000000	0.000000	23526.000000		1
6919.570312	1003.485596	1.501781	2.948054	1721.096313	3251.148682	265.738098	178.909271	81.953438	44.492184	30.023281	131.293259	150.332260	75.061287	1.324706	0.000000	3.840079	3.001511	0.176607	0.469535	3.235805	3.512037	2.424454	2.252633	1.913567	1.648284	1.477458	2.118243	2.177052	1.875416	0.122119	0.000000	23551.000000		1
8698.816406	2932.105225	2.297385	3.681984	1831.521851	5108.422852	261.167999	184.435333	139.773544	84.099724	51.911659	271.763733	373.042969	225.769760	0.623296	0.000000	3.939460	3.467180	0.361234	0.566082	3.262812	3.708287	2.416920	2.265844	2.145425	1.924795	1.715265	2.434191	2.571759	2.353666	0.000000	0.000000	23582.000000		1
10509.653320	2800.037842	2.849375	5.513725	2265.163330	4309.457031	338.147369	218.220779	97.948792	53.928425	38.864361	177.284134	220.983795	195.175995	1.161241	0.000000	4.021588	3.447164	0.454750	0.741445	3.355099	3.634423	2.529106	2.338896	1.990999	1.731818	1.589552	2.248670	2.344360	2.290426	0.064922	0.000000	23620.000000		1
25903.246094	4226.177734	1.122481	2.855542	4696.531250	9120.101562	720.515564	475.654358	243.547516	135.829437	90.359711	413.412170	559.199036	240.164658	1.673303	0.000000	4.413354	3.625948	0.050179	0.455689	3.671777	3.960000	2.857643	2.677291	2.386584	2.132994	1.955975	2.616383	2.747566	2.380509	0.223575	0.000000	23654.000000		1
5448.734863	676.214539	2.204873	3.648063	0.000000	0.000000	0.000000	0.000000	2.414567	24.848766	4.511510	0.000000	0.000000	0.000000	0.495846	0.000000	3.736296	2.830085	0.343384	0.562062	0.000000	0.000000	0.000000	0.000000	0.382839	1.395305	0.654322	0.000000	0.000000	0.000000	0.000000	0.000000	23704.000000		1
7930.438477	1448.965576	4.443667	7.191279	1584.033325	3360.128174	250.859070	166.774765	81.271935	39.663048	29.745745	139.415833	157.036316	134.608276	2.090044	0.000000	3.899297	3.161058	0.647742	0.856806	3.199764	3.526356	2.399430	2.222130	1.909941	1.598386	1.473425	2.144312	2.196000	2.129072	0.320155	0.000000	23741.000000		1
11947.036133	2464.030518	1.233495	2.729109	1991.213257	3503.639160	316.098633	208.155457	84.944664	41.174080	41.414612	126.285271	161.470734	122.483017	0.259782	14475.139648	4.077260	3.391646	0.091138	0.436021	3.299118	3.544519	2.499823	2.318388	1.929136	1.614624	1.617154	2.101353	2.208094	2.088076	0.000000	4.160623	23777.000000		1
4950.202637	1285.484253	2.473158	3.897846	2786.490967	5227.313477	467.278931	288.233978	110.111061	83.396629	49.833218	185.674988	204.458054	121.382126	0.469875	99998.000000	3.694623	3.109067	0.393252	0.590825	3.445058	3.718279	2.669576	2.459745	2.041831	1.921149	1.697519	2.268753	2.310604	2.084155	0.000000	4.999991	23821.000000		1
9202.505859	1995.006226	3.941018	5.421213	1250.147705	2460.317871	189.017761	127.904236	76.402710	20.491444	19.476894	70.799561	88.466301	75.764374	0.037211	0.000000	3.963906	3.299944	0.595608	0.734096	3.096961	3.390991	2.276503	2.106885	1.883109	1.311573	1.289520	1.850031	1.946778	1.879465	0.000000	0.000000	23855.000000		1
22620.136719	5127.042480	1.680638	2.676685	5431.133301	10517.239258	884.918945	548.356567	296.032745	144.584167	91.112144	489.090210	655.460999	427.190338	2.560732	0.000000	4.354495	3.709867	0.225474	0.427597	3.734890	4.021902	2.946903	2.739063	2.471340	2.160121	1.959576	2.689389	2.816547	2.630621	0.408364	0.000000	23900.000000		1
18852.646484	2771.960449	3.278014	4.169215	4552.850586	8787.573242	751.630493	474.501038	228.656143	117.953011	69.581482	356.211914	480.791870	264.048218	0.342908	0.000000	4.275373	3.442787	0.515611	0.620054	3.658283	3.943869	2.876004	2.676237	2.359183	2.071709	1.842494	2.551708	2.681957	2.421683	0.000000	0.000000	23967.000000		1
9417.898438	1316.481934	3.265679	3.984190	1762.307373	3429.947021	246.079269	183.192581	93.212173	75.196968	42.688194	185.317276	269.198059	143.668304	0.470819	0.000000	3.973954	3.119415	0.513974	0.600340	3.246082	3.535287	2.391075	2.262908	1.969473	1.876200	1.630308	2.267916	2.430072	2.157361	0.000000	0.000000	23999.000000		1
13088.839844	4009.298340	2.568754	3.681984	3820.592041	6978.627441	630.735596	390.133026	175.942719	113.345901	64.160271	272.324982	382.328094	199.385300	0.369878	0.000000	4.116901	3.603068	0.409723	0.566082	3.582131	3.843770	2.799847	2.591213	2.245371	2.054406	1.807266	2.435087	2.582436	2.299693	0.000000	0.000000	24045.000000		1
4539.386719	1135.139648	2.124696	3.065236	491.171753	1178.083740	71.252869	43.406708	18.786137	23.618355	1.418520	14.068016	22.761076	18.628866	0.930765	0.000000	3.656997	3.055049	0.327297	0.486464	2.691233	3.071176	1.852802	1.637557	1.273837	1.373250	0.151835	1.148233	1.357193	1.270186	0.000000	0.000000	24067.000000		1
13925.408203	2466.022705	1.433939	2.642764	2817.661377	6113.848145	431.880707	281.014954	154.375046	71.663002	42.028275	229.078613	299.723999	188.397934	0.436189	99998.000000	4.143808	3.391997	0.156531	0.422058	3.449889	3.786315	2.635364	2.448730	2.188577	1.855295	1.623542	2.359985	2.476722	2.275076	0.000000	4.999991	24093.000000		1
15695.841797	6212.895020	4.021195	5.670996	4971.144043	9696.917969	757.298401	496.851990	217.792130	101.976158	85.789612	430.348083	518.974731	263.271118	0.805214	0.000000	4.195785	3.793294	0.604355	0.753659	3.696456	3.986634	2.879267	2.696227	2.338042	2.008499	1.933435	2.633820	2.715146	2.420403	0.000000	0.000000	24125.000000		1
7400.926758	4270.435547	0.558157	2.926468	2659.018555	5767.118652	422.074402	271.896332	164.930679	88.453964	26.982714	190.112488	259.521271	139.286316	2.158669	0.000000	3.869286	3.630472	0.000000	0.466344	3.424721	3.760959	2.625389	2.434403	2.217301	1.946717	1.431086	2.279011	2.414173	2.143909	0.334186	0.000000	24168.000000		1
5548.367676	2377.340576	3.611058	5.057332	1532.778564	3112.275635	248.160797	157.727066	66.944885	34.753735	20.617878	85.071098	135.727676	99.922386	0.479737	99998.000000	3.744165	3.376091	0.557634	0.703921	3.185479	3.493078	2.394733	2.197906	1.825717	1.541001	1.314244	1.929782	2.132668	1.999663	0.000000	4.999991	24196.000000		1
7694.424805	1913.722046	2.796951	5.649409	1403.375610	3095.031494	238.206482	145.022064	69.353287	55.701572	21.419649	80.997482	147.615494	69.963867	0.435011	0.000000	3.886176	3.281879	0.446685	0.752003	3.147174	3.490665	2.376954	2.161434	1.841067	1.745867	1.330812	1.908471	2.169132	1.844874	0.000000	0.000000	24224.000000		1
6614.280273	2470.416992	1.668303	3.083739	1116.732788	2809.794922	197.124908	121.453049	48.420864	63.401669	29.199923	102.346207	160.746048	75.986404	1.786718	0.000000	3.820482	3.392770	0.222275	0.489078	3.047949	3.448675	2.294741	2.084409	1.685032	1.802101	1.465382	2.010072	2.206140	1.880736	0.252056	0.000000	24260.000000		1
7605.193359	2534.444580	1.631298	4.224722	1992.767456	3743.760498	325.895691	210.499084	109.824272	17.049992	33.187195	146.055115	151.389984	106.611015	0.447302	0.000000	3.881110	3.403883	0.212533	0.625798	3.299457	3.573308	2.513079	2.323250	2.040698	1.231724	1.520971	2.164517	2.180097	2.027802	0.000000	0.000000	24301.000000		1
15525.727539	3401.622803	1.659051	4.138377	3772.667480	7639.531250	615.070190	389.328186	240.059814	109.454224	72.208824	338.825806	472.953003	311.195496	0.348728	0.000000	4.191052	3.531686	0.219860	0.616830	3.576648	3.883067	2.788925	2.590316	2.380319	2.039232	1.858590	2.529976	2.674818	2.493033	0.000000	0.000000	24353.000000		1
10058.600586	3273.835938	1.335259	3.984190	2198.048828	4588.260742	346.026337	221.128738	130.013504	67.589386	44.415089	196.995392	271.554047	126.266769	0.635708	0.000000	4.002538	3.515057	0.125565	0.600340	3.342037	3.661648	2.539109	2.344645	2.113988	1.829878	1.647531	2.294456	2.433856	2.101289	0.000000	0.000000	24378.000000		1
5788.023438	1380.003906	2.402232	5.362622	1007.562317	2270.415039	181.733978	108.905319	72.486366	48.140247	19.917868	55.183506	75.906227	75.452919	0.761408	0.000000	3.762530	3.139880	0.380615	0.729377	3.003272	3.356105	2.259436	2.037049	1.860256	1.682508	1.299243	1.741809	1.880277	1.877676	0.000000	0.000000	24466.000000		1
7965.192383	966.989563	2.550252	4.520761	1420.767822	3452.615479	236.309982	146.742798	76.430466	33.008339	30.202137	111.702271	156.620010	126.553558	0.238613	0.000000	3.901196	2.985422	0.406583	0.655212	3.152523	3.538148	2.373482	2.166557	1.883266	1.518624	1.480038	2.048062	2.194847	2.102274	0.000000	0.000000	24487.000000		1
9339.824219	1818.363525	1.995179	4.184633	1227.328003	3688.583252	211.448883	131.910004	135.332962	85.857452	47.168869	220.737106	266.558380	134.028534	0.625275	0.000000	3.970339	3.259681	0.299982	0.621657	3.088961	3.566859	2.325205	2.120278	2.131404	1.933778	1.673656	2.343875	2.425792	2.127197	0.000000	0.000000	24550.000000		1
21593.392578	5802.791504	3.715905	6.605369	5675.522461	9669.565430	888.283264	583.394043	280.062073	105.025978	74.040565	409.156616	511.774200	353.427307	0.622201	0.000000	4.334321	3.763637	0.570065	0.819897	3.754006	3.985407	2.948551	2.765962	2.447254	2.021297	1.869470	2.611890	2.709078	2.548300	0.000000	0.000000	24571.000000		1
9368.555664	1348.639282	1.563456	3.734408	1527.468262	3156.801758	255.737534	162.001129	71.135689	29.508297	20.941669	117.795738	123.195366	76.405792	1.022635	0.000000	3.971673	3.129896	0.194086	0.572222	3.183972	3.499247	2.407794	2.209518	1.852087	1.469944	1.321011	2.071130	2.090594	1.883126	0.009721	0.000000	24652.000000		1
6843.790527	2096.560059	3.623393	6.457349	2063.070557	3794.336914	308.540405	214.378433	105.719818	70.898239	23.624523	148.266159	194.309464	95.854935	0.581254	0.000000	3.835297	3.321507	0.559115	0.810054	3.314514	3.579136	2.489312	2.331181	2.024156	1.850635	1.373363	2.171042	2.288494	1.981614	0.000000	0.000000	24669.000000		1
4157.160645	768.578735	1.794736	3.003561	616.587402	1372.831177	101.408752	68.792046	42.555595	21.882210	8.912005	15.141157	22.791914	25.320580	0.183092	0.000000	3.618797	2.885688	0.254001	0.477637	2.789995	3.137617	2.006075	1.837538	1.628957	1.340091	0.949975	1.180159	1.357781	1.403474	0.000000	0.000000	24722.000000		1
11451.879883	1410.622314	3.043650	5.044997	2033.355713	4830.618164	331.884308	209.583221	145.506210	84.876823	53.743401	243.223724	326.219482	196.390991	0.152997	99998.000000	4.058877	3.149411	0.483395	0.702861	3.308213	3.684003	2.520987	2.321357	2.162882	1.928789	1.730325	2.386006	2.513510	2.293122	0.000000	4.999991	24741.000000		1
9434.705078	1518.920166	1.415436	3.083739	1491.450195	3308.688232	245.055466	156.734100	79.221245	60.391941	24.660658	111.911964	170.703445	78.249870	1.943483	0.000000	3.974728	3.181535	0.150890	0.489078	3.173609	3.519656	2.389264	2.195163	1.898842	1.780979	1.392005	2.048877	2.232242	1.893484	0.288581	0.000000	24852.000000		1
7369.090332	1453.810181	2.229543	3.364359	1417.385010	3051.948486	240.038223	144.889465	87.356148	39.502693	24.922777	109.404884	145.392120	118.048607	0.891513	0.000000	3.867414	3.162508	0.348216	0.526902	3.151488	3.484577	2.380280	2.161037	1.941293	1.596627	1.396596	2.039037	2.162541	2.072061	0.000000	0.000000	24872.000000		1
3812.117920	1560.818970	2.063021	4.619441	1772.301758	3449.544189	282.822021	178.437454	93.727158	51.732800	28.049688	125.822708	177.404404	112.812416	0.406673	0.000000	3.581166	3.193352	0.314504	0.664589	3.248538	3.537762	2.451513	2.251486	1.971865	1.713766	1.447928	2.099759	2.248964	2.052357	0.000000	0.000000	24903.000000		1
27232.144531	3758.318848	2.081524	4.819884	4664.990723	8684.530273	746.406616	474.050812	254.112411	122.322662	92.040352	411.716125	533.566956	271.103821	0.908913	0.000000	4.435082	3.574994	0.318381	0.683037	3.668851	3.938746	2.872976	2.675825	2.405026	2.087507	1.963978	2.614598	2.727189	2.433136	0.000000	0.000000	24938.000000		1
2456.447754	354.969177	1.686805	2.676685	133.667740	483.884857	9.652102	16.911222	21.428900	6.130473	5.112839	2.133947	0.000000	24.938196	0.204709	0.000000	3.390307	2.550191	0.227065	0.427597	2.126027	2.684742	0.984622	1.228175	1.331000	0.787494	0.708662	0.329184	0.000000	1.396865	0.000000	0.000000	24996.000000		1
6018.020996	289.208435	2.143198	3.244093	577.177185	2250.099365	59.920128	58.464603	65.236496	45.321709	20.617878	74.071404	80.167953	64.826355	0.799227	3384.758789	3.779454	2.461211	0.331062	0.511093	2.761309	3.352202	1.777573	1.766893	1.814491	1.656306	1.314244	1.869651	1.904001	1.811752	0.000000	3.529528	25020.000000		1
7475.541016	1781.605347	3.894762	4.998741	1987.811890	4302.879395	327.980286	212.722473	95.361534	64.511818	43.745918	219.549866	256.644165	185.412872	0.945779	0.000000	3.873643	3.250812	0.590481	0.698861	3.298375	3.633759	2.515848	2.327813	1.979373	1.809639	1.640938	2.341533	2.409331	2.268140	0.000000	0.000000	25070.000000		1
6681.397949	2226.817139	1.526451	2.460824	803.835083	2065.216797	126.939018	78.872787	57.443886	18.042955	15.242921	63.376999	69.507469	51.338081	0.848639	0.000000	3.824867	3.347685	0.183683	0.391080	2.905167	3.314966	2.103595	1.896927	1.759244	1.256308	1.183068	1.801932	1.842031	1.710440	0.000000	0.000000	25115.000000		1
12919.283203	2525.844238	3.900929	5.020327	2538.897705	4901.858887	398.542389	269.808624	131.139069	73.294304	71.838776	213.422470	328.445923	218.544571	0.230098	0.000000	4.111238	3.402406	0.591168	0.700732	3.404645	3.690361	2.600475	2.431056	2.117732	1.865070	1.856359	2.329240	2.516464	2.339540	0.000000	0.000000	25153.000000		1
10172.470703	2628.356934	2.815454	3.959521	2083.580566	3824.748779	330.145081	217.261734	87.957481	34.325096	26.464645	115.535355	141.580612	65.168648	0.570490	0.000000	4.007426	3.419684	0.449548	0.597643	3.318810	3.582603	2.518705	2.336983	1.944273	1.535612	1.422666	2.062715	2.151004	1.814039	0.000000	0.000000	25224.000000		1
20304.316406	2941.198975	2.537917	4.317234	4860.835938	9298.996094	776.158569	496.774902	256.934021	152.842422	92.863708	407.183044	552.815674	295.212463	0.289242	0.000000	4.307589	3.468524	0.404477	0.635206	3.686711	3.968436	2.889951	2.696160	2.409822	2.184244	1.967846	2.609790	2.742580	2.470135	0.000000	0.000000	25318.000000		1
5447.369141	2358.082520	2.513247	2.763030	1747.200073	3732.992188	276.975250	180.577576	97.520157	62.525887	23.972984	115.871483	163.361053	107.314110	0.095908	0.000000	3.736187	3.372559	0.400235	0.441386	3.242343	3.572057	2.442441	2.256664	1.989094	1.796060	1.379722	2.063977	2.213149	2.030657	0.000000	0.000000	25359.000000		1
6915.114746	1633.024658	1.699140	2.658183	910.689697	2066.478027	159.503296	91.075142	57.129345	20.926250	7.962214	47.464909	63.043957	60.663307	0.461620	99998.000000	3.839799	3.212993	0.230229	0.424585	2.959370	3.315231	2.202770	1.959400	1.756859	1.320691	0.901034	1.676373	1.799644	1.782926	0.000000	4.999991	25382.000000		1
13361.831055	3952.906006	3.382861	4.539263	2980.128174	7034.914551	458.459442	294.971954	203.347900	78.521240	48.553467	294.490875	410.331543	245.773972	0.090117	0.000000	4.125866	3.596916	0.529284	0.656985	3.474235	3.847259	2.661301	2.469781	2.308240	1.894987	1.686220	2.469072	2.613135	2.390536	0.000000	0.000000	25419.000000		1
14803.950195	3153.203125	3.290349	4.193885	3574.195068	6928.192871	562.865601	369.734100	142.909698	75.705788	61.162876	289.464386	373.779968	279.695099	1.120831	0.000000	4.170378	3.498752	0.517242	0.622617	3.553178	3.840620	2.750405	2.567889	2.155062	1.879129	1.786488	2.461595	2.572616	2.446685	0.049540	0.000000	25468.000000		1
8713.757812	1612.289673	2.571838	4.742790	1266.651855	2978.089844	218.846771	132.825882	79.480286	52.213863	34.349766	143.918091	165.507339	117.798820	1.927188	0.000000	3.940206	3.207443	0.410244	0.676034	3.102657	3.473938	2.340140	2.123283	1.900259	1.717786	1.535924	2.158115	2.218817	2.071141	0.284924	0.000000	25565.000000		1
16263.921875	6172.137207	3.950269	5.871439	5392.638672	10109.549805	875.800293	550.965454	234.956223	116.981628	100.548386	499.587250	656.947388	450.463318	0.791156	0.000000	4.211226	3.790436	0.596627	0.768745	3.731801	4.004732	2.942405	2.741124	2.370987	2.068118	2.002375	2.698611	2.817531	2.653659	0.000000	0.000000	25592.000000		1
11931.491211	2042.335449	3.040566	3.330438	1955.127319	3773.040771	292.128754	200.816147	84.957001	48.497959	25.339081	120.241142	179.266983	77.053383	0.561016	99998.000000	4.076694	3.310127	0.482955	0.522501	3.291175	3.576691	2.465574	2.302799	1.929199	1.685723	1.403791	2.080053	2.253500	1.886792	0.000000	4.999991	25649.000000		1
14893.251953	3566.439453	2.611927	4.388160	4075.093018	7331.218750	675.409729	420.776154	178.122925	63.265984	71.952873	325.778503	437.893982	204.081833	0.730809	0.000000	4.172989	3.552235	0.416961	0.642282	3.610137	3.865176	2.829567	2.624051	2.250720	1.801170	1.857048	2.512923	2.641369	2.309804	0.000000	0.000000	25744.000000		1
11896.764648	1231.543457	2.685936	4.138377	2131.998291	4016.785645	348.539581	216.706650	98.713562	67.108322	32.354588	153.835388	218.399628	132.770370	0.893070	0.000000	4.075429	3.090450	0.429096	0.616830	3.328787	3.603879	2.542252	2.335872	1.994377	1.826776	1.509936	2.187056	2.339252	2.123101	0.000000	0.000000	25776.000000		1
10577.649414	1394.704102	2.112361	3.469206	2372.872314	4337.275391	398.930939	248.256393	130.904709	42.512421	39.669216	168.048340	234.120529	170.512253	0.846837	9843.869141	4.024389	3.144482	0.324768	0.540230	3.375274	3.637217	2.600898	2.394901	2.116955	1.628516	1.598454	2.225434	2.369440	2.231755	0.000000	3.993166	25862.000000		1
15761.285156	2184.421875	3.006645	4.317234	3727.216309	6106.512207	600.003052	385.121979	164.372528	96.718384	54.255299	272.621002	344.354950	228.933685	1.332806	0.000000	4.197592	3.339337	0.478082	0.635206	3.571385	3.785793	2.778153	2.585598	2.215829	1.985509	1.734442	2.435559	2.537006	2.359710	0.124767	0.000000	25909.000000		1
16660.570312	2928.466309	1.507948	4.200052	3349.739014	6619.581543	562.227234	347.999908	174.237411	83.162270	66.007431	279.411407	384.795074	232.954880	1.299749	99998.000000	4.221690	3.466640	0.178386	0.623255	3.525011	3.820831	2.749912	2.541579	2.241141	1.919926	1.819593	2.446244	2.585229	2.367272	0.113859	4.999991	25977.000000		1
14099.273438	1927.916504	1.335259	1.708391	2838.402588	5538.295898	451.850983	290.771881	155.994003	81.638901	33.834782	195.274673	234.601593	123.380386	1.281388	0.000000	4.149197	3.285088	0.125565	0.232587	3.453074	3.743376	2.654995	2.463552	2.193108	1.911897	1.529363	2.290646	2.370331	2.091246	0.107681	0.000000	26003.000000		1
22342.365234	4201.871582	4.116791	4.896977	4074.812256	7100.530273	647.511108	417.544403	200.597198	97.446144	58.412178	303.976471	391.027313	219.741058	0.283372	0.000000	4.349129	3.623443	0.614559	0.689928	3.610108	3.851291	2.811247	2.620703	2.302325	1.988765	1.766503	2.482840	2.592207	2.341911	0.000000	0.000000	26049.000000		1
6113.339355	122.800644	2.359060	1.982844	943.691895	1825.884766	148.969254	95.987534	36.449791	21.731108	14.539828	23.831133	44.911572	36.634815	1.289708	7549.482422	3.786278	2.089201	0.372739	0.297289	2.974830	3.261473	2.173097	1.982215	1.561695	1.337082	1.162559	1.377145	1.652358	1.563894	0.110492	3.877917	26122.000000		0
6661.264160	2164.402100	4.227806	4.425165	1632.691650	3118.372314	262.629700	171.872177	78.493484	68.360321	22.199835	94.393242	136.418442	104.162529	1.399878	0.000000	3.823557	3.335338	0.626115	0.645930	3.212904	3.493928	2.419344	2.235206	1.894834	1.834804	1.346350	1.974941	2.134873	2.017711	0.146090	0.000000	26225.000000		1
4562.456055	1075.700562	2.658183	4.076703	981.476929	2050.374756	163.145203	106.783707	56.346073	59.250957	19.384382	67.999527	94.997658	56.050037	0.126578	0.000000	3.659199	3.031691	0.424585	0.610309	2.991880	3.311833	2.212574	2.028505	1.750864	1.772695	1.287452	1.832506	1.977713	1.748576	0.000000	0.000000	26274.000000		1
12483.594727	1093.234741	2.537917	2.985059	2339.617188	4812.605957	358.022064	245.465607	138.860764	44.489098	36.258598	189.831879	263.197113	228.023972	0.479492	0.000000	4.096340	3.038713	0.404477	0.474953	3.369145	3.682380	2.553910	2.389991	2.142580	1.648254	1.559411	2.278369	2.420281	2.357980	0.000000	0.000000	26338.000000		1
11644.348633	3012.547607	2.053770	4.514594	2508.991455	4754.930664	392.812805	255.786880	142.465652	60.755821	47.785614	204.316193	280.863831	224.884735	1.624962	99998.000000	4.066115	3.478934	0.312552	0.654619	3.399499	3.677144	2.594186	2.407878	2.153710	1.783588	1.679297	2.310303	2.448496	2.351960	0.210843	4.999991	26388.000000		1
7454.531250	2099.729980	1.840992	3.077571	1203.944092	2691.801758	194.941635	118.871964	56.225807	44.566193	9.146369	65.847076	95.728500	21.916132	0.322717	0.000000	3.872420	3.322163	0.265052	0.488208	3.080606	3.430043	2.289905	2.075079	1.749936	1.649006	0.961249	1.818537	1.981041	1.340764	0.000000	0.000000	26405.000000		1
8326.249023	2284.180908	2.297385	4.650278	2099.063965	4220.910645	308.605164	207.026794	86.027061	41.087734	27.284920	124.798904	183.442368	122.600204	0.159212	0.000000	3.920449	3.358731	0.361234	0.667479	3.322026	3.625406	2.489403	2.316026	1.934635	1.613712	1.435923	2.096211	2.263500	2.088491	0.000000	0.000000	26418.000000		1
22356.007812	4576.841797	3.987274	5.390375	4449.526855	8765.530273	686.455688	462.733490	221.625214	113.715950	66.695099	329.648590	446.408203	270.622742	1.060781	0.000000	4.349394	3.660566	0.600676	0.731619	3.648314	3.942778	2.836612	2.665331	2.345619	2.055821	1.824094	2.518051	2.649732	2.432364	0.025626	0.000000	26481.000000		1
16916.537109	2014.137817	4.493007	2.892547	3208.472900	6554.270996	497.003082	328.122131	138.453705	78.906708	49.796215	253.566589	323.323853	238.847900	1.583940	0.000000	4.228312	3.304089	0.652537	0.461280	3.506298	3.816525	2.696359	2.516036	2.141304	1.897114	1.697196	2.404092	2.509638	2.378121	0.199739	0.000000	26518.000000		1
5027.240234	1136.588989	1.427771	2.627345	726.550415	1322.738892	102.969124	70.044044	22.104239	24.617487	0.000000	24.922777	34.550209	46.841991	1.444412	99998.000000	3.701330	3.055604	0.154659	0.419517	2.861266	3.121474	2.012707	1.845371	1.344476	1.391244	0.000000	1.396596	1.538451	1.670635	0.159691	4.999991	26547.000000		1
5842.084473	655.075562	1.625130	3.941018	880.429016	1962.497559	138.811417	101.393333	44.251652	40.446316	19.834608	40.770111	75.896980	49.228806	0.983789	0.000000	3.766568	2.816291	0.210888	0.595608	2.944694	3.292809	2.142425	2.006009	1.645929	1.606879	1.297424	1.610342	1.880224	1.692219	0.000000	0.000000	26586.000000		1
5520.700195	1072.511963	1.810155	2.917217	876.016174	2200.293945	145.703568	96.724548	44.168388	38.411049	9.266635	36.014984	34.571796	36.610146	0.928018	99998.000000	3.741994	3.030402	0.257716	0.464969	2.942512	3.342481	2.163470	1.985537	1.645112	1.584456	0.966922	1.556483	1.538722	1.563601	0.000000	4.999991	26621.000000		1
6191.428711	642.293457	2.954222	2.855542	1037.307983	2244.489990	162.183075	109.583740	45.232281	22.523628	13.383426	73.059937	90.837692	69.683243	0.652846	0.000000	3.791791	2.807734	0.470443	0.455689	3.015908	3.351118	2.210006	2.039746	1.655448	1.352638	1.126567	1.863679	1.958266	1.843128	0.000000	0.000000	26648.000000		1
8456.404297	1016.273865	3.028231	4.274062	1885.922119	4181.259766	308.648315	195.444275	123.494484	52.472900	39.878910	133.689331	211.735672	181.968338	0.441333	0.000000	3.927186	3.007011	0.481189	0.630841	3.275524	3.621307	2.489464	2.291023	2.091648	1.719935	1.600743	2.126097	2.325794	2.259996	0.000000	0.000000	26729.000000		1
7963.295898	1975.116211	1.464776	2.615010	1737.341431	3549.710205	271.754486	175.039185	62.760250	59.546997	31.969120	132.529846	177.129959	87.612099	1.324770	0.000000	3.901093	3.295593	0.165771	0.417473	3.239885	3.550193	2.434177	2.243135	1.797685	1.774860	1.504731	2.122314	2.248292	1.942564	0.122141	0.000000	26754.000000		1
4383.263184	3182.877930	1.464776	2.975808	2337.924316	4359.925293	349.233398	234.641678	105.087646	32.218903	25.829395	124.231499	184.845474	57.968121	1.591795	99998.000000	3.641798	3.502820	0.165771	0.473605	3.368830	3.639479	2.543116	2.370405	2.021552	1.508111	1.412114	2.094232	2.266809	1.763189	0.201887	4.999991	26768.000000		1
8047.355469	1479.244751	2.038351	3.540132	2043.211304	4094.896729	316.999084	209.225510	110.983757	68.446663	42.083782	173.210526	227.246872	105.044479	0.431471	99998.000000	3.905653	3.170040	0.309279	0.549019	3.310313	3.612243	2.501058	2.320615	2.045259	1.835352	1.624115	2.238574	2.356498	2.021373	0.000000	4.999991	26799.000000		1
5358.945801	586.477783	1.989012	3.435285	1216.926514	2533.174316	186.504517	127.370743	38.608410	28.006516	22.606890	71.999130	70.855064	60.684895	0.488136	0.000000	3.729079	2.768252	0.298637	0.535963	3.085264	3.403665	2.270689	2.105070	1.586682	1.447259	1.354241	1.857327	1.850371	1.783081	0.000000	0.000000	26832.000000		1
5812.135254	562.017578	2.211041	4.397411	769.725891	1840.770020	128.413055	84.503693	41.908009	52.799774	14.052597	42.139290	50.579483	68.915390	0.840033	0.000000	3.764336	2.749750	0.344597	0.643197	2.886336	3.265000	2.108609	1.926876	1.622297	1.722632	1.147757	1.624687	1.703974	1.838316	0.000000	0.000000	26867.000000		1
5732.136719	1581.069824	2.519415	2.685936	1293.998413	2675.938965	199.490143	137.442230	54.403320	45.694839	19.008165	77.895241	85.314713	91.852242	0.436173	0.000000	3.758317	3.198951	0.401300	0.429096	3.111934	3.427476	2.299922	2.138120	1.735625	1.659867	1.278940	1.891511	1.931024	1.963090	0.000000	0.000000	26945.000000		1
12403.139648	3544.720703	1.877997	3.422950	3302.005859	7319.710449	509.418213	341.160187	197.686157	94.670776	60.586216	268.115662	370.147339	236.781799	0.294791	0.000000	4.093532	3.549582	0.273695	0.534401	3.518778	3.864494	2.707074	2.532958	2.295976	1.976216	1.782374	2.428322	2.568375	2.374348	0.000000	0.000000	26990.000000		1
6524.179688	3373.308105	1.810155	3.863925	2576.679688	4722.308105	396.670563	263.486969	150.313766	30.328571	40.810200	205.010040	264.069794	157.110321	0.876144	0.000000	3.814526	3.528056	0.257716	0.587029	3.411060	3.674154	2.598430	2.420759	2.176999	1.481852	1.610769	2.311775	2.421719	2.196205	0.000000	0.000000	27017.000000		1
8591.425781	1763.593262	2.365228	3.339689	1532.800049	2772.105469	266.663239	164.144333	73.355980	38.626911	22.011726	119.673737	140.525970	78.496567	1.371061	0.000000	3.934065	3.246398	0.373873	0.523706	3.185486	3.442810	2.425963	2.215226	1.865435	1.586890	1.342654	2.077999	2.147757	1.894851	0.137057	0.000000	27070.000000		1
12450.681641	2985.657471	2.448488	3.694319	3680.214111	6949.353516	601.803955	375.624054	185.563980	75.144547	66.244873	322.152008	410.226685	285.557281	1.299742	0.000000	4.095193	3.475040	0.388898	0.567534	3.565873	3.841944	2.779455	2.574753	2.268494	1.875898	1.821152	2.508061	2.613024	2.455693	0.113857	0.000000	27122.000000		1
2405.516602	1575.343384	3.062153	3.305768	1319.679810	3083.973145	229.898895	142.000000	69.075745	28.543085	35.287224	121.187851	149.808029	98.075226	0.025530	0.000000	3.381208	3.197375	0.486027	0.519272	3.120469	3.489110	2.361537	2.152288	1.839326	1.455501	1.547617	2.083459	2.175535	1.991559	0.000000	0.000000	27188.000000		1
8772.441406	431.347198	1.791652	2.596508	1387.636230	3235.865723	216.580231	145.712830	72.313675	60.280926	29.563803	94.066368	152.842422	68.008774	0.508218	99998.000000	3.943120	2.634827	0.253254	0.414390	3.142276	3.509990	2.335619	2.163498	1.859220	1.780180	1.470760	1.973434	2.184244	1.832565	0.000000	4.999991	27204.000000		1
7031.232910	1060.577881	1.933504	3.188586	828.393982	2773.974121	103.274414	83.347290	73.146286	67.296432	21.071186	93.665482	131.487534	68.964737	0.586498	0.000000	3.847032	3.025542	0.286345	0.503598	2.918237	3.443102	2.013993	1.920892	1.864192	1.827992	1.323689	1.971580	2.118885	1.838627	0.000000	0.000000	27225.000000		1
10494.833008	550.428894	2.322055	4.039698	1750.416504	3127.188721	264.486115	179.495178	98.981850	44.122135	10.660485	81.879433	161.967209	51.091385	2.438374	99998.000000	4.020976	2.740701	0.365873	0.606349	3.243141	3.495154	2.422403	2.254053	1.995556	1.644657	1.027777	1.913175	2.209427	1.708348	0.387100	4.999991	27247.000000		1
8931.518555	1687.650024	1.908834	4.807549	2866.193359	5144.813965	438.402802	296.834534	140.834351	85.394890	45.805855	204.630737	261.682983	236.750961	0.323620	0.000000	3.950925	3.227282	0.280768	0.681924	3.457305	3.711370	2.641873	2.472514	2.148709	1.931432	1.660921	2.310971	2.417775	2.374292	0.000000	0.000000	27304.000000		1
7042.944824	1582.192383	1.884164	2.297385	1246.740112	2202.588135	187.543747	127.913483	36.237015	66.516243	13.710302	54.711693	70.204399	74.654228	0.008268	0.000000	3.847754	3.199259	0.275119	0.361234	3.095776	3.342933	2.273103	2.106916	1.559152	1.822928	1.137047	1.738080	1.846364	1.873054	0.000000	0.000000	27324.000000		1
18093.701172	3140.217529	1.603544	1.874913	3049.876221	5638.344727	493.718903	316.619781	122.424431	66.744438	46.471943	194.213867	242.866013	147.908447	1.462751	99998.000000	4.257527	3.496960	0.205081	0.272981	3.484282	3.751152	2.693480	2.500538	2.087868	1.824415	1.667191	2.288280	2.385367	2.169993	0.165170	4.999991	27360.000000		1
4819.297852	1026.992920	1.150235	1.458608	639.542725	1922.029663	112.642807	70.309242	43.357368	36.480629	10.284268	39.499611	57.854023	31.713169	0.634305	99998.000000	3.682984	3.011567	0.060786	0.163939	2.805870	3.283760	2.051703	1.847012	1.637063	1.562062	1.012173	1.596593	1.762334	1.501240	0.000000	4.999991	27397.000000		1
21500.175781	5227.791504	2.796951	2.414567	3543.234375	7198.411621	589.098938	363.147247	201.784439	79.079399	78.882034	328.671051	409.286133	287.413696	0.758395	99998.000000	4.332442	3.718318	0.446685	0.382839	3.549400	3.857237	2.770188	2.560083	2.304888	1.898063	1.896978	2.516762	2.612027	2.458508	0.000000	4.999991	27428.000000		1
4844.312988	1379.205200	2.093859	3.355108	1546.686157	3262.715820	273.441284	169.315765	94.658447	23.282228	25.391504	116.343292	146.736618	121.783012	0.727393	0.000000	3.685232	3.139629	0.320947	0.525706	3.189402	3.513579	2.436864	2.228697	1.976159	1.367025	1.404688	2.065741	2.166538	2.085587	0.000000	0.000000	27482.000000		1
15674.499023	1472.701172	1.859494	2.935719	2474.194580	4723.297852	397.793060	259.003204	129.504700	60.835999	45.176773	180.398712	265.704193	97.094597	0.677478	99998.000000	4.195194	3.168115	0.269395	0.467715	3.393434	3.674245	2.599657	2.413305	2.112286	1.784161	1.654915	2.256233	2.424398	1.987195	0.000000	4.999991	27521.000000		1
5147.358398	2045.995850	2.192538	3.620309	1120.797241	2554.328613	185.366623	117.182076	60.095901	24.845684	31.528145	95.278275	130.226288	86.579048	0.201825	0.000000	3.711584	3.310905	0.340947	0.558746	3.049527	3.407277	2.268032	2.068861	1.778845	1.395251	1.498698	1.978994	2.114699	1.937413	0.000000	0.000000	27543.000000		1
15010.804688	3342.297852	2.550252	5.328701	2744.077148	5747.034180	443.688324	283.836578	139.055038	68.045776	47.961388	191.552597	241.120621	206.653671	0.145571	99998.000000	4.176404	3.524045	0.406583	0.726621	3.438396	3.759444	2.647078	2.453068	2.143187	1.832801	1.680892	2.282288	2.382234	2.315243	0.000000	4.999991	27752.000000		1
6523.322266	2346.552490	2.109277	3.410615	2484.956787	4592.291504	390.937897	255.626526	103.817146	43.801426	52.460564	215.562592	325.112396	171.677902	0.057628	0.000000	3.814469	3.370430	0.324134	0.532833	3.395319	3.662030	2.592108	2.407606	2.016269	1.641488	1.719833	2.333573	2.512033	2.234715	0.000000	0.000000	27807.000000		1
14268.903320	2909.343994	3.290349	5.328701	4439.464355	7590.749512	675.711914	454.555420	185.286438	99.068192	69.834351	357.574921	440.296204	311.476105	2.441211	0.000000	4.154391	3.463795	0.517242	0.726621	3.647331	3.880285	2.829762	2.657587	2.267844	1.995934	1.844069	2.553367	2.643745	2.493425	0.387605	0.000000	27868.000000		1
15937.174805	3572.326416	2.272716	4.055117	3736.603271	5680.808105	561.077026	385.131226	133.840424	70.703964	60.111320	282.507477	362.758698	235.702484	0.929024	99998.000000	4.202411	3.552951	0.356545	0.608003	3.572477	3.754410	2.749022	2.585609	2.126587	1.849444	1.778956	2.451030	2.559618	2.372364	0.000000	4.999991	27950.000000		1
13703.114258	1138.201782	2.297385	3.697403	2315.076660	4883.624512	364.226562	239.763779	104.563416	50.986538	38.383297	144.661270	200.248749	116.398804	0.072279	99998.000000	4.136819	3.056219	0.361234	0.567897	3.364565	3.688742	2.561372	2.379784	2.019380	1.707456	1.584142	2.160352	2.301570	2.065948	0.000000	4.999991	27982.000000		1
6565.218262	1159.103394	1.791652	3.034399	1596.735229	2865.675293	254.081573	162.463699	64.931206	58.680466	16.732367	63.888901	101.501259	66.836952	0.256975	0.000000	3.817249	3.064122	0.253254	0.482073	3.203233	3.457227	2.404973	2.210756	1.812454	1.768494	1.223557	1.805425	2.006471	1.825017	0.000000	0.000000	28008.000000		1
6831.341797	1062.030396	2.827788	4.989489	821.979797	1881.006592	135.354538	94.602936	51.412094	21.663265	24.925859	78.123436	95.722336	56.543434	0.801298	0.000000	3.834506	3.026137	0.451447	0.698056	2.914861	3.274390	2.131473	1.975905	1.711065	1.335724	1.396650	1.892781	1.981013	1.752382	0.000000	0.000000	28058.000000		1
10617.281250	1788.025757	4.098289	5.230021	1915.791260	4246.792480	325.066162	199.542572	112.830917	70.312325	40.128693	179.374908	202.049652	131.502960	0.318830	99998.000000	4.026013	3.252374	0.612603	0.718503	3.282348	3.628061	2.511972	2.300035	2.052428	1.847031	1.603455	2.253762	2.305458	2.118936	0.000000	4.999991	28194.000000		1
5911.533203	3538.371338	1.477111	3.096074	2406.065674	4959.200684	400.923035	246.088516	139.748871	62.242184	53.277756	233.426682	283.969177	146.792130	1.067716	99998.000000	3.771700	3.548803	0.169413	0.490811	3.381307	3.695412	2.603061	2.391091	2.145348	1.794085	1.726546	2.368150	2.453271	2.166703	0.028456	4.999991	28213.000000		1
15455.134766	2059.860352	2.500912	4.113708	3735.382080	8152.063965	601.517151	387.360748	220.481155	88.787003	62.945274	373.875580	483.462402	283.013214	0.353617	0.000000	4.189073	3.313838	0.398098	0.614233	3.572335	3.911268	2.779248	2.588116	2.343371	1.948349	1.798963	2.572727	2.684363	2.451807	0.000000	0.000000	28283.000000		1
11054.848633	1745.223389	5.556897	5.698749	2046.970337	4031.649170	336.657928	214.655975	96.739967	58.347420	29.792000	137.121521	149.906708	131.425858	0.575907	0.000000	4.043553	3.241851	0.744832	0.755780	3.311111	3.605483	2.527189	2.331743	1.985606	1.766022	1.474100	2.137106	2.175821	2.118681	0.000000	0.000000	28320.000000		1
13715.692383	4354.803223	2.183287	4.489923	3655.044434	7044.073242	588.192322	366.178558	166.046997	75.163048	54.600677	263.348206	376.219208	194.152191	0.040332	99998.000000	4.137218	3.638968	0.339111	0.652239	3.562893	3.847824	2.769519	2.563693	2.220231	1.876004	1.737198	2.420530	2.575441	2.288142	0.000000	4.999991	28410.000000		1
14032.624023	2116.277344	3.210172	5.396543	2298.662109	4824.404297	351.213165	241.160706	120.367577	62.239098	42.284225	168.634247	235.233765	114.798340	0.131639	99998.000000	4.147139	3.325572	0.506528	0.732116	3.361475	3.683444	2.545571	2.382307	2.080509	1.794063	1.626178	2.226946	2.371500	2.059936	0.000000	4.999991	28446.000000		1
8937.806641	1754.033691	2.291218	3.891678	1506.492676	2714.596680	233.898499	159.410797	64.437805	41.248089	24.811762	87.735451	123.204613	107.270935	0.717730	0.000000	3.951231	3.244038	0.360066	0.590137	3.177967	3.433705	2.369027	2.202518	1.809141	1.615404	1.394658	1.943175	2.090627	2.030482	0.000000	0.000000	28487.000000		1
6575.283691	810.576172	2.186371	2.503996	1065.098755	2068.041504	179.809723	116.805855	63.642200	28.919302	14.148193	50.872437	58.412178	27.994181	0.039070	0.000000	3.817914	2.908794	0.339724	0.398634	3.027390	3.315559	2.254813	2.067465	1.803745	1.461188	1.150701	1.706483	1.766503	1.447068	0.000000	0.000000	28529.000000		1
25777.304688	6216.580078	1.736145	3.348940	4181.589844	8602.175781	677.904480	430.163055	212.411011	92.398064	72.153320	355.360809	483.332886	239.480072	1.025747	0.000000	4.411238	3.793551	0.239586	0.524907	3.621341	3.934608	2.831168	2.633633	2.327177	1.965663	1.858256	2.550669	2.684246	2.379269	0.011040	0.000000	28578.000000		1
6156.567383	1640.123413	2.507080	4.434416	945.011719	1916.879761	143.347595	97.544823	54.051773	27.534704	15.995353	67.721985	74.271851	82.622612	0.215631	0.000000	3.789339	3.214876	0.399168	0.646836	2.975437	3.282595	2.156390	1.989204	1.732810	1.439880	1.203994	1.830730	1.870824	1.917099	0.000000	0.000000	28612.000000		1
13059.972656	3760.286377	1.723810	5.871439	3022.452637	7876.818359	458.447113	300.812561	225.785187	125.949142	75.798302	407.491394	558.705627	260.878143	0.367167	0.000000	4.115942	3.575221	0.236489	0.768745	3.480360	3.896351	2.661289	2.478296	2.353695	2.100195	1.879660	2.610118	2.747183	2.416438	0.000000	0.000000	28651.000000		1
13409.856445	2683.854980	2.618094	3.456871	2816.218262	5933.680664	447.487488	295.351257	177.321152	100.357193	57.073837	243.584518	390.000427	226.713394	0.489067	0.000000	4.127424	3.428759	0.417985	0.538683	3.449666	3.773324	2.650781	2.470339	2.248760	2.001549	1.756437	2.386650	2.591065	2.355477	0.000000	0.000000	28701.000000		1
4089.099365	0.000000	1.544953	3.524713	355.206604	1533.669678	50.628822	37.035702	46.558289	23.923645	9.840210	29.569971	42.271893	25.049210	0.879595	99998.000000	3.611628	0.000000	0.188915	0.547124	2.550481	3.185732	1.704398	1.568621	1.667997	1.378827	0.993004	1.470851	1.626052	1.398794	0.000000	4.999991	28743.000000		0
14710.562500	4162.187012	1.930420	3.897846	3552.331299	6814.125000	566.822021	359.465271	141.309250	76.350288	51.566280	265.920044	338.292297	193.880829	0.181015	0.000000	4.167629	3.619322	0.285652	0.590825	3.550514	3.833410	2.753447	2.555657	2.150171	1.882811	1.712366	2.424751	2.529292	2.287535	0.000000	0.000000	28767.000000		1
8768.275391	2525.606689	2.809286	3.120744	2319.341553	4604.240723	350.830780	229.016937	113.136208	70.383255	45.099678	224.018204	282.593811	162.858414	0.634131	0.000000	3.942914	3.402366	0.448596	0.494258	3.365365	3.663158	2.545098	2.359868	2.053602	1.847469	1.654173	2.350283	2.451163	2.211810	0.000000	0.000000	28792.000000		1
7291.820801	698.710449	2.451572	4.425165	1474.717896	3096.483887	261.056976	161.020508	87.602852	45.408054	25.650539	135.647507	159.623566	125.687027	0.592683	99998.000000	3.862836	2.844297	0.389445	0.645930	3.168709	3.490869	2.416735	2.206881	1.942518	1.657133	1.409096	2.132412	2.203097	2.099290	0.000000	4.999991	28862.000000		1
8201.508789	1461.531860	3.863925	5.230021	2906.210938	5717.288574	463.436584	302.317413	150.316849	56.013031	47.458740	217.921646	290.059540	186.846817	0.039010	99998.000000	3.913894	3.164808	0.587029	0.718503	3.463327	3.757190	2.665990	2.480463	2.177008	1.748289	1.676316	2.338300	2.462487	2.271486	0.000000	4.999991	28884.000000		1
24124.402344	4571.334473	2.846291	3.459955	5801.209473	11053.538086	946.812622	600.687622	268.269867	176.285004	102.744011	504.592163	673.044495	392.257751	0.714208	0.000000	4.382457	3.660043	0.454279	0.539070	3.763519	4.043501	2.976264	2.778649	2.428572	2.246215	2.011756	2.702940	2.828044	2.593571	0.000000	0.000000	28925.000000		1
4472.654785	658.014343	1.948923	2.701355	478.497589	2128.192871	67.179245	50.733669	82.113792	39.339256	11.018199	85.462738	84.910744	28.416653	2.744640	99998.000000	3.650565	2.818235	0.289795	0.431582	2.679880	3.328011	1.827235	1.705296	1.914416	1.594826	1.042111	1.931777	1.928963	1.453573	0.438485	4.999991	28955.000000		1
8749.010742	1148.082153	0.225113	2.254213	2144.604736	3568.551758	340.444763	223.614227	83.199272	48.205006	24.296778	103.394676	160.422256	106.749786	1.681684	0.000000	3.941959	3.059973	0.000000	0.352995	3.331347	3.552492	2.532047	2.349499	1.920120	1.683092	1.385549	2.014498	2.205265	2.028367	0.225744	0.000000	29079.000000		1
5978.860840	758.272827	1.813238	3.765245	817.912354	2002.216064	119.982109	88.484802	61.532925	48.658314	23.954483	69.257690	93.076485	61.344814	0.965603	0.000000	3.776618	2.879826	0.258455	0.575793	2.912707	3.301511	2.079117	1.946869	1.789108	1.687157	1.379387	1.840468	1.968840	1.787778	0.000000	0.000000	29134.000000		1
9546.964844	1474.557495	2.093859	4.690367	2294.838135	4757.909668	361.663971	235.579132	135.388474	74.734406	32.838734	170.142197	218.347198	97.976547	0.612185	99998.000000	3.979865	3.168662	0.320947	0.671207	3.360752	3.677416	2.558305	2.372137	2.131582	1.873521	1.516386	2.230812	2.339148	1.991122	0.000000	4.999991	29149.000000		1
8200.509766	1646.263184	2.491661	2.713690	1765.730347	3393.352295	256.573242	180.972290	78.095680	42.466167	31.663830	111.332222	143.585037	126.427124	1.057741	600.847717	3.913841	3.216499	0.396489	0.433560	3.246924	3.530629	2.409211	2.257612	1.892627	1.628043	1.500563	2.046621	2.157109	2.101840	0.024379	2.778764	29177.000000		1
8017.794922	3822.420654	3.111492	5.581567	2818.598877	5514.144043	467.451630	288.773621	145.706650	54.816540	44.954742	192.227936	231.490097	142.481064	0.314103	0.000000	3.904055	3.582339	0.492969	0.746756	3.450033	3.741478	2.669737	2.460557	2.163479	1.738912	1.652776	2.283817	2.364532	2.153757	0.000000	0.000000	29213.000000		1
2460.536621	570.038330	2.013681	3.999609	547.909424	1133.042725	71.567406	58.566368	21.669432	9.948141	9.417738	26.378302	35.086781	10.379865	0.500211	0.000000	3.391030	2.755904	0.303991	0.602018	2.738709	3.054246	1.854715	1.767648	1.335847	0.997742	0.973947	1.421247	1.545143	1.016192	0.000000	0.000000	29242.000000		1
18324.859375	3085.607422	2.100026	4.008861	5226.166016	10155.916992	848.981018	533.998718	265.728851	119.982109	89.005951	446.913910	576.813354	307.285309	0.757865	0.000000	4.263041	3.489341	0.322225	0.603021	3.718183	4.006719	2.928898	2.727540	2.424439	2.079117	1.949419	2.650224	2.761035	2.487542	0.000000	0.000000	29256.000000		1
8086.814941	2162.151123	3.160832	4.021195	2026.263062	3965.977783	304.870758	201.809113	74.916351	55.226677	26.905621	91.331093	126.174255	89.123131	0.013775	0.000000	3.907778	3.334886	0.499801	0.604355	3.306696	3.598350	2.484116	2.304941	1.874577	1.742149	1.429843	1.960619	2.100971	1.949990	0.000000	0.000000	29298.000000		1
8565.087891	2165.688232	2.904882	4.230890	1769.917969	3521.611084	306.505127	189.467987	97.131599	54.230629	34.661224	152.426117	151.966644	127.105545	0.032083	0.000000	3.932732	3.335596	0.463128	0.626432	3.247953	3.546741	2.486438	2.277536	1.987361	1.734245	1.539844	2.183059	2.181748	2.104165	0.000000	0.000000	29351.000000		1
7035.608398	540.992615	1.930420	2.627345	679.396973	2248.261475	126.087914	73.954224	49.043781	51.304161	17.716080	52.688759	61.973896	22.773411	0.588609	99998.000000	3.847302	2.733191	0.285652	0.419517	2.832124	3.351847	2.100673	1.868963	1.690584	1.710153	1.248368	1.721718	1.792209	1.357428	0.000000	4.999991	29420.000000		1
2902.846680	273.928528	3.111492	4.076703	309.434692	1214.660034	57.644329	35.247135	23.849636	32.181896	15.178163	6.929161	27.044390	37.381081	0.531962	0.000000	3.462824	2.437637	0.492969	0.610309	2.490569	3.084455	1.760757	1.547124	1.377482	1.507612	1.181219	0.840681	1.432077	1.572652	0.000000	0.000000	29458.000000		1
4908.319336	1507.208130	2.809286	4.113708	1461.346802	2766.329590	232.498489	155.540695	73.621178	55.831089	28.074358	94.935982	128.110840	91.300255	0.482018	0.000000	3.690933	3.178173	0.448596	0.614233	3.164753	3.441904	2.366420	2.191844	1.867003	1.746876	1.448310	1.977431	2.107586	1.960472	0.000000	0.000000	29549.000000		1
9408.104492	2069.484619	1.692973	4.866140	1785.182495	3745.971680	292.683807	183.938843	83.341125	40.495659	30.624609	115.248566	203.477417	125.619179	0.576552	0.000000	3.973502	3.315862	0.228650	0.687185	3.251683	3.573565	2.466399	2.264673	1.920859	1.607409	1.486071	2.061635	2.308516	2.099056	0.000000	0.000000	29565.000000		1
8387.781250	1926.639771	4.530012	5.063499	1661.922363	3588.589844	268.026245	171.977020	111.699188	70.629951	36.943192	139.936981	192.449966	140.276199	0.556307	0.000000	3.923647	3.284801	0.656099	0.704451	3.220611	3.554924	2.428177	2.235471	2.048050	1.848989	1.567534	2.145932	2.284318	2.146984	0.000000	0.000000	29658.000000		1
5986.276855	961.306213	2.562587	3.256428	941.163208	1951.648926	158.892715	94.004692	65.082306	21.638596	10.870179	41.380692	50.992702	70.244484	1.285008	0.000000	3.777157	2.982862	0.408679	0.512742	2.973665	3.290402	2.201104	1.973150	1.813463	1.335229	1.036237	1.616798	1.707508	1.846612	0.108906	0.000000	29683.000000		1
5321.194824	1169.569580	1.797820	3.583304	598.936096	1680.215088	109.848938	66.223289	43.073662	55.430202	12.936284	44.421257	46.857410	40.292130	1.582457	0.000000	3.726009	3.068026	0.254746	0.554284	2.777380	3.225365	2.040796	1.821011	1.634212	1.743747	1.111809	1.647591	1.670778	1.605220	0.199332	0.000000	29783.000000		1
10453.001953	1371.317017	2.174036	4.776711	2832.648438	5662.395020	467.245026	291.743286	145.096069	65.036049	61.233799	278.039124	367.223938	242.980118	0.329659	0.000000	4.019241	3.137138	0.337267	0.679129	3.452193	3.753000	2.669545	2.465001	2.161656	1.813154	1.786991	2.444106	2.564931	2.385571	0.000000	0.000000	29855.000000		1
2676.370605	304.312592	3.167000	4.915480	652.969360	1438.687500	97.806938	74.342773	27.334261	30.165133	18.150887	44.828312	61.647022	70.984581	1.424941	0.000000	3.427546	2.483320	0.500648	0.691566	2.814893	3.157966	1.990370	1.871239	1.436707	1.479505	1.258898	1.651552	1.789912	1.851164	0.153797	0.000000	29938.000000		1
6655.954102	1940.541260	2.118529	4.641027	3770.835938	7063.581055	625.832458	388.705261	157.733231	88.108582	57.055336	276.870392	361.087311	272.571655	1.928788	99998.000000	3.823210	3.287923	0.326034	0.666614	3.576438	3.849025	2.796458	2.589620	2.197923	1.945018	1.756296	2.442276	2.557612	2.435481	0.285285	4.999991	29961.000000		1
9222.032227	2640.013428	3.614142	3.389029	2540.149658	5436.662109	397.278076	258.062683	120.537178	75.961739	43.261772	192.357452	290.179810	107.153755	0.632739	0.000000	3.964827	3.421606	0.558005	0.530075	3.404859	3.735332	2.599095	2.411725	2.081121	1.880595	1.636104	2.284109	2.462667	2.030007	0.000000	0.000000	29980.000000		1
10307.286133	1240.039185	3.173167	4.671864	1541.280396	4104.230957	249.122925	164.687073	127.318321	66.405228	35.481499	160.289658	241.169952	150.982925	1.181926	0.000000	4.013144	3.093436	0.501493	0.669490	3.187882	3.613232	2.396414	2.216660	2.104891	1.822202	1.550002	2.204906	2.382323	2.178928	0.072590	0.000000	30041.000000		1
12257.448242	3227.536621	2.698272	5.633991	3474.833984	7049.192383	536.293030	357.497833	185.493057	99.274803	64.533401	293.821716	388.847107	208.960312	0.486570	99998.000000	4.088400	3.508871	0.431086	0.750816	3.540934	3.848139	2.729402	2.553273	2.268328	1.996839	1.809785	2.468084	2.589779	2.320064	0.000000	4.999991	30080.000000		1
4020.088379	808.719727	2.840123	3.213256	798.238098	2264.161133	130.778275	89.813889	72.483276	23.393242	14.142026	72.766983	75.937065	100.677902	0.262717	0.000000	3.604236	2.907798	0.453337	0.506945	2.902133	3.354907	2.116536	1.953344	1.860238	1.369090	1.150512	1.861934	1.880454	2.002934	0.000000	0.000000	30121.000000		1
12283.961914	1995.370117	2.402232	3.299600	2283.567139	4346.147461	365.990448	236.695450	106.836128	65.211823	35.388985	143.196487	192.206360	117.499695	1.051849	0.000000	4.089338	3.300024	0.380615	0.518461	3.358614	3.638104	2.563470	2.374190	2.028718	1.814326	1.548868	2.155932	2.283768	2.070037	0.021953	0.000000	30143.000000		1
9950.204102	3277.379150	2.204873	3.225591	2939.339600	5685.149902	452.776123	303.415222	153.699707	59.528492	55.202007	257.171478	324.332214	243.618439	0.983362	25280.974609	3.997832	3.515527	0.343384	0.508609	3.468250	3.754742	2.655884	2.482037	2.186673	1.774725	1.741955	2.410223	2.510990	2.386710	0.000000	4.402794	30185.000000		1
11529.586914	1537.718628	1.671386	2.491661	2354.718262	5138.924316	379.885773	240.047470	145.937943	41.106239	55.609062	260.489594	362.952972	185.107590	1.075432	0.000000	4.061814	3.186877	0.223077	0.396489	3.371939	3.710872	2.579653	2.380297	2.164168	1.613908	1.745146	2.415790	2.559850	2.267424	0.031583	0.000000	30205.000000		1
11746.302734	1214.909790	1.760815	3.978023	1526.336548	3704.991943	247.029053	158.226639	74.336609	36.671822	39.185070	133.929855	149.323883	99.333389	0.800093	0.000000	4.069901	3.084544	0.245714	0.599667	3.183650	3.568787	2.392748	2.199280	1.871203	1.564332	1.593121	2.126877	2.174129	1.997095	0.000000	0.000000	30243.000000		1
5587.682129	1271.625977	1.952007	2.685936	1418.140503	2999.780762	243.248398	147.137512	83.035835	20.389681	14.357887	66.611839	100.511383	30.806551	0.978668	0.000000	3.747232	3.104359	0.290481	0.429096	3.151719	3.477089	2.386050	2.167723	1.919266	1.309410	1.157091	1.823551	2.002215	1.488643	0.000000	0.000000	30280.000000		1
9409.877930	1796.259277	2.433070	4.718120	1878.758545	3889.461182	297.059631	189.335388	80.837128	33.606586	32.132557	94.923645	134.817978	100.255432	0.304431	0.000000	3.973584	3.254369	0.386155	0.673769	3.273871	3.589890	2.472844	2.277232	1.907611	1.526424	1.506945	1.977374	2.129748	2.001108	0.000000	0.000000	30301.000000		1
4736.499512	952.899963	1.939672	4.132210	537.702271	1472.972534	85.246872	53.222248	23.569016	21.737274	6.765723	37.381081	54.446491	41.911095	0.599795	0.000000	3.675457	2.979047	0.287728	0.616182	2.730542	3.168195	1.930678	1.726093	1.372341	1.337205	0.830314	1.572652	1.735970	1.622329	0.000000	0.000000	30324.000000		1
4820.475586	347.327667	2.174036	2.849375	643.474487	1517.760742	120.571098	61.989315	22.881342	0.018502	4.859972	28.006516	29.230759	44.202312	0.786082	0.000000	3.683090	2.540739	0.337267	0.454750	2.808531	3.181203	2.081243	1.792317	1.359481	0.000000	0.686634	1.447259	1.465840	1.645445	0.000000	0.000000	30340.000000		1
6471.435547	1678.065796	2.235711	3.607974	1356.465698	2948.603271	213.860367	138.250183	71.141853	30.843555	18.431507	97.871704	159.287445	51.803726	0.653105	0.000000	3.811001	3.224809	0.349416	0.557263	3.132409	3.469616	2.330130	2.140666	1.852125	1.489164	1.265561	1.990657	2.202182	1.714361	0.000000	0.000000	30371.000000		1
9176.374023	1802.099976	1.631298	3.176251	1779.958618	3276.935059	265.886108	186.325668	70.956825	41.022976	31.845770	111.137947	119.587387	140.501312	1.111929	0.000000	3.962671	3.255779	0.212533	0.501915	3.250410	3.515468	2.424696	2.270273	1.850994	1.613027	1.503052	2.045862	2.077685	2.147680	0.046077	0.000000	30423.000000		1
9836.306641	2274.355957	2.192538	4.033530	2149.939453	4311.560059	354.145813	220.527405	103.188065	35.891636	33.430813	127.617447	184.623444	137.877045	0.502793	0.000000	3.992832	3.356858	0.340947	0.605685	3.332426	3.634634	2.549182	2.343462	2.013629	1.554993	1.524147	2.105910	2.266287	2.139492	0.000000	0.000000	30450.000000		1
8160.775391	1305.161621	2.981975	4.826051	1555.450195	3189.091553	253.881134	160.958832	82.218643	52.537659	29.742661	127.053123	135.601242	106.244049	0.683187	0.000000	3.911731	3.115664	0.474504	0.683592	3.191856	3.503667	2.404630	2.206715	1.914970	1.720471	1.473380	2.103985	2.132264	2.026305	0.000000	0.000000	30489.000000		1
6319.169922	1327.679077	1.902667	3.700486	818.131287	1981.480957	139.517593	88.127083	43.668823	32.989838	9.741530	36.496048	44.128300	28.666435	0.180237	0.000000	3.800660	3.123093	0.279363	0.568259	2.912823	3.296990	2.144629	1.945109	1.640172	1.518380	0.988627	1.562246	1.644717	1.457374	0.000000	0.000000	30534.000000		1
11805.473633	1161.813965	2.044519	3.830003	2249.020020	4397.192383	352.733459	230.145584	127.198059	62.606064	36.563889	175.125519	248.549347	135.551910	1.626302	99998.000000	4.072083	3.065137	0.310591	0.583199	3.351993	3.643175	2.547447	2.362003	2.104481	1.796616	1.563052	2.243350	2.395413	2.132106	0.211201	4.999991	30551.000000		1
16249.326172	3391.816650	1.902667	5.193016	3262.607910	6444.915527	543.151245	340.635956	182.082443	92.231544	43.542393	237.099426	328.677216	186.612457	0.313649	0.000000	4.210835	3.530432	0.279363	0.715420	3.513565	3.809217	2.734921	2.532290	2.260268	1.964880	1.638912	2.374931	2.516770	2.270941	0.000000	0.000000	30609.000000		1
2885.272461	603.598694	1.773150	3.765245	357.800049	1425.643311	58.045216	42.293476	50.977283	24.805595	12.683417	48.291348	48.787830	35.203960	0.326254	99998.000000	3.460187	2.780748	0.248745	0.575793	2.553640	3.154011	1.763766	1.626273	1.707377	1.394550	1.103236	1.683869	1.688311	1.546592	0.000000	4.999991	30632.000000		1
7147.193848	2417.500000	2.291218	3.709738	1342.422363	2523.707031	237.161102	140.192932	42.259556	15.264506	22.067234	78.351631	103.638290	84.182983	1.046083	0.000000	3.854136	3.383367	0.360066	0.569343	3.127889	3.402039	2.375043	2.146726	1.625925	1.183683	1.343748	1.894048	2.015520	1.925224	0.019566	0.000000	30643.000000		1
10367.156250	1089.188843	2.470075	2.960389	1627.581909	3607.067627	273.768158	167.447021	125.027107	51.504604	32.699966	141.099548	159.028412	93.079567	1.452309	0.000000	4.015660	3.037103	0.392710	0.471349	3.211543	3.557154	2.437383	2.223877	2.097004	1.711846	1.514547	2.149526	2.201475	1.968854	0.162059	0.000000	30672.000000		1
10686.083008	5040.454102	0.320709	1.918085	3670.487793	6905.813965	576.455627	373.853973	149.641510	65.279663	59.217033	250.973160	340.676025	170.240875	2.579685	99998.000000	4.028819	3.702470	0.000000	0.282868	3.564724	3.839215	2.760766	2.572702	2.175052	1.814778	1.772447	2.399627	2.532341	2.231064	0.411567	4.999991	30696.000000		1
20910.320312	8119.218750	2.630429	5.112839	3707.665527	6591.698242	564.907043	385.125061	184.534012	66.389809	54.024017	248.607941	351.799072	229.275970	0.475344	0.000000	4.320361	3.909514	0.420027	0.708662	3.569101	3.818997	2.751977	2.585602	2.266076	1.822101	1.732587	2.395515	2.546295	2.360358	0.000000	0.000000	30751.000000		1
8233.680664	1511.494507	2.152450	3.879343	1053.747437	2278.284668	175.692932	112.214172	62.010902	57.801598	27.189325	103.641373	150.150330	74.904015	0.978049	11649.082031	3.915594	3.179407	0.332933	0.588758	3.022737	3.357608	2.244754	2.050048	1.792468	1.761940	1.434398	2.015533	2.176526	1.874505	0.000000	4.066292	30871.000000		1
13545.550781	1993.637085	2.433070	2.944971	408.876007	1215.356934	60.268589	44.612450	43.986450	67.527710	9.750782	34.840080	49.355240	3.814585	0.059915	99998.000000	4.131797	3.299646	0.386155	0.469081	2.611592	3.084704	1.780091	1.649456	1.643319	1.829482	0.989039	1.542079	1.693333	0.581447	0.000000	4.999991	30921.000000		1
13839.437500	5368.946289	2.488577	4.690367	4278.579590	8405.216797	697.507812	432.870575	207.591125	80.948143	81.003647	378.269897	480.816559	276.555847	0.803986	0.000000	4.141119	3.729889	0.395951	0.671207	3.631300	3.924549	2.843549	2.636358	2.317209	1.908207	1.908505	2.577802	2.681979	2.441783	0.000000	0.000000	30962.000000		1
6383.894043	1461.941895	2.766114	3.913265	1172.351074	2218.808594	192.554810	130.318802	44.677208	31.577484	23.821882	59.090603	95.753174	31.580568	2.143285	99998.000000	3.805086	3.164930	0.441870	0.592539	3.069058	3.346120	2.284554	2.115007	1.650086	1.499377	1.376976	1.771518	1.981153	1.499420	0.331080	4.999991	31021.000000		1
7231.382812	2051.673096	0.934373	2.485493	1120.026245	2175.405029	179.994751	117.953011	45.210693	39.570534	21.971638	81.749916	123.923126	82.708954	1.254812	0.000000	3.859221	3.312108	0.000000	0.395413	3.049228	3.337540	2.255260	2.071709	1.655241	1.597372	1.341862	1.912487	2.093152	1.917552	0.098579	0.000000	31059.000000		1
9013.441406	3998.696289	1.760815	3.805334	3243.340820	5881.562500	510.617798	331.619110	149.915955	85.721771	55.889683	243.294647	309.471680	208.195541	0.964052	0.000000	3.954891	3.601918	0.245714	0.580393	3.510993	3.769493	2.708096	2.520640	2.175848	1.933091	1.747332	2.386132	2.490621	2.318471	0.000000	0.000000	31078.000000		1
8622.213867	0.000000	2.096942	2.574922	1210.086792	2507.702637	190.266678	130.744354	74.755997	36.135250	25.440845	76.633995	77.919914	77.031792	0.212728	0.000000	3.935619	0.000000	0.321587	0.410764	3.082817	3.399276	2.279363	2.116423	1.873646	1.557931	1.405532	1.884421	1.891648	1.886670	0.000000	0.000000	31130.000000		0
13586.290039	4904.051270	3.376694	4.755125	5348.377930	9347.074219	876.148743	552.979126	276.158051	108.572273	112.294350	494.721130	676.889893	341.024506	0.488808	0.000000	4.133101	3.690555	0.528492	0.677162	3.728222	3.970676	2.942578	2.742709	2.441158	2.035719	2.050358	2.694360	2.830518	2.532786	0.000000	0.000000	31199.000000		1
5069.160645	796.720886	2.093859	2.911049	316.962097	1305.457642	52.950878	37.307072	50.733669	13.611623	16.479500	35.780621	69.680161	56.324490	0.199648	0.000000	3.704936	2.901306	0.320947	0.464050	2.501007	3.115763	1.723873	1.571791	1.705296	1.133910	1.216944	1.553648	1.843109	1.750697	0.000000	0.000000	31310.000000		1
6102.879395	687.738525	2.275799	3.860841	720.043762	2087.774414	125.653099	79.998352	46.823490	20.448271	24.096334	46.956089	37.282402	59.361973	0.339856	99998.000000	3.785535	2.837423	0.357134	0.586682	2.857359	3.319684	2.099173	1.903081	1.670464	1.310657	1.381951	1.671692	1.571504	1.773508	0.000000	4.999991	31347.000000		1
7610.910645	3588.827393	1.982844	3.771412	2277.587646	5255.727051	381.008270	235.070328	111.606674	90.190109	48.235840	195.283920	245.955917	136.143982	0.039857	0.000000	3.881437	3.554953	0.297289	0.576504	3.357475	3.720633	2.580934	2.371198	2.047690	1.955159	1.683370	2.290667	2.390857	2.133998	0.000000	0.000000	31361.000000		1
13388.884766	2371.721924	2.920300	4.690367	2674.594482	5434.050293	412.468567	278.689819	128.770767	66.735191	50.147758	216.604889	289.331787	160.175552	1.013396	0.000000	4.126744	3.375064	0.465428	0.671207	3.427258	3.735124	2.615391	2.445121	2.109817	1.824355	1.700252	2.335668	2.461396	2.204596	0.005779	0.000000	31415.000000		1
20390.509766	6094.078125	2.476242	6.293911	6182.831543	12306.473633	1018.623657	637.637024	333.746887	141.987671	105.988098	544.637573	735.585815	541.048157	0.981862	99998.000000	4.309428	3.784908	0.393793	0.798921	3.791188	4.090134	3.008014	2.804574	2.523417	2.152251	2.025257	2.736108	2.866633	2.733236	0.000000	4.999991	31475.000000		1
15972.200195	3490.798340	2.778449	4.705785	4563.973633	7913.555176	687.784729	466.819458	201.448318	111.507996	52.022675	263.129272	350.917145	194.590088	1.087490	0.000000	4.203365	3.542925	0.443802	0.672632	3.659343	3.898372	2.837452	2.669149	2.304164	2.047306	1.716193	2.420169	2.545205	2.289121	0.036425	0.000000	31548.000000		1
17503.714844	3393.136475	3.170084	5.680247	3523.735840	6235.146973	539.148560	366.798401	179.818970	78.650757	57.801598	273.623230	343.605591	200.776062	0.407745	99998.000000	4.243130	3.530601	0.501071	0.754367	3.547003	3.794847	2.731709	2.564427	2.254836	1.895703	1.761940	2.437153	2.536060	2.302712	0.000000	4.999991	31662.000000		1
13122.400391	1049.831055	2.149366	2.809286	1942.798584	4189.502930	338.813446	197.753998	108.263901	56.046951	30.532097	136.187149	182.930466	111.446320	0.122597	99998.000000	4.118013	3.021119	0.332310	0.448596	3.288428	3.622163	2.529961	2.296125	2.034484	1.748552	1.484757	2.134136	2.262286	2.047066	0.000000	4.999991	31677.000000		1
12774.782227	3218.982178	1.890332	4.588603	3069.010742	6764.257812	506.365326	311.096802	174.669128	96.780060	79.659142	348.493317	435.809387	254.908020	1.564027	0.000000	4.106353	3.507719	0.276538	0.661681	3.486998	3.830220	2.704464	2.492896	2.242216	1.985786	1.901236	2.542194	2.639297	2.406384	0.194244	0.000000	31701.000000		1
6024.863770	1465.278564	1.671386	2.775365	593.187988	1671.081055	115.159142	56.247395	31.472637	0.000000	5.840601	24.996786	70.534355	45.130516	0.335976	0.000000	3.779947	3.165920	0.223077	0.443320	2.773192	3.222997	2.061298	1.750102	1.497933	0.000000	0.766458	1.397884	1.848401	1.654470	0.000000	0.000000	31725.000000		1
10191.522461	1480.237793	1.517200	2.972724	2191.138184	4434.675293	341.650513	221.813324	89.357498	62.047909	29.110495	181.101807	222.541092	124.718727	0.570642	0.000000	4.008239	3.170331	0.181043	0.473155	3.340670	3.646862	2.533582	2.345988	1.951131	1.792727	1.464050	2.257923	2.347410	2.095932	0.000000	0.000000	31749.000000		1
6766.666504	1650.589722	1.316756	2.010598	1156.041260	2968.335938	189.757858	110.817238	53.616966	24.478718	10.271934	119.322189	177.740540	108.763466	0.455200	99998.000000	3.830375	3.217639	0.119505	0.303325	3.062973	3.472513	2.278200	2.044607	1.729302	1.388789	1.011652	2.076721	2.249786	2.036483	0.000000	4.999991	31778.000000		1
10648.686523	4298.263184	3.796082	5.026494	2752.779541	5800.932129	460.235687	274.859802	137.269547	72.079308	51.381256	261.571960	354.673126	157.498871	1.552156	0.000000	4.027296	3.633293	0.579336	0.701265	3.439771	3.763498	2.662980	2.439111	2.137574	1.857811	1.710805	2.417591	2.549828	2.197278	0.190935	0.000000	31820.000000		1
17512.132812	4917.113770	1.948923	4.465254	3952.933594	7234.953613	659.386597	408.200653	199.718338	87.858803	60.216167	293.251221	394.672302	218.214600	1.592482	0.000000	4.243339	3.691710	0.289795	0.649846	3.596920	3.859436	2.819140	2.610874	2.300418	1.943785	1.779713	2.467240	2.596237	2.338884	0.202075	0.000000	31870.000000		1
7193.526855	1770.988037	2.482410	4.659529	1242.669678	3099.274658	189.270630	125.434158	83.301033	43.733582	25.588863	138.956345	175.440063	190.818665	0.697082	0.000000	3.856942	3.248216	0.394873	0.668342	3.094356	3.491260	2.277083	2.098416	1.920650	1.640815	1.408051	2.142878	2.244129	2.280621	0.000000	0.000000	31915.000000		1
19178.943359	2632.291748	2.032184	4.940149	3653.801758	7223.176758	549.139832	374.325806	187.238449	93.360191	61.813541	341.234192	437.631866	221.054733	0.012704	0.000000	4.282825	3.420334	0.307963	0.693740	3.562745	3.858728	2.739683	2.573250	2.272395	1.970162	1.791084	2.533052	2.641109	2.344500	0.000000	0.000000	31952.000000		1
11301.220703	2102.462158	4.357323	5.803596	1355.697876	3034.028809	229.528839	147.149841	80.679855	31.293781	33.168694	125.979980	136.221069	114.338867	0.045753	0.000000	4.053125	3.322728	0.639220	0.763697	3.132163	3.482020	2.360837	2.167760	1.906765	1.495458	1.520728	2.100302	2.134244	2.058194	0.000000	0.000000	32009.000000		1
9841.058594	1147.977295	1.594293	2.954222	1639.882935	3359.206055	264.415192	173.167343	107.079742	47.637596	29.680986	97.424561	132.465088	72.776237	2.005156	99998.000000	3.993042	3.059933	0.202568	0.470443	3.214813	3.526237	2.422287	2.238466	2.029707	1.677950	1.472478	1.988668	2.122102	1.861990	0.302148	4.999991	32052.000000		1
7973.043457	5667.523438	2.599592	4.687283	3132.356934	6874.520020	529.403931	322.731750	186.893066	73.849373	58.880909	279.793793	323.450287	244.543564	0.645808	99998.000000	3.901624	3.753393	0.414905	0.670921	3.495871	3.837242	2.723787	2.508842	2.271593	1.868347	1.769974	2.446838	2.509808	2.388356	0.000000	4.999991	32066.000000		1
22765.847656	4695.587402	4.166131	4.607106	7386.035156	14801.147461	1210.049805	760.147766	364.624359	147.664825	134.602112	636.896912	893.303589	458.773987	1.819307	99998.000000	4.357284	3.671690	0.619733	0.663428	3.868411	4.170295	3.082803	2.880898	2.561846	2.169277	2.129052	2.804069	2.950999	2.661599	0.259906	4.999991	32123.000000		1
6872.666992	1283.593872	1.976677	2.750695	1191.424072	2785.645996	202.139069	123.189194	84.611626	23.522758	22.631559	101.895981	120.450836	65.190239	0.423403	0.000000	3.837125	3.108428	0.295936	0.439442	3.076066	3.444926	2.305650	2.090573	1.927430	1.371488	1.354715	2.008157	2.080810	1.814183	0.000000	0.000000	32152.000000		1
11522.442383	2869.283203	3.604891	3.688152	0.000000	490.724609	0.000000	0.000000	13.096639	16.655273	0.000000	0.000000	0.000000	46.215992	2.337421	99998.000000	4.061544	3.457773	0.556892	0.566809	0.000000	2.690838	0.000000	0.000000	1.117160	1.221552	0.000000	0.000000	0.000000	1.664792	0.368737	4.999991	32169.000000		1
7565.012695	882.424194	2.738360	3.672733	818.384155	2631.610107	113.823883	89.878647	73.756866	46.209824	22.619225	122.328835	147.926941	88.432373	0.263099	0.000000	3.878810	2.945678	0.437491	0.564989	2.912957	3.420222	2.056233	1.953657	1.867803	1.664734	1.354478	2.087529	2.170047	1.946611	0.000000	0.000000	32259.000000		1
18607.892578	2262.495850	2.833956	2.812370	3539.576904	7144.109863	546.006775	365.247284	205.339996	87.550430	68.844467	287.404449	388.082367	235.215256	1.317239	99998.000000	4.269697	3.354588	0.452393	0.449072	3.548951	3.853948	2.737198	2.562587	2.312474	1.942258	1.837869	2.458493	2.588924	2.371465	0.119664	4.999991	32280.000000		1
15034.022461	4169.492188	3.496960	3.478457	4103.330566	8039.029297	661.128906	418.543518	179.260818	94.596771	82.271065	323.021637	420.393768	303.174683	0.614705	0.000000	4.177075	3.620083	0.543691	0.541387	3.613137	3.905204	2.820286	2.621741	2.253485	1.975876	1.915247	2.509232	2.623656	2.481693	0.000000	0.000000	32344.000000		1
37106.703125	9590.936523	3.500043	6.445014	11095.828125	23205.806641	1817.552490	1139.416748	681.463074	310.085358	229.035446	1129.086304	1461.152466	811.137390	1.549222	99998.000000	4.569452	3.981861	0.544073	0.809224	4.045160	4.365597	3.259487	3.056683	2.833442	2.491481	2.359903	3.052727	3.164696	2.909094	0.190114	4.999991	32402.000000		1
12878.242188	1243.240112	2.167868	3.509295	1641.403198	3558.541992	281.384979	176.186325	101.356323	46.576790	34.365185	113.438416	130.198532	95.756256	0.908804	0.000000	4.109857	3.094555	0.336033	0.545220	3.215215	3.551272	2.449301	2.245972	2.005851	1.668169	1.536119	2.054760	2.114606	1.981167	0.000000	0.000000	32516.000000		1
4743.820312	1124.500732	2.248045	3.086823	1284.728760	2877.337891	210.582352	135.591995	59.050514	46.160484	26.347464	97.825447	118.344643	77.929161	0.100143	99998.000000	3.676128	3.050960	0.351805	0.489512	3.108811	3.458991	2.323422	2.132234	1.771224	1.664270	1.420739	1.990452	2.073148	1.891700	0.000000	4.999991	32549.000000		1
14151.085938	2273.233643	3.068320	5.285528	2200.537354	4229.477051	349.510956	227.175949	132.970810	49.962734	31.839603	145.450699	197.809509	135.061584	0.806621	0.000000	4.150790	3.356644	0.486901	0.723088	3.342529	3.626287	2.543461	2.356362	2.123756	1.698646	1.502968	2.162716	2.296247	2.130532	0.000000	0.000000	32569.000000		1
6034.762695	587.683533	1.868746	1.915002	899.070190	2108.518799	155.136734	91.235497	47.483410	15.276842	11.033617	48.464039	87.485672	39.009296	0.277228	0.000000	3.780660	2.769144	0.271550	0.282169	2.953794	3.323977	2.190715	1.960164	1.676542	1.184034	1.042718	1.685420	1.941937	1.591168	0.000000	0.000000	32585.000000		1
6542.194824	1042.439331	1.560372	2.010598	847.096863	2042.569824	130.630264	83.698837	44.495266	28.074358	13.056550	21.854456	32.416264	17.762335	1.564220	0.000000	3.815723	3.018051	0.193228	0.303325	2.927933	3.310177	2.116044	1.922719	1.648314	1.448310	1.115828	1.339540	1.510763	1.249500	0.194298	0.000000	32602.000000		1
13283.266602	3230.012695	3.352024	4.955568	3058.705078	5439.277344	468.876312	309.234253	129.273407	71.690758	55.957523	252.197403	353.553741	196.498917	1.262219	0.000000	4.123305	3.509204	0.525307	0.695093	3.485538	3.735541	2.671058	2.490288	2.111509	1.855463	1.747859	2.401741	2.548455	2.293360	0.101135	0.000000	32625.000000		1
15354.292969	2501.824951	2.932636	4.187717	2457.915527	5097.534180	384.224609	254.803162	127.685287	85.308548	59.476070	225.075928	285.461700	164.400284	1.194641	0.000000	4.186230	3.398257	0.467258	0.621977	3.390567	3.707360	2.584585	2.406205	2.106141	1.930993	1.774342	2.352329	2.455548	2.215903	0.077237	0.000000	32767.000000		1
11872.258789	2582.902588	2.192538	3.268763	3013.571289	6354.462891	485.176941	308.429382	154.979462	106.068275	49.623524	261.124817	316.619781	155.334091	0.119148	0.000000	4.074533	3.412108	0.340947	0.514383	3.479081	3.803079	2.685900	2.489156	2.190274	2.025585	1.695688	2.416848	2.500538	2.191267	0.000000	0.000000	32791.000000		1
9804.352539	1709.119019	2.174036	5.556897	2676.512451	5311.018555	448.020996	272.839966	126.316109	103.089386	45.691757	223.089996	247.695145	138.795990	0.210019	0.000000	3.991419	3.232772	0.337267	0.744832	3.427569	3.725178	2.651298	2.435908	2.101459	2.013214	1.659838	2.348480	2.393918	2.142377	0.000000	0.000000	32813.000000		1
10971.889648	1521.760254	2.309720	3.589472	2035.458740	4294.914062	356.057739	216.105331	113.614189	61.236885	43.826096	178.428207	256.166168	147.498306	0.147383	0.000000	4.040281	3.182346	0.363559	0.555031	3.308662	3.632955	2.551520	2.334666	2.055433	1.787013	1.641733	2.251463	2.408522	2.168787	0.000000	0.000000	32860.000000		1
8257.814453	1734.303955	2.349809	3.796082	2274.858643	4824.321289	371.559692	235.995438	105.399109	56.154884	41.655144	202.746567	238.847900	205.750137	0.114248	0.000000	3.916865	3.239125	0.371033	0.579336	3.356954	3.683436	2.570029	2.372904	2.022837	1.749388	1.619669	2.306953	2.378121	2.313340	0.000000	0.000000	32881.000000		1
7283.328125	1042.164917	1.150235	2.063021	1311.251953	2611.353027	212.478851	142.194275	64.595078	11.539351	18.903318	63.275234	77.432678	97.002083	0.505683	0.000000	3.862330	3.017936	0.060786	0.314504	3.117686	3.416866	2.327316	2.152882	1.810199	1.062181	1.276538	1.801234	1.888924	1.986781	0.000000	0.000000	32950.000000		1
5584.240723	2152.998535	2.377563	4.459086	1647.838989	3049.472168	268.060150	172.269989	67.459869	42.145458	34.112320	145.308853	179.843643	139.659439	0.573946	0.000000	3.746964	3.333044	0.376132	0.649246	3.216915	3.484225	2.428232	2.236210	1.829046	1.624751	1.532911	2.162292	2.254895	2.145070	0.000000	0.000000	32971.000000		1
12326.092773	3232.467529	3.759078	3.453787	3516.831299	6527.806152	565.869141	357.405334	179.424255	66.781448	77.993919	283.201324	369.114288	180.244537	0.983375	0.000000	4.090826	3.509534	0.575081	0.538296	3.546152	3.814767	2.752716	2.553161	2.253881	1.824656	1.892061	2.452095	2.567161	2.255862	0.000000	0.000000	32996.000000		1
5076.845215	1924.764893	2.611927	2.133947	1086.246948	2241.353760	169.796829	121.135429	44.930073	43.215515	26.233366	89.690544	92.533752	97.128517	0.686179	0.000000	3.705594	3.284378	0.416961	0.329184	3.035928	3.350510	2.229930	2.083271	1.652537	1.635640	1.418854	1.952747	1.966300	1.987347	0.000000	0.000000	33060.000000		1
7726.076172	1806.491211	2.143198	3.324270	2160.615479	4676.243164	351.626404	227.271545	117.256081	79.523453	43.980282	196.505081	237.361542	206.733841	1.882480	99998.000000	3.887959	3.256836	0.331062	0.521696	3.334578	3.669897	2.546082	2.356545	2.069135	1.900495	1.643258	2.293374	2.375410	2.315412	0.274730	4.999991	33097.000000		1
7461.210938	1764.521484	1.933504	4.132210	1097.006104	2304.737061	203.872131	117.434937	67.496872	22.147411	24.346117	82.810722	99.641769	87.004608	0.932885	3096.607422	3.872809	3.246627	0.286345	0.616182	3.040209	3.362621	2.309358	2.069797	1.829284	1.345323	1.386430	1.918087	1.998441	1.939542	0.000000	3.490886	33143.000000		1
8125.787109	1656.572144	3.055985	4.452919	959.082825	2330.023682	146.625610	100.468208	43.496136	32.237404	19.760597	51.535442	52.081264	49.262726	0.283525	0.000000	3.909865	3.219210	0.485151	0.648645	2.981856	3.367360	2.166210	2.002029	1.638451	1.508360	1.295800	1.712106	1.716681	1.692518	0.000000	0.000000	33163.000000		1
3886.198486	3685.906494	2.833956	4.366574	2594.349365	4878.761719	409.273804	272.115265	129.322754	55.865009	39.632210	176.812332	228.862762	136.208740	0.565442	99998.000000	3.589525	3.566544	0.452393	0.640141	3.414028	3.688310	2.612014	2.434753	2.111675	1.747140	1.598048	2.247513	2.359575	2.134205	0.000000	4.999991	33232.000000		1
12720.934570	2459.756592	2.618094	3.725156	2042.711670	4002.766846	303.285706	201.639511	94.109543	63.685371	27.991096	109.102676	162.173828	120.857887	1.275151	99998.000000	4.104519	3.390892	0.417985	0.571145	3.310207	3.602360	2.481852	2.304576	1.973634	1.804040	1.447020	2.037835	2.209981	2.082275	0.105562	4.999991	33327.000000		1
10068.678711	1516.598145	2.969640	3.117660	2205.826172	4454.731934	365.830109	231.742966	119.682983	73.775368	37.263901	146.730453	185.397461	179.032623	0.768546	0.000000	4.002973	3.180871	0.472704	0.493829	3.343571	3.648822	2.563279	2.365006	2.078032	1.867911	1.571288	2.166520	2.268104	2.252932	0.000000	0.000000	33419.000000		1
13834.672852	3158.935791	3.231758	3.163916	2274.365234	5318.042969	365.968872	232.803772	120.666695	89.514771	42.225636	214.100891	324.711517	147.455139	0.970986	99998.000000	4.140969	3.499541	0.509439	0.500225	3.356860	3.725752	2.563444	2.366990	2.081587	1.951895	1.625576	2.330618	2.511498	2.168660	0.000000	4.999991	33446.000000		1
11106.775391	1833.079102	2.312804	3.262596	1749.768921	3646.968262	301.469391	183.849426	100.745743	33.338299	31.349289	109.907532	131.324097	127.410835	0.423855	99998.000000	4.045588	3.263181	0.364139	0.513563	3.242981	3.561932	2.479243	2.264462	2.003227	1.522943	1.496228	2.041028	2.118344	2.105206	0.000000	4.999991	33510.000000		1
8887.723633	1464.390381	1.680638	3.694319	1573.798462	2837.215332	245.721558	161.816101	71.918953	51.001957	29.091991	78.863533	104.532578	45.330959	0.461915	99998.000000	3.948791	3.165657	0.225474	0.567534	3.196949	3.452892	2.390443	2.209022	1.856843	1.707587	1.463773	1.896876	2.019252	1.656395	0.000000	4.999991	33530.000000		1
15838.020508	3198.620361	1.822490	3.533965	3515.406738	6681.373535	548.945557	356.033051	180.907532	92.607758	51.066715	254.038391	327.967957	239.921036	1.148452	99998.000000	4.199701	3.504963	0.260665	0.548262	3.545976	3.824866	2.739529	2.551490	2.257457	1.966647	1.708138	2.404899	2.515831	2.380068	0.060113	4.999991	33557.000000		1
15787.771484	4105.517090	3.413699	5.325617	3088.598633	6885.701660	528.904358	324.548096	170.364227	75.132210	68.625519	274.668610	354.164307	199.505569	0.192405	0.000000	4.198321	3.613368	0.533225	0.726370	3.489762	3.837948	2.723377	2.511279	2.231378	1.875826	1.836486	2.438809	2.549205	2.299955	0.000000	0.000000	33598.000000		1
6432.062500	254.217255	4.702702	4.810632	634.226379	1665.169556	103.505692	68.896889	35.105282	9.146369	17.426208	29.409616	35.820709	41.954266	0.834796	0.000000	3.808350	2.405205	0.672347	0.682202	2.802244	3.221458	2.014964	1.838200	1.545372	0.961249	1.241203	1.468489	1.554134	1.622776	0.000000	0.000000	33634.000000		0
3533.801270	642.734436	2.362144	2.812370	396.090820	1051.480957	62.371700	43.382038	26.575661	59.602501	12.445970	29.104326	56.740791	30.683201	0.602601	99998.000000	3.548242	2.808032	0.373306	0.449072	2.597795	3.021801	1.794988	1.637310	1.424484	1.775265	1.095029	1.463958	1.753895	1.486901	0.000000	4.999991	33677.000000		1
8103.498047	983.879211	3.176251	3.503127	1895.130127	3458.147705	293.047699	200.128479	98.247917	66.429901	25.459347	118.696190	133.214432	118.020851	0.950211	0.000000	3.908673	2.992942	0.501915	0.544456	3.277639	3.538844	2.466938	2.301309	1.992323	1.822364	1.405847	2.074437	2.124551	2.071959	0.000000	0.000000	33779.000000		1
17935.589844	4554.222656	1.961258	4.058200	4436.815430	8891.066406	697.270325	454.629425	250.803558	122.849983	87.519592	395.470978	512.150391	182.313721	0.932887	99998.000000	4.253716	3.658414	0.292535	0.608333	3.647071	3.948954	2.843401	2.657658	2.399334	2.089375	1.942105	2.597115	2.709398	2.260819	0.000000	4.999991	33830.000000		1
6485.114746	926.463074	2.254213	5.205351	817.813660	2197.959473	128.113922	87.411659	52.864532	7.311544	28.247047	77.290825	98.654968	80.769287	0.766985	0.000000	3.811918	2.966828	0.352995	0.716450	2.912654	3.342020	2.107596	1.941569	1.723164	0.864009	1.450973	1.888128	1.994119	1.907246	0.000000	0.000000	33939.000000		1
10844.682617	3178.699463	2.997394	5.029578	2213.587891	4100.157715	327.628754	227.814285	103.305244	31.984539	33.467815	135.471725	160.872482	111.400063	0.580379	0.000000	4.035217	3.502249	0.476744	0.701532	3.345097	3.612801	2.515382	2.357581	2.014122	1.504940	1.524627	2.131849	2.206482	2.046885	0.000000	0.000000	33967.000000		1
13442.917969	4778.052734	2.306637	3.441453	5481.937500	10057.666016	886.013672	558.021057	270.006012	145.385941	101.954567	435.371490	601.600403	373.823151	0.872199	99998.000000	4.128494	3.679251	0.362979	0.536742	3.738934	4.002497	2.947440	2.746651	2.431373	2.162522	2.008407	2.638860	2.779308	2.572666	0.000000	4.999991	33992.000000		1
12602.586914	1578.365479	3.210172	2.695188	2386.412842	5397.076172	394.780243	239.452316	118.952141	88.728416	32.240490	194.139862	265.312561	112.655144	0.756546	0.000000	4.100460	3.198208	0.506528	0.430589	3.377746	3.732159	2.596355	2.379219	2.075372	1.948063	1.508402	2.288115	2.423758	2.051751	0.000000	0.000000	34013.000000		1
9234.508789	1651.890991	1.936588	3.096074	2474.774414	5245.066406	420.871735	262.173309	145.897842	92.561501	45.759598	211.307037	277.209625	159.614319	0.179788	0.000000	3.965414	3.217981	0.287037	0.490811	3.393536	3.719751	2.624150	2.418588	2.164049	1.966430	1.660482	2.324914	2.442808	2.203072	0.000000	0.000000	34059.000000		1
8168.086914	2666.009277	4.070535	6.667043	2113.872070	4353.030273	341.277374	222.911133	119.371529	69.371788	44.208477	200.967255	276.259827	188.990005	0.311066	99998.000000	3.912120	3.425862	0.609652	0.823933	3.325079	3.638792	2.533108	2.348132	2.076901	1.841183	1.645506	2.303125	2.441318	2.276439	0.000000	4.999991	34079.000000		1
2427.864502	496.241394	2.204873	2.220292	482.037720	1302.373901	78.326965	56.746960	27.207827	1.412352	8.381602	33.285877	24.383121	34.793823	0.275717	0.000000	3.385224	2.695693	0.343384	0.346410	2.683081	3.114736	1.893911	1.753943	1.434694	0.149943	0.923327	1.522260	1.387089	1.541502	0.000000	0.000000	34107.000000		1
10551.037109	2369.698975	3.842339	5.658660	1668.385864	3493.505859	283.756378	170.851456	88.053078	28.083609	28.672604	97.979630	172.479675	100.465126	1.099372	0.000000	4.023295	3.374693	0.584596	0.752714	3.222296	3.543262	2.452946	2.232619	1.944745	1.448453	1.457467	1.991136	2.236738	2.002015	0.041145	0.000000	34132.000000		1
5440.979492	844.111816	2.152450	3.466122	399.769714	1482.051025	80.670609	39.647629	14.573750	22.455786	0.000000	14.068016	0.000000	1.381515	0.533126	0.000000	3.735677	2.926400	0.332933	0.539844	2.601810	3.170863	1.906715	1.598217	1.163571	1.351328	0.000000	1.148233	0.000000	0.140356	0.000000	0.000000	34150.000000		1
9808.944336	1919.534912	2.676685	4.508426	2032.381226	4021.522217	309.335999	212.648453	85.857452	80.963562	36.388119	152.678986	187.115097	141.488098	0.043096	0.000000	3.991622	3.283196	0.427597	0.654025	3.308005	3.604390	2.490430	2.327662	1.933778	1.908290	1.560960	2.183779	2.272109	2.150720	0.000000	0.000000	34183.000000		1
10209.549805	1648.323120	3.749826	6.543694	2554.143555	5274.673340	424.763428	262.879486	138.882339	61.206047	67.555466	261.189575	348.770844	214.322922	0.132611	0.000000	4.009007	3.217042	0.574011	0.815823	3.407245	3.722196	2.628147	2.419757	2.142647	1.786794	1.829661	2.416956	2.542540	2.331069	0.000000	0.000000	34267.000000		1
5639.140625	1376.485352	1.810155	2.775365	757.430969	1683.354370	101.621529	82.921738	53.345596	9.756949	14.771109	47.316887	49.574184	26.572577	0.028533	0.000000	3.751213	3.138772	0.257716	0.443320	2.879343	3.226176	2.006986	1.918668	1.727099	0.989314	1.169413	1.675016	1.695256	1.424434	0.000000	0.000000	34363.000000		1
6731.222168	1489.467407	3.315019	4.539263	1143.376343	1948.145752	167.089294	122.578613	65.800819	42.352070	18.551773	84.691803	89.169388	109.972290	2.141309	0.000000	3.828094	3.173031	0.520486	0.656985	3.058189	3.289621	2.222949	2.088415	1.818231	1.626875	1.268385	1.927841	1.950216	2.041283	0.330679	0.000000	34389.000000		1
9655.062500	1186.123047	2.883296	4.295648	1824.096191	2975.444092	263.036743	188.141983	64.286705	70.666954	26.541739	117.388680	138.210083	77.408012	1.929664	0.000000	3.984755	3.074130	0.459889	0.633029	3.261048	3.473552	2.420017	2.274486	1.808121	1.849216	1.423929	2.069626	2.140540	1.888786	0.285482	0.000000	34409.000000		1
11011.205078	87125.296875	2.164785	5.624740	11250.034180	31940.468750	515.557922	1151.933716	1745.337524	1584.758057	519.024048	299.042480	696.206421	731.694092	0.605812	0.000000	4.041835	4.940144	0.335415	0.750102	4.051154	4.504341	2.712277	3.061428	3.241879	3.199963	2.715188	2.475733	2.842738	2.864330	0.000000	0.000000	34465.000000		0
9098.484375	1490.407959	2.241878	3.003561	1673.134888	3272.346436	249.517639	176.167831	65.658966	64.752350	20.772064	85.635422	127.278236	66.645760	1.619247	0.000000	3.958969	3.173305	0.350612	0.477637	3.223531	3.514859	2.397101	2.245927	1.817294	1.811256	1.317480	1.932653	2.104754	1.823773	0.209313	0.000000	34541.000000		1
7188.996582	2040.075073	2.584173	4.249392	1828.040283	3322.938232	284.712341	192.693588	86.616051	47.064022	17.833261	101.041786	122.618706	110.570534	0.810778	0.000000	3.856668	3.309646	0.412322	0.628327	3.261986	3.521522	2.454406	2.284867	1.937598	1.672689	1.251231	2.004501	2.088557	2.043639	0.000000	0.000000	34594.000000		1
14589.871094	3407.309326	2.544085	4.341904	2846.642334	5773.949219	448.566803	289.874512	153.946411	80.075447	48.834087	254.960434	324.757782	172.069534	0.221804	0.000000	4.164052	3.532412	0.405532	0.637680	3.454333	3.761473	2.651827	2.462210	2.187370	1.903499	1.688723	2.406473	2.511559	2.235704	0.000000	0.000000	34633.000000		1
4685.697754	907.939026	1.850243	1.745396	686.440247	1492.788574	118.017769	80.420822	32.499523	42.589516	18.332827	51.038960	56.657532	42.290394	0.575061	0.000000	3.670774	2.958057	0.267229	0.241894	2.836603	3.173998	2.071947	1.905369	1.511877	1.629303	1.263229	1.707902	1.753258	1.626242	0.000000	0.000000	34685.000000		1
13004.410156	3004.850586	2.127780	2.941887	2826.508789	5436.098145	471.713348	295.076782	133.266861	51.797562	63.599030	266.333252	312.900818	211.522888	0.857268	99998.000000	4.114090	3.477823	0.327927	0.468626	3.451250	3.735287	2.673678	2.469935	2.124722	1.714309	1.803450	2.425425	2.495407	2.325357	0.000000	4.999991	34736.000000		1
3717.397705	1175.811035	1.970509	2.800035	636.181458	1328.456177	91.540787	65.532532	32.218903	33.955048	9.969728	15.609885	23.017027	6.787309	0.507479	99998.000000	3.570239	3.070338	0.294578	0.447163	2.803581	3.123347	1.961615	1.816457	1.508111	1.530904	0.998683	1.193400	1.362049	0.831698	0.000000	4.999991	34756.000000		1
7130.350098	706.903931	2.100026	1.967425	957.007507	2223.758057	144.294296	93.943016	40.939716	38.879780	21.145197	63.719296	53.570709	24.555811	0.853507	0.000000	3.853111	2.849360	0.322225	0.293898	2.980915	3.347088	2.159249	1.972865	1.612145	1.589724	1.325212	1.804271	1.728927	1.390154	0.000000	0.000000	34774.000000		1
14227.568359	3698.993896	3.031315	4.822968	4032.142578	7579.083496	638.821167	411.598938	187.947708	80.026108	78.968384	334.709015	439.537628	256.280273	0.490276	99998.000000	4.153131	3.568084	0.481631	0.683314	3.605536	3.879617	2.805379	2.614474	2.274037	1.903232	1.897453	2.524668	2.642996	2.408715	0.000000	4.999991	34920.000000		1
9770.597656	1864.835449	3.274930	5.112839	1834.688843	3686.763916	313.095093	194.090515	85.496658	55.821838	38.475807	154.677246	186.375000	169.488449	0.730828	99998.000000	3.989921	3.270641	0.515202	0.708662	3.263562	3.566645	2.495676	2.288004	1.931949	1.746804	1.585188	2.189426	2.270388	2.229140	0.000000	4.999991	34987.000000		1
10320.986328	1837.211426	1.507948	3.678900	1879.495605	3665.461426	326.173218	196.501999	121.372871	71.952873	29.224592	153.644196	172.991577	140.578400	1.545426	0.000000	4.013721	3.264159	0.178386	0.565718	3.274041	3.564129	2.513448	2.293367	2.084122	1.857048	1.465748	2.186516	2.238025	2.147919	0.189048	0.000000	35093.000000		1
3865.121094	1311.554199	2.260381	3.552467	927.366577	1709.353394	171.209183	98.238663	63.722378	15.477284	20.170734	68.051949	113.638855	85.817368	0.502429	0.000000	3.587163	3.117786	0.354182	0.550530	2.967252	3.232832	2.233527	1.992282	1.804292	1.189695	1.304722	1.832841	2.055527	1.933575	0.000000	0.000000	35163.000000		1
6668.507812	1710.546753	2.994310	1.813238	1447.109131	2774.316406	233.997177	152.864014	63.722378	61.088863	26.834694	121.536308	172.504349	86.283012	0.449449	99998.000000	3.824029	3.233135	0.476297	0.258455	3.160501	3.443156	2.369211	2.184305	1.804292	1.785962	1.428697	2.084706	2.236800	1.935925	0.000000	4.999991	35216.000000		1
7464.387207	1273.220215	2.759946	6.340167	1654.703369	2963.078125	248.348907	168.464645	74.919434	37.677120	29.909182	152.157837	189.190460	174.687637	0.489271	0.000000	3.872994	3.104903	0.440901	0.802101	3.218720	3.471743	2.395062	2.226509	1.874594	1.576078	1.475805	2.182294	2.276899	2.242262	0.000000	0.000000	35243.000000		1
7179.794922	1026.009277	1.381515	2.411484	2086.855469	3494.998535	332.448608	212.759476	101.837387	34.559460	34.574879	153.338913	192.314285	198.555771	0.614483	0.000000	3.856112	3.011151	0.140356	0.382284	3.319492	3.543447	2.521724	2.327889	2.007907	1.538567	1.538761	2.185652	2.284012	2.297883	0.000000	0.000000	35279.000000		1
2614.501709	753.594849	0.986796	0.487231	484.174744	938.261414	76.032661	55.698490	28.444407	31.599072	14.977719	34.186329	29.705656	53.327095	0.593192	0.000000	3.417389	2.877138	0.000000	0.000000	2.685002	2.972324	1.881000	1.745843	1.453997	1.499674	1.175446	1.533852	1.472839	1.726948	0.000000	0.000000	35312.000000		1
5795.307129	998.533081	4.067451	4.520761	1378.539185	2374.935303	237.602066	145.737488	46.327007	47.187370	25.049210	102.558983	107.332611	108.448921	0.435556	99998.000000	3.763077	2.999362	0.609322	0.655212	3.139419	3.375652	2.375850	2.163571	1.665834	1.673826	1.398794	2.010974	2.030732	2.035225	0.000000	4.999991	35363.000000		1
10361.762695	1060.787598	0.959043	4.193885	1525.877075	4039.728516	245.296005	161.359711	154.270203	76.667915	45.250782	192.838516	298.228363	140.738754	1.288465	0.000000	4.015434	3.025628	0.000000	0.622617	3.183520	3.606352	2.389690	2.207795	2.188282	1.884614	1.655626	2.285194	2.474549	2.148414	0.110073	0.000000	35407.000000		1
6935.914551	1507.528809	3.136162	5.501390	1417.792114	2857.046875	227.922211	142.123352	89.012115	41.032227	33.665176	123.972466	175.945801	130.281799	0.692744	0.000000	3.841104	3.178266	0.496399	0.740472	3.151613	3.455917	2.357787	2.152665	1.949449	1.613125	1.527181	2.093325	2.245379	2.114884	0.000000	0.000000	35458.000000		1
9124.666016	4194.365723	1.162570	0.363881	1536.371094	3558.628418	233.176910	150.249008	80.997482	45.472813	26.113100	137.544006	209.891602	94.436417	1.630901	0.000000	3.960217	3.622666	0.065419	0.000000	3.186496	3.551283	2.367686	2.176812	1.908471	1.657752	1.416858	2.138442	2.321995	1.975139	0.212428	0.000000	35506.000000		1
11538.706055	3566.134277	3.493876	5.587735	2968.308350	5409.769043	482.719208	299.246002	156.308548	91.013466	50.545563	257.140625	333.287415	209.065155	1.687340	0.000000	4.062157	3.552198	0.543307	0.747236	3.472509	3.733179	2.683695	2.476028	2.193983	1.959106	1.703683	2.410171	2.522819	2.320282	0.227203	0.000000	35557.000000		1
5146.158691	1911.896484	1.427771	1.295170	1621.226318	3266.376221	276.623688	175.168701	90.205528	46.367096	22.085737	132.875214	190.578140	100.761162	1.016222	0.000000	3.711483	3.281464	0.154659	0.112327	3.209844	3.514066	2.441889	2.243457	1.955233	1.666210	1.344112	2.123444	2.280073	2.003293	0.006988	0.000000	35589.000000		1
4467.979492	643.224731	3.475374	4.508426	659.087463	1481.064209	130.328049	72.427773	39.820320	3.743659	13.398845	50.557896	57.465473	69.763420	0.002522	0.000000	3.650111	2.808363	0.541001	0.654025	2.818943	3.170574	2.115038	1.859905	1.600105	0.573296	1.127067	1.703789	1.759407	1.843628	0.000000	0.000000	35615.000000		1
8550.047852	2329.820068	1.908834	3.604891	2537.997070	4744.677246	390.339661	261.951263	156.814285	80.328308	50.659660	236.047867	324.119446	151.109360	0.393279	0.000000	3.931968	3.367322	0.280768	0.556892	3.404491	3.676207	2.591443	2.418221	2.195386	1.904869	1.704662	2.373000	2.510705	2.179291	0.000000	0.000000	35691.000000		1
11199.571289	2245.547607	2.864793	4.607106	2073.024902	4330.651367	325.661316	209.564713	102.081001	46.934505	51.905491	219.475861	305.524506	174.360764	1.527901	0.000000	4.049201	3.351322	0.457093	0.663428	3.316605	3.636553	2.512766	2.321318	2.008945	1.671492	1.715213	2.341387	2.485046	2.241449	0.184095	0.000000	35746.000000		1
3227.089355	1790.640747	2.482410	4.045865	1616.193604	3159.623291	277.884949	171.381866	75.847641	41.648975	28.882298	101.260727	181.471863	111.822533	0.822775	0.000000	3.508811	3.253008	0.394873	0.607011	3.208493	3.499635	2.443865	2.233965	1.879942	1.619604	1.460632	2.005441	2.258809	2.048529	0.000000	0.000000	35790.000000		1
9037.059570	2057.205322	3.179335	3.527797	2721.920654	5260.426758	433.669250	282.103516	171.881424	60.197662	46.885162	227.499741	303.396729	177.500000	0.529093	0.000000	3.956027	3.313278	0.502336	0.547504	3.434875	3.721021	2.637159	2.450408	2.235229	1.779580	1.671035	2.356981	2.482011	2.249198	0.000000	0.000000	35841.000000		1
7337.281250	2735.547607	2.405316	4.045865	1798.232910	2737.558350	275.895935	178.893860	70.312325	30.760294	32.783226	120.463173	184.435333	93.724075	0.024391	0.000000	3.865535	3.437044	0.381172	0.607011	3.254846	3.437363	2.440745	2.252595	1.847031	1.487990	1.515652	2.080854	2.265844	1.971851	0.000000	0.000000	35872.000000		1
6542.756348	1180.307129	3.752910	4.483756	2792.165039	5077.129395	442.155701	291.336212	126.507301	50.906361	68.101288	209.746658	298.589172	140.908356	0.324376	99998.000000	3.815761	3.071995	0.574368	0.651642	3.445941	3.705618	2.645575	2.464395	2.102116	1.706772	1.833155	2.321695	2.475074	2.148937	0.000000	4.999991	35936.000000		1
5630.990234	1562.043213	2.112361	2.991227	2641.922363	4645.578613	419.243530	272.032013	150.332260	47.082523	50.264942	211.288528	267.915222	203.412659	0.431644	0.000000	3.750585	3.193693	0.324768	0.475849	3.421920	3.667040	2.622466	2.434620	2.177052	1.672860	1.701265	2.324876	2.427997	2.308378	0.000000	0.000000	36029.000000		1
24859.845703	5481.900879	2.729109	4.381993	5288.062988	9706.974609	850.612305	528.839600	244.491150	86.714737	94.408661	478.731934	608.794800	342.884003	0.265488	99998.000000	4.395498	3.738931	0.436021	0.641672	3.723297	3.987084	2.929732	2.723324	2.388263	1.938093	1.975012	2.680092	2.784471	2.535147	0.000000	4.999991	36114.000000		1
4454.756836	1251.399658	1.967425	4.132210	915.636047	1757.305542	155.475937	104.489403	51.294910	15.918260	31.546648	82.860062	85.561417	106.805290	0.139670	0.000000	3.648824	3.097396	0.293898	0.616182	2.961723	3.244847	2.191663	2.019072	1.710074	1.201896	1.498953	1.918345	1.932278	2.028593	0.000000	0.000000	36187.000000		1
3571.808350	687.386963	2.217208	5.041913	1224.361450	2102.952637	199.067673	131.758911	47.760944	40.878040	20.121395	77.932243	115.085129	31.349289	0.956296	0.000000	3.552888	2.837201	0.345806	0.702595	3.087910	3.322829	2.299001	2.119780	1.679073	1.611490	1.303658	1.891717	2.061019	1.496228	0.000000	0.000000	36200.000000		1
13067.367188	4250.141113	1.766982	3.191670	5939.317871	10556.809570	899.976807	611.113770	269.549591	140.562973	100.159836	470.695709	673.272705	443.494049	1.207116	0.000000	4.116188	3.628403	0.247232	0.504018	3.773736	4.023533	2.954231	2.786122	2.430639	2.147871	2.000694	2.672740	2.828191	2.646888	0.081749	0.000000	36218.000000		1
12554.751953	3319.225342	2.352893	3.657314	3513.981934	6410.041504	557.829834	356.452454	176.698227	104.847115	60.191498	284.804871	359.866150	212.543610	0.293711	0.000000	4.098808	3.521037	0.371602	0.563162	3.545799	3.806861	2.746502	2.552002	2.247232	2.020556	1.779535	2.454547	2.556141	2.327448	0.000000	0.000000	36247.000000		1
18886.794922	3065.436768	2.500912	2.676685	3524.232422	5980.467285	579.055237	366.443756	182.856461	80.750786	62.544388	303.054413	349.939575	210.616272	1.498484	99998.000000	4.276158	3.486492	0.398098	0.427597	3.547065	3.776735	2.762720	2.564007	2.262110	1.907147	1.796188	2.481521	2.543993	2.323492	0.175652	4.999991	36316.000000		1
4305.491211	470.208496	2.254213	4.341904	711.230408	1658.502563	134.161133	75.499176	33.933460	25.502520	25.934242	55.075573	91.016548	66.278793	0.167743	99998.000000	3.634023	2.672291	0.352995	0.637680	2.852010	3.219716	2.127627	1.877942	1.530628	1.406583	1.413874	1.740959	1.959120	1.821375	0.000000	4.999991	36386.000000		1
16055.013672	4407.850098	2.642764	3.817669	4611.910156	8275.617188	731.219238	466.606689	241.925476	99.154533	72.911919	343.180023	436.777679	279.204803	0.781300	99998.000000	4.205611	3.644227	0.422058	0.581798	3.663881	3.917800	2.864048	2.668951	2.383682	1.996313	1.862799	2.535522	2.640260	2.445923	0.000000	4.999991	36427.000000		1
10501.080078	3072.294922	3.043650	5.997872	2820.239502	5629.901855	433.946808	281.236969	142.678421	124.854416	58.945667	249.277100	346.118835	175.964294	0.971207	0.000000	4.021234	3.487463	0.483395	0.777997	3.450286	3.750501	2.637436	2.449072	2.154358	2.096404	1.770452	2.396683	2.539225	2.245425	0.000000	0.000000	36455.000000		1
18524.574219	2857.978271	3.037483	4.570101	3278.958008	6183.494629	485.966400	319.117615	159.108582	83.948624	45.025669	254.815506	374.714355	196.501999	0.175139	99998.000000	4.267748	3.456059	0.482514	0.659926	3.515736	3.791234	2.686606	2.503951	2.201694	1.924014	1.653460	2.406226	2.573700	2.293367	0.000000	4.999991	36498.000000		1
9579.680664	1986.717163	1.603544	1.924253	1990.420776	3409.338379	299.538971	218.751175	105.892502	47.338474	32.061630	134.250565	181.114151	107.770500	0.652252	0.000000	3.981351	3.298136	0.205081	0.284262	3.298945	3.532670	2.476453	2.339950	2.024865	1.675214	1.505986	2.127916	2.257952	2.032500	0.000000	0.000000	36545.000000		1
7582.993652	1686.875977	2.883296	3.922516	1462.413818	2428.842041	234.098938	159.793167	83.371964	19.837692	16.242052	91.328011	108.812805	35.771370	1.830725	26735.285156	3.879841	3.227083	0.459889	0.593565	3.165070	3.385399	2.369400	2.203558	1.921020	1.297491	1.210641	1.960604	2.036680	1.553536	0.262623	4.427085	36560.000000		1
15867.636719	3454.916016	2.371395	4.394328	3294.561523	6017.450684	525.697266	343.115265	192.918701	92.555336	52.849113	240.272583	331.850372	190.396194	0.229470	0.000000	4.200512	3.538438	0.375004	0.642892	3.517798	3.779413	2.720736	2.535440	2.285374	1.966401	1.723038	2.380704	2.520942	2.279658	0.000000	0.000000	36587.000000		1
11697.625977	2332.123779	1.622047	3.154665	2498.796631	4636.395020	381.662018	258.734924	129.473862	82.156967	46.157402	195.749573	287.059082	128.499390	0.298567	99998.000000	4.068098	3.367752	0.210063	0.498953	3.397731	3.666180	2.581679	2.412855	2.112182	1.914644	1.664241	2.291701	2.457971	2.108901	0.000000	4.999991	36714.000000		1
6190.152344	1222.529785	3.385945	4.243225	1018.965942	1707.312012	186.035797	105.136986	42.290394	16.053944	19.698923	51.282574	85.003258	69.942276	0.661463	99998.000000	3.791701	3.087260	0.529680	0.627696	3.008160	3.232313	2.269597	2.021755	1.626242	1.205582	1.294443	1.709970	1.929436	1.844740	0.000000	4.999991	36740.000000		1
4435.014648	3673.294189	2.448488	4.835302	4071.105713	7404.180176	637.957703	413.739075	214.609711	90.100677	69.140503	289.852936	400.121277	253.995224	0.751804	0.000000	3.646895	3.565056	0.388898	0.684424	3.609712	3.869477	2.804792	2.616727	2.331649	1.954728	1.839733	2.462178	2.602192	2.404825	0.000000	0.000000	36758.000000		1
12859.073242	4379.843262	2.349809	3.792999	4347.701660	8563.323242	640.847168	442.072449	271.563293	143.955093	91.827576	469.930939	590.659302	295.678131	1.106885	0.000000	4.109210	3.641459	0.371033	0.578983	3.638260	3.932642	2.806754	2.645494	2.433871	2.158227	1.962973	2.672034	2.771337	2.470819	0.044102	0.000000	36797.000000		1
7670.057129	2118.593262	3.228674	7.117269	1205.627808	2480.741455	188.126572	125.381737	86.122658	28.734278	26.347464	100.440453	156.493576	114.622566	0.174810	0.000000	3.884799	3.326048	0.509024	0.852313	3.081213	3.394582	2.274450	2.098234	1.935117	1.458400	1.420739	2.001909	2.194497	2.059270	0.000000	0.000000	36854.000000		1
10506.263672	1209.038330	1.600460	3.537048	1913.934814	3615.588135	286.260376	193.575531	92.789696	27.691975	36.098248	159.811676	219.460434	159.629730	0.691643	0.000000	4.021448	3.082440	0.204245	0.548641	3.281927	3.558179	2.456761	2.286850	1.967500	1.442354	1.557486	2.203609	2.341356	2.203114	0.000000	0.000000	36871.000000		1
7721.833008	1577.390991	2.852458	4.551599	1521.004761	3262.842285	250.174469	157.246002	90.483063	62.803425	19.538568	93.326271	123.833694	127.654449	0.283028	0.000000	3.887720	3.197939	0.455219	0.658164	3.182131	3.513596	2.398243	2.196580	1.956567	1.797983	1.290893	1.970004	2.092839	2.106036	0.000000	0.000000	36898.000000		1
15105.838867	3059.568359	1.945839	2.457740	2640.510010	4875.233887	433.579834	268.235931	111.776276	64.468643	30.599939	170.049683	223.854767	114.391289	1.874585	99998.000000	4.179145	3.485660	0.289107	0.390536	3.421688	3.687995	2.637069	2.428517	2.048350	1.809349	1.485721	2.230576	2.349966	2.058393	0.272905	4.999991	36910.000000		1
15176.878906	4597.792969	2.075356	4.181550	4419.537109	7814.042969	698.648743	450.164185	203.236893	101.562935	71.058594	359.736633	415.700317	364.562683	0.892776	0.000000	4.181182	3.662549	0.317093	0.621337	3.645377	3.892876	2.844259	2.653371	2.308002	2.006735	1.851617	2.555985	2.618780	2.561772	0.000000	0.000000	36934.000000		1
6821.788086	1276.587646	2.608843	2.957305	1780.014160	3796.291992	289.664825	190.026154	107.677986	48.245094	33.150192	167.021454	222.448578	130.337296	1.113899	0.000000	3.833898	3.106051	0.416448	0.470896	3.250423	3.579360	2.461896	2.278813	2.032127	1.683453	1.520486	2.222772	2.347230	2.115069	0.046846	0.000000	37029.000000		1
6436.518066	1614.883057	1.544953	1.865662	1206.978394	1801.439941	208.642685	128.743011	54.902885	26.606499	18.372915	63.506516	71.613663	75.144547	0.790373	0.000000	3.808651	3.208141	0.188915	0.270833	3.081700	3.255620	2.319403	2.109724	1.739595	1.424988	1.264178	1.802818	1.854996	1.875898	0.000000	0.000000	37063.000000		1
5985.312012	1446.285767	0.366965	1.406185	933.965759	1796.536865	151.679855	98.133820	54.779533	53.879082	20.546951	70.528191	87.226631	54.902885	1.782757	0.000000	3.777087	3.160254	0.000000	0.148042	2.970331	3.254436	2.180928	1.991819	1.738618	1.731420	1.312747	1.848363	1.940649	1.739595	0.251092	0.000000	37126.000000		1
5370.972656	1231.768555	2.075356	2.420735	838.915710	1152.023071	134.867310	89.212563	40.930466	61.603848	12.254778	43.517723	45.266201	47.628345	1.283884	0.000000	3.730053	3.090529	0.317093	0.383947	2.923718	3.061461	2.129907	1.950426	1.612047	1.789608	1.088305	1.638666	1.655774	1.677866	0.108526	0.000000	37166.000000		1
8995.950195	1138.056885	3.740575	3.006645	1667.439209	2507.017822	249.829102	172.652359	62.334694	41.303596	23.880472	117.949921	144.985062	133.701660	0.380811	0.000000	3.954047	3.056164	0.572938	0.478082	3.222050	3.399158	2.397643	2.237173	1.794730	1.615988	1.378043	2.071698	2.161323	2.126137	0.000000	0.000000	37224.000000		1
9082.539062	2413.352539	1.606628	2.892547	2482.983154	3849.927490	393.596069	256.098328	103.823318	64.743095	38.811935	198.074707	271.307343	172.529022	0.711808	0.000000	3.958207	3.382621	0.205915	0.461280	3.394974	3.585453	2.595051	2.408407	2.016295	1.811193	1.588965	2.296829	2.433462	2.236862	0.000000	0.000000	37261.000000		1
10707.943359	1938.746582	1.816322	3.250261	2073.435059	3458.178711	351.749756	212.879730	94.498093	51.541611	44.026539	169.355850	227.132782	138.188507	0.003362	0.000000	4.029706	3.287521	0.259193	0.511918	3.316690	3.538847	2.546234	2.328134	1.975423	1.712158	1.643715	2.228800	2.356280	2.140472	0.000000	0.000000	37317.000000		1
7692.762695	1906.820557	2.365228	3.663482	2151.176025	4198.331543	357.392975	219.818146	109.531319	61.906055	33.729935	153.061371	202.314850	145.863922	1.901619	0.000000	3.886082	3.280310	0.373873	0.563894	3.332676	3.623077	2.553146	2.342063	2.039538	1.791733	1.528015	2.184866	2.306028	2.163948	0.279123	0.000000	37393.000000		1
5582.242676	719.769287	3.170084	3.268763	1048.508179	1710.142822	161.048264	111.819450	54.480412	38.759514	25.191061	86.051727	135.209610	70.799561	1.019417	0.000000	3.746809	2.857193	0.501071	0.514383	3.020572	3.233032	2.206956	2.048517	1.736240	1.588378	1.401246	1.934760	2.131008	1.850031	0.008352	0.000000	37478.000000		1
16576.718750	5982.499512	2.596508	3.780664	4445.706055	7480.604492	677.932190	448.576050	209.324188	93.539047	103.218903	461.105286	537.443237	327.952545	0.768029	0.000000	4.219499	3.776883	0.414390	0.577568	3.647941	3.873937	2.831186	2.651836	2.320819	1.970993	2.013759	2.663800	2.730333	2.515811	0.000000	0.000000	37519.000000		1
15984.676758	3656.993408	2.889463	2.904882	4692.038086	8355.682617	718.440186	461.765198	248.934814	115.991753	59.513073	386.673096	477.671143	290.176727	1.059691	0.000000	4.203704	3.563124	0.460817	0.463128	3.671361	3.921982	2.856391	2.664421	2.396086	2.064427	1.774612	2.587344	2.679129	2.462663	0.025179	0.000000	37570.000000		1
9741.228516	2058.719482	1.733061	3.469206	2387.541504	4226.377930	380.588867	245.117142	114.234016	90.637253	46.700138	197.997620	237.734665	111.205788	0.979871	0.000000	3.988614	3.313597	0.238814	0.540230	3.377951	3.625968	2.580456	2.389374	2.057796	1.957307	1.669318	2.296660	2.376092	2.046127	0.000000	0.000000	37613.000000		1
14609.696289	1515.750122	2.180203	2.158617	2330.171631	4522.376953	386.685425	242.591553	121.665825	67.721985	39.761726	174.715393	261.075500	123.081268	0.742345	4813.588379	4.164641	3.180628	0.338497	0.334176	3.367388	3.655367	2.587358	2.384876	2.085169	1.830730	1.599465	2.242331	2.416766	2.090192	0.000000	3.682469	37649.000000		1
3150.415283	497.382385	3.506211	6.037961	707.184570	1237.399536	115.988663	78.061760	25.669041	30.902145	18.823141	50.678162	75.002693	44.615532	0.884550	0.000000	3.498368	2.696690	0.544838	0.780890	2.849533	3.092510	2.064415	1.892438	1.409410	1.489989	1.274692	1.704821	1.875077	1.649486	0.000000	0.000000	37687.000000		1
7465.830078	1512.669434	1.699140	4.847637	1128.170410	1985.082764	189.039352	120.407661	60.996353	43.277191	28.943972	77.972336	114.684242	50.807678	0.403472	0.000000	3.873078	3.179744	0.230229	0.685530	3.052375	3.297779	2.276552	2.080654	1.785304	1.636259	1.461558	1.891941	2.059504	1.705929	0.000000	0.000000	37734.000000		1
14258.646484	2916.316406	3.012813	4.418998	2585.742676	4348.697754	405.820007	261.994446	124.098900	53.956177	52.883038	204.458054	303.405975	128.468552	0.107068	0.000000	4.154078	3.464835	0.478972	0.645324	3.412585	3.638359	2.608333	2.418292	2.093768	1.732041	1.723316	2.310604	2.482024	2.108797	0.000000	0.000000	37800.000000		1
18110.650391	5799.868164	2.056854	3.241009	5387.630859	9524.016602	856.428284	547.770691	271.628052	134.753220	65.689804	378.972992	491.914917	234.191452	1.530793	99998.000000	4.257934	3.763418	0.313203	0.510680	3.731398	3.978820	2.932691	2.738599	2.433975	2.129539	1.817498	2.578608	2.691890	2.369571	0.184916	4.999991	37842.000000		1
8565.741211	3499.167725	1.705307	3.978023	3286.291016	5207.626953	488.149689	340.241241	158.232803	108.498260	52.374218	204.775665	245.545776	227.441147	1.273450	0.000000	3.932765	3.543965	0.231803	0.599667	3.516706	3.716640	2.688553	2.531787	2.199296	2.035423	1.719118	2.311278	2.390132	2.356869	0.104982	0.000000	37982.000000		1
8195.649414	2051.484863	2.340558	1.893416	2321.771484	4001.221924	374.168518	235.683990	108.276237	47.171951	33.338299	170.549255	232.322708	106.314980	0.255514	0.000000	3.913583	3.312068	0.369319	0.277246	3.365819	3.602193	2.573067	2.372330	2.034533	1.673684	1.522943	2.231850	2.366092	2.026594	0.000000	0.000000	38004.000000		1
5703.492188	1212.988647	2.479326	3.867008	1000.235352	1748.368896	160.416092	105.161659	32.092468	13.497524	19.572491	59.334217	85.410309	39.283749	1.317910	99998.000000	3.756141	3.083857	0.394334	0.587375	3.000102	3.242633	2.205248	2.021858	1.506403	1.130254	1.291646	1.773305	1.931510	1.594213	0.119886	4.999991	38037.000000		1
4418.220703	1695.211426	2.605759	3.496960	840.784424	1337.229370	130.235535	89.718292	40.051598	44.149887	9.562674	34.340515	43.249435	30.677032	0.100263	99998.000000	3.645247	3.229224	0.415934	0.543691	2.924685	3.126206	2.114729	1.952881	1.602620	1.644930	0.980579	1.535807	1.635980	1.486813	0.000000	4.999991	38063.000000		1
5988.552734	2037.750000	1.803987	4.912396	1539.766235	2676.787109	252.684631	160.539444	84.503693	27.180073	37.775799	133.963776	198.925812	127.423172	0.534275	99998.000000	3.777322	3.309151	0.256233	0.691293	3.187455	3.427614	2.402579	2.205582	1.926876	1.434251	1.577214	2.126987	2.298691	2.105248	0.000000	4.999991	38127.000000		1
14702.547852	3678.049316	3.142330	4.431333	3778.057861	6642.151367	608.810181	376.903809	201.830704	69.263855	56.568104	292.545044	406.183899	259.407196	0.783942	99998.000000	4.167393	3.565618	0.497252	0.646534	3.577269	3.822309	2.784482	2.576231	2.304987	1.840507	1.752572	2.466193	2.608723	2.413982	0.000000	4.999991	38196.000000		1
7956.915527	2035.270630	1.933504	3.786831	2845.245361	4977.194336	452.393738	280.012726	126.100243	35.697361	28.157619	177.219376	225.486069	147.963959	0.540595	99998.000000	3.900745	3.308622	0.286345	0.578276	3.454120	3.696985	2.655517	2.447178	2.100716	1.552636	1.449596	2.248511	2.353120	2.170156	0.000000	4.999991	38222.000000		1
5997.591309	1081.035400	1.905751	1.492530	1781.296997	3120.687988	297.966248	189.538925	96.224983	49.549515	26.513987	152.515549	193.782150	108.186806	0.367188	99998.000000	3.777977	3.033840	0.280066	0.173923	3.250736	3.494250	2.474167	2.277699	1.983288	1.695039	1.423475	2.183314	2.287314	2.034174	0.000000	4.999991	38280.000000		1
5237.958496	1881.166992	2.630429	3.996526	867.548218	1390.029175	140.914520	92.996307	35.762119	23.559765	7.971465	42.595684	43.702747	17.056160	1.374528	13226.458008	3.719162	3.274427	0.420027	0.601683	2.938294	3.143024	2.148956	1.968466	1.553423	1.372171	0.901538	1.629366	1.640509	1.231881	0.138153	4.121444	38305.000000		1
4761.749023	1451.941406	2.985059	2.861710	991.952393	1403.125854	150.545044	102.731674	56.524933	25.209564	4.628692	46.138901	86.363190	13.716470	1.642460	99998.000000	3.677767	3.161949	0.474953	0.456626	2.996491	3.147097	2.177666	2.011704	1.752240	1.401565	0.665458	1.664067	1.936329	1.137242	0.215495	4.999991	38326.000000		1
8344.220703	619.751282	2.951138	1.474027	1697.107910	2775.738037	276.170380	172.399506	70.981499	48.568886	19.057505	106.709694	150.711563	70.148888	0.874464	99998.000000	3.921386	2.792217	0.469990	0.168505	3.229709	3.443378	2.441177	2.236536	1.851145	1.686358	1.280066	2.028204	2.178147	1.846021	0.000000	4.999991	38342.000000		1
6142.085938	2539.024170	2.599592	4.804465	1287.396118	2749.134521	236.599854	134.555862	75.076706	10.922603	29.153666	105.078400	109.953789	104.403061	0.789311	0.000000	3.788316	3.404667	0.414905	0.681645	3.109712	3.439196	2.374014	2.128903	1.875505	1.038326	1.464693	2.021513	2.041210	2.018713	0.000000	0.000000	38381.000000		1
8173.887207	1835.780518	2.574922	4.311067	2177.683838	3435.843018	380.786224	223.990448	96.693710	52.207699	35.222466	139.471329	187.830521	105.365189	0.367317	99998.000000	3.912429	3.263821	0.410764	0.634585	3.337995	3.536033	2.580681	2.350230	1.985398	1.717735	1.546820	2.144485	2.273766	2.022697	0.000000	4.999991	38410.000000		1
16165.076172	1059.736084	2.167868	2.392981	1538.165771	3313.320068	217.156876	162.065887	127.037704	65.868660	29.169085	127.990578	194.590088	128.579575	0.217010	14902.854492	4.208578	3.025198	0.336033	0.378939	3.187003	3.520263	2.336774	2.209692	2.103933	1.818679	1.464923	2.107178	2.289121	2.109172	0.000000	4.173269	38454.000000		1
19179.289062	7643.314941	2.624262	7.681593	6516.803223	12106.776367	1063.529053	667.339539	328.615540	168.165527	123.984802	502.489075	683.782043	311.855408	1.664373	99998.000000	4.282833	3.883282	0.419007	0.885451	3.814035	4.083028	3.026749	2.824347	2.516688	2.225737	2.093369	2.701127	2.834918	2.493953	0.221251	4.999991	38518.000000		1
12906.167969	1401.602417	2.901798	4.779795	3003.616943	5759.634766	472.493530	309.493286	148.031799	78.962212	54.165871	282.852844	411.907318	234.721863	0.130197	99998.000000	4.110797	3.146625	0.462667	0.679409	3.477644	3.760395	2.674396	2.490651	2.170355	1.897419	1.733726	2.451560	2.614799	2.370553	0.000000	4.999991	38665.000000		1
15458.760742	3376.145020	2.722941	4.940149	3751.812256	7200.678223	619.079041	386.377045	209.466034	83.785179	62.057159	297.118225	394.807983	206.875702	0.092020	99998.000000	4.189175	3.528421	0.435038	0.693740	3.574241	3.857373	2.791746	2.587011	2.321114	1.923167	1.792792	2.472929	2.596386	2.315710	0.000000	4.999991	38812.000000		1
7402.570312	1219.486084	1.218077	1.665219	1120.155762	2245.233154	192.770676	114.107582	73.254211	30.325487	25.064629	84.704140	132.462006	59.201618	1.522444	0.000000	3.869383	3.086177	0.085675	0.221471	3.049278	3.351261	2.285041	2.057314	1.864833	1.481808	1.399061	1.927905	2.122091	1.772334	0.182541	0.000000	38826.000000		1
10621.068359	1416.759033	2.149366	5.316366	2119.721924	4451.932129	323.086395	214.770065	139.656357	104.125526	43.446796	228.304596	263.789185	180.084183	0.742979	99998.000000	4.026168	3.151296	0.332310	0.725615	3.326279	3.648549	2.509319	2.331974	2.145061	2.017557	1.637958	2.358515	2.421257	2.255476	0.000000	4.999991	38841.000000		1
20701.816406	5335.595703	1.569623	1.930420	4834.284668	10958.672852	752.987305	487.643951	310.258026	179.282410	91.179985	435.322144	611.388184	318.396027	1.399675	0.000000	4.316009	3.727183	0.195795	0.285652	3.684332	4.039758	2.876788	2.688103	2.491723	2.253538	1.959900	2.638811	2.786317	2.502968	0.146027	0.000000	38858.000000		1
7810.021484	1276.066528	1.847160	2.571838	1668.166992	2805.434326	273.533783	176.149323	87.356148	37.387249	17.367617	81.059158	98.750565	83.766678	1.040001	0.000000	3.892652	3.105873	0.266504	0.410244	3.222239	3.448000	2.437011	2.245881	1.941293	1.572724	1.239740	1.908802	1.994540	1.923071	0.017034	0.000000	38902.000000		1
7931.107910	2505.291016	1.939672	3.083739	1480.185303	2855.357178	263.820007	155.081223	72.076225	78.141937	28.021935	113.453835	150.884247	82.983406	1.092095	0.000000	3.899334	3.398858	0.287728	0.489078	3.170316	3.455660	2.421308	2.190559	1.857792	1.892884	1.447498	2.054819	2.178644	1.918991	0.038260	0.000000	38983.000000		1
14905.386719	5202.578613	2.473158	2.380646	3899.976562	7551.700195	652.075073	399.180725	191.382996	116.435806	68.061195	317.369141	391.159912	252.989929	2.416292	99998.000000	4.173343	3.716219	0.393252	0.376695	3.591062	3.878045	2.814298	2.601170	2.281903	2.066087	1.832900	2.501565	2.592354	2.403103	0.383149	4.999991	39080.000000		1
6893.056641	2503.471680	2.519415	4.659529	2083.321533	4058.822998	357.106201	215.682861	103.792480	76.507561	24.978283	137.497742	165.174301	128.160187	1.070359	0.000000	3.838412	3.398543	0.401300	0.668342	3.318756	3.608400	2.552797	2.333816	2.016166	1.883704	1.397563	2.138296	2.217942	2.107753	0.029530	0.000000	39157.000000		1
3473.184082	1128.861206	1.618963	2.867877	750.236633	1410.896851	110.194321	78.299210	68.354156	21.098940	7.925209	23.994572	54.872047	81.595726	1.593817	0.000000	3.540728	3.052640	0.209237	0.457561	2.875198	3.149495	2.042159	1.893757	1.834765	1.324261	0.899011	1.380113	1.739351	1.911667	0.202439	0.000000	39181.000000		1
4082.546387	2093.322021	2.318972	3.583304	2722.124023	4526.934570	423.326416	275.242188	133.754089	78.234451	43.937111	160.323578	226.910751	152.065323	1.279256	19680.691406	3.610931	3.320836	0.365295	0.554284	3.434908	3.655804	2.626675	2.439715	2.126307	1.893398	1.642831	2.204997	2.355855	2.182030	0.106958	4.294040	39196.000000		1
6392.655273	1118.453491	3.463039	2.837040	1037.403687	1964.554321	166.817932	103.804817	53.175991	27.457609	24.904274	66.824615	117.857414	47.779449	1.060667	0.000000	3.805681	3.048618	0.539457	0.452865	3.015948	3.293264	2.222243	2.016217	1.725716	1.438663	1.396274	1.824937	2.071357	1.679241	0.025579	0.000000	39239.000000		1
28871.824219	9348.822266	3.096074	3.805334	8188.038574	15242.969727	1296.385254	832.742065	418.432526	183.590393	136.412262	681.851624	928.945435	453.019714	2.171818	99998.000000	4.460474	3.970757	0.490811	0.580393	3.913180	4.183070	3.112734	2.920511	2.621625	2.263850	2.134853	2.833690	2.967990	2.656117	0.336823	4.999991	39282.000000		1
13192.591797	4210.623047	1.729977	3.774496	3256.977051	5872.456055	540.252502	339.013916	147.840607	108.603111	54.292305	262.361420	339.831085	237.188843	0.887678	0.000000	4.120330	3.624346	0.238040	0.576859	3.512815	3.768820	2.732597	2.530217	2.169794	2.035842	1.734738	2.418900	2.531263	2.375094	0.000000	0.000000	39332.000000		1
14036.707031	3723.497314	2.821621	3.595639	2636.399170	6517.876465	427.915009	267.662354	182.141022	88.577309	78.481148	342.819244	454.934723	262.950409	0.615866	99998.000000	4.147265	3.570951	0.450499	0.555776	3.421011	3.814106	2.631357	2.427587	2.260408	1.947322	1.894765	2.535065	2.657949	2.419874	0.000000	4.999991	39372.000000		1
6883.549316	897.189148	2.041435	4.724288	1015.647888	1889.930908	144.611923	99.826790	71.703094	41.571880	8.292173	58.708218	92.527580	81.392204	0.346382	0.000000	3.837812	2.952884	0.309936	0.674336	3.006743	3.276446	2.160204	1.999247	1.855538	1.618800	0.918668	1.768699	1.966271	1.910583	0.000000	0.000000	39395.000000		1
8319.143555	1181.010254	0.872698	3.040566	2577.487549	4250.989258	442.334564	268.550476	115.405838	73.689018	58.742138	209.290268	290.229156	193.840729	0.602787	0.000000	3.920079	3.072254	0.000000	0.482955	3.411196	3.628490	2.645751	2.429026	2.062228	1.867403	1.768950	2.320749	2.462741	2.287445	0.000000	0.000000	39470.000000		1
4342.924805	1913.814575	1.162570	2.429986	1849.373657	2613.733887	259.191315	190.901932	78.777191	44.214645	17.463213	102.703918	152.130081	110.653801	2.452437	0.000000	3.637782	3.281900	0.065419	0.385604	3.267025	3.417261	2.413620	2.280810	1.896400	1.645566	1.242124	2.011587	2.182215	2.043966	0.389598	0.000000	39496.000000		1
5097.139648	2650.559814	1.014550	2.411484	1515.339966	2520.564697	261.118652	153.724380	73.849373	52.676426	20.590124	87.750870	117.465775	74.043648	0.370922	0.000000	3.707327	3.423338	0.006273	0.382284	3.180510	3.401498	2.416838	2.186743	1.868347	1.721616	1.313659	1.943251	2.069911	1.869488	0.000000	0.000000	39520.000000		1
8585.955078	2845.735840	2.759946	3.111492	1762.581787	2913.732178	278.430786	178.795166	72.606628	47.945969	21.172951	108.954659	127.922737	64.021500	0.361981	0.000000	3.933789	3.454195	0.440901	0.492969	3.246149	3.464450	2.444717	2.252356	1.860976	1.680752	1.325781	2.037246	2.106948	1.806326	0.000000	0.000000	39541.000000		1
7621.053223	1363.709473	2.661267	3.737491	1653.889282	2951.569824	261.232758	166.491058	88.231934	61.841297	22.366358	103.425514	134.481842	150.791748	0.136978	0.000000	3.882015	3.134722	0.425088	0.572580	3.218506	3.470053	2.417028	2.221391	1.945626	1.791279	1.349595	2.014628	2.128664	2.178378	0.000000	0.000000	39560.000000		1
7976.096680	1896.326660	3.752910	4.724288	1961.772827	3475.959473	304.235504	194.688766	83.828354	35.281055	40.603588	153.298828	219.469681	158.334564	0.930905	0.000000	3.901790	3.277913	0.574368	0.674336	3.292649	3.541075	2.483210	2.289341	1.923391	1.547542	1.608564	2.185539	2.341375	2.199576	0.000000	0.000000	39580.000000		1
10750.776367	2158.968750	1.245830	3.296517	2498.845947	4356.138672	403.803253	263.412964	113.592598	50.258774	36.949356	159.950439	194.253952	147.899200	1.124608	99998.000000	4.031440	3.334246	0.095459	0.518055	3.397739	3.639102	2.606170	2.420637	2.055350	1.701212	1.567607	2.203985	2.288370	2.169966	0.051001	4.999991	39637.000000		1
5185.707520	2380.522949	2.016765	3.120744	1623.779663	3025.708984	246.187195	170.425903	89.283485	52.867619	35.231716	116.192192	155.750397	71.271370	0.486019	99998.000000	3.714808	3.376672	0.304655	0.494258	3.210527	3.480827	2.391265	2.231536	1.950771	1.723190	1.546934	2.065177	2.192429	1.852915	0.000000	4.999991	39676.000000		1
12620.795898	1592.270020	4.437500	5.852936	1085.710449	2059.820312	164.283096	112.889511	79.834915	49.685200	21.786613	80.951225	126.309937	125.776451	1.597937	0.000000	4.101087	3.202017	0.647138	0.767374	3.035714	3.313829	2.215593	2.052654	1.902193	1.696227	1.338190	1.908223	2.101438	2.099599	0.203560	0.000000	39700.000000		1
7196.197266	1841.466919	1.470943	2.670518	1300.320068	2693.303467	215.846298	131.284012	79.794823	26.042173	25.474766	119.926598	171.215347	94.809547	1.008308	0.000000	3.857103	3.265164	0.167596	0.426595	3.114050	3.430285	2.334145	2.118212	1.901975	1.415677	1.406110	2.078916	2.233543	1.976852	0.003593	0.000000	39714.000000		1
24027.884766	5769.385254	3.444536	5.152927	7191.513184	12596.893555	1154.178711	730.565491	309.653625	175.270462	142.450226	625.076904	887.438354	392.985504	0.361752	0.000000	4.380715	3.761130	0.537131	0.712054	3.856820	4.100264	3.062273	2.863659	2.490876	2.243709	2.153663	2.795933	2.948138	2.594377	0.000000	0.000000	39768.000000		1
17193.947266	9320.310547	3.623393	5.982453	5258.989746	9548.645508	790.815552	540.736694	240.957184	109.056419	90.301125	410.929779	546.413818	350.186279	1.357793	0.000000	4.235375	3.969430	0.559115	0.776879	3.720902	3.979942	2.898075	2.732986	2.381940	2.037651	1.955693	2.613768	2.737522	2.544299	0.132833	0.000000	39840.000000		1
12456.552734	1739.580200	5.445883	5.149844	1957.652954	3398.357178	317.847107	201.368134	98.288002	32.736969	34.864750	148.081131	161.282623	149.166611	1.483179	0.000000	4.095398	3.240444	0.736068	0.711794	3.291736	3.531269	2.502218	2.303991	1.992501	1.515038	1.542387	2.170500	2.207587	2.173672	0.171194	0.000000	39881.000000		1
5334.608887	2179.130127	2.833956	5.119006	1975.569458	3245.067627	337.431946	200.125397	92.098938	63.441757	24.154926	118.902802	140.692490	109.044083	0.230108	0.000000	3.727103	3.338283	0.452393	0.709186	3.295692	3.511224	2.528186	2.301302	1.964255	1.802375	1.383006	2.075192	2.148271	2.037602	0.000000	0.000000	39926.000000		1
14904.023438	1587.965088	2.411484	2.812370	1986.140503	4700.089844	309.397675	207.689804	157.289185	62.078743	38.713257	204.948364	286.870972	131.900757	0.398649	0.000000	4.173304	3.200841	0.382284	0.449072	3.298010	3.672106	2.490517	2.317415	2.196699	1.792943	1.587860	2.311645	2.457687	2.120247	0.000000	0.000000	39960.000000		1
4112.301270	2270.800537	1.261249	3.379778	1791.849609	2819.073730	290.815063	188.311584	103.234322	36.579308	31.999956	102.077919	129.224075	51.668041	0.150742	0.000000	3.614085	3.356179	0.100801	0.528888	3.253302	3.450106	2.463617	2.274877	2.013824	1.563236	1.505149	2.008932	2.111343	1.713222	0.000000	0.000000	40012.000000		1
10249.854492	1331.786621	2.426902	1.076225	2417.722168	4160.524902	390.429077	249.674911	123.916962	80.201874	22.653145	132.680939	211.572235	115.701881	0.468785	99998.000000	4.010718	3.124435	0.385052	0.031903	3.383406	3.619148	2.591542	2.397375	2.093131	1.904184	1.355129	2.122808	2.325459	2.063340	0.000000	4.999991	40036.000000		1
8983.100586	1210.447632	1.942755	2.602675	2340.428223	4004.978027	376.761963	238.298996	119.149498	91.540787	32.996006	165.436417	233.130646	129.174728	0.274911	0.000000	3.953426	3.082946	0.288418	0.415420	3.369295	3.602600	2.576067	2.377122	2.076092	1.961615	1.518461	2.218631	2.367599	2.111177	0.000000	0.000000	40048.000000		1
2929.810791	643.486877	0.280620	0.468728	767.758423	1695.161987	130.611755	77.423431	43.499218	37.726460	15.202832	49.392242	84.710304	58.159313	2.005499	99998.000000	3.466840	2.808540	0.000000	0.000000	2.885225	3.229211	2.115982	1.888872	1.638481	1.576646	1.181924	1.693659	1.927936	1.764619	0.302223	4.999991	40066.000000		1
8937.516602	954.719360	1.899583	3.700486	1868.502075	3183.984863	306.313934	186.455185	62.760250	22.443451	23.023193	113.037529	133.134247	108.362579	0.968941	99998.000000	3.951217	2.979876	0.278658	0.568259	3.271494	3.502971	2.486167	2.270575	1.797685	1.351090	1.362166	2.053223	2.124290	2.034879	0.000000	4.999991	40078.000000		1
11992.471680	2846.087402	3.447620	3.385945	2822.509033	4869.436035	437.588684	288.039703	143.899582	57.684418	49.315151	237.891937	284.863464	204.081833	1.064432	0.000000	4.078909	3.454248	0.537519	0.529680	3.450635	3.687479	2.641066	2.459452	2.158060	1.761059	1.692980	2.376380	2.454637	2.309804	0.027118	0.000000	40118.000000		1
5768.635742	2936.076904	3.034399	2.294302	2091.909668	3300.658203	302.665863	211.248444	105.732147	45.932289	30.417999	102.555901	115.726547	82.986496	1.305355	99998.000000	3.761073	3.467767	0.482073	0.360651	3.320543	3.518600	2.480963	2.324794	2.024207	1.662118	1.483131	2.010961	2.063433	1.919007	0.115729	4.999991	40139.000000		1
12824.955078	4094.304688	2.803118	4.304899	3794.663818	6428.528320	605.149780	394.619873	171.850586	98.001221	63.176556	291.798767	390.987244	279.072205	1.569450	0.000000	4.108056	3.612180	0.447641	0.633963	3.579173	3.808112	2.781863	2.596179	2.235151	1.991231	1.800556	2.465083	2.592163	2.445717	0.195748	0.000000	40207.000000		1
5831.263672	4119.600586	2.272716	3.031315	2674.384766	4637.964844	447.009521	277.332947	153.443756	52.889202	38.815022	170.385818	246.884125	152.028320	0.023151	0.000000	3.765763	3.614855	0.356545	0.481631	3.427224	3.666327	2.650317	2.443002	2.185949	1.723367	1.589000	2.231433	2.392493	2.181925	0.000000	0.000000	40251.000000		1
12684.928711	3630.633545	2.340558	3.814585	3445.337891	6286.670410	581.648621	355.499573	169.220169	104.430809	62.945274	255.367493	383.694183	236.926727	0.412990	0.000000	4.103288	3.559982	0.369319	0.581447	3.537232	3.798421	2.764661	2.550839	2.228452	2.018829	1.798963	2.407166	2.583985	2.374614	0.000000	0.000000	40331.000000		1
11010.455078	2637.299805	2.365228	4.156880	2962.134521	5096.933105	465.613708	304.673401	137.423737	72.193405	47.686935	239.489319	342.430695	251.935287	0.477482	0.000000	4.041805	3.421160	0.373873	0.618767	3.471605	3.707309	2.668026	2.483835	2.138062	1.858498	1.678399	2.379286	2.534573	2.401289	0.000000	0.000000	40431.000000		1
5962.340820	3157.699219	2.639680	4.696534	1218.197021	3180.796387	209.132996	121.536308	97.313545	83.951706	37.171387	157.757904	193.640289	113.586433	0.156558	99998.000000	3.775417	3.499371	0.421551	0.671777	3.085717	3.502536	2.320423	2.084706	1.988173	1.924029	1.570209	2.197991	2.286996	2.055326	0.000000	4.999991	40456.000000		1
6338.794434	2396.808105	2.843207	3.256428	2807.608398	5146.503906	453.432953	285.615875	144.460831	57.194103	37.701790	183.574966	248.330399	118.930550	1.329676	99998.000000	3.802007	3.379633	0.453808	0.512742	3.448337	3.711512	2.656513	2.455782	2.159750	1.757351	1.576362	2.263813	2.395030	2.075294	0.123746	4.999991	40495.000000		1
6321.683105	1848.238770	2.167868	4.480672	1729.644409	3181.209473	295.027466	182.137939	94.874306	26.964212	30.661613	179.026459	197.791000	159.719162	0.033709	99998.000000	3.800833	3.266758	0.336033	0.651343	3.237957	3.502592	2.469862	2.260401	1.977149	1.430788	1.486595	2.252917	2.296206	2.203357	0.000000	4.999991	40604.000000		1
5687.462891	1422.574951	2.944971	6.454265	1076.320435	1827.004150	193.177734	109.361710	54.742531	20.426685	19.113012	58.375175	93.992355	103.900414	0.598252	99998.000000	3.754919	3.153075	0.469081	0.809847	3.031942	3.261739	2.285957	2.038865	1.738325	1.310198	1.281329	1.766228	1.973093	2.016617	0.000000	4.999991	40636.000000		1
3620.007080	907.007751	3.521630	5.279361	542.352539	1352.922485	81.105415	61.101200	44.418175	12.359625	12.452137	57.635078	92.610840	28.885382	1.845822	0.000000	3.558709	2.957611	0.546744	0.722581	2.734282	3.131273	1.909050	1.786050	1.647561	1.092005	1.095244	1.760687	1.966662	1.460678	0.266190	0.000000	40666.000000		1
18198.103516	4397.186523	2.217208	6.210650	4015.666260	7142.346191	627.312622	413.174744	195.521378	77.938416	71.444061	336.035004	448.289276	256.354279	0.045888	0.000000	4.260026	3.643175	0.345806	0.793137	3.603758	3.853841	2.797484	2.616134	2.291194	1.891752	1.853966	2.526385	2.651558	2.408841	0.000000	0.000000	40742.000000		1
6630.374512	1921.471436	3.247177	5.353371	1102.677124	1855.735352	177.484589	116.216866	53.694057	46.567539	24.521891	72.674469	93.005562	80.442406	0.787403	99998.000000	3.821538	3.283634	0.511506	0.728627	3.042448	3.268516	2.249161	2.065269	1.729926	1.668083	1.389554	1.861382	1.968509	1.905485	0.000000	4.999991	40850.000000		1
5510.687500	1813.953857	3.857757	3.974939	2719.709473	4977.697266	463.763458	282.260773	134.793304	89.345161	44.140636	222.399246	308.429382	187.645508	0.539788	0.000000	3.741206	3.258626	0.586335	0.599330	3.434523	3.697028	2.666296	2.450650	2.129668	1.951071	1.644839	2.347133	2.489156	2.273338	0.000000	0.000000	40915.000000		1
9065.932617	1748.264038	3.466122	4.209303	1527.326416	2865.015381	258.898376	161.122269	87.538094	46.746395	25.345249	114.039742	162.078232	80.578094	0.204635	0.000000	3.957412	3.242607	0.539844	0.624210	3.183932	3.457127	2.413129	2.207155	1.942197	1.669748	1.403897	2.057056	2.209725	1.906217	0.000000	0.000000	40973.000000		1
6285.501465	1981.447144	3.820752	4.486840	1072.271484	2027.465698	165.260651	110.095642	59.691933	38.056419	18.012117	60.009556	105.997353	59.346554	2.525492	0.000000	3.798340	3.296983	0.582149	0.651941	3.030305	3.306953	2.218169	2.041770	1.775916	1.580428	1.255565	1.778220	2.025295	1.773396	0.402346	0.000000	41015.000000		1
32127.242188	6169.565430	4.332653	7.320796	7293.026855	14680.628906	1148.649536	746.838379	443.919617	186.597031	136.535614	598.313171	775.205688	544.468018	0.122285	0.000000	4.506874	3.790255	0.636754	0.864558	3.862908	4.166745	3.060188	2.873227	2.647304	2.270905	2.135246	2.776929	2.889417	2.735972	0.000000	0.000000	41057.000000		1
19995.652344	4294.568848	1.816322	4.295648	3712.790527	6653.820312	583.705505	361.842834	174.394684	56.342991	54.576008	222.010681	297.654785	251.176682	2.049955	0.000000	4.300936	3.632920	0.259193	0.633029	3.569700	3.823071	2.766194	2.558520	2.241533	1.750840	1.737002	2.346374	2.473713	2.399979	0.311744	0.000000	41126.000000		1
7149.278320	1783.708496	3.376694	4.480672	1702.381104	3005.778809	297.475952	186.189972	85.172867	49.894894	29.924601	138.971771	170.037354	137.365143	1.471669	0.000000	3.854262	3.251324	0.528492	0.651343	3.231057	3.477957	2.473452	2.269956	1.930301	1.698056	1.476028	2.142927	2.230544	2.137877	0.167810	0.000000	41188.000000		1
5344.674316	923.000000	2.349809	3.830003	838.937317	1713.393066	136.168655	93.548302	38.784184	31.552814	18.126217	54.452660	82.163132	33.729935	0.732543	99998.000000	3.727921	2.965202	0.371033	0.583199	2.923729	3.233857	2.134077	1.971036	1.588655	1.499038	1.258307	1.736019	1.914677	1.528015	0.000000	4.999991	41207.000000		1
3351.820557	1164.361206	2.445405	1.541869	1011.873352	1597.586426	164.363281	107.332611	51.640289	33.723766	21.675600	85.690933	120.407661	113.876305	1.349637	0.000000	3.525281	3.066088	0.388351	0.188048	3.005126	3.203464	2.215805	2.030732	1.712989	1.527936	1.335971	1.932935	2.080654	2.056433	0.130217	0.000000	41223.000000		1
15232.765625	3132.023926	2.639680	3.009729	2424.037598	4518.719727	361.463531	248.046692	131.459778	49.213387	49.046864	215.300476	292.955170	163.320969	0.271691	99998.000000	4.182779	3.495825	0.421551	0.478527	3.384539	3.655015	2.558064	2.394533	2.118793	1.692083	1.690611	2.333045	2.466801	2.213042	0.000000	4.999991	41261.000000		1
19558.007812	5051.034668	2.186371	4.255559	5372.443359	9800.815430	843.340881	549.883057	317.057678	124.684807	98.109146	467.667480	647.208923	294.167084	0.365435	0.000000	4.291325	3.703380	0.339724	0.628957	3.730172	3.991262	2.926003	2.740270	2.501138	2.095814	1.991709	2.669937	2.811044	2.468594	0.000000	0.000000	41352.000000		1
6434.581543	2026.303101	1.008383	4.520761	1183.751709	1780.828247	196.591431	126.750916	78.690842	28.792870	18.712128	73.198708	85.157448	67.358109	2.794329	99998.000000	3.808520	3.306705	0.003625	0.655212	3.073261	3.250622	2.293565	2.102951	1.895924	1.459285	1.272123	1.864503	1.930223	1.828390	0.446277	4.999991	41382.000000		1
4893.927246	1072.737061	1.578874	2.192538	498.134827	2085.702148	94.569016	54.791870	55.078659	44.794388	15.335433	82.915565	111.939720	62.969944	0.083778	99998.000000	3.689657	3.030493	0.198348	0.340947	2.697347	3.319252	1.975749	1.738716	1.740983	1.651224	1.185696	1.918636	2.048984	1.799133	0.000000	4.999991	41405.000000		1
6335.149414	3413.054199	1.258165	3.768329	3483.554688	5941.562988	555.045227	356.659058	165.905151	87.646019	60.524540	245.283661	353.652405	144.837036	1.486414	99998.000000	3.801757	3.533143	0.099738	0.576149	3.542023	3.773901	2.744328	2.552253	2.219860	1.942732	1.781932	2.389669	2.548577	2.160880	0.172140	4.999991	41425.000000		1
6270.690430	2090.491211	2.167868	2.491661	1755.072876	2518.162598	272.136871	184.469254	76.544563	38.941452	24.839516	131.024979	157.292267	110.286835	0.176538	99998.000000	3.797315	3.320248	0.336033	0.396489	3.244295	3.401084	2.434787	2.265924	1.883914	1.590412	1.395143	2.117354	2.196707	2.042524	0.000000	4.999991	41481.000000		1
5685.982422	908.663696	2.118529	1.702224	1028.815430	1715.033691	171.187592	106.265640	58.526279	11.045952	13.374175	64.554985	96.838646	79.033142	0.285702	99998.000000	3.754806	2.958403	0.326034	0.231017	3.012337	3.234273	2.233472	2.026393	1.767351	1.043203	1.126267	1.809930	1.986049	1.897809	0.000000	4.999991	41499.000000		1
7533.370117	1514.618408	1.045387	1.418520	2352.547363	4227.809082	395.609772	240.802994	117.465775	69.988533	41.676731	180.435715	219.130478	142.095596	0.658334	99998.000000	3.876989	3.180303	0.019277	0.151835	3.371538	3.626115	2.597267	2.381662	2.069911	1.845027	1.619894	2.256323	2.340703	2.152581	0.000000	4.999991	41531.000000		1
21547.146484	3955.684326	1.955090	3.558635	4778.953125	8747.916016	734.497253	491.103912	286.414581	147.310196	87.926643	392.646301	519.859741	241.903885	0.119760	99998.000000	4.333390	3.597222	0.291167	0.551283	3.679333	3.941905	2.865990	2.691173	2.456995	2.168233	1.944121	2.594002	2.715886	2.383643	0.000000	4.999991	41641.000000		1
14258.730469	4025.882568	2.285050	3.250261	2966.754150	5577.336426	450.077850	305.629333	174.641373	82.866226	65.307419	279.201721	422.253265	186.048126	0.794557	0.000000	4.154081	3.604861	0.358896	0.511918	3.472281	3.746427	2.653288	2.485195	2.242147	1.918378	1.814963	2.445918	2.625573	2.269625	0.000000	0.000000	41710.000000		1
11515.716797	3023.001465	2.383730	3.268763	2106.677734	4295.299805	341.431549	219.990845	89.773804	52.960129	31.929031	147.152924	193.837646	164.094986	0.425369	0.000000	4.061291	3.480438	0.377257	0.514383	3.323598	3.632993	2.533304	2.342405	1.953150	1.723949	1.504186	2.167769	2.287438	2.215095	0.000000	0.000000	41789.000000		1
9394.757812	4555.261719	2.710606	3.706654	4192.867188	7741.796875	665.174805	430.181549	242.085831	99.089775	73.140114	350.852386	467.470123	302.471588	0.196350	0.000000	3.972886	3.658513	0.433066	0.568982	3.622511	3.888842	2.822936	2.633652	2.383969	1.996029	1.864156	2.545125	2.669754	2.480685	0.000000	0.000000	41830.000000		1
6653.061523	1334.053101	2.519415	1.887248	768.436890	2418.150635	121.002823	77.420341	66.735191	97.082260	25.675209	117.564453	161.566330	52.512989	0.975285	0.000000	3.823022	3.125173	0.401300	0.275829	2.885608	3.383483	2.082796	1.888855	1.824355	1.987140	1.409514	2.070276	2.208351	1.720267	0.000000	0.000000	41848.000000		1
12924.581055	3471.543457	1.474027	4.360406	3100.073242	6048.590332	501.628693	318.673553	176.901764	73.146286	51.325748	227.737198	325.408447	147.307114	0.906996	0.000000	4.111416	3.540523	0.168505	0.639527	3.491372	3.781654	2.700382	2.503346	2.247732	1.864192	1.710335	2.357434	2.512429	2.168224	0.000000	0.000000	41871.000000		1
6320.942871	1107.376709	2.895631	2.300469	1472.460571	2347.826172	216.493881	157.542038	62.803425	35.567844	32.588951	97.683594	107.196930	112.599640	0.850813	99998.000000	3.800782	3.044295	0.461743	0.361816	3.168044	3.370666	2.335446	2.197397	1.797983	1.551058	1.513070	1.989822	2.030182	2.051537	0.000000	4.999991	41915.000000		1
4027.612549	2309.273193	1.347594	3.530881	1378.887573	2276.616455	205.891983	144.214127	59.537743	49.003693	22.600721	98.423691	141.919830	80.238884	0.051511	0.000000	3.605048	3.363475	0.129559	0.547883	3.139529	3.357290	2.313639	2.159008	1.774792	1.690229	1.354122	1.993100	2.152043	1.904385	0.000000	0.000000	41959.000000		1
9991.337891	2092.437012	3.450704	2.355976	2425.548584	4559.504883	359.690369	243.303909	126.636818	70.716293	55.124912	250.344086	306.822754	202.768158	1.205166	0.000000	3.999624	3.320652	0.537908	0.372171	3.384810	3.658918	2.555929	2.386149	2.102560	1.849519	1.741348	2.398537	2.486887	2.307000	0.081047	0.000000	41997.000000		1
4476.971680	1174.071899	2.207957	3.410615	758.565796	1418.766479	128.594986	85.148193	60.126740	55.723160	17.808592	50.835434	73.491661	9.562674	0.169183	0.000000	3.650984	3.069695	0.343991	0.532833	2.879993	3.151911	2.109224	1.930175	1.779068	1.746036	1.250630	1.706167	1.866238	0.980579	0.000000	0.000000	42053.000000		1
12292.809570	1240.199585	2.815454	3.728240	2295.223633	4211.449707	370.591400	236.134216	118.563591	51.023540	32.844902	140.482803	194.445145	143.782410	0.369353	0.000000	4.089651	3.093492	0.449548	0.571504	3.360825	3.624432	2.568895	2.373159	2.073951	1.707771	1.516468	2.147623	2.288797	2.157706	0.000000	0.000000	42097.000000		1
8574.291992	2117.665039	1.307505	3.780664	1531.884277	3064.832275	243.714035	161.399796	89.289658	61.230717	24.084000	90.267204	132.178299	128.446976	1.017213	0.000000	3.933198	3.325857	0.116443	0.577568	3.185226	3.486407	2.386881	2.207903	1.950801	1.786969	1.381729	1.955530	2.121160	2.108724	0.007412	0.000000	42135.000000		1
7511.469727	1047.798950	2.010598	2.991227	1308.273071	2468.270752	197.522720	133.476547	68.212303	28.435156	9.257383	81.083824	132.468170	92.709518	0.951280	99998.000000	3.875725	3.020278	0.303325	0.475849	3.116699	3.392393	2.295617	2.125405	1.833863	1.453856	0.966488	1.908934	2.122112	1.967124	0.000000	4.999991	42156.000000		1
14643.827148	3424.217529	1.548037	3.404448	3676.069336	6746.350586	563.192444	378.951416	215.510162	73.525581	84.963173	381.242615	507.867096	265.118286	0.816540	0.000000	4.165655	3.534561	0.189781	0.532047	3.565384	3.829069	2.750657	2.578583	2.333468	1.866439	1.929231	2.581202	2.705750	2.423440	0.000000	0.000000	42187.000000		1
5472.134277	1464.634033	1.017634	3.564802	2346.497070	3742.921875	351.669556	241.836044	107.070496	71.070930	43.308025	178.597809	247.214081	187.935379	0.573133	0.000000	3.738157	3.165729	0.007592	0.552035	3.370420	3.573211	2.546135	2.383521	2.029670	1.851692	1.636568	2.251876	2.393073	2.274009	0.000000	0.000000	42296.000000		1
6963.742188	3203.619141	1.699140	3.916348	2593.621582	4555.896973	422.854584	270.024506	121.992706	59.670345	45.821274	177.395157	250.226898	142.317627	0.661045	0.000000	3.842843	3.505641	0.230229	0.592881	3.413907	3.658574	2.626191	2.431403	2.086334	1.775759	1.661067	2.248942	2.398334	2.153259	0.000000	0.000000	42345.000000		1
7187.593750	2035.983032	2.254213	4.255559	1786.113770	3311.333984	301.318268	182.421646	100.508301	32.194233	37.652451	122.698883	159.527969	128.965042	0.270685	99998.000000	3.856584	3.308774	0.352995	0.628957	3.251909	3.520003	2.479025	2.261076	2.002202	1.507778	1.575793	2.088841	2.202837	2.110472	0.000000	4.999991	42369.000000		1
11333.825195	3210.005615	1.982844	5.368789	2405.458008	4354.655273	397.364410	249.270935	139.193802	104.655922	50.971119	214.264343	261.676819	206.619751	0.661256	99998.000000	4.054377	3.506506	0.297289	0.729876	3.381198	3.638954	2.599189	2.396672	2.143620	2.019764	1.707324	2.330950	2.417765	2.315172	0.000000	4.999991	42432.000000		1
13847.569336	3262.046631	2.911049	2.830872	3152.592529	6290.907227	498.400024	320.640991	200.251831	107.887688	49.349072	265.189209	363.615967	210.129044	0.618724	0.000000	4.141374	3.513490	0.464050	0.451920	3.498668	3.798713	2.697578	2.506019	2.301577	2.032972	1.693279	2.423556	2.560643	2.322486	0.000000	0.000000	42455.000000		1
5300.990234	2598.598877	2.460824	3.509295	2028.545044	3346.507324	321.455109	202.755829	102.250610	58.982670	23.186632	127.962822	139.055038	108.134384	0.609482	0.000000	3.724357	3.414739	0.391080	0.545220	3.307185	3.524592	2.507120	2.306973	2.009666	1.770724	1.365238	2.107084	2.143187	2.033964	0.000000	0.000000	42473.000000		1
16973.437500	2426.640381	2.618094	2.041435	3032.545654	5475.942871	483.912628	301.700653	135.089340	49.558765	41.143242	183.963516	257.066620	115.603195	0.489665	99998.000000	4.229770	3.385005	0.417985	0.309936	3.481807	3.738459	2.684767	2.479576	2.130621	1.695120	1.614298	2.264732	2.410046	2.062970	0.000000	4.999991	42490.000000		1
5751.379395	1780.788208	2.519415	3.937934	2175.355713	3398.153564	335.313416	218.791260	99.382736	41.248089	26.609581	123.198448	158.800217	136.800812	0.261875	0.000000	3.759772	3.250612	0.401300	0.595268	3.337530	3.531243	2.525451	2.340030	1.997311	1.615404	1.425038	2.090605	2.200851	2.136089	0.000000	0.000000	42515.000000		1
8820.445312	1534.520874	2.204873	3.614142	1789.561401	3125.424805	304.139893	192.231018	69.840515	63.941322	38.309288	132.727203	202.237747	89.838562	0.271337	32290.972656	3.945491	3.185973	0.343384	0.558005	3.252747	3.494909	2.483073	2.283823	1.844107	1.805782	1.583304	2.122960	2.305862	1.953463	0.000000	4.509081	42570.000000		1
7252.919434	2665.411133	2.864793	4.835302	3149.002930	5183.145020	500.336609	327.369720	146.085953	88.672905	64.561157	263.240265	332.195770	265.870697	0.826563	99998.000000	3.860513	3.425764	0.457093	0.684424	3.498173	3.714593	2.699262	2.515038	2.164608	1.947791	1.809971	2.420352	2.521394	2.424670	0.000000	4.999991	42619.000000		1
6669.898926	777.805237	2.494745	6.185980	1494.170044	2513.777588	248.506165	155.898407	84.201485	46.533619	25.437761	115.815979	142.172684	86.320015	1.092109	0.000000	3.824119	2.890871	0.397026	0.791408	3.174400	3.400327	2.395337	2.192842	1.925320	1.667767	1.405479	2.063768	2.152816	1.936111	0.038266	0.000000	42706.000000		1
4574.945312	608.495667	2.266548	2.981975	753.391296	1302.676147	143.474030	81.682076	51.353500	37.004864	14.101937	57.212605	55.013901	26.995049	0.370831	99998.000000	3.660386	2.784257	0.355365	0.474504	2.877021	3.114836	2.156773	1.912127	1.710570	1.568259	1.149279	1.757492	1.740472	1.431284	0.000000	4.999991	42762.000000		1
5661.108887	1888.780762	2.180203	3.176251	2580.805664	4853.385254	432.216827	267.637695	130.139938	96.012207	58.763725	244.907440	373.400665	171.341782	0.093124	0.000000	3.752902	3.276181	0.338497	0.501915	3.411755	3.686045	2.635702	2.427547	2.114411	1.982327	1.769109	2.389002	2.572175	2.233863	0.000000	0.000000	42877.000000		1
11721.775391	3258.130371	2.667434	4.206220	2568.976318	6109.401367	430.437500	263.231018	174.536530	103.786308	60.882256	293.575012	415.601654	256.098328	0.637782	0.000000	4.068994	3.512969	0.426094	0.623892	3.409760	3.785999	2.633910	2.420337	2.241886	2.016140	1.784491	2.467719	2.618677	2.408407	0.000000	0.000000	42921.000000		1
6735.606934	2196.744385	0.619832	2.451572	1605.033569	2929.095459	283.099548	167.292831	67.940933	42.617271	25.561111	103.888077	157.042480	94.393242	1.448624	0.000000	3.828377	3.341779	0.000000	0.389445	3.205484	3.466733	2.451939	2.223477	1.832132	1.629586	1.407580	2.016566	2.196017	1.974941	0.160956	0.000000	42985.000000		1
8787.893555	1979.948364	2.365228	4.471421	1992.446777	3615.072998	338.841217	201.509995	89.601112	39.459522	33.584999	148.515945	200.140808	136.341339	1.518369	0.000000	3.943885	3.296654	0.373873	0.650446	3.299387	3.558117	2.529996	2.304296	1.952313	1.596152	1.526145	2.171773	2.301336	2.134628	0.181377	0.000000	43075.000000		1
13844.874023	2600.125244	2.454656	5.902276	2919.076416	5641.897461	465.622955	296.504578	172.689377	79.578964	60.573879	278.464691	361.522125	224.335831	0.637278	0.000000	4.141289	3.414994	0.389991	0.771020	3.465245	3.751425	2.668034	2.472031	2.237266	1.900798	1.782285	2.444770	2.558135	2.350899	0.000000	0.000000	43104.000000		1
13006.593750	1620.788452	1.520283	3.755994	2281.056885	4364.760742	380.641296	240.679642	118.332306	30.359407	49.019112	196.665436	215.729111	129.905579	0.146131	0.000000	4.114163	3.209726	0.181925	0.574725	3.358136	3.639961	2.580516	2.381439	2.073103	1.482293	1.690365	2.293728	2.333909	2.113628	0.000000	0.000000	43168.000000		1
6086.911621	1997.374634	2.624262	3.916348	2012.842651	4049.726074	334.116913	207.924164	106.759033	68.354156	36.014984	170.527664	226.479019	158.106369	1.266753	99998.000000	3.784397	3.300460	0.419007	0.592881	3.303810	3.607426	2.523898	2.317905	2.028405	1.834765	1.556483	2.231795	2.355028	2.198949	0.102692	4.999991	43193.000000		1
9308.493164	2804.136230	4.122959	5.754257	2435.487549	4744.702148	405.878601	249.653320	133.026321	64.573486	42.527840	228.468033	295.341980	194.284790	0.801662	0.000000	3.968879	3.447799	0.615209	0.759989	3.386586	3.676209	2.608396	2.397337	2.123938	1.810054	1.628673	2.358825	2.470325	2.288439	0.000000	0.000000	43236.000000		1
4777.729004	1193.995850	3.274930	4.816800	857.643250	1518.568604	142.212784	93.320099	37.951572	17.808592	18.181725	59.318798	84.327919	82.015114	1.374852	0.000000	3.679222	3.077003	0.515202	0.682759	2.933307	3.181434	2.152939	1.969975	1.579230	1.250630	1.259635	1.773192	1.925971	1.913894	0.138256	0.000000	43292.000000		1
16962.755859	4366.466309	2.278883	4.742790	3563.590088	6235.005371	552.609070	362.823456	161.039001	124.154404	54.249130	284.690765	353.365631	200.430679	0.217655	0.000000	4.229496	3.640130	0.357722	0.676034	3.551888	3.794837	2.742418	2.559695	2.206931	2.093962	1.734393	2.454373	2.548224	2.301964	0.000000	0.000000	43315.000000		1
7395.320312	1394.158325	1.480195	2.399149	1281.722046	2083.679199	226.787399	133.553635	59.778275	47.532749	20.534616	69.859016	106.706612	69.997787	2.082666	0.000000	3.868957	3.144312	0.170319	0.380057	3.107794	3.318831	2.355619	2.125656	1.776543	1.676993	1.312487	1.844222	2.028191	1.845084	0.318620	0.000000	43359.000000		1
27019.525391	4876.648926	2.821621	4.582436	5317.728516	9711.090820	850.655518	540.489990	230.549561	105.867836	92.068108	373.755310	512.344666	273.536865	0.515589	0.000000	4.431678	3.688122	0.450499	0.661096	3.725726	3.987268	2.929754	2.732788	2.362764	2.024764	1.964109	2.572587	2.709562	2.437016	0.000000	0.000000	43397.000000		1
9568.301758	6304.519043	1.600460	2.534833	3412.995605	7299.900391	528.999939	336.105927	186.109802	115.205399	64.798599	334.431458	471.574585	297.722656	1.590275	99998.000000	3.980835	3.799652	0.204245	0.403949	3.533136	3.863317	2.723456	2.526476	2.269769	2.061473	1.811566	2.524307	2.673550	2.473812	0.201472	4.999991	43461.000000		1
19074.291016	4692.062500	2.741444	4.508426	5523.784180	10791.139648	929.525208	571.950256	291.098785	146.983322	115.344162	542.460510	723.765808	434.310669	0.507705	99998.000000	4.280448	3.671364	0.437979	0.654025	3.742237	4.033067	2.968261	2.757358	2.464040	2.167268	2.061996	2.734368	2.859598	2.637800	0.000000	4.999991	43507.000000		1
11328.928711	2196.325195	3.167000	4.770544	2263.140381	4132.524414	382.947937	234.524506	116.824356	59.361973	39.545864	174.625961	225.911621	121.187851	0.600046	0.000000	4.054189	3.341697	0.500648	0.678568	3.354712	3.616215	2.583140	2.370188	2.067533	1.773508	1.597101	2.242109	2.353939	2.083459	0.000000	0.000000	43533.000000		1
8395.571289	3538.920166	2.143198	3.244093	2784.603760	5261.558105	476.502380	289.051178	172.581436	71.351547	52.941628	257.834473	378.417908	193.291824	1.768947	0.000000	3.924050	3.548871	0.331062	0.511093	3.444763	3.721114	2.678065	2.460975	2.236994	1.853403	1.723797	2.411341	2.577972	2.286213	0.247715	0.000000	43583.000000		1
7414.556641	1688.183472	1.452441	2.220292	2312.245850	3835.585205	391.529968	241.962479	137.069107	60.407360	34.386772	139.918472	194.827530	111.992142	1.026231	0.000000	3.870085	3.227420	0.162098	0.346410	3.364034	3.583832	2.592765	2.383748	2.136940	1.781090	1.536391	2.145875	2.289650	2.049188	0.011245	0.000000	43629.000000		1
13640.687500	3510.824219	1.893416	2.642764	2402.226318	3749.333008	369.373322	244.491150	111.890373	65.467773	31.056334	133.118835	214.819412	103.539612	0.549192	99998.000000	4.134836	3.545409	0.277246	0.422058	3.380614	3.573954	2.567466	2.388263	2.048793	1.816028	1.492150	2.124239	2.332073	2.015106	0.000000	4.999991	43664.000000		1
9887.730469	2507.875244	3.173167	4.752041	2327.531982	4534.810547	390.456848	243.837387	137.331223	54.804207	66.047516	260.282959	350.997314	241.601685	0.806052	0.000000	3.995097	3.399306	0.501493	0.676880	3.366896	3.656559	2.591573	2.387100	2.137769	1.738814	1.819857	2.415446	2.545304	2.383100	0.000000	0.000000	43717.000000		1
5054.759766	2668.528809	1.631298	3.626477	1664.670044	2663.881592	269.278229	170.672607	80.911140	41.297428	20.167652	87.069366	105.753738	73.488579	1.696123	0.000000	3.703701	3.426272	0.212533	0.559485	3.221328	3.425515	2.430201	2.232164	1.908008	1.615923	1.304655	1.939865	2.024296	1.866220	0.229457	0.000000	43741.000000		1
16289.202148	3320.520508	2.303553	2.633513	3785.156738	6298.055176	598.603027	388.754608	201.506912	78.922127	68.261642	309.369934	416.721039	298.194458	1.933948	99998.000000	4.211900	3.521206	0.362398	0.420535	3.578084	3.799206	2.777139	2.589676	2.304290	1.897199	1.834177	2.490478	2.619845	2.474499	0.286445	4.999991	43798.000000		1
6592.715820	2179.475586	2.920300	4.933982	1539.050781	2815.046387	234.601593	161.100677	82.903229	55.562805	35.271805	130.124527	186.159134	99.499916	0.123053	0.000000	3.819064	3.338352	0.465428	0.693198	3.187253	3.449486	2.370331	2.207097	1.918571	1.744784	1.547428	2.114359	2.269884	1.997823	0.000000	0.000000	43843.000000		1
7951.352539	3958.283936	1.945839	4.499175	2386.277344	3938.255127	407.938538	248.234802	98.744400	46.256081	42.968815	147.371872	235.144333	139.634781	1.019611	0.000000	3.900441	3.597507	0.289107	0.653133	3.377721	3.595304	2.610595	2.394863	1.994512	1.665169	1.633153	2.168415	2.371335	2.144994	0.008435	0.000000	43966.000000		1
8115.925293	6415.471680	2.118529	4.169215	85.623093	49.947315	0.000000	12.415133	23.627605	16.103283	15.014724	0.000000	0.000000	7.151190	0.158899	0.000000	3.909338	3.807229	0.326034	0.620054	1.932591	1.698512	0.000000	1.093951	1.373420	1.206914	1.176517	0.000000	0.000000	0.854378	0.000000	0.000000	44006.000000		1
7728.256348	2551.568604	2.556419	2.917217	2237.807617	3874.474121	342.526276	224.903229	106.179291	56.114796	52.189194	239.578751	314.630768	202.290176	1.008025	99998.000000	3.888082	3.406807	0.407632	0.464969	3.349823	3.588213	2.534694	2.351996	2.026040	1.749077	1.717581	2.379448	2.497801	2.305975	0.003471	4.999991	44053.000000		1
6999.130859	2098.021729	1.137900	2.892547	2579.454834	4186.742676	417.226776	258.031830	136.773071	49.281227	25.940411	158.439407	201.624084	155.408096	0.835118	0.000000	3.845044	3.321810	0.056104	0.461280	3.411528	3.621876	2.620372	2.411673	2.136001	1.692682	1.413977	2.199863	2.304542	2.191474	0.000000	0.000000	44072.000000		1
9689.631836	1795.405151	1.618963	3.170084	2106.168945	3906.224365	328.267059	207.005219	94.165047	55.112579	29.514463	174.888077	234.771194	152.253433	0.029106	99998.000000	3.986307	3.254163	0.209237	0.501071	3.323493	3.591757	2.516227	2.315981	1.973890	1.741251	1.470035	2.242760	2.370645	2.182567	0.000000	4.999991	44088.000000		1
5882.160645	1538.538940	4.418998	5.550730	1036.426147	2117.692871	136.264252	111.208870	66.143112	61.455830	16.467165	66.627258	119.864922	79.282921	0.923514	0.000000	3.769537	3.187109	0.645324	0.744350	3.015538	3.325863	2.134382	2.046139	1.820485	1.788563	1.216619	1.823652	2.078692	1.899180	0.000000	0.000000	44125.000000		1
9072.460938	586.779968	3.894762	5.353371	2069.275146	3523.412109	321.936157	210.181473	105.513206	60.243919	40.520329	168.082260	227.740280	155.960083	1.755800	0.000000	3.957725	2.768475	0.590481	0.728627	3.315818	3.546963	2.507770	2.322594	2.023307	1.779913	1.607673	2.225522	2.357440	2.193013	0.244475	0.000000	44159.000000		1
6283.620117	1296.557983	3.984190	5.075834	878.880981	1801.658936	147.492142	95.133339	47.270630	19.723593	23.470335	71.067841	90.671173	62.800339	1.074943	0.000000	3.798210	3.112792	0.600340	0.705507	2.943930	3.255673	2.168769	1.978333	1.674591	1.294986	1.370519	1.851673	1.957469	1.797962	0.031385	0.000000	44227.000000		1
7426.734375	747.849792	1.689889	4.104456	1272.042236	2178.815674	194.522247	132.613098	83.572403	33.584999	30.442669	96.931160	142.962128	54.101112	0.016086	0.000000	3.870798	2.873814	0.227858	0.613256	3.104501	3.338221	2.288969	2.122586	1.922063	1.526145	1.483483	1.986463	2.155221	1.733206	0.000000	0.000000	44255.000000		1
5473.895508	1513.033325	3.925599	4.644111	1353.755127	2002.999390	218.254700	145.410614	47.871960	12.988708	18.258818	72.893417	120.811630	113.382904	1.660988	99998.000000	3.738297	3.179848	0.593906	0.666903	3.131540	3.301681	2.338964	2.162596	1.680081	1.113566	1.261473	1.862688	2.082109	2.054548	0.220367	4.999991	44307.000000		1
11739.038086	1108.283325	3.108409	5.408878	2199.988525	3821.998047	361.753387	226.876831	142.826447	85.869789	48.115574	200.427597	284.931305	176.534790	0.257166	0.000000	4.069633	3.044651	0.492538	0.733107	3.342420	3.582290	2.558413	2.355790	2.154809	1.933840	1.682286	2.301958	2.454740	2.246830	0.000000	0.000000	44353.000000		1
18294.326172	2240.234375	2.624262	2.565671	3723.349365	6687.365234	573.689514	379.441711	185.314194	92.629341	51.890072	274.628510	327.560883	259.379425	1.389443	0.000000	4.262316	3.350293	0.419007	0.409201	3.570934	3.825255	2.758677	2.579145	2.267909	1.966749	1.715084	2.438746	2.515292	2.413935	0.142841	0.000000	44374.000000		1
5004.158691	676.461243	1.174904	2.214124	837.771667	1670.344116	145.352020	92.869873	52.667175	22.918346	10.922603	54.193626	81.971947	108.220726	0.143779	0.000000	3.699331	2.830243	0.070003	0.345202	2.923126	3.222806	2.162421	1.967875	1.721540	1.360183	1.038326	1.733948	1.913665	2.034310	0.000000	0.000000	44408.000000		1
8138.337891	2074.739502	3.049818	4.184633	1528.498291	2753.374756	250.075790	160.015198	69.254608	43.160007	28.607845	136.806992	179.180634	162.673386	1.297287	0.000000	3.910536	3.316964	0.484274	0.621657	3.184265	3.439865	2.398072	2.204161	1.840449	1.635082	1.456485	2.136108	2.253291	2.211317	0.113036	0.000000	44515.000000		1
11458.599609	2802.307617	2.204873	4.668780	3276.589600	5911.335938	494.514526	327.434479	146.998749	85.845116	54.711693	292.104065	400.494415	226.525284	0.233013	0.000000	4.059132	3.447516	0.343384	0.669203	3.515422	3.771686	2.694179	2.515124	2.167314	1.933716	1.738080	2.465538	2.602597	2.355117	0.000000	0.000000	44540.000000		1
15306.060547	3694.423828	1.785485	2.735276	2434.624023	4337.352539	410.461060	251.145859	130.358887	67.240921	38.007080	189.017761	246.625092	137.568665	1.613075	99998.000000	4.184864	3.567547	0.251756	0.437001	3.386432	3.637225	2.613272	2.399926	2.115141	1.827634	1.579865	2.276503	2.392037	2.138520	0.207655	4.999991	44661.000000		1
17779.894531	3117.462402	2.574922	5.476720	3522.533203	6964.722656	558.064209	353.368713	236.220551	124.743401	57.616573	328.476776	409.970734	250.424255	0.972992	0.000000	4.249929	3.493801	0.410764	0.738521	3.546855	3.842904	2.746684	2.548228	2.373318	2.096018	1.760547	2.516505	2.612753	2.398676	0.000000	0.000000	44696.000000		1
8817.125000	3265.346191	1.655968	4.015028	1647.339355	2600.482910	243.390244	161.711258	77.334000	37.023369	18.940323	86.742485	115.584694	109.389465	0.424230	0.000000	3.945327	3.513929	0.219052	0.603689	3.216783	3.415054	2.386303	2.208740	1.888371	1.568476	1.277387	1.938232	2.062900	2.038975	0.000000	0.000000	44722.000000		1
13899.274414	3115.353271	1.785485	3.669649	4080.125488	7183.063477	644.199219	407.972473	194.170700	93.178253	53.253086	291.690857	376.098938	251.956879	0.404047	0.000000	4.142992	3.493507	0.251756	0.564625	3.610673	3.856310	2.809020	2.610631	2.288184	1.969315	1.726345	2.464923	2.575302	2.401326	0.000000	0.000000	44740.000000		1
8701.398438	4201.477051	3.262596	3.188586	3239.134521	5402.574707	494.431244	322.247620	143.171829	82.012032	44.149887	202.752747	285.387695	163.179123	1.773666	99998.000000	3.939589	3.623402	0.513563	0.503598	3.510429	3.732601	2.694106	2.508190	2.155858	1.913878	1.644930	2.306967	2.455435	2.212665	0.248872	4.999991	44770.000000		1
9760.877930	2362.254883	2.667434	4.261727	2201.814209	3859.656738	354.488098	229.279053	129.356674	77.741051	38.115009	158.871140	218.078918	120.475502	1.341431	0.000000	3.989489	3.373327	0.426094	0.629586	3.342781	3.586549	2.549602	2.360364	2.111789	1.890650	1.581096	2.201045	2.338614	2.080899	0.127568	0.000000	44863.000000		1
16199.034180	3417.726074	1.594293	3.644979	4343.193359	7497.543457	667.987183	434.508026	185.123001	76.843689	59.556248	337.200653	472.909851	198.679123	0.953480	0.000000	4.209489	3.533737	0.202568	0.561695	3.637809	3.874919	2.824768	2.637998	2.267460	1.885608	1.774927	2.527888	2.674778	2.298152	0.000000	0.000000	44915.000000		1
3169.827393	902.986572	1.683721	2.590341	637.421143	886.263428	91.340340	73.226463	35.092945	8.773236	14.906794	32.382339	68.236969	16.729282	0.677749	99998.000000	3.501036	2.955681	0.226270	0.413357	2.804426	2.947563	1.960663	1.864668	1.545220	0.943160	1.173384	1.510308	1.834020	1.223477	0.000000	4.999991	44954.000000		1
9469.193359	1286.356934	2.457740	5.143676	2321.247314	4252.802734	368.617798	237.370789	121.505478	101.091125	44.708046	170.361145	227.117355	179.137466	1.104627	0.000000	3.976313	3.109361	0.390536	0.711274	3.365721	3.628675	2.566576	2.375427	2.084596	2.004713	1.650386	2.231370	2.356250	2.253186	0.043216	0.000000	45044.000000		1
14751.493164	3100.933594	3.185502	5.439715	3292.054443	5894.026855	545.423950	339.035492	145.330444	97.470818	46.937588	218.405792	268.713898	194.398895	0.211269	0.000000	4.168836	3.491493	0.503178	0.735576	3.517467	3.770412	2.736734	2.530245	2.162357	1.988875	1.671521	2.339264	2.429290	2.288694	0.000000	0.000000	45092.000000		1
8786.324219	3673.047363	2.716774	4.095205	3333.940918	6145.977539	548.381287	339.544312	187.765762	67.370438	55.408619	234.641678	333.034546	220.043259	1.105985	0.000000	3.943807	3.565027	0.434053	0.612276	3.522958	3.788591	2.739083	2.530896	2.273616	1.828469	1.743577	2.370405	2.522489	2.342508	0.043749	0.000000	45110.000000		1
14510.470703	6552.543945	2.396065	5.162179	5613.366699	11112.301758	874.603821	575.681580	281.465179	141.802643	109.617661	537.982910	767.881775	345.233795	0.913073	99998.000000	4.161682	3.816410	0.379499	0.712833	3.749223	4.045804	2.941811	2.760182	2.449425	2.151684	2.039881	2.730768	2.885294	2.538113	0.000000	4.999991	45152.000000		1
20965.056641	4770.553223	1.517200	2.112361	5034.400879	9846.075195	815.204834	523.230286	263.400635	138.139160	75.141464	405.240265	549.725769	299.153503	1.724967	99998.000000	4.321496	3.678569	0.181043	0.324768	3.701948	3.993263	2.911267	2.718693	2.420617	2.140317	1.875880	2.607713	2.740146	2.475894	0.236781	4.999991	45217.000000		1
20559.375000	4941.836426	3.697403	4.909312	3055.793945	5477.083984	458.524200	315.595978	151.226547	77.543694	65.375259	250.559937	318.577972	262.268890	0.013131	0.000000	4.313010	3.693888	0.567897	0.691021	3.485124	3.738549	2.661362	2.499131	2.179628	1.889547	1.815413	2.398912	2.503216	2.418747	0.000000	0.000000	45244.000000		1
5905.310547	1213.438843	1.871829	2.053770	1061.561646	1642.997559	190.319107	117.323921	62.390202	24.546560	20.525366	75.240143	76.800514	64.770851	0.829820	0.000000	3.771243	3.084018	0.272266	0.312552	3.025945	3.215637	2.279482	2.069386	1.795116	1.389991	1.312291	1.876450	1.885364	1.811380	0.000000	0.000000	45329.000000		1
6185.356934	1322.738892	1.927337	2.682853	1221.453491	2415.190430	215.503998	129.048294	80.467079	21.542999	22.415697	70.426422	108.868317	69.735664	0.324138	0.000000	3.791365	3.121474	0.284958	0.428597	3.086877	3.382951	2.333455	2.110752	1.905618	1.333306	1.350552	1.847736	2.036901	1.843455	0.000000	0.000000	45519.000000		1
9853.445312	3364.833984	1.581958	3.348940	3892.202637	6411.512207	623.158813	398.150757	202.262421	81.108498	73.627350	318.599548	428.503998	233.537704	0.412369	0.000000	3.993588	3.526964	0.199195	0.524907	3.590195	3.806961	2.794599	2.600048	2.305915	1.909066	1.867039	2.503245	2.631955	2.368357	0.000000	0.000000	45548.000000		1
4540.478516	841.765076	3.469206	7.027841	764.378662	1234.439087	132.431168	84.321754	41.901844	42.247219	18.413004	42.083782	58.692799	87.269806	0.224928	99998.000000	3.657102	2.925191	0.540230	0.846822	2.883309	3.091470	2.121990	1.925940	1.622233	1.625798	1.265125	1.624115	1.768585	1.940864	0.000000	4.999991	45610.000000		1
6151.513184	1674.254272	1.680638	3.052901	1193.739990	2155.669189	203.822800	126.828011	72.696060	21.654013	22.480455	72.322922	100.603889	58.541695	1.461977	0.000000	3.788982	3.223821	0.225474	0.484713	3.076910	3.333582	2.309253	2.103215	1.861511	1.335538	1.351805	1.859276	2.002615	1.767465	0.164941	0.000000	45645.000000		1
13457.083984	2472.479980	1.853327	4.221638	2354.406738	3808.398926	375.272491	241.567764	91.451355	58.954918	38.811935	155.435852	224.175476	128.055328	1.168020	0.000000	4.128951	3.393133	0.267952	0.625481	3.371881	3.580742	2.574347	2.383039	1.961190	1.770520	1.588965	2.191551	2.350588	2.107398	0.067450	0.000000	45674.000000		1
20329.443359	4035.688965	3.120744	4.970987	3979.796143	7475.050781	648.522583	403.636719	199.813934	105.766075	89.816978	408.860596	475.053040	284.453308	0.919685	99998.000000	4.308125	3.605918	0.494258	0.696443	3.599861	3.873614	2.811925	2.605991	2.300626	2.024346	1.953358	2.611575	2.676742	2.454011	0.000000	4.999991	45695.000000		1
6199.471191	2236.234863	3.358191	4.076703	2162.977539	4449.150391	365.373688	221.301422	141.364746	71.545822	30.306984	160.527100	213.511902	145.207092	1.366743	2199.883789	3.792355	3.349517	0.526105	0.610309	3.335052	3.648277	2.562737	2.344984	2.150341	1.854584	1.481543	2.205548	2.329422	2.161988	0.135687	3.342400	45735.000000		1
8151.820312	2368.286621	2.803118	3.342773	2239.352539	4091.094482	342.597198	226.371094	100.825920	76.708000	27.642633	157.801086	220.536667	122.677292	0.633969	0.000000	3.911255	3.374434	0.447641	0.524107	3.350122	3.611840	2.534784	2.354821	2.003572	1.884841	1.441579	2.198110	2.343481	2.088764	0.000000	0.000000	45757.000000		1
10102.044922	3075.887451	2.152450	4.156880	3675.255371	6711.686523	585.284363	379.660675	171.807419	100.835175	78.996132	352.159882	463.492096	331.526581	1.066990	99998.000000	4.004409	3.487970	0.332933	0.618767	3.565288	3.826832	2.767367	2.579396	2.235042	2.003612	1.897606	2.546740	2.666042	2.520518	0.028160	4.999991	45839.000000		1
14705.413086	3067.216064	2.365228	3.928683	3742.295898	7874.949707	561.965149	380.730713	231.656616	111.603592	77.747223	328.014221	412.986633	280.536957	1.111664	0.000000	4.167477	3.486744	0.373873	0.594247	3.573138	3.896248	2.749709	2.580618	2.364845	2.047678	1.890685	2.515893	2.615936	2.447990	0.045974	0.000000	45877.000000		1
8284.210938	2213.618652	1.594293	3.096074	2500.356934	4550.291016	403.044647	250.926910	133.889771	60.564629	38.084175	192.810760	264.631042	181.490356	2.140860	99998.000000	3.918251	3.345103	0.202568	0.490811	3.398002	3.658039	2.605353	2.399547	2.126747	1.782219	1.580745	2.285131	2.422641	2.258853	0.330588	4.999991	45901.000000		1
11949.219727	2758.114502	1.810155	3.644979	1843.076660	3154.640137	288.637939	190.109406	98.679642	44.510685	18.190975	116.105850	137.038269	92.481323	0.927412	99998.000000	4.077340	3.440612	0.257716	0.561695	3.265543	3.498950	2.460353	2.279004	1.994228	1.648464	1.259856	2.064854	2.136842	1.966054	0.000000	4.999991	45929.000000		1
17951.574219	3403.463867	3.222507	3.669649	3337.320801	6325.121094	551.104187	335.510773	177.290314	91.309502	71.774017	303.427551	415.139069	228.572891	0.753166	0.000000	4.254103	3.531921	0.508194	0.564625	3.523398	3.801069	2.741234	2.525707	2.248685	1.960516	1.855967	2.482055	2.618194	2.359025	0.000000	0.000000	45964.000000		1
4256.583496	3498.816162	2.229543	2.244962	2160.710938	3589.777100	324.862640	213.376221	97.739098	41.272758	19.917868	108.957741	154.449051	108.066544	0.503231	0.000000	3.629061	3.543921	0.348216	0.351209	3.334597	3.555068	2.511700	2.329146	1.990068	1.615664	1.299243	2.037258	2.188785	2.033691	0.000000	0.000000	45986.000000		1
6113.681641	2257.814941	1.893416	3.993442	1821.712524	3640.100830	291.108032	195.305511	117.376350	39.434853	28.308722	172.485840	217.890808	95.771675	1.155048	0.000000	3.786303	3.353688	0.277246	0.601347	3.260480	3.561113	2.464054	2.290715	2.069581	1.595880	1.451920	2.236753	2.338239	1.981237	0.062600	0.000000	46034.000000		1
6164.467773	704.918030	0.989880	2.303553	1053.562378	2145.924561	178.403534	111.131775	57.687500	37.655533	19.353544	94.331566	126.525803	74.830002	1.665825	0.000000	3.789896	2.848139	0.000000	0.362398	3.022660	3.331614	2.251404	2.045838	1.761082	1.575829	1.286761	1.974657	2.102179	1.874076	0.221629	0.000000	46060.000000		1
9745.567383	2634.370117	1.492530	1.350678	2984.682861	7163.707031	458.114075	310.285797	232.819199	102.213608	67.688065	365.901031	456.578369	304.994110	1.512519	0.000000	3.988807	3.420677	0.173923	0.130552	3.474898	3.855138	2.660974	2.491762	2.367019	2.009509	1.830512	2.563364	2.659515	2.484292	0.179701	0.000000	46091.000000		1
6914.565430	2167.375000	2.568754	4.545431	1235.638672	2215.148193	191.919571	132.122787	66.244873	25.817060	21.373394	90.082176	121.243355	68.653275	0.424165	0.000000	3.839765	3.335934	0.409723	0.657575	3.091892	3.345403	2.283119	2.120978	1.821152	1.411907	1.329873	1.954639	2.083658	1.836661	0.000000	0.000000	46140.000000		1
10399.723633	1803.469116	3.185502	5.831350	1822.930542	3533.212158	312.203888	183.072311	98.180077	62.300774	30.424166	157.955261	221.508041	125.107285	1.111017	0.000000	4.017022	3.256109	0.503178	0.765769	3.260770	3.548170	2.494438	2.262623	1.992023	1.794493	1.483219	2.198534	2.345390	2.097283	0.045721	0.000000	46180.000000		1
4990.081543	1382.236572	3.136162	4.042781	1400.763672	2296.524902	222.072357	142.302216	58.507774	48.741573	24.639072	96.058464	116.719513	105.725983	0.404034	0.000000	3.698108	3.140582	0.496399	0.606680	3.146365	3.361071	2.346494	2.153212	1.767214	1.687900	1.391624	1.982536	2.067143	2.024182	0.000000	0.000000	46225.000000		1
11910.006836	2737.801758	3.025148	3.978023	2455.167969	4525.593262	372.176422	244.373962	145.925598	58.208652	51.797562	234.959305	355.906616	192.184769	0.563571	0.000000	4.075912	3.437402	0.480747	0.599667	3.390081	3.655675	2.570749	2.388055	2.164131	1.764988	1.714309	2.370993	2.551336	2.283719	0.000000	0.000000	46277.000000		1
5925.126465	2072.605469	1.588125	3.284182	1378.153687	2870.387207	215.599594	125.924469	82.958740	44.193062	23.584435	110.589043	157.625305	165.473419	0.557142	0.000000	3.772698	3.316517	0.200885	0.516427	3.139298	3.457941	2.333648	2.100110	1.918862	1.645354	1.372625	2.043712	2.197626	2.218728	0.000000	0.000000	46308.000000		1
4146.737305	2268.607910	1.190323	2.491661	1617.445679	3296.106689	241.456741	160.853973	86.461868	41.328266	29.616226	124.666306	148.941498	94.066368	1.123911	0.000000	3.617707	3.355759	0.075665	0.396489	3.208830	3.518001	2.382839	2.206432	1.936825	1.616247	1.471530	2.095749	2.173016	1.973434	0.050732	0.000000	46334.000000		1
3055.562744	825.371948	1.316756	2.994310	524.898621	1030.958618	88.740753	55.340775	18.335911	5.143676	7.502737	33.353718	50.897106	37.260815	0.030921	0.000000	3.485091	2.916650	0.119505	0.476297	2.720075	3.013241	1.948123	1.743045	1.263302	0.711274	0.875220	1.523144	1.706693	1.571252	0.000000	0.000000	46358.000000		1
20364.699219	3893.334229	2.402232	3.740575	3721.313965	8467.502930	581.466675	383.243958	245.860321	125.625351	90.658836	406.288757	555.720581	320.351105	1.040896	0.000000	4.308878	3.590322	0.380615	0.572938	3.570696	3.927755	2.764525	2.583475	2.390688	2.099077	1.957410	2.608835	2.744857	2.505626	0.017407	0.000000	46488.000000		1
20157.857422	4112.286133	1.982844	3.129995	4571.855469	8362.865234	726.479492	464.642334	205.858063	133.606064	69.427292	346.775665	444.853973	257.331818	1.629785	99998.000000	4.304444	3.614083	0.297289	0.495544	3.660093	3.922355	2.861223	2.667119	2.313568	2.125826	1.841530	2.540049	2.648217	2.410493	0.212130	4.999991	46526.000000		1
8001.599121	1963.909912	3.567886	4.033530	1357.788696	2455.158691	227.592255	142.567413	87.109451	15.258339	36.289436	155.923080	203.943069	128.641251	0.383109	0.000000	3.903177	3.293122	0.552411	0.605685	3.132832	3.390079	2.357157	2.154020	1.940065	1.183507	1.559780	2.192910	2.309509	2.109380	0.000000	0.000000	46578.000000		1
6965.660156	1306.749756	1.258165	3.163916	1741.751099	2920.399170	270.194092	178.206177	97.680511	79.184242	32.841816	139.354156	158.359238	93.391029	0.486412	0.000000	3.842962	3.116192	0.099738	0.500225	3.240986	3.465442	2.431676	2.250923	1.989808	1.898639	1.516427	2.144120	2.199643	1.970305	0.000000	0.000000	46598.000000		1
10065.526367	1265.646606	1.726894	3.018980	2072.136719	4182.977539	346.328522	207.532532	139.557678	74.743660	36.995613	171.122833	191.194885	148.494354	1.460915	99998.000000	4.002837	3.102313	0.237266	0.479860	3.316418	3.621485	2.539488	2.317086	2.144754	1.873574	1.568150	2.233308	2.281476	2.171710	0.164625	4.999991	46614.000000		1
12800.429688	3444.326416	2.365228	4.311067	2073.425781	3745.354980	328.402771	212.151978	108.279320	70.981499	30.387161	131.974762	226.334091	143.116318	1.103513	0.000000	4.107224	3.537104	0.373873	0.634585	3.316689	3.573493	2.516407	2.326647	2.034545	1.851145	1.482690	2.120491	2.354750	2.155689	0.042777	0.000000	46645.000000		1
5130.379395	1648.653076	1.557288	1.998263	1716.180786	2563.764893	274.397247	169.050552	67.774414	47.313805	19.998045	119.436287	174.514938	115.455177	0.540906	0.000000	3.710150	3.217129	0.192369	0.300653	3.234563	3.408878	2.438380	2.228017	1.831066	1.674988	1.300987	2.077136	2.241832	2.062413	0.000000	0.000000	46669.000000		1
7681.932617	2875.746826	1.902667	3.089906	2170.470947	3966.119873	343.426727	232.251785	90.964127	59.806030	21.246960	114.119919	140.633911	76.541481	0.388643	99998.000000	3.885470	3.458751	0.279363	0.489945	3.336554	3.598366	2.535834	2.365959	1.958870	1.776745	1.327297	2.057361	2.148090	1.883897	0.000000	4.999991	46788.000000		1
20206.839844	5911.816895	2.877128	5.501390	4845.164062	9830.151367	789.039307	499.146301	258.164429	135.157181	96.539528	486.552307	639.490295	381.686676	1.085993	0.000000	4.305499	3.771721	0.458959	0.740472	3.685308	3.992560	2.897099	2.698228	2.411896	2.130839	1.984705	2.687129	2.805834	2.581707	0.035827	0.000000	46816.000000		1
13070.216797	4703.164062	2.775365	4.930898	3750.091553	6548.525879	619.751282	393.509735	158.917389	86.501953	71.092514	320.492981	400.108948	248.870056	0.069313	0.000000	4.116283	3.672390	0.443320	0.692926	3.574042	3.816144	2.792217	2.594955	2.201171	1.937026	1.851824	2.505819	2.602178	2.395973	0.000000	0.000000	47030.000000		1
3056.392090	1276.118896	0.965210	2.405316	642.651184	1381.937378	127.210388	79.286011	40.211952	48.815586	12.301034	49.253475	84.115143	58.042130	1.015156	0.000000	3.485209	3.105891	0.000000	0.381172	2.807975	3.140488	2.104522	1.899197	1.604355	1.688558	1.089942	1.692437	1.924874	1.763743	0.006533	0.000000	47108.000000		1
8486.992188	1327.722168	1.322924	2.164785	2429.535889	4522.006836	416.825897	258.383392	158.454834	51.772888	41.140160	200.991928	293.599670	222.482498	1.210038	0.000000	3.928754	3.123107	0.121535	0.335415	3.385523	3.655331	2.619955	2.412265	2.199905	1.714102	1.614266	2.303179	2.467756	2.347296	0.082799	0.000000	47126.000000		1
9339.648438	1479.716675	2.667434	4.243225	1715.301880	3187.781006	291.123444	187.441971	88.469383	50.175514	28.203875	130.016586	135.055420	86.344688	0.563120	0.000000	3.970330	3.170179	0.426094	0.627696	3.234341	3.503489	2.464077	2.272867	1.946793	1.700492	1.450309	2.113999	2.130512	1.936236	0.000000	0.000000	47229.000000		1
6205.506348	1652.958008	2.485493	4.835302	1270.173462	2723.530273	227.351730	140.837433	73.821625	46.200573	28.062023	110.126480	150.754730	91.411270	0.991043	0.000000	3.792777	3.218262	0.395413	0.684424	3.103863	3.435132	2.356698	2.148718	1.868184	1.664647	1.448119	2.041892	2.178271	1.961000	0.000000	0.000000	47300.000000		1
3887.953125	1508.845581	2.167868	4.400495	929.179810	1882.909302	163.228455	105.938759	61.804291	32.604370	17.605064	75.656448	130.963303	112.840172	0.098742	0.000000	3.589721	3.178645	0.336033	0.643502	2.968100	3.274829	2.212796	2.025055	1.791019	1.513276	1.245638	1.878846	2.117150	2.052464	0.000000	0.000000	47383.000000		1
22142.001953	3310.708008	2.716774	5.316366	5221.213867	9154.170898	832.116089	540.264832	267.461914	105.981934	106.092949	513.467163	711.541870	372.817841	1.760149	0.000000	4.345217	3.519921	0.434053	0.725615	3.717772	3.961619	2.920184	2.732607	2.427262	2.025232	2.025687	2.710513	2.852201	2.571497	0.245550	0.000000	47497.000000		1
6269.950195	991.206177	0.829526	1.930420	1136.441040	1942.891113	207.773071	129.924088	70.019371	50.425297	21.913048	90.282616	93.474289	87.852631	0.457037	0.000000	3.797264	2.996164	0.000000	0.285652	3.055547	3.288449	2.317589	2.113690	1.845218	1.702649	1.340703	1.955604	1.970692	1.943755	0.000000	0.000000	47577.000000		1
7508.546387	826.010254	2.044519	2.306637	1798.732422	3000.203369	301.938110	193.923996	74.478455	38.938370	26.094597	127.265900	148.926086	128.113922	0.132299	0.000000	3.875556	2.916986	0.310591	0.362979	3.254966	3.477151	2.479918	2.287632	1.872031	1.590378	1.416551	2.104712	2.172971	2.107596	0.000000	0.000000	47616.000000		1
2197.940918	977.131958	1.477111	1.696056	865.932373	1613.886963	151.707611	94.131126	39.909748	29.606976	11.856976	47.890461	56.645199	51.612534	2.351068	99998.000000	3.342016	2.989953	0.169413	0.229440	2.937484	3.207873	2.181007	1.973733	1.601079	1.471394	1.073974	1.680249	1.753163	1.712755	0.371265	4.999991	47633.000000		1
9983.610352	4105.875000	3.123827	3.768329	2331.886230	4571.763184	430.095215	250.069626	125.878212	79.227417	42.228718	194.149109	233.102890	113.157791	1.924700	99998.000000	3.999288	3.613406	0.494687	0.576149	3.367707	3.660084	2.633565	2.398061	2.099951	1.898875	1.625608	2.288135	2.367548	2.053684	0.284363	4.999991	47678.000000		1
7544.413086	1413.875732	0.635250	1.477111	2067.273682	4205.430176	353.923767	222.673691	78.166611	59.395893	35.136120	156.586090	199.669006	134.494186	1.912838	99998.000000	3.877625	3.150411	0.000000	0.169413	3.315398	3.623811	2.548910	2.347669	1.893021	1.773756	1.545754	2.194753	2.300311	2.128704	0.281678	4.999991	47734.000000		1
6547.431152	1244.572266	1.409269	2.454656	2461.609863	4402.795898	411.179565	259.410278	143.597382	83.840691	39.989925	225.939377	320.344940	172.091125	1.074407	0.000000	3.816071	3.095020	0.148994	0.389991	3.391219	3.643728	2.614032	2.413987	2.157146	1.923455	1.601951	2.353992	2.505618	2.235759	0.031169	0.000000	47757.000000		1
4386.214355	1592.831299	1.939672	0.903535	1911.510986	3390.410400	333.361420	199.308197	75.875389	31.158096	15.255256	112.177162	191.774628	117.132736	0.596254	0.000000	3.642090	3.202170	0.287728	0.000000	3.281377	3.530252	2.522915	2.299525	1.880101	1.493571	1.183419	2.049904	2.282791	2.068678	0.000000	0.000000	47775.000000		1
8889.928711	2318.083496	3.278014	5.112839	1491.542725	2840.709229	253.927383	165.155792	125.116531	63.173473	25.662874	109.611496	143.862579	73.534836	0.384142	0.000000	3.948898	3.365129	0.515611	0.708662	3.173636	3.453427	2.404710	2.217894	2.097315	1.800535	1.409305	2.039856	2.157948	1.866493	0.000000	0.000000	47816.000000		1
5745.535645	2373.664795	1.594293	3.342773	1787.304199	3552.867920	315.756348	191.204132	93.554466	56.592773	28.191540	130.543915	173.750183	127.491013	0.288366	0.000000	3.759331	3.375419	0.202568	0.524107	3.252198	3.550579	2.499352	2.281497	1.971065	1.752761	1.450119	2.115757	2.239925	2.105479	0.000000	0.000000	47843.000000		1
8269.634766	3841.209717	2.550252	4.536180	4411.467285	8034.230957	774.215759	460.651978	208.442230	128.024490	65.282753	322.824280	444.940338	207.924164	0.676337	99998.000000	3.917486	3.584468	0.406583	0.656690	3.644583	3.904944	2.888862	2.663373	2.318986	2.107293	1.814798	2.508966	2.648302	2.317905	0.000000	4.999991	47885.000000		1
5767.498047	872.710388	3.873176	2.997394	1282.813721	2214.571533	218.069672	135.595078	43.511555	27.371265	14.943798	87.106369	105.445366	90.261032	0.278953	0.000000	3.760988	2.940870	0.588067	0.476744	3.108164	3.345290	2.338595	2.132244	1.638605	1.437295	1.174461	1.940050	2.023027	1.955500	0.000000	0.000000	47905.000000		1
9166.678711	2463.312012	2.352893	3.287266	2417.293457	3720.308838	382.118408	247.525543	86.011642	84.346420	37.945404	146.363495	222.433167	116.414223	1.634522	0.000000	3.962212	3.391519	0.371602	0.516835	3.383329	3.570579	2.582198	2.393620	1.934557	1.926067	1.579159	2.165433	2.347199	2.066006	0.213391	0.000000	47924.000000		1
11462.981445	2257.925781	1.995179	4.098289	2331.374268	4007.660889	370.181244	234.718781	93.918350	50.141594	32.308331	181.552032	237.046997	145.755997	1.097813	7206.697754	4.059298	3.353710	0.299982	0.612603	3.367612	3.602891	2.568414	2.370548	1.972750	1.700198	1.509315	2.259001	2.374835	2.163626	0.040528	3.857736	47950.000000		1
11152.316406	1942.687622	2.408400	2.948054	2893.064941	5092.887207	443.318268	294.786926	139.764297	49.244225	47.717773	220.416397	303.193207	158.291397	0.820220	0.000000	4.047365	3.288403	0.381729	0.469535	3.461358	3.706964	2.646716	2.469508	2.145396	1.692355	1.678680	2.343244	2.481719	2.199457	0.000000	0.000000	47978.000000		1
3773.293457	1940.128052	1.609712	2.722941	1277.562134	2273.862549	235.218338	150.171906	92.302467	44.322578	31.278362	109.673172	149.431808	77.441933	0.773741	99998.000000	3.576720	3.287830	0.206748	0.435038	3.106382	3.356764	2.371471	2.176589	1.965213	1.646625	1.495244	2.040100	2.174443	1.888976	0.000000	4.999991	48028.000000		1
20289.894531	3332.812256	2.611927	4.428249	3083.377930	5821.376953	516.661926	328.045044	174.810989	100.017982	46.986927	242.875259	316.240479	159.463211	1.653906	0.000000	4.307280	3.522811	0.416961	0.646232	3.489027	3.765026	2.713207	2.515934	2.242569	2.000078	1.671977	2.385383	2.500017	2.202661	0.218511	0.000000	48065.000000		1
3893.392822	609.849426	1.270500	1.190323	951.663391	1714.015991	152.506302	103.366920	40.767025	21.484407	10.386032	60.740402	75.163048	65.292000	0.715189	0.000000	3.590328	2.785223	0.103975	0.075665	2.978483	3.234015	2.183288	2.014382	1.610309	1.332123	1.016450	1.783478	1.876004	1.814860	0.000000	0.000000	48106.000000		1
8319.582031	3040.575684	3.259512	6.457349	2537.997070	3827.903564	415.024994	272.435974	84.253914	62.510468	30.578354	149.052505	200.356674	104.409225	0.176377	0.000000	3.920101	3.482956	0.513153	0.810054	3.404491	3.582961	2.618074	2.435264	1.925590	1.795953	1.485414	2.173339	2.301804	2.018739	0.000000	0.000000	48149.000000		1
13842.125977	3857.525879	3.191670	4.563933	3662.180176	6598.263672	604.221619	385.791138	201.839951	63.127216	53.860580	282.125092	359.385071	247.257263	0.306877	0.000000	4.141203	3.586309	0.504018	0.659339	3.563740	3.819430	2.781196	2.586352	2.305007	1.800217	1.731271	2.450442	2.555560	2.393149	0.000000	0.000000	48308.000000		1
27590.433594	4524.955078	2.100026	4.079786	6031.694336	10638.895508	999.581604	620.701111	312.185364	147.310196	81.478546	500.614136	678.200500	358.311951	1.218868	99998.000000	4.440759	3.655614	0.322225	0.610637	3.780439	4.026896	2.999818	2.792882	2.494412	2.168233	1.911043	2.699503	2.831358	2.554261	0.085957	4.999991	48344.000000		1
7393.756836	2482.005615	2.682853	4.628692	3530.803711	6805.062012	600.215820	369.943817	169.186249	74.003563	69.859016	341.453156	429.453796	207.995102	0.052336	0.000000	3.868865	3.394803	0.428597	0.665458	3.547873	3.832832	2.778307	2.568136	2.228365	1.869253	1.844222	2.533331	2.632916	2.318053	0.000000	0.000000	48385.000000		1
5704.050293	1800.607422	1.896499	3.395196	1674.686035	2965.779541	279.266479	180.000916	84.371094	40.828701	25.823229	150.082474	210.440506	115.467514	0.245333	0.000000	3.756183	3.255419	0.277953	0.530865	3.223933	3.472139	2.446019	2.255275	1.926194	1.610966	1.412011	2.176330	2.323129	2.062460	0.000000	0.000000	48433.000000		1
12342.000977	3482.595703	1.600460	2.874044	3262.009766	5845.106445	525.092896	343.053589	176.621140	81.179420	68.391159	259.518188	309.718384	195.219162	0.356409	0.000000	4.091385	3.541903	0.204245	0.458493	3.513485	3.766793	2.720236	2.535362	2.247043	1.909446	1.835000	2.414168	2.490967	2.290522	0.000000	0.000000	48461.000000		1
8176.980469	2460.120361	2.186371	3.984190	1647.802002	3098.707275	279.738281	180.000916	95.793259	43.030491	29.838257	123.972466	171.548386	106.583260	0.292846	99998.000000	3.912593	3.390956	0.339724	0.600340	3.216905	3.491181	2.446752	2.255275	1.981335	1.633776	1.474773	2.093325	2.234387	2.027689	0.000000	4.999991	48523.000000		1
16546.738281	3539.623291	3.931767	5.501390	3380.662598	5934.911133	544.064026	357.226471	163.129776	98.722809	60.305595	270.357544	332.864929	204.723251	0.310779	0.000000	4.218712	3.548957	0.594588	0.740472	3.529002	3.773414	2.735650	2.552944	2.212533	1.994418	1.780358	2.431938	2.522268	2.311167	0.000000	0.000000	48597.000000		1
15424.959961	3210.131836	2.932636	3.620309	4399.613281	7621.781250	730.556213	463.603119	220.098770	102.410965	78.635338	318.439209	415.046570	223.009811	0.481387	0.000000	4.188224	3.506523	0.467258	0.558746	3.643414	3.882056	2.863654	2.666146	2.342618	2.010346	1.895618	2.503026	2.618097	2.348324	0.000000	0.000000	48665.000000		1
18601.988281	2985.592529	1.628214	3.003561	3987.869385	7455.166504	683.294861	416.952332	179.337906	66.013596	66.090691	250.535278	371.689209	236.396332	1.069315	99998.000000	4.269559	3.475030	0.211711	0.477637	3.600741	3.872457	2.834608	2.620086	2.253672	1.819633	1.820140	2.398869	2.570180	2.373641	0.029106	4.999991	48688.000000		1
5304.829102	737.510071	2.346725	2.109277	1188.633301	2444.775635	195.971603	126.769417	55.202007	32.641376	12.066669	101.411835	120.663612	61.643936	0.773310	99998.000000	3.724671	2.867768	0.370462	0.324134	3.075048	3.388239	2.292193	2.103014	1.741955	1.513768	1.081587	2.006089	2.081576	1.789890	0.000000	4.999991	48704.000000		1
7848.108887	2435.947021	2.864793	1.955090	1517.470825	2893.866699	266.980835	157.677734	83.859192	33.569580	17.330612	113.845467	162.050476	148.451187	0.791542	99998.000000	3.894765	3.386668	0.457093	0.291167	3.181120	3.461478	2.426480	2.197770	1.923551	1.525946	1.238814	2.056316	2.209650	2.171584	0.000000	4.999991	48715.000000		1
3539.410400	1276.711060	1.541869	3.540132	1050.416992	1819.800537	193.384338	119.161835	56.598942	35.290306	19.076008	79.825661	96.471680	49.432331	0.859192	0.000000	3.548931	3.106093	0.188048	0.549019	3.021362	3.260024	2.286421	2.076137	1.752808	1.547655	1.280488	1.902143	1.984400	1.694011	0.000000	0.000000	48747.000000		1
6273.595215	2022.056885	2.050686	4.767460	1464.242432	2691.474854	264.498444	157.742493	83.273285	12.627911	29.588472	96.135559	137.883209	46.737144	0.311484	0.000000	3.797517	3.305793	0.311899	0.678287	3.165613	3.429990	2.422423	2.197949	1.920506	1.101331	1.471123	1.982884	2.139511	1.669662	0.000000	0.000000	48763.000000		1
10918.159180	2809.742432	2.238794	2.837040	2325.299316	4432.288574	394.715485	251.179779	125.310806	87.084785	28.873045	184.719040	220.820358	161.998047	0.971759	0.000000	4.038149	3.448667	0.350014	0.452865	3.366479	3.646628	2.596284	2.399985	2.097989	1.939942	1.460493	2.266512	2.344039	2.209510	0.000000	0.000000	48810.000000		1
6140.430176	1494.130005	3.296517	7.111102	2214.845947	3890.478760	352.576172	236.787964	124.768066	70.370918	43.607151	148.725632	211.455048	90.285706	0.325230	99998.000000	3.788199	3.174388	0.518055	0.851937	3.345344	3.590003	2.547253	2.374360	2.096103	1.847393	1.639558	2.172386	2.325218	1.955619	0.000000	4.999991	48853.000000		1
8100.028809	3316.086182	2.692104	4.101373	3198.126953	6486.848145	520.522766	338.279968	197.112579	98.072144	58.714386	273.876099	370.545135	250.840561	2.087356	0.000000	3.908487	3.520626	0.430092	0.612929	3.504896	3.812034	2.716440	2.529276	2.294714	1.991546	1.768744	2.437554	2.568841	2.399398	0.319596	0.000000	48921.000000		1
26791.916016	5723.523926	1.810155	3.725156	6568.576172	11462.614258	1072.468872	684.108948	323.545868	131.074310	100.764244	506.448578	677.454224	375.062805	0.334284	0.000000	4.428004	3.757663	0.257716	0.571145	3.817471	4.059284	3.030385	2.835125	2.509936	2.117517	2.003306	2.704535	2.830880	2.574104	0.000000	0.000000	48976.000000		1
14392.021484	2591.678955	2.281967	3.974939	3307.127930	5521.557617	510.429688	339.559723	142.255951	49.768459	31.651495	220.734024	296.029663	165.383987	2.104107	0.000000	4.158122	3.413581	0.358309	0.599330	3.519451	3.742062	2.707936	2.530916	2.153070	1.696954	1.500394	2.343869	2.471335	2.218493	0.323068	0.000000	49020.000000		1
6470.312988	1488.810547	2.627345	3.786831	1096.404785	1831.241211	199.261948	127.059288	54.850460	23.723202	24.034660	79.868835	113.327400	84.364922	0.801864	0.000000	3.810925	3.172839	0.419517	0.578276	3.039971	3.262746	2.299424	2.104007	1.739180	1.375173	1.380838	1.902377	2.054335	1.926162	0.000000	0.000000	49087.000000		1
19740.529297	5089.920410	2.371395	5.048080	6521.635742	11279.085938	1040.456543	675.015015	298.240723	134.706955	99.049690	499.627350	634.966492	381.742188	1.075881	0.000000	4.295359	3.706711	0.375004	0.703126	3.814357	4.052274	3.017224	2.829314	2.474567	2.129390	1.995853	2.698646	2.802751	2.581770	0.031764	0.000000	49181.000000		1
10884.663086	616.963623	2.306637	3.385945	1696.395508	3969.696777	273.157593	182.652924	132.801208	74.786835	50.169346	194.164520	269.845642	98.590210	0.728442	99998.000000	4.036815	2.790260	0.362979	0.529680	3.229527	3.598757	2.436413	2.261627	2.123202	1.873825	1.700438	2.288170	2.431115	1.993834	0.000000	4.999991	49214.000000		1
6348.428223	1702.849731	2.220292	5.260859	1165.653198	2212.539307	210.036530	127.074707	53.718731	44.535355	20.796734	76.945450	87.868050	67.752823	0.076954	0.000000	3.802666	3.231176	0.346410	0.721057	3.066569	3.344891	2.322295	2.104059	1.730126	1.648705	1.317995	1.886183	1.943831	1.830927	0.000000	0.000000	49236.000000		1
5319.665039	3075.005615	2.211041	3.546299	2188.640381	3531.701172	344.706482	231.332825	98.297256	58.473854	33.054596	153.406754	176.291183	120.645111	1.151133	0.000000	3.725884	3.487846	0.344597	0.549775	3.340174	3.547984	2.537449	2.364237	1.992541	1.766962	1.519232	2.185844	2.246231	2.081510	0.061125	0.000000	49269.000000		1
20018.488281	4451.006836	1.834825	3.447620	4321.943359	8055.644531	712.870972	438.279449	166.799423	70.710129	71.000000	337.287018	441.520477	269.743866	0.621572	0.000000	4.301431	3.648458	0.263595	0.537519	3.635679	3.906100	2.853011	2.641751	2.222194	1.849482	1.851258	2.528000	2.644951	2.430952	0.000000	0.000000	49316.000000		1
12151.268555	3317.701904	2.673601	2.938803	2900.509277	5403.826660	458.625977	295.030548	135.770844	41.069233	42.990402	209.885422	293.189545	162.796738	1.442352	99998.000000	4.084621	3.520837	0.427097	0.468170	3.462474	3.732701	2.661459	2.469867	2.132807	1.613517	1.633371	2.321982	2.467149	2.211646	0.159071	4.999991	49345.000000		1
11183.909180	1392.153809	1.680638	1.615879	2403.540039	4424.958496	405.983459	254.948105	107.514549	55.902016	46.684719	209.401276	335.239410	118.363144	2.929707	99998.000000	4.048594	3.143687	0.225474	0.208409	3.380851	3.645909	2.608508	2.406452	2.031467	1.747427	1.669175	2.320979	2.525355	2.073216	0.466824	4.999991	49393.000000		1
11488.058594	3526.002441	1.554204	1.745396	3193.519775	6104.272949	541.455200	338.770294	178.668747	102.262947	66.399063	319.820709	421.830780	193.553940	1.266781	0.000000	4.060246	3.547283	0.191508	0.241894	3.504270	3.785634	2.733562	2.529905	2.252048	2.009718	1.822162	2.504907	2.625138	2.286802	0.102702	0.000000	49437.000000		1
7623.399902	2390.588379	4.209303	5.572316	1770.978882	2993.924805	294.996613	191.145554	69.464302	82.952576	14.592252	92.157532	128.887939	117.817322	0.833740	0.000000	3.882149	3.378505	0.624210	0.746036	3.248213	3.476241	2.469817	2.281364	1.841762	1.918830	1.164122	1.964531	2.110212	2.071209	0.000000	0.000000	49469.000000		1
13029.283203	1862.306885	1.285919	3.059069	2715.978271	4358.951172	443.811676	289.007996	123.133690	75.832222	26.532488	148.472763	217.542343	121.903275	0.638663	0.000000	4.114921	3.270051	0.109214	0.485589	3.433926	3.639382	2.647199	2.460910	2.090377	1.879854	1.423778	2.171647	2.337544	2.086015	0.000000	0.000000	49520.000000		1
7986.827637	2849.312988	2.753779	4.221638	2668.442383	4785.237793	452.902557	283.537445	134.420166	62.427208	50.709000	169.272583	245.351501	157.915176	0.700163	0.000000	3.902374	3.454740	0.439929	0.625481	3.426258	3.679904	2.656005	2.452610	2.128464	1.795374	1.705085	2.228587	2.389789	2.198424	0.000000	0.000000	49550.000000		1
6669.248047	2232.081055	0.835693	1.702224	2389.000244	4067.916992	393.707092	251.552902	104.606583	41.945015	28.015766	129.942581	177.185455	107.048904	1.456286	0.000000	3.824077	3.348710	0.000000	0.231017	3.378216	3.609372	2.595173	2.400629	2.019559	1.622680	1.447402	2.113751	2.248428	2.029582	0.163247	0.000000	49606.000000		1
6864.174316	3134.238037	2.368311	3.743659	1508.577393	2507.054932	262.364502	167.274323	76.353371	62.026321	19.979544	86.437195	143.233490	55.812588	0.049248	0.000000	3.836588	3.496132	0.374439	0.573296	3.178568	3.399164	2.418905	2.223429	1.882828	1.792576	1.300586	1.936701	2.156044	1.746732	0.000000	0.000000	49680.000000		1
6053.816895	2144.678711	2.593424	3.811501	1251.886963	2179.574219	215.149368	136.060715	50.906361	31.543564	19.951790	75.872307	100.283188	89.163223	0.166476	0.000000	3.782029	3.331362	0.413874	0.581096	3.097565	3.338372	2.332740	2.133733	1.706772	1.498911	1.299982	1.880083	2.001228	1.950186	0.000000	0.000000	49704.000000		1
13829.569336	4899.940430	5.054248	5.698749	2662.438477	5310.944336	410.547394	269.373840	132.409576	94.800293	58.014378	308.253601	441.378601	327.341949	2.100618	0.000000	4.140809	3.690191	0.703657	0.755780	3.425280	3.725172	2.613363	2.430355	2.121919	1.976810	1.763536	2.488908	2.644811	2.515002	0.322347	0.000000	49749.000000		1
8146.260254	2905.125488	1.483278	2.013681	2511.982666	4801.520020	399.285583	274.397247	155.627045	60.990185	43.523888	203.816635	228.267593	124.290092	1.722043	0.000000	3.910958	3.463165	0.171223	0.303991	3.400017	3.681379	2.601284	2.438380	2.192085	1.785260	1.638728	2.309240	2.358444	2.094436	0.236044	0.000000	49797.000000		1
3535.796387	708.760376	2.766114	2.775365	614.727905	1935.027588	107.486801	74.490791	66.707436	58.165482	31.959867	101.251480	163.897629	117.589127	0.006534	0.000000	3.548487	2.850499	0.441870	0.443320	2.788683	3.286687	2.031355	1.872103	1.824174	1.764665	1.504605	2.005401	2.214573	2.070367	0.000000	0.000000	49860.000000		1
14451.201172	3582.835693	1.625130	4.230890	3296.797363	6203.045410	556.408264	347.879639	167.249649	86.909012	54.384815	238.850983	325.269684	172.128128	1.498267	99998.000000	4.159904	3.554227	0.210888	0.626432	3.518092	3.792605	2.745394	2.541429	2.223365	1.939065	1.735478	2.378127	2.512244	2.235852	0.175589	4.999991	49960.000000		1
5359.926270	2291.433838	2.476242	3.620309	2181.088379	3208.059570	357.904877	227.259216	94.618355	43.779839	29.301685	127.941238	192.964951	74.762161	1.132056	0.000000	3.729159	3.360107	0.393793	0.558746	3.338673	3.506243	2.553768	2.356522	1.975975	1.641274	1.466893	2.107011	2.285478	1.873682	0.053868	0.000000	49984.000000		1
20526.345703	3041.349609	2.192538	5.032661	3587.319336	6261.013672	581.482117	378.596771	162.772064	94.112625	45.515984	239.168610	308.333801	173.114929	1.276380	0.000000	4.312312	3.483066	0.340947	0.701798	3.554770	3.796645	2.764536	2.578177	2.211580	1.973648	1.658164	2.378704	2.489021	2.238334	0.105980	0.000000	50019.000000		1
4573.135254	1815.338379	3.046734	2.285050	1984.555542	3201.041016	315.444885	211.507477	93.317017	51.738968	29.014898	141.448013	201.238617	182.575836	1.071595	0.000000	3.660214	3.258958	0.483835	0.358896	3.297663	3.505291	2.498924	2.325326	1.969961	1.713818	1.462621	2.150597	2.303711	2.261443	0.030031	0.000000	50038.000000		1
5734.246094	1382.699097	3.555551	3.743659	1773.029541	3001.251709	291.687775	193.177734	79.683807	46.175903	31.636076	114.708916	160.150894	116.531403	1.488044	0.000000	3.758476	3.140728	0.550907	0.573296	3.248716	3.477302	2.464918	2.285957	1.901370	1.664415	1.500183	2.059597	2.204529	2.066443	0.172616	0.000000	50080.000000		1
14680.610352	3007.218750	2.349809	2.781532	3098.269287	5260.849121	475.281250	327.856934	129.418350	96.487099	51.677296	217.952484	288.690369	157.427948	1.574758	99998.000000	4.166744	3.478165	0.371033	0.444284	3.491119	3.721056	2.676951	2.515684	2.111996	1.984469	1.713300	2.338362	2.460432	2.197082	0.197214	4.999991	50133.000000		1
13443.910156	3723.358643	2.861710	4.761292	3114.798096	6077.071289	485.466827	325.491699	177.358154	103.844902	69.266937	329.611572	404.629700	245.573532	0.187283	0.000000	4.128526	3.570935	0.456626	0.677725	3.493430	3.783694	2.686160	2.512540	2.248851	2.016385	1.840526	2.518003	2.607058	2.390182	0.000000	0.000000	50209.000000		1
9102.875977	3200.976318	1.933504	5.248523	3074.398193	5805.144531	516.871643	318.618042	145.817673	42.123871	55.846508	241.231628	321.606201	153.477676	0.293806	0.000000	3.959179	3.505282	0.286345	0.720037	3.487760	3.763813	2.713383	2.503270	2.163810	1.624528	1.746996	2.382434	2.507324	2.186045	0.000000	0.000000	50245.000000		1
9823.783203	1638.720337	3.262596	2.960389	2032.338013	3236.544189	326.632690	217.215469	68.526840	76.926949	22.502041	119.550385	151.676773	95.185760	0.884381	99998.000000	3.992279	3.214505	0.513563	0.471349	3.307996	3.510082	2.514060	2.336891	1.835861	1.886078	1.352222	2.077551	2.180919	1.978572	0.000000	4.999991	50377.000000		1
7121.019043	2247.441162	2.374479	3.663482	1218.856934	2044.006836	208.010513	133.396378	69.433464	43.079830	34.522457	91.121399	117.900581	108.208389	0.523807	99998.000000	3.852542	3.351688	0.375568	0.563894	3.085953	3.310482	2.318085	2.125144	1.841569	1.634274	1.538102	1.959620	2.071516	2.034261	0.000000	4.999991	50419.000000		1
17102.685547	3795.986816	1.952007	3.984190	4035.651855	6755.771484	661.468140	424.606171	168.495483	116.445061	55.118748	277.977448	365.392212	209.688065	1.614910	0.000000	4.233064	3.579325	0.290481	0.600340	3.605914	3.829675	2.820509	2.627986	2.226588	2.066121	1.741299	2.444010	2.562759	2.321574	0.208148	0.000000	50466.000000		1
17966.330078	2460.728027	2.698272	4.092121	3485.389648	6429.348633	576.760925	357.932648	192.305038	107.548470	52.916958	266.357941	370.973785	216.333527	0.124197	0.000000	4.254459	3.391064	0.431086	0.611948	3.542251	3.808167	2.760996	2.553801	2.283991	2.031604	1.723595	2.425466	2.569343	2.335124	0.000000	0.000000	50500.000000		1
14384.898438	4452.591797	4.338820	6.198315	4634.085449	8252.297852	749.015503	472.586060	192.869354	114.280273	74.500046	299.878174	416.853638	245.363846	0.822222	99998.000000	4.157907	3.648613	0.637372	0.792274	3.665964	3.916575	2.874491	2.674481	2.285263	2.057971	1.872157	2.476945	2.619984	2.389811	0.000000	4.999991	50566.000000		1
11119.277344	2982.006104	2.414567	3.638812	3037.846436	6298.055176	504.219025	303.199371	141.127304	64.804771	38.238361	215.645844	317.794708	152.299683	0.376459	99998.000000	4.046077	3.474509	0.382839	0.560960	3.482566	3.799206	2.702619	2.481728	2.149611	1.811607	1.582499	2.333741	2.502147	2.182699	0.000000	4.999991	50599.000000		1
9100.989258	4506.415527	1.921169	1.844076	2056.381836	4058.764404	353.655487	228.890503	111.005341	67.493790	41.423862	149.777191	200.335083	117.339340	0.257790	99998.000000	3.959089	3.653831	0.283566	0.265779	3.313104	3.608394	2.548580	2.359628	2.045344	1.829264	1.617251	2.175446	2.301757	2.069444	0.000000	4.999991	50655.000000		1
2100.562744	583.912109	2.201789	3.052901	888.980225	1812.951538	176.932602	108.245399	66.947968	29.961605	18.169388	93.708656	131.490616	60.632473	0.072080	99998.000000	3.322336	2.766347	0.342776	0.484713	2.948892	3.258386	2.247808	2.034410	1.825737	1.476565	1.259340	1.971780	2.118895	1.782705	0.000000	4.999991	50669.000000		1
10542.269531	1351.029175	3.697403	5.633991	2288.645996	4395.274414	388.566498	246.526413	119.309853	63.315323	38.488144	159.003738	222.812454	104.110107	0.104213	99998.000000	4.022934	3.130665	0.567897	0.750816	3.359579	3.642986	2.589465	2.391863	2.076676	1.801509	1.585327	2.201407	2.347939	2.017493	0.000000	4.999991	50705.000000		1
15959.929688	3900.701416	1.945839	3.450704	3471.096436	6113.623047	553.898071	367.365784	159.188766	70.811890	62.723248	243.177475	295.113800	106.614098	0.357893	442.395477	4.203031	3.591143	0.289107	0.537908	3.540467	3.786299	2.743430	2.565099	2.201912	1.850106	1.797428	2.385923	2.469990	2.027815	0.000000	2.645811	50751.000000		1
6426.813965	2304.040039	1.754647	3.620309	1304.236450	2806.979248	224.348160	142.937454	78.231369	43.345032	19.933287	89.440758	138.792908	70.824226	0.484058	99998.000000	3.807996	3.362490	0.244190	0.558746	3.115356	3.448239	2.350923	2.155146	1.893381	1.636939	1.299579	1.951535	2.142367	1.850182	0.000000	4.999991	50771.000000		1
8867.629883	1964.319946	1.958174	2.991227	1764.675659	3447.175781	288.557770	189.791779	91.682640	54.853546	26.692842	118.508080	213.641418	89.268066	0.580436	0.000000	3.947808	3.293212	0.291851	0.475849	3.246665	3.537463	2.460233	2.278277	1.962287	1.739205	1.426395	2.073748	2.329685	1.950696	0.000000	0.000000	50805.000000		1
8125.151855	1577.631470	3.574053	4.200052	2721.041748	4657.382812	449.232880	291.157349	137.429901	54.498917	33.412308	205.870392	262.219543	127.543434	1.317108	0.000000	3.909832	3.198006	0.553161	0.623255	3.434735	3.668142	2.652472	2.464128	2.138081	1.736388	1.523906	2.313594	2.418665	2.105658	0.119621	0.000000	50869.000000		1
6882.133789	2384.886475	2.710606	4.853805	1414.887207	2266.177979	239.905624	156.018677	73.621178	55.121830	27.032053	79.171906	132.021027	84.926163	0.992892	0.000000	3.837723	3.377468	0.433066	0.686082	3.150722	3.355294	2.380040	2.193177	1.867003	1.741324	1.431879	1.898571	2.120643	1.929042	0.000000	0.000000	50962.000000		1
15251.450195	1643.833252	3.170084	5.134425	2932.903809	5153.266602	486.185333	303.483063	145.194748	79.412437	51.455265	224.255646	314.516693	166.666824	0.451679	99998.000000	4.183311	3.215858	0.501071	0.710492	3.467298	3.712083	2.686802	2.482134	2.161951	1.899889	1.711430	2.350743	2.497644	2.221849	0.000000	4.999991	50993.000000		1
5958.868652	480.853546	2.352893	2.374479	1526.197754	2463.389160	258.697937	160.261902	78.126518	67.151497	24.182680	124.163658	170.990234	86.989189	0.342832	0.000000	3.775164	2.682013	0.371602	0.375568	3.183611	3.391533	2.412793	2.204830	1.892798	1.827056	1.383504	2.093995	2.232971	1.939465	0.000000	0.000000	51019.000000		1
18897.841797	6235.073242	3.953353	5.134425	5276.110352	9695.984375	876.774780	541.843750	237.454056	122.868484	88.432373	431.368805	574.007141	389.285004	0.737674	0.000000	4.276412	3.794842	0.596966	0.710492	3.722314	3.986592	2.942888	2.733874	2.375580	2.089441	1.946611	2.634849	2.758917	2.590268	0.000000	0.000000	51126.000000		1
9952.896484	2500.539062	2.895631	3.241009	2192.094238	3550.296143	351.392029	235.844345	104.569580	54.878216	37.615444	159.256607	234.447403	168.498566	0.827285	99998.000000	3.997950	3.398034	0.461743	0.510680	3.340859	3.550265	2.545792	2.372625	2.019405	1.739400	1.575366	2.202097	2.370045	2.226596	0.000000	4.999991	51199.000000		1
6203.578613	2127.650146	2.655099	4.101373	2611.479492	5202.261230	433.262207	280.132996	139.113617	64.656754	43.311111	228.455704	335.754395	256.422119	1.222575	99998.000000	3.792642	3.327900	0.424081	0.612929	3.416887	3.716192	2.636751	2.447364	2.143370	1.810614	1.636599	2.358802	2.526022	2.408956	0.087275	4.999991	51256.000000		1
6940.089844	2091.141846	1.896499	3.071404	1465.898438	2563.777344	245.487198	159.497131	68.921562	28.718859	23.485754	95.238190	130.799866	68.067368	0.676378	0.000000	3.841365	3.320384	0.277953	0.487337	3.166104	3.408880	2.390029	2.202753	1.838355	1.458167	1.370805	1.978811	2.116607	1.832939	0.000000	0.000000	51277.000000		1
4131.676270	1321.841553	1.437022	1.745396	732.924500	1600.805786	154.584747	85.829704	41.130909	24.904274	17.864100	62.248352	89.369835	99.971725	0.260114	0.000000	3.616126	3.121179	0.157463	0.241894	2.865059	3.204339	2.189167	1.933638	1.614168	1.396274	1.251981	1.794128	1.951191	1.999877	0.000000	0.000000	51313.000000		1
10662.230469	3645.839600	2.519415	4.773628	6119.068848	10707.407227	1014.417419	630.495056	284.003082	126.525803	73.528664	378.905151	516.698914	263.419128	1.140868	99998.000000	4.027848	3.561798	0.401300	0.678849	3.786685	4.029685	3.006217	2.799682	2.453323	2.102179	1.866457	2.578531	2.713238	2.420647	0.057235	4.999991	51336.000000		1
14705.042969	3669.670654	2.180203	1.862578	3174.203369	5779.173340	532.940979	331.600586	166.509552	73.312805	49.885643	268.485718	355.225128	213.965210	0.263100	0.000000	4.167466	3.564627	0.338497	0.270115	3.501635	3.761866	2.726679	2.520615	2.221439	1.865180	1.697976	2.428921	2.550504	2.330343	0.000000	0.000000	51365.000000		1
18186.775391	4382.615723	2.682853	6.571447	3810.526611	6729.957520	655.424011	394.493439	193.026627	116.223030	65.874825	261.371521	340.031525	208.164703	2.339965	0.000000	4.259756	3.641733	0.428597	0.817661	3.580985	3.828012	2.816522	2.596040	2.285617	2.065292	1.818720	2.417258	2.531519	2.318407	0.369209	0.000000	51449.000000		1
7651.415527	1841.056763	0.157271	0.259034	1290.905518	2358.625244	216.302689	136.131653	62.106499	46.015549	17.503302	87.596680	96.934242	44.094379	1.094221	0.000000	3.883742	3.265067	0.000000	0.000000	3.110894	3.372659	2.335062	2.133959	1.793137	1.662905	1.243120	1.942488	1.986477	1.644383	0.039105	0.000000	51503.000000		1
10488.572266	2066.524414	2.541001	3.941018	2019.441772	3714.412598	340.993652	209.114487	88.170258	35.783703	33.729935	126.698494	186.075882	79.816414	0.356448	99998.000000	4.020716	3.315241	0.405005	0.595608	3.305231	3.569890	2.532746	2.320384	1.945322	1.553685	1.528015	2.102772	2.269690	1.902092	0.000000	4.999991	51517.000000		1
3392.254395	1211.650269	2.192538	3.219423	742.629028	1310.027710	121.005905	82.138466	39.428684	31.488056	7.894371	32.730804	60.925426	36.807507	0.039823	99998.000000	3.530488	3.083377	0.340947	0.507778	2.870772	3.117280	2.082807	1.914547	1.595812	1.498146	0.897318	1.514957	1.784799	1.565936	0.000000	4.999991	51537.000000		1
8580.798828	4599.966797	3.567886	4.567017	3100.865723	5069.907227	512.347778	331.452576	157.443359	64.666000	47.791782	229.198883	286.479340	152.376785	0.121947	99998.000000	3.933528	3.662755	0.552411	0.659633	3.491483	3.705000	2.709565	2.520422	2.197124	1.810676	1.679353	2.360213	2.457093	2.182919	0.000000	4.999991	51589.000000		1
7274.709473	2718.306396	2.044519	3.978023	1489.156006	2863.202148	249.622482	157.751740	86.634560	28.876129	14.465818	104.566498	147.988617	55.183506	1.053519	0.000000	3.861816	3.434299	0.310591	0.599667	3.172940	3.456852	2.397284	2.197974	1.937691	1.460539	1.160343	2.019392	2.170228	1.741809	0.022642	0.000000	51605.000000		1
9104.035156	1834.349609	2.704439	5.183765	3022.560547	5777.952148	513.362305	318.488525	162.340347	79.079399	68.761208	336.716522	429.207092	232.134598	0.132366	0.000000	3.959234	3.263482	0.432077	0.714645	3.480375	3.761774	2.710424	2.503094	2.210427	1.898063	1.837343	2.527264	2.632667	2.365740	0.000000	0.000000	51676.000000		1
11062.591797	2633.883057	2.741444	3.854673	2423.806396	4741.738770	401.734070	257.778961	146.742798	38.318539	44.482933	164.005554	224.308075	204.926773	0.004066	0.000000	4.043857	3.420597	0.437979	0.585988	3.384498	3.675938	2.603939	2.411247	2.166557	1.583409	1.648193	2.214859	2.350845	2.311599	0.000000	0.000000	51726.000000		1
20575.169922	7645.026367	2.149366	3.512378	7806.324219	14216.156250	1242.200928	809.721924	423.718048	135.218857	155.519119	723.266235	967.301025	471.013336	1.057647	0.000000	4.313344	3.883379	0.332310	0.545601	3.892447	4.152782	3.094192	2.908336	2.627077	2.131037	2.191784	2.859298	2.985562	2.673033	0.024341	0.000000	51848.000000		1
8855.390625	1924.993042	5.415045	5.334868	1725.894531	2949.127441	297.383423	180.975372	80.189545	49.555683	34.365185	130.328049	199.231110	149.740189	0.745014	0.000000	3.947208	3.284429	0.733602	0.727124	3.237014	3.469693	2.473317	2.257619	1.904118	1.695094	1.536119	2.115038	2.299357	2.175338	0.000000	0.000000	51915.000000		1
6079.436523	1621.324951	1.995179	3.435285	2656.184570	4271.736816	458.098633	276.219727	105.217163	55.075573	35.031273	145.509293	179.498260	165.661530	0.251356	0.000000	3.783863	3.209870	0.299982	0.535963	3.424258	3.630605	2.660959	2.441255	2.022087	1.740959	1.544456	2.162891	2.254060	2.219222	0.000000	0.000000	51963.000000		1
3622.767090	846.313599	1.896499	2.966557	1005.372864	2222.558350	173.352371	111.218124	51.880821	20.371178	21.043434	82.298820	91.787483	149.490402	0.327249	99998.000000	3.559040	2.927531	0.277953	0.472253	3.002327	3.346853	2.238930	2.046175	1.715007	1.309016	1.323117	1.915394	1.962783	2.174613	0.000000	4.999991	51998.000000		1
13821.834961	3202.712402	2.932636	4.422081	2146.874268	4051.049072	336.722687	223.265762	88.682159	47.064022	31.805681	174.234329	237.441711	214.279755	0.591606	0.000000	4.140566	3.505518	0.467258	0.645627	3.331807	3.607568	2.527272	2.348822	1.947836	1.672689	1.502505	2.241134	2.375557	2.330981	0.000000	0.000000	52014.000000		1
10998.234375	2375.502686	2.642764	5.871439	1805.010986	3601.489258	286.907959	184.685120	101.094208	87.760124	38.651581	176.201752	259.570618	151.047699	0.250265	0.000000	4.041323	3.375756	0.422058	0.768745	3.256480	3.556482	2.457743	2.266432	2.004726	1.943297	1.587167	2.246010	2.414256	2.179114	0.000000	0.000000	52061.000000		1
7883.423828	1601.835815	2.167868	2.858626	1818.489990	2789.186279	289.664825	201.102936	84.802818	70.062546	30.010946	135.286697	182.816360	110.493446	0.556215	0.000000	3.896715	3.204618	0.336033	0.456157	3.259711	3.445477	2.461896	2.303418	1.928410	1.845486	1.477280	2.131255	2.262015	2.043337	0.000000	0.000000	52102.000000		1
7186.930664	2372.659424	2.340558	3.210172	1728.719238	3330.345459	314.180542	188.339340	122.831482	62.784920	18.286572	122.029709	162.781311	144.081528	0.858633	0.000000	3.856544	3.375235	0.369319	0.506528	3.237725	3.522489	2.497179	2.274941	2.089310	1.797855	1.262132	2.086466	2.211605	2.158608	0.000000	0.000000	52123.000000		1
12911.487305	2693.152344	2.867877	3.962604	2941.140625	5010.945801	484.819244	313.505219	156.980804	70.136551	45.953876	200.470779	274.458923	194.392731	0.658931	0.000000	4.110976	3.430261	0.457561	0.597981	3.468516	3.699920	2.685580	2.496245	2.195847	1.845944	1.662322	2.302051	2.438477	2.288680	0.000000	0.000000	52170.000000		1
7854.085449	3363.347412	1.538786	3.567886	3965.065186	6842.439941	653.434998	417.371704	199.073837	68.718033	81.386032	314.442688	403.513397	206.548828	1.504240	0.000000	3.895096	3.526772	0.187178	0.552411	3.598250	3.835211	2.815202	2.620523	2.299014	1.837071	1.910550	2.497541	2.605858	2.315023	0.177317	0.000000	52267.000000		1
6530.720215	1660.359009	2.568754	2.087691	1492.905762	2812.511475	247.084564	165.831131	73.189453	36.863014	20.657967	101.023285	137.784531	92.752693	0.879302	0.000000	3.814961	3.220202	0.409723	0.319666	3.174032	3.449094	2.392846	2.219666	1.864449	1.566591	1.315088	2.004421	2.139200	1.967327	0.000000	0.000000	52305.000000		1
3131.684814	1047.203735	1.427771	2.047602	681.401428	1249.521729	113.293480	81.182503	23.121874	19.150017	11.810719	41.547211	55.979111	66.682770	0.852861	0.000000	3.495778	3.020031	0.154659	0.311246	2.833403	3.096744	2.054205	1.909462	1.364023	1.282169	1.072276	1.618542	1.748026	1.824014	0.000000	0.000000	52380.000000		1
7125.314453	1518.895508	3.580221	3.851590	2210.022949	3532.040283	350.762939	235.474289	114.986450	43.711998	25.610451	127.546516	175.834778	111.541916	1.878728	99998.000000	3.852804	3.181528	0.553910	0.585640	3.344397	3.548026	2.545014	2.371943	2.060647	1.640601	1.408417	2.105669	2.245105	2.047438	0.273864	4.999991	52395.000000		1
7451.512207	1721.861084	1.646716	3.003561	1716.510742	2990.023926	260.064026	181.764816	87.436325	18.400669	28.922386	90.726677	117.573708	55.208176	0.658455	0.000000	3.872244	3.235998	0.216619	0.477637	3.234647	3.475675	2.415080	2.259510	1.941692	1.264834	1.461234	1.957735	2.070310	1.742003	0.000000	0.000000	52410.000000		1
7057.410645	2012.219727	3.015897	4.341904	1963.798828	3185.588379	305.468994	209.651062	74.626480	23.226721	29.443537	128.042999	179.997833	75.348076	0.053407	0.000000	3.848645	3.303675	0.479416	0.637680	3.293097	3.503190	2.484967	2.321497	1.872893	1.365988	1.468990	2.107356	2.255267	1.877072	0.000000	0.000000	52444.000000		1
6514.916016	1418.599976	0.844944	2.907966	2109.409912	3705.476074	364.578094	218.501389	93.856674	53.068062	32.064716	148.164398	212.142731	93.727158	1.911700	99998.000000	3.813909	3.151860	0.000000	0.463589	3.324161	3.568844	2.561790	2.339454	1.972465	1.724833	1.506027	2.170744	2.326628	1.971865	0.281420	4.999991	52470.000000		1
11302.916992	4188.519043	4.493007	5.973202	4069.548340	7523.144531	671.110962	426.064758	225.341125	71.595161	72.834824	358.456879	453.195496	260.057861	0.975405	99998.000000	4.053191	3.622061	0.652537	0.776207	3.609546	3.876400	2.826794	2.629476	2.352840	1.854884	1.862339	2.554437	2.656286	2.415070	0.000000	4.999991	52567.000000		1
11092.753906	2692.418457	2.809286	4.884642	3180.488037	6118.902344	528.188965	322.602234	178.906189	78.752518	65.409180	294.678986	402.110291	271.634216	0.519278	99998.000000	4.045039	3.430143	0.448596	0.688833	3.502494	3.786674	2.722789	2.508667	2.252625	1.896264	1.815639	2.469349	2.604345	2.433985	0.000000	4.999991	52616.000000		1
15398.948242	2969.350586	1.437022	3.009729	3216.980957	5406.842285	517.654907	340.657532	164.492798	69.846680	41.368355	222.963562	299.369354	136.409180	0.136415	0.000000	4.187491	3.472661	0.157463	0.478527	3.507448	3.732944	2.714040	2.532318	2.216147	1.844146	1.616668	2.348234	2.476207	2.134844	0.000000	0.000000	52651.000000		1
6803.544922	3254.497803	2.803118	4.779795	3147.300781	5247.345215	505.242828	331.625275	148.259995	43.752087	39.330006	225.600159	295.508514	167.373001	0.243177	0.000000	3.832735	3.512484	0.447641	0.679409	3.497938	3.719940	2.703500	2.520648	2.171024	1.640999	1.594724	2.353339	2.470570	2.223686	0.000000	0.000000	52676.000000		1
9577.981445	3056.626465	2.870961	4.129126	2231.276123	4480.897461	356.902679	236.294571	128.098511	67.416695	49.956566	214.995178	288.055115	115.701881	0.517652	0.000000	3.981274	3.485242	0.458027	0.615858	3.348553	3.651365	2.552550	2.373454	2.107544	1.828767	1.698593	2.332429	2.459476	2.063340	0.000000	0.000000	52715.000000		1
14698.267578	1942.144775	2.627345	3.533965	1383.692139	2334.365479	219.790390	142.015427	84.149063	40.335304	15.921343	105.192497	163.404236	91.007301	0.647204	99998.000000	4.167266	3.288282	0.419517	0.548262	3.141039	3.368169	2.342009	2.152335	1.925049	1.605685	1.201980	2.021985	2.213263	1.959076	0.000000	4.999991	52761.000000		1
21607.726562	4735.524902	1.816322	4.940149	4572.450684	8368.671875	735.718384	480.776459	244.315369	105.121567	82.884727	366.588684	470.686462	288.218567	1.756544	0.000000	4.334609	3.675368	0.259193	0.693740	3.660149	3.922657	2.866712	2.681943	2.387951	2.021692	1.918475	2.564179	2.672732	2.459722	0.244659	0.000000	52814.000000		1
4074.414551	962.681580	3.799166	4.705785	1645.939331	2789.488281	257.338013	174.194229	84.975502	65.945755	33.600418	146.523849	211.769592	135.715347	1.030999	0.000000	3.610065	2.983483	0.579688	0.672632	3.216414	3.445524	2.410504	2.241034	1.929294	1.819187	1.526345	2.165908	2.325864	2.132629	0.013258	0.000000	52842.000000		1
6322.487793	2601.626953	1.437022	1.998263	1849.836182	3370.720703	310.347473	202.438202	87.880386	43.671909	27.867746	122.575531	170.345734	90.920952	0.496540	99998.000000	3.800888	3.415245	0.157463	0.300653	3.267133	3.527723	2.491848	2.306293	1.943892	1.640202	1.445102	2.088404	2.231331	1.958664	0.000000	4.999991	52905.000000		1
12645.376953	2876.684082	3.179335	4.378909	2820.532471	5122.580566	495.186768	297.731903	142.653748	78.801857	44.356499	184.836212	223.586472	135.767761	0.456818	99998.000000	4.101932	3.458892	0.502336	0.641366	3.450331	3.709489	2.694769	2.473825	2.154283	1.896536	1.646957	2.266787	2.349446	2.132797	0.000000	4.999991	52936.000000		1
4871.881836	1600.475830	2.075356	4.008861	693.717896	1194.310425	142.530411	85.857452	48.852589	27.920170	19.113012	53.866749	86.813416	13.636292	1.506311	0.000000	3.687697	3.204249	0.317093	0.603021	2.841183	3.077117	2.153908	1.933778	1.688888	1.445918	1.281329	1.731321	1.938587	1.134696	0.177915	0.000000	52983.000000		1
7330.056152	1956.271484	1.378431	2.929552	1458.580688	3222.738281	237.657578	160.095383	79.973679	65.856323	36.036572	128.847855	199.144760	97.328964	1.151926	0.000000	3.865107	3.291429	0.139385	0.466801	3.163930	3.508225	2.375952	2.204379	1.902947	1.818597	1.556744	2.110077	2.299169	1.988242	0.061425	0.000000	53041.000000		1
6519.689941	1297.581787	2.784616	4.520761	1300.983154	1916.451172	215.812378	140.757248	39.175816	44.344162	14.882123	60.848331	106.894722	42.052944	1.497652	99998.000000	3.814227	3.113135	0.444765	0.655212	3.114272	3.282498	2.334076	2.148471	1.593018	1.646836	1.172665	1.784249	2.028956	1.623796	0.175411	4.999991	53065.000000		1
5194.243164	1972.226685	1.942755	2.763030	1823.855713	3371.306641	316.706146	196.326233	79.366180	74.685066	34.602631	139.138290	181.030884	95.657578	0.923858	0.000000	3.715522	3.294957	0.288418	0.441386	3.260990	3.527798	2.500657	2.292978	1.899635	1.873234	1.539109	2.143447	2.257753	1.980719	0.000000	0.000000	53115.000000		1
16441.267578	2896.747070	0.817191	3.293433	3317.122314	5901.119629	512.649963	352.156799	159.145584	66.833870	60.083565	299.455688	396.029144	235.141251	0.985154	0.000000	4.215935	3.461910	0.000000	0.517649	3.520761	3.770934	2.709821	2.546736	2.201795	1.824997	1.778756	2.476333	2.597727	2.371329	0.000000	0.000000	53172.000000		1
9302.696289	2301.684082	2.158617	3.459955	2303.275391	4569.107910	373.493195	243.615356	138.453705	70.044044	37.186806	186.008041	260.378571	164.039490	2.517458	99998.000000	3.968609	3.362046	0.334176	0.539070	3.362346	3.659832	2.572283	2.386705	2.141304	1.845371	1.570389	2.269532	2.415605	2.214948	0.400962	4.999991	53199.000000		1
7595.156250	2899.029053	2.470075	4.560850	3263.277100	5502.795898	529.678406	337.064972	149.240616	92.638596	46.607628	234.024933	327.551636	150.730072	0.733162	0.000000	3.880537	3.462253	0.392710	0.659046	3.513654	3.740583	2.724012	2.527714	2.173887	1.966792	1.668457	2.369262	2.515280	2.178200	0.000000	0.000000	53222.000000		1
16565.203125	3195.333008	2.889463	4.237057	5007.522949	9108.383789	843.723267	518.296326	225.902359	111.656013	86.113403	397.348999	531.553284	318.870911	0.255642	0.000000	4.219197	3.504516	0.460817	0.627064	3.699623	3.959441	2.926200	2.714578	2.353921	2.047882	1.935071	2.599172	2.725547	2.503615	0.000000	0.000000	53248.000000		1
12315.209961	4095.562744	2.747611	3.453787	3685.900391	6929.395508	611.684265	382.682739	187.919952	95.910446	50.320450	301.367615	413.406006	189.097946	1.324220	0.000000	4.090442	3.612314	0.438955	0.538296	3.566544	3.840695	2.786527	2.582839	2.273973	1.981866	1.701745	2.479097	2.616377	2.276687	0.121960	0.000000	53281.000000		1
6238.890625	1437.793213	1.720726	0.795605	1431.471558	2132.217285	219.278488	163.691025	80.189545	44.794388	22.085737	113.364403	131.737320	31.599072	0.109778	99998.000000	3.795107	3.157696	0.235712	0.000000	3.155783	3.328831	2.340996	2.214025	1.904118	1.651224	1.344112	2.054477	2.119709	1.499674	0.000000	4.999991	53409.000000		1
5685.963867	2511.618896	2.550252	3.096074	2543.427734	4591.619141	431.683350	272.947876	117.058723	97.029839	44.270153	224.773712	303.572479	166.972122	0.560139	0.000000	3.754804	3.399954	0.406583	0.490811	3.405419	3.661966	2.635165	2.436080	2.068404	1.986905	1.646111	2.351746	2.482262	2.222644	0.000000	0.000000	53431.000000		1
8664.586914	2977.448486	2.534833	4.674948	1990.553345	3827.410156	333.207214	215.334396	112.127823	49.725288	51.042046	205.398590	269.993652	192.989624	0.785945	22387.564453	3.937748	3.473844	0.403949	0.669777	3.298974	3.582905	2.522714	2.333113	2.049713	1.696577	1.707928	2.312598	2.431354	2.285534	0.000000	4.350007	53490.000000		1
4944.969238	1882.391235	2.550252	3.059069	1559.070435	3290.694580	284.690765	170.802124	90.600243	33.708347	27.028971	141.290741	174.752396	147.896103	1.224260	99998.000000	3.694164	3.274710	0.406583	0.485589	3.192866	3.517287	2.454373	2.232493	1.957129	1.527737	1.431829	2.150114	2.242423	2.169957	0.087874	4.999991	53533.000000		1
10322.026367	3856.187500	3.000478	5.439715	2179.867188	3561.375977	341.906464	229.630600	95.635986	54.785702	34.263420	133.939102	206.591995	118.397064	0.534323	99998.000000	4.013765	3.586158	0.477190	0.735576	3.338430	3.551618	2.533907	2.361030	1.980621	1.738667	1.534831	2.126907	2.315114	2.073341	0.000000	4.999991	53602.000000		1
8660.131836	1750.471924	2.155533	2.689020	2471.487061	4441.913086	366.681213	250.633957	109.778015	77.303162	39.851154	184.281143	260.378571	137.019760	0.087156	99998.000000	3.937525	3.243155	0.333555	0.429594	3.392958	3.647570	2.564289	2.399040	2.040515	1.888197	1.600441	2.265481	2.415605	2.136783	0.000000	4.999991	53637.000000		1
6132.051270	550.117432	1.597377	3.672733	1102.664795	2317.090576	219.907578	130.658005	66.479240	37.455090	27.001217	103.450180	153.366669	96.302078	0.550497	99998.000000	3.787606	2.740455	0.203407	0.564989	3.042444	3.364943	2.342240	2.116136	1.822686	1.573511	1.431383	2.014731	2.185731	1.983636	0.000000	4.999991	53695.000000		1
8352.256836	2385.987305	1.733061	2.861710	2619.580566	4545.764160	445.560150	280.842255	120.339821	63.636032	48.368443	232.436813	360.874542	191.432327	0.875246	99998.000000	3.921804	3.377668	0.238814	0.456626	3.418232	3.657607	2.648906	2.448462	2.080409	1.803703	1.684562	2.366305	2.557356	2.282015	0.000000	4.999991	53726.000000		1
8071.087891	1623.350952	2.907966	2.639680	1478.233398	2451.285400	257.868408	160.983505	67.182335	54.650017	20.121395	86.532791	135.299042	88.965866	0.319368	99998.000000	3.906932	3.210413	0.463589	0.421551	3.169743	3.389394	2.411398	2.206781	1.827255	1.737590	1.303658	1.937181	2.131295	1.949223	0.000000	4.999991	53747.000000		1
5867.864746	1965.834106	1.489446	2.596508	1285.660034	2213.964111	213.992966	139.403488	68.218468	37.868313	14.490488	93.529793	139.462082	77.343254	0.807391	0.000000	3.768480	3.293547	0.173025	0.414390	3.109126	3.345170	2.330400	2.144274	1.833902	1.578276	1.161083	1.970950	2.144456	1.888422	0.000000	0.000000	53766.000000		1
7374.298828	3445.325684	1.600460	2.692104	2392.136230	4075.697266	392.892975	259.542877	95.407791	94.969902	30.784964	140.498215	204.294601	97.119270	1.514357	99998.000000	3.867721	3.537230	0.204245	0.430092	3.378786	3.610202	2.594274	2.414209	1.979584	1.977586	1.488339	2.147671	2.310257	1.987305	0.180228	4.999991	53812.000000		1
14538.579102	2623.422852	3.315019	3.435285	2890.672119	4591.286133	491.347504	303.816101	136.868668	83.794434	34.331264	172.578354	257.131378	113.913307	0.984256	99998.000000	4.162522	3.418868	0.520486	0.535963	3.460999	3.661934	2.691389	2.482611	2.136304	1.923215	1.535690	2.236986	2.410155	2.056574	0.000000	4.999991	53842.000000		1
8460.255859	2997.585205	1.748480	1.378431	2818.309082	4682.935059	433.385559	292.141083	111.353806	77.127388	28.290218	152.049911	220.114182	144.004425	0.163812	0.000000	3.927383	3.476772	0.242661	0.139385	3.449989	3.670518	2.636874	2.465593	2.046705	1.887209	1.451636	2.181986	2.342648	2.158376	0.000000	0.000000	53858.000000		1
11670.560547	5105.912598	2.167868	4.718120	4357.655762	7387.197754	704.190247	455.128998	261.177246	144.130859	62.772587	321.091217	464.084167	230.003738	0.724065	99998.000000	4.067092	3.708073	0.336033	0.673769	3.639253	3.868480	2.847690	2.658134	2.416935	2.158757	1.797770	2.506629	2.666597	2.361735	0.000000	4.999991	53909.000000		1
10130.306641	1127.066406	2.229543	3.546299	1924.320801	4419.839355	346.883606	206.462479	102.793350	33.464733	32.033878	157.329269	214.449356	145.278015	0.163949	0.000000	4.005622	3.051950	0.348216	0.549775	3.284277	3.645406	2.540184	2.314841	2.011965	1.524587	1.505610	2.196810	2.331325	2.162200	0.000000	0.000000	53945.000000		1
14169.477539	5002.413086	3.740575	6.432679	3554.508545	6522.646973	572.459106	368.475952	192.943359	100.946190	68.967819	290.879822	434.847260	205.346161	0.358948	0.000000	4.151354	3.699180	0.572938	0.808392	3.550780	3.814424	2.757745	2.566409	2.285430	2.004090	1.838647	2.463714	2.638337	2.312487	0.000000	0.000000	53971.000000		1
4863.561523	939.627502	1.578874	2.257297	1153.080811	2445.386230	213.410141	122.806808	68.206131	59.469902	23.544346	90.217857	114.816841	88.709915	0.605195	99998.000000	3.686954	2.972956	0.198348	0.353589	3.061860	3.388347	2.329215	2.089222	1.833823	1.774297	1.371887	1.955292	2.060006	1.947972	0.000000	4.999991	53992.000000		1
8190.897461	2361.594971	1.856411	4.230890	2462.818604	5100.849121	441.477295	257.226990	127.756210	122.600204	51.461433	253.668350	356.036133	211.482803	0.224756	0.000000	3.913332	3.373205	0.268674	0.626432	3.391433	3.707643	2.644908	2.410316	2.106382	2.088491	1.711482	2.404266	2.551494	2.325275	0.000000	0.000000	54031.000000		1
13285.289062	1991.740601	1.103979	2.889463	2108.802490	4338.493652	330.764893	229.824875	156.832779	66.226372	43.378952	259.641541	305.823608	209.925522	1.361877	0.000000	4.123371	3.299233	0.042961	0.460817	3.324036	3.637339	2.519519	2.361397	2.195437	1.821031	1.637279	2.414374	2.485471	2.322065	0.134138	0.000000	54072.000000		1
5985.573730	2517.937500	2.981975	5.140593	2241.215088	4211.418945	372.198029	239.532486	143.316757	59.392807	47.079441	222.744614	304.176910	151.155624	0.732908	99998.000000	3.777106	3.401045	0.474504	0.711013	3.350484	3.624429	2.570774	2.379364	2.156297	1.773734	1.672831	2.347807	2.483126	2.179424	0.000000	4.999991	54111.000000		1
23334.154297	7904.344238	3.327354	3.139246	4953.280273	8534.209961	806.872559	519.659302	229.630600	100.024147	82.570190	378.300720	512.757935	353.803528	1.062770	99998.000000	4.367992	3.897866	0.522099	0.496825	3.694893	3.931163	2.906805	2.715719	2.361030	2.000105	1.916823	2.577837	2.709912	2.548762	0.026439	4.999991	54163.000000		1
8595.952148	677.935303	2.050686	3.644979	1715.625732	2931.895508	296.569336	185.628738	77.778061	17.293608	31.238274	123.253952	197.966782	131.931595	0.499246	0.000000	3.934294	2.831188	0.311899	0.561695	3.234422	3.467149	2.472126	2.268645	1.890857	1.237886	1.494687	2.090801	2.296592	2.120349	0.000000	0.000000	54194.000000		1
6043.206055	1363.475098	1.236579	4.107540	2384.235840	4283.670898	411.238159	250.248489	123.735016	52.553074	36.807507	179.455093	251.534409	137.140030	0.626196	99998.000000	3.781267	3.134647	0.092222	0.613582	3.377349	3.631816	2.614093	2.398371	2.092493	1.720598	1.565936	2.253956	2.400597	2.137164	0.000000	4.999991	54211.000000		1
6537.797363	1327.975098	2.118529	2.615010	1165.930786	2192.081787	207.905670	122.711220	55.932854	43.468380	15.665393	74.706657	117.786484	51.112968	0.621844	0.000000	3.815431	3.123190	0.326034	0.417473	3.066673	3.340857	2.317866	2.088884	1.747667	1.638173	1.194941	1.873359	2.071095	1.708531	0.000000	0.000000	54225.000000		1
18446.201172	5199.251465	2.309720	3.771412	4348.836426	8844.156250	707.607056	453.158508	253.406235	119.257431	87.433243	386.753265	592.642151	280.253265	0.166323	99998.000000	4.265907	3.715941	0.363559	0.576504	3.638373	3.946656	2.849792	2.656250	2.403817	2.076485	1.941677	2.587434	2.772793	2.447551	0.000000	4.999991	54257.000000		1
4414.427734	728.588806	1.390766	3.296517	789.970581	1727.689331	136.316666	87.060112	50.573315	28.028101	18.903318	52.799774	81.919518	65.369095	0.086300	0.000000	3.644874	2.862483	0.143254	0.518055	2.897611	3.237466	2.134549	1.939819	1.703921	1.447594	1.276538	1.722632	1.913387	1.815372	0.000000	0.000000	54285.000000		1
16015.237305	3759.694336	1.538786	2.911049	4199.188965	7615.795410	717.428711	438.526154	210.773544	90.501564	69.313194	294.469299	391.887695	241.361145	0.515600	0.000000	4.204534	3.575153	0.187178	0.464050	3.623165	3.881715	2.855779	2.641995	2.323816	1.956656	1.840816	2.469040	2.593162	2.382667	0.000000	0.000000	54318.000000		1
10837.416992	2023.543213	4.107540	3.805334	2214.771973	3648.870850	379.386200	226.821320	104.492485	63.645283	41.574966	214.979767	288.548523	175.242706	0.171421	0.000000	4.034926	3.306113	0.613582	0.580393	3.345329	3.562159	2.579082	2.355684	2.019085	1.803766	1.618832	2.332398	2.460219	2.243640	0.000000	0.000000	54390.000000		1
19037.603516	4093.749512	1.723810	2.269632	4687.535645	8385.129883	738.718872	482.651367	202.391937	132.492828	84.420433	406.109894	522.875671	365.238007	1.721247	99998.000000	4.279612	3.612121	0.236489	0.355955	3.670945	3.923510	2.868479	2.683634	2.306193	2.122192	1.926448	2.608644	2.718398	2.562576	0.235843	4.999991	54429.000000		1
6830.833008	1867.672485	2.189455	3.176251	1207.351562	2315.302002	193.948669	122.473770	50.351288	47.467991	23.609104	87.226631	115.316414	71.259033	0.411081	0.000000	3.834474	3.271301	0.340336	0.501915	3.081834	3.364608	2.287687	2.088043	1.702011	1.676401	1.373080	1.940649	2.061891	1.852840	0.000000	0.000000	54454.000000		1
5921.179199	535.941467	1.766982	2.639680	1204.773560	2012.417114	209.916260	137.510071	86.788742	41.556465	22.443451	95.444801	99.592430	73.392982	0.532708	0.000000	3.772408	2.729117	0.247232	0.421551	3.080905	3.303718	2.322046	2.138335	1.938463	1.618639	1.351090	1.979752	1.998226	1.865655	0.000000	0.000000	54529.000000		1
15212.505859	4677.605957	2.907966	4.079786	3897.978271	6833.259766	600.795593	402.409393	156.891373	89.659706	71.089432	363.205841	499.624268	256.530060	0.610626	0.000000	4.182201	3.670024	0.463589	0.610637	3.590839	3.834628	2.778727	2.604668	2.195599	1.952597	1.851805	2.560153	2.698643	2.409138	0.000000	0.000000	54578.000000		1
6048.790527	1486.685913	1.680638	1.723810	1150.953125	2234.982910	212.028625	136.285828	64.635162	26.736015	16.266722	106.882385	108.556854	68.172211	0.461014	0.000000	3.781669	3.172219	0.225474	0.236489	3.061058	3.349274	2.326395	2.134451	1.810469	1.427097	1.211300	2.028906	2.035657	1.833607	0.000000	0.000000	54670.000000		1
6325.892090	1054.922363	2.636597	4.085954	1181.787354	2063.477539	202.481369	132.915314	60.135990	38.081089	23.013943	71.252869	96.033791	55.507298	0.080171	99998.000000	3.801122	3.023221	0.421044	0.611293	3.072539	3.314600	2.306385	2.123575	1.779135	1.580709	1.361991	1.852802	1.982424	1.744350	0.000000	4.999991	54713.000000		1
14974.980469	2052.123291	4.320318	4.388160	2875.947266	5422.547852	466.563507	305.145203	163.179123	75.631775	57.363708	252.465698	335.609467	203.909134	0.542768	0.000000	4.175366	3.312203	0.635516	0.642282	3.458781	3.734203	2.668911	2.484507	2.212665	1.878704	1.758637	2.402202	2.525834	2.309437	0.000000	0.000000	54747.000000		1
10074.371094	4563.544922	2.371395	3.965688	2261.317871	4141.152832	355.191193	232.236359	97.165527	79.733147	36.178425	161.362793	222.750778	139.881470	0.215670	99998.000000	4.003218	3.659302	0.375004	0.598319	3.354362	3.617121	2.550462	2.365930	1.987512	1.901639	1.558450	2.207803	2.347819	2.145760	0.000000	4.999991	54778.000000		1
6067.986816	2661.698242	3.028231	4.351155	2066.653809	3389.583984	327.428284	209.132996	86.030144	43.816845	25.585781	131.484451	170.990234	82.150803	0.170979	0.000000	3.783045	3.425159	0.481189	0.638605	3.315268	3.530146	2.515116	2.320423	1.934651	1.641641	1.407999	2.118874	2.232971	1.914612	0.000000	0.000000	54796.000000		1
13043.530273	1744.838013	1.659051	3.176251	2735.751221	4453.960938	460.750671	294.645081	124.805077	60.256256	37.029533	172.596863	235.378693	119.886513	0.249920	0.000000	4.115395	3.241755	0.219860	0.501915	3.437077	3.648746	2.663466	2.469299	2.096232	1.780002	1.568548	2.237033	2.371767	2.078770	0.000000	0.000000	54842.000000		1
7619.520508	843.248352	2.211041	0.826442	1191.587524	2099.298340	235.711746	134.256729	51.751305	31.438717	16.559677	65.646629	88.709915	33.427727	0.897984	99998.000000	3.881928	2.925956	0.344597	0.000000	3.076126	3.322074	2.372381	2.127936	1.713921	1.497465	1.219052	1.817212	1.947972	1.524107	0.000000	4.999991	54885.000000		1
16902.042969	3698.019531	2.790784	4.792130	5268.752441	9953.922852	886.858582	541.313354	268.467224	117.339340	90.627998	411.487946	531.035217	270.551819	0.405184	0.000000	4.227939	3.567969	0.445726	0.680529	3.721708	3.997994	2.947854	2.733449	2.428891	2.069444	1.957262	2.614357	2.725123	2.432250	0.000000	0.000000	54949.000000		1
17953.582031	7112.014160	3.401364	3.984190	6118.791504	10024.442383	935.714294	623.898926	281.779724	95.188850	66.719772	396.420776	571.170105	274.113525	2.057462	99998.000000	4.254151	3.851993	0.531653	0.600340	3.786666	4.001060	2.971143	2.795114	2.449910	1.978586	1.824255	2.598156	2.756765	2.437931	0.313332	4.999991	54976.000000		1
6714.403320	433.845032	1.939672	1.147151	1683.986572	3111.662109	262.950409	175.177948	97.196365	42.682030	18.601112	106.404404	130.050522	67.823753	0.699527	0.000000	3.827008	2.637335	0.287728	0.059621	3.226339	3.492992	2.419874	2.243479	1.987650	1.630245	1.269539	2.026960	2.114112	1.831382	0.000000	0.000000	55014.000000		1
9924.112305	2640.263184	2.593424	3.657314	1908.507446	3482.959473	320.684174	198.629776	109.349373	45.950790	18.231064	109.657753	156.872879	104.480156	1.337420	0.000000	3.996692	3.421647	0.413874	0.563162	3.280694	3.541948	2.506078	2.298044	2.038816	1.662293	1.260812	2.040039	2.195548	2.019034	0.126268	0.000000	55035.000000		1
30964.337891	6513.556152	1.816322	4.018112	5811.432129	9918.987305	932.652100	601.902649	299.320007	118.193542	80.541092	430.280243	607.311523	290.793488	0.924479	99998.000000	4.490862	3.813818	0.259193	0.604022	3.764283	3.996467	2.969720	2.779526	2.476136	2.072594	1.906018	2.633751	2.783412	2.463585	0.000000	4.999991	55094.000000		1
15617.677734	3270.132324	2.578006	5.156011	3698.161377	5963.130371	618.033691	386.537415	156.105026	96.379173	54.650017	271.467682	368.710297	213.524231	0.242226	0.000000	4.193616	3.514565	0.411284	0.712314	3.567986	3.775474	2.791012	2.587192	2.193417	1.983983	1.737590	2.433718	2.566685	2.329447	0.000000	0.000000	55139.000000		1
7025.682129	2266.554199	2.180203	2.806202	1747.505371	4017.809326	289.661743	193.664963	133.963776	62.988449	53.552208	233.793655	344.700317	214.850250	0.467884	0.000000	3.846689	3.355366	0.338497	0.448119	3.242419	3.603989	2.461891	2.287051	2.126987	1.799261	1.728777	2.368833	2.537442	2.332136	0.000000	0.000000	55246.000000		1
15873.273438	4780.171387	2.130863	3.826920	4694.696289	8840.807617	721.742859	487.313995	226.802811	92.240791	97.890205	493.638733	656.305969	401.737152	0.864205	0.000000	4.200666	3.679443	0.328556	0.582849	3.671607	3.946492	2.858382	2.687809	2.355649	1.964923	1.990739	2.693409	2.817106	2.603942	0.000000	0.000000	55271.000000		1
4900.807129	1026.983643	3.759078	6.586866	969.549072	2131.862549	149.407135	91.565453	64.271286	41.254257	11.850808	74.373611	133.047913	62.297691	0.720965	0.000000	3.690268	3.011564	0.575081	0.818679	2.986570	3.328759	2.174371	1.961732	1.808017	1.615469	1.073748	1.871419	2.124008	1.794472	0.000000	0.000000	55331.000000		1
21267.300781	5612.799316	2.809286	5.581567	6224.033203	10827.589844	1017.572083	653.243774	278.803894	123.935463	106.740532	514.814758	678.715454	426.952881	1.320610	0.000000	4.327713	3.749180	0.448596	0.746756	3.794072	4.034532	3.007565	2.815075	2.445299	2.093196	2.028329	2.711651	2.831688	2.630380	0.120775	0.000000	55401.000000		1
12994.717773	5095.273926	3.339689	5.057332	4434.400879	8954.430664	717.795715	460.907928	238.132477	132.440414	78.956047	404.407654	524.975708	317.076172	1.176661	0.000000	4.113767	3.707168	0.523706	0.703921	3.646835	3.952038	2.856001	2.663614	2.376819	2.122020	1.897385	2.606819	2.720139	2.501164	0.070651	0.000000	55448.000000		1
4099.861328	1612.795410	2.994310	3.459955	958.715881	1665.422485	170.327225	109.152016	52.944710	19.553988	14.129691	51.711216	64.049255	51.072880	0.772863	0.000000	3.612769	3.207579	0.476297	0.539070	2.981690	3.221524	2.231284	2.038032	1.723823	1.291235	1.150133	1.713585	1.806514	1.708190	0.000000	0.000000	55558.000000		1
10234.182617	2840.416260	1.575791	3.607974	3412.909424	6227.200195	555.332031	354.537445	169.630295	77.654709	53.626217	251.929123	302.246490	167.465515	0.806218	99998.000000	4.010053	3.453382	0.197498	0.557263	3.533125	3.794293	2.744553	2.549662	2.229503	1.890168	1.729377	2.401278	2.480361	2.223925	0.000000	4.999991	55588.000000		1
5663.104492	870.181763	2.713690	4.776711	1433.596191	2681.360107	240.167740	155.950836	68.668694	35.919388	27.087561	135.434723	174.490280	144.300476	0.568890	0.000000	3.753055	2.939610	0.433560	0.679129	3.156427	3.428355	2.380515	2.192988	1.836759	1.555329	1.432770	2.131730	2.241771	2.159268	0.000000	0.000000	55639.000000		1
8772.034180	3062.241943	2.729109	4.921647	1936.372070	3965.336426	319.814545	207.436935	113.959564	70.383255	49.648193	185.234024	259.669312	189.915131	0.290851	0.000000	3.943100	3.486039	0.436021	0.692110	3.286989	3.598280	2.504898	2.316886	2.056751	1.847469	1.695903	2.267721	2.414421	2.278560	0.000000	0.000000	55736.000000		1
6119.445312	1521.720215	2.596508	3.163916	1080.730225	2278.941406	208.115356	125.221382	66.753693	49.938065	30.421083	90.748260	142.521149	93.677818	1.250698	0.000000	3.786712	3.182335	0.414390	0.500225	3.033717	3.357733	2.318304	2.097678	1.824475	1.698432	1.483175	1.957838	2.153879	1.971637	0.097152	0.000000	55791.000000		1
[truncated: 8,802 more rows]
