# Supplementary material for: Distinct elongation stalls during translation are linked with distinct pathways for mRNA degradation
Source: eLife. 2022 Jul 27;11:e76038. doi: 10.7554/eLife.76038 (PMC9352352; doi:10.7554/eLife.76038)
Supplement: Figure 1—source data 2. [file elife-76038-fig1-data2.zip › 1C_flow_cytometry_data/list_mode_data.WT_CGA_1.CSV]

FSC-HLin	SSC-HLin	BLU-V-HLin	GRN-V-HLin	YEL-V-HLin	ORG-V-HLin	GRN-B-HLin	YEL-B-HLin	RED-B-HLin	NIR-B-HLin	YEL-G-HLin	ORG-G-HLin	RED-G-HLin	NIR-G-HLin	BLU-V-ALin	BLU-V-W	FSC-HLog	SSC-HLog	BLU-V-HLog	GRN-V-HLog	YEL-V-HLog	ORG-V-HLog	GRN-B-HLog	YEL-B-HLog	RED-B-HLog	NIR-B-HLog	YEL-G-HLog	ORG-G-HLog	RED-G-HLog	NIR-G-HLog	BLU-V-ALog	BLU-V-WLog	TIME		P01.R1
5796.263184	617.555664	1.871829	3.086823	1241.932617	26472.830078	198.962830	133.602982	38.833523	34.562546	17.737665	69.624657	95.589737	121.517807	0.663158	99998.000000	3.763148	2.790676	0.272266	0.489512	3.094098	4.422801	2.298772	2.125816	1.589207	1.538606	1.248896	1.842763	1.980411	2.084640	0.000000	4.999991	16.000000		1
5666.924805	1491.157349	2.251129	2.664350	846.233398	25306.490234	140.063416	91.377350	36.329525	28.530750	26.680508	68.915390	57.804684	87.470253	1.258124	13131.019531	3.753347	3.173523	0.352400	0.425591	2.927490	4.403232	2.146325	1.960839	1.560260	1.455313	1.426194	1.838316	1.761963	1.941860	0.099724	4.118299	27.000000		1
13992.933594	2907.836182	1.890332	3.524713	2817.393066	65759.007812	457.512726	284.848022	170.018860	78.789528	48.106323	236.245224	340.524933	210.591599	2.885671	0.000000	4.145909	3.463570	0.276538	0.547124	3.449847	4.817955	2.660403	2.454613	2.230497	1.896469	1.682202	2.373363	2.532149	2.323441	0.460247	0.000000	38.000000		1
10783.134766	2399.805664	2.605759	3.663482	3583.625244	77791.476562	621.286987	368.765808	210.051956	98.624130	72.649803	384.375702	489.182739	278.819336	1.114133	0.000000	4.032745	3.380176	0.415934	0.563894	3.554322	4.890932	2.793292	2.566751	2.322327	1.993983	1.861234	2.584756	2.689471	2.445323	0.046937	0.000000	109.000000		1
19181.068359	6764.504883	2.877128	7.104934	8608.950195	99998.000000	1409.496826	880.876160	401.996185	211.347122	170.530746	812.565186	1141.088135	573.304016	2.454784	0.000000	4.282873	3.830236	0.458959	0.851560	3.934950	4.999991	3.149064	2.944915	2.604222	2.324996	2.231803	2.909858	3.057319	2.758385	0.390013	0.000000	173.000000		1
8472.254883	2094.925537	1.933504	2.442321	1587.280518	41401.781250	256.847687	170.755859	99.271721	39.629128	28.395067	122.486107	157.662308	81.555641	0.233251	99998.000000	3.927999	3.321169	0.286345	0.387803	3.200654	4.617019	2.409676	2.232376	1.996826	1.598014	1.453243	2.088087	2.197728	1.911454	0.000000	4.999991	254.000000		1
7535.026367	1929.779053	1.979760	3.114576	2290.033691	46566.949219	359.274078	238.940414	115.325661	56.383080	39.767895	163.687943	241.191544	106.281059	1.128439	99998.000000	3.877085	3.285508	0.296613	0.493399	3.359842	4.668078	2.555426	2.378290	2.061926	1.751149	1.599533	2.214017	2.382362	2.026456	0.052478	4.999991	286.000000		1
6118.603516	1328.083008	3.833087	5.735754	1176.865723	30216.960938	202.410446	128.277359	56.235062	24.361536	32.588951	124.364098	128.181763	115.994835	2.456318	0.000000	3.786652	3.123225	0.583549	0.758591	3.070727	4.480251	2.306233	2.108150	1.750007	1.386705	1.513070	2.094695	2.107826	2.064439	0.390285	0.000000	331.000000		1
16154.424805	3403.325195	2.883296	4.576268	3173.210449	69546.835938	491.288910	324.921204	172.636948	75.893898	61.428078	294.268860	414.146118	234.296295	0.484731	0.000000	4.208292	3.531904	0.459889	0.660511	3.501499	4.842278	2.691337	2.511778	2.237134	1.880207	1.788367	2.468744	2.617154	2.369766	0.000000	0.000000	365.000000		1
10649.389648	2228.414551	1.970509	3.213256	3038.694580	62416.265625	494.073547	315.978363	165.131119	72.356850	60.768154	278.847076	366.351257	193.211655	1.448479	0.000000	4.027325	3.347996	0.294578	0.506945	3.482687	4.795298	2.693792	2.499657	2.217829	1.859480	1.783676	2.445366	2.563898	2.286033	0.160912	0.000000	431.000000		1
9720.601562	1881.185425	2.901798	4.298732	2723.490234	62135.398438	449.824982	284.610596	158.380829	68.008774	59.775192	273.854492	362.919037	220.080261	1.128711	99998.000000	3.987693	3.274432	0.462667	0.633340	3.435126	4.793339	2.653044	2.454251	2.199703	1.832565	1.776521	2.437520	2.559810	2.342581	0.052583	4.999991	476.000000		1
4307.255371	1225.385254	2.522498	2.170952	1045.048218	27633.328125	162.895416	108.418083	43.921692	16.050859	17.478632	82.940239	93.939934	53.724895	0.040427	0.000000	3.634201	3.088273	0.401831	0.336650	3.019136	4.441433	2.211909	2.035102	1.642679	1.205498	1.242507	1.918765	1.972850	1.730176	0.000000	0.000000	493.000000		1
5906.731934	1193.110840	2.611927	4.520761	1024.455078	28331.789062	190.938934	104.279709	48.911179	26.711346	10.213343	64.795517	104.387642	58.942581	0.032866	0.000000	3.771347	3.076681	0.416961	0.655212	3.010493	4.452274	2.280895	2.018200	1.689408	1.426696	1.009168	1.811545	2.018649	1.770429	0.000000	0.000000	511.000000		1
10097.394531	3761.393311	1.884164	3.120744	4704.200195	99998.000000	787.685547	487.212219	231.169388	112.285095	85.351723	441.548218	538.735352	334.545563	1.092499	0.000000	4.004210	3.575349	0.275119	0.494258	3.672486	4.999991	2.896353	2.687718	2.363930	2.050322	1.931212	2.644978	2.731375	2.524455	0.038421	0.000000	567.000000		1
15913.313477	4779.749023	3.065236	2.399149	1528.908447	34136.968750	209.376617	160.838562	85.364059	48.975941	15.995353	70.003952	86.085648	69.732582	0.632090	0.000000	4.201761	3.679405	0.486464	0.380057	3.184381	4.533225	2.320928	2.206390	1.931275	1.689983	1.203994	1.845123	1.934931	1.843436	0.000000	0.000000	596.000000		1
12511.387695	2842.470215	3.031315	4.637943	3725.113281	70149.617188	562.554138	379.919708	177.203964	63.401669	64.715340	280.836090	378.161957	260.227448	2.206464	99998.000000	4.097305	3.453696	0.481631	0.666325	3.571140	4.846025	2.750164	2.579692	2.248473	1.802101	1.811007	2.448453	2.577678	2.415353	0.343697	4.999991	628.000000		1
6723.056152	1805.843628	2.661267	3.570970	2783.666260	60857.441406	458.286743	289.587738	145.120743	46.564457	51.223984	220.493484	327.212433	204.439545	3.117760	99998.000000	3.827567	3.256680	0.425088	0.552786	3.444617	4.784314	2.661137	2.461780	2.161730	1.668055	1.709473	2.343396	2.514830	2.310565	0.493843	4.999991	670.000000		1
6924.837402	1862.208130	3.999609	4.212387	1592.562988	36637.445312	264.520020	171.273941	80.241966	54.921387	28.894632	128.258865	173.410965	163.108200	1.011820	0.000000	3.840410	3.270028	0.602018	0.624528	3.202097	4.563925	2.422459	2.233691	1.904402	1.739741	1.460817	2.108087	2.239077	2.212476	0.005103	0.000000	764.000000		1
21172.191406	2472.936523	1.514116	2.719858	4633.955566	96167.156250	770.731140	476.172424	230.000656	100.825920	72.005302	347.438690	484.933350	286.553345	1.472402	99998.000000	4.325766	3.393213	0.180159	0.434546	3.665952	4.983027	2.886903	2.677764	2.361729	2.003572	1.857365	2.540878	2.685682	2.457206	0.168026	4.999991	795.000000		1
15298.024414	4697.169434	2.195622	4.052033	6172.503906	99998.000000	995.470947	633.418457	323.761719	122.942497	108.896065	463.325592	630.347046	308.614410	1.427173	99998.000000	4.184635	3.671836	0.341558	0.607673	3.790461	4.999991	2.998029	2.801691	2.510226	2.089702	2.037012	2.665886	2.799580	2.489416	0.154477	4.999991	848.000000		1
8358.976562	2859.125488	4.113708	4.563933	2477.617676	49158.890625	404.370667	254.787750	136.298172	57.783096	41.291264	193.190063	254.232681	128.801605	0.773024	0.000000	3.922153	3.456233	0.614233	0.659339	3.394034	4.691602	2.606780	2.406178	2.134490	1.761801	1.615858	2.285985	2.405231	2.109921	0.000000	0.000000	898.000000		1
14385.413086	4344.827637	1.356845	4.761292	3958.555420	80340.445312	604.989441	407.139862	191.638947	93.147415	69.054161	342.837738	419.598175	231.628876	0.972812	99998.000000	4.157922	3.637973	0.132530	0.677725	3.597537	4.904934	2.781748	2.609744	2.282484	1.969171	1.839190	2.535089	2.622833	2.364793	0.000000	4.999991	933.000000		1
22540.367188	4014.867432	3.740575	5.893025	6079.911621	99998.000000	997.114563	628.105164	312.860718	116.775017	104.936546	534.313232	716.710205	389.278839	0.184221	0.000000	4.352961	3.603671	0.572938	0.770338	3.783897	4.999991	2.998745	2.798032	2.495351	2.067350	2.020927	2.727796	2.855344	2.590261	0.000000	0.000000	982.000000		1
15723.681641	2362.951904	1.532618	2.035268	4285.292969	94116.617188	699.687988	443.423126	229.849548	88.941193	83.769760	429.096069	552.124939	333.512512	1.675034	99998.000000	4.196554	3.373455	0.185434	0.308622	3.631980	4.973666	2.844904	2.646818	2.361444	1.949103	1.923087	2.632555	2.742037	2.523112	0.224024	4.999991	1081.000000		1
9625.499023	2198.474365	2.278883	3.472290	2233.049316	48220.046875	362.789520	233.155319	98.417519	42.672775	35.092945	149.860458	168.254959	144.602676	0.203117	0.000000	3.983423	3.342121	0.357722	0.540616	3.348898	4.683228	2.559655	2.367645	1.993072	1.630151	1.545220	2.175687	2.225968	2.160176	0.000000	0.000000	1148.000000		1
18205.638672	6428.275391	1.631298	2.806202	6190.827637	99998.000000	984.976990	633.221069	281.665619	105.315849	96.628952	450.016174	618.338989	349.261169	2.175790	99998.000000	4.260206	3.808095	0.212533	0.448119	3.791749	4.999991	2.993426	2.801555	2.449734	2.022494	1.985107	2.653228	2.791227	2.543150	0.337617	4.999991	1178.000000		1
10596.185547	2323.985596	2.451572	3.466122	2888.605957	68437.437500	486.922363	292.899689	171.616226	63.660702	57.258862	281.634766	378.251404	195.897583	4.071386	0.000000	4.025149	3.366233	0.389445	0.539844	3.460688	4.835294	2.687460	2.466719	2.234558	1.803871	1.757843	2.449686	2.577780	2.292029	0.609742	0.000000	1312.000000		1
6503.021973	1137.107056	1.618963	2.257297	1262.371582	29965.642578	208.599503	135.160263	70.744049	28.284052	22.835085	85.080353	103.558113	73.689018	0.354874	0.000000	3.813115	3.055801	0.209237	0.353589	3.101187	4.476624	2.319313	2.130849	1.849690	1.451542	1.358603	1.929829	2.015184	1.867403	0.000000	0.000000	1402.000000		1
9905.298828	1444.577393	0.807940	1.794736	2460.487305	54623.578125	409.218292	254.963516	102.225937	31.238274	32.582783	159.059250	251.269196	98.796822	0.987630	99998.000000	3.995867	3.159741	0.000000	0.254001	3.391021	4.737380	2.611955	2.406478	2.009561	1.494687	1.512988	2.201559	2.400139	1.994743	0.000000	4.999991	1434.000000		1
30060.568359	6362.666016	2.383730	7.237535	7959.441406	99998.000000	1310.471802	814.153259	370.091827	196.915222	159.012985	728.733704	920.104370	492.491577	2.921516	0.000000	4.477997	3.803639	0.377257	0.859591	3.900882	4.999991	3.117428	2.910706	2.568310	2.294279	2.201433	2.862569	2.963837	2.692399	0.465608	0.000000	1477.000000		1
4330.191895	1744.523438	3.771412	6.913742	912.111328	23291.324219	143.625137	92.401146	31.438717	15.273758	14.755690	45.793522	72.890335	45.475895	0.884748	99998.000000	3.636507	3.241677	0.576504	0.839713	2.960048	4.367194	2.157230	1.965677	1.497465	1.183946	1.168959	1.660804	1.862670	1.657781	0.000000	4.999991	1512.000000		1
9472.030273	3553.703613	2.053770	3.774496	2376.742188	59186.191406	384.394196	245.434769	124.950012	69.325531	48.303684	200.948746	256.462219	151.550339	3.093896	0.000000	3.976443	3.550681	0.312552	0.576859	3.375982	4.772221	2.584777	2.389936	2.096736	1.840893	1.683980	2.303085	2.409023	2.180557	0.490506	0.000000	1568.000000		1
8453.619141	2042.286133	2.877128	4.961736	2954.178467	66839.546875	495.846680	307.535095	175.193359	87.979065	61.039524	245.178818	320.961700	213.844940	0.652792	99998.000000	3.927043	3.310117	0.458959	0.695634	3.470437	4.825034	2.695347	2.487895	2.243518	1.944379	1.785611	2.389483	2.506453	2.330099	0.000000	4.999991	1647.000000		1
20310.634766	3963.825439	1.615879	3.324270	5493.717773	99998.000000	921.766541	564.805237	269.531097	114.468384	68.807465	403.760071	538.399170	303.914795	3.474780	99998.000000	4.307724	3.598114	0.208409	0.521696	3.739866	4.999991	2.964621	2.751899	2.430609	2.058686	1.837636	2.606123	2.731104	2.482752	0.540927	4.999991	1699.000000		1
21418.843750	4955.617676	1.834825	2.359060	6131.194336	99998.000000	986.583618	631.426331	294.876343	126.001564	89.477760	437.638031	596.561584	338.973816	3.185412	99998.000000	4.330796	3.695098	0.263595	0.372739	3.787545	4.999991	2.994134	2.800323	2.469640	2.100376	1.951715	2.641115	2.775655	2.530166	0.503166	4.999991	1861.000000		1
10306.746094	3537.729736	2.864793	4.674948	3423.165771	72822.898438	543.912903	349.890259	161.569412	64.255867	61.144371	280.910095	359.721222	197.522720	0.226723	0.000000	4.013122	3.548725	0.457093	0.669777	3.534428	4.862268	2.735529	2.543932	2.208359	1.807913	1.786356	2.448567	2.555966	2.295617	0.000000	0.000000	1880.000000		1
7437.308594	2762.080078	1.717642	3.971855	2489.348145	60991.535156	436.312042	258.935364	115.205399	50.835434	44.806725	207.131653	247.725983	139.314072	2.059767	0.000000	3.871416	3.441236	0.234933	0.598993	3.396086	4.785270	2.639797	2.413191	2.061473	1.706167	1.651343	2.316247	2.393971	2.143995	0.313818	0.000000	1925.000000		1
6659.672852	4026.974365	1.985928	1.785485	2273.307617	50927.546875	368.839813	235.375610	96.490189	66.417564	23.134209	148.589951	196.255295	96.076965	0.568633	0.000000	3.823453	3.604979	0.297963	0.251756	3.356658	4.706953	2.566838	2.371762	1.984483	1.822283	1.364255	2.171989	2.292821	1.982619	0.000000	0.000000	1953.000000		1
3643.412598	670.124207	3.080655	2.547168	696.428467	24238.228516	116.084259	72.813240	51.325748	24.768589	1.292086	57.598072	68.940063	22.511293	2.068947	29662.015625	3.561508	2.826155	0.488643	0.406058	2.842876	4.384501	2.064773	1.862210	1.710335	1.393901	0.111292	1.760408	1.838472	1.352400	0.315749	4.472201	1969.000000		1
5903.290527	1749.734985	3.583304	5.319449	2063.906250	40258.085938	324.116364	218.766602	67.083656	47.076355	26.063761	142.965210	180.737930	93.415695	3.086934	99998.000000	3.771094	3.242972	0.554284	0.725867	3.314690	4.604853	2.510701	2.339981	1.826617	1.672803	1.416037	2.155230	2.257049	1.970420	0.489527	4.999991	2006.000000		1
8391.333984	3369.117188	2.007514	2.661267	3098.115234	67646.851562	513.972900	319.327301	168.748352	71.416306	48.735409	245.299088	301.228851	231.724472	0.960244	0.000000	3.923831	3.527516	0.302659	0.425088	3.491097	4.830247	2.710940	2.504236	2.227240	1.853797	1.687845	2.389696	2.478897	2.364972	0.000000	0.000000	2086.000000		1
5000.991699	1714.145508	4.326486	4.557766	1681.618286	36110.742188	267.276886	178.761246	98.932510	48.047733	31.919781	124.518288	167.829391	79.406273	0.456550	4154.370117	3.699056	3.234048	0.636135	0.658752	3.225727	4.557636	2.426961	2.252273	1.995339	1.681673	1.504060	2.095233	2.224868	1.899855	0.000000	3.618505	2133.000000		1
7254.297852	3073.633301	3.549383	5.069666	3107.671631	65040.097656	516.458374	320.887695	153.101456	92.166786	51.183895	247.423782	330.842010	181.977585	1.075128	99998.000000	3.860595	3.487652	0.550153	0.704979	3.492435	4.813181	2.713035	2.506353	2.184979	1.964574	1.709133	2.393441	2.519621	2.260018	0.031460	4.999991	2241.000000		1
5122.787109	2300.743652	1.822490	3.339689	1986.270020	45462.207031	344.206909	209.666489	100.243095	57.413048	33.520241	129.393677	166.774765	98.432938	0.011948	0.000000	3.709506	3.361868	0.260665	0.523706	3.298038	4.657650	2.536820	2.321529	2.001055	1.759011	1.525307	2.111913	2.222130	1.993140	0.000000	0.000000	2341.000000		1
4982.044922	1616.320068	1.480195	1.554204	1942.804810	51578.300781	320.613220	202.937759	149.080261	67.478371	41.568798	194.805939	259.703217	228.637650	1.600792	0.000000	3.697408	3.208527	0.170319	0.191508	3.288429	4.712467	2.505981	2.307363	2.173420	1.829165	1.618767	2.289602	2.414477	2.359148	0.204335	0.000000	2404.000000		1
16711.740234	4527.613281	3.678900	3.577137	1949.410156	50309.000000	322.571411	201.855377	122.140724	40.430901	27.812241	151.322144	201.917053	162.192322	0.247953	0.000000	4.223022	3.655869	0.565718	0.553536	3.289903	4.701646	2.508626	2.305040	2.086860	1.606713	1.444236	2.179903	2.305173	2.210030	0.000000	0.000000	2514.000000		1
14692.772461	3691.710205	3.974939	4.329569	2588.582764	60482.070312	446.938599	267.360138	180.053345	77.349419	46.071056	185.955612	271.011292	160.166306	1.776348	0.000000	4.167104	3.567228	0.599330	0.636445	3.413062	4.781627	2.650248	2.427097	2.255401	1.888457	1.663428	2.269409	2.432987	2.204571	0.249528	0.000000	2560.000000		1
10061.040039	2647.090576	2.445405	4.027363	3247.633301	75240.312500	544.612915	328.701874	180.290787	93.061066	70.414093	294.666656	364.331390	199.912613	0.504261	0.000000	4.002643	3.422769	0.388351	0.605021	3.511567	4.876451	2.736088	2.516802	2.255974	1.968768	1.847660	2.469331	2.561496	2.300840	0.000000	0.000000	2586.000000		1
9452.035156	2642.717773	3.071404	3.617226	3094.319092	64768.136719	491.988922	318.115417	157.205917	73.550255	56.555767	263.622650	323.397858	185.147675	1.205894	99998.000000	3.975525	3.422051	0.487337	0.558376	3.490565	4.811361	2.691955	2.502585	2.196469	1.866584	1.752477	2.420983	2.509737	2.267518	0.081309	4.999991	2641.000000		1
7017.087402	1868.375610	2.849375	4.304899	1280.951172	29374.039062	203.051865	136.612717	74.385948	50.274193	18.391418	76.125175	104.248871	64.018417	1.847344	99998.000000	3.846157	3.271464	0.454750	0.633963	3.107533	4.467964	2.307607	2.135491	1.871491	1.701345	1.264615	1.881528	2.018071	1.806305	0.266548	4.999991	2688.000000		1
11302.242188	4244.340820	2.241878	3.712821	4349.160156	81882.765625	694.794067	448.474304	204.004730	107.955528	74.055984	289.156006	374.541656	215.420731	1.295172	99998.000000	4.053164	3.627810	0.350612	0.569704	3.638405	4.913192	2.841856	2.651737	2.309640	2.033245	1.869560	2.461132	2.573500	2.333287	0.112327	4.999991	2723.000000		1
7933.830566	2716.610352	2.473158	3.490792	3304.744141	67262.671875	536.903564	343.102936	176.260345	117.360931	49.250393	253.492569	304.118317	206.240448	1.023171	0.000000	3.899483	3.434027	0.393252	0.542924	3.519138	4.827774	2.729896	2.535424	2.246155	2.069524	1.692410	2.403965	2.483042	2.314374	0.009948	0.000000	2808.000000		1
15247.817383	1971.748779	2.550252	4.323402	3452.014160	73227.062500	568.638367	354.537445	192.391373	83.245529	78.197449	349.862488	444.718292	263.449982	1.544897	0.000000	4.183208	3.294852	0.406583	0.635826	3.538073	4.864672	2.754836	2.549662	2.284186	1.920361	1.893193	2.543897	2.648085	2.420698	0.188899	0.000000	2850.000000		1
3531.250977	322.078003	1.643633	2.343642	778.758118	25245.470703	138.543137	82.625694	32.718468	16.824879	8.131819	56.315239	91.494530	32.320667	0.441225	0.000000	3.547929	2.507961	0.215805	0.369891	2.891402	4.402184	2.141585	1.917115	1.514793	1.225952	0.910188	1.750626	1.961395	1.509480	0.000000	0.000000	2887.000000		1
13424.377930	1299.657104	2.901798	6.296995	2658.491211	62474.308594	441.859680	272.769012	165.590607	79.187325	64.249695	251.932205	353.331696	193.304169	1.572046	0.000000	4.127894	3.113829	0.462667	0.799133	3.424635	4.795702	2.645284	2.435795	2.219036	1.898656	1.807871	2.401284	2.548182	2.286241	0.196465	0.000000	2914.000000		1
9488.435547	1305.988037	1.952007	1.887248	2634.697021	62009.460938	457.996887	277.851044	144.380646	42.833130	34.004387	209.321106	272.047424	161.325790	0.465464	99998.000000	3.977195	3.115939	0.290481	0.275829	3.420731	4.792458	2.660862	2.443812	2.159509	1.631780	1.531535	2.320813	2.434645	2.207704	0.000000	4.999991	2976.000000		1
11180.064453	3383.632324	2.248045	3.580221	2376.409180	51364.750000	377.452698	248.139206	130.738190	76.729591	45.303207	161.489227	211.649323	121.533226	0.319844	0.000000	4.048444	3.529383	0.351805	0.553910	3.375921	4.710665	2.576863	2.394695	2.116402	1.884963	1.656129	2.208143	2.325617	2.084695	0.000000	0.000000	2997.000000		1
12681.304688	2538.832764	1.640549	3.342773	3540.070312	67853.453125	546.870239	365.614227	156.912964	55.531967	58.427597	271.665039	352.690277	272.849213	0.050590	0.000000	4.103164	3.404634	0.214989	0.524107	3.549012	4.831572	2.737884	2.563023	2.195659	1.744543	1.766618	2.434034	2.547394	2.435923	0.000000	0.000000	3321.000000		1
7189.829590	533.819824	3.034399	4.388160	1208.230469	28558.896484	175.304382	123.559242	45.670170	8.554292	14.160528	57.055336	75.095207	85.530579	1.039327	0.000000	3.856719	2.727395	0.482073	0.642282	3.082150	4.455741	2.243793	2.091875	1.659633	0.932184	1.151079	1.756296	1.875612	1.932121	0.016752	0.000000	3351.000000		1
5588.718262	2634.592285	2.846291	3.213256	1881.703613	41890.914062	303.754425	196.316971	105.303513	42.123871	41.420780	173.978378	237.817932	103.592033	1.096496	99998.000000	3.747312	3.420713	0.454279	0.506945	3.274551	4.622120	2.482523	2.292958	2.022443	1.624528	1.617218	2.240495	2.376245	2.015326	0.040007	4.999991	3394.000000		1
15634.015625	5435.151367	2.408400	4.085954	4110.768555	83628.226562	673.821594	421.923309	217.896973	104.813194	78.524323	352.378815	477.868500	278.341339	3.148656	99998.000000	4.194070	3.735212	0.381729	0.611293	3.613923	4.922353	2.828545	2.625233	2.338251	2.020416	1.895004	2.547010	2.679308	2.444578	0.498125	4.999991	3493.000000		1
15740.954102	6017.459961	1.094727	3.860841	6906.680664	99998.000000	1128.525024	698.815308	326.786865	122.196228	116.395721	586.120056	807.825439	498.039215	1.377679	0.000000	4.197031	3.779413	0.039306	0.586682	3.839269	4.999991	3.052511	2.844362	2.514265	2.087058	2.065937	2.767987	2.907318	2.697263	0.139148	0.000000	3529.000000		1
16627.902344	4747.816895	1.643633	2.596508	4532.744629	94514.250000	724.271545	457.534332	241.216217	77.256905	67.928596	344.089752	426.231293	293.488678	1.644098	99998.000000	4.220838	3.676494	0.215805	0.414390	3.656361	4.975497	2.859901	2.660424	2.382406	1.887937	1.832053	2.536672	2.629645	2.467591	0.215928	4.999991	3558.000000		1
4160.318359	1192.524902	1.751564	2.004430	975.068970	24609.685547	154.994873	95.947449	42.167042	23.683113	3.015897	31.882774	41.001389	3.296517	0.149986	0.000000	3.619127	3.076468	0.243426	0.301991	2.989035	4.391106	2.190317	1.982033	1.624973	1.374439	0.479416	1.503556	1.612799	0.518055	0.000000	0.000000	3578.000000		1
9447.267578	2587.555908	3.173167	3.848506	2246.491455	47176.589844	360.230011	223.083832	98.408272	46.610710	33.144024	138.376602	219.118134	109.469643	1.261786	0.000000	3.975306	3.412890	0.501493	0.585292	3.351505	4.673727	2.556580	2.348468	1.993032	1.668486	1.520405	2.141063	2.340678	2.039294	0.100986	0.000000	3602.000000		1
23634.636719	3754.143555	2.026016	4.810632	4053.775146	84782.500000	626.406006	423.104370	226.210739	74.792999	56.420086	314.590698	461.046692	274.458923	1.463585	99998.000000	4.373549	3.574511	0.306643	0.682202	3.607860	4.928306	2.796856	2.626447	2.354513	1.873861	1.751434	2.497746	2.663745	2.438477	0.165418	4.999991	3690.000000		1
12947.434570	2327.420898	1.921169	4.539263	2709.523926	60587.820312	440.561432	280.663391	130.294128	75.036613	47.415565	221.837997	245.388504	144.938812	0.327376	0.000000	4.112184	3.366875	0.283566	0.656985	3.432893	4.782385	2.644006	2.448186	2.114925	1.875273	1.675921	2.346036	2.389854	2.161185	0.000000	0.000000	3721.000000		1
11488.924805	1244.393433	1.523367	2.383730	2313.932617	48279.585938	387.810974	244.583649	102.956787	46.071056	31.204353	158.639862	184.752960	124.583046	1.755823	99998.000000	4.060279	3.094958	0.182805	0.377257	3.364351	4.683764	2.588620	2.388427	2.012655	1.663428	1.494215	2.200412	2.266591	2.095459	0.244481	4.999991	3774.000000		1
8830.409180	2441.876953	2.704439	3.342773	3152.882324	73020.054688	551.671631	327.394379	175.205704	108.023369	75.468338	331.384735	433.323883	209.820663	0.526146	0.000000	3.945981	3.387724	0.432077	0.524107	3.498708	4.863442	2.741681	2.515071	2.243548	2.033518	1.877765	2.520333	2.636813	2.321848	0.000000	0.000000	3813.000000		1
8011.297363	2050.186768	2.537917	4.496091	2564.899658	56288.785156	430.607117	271.106903	122.005043	38.790348	41.655144	188.006302	225.689590	130.963303	0.701357	0.000000	3.903703	3.311793	0.404477	0.652835	3.409070	4.750422	2.634081	2.433141	2.086378	1.588724	1.619669	2.274172	2.353512	2.117150	0.000000	0.000000	3872.000000		1
5383.674316	1572.299683	2.392981	4.147629	2518.757812	56200.609375	410.309937	263.021332	135.141769	80.155624	49.790047	241.025024	301.373779	141.253738	0.414699	99998.000000	3.731079	3.196535	0.378939	0.617800	3.401186	4.749741	2.613112	2.419991	2.130790	1.903934	1.697142	2.382062	2.479105	2.150000	0.000000	4.999991	3982.000000		1
4257.736816	815.026001	3.062153	4.983322	699.361084	21834.945312	143.412354	78.570580	29.717991	34.439194	21.219206	60.993267	74.774498	46.212910	0.403445	0.000000	3.629179	2.911171	0.486027	0.697519	2.844702	4.339152	2.156587	1.895260	1.473019	1.537053	1.326729	1.785282	1.873754	1.664763	0.000000	0.000000	4045.000000		1
3690.075684	729.520081	0.135685	0.000000	707.647095	19879.611328	113.222549	79.714645	27.781403	48.309853	10.993528	47.730110	41.920345	40.976719	1.796072	99998.000000	3.567035	2.863037	0.000000	0.000000	2.849817	4.298408	2.053933	1.901538	1.443754	1.684036	1.041137	1.678792	1.622425	1.612537	0.254324	4.999991	4085.000000		1
5495.940918	2400.505615	2.272716	3.126911	2384.069336	47774.968750	371.121796	248.234802	99.666435	44.637119	43.311111	142.434814	159.953522	101.932983	0.100405	0.000000	3.740042	3.380303	0.356545	0.495116	3.377319	4.679201	2.569516	2.394863	1.998549	1.649696	1.636599	2.153616	2.203994	2.008315	0.000000	0.000000	4133.000000		1
20274.269531	6292.627930	2.260381	4.560850	6538.293945	99998.000000	1015.980896	666.420593	382.932526	146.233978	115.519936	586.792297	764.514343	550.783508	2.893541	99998.000000	4.306945	3.798832	0.354182	0.659046	3.815464	4.999991	3.006886	2.823748	2.583122	2.165048	2.062657	2.768484	2.883386	2.740981	0.461430	4.999991	4150.000000		1
6085.671875	2118.861572	2.507080	3.228674	2451.766602	56484.566406	407.775116	251.892120	124.342514	29.505213	42.876305	237.842606	281.693359	170.265549	0.599069	0.000000	3.784308	3.326102	0.399168	0.509024	3.389479	4.751930	2.610421	2.401215	2.094620	1.469899	1.632217	2.376290	2.449777	2.231127	0.000000	0.000000	4177.000000		1
9396.701172	1450.969971	3.015897	4.536180	2185.433350	45079.707031	337.086578	231.533279	100.973938	72.276672	36.724243	169.358932	227.687851	141.105713	0.394062	0.000000	3.972975	3.161659	0.479416	0.656690	3.339538	4.653981	2.527741	2.364614	2.004209	1.858998	1.564953	2.228808	2.357340	2.149545	0.000000	0.000000	4226.000000		1
12984.316406	1862.023071	5.072750	6.975417	3246.399902	68127.617188	530.538757	334.123108	131.934677	60.024975	62.380951	267.070282	347.574371	190.679901	1.157588	0.000000	4.113419	3.269985	0.705243	0.843570	3.511402	4.833323	2.724717	2.523906	2.120359	1.778332	1.795052	2.426625	2.541048	2.280305	0.063554	0.000000	4250.000000		1
7083.619141	2415.936523	3.299600	4.742790	1850.980225	41464.808594	302.746063	196.249130	66.590256	55.624481	36.332611	120.053032	167.946579	127.679123	1.419870	99998.000000	3.850255	3.383085	0.518461	0.676034	3.267402	4.617680	2.481078	2.292808	1.823411	1.745266	1.560297	2.079373	2.225171	2.106120	0.152248	4.999991	4318.000000		1
7046.950684	1453.381470	1.865662	0.881949	1385.277100	33209.968750	234.765030	146.252472	65.862495	31.503475	19.023584	98.627220	126.334610	63.602112	0.978443	99998.000000	3.848001	3.162380	0.270833	0.000000	3.141537	4.521268	2.370633	2.165103	1.818638	1.498358	1.279292	1.993997	2.101522	1.803472	0.000000	4.999991	4334.000000		1
20451.750000	5064.257812	2.309720	3.740575	1208.699097	43112.617188	150.005386	125.125786	133.353195	95.651405	23.245222	97.569496	163.290131	91.105980	0.510025	0.000000	4.310730	3.704516	0.363559	0.572938	3.082318	4.634604	2.176107	2.097347	2.125003	1.980691	1.366334	1.989314	2.212960	1.959547	0.000000	0.000000	4355.000000		1
9418.244141	2902.430420	2.429986	2.525582	4178.200684	81037.835938	663.228943	424.051086	189.101028	75.933983	64.274368	312.589355	471.469727	245.536530	1.573630	99998.000000	3.973970	3.462762	0.385604	0.402361	3.620989	4.908688	2.821663	2.627418	2.276694	1.880436	1.808038	2.494974	2.673454	2.390116	0.196903	4.999991	4372.000000		1
11473.293945	2075.717041	1.156402	0.703092	3195.616699	68558.250000	533.610168	336.321808	161.994965	66.799950	54.215210	285.958191	375.281769	211.421127	2.287171	0.000000	4.059688	3.317168	0.063109	0.000000	3.504555	4.836060	2.727224	2.526755	2.209502	1.824776	1.734121	2.456303	2.574358	2.325148	0.359299	0.000000	4415.000000		1
9073.071289	1011.642090	1.137900	2.078440	1608.194458	41097.460938	278.686737	171.326355	99.931641	43.363533	19.908617	160.166306	200.230240	100.545303	1.667357	99998.000000	3.957754	3.005027	0.056104	0.317737	3.206339	4.613815	2.445116	2.233824	1.999703	1.637125	1.299041	2.204571	2.301530	2.002362	0.222029	4.999991	4469.000000		1
720.873291	196.958389	2.127780	2.966557	178.119827	13832.033203	31.398628	21.752693	24.484886	14.197534	9.149453	15.088734	30.902145	42.756039	0.838603	0.000000	2.857859	2.294374	0.327927	0.472253	2.250712	4.140886	1.496911	1.337513	1.388898	1.152213	0.961395	1.178653	1.489989	1.630997	0.000000	0.000000	4515.000000		0
8497.146484	2606.733643	1.665219	3.527797	1816.510254	44705.351562	320.702667	192.357452	97.217949	46.132732	32.733887	125.113449	172.473511	114.320366	0.041126	99998.000000	3.929273	3.416097	0.221471	0.547504	3.259238	4.650360	2.506103	2.284109	1.987746	1.664009	1.514998	2.097304	2.236722	2.058124	0.000000	4.999991	4607.000000		1
7621.333984	2824.550537	2.260381	2.824705	2204.577148	55271.652344	363.726990	225.964035	123.149109	90.384384	53.592297	182.270554	245.052383	139.412750	0.739982	0.000000	3.882031	3.450949	0.354182	0.450973	3.343325	4.742502	2.560776	2.354039	2.090431	1.956093	1.729102	2.260716	2.389259	2.144303	0.000000	0.000000	4625.000000		1
24877.988281	9031.182617	1.862578	3.959521	11466.034180	99998.000000	1793.675171	1174.404907	538.263489	234.882217	176.408356	851.293823	1091.085327	628.333374	3.041806	0.000000	4.395815	3.955745	0.270115	0.597643	4.059413	4.999991	3.253744	3.069818	2.730995	2.370850	2.246519	2.930079	3.037859	2.798190	0.483131	0.000000	4757.000000		1
11031.378906	2604.137207	1.945839	2.146282	2378.086914	55222.195312	384.742676	239.510910	135.277451	70.333916	45.605412	218.624741	350.451477	179.239227	1.878202	0.000000	4.042630	3.415664	0.289107	0.331687	3.376228	4.742114	2.585170	2.379325	2.131225	1.847165	1.659016	2.339699	2.544628	2.253433	0.273742	0.000000	4793.000000		1
4654.548828	1656.744751	3.247177	5.815931	1963.752563	51986.394531	303.470734	192.258774	124.117401	55.630646	45.882950	196.730194	274.363312	153.715118	0.440419	99998.000000	3.667878	3.219256	0.511506	0.764619	3.293087	4.715890	2.482117	2.283886	2.093833	1.745314	1.661651	2.293871	2.438326	2.186717	0.000000	4.999991	4812.000000		1
5853.799805	728.813904	2.248045	2.392981	1132.839233	32837.304688	197.791000	107.267853	41.470119	35.392071	11.422169	90.248695	125.865883	92.490578	0.934835	99998.000000	3.767438	2.862617	0.351805	0.378939	3.054168	4.516367	2.296206	2.030470	1.617735	1.548906	1.057749	1.955441	2.099908	1.966097	0.000000	4.999991	4833.000000		1
10345.724609	2845.260986	1.973593	3.012813	4199.392090	85998.835938	685.743347	435.186462	176.544037	80.315979	70.219818	312.971741	409.236816	288.360413	0.383735	0.000000	4.014761	3.454122	0.295258	0.478972	3.623186	4.934493	2.836162	2.638675	2.246853	1.904802	1.846460	2.495505	2.611975	2.459936	0.000000	0.000000	4932.000000		1
6166.589355	1764.823730	2.457740	3.771412	2263.319336	48241.675781	359.733551	236.192795	94.812630	56.358410	32.077049	166.993698	230.250443	110.333092	0.805355	0.000000	3.790045	3.246701	0.390536	0.576504	3.354746	4.683423	2.555981	2.373267	1.976866	1.750959	1.506194	2.222700	2.362200	2.042706	0.000000	0.000000	4979.000000		1
12038.287109	4362.096680	2.380646	3.469206	3029.674561	62665.542969	502.322540	309.200317	144.541000	62.507385	34.257256	209.006561	300.201965	229.590515	2.428495	0.000000	4.080564	3.639695	0.376695	0.540230	3.481396	4.797029	2.700983	2.490240	2.159991	1.795931	1.534753	2.320160	2.477413	2.360954	0.385337	0.000000	5013.000000		1
9378.376953	1482.402588	3.071404	4.048949	2756.507812	55347.570312	430.329590	275.402527	125.020935	76.732674	31.892027	193.045135	264.325745	81.756081	1.073582	0.000000	3.972128	3.170966	0.487337	0.607342	3.440359	4.743099	2.633801	2.439968	2.096983	1.884980	1.503682	2.285659	2.422139	1.912520	0.030835	0.000000	5036.000000		1
9602.679688	2531.521240	3.925599	6.327832	4046.315430	83476.546875	638.811890	412.998962	178.789001	96.033791	61.785789	341.678253	435.590424	302.878662	2.832588	99998.000000	3.982393	3.403382	0.593906	0.801255	3.607060	4.921565	2.805373	2.615949	2.252341	1.982424	1.790889	2.533617	2.639078	2.481269	0.452183	4.999991	5081.000000		1
13626.461914	2451.026367	3.845422	5.791261	3070.250488	56636.906250	484.939514	303.230194	137.608765	42.151627	26.847029	155.454361	199.172516	116.145935	1.861157	0.000000	4.134383	3.389348	0.584944	0.762773	3.487174	4.753099	2.685688	2.481772	2.138646	1.624814	1.428896	2.191603	2.299229	2.065004	0.269783	0.000000	5129.000000		1
12662.728516	1866.605591	1.674470	0.918954	2481.540039	57504.621094	403.217346	238.607376	121.983452	28.672604	32.607452	138.700409	251.432632	146.711960	1.642517	0.000000	4.102527	3.271053	0.223877	0.000000	3.394721	4.759703	2.605539	2.377684	2.086301	1.457467	1.513317	2.142078	2.400422	2.166466	0.215510	0.000000	5143.000000		1
7032.604980	521.941284	1.224244	1.686805	1614.997192	40682.253906	241.771286	149.286880	68.033447	31.589819	24.873436	117.601463	148.324753	68.961647	2.109509	99998.000000	3.847116	2.717622	0.087868	0.227065	3.208172	4.609405	2.383405	2.174022	1.832722	1.499547	1.395736	2.070413	2.171214	1.838608	0.324181	4.999991	5158.000000		1
5025.032715	1115.943359	0.687674	2.337474	1324.558350	33706.410156	224.659622	142.851120	73.590340	50.869354	26.282705	106.993401	169.429855	79.967514	0.787677	99998.000000	3.701139	3.047642	0.000000	0.368747	3.122071	4.527712	2.351525	2.154884	1.866821	1.706456	1.419670	2.029357	2.228990	1.902914	0.000000	4.999991	5268.000000		1
18382.414062	2269.964844	2.149366	2.207957	3492.327881	72996.007812	548.005066	362.055603	180.771851	104.625092	65.668213	298.579926	370.979950	210.610107	1.309058	99998.000000	4.264402	3.356019	0.332310	0.343991	3.543115	4.863299	2.738785	2.558775	2.257131	2.019636	1.817355	2.475061	2.569350	2.323479	0.116959	4.999991	5306.000000		1
7267.798828	1179.998779	2.972724	4.909312	1907.804321	47829.210938	315.907440	200.612625	122.430595	77.753387	25.971249	147.350296	193.788315	123.886124	0.720492	99998.000000	3.861403	3.071882	0.473155	0.691021	3.280534	4.679693	2.499560	2.302358	2.087890	1.890719	1.414493	2.168351	2.287328	2.093023	0.000000	4.999991	5348.000000		1
9462.785156	3440.992920	2.766114	3.626477	4493.000977	85925.804688	726.016968	460.466949	208.793777	50.024410	51.569363	277.891113	367.856110	231.517853	0.549389	0.000000	3.976019	3.536684	0.441870	0.559485	3.652537	4.934124	2.860947	2.663198	2.319718	1.699182	1.712392	2.443875	2.565678	2.364584	0.000000	0.000000	5378.000000		1
22347.445312	5243.589355	3.059069	4.178466	7203.219238	99998.000000	1191.094116	742.983704	384.643982	180.201355	117.811157	641.587280	793.908569	489.605194	2.862905	0.000000	4.349228	3.719629	0.485589	0.621017	3.857527	4.999991	3.075946	2.870979	2.585059	2.255758	2.071186	2.807256	2.899770	2.689846	0.456807	0.000000	5452.000000		1
15464.477539	5697.071777	3.108409	3.755994	187.904541	20067.046875	0.000000	22.930681	74.401367	47.625259	17.484798	0.000000	0.000000	24.046995	0.025829	0.000000	4.189335	3.755652	0.492538	0.574725	2.273937	4.302484	0.000000	1.360417	1.871581	1.677837	1.242661	0.000000	0.000000	1.381061	0.000000	0.000000	5482.000000		1
9502.831055	3615.631348	2.944971	2.679769	3799.332764	80059.687500	631.447937	392.825134	190.242004	81.210258	65.951920	304.173828	415.675659	185.153839	2.779046	99998.000000	3.977853	3.558184	0.469081	0.428097	3.579707	4.903414	2.800338	2.594199	2.279306	1.909611	1.819227	2.483122	2.618755	2.267533	0.443896	4.999991	5563.000000		1
4439.998047	3554.641113	2.457740	4.230890	2434.630127	50749.355469	392.680206	247.494705	107.992531	46.484280	32.996006	163.937714	232.495392	119.078575	1.607429	99998.000000	3.647383	3.550796	0.390536	0.626432	3.386433	4.705431	2.594039	2.393566	2.033394	1.667306	1.518461	2.214679	2.366414	2.075834	0.206132	4.999991	5580.000000		1
18609.419922	7384.610840	2.297385	2.781532	6672.871582	99998.000000	1080.810303	676.880676	305.203796	128.027588	125.844292	628.160645	795.715637	463.522949	1.568553	99998.000000	4.269733	3.868328	0.361234	0.444284	3.824313	4.999991	3.033750	2.830512	2.484590	2.107304	2.099833	2.798071	2.900758	2.666071	0.195499	4.999991	5609.000000		1
17750.388672	3719.096924	3.506211	4.110624	4344.124512	85213.015625	663.284424	439.284760	232.267197	87.917389	64.080093	314.359406	461.441406	216.419876	0.749359	99998.000000	4.249208	3.570437	0.544838	0.613908	3.637902	4.930506	2.821700	2.642746	2.365988	1.944075	1.806723	2.497427	2.664117	2.335297	0.000000	4.999991	5657.000000		1
12645.691406	2832.697754	1.840992	3.099157	2550.190186	58387.304688	395.828705	254.504044	125.989227	69.137421	30.152798	175.477066	219.614624	177.117615	0.060029	99998.000000	4.101943	3.452200	0.265052	0.491244	3.406573	4.766318	2.597507	2.405695	2.100333	1.839713	1.479328	2.244220	2.341661	2.248262	0.000000	4.999991	5688.000000		1
6103.863281	1386.572266	3.456871	3.207088	1722.613525	42793.757812	296.297943	182.400070	88.490967	36.733498	34.476200	170.028107	196.659271	158.701538	1.016162	0.000000	3.785605	3.141943	0.538683	0.506111	3.236188	4.631381	2.471729	2.261025	1.946899	1.565062	1.537519	2.230521	2.293715	2.200581	0.006963	0.000000	5825.000000		1
8080.703125	2139.957520	2.676685	4.252476	2634.672363	57830.566406	424.100433	269.635956	118.273720	88.133255	33.011425	181.567459	267.557495	192.018250	1.592274	99998.000000	3.907449	3.330405	0.427597	0.628642	3.420727	4.762157	2.627469	2.430778	2.072888	1.945140	1.518664	2.259038	2.427417	2.283343	0.202018	4.999991	5864.000000		1
15468.681641	3794.639160	2.100026	2.772281	3996.136963	77839.718750	664.021484	413.560211	175.674423	89.354416	65.680550	289.325623	369.163605	197.303772	1.694033	99998.000000	4.189453	3.579170	0.322225	0.442837	3.601640	4.891201	2.822182	2.616539	2.244709	1.951116	1.817437	2.461387	2.567219	2.295135	0.228922	4.999991	5904.000000		1
7411.556152	2946.361328	1.637465	1.535702	1700.555542	39323.625000	283.944489	175.662094	71.820274	51.190063	18.690540	118.224373	116.975464	89.218727	1.537768	99998.000000	3.869909	3.469286	0.214172	0.186307	3.230591	4.594654	2.453233	2.244678	1.856247	1.709186	1.271622	2.072707	2.068095	1.950456	0.186891	4.999991	5918.000000		1
20953.474609	4724.546875	3.432201	4.076703	3278.242432	71351.171875	509.032745	340.395416	155.525284	113.611099	52.189194	249.785919	329.969299	234.876053	0.940182	99998.000000	4.321256	3.674360	0.535573	0.610309	3.515641	4.853401	2.706746	2.531984	2.191801	2.055421	1.717581	2.397568	2.518474	2.370839	0.000000	4.999991	6061.000000		1
19779.976562	7646.524902	2.143198	2.843207	7572.327148	99998.000000	1211.678101	766.321411	329.694855	160.536362	98.032051	560.935181	751.146362	427.196503	1.899771	99998.000000	4.296226	3.883464	0.331062	0.453808	3.879229	4.999991	3.083387	2.884411	2.518112	2.205573	1.991368	2.748913	2.875725	2.630628	0.278701	4.999991	6107.000000		1
18820.636719	4326.053711	1.319840	4.052033	5378.564453	99998.000000	858.926086	537.911987	272.476074	110.934418	99.099030	466.341461	605.384155	335.523102	1.901876	0.000000	4.274634	3.636092	0.120521	0.607673	3.730666	4.999991	2.933956	2.730711	2.435328	2.045066	1.996069	2.668704	2.782031	2.525723	0.279182	0.000000	6126.000000		1
39826.578125	11099.174805	1.406185	4.748958	9231.393555	99998.000000	1448.040405	944.731140	461.191620	219.892166	176.420700	825.880737	1132.910156	636.998657	3.520390	99998.000000	4.600173	4.045290	0.148042	0.676598	3.965267	4.999991	3.160781	2.975308	2.663881	2.342210	2.246550	2.916917	3.054195	2.804138	0.546591	4.999991	6219.000000		1
7689.049805	2935.972168	1.819406	3.398280	2481.645020	47774.500000	398.533142	262.389160	113.213303	47.082523	32.804813	146.915482	177.284134	133.676987	1.114386	99998.000000	3.885873	3.467752	0.259930	0.531259	3.394740	4.679196	2.600464	2.418946	2.053897	1.672860	1.515938	2.167068	2.248670	2.126057	0.047036	4.999991	6282.000000		1
4097.668945	1290.735840	1.677554	1.652884	772.192871	24340.539062	143.859497	86.295341	43.499218	22.622307	13.096639	43.637985	60.977852	19.831524	2.432753	99998.000000	3.612537	3.110837	0.224676	0.218242	2.887726	4.386330	2.157938	1.935987	1.638481	1.354537	1.117160	1.639865	1.785172	1.297356	0.386098	4.999991	6329.000000		1
13190.689453	4734.507324	2.904882	4.579352	2281.306641	58544.050781	351.595551	234.863708	133.926773	87.794044	34.889420	222.414658	260.338470	180.596069	1.066018	0.000000	4.120267	3.675275	0.463128	0.660804	3.358184	4.767483	2.546043	2.370816	2.126867	1.943465	1.542694	2.347163	2.415538	2.256708	0.027764	0.000000	6346.000000		1
15280.693359	3346.667480	1.729977	1.936588	2934.744873	66426.976562	502.775848	299.344696	154.513809	58.171646	47.258297	225.464478	334.730591	139.107452	2.992870	99998.000000	4.184143	3.524613	0.238040	0.287037	3.467570	4.822344	2.701374	2.476171	2.188967	1.764711	1.674478	2.353078	2.524695	2.143350	0.476088	4.999991	6373.000000		1
14646.605469	2307.700439	2.809286	4.687283	3855.296387	71467.554688	632.758545	397.028290	175.492493	89.724464	60.052727	291.397888	337.416534	211.587646	1.931320	0.000000	4.165737	3.363179	0.448596	0.670921	3.586058	4.854109	2.801238	2.598821	2.244259	1.952911	1.778533	2.464486	2.528166	2.325490	0.285854	0.000000	6503.000000		1
5062.348633	1950.837891	1.773150	4.351155	2711.327881	62808.781250	438.948639	272.287964	154.399719	49.876392	50.005909	277.391541	359.175385	244.195099	1.193671	99998.000000	3.704352	3.290221	0.248745	0.638605	3.433182	4.798020	2.642414	2.435029	2.188647	1.697895	1.699021	2.443093	2.555307	2.387737	0.076885	4.999991	6539.000000		1
8293.148438	3184.977783	1.659051	3.413699	2708.527832	56414.675781	422.351929	274.036438	128.881775	82.906319	45.263119	244.065582	361.969269	278.295074	2.154916	0.000000	3.918720	3.503106	0.219860	0.533225	3.432733	4.751392	2.625674	2.437808	2.110192	1.918588	1.655744	2.387506	2.558672	2.444505	0.333430	0.000000	6577.000000		1
3447.428711	760.749084	0.755516	0.246699	770.552307	25662.011719	150.955185	83.686501	56.509514	54.748699	19.510815	80.621269	118.319969	63.888901	1.769518	99998.000000	3.537495	2.881241	0.000000	0.000000	2.886802	4.409291	2.178848	1.922655	1.752122	1.738374	1.290275	1.906450	2.073058	1.805425	0.247855	4.999991	6612.000000		1
11937.914062	4067.013428	2.741444	3.558635	4147.138184	82878.796875	662.146545	424.137421	202.182251	85.370224	79.011551	344.065063	422.768250	268.710815	0.624882	0.000000	4.076929	3.609276	0.437979	0.551283	3.617748	4.918443	2.820954	2.627506	2.305743	1.931306	1.897691	2.536641	2.626102	2.429285	0.000000	0.000000	6783.000000		1
16677.966797	4532.130859	3.487709	4.964819	6269.502930	99998.000000	1012.693665	633.227234	266.842072	111.520325	104.026840	517.858398	675.776672	449.929810	2.462731	99998.000000	4.222143	3.656302	0.542540	0.695903	3.797233	4.999991	3.005478	2.801560	2.426254	2.047354	2.017145	2.714211	2.829803	2.653145	0.391417	4.999991	6806.000000		1
9632.227539	1870.777832	2.689020	3.052901	2474.712646	53434.261719	401.222168	245.493362	108.300903	33.729935	19.365879	144.272720	197.716995	80.482498	1.000691	99998.000000	3.983727	3.272022	0.429594	0.484713	3.393525	4.727820	2.603385	2.390040	2.034632	1.528015	1.287037	2.159184	2.296044	1.905701	0.000300	4.999991	6843.000000		1
6152.798828	2225.204346	1.899583	4.687283	2160.609131	50673.199219	365.210266	222.571930	146.785965	97.754517	30.584520	140.282364	233.580872	80.439323	1.424783	0.000000	3.789073	3.347370	0.278658	0.670921	3.334576	4.704778	2.562543	2.347470	2.166685	1.990137	1.485502	2.147003	2.368437	1.905468	0.153749	0.000000	6893.000000		1
5909.720215	2034.743286	2.408400	2.738360	2305.582031	48823.054688	381.868622	241.163788	114.662659	40.273628	35.370483	163.518326	198.413925	134.444839	0.737805	99998.000000	3.771567	3.308510	0.381729	0.437491	3.362781	4.688625	2.581914	2.382312	2.059422	1.605021	1.548641	2.213567	2.297572	2.128544	0.000000	4.999991	6926.000000		1
23659.089844	5096.748047	2.072273	2.615010	6848.848145	99998.000000	1106.994385	700.865967	338.514343	165.525848	118.566673	578.901001	788.937561	432.522125	2.489838	99998.000000	4.373998	3.707293	0.316447	0.417473	3.835618	4.999991	3.044145	2.845635	2.529577	2.218866	2.073963	2.762604	2.897043	2.636008	0.396171	4.999991	6942.000000		1
10948.672852	4866.707031	1.705307	3.981107	4475.979004	88011.664062	703.379211	455.560730	200.757553	71.789436	68.218468	320.526886	474.975952	332.001495	0.318803	99998.000000	4.039361	3.687235	0.231803	0.600004	3.650888	4.944540	2.847189	2.658546	2.302672	1.856061	1.833902	2.505864	2.676672	2.521140	0.000000	4.999991	6970.000000		1
9276.540039	3146.135010	2.901798	3.219423	1722.039917	34142.230469	286.722931	186.152969	71.308372	49.463169	39.752476	164.964600	187.842865	122.038963	0.094597	0.000000	3.967386	3.497777	0.462667	0.507778	3.236043	4.533292	2.457462	2.269870	1.853140	1.694282	1.599364	2.217391	2.273795	2.086498	0.000000	0.000000	7036.000000		1
8405.509766	2491.068848	4.045865	6.284659	2681.674805	58125.515625	454.206970	278.418427	157.819580	71.555077	53.771152	236.818802	311.904755	216.564804	2.275526	0.000000	3.924564	3.396386	0.607011	0.798282	3.428406	4.764367	2.657254	2.444698	2.198161	1.854640	1.730549	2.374416	2.494022	2.335588	0.357082	0.000000	7102.000000		1
8379.924805	2272.117188	1.915002	2.041435	2958.008545	64738.960938	500.311951	307.461090	138.743576	77.599205	54.005516	236.565933	315.956787	143.285919	1.119485	0.000000	3.923240	3.356431	0.282169	0.309936	3.470999	4.811166	2.699241	2.487790	2.142213	1.889857	1.732438	2.373952	2.499628	2.156204	0.049018	0.000000	7258.000000		1
12359.011719	2609.311768	1.918085	3.200921	3024.814697	66605.664062	507.028320	310.291962	146.233978	66.914047	51.822231	261.920441	315.990723	224.434509	1.683572	99998.000000	4.091984	3.416526	0.282868	0.505275	3.480699	4.823511	2.705032	2.491771	2.165048	1.825517	1.714516	2.418169	2.499674	2.351090	0.226232	4.999991	7285.000000		1
6524.083984	3041.769043	2.414567	3.046734	1343.739136	33333.558594	243.229889	144.473160	68.656357	27.078310	29.499044	79.625221	112.630478	129.433762	0.362599	99998.000000	3.814520	3.483126	0.382839	0.483835	3.128315	4.522882	2.386017	2.159787	1.836681	1.432622	1.469808	1.901051	2.051656	2.112048	0.000000	4.999991	7325.000000		1
1557.695068	631.352356	1.507948	3.891678	313.708740	15802.403320	55.642982	36.431290	25.320580	18.995831	8.153405	50.351288	60.931595	49.376823	0.028717	99998.000000	3.192482	2.800272	0.178386	0.590137	2.496527	4.198723	1.745410	1.561475	1.403474	1.278658	0.911339	1.702011	1.784842	1.693523	0.000000	4.999991	7347.000000		1
13259.361328	2853.105957	2.889463	5.146760	3208.352539	64041.628906	519.252258	331.181213	153.625702	86.381691	61.582264	289.149841	424.334778	199.314377	2.558516	0.000000	4.122523	3.455318	0.460817	0.711534	3.506282	4.806462	2.715378	2.520066	2.186464	1.936422	1.789456	2.461123	2.627709	2.299539	0.407988	0.000000	7529.000000		1
16529.435547	6816.740234	3.179335	4.650278	5824.618164	99998.000000	896.658691	599.626831	347.543518	176.667389	98.260254	562.899475	781.678406	431.729584	1.641096	0.000000	4.218258	3.833577	0.502336	0.667479	3.765267	4.999991	2.952627	2.777881	2.541009	2.247156	1.992378	2.750431	2.893028	2.635212	0.215134	0.000000	7666.000000		1
9499.185547	3006.124023	1.662135	3.358191	2001.673340	43403.886719	310.147034	204.223679	108.991661	82.875481	28.758947	153.749054	218.217682	148.352509	0.520844	99998.000000	3.977686	3.478007	0.220666	0.526105	3.301393	4.637528	2.491568	2.310106	2.037393	1.918426	1.458773	2.186812	2.338890	2.171295	0.000000	4.999991	7728.000000		1
3817.606934	1157.845215	2.374479	3.234842	1146.857910	27478.613281	177.299561	124.240753	70.293823	21.327137	24.034660	92.114357	95.790176	54.175121	0.383200	0.000000	3.581791	3.063651	0.375568	0.509853	3.059510	4.438995	2.248708	2.094264	1.846917	1.328933	1.380838	1.964327	1.981321	1.733800	0.000000	0.000000	7793.000000		1
5205.193848	2528.708984	1.261249	3.669649	2088.468262	40893.738281	332.238922	217.974075	85.536743	48.846420	33.140942	145.046738	173.528152	163.040344	0.495792	0.000000	3.716437	3.402899	0.100801	0.564625	3.319828	4.611657	2.521451	2.338405	1.932153	1.688833	1.520365	2.161508	2.239370	2.212295	0.000000	0.000000	7807.000000		1
19649.207031	5553.739258	2.340558	3.241009	7846.357422	99998.000000	1242.006592	803.890625	379.352295	152.753006	128.943451	631.444824	869.296692	479.237671	2.015652	99998.000000	4.293345	3.744586	0.369319	0.510680	3.894668	4.999991	3.094124	2.905197	2.579043	2.183990	2.110399	2.800335	2.939168	2.680551	0.304416	4.999991	7865.000000		1
6059.414062	1265.948730	2.975808	4.952485	1189.879150	33664.484375	205.636032	126.963692	89.064545	29.471291	27.041306	100.153664	169.136902	69.263855	0.198923	99998.000000	3.782431	3.102416	0.473605	0.694823	3.075503	4.527172	2.313099	2.103680	1.949705	1.469399	1.432028	2.000667	2.228238	1.840507	0.000000	4.999991	7910.000000		1
8057.713867	3366.736572	3.404448	3.811501	4500.543945	84363.976562	711.119385	462.949371	240.081390	77.574532	85.715599	330.857422	432.895233	260.224365	1.434295	0.000000	3.906212	3.527209	0.532047	0.581096	3.653265	4.926157	2.851943	2.665534	2.380358	1.889719	1.933060	2.519641	2.636383	2.415348	0.156638	0.000000	8004.000000		1
8694.958984	2761.355469	1.625130	3.179335	3558.831787	67970.406250	546.851746	368.765808	171.310944	98.827660	43.431377	264.347351	340.194977	222.750778	1.306768	0.000000	3.939268	3.441122	0.210888	0.502336	3.551307	4.832320	2.737870	2.566751	2.233785	1.994879	1.637804	2.422175	2.531728	2.347819	0.116199	0.000000	8128.000000		1
6612.633789	2999.602051	3.031315	4.406662	2114.723145	47163.722656	348.647491	216.154663	101.492012	49.617355	35.321144	167.218811	213.844940	120.521759	0.377695	0.000000	3.820374	3.477064	0.481631	0.644110	3.325253	4.673608	2.542387	2.334765	2.006432	1.695634	1.548035	2.223285	2.330099	2.081065	0.000000	0.000000	8231.000000		1
18890.251953	4371.569824	2.911049	3.145414	5842.201660	99998.000000	960.023376	604.116760	334.761414	144.713699	83.711174	488.803436	623.661499	365.793091	2.941561	99998.000000	4.276238	3.640637	0.464050	0.497678	3.766577	4.999991	2.982282	2.781121	2.524735	2.160510	1.922783	2.689134	2.794949	2.563236	0.468578	4.999991	8293.000000		1
7143.373047	1460.828735	1.572707	4.690367	1251.634033	27998.925781	204.997696	133.698578	51.751305	22.354023	17.090080	64.144852	64.484062	43.940193	1.359470	0.000000	3.853903	3.164599	0.196648	0.671207	3.097477	4.447141	2.311749	2.126127	1.713921	1.349356	1.232744	1.807162	1.809452	1.642862	0.133369	0.000000	8379.000000		1
5780.449707	2005.959717	2.050686	3.931767	3183.596436	64308.714844	531.235657	329.044189	138.429031	71.764771	37.738796	209.629471	259.533630	224.693542	1.521796	0.000000	3.761962	3.302322	0.311899	0.594588	3.502918	4.808270	2.725287	2.517254	2.141227	1.855911	1.576788	2.321452	2.414194	2.351591	0.182357	0.000000	8428.000000		1
8775.888672	2114.198975	2.260381	2.867877	2169.737061	51275.761719	357.198700	221.862671	113.068367	65.834740	44.211563	207.177902	237.904282	157.357025	0.239390	99998.000000	3.943291	3.325146	0.354182	0.457561	3.336407	4.709912	2.552910	2.346084	2.053341	1.818455	1.645536	2.316344	2.376402	2.196886	0.000000	4.999991	8457.000000		1
27098.310547	6129.923828	4.418998	5.637074	5432.832031	99998.000000	884.107910	549.614746	273.450531	95.925858	91.167656	446.611725	585.959717	342.338165	0.507306	0.000000	4.432942	3.787455	0.645324	0.751054	3.735026	4.999991	2.946505	2.740058	2.436879	1.981936	1.959841	2.649930	2.767868	2.534455	0.000000	0.000000	8477.000000		1
5431.262695	1528.399658	1.958174	2.423819	888.523804	24131.591797	163.290131	97.523239	48.093990	30.007862	28.681854	71.989883	91.377350	33.924210	1.190881	99998.000000	3.734901	3.184237	0.291851	0.384500	2.948669	4.382586	2.212960	1.989108	1.682091	1.477235	1.457607	1.857271	1.960839	1.530510	0.075869	4.999991	8549.000000		1
9203.683594	2720.363281	1.107062	4.058200	4147.801270	88382.578125	680.926514	427.073151	232.143860	73.013680	62.232933	292.921265	394.299164	226.636292	1.981650	0.000000	3.963962	3.434627	0.044172	0.608333	3.617818	4.946367	2.833100	2.630502	2.365757	1.863404	1.794020	2.466751	2.595826	2.355330	0.297027	0.000000	8724.000000		1
5473.809082	1651.456177	2.889463	3.231758	1099.599609	31220.917969	190.242004	115.714211	49.716038	34.840080	17.975113	67.851501	80.985146	38.275364	0.242546	0.000000	3.738290	3.217867	0.460817	0.509439	3.041234	4.494446	2.279306	2.063387	1.696496	1.542079	1.254672	1.831559	1.908405	1.582919	0.000000	0.000000	8777.000000		1
6130.657715	1531.356934	1.708391	1.948923	1358.979004	32251.392578	232.131516	138.996445	56.472507	35.644936	25.076963	93.918350	126.279099	127.617447	0.679672	19220.701172	3.787507	3.185076	0.232587	0.289795	3.133213	4.508548	2.365734	2.143004	1.751837	1.551998	1.399275	1.972750	2.101331	2.105910	0.000000	4.283769	8792.000000		1
4307.970703	1138.220337	1.692973	1.711475	872.710388	23619.980469	145.003571	90.631081	50.292694	34.692062	13.013377	66.883209	92.388809	85.752609	0.270486	99998.000000	3.634273	3.056226	0.228650	0.233371	2.940870	4.373280	2.161379	1.957277	1.701505	1.540230	1.114390	1.825317	1.965619	1.933247	0.000000	4.999991	8815.000000		1
17411.289062	2860.963379	2.676685	4.631775	3972.166992	79776.164062	627.217041	403.501038	157.005478	64.240448	63.703876	292.939758	407.084351	194.435898	0.429037	0.000000	4.240831	3.456512	0.427597	0.665747	3.599027	4.901873	2.797418	2.605845	2.195915	1.807809	1.804166	2.466778	2.609684	2.288776	0.000000	0.000000	8835.000000		1
7062.085449	1576.253052	1.856411	3.641896	1414.467773	31382.607422	209.379700	140.729507	65.967339	20.950922	12.627911	73.645851	121.570236	53.216080	0.445550	99998.000000	3.848933	3.197626	0.268674	0.561327	3.150593	4.496689	2.320935	2.148385	1.819329	1.321203	1.101331	1.867148	2.084827	1.726043	0.000000	4.999991	8853.000000		1
6324.698730	2510.693848	2.315888	3.123827	1585.686279	35403.570312	270.866364	167.983582	72.483276	44.569275	23.007774	103.551949	127.262817	104.782356	0.376136	0.000000	3.801040	3.399794	0.364717	0.494687	3.200217	4.549047	2.432755	2.225267	1.860238	1.649036	1.361875	2.015158	2.104702	2.020288	0.000000	0.000000	8960.000000		1
6649.644531	1254.187378	1.341426	2.466991	1092.254150	31467.830078	204.072586	115.954742	59.109104	39.311501	19.039003	98.414436	126.599808	92.675598	0.036747	0.000000	3.822798	3.098362	0.127567	0.392168	3.038324	4.497867	2.309785	2.064289	1.771654	1.594520	1.279644	1.993059	2.102433	1.966965	0.000000	0.000000	8985.000000		1
14858.788086	3879.506836	1.310589	2.503996	4735.709961	91188.617188	776.830811	485.849213	255.863968	80.744614	75.428253	342.227173	463.741882	307.340820	1.142647	0.000000	4.171983	3.588777	0.117467	0.398634	3.675385	4.959940	2.890326	2.686502	2.408009	1.907114	1.877534	2.534314	2.666276	2.487620	0.057912	0.000000	9020.000000		1
8272.406250	3173.343018	1.896499	2.312804	2039.372070	46222.468750	327.033569	207.877914	98.139984	50.530144	34.380604	174.379257	235.665482	181.271408	0.563718	0.000000	3.917632	3.501517	0.277953	0.364139	3.309496	4.664853	2.514592	2.317808	1.991846	1.703551	1.536314	2.241495	2.372296	2.258329	0.000000	0.000000	9045.000000		1
3103.335938	208.799957	2.084607	3.080655	836.852661	26541.859375	155.734970	96.089302	76.106674	24.811762	16.238968	80.016853	99.058937	50.357452	0.978362	99998.000000	3.491829	2.319731	0.319024	0.488643	2.922649	4.423931	2.192386	1.982675	1.881423	1.394658	1.210558	1.903181	1.995894	1.702064	0.000000	4.999991	9120.000000		1
11527.493164	2830.576172	2.473158	5.538395	3756.073975	74828.906250	606.589905	385.855896	168.995056	69.248436	59.158443	326.839294	421.130768	249.335693	0.241366	0.000000	4.061735	3.451875	0.393252	0.743384	3.574734	4.874069	2.782895	2.586425	2.227874	1.840410	1.772017	2.514334	2.624417	2.396785	0.000000	0.000000	9178.000000		1
15762.138672	10641.433594	2.059937	3.959521	6835.449219	99998.000000	1090.650513	702.562012	351.219330	132.495926	94.855804	513.288330	620.158386	380.841736	2.032445	99998.000000	4.197615	4.027000	0.313854	0.597643	3.834767	4.999991	3.037686	2.846685	2.545578	2.122203	1.977064	2.710361	2.792503	2.580745	0.308019	4.999991	9366.000000		1
11759.529297	5004.180176	2.374479	3.965688	5335.527832	99998.000000	835.791870	544.773315	242.918442	104.054596	92.105110	475.709869	665.760681	363.868835	2.427258	99998.000000	4.070390	3.699333	0.375568	0.598319	3.727177	4.999991	2.922098	2.736216	2.385460	2.017261	1.964284	2.677342	2.823318	2.560945	0.385116	4.999991	9386.000000		1
4753.200684	1272.313599	2.315888	2.513247	2445.629883	50020.179688	405.786102	250.609283	121.067581	46.475025	28.342644	167.076965	234.382645	125.116531	0.363033	99998.000000	3.676986	3.104594	0.364717	0.400235	3.388391	4.699145	2.608297	2.398997	2.083028	1.667220	1.452440	2.222917	2.369925	2.097315	0.000000	4.999991	9414.000000		1
5612.935059	548.973328	2.143198	1.757731	895.721252	23657.941406	143.902664	90.088341	32.851070	12.578570	6.959998	42.062195	46.684719	71.764771	0.773074	0.000000	3.749190	2.739551	0.331062	0.244952	2.952173	4.373977	2.158069	1.954669	1.516549	1.099631	0.842609	1.623892	1.669175	1.855911	0.000000	0.000000	9427.000000		1
7647.943359	5229.545898	2.069189	3.065236	1267.179199	35992.164062	199.511734	134.389328	88.836349	38.478893	37.788136	104.063850	146.622528	73.047600	1.973664	0.000000	3.883545	3.718464	0.315800	0.486464	3.102838	4.556208	2.299968	2.128365	1.948591	1.585223	1.577356	2.017300	2.166201	1.863606	0.295273	0.000000	9461.000000		1
16628.195312	7126.181152	1.313673	3.555551	6323.360352	99998.000000	1035.815552	648.772400	301.383026	151.269714	116.081177	594.995056	747.822083	349.267334	1.755941	0.000000	4.220845	3.852857	0.118487	0.550907	3.800948	4.999991	3.015282	2.812092	2.479119	2.179752	2.064762	2.774513	2.873798	2.543158	0.244510	0.000000	9515.000000		1
10807.070312	2080.567627	2.124696	3.330438	3410.497803	74149.882812	565.070435	344.163757	204.359360	80.991318	44.085129	252.912827	336.272461	171.119751	0.774350	0.000000	4.033708	3.318182	0.327297	0.522501	3.532818	4.870111	2.752103	2.536765	2.310395	1.908438	1.644292	2.402971	2.526691	2.233300	0.000000	0.000000	9539.000000		1
11965.489258	1918.338379	2.371395	3.361275	2815.971436	66237.046875	458.089386	278.498627	163.595428	58.523193	40.582001	263.857025	370.110321	219.485107	1.125053	0.000000	4.077930	3.282925	0.375004	0.526504	3.449628	4.821101	2.660950	2.444823	2.213771	1.767328	1.608333	2.421369	2.568331	2.341405	0.051173	0.000000	9565.000000		1
3562.051270	2877.411865	1.643633	1.467860	1798.858887	42177.335938	295.958740	182.356888	89.576447	37.041870	36.859928	116.738014	145.404449	120.959656	1.791353	99998.000000	3.551700	3.459002	0.215805	0.166685	3.254997	4.625079	2.471231	2.260922	1.952194	1.568693	1.566554	2.067212	2.162578	2.082641	0.253181	4.999991	9592.000000		1
7121.216309	3172.719971	1.643633	5.356454	2010.973877	45172.128906	342.504700	216.577133	109.466560	48.464039	40.181114	185.144592	204.612228	203.024109	0.301947	0.000000	3.852554	3.501432	0.215805	0.728877	3.303406	4.654871	2.534667	2.335613	2.039281	1.685420	1.604022	2.267511	2.310932	2.307548	0.000000	0.000000	9635.000000		1
12561.381836	3536.968262	1.575791	4.415914	3944.397949	86709.226562	632.542664	405.548645	196.455750	116.685593	77.312416	388.680603	508.850830	261.186493	1.489390	99998.000000	4.099038	3.548631	0.197498	0.645021	3.595981	4.938066	2.801090	2.608043	2.293265	2.067017	1.888249	2.589593	2.706590	2.416951	0.173008	4.999991	9727.000000		1
7526.179199	2060.110107	2.167868	3.937934	1948.867432	43513.906250	314.084961	202.613968	99.521500	40.804031	33.230370	133.624573	192.021332	110.129562	0.599341	0.000000	3.876575	3.313890	0.336033	0.595268	3.289782	4.638628	2.497047	2.306669	1.997917	1.610703	1.521535	2.125886	2.283350	2.041904	0.000000	0.000000	9788.000000		1
18200.003906	4424.474121	1.631298	4.200052	3999.402588	86143.054688	612.152954	407.253967	208.843124	91.142982	71.931290	357.809296	459.258118	333.247314	1.612707	0.000000	4.260071	3.645862	0.212533	0.623255	3.601995	4.935220	2.786860	2.609865	2.319820	1.959723	1.856918	2.553652	2.662057	2.522767	0.207555	0.000000	9943.000000		1
9168.535156	2521.579346	2.004430	2.781532	2643.004639	53541.933594	418.719299	268.920532	132.785797	30.815802	36.918522	159.349121	207.381424	133.797256	0.221742	0.000000	3.962300	3.401673	0.301991	0.444284	3.422098	4.728694	2.621923	2.429624	2.123152	1.488773	1.567244	2.202350	2.316770	2.126447	0.000000	0.000000	10001.000000		1
21395.716797	4365.772461	2.167868	5.359538	5724.402832	99998.000000	905.965454	582.080383	269.117889	148.352509	100.511383	446.664154	548.119141	270.557983	1.476346	0.000000	4.330327	3.640061	0.336033	0.729127	3.757730	4.999991	2.957112	2.764983	2.429943	2.171295	2.002215	2.649981	2.738875	2.432260	0.169188	0.000000	10034.000000		1
5285.195312	2081.128906	1.902667	2.417651	719.877197	25408.494141	127.302902	79.326096	49.568016	37.205307	16.430161	60.601635	78.817276	63.938240	0.479133	99998.000000	3.723061	3.318299	0.279363	0.383394	2.857258	4.404979	2.104838	1.899416	1.695202	1.570605	1.215642	1.782484	1.896621	1.805761	0.000000	4.999991	10070.000000		1
4733.532715	807.002075	1.964342	2.763030	2144.395020	48211.734375	350.479248	224.230972	110.878914	84.975502	24.691496	146.641022	172.732544	145.111496	1.187463	99998.000000	3.675185	2.906875	0.293217	0.441386	3.331305	4.683153	2.544662	2.350696	2.044849	1.929294	1.392547	2.166255	2.237374	2.161702	0.074620	4.999991	10102.000000		1
11258.754883	2248.082520	1.384599	3.237926	2373.757324	48690.562500	393.226044	244.392456	129.988846	58.708218	42.046780	192.366714	269.602020	188.990005	0.124704	99998.000000	4.051490	3.351812	0.141324	0.510267	3.375436	4.687445	2.594642	2.388088	2.113906	1.768699	1.623733	2.284130	2.430723	2.276439	0.000000	4.999991	10131.000000		1
11983.455078	2110.168457	2.294302	4.745874	2316.035889	50590.382812	368.235413	240.300339	124.265419	78.271454	42.956482	200.424515	223.049911	175.828613	0.233249	0.000000	4.078582	3.324317	0.360651	0.676316	3.364745	4.704068	2.566126	2.380754	2.094350	1.893603	1.633029	2.301951	2.348402	2.245090	0.000000	0.000000	10197.000000		1
8837.887695	2709.067627	2.507080	4.058200	2139.417725	46626.742188	353.303955	217.175385	91.395851	44.723465	25.949661	141.784134	190.294434	73.685936	2.029550	99998.000000	3.946348	3.432820	0.399168	0.608333	3.330296	4.668635	2.548148	2.336811	1.960927	1.650535	1.414132	2.151628	2.279426	1.867385	0.307400	4.999991	10228.000000		1
19668.779297	5623.857422	3.934851	5.788177	4928.005859	99998.000000	789.767090	510.975525	241.564682	164.936844	79.726982	449.532013	599.848877	399.538452	1.863929	99998.000000	4.293777	3.750034	0.594928	0.762542	3.692671	4.999991	2.897499	2.708400	2.383034	2.217318	1.901605	2.652761	2.778042	2.601559	0.270429	4.999991	10282.000000		1
13948.330078	6192.924316	1.921169	3.543216	6667.555176	99998.000000	1081.861938	686.834961	345.539093	153.440674	102.478806	533.311035	669.177490	433.416412	2.167292	0.000000	4.144522	3.791896	0.283566	0.549398	3.823967	4.999991	3.034172	2.836852	2.538497	2.185941	2.010634	2.726981	2.825541	2.636905	0.335917	0.000000	10348.000000		1
7709.778809	5049.415527	1.748480	5.119006	4529.833496	92320.609375	735.598145	465.311493	220.598328	72.745399	94.004692	435.312897	618.280396	347.713135	1.168868	99998.000000	3.887042	3.703241	0.242661	0.709186	3.656082	4.965299	2.866641	2.667744	2.343602	1.861806	1.973150	2.638802	2.791185	2.541221	0.067765	4.999991	10396.000000		1
7007.161133	1943.153198	2.778449	3.524713	2023.709717	41599.355469	321.763458	204.581390	108.760384	23.377823	33.649757	139.471329	206.807861	143.057724	1.546989	99998.000000	3.845542	3.288507	0.443802	0.547124	3.306148	4.619087	2.507537	2.310866	2.036471	1.368804	1.526982	2.144485	2.315567	2.155511	0.189487	4.999991	10415.000000		1
26996.416016	4834.374023	1.372264	5.007992	4526.197754	95918.148438	733.100281	463.757294	237.423218	136.782318	65.535614	355.191193	434.615967	331.101044	2.477515	0.000000	4.431306	3.684340	0.137438	0.699664	3.655734	4.981901	2.865163	2.666291	2.375523	2.136030	1.816477	2.550462	2.638106	2.519961	0.394016	0.000000	10448.000000		1
5695.061035	573.461304	2.510163	2.309720	785.579346	24143.343750	147.489059	83.088257	39.308418	23.408661	13.725721	51.159225	58.834652	35.176208	0.220122	99998.000000	3.755498	2.758504	0.399702	0.363559	2.895190	4.382797	2.168760	1.919540	1.594486	1.369377	1.137535	1.708924	1.769633	1.546249	0.000000	4.999991	10475.000000		1
6962.711914	853.807068	3.216340	4.810632	1332.394043	34877.171875	225.408966	142.015427	77.503609	25.314411	28.795952	100.930771	130.170776	135.971298	0.040619	0.000000	3.842778	2.931360	0.507362	0.682202	3.124633	4.542541	2.352971	2.152335	1.889322	1.403368	1.459331	2.004024	2.114513	2.133447	0.000000	0.000000	10620.000000		1
14450.270508	4212.267090	2.340558	3.509295	3698.552979	80572.914062	617.879456	379.898102	195.484360	102.047081	82.166222	319.959473	389.093811	241.780533	0.190251	0.000000	4.159876	3.624516	0.369319	0.545220	3.568032	4.906189	2.790904	2.579667	2.291112	2.008801	1.914693	2.505095	2.590054	2.383421	0.000000	0.000000	10747.000000		1
12033.334961	5175.087402	2.855542	5.587735	6277.622559	99998.000000	1062.526855	646.437988	315.188934	159.466293	114.789093	518.222290	696.650513	327.190857	2.837507	99998.000000	4.080386	3.713918	0.455689	0.747236	3.797795	4.999991	3.026340	2.810527	2.498571	2.202669	2.059901	2.714516	2.843015	2.514801	0.452937	4.999991	10825.000000		1
24354.382812	7559.535645	3.259512	4.477589	6158.586914	99998.000000	956.440063	630.004761	331.310730	235.378693	118.156532	575.780273	747.692566	440.962311	1.936017	0.000000	4.386577	3.878495	0.513153	0.651044	3.789481	4.999991	2.980658	2.799344	2.520236	2.371767	2.072458	2.760257	2.873723	2.644402	0.286909	0.000000	10865.000000		1
15939.771484	9315.142578	2.081524	4.329569	6295.939941	99998.000000	1007.580811	637.797363	348.191101	148.016373	97.131599	531.059875	715.341064	312.068207	2.287278	0.000000	4.202482	3.969189	0.318381	0.636445	3.799061	4.999991	3.003280	2.804683	2.541818	2.170310	1.987361	2.725143	2.854513	2.494250	0.359319	0.000000	10888.000000		1
5139.704590	1855.846436	1.995179	1.844076	1575.210815	42200.554688	262.481689	168.557159	112.519463	37.325573	25.280491	114.292610	172.285400	74.540131	0.826905	99998.000000	3.710938	3.268542	0.299982	0.265779	3.197339	4.625318	2.419099	2.226747	2.051228	1.572006	1.402786	2.058018	2.236248	1.872390	0.000000	4.999991	10962.000000		1
8741.573242	3676.667725	2.642764	3.635728	1625.306152	39489.105469	273.098999	174.188065	79.128738	24.219685	24.916609	115.014206	130.278717	91.651802	0.399055	99998.000000	3.941590	3.565454	0.422058	0.560591	3.210935	4.596478	2.436320	2.241018	1.898334	1.384169	1.396489	2.060751	2.114873	1.962141	0.000000	4.999991	11012.000000		1
17758.162109	3641.294189	2.858626	5.134425	4814.240234	96163.617188	761.609436	494.829041	224.675034	120.009857	73.528664	312.265564	444.289673	217.113708	2.298754	0.000000	4.249398	3.561256	0.456157	0.710492	3.682528	4.983011	2.881732	2.694455	2.351555	2.079217	1.866457	2.494524	2.647666	2.336687	0.361492	0.000000	11068.000000		1
12583.402344	4304.029785	2.143198	3.996526	2574.428467	48973.515625	422.222412	261.972870	101.655449	51.766724	32.462517	150.403183	208.173950	125.634598	0.105457	0.000000	4.099798	3.633875	0.331062	0.601683	3.410681	4.689961	2.625541	2.418256	2.007131	1.714051	1.511382	2.177257	2.318426	2.099109	0.000000	0.000000	11103.000000		1
7766.473145	1121.309082	1.958174	3.830003	1592.670898	42169.617188	283.438751	163.743439	99.111366	62.553642	36.070492	143.359924	205.047043	163.876038	0.517628	0.000000	3.890224	3.049725	0.291851	0.583199	3.202126	4.625000	2.452459	2.214164	1.996123	1.796253	1.557152	2.156428	2.311853	2.214515	0.000000	0.000000	11130.000000		1
8940.014648	1701.335693	2.581089	5.384208	2122.241455	48227.019531	345.101196	223.250351	110.345421	23.606020	27.448359	134.821060	173.142685	100.110497	0.230664	0.000000	3.951338	3.230790	0.411803	0.731122	3.326795	4.683290	2.537946	2.348792	2.042754	1.373023	1.438516	2.129758	2.238404	2.000480	0.000000	0.000000	11207.000000		1
11443.729492	5465.026367	2.525582	5.294779	2748.228027	58507.078125	437.218658	287.117676	136.393768	86.227501	52.346466	223.453873	273.530701	181.330002	0.773462	0.000000	4.058568	3.737592	0.402361	0.723848	3.439053	4.767209	2.640699	2.458060	2.134794	1.935646	1.718887	2.349188	2.437006	2.258470	0.000000	0.000000	11259.000000		1
7549.368652	2669.506348	2.593424	4.452919	1568.845947	37040.636719	280.595551	165.861969	76.994789	51.412094	25.363750	117.095726	137.417572	104.939629	0.588562	0.000000	3.877911	3.426431	0.413874	0.648645	3.195580	4.568678	2.448081	2.219747	1.886461	1.711065	1.404213	2.068541	2.138042	2.020940	0.000000	0.000000	11293.000000		1
6104.174316	1969.627075	2.553336	2.525582	1607.682495	43106.332031	288.807556	166.447876	98.389771	51.840733	29.357193	148.808899	215.053772	161.088348	1.094272	99998.000000	3.785627	3.294384	0.407108	0.402361	3.206200	4.634541	2.460608	2.221278	1.992950	1.714671	1.467715	2.172629	2.332547	2.207064	0.039125	4.999991	11322.000000		1
15471.031250	3597.760986	1.689889	3.422950	3053.783203	66377.085938	495.914520	312.873047	160.231064	62.023239	48.954353	309.141724	429.385956	266.370270	0.929883	0.000000	4.189519	3.556032	0.227858	0.534401	3.484838	4.822018	2.695407	2.495368	2.204747	1.792554	1.689791	2.490158	2.632848	2.425486	0.000000	0.000000	11359.000000		1
10626.819336	1149.216919	1.791652	3.015897	1993.840576	46003.765625	340.256653	212.731720	99.518417	49.814716	43.739750	165.843475	197.945190	101.572189	1.167058	99998.000000	4.026403	3.060402	0.253254	0.479416	3.299690	4.662793	2.531807	2.327832	1.997903	1.697358	1.640876	2.219698	2.296545	2.006775	0.067092	4.999991	11414.000000		1
6873.912598	2069.043701	2.090775	4.126042	2981.577637	58608.261719	467.377625	308.185760	124.539871	85.795776	50.317364	242.128998	291.024750	229.217392	0.176113	0.000000	3.837204	3.315770	0.320307	0.615534	3.474446	4.767959	2.669668	2.488813	2.095308	1.933466	1.701718	2.384047	2.463930	2.360248	0.000000	0.000000	11461.000000		1
14858.329102	3790.577881	2.112361	4.610189	5405.325195	99998.000000	883.629944	550.373352	256.739746	138.663391	117.265335	511.462738	657.224915	364.818634	1.478063	99998.000000	4.171970	3.578705	0.324768	0.663719	3.732822	4.999991	2.946270	2.740657	2.409493	2.141962	2.069170	2.708814	2.817714	2.562077	0.169693	4.999991	11486.000000		1
11602.027344	2154.003906	3.765245	3.521630	0.000000	8136.416992	0.000000	0.000000	5.976286	33.748436	10.284268	0.000000	0.000000	7.064846	0.723101	0.000000	4.064534	3.333246	0.575793	0.546744	0.000000	3.910433	0.000000	0.000000	0.776431	1.528254	1.012173	0.000000	0.000000	0.849103	0.000000	0.000000	11599.000000		1
8373.556641	1475.168091	2.050686	3.669649	2156.421387	49263.656250	351.095978	225.162262	107.098244	54.366314	42.382904	179.294739	252.030884	175.273544	0.284074	0.000000	3.922910	3.168842	0.311899	0.564625	3.333734	4.692527	2.545426	2.352496	2.029782	1.735330	1.627191	2.253567	2.401454	2.243716	0.000000	0.000000	11631.000000		1
8849.922852	2172.493896	2.618094	2.528666	2266.825439	52144.210938	334.773773	238.995926	120.703705	40.356888	41.164829	175.097763	233.340347	128.129349	0.579184	0.000000	3.946939	3.336959	0.417985	0.402891	3.355418	4.717206	2.524751	2.378391	2.081721	1.605918	1.614526	2.243281	2.367990	2.107649	0.000000	0.000000	11676.000000		1
10205.593750	1719.696289	1.424687	2.161701	2913.534912	70793.375000	499.442322	300.319153	169.802994	118.270630	59.765942	287.049835	358.299591	221.930511	1.627077	54692.554688	4.008838	3.235452	0.153720	0.334796	3.464420	4.849993	2.698485	2.477583	2.229945	2.072877	1.776454	2.457957	2.554246	2.346217	0.211408	4.737928	11705.000000		1
10321.862305	2289.281250	2.306637	2.479326	3805.225586	78668.398438	625.915710	393.941467	182.572754	100.258514	52.213863	276.577454	357.013672	205.605194	1.173056	0.000000	4.013758	3.359699	0.362979	0.394334	3.580380	4.895800	2.796516	2.595432	2.261436	2.001121	1.717786	2.441817	2.552685	2.313034	0.069319	0.000000	11753.000000		1
11827.963867	3589.354736	3.191670	4.064368	5707.325195	99998.000000	951.614014	583.905945	312.669525	170.444412	97.658920	498.677551	646.058716	411.737701	1.602484	99998.000000	4.072910	3.555016	0.504018	0.608993	3.756433	4.999991	2.978461	2.766343	2.495085	2.231583	1.989712	2.697820	2.810272	2.614621	0.204794	4.999991	11770.000000		1
9541.019531	2518.070068	3.589472	3.910181	3637.226562	73816.781250	593.551880	379.084015	168.372131	73.988144	62.020153	315.525055	443.009918	228.255264	0.745992	99998.000000	3.979595	3.401068	0.555031	0.592197	3.560770	4.868155	2.773459	2.578736	2.226270	1.869162	1.792533	2.499034	2.646414	2.358421	0.000000	4.999991	11905.000000		1
20512.027344	6247.296875	1.205742	2.226459	7098.501465	99998.000000	1146.231812	725.730164	362.243713	168.029846	99.638680	541.905396	718.236694	390.022034	3.663429	99998.000000	4.312008	3.795692	0.081254	0.347615	3.851167	4.999991	3.059273	2.860775	2.559001	2.225386	1.998428	2.733923	2.856268	2.591089	0.563888	4.999991	11934.000000		1
7459.638184	2383.948975	3.697403	4.317234	1705.680664	39322.863281	276.845734	181.120316	56.534184	29.073488	26.526321	112.578049	149.727844	52.731934	0.062068	0.000000	3.872718	3.377297	0.567897	0.635206	3.231898	4.594645	2.442238	2.257967	1.752311	1.463497	1.423677	2.051454	2.175303	1.722074	0.000000	0.000000	11992.000000		1
23390.345703	8391.371094	2.198706	6.608452	11969.119141	99998.000000	1930.161377	1224.830200	594.396790	270.157104	189.532745	989.864746	1338.746582	671.891174	1.200275	0.000000	4.369037	3.923833	0.342167	0.820100	4.078062	4.999991	3.285594	3.088076	2.774076	2.431616	2.277684	2.995576	3.126698	2.827299	0.079281	0.000000	12028.000000		1
5784.982910	3142.724609	2.019849	2.300469	5192.312988	99998.000000	840.892395	534.103577	234.450485	189.427902	81.299690	390.543182	559.541321	243.695541	1.103840	99998.000000	3.762302	3.497306	0.305319	0.361816	3.715361	4.999991	2.924740	2.727625	2.370051	2.277444	1.910089	2.591669	2.747832	2.386847	0.042906	4.999991	12074.000000		1
11676.638672	4888.983887	2.642764	5.057332	2649.184570	55716.968750	427.403107	278.507874	129.319672	74.469208	49.410748	180.494308	251.787262	211.106583	0.194367	99998.000000	4.067318	3.689219	0.422058	0.703921	3.423112	4.745987	2.630838	2.444838	2.111665	1.871977	1.693821	2.256464	2.401034	2.324502	0.000000	4.999991	12144.000000		1
15353.704102	3309.850830	1.945839	2.454656	4270.336914	82603.476562	686.181213	439.710297	192.086090	126.673820	66.688934	325.103149	447.638611	332.963623	2.856603	99998.000000	4.186213	3.519809	0.289107	0.389991	3.630462	4.916998	2.836439	2.643167	2.283496	2.102687	1.824054	2.512021	2.650928	2.522397	0.455850	4.999991	12178.000000		1
6055.235352	1864.465454	2.624262	3.207088	1978.761108	50168.613281	330.703217	208.491577	99.228546	59.032009	27.081394	175.992050	220.259125	143.350677	0.397857	0.000000	3.782131	3.270554	0.419007	0.506111	3.296393	4.700432	2.519439	2.319088	1.996637	1.771088	1.432671	2.245493	2.342934	2.156400	0.000000	0.000000	12235.000000		1
10753.207031	1954.880615	2.186371	3.111492	2133.308838	52913.835938	366.678131	224.955658	128.669006	64.277451	43.351200	195.635468	258.910706	174.129471	0.534821	0.000000	4.031538	3.291120	0.339724	0.492969	3.329054	4.723569	2.564285	2.352097	2.109474	1.808059	1.637001	2.291448	2.413150	2.240872	0.000000	0.000000	12288.000000		1
15657.001953	1599.744995	1.267417	3.315019	2759.748779	55213.726562	443.617401	288.853821	118.051689	52.405056	47.754780	175.427734	236.350067	172.439590	1.620328	99998.000000	4.194709	3.204051	0.102919	0.520486	3.440870	4.742047	2.647009	2.460678	2.072072	1.719373	1.679017	2.244098	2.373556	2.236637	0.209603	4.999991	12375.000000		1
8199.056641	2247.878906	3.512378	5.433547	1447.608765	37790.464844	258.722595	152.225677	85.117355	34.833912	21.684851	128.977371	141.466522	123.929291	0.724732	99998.000000	3.913764	3.351773	0.545601	0.735083	3.160651	4.577382	2.412834	2.182488	1.930018	1.542002	1.336156	2.110513	2.150654	2.093174	0.000000	4.999991	12390.000000		1
12858.042969	2070.163086	2.861710	3.466122	3650.067383	76150.210938	587.865479	378.390167	158.103287	47.175034	78.092598	362.573669	413.433777	261.618225	0.030983	99998.000000	4.109175	3.316005	0.456626	0.539844	3.562301	4.881671	2.769278	2.577940	2.198941	1.673712	1.892610	2.559396	2.616406	2.417668	0.000000	4.999991	12483.000000		1
3345.131836	1105.680664	2.531749	4.122959	822.328247	30518.189453	154.408966	89.425339	69.942276	46.280750	29.477459	91.830658	106.253304	102.423302	2.043962	48034.558594	3.524413	3.043630	0.403421	0.615209	2.915045	4.484559	2.188673	1.951461	1.844740	1.665400	1.469490	1.962988	2.026342	2.010399	0.310473	4.681554	12546.000000		1
4824.102051	1579.669800	1.760815	3.105325	1627.729858	36649.371094	254.871002	172.664703	94.072533	44.405838	18.872480	116.664001	147.621658	148.734894	1.233452	0.000000	3.683417	3.198566	0.245714	0.492107	3.211582	4.564066	2.406320	2.237204	1.973463	1.647440	1.275829	2.066937	2.169150	2.172413	0.091122	0.000000	12686.000000		1
16303.220703	4982.933105	4.418998	4.363490	4227.997070	88072.945312	647.467957	431.581573	220.724762	122.446014	83.584740	367.143768	465.993011	254.584213	1.753883	99998.000000	4.212274	3.697485	0.645324	0.639834	3.626135	4.944842	2.811218	2.635063	2.343851	2.087945	1.922127	2.564836	2.668379	2.405832	0.244001	4.999991	12797.000000		1
20150.107422	2720.554443	1.557288	2.861710	4107.120605	87128.609375	687.257446	425.904419	186.797470	83.526146	58.862404	291.114197	374.800690	215.337479	1.949559	99998.000000	4.304277	3.434657	0.192369	0.456626	3.613538	4.940161	2.837119	2.629312	2.271371	1.921822	1.769838	2.464063	2.573800	2.333120	0.289936	4.999991	12859.000000		1
17267.671875	5359.979004	3.367443	4.625608	4271.779785	87864.679688	685.684753	431.794342	203.761124	75.634857	68.810547	349.625061	445.797607	273.792816	0.641134	99998.000000	4.237234	3.729163	0.527300	0.665169	3.630609	4.943814	2.836124	2.635277	2.309121	1.878722	1.837655	2.543602	2.649138	2.437422	0.000000	4.999991	12908.000000		1
11677.366211	3960.288330	2.759946	3.632644	2440.933350	55806.039062	404.429260	255.913315	126.883514	64.783180	44.492184	228.477295	310.193268	162.324921	0.165171	0.000000	4.067345	3.597727	0.440901	0.560223	3.387556	4.746681	2.606843	2.408093	2.103405	1.811462	1.648284	2.358843	2.491632	2.210385	0.000000	0.000000	12988.000000		1
1584.859741	378.874298	3.651147	3.956437	713.549377	22589.361328	109.152016	73.078438	32.767807	37.020283	9.960476	62.522804	82.702789	54.819622	0.806466	0.000000	3.199991	2.578495	0.562429	0.597304	2.853424	4.353904	2.038032	1.863789	1.515447	1.568440	0.998280	1.796038	1.917520	1.738936	0.000000	0.000000	13016.000000		1
12065.658203	1556.736084	0.909703	1.396934	3024.345947	64117.652344	493.509216	310.076111	155.994003	56.364578	49.848637	248.160797	353.778839	129.427597	1.388149	99998.000000	4.081551	3.192215	0.000000	0.145176	3.480631	4.806978	2.693295	2.491468	2.193108	1.751006	1.697653	2.394733	2.548732	2.112027	0.142436	4.999991	13052.000000		1
10280.078125	1631.908325	2.399149	3.419866	1805.562988	40581.316406	281.927734	192.209442	102.509644	35.274887	31.710085	138.376602	144.951141	82.752129	0.147327	0.000000	4.011996	3.212696	0.380057	0.534009	3.256613	4.608326	2.450138	2.283775	2.010765	1.547466	1.501197	2.141063	2.161222	1.917779	0.000000	0.000000	13123.000000		1
14718.792969	4857.554688	1.563456	2.719858	5002.721680	99998.000000	828.458740	515.385254	265.170685	138.058990	86.690063	417.643066	601.877991	355.009247	2.350821	99998.000000	4.167872	3.686418	0.194086	0.434546	3.699206	4.999991	2.918271	2.712132	2.423526	2.140065	1.937969	2.620805	2.779508	2.550240	0.371220	4.999991	13172.000000		1
5363.204590	2165.469238	3.262596	2.966557	1923.037964	41587.808594	307.726288	199.598068	93.307770	47.144199	26.495483	178.119827	208.991150	147.193024	0.883286	99998.000000	3.729424	3.335552	0.513563	0.472253	3.283988	4.618966	2.488165	2.300156	1.969918	1.673428	1.423172	2.250712	2.320128	2.167887	0.000000	4.999991	13253.000000		1
10928.955078	3173.589600	3.857757	5.748089	2745.356934	60414.613281	450.882690	283.278412	146.221634	34.062977	50.857021	224.055206	325.226501	109.090340	0.162004	0.000000	4.038579	3.501551	0.586335	0.759523	3.438599	4.781142	2.654063	2.452214	2.165012	1.532283	1.706351	2.350355	2.512186	2.037786	0.000000	0.000000	13289.000000		1
6168.692383	1522.225952	1.921169	3.126911	713.555542	28852.193359	132.301651	80.362228	64.810936	46.129646	27.309591	98.565544	125.609932	93.569885	0.252391	99998.000000	3.790193	3.182479	0.283566	0.495116	2.853428	4.460179	2.121565	1.905052	1.811648	1.663980	1.436315	1.993725	2.099024	1.971136	0.000000	4.999991	13339.000000		1
3144.340332	932.963562	2.365228	4.600938	655.109436	19553.460938	117.570625	70.506599	38.509731	26.914871	11.838473	33.356804	45.075008	25.320580	1.325520	99998.000000	3.497530	2.969865	0.373873	0.662846	2.816314	4.291224	2.070299	1.848230	1.585570	1.429992	1.073296	1.523184	1.653936	1.403474	0.122386	4.999991	13355.000000		1
7539.729004	1577.952148	1.575791	3.299600	1511.790527	35930.242188	241.111359	158.016937	70.336998	54.566757	15.369354	138.154587	139.884552	86.887421	0.360590	0.000000	3.877356	3.198094	0.197498	0.518461	3.179492	4.555460	2.382218	2.198704	1.847184	1.736928	1.186656	2.140365	2.145770	1.938957	0.000000	0.000000	13378.000000		1
11166.705078	2731.048584	2.621178	2.966557	3150.159424	66613.320312	516.264099	323.777161	135.086258	86.767159	50.264942	219.408005	256.212433	185.696579	0.563178	0.000000	4.047925	3.436329	0.418496	0.472253	3.498333	4.823561	2.712872	2.510246	2.130611	1.938355	1.701265	2.341253	2.408600	2.268804	0.000000	0.000000	13425.000000		1
5939.715820	1156.448242	2.621178	3.681984	1863.469360	47530.644531	331.005432	198.068542	80.300560	47.427902	18.659702	131.401199	172.615356	143.144073	1.297485	99998.000000	3.773766	3.063126	0.418496	0.566082	3.270322	4.676974	2.519835	2.296815	1.904719	1.676034	1.270905	2.118599	2.237079	2.155773	0.113102	4.999991	13469.000000		1
30876.892578	4819.778809	3.293433	4.767460	6706.102051	99998.000000	1049.880493	689.813843	320.425140	112.975853	112.100075	542.886047	714.730469	353.488983	3.060656	99998.000000	4.489634	3.683027	0.517649	0.678287	3.826470	4.999991	3.021140	2.838732	2.505727	2.052986	2.049606	2.734709	2.854142	2.548376	0.485815	4.999991	13510.000000		1
17104.345703	3545.522461	2.957305	2.858626	3826.475830	83504.570312	608.196533	389.072235	178.863022	78.098770	70.293823	319.339661	394.527374	201.516159	1.079030	99998.000000	4.233107	3.549680	0.470896	0.456157	3.582799	4.921710	2.784044	2.590030	2.252521	1.892644	1.846917	2.504253	2.596077	2.304310	0.033033	4.999991	13555.000000		1
6072.106934	2686.451416	1.905751	3.478457	2189.883057	45709.996094	336.423553	226.932327	88.120918	50.308113	26.137770	131.839081	195.169830	92.354889	0.595287	466.141876	3.783340	3.429179	0.280066	0.541387	3.340421	4.660011	2.526886	2.355896	1.945079	1.701638	1.417269	2.120044	2.290413	1.965460	0.000000	2.668518	13588.000000		1
22498.115234	7417.002441	1.754647	4.477589	4677.708008	97475.164062	750.255127	482.306000	277.453217	93.178253	79.924339	400.796600	560.987610	317.150208	1.300619	0.000000	4.352146	3.870229	0.244190	0.651044	3.670033	4.988894	2.875209	2.683323	2.443190	1.969315	1.902679	2.602924	2.748953	2.501265	0.114150	0.000000	13707.000000		1
8517.921875	2403.614014	3.586388	4.425165	2781.291748	55289.269531	430.767456	279.892456	136.763809	50.471554	46.465775	222.846375	289.735748	198.642120	0.119046	0.000000	3.930334	3.380865	0.554657	0.645930	3.444247	4.742641	2.634243	2.446991	2.135971	1.703047	1.667133	2.348006	2.462002	2.298071	0.000000	0.000000	13748.000000		1
7046.250488	854.010620	3.145414	4.819884	1274.447510	33871.414062	221.430939	132.554504	83.812935	45.059589	24.515722	114.477631	136.486282	119.809418	0.606796	0.000000	3.847958	2.931463	0.497678	0.683037	3.105322	4.529833	2.345238	2.122395	1.923311	1.653787	1.389445	2.058721	2.135089	2.078491	0.000000	0.000000	13794.000000		1
17163.923828	2816.036377	2.840123	4.015028	3815.318848	75534.718750	624.509521	395.236633	184.706696	102.034744	55.445621	277.999054	386.164276	232.390549	0.978426	0.000000	4.234617	3.449638	0.453337	0.603689	3.581531	4.878147	2.795539	2.596857	2.266483	2.008748	1.743867	2.444043	2.586772	2.366219	0.000000	0.000000	13886.000000		1
7229.208984	2990.831787	2.658183	4.409747	3039.887939	61135.539062	478.349548	316.650635	129.924088	45.441975	62.445709	276.037781	372.102417	220.086441	2.340559	0.000000	3.859091	3.475792	0.424585	0.644414	3.482857	4.786294	2.679745	2.500580	2.113690	1.657457	1.795503	2.440969	2.570662	2.342593	0.369320	0.000000	13972.000000		1
12994.393555	1970.567627	2.476242	4.696534	2650.763428	56992.042969	423.804382	276.673035	143.514114	74.456871	39.342339	197.393204	252.246750	117.900581	0.083393	0.000000	4.113756	3.294591	0.393793	0.671777	3.423371	4.755814	2.627166	2.441967	2.156895	1.871905	1.594860	2.295332	2.401826	2.071516	0.000000	0.000000	14015.000000		1
8616.610352	1795.543945	1.218077	2.414567	2563.012451	61660.292969	443.429291	269.352234	153.527023	57.838604	42.567928	208.898636	274.967743	136.702133	1.403781	0.000000	3.935336	3.254196	0.085675	0.382839	3.408751	4.790006	2.646824	2.430321	2.186185	1.762218	1.629083	2.319936	2.439282	2.135775	0.147299	0.000000	14055.000000		1
18009.250000	6400.660645	2.124696	2.827788	6006.709961	99998.000000	943.099792	617.679016	309.305176	94.010857	92.228462	420.461609	521.275208	311.028961	2.037761	0.000000	4.255496	3.806225	0.327297	0.451447	3.778637	4.999991	2.974558	2.790763	2.490387	1.973178	1.964865	2.623726	2.717067	2.492801	0.309153	0.000000	14192.000000		1
11269.291992	2364.888428	2.306637	5.063499	4437.512207	93527.234375	710.789429	453.272583	212.660797	82.221725	76.060417	403.501038	551.175110	390.117615	0.703179	99998.000000	4.051897	3.373811	0.362979	0.704451	3.647140	4.970938	2.851741	2.656359	2.327688	1.914987	1.881159	2.605845	2.741290	2.591196	0.000000	4.999991	14215.000000		1
12372.298828	1776.868774	1.908834	0.592078	2302.347168	54363.515625	364.214203	230.706833	109.506645	55.442539	24.817930	154.217773	218.778931	154.276367	0.138911	99998.000000	4.092451	3.249655	0.280768	0.000000	3.362171	4.735308	2.561357	2.363060	2.039440	1.743843	1.394766	2.188134	2.340005	2.188299	0.000000	4.999991	14234.000000		1
23709.714844	4232.064453	1.618963	1.443190	5767.226562	99998.000000	922.882812	579.076782	286.954224	121.160095	105.957260	555.544800	754.957825	372.882599	1.261960	0.000000	4.374927	3.626552	0.209237	0.159323	3.760967	4.999991	2.965147	2.762736	2.457813	2.083360	2.025131	2.744719	2.877923	2.571572	0.101046	0.000000	14261.000000		1
2694.515381	817.258606	2.100026	2.951138	671.579712	21650.001953	110.037048	54.967644	30.966904	9.399236	3.694319	32.027710	50.684330	116.589996	0.341572	0.000000	3.430481	2.912359	0.322225	0.469990	2.827098	4.335458	2.041539	1.740107	1.490898	0.973093	0.567534	1.505526	1.704874	2.066661	0.000000	0.000000	14278.000000		1
5217.399414	1995.302368	4.200052	6.321664	1055.002563	25726.558594	191.302811	118.856544	47.307636	49.284313	21.549166	70.821144	107.548470	88.867180	0.279610	99998.000000	3.717454	3.300009	0.623255	0.800831	3.023253	4.410382	2.281721	2.075023	1.674931	1.692709	1.333430	1.850163	2.031604	1.948741	0.000000	4.999991	14329.000000		1
6455.415527	2255.193604	2.685936	3.546299	2887.683838	59778.335938	452.754517	299.844269	144.497833	49.463169	50.604153	227.953049	287.996521	183.834000	0.019094	0.000000	3.809924	3.353184	0.429096	0.549775	3.460550	4.776544	2.655863	2.476896	2.159861	1.694282	1.704186	2.357845	2.459387	2.264426	0.000000	0.000000	14366.000000		1
7457.716797	2698.666016	1.538786	3.774496	2292.642578	48939.769531	364.809387	241.003433	114.098335	35.284138	46.141983	200.202484	240.007385	231.363663	0.419717	0.000000	3.872606	3.431149	0.187178	0.576859	3.360336	4.689662	2.562066	2.382023	2.057279	1.547580	1.664096	2.301470	2.380225	2.364295	0.000000	0.000000	14405.000000		1
4883.266602	1151.005493	2.241878	4.008861	864.439819	23922.039062	162.716553	94.917480	57.746090	17.148672	23.417912	71.296043	121.918694	68.008774	0.366698	0.000000	3.688710	3.061077	0.350612	0.603021	2.936735	4.378798	2.211432	1.977346	1.761523	1.234231	1.369548	1.853065	2.086070	1.832565	0.000000	0.000000	14450.000000		1
16587.511719	3608.467773	1.492530	2.861710	3252.995850	74032.164062	541.701904	333.910309	197.861923	90.587906	59.827614	280.823761	350.263397	203.384903	1.224744	99998.000000	4.219781	3.557323	0.173923	0.456626	3.512284	4.869421	2.733760	2.523630	2.296362	1.957070	1.776902	2.448434	2.544395	2.308319	0.088045	4.999991	14475.000000		1
12870.366211	5255.967285	3.561718	3.826920	6000.381836	99998.000000	958.965637	614.243774	253.507996	127.364578	94.424080	419.730774	555.705139	359.952484	2.472540	99998.000000	4.109591	3.720653	0.551660	0.582849	3.778179	4.999991	2.981803	2.788341	2.403992	2.105049	1.975083	2.622971	2.744844	2.556245	0.393143	4.999991	14523.000000		1
7500.540527	1596.133911	1.982844	5.310198	2466.028809	57665.804688	404.009857	256.156921	123.371140	64.490227	52.398888	256.366608	327.160004	189.690018	0.720565	0.000000	3.875093	3.203069	0.297289	0.725111	3.391998	4.760918	2.606392	2.408506	2.091213	1.809494	1.719322	2.408861	2.514760	2.278044	0.000000	0.000000	14618.000000		1
5958.711426	931.060913	1.862578	3.059069	1654.684814	38970.632812	282.970032	177.194717	83.310287	42.441498	26.763769	125.791870	145.012817	149.419479	0.233231	0.000000	3.775152	2.968978	0.270115	0.485589	3.218715	4.590737	2.451741	2.248451	1.920699	1.627791	1.427547	2.099653	2.161406	2.174407	0.000000	0.000000	14714.000000		1
5084.786133	1708.212402	1.396934	1.634382	1459.872803	36310.707031	236.325409	156.302383	85.240707	65.726807	18.511684	121.961868	138.490707	93.856674	1.464600	0.000000	3.706273	3.232542	0.145176	0.213353	3.164315	4.560035	2.373510	2.193966	1.930647	1.817743	1.267446	2.086224	2.141421	1.972465	0.165719	0.000000	14762.000000		1
8992.465820	4122.619629	2.633513	3.123827	3926.518311	75810.328125	628.737305	403.689148	199.567230	57.770763	53.280838	262.521759	380.064636	213.764771	0.507832	0.000000	3.953879	3.615173	0.420535	0.494687	3.594008	4.879728	2.798469	2.606047	2.300089	1.761708	1.726571	2.419165	2.579857	2.329936	0.000000	0.000000	14783.000000		1
9667.607422	1471.109863	1.353761	2.442321	2025.831299	46104.222656	316.098633	204.538223	103.983673	48.701485	23.504257	135.820190	191.734543	93.107323	2.771935	99998.000000	3.985319	3.167645	0.131542	0.387803	3.306603	4.663741	2.499823	2.310775	2.016965	1.687542	1.371147	2.132964	2.282700	1.968984	0.442783	4.999991	14801.000000		1
6322.416992	1270.130371	2.963473	5.448967	1039.429688	27434.451172	154.769760	113.077614	40.600506	10.666653	28.839125	84.050385	108.014114	45.167522	0.406446	0.000000	3.800883	3.103848	0.471801	0.736314	3.016795	4.438296	2.189686	2.053377	1.608531	1.028028	1.459982	1.924540	2.033480	1.654826	0.000000	0.000000	14850.000000		1
10980.142578	3297.984619	4.684199	4.200052	3326.108398	70886.796875	513.898865	342.695892	178.653320	98.648804	60.583130	264.680389	395.301392	190.056992	1.693491	99998.000000	4.040608	3.518249	0.670635	0.623255	3.521936	4.850565	2.710878	2.534909	2.252011	1.994092	1.782352	2.422722	2.596928	2.278884	0.228783	4.999991	14888.000000		1
18536.652344	6076.130859	3.422950	2.843207	7176.705078	99998.000000	1148.902344	725.338501	310.982727	158.454834	95.151840	529.570435	718.128723	405.289612	4.173982	0.000000	4.268031	3.783627	0.534401	0.453808	3.855925	4.999991	3.060283	2.860541	2.492736	2.199905	1.978417	2.723924	2.856202	2.607765	0.620551	0.000000	14934.000000		1
14748.363281	6059.679199	3.586388	5.054248	4204.138184	87888.734375	659.429749	433.111115	239.695923	110.166565	95.595901	428.322052	549.799805	324.828705	1.057415	99998.000000	4.168744	3.782450	0.554657	0.703657	3.623677	4.943933	2.819169	2.636599	2.379661	2.042050	1.980439	2.631770	2.740205	2.511654	0.024245	4.999991	15005.000000		1
3439.269043	794.981689	1.532618	3.265679	2047.519287	50055.281250	349.899506	217.042786	119.260513	69.014076	48.806332	209.089828	244.151932	152.527893	0.553018	0.000000	3.536466	2.900357	0.185434	0.513974	3.311228	4.699450	2.543943	2.336545	2.076497	1.838938	1.688476	2.320333	2.387660	2.183349	0.000000	0.000000	15056.000000		1
19784.021484	6643.270508	3.777580	6.808895	4584.619141	90364.859375	732.517456	473.791779	251.488144	111.316803	90.458389	386.916687	536.872742	248.731277	1.220763	99998.000000	4.296315	3.822382	0.577214	0.833077	3.661303	4.955999	2.864818	2.675587	2.400517	2.046561	1.956449	2.587617	2.729871	2.395730	0.086631	4.999991	15123.000000		1
13021.407227	4325.375488	2.951138	3.984190	5065.361816	99643.218750	808.007385	523.520142	212.824234	97.742180	80.716866	401.370178	560.845764	264.933258	2.463051	0.000000	4.114658	3.636024	0.469990	0.600340	3.704611	4.998448	2.907415	2.718933	2.328021	1.990082	1.906964	2.603545	2.748843	2.423136	0.391473	0.000000	15184.000000		1
7703.173340	1411.476562	2.636597	3.345856	1845.691650	41398.882812	309.480927	194.312546	106.555511	39.437935	29.363359	141.222900	192.931030	126.679985	0.453857	99998.000000	3.886670	3.149674	0.421044	0.524507	3.266159	4.616989	2.490634	2.288501	2.027576	1.595914	1.467806	2.149905	2.285402	2.102708	0.000000	4.999991	15225.000000		1
18571.292969	10648.131836	2.007514	3.244093	8506.524414	99998.000000	1357.079468	875.578308	441.989197	173.558990	144.602676	635.290283	850.646240	540.542419	2.027277	0.000000	4.268842	4.027274	0.302659	0.511093	3.929752	4.999991	3.132605	2.942295	2.645412	2.239447	2.160176	2.802972	2.929749	2.732830	0.306913	0.000000	15294.000000		1
6813.163086	2965.551270	1.711475	3.379778	2572.380859	58649.246094	420.279663	267.360138	149.638428	76.535309	42.974983	235.119659	322.068756	169.371262	1.640582	0.000000	3.833349	3.472106	0.233371	0.528888	3.410335	4.768262	2.623538	2.427097	2.175043	1.883862	1.633216	2.371289	2.507949	2.228840	0.214998	0.000000	15343.000000		1
6795.225098	2324.620850	2.322055	3.910181	2493.671387	52098.199219	395.973633	260.323059	113.500092	50.696667	34.389854	162.935501	165.954483	109.586823	1.686946	0.000000	3.832204	3.366352	0.365873	0.592197	3.396839	4.716823	2.597666	2.415513	2.054996	1.704979	1.536430	2.212016	2.219989	2.039758	0.227101	0.000000	15379.000000		1
8775.382812	1973.164185	2.217208	3.842339	2966.747803	63676.714844	468.299652	306.147430	152.278107	92.246964	49.922646	248.888550	346.914429	151.686020	0.008653	0.000000	3.943266	3.295163	0.345806	0.584596	3.472281	4.803981	2.670524	2.485931	2.182637	1.964952	1.698298	2.396005	2.540222	2.180946	0.000000	0.000000	15429.000000		1
2537.001221	582.845154	1.760815	3.034399	546.567993	20812.701172	103.733887	63.210476	56.753128	33.144024	14.752606	52.809025	69.603065	32.043129	0.860744	0.000000	3.404321	2.765553	0.245714	0.482073	2.737644	4.318328	2.015921	1.800789	1.753990	1.520405	1.168869	1.722708	1.842628	1.505735	0.000000	0.000000	15508.000000		1
7602.245605	2719.660156	1.859494	3.194753	2333.983154	54706.347656	386.836517	245.012299	142.992966	81.564888	52.673340	222.192627	334.360535	248.586349	1.205055	0.000000	3.880942	3.434515	0.269395	0.504437	3.368098	4.738038	2.587528	2.389188	2.155315	1.911503	1.721591	2.346730	2.524215	2.395477	0.081007	0.000000	15578.000000		1
26446.949219	5325.111328	1.514116	5.408878	6920.236816	99998.000000	1107.003662	708.143616	398.153839	123.676430	114.967949	610.623474	781.989868	477.103729	1.864145	0.000000	4.422376	3.726329	0.180159	0.733107	3.840121	4.999991	3.044149	2.850121	2.600051	2.092287	2.060577	2.785774	2.893201	2.678613	0.270480	0.000000	15629.000000		1
10243.776367	2000.227051	1.569623	1.640549	3076.939209	66019.343750	512.492737	322.481995	170.210037	55.217426	44.572361	237.398544	289.590820	133.106506	0.570382	99998.000000	4.010460	3.301079	0.195795	0.214989	3.488119	4.819671	2.709688	2.508506	2.230985	1.742076	1.649066	2.375478	2.461785	2.124199	0.000000	4.999991	15680.000000		1
13322.957031	5379.378906	3.515462	4.594771	4514.235840	88553.382812	717.521240	466.042358	238.894150	157.782578	81.398369	398.924774	528.469543	318.195587	3.150692	0.000000	4.124600	3.730732	0.545982	0.662264	3.654584	4.947205	2.855835	2.668425	2.378206	2.198059	1.910616	2.600891	2.723020	2.502694	0.498406	0.000000	15742.000000		1
7037.468262	1739.447632	1.979760	2.886379	1110.719482	28441.433594	184.379822	111.113274	39.447186	41.895676	18.983496	56.105541	68.156792	50.931030	0.221134	99998.000000	3.847416	3.240411	0.296613	0.460353	3.045604	4.453951	2.265713	2.045766	1.596016	1.622169	1.278376	1.749006	1.833509	1.706982	0.000000	4.999991	15771.000000		1
5643.439453	934.782959	1.748480	2.448488	1088.914429	25411.869141	206.619751	118.797951	62.436459	42.666611	11.193972	54.181290	59.109104	35.672691	0.058932	0.000000	3.751544	2.970711	0.242661	0.388898	3.036994	4.405036	2.315172	2.074809	1.795438	1.630088	1.048984	1.733849	1.771654	1.552336	0.000000	0.000000	15837.000000		1
11745.057617	3912.080322	2.821621	3.311935	3743.298096	79947.335938	596.567749	385.427246	181.638382	76.883774	61.890636	315.454132	418.993744	274.520599	1.646481	0.000000	4.069855	3.592408	0.450499	0.520082	3.573254	4.902804	2.775660	2.585943	2.259208	1.885835	1.791625	2.498936	2.622208	2.438575	0.216557	0.000000	15856.000000		1
10394.105469	1901.846558	2.636597	1.998263	2507.166016	61314.382812	401.660065	264.239410	153.776794	82.206306	42.207130	218.378036	262.019104	139.702621	0.906371	0.000000	4.016787	3.279176	0.421044	0.300653	3.399183	4.787562	2.603859	2.421998	2.186891	1.914905	1.625386	2.339209	2.418333	2.145205	0.000000	0.000000	15935.000000		1
5172.891602	2926.733154	2.124696	2.843207	1838.811890	36919.113281	310.686676	194.559250	82.631866	62.195927	21.037266	98.642632	109.768768	94.750954	0.186847	99998.000000	3.713733	3.466383	0.327297	0.453808	3.264537	4.567251	2.492323	2.289052	1.917148	1.793762	1.322989	1.994065	2.040479	1.976584	0.000000	4.999991	15990.000000		1
15463.198242	2948.584717	2.109277	3.469206	4844.436523	95963.148438	776.824646	498.625122	237.293701	115.282486	98.365097	462.779755	643.625610	373.838562	2.608470	0.000000	4.189299	3.469614	0.324134	0.540230	3.685243	4.982104	2.890323	2.697774	2.375286	2.061763	1.992841	2.665374	2.808633	2.572684	0.416386	0.000000	16065.000000		1
7965.932617	1510.415283	4.209303	5.470552	2091.644531	50111.164062	363.147247	220.006256	99.752785	41.796993	44.720379	215.941895	306.320099	177.718948	0.953321	99998.000000	3.901237	3.179096	0.624210	0.738031	3.320488	4.699934	2.560083	2.342435	1.998925	1.621145	1.650505	2.334337	2.486176	2.249734	0.000000	4.999991	16122.000000		1
7530.394531	1074.599731	2.729109	3.651147	1688.686157	39226.042969	284.940552	180.318542	109.469643	29.656315	35.305725	138.333435	201.204697	86.178162	0.881085	99998.000000	3.876818	3.031247	0.436021	0.562429	3.227549	4.593575	2.454754	2.256040	2.039294	1.472117	1.547845	2.140927	2.303638	1.935397	0.000000	4.999991	16174.000000		1
6045.423340	2210.201904	2.309720	4.502259	1334.324463	30636.599609	216.336609	142.154190	60.977852	22.801165	17.299774	77.497437	116.318626	62.868183	0.056386	0.000000	3.781427	3.344432	0.363559	0.653430	3.125262	4.486240	2.335130	2.152760	1.785172	1.357957	1.238040	1.889287	2.065649	1.798431	0.000000	0.000000	16197.000000		1
7706.371094	1415.599487	1.736145	3.725156	1926.208130	45809.628906	329.127441	199.320541	111.662178	62.239098	27.013552	157.606796	189.471069	103.323753	1.116914	99998.000000	3.886850	3.150940	0.239586	0.571145	3.284703	4.660957	2.517364	2.299552	2.047906	1.794063	1.431582	2.197575	2.277543	2.014200	0.048020	4.999991	16256.000000		1
3735.573242	1930.815186	2.559503	2.343642	1354.593872	31786.212891	218.717255	147.791260	83.560066	25.718382	28.795952	129.794571	149.595245	101.162048	0.617910	99998.000000	3.572357	3.285741	0.408156	0.369891	3.131809	4.502239	2.339883	2.169649	1.921999	1.410244	1.459331	2.113256	2.174918	2.005018	0.000000	4.999991	16301.000000		1
13271.113281	3266.185059	2.997394	4.967903	3900.553223	86417.039062	641.300476	403.877258	192.631912	147.075836	76.957787	357.630432	465.866577	260.227448	1.607367	0.000000	4.122907	3.514041	0.476744	0.696173	3.591126	4.936599	2.807062	2.606249	2.284728	2.167541	1.886253	2.553434	2.668262	2.415353	0.206115	0.000000	16356.000000		1
16242.746094	5043.701660	2.423819	5.094337	3427.612549	70022.351562	536.521179	344.052734	184.333572	55.861927	57.752258	251.355545	325.208008	197.211258	1.439740	99998.000000	4.210660	3.702749	0.384500	0.707088	3.534992	4.845237	2.729587	2.536625	2.265604	1.747116	1.761569	2.400289	2.512161	2.294932	0.158284	4.999991	16417.000000		1
9081.675781	3543.789307	3.154665	4.323402	2525.915039	61322.496094	429.740570	265.509918	119.544220	71.727760	40.961304	232.779099	280.885437	180.956879	0.785429	0.000000	3.958166	3.549468	0.498953	0.635826	3.402419	4.787620	2.633206	2.424081	2.077528	1.855687	1.612374	2.366944	2.448529	2.257575	0.000000	0.000000	16470.000000		1
3572.822754	773.364685	0.804856	0.684590	689.607239	18337.107422	132.591522	74.996529	27.161572	9.658270	12.760511	32.835651	52.812111	59.220119	0.639652	99998.000000	3.553011	2.888384	0.000000	0.000000	2.838602	4.263331	2.122516	1.875041	1.433955	0.984899	1.105868	1.516346	1.722733	1.772469	0.000000	4.999991	16497.000000		1
7529.216309	894.099243	1.023801	2.133947	1679.376343	39071.988281	283.682373	178.388123	100.363365	46.478111	24.420128	120.524849	159.305939	132.366409	0.786721	0.000000	3.876750	2.951386	0.010216	0.329184	3.225148	4.591866	2.452832	2.251366	2.001575	1.667248	1.387748	2.081077	2.202232	2.121778	0.000000	0.000000	16563.000000		1
13831.700195	4878.067871	3.065236	5.208435	3873.743164	79862.296875	613.142883	398.005829	205.407837	80.793953	66.543999	320.221588	438.809845	169.084473	0.342862	0.000000	4.140875	3.688248	0.486464	0.716707	3.588131	4.902342	2.787562	2.599890	2.312617	1.907379	1.823109	2.505451	2.642276	2.228104	0.000000	0.000000	16592.000000		1
10195.898438	6237.823730	0.126433	2.661267	4075.577148	82133.429688	647.952087	422.367371	176.725983	87.562759	56.250477	287.429108	373.181732	219.195236	1.839254	0.000000	4.008426	3.795033	0.000000	0.425088	3.610189	4.914520	2.811543	2.625690	2.247300	1.942319	1.750126	2.458531	2.571920	2.340831	0.264642	0.000000	16677.000000		1
11054.638672	1837.726318	3.487709	3.842339	2708.602051	58076.882812	439.812073	274.998566	145.404449	52.707264	44.347248	224.369751	308.854950	219.081131	0.334914	0.000000	4.043545	3.264281	0.542540	0.584596	3.432745	4.764003	2.643267	2.439330	2.162578	1.721870	1.646867	2.350964	2.489755	2.340605	0.000000	0.000000	16712.000000		1
6176.494141	1207.308350	2.951138	3.743659	1783.097900	41456.390625	320.918518	189.480331	92.456657	37.350243	30.803467	138.894684	186.057373	166.996796	0.436841	0.000000	3.790742	3.081818	0.469990	0.573296	3.251175	4.617591	2.506395	2.277564	1.965938	1.572293	1.488600	2.142686	2.269647	2.222708	0.000000	0.000000	16814.000000		1
18958.689453	4382.933105	2.729109	4.853805	3756.592041	72698.679688	594.942627	383.228546	170.213135	69.748001	58.513943	260.375488	352.064301	177.540085	2.750777	0.000000	4.277808	3.641765	0.436021	0.686082	3.574794	4.861526	2.774475	2.583458	2.230993	1.843532	1.767259	2.415600	2.546622	2.249296	0.439455	0.000000	16864.000000		1
6436.620117	590.027161	1.415436	3.700486	2420.740967	55193.417969	399.442841	248.092957	121.295776	53.817410	43.258686	176.315842	257.584686	138.962524	0.805076	0.000000	3.808658	2.770872	0.150890	0.568259	3.383948	4.741887	2.601455	2.394614	2.083846	1.730923	1.636073	2.246291	2.410920	2.142898	0.000000	0.000000	16899.000000		1
6628.228027	1952.450684	2.195622	3.799166	2304.958984	48725.730469	367.624817	233.735062	112.050728	74.231758	29.091991	160.372925	195.977768	151.186462	1.423230	0.000000	3.821398	3.290580	0.341558	0.579688	3.362663	4.687758	2.565405	2.368724	2.049415	1.870590	1.463773	2.205131	2.292207	2.179513	0.153275	0.000000	16925.000000		1
4287.016602	982.041260	2.238794	4.607106	869.956604	36771.378906	149.533569	98.636467	87.923561	49.642025	36.323360	167.036880	186.516861	109.037918	0.401848	99998.000000	3.632155	2.992130	0.350014	0.663428	2.939497	4.565510	2.174739	1.994038	1.944105	1.695850	1.560186	2.222812	2.270718	2.037578	0.000000	4.999991	16983.000000		1
13039.607422	2585.832031	1.859494	2.898715	2627.814209	64419.785156	469.804504	273.330261	155.775070	89.089211	69.353287	310.128510	453.377441	206.410049	1.632245	99998.000000	4.115264	3.412600	0.269395	0.462205	3.419595	4.809019	2.671917	2.436688	2.192498	1.949825	1.841067	2.491542	2.656460	2.314731	0.212785	4.999991	17018.000000		1
6666.244629	1513.067261	3.222507	3.503127	1289.033691	29086.251953	205.040878	138.620224	58.535530	43.708912	19.211693	93.088821	124.721817	42.663525	2.184945	99998.000000	3.823881	3.179858	0.508194	0.544456	3.110264	4.463688	2.311841	2.141827	1.767420	1.640570	1.283566	1.968898	2.095942	1.630057	0.339440	4.999991	17064.000000		1
6524.531250	2102.483887	2.420735	3.040566	2534.463135	53583.007812	443.799347	265.553070	116.614662	67.940933	45.004082	167.810898	195.345596	158.957474	1.064939	0.000000	3.814549	3.322733	0.383947	0.482955	3.403886	4.729027	2.647187	2.424151	2.066753	1.832132	1.653252	2.224820	2.290804	2.201281	0.027325	0.000000	17166.000000		1
5792.686035	1952.240967	4.209303	4.425165	1894.044678	39156.144531	279.528595	200.310425	82.203224	25.261988	38.852024	124.746483	162.105972	112.519463	1.726434	0.000000	3.762880	3.290533	0.624210	0.645930	3.277390	4.592800	2.446426	2.301703	1.914889	1.402467	1.589414	2.096028	2.209799	2.051228	0.237150	0.000000	17213.000000		1
6065.159180	1152.362305	2.667434	4.619441	1280.161743	31877.875000	219.303162	136.159393	82.184723	37.174469	26.060677	97.455399	134.790222	81.938019	0.249997	99998.000000	3.782842	3.061589	0.426094	0.664589	3.107265	4.503489	2.341045	2.134048	1.914791	1.570245	1.415986	1.988806	2.129658	1.913485	0.000000	4.999991	17277.000000		1
16691.339844	4523.049316	0.647585	3.163916	4984.456543	99998.000000	779.744934	510.870667	242.431198	114.878517	80.300560	424.951538	559.624573	315.639160	2.545938	0.000000	4.222491	3.655431	0.000000	0.500225	3.697618	4.999991	2.891953	2.708311	2.384588	2.060239	1.904719	2.628339	2.747897	2.499191	0.405848	0.000000	17297.000000		1
10495.211914	2406.096436	3.009729	3.879343	2919.665283	63846.960938	484.905579	300.945160	153.440674	81.589561	71.379303	306.964600	448.705566	259.320831	0.763959	0.000000	4.020991	3.381313	0.478527	0.588758	3.465333	4.805140	2.685657	2.478487	2.185941	1.911635	1.853572	2.487088	2.651962	2.413837	0.000000	0.000000	17405.000000		1
10044.976562	2235.596436	3.422950	4.335737	2265.406982	54415.343750	350.981903	223.577225	105.004387	51.276409	33.588081	188.327011	267.175140	205.534271	0.448588	99998.000000	4.001949	3.349393	0.534401	0.637063	3.355146	4.735722	2.545285	2.349427	2.021207	1.709918	1.526185	2.274913	2.426796	2.312884	0.000000	4.999991	17440.000000		1
21573.691406	6096.416016	3.068320	4.650278	6998.687012	99998.000000	1163.642700	720.154785	348.986725	194.577744	139.782791	646.792603	838.949646	368.830566	2.936376	99998.000000	4.333924	3.785075	0.486901	0.667479	3.845016	4.999991	3.065820	2.857426	2.542809	2.289093	2.145454	2.810765	2.923736	2.566827	0.467812	4.999991	17547.000000		1
7221.955566	1710.667114	2.901798	4.588603	1523.003052	34667.429688	243.479675	158.898895	88.336777	42.802296	33.581917	127.648285	181.215912	98.358932	0.327444	0.000000	3.858655	3.233166	0.462667	0.661681	3.182701	4.539922	2.386463	2.201121	1.946142	1.631467	1.526106	2.106015	2.258196	1.992814	0.000000	0.000000	17604.000000		1
2489.727295	836.834167	2.692104	3.959521	1057.793335	27919.943359	176.232590	116.876785	54.452660	43.024323	22.024061	80.060028	130.997223	52.768936	0.460815	0.000000	3.396152	2.922639	0.430092	0.597643	3.024401	4.445915	2.246086	2.067728	1.736019	1.633714	1.342897	1.903416	2.117262	1.722378	0.000000	0.000000	17656.000000		1
8161.589355	3331.353760	2.081524	3.157748	4004.718994	90478.414062	651.156128	410.584381	232.415222	105.022888	66.294212	343.312622	454.647949	237.784012	0.758540	0.000000	3.911775	3.522621	0.318381	0.499378	3.602572	4.956545	2.813685	2.613402	2.366265	2.021284	1.821476	2.535690	2.657675	2.376183	0.000000	0.000000	17693.000000		1
9089.057617	2939.768311	1.581958	3.015897	2451.118896	55319.515625	383.691101	248.136124	103.305244	39.798733	21.919214	154.627914	207.874832	154.223938	0.776612	0.000000	3.958519	3.468313	0.199195	0.479416	3.389364	4.742878	2.583982	2.394690	2.014122	1.599869	1.340825	2.189288	2.317802	2.188152	0.000000	0.000000	17711.000000		1
9768.029297	5558.284668	3.811501	3.990358	2361.070801	51814.414062	393.185944	250.507523	119.433205	51.165394	44.220814	152.901016	229.969818	95.753174	1.348027	99998.000000	3.989807	3.744941	0.581096	0.601012	3.373109	4.714450	2.594598	2.398821	2.077125	1.708976	1.645627	2.184410	2.361671	1.981153	0.129698	4.999991	17759.000000		1
6632.147461	1157.105103	3.117660	4.585519	1778.971924	44223.519531	309.752319	188.576797	93.030228	38.629993	44.470596	203.927643	233.654892	174.348419	0.169794	99998.000000	3.821654	3.063373	0.493829	0.661389	3.250169	4.645653	2.491014	2.275488	1.968624	1.586925	1.648073	2.309476	2.368575	2.241418	0.000000	4.999991	17791.000000		1
14308.572266	2484.602295	2.365228	4.326486	3210.375488	65292.476562	512.501953	334.437622	175.384552	72.813240	48.929684	238.854065	273.947021	159.490967	0.733043	99998.000000	4.155596	3.395257	0.373873	0.636135	3.506556	4.814863	2.709696	2.524315	2.243991	1.862210	1.689572	2.378133	2.437667	2.202736	0.000000	4.999991	17825.000000		1
23427.748047	5173.354004	2.611927	4.039698	6785.557617	99998.000000	1086.493652	695.074707	334.073761	104.196449	106.580177	548.001953	763.151306	431.624756	2.004572	0.000000	4.369730	3.713772	0.416961	0.606349	3.831586	4.999991	3.036027	2.842031	2.523842	2.017853	2.027676	2.738782	2.882611	2.635106	0.302022	0.000000	17850.000000		1
17527.416016	3833.784180	2.741444	4.758209	3889.698486	80961.390625	639.977539	405.098419	194.556168	102.756340	70.596031	345.699463	488.337799	261.454803	1.143314	99998.000000	4.243718	3.583628	0.437979	0.677444	3.589916	4.908278	2.806165	2.607561	2.289045	2.011809	1.848780	2.538699	2.688720	2.417397	0.058165	4.999991	17926.000000		1
2836.614014	1206.364746	1.763899	1.828657	555.134644	15834.961914	95.817932	64.104759	26.890202	27.988012	12.476807	23.840384	30.538265	8.995266	0.985869	99998.000000	3.452800	3.081479	0.246474	0.262132	2.744398	4.199617	1.981447	1.806890	1.429594	1.446972	1.096103	1.377313	1.484844	0.954014	0.000000	4.999991	18045.000000		1
2751.580078	702.364685	2.170952	3.836171	947.281372	21525.230469	135.252777	100.665565	22.024061	15.381689	20.704222	57.083088	84.981674	51.507687	0.329906	0.000000	3.439582	2.846563	0.336650	0.583898	2.976479	4.332948	2.131146	2.002881	1.342897	1.187004	1.316059	1.756508	1.929325	1.711872	0.000000	0.000000	18086.000000		1
6333.897461	1354.643311	1.992095	4.267894	1618.531128	32603.228516	260.427917	168.217941	80.189545	39.330006	35.277973	117.252998	142.496490	100.893761	0.642259	0.000000	3.801671	3.131825	0.299310	0.630214	3.209121	4.513261	2.415688	2.225872	1.904118	1.594724	1.547504	2.069124	2.153804	2.003864	0.000000	0.000000	18123.000000		1
6409.674316	1635.911133	2.766114	3.170084	1363.092651	31792.535156	212.025543	145.900925	69.917610	40.427814	31.888943	99.774368	137.220200	70.639206	1.274000	3130.128906	3.806836	3.213760	0.441870	0.501071	3.134525	4.502325	2.326388	2.164058	1.844587	1.606680	1.503640	1.999019	2.137418	1.849046	0.105169	3.495562	18179.000000		1
5685.785156	1773.683228	1.523367	2.207957	1125.206909	27947.517578	197.029327	117.697060	71.080177	37.741879	19.766766	65.535614	69.785011	35.940975	0.942894	99998.000000	3.754791	3.248876	0.182805	0.343991	3.051232	4.446343	2.294531	2.070765	1.851748	1.576823	1.295936	1.816477	1.843762	1.555590	0.000000	4.999991	18202.000000		1
7816.583984	4197.628418	3.037483	5.217686	2818.629639	63493.132812	462.499146	291.724762	151.827881	74.102242	47.427902	208.050598	303.190125	173.599075	0.082212	0.000000	3.893017	3.623004	0.482514	0.717478	3.450038	4.802727	2.665111	2.464973	2.181351	1.869831	1.676034	2.318169	2.481715	2.239547	0.000000	0.000000	18254.000000		1
7501.237793	1322.939331	2.433070	3.953353	1859.978638	40912.195312	306.825836	188.872833	80.877213	31.047081	21.771196	117.468857	174.181900	104.547997	2.411976	99998.000000	3.875133	3.121540	0.386155	0.596966	3.269508	4.611853	2.486892	2.276170	1.907826	1.492021	1.337882	2.069923	2.241003	2.019316	0.382373	4.999991	18277.000000		1
11776.064453	3403.633545	1.575791	2.787700	2975.061523	68504.718750	486.407379	304.716553	158.541183	82.314240	47.887379	232.285706	323.280670	193.575531	3.732224	0.000000	4.071000	3.531943	0.197498	0.445246	3.473496	4.835721	2.687000	2.483896	2.200142	1.915475	1.680221	2.366023	2.509580	2.286850	0.571968	0.000000	18321.000000		1
5490.498047	1228.185303	3.685068	4.829135	1093.046631	28133.302734	203.054947	115.375000	44.590862	23.078701	26.720596	84.870659	93.915260	97.221031	0.446786	0.000000	3.739612	3.089264	0.566445	0.683869	3.038639	4.449221	2.307614	2.062112	1.649246	1.363211	1.426846	1.928758	1.972736	1.987760	0.000000	0.000000	18358.000000		1
7630.683594	3972.906982	0.764767	2.207957	7779.279785	99998.000000	1284.528320	795.666260	380.632050	130.331131	129.772980	598.331665	757.477234	487.776550	2.114401	0.000000	3.882563	3.599108	0.000000	0.343991	3.890939	4.999991	3.108744	2.900731	2.580505	2.115048	2.113184	2.776942	2.879369	2.688221	0.325187	0.000000	18385.000000		1
13640.418945	2008.352661	3.080655	4.736623	2146.966797	47423.621094	342.369019	226.176819	111.643677	75.351158	34.047558	157.067154	177.358154	115.165306	0.358912	0.000000	4.134828	3.302840	0.488643	0.675469	3.331825	4.675995	2.534494	2.354448	2.047834	1.877090	1.532086	2.196085	2.248851	2.061322	0.000000	0.000000	18438.000000		1
5999.561523	3681.466064	2.488577	3.435285	2980.800537	61397.675781	474.716919	307.097198	126.063240	69.843597	47.955223	218.572311	276.642212	120.700615	0.770634	0.000000	3.778120	3.566021	0.395951	0.535963	3.474333	4.788152	2.676435	2.487276	2.100589	1.844127	1.680836	2.339595	2.441918	2.081709	0.000000	0.000000	18460.000000		1
7190.334961	2036.871094	1.844076	2.578006	1495.613281	31447.652344	257.001862	160.286575	66.978806	46.385597	16.655273	96.490189	117.027885	33.332130	1.310683	99998.000000	3.856749	3.308964	0.265779	0.411284	3.174819	4.497588	2.409936	2.204897	1.825937	1.666383	1.221552	1.984483	2.068289	1.522863	0.117498	4.999991	18531.000000		1
15718.642578	930.055603	3.651147	6.719467	2715.965820	58883.015625	435.528748	282.661652	157.412521	57.005993	46.231411	226.195328	284.968292	214.103989	0.247999	0.000000	4.196415	2.968509	0.562429	0.827335	3.433924	4.769990	2.639017	2.451267	2.197039	1.755921	1.664937	2.354484	2.454797	2.330625	0.000000	0.000000	18601.000000		1
13255.997070	2685.048340	3.389029	5.782010	4261.474121	79088.890625	678.385498	436.389130	225.285614	60.543041	62.013985	297.475952	382.146149	156.148193	2.269767	99998.000000	4.122412	3.428952	0.530075	0.762079	3.629560	4.898116	2.831476	2.639874	2.352733	1.782064	1.792490	2.473452	2.582229	2.193537	0.355981	4.999991	18653.000000		1
7754.391113	2466.395752	2.630429	3.527797	2086.870850	42265.468750	324.748535	213.037003	101.066452	88.077744	28.762032	146.977158	168.665085	99.876129	0.786255	0.000000	3.889548	3.392063	0.420027	0.547504	3.319496	4.625986	2.511547	2.328455	2.004607	1.944866	1.458820	2.167250	2.227025	1.999462	0.000000	0.000000	18681.000000		1
10792.918945	1724.297241	2.476242	4.126042	2936.255859	66179.859375	461.203979	304.001129	156.820450	92.129776	52.056595	238.030716	318.349762	185.480713	0.278703	0.000000	4.033139	3.236612	0.393793	0.615534	3.467794	4.820726	2.663893	2.482875	2.195403	1.964400	1.716476	2.376633	2.502904	2.268299	0.000000	0.000000	18764.000000		1
14592.902344	3926.728027	2.722941	3.123827	3661.865723	76531.953125	575.185120	371.359253	179.677124	108.038788	71.894287	336.102844	434.831848	323.801819	0.473876	0.000000	4.164142	3.594031	0.435038	0.494687	3.563702	4.883843	2.759808	2.569794	2.254493	2.033580	1.856694	2.526472	2.638321	2.510279	0.000000	0.000000	18802.000000		1
7439.708008	1760.343018	2.988143	4.193885	1373.975220	31790.416016	227.265381	145.410614	54.594509	40.153362	18.002867	72.177986	112.747658	64.332954	0.627681	0.000000	3.871556	3.245597	0.475401	0.622617	3.137979	4.502296	2.356533	2.162596	1.737149	1.603722	1.255342	1.858405	2.052108	1.808434	0.000000	0.000000	18834.000000		1
24885.994141	6385.368164	1.470943	5.276277	6995.763672	99998.000000	1120.772461	713.052917	374.230194	152.046829	140.196014	666.167725	898.533630	501.927826	1.791003	99998.000000	4.395955	3.805186	0.167596	0.722328	3.844835	4.999991	3.049517	2.853122	2.573139	2.181977	2.146736	2.823584	2.953534	2.700641	0.253096	4.999991	18866.000000		1
8772.555664	2135.458252	3.413699	4.631775	0.000000	7878.403809	0.000000	0.000000	26.372133	30.171299	8.748567	0.000000	0.000000	2.633513	0.974437	0.000000	3.943126	3.329491	0.533225	0.665747	0.000000	3.896438	0.000000	0.000000	1.421145	1.479594	0.941937	0.000000	0.000000	0.420535	0.000000	0.000000	18969.000000		1
12080.861328	3849.724121	4.215471	4.292564	3531.244629	80220.351562	589.055786	362.872803	189.964478	121.332787	64.678337	309.539520	403.430115	261.149506	2.014588	0.000000	4.082098	3.585430	0.624846	0.632717	3.547928	4.904284	2.770156	2.559754	2.278672	2.083978	1.810759	2.490716	2.605768	2.416889	0.304186	0.000000	19099.000000		1
5213.735840	2042.483521	2.608843	4.085954	989.004333	22890.259766	155.423523	100.782753	37.541435	4.816800	7.666174	39.811066	84.546867	36.159920	0.995695	0.000000	3.717149	3.310158	0.416448	0.611293	2.995198	4.359651	2.191517	2.003386	1.574511	0.682759	0.884579	1.600004	1.927098	1.558227	0.000000	0.000000	19124.000000		1
10412.080078	2852.205566	2.960389	4.446751	2204.278076	47233.238281	366.052124	228.239838	118.064018	90.834610	31.558983	154.285614	209.037399	129.776062	0.236243	0.000000	4.017538	3.455181	0.471349	0.648043	3.343266	4.674248	2.563543	2.358392	2.072118	1.958251	1.499123	2.188325	2.320224	2.113195	0.000000	0.000000	19173.000000		1
6296.963867	2601.904541	3.028231	3.675817	3021.863525	65217.320312	500.157745	314.809631	154.890030	138.564713	39.505775	212.528198	284.397797	176.846252	0.774642	0.000000	3.799131	3.415291	0.481189	0.565354	3.480275	4.814363	2.699107	2.498048	2.190023	2.141653	1.596661	2.327417	2.453926	2.247596	0.000000	0.000000	19271.000000		1
10482.025391	919.820679	4.468338	3.626477	2107.470215	51709.378906	336.472900	219.241486	113.567932	78.428726	38.238361	221.150330	294.210266	138.015808	0.322779	99998.000000	4.020445	2.963703	0.650146	0.559485	3.323761	4.713569	2.526950	2.340923	2.055256	1.894475	1.582499	2.344688	2.468658	2.139929	0.000000	4.999991	19313.000000		1
13002.510742	3067.832764	2.562587	3.096074	2711.886230	59865.062500	449.023193	274.058044	107.640984	85.068016	41.430031	223.928772	290.309326	228.640732	1.528591	0.000000	4.114027	3.486832	0.408679	0.490811	3.433271	4.777174	2.652269	2.437843	2.031978	1.929766	1.617315	2.350110	2.462861	2.359154	0.184291	0.000000	19361.000000		1
9004.513672	780.506592	2.658183	1.803987	1749.503662	38620.363281	282.390289	178.798264	78.114189	45.960041	14.604587	84.189148	152.065323	97.547905	1.006390	99998.000000	3.954460	2.892377	0.424585	0.256233	3.242915	4.586816	2.450850	2.252363	1.892730	1.662380	1.164489	1.925256	2.182030	1.989218	0.002766	4.999991	19389.000000		1
6327.995117	2164.652100	1.915002	2.843207	1300.838135	37278.015625	224.490021	128.400711	69.760338	55.584393	14.940714	83.427467	106.688110	90.766769	1.636607	99998.000000	3.801266	3.335388	0.282169	0.453808	3.114223	4.571453	2.351197	2.108567	1.843609	1.744953	1.174371	1.921309	2.028116	1.957927	0.213945	4.999991	19413.000000		1
23202.998047	4959.169922	4.030447	6.596117	6454.169434	99998.000000	1024.072632	647.841064	302.573364	124.410355	90.800690	528.213623	701.325439	336.818268	1.396147	0.000000	4.365544	3.695409	0.605353	0.819288	3.809840	4.999991	3.010331	2.811468	2.480831	2.094857	1.958089	2.722810	2.845920	2.527396	0.144931	0.000000	19440.000000		1
15699.390625	2043.630615	0.225113	0.820275	3517.176758	73249.562500	542.460510	345.064209	175.344467	97.057594	32.542694	246.563416	315.429474	175.538742	2.731412	0.000000	4.195883	3.310402	0.000000	0.000000	3.546194	4.864805	2.734368	2.537900	2.243892	1.987030	1.512454	2.391929	2.498902	2.244373	0.436387	0.000000	19469.000000		1
8207.941406	2019.944458	1.982844	2.473158	2369.464600	52438.710938	362.650757	241.503006	88.722244	44.880733	40.396976	185.573227	236.424088	183.602722	0.343998	0.000000	3.914234	3.305339	0.297289	0.393252	3.374650	4.719652	2.559489	2.382923	1.948032	1.652060	1.606349	2.268515	2.373692	2.263879	0.000000	0.000000	19495.000000		1
8624.789062	1866.081299	1.461692	1.924253	1802.365112	39184.726562	310.554077	194.614746	97.581825	26.973463	21.752693	131.416611	163.024933	93.347855	0.188905	99998.000000	3.935749	3.270931	0.164856	0.284262	3.255843	4.593117	2.492137	2.289176	1.989369	1.430937	1.337513	2.118650	2.212254	1.970104	0.000000	4.999991	19552.000000		1
7586.564941	3084.426514	1.890332	2.349809	2819.782959	55826.648438	459.329041	292.492615	137.466904	67.746658	43.776756	188.909836	247.673569	184.774536	1.879765	0.000000	3.880045	3.489174	0.276538	0.371033	3.450216	4.746841	2.662124	2.466115	2.138198	1.830888	1.641244	2.276255	2.393880	2.266642	0.274104	0.000000	19642.000000		1
6357.429688	1798.004761	2.593424	3.077571	1687.745605	41892.164062	297.790497	175.853287	73.010597	34.895588	36.826008	152.753006	175.165619	95.506470	0.683280	0.000000	3.803282	3.254791	0.413874	0.488208	3.227307	4.622133	2.473911	2.245151	1.863386	1.542771	1.566155	2.183990	2.243449	1.980033	0.000000	0.000000	19679.000000		1
9530.676758	2093.756836	2.399149	4.428249	3164.128662	69585.898438	533.409729	325.719910	170.913132	86.773323	52.022675	281.838318	338.767212	232.310379	2.325969	0.000000	3.979124	3.320926	0.380057	0.646232	3.500254	4.842521	2.727061	2.512844	2.232775	1.938386	1.716193	2.450000	2.529901	2.366069	0.366604	0.000000	19715.000000		1
13870.135742	2220.917969	1.831741	2.991227	3187.734863	67200.007812	524.087585	331.699280	189.921295	81.620399	47.011597	262.685211	313.209167	219.574539	1.653868	99998.000000	4.142081	3.346533	0.262864	0.475849	3.503482	4.827369	2.719404	2.520745	2.278574	1.911799	1.672205	2.419436	2.495834	2.341582	0.218501	4.999991	19815.000000		1
21450.197266	6098.574219	3.826920	5.442799	7511.179688	99998.000000	1212.171387	771.076538	382.550140	169.093735	140.649323	692.305542	912.120605	498.634399	2.539899	0.000000	4.331431	3.785228	0.582849	0.735822	3.875708	4.999991	3.083564	2.887098	2.582688	2.228127	2.148138	2.840298	2.960052	2.697782	0.404816	0.000000	19850.000000		1
11018.624023	3620.034912	2.790784	3.490792	3901.811523	85272.835938	631.555847	406.220917	204.649231	86.640724	85.672432	356.729980	499.152466	289.310211	2.200655	0.000000	4.042127	3.558713	0.445726	0.542924	3.591266	4.930811	2.800412	2.608762	2.311010	1.937722	1.932841	2.552340	2.698233	2.461364	0.342552	0.000000	19955.000000		1
10547.811523	2512.722900	4.511510	4.829135	3873.160400	68793.164062	592.565063	396.309784	157.912094	62.112667	52.950878	247.103073	320.903107	196.202881	0.854218	0.000000	4.023162	3.400145	0.654322	0.683869	3.588065	4.837545	2.772736	2.598035	2.198415	1.793180	1.723873	2.392878	2.506374	2.292705	0.000000	0.000000	19988.000000		1
10689.894531	4242.068359	2.618094	4.042781	3999.439453	88522.460938	664.545715	414.010437	166.207352	90.489227	63.919735	323.077148	436.299683	231.332825	1.330992	99998.000000	4.028974	3.627578	0.417985	0.606680	3.601999	4.947053	2.822525	2.617011	2.220650	1.956597	1.805635	2.509306	2.639785	2.364237	0.124175	4.999991	20064.000000		1
5349.574219	2054.790771	3.703570	5.072750	2394.439941	56899.671875	376.857544	246.970474	124.361015	52.549992	41.722984	194.775101	220.061768	131.533798	0.583566	0.000000	3.728319	3.312768	0.568621	0.705243	3.379204	4.755110	2.576177	2.392645	2.094684	1.720573	1.620375	2.289533	2.342545	2.119037	0.000000	0.000000	20084.000000		1
8152.329102	2314.444580	2.106194	3.207088	2877.729492	58439.742188	464.719421	301.666748	117.456528	94.664612	41.445450	222.291306	340.059296	204.121918	0.223280	0.000000	3.911282	3.364447	0.323498	0.506111	3.459050	4.766708	2.667191	2.479527	2.069877	1.976188	1.617477	2.346922	2.531555	2.309890	0.000000	0.000000	20122.000000		1
3730.848877	920.829041	1.073141	2.380646	1207.595215	30352.531250	190.100159	129.720551	50.073750	42.432243	14.986970	80.090866	81.068405	73.667435	0.848673	0.000000	3.571808	2.964179	0.030657	0.376695	3.081921	4.482195	2.278982	2.113009	1.699610	1.627696	1.175714	1.903583	1.908852	1.867276	0.000000	0.000000	20142.000000		1
12053.045898	1599.738770	2.679769	2.633513	1715.894043	42788.871094	262.441589	179.421173	101.214470	34.331264	47.609844	182.575836	257.205383	132.801208	1.434992	0.000000	4.081097	3.204049	0.428097	0.420535	3.234490	4.631331	2.419033	2.253874	2.005243	1.535690	1.677697	2.261443	2.410280	2.123202	0.156849	0.000000	20174.000000		1
23749.558594	4303.166016	2.198706	4.206220	3080.571777	74886.007812	499.793884	315.478821	150.868835	107.042740	64.925034	279.898621	380.073883	219.605377	1.238310	0.000000	4.375656	3.633788	0.342167	0.623892	3.488631	4.874401	2.698791	2.498970	2.178600	2.029557	1.812412	2.447001	2.579868	2.341643	0.092829	0.000000	20210.000000		1
13523.884766	5076.447754	3.691235	6.580698	4958.213867	99998.000000	775.264282	499.898712	265.408142	94.217468	79.153404	429.848511	535.781128	279.109192	1.704870	0.000000	4.131102	3.705560	0.567172	0.818272	3.695325	4.999991	2.889450	2.698882	2.423914	1.974131	1.898470	2.633315	2.728987	2.445774	0.231691	0.000000	20291.000000		1
8978.814453	2935.016113	1.776234	4.594771	2566.062256	53858.167969	433.515076	271.939514	124.666306	108.473595	47.631428	218.288620	261.208099	158.057022	2.627856	99998.000000	3.953219	3.467611	0.249500	0.662264	3.409267	4.731252	2.637004	2.434472	2.095749	2.035324	1.677894	2.339031	2.416987	2.198814	0.419602	4.999991	20350.000000		1
12554.504883	4042.802979	2.402232	3.392113	3459.433838	67192.640625	573.017273	359.298737	147.667908	112.877174	52.787441	260.591339	346.106506	185.061325	1.077955	0.000000	4.098800	3.606683	0.380615	0.530470	3.539005	4.827322	2.758168	2.555456	2.169286	2.052606	1.722531	2.415960	2.539210	2.267316	0.032601	0.000000	20383.000000		1
1226.865479	486.049652	1.760815	2.528666	431.788177	18502.599609	76.143677	48.507210	21.974722	18.255733	4.015028	33.785442	48.371525	34.954178	0.487017	0.000000	3.088797	2.686681	0.245714	0.402891	2.635271	4.267233	1.881634	1.685806	1.341923	1.261399	0.603689	1.528730	1.684590	1.543499	0.000000	0.000000	20405.000000		1
25407.792969	6766.614258	2.059937	5.923862	6763.416016	99998.000000	1098.881104	692.034119	297.953918	108.640114	90.341209	509.723511	696.755371	364.485596	1.791769	0.000000	4.404967	3.830371	0.313854	0.772605	3.830166	4.999991	3.040951	2.840127	2.474149	2.035990	1.955886	2.707335	2.843080	2.561680	0.253282	0.000000	20428.000000		1
16094.060547	2598.685059	2.325139	3.145414	3377.612793	69072.960938	558.536011	351.509216	153.397507	72.177986	63.380081	274.721039	377.437286	165.094116	0.407203	0.000000	4.206666	3.414754	0.366449	0.497678	3.528610	4.839308	2.747051	2.545937	2.185818	1.858405	1.801953	2.438892	2.576845	2.217732	0.000000	0.000000	20489.000000		1
12628.520508	5356.484863	1.322924	5.766592	5770.631348	99998.000000	911.836853	588.784424	250.982407	114.406708	110.629128	505.557373	667.873047	499.741455	2.644123	0.000000	4.101353	3.728880	0.121535	0.760919	3.761223	4.999991	2.959917	2.769956	2.399643	2.058451	2.043869	2.703770	2.824694	2.698745	0.422282	0.000000	20525.000000		1
20341.207031	6508.236816	1.840992	4.079786	5345.059570	99998.000000	886.396057	541.288635	259.697052	104.036095	80.602760	378.541260	471.034912	217.178467	1.765582	0.000000	4.308377	3.813463	0.265052	0.610637	3.727952	4.999991	2.947628	2.733429	2.414467	2.017184	1.906350	2.578113	2.673053	2.336817	0.246888	0.000000	20550.000000		1
7787.661621	2114.393311	2.864793	4.533096	1872.985840	46894.773438	288.659546	187.947708	98.362015	46.638466	24.167261	152.691330	191.238052	103.965172	1.688972	99998.000000	3.891407	3.325186	0.457093	0.656395	3.272535	4.671124	2.460386	2.274037	1.992827	1.668744	1.383227	2.183814	2.281574	2.016888	0.227623	4.999991	20582.000000		1
5418.421875	1609.060913	2.864793	4.070535	1067.559570	27469.087891	188.561371	121.622658	50.474636	56.034618	25.379169	76.917694	103.379257	36.989445	1.080799	99998.000000	3.733873	3.206573	0.457093	0.609652	3.028392	4.438844	2.275453	2.085015	1.703073	1.748456	1.404477	1.886026	2.014433	1.568078	0.033745	4.999991	20650.000000		1
8928.373047	2481.959473	2.994310	4.807549	2453.203613	63504.843750	403.303680	259.037140	154.606323	73.087692	52.161442	260.640686	343.584015	187.734924	0.149377	99998.000000	3.950772	3.394795	0.476297	0.681924	3.389734	4.802807	2.605632	2.413362	2.189227	1.863844	1.717350	2.416042	2.536033	2.273545	0.000000	4.999991	20675.000000		1
4815.794434	1603.019897	2.016765	3.842339	2251.302002	50787.707031	376.357971	233.216995	113.373657	67.617142	37.467426	217.896973	273.092834	129.464600	1.321958	99998.000000	3.682668	3.204939	0.304655	0.584596	3.352434	4.705759	2.575601	2.367760	2.054512	1.830057	1.573654	2.338251	2.436310	2.112151	0.121218	4.999991	20707.000000		1
4390.078125	2217.010742	1.076225	1.113230	1398.308960	34843.582031	244.352371	144.429993	73.352890	38.179768	27.457609	108.004868	165.362411	100.045738	0.994351	0.000000	3.642472	3.345768	0.031903	0.046585	3.145603	4.542123	2.388016	2.159657	1.865417	1.581833	1.438663	2.033443	2.218437	2.000199	0.000000	0.000000	20736.000000		1
12599.780273	5075.263672	1.840992	3.151581	3212.645264	65956.914062	517.756653	329.448151	147.865280	40.816364	43.616402	223.910263	311.969513	158.007690	0.696533	0.000000	4.100363	3.705459	0.265052	0.498528	3.506863	4.819260	2.714126	2.517787	2.169866	1.610834	1.639650	2.350074	2.494112	2.198678	0.000000	0.000000	20762.000000		1
5455.318848	2401.884033	2.180203	2.997394	2432.672119	52818.808594	383.277893	248.000443	107.258598	64.542648	34.596466	197.988358	264.584778	110.807983	0.403518	0.000000	3.736820	3.380552	0.338497	0.476744	3.386084	4.722789	2.583514	2.394453	2.030432	1.809847	1.539032	2.296640	2.422565	2.044571	0.000000	0.000000	20778.000000		1
6847.784180	2263.171387	3.484625	4.647194	1160.503418	33319.027344	223.093079	126.457962	86.101067	40.970554	15.905925	93.375610	104.255043	74.611061	0.109984	0.000000	3.835550	3.354717	0.542156	0.667191	3.064646	4.522692	2.348486	2.101946	1.935009	1.612472	1.201559	1.970233	2.018097	1.872803	0.000000	0.000000	20817.000000		1
14864.450195	4350.865723	2.479326	4.237057	5648.860352	99998.000000	929.435791	579.388245	265.864532	110.860405	86.779495	431.698761	590.674744	298.860535	0.667695	99998.000000	4.172149	3.638576	0.394334	0.627064	3.751961	4.999991	2.968219	2.762970	2.424660	2.044776	1.938417	2.635181	2.771348	2.475469	0.000000	4.999991	20965.000000		1
20361.652344	8650.633789	1.538786	3.419866	9434.153320	99998.000000	1464.054321	968.886047	434.147247	195.817413	140.979279	724.172852	1012.505554	504.919037	2.308756	0.000000	4.308813	3.937048	0.187178	0.534009	3.974703	4.999991	3.165557	2.986273	2.637637	2.291851	2.149155	2.859842	3.005397	2.703222	0.363378	0.000000	21017.000000		1
13635.811523	4702.581543	2.941887	5.347203	5323.119141	99998.000000	832.612549	542.759583	265.084351	133.778748	86.529709	462.687256	598.849731	333.885651	2.116084	99998.000000	4.134681	3.672336	0.468626	0.728127	3.726166	4.999991	2.920443	2.734607	2.423384	2.126387	1.937165	2.665287	2.777318	2.523598	0.325533	4.999991	21047.000000		1
4318.775879	713.136169	2.026016	2.300469	768.726746	22257.443359	133.590652	87.386986	47.995312	13.034964	8.477198	45.833611	84.744225	38.201355	0.865068	99998.000000	3.635361	2.853173	0.306643	0.361816	2.885772	4.347475	2.125776	1.941447	1.681199	1.115110	0.928252	1.661184	1.928110	1.582079	0.000000	4.999991	21145.000000		1
12696.899414	2540.495117	1.776234	4.218554	2829.885498	61054.531250	457.827271	290.923004	150.825668	66.436066	45.213779	225.325714	323.474945	150.535797	0.670925	0.000000	4.103698	3.404918	0.249500	0.625164	3.451769	4.785718	2.660702	2.463778	2.178475	1.822404	1.655271	2.352811	2.509841	2.177640	0.000000	0.000000	21180.000000		1
13107.921875	2610.927490	2.445405	4.650278	2552.866943	58757.343750	415.459778	267.017853	141.589859	75.613274	51.942497	252.024719	309.080048	204.575226	2.323224	0.000000	4.117534	3.416795	0.388351	0.667479	3.407028	4.769062	2.618529	2.426540	2.151032	1.878598	1.715523	2.401443	2.490071	2.310853	0.366091	0.000000	21281.000000		1
20826.646484	4881.685059	3.009729	3.558635	5321.777344	99998.000000	857.310181	549.728882	250.649368	120.888725	97.196365	483.665924	663.250549	352.073547	2.597601	0.000000	4.318619	3.688570	0.478527	0.551283	3.726057	4.999991	2.933138	2.740149	2.399067	2.082386	1.987650	2.684546	2.821678	2.546633	0.414572	0.000000	21363.000000		1
18805.484375	4052.159180	2.198706	4.610189	4068.842285	87236.726562	654.736328	418.136475	216.768326	95.743919	68.193802	399.313324	518.126709	377.634644	2.324008	0.000000	4.274284	3.607687	0.342167	0.663719	3.609471	4.940700	2.816067	2.621318	2.335996	1.981111	1.833745	2.601314	2.714436	2.577072	0.366238	0.000000	21452.000000		1
8848.399414	2283.039795	3.284182	4.835302	3134.133301	67195.195312	480.295380	326.931824	172.313156	99.345726	51.319580	252.197403	339.457947	280.123749	0.034813	0.000000	3.946865	3.358514	0.516427	0.684424	3.496117	4.827338	2.681508	2.514457	2.236318	1.997149	1.710283	2.401741	2.530786	2.447350	0.000000	0.000000	21505.000000		1
7002.211426	1419.614502	1.495613	2.288134	2209.181152	50414.386719	349.239594	231.317413	132.693283	61.733368	36.258598	159.046906	204.655411	79.501869	1.276678	99998.000000	3.845235	3.152170	0.174819	0.359481	3.344231	4.702555	2.543123	2.364208	2.122849	1.790520	1.559411	2.201525	2.311023	1.900377	0.106081	4.999991	21553.000000		1
12417.405273	4322.624512	3.311935	4.375825	2723.977539	68274.531250	485.565491	280.438293	149.838867	63.352329	52.796692	244.309204	402.097961	243.979248	0.738824	0.000000	4.094031	3.635747	0.520082	0.641060	3.435204	4.834259	2.686248	2.447837	2.175624	1.801763	1.722607	2.387940	2.604332	2.387353	0.000000	0.000000	21579.000000		1
3805.965820	1595.575806	2.491661	2.948054	1721.046875	42371.003906	295.650360	180.768768	93.104240	46.348595	34.874001	182.507996	261.559631	190.186508	0.364017	0.000000	3.580465	3.202917	0.396489	0.469535	3.235793	4.627069	2.470778	2.257123	1.968969	1.666037	1.542502	2.261282	2.417571	2.279180	0.000000	0.000000	21618.000000		1
4026.878662	2499.012451	2.633513	3.086823	1826.251709	38352.167969	309.006042	192.092255	82.193970	73.590340	25.490185	148.130478	190.069321	112.880257	0.584203	0.000000	3.604969	3.397768	0.420535	0.489512	3.261561	4.583790	2.489967	2.283510	1.914840	1.866821	1.406373	2.170645	2.278912	2.052618	0.000000	0.000000	21688.000000		1
4596.991211	688.660522	2.257297	2.374479	813.545776	27080.027344	135.764679	86.856583	66.103027	37.809719	17.642069	89.459259	106.142288	89.413002	0.273825	0.000000	3.662474	2.838005	0.353589	0.375568	2.910382	4.432649	2.132787	1.938803	1.820221	1.577603	1.246549	1.951625	2.025888	1.951401	0.000000	0.000000	21712.000000		1
18883.724609	2831.550537	1.646716	3.537048	3733.026123	76360.843750	603.188538	376.339478	179.217651	86.788742	47.847290	263.576416	371.726196	197.442535	1.892225	99998.000000	4.276088	3.452024	0.216619	0.548641	3.572061	4.882871	2.780453	2.575580	2.253381	1.938463	1.679857	2.420907	2.570223	2.295441	0.276973	4.999991	21742.000000		1
7475.670410	2953.857910	3.484625	3.635728	2355.908447	49809.593750	379.253601	250.532181	95.219688	67.977936	43.992619	177.447586	205.537354	114.187759	0.449085	99998.000000	3.873650	3.470390	0.542156	0.560591	3.372159	4.697313	2.578930	2.398864	1.978727	1.832368	1.643380	2.249070	2.312891	2.057620	0.000000	4.999991	21804.000000		1
5807.429199	1974.261963	2.352893	4.070535	2456.114746	51283.714844	423.514526	255.974991	122.331917	54.020935	41.494789	208.510086	324.156464	190.402359	0.004261	0.000000	3.763984	3.295405	0.371602	0.609652	3.390249	4.709980	2.626868	2.408198	2.087540	1.732562	1.617994	2.319127	2.510755	2.279672	0.000000	0.000000	21890.000000		1
7514.210938	1951.266479	3.555551	5.785094	2211.676025	54051.847656	366.490021	230.238098	128.881775	92.721855	37.677120	185.502304	225.621750	140.748001	1.217735	99998.000000	3.875883	3.290317	0.550907	0.762310	3.344722	4.732810	2.564062	2.362177	2.110192	1.967182	1.576078	2.268349	2.353381	2.148442	0.085553	4.999991	21929.000000		1
9181.123047	974.418274	1.526451	3.105325	1850.311035	42034.031250	322.827362	194.176865	95.383125	48.905014	31.287613	135.863358	198.315247	103.064720	1.608227	99998.000000	3.962896	2.988745	0.183683	0.492107	3.267245	4.623601	2.508970	2.288198	1.979472	1.689353	1.495372	2.133102	2.297356	2.013110	0.206347	4.999991	22008.000000		1
5035.640625	4965.701172	2.414567	5.396543	3748.225830	80279.929688	628.037292	390.592529	192.271118	109.263031	70.047127	312.432068	397.922577	245.110977	1.068803	0.000000	3.702055	3.695981	0.382839	0.732116	3.573826	4.904607	2.797985	2.591724	2.283914	2.038473	1.845390	2.494756	2.599799	2.389363	0.028898	0.000000	22051.000000		1
9858.545898	2423.664551	1.927337	3.324270	3041.843018	60243.890625	485.176941	314.843567	136.227249	86.973770	48.568886	256.443726	321.223816	301.472473	1.199661	99998.000000	3.993813	3.384473	0.284958	0.521696	3.483137	4.779913	2.685900	2.498095	2.134264	1.939388	1.686358	2.408992	2.506808	2.479248	0.079059	4.999991	22090.000000		1
6485.651367	2485.376221	2.152450	3.478457	2305.656006	47716.007812	371.238983	243.029449	112.969688	49.481670	50.419128	197.723160	274.150543	116.108932	2.450651	99998.000000	3.811954	3.395392	0.332933	0.541387	3.362794	4.678664	2.569654	2.385659	2.052962	1.694444	1.702595	2.296057	2.437989	2.064866	0.389282	4.999991	22137.000000		1
8643.633789	3478.784180	2.531749	3.059069	2418.224854	54922.539062	406.498444	249.671829	114.304947	60.493702	42.167042	204.365540	288.674957	146.770538	0.278884	99998.000000	3.936696	3.541427	0.403421	0.485589	3.383497	4.739750	2.609059	2.397370	2.058065	1.781710	1.624973	2.310408	2.460409	2.166639	0.000000	4.999991	22153.000000		1
8121.645996	2182.873779	3.586388	2.997394	2454.341553	51719.601562	405.234100	249.098251	130.355804	45.821274	36.468296	179.914566	237.195023	191.888733	0.879467	99998.000000	3.909644	3.339029	0.554657	0.476744	3.389935	4.713655	2.607706	2.396371	2.115130	1.661067	1.561916	2.255066	2.375106	2.283050	0.000000	4.999991	22174.000000		1
10828.634766	3573.507324	1.958174	3.500043	3084.022461	59898.800781	475.315155	318.143158	131.120575	73.149368	50.971119	238.403839	276.025452	207.973511	0.668785	0.000000	4.034574	3.553095	0.291851	0.544073	3.489118	4.777418	2.676982	2.502623	2.117671	1.864211	1.707324	2.377313	2.440949	2.318008	0.000000	0.000000	22358.000000		1
8429.344727	3795.844971	3.012813	4.977154	2704.195312	53683.519531	429.151581	280.472198	147.427383	86.295341	40.168781	205.373917	281.773560	196.693192	0.791209	0.000000	3.925794	3.579309	0.478972	0.696981	3.432038	4.729841	2.632611	2.447890	2.168578	1.935987	1.603889	2.312545	2.449900	2.293789	0.000000	0.000000	22407.000000		1
7037.733398	2135.245361	2.516331	4.147629	1273.214111	35904.515625	227.055679	132.643936	76.843689	47.329224	29.995527	131.940842	135.360718	140.902191	0.593338	0.000000	3.847433	3.329448	0.400768	0.617800	3.104902	4.555149	2.356132	2.122687	1.885608	1.675129	1.477057	2.120379	2.131493	2.148918	0.000000	0.000000	22447.000000		1
4907.396973	2678.637207	3.111492	2.615010	1518.753662	37573.742188	269.506439	162.272507	67.336517	69.661659	25.144806	124.879082	169.747482	127.518768	0.933623	99998.000000	3.690851	3.427914	0.492969	0.417473	3.181487	4.574884	2.430569	2.210245	1.828251	1.842994	1.400448	2.096490	2.229803	2.105574	0.000000	4.999991	22536.000000		1
10403.300781	1355.812012	1.853327	3.379778	1850.514648	43088.144531	294.790009	194.016510	111.982887	68.693367	34.522457	170.419739	229.454834	170.678772	0.692901	99998.000000	4.017171	3.132200	0.267952	0.528888	3.267292	4.634358	2.469513	2.287839	2.049152	1.836915	1.538102	2.231520	2.360697	2.232179	0.000000	4.999991	22570.000000		1
4844.652344	195.854416	0.616748	1.477111	1158.850464	32565.949219	201.183121	120.595772	62.963779	32.117138	20.164568	76.757339	77.685547	67.055901	1.300433	99998.000000	3.685263	2.291933	0.000000	0.169413	3.064027	4.512764	2.303591	2.081332	1.799091	1.506737	1.304589	1.885120	1.890340	1.826437	0.114088	4.999991	22587.000000		0
11543.353516	2699.831787	2.463907	1.862578	2517.425537	55332.312500	393.287720	259.610718	114.634903	67.345772	31.494225	172.547516	234.478241	140.618484	2.014481	99998.000000	4.062332	3.431337	0.391624	0.270115	3.400957	4.742979	2.594710	2.414323	2.059317	1.828310	1.498231	2.236909	2.370103	2.148042	0.304163	4.999991	22624.000000		1
10900.023438	2151.259277	1.544953	3.478457	2220.051270	53456.480469	383.953217	223.345947	130.180038	43.391289	43.295692	195.308594	271.476929	168.116180	0.705547	99998.000000	4.037427	3.332693	0.188915	0.541387	3.346363	4.728000	2.584278	2.348978	2.114544	1.637403	1.636445	2.290721	2.433733	2.225610	0.000000	4.999991	22642.000000		1
7109.279297	2049.255371	2.106194	3.564802	1813.114990	39803.250000	311.895508	193.772888	88.515640	40.276711	38.651581	129.002045	160.200226	127.984413	1.101229	99998.000000	3.851825	3.311596	0.323498	0.552035	3.258425	4.599918	2.494009	2.287293	1.947020	1.605054	1.587167	2.110597	2.204663	2.107157	0.041878	4.999991	22690.000000		1
2599.875488	701.821960	2.359060	1.036136	880.314880	27838.109375	171.341782	95.608238	68.573097	41.325184	23.325399	104.477066	122.677292	82.493095	1.499408	99998.000000	3.414953	2.846227	0.372739	0.015417	2.944638	4.444640	2.233863	1.980495	1.836154	1.616215	1.367829	2.019021	2.088764	1.916418	0.175920	4.999991	22718.000000		1
18956.125000	9191.508789	1.754647	4.341904	7306.394531	99998.000000	1160.898071	750.606689	408.450439	190.710739	159.346039	744.392944	1007.799744	693.878235	2.038337	0.000000	4.277750	3.963387	0.244190	0.637680	3.863703	4.999991	3.064794	2.875412	2.611139	2.280375	2.202341	2.871802	3.003374	2.841283	0.309276	0.000000	22815.000000		1
14690.284180	5707.562500	2.044519	3.469206	4396.091797	96791.500000	690.714294	453.161591	240.648804	152.182510	90.970291	434.289093	594.042175	342.517029	1.442835	99998.000000	4.167030	3.756451	0.310591	0.540230	3.643067	4.985837	2.839298	2.656253	2.381384	2.182365	1.958900	2.637779	2.773817	2.534682	0.159217	4.999991	22978.000000		1
3741.888672	1522.210571	2.682853	4.477589	604.792114	19433.863281	123.269371	68.175293	50.274193	46.798820	10.003649	33.378387	62.458046	43.419041	0.244521	99998.000000	3.573091	3.182475	0.428597	0.651044	2.781606	4.288559	2.090855	1.833627	1.701345	1.670235	1.000158	1.523465	1.795588	1.637680	0.000000	4.999991	23297.000000		1
8557.739258	2686.954102	3.620309	4.200052	1891.870605	46552.109375	328.115967	193.609451	99.577011	69.834351	27.007383	137.158539	171.767334	107.822922	0.089104	0.000000	3.932359	3.429260	0.558746	0.623255	3.276891	4.667939	2.516027	2.286927	1.998159	1.844069	1.431483	2.137223	2.234941	2.032711	0.000000	0.000000	23392.000000		1
9319.462891	898.823486	4.027363	2.479326	2135.908447	48586.367188	328.775879	215.473160	112.463951	64.807854	29.400366	136.689804	190.103241	76.310196	1.262002	99998.000000	3.969391	2.953674	0.605021	0.394334	3.329583	4.686514	2.516900	2.333393	2.051013	1.811628	1.468353	2.135736	2.278990	1.882583	0.101060	4.999991	23417.000000		1
7381.628906	1685.654907	2.590341	3.968772	1113.670654	26026.250000	190.550385	116.759598	57.175602	50.135426	9.568841	52.244701	60.040394	15.390940	0.590380	0.000000	3.868152	3.226769	0.413357	0.598656	3.046757	4.415411	2.280010	2.067293	1.757211	1.700145	0.980859	1.718042	1.778444	1.187265	0.000000	0.000000	23460.000000		1
10257.168945	1408.685791	1.193407	2.670518	2195.575684	54805.093750	362.832703	226.207657	115.849899	48.886509	38.691669	204.106506	229.365402	164.474289	0.810274	0.000000	4.011027	3.148814	0.076789	0.426595	3.341548	4.738821	2.559706	2.354507	2.063896	1.689189	1.587618	2.309857	2.360528	2.216098	0.000000	0.000000	23492.000000		1
3653.999023	133.192841	1.557288	3.466122	766.117859	22585.191406	114.628738	79.418610	41.195667	37.979328	17.235016	54.798038	77.463516	82.483841	0.261038	99998.000000	3.562768	2.124481	0.192369	0.539844	2.884296	4.353824	2.059294	1.899922	1.614852	1.579547	1.236412	1.738765	1.889097	1.916369	0.000000	4.999991	23514.000000		0
30784.427734	6460.219727	3.561718	4.082870	7435.036133	99998.000000	1158.317017	749.428711	362.545898	137.118439	129.665054	598.825073	796.986084	487.344818	2.940641	99998.000000	4.488331	3.810247	0.551660	0.610966	3.871283	4.999991	3.063828	2.874730	2.559363	2.137096	2.112823	2.777300	2.901451	2.687836	0.468442	4.999991	23573.000000		1
2947.505371	1242.783691	3.771412	6.222985	1422.192505	39146.425781	239.526321	153.366669	76.007996	55.507298	38.759514	146.348068	166.170349	134.947495	0.399486	0.000000	3.469455	3.094396	0.576504	0.793999	3.152958	4.592692	2.379353	2.185731	1.880859	1.744350	1.588378	2.165387	2.220554	2.130165	0.000000	0.000000	23648.000000		1
6838.196777	2609.650879	3.771412	5.809764	1653.688843	41372.222656	267.027100	172.155884	99.826790	38.300034	21.216122	121.221771	155.312500	99.453659	0.098477	0.000000	3.834942	3.416582	0.576504	0.764158	3.218454	4.616709	2.426555	2.235922	1.999247	1.583199	1.326666	2.083581	2.191206	1.997621	0.000000	0.000000	23674.000000		1
11638.110352	2194.949707	2.204873	4.921647	2292.229248	50863.910156	378.932892	239.455399	106.540092	44.720379	45.753433	195.879089	277.172607	161.119186	0.229038	0.000000	4.065883	3.341424	0.343384	0.692110	3.360258	4.706410	2.578562	2.379225	2.027513	1.650505	1.660424	2.291988	2.442750	2.207147	0.000000	0.000000	23728.000000		1
11908.850586	1566.896973	3.626477	3.873176	3326.139160	66045.421875	522.335999	333.531006	165.655365	44.788223	46.801903	227.706360	310.948792	142.962128	1.746483	99998.000000	4.075870	3.195040	0.559485	0.588067	3.521940	4.819843	2.717950	2.523136	2.219206	1.651164	1.670264	2.357375	2.492689	2.155221	0.242164	4.999991	23789.000000		1
9222.032227	1887.174072	0.959043	3.293433	2552.105225	57406.308594	407.491394	265.331055	131.219254	39.650711	40.011509	200.760651	261.710754	117.524368	0.650261	0.000000	3.964827	3.275812	0.000000	0.517649	3.406898	4.758960	2.610118	2.423788	2.117998	1.598251	1.602185	2.302679	2.417822	2.070128	0.000000	0.000000	23856.000000		1
12260.202148	3451.591797	2.969640	5.378040	3142.564209	68525.203125	477.473785	322.361725	150.344604	75.924728	56.173386	241.469086	348.406982	190.386948	0.453810	0.000000	4.088498	3.538019	0.472704	0.730624	3.497284	4.835850	2.678950	2.508343	2.177088	1.880383	1.749531	2.382862	2.542087	2.279637	0.000000	0.000000	23898.000000		1
6651.022949	2751.842041	3.376694	3.823836	2284.267090	54596.675781	402.437164	240.975677	124.521370	42.037525	34.725983	173.044006	245.773972	123.001091	0.343808	0.000000	3.822888	3.439624	0.528492	0.582499	3.358747	4.737166	2.604698	2.381973	2.095244	1.623637	1.540655	2.238157	2.390536	2.089909	0.000000	0.000000	23973.000000		1
6036.415527	1477.965088	3.148497	3.700486	1304.514038	31754.728516	231.921829	135.323700	70.626869	40.847202	31.648411	100.088905	175.760773	103.394676	1.835580	0.000000	3.780779	3.169664	0.498103	0.568259	3.115449	4.501808	2.365342	2.131374	1.848970	1.611162	1.500352	2.000386	2.244922	2.014498	0.263773	0.000000	24002.000000		1
7495.767090	4887.904785	2.710606	3.863925	4149.047363	87127.054688	671.360779	427.655975	212.145813	96.607368	69.344032	347.087128	455.014893	312.324158	0.631530	0.000000	3.874816	3.689123	0.433066	0.587029	3.617948	4.940153	2.826956	2.631094	2.326634	1.985010	1.841009	2.540438	2.658026	2.494606	0.000000	0.000000	24065.000000		1
15532.872070	2651.700684	1.218077	1.474027	2218.669922	56083.902344	348.178772	229.149536	110.601372	52.738102	39.030880	204.044830	253.023849	132.643936	1.174996	99998.000000	4.191252	3.423525	0.085675	0.168505	3.346093	4.748838	2.541802	2.360119	2.043761	1.722124	1.591408	2.309726	2.403162	2.122687	0.070036	4.999991	24094.000000		1
7533.786621	911.213989	2.837040	4.995657	1316.577637	31268.500000	230.879517	139.785873	55.100243	10.373697	15.113403	83.069756	94.908226	77.414177	1.559959	99998.000000	3.877013	2.959620	0.452865	0.698593	3.119447	4.495107	2.363385	2.145463	1.741153	1.015934	1.179362	1.919443	1.977304	1.888821	0.193113	4.999991	24138.000000		1
2094.561768	744.661255	2.063021	2.334390	405.116913	23151.732422	61.323227	44.695709	38.932201	38.821186	18.573359	38.124264	60.660225	57.067669	1.685908	99998.000000	3.321093	2.871959	0.314504	0.368173	2.607580	4.364583	1.787625	1.650266	1.590309	1.589069	1.268891	1.581201	1.782904	1.756390	0.226834	4.999991	24182.000000		1
3482.657471	429.092987	3.268763	3.392113	952.184509	32843.765625	172.892899	98.056725	64.487144	38.528233	26.261120	110.724724	149.499649	64.980545	0.363622	0.000000	3.541911	2.632551	0.514383	0.530470	2.978721	4.516453	2.237777	1.991477	1.809473	1.585779	1.419313	2.044245	2.174640	1.812783	0.000000	0.000000	24212.000000		1
2541.142578	740.501282	1.042304	0.629083	565.539185	21502.599609	91.121399	58.418346	39.829571	28.003431	3.706654	37.288570	49.031445	22.767242	0.494002	99998.000000	3.405029	2.869526	0.017994	0.000000	2.752463	4.332491	1.959620	1.766549	1.600206	1.447211	0.568982	1.571576	1.690475	1.357310	0.000000	4.999991	24242.000000		1
24635.953125	7601.622559	2.907966	3.839255	7992.477051	99998.000000	1273.001221	812.605225	374.227112	154.415131	128.992798	622.357056	794.192261	477.461426	2.060450	0.000000	4.391569	3.880906	0.463589	0.584247	3.902681	4.999991	3.104829	2.909880	2.573135	2.188690	2.110565	2.794040	2.899926	2.678938	0.313962	0.000000	24262.000000		1
4765.995117	1272.122437	1.427771	1.440106	843.895935	25474.289062	146.230896	91.987930	60.277840	19.516983	8.471030	46.145065	41.294346	27.682722	2.256062	99998.000000	3.678154	3.104529	0.154659	0.158394	2.926289	4.406102	2.165039	1.963731	1.780158	1.290413	0.927936	1.664125	1.615891	1.442209	0.353351	4.999991	24341.000000		1
8685.507812	2644.750000	2.334390	2.726025	2363.994141	52019.890625	393.867462	242.989365	116.639336	64.881866	19.159269	147.066589	179.926910	111.011513	0.016712	0.000000	3.938795	3.422385	0.368173	0.435530	3.373646	4.716169	2.595350	2.385587	2.066845	1.812123	1.282379	2.167514	2.255096	2.045368	0.000000	0.000000	24359.000000		1
8341.716797	1554.269043	3.256428	4.113708	3304.815186	75975.218750	506.374573	335.890076	199.733765	76.035744	73.584175	301.700653	376.980896	281.058105	0.095925	99998.000000	3.921255	3.191526	0.512742	0.614233	3.519147	4.880672	2.704472	2.526197	2.300452	1.881018	1.866784	2.479576	2.576319	2.448796	0.000000	4.999991	24380.000000		1
14843.631836	3138.764893	2.981975	4.915480	5202.026855	99998.000000	846.554138	522.733826	258.195282	112.285095	96.897240	517.143005	674.256409	399.427429	2.254068	0.000000	4.171540	3.496759	0.474504	0.691566	3.716173	4.999991	2.927655	2.718281	2.411948	2.050322	1.986311	2.713611	2.828825	2.601438	0.352967	0.000000	24402.000000		1
17574.843750	3986.429199	3.281098	3.392113	5921.715820	99998.000000	911.195435	605.609314	301.145599	126.152672	96.212646	561.888062	757.184326	426.866547	2.558473	99998.000000	4.244892	3.600584	0.516019	0.530470	3.772448	4.999991	2.959612	2.782192	2.478776	2.100896	1.983232	2.749650	2.879202	2.630292	0.407981	4.999991	24444.000000		1
4823.186523	1935.545654	1.625130	2.587257	1013.612610	30193.232422	169.417526	107.036575	59.910877	30.877476	17.635902	60.968597	94.593689	29.474375	0.793375	99998.000000	3.683334	3.286803	0.210888	0.412840	3.005872	4.479909	2.228958	2.029532	1.777506	1.489642	1.246398	1.785106	1.975862	1.469445	0.000000	4.999991	24482.000000		1
7480.493164	1823.325317	4.406662	5.556897	2563.641602	63323.335938	416.647034	264.560120	166.540390	76.513725	53.462780	263.354370	359.644104	229.710785	1.333102	99998.000000	3.873930	3.260864	0.644110	0.744832	3.408857	4.801564	2.619768	2.422524	2.221519	1.883739	1.728052	2.420541	2.555873	2.361181	0.124863	4.999991	24545.000000		1
14240.085938	2014.979614	4.431333	5.152927	2327.186523	56201.902344	397.786865	237.142593	120.293564	56.574272	46.141983	172.260727	250.467422	125.076447	0.013948	0.000000	4.153512	3.304271	0.646534	0.712054	3.366831	4.749751	2.599650	2.375010	2.080242	1.752619	1.664096	2.236186	2.398751	2.097176	0.000000	0.000000	24560.000000		1
8731.464844	1701.132202	3.944102	6.997003	2051.321533	45504.453125	305.977814	207.307419	83.322624	47.323055	30.569101	147.350296	197.828003	106.836128	1.563306	99998.000000	3.941087	3.230738	0.595948	0.844912	3.312034	4.658054	2.485690	2.316615	1.920763	1.675073	1.485283	2.168351	2.296288	2.028718	0.194044	4.999991	24584.000000		1
14293.511719	3048.802979	4.055117	6.278492	4612.138184	99998.000000	739.579224	473.575928	256.610229	121.671997	68.088951	377.098083	523.291992	305.635529	2.740868	99998.000000	4.155139	3.484129	0.608003	0.797855	3.663902	4.999991	2.868985	2.675390	2.409274	2.085191	1.833077	2.576454	2.718744	2.485204	0.437888	4.999991	24615.000000		1
12237.410156	2125.124756	2.611927	4.687283	2338.047607	55408.156250	375.562378	242.243103	106.117615	61.730282	43.702747	156.487411	216.703568	163.632431	0.058268	0.000000	4.087689	3.327384	0.416961	0.670921	3.368853	4.743574	2.574682	2.384251	2.025788	1.790498	1.640509	2.194479	2.335866	2.213869	0.000000	0.000000	24683.000000		1
15477.948242	4185.765137	2.278883	3.620309	2956.923096	70736.148438	481.652252	296.214691	159.037659	72.733063	57.493225	257.128296	374.439880	206.508728	4.048050	0.000000	4.189713	3.621775	0.357722	0.558746	3.470840	4.849641	2.682734	2.471606	2.201500	1.861732	1.759617	2.410150	2.573382	2.314938	0.607246	0.000000	24737.000000		1
7744.538574	1892.000122	4.030447	5.834434	2035.091797	43687.843750	311.534698	210.190720	97.439980	35.191628	38.195187	177.179291	201.658005	148.148972	0.392755	0.000000	3.888996	3.276921	0.605353	0.765999	3.308584	4.640361	2.493506	2.322613	1.988737	1.546439	1.582009	2.248413	2.304615	2.170699	0.000000	0.000000	24780.000000		1
9144.632812	2526.010742	2.140115	2.454656	2119.040527	51834.578125	373.055298	214.720734	117.293091	31.959867	33.538742	142.989883	217.126053	101.414917	1.226632	99998.000000	3.961166	3.402435	0.330437	0.389991	3.326139	4.714620	2.571773	2.331874	2.069273	1.504605	1.525547	2.155305	2.336712	2.006102	0.088714	4.999991	24808.000000		1
19480.292969	5536.476562	3.389029	3.459955	5310.549805	99998.000000	839.446106	537.989075	261.948181	129.936417	84.275497	417.485809	592.062439	384.829010	1.850778	0.000000	4.289596	3.743233	0.530075	0.539070	3.725139	4.999991	2.923993	2.730773	2.418215	2.113731	1.925701	2.620642	2.772367	2.585268	0.267354	0.000000	24849.000000		1
13365.414062	4344.216797	2.158617	3.382861	3478.179688	72927.140625	568.746277	361.229156	178.986359	111.992142	72.844078	318.420685	393.741028	206.875702	0.316821	0.000000	4.125982	3.637912	0.334176	0.529284	3.541352	4.862889	2.754919	2.557783	2.252820	2.049188	1.862394	2.503001	2.595211	2.315710	0.000000	0.000000	24909.000000		1
5639.846680	1489.137451	2.137031	2.633513	1094.258545	28325.132812	185.715088	115.671043	54.440323	52.167610	13.756558	56.574272	76.886856	74.484627	0.599150	0.000000	3.751267	3.172935	0.329811	0.420535	3.039120	4.452172	2.268847	2.063225	1.735921	1.717401	1.138510	1.752619	1.885852	1.872067	0.000000	0.000000	24991.000000		1
30453.646484	5683.342773	3.792999	7.684677	8160.741699	99998.000000	1308.559814	831.237183	419.530334	161.193192	142.542740	679.156433	927.604065	554.295898	3.009882	99998.000000	4.483639	3.754604	0.578983	0.885626	3.911730	4.999991	3.116794	2.919725	2.622763	2.207347	2.153945	2.831970	2.967363	2.743742	0.478550	4.999991	25026.000000		1
6847.781250	1596.963501	2.519415	1.948923	1181.491333	29488.714844	169.238663	112.137077	51.088299	27.432940	5.044997	55.100243	88.598900	40.421646	1.098581	99998.000000	3.835550	3.203295	0.401300	0.289795	3.072431	4.469656	2.228500	2.049749	1.708321	1.438272	0.702861	1.741153	1.947428	1.606614	0.040832	4.999991	25055.000000		1
9871.806641	4286.051270	2.032184	4.002693	3966.418945	80096.929688	629.021057	395.430908	175.884125	99.108276	53.891418	269.207306	369.216034	181.767899	0.409266	0.000000	3.994397	3.632057	0.307963	0.602352	3.598399	4.903616	2.798665	2.597071	2.245227	1.996110	1.731520	2.430087	2.567281	2.259517	0.000000	0.000000	25079.000000		1
19196.513672	2467.934570	2.849375	4.594771	3302.930908	82009.062500	515.243408	345.249237	224.178558	79.338432	66.358971	308.099426	438.587830	194.633255	0.483441	99998.000000	4.283222	3.392334	0.454750	0.662264	3.518899	4.913862	2.712013	2.538133	2.350594	1.899484	1.821900	2.488691	2.642056	2.289217	0.000000	4.999991	25126.000000		1
7568.691406	698.306458	2.513247	3.830003	1214.789551	33246.019531	214.696060	128.376038	76.757339	44.146805	18.684374	90.335045	121.588737	89.678207	1.088015	0.000000	3.879021	2.844046	0.400235	0.583199	3.084501	4.521739	2.331824	2.108484	1.885120	1.644899	1.271479	1.955856	2.084893	1.952687	0.036635	0.000000	25144.000000		1
13106.781250	2409.926514	1.168737	2.682853	2522.911621	59621.410156	417.482727	258.633179	154.445969	46.311588	39.249828	235.964600	334.292694	190.889603	1.271734	0.000000	4.117496	3.382004	0.067717	0.428597	3.401902	4.775402	2.620639	2.412684	2.188776	1.665690	1.593838	2.372847	2.524127	2.280782	0.104396	0.000000	25168.000000		1
11413.747070	2561.159180	2.414567	3.644979	3686.498779	71665.382812	549.972473	380.274323	167.292831	89.971161	64.733841	250.886810	317.736115	253.285965	1.031968	99998.000000	4.057428	3.408437	0.382839	0.561695	3.566614	4.855309	2.740341	2.580097	2.223477	1.954103	1.811131	2.399478	2.502067	2.403611	0.013666	4.999991	25235.000000		1
3921.565918	835.008606	2.204873	3.879343	851.081055	32937.281250	144.951141	89.594948	66.682770	32.203484	26.646587	130.617920	179.979324	66.738274	0.081925	0.000000	3.593460	2.921691	0.343384	0.588758	2.929971	4.517688	2.161222	1.952284	1.824014	1.507903	1.425642	2.116003	2.255223	1.824375	0.000000	0.000000	25294.000000		1
7176.708008	1166.726440	2.451572	4.132210	1353.381958	32648.056641	217.486847	141.448013	68.924644	27.710476	19.455307	75.267899	120.016029	53.946926	0.481593	99998.000000	3.855925	3.066969	0.389445	0.616182	3.131420	4.513857	2.337433	2.150597	1.838374	1.442644	1.289038	1.876610	2.079239	1.731967	0.000000	4.999991	25331.000000		1
12050.915039	1156.408203	3.419866	4.221638	2196.735107	48713.167969	371.572021	223.133163	114.493050	59.334217	30.495092	154.393555	225.544647	126.948273	0.000369	0.000000	4.081020	3.063111	0.534009	0.625481	3.341778	4.687646	2.570043	2.348564	2.058779	1.773305	1.484230	2.188629	2.353233	2.103627	0.000000	0.000000	25395.000000		1
15210.084961	6143.640137	2.355976	3.811501	4350.970215	99450.601562	699.062012	445.899384	230.719162	140.171341	70.494270	335.066711	435.254303	223.540222	2.511323	0.000000	4.182132	3.788426	0.372171	0.581096	3.638586	4.997607	2.844516	2.649237	2.363084	2.146659	1.848154	2.525131	2.638743	2.349356	0.399903	0.000000	25435.000000		1
5061.901855	755.534485	2.161701	4.138377	957.115417	26965.191406	147.242355	101.035614	53.999348	55.044735	21.906879	76.156013	95.528061	77.093468	0.354897	0.000000	3.704314	2.878254	0.334796	0.616830	2.980964	4.430803	2.168033	2.004474	1.732388	1.740716	1.340580	1.881704	1.980131	1.887018	0.000000	0.000000	25495.000000		1
10267.918945	1552.206055	2.503996	3.262596	2200.099609	59551.496094	343.198547	223.669739	121.961868	46.200573	39.299168	174.545776	227.410309	137.917130	0.276162	0.000000	4.011482	3.190949	0.398634	0.513563	3.342442	4.774893	2.535545	2.349607	2.086224	1.664647	1.594383	2.241909	2.356810	2.139618	0.000000	0.000000	25516.000000		1
6104.513672	1157.231567	3.481541	7.425643	1460.076294	42214.183594	245.160309	144.633514	77.414177	40.970554	17.651321	134.028534	198.635941	121.604156	0.019378	0.000000	3.785651	3.063420	0.541772	0.870734	3.164376	4.625458	2.389450	2.160269	1.888821	1.612472	1.246777	2.127197	2.298058	2.084948	0.000000	0.000000	25533.000000		1
10680.109375	4824.089844	3.299600	5.640158	4053.031738	86392.015625	655.075562	407.139862	212.571365	117.946838	85.379478	374.695831	530.658997	479.330170	1.238551	0.000000	4.028576	3.683415	0.518461	0.751291	3.607780	4.936473	2.816291	2.609744	2.327505	2.071686	1.931353	2.573679	2.724816	2.680635	0.092914	0.000000	25726.000000		1
8214.691406	2071.757568	1.877997	2.297385	759.592712	25757.470703	118.767113	81.941109	45.081177	36.702660	29.499044	57.804684	82.076790	89.730629	0.099252	0.000000	3.914591	3.316339	0.273695	0.361234	2.880581	4.410903	2.074696	1.913502	1.653995	1.564698	1.469808	1.761963	1.914220	1.952941	0.000000	0.000000	25787.000000		1
5468.246094	2536.504639	1.446273	2.661267	2007.427612	43219.750000	311.944855	207.270416	98.210915	47.896629	33.794693	141.333908	197.766327	111.745438	0.401636	0.000000	3.737848	3.404236	0.160250	0.425088	3.302640	4.635682	2.494078	2.316537	1.992160	1.680305	1.528849	2.150246	2.296152	2.048230	0.000000	0.000000	25915.000000		1
5371.826660	2248.208984	2.735276	4.446751	2095.591553	45766.386719	322.259949	217.329575	109.626915	41.541046	37.550686	163.490570	207.970428	126.174255	0.105079	4083.959717	3.730122	3.351837	0.437001	0.648043	3.321307	4.660547	2.508206	2.337119	2.039917	1.618477	1.574618	2.213493	2.318002	2.100971	0.000000	3.611081	25963.000000		1
10305.586914	2054.389893	3.296517	4.070535	2908.896973	62848.722656	461.796051	297.503693	132.566849	76.926949	53.074226	201.744354	238.101639	171.958527	0.464239	99998.000000	4.013073	3.312683	0.518055	0.609652	3.463728	4.798296	2.664450	2.473492	2.122435	1.886078	1.724884	2.304801	2.376762	2.235424	0.000000	4.999991	26045.000000		1
8819.178711	925.812378	2.716774	3.453787	1851.597046	38077.453125	289.054260	191.281235	75.995659	31.010077	33.224201	138.009644	199.675171	115.486015	0.222084	0.000000	3.945428	2.966523	0.434053	0.538296	3.267546	4.580668	2.460979	2.281672	1.880789	1.491503	1.521455	2.139910	2.300324	2.062529	0.000000	0.000000	26096.000000		1
9315.255859	1869.828125	2.454656	3.651147	1902.497192	40002.851562	332.639801	194.540741	85.012512	45.935371	33.612751	124.142075	173.839600	136.245743	0.697977	0.000000	3.969195	3.271802	0.389991	0.562429	3.279324	4.602091	2.521974	2.289011	1.929483	1.662147	1.526504	2.093919	2.240149	2.134323	0.000000	0.000000	26134.000000		1
9074.012695	1871.527222	3.327354	5.618572	1485.520264	40445.800781	222.695282	153.782974	77.593033	43.937111	27.207827	111.785530	149.357803	110.138817	0.383367	0.000000	3.957799	3.272196	0.522099	0.749626	3.171879	4.606874	2.347711	2.186908	1.889823	1.642831	1.434694	2.048386	2.174228	2.041940	0.000000	0.000000	26173.000000		1
2084.157227	1213.910645	1.002215	3.200921	692.817444	24517.705078	106.160789	75.021194	47.187370	46.360928	17.543390	73.288132	72.634384	70.370918	0.725480	0.000000	3.318930	3.084187	0.000961	0.505275	2.840619	4.389480	2.025964	1.875184	1.673826	1.666152	1.244114	1.865034	1.861142	1.847393	0.000000	0.000000	26257.000000		1
3999.991455	1477.493286	2.090775	4.190801	1373.941284	34861.128906	204.131165	140.738754	68.203049	34.547127	28.031185	98.377434	164.461960	103.175728	0.304757	99998.000000	3.602059	3.169526	0.320307	0.622297	3.137968	4.542341	2.309909	2.148414	1.833804	1.538412	1.447641	1.992895	2.216065	2.013577	0.000000	4.999991	26321.000000		1
9069.988281	2506.290283	3.111492	4.039698	1782.758667	42397.367188	293.892639	177.117615	95.944366	19.939455	31.133427	102.287613	175.958130	149.382477	3.255753	0.000000	3.957607	3.399031	0.492969	0.606349	3.251093	4.627339	2.468189	2.248262	1.982019	1.299713	1.493227	2.009823	2.245409	2.174300	0.512651	0.000000	26341.000000		1
4396.560547	1572.358276	2.914133	4.718120	866.709473	26052.658203	161.649582	93.206001	47.871960	20.207741	12.649496	46.946838	89.659706	73.103111	1.472109	99998.000000	3.643113	3.196552	0.464509	0.673769	2.937874	4.415852	2.208575	1.969444	1.680081	1.305518	1.102073	1.671606	1.952597	1.863936	0.167940	4.999991	26467.000000		1
10414.035156	1885.530518	3.241009	4.970987	2751.863770	62316.253906	429.037476	282.723328	127.386162	78.277626	45.802773	205.167313	306.773407	211.908356	0.963198	0.000000	4.017619	3.275434	0.510680	0.696443	3.439627	4.794601	2.632495	2.451362	2.105122	1.893638	1.660892	2.312108	2.486818	2.326148	0.000000	0.000000	26492.000000		1
4248.778320	478.457489	2.278883	2.100026	890.614563	26021.685547	123.608582	86.326180	51.301079	16.473331	14.795778	54.853546	100.773499	58.168564	0.527346	0.000000	3.628264	2.679843	0.357722	0.322225	2.949690	4.415336	2.092049	1.936143	1.710127	1.216781	1.170138	1.739205	2.003346	1.764688	0.000000	0.000000	26532.000000		1
18466.792969	4050.318115	0.959043	1.853327	4948.126953	98729.757812	743.939636	494.896912	241.647934	77.491272	66.136948	325.510223	392.128204	261.124817	1.989295	99998.000000	4.266391	3.607489	0.000000	0.267952	3.694441	4.994448	2.871538	2.694515	2.383183	1.889253	1.820444	2.512565	2.593428	2.416848	0.298699	4.999991	26557.000000		1
13201.762695	4414.575684	4.425165	5.415045	4840.692871	99330.398438	789.603638	499.966553	220.188202	70.034790	86.893593	442.738525	564.694214	359.440582	1.040484	99998.000000	4.120632	3.644889	0.645930	0.733602	3.684907	4.997082	2.897409	2.698941	2.342794	1.845314	1.938988	2.646147	2.751813	2.555627	0.017235	4.999991	26616.000000		1
22839.636719	8804.708984	2.408400	3.059069	7901.871094	99998.000000	1276.871338	809.062012	412.595001	197.883514	137.158539	663.645264	830.191833	471.549896	2.410199	0.000000	4.358689	3.944715	0.381729	0.485589	3.897730	4.999991	3.106147	2.907982	2.615524	2.296410	2.137223	2.821936	2.919178	2.673528	0.382053	0.000000	26695.000000		1
7559.421875	2362.285645	3.321187	2.368311	1991.015869	46466.289062	305.672516	208.272629	113.931808	58.896328	38.093426	160.820053	226.842911	146.200058	1.007638	99998.000000	3.878489	3.373333	0.521293	0.374439	3.299075	4.667138	2.485256	2.318632	2.056645	1.770088	1.580850	2.206340	2.355725	2.164948	0.003304	4.999991	26754.000000		1
3185.980225	1878.413208	1.563456	4.070535	471.195282	20529.638672	93.128914	53.083477	30.936068	13.864490	20.386597	57.471638	57.721420	26.483149	0.634092	0.000000	3.503243	3.273791	0.194086	0.609652	2.673201	4.312381	1.969085	1.724959	1.490465	1.141904	1.309345	1.759454	1.761337	1.422970	0.000000	0.000000	26815.000000		1
6975.407715	2620.126465	2.158617	1.800903	2061.220215	52765.957031	329.238464	212.247574	115.982498	57.601154	46.401016	216.944107	304.417450	161.248703	1.517050	0.000000	3.843570	3.418322	0.334176	0.255490	3.314124	4.722354	2.517511	2.326843	2.064393	1.760431	1.666528	2.336348	2.483469	2.207496	0.181000	0.000000	26840.000000		1
18617.023438	6053.631836	1.406185	4.502259	5106.828613	99998.000000	805.065491	517.007324	250.208389	113.281143	73.713692	394.527374	544.834961	222.186462	0.670269	99998.000000	4.269910	3.782016	0.148042	0.653430	3.708151	4.999991	2.905831	2.713497	2.398302	2.054158	1.867548	2.596077	2.736265	2.346718	0.000000	4.999991	26861.000000		1
10458.672852	2982.841797	1.945839	3.934851	3575.373047	80307.687500	574.818176	356.504883	150.912003	71.311462	62.316193	313.169098	433.206696	223.151672	0.040653	0.000000	4.019476	3.474630	0.289107	0.594928	3.553321	4.904757	2.759531	2.552065	2.178724	1.853159	1.794601	2.495779	2.636695	2.348600	0.000000	0.000000	26881.000000		1
18881.193359	4574.646484	1.822490	1.541869	3732.270508	76569.554688	589.888367	382.883179	202.607803	110.151146	53.946926	250.658615	366.005859	185.853851	2.405893	0.000000	4.276030	3.660357	0.260665	0.188048	3.571973	4.884056	2.770770	2.583066	2.306656	2.041989	1.731967	2.399083	2.563488	2.269171	0.381276	0.000000	26924.000000		1
4580.998535	1263.993652	1.995179	2.177119	1674.883423	45466.738281	268.951355	164.551376	90.883949	54.958393	30.775713	144.266556	172.664703	103.354591	0.089115	0.000000	3.660960	3.101745	0.299982	0.337882	3.223984	4.657694	2.429674	2.216301	1.958487	1.740034	1.488208	2.159166	2.237204	2.014330	0.000000	0.000000	26959.000000		1
9033.942383	1690.965088	2.778449	6.753388	2507.307861	62179.113281	429.774506	245.410095	122.880821	67.333435	34.072231	176.685898	250.988586	100.742661	0.361936	0.000000	3.955877	3.228135	0.443802	0.829522	3.399208	4.793644	2.633241	2.389892	2.089484	1.828231	1.532401	2.247202	2.399654	2.003213	0.000000	0.000000	26977.000000		1
17817.845703	3273.015625	1.486362	2.753779	3556.710205	74726.171875	550.080383	346.587555	166.068588	88.481712	56.142548	278.936493	379.278290	221.119492	4.377502	0.000000	4.250855	3.514948	0.172125	0.439929	3.551049	4.873473	2.740426	2.539813	2.220288	1.946854	1.749292	2.445505	2.578958	2.344627	0.641226	0.000000	26996.000000		1
3175.769775	764.502014	1.915002	2.874044	652.457458	24184.140625	121.761421	77.531357	33.748436	46.092644	20.306419	44.902321	53.074226	60.422775	0.162399	0.000000	3.501849	2.883379	0.282169	0.458493	2.814552	4.383531	2.085510	1.889477	1.528254	1.663632	1.307633	1.652269	1.724884	1.781201	0.000000	0.000000	27071.000000		1
3784.805176	1147.998901	2.571838	2.436154	694.849609	22940.544922	122.985672	75.317238	44.337997	22.764160	16.319145	52.586998	84.756561	57.672081	0.013293	0.000000	3.578043	3.059942	0.410244	0.386705	2.841891	4.360604	2.089854	1.876894	1.646776	1.357252	1.212697	1.720878	1.928173	1.760966	0.000000	0.000000	27105.000000		1
21733.996094	5047.284668	3.382861	4.280230	5370.411133	99998.000000	866.943787	548.486084	251.793442	108.473595	81.737579	434.800995	564.512329	285.942749	1.958348	0.000000	4.337140	3.703058	0.529284	0.631467	3.730008	4.999991	2.937991	2.739166	2.401044	2.035324	1.912422	2.638291	2.751673	2.456279	0.291890	0.000000	27123.000000		1
7393.189453	1787.014282	1.470943	2.732193	1476.697632	33615.835938	228.384781	155.815155	80.380737	43.634903	12.399714	65.430771	109.845856	89.212563	1.552020	0.000000	3.868832	3.252128	0.167596	0.436511	3.169291	4.526544	2.358667	2.192610	1.905152	1.639834	1.093412	1.815782	2.040784	1.950426	0.190897	0.000000	27211.000000		1
8454.923828	1010.683044	0.607497	2.004430	1980.195068	41452.941406	299.440277	205.074799	92.672516	70.888985	21.595423	127.481758	185.132263	76.152931	1.641194	0.000000	3.927110	3.004615	0.000000	0.301991	3.296708	4.617555	2.476310	2.311912	1.966951	1.850579	1.334362	2.105448	2.267482	1.881687	0.215160	0.000000	27229.000000		1
12215.265625	5322.058105	2.192538	3.648063	173.676163	17821.830078	13.799731	18.465427	29.307854	27.303423	12.951703	18.974245	17.824011	47.921299	0.523060	0.000000	4.086903	3.726080	0.340947	0.562062	2.239740	4.250952	1.139871	1.266359	1.466984	1.436217	1.112327	1.278165	1.251005	1.680529	0.000000	0.000000	27258.000000		1
13737.806641	4019.625732	2.121612	3.863925	2938.537842	68609.664062	489.216644	302.289673	153.144638	67.108322	64.721512	267.357056	363.353851	244.744003	1.718848	0.000000	4.137918	3.604186	0.326666	0.587029	3.468131	4.836385	2.689501	2.480423	2.185102	1.826776	1.811049	2.427092	2.560330	2.388712	0.235237	0.000000	27342.000000		1
2661.500977	534.134399	2.827788	4.381993	544.745544	26233.859375	105.960350	55.245178	47.748611	31.460302	12.328788	57.570320	59.938629	51.418259	1.286967	0.000000	3.425127	2.727651	0.451447	0.641672	2.736194	4.418862	2.025143	1.742294	1.678961	1.497763	1.090920	1.760199	1.777707	1.711117	0.109567	0.000000	27406.000000		1
17357.511719	7201.834473	2.562587	3.743659	5667.149902	99998.000000	882.430359	570.541016	275.828094	146.890808	81.685158	454.675690	611.736694	324.440155	3.275002	99998.000000	4.239488	3.857443	0.408679	0.573296	3.753365	4.999991	2.945680	2.756287	2.440639	2.166995	1.912143	2.657702	2.786565	2.511135	0.515212	4.999991	27436.000000		1
7105.041992	1438.884888	1.760815	3.981107	1476.438599	37989.218750	246.825531	154.905441	82.977242	26.970379	21.999392	84.855240	101.544434	57.095425	1.102972	0.000000	3.851567	3.158026	0.245714	0.600004	3.169215	4.579660	2.392390	2.190067	1.918959	1.430887	1.342411	1.928679	2.006656	1.756601	0.042565	0.000000	27539.000000		1
8180.011719	1690.283569	0.918954	2.497828	3451.884766	73622.710938	532.148438	352.486755	170.210037	101.538269	59.698097	276.728546	405.579498	191.679031	1.513723	0.000000	3.912754	3.227960	0.000000	0.397563	3.538056	4.867012	2.726033	2.547143	2.230985	2.006630	1.775960	2.442054	2.608076	2.282575	0.180046	0.000000	27567.000000		1
7004.675781	3307.787842	2.334390	4.267894	2082.337646	48618.890625	327.073669	208.214035	111.501823	67.398193	27.627216	153.052124	230.062332	154.593994	1.314868	99998.000000	3.845388	3.519538	0.368173	0.630214	3.318551	4.686805	2.514646	2.318510	2.047282	1.828648	1.441337	2.184839	2.361845	2.189193	0.118882	4.999991	27602.000000		1
26405.548828	8701.447266	2.975808	5.717252	8668.994141	99998.000000	1351.226440	890.389465	388.859467	198.080872	131.031143	651.732788	888.647156	479.290100	3.069964	0.000000	4.421695	3.939591	0.473605	0.757187	3.937969	4.999991	3.130728	2.949580	2.589793	2.296843	2.117374	2.814070	2.948729	2.680598	0.487133	0.000000	27653.000000		1
6416.396973	1829.427979	2.485493	3.009729	1553.991577	37398.937500	234.731110	164.788834	79.418610	43.940193	20.158400	97.683594	111.816368	74.376694	0.350101	99998.000000	3.807291	3.262315	0.395413	0.478527	3.191449	4.572859	2.370571	2.216928	1.899922	1.642862	1.304456	1.989822	2.048505	1.871437	0.000000	4.999991	27722.000000		1
6565.588379	1550.355835	0.551989	3.706654	2341.387207	53118.187500	379.232025	240.658051	124.974678	31.478806	45.127434	181.385513	208.602585	152.965775	1.762780	0.000000	3.817274	3.190431	0.000000	0.568982	3.369473	4.725243	2.578905	2.381400	2.096822	1.498018	1.654441	2.258603	2.319320	2.184594	0.246198	0.000000	27760.000000		1
14798.084961	3685.147949	1.353761	3.200921	4782.101562	96435.070312	773.944397	492.843140	224.856979	105.528625	75.835304	392.905334	485.146118	312.829865	2.263927	0.000000	4.170206	3.566455	0.131542	0.505275	3.679619	4.984235	2.888710	2.692709	2.351906	2.023370	1.879871	2.594288	2.685873	2.495308	0.354862	0.000000	27811.000000		1
7372.047363	2880.767090	2.470075	4.801381	1562.120239	38993.402344	230.145584	160.860153	62.766418	36.563889	18.342077	97.372131	134.395508	54.890549	0.075607	0.000000	3.867588	3.459508	0.392710	0.681366	3.193714	4.590991	2.362003	2.206449	1.797727	1.563052	1.263448	1.988435	2.128385	1.739498	0.000000	0.000000	27825.000000		1
6195.638184	3414.485107	1.810155	3.355108	2187.499512	49814.828125	331.804108	221.252090	84.414261	52.226200	24.839516	109.222946	159.669830	70.956825	0.019463	0.000000	3.792086	3.533325	0.257716	0.525706	3.339948	4.697359	2.520882	2.344887	1.926416	1.717888	1.395143	2.038314	2.203223	1.850994	0.000000	0.000000	27842.000000		1
12215.781250	4878.107910	3.836171	5.470552	3042.910156	67634.054688	490.141785	296.945526	136.964264	104.199532	49.574184	241.422821	304.090576	204.276108	2.691863	99998.000000	4.086921	3.688251	0.583898	0.738031	3.483289	4.830165	2.690322	2.472677	2.136607	2.017866	1.695256	2.382778	2.483003	2.310218	0.430053	4.999991	27887.000000		1
7460.260742	2542.536377	0.709260	2.559503	3331.930420	72219.820312	523.227234	329.497498	168.501648	102.158096	52.398888	279.146210	353.609253	219.371002	1.703261	0.000000	3.872754	3.405267	0.000000	0.408156	3.522696	4.858656	2.718690	2.517852	2.226604	2.009273	1.719322	2.445832	2.548524	2.341179	0.231281	0.000000	27908.000000		1
12947.496094	1800.240479	1.726894	3.601807	2837.674805	66909.406250	468.438416	292.286011	158.303726	56.444756	42.065281	197.581314	298.700195	129.236404	0.982047	99998.000000	4.112186	3.255331	0.237266	0.556520	3.452963	4.825487	2.670652	2.465808	2.199491	1.751624	1.623924	2.295746	2.475235	2.111385	0.000000	4.999991	27942.000000		1
14064.315430	2216.178223	2.069189	4.255559	2678.689697	62623.554688	412.931122	274.027191	130.062851	63.127216	44.331829	196.079529	279.170868	207.689804	1.438069	0.000000	4.148118	3.345605	0.315800	0.628957	3.427922	4.796738	2.615878	2.437794	2.114153	1.800217	1.646716	2.292432	2.445870	2.317415	0.157780	0.000000	28028.000000		1
11053.529297	1229.859741	1.674470	2.830872	269.253571	13394.074219	16.460997	31.293781	16.917391	14.496655	8.585129	0.000000	0.000000	44.529186	0.886744	99998.000000	4.043501	3.089856	0.223877	0.451920	2.430161	4.126913	1.216456	1.495458	1.228333	1.161268	0.933747	0.000000	0.000000	1.648645	0.000000	4.999991	28116.000000		1
15598.161133	5208.946777	2.633513	4.403579	3993.857910	86629.359375	656.213440	407.916962	170.327225	109.207527	55.433289	285.332184	396.103149	217.761292	1.547609	99998.000000	4.193073	3.716750	0.420535	0.643806	3.601393	4.937665	2.817045	2.610572	2.231284	2.038253	1.743771	2.455351	2.597808	2.337981	0.189661	4.999991	28171.000000		1
9451.091797	1225.564087	1.859494	2.763030	2443.212402	53990.074219	413.060638	257.911560	147.489059	35.290306	35.395153	176.914093	231.329742	121.607239	0.672496	99998.000000	3.975482	3.088336	0.269395	0.441386	3.387961	4.732314	2.616014	2.411471	2.168760	1.547655	1.548944	2.247762	2.364232	2.084960	0.000000	4.999991	28222.000000		1
4001.724609	1254.205933	0.000000	1.014550	604.508362	22354.894531	98.275673	65.384514	25.206480	20.056637	4.807549	36.690323	66.534744	87.852631	2.469151	0.000000	3.602247	3.098369	0.000000	0.006273	2.781402	4.349372	1.992446	1.815475	1.401512	1.302258	0.681924	1.564552	1.823048	1.943755	0.392548	0.000000	28255.000000		1
9138.996094	1423.592529	2.294302	3.496960	1750.175903	44380.722656	271.193237	182.770111	104.338303	23.972984	23.331568	143.998260	214.449356	100.674820	0.191884	2329.898682	3.960898	3.153386	0.360651	0.543691	3.243082	4.647194	2.433279	2.261905	2.018444	1.379722	1.367944	2.158357	2.331325	2.002921	0.000000	3.367337	28339.000000		1
4474.378418	449.134216	2.510163	2.824705	1406.536377	40004.171875	216.049820	144.963470	95.750092	38.811935	22.622307	118.202789	174.487183	110.817238	1.358134	0.000000	3.650733	2.652376	0.399702	0.450973	3.148151	4.602105	2.334554	2.161258	1.981139	1.588965	1.354537	2.072628	2.241764	2.044607	0.132943	0.000000	28381.000000		1
15783.707031	5055.570801	3.339689	4.687283	4596.787598	99998.000000	744.488525	471.152100	266.431946	84.432770	103.847984	534.942322	655.439392	352.455933	1.121423	0.000000	4.198209	3.703770	0.523706	0.670921	3.662454	4.999991	2.871858	2.673161	2.425586	1.926511	2.016398	2.728307	2.816533	2.547105	0.049770	0.000000	28461.000000		1
9789.171875	2524.360840	2.192538	3.441453	2815.632324	59254.402344	430.983337	289.686432	129.322754	49.731453	35.040524	157.612976	228.310760	172.131210	1.987204	0.000000	3.990746	3.402151	0.340947	0.536742	3.449576	4.772721	2.634460	2.461928	2.111675	1.696631	1.544571	2.197592	2.358526	2.235860	0.298242	0.000000	28501.000000		1
10393.352539	1954.048096	2.198706	4.970987	2689.192871	68693.234375	418.987579	269.170319	136.893326	40.258209	51.165394	247.621140	384.603882	193.819153	0.028747	0.000000	4.016756	3.290935	0.342167	0.696443	3.429622	4.836914	2.622201	2.430027	2.136382	1.604854	1.708976	2.393788	2.585014	2.287397	0.000000	0.000000	28535.000000		1
5927.840332	664.009155	2.516331	3.543216	907.855774	25402.890625	159.361450	97.369049	50.810764	25.206480	18.557940	53.768070	75.551598	41.226501	0.375028	0.000000	3.772897	2.822174	0.400768	0.549398	2.958017	4.404883	2.202383	1.988421	1.705956	1.401512	1.268530	1.730524	1.878244	1.615176	0.000000	0.000000	28607.000000		1
10160.265625	4292.061523	0.582827	2.522498	4211.437500	83485.789062	658.190125	432.688629	213.527328	94.979156	73.633514	356.572723	435.235809	252.117233	2.337064	99998.000000	4.006905	3.632666	0.000000	0.401831	3.624430	4.921613	2.818351	2.636175	2.329453	1.977628	1.867076	2.552148	2.638725	2.401603	0.368671	4.999991	28708.000000		1
13381.800781	5539.868652	1.437022	4.940149	8001.309082	99998.000000	1305.056763	817.825989	341.314362	160.079956	126.359276	677.605347	878.467712	459.017609	1.958326	99998.000000	4.126514	3.743500	0.157463	0.693740	3.903161	4.999991	3.115629	2.912661	2.533154	2.204337	2.101607	2.830977	2.943726	2.661829	0.291885	4.999991	28818.000000		1
8343.077148	3566.565918	3.555551	2.732193	4041.341309	84949.812500	642.873169	414.587097	171.610062	108.874481	62.966862	292.279846	403.541138	188.832748	1.509305	0.000000	3.921326	3.552250	0.550907	0.436511	3.606525	4.929163	2.808125	2.617616	2.234543	2.036926	1.799112	2.465799	2.605888	2.276077	0.178777	0.000000	28911.000000		1
14131.957031	2797.271729	1.865662	3.355108	4093.317871	82638.929688	637.732605	420.588043	197.325363	143.467865	62.374783	318.861664	396.978943	279.429901	1.539639	99998.000000	4.150202	3.446735	0.270833	0.525706	3.612076	4.917185	2.804639	2.623857	2.295183	2.156755	1.795009	2.503602	2.598768	2.446273	0.187419	4.999991	28952.000000		1
8810.491211	2646.612549	0.928205	1.474027	1746.160889	42596.687500	287.916351	177.117615	110.021629	41.303596	22.317017	112.645889	146.520767	136.356766	0.708608	0.000000	3.945000	3.422690	0.000000	0.168505	3.242084	4.629376	2.459266	2.248262	2.041478	1.615988	1.348636	2.051715	2.165899	2.134677	0.000000	0.000000	28972.000000		1
8799.253906	2574.375977	1.295170	2.898715	2856.905029	62353.531250	449.939056	289.267029	121.539398	84.238495	41.291264	208.744446	303.048248	225.088257	1.205808	0.000000	3.944446	3.410672	0.112327	0.462205	3.455896	4.794861	2.653154	2.461299	2.084717	1.925511	1.615858	2.319615	2.481512	2.352353	0.081278	0.000000	28993.000000		1
7658.551758	1344.510132	2.753779	4.674948	1395.336304	37499.988281	225.507645	149.712433	96.255821	44.877651	40.292130	155.756561	200.652710	127.099373	0.290250	0.000000	3.884147	3.128564	0.439929	0.669777	3.144679	4.574031	2.353161	2.175258	1.983427	1.652030	1.605220	2.192446	2.302445	2.104143	0.000000	0.000000	29041.000000		1
14988.475586	4003.022949	2.254213	4.344988	4207.286621	90989.726562	635.681885	430.755127	225.779022	113.623436	76.445885	377.594574	503.821228	266.398010	1.662047	0.000000	4.175757	3.602388	0.352995	0.637989	3.624002	4.958992	2.803240	2.634230	2.353683	2.055468	1.883354	2.577026	2.702276	2.425531	0.220643	0.000000	29080.000000		1
10039.718750	2865.471680	3.046734	4.280230	3106.644775	68593.421875	486.802094	319.259460	169.247925	71.203529	61.110451	237.151840	285.995178	269.743866	0.849696	99998.000000	4.001721	3.457196	0.483835	0.631467	3.492292	4.836282	2.687352	2.504144	2.228523	1.852502	1.786116	2.375026	2.456359	2.430952	0.000000	4.999991	29110.000000		1
12700.819336	6119.528320	3.669649	3.749826	3005.812744	78251.367188	441.653076	305.283966	198.666779	77.617706	61.859798	293.420837	413.473846	255.034439	2.429846	0.000000	4.103832	3.786718	0.564625	0.574011	3.477962	4.893492	2.645081	2.484704	2.298125	1.889961	1.791409	2.467491	2.616448	2.406599	0.385579	0.000000	29129.000000		1
10072.171875	1431.560913	3.068320	3.265679	2191.385010	58912.503906	369.533661	225.630997	144.599594	85.653931	38.663918	200.202484	306.156677	153.218643	1.296336	99998.000000	4.003123	3.155810	0.486901	0.513974	3.340719	4.770207	2.567654	2.353399	2.160167	1.932747	1.587306	2.301470	2.485944	2.185312	0.112717	4.999991	29253.000000		1
4983.497559	874.326294	2.377563	3.305768	794.253906	22602.351562	112.026062	81.580307	49.561848	20.852242	9.038438	33.840950	49.586517	18.366749	0.001481	0.000000	3.697534	2.941674	0.376132	0.519272	2.899959	4.354154	2.049319	1.911585	1.695148	1.319153	0.956093	1.529443	1.695364	1.264032	0.000000	0.000000	29295.000000		1
8540.479492	2485.018555	2.716774	4.212387	2664.171387	64525.492188	407.318726	268.630646	137.127701	67.910095	43.341949	199.104675	242.209183	194.414307	0.278680	0.000000	3.931482	3.395330	0.434053	0.624528	3.425562	4.809731	2.609934	2.429156	2.137125	1.831934	1.636908	2.299082	2.384191	2.288728	0.000000	0.000000	29314.000000		1
10750.113281	2839.432617	1.754647	2.386814	1816.908081	42405.980469	264.896240	183.846344	80.442406	34.346684	18.684374	110.428688	148.324753	64.394630	0.670909	99998.000000	4.031413	3.453232	0.244190	0.377819	3.259333	4.627427	2.423076	2.264455	1.905485	1.535885	1.271479	2.043082	2.171214	1.808850	0.000000	4.999991	29345.000000		1
20202.712891	3530.754395	1.819406	3.293433	5801.832520	99998.000000	885.177979	585.947388	270.672089	139.212296	99.817543	465.786407	624.691467	320.764343	2.079910	0.000000	4.305410	3.547868	0.259930	0.517649	3.763565	4.999991	2.947031	2.767859	2.432443	2.143678	1.999207	2.668187	2.795666	2.506186	0.318044	0.000000	29366.000000		1
8897.514648	2163.329102	2.581089	3.836171	2526.396240	54900.343750	389.488525	265.534576	120.786964	60.731152	61.246136	249.459045	325.867920	178.927780	0.802012	99998.000000	3.949269	3.335123	0.411803	0.583898	3.402502	4.739575	2.590495	2.424121	2.082020	1.783412	1.787079	2.396999	2.513041	2.252678	0.000000	4.999991	29432.000000		1
4486.491211	1301.865112	2.941887	3.490792	1463.234009	31553.083984	227.882126	150.381607	70.370918	19.550903	24.839516	110.283752	154.661835	75.230888	1.190864	23725.587891	3.651907	3.114566	0.468626	0.542924	3.165314	4.499042	2.357710	2.177195	1.847393	1.291167	1.395143	2.042511	2.189383	1.876396	0.075862	4.375217	29550.000000		1
23453.599609	4391.983887	2.164785	4.292564	4825.440430	97022.367188	796.501953	490.915802	206.129440	143.822495	64.746178	362.431824	513.979065	248.151535	0.973526	0.000000	4.370210	3.642661	0.335415	0.632717	3.683537	4.986872	2.901187	2.691007	2.314140	2.157827	1.811214	2.559226	2.710945	2.394717	0.000000	0.000000	29590.000000		1
11304.539062	1885.527344	1.939672	4.237057	2774.815918	65722.078125	415.737335	276.697723	166.426300	56.398499	38.617661	196.076447	319.725128	175.282791	0.899433	0.000000	4.053253	3.275433	0.287728	0.627064	3.443234	4.817711	2.618819	2.442006	2.221222	1.751268	1.586786	2.292425	2.504777	2.243739	0.000000	0.000000	29604.000000		1
9613.169922	2108.105469	1.603544	2.386814	2404.443604	49721.042969	404.364502	250.165222	113.860886	72.708389	45.926121	166.941284	245.191147	136.073059	1.404691	0.000000	3.982867	3.323892	0.205081	0.377819	3.381015	4.696540	2.606773	2.398227	2.056375	1.861585	1.662060	2.222564	2.389505	2.133772	0.147581	0.000000	29635.000000		1
9781.930664	2699.964355	2.929552	2.652015	2572.433350	56832.570312	408.228424	265.574677	103.712303	62.057159	45.793522	228.224426	292.853424	181.333084	1.603423	0.000000	3.990425	3.431358	0.466801	0.423576	3.410344	4.754597	2.610903	2.424187	2.015830	1.792792	1.660804	2.358362	2.466650	2.258477	0.205048	0.000000	29675.000000		1
10995.391602	1731.969482	2.059937	3.472290	2124.242676	50930.230469	349.806976	221.344604	104.507904	39.052467	34.010555	151.423904	205.947495	134.605194	1.985739	99998.000000	4.041211	3.238540	0.313854	0.540616	3.327204	4.706975	2.543828	2.345069	2.019149	1.591648	1.531614	2.180194	2.313756	2.129062	0.297922	4.999991	29733.000000		1
11299.808594	4960.714844	2.396065	3.274930	4810.752930	99890.742188	783.615051	492.436066	216.034409	144.803116	85.660095	410.288361	516.902466	313.721069	0.839471	0.000000	4.053071	3.695544	0.379499	0.515202	3.682213	4.999525	2.894103	2.692350	2.334523	2.160778	1.932779	2.613089	2.713409	2.496544	0.000000	0.000000	29845.000000		1
6405.301758	2092.291992	2.285050	4.631775	1364.659302	31183.117188	183.451614	132.366409	63.747047	14.953050	17.595814	68.233887	103.703049	83.267113	0.164818	99998.000000	3.806540	3.320622	0.358896	0.665747	3.135024	4.493919	2.263521	2.121778	1.804460	1.174730	1.245409	1.834000	2.015791	1.920473	0.000000	4.999991	29905.000000		1
5018.664551	461.607941	1.128648	2.664350	1480.583130	38860.398438	237.836441	156.623093	90.640335	70.333916	26.150105	126.988365	182.865707	119.377693	0.523789	0.000000	3.700588	2.664273	0.052559	0.425591	3.170433	4.589507	2.376278	2.194856	1.957322	1.847165	1.417473	2.103764	2.262132	2.076923	0.000000	0.000000	29977.000000		1
13202.444336	2608.442139	2.377563	3.361275	2912.030029	64326.425781	486.311768	297.435852	153.514679	69.445793	48.232758	224.789139	270.850952	190.553467	1.112582	0.000000	4.120655	3.416381	0.376132	0.526504	3.464196	4.808389	2.686915	2.473393	2.186150	1.841646	1.683342	2.351775	2.432730	2.280017	0.046332	0.000000	30001.000000		1
4902.620605	947.978271	1.088560	1.881081	803.807373	22578.238281	139.674866	86.594467	49.518677	20.321838	7.986883	47.797951	63.645283	30.732540	0.047808	0.000000	3.690428	2.976798	0.036852	0.274407	2.905152	4.353690	2.145118	1.937490	1.694769	1.307963	0.902377	1.679409	1.803766	1.487598	0.000000	0.000000	30060.000000		1
10296.640625	1670.165283	1.662135	3.546299	3423.838135	71205.070312	558.674805	351.802155	191.056122	113.370575	55.229759	235.317017	371.414734	146.915482	1.352263	0.000000	4.012696	3.222759	0.220666	0.549775	3.534513	4.852511	2.747159	2.546299	2.281161	2.054500	1.742173	2.371653	2.569859	2.167068	0.131061	0.000000	30125.000000		1
2922.782959	487.520599	2.217208	3.971855	584.090942	25632.888672	111.585083	63.719296	53.663223	29.829004	12.242443	52.250870	75.594772	69.581482	0.506467	99998.000000	3.465796	2.687993	0.345806	0.598993	2.766480	4.408798	2.047606	1.804271	1.729677	1.474639	1.087868	1.718094	1.878492	1.842494	0.000000	4.999991	30194.000000		1
17282.214844	1785.990479	3.666565	4.264811	3159.537109	69447.406250	510.337189	324.711517	154.865356	86.887421	48.655231	227.061859	291.996124	158.787872	0.439430	0.000000	4.237599	3.251879	0.564259	0.629900	3.499624	4.841656	2.707857	2.511498	2.189954	1.938957	1.687129	2.356144	2.465377	2.200817	0.000000	0.000000	30231.000000		1
5990.091797	1796.021851	0.345379	1.036136	1770.645752	41425.476562	311.926331	183.815506	92.176033	26.402971	28.533834	110.598289	138.034317	59.732021	1.367251	0.000000	3.777433	3.254312	0.000000	0.015417	3.248132	4.617268	2.494052	2.264382	1.964618	1.421653	1.455360	2.043748	2.139987	1.776207	0.135848	0.000000	30296.000000		1
16294.398438	4456.258301	2.322055	4.351155	5161.013184	99998.000000	832.140747	529.823303	249.378876	118.631432	97.649673	471.179871	668.458984	408.357941	1.332493	0.000000	4.212039	3.648970	0.365873	0.638605	3.712735	4.999991	2.920197	2.724131	2.396860	2.074200	1.989671	2.673187	2.825075	2.611041	0.124665	0.000000	30355.000000		1
7774.629395	3265.614502	1.850243	2.448488	1813.155151	42314.781250	299.831909	191.012939	93.042564	36.206177	33.467815	146.206223	224.332748	134.666870	1.201741	99998.000000	3.890680	3.513965	0.267229	0.388898	3.258435	4.626492	2.476878	2.281063	1.968682	1.558783	1.524627	2.164966	2.350893	2.129261	0.079811	4.999991	30428.000000		1
4472.158203	787.867493	1.945839	3.651147	995.566528	28390.435547	158.874222	102.996872	61.717949	46.077225	13.543780	58.853153	66.395981	25.342165	1.936170	99998.000000	3.650517	2.896453	0.289107	0.562429	2.998070	4.453172	2.201053	2.012824	1.790411	1.663486	1.131740	1.769770	1.822142	1.403844	0.286943	4.999991	30443.000000		1
5640.737793	1186.086060	3.540132	5.344119	1235.570801	32487.175781	203.095032	129.535522	82.647285	53.493614	20.799818	108.596947	145.108414	103.471771	1.326800	99998.000000	3.751336	3.074116	0.549019	0.727876	3.091868	4.511712	2.307699	2.112389	1.917229	1.728302	1.318060	2.035818	2.161693	2.014822	0.122805	4.999991	30487.000000		1
11612.083008	3143.520020	2.636597	3.003561	3030.131104	73129.015625	489.191986	311.676544	166.737747	89.897156	65.665131	282.026398	360.979370	257.677216	0.690051	99998.000000	4.064910	3.497416	0.421044	0.477637	3.481462	4.864090	2.689479	2.493704	2.222034	1.953746	1.817335	2.450290	2.557482	2.411076	0.000000	4.999991	30567.000000		1
5094.179199	3506.744385	1.514116	3.826920	3256.449707	76445.539062	536.940613	334.360535	168.544830	67.373528	46.857410	234.894547	345.927643	229.676865	0.702325	0.000000	3.707074	3.544904	0.180159	0.582849	3.512744	4.883352	2.729926	2.524215	2.226715	1.828489	1.670778	2.370873	2.538985	2.361117	0.000000	0.000000	30603.000000		1
10828.751953	2395.719727	1.100895	5.140593	2934.766357	70682.906250	488.532074	304.173828	156.351715	120.944237	60.669476	244.275284	284.413239	206.413132	1.756316	0.000000	4.034578	3.379436	0.041746	0.711013	3.467574	4.849314	2.688893	2.483122	2.194103	2.082585	1.782970	2.387880	2.453950	2.314737	0.244603	0.000000	30650.000000		1
12651.291016	3886.269531	1.532618	3.860841	3914.975830	80663.078125	598.473511	401.767975	204.698578	107.875351	85.672432	359.409760	566.504395	259.367096	1.549912	0.000000	4.102135	3.589533	0.185434	0.586682	3.592729	4.906675	2.777045	2.603975	2.311115	2.032922	1.932841	2.555590	2.753203	2.413915	0.190307	0.000000	30738.000000		1
3089.681152	0.000000	1.874913	1.819406	580.674194	22315.974609	105.877083	58.085304	37.886814	10.697490	10.022151	60.558460	81.342857	62.707829	1.277300	99998.000000	3.489914	0.000000	0.272981	0.259930	2.763932	4.348616	2.024802	1.764066	1.578488	1.029282	1.000961	1.782175	1.910319	1.797322	0.106293	4.999991	30765.000000		0
5586.087891	1236.844482	2.726025	4.841470	1183.908936	35700.980469	211.575317	127.287483	66.451485	56.682201	22.810415	104.877953	118.625259	94.134209	0.334451	99998.000000	3.747108	3.092315	0.435530	0.684977	3.073318	4.552680	2.325465	2.104786	1.822505	1.753447	1.358133	2.020684	2.074177	1.973747	0.000000	4.999991	30809.000000		1
7406.224609	2346.876221	2.812370	4.212387	1546.843506	41939.175781	246.674423	162.204651	80.232712	27.260250	22.218338	125.381737	168.406052	134.111801	1.401743	0.000000	3.869597	3.370490	0.449072	0.624528	3.189446	4.622620	2.392124	2.210063	1.904351	1.435530	1.346712	2.098234	2.226358	2.127467	0.146668	0.000000	30849.000000		1
5005.293457	1908.451904	2.411484	3.934851	1470.591797	34340.972656	217.489929	153.126129	62.905186	28.373480	32.459435	108.615448	176.457703	103.357674	1.198341	18042.812500	3.699430	3.280681	0.382284	0.594928	3.167492	4.535812	2.337439	2.185049	1.798687	1.452913	1.511341	2.035892	2.246641	2.014343	0.078580	4.256304	30920.000000		1
12445.985352	7842.471680	1.181072	2.830872	6027.296875	99998.000000	975.559265	614.354797	270.542572	157.048645	94.183548	436.790009	547.699768	296.023499	1.204634	0.000000	4.095029	3.894453	0.072276	0.451920	3.780123	4.999991	2.989254	2.788419	2.432236	2.196034	1.973975	2.640273	2.738543	2.471326	0.080855	0.000000	30936.000000		1
19122.791016	6097.630859	1.474027	4.033530	7424.492676	99998.000000	1186.813843	761.529297	382.402100	155.179901	134.451004	630.081848	866.697083	551.625366	2.499887	99998.000000	4.281551	3.785161	0.168505	0.605685	3.870667	4.999991	3.074383	2.881687	2.582520	2.190835	2.128564	2.799397	2.937867	2.741644	0.397920	4.999991	31002.000000		1
8732.845703	1714.725220	2.759946	3.996526	3160.018066	72493.289062	502.917694	314.754120	155.170654	84.623962	68.474419	330.228333	453.732056	295.915558	2.027780	99998.000000	3.941156	3.234195	0.440901	0.601683	3.499690	4.860298	2.701497	2.497972	2.190809	1.927493	1.835528	2.518814	2.656800	2.471168	0.307021	4.999991	31037.000000		1
19933.287109	4915.553711	1.819406	2.658183	4477.193848	93181.914062	707.671814	452.452332	190.337601	93.477371	64.154099	363.372345	470.072815	273.058899	2.851042	99998.000000	4.299579	3.691572	0.259930	0.424585	3.651006	4.969332	2.849832	2.655573	2.279525	1.970706	1.807224	2.560352	2.672165	2.436256	0.455004	4.999991	31080.000000		1
10700.203125	1812.951538	6.133556	5.122090	2310.926025	50779.535156	366.169312	239.717514	114.995705	47.495743	47.461823	177.493835	223.546387	83.600159	1.317387	0.000000	4.029392	3.258386	0.787712	0.709447	3.363786	4.705689	2.563682	2.379700	2.060682	1.676655	1.676344	2.249183	2.349368	1.922207	0.119713	0.000000	31118.000000		1
6030.636719	918.497742	2.917217	3.888595	1213.935303	35438.554688	184.160873	122.202400	72.202660	28.404318	27.352762	97.190193	137.281876	61.199879	0.416494	0.000000	3.780363	2.963078	0.464969	0.589793	3.084196	4.549476	2.265197	2.087080	1.858553	1.453384	1.437001	1.987622	2.137613	1.786751	0.000000	0.000000	31152.000000		1
13916.900391	3509.236084	1.692973	3.879343	3732.810303	85002.203125	598.455017	385.137390	187.469727	106.907059	75.986404	349.279663	476.197113	306.893677	2.363823	99998.000000	4.143542	3.545213	0.228650	0.588758	3.572036	4.929430	2.777031	2.585616	2.272931	2.029006	1.880736	2.543173	2.677787	2.486988	0.373615	4.999991	31220.000000		1
9552.235352	1289.119995	1.458608	2.041435	3193.146729	65292.191406	508.708954	328.991760	143.264328	60.095901	45.065758	199.699844	289.035736	196.915222	0.853943	0.000000	3.980105	3.110293	0.163939	0.309936	3.504219	4.814861	2.706469	2.517185	2.156138	1.778845	1.653847	2.300378	2.460952	2.294279	0.000000	0.000000	31276.000000		1
5025.741699	1159.368530	2.334390	2.211041	985.454956	33422.738281	191.620438	103.625954	64.517982	26.726765	24.046995	95.842598	122.424431	75.588608	0.837160	99998.000000	3.701200	3.064222	0.368173	0.344597	2.993637	4.524042	2.282442	2.015469	1.809681	1.426946	1.381061	1.981559	2.087868	1.878456	0.000000	4.999991	31309.000000		1
8648.746094	2249.417725	2.821621	3.117660	1784.985229	44419.015625	282.649323	184.549423	94.954483	68.946228	26.717512	116.466644	150.236664	77.139725	1.899542	0.000000	3.936953	3.352070	0.450499	0.493829	3.251635	4.647569	2.451248	2.266113	1.977515	1.838511	1.426796	2.066201	2.176776	1.887278	0.278649	0.000000	31350.000000		1
16321.050781	4642.328125	3.234842	5.106671	4445.992676	89851.929688	707.906128	446.318756	218.381134	117.570625	63.944408	336.019592	502.439728	327.326538	1.345970	0.000000	4.212748	3.666736	0.509853	0.708138	3.647969	4.953527	2.849976	2.649645	2.339215	2.070299	1.805803	2.526365	2.701084	2.514981	0.129035	0.000000	31385.000000		1
8694.502930	3544.813232	1.615879	4.249392	2760.470459	53973.222656	430.835297	289.803589	115.300995	68.838303	46.641548	174.225067	200.831573	149.200531	1.364904	99998.000000	3.939245	3.549593	0.208409	0.628327	3.440983	4.732178	2.634311	2.462104	2.061833	1.837830	1.668773	2.241111	2.302832	2.173770	0.135102	4.999991	31452.000000		1
6604.677734	1680.807251	2.877128	4.348072	2315.085938	51899.761719	372.093170	237.605148	115.692627	75.964821	36.378864	161.060593	213.228195	158.371567	0.254296	0.000000	3.819852	3.225518	0.458959	0.638297	3.364567	4.715165	2.570652	2.375856	2.063306	1.880612	1.560849	2.206989	2.328845	2.199677	0.000000	0.000000	31571.000000		1
6807.325684	1658.194214	1.184156	3.648063	2059.037109	47149.472656	326.157806	210.875305	101.553688	27.013552	43.523888	181.601379	271.421448	188.293091	0.303487	0.000000	3.832977	3.219635	0.073409	0.562062	3.313664	4.673477	2.513428	2.324026	2.006696	1.431582	1.638728	2.259119	2.433644	2.274834	0.000000	0.000000	31749.000000		1
11627.174805	2539.640869	0.703092	1.449357	2509.633057	53611.050781	418.179657	256.005829	130.818359	60.290176	25.496351	175.748444	241.666443	163.111282	3.505539	99998.000000	4.065474	3.404772	0.000000	0.161175	3.399610	4.729254	2.621363	2.408250	2.116669	1.780246	1.406478	2.244891	2.383216	2.212484	0.544755	4.999991	31792.000000		1
17810.638672	6402.627930	1.526451	3.629560	3972.358154	90709.546875	629.110474	402.616028	199.493225	102.781013	78.317711	361.546783	502.538391	265.694916	0.528674	99998.000000	4.250679	3.806358	0.183683	0.559854	3.599048	4.957653	2.798727	2.604891	2.299928	2.011913	1.893860	2.558165	2.701169	2.424383	0.000000	4.999991	31818.000000		1
36490.152344	8896.771484	2.211041	3.265679	10589.651367	99998.000000	1640.043335	1085.059692	520.467285	223.379868	166.512634	789.319946	1026.212769	577.312927	3.229819	0.000000	4.562176	3.949232	0.344597	0.513974	4.024882	4.999991	3.214855	3.035454	2.716393	2.349044	2.221447	2.897253	3.011237	2.761411	0.509178	0.000000	31864.000000		1
2821.250977	82.036705	0.296039	0.351546	746.122925	28518.039062	126.898933	76.174515	57.635078	22.936850	13.022629	66.565582	103.200401	45.090427	2.963455	99998.000000	3.450442	1.914008	0.000000	0.000000	2.872810	4.455120	2.103458	1.881810	1.760687	1.360534	1.114699	1.823250	2.013681	1.654084	0.471798	4.999991	31878.000000		0
14038.905273	5986.480469	1.353761	3.422950	2919.279785	63983.855469	460.204834	295.869324	131.703400	62.041740	47.110275	213.074005	296.202362	159.774673	1.839866	0.000000	4.147333	3.777172	0.131542	0.534401	3.465276	4.806070	2.662951	2.471100	2.119597	1.792684	1.673116	2.328531	2.471589	2.203508	0.264786	0.000000	31903.000000		1
19274.511719	4569.478027	1.945839	3.262596	4844.535156	99998.000000	758.599731	498.261261	298.080353	114.181595	90.994965	454.086700	617.907227	340.978241	1.942359	0.000000	4.284983	3.659867	0.289107	0.513563	3.685252	4.999991	2.880013	2.697457	2.474333	2.057596	1.959017	2.657139	2.790923	2.532727	0.288330	0.000000	32001.000000		1
9092.360352	5406.043945	2.821621	6.124305	3227.323730	66946.335938	497.814117	330.237579	154.353455	86.764076	58.409096	246.033020	280.675720	243.047958	0.422401	0.000000	3.958677	3.732880	0.450499	0.787057	3.508842	4.825727	2.697067	2.518826	2.188516	1.938340	1.766480	2.390993	2.448205	2.385692	0.000000	0.000000	32051.000000		1
7255.790527	2837.967773	3.564802	5.193016	2681.020996	54289.265625	423.869141	274.144379	123.195366	57.702919	53.305508	180.130432	265.170685	109.784180	0.762169	99998.000000	3.860685	3.453007	0.552035	0.715420	3.428300	4.734714	2.627232	2.437979	2.090594	1.761198	1.726772	2.255587	2.423526	2.040540	0.000000	4.999991	32222.000000		1
9837.823242	1810.709717	1.057722	2.840123	3573.862061	84841.132812	588.056641	362.598328	213.191193	102.059418	65.825485	315.090271	418.164215	218.569229	3.188754	0.000000	3.992899	3.257849	0.024372	0.453337	3.553138	4.928607	2.769419	2.559426	2.328769	2.008853	1.818394	2.498435	2.621347	2.339589	0.503621	0.000000	32273.000000		1
15029.828125	4323.361816	2.433070	5.803596	4239.662598	88002.406250	674.166992	432.574524	198.182632	109.626915	64.357628	295.490021	431.828278	229.710785	1.370207	0.000000	4.176954	3.635822	0.386155	0.763697	3.627331	4.944495	2.828768	2.636061	2.297065	2.039917	1.808600	2.470543	2.635311	2.361181	0.136786	0.000000	32325.000000		1
14734.039062	5002.135742	2.204873	2.214124	3812.389160	74666.835938	593.289734	381.982727	183.837082	109.327789	59.485321	279.651947	392.297821	188.052551	1.869998	99998.000000	4.168322	3.699156	0.343384	0.345202	3.581197	4.873128	2.773267	2.582044	2.264433	2.038731	1.774410	2.446618	2.593616	2.274279	0.271841	4.999991	32358.000000		1
24883.132812	9704.356445	1.387682	5.581567	7808.939453	99998.000000	1250.116821	800.356628	449.356232	202.515289	125.511253	672.350647	858.741089	502.310211	3.476112	0.000000	4.395905	3.986967	0.142290	0.746756	3.892592	4.999991	3.096951	2.903284	2.652591	2.306458	2.098683	2.827596	2.933862	2.700972	0.541094	0.000000	32448.000000		1
24208.416016	7347.297363	2.124696	3.657314	6769.574219	99998.000000	1082.114746	686.113342	323.851166	115.115967	133.982285	644.732666	921.066528	535.540588	1.716908	0.000000	4.383966	3.866128	0.327297	0.563162	3.830561	4.999991	3.034273	2.836396	2.510345	2.061136	2.127047	2.809380	2.964291	2.728792	0.234747	0.000000	32503.000000		1
8790.240234	1019.724548	1.763899	2.541001	1445.730713	40740.453125	234.894547	152.188675	69.661659	35.817627	25.163309	115.815979	131.348770	120.762291	0.826347	99998.000000	3.944001	3.008483	0.246474	0.405005	3.160087	4.610026	2.370873	2.182382	1.842994	1.554097	1.400768	2.063768	2.118426	2.081931	0.000000	4.999991	32608.000000		1
8198.039062	2006.881714	2.420735	4.039698	3775.393555	82394.562500	648.892639	388.338318	190.673737	94.195885	76.341034	382.337341	519.239929	254.334442	1.844486	0.000000	3.913710	3.302522	0.383947	0.606349	3.576962	4.915898	2.812173	2.589210	2.280291	1.974032	1.882758	2.582447	2.715368	2.405405	0.265875	0.000000	32696.000000		1
7817.512207	1864.841675	2.476242	3.324270	1598.714966	39000.949219	259.040222	163.200699	86.653061	51.541611	29.320189	113.820801	135.610489	67.632561	0.384903	0.000000	3.893069	3.270642	0.393793	0.521696	3.203771	4.591075	2.413367	2.212722	1.937784	1.712158	1.467167	2.056222	2.132293	1.830156	0.000000	0.000000	32776.000000		1
11625.516602	3639.786133	2.932636	7.986883	5453.909668	99998.000000	906.967651	561.388489	264.905487	98.075226	96.570366	462.644073	587.489258	329.491333	0.309091	0.000000	4.065412	3.561076	0.467258	0.902377	3.736708	4.999991	2.957592	2.749264	2.423091	1.991559	1.984844	2.665247	2.769000	2.517844	0.000000	0.000000	32833.000000		1
8077.240234	2935.984375	1.427771	3.176251	2172.086914	49807.945312	355.968292	220.434891	118.637596	62.932941	33.942711	190.272842	243.726379	150.085571	0.971664	0.000000	3.907263	3.467754	0.154659	0.501915	3.336877	4.697299	2.551411	2.343280	2.074222	1.798878	1.530747	2.279377	2.386903	2.176339	0.000000	0.000000	32859.000000		1
3725.822510	2577.549316	3.099157	3.740575	2153.078613	55157.101562	345.033356	221.776321	148.599197	89.033707	37.445839	171.166000	218.658661	76.600067	1.408537	99998.000000	3.571222	3.411207	0.491244	0.572938	3.333060	4.741601	2.537861	2.345915	2.172016	1.949554	1.573404	2.233418	2.339767	1.884229	0.148768	4.999991	32990.000000		1
4236.982910	2040.235474	1.760815	2.405316	1916.155029	46452.269531	310.634247	198.154892	103.582787	48.362274	29.338690	184.682037	251.213699	177.321152	0.836859	99998.000000	3.627057	3.309680	0.245714	0.381172	3.282431	4.667007	2.492249	2.297005	2.015288	1.684507	1.467441	2.266425	2.400043	2.248760	0.000000	4.999991	33059.000000		1
6603.993164	3194.312256	2.568754	4.067451	2962.187012	58254.335938	427.757751	299.875092	114.930946	60.490620	39.206654	152.173264	204.066406	181.573624	0.623682	0.000000	3.819807	3.504377	0.409723	0.609322	3.471612	4.765328	2.631198	2.476940	2.060437	1.781688	1.593360	2.182338	2.309772	2.259053	0.000000	0.000000	33139.000000		1
9581.216797	2898.662109	2.349809	3.389029	2478.234375	54719.734375	379.842590	250.538361	119.383865	53.444275	41.013725	176.963425	223.768417	215.889465	0.915565	99998.000000	3.981421	3.462198	0.371033	0.530075	3.394142	4.738144	2.579604	2.398874	2.076946	1.727901	1.612929	2.247884	2.349799	2.334231	0.000000	4.999991	33214.000000		1
9869.290039	4523.203125	2.722941	4.918563	3339.750732	64579.390625	507.201019	334.622650	129.819229	82.345078	52.417393	249.878433	339.954437	202.530716	1.763716	0.000000	3.994286	3.655446	0.435038	0.691838	3.523714	4.810094	2.705180	2.524555	2.113339	1.915638	1.719475	2.397729	2.531421	2.306491	0.246429	0.000000	33289.000000		1
8532.014648	1312.679688	1.936588	3.700486	1989.483276	50555.832031	342.933350	207.184067	130.007339	36.844509	40.757774	203.079620	265.016510	180.256866	1.460858	99998.000000	3.931051	3.118159	0.287037	0.568259	3.298740	4.703771	2.535210	2.316356	2.113968	1.566373	1.610210	2.307666	2.423273	2.255892	0.164608	4.999991	33356.000000		1
6823.194336	3586.055176	2.229543	4.440584	1824.355225	40168.917969	259.237579	190.723068	102.472641	47.027016	25.872568	136.332092	170.132950	131.842163	0.494929	0.000000	3.833988	3.554617	0.348216	0.647440	3.261109	4.603890	2.413698	2.280403	2.010608	1.672347	1.412840	2.134598	2.230788	2.120054	0.000000	0.000000	33400.000000		1
27354.167969	4297.717285	3.324270	4.853805	5942.432617	99998.000000	886.837036	596.416687	243.942230	118.360062	90.766769	492.799957	645.913757	374.998047	2.191888	0.000000	4.437024	3.633238	0.521696	0.686082	3.773964	4.999991	2.947844	2.775550	2.387287	2.073205	1.957927	2.692671	2.810174	2.574029	0.340818	0.000000	33488.000000		1
11577.853516	3908.725098	2.951138	4.930898	2320.747803	56608.914062	380.995911	233.284836	149.943710	50.576401	35.432159	174.437851	213.801773	74.685066	1.265213	99998.000000	4.063628	3.592035	0.469990	0.692926	3.365628	4.752885	2.580920	2.367887	2.175928	1.703948	1.549398	2.241641	2.330011	1.873234	0.102163	4.999991	33524.000000		1
15687.762695	6287.552246	2.346725	6.972333	8595.166016	99998.000000	1397.951294	882.399536	391.708832	162.818329	143.708389	647.329163	908.000732	487.428070	3.325444	0.000000	4.195561	3.798482	0.370462	0.843378	3.934254	4.999991	3.145492	2.945665	2.592963	2.211703	2.157482	2.811125	2.958086	2.687911	0.521850	0.000000	33589.000000		1
10828.684570	4771.330078	1.995179	3.512378	3890.528076	82868.937500	625.366821	396.960449	180.673172	92.370308	61.304726	355.027771	528.435669	219.441940	1.128078	99998.000000	4.034576	3.678639	0.299982	0.545601	3.590008	4.918392	2.796135	2.598747	2.256894	1.965532	1.787494	2.550262	2.722992	2.341320	0.052339	4.999991	33618.000000		1
12027.897461	3807.310303	2.503996	4.933982	2860.207764	70896.273438	480.936798	290.654724	192.138504	89.178642	67.654144	307.775635	453.417542	261.624390	1.596200	0.000000	4.080190	3.580618	0.398634	0.693198	3.456398	4.850624	2.682088	2.463377	2.283614	1.950261	1.830294	2.488234	2.656498	2.417678	0.203087	0.000000	33693.000000		1
14574.936523	4000.398682	1.995179	3.059069	2113.421875	58641.906250	362.666168	217.496094	173.321533	120.006775	65.637383	302.030640	396.328278	302.998932	0.736498	0.000000	4.163607	3.602103	0.299982	0.485589	3.324986	4.768208	2.559507	2.337451	2.238853	2.079206	1.817151	2.480051	2.598055	2.481441	0.000000	0.000000	33780.000000		1
8639.106445	4209.019531	1.766982	3.126911	2386.826172	51534.546875	376.262390	233.161484	105.951096	37.652451	35.626434	149.820358	208.223297	115.122131	1.532179	99998.000000	3.936469	3.624181	0.247232	0.495116	3.377821	4.712099	2.575491	2.367657	2.025105	1.575793	1.551772	2.175571	2.318529	2.061159	0.185310	4.999991	33837.000000		1
4881.194336	1266.843018	1.976677	2.340558	1735.164307	51769.066406	283.651550	169.454529	102.151932	84.784309	36.964775	199.712173	243.538269	188.848160	1.892826	0.000000	3.688526	3.102723	0.295936	0.369319	3.239341	4.714070	2.452785	2.229053	2.009247	1.928316	1.567788	2.300405	2.386567	2.276113	0.277111	0.000000	33860.000000		1
8496.504883	2138.181152	3.213256	2.744528	2624.397461	60252.949219	419.391541	255.759125	154.486053	51.387421	34.997353	191.167130	302.958832	152.003647	2.668412	0.000000	3.929240	3.330045	0.506945	0.438468	3.419030	4.779978	2.622620	2.407831	2.188889	1.710857	1.544035	2.281413	2.481384	2.181854	0.426253	0.000000	33879.000000		1
2679.568604	611.104492	2.676685	3.318103	682.298767	22404.755859	86.017807	59.809113	33.103935	9.892633	3.722073	21.950052	23.689281	0.000000	0.046373	99998.000000	3.428065	2.786115	0.427597	0.520890	2.833975	4.350340	1.934588	1.776767	1.519880	0.995312	0.570785	1.341436	1.374552	0.000000	0.000000	4.999991	33907.000000		1
2579.936035	851.475769	1.526451	3.268763	770.617065	23021.248047	118.181206	84.969337	41.026062	22.946100	20.950922	63.278320	74.413696	73.837044	0.133190	0.000000	3.411609	2.930172	0.183683	0.514383	2.886839	4.362129	2.072548	1.929262	1.613060	1.360709	1.321203	1.801255	1.871653	1.868274	0.000000	0.000000	33987.000000		1
7024.170898	1605.351196	2.238794	3.163916	2450.690430	51697.597656	373.153961	252.200485	128.459305	61.088863	38.333958	183.904922	314.291565	141.216736	0.446378	99998.000000	3.846595	3.205570	0.350014	0.500225	3.389288	4.713470	2.571888	2.401746	2.108766	1.785962	1.583584	2.264593	2.497333	2.149886	0.000000	4.999991	34009.000000		1
9003.129883	2087.583252	1.881081	2.837040	1590.314941	34499.574219	244.565155	163.293213	61.335564	24.133339	18.416088	83.109840	138.836090	80.454742	0.322859	0.000000	3.954394	3.319644	0.274407	0.452865	3.201483	4.537814	2.388395	2.212968	1.787712	1.382617	1.265197	1.919652	2.142502	1.905552	0.000000	0.000000	34044.000000		1
9781.696289	3307.803223	2.186371	3.503127	3076.325439	69137.492188	482.654449	305.851379	157.976852	97.409142	57.018330	266.219177	371.232819	215.303558	2.485372	99998.000000	3.990414	3.519540	0.339724	0.544456	3.488032	4.839714	2.683636	2.485510	2.198593	1.988600	1.756014	2.425239	2.569646	2.333051	0.395391	4.999991	34076.000000		1
13896.729492	5305.288574	1.958174	6.263073	3799.742920	85140.859375	591.158875	381.939545	203.255386	65.029884	57.743008	294.608063	442.183472	251.972290	1.608595	0.000000	4.142912	3.724709	0.291851	0.796788	3.579754	4.930138	2.771704	2.581995	2.308042	1.813113	1.761499	2.469245	2.645602	2.401353	0.206447	0.000000	34108.000000		1
11785.142578	2932.817383	2.864793	4.261727	2347.286377	53785.484375	379.697662	242.221512	130.664185	67.873093	44.871483	197.177338	244.219772	142.163437	1.012393	0.000000	4.071335	3.467285	0.457093	0.629586	3.370566	4.730665	2.579438	2.384213	2.116157	1.831698	1.651970	2.294857	2.387781	2.152788	0.005349	0.000000	34202.000000		1
13096.009766	4622.697266	2.667434	3.422950	3668.693115	78976.351562	563.146179	378.257568	215.186371	113.722115	54.249130	328.560028	447.589264	279.775269	1.385661	0.000000	4.117139	3.664896	0.426094	0.534401	3.564511	4.897497	2.750621	2.577788	2.332815	2.055845	1.734393	2.516615	2.650880	2.446809	0.141657	0.000000	34264.000000		1
10973.841797	4261.359863	2.164785	4.360406	4102.895996	83559.093750	642.139282	413.042145	175.076187	103.955917	74.595642	375.519196	448.375610	256.730499	1.493199	0.000000	4.040359	3.629548	0.335415	0.639527	3.613091	4.921994	2.807629	2.615994	2.243227	2.016849	1.872713	2.574632	2.651642	2.409477	0.174118	0.000000	34301.000000		1
12330.120117	1797.776489	1.896499	4.471421	3812.608154	81006.187500	613.337158	384.406525	188.040222	94.587517	63.420170	334.508575	437.887817	219.515945	2.275734	0.000000	4.090967	3.254736	0.277953	0.650446	3.581222	4.908518	2.787699	2.584791	2.274251	1.975834	1.802227	2.524407	2.641363	2.341466	0.357122	0.000000	34334.000000		1
8768.065430	2378.154541	1.615879	2.553336	1785.108521	46497.382812	303.813019	188.925247	72.301338	37.017200	22.835085	132.717941	199.493225	68.603935	1.690192	0.000000	3.942904	3.376240	0.208409	0.407108	3.251665	4.667428	2.482606	2.276290	1.859146	1.568404	1.358603	2.122930	2.299928	1.836349	0.227936	0.000000	34379.000000		1
7432.945312	1618.568115	3.438369	3.700486	1083.820068	31152.484375	187.284698	115.399673	76.791260	27.395935	30.553684	90.794518	111.797867	115.442841	0.640564	99998.000000	3.871161	3.209131	0.536352	0.568259	3.034957	4.493493	2.272502	2.062205	1.885312	1.437686	1.485064	1.958060	2.048434	2.062367	0.000000	4.999991	34467.000000		1
11151.696289	2221.177002	2.611927	5.399627	2557.329102	56907.683594	402.955231	262.278137	109.762596	68.045776	48.886509	203.526764	309.039948	171.588470	1.761538	99998.000000	4.047341	3.346583	0.416961	0.732364	3.407787	4.755171	2.605257	2.418762	2.040454	1.832801	1.689189	2.308622	2.490015	2.234488	0.245892	4.999991	34479.000000		1
14022.074219	4500.355957	2.186371	2.510163	2897.736816	70492.851562	465.487274	299.594482	177.725113	103.098640	53.206829	251.411057	335.156158	197.214340	0.872899	99998.000000	4.146812	3.653247	0.339724	0.399702	3.462059	4.848145	2.667908	2.476534	2.249749	2.013253	1.725967	2.400384	2.525247	2.294939	0.000000	4.999991	34553.000000		1
17565.250000	5696.377930	0.709260	3.928683	5820.495117	99998.000000	965.885559	591.276062	281.613190	122.862320	93.862839	464.290802	623.106445	322.096527	2.232001	0.000000	4.244654	3.755599	0.000000	0.594247	3.764960	4.999991	2.984926	2.771790	2.449653	2.089419	1.972494	2.666790	2.794562	2.507986	0.348694	0.000000	34600.000000		1
14221.158203	1034.646729	1.218077	3.404448	3788.903564	83008.320312	607.885071	381.588013	182.896545	108.609276	68.107452	332.827911	496.081055	217.468338	1.578103	0.000000	4.152935	3.014792	0.085675	0.532047	3.578514	4.919122	2.783822	2.581595	2.262206	2.035867	1.833195	2.522220	2.695553	2.337396	0.198135	0.000000	34630.000000		1
8759.396484	1892.157471	3.083739	3.120744	0.000000	5540.516602	0.000000	0.000000	11.230976	19.140766	7.104934	0.000000	0.000000	5.606237	0.061041	99998.000000	3.942474	3.276957	0.489078	0.494258	0.000000	3.743550	0.000000	0.000000	1.050418	1.281959	0.851560	0.000000	0.000000	0.748671	0.000000	4.999991	34715.000000		1
12138.373047	2558.553467	2.340558	3.268763	3457.654297	79661.359375	536.940613	353.501312	209.987183	85.132774	76.174515	333.907227	457.250610	228.134995	0.566364	0.000000	4.084160	3.407995	0.369319	0.514383	3.538782	4.901248	2.729926	2.548391	2.322193	1.930097	1.881810	2.523626	2.660154	2.358192	0.000000	0.000000	34732.000000		1
2920.917236	1170.432983	2.396065	2.322055	519.193665	17012.505859	69.769592	53.191410	43.749001	46.953007	7.111102	10.336692	12.282532	6.185980	0.698316	0.000000	3.465519	3.068347	0.379499	0.365873	2.715329	4.230768	1.843666	1.725842	1.640968	1.671663	0.851937	1.014382	1.089288	0.791408	0.000000	0.000000	34758.000000		1
7834.164062	3352.662354	2.587257	2.516331	2821.269531	61417.660156	458.733887	289.242371	155.426605	87.547340	46.533619	234.620102	284.111023	200.714386	2.088964	0.000000	3.893993	3.525390	0.412840	0.400768	3.450444	4.788293	2.661561	2.461262	2.191525	1.942243	1.667767	2.370365	2.453488	2.302578	0.319931	0.000000	34785.000000		1
6090.843750	1840.288940	2.778449	3.500043	1527.893921	37696.796875	253.767029	160.453094	71.215866	60.018806	37.078876	111.332222	174.921997	114.110672	1.837907	99998.000000	3.784678	3.264886	0.443802	0.544073	3.184093	4.576304	2.404435	2.205348	1.852577	1.778287	1.569127	2.046621	2.242844	2.057326	0.264323	4.999991	34854.000000		1
5144.237305	2226.391602	3.931767	2.411484	1429.587402	32484.492188	224.224808	148.713303	69.476631	47.104111	20.864576	74.805336	97.495483	80.642853	2.641658	0.000000	3.711321	3.347602	0.594588	0.382284	3.155211	4.511676	2.350684	2.172350	1.841839	1.673059	1.319410	1.873933	1.988984	1.906566	0.421877	0.000000	34984.000000		1
8835.750000	1840.393799	3.802250	3.922516	2230.693359	53907.300781	345.082703	223.503220	121.795349	94.750954	48.673733	202.539963	278.702148	140.177505	0.761112	99998.000000	3.946244	3.264911	0.580041	0.593565	3.348440	4.731647	2.537923	2.349284	2.085631	1.976584	1.687295	2.306511	2.445140	2.146678	0.000000	4.999991	35009.000000		1
13226.291016	1654.675659	3.345856	4.218554	2316.683350	48020.214844	373.221832	229.396240	92.253128	54.286137	27.895500	159.083908	181.980682	121.835434	1.354820	99998.000000	4.121438	3.218713	0.524507	0.625164	3.364867	4.681424	2.571967	2.360586	1.964981	1.734689	1.445534	2.201626	2.260025	2.085774	0.131881	4.999991	35063.000000		1
8228.555664	2628.208740	2.519415	3.993442	3010.672607	57817.703125	446.420532	299.773315	126.050903	52.303291	47.622177	220.431808	298.808105	227.549088	1.560366	99998.000000	3.915323	3.419660	0.401300	0.601347	3.478663	4.762061	2.649744	2.476793	2.100546	1.718529	1.677809	2.343274	2.475392	2.357075	0.193227	4.999991	35097.000000		1
14519.166992	3861.574951	2.574922	2.941887	3556.790527	75922.156250	565.869141	371.670685	168.137772	71.450226	55.683071	288.829132	344.928528	181.712387	2.067665	0.000000	4.161942	3.586765	0.410764	0.468626	3.551058	4.880369	2.752716	2.570158	2.225665	1.854004	1.745723	2.460641	2.537729	2.259385	0.315480	0.000000	35137.000000		1
5368.095215	589.839050	1.890332	3.947186	1274.533936	31120.537109	205.540436	135.542648	65.418434	34.337433	16.420908	105.303513	120.268898	77.198318	0.941442	0.000000	3.729820	2.770734	0.276538	0.596288	3.105351	4.493047	2.312897	2.132076	1.815700	1.535768	1.215397	2.022443	2.080153	1.887608	0.000000	0.000000	35152.000000		1
14512.355469	4057.370605	0.588994	1.400017	4172.949219	88767.226562	675.024231	429.074493	220.215958	94.541260	65.295082	369.151276	496.500427	349.467773	3.357667	0.000000	4.161738	3.608245	0.000000	0.146133	3.620443	4.948253	2.829319	2.632533	2.342849	1.975621	1.814880	2.567204	2.695920	2.543407	0.526038	0.000000	35189.000000		1
10556.192383	1650.293579	1.918085	3.327354	2955.402832	54826.042969	457.207428	308.148773	112.374527	45.849030	36.801338	160.240311	244.269119	143.480194	1.944019	99998.000000	4.023507	3.217561	0.282868	0.522099	3.470617	4.738987	2.660113	2.488760	2.050668	1.661330	1.565864	2.204772	2.387869	2.156792	0.288701	4.999991	35238.000000		1
16972.101562	4049.997559	1.341426	2.109277	4008.107910	82087.242188	612.294861	410.032410	221.474121	70.130386	57.576485	276.636047	371.349976	185.662659	1.675111	0.000000	4.229736	3.607455	0.127567	0.324134	3.602939	4.914276	2.786961	2.612818	2.345323	1.845906	1.760245	2.441909	2.569783	2.268725	0.224044	0.000000	35257.000000		1
8919.899414	1986.122070	3.549383	3.873176	2251.246582	48619.007812	390.737457	232.578659	110.225159	65.239578	35.142288	163.268555	213.844940	80.843292	1.382044	99998.000000	3.950360	3.298006	0.550153	0.588067	3.352423	4.686806	2.591885	2.366570	2.042281	1.814511	1.545830	2.212903	2.330099	1.907644	0.140522	4.999991	35288.000000		1
8584.770508	2311.860352	2.211041	2.676685	2704.148926	53357.300781	445.850037	275.211334	105.075317	47.958305	29.594641	184.210220	230.176422	162.907745	0.169292	0.000000	3.933729	3.363962	0.344597	0.427597	3.432031	4.727194	2.649189	2.439666	2.021501	1.680864	1.471213	2.265314	2.362061	2.211942	0.000000	0.000000	35304.000000		1
3686.498779	571.145447	1.948923	2.763030	1049.667725	30888.109375	167.212646	102.105675	65.831657	23.340818	15.859669	108.741882	138.974854	78.761772	0.978250	0.000000	3.566614	2.756747	0.289795	0.441386	3.021052	4.489791	2.223269	2.009050	1.818435	1.368116	1.200294	2.036397	2.142936	1.896315	0.000000	0.000000	35324.000000		1
13456.955078	2484.182861	2.232627	4.486840	1930.182983	42446.128906	299.054810	198.611282	94.316147	39.638378	28.564672	161.353546	193.501526	94.430244	1.273148	99998.000000	4.128947	3.395184	0.348816	0.651941	3.285599	4.627838	2.475751	2.298004	1.974586	1.598116	1.455829	2.207778	2.286685	1.975111	0.104879	4.999991	35415.000000		1
20079.400391	3791.018799	2.241878	4.813716	3260.390625	70304.617188	501.141479	332.954346	180.842773	85.296211	64.610497	320.896942	413.507782	300.559692	2.448156	0.000000	4.302751	3.578756	0.350612	0.682481	3.513270	4.846984	2.699960	2.522385	2.257301	1.930930	1.810303	2.506366	2.616484	2.477931	0.388839	0.000000	35457.000000		1
11606.840820	4899.009277	3.173167	3.321187	4045.137451	79323.023438	635.546204	414.904724	212.623779	62.044823	53.552208	296.674164	365.984283	238.499435	1.849773	0.000000	4.064714	3.690108	0.501493	0.521293	3.606933	4.899399	2.803147	2.617948	2.327612	1.792706	1.728777	2.472280	2.563462	2.377487	0.267118	0.000000	35559.000000		1
9003.770508	1373.854980	1.791652	4.307983	2444.766602	55868.136719	414.728943	252.521194	128.036835	36.946274	43.351200	217.906235	290.398773	172.803467	1.558028	0.000000	3.954424	3.137941	0.253254	0.634274	3.388237	4.747164	2.617764	2.402298	2.107335	1.567571	1.637001	2.338270	2.462995	2.237552	0.192575	0.000000	35591.000000		1
27426.765625	4813.407715	1.834825	5.489055	7041.594238	99998.000000	1123.387573	718.875000	341.258850	128.295868	110.971420	550.657043	701.476562	451.758484	3.619203	99998.000000	4.438175	3.682453	0.263595	0.739498	3.847671	4.999991	3.050530	2.856653	2.533084	2.108213	2.045211	2.740881	2.846013	2.654906	0.558613	4.999991	35641.000000		1
10938.015625	1736.397827	4.215471	6.506689	2875.666504	55706.562500	436.201019	290.762634	151.399231	71.203529	43.412872	226.957001	291.474976	212.352417	1.466244	0.000000	4.038939	3.239649	0.624846	0.813360	3.458739	4.745906	2.639687	2.463539	2.180124	1.852502	1.637619	2.355944	2.464601	2.327057	0.166206	0.000000	35664.000000		1
10279.066406	2809.326172	2.685936	3.706654	2831.402588	58593.910156	470.865326	294.080750	132.138199	71.576660	40.470989	219.213730	273.200745	203.141296	1.151981	99998.000000	4.011954	3.448602	0.429096	0.568982	3.452002	4.767852	2.672897	2.468467	2.121028	1.854771	1.607144	2.340868	2.436482	2.307798	0.061445	4.999991	35745.000000		1
9889.165039	1199.947510	1.930420	2.084607	2678.479980	55867.261719	433.058685	275.183594	104.193367	64.175690	36.307941	190.747742	248.092957	175.674423	1.526951	99998.000000	3.995160	3.079162	0.285652	0.319024	3.427888	4.747158	2.636547	2.439623	2.017840	1.807371	1.560002	2.280459	2.394614	2.244709	0.183825	4.999991	35780.000000		1
11126.884766	7159.321777	4.681116	7.172776	3602.238525	74853.757812	592.706909	361.966156	174.912750	87.257469	60.641724	319.808380	415.435120	180.475815	1.246449	99998.000000	4.046373	3.854872	0.670349	0.855687	3.556572	4.874214	2.772840	2.558668	2.242821	1.940803	1.782772	2.504890	2.618503	2.256419	0.095675	4.999991	35810.000000		1
7741.488770	1477.900269	2.981975	3.755994	2561.779053	56111.050781	398.024323	258.704102	135.709167	60.151409	33.717598	191.043777	269.151794	187.149017	1.285788	0.000000	3.888824	3.169645	0.474504	0.574725	3.408542	4.749048	2.599910	2.412803	2.132609	1.779246	1.527857	2.281133	2.429997	2.272187	0.109169	0.000000	35854.000000		1
9784.900391	1221.546021	1.387682	3.102241	2783.894531	62374.191406	426.780182	275.815765	139.122879	56.891895	26.806940	201.503830	253.797867	114.844597	1.281544	0.000000	3.990556	3.086910	0.142290	0.491676	3.444653	4.795005	2.630204	2.440619	2.143399	1.755050	1.428247	2.304283	2.404488	2.060111	0.107734	0.000000	35882.000000		1
2364.203857	695.639038	3.170084	3.953353	748.478882	20144.582031	121.570236	86.973770	84.543785	49.142460	25.992834	88.139420	108.279320	46.792652	0.951138	99998.000000	3.373685	2.842384	0.501071	0.596966	2.874180	4.304158	2.084827	1.939388	1.927082	1.691457	1.414854	1.945170	2.034545	1.670178	0.000000	4.999991	35927.000000		1
15313.572266	2318.212891	2.846291	5.094337	2877.516846	59512.000000	449.757141	296.634094	134.944412	49.167130	46.259167	235.964600	299.955261	177.197800	0.880163	99998.000000	4.185077	3.365153	0.454279	0.707088	3.459018	4.774604	2.652978	2.472221	2.130155	1.691675	1.665198	2.372847	2.477057	2.248458	0.000000	4.999991	35997.000000		1
19471.083984	4034.520264	2.611927	5.785094	4842.317871	97150.492188	755.879883	496.972260	260.193542	119.482544	69.100418	378.346985	505.011566	203.989319	1.963691	0.000000	4.289390	3.605792	0.416961	0.762310	3.685053	4.987445	2.878453	2.696332	2.415297	2.077304	1.839481	2.577890	2.703301	2.309608	0.293073	0.000000	36032.000000		1
18168.019531	4121.833008	2.744528	5.365705	3834.727783	76160.898438	588.747375	393.238373	176.485458	74.268761	57.699837	258.229187	335.547791	218.026505	1.435969	0.000000	4.259307	3.615090	0.438468	0.729627	3.583735	4.881732	2.769929	2.594656	2.246709	1.870806	1.761175	2.412005	2.525754	2.338509	0.157145	0.000000	36165.000000		1
9828.933594	1850.067505	1.699140	3.330438	1874.691162	40450.718750	303.526245	196.687027	89.884819	40.335304	26.791523	129.094559	171.221512	113.188629	0.089640	5276.005371	3.992507	3.267188	0.230229	0.522501	3.272930	4.606926	2.482196	2.293776	1.953686	1.605685	1.427997	2.110908	2.233558	2.053803	0.000000	3.722305	36241.000000		1
7985.643555	2434.901611	3.453787	2.907966	1952.654175	41526.230469	280.546204	199.850937	85.117355	38.441887	37.818974	144.627350	154.964035	149.986893	0.451481	0.000000	3.902310	3.386482	0.538296	0.463589	3.290625	4.618322	2.448004	2.300706	1.930018	1.584805	1.577710	2.160250	2.190231	2.176053	0.000000	0.000000	36273.000000		1
10658.017578	3341.653320	3.154665	3.614142	2129.519043	50299.234375	323.663055	210.002609	145.120743	54.939888	41.722984	214.625137	268.710815	168.489319	1.257781	0.000000	4.027677	3.523961	0.498953	0.558005	3.328282	4.701561	2.510093	2.322225	2.161730	1.739888	1.620375	2.331681	2.429285	2.226572	0.099605	0.000000	36307.000000		1
15816.946289	3251.999756	2.063021	2.513247	1109.467529	31376.656250	174.937408	117.502785	89.150887	40.489491	22.354023	81.971947	107.937027	69.704834	0.123403	99998.000000	4.199122	3.512151	0.314504	0.400235	3.045115	4.496607	2.242883	2.070048	1.950126	1.607342	1.349356	1.913665	2.033170	1.843263	0.000000	4.999991	36409.000000		1
21528.234375	5878.451172	2.420735	3.589472	5690.500000	99998.000000	884.555054	583.560547	302.961914	135.814026	95.265938	445.665009	650.372864	302.431519	0.265588	0.000000	4.333008	3.769263	0.383947	0.555031	3.755150	4.999991	2.946725	2.766086	2.481388	2.132945	1.978938	2.649009	2.813162	2.480627	0.000000	0.000000	36516.000000		1
11617.670898	4949.295898	0.499566	2.944971	1780.452026	40672.386719	301.972046	179.522934	84.975502	50.638073	24.466383	134.130295	163.327133	126.143417	0.827151	0.000000	4.065119	3.694543	0.000000	0.469081	3.250530	4.609300	2.479967	2.254120	1.929294	1.704477	1.388570	2.127527	2.213058	2.100865	0.000000	0.000000	36560.000000		1
8649.220703	3163.342285	2.944971	5.119006	2854.737305	57777.917969	441.384766	292.030060	149.548996	51.310329	41.408443	198.598938	258.738007	128.002914	0.733517	0.000000	3.936977	3.500146	0.469081	0.709186	3.455566	4.761762	2.644817	2.465428	2.174783	1.710205	1.617089	2.297977	2.412860	2.107220	0.000000	0.000000	36587.000000		1
7850.125488	2430.029297	1.079309	2.318972	3320.465088	73603.945312	527.630798	342.492371	184.040619	83.680336	53.212997	288.721222	372.490967	222.723038	1.269765	0.000000	3.894876	3.385612	0.033146	0.365295	3.521199	4.866901	2.722330	2.534651	2.264914	1.922623	1.726018	2.460479	2.571116	2.347765	0.103723	0.000000	36676.000000		1
6471.469238	1073.911987	1.640549	2.793867	1235.897705	29996.257812	217.573181	131.296341	47.970638	29.283184	17.506386	92.962387	108.936157	52.682594	0.774949	0.000000	3.811003	3.030969	0.214989	0.446206	3.091983	4.477067	2.337605	2.118253	1.680976	1.466618	1.243196	1.968307	2.037172	1.721667	0.000000	0.000000	36719.000000		1
9405.254883	3671.354492	3.043650	3.336605	2393.012207	46025.511719	359.369659	243.923737	106.617180	59.059765	35.660355	177.580185	272.368134	170.660263	1.366966	0.000000	3.973371	3.564826	0.483395	0.523305	3.378945	4.662999	2.555542	2.387254	2.027827	1.771292	1.552186	2.249394	2.435156	2.232132	0.135758	0.000000	36753.000000		1
12017.290039	2222.814453	0.848028	2.251129	1897.825317	49927.906250	303.994965	198.716125	122.214737	126.427124	54.619183	205.102554	256.511566	155.673294	1.800831	99998.000000	4.079806	3.346903	0.000000	0.352400	3.278256	4.698343	2.482866	2.298233	2.087124	2.101840	1.737345	2.311971	2.409107	2.192214	0.255473	4.999991	36789.000000		1
8088.551270	2882.130127	1.976677	3.558635	3120.182373	63186.757812	495.553741	319.635681	149.040176	86.415611	74.623398	300.445587	360.230011	226.210739	3.548204	0.000000	3.907871	3.459714	0.295936	0.551283	3.494180	4.800626	2.695091	2.504655	2.173303	1.936592	1.872875	2.477766	2.556580	2.354513	0.550009	0.000000	36820.000000		1
15273.366211	4654.117188	3.416783	5.143676	3208.512939	76962.273438	522.838684	330.104980	212.731720	69.467384	61.354065	315.084076	409.267639	260.760956	1.628994	0.000000	4.183935	3.667837	0.533617	0.711274	3.506304	4.886278	2.718368	2.518652	2.327832	1.841781	1.787843	2.498426	2.612007	2.416243	0.211920	0.000000	36877.000000		1
5773.554688	2911.675293	3.364359	3.500043	3179.063232	72659.398438	522.921936	327.246368	188.490448	85.367142	55.300686	287.999603	361.466614	226.972427	1.323486	0.000000	3.761443	3.464143	0.526902	0.544073	3.502299	4.861292	2.718437	2.514875	2.275289	1.931291	1.742730	2.459392	2.558068	2.355973	0.121719	0.000000	36916.000000		1
10839.526367	2838.945312	3.459955	4.193885	2477.494141	52270.234375	406.273315	257.325653	125.378647	50.505474	42.626522	176.183243	238.835571	175.896454	0.382015	99998.000000	4.035010	3.453157	0.539070	0.622617	3.394013	4.718255	2.608818	2.410483	2.098224	1.703339	1.629680	2.245965	2.378099	2.245257	0.000000	4.999991	37014.000000		1
16895.890625	5068.470215	2.741444	3.614142	3675.486572	81620.968750	564.203918	374.347382	200.856247	89.024452	68.314064	306.680908	431.581573	255.049866	1.560751	99998.000000	4.227781	3.704877	0.437979	0.558005	3.565315	4.911802	2.751436	2.573275	2.302885	1.949509	1.834510	2.486687	2.635063	2.406625	0.193334	4.999991	37035.000000		1
9821.350586	2141.391357	2.211041	5.026494	2641.274658	57130.503906	428.007507	269.694550	147.359543	93.542130	38.774933	204.633820	279.241791	175.671341	0.419177	0.000000	3.992171	3.330696	0.344597	0.701265	3.421813	4.756868	2.631451	2.430872	2.168378	1.971007	1.588551	2.310977	2.445980	2.244701	0.000000	0.000000	37069.000000		1
38916.933594	9813.190430	2.396065	4.755125	9971.173828	99998.000000	1561.814941	1018.901184	419.385376	178.517639	140.652405	710.934387	915.148804	462.844513	3.844164	99998.000000	4.590138	3.991810	0.379499	0.677162	3.998746	4.999991	3.193630	3.008132	2.622613	2.251681	2.148147	2.851830	2.961492	2.665435	0.584802	4.999991	37134.000000		1
9674.971680	4951.361816	1.887248	4.018112	3723.808838	83182.554688	625.906433	376.080444	218.556900	102.861191	61.791958	356.202667	454.740448	239.378311	1.386428	0.000000	3.985650	3.694725	0.275829	0.604022	3.570987	4.920032	2.796510	2.575281	2.339565	2.012252	1.790932	2.551697	2.657763	2.379085	0.141897	0.000000	37171.000000		1
11479.066406	2441.611816	2.038351	2.682853	3235.255127	68443.164062	511.259216	327.209351	150.634476	88.820930	53.527538	282.347107	382.802979	282.621582	2.788896	99998.000000	4.059906	3.387677	0.309279	0.428597	3.509908	4.835330	2.708641	2.514826	2.177924	1.948515	1.728577	2.450783	2.582975	2.451205	0.445432	4.999991	37201.000000		1
8773.539062	3278.791504	3.009729	4.773628	2903.808838	63225.191406	486.287109	304.500702	180.099594	65.039131	54.249130	255.577179	354.562103	179.744965	0.535835	0.000000	3.943175	3.515714	0.478527	0.678849	3.462968	4.800890	2.686893	2.483588	2.255513	1.813175	1.734393	2.407522	2.549692	2.254657	0.000000	0.000000	37264.000000		1
5822.817383	2989.675537	3.308852	5.748089	2818.160889	63380.058594	457.984558	288.785980	171.011810	60.472118	40.976719	252.814148	319.321136	168.153183	1.032120	99998.000000	3.765133	3.475624	0.519677	0.759523	3.449966	4.801953	2.660851	2.460576	2.233026	1.781555	1.612537	2.402801	2.504228	2.225705	0.013730	4.999991	37319.000000		1
4500.451660	1320.799194	2.026016	4.360406	1220.593140	30586.210938	209.879257	121.906357	70.611450	14.286962	26.199444	116.941544	133.399460	117.117317	0.565123	0.000000	3.653256	3.120837	0.306643	0.639527	3.086571	4.485526	2.321970	2.086026	1.848875	1.154940	1.418292	2.067969	2.125154	2.068621	0.000000	0.000000	37335.000000		1
10413.471680	1721.864136	2.448488	5.020327	2892.438965	58432.125000	457.447968	299.872009	162.488358	74.040565	59.439064	244.676163	334.135437	213.450226	0.480040	0.000000	4.017596	3.235999	0.388898	0.700732	3.461264	4.766652	2.660342	2.476936	2.210822	1.869470	1.774072	2.388592	2.523922	2.329297	0.000000	0.000000	37415.000000		1
10677.019531	1915.920776	2.309720	4.952485	2461.890381	48518.011719	365.049896	250.467422	118.341560	52.238533	51.375088	221.569717	285.868744	175.162521	1.293494	0.000000	4.028450	3.282377	0.363559	0.694823	3.391269	4.685903	2.562352	2.398751	2.073137	1.717991	1.710753	2.345510	2.456167	2.243441	0.111764	0.000000	37463.000000		1
11883.590820	2872.073975	2.522498	3.133079	4236.446289	79970.078125	674.444519	436.567993	189.452576	70.947578	70.343163	349.036041	476.742920	283.537445	2.643835	99998.000000	4.074948	3.458196	0.401831	0.495971	3.627002	4.902927	2.828946	2.640052	2.277501	1.850938	1.847222	2.542870	2.678284	2.452610	0.422234	4.999991	37559.000000		1
7410.603516	1845.287720	2.454656	3.700486	1657.811768	35775.792969	266.928436	168.625000	72.218079	19.393633	28.006516	95.666824	123.886124	92.694099	0.171536	99998.000000	3.869853	3.266064	0.389991	0.568259	3.219535	4.553589	2.426395	2.226922	1.858646	1.287659	1.447259	1.980761	2.093023	1.967052	0.000000	4.999991	37582.000000		1
7314.816406	4036.277832	2.269632	3.481541	2894.609863	54797.570312	453.312683	292.467957	133.883606	45.343296	39.826485	207.079224	295.786041	183.908005	2.817431	0.000000	3.864203	3.605981	0.355955	0.541772	3.461590	4.738761	2.656398	2.466078	2.126727	1.656513	1.600172	2.316137	2.470978	2.264601	0.449853	0.000000	37625.000000		1
7250.128906	2748.289551	1.908834	3.083739	2846.457275	61604.613281	484.381348	295.937164	125.421822	80.211128	48.044651	212.401764	304.599365	106.762115	1.236335	99998.000000	3.860346	3.439063	0.280768	0.489078	3.454305	4.789613	2.685187	2.471200	2.098373	1.904235	1.681645	2.327158	2.483729	2.028417	0.092136	4.999991	37750.000000		1
19111.039062	3990.425781	1.470943	3.700486	5474.805176	99998.000000	906.480408	557.120605	248.851547	127.161049	76.748093	404.299744	505.677643	240.445282	2.925266	0.000000	4.281284	3.601019	0.167596	0.568259	3.738369	4.999991	2.957358	2.745949	2.395940	2.104354	1.885068	2.606704	2.703874	2.381016	0.466165	0.000000	37803.000000		1
5371.456543	1749.861328	1.372264	3.293433	1206.309204	27634.255859	197.306854	131.601639	68.782791	37.300903	18.403753	79.063980	131.533798	49.176380	1.250303	0.000000	3.730092	3.243004	0.137438	0.517649	3.081459	4.441448	2.295142	2.119261	1.837480	1.571719	1.264906	1.897979	2.119037	1.691757	0.097015	0.000000	37873.000000		1
14802.809570	3238.360596	2.618094	3.971855	3979.780762	83667.656250	631.839539	410.359283	223.410706	110.909744	56.771629	315.003906	406.612549	168.902542	1.576214	0.000000	4.170344	3.510325	0.417985	0.598993	3.599859	4.922558	2.800607	2.613164	2.349104	2.044970	1.754131	2.498316	2.609181	2.227636	0.197615	0.000000	37890.000000		1
4393.627930	1521.158936	2.198706	4.280230	1642.130981	37017.734375	280.715820	171.523712	93.113495	50.024410	30.646196	134.673035	204.075668	91.056641	0.537977	99998.000000	3.642823	3.182175	0.342167	0.631467	3.215408	4.568410	2.448267	2.234324	1.969013	1.699182	1.486377	2.129281	2.309791	1.959312	0.000000	4.999991	38010.000000		1
12338.455078	2936.175781	2.232627	4.859972	4181.087402	99998.000000	629.674805	424.387207	290.000946	148.463516	90.094513	494.471344	714.301819	336.994049	2.034796	99998.000000	4.091261	3.467782	0.348816	0.686634	3.621289	4.999991	2.799116	2.627762	2.462399	2.171620	1.954698	2.694141	2.853882	2.527622	0.308521	4.999991	38045.000000		1
24252.257812	6472.539551	2.359060	3.626477	7476.052734	99998.000000	1216.026123	758.667603	362.215942	122.396675	126.636818	609.106262	876.885803	504.610687	3.091074	0.000000	4.384752	3.811075	0.372739	0.559485	3.873672	4.999991	3.084943	2.880052	2.558968	2.087770	2.102560	2.784693	2.942943	2.702956	0.490109	0.000000	38073.000000		1
5537.688477	1441.758911	2.531749	3.746742	1510.973389	33215.632812	231.258820	149.490402	75.452919	30.251476	15.326181	64.027664	101.393333	50.838516	0.228086	0.000000	3.743329	3.158893	0.403421	0.573654	3.179257	4.521343	2.364098	2.174613	1.877676	1.480747	1.185434	1.806368	2.006009	1.706193	0.000000	0.000000	38101.000000		1
6561.058105	1672.774048	2.710606	4.644111	1941.053223	42005.199219	323.928253	204.862015	94.979156	44.085129	39.918999	186.279404	268.266754	190.004562	0.694950	99998.000000	3.816974	3.223437	0.433066	0.666903	3.288038	4.623303	2.510449	2.311461	1.977628	1.644292	1.601180	2.270165	2.428567	2.278764	0.000000	4.999991	38155.000000		1
28964.365234	7707.419434	3.210172	4.594771	8245.159180	99998.000000	1348.093384	843.621521	482.450928	275.960693	140.313202	686.631409	929.747253	534.846741	3.060379	0.000000	4.461864	3.886909	0.506528	0.662264	3.916199	4.999991	3.129720	2.926148	2.683453	2.440847	2.147099	2.836724	2.968365	2.728229	0.485775	0.000000	38191.000000		1
18582.166016	4834.839844	2.963473	4.718120	5057.491699	99998.000000	803.761108	513.621338	274.665527	119.488708	76.661743	423.625519	544.233643	234.163696	1.840690	99998.000000	4.269096	3.684382	0.471801	0.673769	3.703935	4.999991	2.905127	2.710643	2.438804	2.077327	1.884579	2.626982	2.735785	2.369519	0.264981	4.999991	38366.000000		1
12232.568359	3872.919922	1.544953	2.214124	3817.391113	76747.968750	583.905945	391.483704	218.448975	118.643768	64.835609	322.318542	382.963348	220.040176	2.904507	0.000000	4.087518	3.588038	0.188915	0.345202	3.581767	4.885067	2.766343	2.592714	2.339350	2.074245	1.811814	2.508285	2.583157	2.342502	0.463072	0.000000	38455.000000		1
12625.850586	1619.110840	2.457740	3.163916	2600.202393	58527.351562	430.872314	268.343872	128.129349	50.388290	31.555899	202.274765	262.481689	183.516373	0.174263	0.000000	4.101261	3.209277	0.390536	0.500225	3.415007	4.767359	2.634349	2.428692	2.107649	1.702330	1.499081	2.305942	2.419099	2.263675	0.000000	0.000000	38486.000000		1
8728.905273	2977.362061	3.567886	2.874044	2802.628174	58338.195312	455.418884	285.403107	163.777359	44.569275	51.442928	261.497955	386.262939	251.926041	0.421969	0.000000	3.940960	3.473832	0.552411	0.458493	3.447566	4.765953	2.658411	2.455459	2.214254	1.649036	1.711326	2.417468	2.586883	2.401273	0.000000	0.000000	38518.000000		1
8650.386719	2377.513184	2.090775	3.916348	3555.263916	69096.835938	554.894104	367.479889	177.737457	74.882431	59.337299	254.078491	322.090332	245.440933	1.024912	99998.000000	3.937036	3.376123	0.320307	0.592881	3.550872	4.839458	2.744210	2.565233	2.249779	1.874380	1.773328	2.404968	2.507978	2.389947	0.010687	4.999991	38575.000000		1
9045.648438	2776.148193	2.994310	4.138377	3233.509766	65783.070312	499.133942	333.345978	163.086609	51.942497	63.990662	283.762543	387.206573	187.682510	1.164469	99998.000000	3.956440	3.443443	0.476297	0.616830	3.509674	4.818114	2.698217	2.522895	2.212418	1.715523	1.806117	2.452955	2.587943	2.273424	0.066128	4.999991	38661.000000		1
6436.209961	2807.300049	2.846291	3.774496	4036.685059	85245.726562	658.819214	414.917053	214.622055	142.795609	75.264809	350.898621	441.603729	250.695633	0.930193	0.000000	3.808630	3.448289	0.454279	0.576859	3.606025	4.930673	2.818766	2.617961	2.331674	2.154715	1.876592	2.545182	2.645033	2.399147	0.000000	0.000000	38709.000000		1
9867.004883	1972.587524	1.958174	2.581089	2292.978760	49958.453125	375.457520	235.702484	128.675171	57.055336	39.391678	162.821411	205.376999	147.411957	0.707368	0.000000	3.994185	3.295036	0.291851	0.411803	3.360400	4.698609	2.574561	2.372364	2.109495	1.756296	1.595405	2.211711	2.312552	2.168533	0.000000	0.000000	38745.000000		1
7770.000977	1077.896240	1.501781	1.452441	2527.826904	53944.910156	400.987793	256.462219	124.848244	54.606846	40.711517	198.944321	246.011429	175.637421	0.878494	0.000000	3.890421	3.032577	0.176607	0.162098	3.402747	4.731950	2.603131	2.409023	2.096382	1.737247	1.609717	2.298732	2.390955	2.244617	0.000000	0.000000	38766.000000		1
4444.074707	2421.434814	1.927337	3.836171	1597.564819	34069.230469	249.351120	159.478638	72.887253	43.764420	26.011337	118.992226	168.103851	104.662094	0.107599	99998.000000	3.647781	3.384073	0.284958	0.583898	3.203459	4.532362	2.396811	2.202703	1.862652	1.641121	1.415163	2.075519	2.225578	2.019789	0.000000	4.999991	38788.000000		1
5566.166992	953.572205	1.961258	4.755125	2039.134644	43309.214844	323.345428	201.442154	91.698059	26.976547	33.073097	147.180679	237.367706	168.529404	0.524052	0.000000	3.745556	2.979354	0.292535	0.677162	3.309446	4.636580	2.509667	2.304150	1.962360	1.430986	1.519475	2.167851	2.375422	2.226676	0.000000	0.000000	38805.000000		1
20687.564453	8328.080078	2.016765	3.284182	6872.611328	99998.000000	1056.599854	688.506348	309.113983	127.740791	88.235016	499.975800	642.515442	351.339600	2.694626	99998.000000	4.315710	3.920545	0.304655	0.516427	3.837122	4.999991	3.023911	2.837908	2.490119	2.106330	1.945641	2.698949	2.807884	2.545727	0.430499	4.999991	38826.000000		1
3834.456543	230.216522	1.822490	4.372742	942.239441	24665.693359	149.037094	90.039001	52.556160	22.199835	16.590515	60.080482	97.569496	65.295082	1.188418	0.000000	3.583704	2.362137	0.260665	0.640754	2.974161	4.392093	2.173294	1.954431	1.720624	1.346350	1.219860	1.778733	1.989314	1.814880	0.074969	0.000000	38858.000000		1
4915.599609	2160.609131	2.541001	2.423819	2501.229736	52191.710938	426.820282	263.261871	118.464905	54.431072	39.157314	185.486893	250.686371	150.242828	1.719596	99998.000000	3.691576	3.334576	0.405005	0.384500	3.398154	4.717601	2.630245	2.420388	2.073590	1.735847	1.592813	2.268313	2.399131	2.176794	0.235426	4.999991	38909.000000		1
3223.802246	2242.827881	1.924253	3.287266	1845.340088	45690.980469	289.205353	192.061417	92.191452	57.302032	45.112015	176.217163	231.258820	156.811203	0.839614	0.000000	3.508368	3.350796	0.284262	0.516835	3.266076	4.659831	2.461206	2.283440	1.964691	1.758170	1.654292	2.246048	2.364098	2.195377	0.000000	0.000000	39003.000000		1
10251.103516	3344.869629	2.167868	2.670518	2247.108154	52262.074219	322.198273	226.574615	159.771591	81.623482	39.326920	169.599457	263.187866	139.859894	0.910904	0.000000	4.010771	3.524379	0.336033	0.426595	3.351624	4.718187	2.508123	2.355211	2.203500	1.911815	1.594690	2.229424	2.420266	2.145693	0.000000	0.000000	39030.000000		1
13897.029297	4140.708496	2.266548	2.951138	3488.991455	73354.734375	560.673035	360.498322	166.176514	79.569710	65.085388	296.297943	406.683472	244.022415	3.007918	0.000000	4.142922	3.617075	0.355365	0.469990	3.542700	4.865428	2.748710	2.556903	2.220570	1.900748	1.813483	2.471729	2.609257	2.387430	0.478266	0.000000	39117.000000		1
14105.856445	3667.354736	0.866531	2.941887	3216.925537	60511.867188	502.220764	330.185150	172.825058	54.754864	47.551250	268.951355	349.566467	189.662262	2.454682	0.000000	4.149399	3.564353	0.000000	0.468626	3.507441	4.781840	2.700895	2.518758	2.237607	1.738423	1.677162	2.429674	2.543530	2.277981	0.389995	0.000000	39160.000000		1
6730.993652	1787.424438	2.263464	2.534833	2272.006104	50221.746094	355.798706	236.195892	127.565018	49.885643	44.930073	222.180298	302.132385	132.924561	1.000214	0.000000	3.828079	3.252228	0.354774	0.403949	3.356410	4.700892	2.551204	2.373272	2.105731	1.697976	1.652537	2.346705	2.480197	2.123605	0.000093	0.000000	39214.000000		1
7482.238770	2906.275635	1.723810	2.423819	1602.631348	36353.093750	260.218201	162.735062	82.015114	47.582088	15.468034	100.384949	131.009552	80.972809	1.701553	99998.000000	3.874032	3.463337	0.236489	0.384500	3.204834	4.560541	2.415338	2.211481	1.913894	1.677444	1.189435	2.001669	2.117303	1.908339	0.230845	4.999991	39240.000000		1
4528.337891	1943.896362	2.812370	4.237057	1331.940796	28231.427734	191.117798	134.987579	63.981411	49.749958	23.161963	60.780491	95.373871	124.916092	0.443752	0.000000	3.655939	3.288673	0.449072	0.627064	3.124485	4.450733	2.281301	2.130294	1.806054	1.696793	1.364775	1.783764	1.979429	2.096618	0.000000	0.000000	39265.000000		1
8015.500488	1265.914795	3.928683	4.514594	1689.413940	41917.164062	277.918884	179.229980	104.890289	41.729153	34.312759	172.414917	211.165176	95.586647	0.573819	99998.000000	3.903931	3.102405	0.594247	0.654619	3.227736	4.622392	2.443918	2.253411	2.020735	1.620440	1.535456	2.236575	2.324622	1.980397	0.000000	4.999991	39316.000000		1
21317.003906	4698.714355	2.710606	4.187717	5357.394531	99591.656250	829.353027	549.846008	248.697357	92.573837	66.824615	368.839813	482.888824	232.103760	2.217128	99998.000000	4.328726	3.671979	0.433066	0.621977	3.728954	4.998223	2.918739	2.740241	2.395671	1.966488	1.824937	2.566838	2.683847	2.365682	0.345791	4.999991	39332.000000		1
10866.333984	2915.711914	2.784616	4.274062	2093.476318	43582.105469	328.427429	219.913742	111.088608	28.166870	35.228630	140.285446	165.251389	70.855064	0.348086	0.000000	4.036083	3.464745	0.444765	0.630841	3.320868	4.639308	2.516439	2.342252	2.045670	1.449739	1.546896	2.147013	2.218145	1.850371	0.000000	0.000000	39394.000000		1
8076.441406	1015.746521	1.335259	4.169215	2187.906494	43886.285156	350.300385	228.597549	91.950920	61.489750	34.806160	161.689667	227.845123	142.277542	0.222361	0.000000	3.907220	3.006785	0.125565	0.620054	3.340029	4.642329	2.544441	2.359071	1.963556	1.788803	1.541656	2.208682	2.357640	2.153136	0.000000	0.000000	39439.000000		1
6516.020020	648.362244	2.630429	2.362144	1339.899902	30566.734375	219.247650	141.013199	68.156792	42.228718	33.282791	95.608238	124.863663	58.513943	0.362834	0.000000	3.813982	2.811818	0.420027	0.373306	3.127072	4.485249	2.340935	2.149260	1.833509	1.625608	1.522220	1.980495	2.096436	1.767259	0.000000	0.000000	39479.000000		1
10902.478516	1516.925049	3.629560	4.089037	1898.432861	41670.562500	310.396820	197.590561	112.208000	57.752258	29.576138	147.791260	197.846512	96.946579	0.555450	0.000000	4.037525	3.180964	0.559854	0.611621	3.278395	4.619829	2.491917	2.295766	2.050024	1.761569	1.470941	2.169649	2.296328	1.986532	0.000000	0.000000	39519.000000		1
5050.029297	2121.562988	2.837040	2.109277	1054.518433	24954.437500	176.917175	113.968819	51.751305	26.483149	14.465818	77.796562	100.212257	50.591820	0.793662	0.000000	3.703294	3.326656	0.452865	0.324134	3.023054	4.397148	2.247770	2.056786	1.713921	1.422970	1.160343	1.890960	2.000921	1.704080	0.000000	0.000000	39595.000000		1
7694.905762	1636.564819	2.152450	4.440584	2695.172363	56828.628906	410.676910	276.574371	138.842255	69.673996	34.599548	196.147369	252.980682	150.403183	1.361060	99998.000000	3.886203	3.213933	0.332933	0.647440	3.430587	4.754567	2.613500	2.441812	2.142522	1.843071	1.539070	2.292583	2.403087	2.177257	0.133877	4.999991	39612.000000		1
6719.491211	2137.521240	2.975808	6.025626	2844.083008	58216.320312	434.887329	288.705780	116.608498	66.716690	37.559937	203.082703	248.438324	173.781021	1.008188	0.000000	3.827336	3.329911	0.473605	0.780002	3.453942	4.765045	2.638377	2.460455	2.066730	1.824234	1.574725	2.307673	2.395219	2.240002	0.003541	0.000000	39657.000000		1
4119.366211	1576.388794	0.906619	1.344510	1199.043945	32238.767578	186.828308	118.884293	66.146194	24.611319	11.493094	94.297646	124.724899	108.769630	1.769173	0.000000	3.614830	3.197663	0.000000	0.128564	3.078835	4.508379	2.271443	2.075125	1.820505	1.391135	1.060437	1.974501	2.095953	2.036508	0.247770	0.000000	39680.000000		1
7749.019043	1645.405884	0.135685	1.961258	2752.175049	63555.585938	444.428436	277.480988	161.575577	53.835911	46.095726	254.608887	341.607330	187.269287	2.899121	0.000000	3.889247	3.216273	0.000000	0.292535	3.439676	4.803154	2.647802	2.443233	2.208376	1.731072	1.663661	2.405874	2.533527	2.272467	0.462266	0.000000	39701.000000		1
12179.093750	2788.563232	1.514116	4.375825	2561.174561	52101.195312	390.934814	266.250000	129.729813	65.298164	50.844685	218.902283	316.447113	131.502960	0.385545	99998.000000	4.085615	3.445380	0.180159	0.641060	3.408439	4.716848	2.592104	2.425290	2.113040	1.814901	1.706246	2.340250	2.500301	2.118936	0.000000	4.999991	39738.000000		1
20277.279297	5990.612793	1.464776	4.724288	5758.508789	99998.000000	935.547729	585.404602	308.349213	169.343506	90.890114	505.443298	640.628235	408.194489	3.273216	0.000000	4.307010	3.777471	0.165771	0.674336	3.760310	4.999991	2.971066	2.767456	2.489043	2.228769	1.958517	2.703672	2.806606	2.610867	0.514975	0.000000	39779.000000		1
15416.248047	4285.320801	1.979760	2.726025	3277.638184	72617.835938	528.296875	324.600494	203.304733	71.875786	78.795692	382.676575	513.781738	337.546051	2.299792	99998.000000	4.187979	3.631983	0.296613	0.435530	3.515561	4.861043	2.722878	2.511349	2.308147	1.856583	1.896502	2.582832	2.710779	2.528333	0.361689	4.999991	39814.000000		1
12185.140625	3670.666748	1.581958	3.157748	3027.297119	60385.128906	462.573151	311.059814	155.833649	59.682678	45.907619	223.398376	335.372009	136.258087	0.844308	0.000000	4.085831	3.564745	0.199195	0.499378	3.481055	4.780930	2.665180	2.492844	2.192661	1.775848	1.661885	2.349080	2.525527	2.134362	0.000000	0.000000	39861.000000		1
18232.460938	3245.067627	3.789915	4.909312	3348.095459	73083.992188	522.829407	344.182251	191.339828	89.767632	62.741749	329.910706	457.201263	259.533630	1.421220	99998.000000	4.260845	3.511224	0.578629	0.691021	3.524798	4.863822	2.718360	2.536788	2.281805	1.953120	1.797557	2.518396	2.660107	2.414194	0.152661	4.999991	39928.000000		1
8295.991211	2005.423096	2.550252	4.311067	2578.042480	52506.808594	418.306091	273.940857	132.153625	54.875130	52.179943	220.188202	228.930603	154.575485	0.404865	99998.000000	3.918868	3.302206	0.406583	0.634585	3.411290	4.720216	2.621494	2.437657	2.121079	1.739376	1.717504	2.342794	2.359704	2.189141	0.000000	4.999991	39986.000000		1
14698.560547	3807.273193	2.186371	3.453787	2779.160889	53208.480469	426.018494	288.385071	121.042915	46.129646	48.146412	188.246826	272.648773	134.854980	0.121047	99998.000000	4.167275	3.580614	0.339724	0.538296	3.443914	4.725981	2.629428	2.459973	2.082939	1.663980	1.682564	2.274728	2.435604	2.129867	0.000000	4.999991	40048.000000		1
8227.430664	5080.669434	2.966557	5.254691	4897.260742	99998.000000	806.083130	495.655487	236.424088	75.187721	79.310677	435.356079	589.666382	381.615753	1.161367	99998.000000	3.915264	3.705921	0.472253	0.720547	3.689953	4.999991	2.906380	2.695180	2.373692	1.876147	1.899332	2.638845	2.770606	2.581626	0.064969	4.999991	40074.000000		1
6250.125000	1487.604858	2.830872	4.335737	2371.012695	47553.988281	363.332275	234.135956	133.704742	44.544605	36.307941	196.119614	257.775879	138.728149	1.810791	99998.000000	3.795889	3.172487	0.451920	0.637063	3.374934	4.677187	2.560304	2.369468	2.126147	1.648795	1.560002	2.292521	2.411242	2.142165	0.257868	4.999991	40095.000000		1
11454.032227	3273.635498	1.313673	4.061284	4252.059570	80189.507812	667.317993	441.230591	223.108505	132.952316	95.747002	386.506561	583.104187	317.557251	4.441845	0.000000	4.058959	3.515030	0.118487	0.608663	3.628599	4.904118	2.824333	2.644666	2.348516	2.123696	1.981125	2.587157	2.765746	2.501822	0.647563	0.000000	40146.000000		1
7905.626953	2344.273682	0.940540	0.789437	1617.232910	32998.339844	243.559860	165.165054	74.419868	49.386078	14.996222	88.086998	83.338043	40.884209	1.715913	99998.000000	3.897936	3.370008	0.000000	0.000000	3.208773	4.518492	2.386606	2.217918	1.871689	1.693605	1.175982	1.944912	1.920843	1.611556	0.234495	4.999991	40178.000000		1
6100.739258	1955.497437	0.459477	0.770935	2118.503906	41507.289062	346.695496	222.525665	106.392067	49.568016	30.581438	152.009811	198.210388	127.694534	1.874147	99998.000000	3.785383	3.291257	0.000000	0.000000	3.326029	4.618124	2.539948	2.347380	2.026909	1.695202	1.485458	2.181872	2.297126	2.106172	0.272804	4.999991	40240.000000		1
5045.153809	3866.817139	1.600460	3.015897	2518.557373	53107.285156	385.094208	259.471954	131.777405	74.422951	35.318058	161.313461	229.004608	102.198189	2.034868	0.000000	3.702874	3.587354	0.204245	0.479416	3.401152	4.725154	2.585567	2.414090	2.119841	1.871707	1.547997	2.207671	2.359844	2.009443	0.308536	0.000000	40275.000000		1
9248.391602	3964.713623	2.451572	4.341904	3092.842041	65491.500000	471.821289	316.289825	184.099197	103.299080	46.869747	240.321930	314.618439	206.468643	0.945675	99998.000000	3.966066	3.598212	0.389445	0.637680	3.490358	4.816185	2.673778	2.500085	2.265052	2.014096	1.670893	2.380793	2.497784	2.314854	0.000000	4.999991	40312.000000		1
10364.066406	4616.387695	1.692973	3.293433	3470.957764	72673.859375	555.982666	358.139252	178.067413	68.539177	48.414700	256.184692	328.041962	228.717819	1.946301	99998.000000	4.015530	3.664302	0.228650	0.517649	3.540449	4.861378	2.745061	2.554052	2.250584	1.835939	1.684977	2.408553	2.515929	2.359300	0.289210	4.999991	40425.000000		1
13378.889648	2320.655273	0.823358	2.130863	2092.803955	46176.312500	331.686951	212.586777	112.519463	68.196884	42.830048	203.619263	264.048218	145.987274	2.143798	99998.000000	4.126420	3.365611	0.000000	0.328556	3.320729	4.664419	2.520728	2.327536	2.051228	1.833765	1.631749	2.308819	2.421683	2.164315	0.331184	4.999991	40448.000000		1
19747.109375	3778.394043	1.390766	3.595639	5924.864258	99998.000000	911.753601	608.480225	251.448059	98.291092	104.205696	494.529938	644.809753	368.349518	2.096812	99998.000000	4.295504	3.577307	0.143254	0.555776	3.772678	4.999991	2.959877	2.784246	2.400448	1.992514	2.017891	2.694193	2.809432	2.566260	0.321559	4.999991	40494.000000		1
9766.123047	2017.502197	1.255082	4.428249	3031.136230	64630.113281	488.633820	312.694183	148.559113	59.695015	57.989708	259.209839	333.049957	198.352249	1.962049	99998.000000	3.989722	3.304814	0.098672	0.646232	3.481606	4.810435	2.688983	2.495120	2.171899	1.775938	1.763351	2.413651	2.522509	2.297437	0.292710	4.999991	40556.000000		1
9798.511719	1793.024536	2.331306	3.170084	2288.066406	47889.226562	355.567413	238.443924	124.943840	42.530926	33.905708	157.535873	197.519638	140.146667	0.596879	99998.000000	3.991160	3.253586	0.367599	0.501071	3.359469	4.680238	2.550922	2.377386	2.096715	1.628705	1.530273	2.197379	2.295610	2.146583	0.000000	4.999991	40630.000000		1
14244.803711	3037.960693	0.996048	2.781532	1685.830688	39526.476562	241.453659	173.074844	112.642807	52.984798	29.856758	140.236099	172.470428	96.194145	1.554109	99998.000000	4.153656	3.482582	0.000000	0.444284	3.226814	4.596888	2.382834	2.238234	2.051703	1.724151	1.475043	2.146860	2.236715	1.983149	0.191481	4.999991	40665.000000		1
9068.492188	1679.064941	2.211041	3.416783	2680.515137	52459.921875	415.092834	274.859802	126.738579	86.289177	39.789482	204.359360	285.366089	194.815201	0.909617	0.000000	3.957535	3.225067	0.344597	0.533617	3.428218	4.719828	2.618145	2.439111	2.102909	1.935956	1.599768	2.310395	2.455402	2.289623	0.000000	0.000000	40802.000000		1
11612.105469	3739.088623	2.525582	4.274062	4563.840820	87978.945312	730.062805	461.351990	227.086517	95.879608	89.977333	422.388947	543.885193	299.653076	0.766627	0.000000	4.064911	3.572766	0.402361	0.630841	3.659331	4.944379	2.863360	2.664032	2.356191	1.981726	1.954133	2.625713	2.735507	2.476619	0.000000	0.000000	40823.000000		1
4735.987305	1270.090210	1.637465	3.281098	2298.868652	50955.980469	361.457367	242.566895	125.643852	42.176296	52.318710	220.567505	300.775543	199.992798	1.372481	99998.000000	3.675411	3.103835	0.214172	0.516019	3.361514	4.707195	2.558057	2.384831	2.099141	1.625068	1.718657	2.343542	2.478243	2.301014	0.137506	4.999991	40890.000000		1
7374.033691	1833.973389	1.396934	4.126042	2495.056152	53175.609375	397.891724	258.256958	138.231674	68.014938	49.783878	200.208649	257.458252	143.393845	1.718462	0.000000	3.867705	3.263393	0.145176	0.615534	3.397080	4.725712	2.599765	2.412052	2.140608	1.832604	1.697089	2.301483	2.410707	2.156531	0.235140	0.000000	40912.000000		1
4622.024902	1012.761475	4.462170	6.253822	1086.950073	23924.265625	166.290619	109.460388	66.692017	26.779188	11.323488	65.967339	63.460258	23.683113	0.045574	0.000000	3.664832	3.005507	0.649546	0.796146	3.036210	4.378839	2.220868	2.039257	1.824074	1.427797	1.053980	1.819329	1.802502	1.374439	0.000000	0.000000	40928.000000		1
6522.826172	2256.982178	2.895631	4.052033	2047.553223	45583.441406	313.434296	209.694229	97.643501	77.531357	36.844509	200.520111	250.828232	101.051033	0.532483	0.000000	3.814436	3.353528	0.461743	0.607673	3.311235	4.658807	2.496146	2.321586	1.989643	1.889477	1.566373	2.302158	2.399376	2.004541	0.000000	0.000000	40959.000000		1
4555.335938	1431.039795	3.031315	4.329569	1404.229736	33403.429688	210.193802	145.842346	63.262901	38.756428	27.090645	97.350548	130.698105	75.267899	0.470189	0.000000	3.658520	3.155652	0.481631	0.636445	3.147438	4.523791	2.322620	2.163884	1.801149	1.588344	1.432819	1.988338	2.116269	1.876610	0.000000	0.000000	41002.000000		1
10670.941406	2961.274170	2.315888	4.286397	2634.623047	51021.515625	406.341187	268.818756	136.372177	77.515938	51.088299	252.478027	310.637329	200.569458	0.929454	0.000000	4.028203	3.471479	0.364717	0.632092	3.420718	4.707753	2.608891	2.429460	2.134726	1.889391	1.708321	2.402224	2.492254	2.302265	0.000000	0.000000	41138.000000		1
16314.902344	3726.729004	1.964342	2.722941	6471.494141	99998.000000	1025.222900	653.163635	318.402191	164.708649	126.081741	659.923157	864.630981	490.197266	4.413446	99998.000000	4.212584	3.571328	0.293217	0.435038	3.811005	4.999991	3.010818	2.815022	2.502976	2.216716	2.100652	2.819493	2.936831	2.690371	0.644778	4.999991	41181.000000		1
16663.574219	2247.462646	2.408400	4.878475	3109.635986	63704.453125	521.037781	322.324707	135.157181	96.684464	52.281708	282.760345	354.549774	217.570099	0.159788	0.000000	4.221768	3.351692	0.381729	0.688284	3.492710	4.804170	2.716869	2.508294	2.130839	1.985357	1.718350	2.451418	2.549677	2.337599	0.000000	0.000000	41242.000000		1
9943.870117	2749.831543	2.044519	4.662613	3750.705078	71492.125000	592.133362	385.112701	161.594070	63.417088	65.199486	308.195007	383.651031	243.078796	0.592800	0.000000	3.997555	3.439306	0.310591	0.668629	3.574113	4.854258	2.772419	2.585588	2.208426	1.802206	1.814244	2.488826	2.583936	2.385747	0.000000	0.000000	41278.000000		1
6360.565918	1736.262085	1.344510	2.578006	2252.517090	49170.777344	356.396942	226.750397	114.351204	29.810503	35.580177	178.036575	232.217865	142.098679	0.832074	99998.000000	3.803496	3.239615	0.128564	0.411284	3.352668	4.691707	2.551934	2.355548	2.058241	1.474369	1.551208	2.250509	2.365896	2.152590	0.000000	4.999991	41320.000000		1
10136.563477	4316.932129	1.779317	3.398280	3567.725342	73280.351562	558.323242	370.468048	190.809418	75.351158	46.922169	236.652283	358.311951	229.186554	2.387716	99998.000000	4.005891	3.635175	0.250253	0.531259	3.552392	4.864987	2.746886	2.568751	2.280600	1.877090	1.671378	2.374111	2.554261	2.360189	0.377983	4.999991	41364.000000		1
9555.322266	3815.886230	3.703570	5.054248	1244.701782	30496.289062	190.208084	128.749176	83.874611	72.103981	41.463951	122.646454	173.938278	120.675949	1.220923	0.000000	3.980245	3.581595	0.568621	0.703657	3.095065	4.484247	2.279229	2.109745	1.923630	1.857959	1.617671	2.088655	2.240395	2.081621	0.086688	0.000000	41475.000000		1
6559.306641	2576.543945	2.846291	5.149844	2591.000488	48002.703125	400.984711	260.683868	89.971161	61.890636	29.517548	150.723892	170.003433	112.359108	0.932973	0.000000	3.816858	3.411037	0.454279	0.711794	3.413467	4.681266	2.603128	2.416114	1.954103	1.791625	1.470080	2.178182	2.230458	2.050608	0.000000	0.000000	41493.000000		1
20193.660156	3461.521484	3.450704	6.016374	5045.899902	90019.031250	788.903625	521.139526	234.752701	140.171341	64.425468	332.124817	396.528717	249.092087	2.330718	0.000000	4.305215	3.539267	0.537908	0.779335	3.702939	4.954334	2.897024	2.716954	2.370611	2.146659	1.809058	2.521301	2.598275	2.396360	0.367490	0.000000	41537.000000		1
13151.245117	3518.838867	2.531749	5.279361	7576.351562	99998.000000	1226.612549	771.918396	336.583923	127.182640	132.064194	639.296021	847.038269	528.355469	2.059394	99998.000000	4.118967	3.546399	0.403421	0.722581	3.879460	4.999991	3.088707	2.887571	2.527093	2.104428	2.120785	2.805702	2.927903	2.722926	0.313739	4.999991	41577.000000		1
9413.898438	1288.188721	2.648932	3.944102	1974.999023	40156.457031	322.426483	209.595551	104.100853	14.006341	32.135643	142.838776	164.912186	61.693279	1.364247	99998.000000	3.973769	3.109979	0.423071	0.595948	3.295567	4.603755	2.508431	2.321382	2.017454	1.146325	1.506987	2.154846	2.217253	1.790238	0.134893	4.999991	41625.000000		1
4897.489258	3261.688965	3.586388	5.103588	1596.007446	38716.953125	262.913391	167.261993	76.791260	50.631908	28.971725	143.196487	195.616974	147.091248	0.821808	0.000000	3.689974	3.513443	0.554657	0.707876	3.203035	4.587901	2.419813	2.223397	1.885312	1.704424	1.461974	2.155932	2.291407	2.167587	0.000000	0.000000	41654.000000		1
11272.863281	1917.758667	1.634382	1.936588	2067.970703	46298.023438	330.968414	213.024673	116.448143	62.846596	33.387638	169.294174	229.800217	137.587173	1.299645	99998.000000	4.052034	3.282794	0.213353	0.287037	3.315544	4.665563	2.519787	2.328430	2.066133	1.798282	1.523586	2.228642	2.361351	2.138578	0.113825	4.999991	41713.000000		1
14008.771484	3365.632568	2.852458	4.813716	4038.356445	74112.820312	629.548340	408.317841	158.528839	94.328484	54.807289	274.733368	389.618042	165.649200	2.046356	0.000000	4.146400	3.527067	0.455219	0.682481	3.606205	4.869894	2.799029	2.610998	2.200108	1.974643	1.738838	2.438911	2.590639	2.219189	0.310981	0.000000	41759.000000		1
22976.933594	5644.604980	1.609712	5.325617	9842.872070	99998.000000	1584.872070	996.038391	497.666107	182.322968	185.243271	1022.197693	1334.694580	730.291016	3.455003	0.000000	4.361292	3.751634	0.206748	0.726370	3.993122	4.999991	3.199994	2.998276	2.696938	2.260841	2.267742	3.009535	3.125382	2.863496	0.538448	0.000000	41785.000000		1
8184.381348	2913.726074	3.389029	3.558635	2470.802490	49834.855469	384.199921	256.653412	127.524933	68.286308	33.504822	156.021759	232.353546	104.714516	1.427799	99998.000000	3.912986	3.464449	0.530075	0.551283	3.392838	4.697533	2.584557	2.409347	2.105595	1.834334	1.525107	2.193185	2.366149	2.020007	0.154667	4.999991	41905.000000		1
8236.934570	2934.245361	1.076225	1.042304	1735.577515	40617.824219	266.530609	178.869186	86.594467	22.144327	34.494701	139.872223	169.365097	89.520935	0.851583	99998.000000	3.915766	3.467496	0.031903	0.017994	3.239444	4.608716	2.425747	2.252536	1.937490	1.345263	1.537752	2.145731	2.228824	1.951925	0.000000	4.999991	41922.000000		1
10460.960938	2592.480713	2.537917	2.445405	3677.805664	79216.328125	620.284790	372.370697	199.437714	117.215996	77.426514	344.832916	473.202789	246.936554	1.455231	99998.000000	4.019572	3.413716	0.404477	0.388351	3.565589	4.898815	2.792591	2.570976	2.299807	2.068987	1.888890	2.537609	2.675047	2.392585	0.162932	4.999991	41971.000000		1
8098.887695	1325.890503	1.517200	3.530881	1490.343140	34546.003906	252.456436	157.202835	83.720421	47.612926	31.574402	139.283234	182.612839	119.760078	0.194176	99998.000000	3.908425	3.122508	0.181043	0.547883	3.173286	4.538398	2.402186	2.196460	1.922831	1.677725	1.499335	2.143899	2.261531	2.078312	0.000000	4.999991	42068.000000		1
8394.874023	710.555054	2.349809	4.119875	2142.442871	41219.156250	335.920898	219.910660	74.015900	33.144024	33.387638	147.495224	194.121353	179.979324	2.542263	0.000000	3.924014	2.851598	0.371033	0.614884	3.330909	4.615099	2.526237	2.342246	1.869325	1.520405	1.523586	2.168778	2.288073	2.255223	0.405220	0.000000	42135.000000		1
14339.514648	5026.161133	3.052901	4.147629	5421.588867	95363.664062	835.779541	554.619690	273.024963	124.706398	82.267982	379.312195	480.406403	288.064362	1.425321	0.000000	4.156535	3.701236	0.484713	0.617800	3.734127	4.979383	2.922092	2.743995	2.436202	2.095889	1.915231	2.578997	2.681609	2.459490	0.153913	0.000000	42177.000000		1
5608.327637	1285.743286	1.446273	3.817669	2726.876221	59448.070312	435.729187	281.881470	165.285309	84.284744	61.582264	254.491714	319.114532	188.092651	1.850371	0.000000	3.748833	3.109154	0.160250	0.581798	3.435665	4.774138	2.639217	2.450067	2.218234	1.925749	1.789456	2.405674	2.503947	2.274372	0.267259	0.000000	42279.000000		1
16199.252930	2728.066406	3.062153	4.665697	3237.370605	72437.789062	541.575439	325.340607	170.099030	103.064720	59.627174	249.341858	350.488495	174.086304	1.357638	0.000000	4.209495	3.435855	0.486027	0.668917	3.510192	4.859965	2.733659	2.512338	2.230702	2.013110	1.775444	2.396795	2.544674	2.240765	0.132784	0.000000	42342.000000		1
6632.246094	982.849243	4.517677	6.944580	1353.545410	32818.761719	210.958572	133.380951	65.535614	23.239056	14.953050	87.979065	111.264381	68.616272	0.666507	0.000000	3.821661	2.992487	0.654915	0.841646	3.131473	4.516122	2.324197	2.125094	1.816477	1.366218	1.174730	1.944379	2.046356	1.836427	0.000000	0.000000	42364.000000		1
17119.900391	3802.308350	2.118529	3.981107	3682.884521	70646.632812	599.232117	377.622314	172.843552	75.434418	52.883038	267.862793	374.196289	240.765991	1.674546	0.000000	4.233501	3.580047	0.326034	0.600004	3.566188	4.849092	2.777595	2.577058	2.237653	1.877570	1.723316	2.427912	2.573099	2.381595	0.223897	0.000000	42410.000000		1
8060.812988	2431.790039	2.303553	1.754647	1516.021484	37876.460938	245.798645	158.618271	79.252083	59.833782	38.469643	137.904800	169.303421	111.985970	0.869540	99998.000000	3.906379	3.385926	0.362398	0.244190	3.180705	4.578370	2.390579	2.200353	1.899011	1.776946	1.585118	2.139579	2.228666	2.049164	0.000000	4.999991	42481.000000		1
3927.699463	1237.794189	2.235711	4.027363	784.330444	21396.261719	113.500092	82.927902	46.953007	35.253300	11.107627	53.089645	69.680161	32.746223	0.339128	99998.000000	3.594138	3.092649	0.349416	0.605021	2.894499	4.330338	2.054996	1.918701	1.671663	1.547200	1.045621	1.725010	1.843109	1.515161	0.000000	4.999991	42508.000000		1
15093.097656	4321.798340	0.885033	3.589472	4233.208496	84456.820312	661.677795	435.439331	224.107635	70.488098	78.595253	385.495087	537.150269	282.291626	0.889621	0.000000	4.178778	3.635664	0.000000	0.555031	3.626670	4.926635	2.820647	2.638928	2.350457	1.848116	1.895396	2.586019	2.730096	2.450698	0.000000	0.000000	42583.000000		1
7491.601074	2802.329102	0.811023	2.781532	2236.015869	49465.492188	372.568054	230.632828	112.676727	59.152275	35.500000	190.772415	225.291779	176.155487	1.830757	0.000000	3.874575	3.447519	0.000000	0.444284	3.349475	4.694303	2.571206	2.362921	2.051834	1.771971	1.550228	2.280516	2.352745	2.245896	0.262631	0.000000	42624.000000		1
3980.471436	1024.177490	2.272716	5.032661	1281.783813	30044.171875	185.511551	133.704742	59.176945	27.790653	24.299862	97.874786	121.783012	67.940933	0.450235	0.000000	3.599935	3.010375	0.356545	0.701798	3.107815	4.477760	2.268371	2.126147	1.772153	1.443899	1.385604	1.990671	2.085587	1.832132	0.000000	0.000000	42655.000000		1
14436.100586	8251.273438	3.241009	3.478457	5777.066895	99998.000000	921.559937	585.324463	290.861328	113.170128	102.250610	428.769196	567.269165	321.766541	2.634755	0.000000	4.159450	3.916521	0.510680	0.541387	3.761707	4.999991	2.964524	2.767397	2.463686	2.053732	2.009666	2.632224	2.753789	2.507541	0.420740	0.000000	42680.000000		1
6173.028320	3987.471680	2.072273	4.274062	2070.786133	43259.769531	312.697266	214.464783	101.041786	56.191887	35.481499	154.054337	178.415878	108.041870	0.346953	99998.000000	3.790498	3.600698	0.316447	0.630841	3.316135	4.636084	2.495124	2.331356	2.004501	1.749674	1.550002	2.187674	2.251434	2.033592	0.000000	4.999991	42758.000000		1
18635.953125	3673.886230	2.513247	4.977154	3763.758545	71305.695312	600.397766	389.207916	214.825577	73.229546	69.871353	355.502655	458.496460	305.524506	2.739801	99998.000000	4.270351	3.565126	0.400235	0.696981	3.575622	4.853124	2.778439	2.590182	2.332086	1.864686	1.844299	2.550843	2.661336	2.485046	0.437719	4.999991	42811.000000		1
8559.255859	3473.190186	2.664350	3.250261	2277.994873	51593.191406	377.810425	236.886642	127.805550	70.111885	29.338690	176.497787	252.456436	119.146416	0.676042	99998.000000	3.932436	3.540729	0.425591	0.511918	3.357553	4.712593	2.577274	2.374541	2.106550	1.845792	1.467441	2.246739	2.402186	2.076081	0.000000	4.999991	42848.000000		1
12023.752930	4886.942871	2.093859	2.713690	3663.349121	68785.343750	580.415161	373.329742	182.693024	89.036789	40.137943	238.416183	310.486237	228.045563	1.220604	99998.000000	4.080040	3.689037	0.320947	0.433560	3.563878	4.837496	2.763739	2.572093	2.261722	1.949569	1.603555	2.377336	2.492042	2.358022	0.086575	4.999991	42862.000000		1
12311.505859	1640.734009	2.260381	4.039698	2365.548340	46009.605469	355.277527	238.644379	89.005951	64.376129	28.947056	138.897766	183.534882	102.364708	0.771323	0.000000	4.090311	3.215038	0.354182	0.606349	3.373932	4.662848	2.550568	2.377751	1.949419	1.808725	1.461604	2.142695	2.263719	2.010150	0.000000	0.000000	42893.000000		1
10902.903320	1793.644287	1.770066	2.966557	2824.633789	59401.160156	456.029449	292.057800	139.761215	57.989708	44.149887	231.147812	318.861664	223.222595	1.002724	0.000000	4.037542	3.253736	0.247989	0.472253	3.450962	4.773795	2.658993	2.465469	2.145387	1.763351	1.644930	2.363890	2.503602	2.348738	0.001181	0.000000	42936.000000		1
23782.380859	4356.921875	2.815454	4.372742	5128.738770	99998.000000	806.755371	523.948792	245.243576	95.386208	97.692841	441.964508	608.094788	287.607971	2.411076	99998.000000	4.376256	3.639180	0.449548	0.640754	3.710011	4.999991	2.906742	2.719289	2.389598	1.979486	1.989863	2.645387	2.783971	2.458801	0.382211	4.999991	43012.000000		1
13335.057617	3639.955811	3.475374	4.995657	2619.888916	57402.570312	407.127533	267.742523	160.820053	62.359364	58.547863	258.556061	310.381378	236.713959	1.685002	0.000000	4.124995	3.561096	0.541001	0.698593	3.418283	4.758931	2.609730	2.427717	2.206340	1.794902	1.767511	2.412555	2.491896	2.374224	0.226600	0.000000	43119.000000		1
8454.010742	1721.071655	1.026885	1.208826	1582.876953	36021.312500	250.809723	158.260559	76.883774	43.443710	31.599072	108.695625	162.238586	97.307373	1.445292	0.000000	3.927063	3.235799	0.011522	0.082364	3.199447	4.556560	2.399344	2.199373	1.885835	1.637927	1.499674	2.036212	2.210154	1.988146	0.159956	0.000000	43155.000000		1
3884.702881	4158.082520	1.810155	5.751173	5903.981445	99998.000000	962.175842	604.955505	294.941101	76.852936	98.778320	507.783844	681.891724	452.634247	0.573496	99998.000000	3.589358	3.618893	0.257716	0.759756	3.771145	4.999991	2.983254	2.781723	2.469735	1.885660	1.994662	2.705679	2.833715	2.655747	0.000000	4.999991	43241.000000		1
8073.644531	2849.069336	3.493876	4.533096	2574.869385	51806.285156	416.085785	261.911194	132.606934	68.887642	45.300121	257.288666	314.751038	209.910095	2.395166	99998.000000	3.907070	3.454703	0.543307	0.656395	3.410755	4.714383	2.619183	2.418154	2.122566	1.838141	1.656099	2.410421	2.497967	2.322033	0.379336	4.999991	43257.000000		1
7050.835938	1635.251099	2.796951	4.132210	1965.846436	41885.875000	321.615448	205.614456	88.164093	43.656490	39.033966	163.487488	210.946228	125.310806	0.453361	99998.000000	3.848241	3.213584	0.446685	0.616182	3.293550	4.622067	2.507337	2.313054	1.945292	1.640049	1.591443	2.213485	2.324172	2.097989	0.000000	4.999991	43311.000000		1
17044.792969	5517.875488	2.260381	4.227806	3993.882568	80914.968750	651.643311	408.709473	190.945099	108.535271	74.570969	315.966034	413.591034	289.254700	1.215898	0.000000	4.231592	3.741772	0.354182	0.626115	3.601395	4.908029	2.814010	2.611415	2.280909	2.035571	1.872570	2.499640	2.616571	2.461280	0.084897	0.000000	43344.000000		1
11822.607422	3989.438965	1.279752	3.962604	3702.842529	76865.109375	607.906677	379.614410	157.471115	74.281097	56.605110	286.954224	387.194244	217.477585	0.766854	99998.000000	4.072713	3.600912	0.107126	0.597981	3.568535	4.885729	2.783837	2.579343	2.197201	1.870878	1.752856	2.457813	2.587929	2.337415	0.000000	4.999991	43381.000000		1
10966.218750	6477.010742	1.680638	3.533965	5020.783203	91999.359375	811.769531	515.579529	228.782578	99.228546	71.416306	326.219482	464.130432	233.019638	0.532521	99998.000000	4.040057	3.811375	0.225474	0.548262	3.700772	4.963785	2.909433	2.712296	2.359423	1.996637	1.853797	2.513510	2.666640	2.367393	0.000000	4.999991	43570.000000		1
18572.232422	5375.721191	2.466991	5.587735	4379.948242	84291.750000	690.338074	450.133331	206.410049	84.256996	83.405884	348.277466	450.352295	215.294312	0.662705	0.000000	4.268864	3.730437	0.392168	0.747236	3.641469	4.925785	2.839062	2.653341	2.314731	1.925606	1.921197	2.541925	2.653552	2.333033	0.000000	0.000000	43612.000000		1
8609.755859	851.460327	3.481541	5.408878	1925.393921	39629.527344	294.826996	200.702057	76.785095	42.463081	30.473507	140.550644	179.849808	143.560379	0.207787	99998.000000	3.934991	2.930164	0.541772	0.733107	3.284520	4.598019	2.469567	2.302552	1.885277	1.628011	1.483922	2.147833	2.254910	2.157035	0.000000	4.999991	43723.000000		1
11346.333008	2427.525391	0.286788	1.572707	3763.838867	78817.359375	604.767395	385.806549	190.821747	55.612144	59.769024	270.141693	402.927460	277.006073	1.962431	0.000000	4.054855	3.385164	0.000000	0.196648	3.575631	4.896622	2.781588	2.586370	2.280628	1.745170	1.776476	2.431592	2.605227	2.442489	0.292794	0.000000	43739.000000		1
6061.510742	1719.412598	3.268763	4.582436	2005.204224	44826.906250	325.738403	210.653275	103.015373	45.796604	36.005733	166.158005	225.658752	146.829132	0.942065	0.000000	3.782581	3.235380	0.514383	0.661096	3.302159	4.651539	2.512869	2.323568	2.012902	1.660833	1.556372	2.220521	2.353452	2.166812	0.000000	0.000000	43806.000000		1
18316.035156	5644.376953	2.608843	5.624740	7625.271973	99998.000000	1225.055298	774.598145	355.727753	156.965393	136.489365	746.983276	950.232483	582.712524	2.540537	99998.000000	4.262832	3.751616	0.416448	0.750102	3.882255	4.999991	3.088156	2.889076	2.551118	2.195804	2.135099	2.873311	2.977830	2.765454	0.404925	4.999991	43862.000000		1
6910.831055	3654.396973	2.408400	4.230890	3257.396484	68597.101562	499.244965	326.783783	149.151199	72.689888	53.043388	276.583618	380.385345	212.235229	2.351377	99998.000000	3.839530	3.562816	0.381729	0.626432	3.512871	4.836306	2.698314	2.514261	2.173627	1.861474	1.724631	2.441826	2.580224	2.326818	0.371322	4.999991	43891.000000		1
6722.624512	2158.644775	3.555551	3.330438	1656.683105	36957.152344	252.114151	164.668564	78.289963	49.509426	22.794996	83.227028	146.338821	62.525887	0.285730	0.000000	3.827539	3.334181	0.550907	0.522501	3.219239	4.567698	2.401597	2.216611	1.893706	1.694688	1.357840	1.920264	2.165359	1.796060	0.000000	0.000000	43920.000000		1
12466.202148	2296.614502	3.833087	6.821230	3053.629150	64948.667969	484.587952	315.488068	159.484802	63.666870	46.706306	256.039734	340.873383	216.577133	0.541427	0.000000	4.095734	3.361088	0.583549	0.833863	3.484816	4.812570	2.685373	2.498983	2.202719	1.803913	1.669376	2.408307	2.532593	2.335613	0.000000	0.000000	43954.000000		1
10467.214844	5118.990723	3.274930	3.247177	3567.956543	68736.156250	577.747681	367.248627	147.701828	64.385384	54.572926	265.978638	359.422089	146.949402	1.342633	99998.000000	4.019831	3.709184	0.515202	0.511506	3.552420	4.837185	2.761738	2.564960	2.169386	1.808787	1.736977	2.424847	2.555605	2.167168	0.127957	4.999991	44005.000000		1
12251.105469	2691.499512	4.557766	3.546299	4298.392578	86681.382812	696.027588	441.320007	217.252472	116.611580	70.158142	337.860596	469.101410	295.564026	1.579179	99998.000000	4.088175	3.429994	0.658752	0.549775	3.633306	4.937926	2.842627	2.644754	2.336965	2.066742	1.846078	2.528738	2.671267	2.470652	0.198431	4.999991	44112.000000		1
8479.670898	3474.830811	1.480195	1.659051	2446.598145	55675.273438	389.861664	246.446228	136.547958	48.624393	31.907444	193.128387	219.984665	140.630829	2.383853	0.000000	3.928379	3.540934	0.170319	0.219860	3.388563	4.745662	2.590910	2.391722	2.135285	1.686854	1.503892	2.285846	2.342392	2.148081	0.377279	0.000000	44140.000000		1
10095.661133	1220.731934	1.569623	0.801772	1682.746948	36791.042969	266.031067	175.779282	85.795776	14.462735	24.287527	124.370270	179.812805	97.199448	0.822025	99998.000000	4.004135	3.086620	0.195795	0.000000	3.226019	4.565742	2.424932	2.244968	1.933466	1.160250	1.385383	2.094717	2.254821	1.987664	0.000000	4.999991	44174.000000		1
4661.540039	2093.186279	4.277146	4.927814	2219.098389	52532.125000	351.996429	225.779022	128.755341	54.027103	37.023369	181.194321	253.702271	147.899200	0.707802	99998.000000	3.668530	3.320808	0.631154	0.692654	3.346177	4.720425	2.546538	2.353683	2.109765	1.732612	1.568476	2.258145	2.404324	2.169966	0.000000	4.999991	44217.000000		1
11285.201172	2186.790283	2.556419	3.870092	2470.864258	54946.699219	400.448151	251.811935	126.729324	60.993267	33.230370	197.738586	262.420013	156.018677	1.000777	0.000000	4.052509	3.339807	0.407632	0.587721	3.392849	4.739942	2.602546	2.401076	2.102877	1.785282	1.521535	2.296091	2.418997	2.193177	0.000337	0.000000	44304.000000		1
9702.154297	5541.012695	3.117660	5.196100	6309.637695	99998.000000	1022.601685	643.656433	292.594391	107.184593	113.348984	506.223480	741.583679	359.986420	1.332864	0.000000	3.986868	3.743589	0.493829	0.715677	3.800004	4.999991	3.009706	2.808654	2.466266	2.030132	2.054418	2.704342	2.870160	2.556286	0.124786	0.000000	44350.000000		1
731.274719	542.577637	1.137900	2.355976	463.270081	16397.943359	69.951530	43.480717	28.506081	24.586649	13.053466	37.091209	64.320625	37.729542	1.059316	0.000000	2.864081	2.734462	0.056104	0.372171	2.665834	4.214789	1.844797	1.638297	1.454937	1.390699	1.115726	1.569271	1.808350	1.576681	0.025025	0.000000	44370.000000		0
9730.691406	2786.790039	1.600460	4.514594	2366.886719	52879.433594	380.434692	233.735062	110.851158	40.486404	25.394588	194.596252	259.993103	118.529663	2.737579	99998.000000	3.988144	3.445104	0.204245	0.654619	3.374177	4.723287	2.580280	2.368724	2.044740	1.607309	1.404741	2.289135	2.414962	2.073827	0.437367	4.999991	44385.000000		1
10238.851562	2155.335938	2.414567	2.571838	3849.360107	74480.117188	612.263977	396.932678	186.476761	128.024490	53.166740	304.118317	344.740417	305.826721	0.529073	0.000000	4.010251	3.333515	0.382839	0.410244	3.585388	4.872040	2.786939	2.598717	2.270625	2.107293	1.725640	2.483042	2.537492	2.485476	0.000000	0.000000	44533.000000		1
3530.597168	686.828796	1.680638	1.205742	841.385803	20835.275391	125.064110	91.442108	46.746395	26.014420	15.680812	50.443798	71.971382	33.551079	0.230133	3278.829834	3.547848	2.836848	0.225474	0.081254	2.924995	4.318799	2.097133	1.961146	1.669748	1.415214	1.195369	1.702808	1.857160	1.525707	0.000000	3.515719	44582.000000		1
4911.316406	2024.600952	1.452441	2.941887	1327.420044	33540.351562	219.152069	138.903931	68.653275	52.972466	23.365488	107.770500	125.770287	72.134819	0.534141	0.000000	3.691198	3.306340	0.162098	0.468626	3.123008	4.525568	2.340746	2.142715	1.836661	1.724050	1.368575	2.032500	2.099578	1.858145	0.000000	0.000000	44623.000000		1
17134.517578	3652.966064	2.352893	3.922516	4436.439453	93065.242188	724.663208	450.571228	231.425339	91.402016	83.686501	422.749756	567.888977	307.091034	2.571628	99998.000000	4.233872	3.562646	0.371602	0.593565	3.647035	4.968788	2.860136	2.653764	2.364411	1.960956	1.922655	2.626083	2.754263	2.487267	0.410208	4.999991	44653.000000		1
9742.187500	1854.563599	0.663004	1.591209	2415.948975	48149.425781	373.594940	249.900024	101.417999	51.461433	39.891243	187.793518	234.172958	141.602203	1.609303	0.000000	3.988657	3.268242	0.000000	0.201727	3.383088	4.682591	2.572401	2.397766	2.006115	1.711482	1.600878	2.273681	2.369537	2.151070	0.206638	0.000000	44732.000000		1
11050.331055	5907.163574	2.639680	5.014159	4523.283691	92353.039062	741.423279	463.078888	223.176346	99.697273	81.623482	402.585175	534.936157	328.775879	1.550814	99998.000000	4.043375	3.771379	0.421551	0.700198	3.655454	4.965451	2.870066	2.665655	2.348648	1.998683	1.911815	2.604858	2.728302	2.516900	0.190560	4.999991	44796.000000		1
16525.669922	5601.216797	2.155533	3.792999	5431.364258	99998.000000	852.465637	552.772522	310.914886	162.377350	88.293610	474.997528	636.681030	378.029358	2.851073	99998.000000	4.218159	3.748282	0.333555	0.578983	3.734909	4.999991	2.930677	2.742547	2.492641	2.210526	1.945929	2.676691	2.803922	2.577526	0.455008	4.999991	44826.000000		1
10709.991211	2759.705566	3.170084	4.785963	3488.757080	78564.078125	565.227722	358.577148	191.142456	83.122177	57.955788	361.972351	483.928040	353.402618	0.824532	99998.000000	4.029789	3.440863	0.501071	0.679969	3.542671	4.895224	2.752223	2.554583	2.281357	1.919717	1.763097	2.558675	2.684781	2.548270	0.000000	4.999991	44900.000000		1
8796.291016	3065.837646	2.809286	4.024279	2857.885742	58899.089844	472.101898	294.009827	169.257172	56.259731	48.920433	254.963516	330.823486	196.828873	1.895541	99998.000000	3.944300	3.486549	0.448596	0.604688	3.456045	4.770109	2.674036	2.468362	2.228547	1.750198	1.689490	2.406478	2.519596	2.294089	0.277733	4.999991	44937.000000		1
6599.715820	2250.506348	1.680638	3.009729	2621.116211	57637.359375	429.416779	265.781281	142.527328	88.497131	25.733799	172.498184	250.097382	160.147812	2.065112	99998.000000	3.819525	3.352280	0.225474	0.478527	3.418486	4.760704	2.632879	2.424524	2.153898	1.946929	1.410504	2.236784	2.398109	2.204521	0.314944	4.999991	44953.000000		1
15658.791016	3528.469482	2.652015	5.815931	4526.718750	88485.640625	728.058411	465.194336	218.889938	97.137772	63.833393	339.605988	457.808777	296.063599	0.226242	0.000000	4.194758	3.547586	0.423576	0.764619	3.655783	4.946873	2.862166	2.667634	2.340226	1.987388	1.805048	2.530975	2.660684	2.471385	0.000000	0.000000	44983.000000		1
7343.960938	2418.221680	3.907097	4.335737	1711.290039	44315.785156	291.447235	181.589035	123.201530	64.925034	30.492008	174.434769	206.635162	115.880737	0.783877	0.000000	3.865930	3.383496	0.591854	0.637063	3.233324	4.646558	2.464560	2.259090	2.090616	1.812412	1.484186	2.241633	2.315204	2.064011	0.000000	0.000000	45041.000000		1
13835.428711	2419.489014	2.334390	4.526928	3077.824219	77243.695312	481.741669	315.262939	203.822800	85.684769	57.092339	358.385956	467.599640	260.554352	2.096379	99998.000000	4.140993	3.383724	0.368173	0.655804	3.488244	4.887863	2.682814	2.498673	2.309253	1.932904	1.756578	2.554351	2.669874	2.415898	0.321470	4.999991	45075.000000		1
7278.493164	2863.350098	1.594293	3.867008	3217.958496	65377.062500	506.158722	330.653900	153.810715	80.581177	45.549904	240.602554	307.806458	152.971939	0.620443	0.000000	3.862041	3.456874	0.202568	0.587375	3.507581	4.815425	2.704287	2.519374	2.186987	1.906234	1.658487	2.381300	2.488278	2.184612	0.000000	0.000000	45122.000000		1
6253.260742	1403.810425	1.350678	2.652015	1446.057617	33194.351562	231.002869	151.405411	76.402710	43.610233	21.959303	75.344986	91.102898	46.135815	1.024325	99998.000000	3.796107	3.147308	0.130552	0.423576	3.160186	4.521064	2.363617	2.180141	1.883109	1.639588	1.341619	1.877054	1.959532	1.664038	0.010438	4.999991	45197.000000		1
11681.343750	2738.208984	2.322055	4.641027	2959.161865	67503.812500	455.585388	296.066681	148.426514	71.613663	58.011292	289.748108	365.595734	268.630646	0.546392	0.000000	4.067493	3.437467	0.365873	0.666614	3.471169	4.829329	2.658570	2.471390	2.171511	1.854996	1.763512	2.462021	2.563001	2.429156	0.000000	0.000000	45235.000000		1
3402.026855	153.397507	2.075356	2.022933	1113.143311	28687.515625	177.620270	116.195274	44.661789	29.832088	22.606890	88.040741	110.465691	66.651932	0.511464	0.000000	3.531738	2.185818	0.317093	0.305981	3.046551	4.457693	2.249492	2.065188	1.649936	1.474684	1.354241	1.944684	2.043227	1.823813	0.000000	0.000000	45284.000000		0
18205.015625	5729.287598	3.500043	6.556028	5681.692871	99998.000000	864.994873	583.258362	241.228546	140.026413	103.909660	480.859711	679.779358	322.241455	0.362892	0.000000	4.260191	3.758101	0.544073	0.816641	3.754478	4.999991	2.937014	2.765861	2.382429	2.146210	2.016656	2.682018	2.832368	2.508181	0.000000	0.000000	45341.000000		1
8628.831055	5540.793945	1.446273	3.315019	3942.313232	92900.945312	650.909424	400.630096	200.220993	114.412872	68.724205	422.216248	529.518005	347.327667	1.267089	99998.000000	3.935952	3.743572	0.160250	0.520486	3.595751	4.968020	2.813521	2.602744	2.301510	2.058475	1.837110	2.625535	2.723881	2.540739	0.102807	4.999991	45374.000000		1
5852.565918	204.044830	1.390766	0.000000	981.708252	25238.822266	158.605942	96.958916	51.600201	31.716253	13.284746	75.200050	111.159531	84.916916	1.300182	99998.000000	3.767346	2.309726	0.143254	0.000000	2.991982	4.402069	2.200320	1.986588	1.712651	1.501282	1.123353	1.876218	2.045947	1.928994	0.114004	4.999991	45391.000000		0
5501.038574	2743.324951	2.482410	4.856888	2156.319824	45834.160156	334.357452	225.316452	104.156357	33.612751	26.985798	158.544266	199.218781	102.145760	0.079520	0.000000	3.740445	3.438277	0.394873	0.686358	3.333713	4.661189	2.524211	2.352793	2.017686	1.526504	1.431135	2.200150	2.299330	2.009220	0.000000	0.000000	45423.000000		1
3832.048096	1683.375977	2.063021	3.355108	1460.279785	36644.320312	237.814850	150.554291	76.433548	30.411831	26.359798	137.423737	200.606461	106.367401	0.500321	99998.000000	3.583431	3.226181	0.314504	0.525706	3.164436	4.564007	2.376239	2.177693	1.883284	1.483043	1.420942	2.138062	2.302345	2.026809	0.000000	4.999991	45445.000000		1
9402.208008	2348.612549	2.026016	2.386814	3435.445312	68702.296875	546.426147	352.064301	168.002090	62.624565	51.652622	251.352463	350.645752	225.353455	0.330631	0.000000	3.973230	3.370811	0.306643	0.377819	3.535983	4.836971	2.737531	2.546622	2.225315	1.796745	1.713092	2.400283	2.544868	2.352864	0.000000	0.000000	45489.000000		1
10001.797852	1954.711060	1.788568	5.088169	2977.969482	59645.550781	464.805786	301.250427	131.940842	54.455742	48.969772	215.719864	255.820801	184.410660	1.017731	99998.000000	4.000078	3.291083	0.252506	0.706562	3.473920	4.775578	2.667272	2.478928	2.120379	1.736044	1.689928	2.333890	2.407936	2.265786	0.007633	4.999991	45507.000000		1
9999.279297	3765.371338	1.483278	3.028231	3996.994141	87155.085938	638.306152	400.734924	183.019897	106.950226	54.024017	317.202606	422.672638	243.800385	2.022732	99998.000000	3.999969	3.575808	0.171223	0.481189	3.601733	4.940293	2.805029	2.602857	2.262498	2.029182	1.732587	2.501337	2.626004	2.387034	0.305938	4.999991	45527.000000		1
3999.186768	1737.390747	1.877997	3.641896	1365.467163	35248.164062	235.609970	146.761292	94.951401	34.713646	38.081089	159.475555	202.910004	105.593384	0.208918	0.000000	3.601972	3.239897	0.273695	0.561327	3.135281	4.547136	2.372194	2.166611	1.977501	1.540500	1.580709	2.202694	2.307303	2.023637	0.000000	0.000000	45607.000000		1
12010.583008	2884.473633	3.518546	5.131341	2852.122314	57450.695312	457.540497	290.944580	158.602844	93.483543	35.031273	219.182892	269.404663	149.101852	0.572093	0.000000	4.079564	3.460067	0.546363	0.710231	3.455168	4.759295	2.660429	2.463810	2.200311	1.970735	1.544456	2.340807	2.430405	2.173483	0.000000	0.000000	45643.000000		1
5831.868164	2737.829590	3.493876	5.513725	5251.986328	99998.000000	828.113342	541.072815	282.461212	125.190544	79.763985	385.057220	538.288208	315.842682	1.275448	0.000000	3.765808	3.437406	0.543307	0.741445	3.720324	4.999991	2.918090	2.733256	2.450959	2.097572	1.901807	2.585525	2.731015	2.499471	0.105663	0.000000	45707.000000		1
8466.038086	1002.381592	1.221161	2.146282	1885.678467	42435.265625	301.426208	193.886993	106.697357	32.579700	30.214472	142.644501	186.979416	123.423561	1.170393	0.000000	3.927680	3.001033	0.086773	0.331687	3.275468	4.627727	2.479181	2.287549	2.028154	1.512947	1.480215	2.154255	2.271794	2.091398	0.068332	0.000000	45725.000000		1
19990.474609	7354.423828	1.585042	5.125174	5880.837891	99998.000000	960.060364	597.437378	314.319336	161.578659	100.412704	539.416809	719.103210	432.478943	2.735519	0.000000	4.300823	3.866549	0.200041	0.709709	3.769439	4.999991	2.982299	2.776292	2.497371	2.208384	2.001789	2.731925	2.856791	2.635965	0.437040	0.000000	45742.000000		1
8237.560547	1284.124268	3.210172	5.920778	2224.834229	43708.597656	349.156311	233.494537	115.519936	37.001781	50.277275	172.618439	217.893890	181.518112	0.459449	0.000000	3.915799	3.108607	0.506528	0.772379	3.347298	4.640567	2.543020	2.368277	2.062657	1.568223	1.701372	2.237087	2.338245	2.258920	0.000000	0.000000	45827.000000		1
7424.551270	1879.976685	2.445405	2.781532	3571.697266	72777.593750	553.919678	363.998352	184.743698	106.203964	64.844856	305.953125	430.304901	283.518951	1.600678	0.000000	3.870670	3.274153	0.388351	0.444284	3.552875	4.861998	2.743447	2.561100	2.266570	2.026141	1.811876	2.485655	2.633776	2.452582	0.204304	0.000000	45894.000000		1
14418.486328	2078.680420	2.420735	2.695188	3605.710938	73349.171875	569.325989	367.828369	188.293091	99.860710	51.686546	265.787445	321.729553	163.987061	1.385130	99998.000000	4.158920	3.317788	0.383947	0.430589	3.556991	4.865395	2.755361	2.565645	2.274834	1.999395	1.713377	2.424535	2.507491	2.214810	0.141491	4.999991	45926.000000		1
11552.071289	1710.824341	2.038351	2.658183	1997.134033	44438.539062	299.131897	207.097733	95.361534	49.120876	37.994743	161.646500	204.963776	160.240311	0.156152	0.000000	4.062660	3.233205	0.309279	0.424585	3.300407	4.647760	2.475863	2.316175	1.979373	1.691266	1.579723	2.208566	2.311677	2.204772	0.000000	0.000000	46002.000000		1
17948.902344	5273.076172	2.889463	3.607974	6433.298828	99998.000000	1058.672241	657.943420	295.428345	153.187805	109.361710	571.839233	727.972046	413.621887	2.840236	0.000000	4.254038	3.722064	0.460817	0.557263	3.808434	4.999991	3.024761	2.818189	2.470452	2.185224	2.038865	2.757274	2.862115	2.616604	0.453354	0.000000	46146.000000		1
7100.604492	2433.304199	1.634382	3.250261	2878.071777	55229.421875	437.508514	294.302765	132.517502	29.406532	35.339645	190.013809	251.044083	142.659927	0.673159	0.000000	3.851295	3.386196	0.213353	0.511918	3.459102	4.742170	2.640986	2.468794	2.122273	1.468444	1.548262	2.278785	2.399750	2.154302	0.000000	0.000000	46213.000000		1
7092.272461	2710.026611	1.924253	2.991227	3364.695068	67615.992188	521.031555	339.229767	172.843552	96.107803	50.385208	254.007568	340.987488	264.473785	2.337760	0.000000	3.850785	3.432974	0.284262	0.475849	3.526946	4.830050	2.716864	2.530494	2.237653	1.982759	1.702303	2.404847	2.532738	2.422383	0.368800	0.000000	46235.000000		1
11233.214844	3601.106934	1.588125	2.599592	2533.827881	56214.570312	411.546509	249.653320	112.655144	63.077877	42.740620	224.385162	287.265686	163.950058	1.957929	0.000000	4.050504	3.556436	0.200885	0.414905	3.403777	4.749849	2.614419	2.397337	2.051751	1.799877	1.630841	2.350994	2.458284	2.214712	0.291797	0.000000	46256.000000		1
8188.115723	836.828003	3.694319	2.957305	1482.596802	32547.654297	248.022018	160.104630	102.454140	13.525278	18.338995	113.348984	156.749527	81.487793	0.261813	0.000000	3.913184	2.922636	0.567534	0.470896	3.171023	4.512520	2.394490	2.204404	2.010530	1.131146	1.263376	2.054418	2.195206	1.911093	0.000000	0.000000	46299.000000		1
9553.487305	5339.111328	1.396934	2.534833	2922.505371	59355.570312	458.274414	303.501556	132.202957	45.738014	55.097160	220.499649	266.789673	165.313065	1.491155	99998.000000	3.980162	3.727469	0.145176	0.403949	3.465755	4.773461	2.661126	2.482161	2.121241	1.660277	1.741129	2.343408	2.426169	2.218307	0.173523	4.999991	46320.000000		1
24622.232422	5080.647461	2.769197	4.209303	3421.334229	71728.234375	520.084900	351.533875	184.907150	110.638382	56.589691	264.849976	343.374298	190.245102	0.343054	0.000000	4.391327	3.705919	0.442354	0.624210	3.534195	4.855690	2.716074	2.545967	2.266954	2.043906	1.752737	2.423000	2.535768	2.279314	0.000000	0.000000	46348.000000		1
16257.403320	2385.315186	3.737491	4.665697	3050.699463	63969.039062	465.107971	316.089386	149.357803	84.636292	52.608582	271.100739	346.158936	219.167480	1.391469	0.000000	4.211051	3.377546	0.572580	0.668917	3.484399	4.805970	2.667554	2.499810	2.174228	1.927557	1.721057	2.433131	2.539276	2.340776	0.143474	0.000000	46431.000000		1
5921.262695	1151.557495	3.284182	5.248523	1139.157715	31485.693359	184.046783	120.278145	83.708092	28.533834	32.147976	105.355934	131.274765	105.075317	0.408206	0.000000	3.772414	3.061286	0.516427	0.720037	3.056584	4.498113	2.264928	2.080187	1.922767	1.455360	1.507154	2.022659	2.118181	2.021501	0.000000	0.000000	46554.000000		1
30466.478516	7430.675781	2.528666	5.236188	8352.759766	99998.000000	1344.371338	854.695190	453.004303	179.288574	154.529236	782.415466	1012.237244	592.935120	2.625244	0.000000	4.483822	3.871028	0.402891	0.719015	3.921830	4.999991	3.128519	2.931811	2.656102	2.253553	2.189011	2.893437	3.005282	2.773007	0.419170	0.000000	46612.000000		1
6060.619629	1866.136841	3.811501	2.938803	1848.760010	39160.226562	296.748169	189.295303	82.132301	45.697926	20.636379	97.039093	126.470291	46.197491	1.120453	99998.000000	3.782517	3.270943	0.581096	0.468170	3.266881	4.592845	2.472388	2.277140	1.914514	1.659896	1.314633	1.986947	2.101989	1.664618	0.049394	4.999991	46666.000000		1
20240.144531	5607.458008	1.190323	4.452919	4961.590820	94842.187500	737.473022	503.408020	261.738495	80.738449	66.072189	401.582977	468.826965	419.163361	1.404397	0.000000	4.306213	3.748766	0.075665	0.648645	3.695621	4.977002	2.867746	2.701920	2.417868	1.907080	1.820019	2.603775	2.671013	2.622383	0.147490	0.000000	46695.000000		1
5211.009766	714.391235	2.377563	2.778449	1003.519531	21220.187500	147.606232	106.253304	39.823402	16.997568	13.031880	61.064194	90.196274	50.129257	0.291268	99998.000000	3.716922	2.853936	0.376132	0.443802	3.001526	4.326749	2.169105	2.026342	1.600138	1.230387	1.115007	1.785787	1.955189	1.700091	0.000000	4.999991	46832.000000		1
9380.992188	1708.264893	3.598723	2.485493	2410.808350	49513.453125	381.162445	247.698227	129.193237	94.439499	44.658703	217.126053	309.471680	179.442764	2.355002	99998.000000	3.972249	3.232555	0.556148	0.395413	3.382163	4.694723	2.581110	2.393923	2.111240	1.975154	1.649906	2.336712	2.490621	2.253926	0.371991	4.999991	46873.000000		1
6168.279297	1404.723145	2.007514	2.392981	1787.661865	39543.648438	284.453308	185.943283	85.101936	40.723854	39.823402	185.218597	241.336472	147.643250	0.103507	0.000000	3.790164	3.147591	0.302659	0.378939	3.252285	4.597077	2.454011	2.269381	1.929939	1.609849	1.600138	2.267685	2.382623	2.169214	0.000000	0.000000	46935.000000		1
5584.163574	2618.131104	2.815454	3.173167	1656.575195	35169.984375	252.693893	168.995056	85.120438	60.209999	25.033791	151.050781	179.701797	85.021759	0.445722	0.000000	3.746958	3.417991	0.449548	0.501493	3.219211	4.546172	2.402595	2.227874	1.930034	1.779669	1.398527	2.179123	2.254552	1.929530	0.000000	0.000000	46953.000000		1
9262.573242	884.773987	1.822490	2.867877	2692.584961	63888.734375	420.736053	272.898560	151.266632	50.030579	53.925339	240.420609	333.888733	173.361618	2.713282	99998.000000	3.966732	2.946832	0.260665	0.457561	3.430169	4.805424	2.624010	2.436001	2.179743	1.699236	1.731793	2.380972	2.523602	2.238953	0.433495	4.999991	46974.000000		1
17140.027344	3939.223389	1.560372	2.374479	4106.673340	86786.585938	671.669128	423.958557	229.698456	108.214561	90.267204	411.484833	481.334625	339.467224	1.258948	0.000000	4.234012	3.595411	0.193228	0.375568	3.613490	4.938453	2.827155	2.627323	2.361158	2.034286	1.955530	2.614354	2.682447	2.530798	0.100008	0.000000	47042.000000		1
7573.261719	2507.539062	2.322055	2.756862	2234.594238	42825.851562	336.183044	231.477768	95.013077	40.430901	29.862926	161.322708	214.276672	89.881737	1.324596	99998.000000	3.879283	3.399248	0.365873	0.440415	3.349199	4.631706	2.526576	2.364509	1.977783	1.606713	1.475132	2.207695	2.330975	1.953671	0.122083	4.999991	47085.000000		1
10737.998047	2371.577148	1.902667	1.967425	3428.145996	73449.140625	547.647339	349.162476	156.499741	73.719856	42.648106	219.281586	275.630737	194.364975	1.679908	99998.000000	4.030923	3.375037	0.279363	0.293898	3.535059	4.865987	2.738501	2.543028	2.194514	1.867584	1.629900	2.341002	2.440328	2.288618	0.225285	4.999991	47111.000000		1
5215.456543	1115.579468	1.856411	2.676685	1213.300049	23793.900391	193.282578	127.605110	54.283054	22.902927	16.803293	73.177124	90.735931	79.924339	0.518686	0.000000	3.717292	3.047501	0.268674	0.427597	3.083968	4.376466	2.286193	2.105868	1.734664	1.359891	1.225394	1.864375	1.957779	1.902679	0.000000	0.000000	47144.000000		1
8527.672852	2941.689453	4.209303	4.594771	2845.526123	58064.914062	430.856903	285.236572	148.050293	75.650276	46.555202	223.361359	307.769470	154.920868	1.900889	0.000000	3.930830	3.468597	0.624210	0.662264	3.454163	4.763914	2.634333	2.455205	2.170409	1.878811	1.667968	2.349008	2.488225	2.190110	0.278957	0.000000	47187.000000		1
23070.500000	4753.302734	3.049818	3.663482	2718.133789	58785.656250	396.149414	268.050903	158.837219	72.757729	31.037830	179.621613	250.646286	187.263123	2.077397	99998.000000	4.363057	3.676996	0.484274	0.563894	3.434271	4.769271	2.597859	2.428217	2.200952	1.861879	1.491891	2.254359	2.399061	2.272452	0.317520	4.999991	47223.000000		1
8879.644531	852.283691	2.451572	3.086823	1614.173828	40611.761719	242.579224	171.980103	106.885468	42.305813	45.256950	202.126740	267.344727	127.753128	0.278481	0.000000	3.948395	2.930584	0.389445	0.489512	3.207950	4.608652	2.384854	2.235478	2.028919	1.626400	1.655685	2.305624	2.427072	2.106372	0.000000	0.000000	47295.000000		1
13310.243164	4845.990723	1.255082	3.040566	4327.265625	85689.750000	685.558289	443.882599	248.956390	95.528061	65.769981	332.803253	444.166321	269.009949	2.406305	0.000000	4.124186	3.685383	0.098672	0.482955	3.636214	4.932929	2.836044	2.647268	2.396123	1.980131	1.818028	2.522187	2.647546	2.429768	0.381351	0.000000	47331.000000		1
4317.752441	895.693481	2.874044	3.052901	1274.734375	34596.910156	208.525497	135.052338	81.068405	78.283791	32.536526	153.832306	199.505569	125.585258	0.950841	0.000000	3.635258	2.952159	0.458493	0.484713	3.105420	4.539037	2.319159	2.130502	1.908852	1.893672	1.512371	2.187047	2.299955	2.098939	0.000000	0.000000	47451.000000		1
11123.807617	2585.563721	1.594293	3.274930	2476.174316	53000.046875	393.093445	253.427811	113.475418	80.667519	30.032532	186.001877	219.022537	168.344376	0.895482	99998.000000	4.046254	3.412555	0.202568	0.515202	3.393781	4.724276	2.594496	2.403854	2.054902	1.906699	1.477592	2.269517	2.340489	2.226199	0.000000	4.999991	47491.000000		1
10921.116211	1281.151611	2.821621	3.681984	2031.135376	45208.308594	350.880127	212.805725	95.540398	32.866489	39.083305	147.584656	219.337082	109.963043	1.846993	0.000000	4.038267	3.107600	0.450499	0.566082	3.307739	4.655218	2.545159	2.327983	1.980187	1.516753	1.591991	2.169041	2.341112	2.041247	0.266465	0.000000	47537.000000		1
3901.207031	1773.729492	2.414567	5.908443	1691.042114	34624.152344	239.316635	171.338699	74.404449	48.013813	26.609581	138.398193	191.281235	187.349457	0.105304	0.000000	3.591199	3.248887	0.382839	0.771473	3.228154	4.539379	2.378973	2.233855	1.871599	1.681366	1.425038	2.141130	2.281672	2.272652	0.000000	0.000000	47568.000000		1
9564.789062	2956.654785	1.230412	1.856411	2787.582764	57078.597656	409.304657	279.562500	88.460129	50.641159	24.506472	156.897537	248.203964	182.159531	1.991727	99998.000000	3.980675	3.470801	0.090050	0.268674	3.445228	4.756473	2.612047	2.446479	1.946748	1.704504	1.389281	2.195616	2.394809	2.260452	0.299230	4.999991	47589.000000		1
9847.990234	1023.952393	3.620309	3.324270	2426.254883	49410.316406	371.516510	249.647156	112.590385	57.459305	38.358627	161.967209	202.598557	89.243401	0.544745	99998.000000	3.993348	3.010280	0.558746	0.521696	3.384936	4.693818	2.569978	2.397327	2.051501	1.759360	1.583863	2.209427	2.306636	1.950576	0.000000	4.999991	47620.000000		1
4673.708496	465.027802	2.793867	2.741444	828.147278	21819.347656	115.677208	86.942932	37.621613	36.770500	23.504257	73.500916	87.821793	42.373653	1.166695	0.000000	3.669662	2.667479	0.446206	0.437979	2.918108	4.338842	2.063248	1.939234	1.575437	1.565500	1.371147	1.866293	1.943602	1.627096	0.066957	0.000000	47645.000000		1
27793.570312	7175.545410	1.933504	2.207957	8745.739258	99998.000000	1374.928101	890.426453	462.412781	199.434631	122.082130	713.459961	978.106445	468.897888	2.389929	99998.000000	4.443944	3.855855	0.286345	0.343991	3.941797	4.999991	3.138280	2.949598	2.665030	2.299801	2.086652	2.853370	2.990386	2.671078	0.378385	4.999991	47665.000000		1
10052.839844	2117.091553	2.352893	1.834825	3566.340820	68333.539062	571.728271	357.402252	141.913651	72.264336	33.526409	226.839828	288.588593	154.800598	0.732519	0.000000	4.002289	3.325740	0.371602	0.263595	3.552223	4.834634	2.757190	2.553157	2.152024	1.858924	1.525387	2.355719	2.460279	2.189773	0.000000	0.000000	47686.000000		1
8768.907227	1999.021362	2.877128	5.501390	2037.737671	40657.906250	331.255219	213.539658	83.982544	48.143330	41.574966	177.139206	240.189331	139.048859	0.483121	0.000000	3.942945	3.300817	0.458959	0.740472	3.309148	4.609145	2.520163	2.329479	1.924189	1.682536	1.618832	2.248315	2.380554	2.143167	0.000000	0.000000	47766.000000		1
23166.626953	4186.714844	3.358191	3.426034	5698.844727	99998.000000	894.672791	586.557922	327.600983	114.986450	99.314888	486.530701	666.291077	343.275635	2.925380	99998.000000	4.364863	3.621873	0.526105	0.534792	3.755787	4.999991	2.951664	2.768311	2.515345	2.060647	1.997014	2.687110	2.823664	2.535643	0.466182	4.999991	47812.000000		1
7505.067871	2263.772705	3.543216	4.153796	1857.946411	38287.929688	291.524323	190.152588	84.096642	33.797775	28.876129	142.514984	202.086655	141.845810	1.429050	99998.000000	3.875355	3.354833	0.549398	0.618445	3.269033	4.583062	2.464675	2.279102	1.924779	1.528888	1.460539	2.153861	2.305538	2.151817	0.155047	4.999991	47839.000000		1
6993.598633	2138.646729	1.464776	1.865662	2231.118896	48503.867188	361.155151	231.992752	95.984451	53.768070	48.035400	181.262161	245.265167	171.884521	0.399597	0.000000	3.844701	3.330139	0.165771	0.270833	3.348523	4.685776	2.557694	2.365474	1.982201	1.730524	1.681561	2.258307	2.389636	2.235237	0.000000	0.000000	47879.000000		1
3269.897949	393.710175	3.068320	3.376694	1143.120361	26484.101562	172.347076	121.604156	57.209522	50.403709	14.283878	98.513115	137.880127	105.840080	1.976155	99998.000000	3.514534	2.595177	0.486901	0.528492	3.058092	4.422985	2.236404	2.084948	1.757468	1.702463	1.154846	1.993494	2.139502	2.024650	0.295821	4.999991	47917.000000		1
7982.254883	2210.843262	1.581958	2.152450	2287.912109	49435.371094	383.906982	238.147888	137.664261	69.778839	27.997265	167.672134	249.844513	126.639900	0.618022	0.000000	3.902126	3.344558	0.199195	0.332933	3.359439	4.694038	2.584226	2.376847	2.138821	1.843724	1.447116	2.224461	2.397670	2.102571	0.000000	0.000000	47972.000000		1
6660.061523	3554.246338	1.927337	2.806202	1625.919800	39675.542969	279.972656	170.271713	71.900452	64.258949	25.231150	134.895065	154.069748	136.665131	0.000465	0.000000	3.823478	3.550748	0.284958	0.448119	3.211099	4.598523	2.447116	2.231143	1.856732	1.807934	1.401937	2.129996	2.187717	2.135658	0.000000	0.000000	48055.000000		1
3527.791016	380.730713	2.248045	3.860841	1450.257690	22979.291016	228.292267	150.344604	49.749958	20.901581	9.204960	29.471291	40.915047	32.814064	0.555765	0.000000	3.547503	2.580618	0.351805	0.586682	3.161445	4.361337	2.358491	2.177088	1.696793	1.320179	0.964022	1.469399	1.611883	1.516060	0.000000	0.000000	48080.000000		1
3423.893555	1195.750488	2.525582	3.493876	714.311096	21677.271484	126.507301	76.082001	27.963343	20.710390	16.294476	52.112103	87.957481	64.373047	0.763912	0.000000	3.534520	3.077641	0.402361	0.543307	2.853887	4.336005	2.102116	1.881282	1.446589	1.316188	1.212040	1.716939	1.944273	1.808704	0.000000	0.000000	48208.000000		1
6560.379883	1296.428467	2.975808	3.126911	2885.321777	56597.332031	450.475647	299.283020	144.676682	63.571274	59.929379	258.445068	323.937500	171.030319	0.042556	99998.000000	3.816929	3.112749	0.473605	0.495116	3.460194	4.752796	2.653671	2.476082	2.160398	1.803261	1.777640	2.412368	2.510461	2.233073	0.000000	4.999991	48275.000000		1
14401.368164	4940.926758	2.772281	3.959521	6087.500977	99998.000000	993.192078	621.502869	337.872925	110.453354	100.357193	513.772461	715.270142	358.022064	2.451293	99998.000000	4.158404	3.693808	0.442837	0.597643	3.784439	4.999991	2.997033	2.793443	2.528753	2.043179	2.001549	2.710771	2.854470	2.553910	0.389395	4.999991	48311.000000		1
3394.101562	1247.218140	3.253344	3.389029	718.363098	19095.919922	118.159615	76.371872	48.056984	27.426773	12.917782	59.183113	92.243874	54.856628	1.256110	99998.000000	3.530725	3.095942	0.512330	0.530075	2.856344	4.280941	2.072469	1.882933	1.681756	1.438175	1.111188	1.772198	1.964938	1.739229	0.099028	4.999991	48352.000000		1
18674.283203	8181.636719	2.346725	4.323402	6610.428711	99998.000000	1062.761230	671.117126	295.341980	96.502518	96.212646	524.704346	734.330688	413.116150	2.730380	99998.000000	4.271244	3.912840	0.370462	0.635826	3.820230	4.999991	3.026436	2.826798	2.470325	1.984539	1.983232	2.719915	2.865892	2.616072	0.436223	4.999991	48409.000000		1
6203.069824	1405.191895	1.945839	2.599592	2022.318970	46118.035156	323.912842	200.406021	97.356712	46.946838	21.980890	148.482025	162.688812	77.432678	1.426283	0.000000	3.792607	3.147736	0.289107	0.414905	3.305850	4.663871	2.510428	2.301911	1.988366	1.671606	1.342045	2.171674	2.211358	1.888924	0.154206	0.000000	48422.000000		1
30173.468750	8112.730957	3.049818	5.026494	8026.620605	99998.000000	1233.079224	813.955933	402.477234	127.820969	122.800644	617.645142	794.596191	468.191711	2.251774	0.000000	4.479625	3.909167	0.484274	0.701265	3.904533	4.999991	3.090991	2.910601	2.604741	2.106602	2.089201	2.790739	2.900146	2.670424	0.352525	0.000000	48445.000000		1
11482.837891	3848.253174	3.611058	5.245440	4553.232910	96193.578125	725.717834	471.781189	232.504654	110.952919	83.723511	402.643768	570.550232	311.362030	1.620482	99998.000000	4.060049	3.585264	0.557634	0.719782	3.658320	4.983146	2.860768	2.673741	2.366432	2.045139	1.922847	2.604921	2.756294	2.493266	0.209644	4.999991	48496.000000		1
7046.441895	2366.087891	2.562587	4.286397	2881.180176	60554.230469	486.413544	296.865356	160.453094	72.779320	43.483799	218.563065	298.151276	188.693970	1.255861	99998.000000	3.847970	3.374031	0.408679	0.632092	3.459570	4.782145	2.687006	2.472559	2.205348	1.862008	1.638327	2.339577	2.474437	2.275758	0.098942	4.999991	48612.000000		1
16747.576172	6410.513184	2.226459	3.068320	7006.353027	99998.000000	1072.376343	713.762146	350.630341	145.151581	116.398804	643.863037	832.569397	466.939728	1.442654	0.000000	4.223952	3.806893	0.347615	0.486901	3.845492	4.999991	3.030347	2.853554	2.544849	2.161822	2.065948	2.808794	2.920420	2.669261	0.159162	0.000000	48649.000000		1
14970.552734	3348.286621	2.729109	5.270110	2976.486328	59453.515625	449.689301	302.607269	141.993835	88.108582	48.738491	218.032669	325.137085	193.026627	0.152766	0.000000	4.175238	3.524823	0.436021	0.721820	3.473704	4.774178	2.652913	2.480879	2.152270	1.945018	1.687872	2.338521	2.512067	2.285617	0.000000	0.000000	48679.000000		1
7619.221680	1369.220093	0.471812	1.976677	1853.925293	33586.640625	264.520020	183.753830	65.985840	22.412613	19.658834	86.495789	131.626312	73.707527	2.314467	99998.000000	3.881911	3.136473	0.000000	0.295936	3.268092	4.526166	2.422459	2.264236	1.819451	1.350492	1.293558	1.936995	2.119343	1.867512	0.364451	4.999991	48702.000000		1
32325.093750	10679.680664	1.581958	6.963082	10163.034180	99998.000000	1635.044556	1039.303223	484.763733	214.905746	191.642029	946.350098	1269.741821	717.249878	2.076357	99998.000000	4.509540	4.028558	0.199195	0.842802	4.007023	4.999991	3.213530	3.016742	2.685530	2.332248	2.282491	2.976052	3.103715	2.855670	0.317302	4.999991	48824.000000		1
7153.512207	1683.323608	2.550252	2.072273	1809.010620	36840.457031	269.811737	181.255997	88.990532	29.221508	28.034269	141.888992	193.553940	123.053513	0.195284	0.000000	3.854519	3.226168	0.406583	0.316447	3.257441	4.566325	2.431061	2.258292	1.949344	1.465703	1.447689	2.151949	2.286802	2.090094	0.000000	0.000000	48842.000000		1
18137.240234	6060.388672	3.126911	3.441453	5880.572754	99998.000000	948.157166	604.227783	307.686188	97.958046	99.691109	483.283539	648.528748	392.300903	2.232306	99998.000000	4.258571	3.782501	0.495116	0.536742	3.769420	4.999991	2.976880	2.781201	2.488108	1.991040	1.998656	2.684202	2.811929	2.593619	0.348754	4.999991	48881.000000		1
6348.841309	2748.215576	3.851590	7.882036	1767.330811	41024.570312	287.974945	183.013733	89.323578	70.722466	42.228718	147.267029	194.164520	140.883682	0.419553	0.000000	3.802695	3.439051	0.585640	0.896638	3.247318	4.613044	2.459355	2.262484	1.950966	1.849557	1.625608	2.168106	2.288170	2.148861	0.000000	0.000000	48926.000000		1
6455.227539	1094.246216	1.070057	1.831741	2381.515869	52125.421875	381.606506	240.926346	110.552032	42.348984	38.500477	194.895370	271.362854	164.872086	0.806194	0.000000	3.809911	3.039115	0.029407	0.262864	3.376853	4.717050	2.581616	2.381884	2.043567	1.626843	1.585466	2.289802	2.433550	2.217147	0.000000	0.000000	48944.000000		1
8578.326172	2852.893066	1.523367	1.918085	2703.054199	57869.687500	443.102417	278.578796	139.465164	51.779057	39.314587	227.888290	327.761353	147.852936	1.602860	99998.000000	3.933403	3.455286	0.182805	0.282868	3.431855	4.762451	2.646504	2.444948	2.144466	1.714154	1.594554	2.357722	2.515558	2.169830	0.204896	4.999991	48986.000000		1
8686.207031	2787.792236	1.507948	4.360406	2010.495850	42966.800781	306.967682	212.549774	97.603416	48.575054	38.250694	180.065674	231.557938	163.265457	0.885345	0.000000	3.938830	3.445260	0.178386	0.639527	3.303303	4.633133	2.487093	2.327461	1.989465	1.686413	1.582639	2.255431	2.364660	2.212894	0.000000	0.000000	49031.000000		1
1217.111572	928.106689	2.756862	2.220292	365.882507	15792.917969	62.232933	39.157314	27.062891	14.431897	2.565671	35.740532	52.349548	45.873699	0.168418	99998.000000	3.085330	2.967598	0.440415	0.346410	2.563342	4.198462	1.794020	1.592813	1.432374	1.159323	0.409201	1.553161	1.718913	1.661564	0.000000	4.999991	49065.000000		1
17222.949219	5058.620605	1.310589	2.312804	6433.977051	99998.000000	1039.016479	656.330627	317.884125	135.308289	103.027710	548.486084	709.703979	381.057587	2.336602	0.000000	4.236107	3.704032	0.117467	0.364139	3.808480	4.999991	3.016623	2.817123	2.502269	2.131324	2.012954	2.739166	2.851077	2.580991	0.368585	0.000000	49088.000000		1
14547.537109	2408.711426	2.066105	4.246308	2675.698486	55406.113281	429.099152	277.067749	130.728943	32.188065	50.820015	226.701050	305.506012	202.601639	0.363214	0.000000	4.162789	3.381785	0.315152	0.628012	3.427437	4.743557	2.632558	2.442586	2.116372	1.507695	1.706035	2.355453	2.485020	2.306643	0.000000	0.000000	49181.000000		1
7688.463867	3472.382324	1.652884	2.892547	3005.911377	54862.839844	457.164276	309.292816	136.973511	74.768333	39.345421	214.541870	259.471954	120.108543	0.732579	99998.000000	3.885839	3.540627	0.218242	0.461280	3.477976	4.739278	2.660072	2.490370	2.136636	1.873718	1.594894	2.331512	2.414090	2.079574	0.000000	4.999991	49208.000000		1
11732.062500	3707.801025	0.551989	3.620309	5940.026855	99998.000000	928.797424	609.624329	279.093781	122.267159	94.599854	510.895325	671.511841	286.140106	3.140428	0.000000	4.069375	3.569116	0.000000	0.558746	3.773788	4.999991	2.967921	2.785062	2.445750	2.087310	1.975891	2.708332	2.827054	2.456579	0.496989	0.000000	49269.000000		1
6399.747559	1722.076904	2.081524	3.052901	1714.000610	34264.582031	257.251648	174.582779	69.097336	53.934589	22.178249	129.692795	181.539703	80.926559	0.182726	0.000000	3.806163	3.236053	0.318381	0.484713	3.234011	4.534845	2.410358	2.242001	1.839461	1.731867	1.345927	2.112916	2.258972	1.908091	0.000000	0.000000	49291.000000		1
17804.113281	6800.821777	2.544085	5.100504	4953.421875	99998.000000	791.669739	503.907593	267.101105	148.710220	94.313065	402.397064	561.653687	345.375671	1.174425	0.000000	4.250520	3.832561	0.405532	0.707613	3.694905	4.999991	2.898544	2.702351	2.426676	2.172341	1.974572	2.604655	2.749469	2.538292	0.069825	0.000000	49324.000000		1
15253.541016	4386.146484	3.086823	2.759946	3913.976807	74843.851562	596.651001	393.947632	184.956482	65.566452	70.383255	344.358032	518.521423	390.907074	2.316553	99998.000000	4.183371	3.642083	0.489512	0.440901	3.592618	4.874156	2.775720	2.595438	2.267070	1.816682	1.847469	2.537010	2.714767	2.592073	0.364842	4.999991	49346.000000		1
8388.253906	2150.670410	1.714559	2.442321	2396.126709	44085.195312	377.619232	251.028671	105.173996	28.385815	50.687412	224.292648	301.935028	160.866318	0.032893	99998.000000	3.923671	3.332574	0.234152	0.387803	3.379510	4.644293	2.577054	2.399723	2.021908	1.453101	1.704900	2.350815	2.479913	2.206465	0.000000	4.999991	49393.000000		1
14092.199219	2862.523682	3.407531	5.368789	3120.706543	67476.539062	496.895172	322.275360	151.149460	68.076614	49.894894	268.538147	332.797089	260.212036	0.799248	0.000000	4.148979	3.456749	0.532440	0.729876	3.494253	4.829153	2.696265	2.508227	2.179407	1.832998	1.698056	2.429006	2.522180	2.415327	0.000000	0.000000	49458.000000		1
6066.108887	2445.361572	2.007514	3.768329	1736.607422	36277.722656	278.344421	177.432159	76.328705	62.205177	18.955742	118.572838	169.593292	105.948013	0.013061	0.000000	3.782910	3.388343	0.302659	0.576149	3.239702	4.559640	2.444582	2.249032	1.882688	1.793827	1.277741	2.073985	2.229409	2.025093	0.000000	0.000000	49481.000000		1
9623.442383	3743.541748	2.433070	3.361275	4923.078125	99998.000000	805.620605	506.294403	249.795181	97.877869	80.948143	393.263031	528.435669	336.784363	1.280343	0.000000	3.983330	3.573283	0.386155	0.526504	3.692237	4.999991	2.906131	2.704403	2.397584	1.990685	1.908207	2.594683	2.722992	2.527352	0.107326	0.000000	49540.000000		1
16423.267578	5743.229004	2.340558	1.967425	3741.919678	82838.976562	573.159119	380.542603	202.416611	85.635422	54.122700	319.829956	434.329193	229.686111	1.653516	0.000000	4.215459	3.759156	0.369319	0.293898	3.573094	4.918235	2.758275	2.580403	2.306246	1.932653	1.733379	2.504919	2.637819	2.361135	0.218408	0.000000	49561.000000		1
10848.568359	1899.977783	2.217208	2.553336	2075.408691	47127.636719	300.316071	203.499008	94.223640	55.411701	31.432549	153.924820	180.808853	101.954567	1.587886	0.000000	4.035372	3.278749	0.345806	0.407108	3.317104	4.673275	2.477579	2.308562	1.974160	1.743601	1.497380	2.187309	2.257220	2.008407	0.200819	0.000000	49597.000000		1
8905.109375	4241.358887	2.648932	4.274062	2084.120117	50011.996094	327.684235	221.427856	163.135941	73.004433	56.968990	258.849030	358.851593	191.006775	0.761028	99998.000000	3.949639	3.627505	0.423071	0.630841	3.318923	4.699074	2.515455	2.345232	2.212550	1.863349	1.755638	2.413047	2.554915	2.281049	0.000000	4.999991	49665.000000		1
28070.005859	6453.247559	2.562587	3.796082	8420.262695	99998.000000	1333.504272	863.095276	388.174866	201.735107	147.069672	662.467285	894.919495	459.733032	2.634809	0.000000	4.448243	3.809778	0.408679	0.579336	3.925326	4.999991	3.124995	2.936059	2.589027	2.304781	2.167523	2.821164	2.951784	2.662506	0.420749	0.000000	49683.000000		1
3415.496582	540.295715	3.043650	5.014159	707.616272	19956.246094	117.336258	78.209785	62.091080	22.110407	16.562761	63.238232	81.389114	58.995007	0.121542	0.000000	3.533454	2.732631	0.483395	0.700198	2.849798	4.300079	2.069432	1.893261	1.793029	1.344597	1.219133	1.800980	1.910566	1.770815	0.000000	0.000000	49785.000000		1
13712.559570	9327.162109	3.105325	5.304030	9144.003906	99998.000000	1443.609131	935.933228	430.070526	177.752869	122.134560	694.316101	943.843018	545.032349	2.538608	0.000000	4.137118	3.969749	0.492107	0.724606	3.961136	4.999991	3.159450	2.971245	2.633540	2.249817	2.086838	2.841557	2.974900	2.736422	0.404596	0.000000	49817.000000		1
8341.365234	2056.718018	2.593424	3.355108	2932.795898	61289.382812	472.188232	296.051270	144.359055	56.290565	32.999088	213.733932	287.947205	205.639114	0.357430	0.000000	3.921237	3.313175	0.413874	0.525706	3.467282	4.787385	2.674115	2.471367	2.159444	1.750436	1.518502	2.329874	2.459313	2.313106	0.000000	0.000000	49849.000000		1
2928.524902	2446.379395	1.686805	1.363013	2121.445801	51934.750000	351.697327	224.715134	129.973419	37.233063	36.690323	212.170471	278.868652	173.232101	2.852978	99998.000000	3.466649	3.388524	0.227065	0.134500	3.326632	4.715458	2.546169	2.351632	2.113855	1.570929	1.564552	2.326685	2.445400	2.238628	0.455298	4.999991	49894.000000		1
6741.638672	1246.095703	1.137900	4.132210	1955.525146	43289.347656	307.217468	204.087997	94.905144	23.149628	38.796516	157.791824	241.536926	146.946320	0.955988	0.000000	3.828765	3.095551	0.056104	0.616182	3.291263	4.636381	2.487446	2.309818	1.977290	1.364544	1.588793	2.198085	2.382983	2.167159	0.000000	0.000000	49941.000000		1
20714.490234	4797.745605	1.816322	3.700486	4222.804199	87022.914062	702.666870	433.265289	236.747879	92.925385	64.684502	364.263550	500.293427	295.348175	3.968646	0.000000	4.316274	3.681037	0.259193	0.568259	3.625601	4.939634	2.846750	2.636754	2.374286	1.968134	1.810800	2.561416	2.699225	2.470334	0.598642	0.000000	49999.000000		1
32759.488281	8448.041016	1.853327	4.261727	7620.917480	99998.000000	1225.758423	781.367004	391.119843	132.017944	132.021027	660.024963	887.046692	444.197144	3.102425	0.000000	4.515337	3.926756	0.267952	0.629586	3.882007	4.999991	3.088405	2.892855	2.592310	2.120633	2.120643	2.819560	2.947947	2.647576	0.491701	0.000000	50059.000000		1
4106.960449	649.185608	2.396065	3.028231	730.392761	20694.421875	128.459305	80.766205	43.530056	45.438892	21.299383	56.534184	76.680244	58.554031	0.543380	99998.000000	3.613521	2.812369	0.379499	0.481189	2.863556	4.315853	2.108766	1.907230	1.638789	1.657428	1.328367	1.752311	1.884683	1.767557	0.000000	4.999991	50106.000000		1
36794.277344	11574.070312	3.145414	7.345466	10755.000977	99998.000000	1714.268921	1101.459106	602.556396	329.482056	217.856888	1110.479004	1527.381958	865.620911	3.594790	0.000000	4.565780	4.063486	0.497678	0.866019	4.031610	4.999991	3.234079	3.041968	2.779998	2.517832	2.338171	3.045510	3.183948	2.937328	0.555674	0.000000	50156.000000		1
6072.393555	1661.086670	2.451572	4.255559	1879.104004	39787.273438	298.351715	193.301086	84.913834	48.861839	36.514549	169.787567	235.107330	187.858276	2.396145	99998.000000	3.783360	3.220392	0.389445	0.628957	3.273951	4.599744	2.474729	2.286234	1.928978	1.688970	1.562466	2.229906	2.371266	2.273830	0.379513	4.999991	50202.000000		1
23253.390625	6199.351074	2.244962	4.033530	4592.898926	91197.414062	698.081360	470.412018	207.174820	90.859276	88.145592	372.583496	496.044037	235.239929	0.903489	0.000000	4.366486	3.792346	0.351209	0.605685	3.662087	4.959982	2.843906	2.672478	2.316337	1.958369	1.945201	2.571223	2.695520	2.371511	0.000000	0.000000	50441.000000		1
9589.714844	5368.270996	2.627345	4.696534	5319.455566	99998.000000	855.191711	544.881226	274.354065	106.265640	98.254082	559.939087	776.473083	449.609100	1.376688	0.000000	3.981806	3.729834	0.419517	0.671777	3.725867	4.999991	2.932064	2.736302	2.438311	2.026393	1.992351	2.748141	2.890126	2.652835	0.138835	0.000000	50510.000000		1
17515.111328	6589.009277	1.174904	3.453787	5232.722168	99998.000000	855.666565	537.751587	258.981628	125.101112	109.207527	530.196472	691.839844	344.586212	2.322624	0.000000	4.243413	3.818820	0.070003	0.538296	3.718728	4.999991	2.932305	2.730582	2.413269	2.097261	2.038253	2.724437	2.840006	2.537298	0.365979	0.000000	50601.000000		1
9042.721680	1253.453491	1.699140	1.634382	1982.399902	45659.863281	287.308868	200.257996	88.157921	3.521630	28.407402	160.240311	194.895370	92.447403	1.040404	0.000000	3.956299	3.098108	0.230229	0.213353	3.297191	4.659534	2.458349	2.301590	1.945261	0.546744	1.453431	2.204772	2.289802	1.965895	0.017202	0.000000	50624.000000		1
8349.161133	2075.069336	2.260381	3.712821	2057.152832	42306.847656	326.564850	214.338348	108.054207	48.390030	40.501823	158.525757	182.159531	122.547775	1.065781	0.000000	3.921643	3.317033	0.354182	0.569704	3.313267	4.626410	2.513969	2.331100	2.033642	1.684756	1.607475	2.200100	2.260452	2.088305	0.027668	0.000000	50698.000000		1
5572.686035	2413.432617	2.482410	4.360406	1243.810547	29579.015625	190.035400	129.615707	62.569057	64.141769	30.106541	109.759514	118.634514	129.008209	0.500072	0.000000	3.746065	3.382635	0.394873	0.639527	3.094754	4.470984	2.278835	2.112658	1.796360	1.807141	1.478661	2.040442	2.074211	2.110617	0.000000	0.000000	50962.000000		1
9545.685547	2623.904053	0.622915	0.795605	2024.048950	39645.808594	299.051727	210.890732	99.502998	48.803249	28.620180	137.855453	173.565155	78.178947	1.838670	99998.000000	3.979807	3.418948	0.000000	0.000000	3.306221	4.598197	2.475746	2.324058	1.997836	1.688449	1.456672	2.139424	2.239463	1.893090	0.264504	4.999991	51024.000000		1
10123.642578	2993.070557	0.749349	1.646716	2829.435059	56940.167969	453.574799	292.267517	122.791397	71.508820	50.678162	243.445755	330.561371	200.757553	1.120633	0.000000	4.005337	3.476117	0.000000	0.216619	3.451700	4.755419	2.656649	2.465780	2.089168	1.854360	1.704821	2.386402	2.519252	2.302672	0.049463	0.000000	51131.000000		1
4353.141113	1237.658569	1.859494	2.337474	887.604858	20638.248047	141.568283	94.535095	48.698402	28.268633	16.726198	72.208824	138.348862	83.430550	0.035131	99998.000000	3.638803	3.092601	0.269395	0.368747	2.948220	4.314673	2.150966	1.975593	1.687515	1.451305	1.223397	1.858590	2.140975	1.921325	0.000000	4.999991	51227.000000		1
6041.975586	2363.087402	1.689889	3.540132	2356.602295	53659.945312	374.942535	242.492874	171.856766	75.449837	39.286831	195.990097	250.418091	159.413879	0.893358	99998.000000	3.781179	3.373480	0.227858	0.549019	3.372286	4.729650	2.573965	2.384699	2.235167	1.877658	1.594247	2.292234	2.398666	2.202526	0.000000	4.999991	51269.000000		1
10919.895508	2861.213135	2.682853	3.194753	2633.333984	54900.109375	413.159332	273.771240	142.317627	72.788567	41.800079	182.871872	248.086777	176.750656	1.286361	99998.000000	4.038218	3.456550	0.428597	0.504437	3.420506	4.739573	2.616117	2.437388	2.153259	1.862063	1.621177	2.262147	2.394604	2.247361	0.109363	4.999991	51340.000000		1
9769.580078	2202.458740	1.622047	2.966557	2224.871338	42907.898438	323.419434	227.148193	94.245224	32.329918	26.884035	140.347122	182.853378	137.084518	1.260222	99998.000000	3.989876	3.342908	0.210063	0.472253	3.347305	4.632537	2.509766	2.356309	1.974259	1.509605	1.429495	2.147203	2.262103	2.136988	0.100447	4.999991	51361.000000		1
7291.013184	1191.581299	2.072273	2.022933	1470.354370	34247.070312	257.664886	151.615097	64.758514	44.464428	28.151451	89.927986	107.847595	74.250259	0.163274	0.000000	3.862788	3.076124	0.316447	0.305981	3.167422	4.534624	2.411055	2.180743	1.811297	1.648013	1.449501	1.953895	2.032810	1.870698	0.000000	0.000000	51389.000000		1
23378.976562	5928.438477	2.716774	3.077571	5847.718262	99998.000000	915.987610	597.067322	275.689331	132.711777	88.164093	449.254486	594.187134	427.054657	2.645566	99998.000000	4.368825	3.772940	0.434053	0.488208	3.766986	4.999991	2.961890	2.776023	2.440420	2.122910	1.945292	2.652493	2.773923	2.630483	0.422519	4.999991	51435.000000		1
5713.258301	1498.832764	1.390766	1.504864	1916.185913	42811.691406	302.533264	200.369003	93.887512	54.798038	23.800295	134.213562	173.444885	83.328789	0.198041	0.000000	3.756884	3.175753	0.143254	0.177497	3.282438	4.631562	2.480773	2.301831	1.972608	1.738765	1.376582	2.127796	2.239161	1.920795	0.000000	0.000000	51499.000000		1
10310.240234	3567.028564	2.840123	4.748958	3001.587891	66324.437500	452.100769	308.571228	159.151764	105.084564	64.077011	302.385254	398.002747	216.879349	1.039062	99998.000000	4.013269	3.552307	0.453337	0.676598	3.477351	4.821673	2.655235	2.489355	2.201812	2.021539	1.806702	2.480561	2.599886	2.336218	0.016641	4.999991	51539.000000		1
4444.148438	2382.610596	2.260381	2.226459	2273.125488	43241.640625	359.650269	239.353638	99.647934	34.359016	52.278622	196.471161	250.566101	170.601685	0.076368	0.000000	3.647789	3.377053	0.354182	0.347615	3.356623	4.635902	2.555880	2.379040	1.998468	1.536041	1.718324	2.293299	2.398922	2.231983	0.000000	0.000000	51587.000000		1
12232.333984	3267.440186	1.433939	2.349809	3695.743652	82387.085938	609.766174	380.320587	191.734543	91.112144	60.194580	330.740234	474.272858	276.518860	4.206651	0.000000	4.087509	3.514208	0.156531	0.371033	3.567702	4.915859	2.785163	2.580150	2.282700	1.959576	1.779557	2.519487	2.676028	2.441725	0.623936	0.000000	51607.000000		1
7553.334473	2696.544434	1.452441	3.370527	1938.058838	44704.781250	306.239929	200.557114	77.358673	72.190323	44.529186	193.498444	241.570847	177.866974	1.286930	99998.000000	3.878139	3.430808	0.162098	0.527698	3.287367	4.650354	2.486062	2.302238	1.888509	1.858479	1.648645	2.286677	2.383044	2.250095	0.109555	4.999991	51701.000000		1
6313.856445	2593.223877	1.449357	1.196491	1639.383423	37885.808594	271.628052	173.913620	105.050644	54.501999	17.537222	124.848244	159.136337	74.984192	1.527076	99998.000000	3.800295	3.413840	0.161175	0.077909	3.214680	4.578476	2.433975	2.240334	2.021399	1.736412	1.243961	2.096382	2.201769	1.874970	0.183861	4.999991	51738.000000		1
2890.403809	1314.468262	2.050686	2.941887	1499.033203	40459.187500	234.364151	154.140686	79.989098	51.677296	38.337040	172.775711	193.177734	139.514511	0.568379	0.000000	3.460958	3.118750	0.311899	0.468626	3.175811	4.607017	2.369891	2.187917	1.903031	1.713300	1.583619	2.237483	2.285957	2.144619	0.000000	0.000000	51800.000000		1
28033.787109	6313.036133	3.395196	4.255559	6763.718262	99998.000000	1043.139404	681.567932	333.376831	160.505524	107.196930	592.876526	816.321167	477.140717	3.414334	99998.000000	4.447682	3.800238	0.530865	0.628957	3.830185	4.999991	3.018342	2.833509	2.522935	2.205490	2.030182	2.772964	2.911861	2.678647	0.533306	4.999991	51849.000000		1
6415.447266	2531.761963	2.698272	2.895631	0.000000	3453.192139	0.000000	0.000000	9.948141	10.130082	7.129604	0.000000	0.000000	5.686414	1.425368	14250.752930	3.807227	3.403423	0.431086	0.461743	0.000000	3.538221	0.000000	0.000000	0.997742	1.005613	0.853065	0.000000	0.000000	0.754838	0.153927	4.153838	51954.000000		1
9832.343750	1605.101440	3.376694	5.032661	2092.520264	44968.199219	356.887268	218.396545	109.189018	45.469727	30.263813	167.607376	224.829224	189.070190	1.479923	99998.000000	3.992657	3.205503	0.528492	0.701798	3.320670	4.652905	2.552531	2.339246	2.038179	1.657722	1.480924	2.224293	2.351853	2.276623	0.170239	4.999991	51984.000000		1
15313.473633	3716.916748	2.624262	5.513725	3672.529297	74342.179688	559.612244	376.583099	187.975464	125.341644	78.968384	337.505951	464.537476	281.573090	1.559588	99998.000000	4.185074	3.570183	0.419007	0.741445	3.564965	4.871235	2.747887	2.575861	2.274101	2.098095	1.897453	2.528281	2.667021	2.449591	0.193010	4.999991	52006.000000		1
6848.058594	2621.538818	0.965210	0.832609	1559.224609	34950.953125	228.976852	153.607193	68.462082	30.072620	13.303249	97.282707	151.282059	58.273411	1.709430	0.000000	3.835567	3.418556	0.000000	0.000000	3.192909	4.543459	2.359792	2.186412	1.835450	1.478171	1.123958	1.988036	2.179787	1.765470	0.232851	0.000000	52031.000000		1
12290.021484	2327.834229	2.624262	4.563933	3266.194336	61146.160156	488.075653	338.711700	154.260941	71.487228	58.409096	287.281097	367.742004	231.132385	0.419798	0.000000	4.089553	3.366952	0.419007	0.659339	3.514042	4.786369	2.688487	2.529830	2.188256	1.854228	1.766480	2.458307	2.565543	2.363861	0.000000	0.000000	52100.000000		1
17624.130859	2510.299072	2.251129	3.885511	3553.873291	76772.679688	556.658020	354.781067	180.756424	62.784920	68.869141	304.531525	406.532349	227.484329	1.189158	99998.000000	4.246108	3.399725	0.352400	0.589448	3.550702	4.885207	2.745589	2.549960	2.257094	1.797855	1.838025	2.483632	2.609095	2.356951	0.075239	4.999991	52121.000000		1
8168.959473	2414.357666	2.806202	1.745396	3865.401855	72784.242188	619.914734	396.707581	173.799515	60.731152	64.437805	283.596039	357.278900	244.688507	1.390803	99998.000000	3.912167	3.382802	0.448119	0.241894	3.587195	4.862037	2.792332	2.598470	2.240049	1.783412	1.809141	2.452700	2.553007	2.388613	0.143266	4.999991	52152.000000		1
4820.867188	1020.387573	1.649800	4.875391	2055.817627	43270.367188	315.003906	213.394714	115.769722	56.105541	43.977200	184.688202	217.385086	129.048294	0.338885	0.000000	3.683125	3.008765	0.217431	0.688009	3.312984	4.636190	2.498316	2.329184	2.063595	1.749006	1.643228	2.266439	2.337230	2.110752	0.000000	0.000000	52192.000000		1
7770.306152	2045.894165	1.307505	1.970509	1939.150513	44996.523438	330.305420	202.472122	90.032837	118.236710	27.806072	158.732361	170.083618	147.455139	0.423009	99998.000000	3.890438	3.310883	0.116443	0.294578	3.287611	4.653179	2.518916	2.306365	1.954401	2.072752	1.444140	2.200665	2.230663	2.168660	0.000000	4.999991	52225.000000		1
9615.862305	1285.626099	2.846291	4.767460	1981.755493	39825.339844	316.977509	206.502563	95.478722	27.654968	39.151146	138.829926	168.914871	103.305244	0.588225	99998.000000	3.982988	3.109115	0.454279	0.678287	3.297050	4.600160	2.501029	2.314925	1.979907	1.441773	1.592744	2.142483	2.227668	2.014122	0.000000	4.999991	52299.000000		1
7957.066895	3219.808838	2.285050	5.350287	4033.992920	81932.523438	611.912476	405.160095	169.084473	70.839645	64.191109	332.297516	441.881256	246.477066	1.075619	0.000000	3.900753	3.507830	0.358896	0.728377	3.605735	4.913456	2.786689	2.607627	2.228104	1.850276	1.807475	2.521527	2.645306	2.391777	0.031658	0.000000	52346.000000		1
11010.745117	2076.996826	2.497828	3.527797	2320.951416	50736.140625	362.798767	227.536743	115.908485	62.544388	27.981846	184.123871	278.517120	129.668137	0.983466	0.000000	4.041817	3.317436	0.397563	0.547504	3.365666	4.705317	2.559666	2.357052	2.064115	1.796188	1.446876	2.265110	2.444852	2.112833	0.000000	0.000000	52368.000000		1
11523.580078	2049.662354	2.211041	3.515462	4012.856934	77511.281250	639.419373	418.608276	206.052338	100.875259	63.941322	331.918213	410.075592	246.063843	1.773526	0.000000	4.061587	3.311682	0.344597	0.545982	3.603454	4.889365	2.805786	2.621808	2.313977	2.003785	1.805782	2.521031	2.612864	2.391048	0.248838	0.000000	52436.000000		1
13946.084961	3650.388184	2.001346	4.030447	3569.211670	71233.414062	561.632080	364.004517	145.555557	72.378433	46.576790	275.636902	368.226166	272.565491	1.865477	0.000000	4.144452	3.562339	0.301322	0.605353	3.552572	4.852684	2.749452	2.561107	2.163029	1.859609	1.668169	2.440337	2.566115	2.435471	0.270790	0.000000	52501.000000		1
7481.541992	3322.932129	2.180203	2.232627	3705.713379	71517.085938	585.398438	385.066467	191.127045	87.837212	60.583130	324.612854	412.200287	235.949188	2.118921	0.000000	3.873991	3.521522	0.338497	0.348816	3.568872	4.854410	2.767452	2.585536	2.281322	1.943678	1.782352	2.511366	2.615108	2.372818	0.326115	0.000000	52548.000000		1
17132.537109	5608.491211	1.816322	3.373610	4586.543457	92962.953125	706.213196	462.554657	259.484283	97.998131	87.192711	406.899323	534.640137	285.634399	1.470594	0.000000	4.233822	3.748846	0.259193	0.528095	3.661485	4.968310	2.848936	2.665163	2.414111	1.991218	1.940480	2.609487	2.728062	2.455811	0.167493	0.000000	52595.000000		1
24955.636719	4687.665527	2.599592	4.058200	6081.243652	99998.000000	985.495056	622.872070	312.604767	122.603287	98.741318	532.086792	679.939697	454.237793	2.086884	0.000000	4.397169	3.670957	0.414905	0.608333	3.783992	4.999991	2.993654	2.794399	2.494996	2.088502	1.994499	2.725982	2.832470	2.657283	0.319498	0.000000	52681.000000		1
9512.220703	1073.110229	0.727762	0.351546	1824.164062	34814.769531	259.308502	181.404022	85.064934	30.707870	24.164177	146.381989	209.644897	133.553635	1.560175	99998.000000	3.978282	3.030644	0.000000	0.000000	3.261064	4.541763	2.413817	2.258647	1.929751	1.487250	1.383172	2.165488	2.321484	2.125656	0.193173	4.999991	52711.000000		1
12036.606445	1934.003784	2.562587	3.755994	2129.494385	49459.996094	333.006775	210.465164	74.250259	43.246353	23.467253	157.122650	221.702316	121.437630	1.622433	99998.000000	4.080504	3.286457	0.408679	0.574725	3.328276	4.694254	2.522453	2.323180	1.870698	1.635949	1.370462	2.196239	2.345770	2.084353	0.210167	4.999991	52722.000000		1
4963.530273	2439.613525	2.574922	3.771412	2877.680176	65388.781250	475.410767	295.403656	152.759171	71.314545	41.251175	257.627869	345.249237	228.952179	0.761746	0.000000	3.695791	3.387321	0.410764	0.576504	3.459043	4.815503	2.677069	2.470416	2.184007	1.853178	1.615436	2.410993	2.538133	2.359745	0.000000	0.000000	52755.000000		1
7255.867676	1642.750854	2.883296	4.052033	2308.267822	47105.105469	380.962006	242.116669	129.236404	29.326355	51.964081	214.797821	276.006958	215.248047	1.673190	99998.000000	3.860689	3.215572	0.459889	0.607673	3.363286	4.673068	2.580882	2.384025	2.111385	1.467258	1.715703	2.332030	2.440920	2.332939	0.223545	4.999991	52801.000000		1
8955.294922	4434.946777	0.647585	3.170084	4735.802246	93996.234375	759.457031	484.541718	217.304901	95.099419	86.119576	381.856293	520.837280	290.876740	1.535756	0.000000	3.952080	3.646888	0.000000	0.501071	3.675394	4.973111	2.880503	2.685331	2.337070	1.978178	1.935102	2.581900	2.716702	2.463709	0.186322	0.000000	52830.000000		1
8436.739258	1575.765869	2.584173	3.867008	1664.540527	36460.683594	267.572937	175.779282	94.343903	58.751392	33.985886	145.965683	215.553345	88.682159	0.266977	0.000000	3.926175	3.197492	0.412322	0.587375	3.221294	4.561825	2.427442	2.244968	1.974714	1.769018	1.531299	2.164251	2.333555	1.947836	0.000000	0.000000	52887.000000		1
6609.565430	1817.006714	3.102241	3.453787	1337.960205	27835.013672	192.690506	139.748871	72.973595	26.754517	23.146544	79.397018	107.804420	80.809372	0.022081	99998.000000	3.820173	3.259356	0.491676	0.538296	3.126443	4.444592	2.284860	2.145348	1.863166	1.427397	1.364486	1.899804	2.032637	1.907462	0.000000	4.999991	52952.000000		1
15337.163086	4764.064941	2.710606	2.855542	3890.262939	78564.882812	625.397644	398.320374	191.768463	94.251389	52.525322	276.617523	436.176331	235.887512	2.191300	99998.000000	4.185745	3.677978	0.433066	0.455689	3.589979	4.895228	2.796156	2.600233	2.282777	1.974288	1.720369	2.441880	2.639662	2.372705	0.340702	4.999991	52982.000000		1
6852.668945	1948.944458	2.359060	3.589472	2014.538696	41119.054688	311.710480	210.449753	100.415787	80.488663	35.271805	143.662140	183.568802	119.467125	0.096866	0.000000	3.835860	3.289799	0.372739	0.555031	3.304176	4.614043	2.493751	2.323148	2.001802	1.905735	1.547428	2.157342	2.263799	2.077248	0.000000	0.000000	53073.000000		1
6317.075684	2250.065430	0.511901	1.844076	1921.511597	40808.273438	284.234375	197.297607	87.917389	61.298557	22.409529	143.446274	183.611969	168.816193	2.161961	0.000000	3.800516	3.352195	0.000000	0.265779	3.283643	4.610748	2.453677	2.295122	1.944075	1.787450	1.350433	2.156689	2.263901	2.227414	0.334848	0.000000	53096.000000		1
19769.818359	3588.472656	1.470943	3.416783	4985.717773	95510.343750	797.824890	511.101959	234.055771	150.119492	76.137512	422.805267	540.425232	342.140808	2.591051	99998.000000	4.296003	3.554910	0.167596	0.533617	3.697728	4.980051	2.901908	2.708508	2.369319	2.176437	1.881599	2.626140	2.732736	2.534205	0.413476	4.999991	53263.000000		1
17774.990234	10059.686523	1.470943	5.507557	7165.643555	99998.000000	1169.230347	730.772095	352.613190	121.912529	137.127701	706.697327	983.709595	517.334167	2.742882	99998.000000	4.249809	4.002584	0.167596	0.740959	3.855255	4.999991	3.067900	2.863782	2.547299	2.086048	2.137125	2.849233	2.992867	2.713771	0.438207	4.999991	53317.000000		1
8556.918945	1449.283203	2.809286	3.595639	1829.178223	40012.507812	279.759857	192.946457	91.815239	65.683632	29.989359	121.243355	148.121216	117.185158	0.768793	0.000000	3.932317	3.161153	0.448596	0.555776	3.262256	4.602196	2.446785	2.285437	1.962915	1.817457	1.476967	2.083658	2.170617	2.068873	0.000000	0.000000	53381.000000		1
13604.345703	3432.682373	2.426902	3.860841	2741.123047	59508.640625	410.402466	278.572632	140.815842	46.034054	49.339821	237.571228	312.629425	207.393768	1.373807	0.000000	4.133677	3.535634	0.385052	0.586682	3.437928	4.774580	2.613210	2.444938	2.148652	1.663079	1.693198	2.375794	2.495030	2.316796	0.137926	0.000000	53413.000000		1
18757.636719	4281.006348	2.766114	5.415045	4324.191406	91941.031250	696.351379	438.106750	209.139160	78.089516	66.143112	359.607117	487.887573	248.302643	1.570602	99998.000000	4.273178	3.631546	0.441870	0.733602	3.635905	4.963510	2.842829	2.641580	2.320435	1.892593	1.820485	2.555828	2.688320	2.394981	0.196066	4.999991	53458.000000		1
4365.411621	1340.609131	1.890332	2.948054	1149.398804	26112.943359	165.692368	121.542480	62.223682	30.717121	31.170431	106.293388	146.082870	80.769287	0.495847	0.000000	3.640025	3.127302	0.276538	0.469535	3.060471	4.416856	2.219302	2.084728	1.793956	1.487381	1.493743	2.026506	2.164599	1.907246	0.000000	0.000000	53551.000000		1
2342.327881	197.445618	2.547168	2.923384	802.077393	22288.572266	127.275146	83.948624	28.173037	48.229675	21.721855	67.361191	80.636688	75.354240	1.009666	99998.000000	3.369648	2.295448	0.406058	0.465886	2.904216	4.348082	2.104744	1.924014	1.449834	1.683314	1.336897	1.828410	1.906533	1.877108	0.004178	4.999991	53600.000000		1
8102.958496	2272.875732	2.309720	3.281098	1845.605347	33614.097656	275.908264	190.575058	86.313850	37.405750	24.608234	96.379173	123.253952	107.927773	0.775721	99998.000000	3.908644	3.356576	0.363559	0.516019	3.266139	4.526522	2.440765	2.280066	1.936080	1.572938	1.391080	1.983983	2.090801	2.033133	0.000000	4.999991	53643.000000		1
6385.411621	2178.886475	1.424687	3.302684	1537.996216	32785.292969	245.040054	156.274628	67.219337	33.572662	13.827484	107.761253	169.380524	51.051296	1.753133	99998.000000	3.805189	3.338235	0.153720	0.518867	3.186955	4.515679	2.389237	2.193888	1.827494	1.525986	1.140743	2.032463	2.228863	1.708007	0.243815	4.999991	53680.000000		1
7042.081543	1446.908691	1.757731	3.419866	1319.328247	27350.234375	192.746002	139.415833	65.899498	37.917652	18.258818	99.166870	113.305817	45.845943	0.168080	0.000000	3.847701	3.160441	0.244952	0.534009	3.120353	4.436961	2.284985	2.144312	1.818882	1.578841	1.261473	1.996367	2.054252	1.661301	0.000000	0.000000	53724.000000		1
13266.817383	2641.493652	2.809286	6.068798	3364.988037	71073.171875	518.206848	344.765076	173.867355	99.820625	54.542088	299.656158	383.808289	215.201797	0.513777	0.000000	4.122767	3.421849	0.448596	0.783103	3.526983	4.851706	2.714503	2.537523	2.240218	1.999220	1.736732	2.476623	2.584114	2.332846	0.000000	0.000000	53752.000000		1
20742.066406	3051.069580	1.643633	3.860841	4192.651367	83654.500000	681.762207	428.090790	202.219254	118.563591	65.621964	328.701874	424.288544	140.288528	1.302465	99998.000000	4.316852	3.484452	0.215805	0.586682	3.622489	4.922489	2.833633	2.631536	2.305823	2.073951	1.817049	2.516802	2.627661	2.147022	0.114766	4.999991	53816.000000		1
11379.110352	3970.578857	2.920300	6.660876	6603.854492	99998.000000	1077.430542	674.003540	422.783661	219.682465	169.038223	897.312439	1208.905762	699.968628	2.540669	0.000000	4.056108	3.598854	0.465428	0.823531	3.819798	4.999991	3.032389	2.828662	2.626118	2.341795	2.227985	2.952944	3.082392	2.845078	0.404948	0.000000	53900.000000		1
7545.344238	1961.979492	2.359060	4.964819	2459.762695	44927.300781	390.845398	257.100555	127.759300	39.573620	48.044651	185.964859	277.823273	185.320358	2.570153	0.000000	3.877679	3.292695	0.372739	0.695903	3.390893	4.652510	2.592005	2.410103	2.106393	1.597406	1.681645	2.269431	2.443769	2.267923	0.409959	0.000000	53990.000000		1
8686.374023	1923.565308	3.385945	4.610189	2643.013916	58959.406250	401.866669	268.791016	131.509125	86.634560	41.824749	225.495316	320.533051	139.526840	0.944426	0.000000	3.938838	3.284107	0.529680	0.663719	3.422099	4.770553	2.604082	2.429415	2.118956	1.937691	1.621433	2.353137	2.505873	2.144658	0.000000	0.000000	54003.000000		1
8607.090820	3454.842041	1.452441	2.584173	2048.391846	47292.605469	367.661835	212.670044	98.821495	75.385078	31.275278	157.023972	213.052429	108.603111	1.490296	0.000000	3.934856	3.538428	0.162098	0.412322	3.311413	4.674793	2.565449	2.327706	1.994851	1.877285	1.495201	2.195966	2.328486	2.035842	0.173273	0.000000	54066.000000		1
24474.837891	8589.291992	2.500912	2.769197	7401.170410	99998.000000	1175.915894	758.100159	317.686768	172.081879	97.150108	494.551514	681.632690	357.053772	1.783026	99998.000000	4.388720	3.933957	0.398098	0.442354	3.869300	4.999991	3.070376	2.879727	2.501999	2.235735	1.987443	2.694211	2.833550	2.552734	0.251158	4.999991	54114.000000		1
11424.934570	7408.278320	1.748480	2.485493	5657.097168	99998.000000	915.645325	580.427490	263.385223	150.711563	101.775711	487.576111	616.260498	323.194336	3.019134	99998.000000	4.057854	3.869717	0.242661	0.395413	3.752594	4.999991	2.961727	2.763748	2.420591	2.178147	2.007644	2.688042	2.789764	2.509464	0.479882	4.999991	54174.000000		1
9948.246094	2269.974121	2.032184	2.806202	2443.425049	50825.710938	387.974426	247.651978	120.466255	47.890461	45.552990	186.951660	259.743317	149.888199	0.602581	0.000000	3.997746	3.356021	0.307963	0.448119	3.387999	4.706083	2.588803	2.393842	2.080865	1.680249	1.658517	2.271729	2.414544	2.175767	0.000000	0.000000	54192.000000		1
13941.730469	2639.433594	5.442799	8.807158	4316.142578	83816.984375	678.456421	447.250061	201.398972	100.159836	74.629562	376.499817	533.650269	283.922913	2.346324	99998.000000	4.144317	3.421511	0.735822	0.944836	3.635096	4.923332	2.831522	2.650550	2.304057	2.000694	1.872911	2.575765	2.727257	2.453200	0.370388	4.999991	54245.000000		1
6795.647461	754.220825	2.883296	3.805334	1716.193115	35568.425781	272.963318	175.477066	75.600937	49.978153	29.489794	129.304245	173.407883	105.096901	0.377828	0.000000	3.832231	2.877499	0.459889	0.580393	3.234566	4.551064	2.436104	2.244220	1.878527	1.698780	1.469672	2.111613	2.239069	2.021590	0.000000	0.000000	54282.000000		1
9329.580078	1459.552002	2.371395	3.496960	2107.312988	46608.351562	348.989807	221.270584	111.995224	37.920734	37.344078	201.839951	265.368042	177.598679	0.137613	99998.000000	3.969862	3.164220	0.375004	0.543691	3.323729	4.668464	2.542813	2.344924	2.049200	1.578877	1.572222	2.305007	2.423849	2.249440	0.000000	4.999991	54351.000000		1
11167.152344	2630.299561	1.800903	2.278883	836.624512	15614.486328	85.169777	89.286575	43.005821	48.359192	9.602762	24.269024	50.983452	76.538399	0.487965	0.000000	4.047943	3.420005	0.255490	0.357722	2.922531	4.193528	1.930285	1.950786	1.633527	1.684479	0.982396	1.385052	1.707429	1.883879	0.000000	0.000000	54399.000000		1
5710.245605	1963.928345	2.895631	5.905360	1218.008911	28584.765625	176.007477	126.189674	63.725460	35.863880	19.458391	84.725723	131.962433	60.459782	0.372991	0.000000	3.756655	3.293126	0.461743	0.771246	3.085650	4.456135	2.245531	2.101024	1.804313	1.554657	1.289107	1.928015	2.120450	1.781467	0.000000	0.000000	54437.000000		1
7049.596191	3025.246338	2.291218	5.353371	2570.475098	60516.921875	418.124146	262.420013	143.033051	101.720207	54.995396	249.597809	330.626129	215.874054	2.303099	0.000000	3.848164	3.480761	0.360066	0.728627	3.410013	4.781877	2.621305	2.418997	2.155437	2.007407	1.740326	2.397241	2.519337	2.334200	0.362313	0.000000	54492.000000		1
19375.001953	5240.795410	3.111492	4.921647	4008.157227	84488.070312	624.876465	401.200592	195.623138	87.057030	73.399147	370.532806	500.361267	274.939972	1.500633	0.000000	4.287242	3.719397	0.492969	0.692110	3.602945	4.926795	2.795794	2.603362	2.291420	1.939804	1.865691	2.568827	2.699284	2.439238	0.176274	0.000000	54635.000000		1
7530.132324	2801.151123	1.483278	3.959521	3201.133545	63771.914062	504.632263	332.914276	160.113876	64.058502	52.053509	258.670166	309.385345	216.200928	0.153349	99998.000000	3.876803	3.447336	0.171223	0.597643	3.505304	4.804629	2.702975	2.522332	2.204429	1.806577	1.716450	2.412746	2.490500	2.334857	0.000000	4.999991	54721.000000		1
17120.445312	3006.571289	2.759946	3.805334	3512.036133	65456.605469	520.316162	361.044128	165.245224	82.468422	58.862404	276.740875	386.028595	224.456085	1.666593	99998.000000	4.233515	3.478071	0.440901	0.580393	3.545559	4.815953	2.716267	2.557560	2.218129	1.916288	1.769838	2.442073	2.586619	2.351131	0.221830	4.999991	54742.000000		1
4538.862793	450.293701	1.652884	2.288134	1505.749512	36465.328125	227.142029	158.578186	69.069580	32.536526	17.635902	150.677643	213.114105	125.603760	0.257573	0.000000	3.656947	2.653496	0.218242	0.359481	3.177753	4.561880	2.356297	2.200243	1.839287	1.512371	1.246398	2.178049	2.328612	2.099003	0.000000	0.000000	54788.000000		1
5412.920410	993.907532	1.964342	2.174036	1018.244385	26834.210938	188.508957	106.524673	61.048775	59.676514	19.248697	72.316757	91.173820	62.121918	0.225508	0.000000	3.733432	2.997346	0.293217	0.337267	3.007852	4.428689	2.275332	2.027450	1.785677	1.775803	1.284401	1.859239	1.959870	1.793245	0.000000	0.000000	54824.000000		1
6615.482910	1405.870361	2.636597	3.660398	1497.290894	34772.121094	235.634644	155.821320	99.105194	71.909706	25.835564	114.474548	162.291000	127.441673	0.560071	0.000000	3.820562	3.147945	0.421044	0.563528	3.175306	4.541231	2.372239	2.192627	1.996096	1.856788	1.412218	2.058709	2.210294	2.105311	0.000000	0.000000	54864.000000		1
10222.779297	2498.056641	0.095596	1.871829	2987.936279	62399.207031	483.416138	309.891083	150.282928	71.049339	47.492661	252.286835	326.863983	224.446838	2.446019	99998.000000	4.009569	3.397602	0.000000	0.272266	3.475371	4.795179	2.684321	2.491209	2.176910	1.851560	1.676626	2.401895	2.514367	2.351114	0.388460	4.999991	54937.000000		1
10860.579102	2207.599121	1.668303	4.107540	3151.624268	63303.968750	506.195709	323.194336	141.993835	64.628998	42.185547	288.095215	385.047943	283.028625	0.165345	99998.000000	4.035853	3.343920	0.222275	0.613582	3.498534	4.801431	2.704319	2.509464	2.152270	1.810427	1.625164	2.459536	2.585515	2.451830	0.000000	4.999991	54967.000000		1
9974.892578	2824.220459	1.359929	2.096942	2581.820068	55682.886719	426.098694	269.253571	146.477585	53.561459	46.610710	246.421570	313.135162	190.525711	2.139343	99998.000000	3.998908	3.450899	0.133516	0.321587	3.411926	4.745722	2.629510	2.430161	2.165771	1.728852	1.668486	2.391679	2.495732	2.279953	0.330280	4.999991	55019.000000		1
7576.465332	1449.252319	1.671386	2.948054	2130.394775	49644.765625	336.352631	218.840607	117.234497	75.912399	26.097681	162.895416	232.242538	153.434509	0.188951	0.000000	3.879467	3.161144	0.223077	0.469535	3.328460	4.695873	2.526795	2.340128	2.069055	1.880313	1.416602	2.211909	2.365942	2.185923	0.000000	0.000000	55042.000000		1
5294.643555	1508.777832	2.334390	2.584173	1471.208618	37065.160156	240.090652	148.950745	77.136642	28.006516	28.734278	122.239403	164.958435	93.489708	1.059472	99998.000000	3.723837	3.178625	0.368173	0.412322	3.167674	4.568966	2.380375	2.173043	1.887261	1.447259	1.458400	2.087211	2.217375	1.970764	0.025089	4.999991	55067.000000		1
13691.399414	3012.997803	3.305768	4.196969	2067.350830	52083.015625	268.667664	216.620316	129.091476	74.441452	30.482758	193.825317	248.561676	110.283752	3.174635	99998.000000	4.136448	3.478999	0.519272	0.622936	3.315414	4.716696	2.429215	2.335699	2.110898	1.871815	1.484054	2.287410	2.395434	2.042511	0.501694	4.999991	55110.000000		1
16382.652344	3083.566162	1.887248	3.444536	4280.235352	92158.726562	688.364502	436.423035	242.070404	108.048035	65.544868	421.738281	499.457733	323.212830	3.035643	99998.000000	4.214384	3.489053	0.275829	0.537131	3.631468	4.964537	2.837818	2.639908	2.383942	2.033617	1.816539	2.625043	2.698499	2.509489	0.482251	4.999991	55220.000000		1
9064.816406	2278.605469	2.429986	3.478457	2370.883301	50591.507812	365.271942	238.410004	112.867920	56.191887	27.476112	190.880341	254.759995	180.534409	0.960946	0.000000	3.957359	3.357669	0.385604	0.541387	3.374910	4.704078	2.562616	2.377325	2.052571	1.749674	1.438955	2.280761	2.406131	2.256560	0.000000	0.000000	55243.000000		1
5978.983887	2361.573486	0.644501	1.412352	2304.514893	43605.460938	360.923859	241.669525	84.633209	42.863968	37.945404	173.543564	221.548126	118.131866	1.388764	0.000000	3.776627	3.373201	0.000000	0.149943	3.362580	4.639541	2.557415	2.383222	1.927541	1.632092	1.579159	2.239408	2.345468	2.072367	0.142628	0.000000	55288.000000		1
15048.675781	4519.903809	1.335259	2.254213	6555.091309	99998.000000	1025.250610	671.138733	315.062500	113.814629	105.254173	537.483337	738.213135	334.940277	1.481886	0.000000	4.177498	3.655129	0.125565	0.352995	3.816579	4.999991	3.010830	2.826812	2.498397	2.056198	2.022239	2.730365	2.868182	2.524967	0.170815	0.000000	55310.000000		1
6502.926758	2596.511230	0.348462	2.525582	2131.850342	45527.402344	354.824219	222.824799	101.436501	56.080872	40.326050	167.126312	208.738281	117.225243	1.681919	0.000000	3.813109	3.414390	0.000000	0.402361	3.328757	4.658273	2.550013	2.347964	2.006194	1.748815	1.605586	2.223045	2.319602	2.069021	0.225805	0.000000	55365.000000		1
9112.651367	3395.399902	2.528666	2.812370	2046.732910	46769.195312	341.172516	213.888123	111.782448	44.621700	36.036572	224.274155	311.679657	113.910225	1.552983	0.000000	3.959645	3.530891	0.402891	0.449072	3.311061	4.669960	2.532974	2.330187	2.048374	1.649546	1.556744	2.350779	2.493708	2.056563	0.191167	0.000000	55427.000000		1
2863.134277	963.979797	1.699140	3.102241	793.640259	23021.552734	111.273628	82.520851	40.489491	12.421300	20.346508	79.464867	114.745918	116.787354	1.838827	99998.000000	3.456842	2.984068	0.230229	0.491676	2.899624	4.362134	2.046392	1.916564	1.607342	1.094167	1.308490	1.900175	2.059737	2.067396	0.264541	4.999991	55448.000000		1
6382.777832	2409.599609	2.883296	3.447620	2648.842041	63682.429688	449.297638	269.290558	147.103592	86.162743	52.380386	236.553604	306.545227	240.254089	0.130850	0.000000	3.805010	3.381945	0.459889	0.537519	3.423056	4.804019	2.652534	2.430221	2.167623	1.935320	1.719169	2.373930	2.486495	2.380671	0.000000	0.000000	55464.000000		1
6420.115723	1756.306396	1.865662	3.629560	2177.030029	48994.515625	325.522552	219.963089	134.525024	47.153450	34.220249	167.206482	229.069366	118.952141	1.139753	99998.000000	3.807543	3.244600	0.270833	0.559854	3.337864	4.690147	2.512581	2.342350	2.128803	1.673514	1.534283	2.223253	2.359967	2.075372	0.056811	4.999991	55489.000000		1
7112.674316	2295.966797	3.068320	5.526060	1763.553223	36294.132812	267.958405	179.340988	114.517723	33.588081	28.179205	131.123657	161.560150	115.794388	1.307032	99998.000000	3.852033	3.360965	0.486901	0.742416	3.246389	4.559836	2.428067	2.253680	2.058873	1.526185	1.449929	2.117681	2.208334	2.063688	0.116286	4.999991	55622.000000		1
16110.141602	4724.886230	4.113708	3.928683	3779.905029	79536.953125	590.785767	383.370392	203.366409	67.762077	56.509514	349.106995	453.028961	259.730988	1.297761	99998.000000	4.207099	3.674391	0.614233	0.594247	3.577481	4.900569	2.771430	2.583619	2.308279	1.830987	1.752122	2.542958	2.656126	2.414524	0.113195	4.999991	55655.000000		1
8400.576172	4392.252441	1.446273	3.638812	3619.846680	72129.929688	610.478516	373.687469	180.213699	113.682030	64.132515	286.608856	385.945312	174.326828	0.721393	0.000000	3.924309	3.642687	0.160250	0.560960	3.558690	4.858116	2.785670	2.572509	2.255788	2.055692	1.807078	2.457290	2.586526	2.241364	0.000000	0.000000	55700.000000		1
16195.971680	5567.573242	1.952007	3.941018	6290.250488	99998.000000	987.505676	643.533081	324.486420	162.775146	118.298386	593.147888	766.605103	455.236938	2.600222	0.000000	4.209407	3.745666	0.290481	0.595608	3.798668	4.999991	2.994539	2.808571	2.511197	2.211588	2.072979	2.773163	2.884572	2.658237	0.415010	0.000000	55782.000000		1
17535.849609	4076.909180	2.056854	4.048949	5715.148438	99998.000000	905.348694	584.809448	289.115936	120.716034	118.153450	531.355957	693.079529	405.764526	1.023264	0.000000	4.243927	3.610331	0.313203	0.607342	3.757028	4.999991	2.956816	2.767014	2.461072	2.081765	2.072446	2.725386	2.840783	2.608274	0.009988	0.000000	55845.000000		1
12110.791992	2328.895020	2.414567	3.299600	1523.009277	31657.455078	250.186813	154.621750	55.433289	50.110756	16.670692	96.144806	117.721725	66.741356	0.128093	0.000000	4.083172	3.367150	0.382839	0.518461	3.182703	4.500476	2.398264	2.189270	1.743771	1.699931	1.221954	1.982926	2.070857	1.824395	0.000000	0.000000	55872.000000		1
15804.854492	1184.868042	0.854196	2.547168	3552.636719	69124.257812	555.942566	360.939301	199.295868	108.738792	39.607540	231.881729	321.177551	121.332787	1.878425	0.000000	4.198791	3.073670	0.000000	0.406058	3.550551	4.839631	2.745030	2.557434	2.299498	2.036385	1.597778	2.365267	2.506745	2.083978	0.273794	0.000000	55896.000000		1
10437.379883	3458.752197	2.069189	3.422950	2967.222656	55429.433594	464.787262	306.751831	133.454956	90.708176	45.602329	227.777283	317.717590	198.984406	1.512216	99998.000000	4.018591	3.538919	0.315800	0.534401	3.472350	4.743741	2.667254	2.486787	2.125335	1.957646	1.658987	2.357510	2.502041	2.298819	0.179614	4.999991	55965.000000		1
8170.097656	5142.905273	1.982844	3.506211	3491.544678	69348.164062	546.324402	355.989899	185.557816	86.745567	42.157791	246.859451	319.404419	193.504608	2.613245	0.000000	3.912227	3.711209	0.297289	0.544838	3.543018	4.841035	2.737451	2.551438	2.268479	1.938247	1.624878	2.392450	2.504341	2.286691	0.417180	0.000000	55992.000000		1
11696.170898	2307.974854	1.736145	3.722073	2802.291992	61743.371094	430.748962	284.733948	165.673859	83.788269	54.687023	271.378265	369.579926	246.745361	1.901612	99998.000000	4.068044	3.363231	0.239586	0.570785	3.447513	4.790590	2.634224	2.454439	2.219254	1.923183	1.737884	2.433575	2.567708	2.392249	0.279122	4.999991	56154.000000		1
2436.665527	1101.061279	1.628214	1.918085	809.758972	21010.884766	124.351768	81.651237	48.837170	27.781403	14.909877	64.764679	92.468987	66.584084	0.777336	99998.000000	3.386796	3.041811	0.211711	0.282868	2.908356	4.322444	2.094652	1.911963	1.688751	1.443754	1.173474	1.811338	1.965996	1.823370	0.000000	4.999991	56197.000000		1
3278.489258	2021.440063	1.908834	3.274930	1714.438477	37481.156250	251.910614	171.332520	55.075573	25.101633	22.091904	134.207397	164.884430	133.772583	0.414437	0.000000	3.515674	3.305661	0.280768	0.515202	3.234122	4.573813	2.401247	2.233840	1.740959	1.399702	1.344233	2.127776	2.217180	2.126367	0.000000	0.000000	56214.000000		1
13177.071289	2716.940430	0.971378	5.137509	4440.481934	84265.320312	687.979004	456.707886	233.476028	108.288567	96.440849	462.603973	587.655762	297.602386	1.747759	0.000000	4.119819	3.434080	0.000000	0.710753	3.647430	4.925649	2.837575	2.659638	2.368242	2.034583	1.984261	2.665209	2.769123	2.473636	0.242482	0.000000	56263.000000		1
6170.533691	1923.873657	3.493876	3.031315	2261.749756	48982.390625	346.168182	231.471603	109.192108	47.730110	43.610233	239.362885	304.056641	227.000183	1.023869	0.000000	3.790323	3.284177	0.543307	0.481631	3.354445	4.690040	2.539287	2.364498	2.038191	1.678792	1.639588	2.379057	2.482955	2.356026	0.010244	0.000000	56293.000000		1
8574.501953	3008.544922	1.736145	1.652884	3133.837158	56172.910156	484.088379	316.761658	133.821930	58.473854	27.164654	200.510864	292.967529	173.401718	1.999420	99998.000000	3.933209	3.478357	0.239586	0.218242	3.496076	4.749527	2.684925	2.500733	2.126527	1.766962	1.434004	2.302138	2.466820	2.239053	0.300904	4.999991	56313.000000		1
3751.309570	1074.399292	2.371395	4.446751	1127.815796	25409.072266	163.533752	108.526016	70.272240	16.343815	11.181637	89.345161	123.593163	66.627258	0.536381	0.000000	3.574183	3.031166	0.375004	0.648043	3.052238	4.404989	2.213607	2.035534	1.846784	1.213353	1.048505	1.951071	2.091995	1.823652	0.000000	0.000000	56330.000000		1
8261.261719	2283.218750	2.149366	3.934851	2712.900635	57750.691406	415.623230	273.499878	137.806122	43.903187	45.997047	185.443710	247.454620	135.666000	1.411932	0.000000	3.917046	3.358547	0.332310	0.594928	3.433434	4.761557	2.618700	2.436957	2.139268	1.642496	1.662730	2.268212	2.393496	2.132471	0.149814	0.000000	56362.000000		1
5574.801270	2420.944580	1.785485	2.084607	2366.661621	49251.941406	380.317505	241.009598	99.450577	50.160095	38.713257	178.955521	261.312927	124.330177	0.786843	99998.000000	3.746229	3.383985	0.251756	0.319024	3.374136	4.692423	2.580146	2.382034	1.997607	1.700358	1.587860	2.252745	2.417161	2.094577	0.000000	4.999991	56390.000000		1
8967.524414	3136.732910	1.674470	3.675817	4108.779785	88613.984375	673.371338	415.086639	207.384521	106.262550	72.437027	379.978302	537.514160	302.903320	1.026456	0.000000	3.952672	3.496478	0.223877	0.565354	3.613713	4.947502	2.828255	2.618139	2.316776	2.026380	1.859961	2.579759	2.730390	2.481304	0.011340	0.000000	56415.000000		1
15629.516602	3598.982178	2.445405	4.323402	6989.725586	99998.000000	1090.505615	722.119080	320.792084	133.482712	97.032921	501.804474	672.322876	386.410980	2.837371	99998.000000	4.193945	3.556180	0.388351	0.635826	3.844460	4.999991	3.037628	2.858609	2.506224	2.125425	1.986919	2.700535	2.827578	2.587049	0.452916	4.999991	56478.000000		1
5558.497559	1473.851318	1.677554	1.495613	1132.604858	23509.900391	190.772415	119.877258	48.556549	18.783052	17.435459	60.490620	85.953049	44.458263	0.359671	0.000000	3.744957	3.168454	0.224676	0.174819	3.054078	4.371251	2.280516	2.078737	1.686248	1.273766	1.241433	1.781688	1.934261	1.647952	0.000000	0.000000	56541.000000		1
7183.313477	1289.496216	3.715905	4.563933	2186.235107	41507.437500	311.904755	225.205444	81.074577	37.291653	34.732151	170.663361	220.715515	126.932854	1.362816	0.000000	3.856325	3.110420	0.570065	0.659339	3.339697	4.618126	2.494022	2.352579	1.908885	1.571612	1.540732	2.232140	2.343833	2.103574	0.134437	0.000000	56562.000000		1
19338.572266	2696.405762	1.264333	2.466991	4195.599121	90188.007812	665.751465	429.200928	232.637253	114.098335	95.336868	440.351715	578.907166	355.588989	1.974814	0.000000	4.286425	3.430785	0.101861	0.392168	3.622794	4.955149	2.823312	2.632661	2.366679	2.057279	1.979261	2.643800	2.762609	2.550948	0.295526	0.000000	56634.000000		1
13593.126953	3795.999023	2.926468	6.253822	3822.244873	77434.750000	593.514893	390.089874	194.192276	87.935898	65.711388	297.867584	363.973694	212.836563	0.558439	0.000000	4.133319	3.579326	0.466344	0.796146	3.582319	4.888936	2.773432	2.591165	2.288232	1.944166	1.817641	2.474023	2.561070	2.328046	0.000000	0.000000	56666.000000		1
1387.824341	667.086731	1.711475	0.783270	524.599487	17420.468750	83.800598	61.357151	27.229414	27.118399	17.898020	72.344513	99.746613	56.759296	0.042880	0.000000	3.142334	2.824182	0.233371	0.000000	2.719828	4.241060	1.923247	1.787865	1.435038	1.433264	1.252805	1.859406	1.998898	1.754037	0.000000	0.000000	56709.000000		1
7927.555176	1745.793945	1.791652	2.072273	2114.902100	42692.554688	321.300903	220.536667	105.044479	65.717560	25.487101	160.376007	276.716217	84.346420	1.724890	99998.000000	3.899139	3.241993	0.253254	0.316447	3.325290	4.630352	2.506912	2.343481	2.021373	1.817681	1.406320	2.205139	2.442035	1.926067	0.236762	4.999991	56722.000000		1
9211.423828	3477.775879	2.476242	4.533096	3567.836426	76309.718750	574.611572	367.325714	193.211655	117.512032	59.497654	293.608948	420.834747	164.733322	0.888174	0.000000	3.964327	3.541301	0.393793	0.656395	3.552405	4.882580	2.759374	2.565051	2.286033	2.070082	1.774500	2.467769	2.624112	2.216781	0.000000	0.000000	56840.000000		1
9590.791016	1814.996094	2.389898	3.817669	2061.775391	43500.398438	328.538452	213.619827	106.080612	65.970421	36.048904	169.691971	263.422211	193.186981	0.019033	0.000000	3.981854	3.258876	0.378379	0.581798	3.314241	4.638493	2.516586	2.329642	2.025636	1.819349	1.556892	2.229661	2.420652	2.285978	0.000000	0.000000	56948.000000		1
8175.703613	1774.512817	2.174036	4.523845	1814.690796	40007.019531	280.999512	185.308029	95.614403	52.583912	32.672211	161.313461	250.905319	145.907104	0.509656	99998.000000	3.912525	3.249079	0.337267	0.655508	3.258803	4.602136	2.448706	2.267894	1.980523	1.720853	1.514179	2.207671	2.399510	2.164076	0.000000	4.999991	57044.000000		1
5506.259277	1640.777222	1.332175	3.500043	2006.810791	45188.347656	335.520020	201.957138	99.518417	47.039352	38.226025	191.247314	257.849915	134.407837	2.094624	99998.000000	3.740857	3.215050	0.124561	0.544073	3.302506	4.655026	2.525718	2.305259	1.997903	1.672461	1.582359	2.281595	2.411367	2.128425	0.321106	4.999991	57061.000000		1
3710.437744	1768.225098	0.514984	4.980238	2728.957764	53655.554688	417.902100	282.063416	139.850632	46.364014	53.206829	197.667648	227.117355	146.378906	1.094382	0.000000	3.569425	3.247538	0.000000	0.697250	3.435997	4.729615	2.621074	2.450347	2.145664	1.666181	1.725967	2.295936	2.356250	2.165478	0.039169	0.000000	57156.000000		1
14336.803711	5380.541504	1.560372	2.442321	4375.886719	88551.062500	699.231567	448.474304	251.207520	79.816414	66.062935	360.846771	523.205627	322.176697	2.944610	0.000000	4.156452	3.730826	0.193228	0.387803	3.641066	4.947194	2.844621	2.651737	2.400033	1.902092	1.819958	2.557323	2.718673	2.508094	0.469028	0.000000	57175.000000		1
10502.091797	1999.921753	2.167868	3.549383	3218.726318	65545.765625	488.763336	332.004578	149.937546	87.846466	61.801208	241.718857	347.916656	198.272064	1.677887	0.000000	4.021276	3.301013	0.336033	0.550153	3.507684	4.816545	2.689099	2.521144	2.175910	1.943724	1.790997	2.383311	2.541475	2.297261	0.224763	0.000000	57286.000000		1
4208.816406	995.369202	3.771412	3.071404	1074.303711	23423.453125	147.270111	112.920349	52.839863	22.455786	11.271065	55.075573	82.804550	72.076225	1.023359	0.000000	3.624160	2.997984	0.576504	0.487337	3.031127	4.369651	2.168115	2.052772	1.722962	1.351328	1.051965	1.740959	1.918054	1.857792	0.010028	0.000000	57320.000000		1
8312.665039	2174.547607	1.942755	1.794736	2383.409424	53463.746094	399.893066	242.906097	122.948662	51.162308	36.425121	192.560989	249.859940	151.241974	1.254331	0.000000	3.919740	3.337369	0.288418	0.254001	3.377199	4.728059	2.601944	2.385438	2.089724	1.708950	1.561401	2.284568	2.397697	2.179672	0.098412	0.000000	57340.000000		1
2946.429199	425.500427	1.594293	3.435285	1130.140869	28798.486328	164.391022	116.895287	59.910877	26.501652	30.544432	98.633385	118.267548	67.993355	0.685942	0.000000	3.469296	2.628900	0.202568	0.535963	3.053133	4.459370	2.215878	2.067797	1.777506	1.423273	1.484932	1.994024	2.072865	1.832466	0.000000	0.000000	57392.000000		1
5581.085938	1241.337402	0.721595	1.803987	1475.121826	34607.718750	232.674255	156.604584	59.041264	34.241837	22.609972	143.258163	167.588867	171.597733	2.057165	99998.000000	3.746719	3.093890	0.000000	0.256233	3.168828	4.539173	2.366748	2.194804	1.771156	1.534557	1.354300	2.156119	2.224245	2.234512	0.313269	4.999991	57431.000000		1
14619.221680	3450.916504	2.365228	2.608843	2595.959229	57220.054688	400.981628	267.668518	150.578964	52.201530	47.582088	212.910568	246.776199	169.118393	0.584124	99998.000000	4.164924	3.537935	0.373873	0.416448	3.414298	4.757548	2.603124	2.427597	2.177764	1.717683	1.677444	2.328197	2.392303	2.228191	0.000000	4.999991	57455.000000		1
5308.717773	2123.265137	1.224244	2.463907	1805.300781	40701.140625	299.535889	188.305420	82.008949	43.752087	33.116272	133.165085	151.340652	71.280624	1.064425	0.000000	3.724990	3.327004	0.087868	0.391624	3.256550	4.609607	2.476449	2.274863	1.913861	1.640999	1.520041	2.124390	2.179956	1.852972	0.027115	0.000000	57505.000000		1
22040.994141	7533.690918	2.315888	4.030447	6076.932617	99998.000000	933.090027	618.736755	317.008331	132.144379	110.132645	573.415039	761.026611	459.168701	3.404154	0.000000	4.343231	3.877008	0.364717	0.605353	3.783684	4.999991	2.969923	2.791506	2.501071	2.121049	2.041916	2.758469	2.881400	2.661972	0.532009	0.000000	57532.000000		1
7877.185547	1973.919678	2.050686	3.188586	2510.376221	50776.335938	436.120850	260.193542	110.169647	84.519112	39.841904	200.282669	300.371582	212.389420	0.238128	99998.000000	3.896371	3.295330	0.311899	0.503598	3.399739	4.705661	2.639607	2.415297	2.042062	1.926955	1.600340	2.301643	2.477659	2.327133	0.000000	4.999991	57655.000000		1
7263.678711	2361.524170	1.785485	2.263464	1243.385010	30280.716797	198.062378	126.982193	83.846855	40.443233	15.816496	92.021851	137.907883	66.827705	2.523442	99998.000000	3.861157	3.373192	0.251756	0.354774	3.094606	4.481166	2.296802	2.103743	1.923487	1.606846	1.199110	1.963891	2.139589	1.824957	0.401993	4.999991	57678.000000		1
6490.147461	1299.839111	1.449357	1.375347	2696.467529	56402.542969	431.627838	278.936493	143.400024	81.564888	47.159618	199.656662	271.220978	149.857361	1.841358	99998.000000	3.812255	3.113890	0.161175	0.138412	3.430795	4.751299	2.635109	2.445505	2.156549	1.911503	1.673570	2.300284	2.433323	2.175678	0.265138	4.999991	57738.000000		1
9284.706055	2273.113281	1.696056	3.515462	3551.665283	74773.187500	570.482422	364.359161	163.367233	138.077484	74.410614	334.375946	468.876312	314.143555	1.516661	0.000000	3.967768	3.356621	0.229440	0.545982	3.550432	4.873746	2.756242	2.561530	2.213165	2.140123	1.871635	2.524235	2.671058	2.497128	0.180889	0.000000	57770.000000		1
18879.539062	12234.421875	2.562587	3.200921	6344.228027	99998.000000	1000.152100	643.055115	294.614227	124.675560	94.217468	475.389160	660.783569	346.945282	2.618043	99998.000000	4.275991	4.087584	0.408679	0.505275	3.802379	4.999991	3.000066	2.808248	2.469254	2.095781	1.974131	2.677049	2.820059	2.540261	0.417977	4.999991	57796.000000		1
4795.950684	2768.898193	4.024279	4.890810	1240.177979	36930.992188	179.171387	132.875214	109.232193	46.018635	26.625000	138.225510	196.329315	110.798737	0.033791	0.000000	3.680875	3.442307	0.604688	0.689381	3.093484	4.567391	2.253269	2.123444	2.038351	1.662934	1.425290	2.140588	2.292985	2.044535	0.000000	0.000000	57846.000000		1
2059.684570	286.377563	2.500912	3.691235	583.850403	19226.337891	102.750175	64.175690	49.003693	13.065801	14.598419	94.340820	96.875656	84.075050	1.389804	31926.669922	3.313801	2.456939	0.398098	0.567172	2.766302	4.283896	2.011783	1.807371	1.690229	1.116136	1.164306	1.974700	1.986215	1.924667	0.142953	4.504154	57892.000000		1
14059.866211	7191.537598	1.335259	1.813238	7798.204590	99998.000000	1256.691406	796.794922	409.119629	200.954926	104.659012	570.870972	797.494934	385.970001	2.574701	99998.000000	4.147981	3.856822	0.125565	0.258455	3.891995	4.999991	3.099229	2.901346	2.611850	2.303099	2.019777	2.756538	2.901728	2.586554	0.410727	4.999991	57906.000000		1
5789.167480	1304.933350	3.934851	4.141461	1501.672852	34560.363281	243.464264	157.064072	87.152626	48.682983	21.444319	101.899063	165.738617	81.688240	0.682617	99998.000000	3.762616	3.115588	0.594928	0.617154	3.176575	4.538579	2.386435	2.196077	1.940280	1.687377	1.331312	2.008170	2.219424	1.912160	0.000000	4.999991	58021.000000		1
13030.615234	5137.040039	1.797820	3.207088	4113.670410	82457.585938	639.795593	418.392426	206.746185	130.041260	57.829353	315.118011	416.634705	191.349075	1.065251	99998.000000	4.114965	3.710713	0.254746	0.506111	3.614229	4.916231	2.806041	2.621584	2.315438	2.114081	1.762148	2.498473	2.619756	2.281826	0.027452	4.999991	58041.000000		1
27059.332031	8436.113281	1.958174	4.933982	9975.000977	99998.000000	1537.533691	1021.241760	470.482941	203.872131	153.261810	806.453186	1120.001587	637.285461	2.307039	0.000000	4.432317	3.926142	0.291851	0.693198	3.998913	4.999991	3.186825	3.009129	2.672544	2.309358	2.185434	2.906579	3.049219	2.804334	0.363055	0.000000	58132.000000		1
8573.212891	3714.979980	2.729109	4.841470	3293.716797	65061.128906	493.922424	337.376434	157.418701	61.764202	47.921299	279.044434	325.038391	219.485107	2.086486	99998.000000	3.933144	3.569957	0.436021	0.684977	3.517686	4.813322	2.693659	2.528115	2.197056	1.790737	1.680529	2.445673	2.511935	2.341405	0.319415	4.999991	58235.000000		1
6384.591309	706.496887	1.381515	2.488577	1221.993164	35750.195312	172.427246	124.250000	88.065414	40.677597	20.183069	130.759781	170.327225	105.143158	0.521031	99998.000000	3.805133	2.849110	0.140356	0.395951	3.087069	4.553278	2.236606	2.094296	1.944805	1.609355	1.304987	2.116474	2.231284	2.021781	0.000000	4.999991	58261.000000		1
3332.904785	473.218201	2.618094	4.166131	1470.036743	32094.130859	219.975418	149.548996	85.715599	40.165699	23.393242	110.894333	133.544388	102.814934	0.994737	0.000000	3.522823	2.675061	0.417985	0.619733	3.167328	4.506425	2.342374	2.174783	1.933060	1.603855	1.369090	2.044909	2.125626	2.012056	0.000000	0.000000	58295.000000		1
4938.644531	1289.335815	4.866140	4.156880	925.411499	21047.052734	137.130783	99.678772	26.014420	22.070318	33.292042	84.901497	119.948189	56.799385	2.799954	0.000000	3.693608	3.110366	0.687185	0.618767	2.966335	4.323191	2.137135	1.998603	1.415214	1.343809	1.522340	1.928915	2.078994	1.754344	0.447151	0.000000	58339.000000		1
8974.531250	3790.759766	1.936588	3.336605	2529.393555	56487.476562	402.168884	262.111633	130.380478	34.322014	35.922474	221.057816	311.710480	234.943893	2.809888	99998.000000	3.953012	3.578726	0.287037	0.523305	3.403016	4.751952	2.604409	2.418486	2.115213	1.535573	1.555366	2.344506	2.493751	2.370964	0.448689	4.999991	58376.000000		1
17226.738281	1824.713013	2.500912	3.555551	1713.596680	40025.074219	260.245972	174.268250	112.667480	43.560894	45.250782	198.993668	238.746140	144.978897	1.099309	99998.000000	4.236203	3.261194	0.398098	0.550907	3.233909	4.602332	2.415384	2.241218	2.051799	1.639097	1.655626	2.298839	2.377936	2.161305	0.041120	4.999991	58420.000000		1
5306.417480	2097.275391	2.303553	4.785963	1834.118408	36033.066406	284.357727	193.230148	71.225113	23.017027	33.840950	138.407440	190.698410	89.382164	1.334696	0.000000	3.724801	3.321656	0.362398	0.679969	3.263427	4.556701	2.453865	2.286075	1.852633	1.362049	1.529443	2.141160	2.280347	1.951251	0.125382	0.000000	58461.000000		1
7186.150391	2846.648682	3.444536	2.824705	1657.213501	41279.632812	273.250092	165.717041	62.476547	63.447926	39.996090	116.478981	205.265991	102.892029	0.044570	0.000000	3.856496	3.454334	0.537131	0.450973	3.219378	4.615736	2.436560	2.219367	1.795717	1.802417	1.602018	2.066247	2.312317	2.012382	0.000000	0.000000	58495.000000		1
11063.819336	1918.199585	2.722941	5.667912	2549.921875	58570.171875	385.806549	253.033096	127.225807	50.690498	47.286049	210.770462	269.228882	148.515945	1.421655	0.000000	4.043905	3.282894	0.435038	0.753423	3.406527	4.767676	2.586370	2.403177	2.104575	1.704927	1.674733	2.323810	2.430122	2.171773	0.152794	0.000000	58578.000000		1
10132.628906	1806.201294	1.409269	3.799166	3135.357422	61759.960938	488.140411	307.214386	134.925903	70.549774	41.328266	195.737228	230.342957	123.559242	0.415143	0.000000	4.005722	3.256766	0.148994	0.579688	3.496287	4.790707	2.688545	2.487442	2.130095	1.848496	1.616247	2.291673	2.362375	2.091875	0.000000	0.000000	58608.000000		1
8117.541504	3181.450195	3.025148	1.794736	2362.951904	45857.437500	343.565491	226.586960	87.275970	33.150192	17.993616	111.511078	140.766510	99.157623	0.769155	99998.000000	3.909425	3.502625	0.480747	0.254001	3.373455	4.661410	2.536010	2.355235	1.940895	1.520486	1.255118	2.047318	2.148499	1.996326	0.000000	4.999991	58625.000000		1
16608.162109	3353.220459	3.318103	4.795214	3691.087158	75294.554688	592.944397	379.108673	172.340912	58.005127	59.722767	275.337769	377.335510	249.252441	0.524825	0.000000	4.220322	3.525462	0.520890	0.680808	3.567154	4.876763	2.773014	2.578764	2.236388	1.763466	1.776140	2.439866	2.576728	2.396639	0.000000	0.000000	58700.000000		1
8865.567383	2978.481445	2.994310	3.873176	2667.535889	57266.359375	402.443329	271.970337	121.820015	77.645454	44.319492	181.616791	207.310501	174.107895	0.796299	0.000000	3.947706	3.473995	0.476297	0.588067	3.426110	4.757900	2.604705	2.434521	2.085719	1.890116	1.646595	2.259156	2.316621	2.240819	0.000000	0.000000	58770.000000		1
9516.452148	2779.848633	2.214124	3.006645	2056.946289	48492.421875	331.165802	211.695587	105.300430	59.210869	34.648888	168.584915	258.241547	124.206833	1.266942	99998.000000	3.978475	3.444021	0.345202	0.478082	3.313223	4.685674	2.520046	2.325712	2.022430	1.772401	1.539689	2.226819	2.412026	2.094146	0.102757	4.999991	58817.000000		1
21324.425781	3448.677734	2.149366	5.889941	4516.949707	99998.000000	728.890991	458.635223	269.053131	111.791695	91.833740	401.592224	542.657837	287.771423	0.672017	0.000000	4.328877	3.537653	0.332310	0.770111	3.654845	4.999991	2.862663	2.661467	2.429838	2.048409	1.963002	2.603785	2.734526	2.459048	0.000000	0.000000	58850.000000		1
9260.992188	2146.368408	2.840123	3.216340	2810.433105	64481.359375	446.883087	283.876648	148.670135	58.230240	32.456352	187.019501	248.392075	166.269028	1.137101	99998.000000	3.966657	3.331704	0.453337	0.507362	3.448773	4.809434	2.650194	2.453130	2.172224	1.765149	1.511300	2.271887	2.395138	2.220811	0.055799	4.999991	58888.000000		1
19133.253906	6365.478027	1.455525	2.880212	7169.297852	99998.000000	1101.391235	729.143860	324.045441	141.691635	125.027107	635.358093	857.371887	513.380798	2.384729	0.000000	4.281789	3.803831	0.163020	0.459424	3.855477	4.999991	3.041942	2.862813	2.510606	2.151344	2.097004	2.803019	2.933169	2.710440	0.377439	0.000000	58922.000000		1
3872.546875	986.725464	1.708391	2.556419	1259.633301	34642.613281	215.408401	127.799385	52.204613	48.275928	20.044302	99.228546	142.629089	48.504128	0.702988	0.000000	3.587997	2.994196	0.232587	0.407632	3.100244	4.539611	2.333263	2.106529	1.717709	1.683731	1.301991	1.996637	2.154208	1.685779	0.000000	0.000000	58966.000000		1
5969.384277	506.393066	1.643633	2.824705	975.947815	37279.183594	138.388947	99.540001	79.116402	22.332436	24.965948	140.735672	175.066925	114.357368	0.206607	0.000000	3.775929	2.704488	0.215805	0.450973	2.989427	4.571466	2.141101	1.997998	1.898267	1.348936	1.397348	2.148404	2.243204	2.058264	0.000000	0.000000	59000.000000		1
11442.357422	2207.506836	1.347594	2.374479	2673.330078	56719.652344	417.084930	272.932465	135.456314	56.968990	45.469727	246.288956	318.944946	195.758820	1.152751	0.000000	4.058516	3.343902	0.129559	0.375568	3.427052	4.753734	2.620224	2.436055	2.131799	1.755638	1.657722	2.391445	2.503716	2.291721	0.061735	0.000000	59031.000000		1
5954.591797	1678.960083	2.426902	3.123827	2237.042725	51058.566406	354.781067	226.068893	125.409485	60.265507	31.256777	165.905151	214.168747	127.602028	0.591906	99998.000000	3.774852	3.225040	0.385052	0.494687	3.349674	4.708069	2.549960	2.354241	2.098330	1.780069	1.494944	2.219860	2.330756	2.105858	0.000000	4.999991	59062.000000		1
25086.929688	4292.335938	2.516331	4.366574	7433.312012	99998.000000	1204.070435	759.561829	334.792267	137.183197	125.662354	575.401001	750.307556	409.893646	2.140760	99998.000000	4.399447	3.632694	0.400768	0.640141	3.871182	4.999991	3.080652	2.880563	2.524776	2.137301	2.099205	2.759971	2.875239	2.612671	0.330568	4.999991	59150.000000		1
7425.648926	1448.493774	2.096942	3.034399	1345.006592	33364.109375	204.269943	135.807861	59.025845	50.894024	21.308636	88.694496	130.411316	68.492920	0.602899	0.000000	3.870734	3.160917	0.321587	0.482073	3.128724	4.523280	2.310205	2.132925	1.771042	1.706667	1.328556	1.947897	2.115315	1.835646	0.000000	0.000000	59176.000000		1
20177.251953	6608.557129	3.099157	3.725156	8485.703125	99998.000000	1346.656372	860.030090	462.369629	212.673126	154.782104	781.511902	1073.754761	523.674377	2.737117	0.000000	4.304862	3.820107	0.491244	0.571145	3.928688	4.999991	3.129257	2.934514	2.664989	2.327713	2.189721	2.892936	3.030905	2.719061	0.437293	0.000000	59202.000000		1
13716.488281	4495.372559	1.995179	3.379778	3906.461670	87157.164062	623.562805	394.647644	195.546036	70.796471	82.656532	347.346161	503.694794	303.917877	1.358513	0.000000	4.137243	3.652766	0.299982	0.528888	3.591784	4.940303	2.794880	2.596210	2.291249	1.850012	1.917277	2.540762	2.702168	2.482756	0.133064	0.000000	59240.000000		1
9090.239258	148.722549	3.697403	5.464385	2191.267822	51149.855469	325.673645	214.591217	89.462341	32.474854	25.394588	121.857018	190.044647	96.095467	0.393722	0.000000	3.958575	2.172377	0.567897	0.737541	3.340695	4.708844	2.512783	2.331612	1.951640	1.511547	1.404741	2.085850	2.278856	1.982703	0.000000	0.000000	59275.000000		0
7294.383789	1830.168091	3.333522	4.545431	2220.680420	52232.183594	294.142426	213.283707	107.492966	58.794563	31.275278	199.650497	246.495575	177.635681	0.559936	0.000000	3.862989	3.262491	0.522903	0.657575	3.346486	4.717938	2.468558	2.328958	2.031380	1.769337	1.495201	2.300270	2.391809	2.249530	0.000000	0.000000	59298.000000		1
9488.802734	1464.507568	2.451572	4.209303	1837.532104	47742.925781	288.348083	186.899231	96.046127	34.220249	28.836040	119.047737	157.178162	106.694275	0.666661	0.000000	3.977211	3.165692	0.389445	0.624210	3.264235	4.678909	2.459917	2.271607	1.982480	1.534283	1.459936	2.075721	2.196392	2.028141	0.000000	0.000000	59332.000000		1
10052.433594	2602.234619	2.420735	3.271847	2447.800781	55028.554688	402.739349	245.033875	109.617661	44.226982	25.961996	141.966080	209.345779	162.500702	1.580116	0.000000	4.002271	3.415346	0.383947	0.514793	3.388776	4.740588	2.605024	2.389226	2.039881	1.645687	1.414338	2.152184	2.320864	2.210855	0.198689	0.000000	59357.000000		1
6105.315430	2275.080566	1.523367	3.469206	2142.994873	47900.679688	330.034058	216.142334	102.639160	60.635555	33.279709	152.827011	175.563416	155.815155	2.490906	0.000000	3.785708	3.356997	0.182805	0.540230	3.331021	4.680342	2.518559	2.334740	2.011313	1.782727	1.522179	2.184200	2.244434	2.192610	0.396357	0.000000	59407.000000		1
10664.135742	2677.594971	2.322055	4.233974	2734.705811	63766.066406	459.430817	280.231689	150.310684	79.603630	41.127823	253.668350	328.122131	183.248093	1.757197	99998.000000	4.027925	3.427745	0.365873	0.626748	3.436911	4.804590	2.662220	2.447517	2.176990	1.900933	1.614136	2.404266	2.516036	2.263039	0.244820	4.999991	59494.000000		1
11691.504883	1880.075317	3.500043	3.644979	3030.963623	58640.914062	488.747925	306.893677	152.598816	86.196663	36.813675	222.467087	293.343719	203.014862	1.624888	99998.000000	4.067871	3.274175	0.544073	0.561695	3.481581	4.768201	2.689085	2.486988	2.183551	1.935490	1.566009	2.347266	2.467377	2.307528	0.210824	4.999991	59518.000000		1
20866.638672	6813.566895	2.633513	3.373610	5351.026855	99998.000000	816.065186	538.636658	254.167908	104.594254	94.464172	420.304352	543.626160	305.909973	1.216151	0.000000	4.319452	3.833375	0.420535	0.528095	3.728437	4.999991	2.911725	2.731296	2.405121	2.019508	1.975267	2.623564	2.735300	2.485594	0.084987	0.000000	59602.000000		1
10659.260742	2367.811768	2.315888	4.298732	3608.020508	79687.351562	582.623108	368.775055	227.450409	128.887939	79.767067	319.031281	454.823700	299.357025	0.780118	0.000000	4.027727	3.374347	0.364717	0.633340	3.557269	4.901390	2.765388	2.566761	2.356887	2.110212	1.901824	2.503833	2.657843	2.476189	0.000000	0.000000	59681.000000		1
35648.988281	9124.813477	3.114576	5.698749	9855.441406	99998.000000	1572.268921	1002.915100	531.602661	209.620224	184.500092	932.673706	1241.507080	653.333252	3.496716	99998.000000	4.552047	3.960224	0.493399	0.755780	3.993676	4.999991	3.196527	3.001264	2.725587	2.321433	2.265997	2.969730	3.093949	2.815135	0.543660	4.999991	59698.000000		1
17636.488281	2939.632568	1.214993	2.238794	3542.238281	72205.617188	554.823181	353.643158	153.551682	75.496094	70.210564	298.743347	371.223541	218.205353	1.935321	0.000000	4.246412	3.468293	0.084574	0.350014	3.549278	4.858571	2.744155	2.548565	2.186255	1.877924	1.846402	2.475298	2.569635	2.338866	0.286753	0.000000	59722.000000		1
8321.798828	719.026123	1.908834	6.062630	1957.643677	48265.292969	296.180786	189.767120	97.384468	42.475418	25.724548	164.936844	243.340912	117.095726	0.639215	0.000000	3.920217	2.856745	0.280768	0.782661	3.291734	4.683635	2.471557	2.278221	1.988490	1.628138	1.410348	2.217318	2.386215	2.068541	0.000000	0.000000	59745.000000		1
9693.420898	3603.308594	2.513247	3.311935	4397.642578	87505.007812	637.495117	440.416473	210.267807	106.247131	89.841644	423.946228	568.089417	471.633179	1.097444	99998.000000	3.986477	3.556701	0.400235	0.520082	3.643220	4.942033	2.804477	2.643863	2.322773	2.026317	1.953478	2.627311	2.754417	2.673604	0.040382	4.999991	59779.000000		1
3027.417236	699.296326	1.366096	3.003561	952.986267	26433.080078	163.552246	105.007469	46.077225	15.822663	14.774193	73.537918	86.406357	69.803513	1.140906	99998.000000	3.481072	2.844661	0.135481	0.477637	2.979087	4.422148	2.213656	2.021220	1.663486	1.199280	1.169504	1.866511	1.936546	1.843877	0.057250	4.999991	59827.000000		1
8775.327148	1911.652832	1.082392	0.848028	2179.808594	47183.039062	329.235382	225.387375	99.182289	21.765028	30.809633	130.078262	157.853500	59.269459	2.375734	0.000000	3.943263	3.281409	0.034385	0.000000	3.338418	4.673786	2.517507	2.352930	1.996434	1.337759	1.488687	2.114205	2.198254	1.772831	0.375798	0.000000	59845.000000		1
8195.316406	1251.072754	3.401364	5.267026	1929.587891	51936.039062	316.712311	198.127136	117.317757	60.583130	46.290001	226.864487	329.664001	203.884476	0.188609	0.000000	3.913566	3.097283	0.531653	0.721565	3.285465	4.715469	2.500665	2.296944	2.069364	1.782352	1.665487	2.355767	2.518071	2.309384	0.000000	0.000000	59922.000000		1
17191.693359	4382.288574	1.915002	5.452050	7175.767578	99998.000000	1096.990723	733.559753	372.558807	154.063583	116.451225	614.478088	833.306396	468.284241	3.855625	0.000000	4.235319	3.641701	0.282169	0.736560	3.855868	4.999991	3.040203	2.865436	2.571195	2.187700	2.066144	2.788507	2.920805	2.670510	0.586095	0.000000	60028.000000		1
8851.693359	1518.917114	3.052901	5.674079	2564.258301	56345.722656	405.178589	260.264465	104.788528	41.815498	44.396587	180.364792	228.653061	176.140076	0.376042	99998.000000	3.947026	3.181534	0.484713	0.753895	3.408962	4.750861	2.607646	2.415415	2.020314	1.621337	1.647350	2.256152	2.359177	2.245858	0.000000	4.999991	60098.000000		1
7374.354004	1830.458008	2.285050	5.248523	1474.921387	33198.382812	228.165833	148.287750	74.385948	34.288090	28.043520	76.689499	109.013252	40.665264	0.367802	0.000000	3.867724	3.262560	0.358896	0.720037	3.168769	4.521117	2.358251	2.171105	1.871491	1.535143	1.447832	1.884736	2.037479	1.609224	0.000000	0.000000	60123.000000		1
18149.085938	3695.160889	1.723810	5.760424	3486.684814	72038.539062	548.415161	353.859009	156.388733	75.243225	59.072098	257.159149	346.192841	191.543350	1.737538	0.000000	4.258855	3.567633	0.236489	0.760454	3.542413	4.857565	2.739110	2.548830	2.194206	1.876467	1.771382	2.410202	2.539318	2.282267	0.239934	0.000000	60159.000000		1
12910.436523	3258.315430	1.637465	2.140115	3070.293701	61955.875000	456.886719	313.351044	141.204391	80.917305	56.602024	249.277100	333.827057	172.377914	0.855807	99998.000000	4.110941	3.512993	0.214172	0.330437	3.487180	4.792082	2.659809	2.496031	2.149848	1.908041	1.752832	2.396683	2.523521	2.236482	0.000000	4.999991	60198.000000		1
5792.155762	1736.406982	2.710606	3.466122	1068.555542	27832.373047	163.900711	105.673561	50.366707	22.906012	12.399714	54.831959	53.724895	104.847115	0.829264	99998.000000	3.762840	3.239651	0.433066	0.539844	3.028797	4.444550	2.214581	2.023966	1.702144	1.359949	1.093412	1.739034	1.730176	2.020556	0.000000	4.999991	60216.000000		1
6940.521484	1440.556274	2.451572	4.779795	2114.057129	43980.292969	340.296753	216.854675	78.252953	42.099201	31.321535	137.658096	216.274933	137.315796	0.429091	99998.000000	3.841392	3.158530	0.389445	0.679409	3.325117	4.643258	2.531858	2.336169	1.893501	1.624274	1.495843	2.138802	2.335006	2.137721	0.000000	4.999991	60307.000000		1
6840.546875	3080.895508	1.915002	3.167000	1482.895996	36585.125000	228.360107	148.790390	74.811501	26.467730	26.711346	99.684937	141.127304	67.580132	0.648094	99998.000000	3.835091	3.488677	0.282169	0.500648	3.171111	4.563304	2.358620	2.172575	1.873968	1.422717	1.426696	1.998630	2.149611	1.829819	0.000000	4.999991	60344.000000		1
2603.369385	1414.825562	1.696056	2.118529	0.000000	10724.441406	0.000000	0.000000	44.023453	82.073708	2.883296	0.000000	0.000000	22.804249	0.544658	0.000000	3.415536	3.150703	0.229440	0.326034	0.000000	4.030375	0.000000	0.000000	1.643684	1.914204	0.459889	0.000000	0.000000	1.358016	0.000000	0.000000	60359.000000		1
28081.105469	9352.393555	2.476242	4.647194	10630.041992	99998.000000	1621.596313	1077.726562	471.099670	176.911011	148.044128	797.849548	1082.700684	602.198669	2.767743	99998.000000	4.448414	3.970923	0.393793	0.667191	4.026535	4.999991	3.209943	3.032509	2.673113	2.247755	2.170391	2.901921	3.034508	2.779740	0.442126	4.999991	60380.000000		1
2801.447021	516.800720	3.842339	7.444145	865.457458	22628.808594	127.469421	87.359238	47.144199	42.268806	12.260945	65.461609	83.933205	107.431290	0.338614	99998.000000	3.447382	2.713323	0.584596	0.871815	2.937246	4.354661	2.105406	1.941309	1.673428	1.626020	1.088524	1.815987	1.923934	2.031131	0.000000	4.999991	60559.000000		1
5699.646484	2541.669922	2.784616	3.910181	1741.276245	41077.433594	275.242188	171.727249	75.255562	38.352459	43.283356	91.324921	155.944672	70.719383	1.290350	99998.000000	3.755848	3.405119	0.444765	0.592197	3.240868	4.613603	2.439715	2.234839	1.876539	1.583793	1.636321	1.960589	2.192971	1.849538	0.110708	4.999991	60581.000000		1
10104.674805	863.366699	1.467860	3.102241	1978.483643	45825.324219	297.075043	195.428864	79.218163	39.400928	21.993225	128.557983	157.128830	94.658447	2.650248	99998.000000	4.004522	2.936195	0.166685	0.491676	3.296332	4.661106	2.472866	2.290989	1.898825	1.595506	1.342289	2.109099	2.196256	1.976159	0.423286	4.999991	60615.000000		1
11981.574219	4132.259277	2.100026	5.507557	3410.436279	65202.804688	534.843628	349.483185	164.104248	58.399845	57.752258	232.615662	341.965027	169.004303	0.173910	0.000000	4.078514	3.616188	0.322225	0.740959	3.532810	4.814266	2.728227	2.543426	2.215120	1.766412	1.761569	2.366639	2.533982	2.227898	0.000000	0.000000	60690.000000		1
11775.993164	3284.332764	2.661267	3.139246	4657.259766	92136.515625	738.370422	475.774628	212.904404	71.126434	80.750786	418.164215	561.601257	325.778503	1.858538	0.000000	4.070998	3.516447	0.425088	0.496825	3.668130	4.964432	2.868274	2.677401	2.328185	1.852031	1.907147	2.621347	2.749428	2.512923	0.269171	0.000000	60801.000000		1
7941.873047	2271.260010	1.100895	2.821621	2631.878418	54252.597656	408.040314	272.084442	127.006866	68.489838	43.690411	178.067413	242.890686	121.764511	0.612464	0.000000	3.899923	3.356267	0.041746	0.450499	3.420266	4.734420	2.610703	2.434704	2.103827	1.835626	1.640386	2.250584	2.385411	2.085521	0.000000	0.000000	60870.000000		1
10041.652344	1069.523804	3.025148	3.271847	2348.513672	49384.375000	341.570312	237.417053	105.969597	53.946926	34.121571	139.209213	195.700226	70.312325	0.362385	0.000000	4.001805	3.029191	0.480747	0.514793	3.370793	4.693590	2.533480	2.375512	2.025181	1.731967	1.533029	2.143668	2.291591	1.847031	0.000000	0.000000	60898.000000		1
6655.972656	1849.682007	2.408400	3.725156	1198.448853	32717.734375	190.584305	117.854324	61.915306	13.972421	17.672907	69.550644	105.994270	62.599895	0.663980	99998.000000	3.823211	3.267097	0.381729	0.571145	3.078619	4.514783	2.280087	2.071346	1.791798	1.145272	1.247308	1.842301	2.025282	1.796574	0.000000	4.999991	60920.000000		1
5107.988281	956.871826	4.320318	6.522108	1094.252319	27538.271484	182.810196	114.369705	52.546909	12.230108	25.376085	66.935631	60.373436	60.444363	0.942655	0.000000	3.708250	2.980854	0.635516	0.814388	3.039118	4.439937	2.262000	2.058311	1.720547	1.087430	1.404425	1.825657	1.780846	1.781356	0.000000	0.000000	60965.000000		1
14960.129883	3325.155518	0.000000	2.254213	3642.805176	75692.054688	588.571655	371.214294	156.086517	65.581871	66.581001	257.732727	299.122650	201.451401	2.285443	0.000000	4.174935	3.521812	0.000000	0.352995	3.561436	4.879050	2.769799	2.569625	2.193365	1.816784	1.823350	2.411170	2.475849	2.304170	0.358970	0.000000	60979.000000		1
13305.635742	3299.199463	1.785485	4.619441	4474.760742	91920.828125	729.137695	454.879211	259.305420	101.572189	86.770241	376.521423	522.363770	315.941376	1.178693	0.000000	4.124036	3.518409	0.251756	0.664589	3.650770	4.963414	2.862810	2.657896	2.413812	2.006775	1.938371	2.575790	2.717973	2.499607	0.071401	0.000000	61043.000000		1
15342.592773	2854.296143	2.377563	2.966557	3286.704346	74174.804688	528.136536	334.832367	198.528015	84.950836	75.576271	343.263306	475.299744	244.198181	1.305343	0.000000	4.185899	3.455499	0.376132	0.472253	3.516761	4.870256	2.722746	2.524827	2.297822	1.929168	1.878385	2.535627	2.676968	2.387743	0.115725	0.000000	61102.000000		1
9864.103516	2598.102295	1.655968	4.079786	3498.143799	75370.968750	549.207703	357.627350	167.443924	69.350204	61.736450	285.412354	376.114349	184.228714	2.500089	99998.000000	3.994058	3.414656	0.219052	0.610637	3.543838	4.877204	2.739737	2.553431	2.223869	1.841048	1.790542	2.455473	2.575320	2.265357	0.397956	4.999991	61160.000000		1
8442.474609	925.763062	2.722941	3.607974	1505.197510	36291.328125	241.465988	151.393066	63.056290	17.389202	34.146240	123.719597	159.259689	89.832390	0.022200	99998.000000	3.926470	2.966500	0.435038	0.557263	3.177593	4.559803	2.382856	2.180106	1.799728	1.240280	1.533343	2.092438	2.202106	1.953433	0.000000	4.999991	61192.000000		1
12185.556641	4828.913086	2.050686	3.672733	4653.417480	96107.382812	728.921814	469.687347	223.204102	87.491837	75.875389	369.499756	541.004944	323.687714	2.003370	99998.000000	4.085845	3.683849	0.311899	0.564989	3.667772	4.982757	2.862681	2.671809	2.348702	1.941967	1.880101	2.567614	2.733201	2.510126	0.301761	4.999991	61215.000000		1
10534.220703	7608.563965	1.982844	4.961736	6642.092773	99998.000000	1045.819214	678.200500	299.153503	159.830185	127.204224	594.224121	803.098083	356.597382	0.567077	0.000000	4.022603	3.881303	0.297289	0.695634	3.822305	4.999991	3.019457	2.831358	2.475894	2.203659	2.104501	2.773950	2.904769	2.552178	0.000000	0.000000	61283.000000		1
8391.685547	1800.292847	2.901798	2.312804	2590.679688	56989.328125	399.257812	264.498444	115.612450	89.039871	48.581219	215.975815	290.642365	218.371872	2.317068	0.000000	3.923849	3.255343	0.462667	0.364139	3.413414	4.755794	2.601254	2.422423	2.063004	1.949584	1.686468	2.334405	2.463359	2.339197	0.364939	0.000000	61420.000000		1
8054.685547	2907.589355	1.409269	5.156011	2341.837402	47504.355469	335.677307	240.155411	81.361366	60.842167	37.066540	163.031097	223.370621	151.235794	0.012141	0.000000	3.906049	3.463533	0.148994	0.712314	3.369557	4.676733	2.525922	2.380492	1.910418	1.784205	1.568982	2.212270	2.349026	2.179655	0.000000	0.000000	61513.000000		1
19548.359375	1927.879517	0.934373	3.077571	4377.521484	83149.492188	664.369934	444.083038	213.215866	106.336563	70.679291	310.859375	440.734100	263.940277	0.779135	0.000000	4.291111	3.285080	0.000000	0.488208	3.641228	4.919859	2.822410	2.647464	2.328820	2.026683	1.849292	2.492564	2.644177	2.421506	0.000000	0.000000	61538.000000		1
12046.754883	3365.419678	1.862578	3.959521	2655.863770	57624.371094	417.384033	272.028931	132.825882	73.359062	62.649235	262.099304	300.790955	234.672516	1.617282	99998.000000	4.080870	3.527039	0.270115	0.597643	3.424206	4.760606	2.620536	2.434615	2.123283	1.865454	1.796916	2.418466	2.478265	2.370462	0.208786	4.999991	61610.000000		1
2038.271118	707.085876	2.149366	3.231758	554.209534	18933.609375	65.865578	55.609062	31.993790	30.273064	9.035355	34.473114	48.756992	56.543434	0.300910	0.000000	3.309262	2.849472	0.332310	0.509439	2.743674	4.277234	1.818658	1.745146	1.505066	1.481056	0.955945	1.537480	1.688037	1.752382	0.000000	0.000000	61700.000000		1
15493.776367	6043.326172	1.165653	4.468338	4723.597168	99576.796875	735.607361	475.549530	239.322800	147.513733	77.216820	400.728760	560.833374	245.366928	3.764205	0.000000	4.190157	3.781276	0.066569	0.650146	3.674273	4.998158	2.866646	2.677196	2.378984	2.168833	1.887712	2.602850	2.748834	2.389816	0.575673	0.000000	61731.000000		1
9803.926758	2653.439941	1.384599	3.244093	1796.617065	43362.019531	271.723633	184.154709	100.758080	89.499352	26.251867	132.499008	184.373657	95.423210	2.020819	99998.000000	3.991400	3.423809	0.141324	0.511093	3.254456	4.637109	2.434127	2.265183	2.003280	1.951820	1.419160	2.122213	2.265699	1.979654	0.305527	4.999991	61770.000000		1
7587.168945	1610.565796	2.944971	4.859972	1382.933472	34982.769531	224.298828	141.864319	70.623787	21.533749	17.922689	75.301819	100.761162	101.035614	0.287076	99998.000000	3.880080	3.206979	0.469081	0.686634	3.140801	4.543854	2.350827	2.151873	1.848951	1.333120	1.253403	1.876805	2.003293	2.004474	0.000000	4.999991	61815.000000		1
9213.397461	1152.405518	1.437022	2.895631	1753.876465	40967.500000	290.278503	177.265640	95.158012	24.873436	29.110495	142.610580	214.807068	131.379608	0.381992	0.000000	3.964420	3.061605	0.157463	0.461743	3.243999	4.612440	2.462815	2.248625	1.978445	1.395736	1.464050	2.154152	2.332049	2.118528	0.000000	0.000000	61833.000000		1
8579.911133	1976.223267	1.683721	3.034399	1253.854370	31134.896484	214.467865	128.813934	59.565498	18.030621	22.483540	71.465645	150.406281	82.329659	1.053612	0.000000	3.933483	3.295836	0.226270	0.482073	3.098247	4.493248	2.331362	2.109963	1.774995	1.256011	1.351865	1.854097	2.177266	1.915556	0.022681	0.000000	61871.000000		1
5825.454102	1913.947144	3.086823	3.170084	2054.991211	42562.691406	302.943420	210.224640	89.937241	37.387249	44.177643	152.777664	169.661133	117.188240	0.876645	0.000000	3.765330	3.281930	0.489512	0.501071	3.312810	4.629029	2.481362	2.322684	1.953940	1.572724	1.645203	2.184060	2.229582	2.068884	0.000000	0.000000	61939.000000		1
8409.824219	1913.052856	1.489446	2.852458	2245.967041	47099.839844	355.151123	229.457916	79.659142	54.119614	24.706915	113.990402	143.840988	97.476982	1.009498	99998.000000	3.924787	3.281727	0.173025	0.455219	3.351403	4.673019	2.550413	2.360703	1.901236	1.733355	1.392819	2.056868	2.157883	1.988902	0.004105	4.999991	62078.000000		1
13747.014648	2939.142334	2.374479	5.470552	2909.156006	66041.765625	445.563232	293.340637	154.890030	51.146893	46.632298	237.978287	307.812622	203.335571	3.382727	0.000000	4.138208	3.468221	0.375568	0.738031	3.463767	4.819818	2.648909	2.467372	2.190023	1.708819	1.668687	2.376537	2.488286	2.308213	0.529267	0.000000	62119.000000		1
2882.814697	907.781738	2.821621	2.059937	1000.648560	26778.255859	155.784317	99.099030	60.305595	34.136990	29.107410	105.106148	128.147842	136.245743	0.674492	0.000000	3.459817	2.957981	0.450499	0.313854	3.000282	4.427782	2.192524	1.996069	1.780358	1.533225	1.464004	2.021628	2.107711	2.134323	0.000000	0.000000	62156.000000		1
15519.822266	1640.450317	3.185502	7.672342	2534.660645	61694.703125	385.640045	256.730499	155.642456	56.555767	45.179855	202.869919	298.274628	176.750656	0.334852	0.000000	4.190887	3.214963	0.503178	0.884928	3.403920	4.790248	2.586182	2.409477	2.192128	1.752477	1.654945	2.307218	2.474616	2.247361	0.000000	0.000000	62218.000000		1
9182.036133	4410.375488	2.238794	4.576268	0.000000	11330.359375	0.000000	0.000000	9.195709	22.468121	7.758687	0.000000	0.000000	35.469162	0.381166	0.000000	3.962939	3.644475	0.350014	0.660511	0.000000	4.054244	0.000000	0.000000	0.963585	1.351567	0.889788	0.000000	0.000000	1.549851	0.000000	0.000000	62296.000000		1
7160.287109	2536.258057	1.729977	3.700486	1374.551880	35312.507812	177.265640	138.786743	84.830566	27.198576	26.119267	117.888252	173.321533	128.150925	1.519783	0.000000	3.854930	3.404193	0.238040	0.568259	3.138161	4.547928	2.248625	2.142348	1.928552	1.434546	1.416961	2.071470	2.238853	2.107722	0.181782	0.000000	62321.000000		1
[truncated: 8,810 more rows]
