# Supplementary material for: Distinct elongation stalls during translation are linked with distinct pathways for mRNA degradation
Source: eLife. 2022 Jul 27;11:e76038. doi: 10.7554/eLife.76038 (PMC9352352; doi:10.7554/eLife.76038)
Supplement: Figure 1—source data 2. [file elife-76038-fig1-data2.zip › 1C_flow_cytometry_data/list_mode_data.SYH1_OPT_2.CSV]

FSC-HLin	SSC-HLin	BLU-V-HLin	GRN-V-HLin	YEL-V-HLin	ORG-V-HLin	GRN-B-HLin	YEL-B-HLin	RED-B-HLin	NIR-B-HLin	YEL-G-HLin	ORG-G-HLin	RED-G-HLin	NIR-G-HLin	BLU-V-ALin	BLU-V-W	FSC-HLog	SSC-HLog	BLU-V-HLog	GRN-V-HLog	YEL-V-HLog	ORG-V-HLog	GRN-B-HLog	YEL-B-HLog	RED-B-HLog	NIR-B-HLog	YEL-G-HLog	ORG-G-HLog	RED-G-HLog	NIR-G-HLog	BLU-V-ALog	BLU-V-WLog	TIME		P01.R1
9203.233398	2729.892090	2.911049	5.378040	6293.741211	85489.539062	314.880554	214.702225	63.355412	35.197796	22.711737	34.685894	76.729591	31.787180	1.530939	99998.000000	3.963940	3.436146	0.464050	0.730624	3.798909	4.931913	2.498146	2.331836	1.801784	1.546515	1.356250	1.540153	1.884963	1.502252	0.184958	4.999991	23.000000		1
12638.009766	2461.057861	4.388160	4.107540	7613.038574	99998.000000	567.096497	345.906067	111.446320	69.020241	40.979805	111.699188	121.027496	162.642548	0.204218	0.000000	4.101679	3.391122	0.642282	0.613582	3.881558	4.999991	2.753657	2.538958	2.047066	1.838977	1.612570	2.048050	2.082884	2.211234	0.000000	0.000000	56.000000		1
30482.875000	10201.917969	1.828657	9.263551	25972.691406	99998.000000	3575.274414	2213.408936	552.905090	309.335999	123.855286	582.092712	847.432983	528.423279	1.312641	99998.000000	4.484056	4.008682	0.262132	0.966778	4.414517	4.999991	3.553309	3.345062	2.742651	2.490430	2.092915	2.764992	2.928105	2.722982	0.118146	4.999991	96.000000		1
22618.457031	14377.419922	4.089037	12.630994	26130.306641	99998.000000	3592.487793	2235.362061	552.821838	198.373825	161.085266	635.558533	822.389954	510.034973	2.456925	99998.000000	4.354463	4.157681	0.611621	1.101438	4.417144	4.999991	3.555395	3.349348	2.742585	2.297484	2.207056	2.803156	2.915078	2.707600	0.390392	4.999991	160.000000		1
11232.508789	4025.981201	2.587257	3.577137	11652.113281	99998.000000	1166.914551	732.042603	184.826965	40.575836	50.369789	165.232895	269.284393	109.259949	1.150021	99998.000000	4.050477	3.604872	0.412840	0.553536	4.066405	4.999991	3.067039	2.864536	2.266765	1.608267	1.702170	2.218096	2.430211	2.038461	0.060706	4.999991	220.000000		1
35002.394531	9941.970703	4.052033	9.436240	25334.460938	99998.000000	3447.101807	2091.440918	466.517242	205.154968	114.200096	580.375061	803.659302	508.480774	4.050871	99998.000000	4.544098	3.997473	0.607673	0.974799	4.403712	4.999991	3.537454	3.320446	2.668868	2.312082	2.057667	2.763709	2.905072	2.706275	0.607548	4.999991	347.000000		1
28071.175781	7571.586914	4.058200	8.350764	18709.720703	99998.000000	2317.556152	1382.964355	293.124786	136.051468	93.572968	394.222076	566.051086	352.875305	2.757551	0.000000	4.448261	3.879187	0.608333	0.921726	4.272067	4.999991	3.365030	3.140811	2.467052	2.133703	1.971150	2.595741	2.752856	2.547621	0.440524	0.000000	490.000000		1
9258.718750	764.468079	0.962126	0.715427	6073.115234	98679.476562	174.662964	74.318108	56.528015	39.070969	5.859104	18.354414	41.214169	7.814194	1.792906	99998.000000	3.966551	2.883359	0.000000	0.000000	3.783412	4.994227	2.242201	1.871095	1.752264	1.591854	0.767831	1.263741	1.615047	0.892884	0.253558	4.999991	589.000000		1
3366.572998	144.226456	2.322055	1.245830	1964.582153	42192.585938	0.000000	0.000000	0.000000	0.000000	0.000000	0.000000	0.000000	0.000000	0.230303	0.000000	3.527188	2.159045	0.365873	0.095459	3.293270	4.625236	0.000000	0.000000	0.000000	0.000000	0.000000	0.000000	0.000000	0.000000	0.000000	0.000000	605.000000		0
29138.462891	7186.258301	3.395196	6.654708	20815.328125	99998.000000	2621.110107	1634.091675	421.488495	224.261810	114.437546	400.657837	601.214966	404.712952	0.280504	99998.000000	4.464467	3.856503	0.530865	0.823129	4.318383	4.999991	3.418485	3.213276	2.624786	2.350755	2.058568	2.602774	2.779030	2.607147	0.000000	4.999991	651.000000		1
9883.888672	2845.785156	1.924253	4.018112	7647.505371	99998.000000	564.907043	385.171295	125.135033	79.199661	62.547474	191.407669	253.020767	172.152802	1.240478	99998.000000	3.994928	3.454202	0.284262	0.604022	3.883520	4.999991	2.751977	2.585654	2.097379	1.898723	1.796210	2.281959	2.403156	2.235914	0.093589	4.999991	702.000000		1
32218.679688	11039.192383	2.485493	6.660876	23151.529297	99998.000000	3126.803223	1956.552002	451.095459	156.641586	122.683464	566.704834	758.723083	457.389374	2.274364	99998.000000	4.508108	4.042937	0.395413	0.823531	4.364580	4.999991	3.495100	3.291492	2.654269	2.194907	2.088786	2.753357	2.880083	2.660286	0.356860	4.999991	748.000000		1
9383.588867	1151.979980	3.826920	3.848506	4096.324219	63660.109375	0.000000	0.000000	41.291264	31.182766	0.000000	0.000000	0.000000	0.000000	0.283743	99998.000000	3.972369	3.061445	0.582849	0.585292	3.612394	4.803867	0.000000	0.000000	1.615858	1.493915	0.000000	0.000000	0.000000	0.000000	0.000000	4.999991	773.000000		1
49106.343750	12580.716797	4.375825	10.463125	32945.753906	99998.000000	4713.553223	2941.954590	679.264404	318.923340	231.360580	859.795715	1136.607544	770.354919	5.450757	0.000000	4.691138	4.099705	0.641060	1.019661	4.517799	4.999991	3.673348	3.468636	2.832039	2.503686	2.364289	2.934395	3.055610	2.886691	0.736457	0.000000	803.000000		1
21188.929688	4905.210938	3.715905	4.008861	13202.795898	99998.000000	1482.603027	900.337646	212.827316	91.432854	66.389809	307.713959	405.977295	217.119873	3.140541	99998.000000	4.326109	3.690658	0.570065	0.603021	4.120666	4.999991	3.171025	2.954405	2.328027	1.961102	1.822101	2.488147	2.608502	2.336699	0.497004	4.999991	860.000000		1
10326.201172	3898.804932	3.259512	7.709347	9894.721680	99998.000000	960.282410	594.683594	133.205185	49.450836	41.719902	137.075272	107.773582	116.898369	0.592407	0.000000	4.013941	3.590931	0.513153	0.887018	3.995404	4.999991	2.982399	2.774286	2.124521	1.694174	1.620343	2.136959	2.032512	2.067808	0.000000	0.000000	923.000000		1
15025.227539	5878.204102	1.840992	7.212865	12514.364258	99998.000000	1315.800537	852.703125	227.508987	144.275803	81.225677	268.081757	346.303864	218.359543	1.267251	0.000000	4.176821	3.769245	0.265052	0.858108	4.097409	4.999991	3.119190	2.930798	2.356998	2.159194	1.909693	2.428267	2.539457	2.339172	0.102863	0.000000	945.000000		1
36416.214844	8608.935547	3.191670	9.294389	24322.281250	99998.000000	3303.828369	2041.256226	532.426025	241.984070	157.449539	740.081909	1046.571533	571.555542	3.380030	99998.000000	4.561295	3.934949	0.504018	0.968221	4.386004	4.999991	3.519017	3.309897	2.726259	2.383787	2.197141	2.869280	3.019769	2.757058	0.528921	4.999991	1016.000000		1
18874.898438	4527.961426	3.796082	3.854673	11755.813477	99998.000000	1099.627319	752.108459	158.556595	96.601196	53.993183	183.186417	250.106628	174.410095	2.166860	0.000000	4.275885	3.655903	0.579336	0.585988	4.070253	4.999991	3.041245	2.876281	2.200184	1.984982	1.732339	2.262893	2.398125	2.241572	0.335831	0.000000	1059.000000		1
6402.452148	1496.365723	3.268763	1.973593	4083.323486	59932.093750	0.000000	0.000000	0.000000	12.711171	4.221638	0.000000	0.000000	0.000000	0.726573	99998.000000	3.806346	3.175038	0.514383	0.295258	3.611014	4.777659	0.000000	0.000000	0.000000	1.104186	0.625481	0.000000	0.000000	0.000000	0.000000	4.999991	1090.000000		1
42384.519531	14387.047852	4.872307	10.743746	33182.214844	99998.000000	4728.937988	2904.080078	636.773560	300.436340	201.596344	885.773132	1105.717651	635.589417	3.297350	99998.000000	4.627207	4.157972	0.687735	1.031156	4.520905	4.999991	3.674764	3.463009	2.803985	2.477752	2.304483	2.947323	3.043644	2.803177	0.518165	4.999991	1314.000000		1
15997.933594	4216.929688	3.863925	6.118138	10174.500000	99998.000000	932.365356	532.971802	123.087433	86.153496	39.009296	136.498611	209.364273	79.116402	1.651331	99998.000000	4.204064	3.624996	0.587029	0.786619	4.007513	4.999991	2.969586	2.726704	2.090214	1.935273	1.591168	2.135128	2.320903	1.898267	0.217834	4.999991	1375.000000		1
6849.184082	1039.007202	4.671864	3.879343	3658.402832	54440.453125	0.000000	0.000000	6.617703	25.434677	7.499653	0.000000	0.000000	13.016461	2.099807	99998.000000	3.835639	3.016618	0.669490	0.588758	3.563292	4.735922	0.000000	0.000000	0.820707	1.405426	0.875041	0.000000	0.000000	1.114493	0.322179	4.999991	1421.000000		1
28461.033203	9405.381836	2.692104	8.763986	24781.158203	99998.000000	3321.057129	2097.192139	498.733063	136.184067	146.107544	516.575562	700.113525	408.999359	3.475787	0.000000	4.454251	3.973377	0.430092	0.942702	4.394122	4.999991	3.521276	3.321638	2.697868	2.134126	2.164673	2.713134	2.845168	2.611723	0.541053	0.000000	1443.000000		1
7129.619629	1865.267212	2.744528	4.970987	4969.457520	74087.570312	95.830269	65.171738	31.888943	44.994831	25.335997	88.941193	91.010384	94.596771	0.207594	0.000000	3.853066	3.270741	0.438468	0.696443	3.696309	4.869745	1.981503	1.814059	1.503640	1.653163	1.403738	1.949103	1.959091	1.975876	0.000000	0.000000	1498.000000		1
21751.179688	5440.313477	3.111492	6.574531	12652.428711	99998.000000	1356.986938	846.307434	201.580917	99.675690	73.355980	252.249832	302.779968	258.417297	3.692729	0.000000	4.337483	3.735624	0.492969	0.817865	4.102174	4.999991	3.132576	2.927528	2.304449	1.998589	1.865435	2.401831	2.481127	2.412322	0.567347	0.000000	1553.000000		1
18385.988281	5261.888184	2.429986	4.847637	12526.717773	99998.000000	1386.411987	816.527771	195.657059	52.509903	66.032097	257.461334	324.822540	190.482544	1.212423	0.000000	4.264487	3.721142	0.385604	0.685530	4.097837	4.999991	3.141892	2.911971	2.291496	1.720241	1.819755	2.410712	2.511646	2.279855	0.083654	0.000000	1605.000000		1
28073.652344	4917.446777	3.567886	8.307592	19919.878906	99998.000000	2577.629395	1561.481934	357.874054	149.986893	96.786224	389.568726	549.059692	370.159668	0.759775	0.000000	4.448299	3.691740	0.552411	0.919475	4.299287	4.999991	3.411221	3.193537	2.553730	2.176053	1.985813	2.590584	2.739619	2.568389	0.000000	0.000000	1640.000000		1
17859.216797	1231.666870	2.846291	3.197837	8015.241211	99998.000000	551.705505	331.261383	80.072357	58.628040	19.954874	28.956306	38.003998	66.392899	0.336546	0.000000	4.251863	3.090493	0.454279	0.504856	3.903917	4.999991	2.741707	2.520171	1.903483	1.768105	1.300049	1.461743	1.579829	1.822122	0.000000	0.000000	1688.000000		1
17911.455078	4804.221191	3.444536	5.004908	14505.422852	99998.000000	1638.803589	1005.335815	232.603333	58.819233	75.563934	270.672089	412.400726	259.441101	0.864666	0.000000	4.253131	3.681623	0.537131	0.699396	4.161530	4.999991	3.214527	3.002311	2.366616	1.769519	1.878315	2.432443	2.615319	2.414039	0.000000	0.000000	1736.000000		1
19825.634766	3418.527832	4.258643	7.259121	12073.488281	99998.000000	1243.200073	743.547974	185.153839	63.549686	66.220207	198.022278	269.962830	159.256607	1.191644	99998.000000	4.297227	3.533839	0.629271	0.860884	4.081833	4.999991	3.094541	2.871309	2.267533	1.803113	1.820991	2.296714	2.431304	2.202097	0.076147	4.999991	1779.000000		1
25019.802734	6572.026855	2.685936	7.351633	13817.437500	99998.000000	1496.473633	922.947571	228.150406	113.401405	62.439541	237.595901	282.846680	226.284744	2.070382	0.000000	4.398284	3.817699	0.429096	0.866384	4.140428	4.999991	3.175069	2.965177	2.358221	2.054618	1.795460	2.375839	2.451551	2.354655	0.316051	0.000000	1804.000000		1
26674.287109	7130.939453	1.699140	9.781619	20165.332031	99998.000000	2575.501709	1589.136963	338.563690	175.692932	116.497482	480.261475	666.494629	349.362946	2.188190	0.000000	4.426093	3.853147	0.230229	0.990411	4.304605	4.999991	3.410862	3.201161	2.529640	2.244754	2.066317	2.681478	2.823797	2.543277	0.340085	0.000000	1865.000000		1
12099.736328	4745.013672	2.830872	4.187717	15220.224609	99998.000000	1755.409058	1110.879883	313.261597	152.145508	66.997307	274.912231	374.032837	145.826920	1.461165	99998.000000	4.082776	3.676238	0.451920	0.621977	4.182421	4.999991	3.244378	3.045667	2.495907	2.182259	1.826057	2.439194	2.572910	2.163838	0.164699	4.999991	1912.000000		1
32632.554688	8142.525879	2.124696	9.282054	22546.660156	99998.000000	3019.763428	1851.612427	414.793701	179.260818	105.926430	502.251617	660.795898	332.316010	0.958546	0.000000	4.513651	3.910759	0.327297	0.967644	4.353082	4.999991	3.479973	3.267550	2.617832	2.253485	2.025004	2.700921	2.820067	2.521551	0.000000	0.000000	1941.000000		1
14975.057617	3469.094971	3.931767	2.383730	10880.586914	99998.000000	962.804932	640.739258	170.839127	72.036140	41.093903	147.652496	195.216080	101.248398	1.597201	99998.000000	4.175368	3.540216	0.594588	0.377257	4.036652	4.999991	2.983538	2.806681	2.232587	1.857550	1.613777	2.169241	2.290516	2.005388	0.203359	4.999991	1998.000000		1
10842.354492	2055.598633	2.541001	1.353761	6424.250977	90612.515625	280.234772	195.509033	25.474766	16.522673	0.000000	0.000000	0.000000	8.344597	0.697553	99998.000000	4.035124	3.312938	0.405005	0.131542	3.807822	4.957188	2.447522	2.291167	1.406110	1.218080	0.000000	0.000000	0.000000	0.921405	0.000000	4.999991	2020.000000		1
30296.617188	9245.544922	4.159964	11.459173	22762.494141	99998.000000	2943.209717	1860.441162	457.999969	193.350418	142.376221	519.569885	721.594849	466.430908	0.641007	0.000000	4.481394	3.965933	0.619090	1.059153	4.357220	4.999991	3.468821	3.269616	2.660866	2.286345	2.153437	2.715644	2.858294	2.668787	0.000000	0.000000	2038.000000		1
35700.324219	9917.960938	3.271847	7.567495	19446.125000	99998.000000	2437.248291	1490.133545	386.484985	149.206696	84.331001	379.108673	521.472534	244.380127	2.428956	0.000000	4.552672	3.996422	0.514793	0.878952	4.288833	4.999991	3.386900	3.173225	2.587133	2.173788	1.925987	2.578764	2.717232	2.388066	0.385420	0.000000	2175.000000		1
23995.896484	4495.810547	3.083739	7.764854	17229.160156	99998.000000	2019.996948	1276.236084	287.074493	141.392502	85.724854	349.230316	470.686462	327.542389	1.989025	99998.000000	4.380137	3.652808	0.489078	0.890133	4.236264	4.999991	3.305351	3.105931	2.457995	2.150426	1.933107	2.543112	2.672732	2.515268	0.298640	4.999991	2308.000000		1
5206.380859	0.000000	2.260381	1.029969	2680.203857	45057.945312	0.000000	0.000000	0.000000	4.684199	0.000000	0.000000	0.000000	0.000000	1.335090	15634.873047	3.716536	0.000000	0.354182	0.012824	3.428168	4.653771	0.000000	0.000000	0.000000	0.670635	0.000000	0.000000	0.000000	0.000000	0.125510	4.194094	2328.000000		0
19214.541016	5162.943359	4.628692	6.993919	13963.131836	99998.000000	1696.821045	1037.086060	253.822540	103.329918	72.893417	280.610962	292.955170	151.682938	0.132632	0.000000	4.283630	3.712897	0.665458	0.844721	4.144983	4.999991	3.229636	3.015815	2.404530	2.014226	1.862688	2.448105	2.466801	2.180937	0.000000	0.000000	2369.000000		1
7525.130371	2384.504150	2.494745	4.110624	7067.336914	97032.500000	458.246674	310.843964	84.346420	65.507866	26.239532	92.290131	101.578354	106.456833	0.129026	0.000000	3.876514	3.377398	0.397026	0.613908	3.849256	4.986917	2.661099	2.492543	1.926067	1.816293	1.418956	1.965155	2.006801	2.027174	0.000000	0.000000	2427.000000		1
26368.812500	6282.605957	3.537048	7.388638	13459.915039	99998.000000	1436.581299	926.490784	249.085907	111.813286	57.160183	221.446365	289.291687	195.188324	1.289949	99998.000000	4.421091	3.798140	0.548641	0.868564	4.129042	4.999991	3.157330	2.966841	2.396349	2.048493	1.757094	2.345268	2.461336	2.290454	0.110573	4.999991	2535.000000		1
16002.189453	1947.621582	2.494745	6.111970	8937.643555	99998.000000	755.528320	482.216553	134.959824	58.544781	54.313892	151.602768	151.488663	127.201141	0.054042	99998.000000	4.204179	3.289505	0.397026	0.786181	3.951223	4.999991	2.878251	2.683242	2.130204	1.767488	1.734911	2.180707	2.180380	2.104491	0.000000	4.999991	2586.000000		1
17628.744141	5213.726562	4.295648	4.674948	13678.124023	99998.000000	1583.314819	966.079834	282.260773	112.158661	60.829830	227.549088	329.287781	192.924866	0.832792	99998.000000	4.246222	3.717148	0.633029	0.669777	4.136026	4.999991	3.199567	2.985013	2.450650	2.049833	1.784117	2.357075	2.517576	2.285388	0.000000	4.999991	2615.000000		1
21741.357422	4842.518066	4.008861	5.421213	14183.544922	99998.000000	1603.877197	1006.698853	217.372742	53.768070	56.691452	238.388428	291.006256	234.712601	1.753703	99998.000000	4.337286	3.685071	0.603021	0.734096	4.151785	4.999991	3.205171	3.002900	2.337205	1.730524	1.753518	2.377285	2.463902	2.370536	0.243956	4.999991	2648.000000		1
18238.972656	4311.782227	3.031315	4.378909	10676.890625	99998.000000	1048.788818	652.451294	173.947540	99.163788	61.021023	234.006424	283.481934	170.795959	1.674477	0.000000	4.261000	3.634657	0.481631	0.641366	4.028445	4.999991	3.020688	2.814548	2.240418	1.996353	1.785479	2.369228	2.452525	2.232478	0.223879	0.000000	2694.000000		1
16221.107422	2791.085693	3.925599	6.747221	9408.493164	99998.000000	806.635132	521.136414	110.946754	62.599895	47.326138	159.040741	220.619919	216.398285	0.121938	0.000000	4.210081	3.445773	0.593906	0.829125	3.973520	4.999991	2.906677	2.716951	2.045115	1.796574	1.675101	2.201508	2.343645	2.335254	0.000000	0.000000	2758.000000		1
10617.072266	2133.352051	2.818537	4.619441	7020.223633	93211.148438	411.876495	272.984894	77.633125	45.741096	43.351200	80.245049	92.761948	96.101631	1.248061	0.000000	4.026005	3.329062	0.450024	0.664589	3.846351	4.969468	2.614767	2.436139	1.890047	1.660307	1.637001	1.904418	1.967370	1.982731	0.096236	0.000000	2784.000000		1
13027.365234	3410.642822	1.958174	4.859972	7832.098145	99998.000000	544.199707	355.925140	95.003822	29.899931	27.056725	112.639725	158.744705	138.752823	0.056694	0.000000	4.114857	3.532836	0.291851	0.686634	3.893878	4.999991	2.735758	2.551359	1.977741	1.475670	1.432275	2.051692	2.200699	2.142242	0.000000	0.000000	2820.000000		1
11639.556641	3008.563477	3.345856	6.811979	10955.416992	99998.000000	1080.381714	671.379272	153.727463	95.435547	47.588257	172.991577	267.461914	159.416962	0.736693	0.000000	4.065937	3.478359	0.524507	0.833273	4.039629	4.999991	3.033577	2.826968	2.186751	1.979710	1.677500	2.238025	2.427262	2.202534	0.000000	0.000000	2851.000000		1
15644.867188	1757.675537	5.652493	7.376303	6959.597656	99667.007812	401.601471	255.077621	76.735756	58.316582	17.188759	73.137032	154.384293	88.077744	0.416622	0.000000	4.194372	3.244939	0.752240	0.867839	3.842584	4.998551	2.603795	2.406672	1.884998	1.765792	1.235245	1.864137	2.188603	1.944866	0.000000	0.000000	2879.000000		1
12052.438477	5369.026855	4.076703	1.865662	9343.901367	99998.000000	832.634155	488.784912	113.148544	94.020111	26.766851	103.129478	209.885422	51.541611	1.331869	99998.000000	4.081075	3.729896	0.610309	0.270833	3.970528	4.999991	2.920454	2.689118	2.053649	1.973221	1.427597	2.013383	2.321982	1.712158	0.124461	4.999991	2918.000000		1
32511.451172	8189.151855	2.787700	8.224331	23604.281250	99998.000000	3042.333496	1945.620239	707.872253	413.853149	186.683380	648.306763	901.025269	527.470459	1.389292	0.000000	4.512036	3.913239	0.445246	0.915101	4.372991	4.999991	3.483207	3.289058	2.849955	2.616846	2.271106	2.811780	2.954737	2.722198	0.142794	0.000000	2944.000000		1
3383.848145	349.702148	3.382861	3.404448	1343.911865	29351.359375	0.000000	0.000000	0.000000	0.000000	0.000000	0.000000	0.000000	0.000000	1.178171	0.000000	3.529411	2.543698	0.529284	0.532047	3.128371	4.467628	0.000000	0.000000	0.000000	0.000000	0.000000	0.000000	0.000000	0.000000	0.071208	0.000000	2974.000000		1
14603.134766	3306.878174	3.376694	6.050295	11380.629883	99998.000000	1179.628784	710.493408	208.627258	63.228981	79.446358	253.464828	373.363678	231.853989	1.016913	99998.000000	4.164446	3.519418	0.528492	0.781777	4.056166	4.999991	3.071745	2.851560	2.319371	1.800916	1.900074	2.403918	2.572132	2.365215	0.007284	4.999991	2996.000000		1
17099.478516	4400.479980	3.463039	5.643242	12264.167969	99998.000000	1327.783936	828.434082	181.903580	61.748783	65.301254	259.527466	343.065948	219.145889	0.165553	3026.548584	4.232983	3.643500	0.539457	0.751529	4.088638	4.999991	3.123127	2.918258	2.259841	1.790628	1.814921	2.414183	2.535378	2.340733	0.000000	3.480948	3115.000000		1
41493.164062	8032.319336	4.089037	13.186067	28655.316406	99998.000000	4001.027588	2481.601807	597.264709	215.679779	164.955353	768.557129	1061.253296	532.715881	3.917607	99998.000000	4.617977	3.904841	0.611621	1.120115	4.457205	4.999991	3.602172	3.394732	2.776167	2.333809	2.217366	2.885676	3.025819	2.726496	0.593021	4.999991	3176.000000		1
36295.808594	9501.557617	3.937934	11.227893	30538.240234	99998.000000	4236.649902	2674.171875	599.589844	254.732239	160.613449	708.852844	967.769714	509.134521	1.733849	99998.000000	4.559856	3.977795	0.595268	1.050298	4.484844	4.999991	3.627023	3.427189	2.777854	2.406084	2.205782	2.850556	2.985772	2.706833	0.239011	4.999991	3271.000000		1
10060.238281	2885.429688	4.631775	1.196491	6852.172363	96513.234375	397.697449	237.922775	77.984673	24.222769	16.078613	28.993311	44.220814	60.814411	1.368146	99998.000000	4.002608	3.460211	0.665747	0.077909	3.835828	4.984587	2.599553	2.376436	1.892009	1.384224	1.206249	1.462298	1.645627	1.784006	0.136132	4.999991	3327.000000		1
8197.820312	1812.291626	3.222507	2.978892	4921.307617	72703.640625	97.711349	81.725243	21.077354	0.000000	12.341123	0.000000	0.000000	19.338125	1.585204	99998.000000	3.913698	3.258228	0.508194	0.474055	3.692080	4.861556	1.989945	1.912356	1.323816	0.000000	1.091355	0.000000	0.000000	1.286414	0.200085	4.999991	3351.000000		1
41352.925781	8865.501953	4.116791	12.742008	33417.183594	99998.000000	4843.320312	2984.238770	758.309875	352.906158	210.930817	917.023743	1249.734497	696.246521	2.612105	99998.000000	4.616506	3.947703	0.614559	1.105238	4.523970	4.999991	3.685143	3.474833	2.879847	2.547659	2.324140	2.962381	3.096818	2.842763	0.416991	4.999991	3412.000000		1
12561.353516	322.003998	3.092990	1.733061	5201.459473	75504.007812	128.641251	81.429207	29.332523	14.376390	0.000000	0.000000	5.236188	0.000000	0.137339	99998.000000	4.099036	2.507861	0.490378	0.238814	3.716125	4.877970	2.109380	1.910780	1.467349	1.157650	0.000000	0.000000	0.719015	0.000000	0.000000	4.999991	3473.000000		0
5052.422363	1055.964600	3.620309	1.097811	1885.820312	34649.460938	0.000000	0.000000	0.000000	9.578093	0.000000	0.000000	0.000000	0.000000	0.630317	99998.000000	3.703500	3.023649	0.558746	0.040528	3.275500	4.539697	0.000000	0.000000	0.000000	0.981279	0.000000	0.000000	0.000000	0.000000	0.000000	4.999991	3489.000000		1
3270.810791	94.411743	2.174036	2.522498	2282.731445	44805.355469	0.000000	0.000000	0.000000	0.000000	0.000000	0.000000	0.000000	0.000000	0.192712	0.000000	3.514655	1.975026	0.337267	0.401831	3.358455	4.651330	0.000000	0.000000	0.000000	0.000000	0.000000	0.000000	0.000000	0.000000	0.000000	0.000000	3504.000000		0
40286.101562	12411.008789	4.446751	10.762248	27230.517578	99998.000000	3715.547363	2325.157471	562.236511	249.826004	156.018677	623.232849	848.268677	515.046021	2.277496	0.000000	4.605155	4.093807	0.648043	1.031903	4.435056	4.999991	3.570023	3.366452	2.749919	2.397638	2.193177	2.794650	2.928533	2.711846	0.357458	0.000000	3537.000000		1
12363.525391	2567.536377	2.997394	4.363490	9706.163086	99998.000000	847.164734	526.961609	138.200836	60.527626	24.250521	123.929291	142.009247	63.969078	0.714345	99998.000000	4.092142	3.409517	0.476744	0.639834	3.987048	4.999991	2.927968	2.721779	2.140511	1.781954	1.384721	2.093174	2.152317	1.805970	0.000000	4.999991	3625.000000		1
8922.727539	3308.234863	4.341904	6.753388	9830.145508	99998.000000	856.983337	532.401306	161.532410	84.953918	43.082912	139.212296	202.496796	108.741882	0.030689	99998.000000	3.950498	3.519596	0.637680	0.829522	3.992560	4.999991	2.932972	2.726239	2.208260	1.929183	1.634305	2.143678	2.306418	2.036397	0.000000	4.999991	3651.000000		1
8229.598633	970.545105	4.024279	5.467469	4109.753906	63547.398438	0.000000	0.000000	0.000000	15.104153	10.034486	0.000000	0.000000	0.000000	0.472353	99998.000000	3.915379	2.987016	0.604688	0.737786	3.613816	4.803098	0.000000	0.000000	0.000000	1.179096	1.001495	0.000000	0.000000	0.000000	0.000000	4.999991	3687.000000		1
15019.685547	3706.666260	2.778449	7.175860	12744.938477	99998.000000	1401.568481	874.350952	213.746262	95.410873	85.151276	308.272125	411.142548	339.954437	1.000515	0.000000	4.176661	3.568984	0.443802	0.855874	4.105338	4.999991	3.146614	2.941686	2.329899	1.979598	1.930191	2.488934	2.613992	2.531421	0.000224	0.000000	3734.000000		1
28593.652344	8466.762695	3.876260	7.382471	19516.076172	99998.000000	2464.647461	1538.153442	486.786652	444.366760	233.932419	384.246185	651.205444	498.381531	2.030833	0.000000	4.456270	3.927717	0.588413	0.868202	4.290392	4.999991	3.391755	3.187000	2.687339	2.647742	2.369090	2.584610	2.813718	2.697562	0.307674	0.000000	3816.000000		1
33257.003906	8455.765625	2.140115	8.659139	22928.091797	99998.000000	3099.700195	1874.573975	451.480927	147.822098	111.008430	450.241272	603.796021	286.516327	1.678898	99998.000000	4.521883	3.927153	0.330437	0.937475	4.360368	4.999991	3.491320	3.272902	2.654639	2.169739	2.045356	2.653445	2.780890	2.457149	0.225024	4.999991	4020.000000		1
24123.681641	7471.328613	3.129995	5.994788	16213.345703	99998.000000	1902.728516	1199.703857	266.876007	137.565582	78.832695	269.481750	341.033752	196.828873	1.987872	0.000000	4.382443	3.873398	0.495544	0.777774	4.209873	4.999991	3.279377	3.079074	2.426310	2.138510	1.896706	2.430529	2.532797	2.294089	0.298388	0.000000	4069.000000		1
26745.179688	8408.236328	3.845422	9.935806	17954.466797	99998.000000	2214.769043	1411.655396	309.002960	164.711731	112.454704	422.509216	553.413940	403.242004	4.526335	0.000000	4.427246	3.924705	0.584944	0.997203	4.254172	4.999991	3.345328	3.149729	2.489963	2.216725	2.050978	2.625836	2.743050	2.605566	0.655747	0.000000	4213.000000		1
36951.453125	44998.488281	4.940149	11.724375	22206.316406	99998.000000	2941.840576	1806.870483	528.901306	397.062195	202.610886	704.378357	926.194763	554.807800	3.109099	0.000000	4.567632	4.653198	0.693740	1.069090	4.346477	4.999991	3.468619	3.256927	2.723375	2.598859	2.306663	2.847806	2.966702	2.744143	0.492635	0.000000	4336.000000		0
27321.105469	6695.589355	3.854673	9.787786	18150.775391	99998.000000	2301.283203	1370.595459	332.402374	237.799423	110.163483	465.508881	637.661682	337.379517	2.393742	0.000000	4.436498	3.825789	0.585988	0.990685	4.258895	4.999991	3.361970	3.136909	2.521664	2.376211	2.042038	2.667928	2.804590	2.528119	0.379077	0.000000	4399.000000		1
12508.088867	1752.837158	4.295648	3.225591	6411.660156	87447.328125	270.635071	159.904190	35.783703	41.679813	13.969337	2.951138	0.000000	11.699705	1.886088	0.000000	4.097191	3.243742	0.633029	0.508609	3.806971	4.941747	2.432384	2.203860	1.553685	1.619926	1.145176	0.469990	0.000000	1.068175	0.275562	0.000000	4516.000000		1
29342.181641	7182.561035	2.864793	7.838864	19468.759766	99998.000000	2473.189209	1495.761353	296.677246	217.397415	114.351204	412.891022	595.870850	389.386780	1.441061	0.000000	4.467493	3.856279	0.457093	0.894253	4.289338	4.999991	3.393257	3.174862	2.472284	2.337254	2.058241	2.615835	2.775152	2.590381	0.158682	0.000000	4567.000000		1
37812.152344	8639.458008	4.153796	8.202745	22700.695312	99998.000000	2968.144775	1839.268188	437.619537	215.682861	140.495132	589.728027	753.782959	421.405243	1.044335	0.000000	4.577631	3.936486	0.618445	0.913959	4.356039	4.999991	3.472485	3.264645	2.641097	2.333816	2.147661	2.770652	2.877246	2.624700	0.018840	0.000000	4614.000000		1
12522.393555	2424.108643	2.870961	3.583304	8397.267578	99998.000000	738.132935	458.666046	146.748962	52.972466	42.444580	140.408798	195.983932	149.188202	0.059570	99998.000000	4.097687	3.384552	0.458027	0.554284	3.924138	4.999991	2.868134	2.661497	2.166575	1.724050	1.627822	2.147394	2.292220	2.173734	0.000000	4.999991	4719.000000		1
24981.503906	6047.332031	3.530881	7.148107	15414.585938	99998.000000	1853.095703	1164.968628	265.892303	99.160706	81.157837	308.028503	443.444702	355.493408	1.571743	0.000000	4.397619	3.781564	0.547883	0.854191	4.187932	4.999991	3.267898	3.066314	2.424706	1.996340	1.909330	2.488591	2.646839	2.550832	0.196382	0.000000	4755.000000		1
26362.591797	6184.357910	2.621178	10.774583	22377.572266	99998.000000	2992.750000	1869.609131	424.828186	214.458618	124.681725	525.718872	712.075378	389.183258	1.081660	0.000000	4.420988	3.791295	0.418496	1.032400	4.349813	4.999991	3.476070	3.271751	2.628213	2.331343	2.095803	2.720754	2.852526	2.590154	0.034091	0.000000	4786.000000		1
6572.841309	809.981018	2.470075	2.275799	8451.905273	99998.000000	677.411072	438.828369	129.569458	53.860580	34.210999	82.816887	132.711777	88.503304	0.517674	0.000000	3.817753	2.908475	0.392710	0.357134	3.926955	4.999991	2.830852	2.642295	2.112503	1.731271	1.534166	1.918119	2.122910	1.946959	0.000000	0.000000	4807.000000		1
14857.783203	1300.572998	2.334390	3.410615	9446.534180	99998.000000	860.088684	534.103577	153.150803	70.460350	40.245876	137.451492	145.444534	113.352066	0.737960	99998.000000	4.171954	3.114135	0.368173	0.532833	3.975272	4.999991	2.934543	2.727625	2.185119	1.847945	1.604721	2.138149	2.162697	2.054430	0.000000	4.999991	4830.000000		1
20215.332031	5759.671387	2.991227	4.946317	12458.785156	99998.000000	1275.835205	834.145142	230.876434	78.542824	52.479065	202.617050	268.211273	211.636993	0.690315	0.000000	4.305681	3.760398	0.475849	0.694282	4.095476	4.999991	3.105795	2.921242	2.363380	1.895107	1.719986	2.306676	2.428477	2.325592	0.000000	0.000000	4852.000000		1
8915.477539	1792.139404	3.114576	3.006645	4462.410645	62641.441406	5.735754	23.445665	11.835389	10.407619	14.364055	0.000000	0.000000	0.000000	0.655098	0.000000	3.950145	3.253372	0.493399	0.478082	3.649570	4.796862	0.758591	1.370063	1.073183	1.017351	1.157277	0.000000	0.000000	0.000000	0.000000	0.000000	4880.000000		1
29639.708984	6267.082031	3.567886	7.777189	18539.464844	99998.000000	2279.928223	1446.905640	301.925781	125.138115	109.053337	430.317230	607.249817	425.509705	2.496971	99998.000000	4.471874	3.797065	0.552411	0.890823	4.268097	4.999991	3.357921	3.160440	2.479900	2.097390	2.037639	2.633789	2.783367	2.628910	0.397414	4.999991	4935.000000		1
17073.779297	5122.595703	3.160832	6.556028	10315.469727	99998.000000	982.454468	623.692322	207.366013	130.815277	65.551033	222.346817	295.064453	293.198792	1.922234	0.000000	4.232330	3.709490	0.499801	0.816641	4.013489	4.999991	2.992312	2.794971	2.316738	2.116658	1.816580	2.347031	2.469917	2.467162	0.283806	0.000000	4999.000000		1
8083.077637	1218.446899	3.546299	1.887248	3135.067627	51018.113281	0.000000	0.000000	0.000000	0.000000	0.000000	0.000000	0.000000	0.000000	0.167705	99998.000000	3.907577	3.085807	0.549775	0.275829	3.496247	4.707725	0.000000	0.000000	0.000000	0.000000	0.000000	0.000000	0.000000	0.000000	0.000000	4.999991	5067.000000		1
21987.041016	6210.239746	3.197837	5.063499	13198.281250	99998.000000	1395.653931	889.939270	194.334137	127.740791	56.136379	204.979202	309.490173	166.543472	2.610559	99998.000000	4.342167	3.793108	0.504856	0.704451	4.120517	4.999991	3.144778	2.949360	2.288549	2.106330	1.749244	2.311710	2.490647	2.221528	0.416733	4.999991	5082.000000		1
10121.083008	2369.171631	4.752041	4.317234	6347.790039	85302.281250	264.331909	191.719116	48.596638	22.535963	1.665219	0.000000	0.000000	3.968772	1.593779	99998.000000	4.005227	3.374597	0.676880	0.635206	3.802623	4.930961	2.422150	2.282665	1.686606	1.352876	0.221471	0.000000	0.000000	0.598656	0.202428	4.999991	5113.000000		1
5272.656738	0.000000	2.747611	2.491661	2314.228760	41334.722656	0.000000	0.000000	0.000000	0.000000	0.000000	0.000000	0.000000	0.000000	0.824081	99998.000000	3.722029	0.000000	0.438955	0.396489	3.364406	4.616315	0.000000	0.000000	0.000000	0.000000	0.000000	0.000000	0.000000	0.000000	0.000000	4.999991	5143.000000		0
29197.349609	5296.950195	2.420735	8.788655	21586.134766	99998.000000	2789.210938	1743.767944	451.459351	181.752472	149.660004	554.110840	746.357300	460.772247	2.703968	0.000000	4.465343	3.724026	0.383947	0.943922	4.334175	4.999991	3.445481	3.241489	2.654619	2.259480	2.175106	2.743597	2.872947	2.663486	0.432002	0.000000	5168.000000		1
11673.551758	3157.958252	3.611058	6.889072	9017.317383	99998.000000	701.069519	464.704010	155.537613	67.860756	41.997437	151.217300	170.089783	94.291481	0.216158	0.000000	4.067203	3.499406	0.557634	0.838161	3.955077	4.999991	2.845761	2.667176	2.191835	1.831619	1.623223	2.179601	2.230678	1.974472	0.000000	0.000000	5220.000000		1
31881.363281	5659.792480	4.073619	9.251216	17882.587891	99998.000000	2185.112549	1364.770264	302.810822	125.212128	89.308159	359.807556	549.374207	311.880096	1.366875	0.000000	4.503537	3.752800	0.609980	0.966199	4.252430	4.999991	3.339474	3.135060	2.481171	2.097646	1.950891	2.556070	2.739868	2.493988	0.135729	0.000000	5244.000000		1
42652.570312	8517.754883	3.802250	8.406272	25755.636719	99998.000000	3481.081543	2145.350830	560.142639	251.392548	182.107101	933.654358	1175.521240	652.340271	2.537969	99998.000000	4.629945	3.930325	0.580041	0.924603	4.410872	4.999991	3.541714	3.331498	2.748299	2.400352	2.260327	2.970186	3.070230	2.814474	0.404486	4.999991	5328.000000		1
7720.778320	1569.117310	2.392981	1.350678	3934.825928	57747.628906	0.000000	0.000000	0.000000	0.000000	0.000000	0.000000	0.000000	0.000000	0.852321	99998.000000	3.887661	3.195655	0.378939	0.130552	3.594926	4.761534	0.000000	0.000000	0.000000	0.000000	0.000000	0.000000	0.000000	0.000000	0.000000	4.999991	5368.000000		1
26694.421875	6218.210938	3.204005	6.241487	18074.298828	99998.000000	2261.592529	1348.478882	313.588470	123.901543	82.952576	343.402069	548.085205	276.654541	3.885806	0.000000	4.426421	3.793665	0.505693	0.795288	4.257061	4.999991	3.354414	3.129844	2.496360	2.093077	1.918830	2.535803	2.738848	2.441938	0.589481	0.000000	5428.000000		1
7492.362793	3618.261719	2.217208	1.637465	8672.345703	99998.000000	634.917114	373.903320	91.935501	21.962387	18.073793	19.594076	25.335997	80.322144	0.374766	99998.000000	3.874619	3.558500	0.345806	0.214172	3.938137	4.999991	2.802717	2.572759	1.963483	1.341680	1.257049	1.292125	1.403738	1.904835	0.000000	4.999991	5481.000000		1
12884.036133	4583.678711	4.289481	4.496091	9846.763672	99998.000000	795.166687	533.992554	180.555984	106.000435	49.512508	104.711433	134.799469	122.205482	0.987593	99998.000000	4.110052	3.661214	0.632405	0.652835	3.993294	4.999991	2.900458	2.727535	2.256612	2.025308	1.694715	2.019994	2.129688	2.087091	0.000000	4.999991	5508.000000		1
6216.675293	423.273987	2.695188	1.640549	2531.802002	44346.671875	0.000000	0.000000	0.000000	4.329569	0.000000	0.000000	0.000000	0.000000	0.259027	99998.000000	3.793558	2.626621	0.430589	0.214989	3.403430	4.646861	0.000000	0.000000	0.000000	0.636445	0.000000	0.000000	0.000000	0.000000	0.000000	4.999991	5537.000000		1
29154.023438	4782.545898	4.156880	9.448576	20179.666016	99998.000000	2619.845703	1626.999023	419.758514	200.554031	122.714302	427.406189	591.091064	388.791626	1.605078	99998.000000	4.464698	3.679659	0.618767	0.975366	4.304914	4.999991	3.418276	3.211387	2.622999	2.302231	2.088895	2.630841	2.771654	2.589717	0.205496	4.999991	5560.000000		1
21136.945312	5604.436035	2.164785	7.067929	14535.582031	99998.000000	1674.787720	1046.691895	252.416351	98.796822	68.644028	331.671509	406.100647	350.439148	2.441011	27697.931641	4.325042	3.748532	0.335415	0.849292	4.162432	4.999991	3.223960	3.019819	2.402117	1.994743	1.836603	2.520708	2.608634	2.544613	0.387570	4.442447	5587.000000		1
20649.503906	4340.208008	4.283313	6.534442	13114.894531	99998.000000	1440.503784	898.916016	224.644196	116.586914	68.681030	221.011551	275.417969	209.792908	1.688137	0.000000	4.314909	3.637511	0.631780	0.815209	4.117765	4.999991	3.158514	2.953719	2.351495	2.066650	1.836837	2.344415	2.439992	2.321791	0.227408	0.000000	5621.000000		1
22552.503906	7046.126953	4.400495	4.526928	15231.945312	99998.000000	1774.019409	1110.293945	263.249512	139.187637	65.958092	256.061340	349.665131	205.259811	1.603539	99998.000000	4.353195	3.847950	0.643502	0.655804	4.182755	4.999991	3.248958	3.045438	2.420367	2.143601	1.819268	2.408344	2.543652	2.312304	0.205080	4.999991	5668.000000		1
22676.777344	4861.609863	3.487709	4.915480	14632.161133	99998.000000	1599.596924	1015.623169	219.158234	72.646721	45.836693	213.083267	309.064636	203.477417	1.293440	99998.000000	4.355581	3.686780	0.542540	0.691566	4.165308	4.999991	3.204010	3.006733	2.340758	1.861216	1.661213	2.328549	2.490049	2.308516	0.111746	4.999991	5804.000000		1
7634.214844	1487.274902	2.429986	4.332653	4748.084961	68986.851562	42.857800	61.576096	29.471291	23.300730	18.705959	2.633513	0.000000	6.926077	0.696645	0.000000	3.882764	3.172391	0.385604	0.636754	3.676518	4.838766	1.632030	1.789412	1.469399	1.367370	1.271980	0.420535	0.000000	0.840487	0.000000	0.000000	5857.000000		1
21284.533203	3927.921387	3.567886	9.362231	17265.912109	99998.000000	2089.522949	1334.093262	296.868439	131.358017	95.623657	320.144501	448.113495	301.154846	3.028215	0.000000	4.328064	3.594163	0.552411	0.971379	4.237189	4.999991	3.320047	3.125186	2.472564	2.118457	1.980565	2.505346	2.651388	2.478790	0.481187	0.000000	5875.000000		1
13209.448242	1671.007080	3.586388	6.836649	9709.086914	99998.000000	803.650085	552.016968	141.839645	106.777534	63.521935	142.197357	177.648026	157.881256	0.128166	0.000000	4.120885	3.222978	0.554657	0.834843	3.987178	4.999991	2.905067	2.741952	2.151798	2.028480	1.802924	2.152892	2.249560	2.198331	0.000000	0.000000	5916.000000		1
4895.657227	864.347290	3.068320	3.749826	3109.259766	56385.507812	0.000000	0.000000	0.000000	23.602936	2.883296	0.000000	0.000000	13.574618	0.668355	0.000000	3.689811	2.936688	0.486901	0.574011	3.492657	4.751167	0.000000	0.000000	0.000000	1.372966	0.459889	0.000000	0.000000	1.132728	0.000000	0.000000	5933.000000		1
16303.992188	6816.863770	3.250261	7.912874	18859.966797	99998.000000	2426.785156	1499.702271	335.035889	146.816803	114.742836	436.315125	617.463196	299.986115	2.163645	0.000000	4.212294	3.833585	0.511918	0.898334	4.275541	4.999991	3.385031	3.176005	2.525091	2.166776	2.059726	2.639800	2.790611	2.477101	0.335186	0.000000	5992.000000		1
11391.155273	1008.302368	3.062153	6.247655	6837.228516	90108.406250	437.675049	270.517883	73.109276	47.680767	53.194492	131.873001	185.708908	73.133949	0.256052	99998.000000	4.056568	3.003591	0.486027	0.795717	3.834880	4.954765	2.641152	2.432196	1.863972	1.678343	1.725867	2.120156	2.268833	1.864119	0.000000	4.999991	6070.000000		1
9391.982422	1327.000610	3.000478	5.637074	7943.683105	99998.000000	590.258423	374.828430	117.869743	93.594551	59.235538	183.476288	233.710388	131.163742	0.115000	0.000000	3.972757	3.122871	0.477190	0.751054	3.900022	4.999991	2.771042	2.573833	2.071402	1.971251	1.772582	2.263580	2.368678	2.117814	0.000000	0.000000	6111.000000		1
20652.927734	2200.876709	3.879343	6.293911	11474.721680	99998.000000	1168.989868	734.003845	185.283356	51.979500	64.749260	190.467117	242.656311	123.892288	0.533591	0.000000	4.314981	3.342596	0.588758	0.798921	4.059742	4.999991	3.067811	2.865698	2.267836	1.715832	1.811235	2.279820	2.384992	2.093044	0.000000	0.000000	6173.000000		1
10875.970703	3103.320557	2.226459	5.674079	10140.998047	99998.000000	996.423828	607.262146	156.805038	103.524193	48.701485	177.271805	224.045959	124.324013	0.625408	99998.000000	4.036468	3.491827	0.347615	0.753895	4.006081	4.999991	2.998444	2.783376	2.195360	2.015042	1.687542	2.248640	2.350337	2.094555	0.000000	4.999991	6225.000000		1
6705.130371	1964.286133	2.513247	3.129995	4669.212402	63728.421875	36.690323	40.011509	15.560546	19.686588	3.315019	0.000000	0.000000	35.031273	0.518134	0.000000	3.826407	3.293205	0.400235	0.495544	3.669244	4.804333	1.564552	1.602185	1.192025	1.294170	0.520486	0.000000	0.000000	1.544456	0.000000	0.000000	6242.000000		1
36550.234375	10761.961914	3.333522	10.361362	27153.675781	99998.000000	3767.224854	2351.079346	576.141052	247.605713	148.559113	646.798767	850.007935	432.808899	2.005607	99998.000000	4.562890	4.031891	0.522903	1.015417	4.433829	4.999991	3.576021	3.371267	2.760529	2.393761	2.171899	2.810769	2.929423	2.636296	0.302246	4.999991	6320.000000		1
15406.522461	2486.890381	3.882427	7.851199	8967.407227	99998.000000	736.131592	474.519562	109.053337	40.310635	22.409529	78.841949	121.443802	97.347466	1.576927	0.000000	4.187705	3.395657	0.589103	0.894936	3.952667	4.999991	2.866956	2.676254	2.037639	1.605420	1.350433	1.896757	2.084375	1.988325	0.197812	0.000000	6366.000000		1
25146.757812	5195.569336	3.358191	3.533965	11586.485352	99998.000000	1196.290161	757.656128	193.060547	83.171516	51.347336	199.835526	255.555603	149.573669	2.276818	99998.000000	4.400482	3.715633	0.526105	0.548262	4.063951	4.999991	3.077837	2.879472	2.285694	1.919975	1.710518	2.300673	2.407485	2.174855	0.357328	4.999991	6416.000000		1
41937.179688	10771.320312	3.641896	11.998828	25923.419922	99998.000000	3546.370605	2210.673828	521.318359	242.008728	172.772629	785.412842	1056.143555	590.227600	2.257954	0.000000	4.622599	4.032269	0.561327	1.079139	4.413692	4.999991	3.549784	3.344525	2.717103	2.383831	2.237475	2.895098	3.023723	2.771019	0.353715	0.000000	6528.000000		1
10369.055664	1641.930542	2.260381	1.267417	6243.035156	83272.859375	195.681732	156.283875	41.994354	35.900887	17.256601	10.941105	67.028145	67.333435	1.336833	99998.000000	4.015739	3.215355	0.354182	0.102919	3.795396	4.920504	2.291550	2.193914	1.623191	1.555105	1.236955	1.039061	1.826257	1.828231	0.126077	4.999991	6649.000000		1
15261.790039	3312.471924	1.964342	4.835302	10612.504883	99998.000000	997.706665	595.143066	179.498260	71.524239	23.451834	81.814674	116.821274	68.280144	1.697003	0.000000	4.183606	3.520152	0.293217	0.684424	4.025818	4.999991	2.999003	2.774621	2.254060	1.854453	1.370177	1.912831	2.067522	1.834294	0.229683	0.000000	6673.000000		1
21911.230469	6647.575684	3.808417	8.048558	15909.323242	99998.000000	1894.322266	1171.823853	294.197937	117.376350	88.944275	363.680725	522.931152	275.118835	1.794821	99998.000000	4.340667	3.822663	0.580745	0.905718	4.201652	4.999991	3.277454	3.068862	2.468640	2.069581	1.949118	2.560720	2.718445	2.439520	0.254021	4.999991	6728.000000		1
8326.850586	0.000000	1.655968	0.135685	4315.988281	64299.042969	0.000000	0.000000	0.000000	16.001520	0.000000	0.000000	0.000000	0.000000	0.500023	99998.000000	3.920481	0.000000	0.219052	0.000000	3.635080	4.808205	0.000000	0.000000	0.000000	1.204161	0.000000	0.000000	0.000000	0.000000	0.000000	4.999991	6755.000000		0
14811.323242	4851.078613	4.881558	5.766592	10465.672852	99998.000000	997.907104	598.680115	147.859100	46.656967	34.710564	122.890076	126.994530	170.632523	1.044878	99998.000000	4.170594	3.685838	0.688559	0.760919	4.019767	4.999991	2.999090	2.777195	2.169848	1.668916	1.540462	2.089517	2.103785	2.232062	0.019065	4.999991	6775.000000		1
20802.583984	4433.688477	4.196969	2.377563	8890.403320	99998.000000	568.622925	432.349426	242.314026	188.663132	74.392113	150.097900	195.055725	118.233627	3.300458	99998.000000	4.318117	3.646765	0.622936	0.376132	3.948921	4.999991	2.754824	2.635835	2.384379	2.275687	1.871527	2.176375	2.290159	2.072741	0.518574	4.999991	6789.000000		1
24884.855469	4978.875000	3.339689	4.631775	13592.333984	99998.000000	1466.104980	912.617065	214.042313	88.904190	50.039829	232.122269	324.190369	151.368393	0.282869	3273.549072	4.395935	3.697131	0.523706	0.665747	4.133294	4.999991	3.166165	2.960289	2.330500	1.948922	1.699316	2.365717	2.510800	2.180035	0.000000	3.515019	6809.000000		1
32162.888672	7759.124512	3.752910	9.331393	22865.005859	99998.000000	3060.943848	1868.751831	456.263824	224.616440	163.034180	620.883057	794.327942	391.807526	2.439879	0.000000	4.507355	3.889813	0.574368	0.969947	4.359171	4.999991	3.485855	3.271552	2.659216	2.351442	2.212279	2.793010	2.900000	2.593073	0.387368	0.000000	6846.000000		1
9050.433594	1412.034668	4.628692	2.522498	6060.916016	90768.703125	227.977722	136.230331	26.884035	20.762814	0.000000	0.000000	0.000000	0.000000	1.982537	99998.000000	3.956669	3.149845	0.665458	0.401831	3.782538	4.957936	2.357893	2.134274	1.429495	1.317286	0.000000	0.000000	0.000000	0.000000	0.297221	4.999991	6888.000000		1
15641.830078	5512.586914	2.013681	3.108409	11487.148438	99998.000000	1119.357056	692.472046	145.836166	89.909485	40.896542	162.420517	199.302032	137.460739	2.240181	99998.000000	4.194288	3.741355	0.303991	0.492538	4.060212	4.999991	3.048969	2.840402	2.163865	1.953806	1.611687	2.210641	2.299512	2.138179	0.350283	4.999991	6912.000000		1
23704.648438	5665.962891	5.183765	5.720335	14264.604492	99998.000000	1658.613525	1020.248779	258.630096	123.448227	69.276192	262.790039	350.257202	209.740494	2.896425	0.000000	4.374834	3.753274	0.714645	0.757421	4.154260	4.999991	3.219745	3.008706	2.412679	2.091485	1.840584	2.419609	2.544387	2.321682	0.461862	0.000000	6987.000000		1
15972.754883	3853.594238	2.624262	3.786831	9456.192383	99998.000000	862.799255	525.345703	111.717690	36.983280	31.130342	83.973289	81.675903	52.485233	0.885899	99998.000000	4.203380	3.585866	0.419007	0.578276	3.975716	4.999991	2.935910	2.720445	2.048122	1.568005	1.493184	1.924141	1.912094	1.720037	0.000000	4.999991	7026.000000		1
7461.333984	785.443665	2.328223	3.031315	3697.945557	55154.574219	0.000000	0.000000	0.000000	0.000000	0.000000	0.000000	0.000000	0.000000	0.108596	0.000000	3.872817	2.895115	0.367025	0.481631	3.567961	4.741581	0.000000	0.000000	0.000000	0.000000	0.000000	0.000000	0.000000	0.000000	0.000000	0.000000	7047.000000		1
31867.529297	7934.154297	3.345856	10.922603	25147.210938	99998.000000	3297.290771	2122.589844	607.804932	301.605072	161.813019	608.945862	888.048889	611.122986	0.684662	99998.000000	4.503348	3.899501	0.524507	1.038326	4.400490	4.999991	3.518157	3.326866	2.783764	2.479439	2.209013	2.784579	2.948437	2.786129	0.000000	4.999991	7104.000000		1
35860.656250	11137.823242	3.241009	8.606715	26326.552734	99998.000000	3596.009521	2224.627686	522.653625	220.194366	124.428856	565.446655	726.831055	426.373138	2.737891	99998.000000	4.554618	4.046800	0.510680	0.934837	4.420394	4.999991	3.555821	3.347257	2.718214	2.342806	2.094921	2.752392	2.861434	2.629790	0.437416	4.999991	7167.000000		1
53917.734375	14700.089844	4.076703	14.333218	41160.277344	99998.000000	6111.791504	3775.763672	848.749756	380.601196	245.567368	1112.076416	1461.889526	753.690430	4.089968	0.000000	4.731731	4.167320	0.610309	1.156344	4.614478	4.999991	3.786169	3.577005	2.928780	2.580470	2.390171	3.046135	3.164915	2.877193	0.611720	0.000000	7255.000000		1
16331.832031	1684.961060	2.340558	2.503996	9407.336914	99998.000000	865.300171	516.874695	133.809586	66.972641	20.001129	76.448967	132.193710	52.879951	0.194575	99998.000000	4.213035	3.226590	0.369319	0.398634	3.973467	4.999991	2.937167	2.713385	2.126487	1.825897	1.301054	1.883372	2.121211	1.723291	0.000000	4.999991	7290.000000		1
14426.629883	2515.396484	3.219423	3.620309	9205.339844	99998.000000	765.007751	498.168732	116.793518	66.818451	38.364796	90.711258	154.353455	98.531624	0.606141	0.000000	4.159165	3.400606	0.507778	0.558746	3.964040	4.999991	2.883666	2.697376	2.067419	1.824896	1.583933	1.957661	2.188516	1.993576	0.000000	0.000000	7331.000000		1
34127.226562	8238.769531	3.080655	10.201008	23645.574219	99998.000000	3124.860352	1952.851562	435.806305	158.695358	135.453232	648.297485	885.051514	588.466797	4.492807	99998.000000	4.533101	3.915862	0.488643	1.008643	4.373750	4.999991	3.494831	3.290669	2.639293	2.200564	2.131789	2.811774	2.946969	2.769722	0.652518	4.999991	7393.000000		1
21592.117188	6551.603516	4.314150	9.778536	20214.462891	99998.000000	2595.724854	1628.991211	364.898804	177.663437	123.583916	477.072876	633.535645	317.066925	0.656058	0.000000	4.334295	3.816348	0.634895	0.990274	4.305662	4.999991	3.414259	3.211919	2.562172	2.249598	2.091962	2.678585	2.801771	2.501151	0.000000	0.000000	7495.000000		1
4582.682617	603.336548	4.116791	2.466991	2318.252930	39741.074219	0.000000	0.000000	0.000000	0.000000	0.000000	0.000000	0.000000	0.000000	1.046764	0.000000	3.661120	2.780560	0.614559	0.392168	3.365161	4.599240	0.000000	0.000000	0.000000	0.000000	0.000000	0.000000	0.000000	0.000000	0.019849	0.000000	7520.000000		1
21444.291016	3739.150391	2.047602	5.963951	13160.761719	99998.000000	1404.501099	892.656006	206.718430	87.359238	61.172127	244.639160	312.725037	240.389771	1.332559	99998.000000	4.331312	3.572773	0.311246	0.775534	4.119281	4.999991	3.147522	2.950684	2.315379	1.941309	1.786554	2.388526	2.495163	2.380916	0.124686	4.999991	7542.000000		1
11625.106445	2892.827637	4.354239	4.678032	12225.719727	99998.000000	1267.308716	786.575439	181.619873	107.687241	40.881126	163.049606	206.379211	151.590424	0.914595	99998.000000	4.065397	3.461323	0.638912	0.670063	4.087275	4.999991	3.102882	2.895740	2.259163	2.032164	1.611523	2.212320	2.314666	2.180672	0.000000	4.999991	7587.000000		1
7819.399414	1379.763428	3.475374	4.940149	7521.250977	99253.953125	534.596924	342.782227	128.450058	46.817322	37.720291	92.564583	103.496437	74.327354	0.923031	99998.000000	3.893173	3.139805	0.541001	0.693740	3.876290	4.996748	2.728026	2.535018	2.108734	1.670407	1.576575	1.966445	2.014925	1.871149	0.000000	4.999991	7620.000000		1
19649.345703	4930.719238	3.506211	5.544562	14044.175781	99998.000000	1620.652710	995.970520	272.750519	142.074005	96.761551	361.916840	521.565063	292.807159	3.017419	0.000000	4.293348	3.692910	0.544838	0.743867	4.147496	4.999991	3.209690	2.998246	2.435766	2.152515	1.985703	2.558609	2.717309	2.466582	0.479636	0.000000	7655.000000		1
27146.744141	8767.729492	3.722073	7.548993	19903.880859	99998.000000	2597.171143	1590.142212	367.356537	146.967911	110.746307	552.787903	727.561890	369.629272	2.105313	99998.000000	4.433718	3.942887	0.570785	0.877889	4.298938	4.999991	3.414500	3.201436	2.565088	2.167222	2.044329	2.742558	2.861870	2.567766	0.323317	4.999991	7746.000000		1
6296.538086	394.132660	3.450704	1.535702	3017.641846	45732.972656	0.000000	0.000000	0.000000	10.318190	0.000000	0.000000	0.000000	0.000000	0.749473	99998.000000	3.799102	2.595642	0.537908	0.186307	3.479668	4.660229	0.000000	0.000000	0.000000	1.013603	0.000000	0.000000	0.000000	0.000000	0.000000	4.999991	7828.000000		1
29985.796875	6802.897461	1.566539	9.134034	21432.755859	99998.000000	2824.880371	1732.117554	406.399750	171.116669	115.455177	502.600067	643.394348	409.557526	2.360890	0.000000	4.476915	3.832694	0.194941	0.960663	4.331078	4.999991	3.451000	3.238577	2.608953	2.233292	2.062413	2.701223	2.808477	2.612315	0.373076	0.000000	7858.000000		1
23997.808594	5634.339355	4.782879	7.268372	15716.295898	99998.000000	1756.892334	1129.928101	260.612915	126.596725	81.404533	320.085907	420.054565	243.683197	0.516079	0.000000	4.380172	3.750843	0.679689	0.861437	4.196350	4.999991	3.244745	3.053051	2.415996	2.102422	1.910649	2.505267	2.623306	2.386826	0.000000	0.000000	7959.000000		1
31830.406250	8119.129395	4.218554	10.234929	24494.806641	99998.000000	3305.339355	2069.808594	477.597137	210.320236	143.103973	639.416321	860.181152	432.944580	2.396755	0.000000	4.502842	3.909509	0.625164	1.010085	4.389074	4.999991	3.519216	3.315930	2.679062	2.322881	2.155652	2.805784	2.934590	2.636432	0.379624	0.000000	8014.000000		1
7502.834961	984.529846	3.487709	2.288134	3286.426758	51623.839844	0.000000	0.000000	0.000000	0.000000	0.000000	0.000000	0.000000	0.000000	1.680750	0.000000	3.875225	2.993229	0.542540	0.359481	3.516724	4.712850	0.000000	0.000000	0.000000	0.000000	0.000000	0.000000	0.000000	0.000000	0.225503	0.000000	8061.000000		1
27147.345703	6779.827637	4.064368	7.499653	19565.156250	99998.000000	2495.953369	1550.546997	364.371490	142.604416	78.693932	324.174957	483.462402	297.488281	1.782678	0.000000	4.433727	3.831219	0.608993	0.875041	4.291483	4.999991	3.397237	3.190485	2.561544	2.154133	1.895941	2.510779	2.684363	2.473470	0.251073	0.000000	8081.000000		1
34947.195312	9048.614258	2.914133	8.344597	27451.529297	99998.000000	3817.132080	2313.229736	529.018494	210.822876	153.668869	721.045959	977.156616	642.466125	6.048131	0.000000	4.543412	3.956582	0.464509	0.921405	4.438567	4.999991	3.581737	3.364219	2.723471	2.323918	2.186586	2.857963	2.989964	2.807850	0.781621	0.000000	8211.000000		1
25774.609375	5708.558594	3.722073	5.054248	18298.396484	99998.000000	2191.961670	1353.212402	645.469666	454.672607	231.086136	378.168121	629.153625	483.508636	0.511603	0.000000	4.411192	3.756526	0.570785	0.703657	4.262413	4.999991	3.340833	3.131366	2.809876	2.657699	2.363774	2.577685	2.798757	2.684404	0.000000	0.000000	8291.000000		1
28295.156250	6984.776367	3.543216	7.974548	16186.150391	99998.000000	1918.643677	1201.279663	275.217529	108.328659	80.701447	338.838135	410.100250	282.874451	5.584220	0.000000	4.451712	3.844152	0.549398	0.901706	4.209144	4.999991	3.282994	3.079644	2.439676	2.034743	1.906881	2.529992	2.612890	2.451594	0.746963	0.000000	8387.000000		1
30275.677734	8288.922852	2.167868	7.447229	18869.582031	99998.000000	2445.697754	1510.933350	396.013733	202.509125	101.226807	439.071960	618.018250	424.806610	1.918352	0.000000	4.481094	3.918498	0.336033	0.871995	4.275762	4.999991	3.388403	3.179245	2.597710	2.306445	2.005296	2.642536	2.791001	2.628191	0.282928	0.000000	8462.000000		1
26360.095703	5551.556152	2.636597	5.902276	18900.562500	99998.000000	2440.483154	1502.995728	422.959442	224.570190	103.336082	505.252106	642.003540	358.262604	2.232442	99998.000000	4.420947	3.744415	0.421044	0.771020	4.276475	4.999991	3.387476	3.176958	2.626299	2.351352	2.014252	2.703508	2.807537	2.554201	0.348780	4.999991	8493.000000		1
23643.615234	4968.063477	3.228674	7.314628	13971.343750	99998.000000	1651.042969	987.690674	268.994537	141.636124	99.379646	361.944580	492.799957	276.043945	3.461228	0.000000	4.373714	3.696187	0.509024	0.864192	4.145238	4.999991	3.217758	2.994621	2.429744	2.151174	1.997297	2.558642	2.692671	2.440978	0.539230	0.000000	8520.000000		1
7607.083984	7702.587402	3.984190	4.452919	7367.798340	99437.281250	445.714355	333.953491	111.538834	58.294998	35.771370	48.390030	68.088951	34.380604	0.084943	99998.000000	3.881218	3.886637	0.600340	0.648645	3.867338	4.997549	2.649057	2.523686	2.047426	1.765631	1.553536	1.684756	1.833077	1.536314	0.000000	4.999991	8611.000000		1
21015.332031	5741.313965	3.210172	9.451659	17470.398438	99998.000000	2186.333740	1355.537598	283.549774	143.437027	117.598381	444.835480	582.949951	366.881653	2.696955	99998.000000	4.322536	3.759011	0.506528	0.975508	4.242303	4.999991	3.339716	3.132112	2.452629	2.156661	2.070401	2.648199	2.765631	2.564526	0.430874	4.999991	8649.000000		1
36192.359375	11116.076172	3.148497	9.109365	24529.078125	99998.000000	3424.427002	2062.805420	795.407227	644.526062	264.436768	607.952942	838.394531	549.923157	1.559346	0.000000	4.558617	4.045951	0.498103	0.959488	4.389681	4.999991	3.534588	3.314458	2.900589	2.809241	2.422322	2.783870	2.923448	2.740302	0.192943	0.000000	8700.000000		1
7213.626465	894.173218	3.870092	3.074487	3633.964111	52210.785156	0.000000	0.000000	0.000000	0.000000	0.000000	0.000000	0.000000	0.000000	0.990870	0.000000	3.858154	2.951422	0.587721	0.487773	3.560381	4.717760	0.000000	0.000000	0.000000	0.000000	0.000000	0.000000	0.000000	0.000000	0.000000	0.000000	8762.000000		1
30278.773438	10092.987305	3.339689	13.990923	24773.015625	99998.000000	3360.208252	2074.640869	477.708130	154.578568	136.773071	586.668945	777.947083	472.700134	1.196369	99998.000000	4.481138	4.004020	0.523706	1.145846	4.393979	4.999991	3.526366	3.316943	2.679163	2.189149	2.136001	2.768393	2.890950	2.674586	0.077865	4.999991	8804.000000		1
14457.421875	5074.042480	2.322055	5.495223	17229.341797	99998.000000	2142.479980	1309.793335	326.691284	104.242706	92.583092	318.941833	459.026855	255.222549	1.373806	0.000000	4.160091	3.705354	0.365873	0.739985	4.236269	4.999991	3.330917	3.117203	2.514138	2.018046	1.966532	2.503711	2.661838	2.406919	0.137925	0.000000	8845.000000		1
19994.091797	4152.371582	2.960389	5.180681	12330.668945	99998.000000	1266.442139	808.389771	185.585571	94.328484	48.140247	217.653366	309.098541	166.059326	2.374762	99998.000000	4.300902	3.618296	0.471349	0.714387	4.090987	4.999991	3.102585	2.907621	2.268544	1.974643	1.682508	2.337765	2.490097	2.220263	0.375620	4.999991	8871.000000		1
14092.460938	5191.101074	4.258643	7.037092	15690.864258	99998.000000	1849.416748	1148.260986	324.322968	137.756775	74.080658	354.549774	459.495575	256.489960	0.305016	0.000000	4.148987	3.715260	0.629271	0.847393	4.195647	4.999991	3.267035	3.060041	2.510978	2.139113	1.869705	2.549677	2.662281	2.409070	0.000000	0.000000	8898.000000		1
9705.682617	3172.673828	4.456003	2.241878	6528.947266	88663.304688	313.233856	204.451874	42.404491	0.000000	4.755125	0.000000	0.000000	73.442322	0.672193	99998.000000	3.987026	3.501426	0.648945	0.350612	3.814843	4.947744	2.495869	2.310591	1.627412	0.000000	0.677162	0.000000	0.000000	1.865946	0.000000	4.999991	8936.000000		1
42190.183594	8011.522461	3.429117	10.651234	28809.156250	99998.000000	4018.457031	2482.070557	633.800842	243.735626	189.659180	836.689270	1047.330200	703.653687	2.888057	99998.000000	4.625211	3.903715	0.535182	1.027400	4.459530	4.999991	3.604059	3.394814	2.801953	2.386919	2.277974	2.922564	3.020084	2.847359	0.460606	4.999991	8975.000000		1
18921.328125	6438.640137	2.118529	4.853805	16075.900391	99998.000000	1891.216919	1161.453247	281.486755	121.924866	55.664570	276.679199	378.639954	203.378738	3.628097	0.000000	4.276952	3.808794	0.326034	0.686082	4.206175	4.999991	3.276741	3.065002	2.449458	2.086092	1.745579	2.441977	2.578226	2.308306	0.559679	0.000000	9028.000000		1
27908.507812	7957.979492	3.759078	8.517286	17527.363281	99998.000000	2073.169922	1335.323608	396.309784	246.995132	141.161224	488.300781	672.541809	383.903900	2.973814	0.000000	4.445736	3.900803	0.575081	0.930301	4.243717	4.999991	3.316635	3.125587	2.598035	2.392689	2.149715	2.688687	2.827719	2.584223	0.473314	0.000000	9103.000000		1
28048.732422	9561.101562	4.662613	7.678510	20982.519531	99998.000000	2752.970703	1654.052734	383.271729	212.312332	94.103371	414.334229	536.342346	352.804382	4.353803	99998.000000	4.447913	3.980508	0.668629	0.885277	4.321857	4.999991	3.439802	3.218549	2.583507	2.326975	1.973605	2.617351	2.729442	2.547534	0.638869	4.999991	9266.000000		1
5349.713379	1101.795166	2.815454	3.410615	2847.758789	48799.503906	0.000000	0.000000	14.650843	28.610928	16.109451	0.000000	0.000000	7.697012	0.376961	99998.000000	3.728331	3.042101	0.449548	0.532833	3.454503	4.688416	0.000000	0.000000	1.165863	1.456532	1.207081	0.000000	0.000000	0.886322	0.000000	4.999991	9308.000000		1
19623.269531	4577.896484	3.845422	5.732670	10184.262695	99998.000000	970.350830	586.132385	180.259949	92.425819	33.884121	118.477242	163.425812	90.008163	1.357261	99998.000000	4.292771	3.660666	0.584944	0.758357	4.007930	4.999991	2.986929	2.767996	2.255899	1.965793	1.529996	2.073635	2.213321	1.954282	0.132663	4.999991	9346.000000		1
19184.621094	4297.334961	2.500912	4.859972	14910.521484	99998.000000	1721.617432	1083.039917	263.934113	129.791473	78.740189	245.040054	379.602081	172.865143	2.005758	99998.000000	4.282953	3.633199	0.398098	0.686634	4.173493	4.999991	3.235937	3.034644	2.421495	2.113246	1.896196	2.389237	2.579329	2.237707	0.302278	4.999991	9378.000000		1
18423.050781	3774.989746	2.297385	7.493485	12523.066406	99998.000000	1401.035034	854.257324	246.248871	100.983192	89.533272	332.479462	479.579956	301.688324	1.936884	99998.000000	4.265362	3.576916	0.361234	0.874684	4.097711	4.999991	3.146449	2.931589	2.391374	2.004249	1.951984	2.521765	2.680861	2.479558	0.287104	4.999991	9438.000000		1
21454.267578	6860.486328	3.278014	5.328701	14545.240234	99998.000000	1629.530762	1035.729126	243.495102	125.662354	83.026581	323.915924	472.237579	237.978287	1.289172	0.000000	4.331514	3.836355	0.515611	0.726621	4.162721	4.999991	3.212063	3.015246	2.386490	2.099205	1.919217	2.510432	2.674160	2.376537	0.110311	0.000000	9538.000000		1
24213.333984	3701.833984	3.515462	8.418607	15079.988281	99998.000000	1753.197998	1087.280029	263.974213	122.868484	90.831528	369.209869	530.853271	278.369110	1.938349	0.000000	4.384055	3.568417	0.545982	0.925240	4.178401	4.999991	3.243831	3.036341	2.421561	2.089441	1.958237	2.567273	2.724974	2.444621	0.287432	0.000000	9595.000000		1
28737.697266	6575.212402	3.194753	9.161788	18384.523438	99998.000000	2317.904541	1463.283325	328.316406	165.781799	129.409103	455.980103	619.674194	299.283020	1.853234	99998.000000	4.458452	3.817910	0.504437	0.961980	4.264452	4.999991	3.365096	3.165329	2.516293	2.219537	2.111965	2.658946	2.792163	2.476082	0.267930	4.999991	9669.000000		1
20406.683594	3071.992676	3.426034	4.708869	12371.288086	99998.000000	1281.817627	823.271912	225.297958	76.137512	46.897499	198.981323	243.183640	152.244186	3.042315	0.000000	4.309772	3.487420	0.534792	0.672917	4.092415	4.999991	3.107826	2.915543	2.352757	1.881599	1.671150	2.298812	2.385934	2.182541	0.483204	0.000000	9739.000000		1
31505.054688	11450.470703	3.129995	8.227415	26751.716797	99998.000000	3667.157471	2289.688477	585.373779	212.972244	168.554077	698.954041	909.844788	484.609558	4.674195	99998.000000	4.498380	4.058823	0.495544	0.915263	4.427351	4.999991	3.564330	3.359776	2.767433	2.328323	2.226739	2.844449	2.958967	2.685392	0.669707	4.999991	9820.000000		1
41802.968750	7029.860352	3.389029	8.819493	20211.625000	99998.000000	2632.014160	1601.900513	388.233459	126.106415	101.775711	480.332397	558.033386	369.468903	2.088649	99998.000000	4.621207	3.846947	0.530075	0.945444	4.305601	4.999991	3.420288	3.204636	2.589093	2.100737	2.007644	2.681542	2.746660	2.567578	0.319865	4.999991	9894.000000		1
22777.501953	4727.217285	3.623393	5.452050	14777.417969	99998.000000	1697.995972	1053.386597	383.475250	263.471558	130.614838	344.700317	497.308380	308.087097	1.148104	0.000000	4.357506	3.674606	0.559115	0.736560	4.169599	4.999991	3.229937	3.022588	2.583737	2.420734	2.115993	2.537442	2.696626	2.488673	0.059981	0.000000	9964.000000		1
20829.119141	4462.290039	3.792999	5.951616	12035.123047	99998.000000	1274.817627	796.141174	240.658051	85.937630	84.377258	318.229492	480.625366	277.909607	0.811511	0.000000	4.318671	3.649558	0.578983	0.774635	4.080451	4.999991	3.105448	2.900990	2.381400	1.934183	1.926225	2.502740	2.681807	2.443903	0.000000	0.000000	10038.000000		1
13988.483398	2751.472168	2.553336	4.314150	7239.644043	96513.273438	412.212616	284.012329	62.914436	19.365879	17.284355	54.640766	82.274147	99.956306	1.773952	0.000000	4.145771	3.439565	0.407108	0.634895	3.859717	4.984587	2.615121	2.453337	1.798750	1.287037	1.237653	1.737517	1.915263	1.999810	0.248942	0.000000	10105.000000		1
23438.662109	5172.129883	4.372742	6.589950	13871.883789	99998.000000	1592.785034	955.542725	199.437714	122.412094	47.384731	243.473511	343.910889	257.026550	3.044498	0.000000	4.369933	3.713670	0.640754	0.818882	4.142136	4.999991	3.202157	2.980250	2.299807	2.087824	1.675638	2.386452	2.536446	2.409978	0.483516	0.000000	10121.000000		1
20431.785156	4219.387207	3.595639	8.905837	19111.042969	99998.000000	2486.298340	1498.154297	380.604279	198.216553	85.672432	317.890289	476.329712	235.539047	2.082385	0.000000	4.310307	3.625249	0.555776	0.949675	4.281284	4.999991	3.395553	3.175557	2.580474	2.297140	1.932841	2.502277	2.677908	2.372063	0.318561	0.000000	10175.000000		1
16222.119141	2302.917480	3.944102	5.936197	10786.403320	99998.000000	1006.211609	637.778870	163.549164	90.612579	52.583912	185.829178	223.463135	120.947319	0.204487	0.000000	4.210108	3.362278	0.595948	0.773508	4.032876	4.999991	3.002689	2.804670	2.213648	1.957188	1.720853	2.269114	2.349206	2.082596	0.000000	0.000000	10205.000000		1
17607.003906	5147.342773	3.971855	3.860841	11270.549805	99998.000000	1048.258423	680.192566	153.039780	74.463043	24.605152	105.161659	120.256561	127.327576	0.565263	0.000000	4.245686	3.711583	0.598993	0.586682	4.051945	4.999991	3.020468	2.832632	2.184804	1.871941	1.391026	2.021858	2.080109	2.104923	0.000000	0.000000	10225.000000		1
8047.053223	859.761780	3.401364	3.552467	3844.345947	56256.585938	0.000000	0.000000	0.000000	0.000000	0.000000	0.000000	0.000000	0.000000	1.405066	99998.000000	3.905637	2.934378	0.531653	0.550530	3.584822	4.750174	0.000000	0.000000	0.000000	0.000000	0.000000	0.000000	0.000000	0.000000	0.147697	4.999991	10272.000000		1
13029.058594	3744.371094	4.493007	4.705785	10749.790039	99998.000000	970.514282	606.327820	116.398804	62.960693	40.908878	152.864014	237.256699	149.043259	1.218944	99998.000000	4.114913	3.573379	0.652537	0.672632	4.031400	4.999991	2.987002	2.782707	2.065948	1.799070	1.611818	2.184305	2.375218	2.173312	0.085984	4.999991	10298.000000		1
22245.074219	3961.376953	3.117660	4.727372	15069.253906	99998.000000	1819.812866	1090.909546	282.270020	95.034660	70.491180	275.498138	312.259399	237.244354	0.958925	0.000000	4.347234	3.597846	0.493829	0.674620	4.178092	4.999991	3.260027	3.037789	2.450665	1.977882	1.848135	2.440119	2.494515	2.375196	0.000000	0.000000	10341.000000		1
20479.806641	5819.616211	2.840123	4.567017	13554.585938	99998.000000	1439.131592	916.505676	190.010727	107.400452	43.909355	189.958313	251.559067	226.577698	1.112448	99998.000000	4.311326	3.764894	0.453337	0.659633	4.132086	4.999991	3.158101	2.962135	2.278778	2.031006	1.642557	2.278658	2.400640	2.355217	0.046280	4.999991	10405.000000		1
15940.671875	3296.717285	2.362144	5.606237	10954.389648	99998.000000	1057.984497	691.408142	175.156357	92.851372	73.864792	234.786621	287.848511	238.588867	0.761869	0.000000	4.202507	3.518082	0.373306	0.748671	4.039588	4.999991	3.024479	2.839735	2.243426	1.967788	1.868438	2.370673	2.459164	2.377650	0.000000	0.000000	10449.000000		1
11632.664062	3208.210693	3.185502	4.175382	9351.570312	99998.000000	776.303467	505.788666	169.571716	78.314629	51.467598	178.566971	249.363449	198.716125	2.500601	0.000000	4.065679	3.506263	0.503178	0.620696	3.970885	4.999991	2.890032	2.703969	2.229353	1.893843	1.711534	2.251801	2.396833	2.298233	0.398044	0.000000	10520.000000		1
4793.160156	1633.866577	2.766114	3.888595	4852.484863	69446.218750	47.945969	51.227070	28.247047	14.012509	16.115620	0.000000	0.000000	6.741053	0.691829	99998.000000	3.680622	3.213217	0.441870	0.589793	3.685964	4.841649	1.680752	1.709499	1.450973	1.146516	1.207247	0.000000	0.000000	0.828728	0.000000	4.999991	10557.000000		1
49355.246094	11629.124023	3.382861	10.632731	33558.464844	99998.000000	4825.101562	2980.334717	712.368347	304.170746	191.308990	812.876648	1078.124390	592.373901	1.294888	0.000000	4.693333	4.065547	0.529284	1.026645	4.525802	4.999991	3.683506	3.474265	2.852705	2.483117	2.281735	2.910025	3.032669	2.772596	0.112232	0.000000	10579.000000		1
6345.390625	1832.703003	2.707523	0.043172	3535.830322	54612.445312	0.000000	0.000000	0.000000	6.327832	0.000000	0.000000	0.000000	0.000000	0.062613	99998.000000	3.802458	3.263092	0.432572	0.000000	3.548491	4.737292	0.000000	0.000000	0.000000	0.801255	0.000000	0.000000	0.000000	0.000000	0.000000	4.999991	10641.000000		1
14563.597656	3491.624756	2.704439	7.382471	8667.763672	99998.000000	699.058899	444.348267	108.911484	52.044258	61.576096	171.714905	228.693146	125.489662	0.344451	99998.000000	4.163269	3.543028	0.432077	0.868202	3.937907	4.999991	2.844514	2.647723	2.037074	1.716373	1.789412	2.234808	2.359253	2.098608	0.000000	4.999991	10663.000000		1
4884.407715	1467.622192	4.557766	5.464385	5091.067871	71273.578125	106.049774	80.346809	20.229326	41.300514	7.542825	1.363013	0.000000	40.304466	0.651523	99998.000000	3.688812	3.166614	0.658752	0.737541	3.706809	4.852929	2.025510	1.904969	1.305981	1.615955	0.877534	0.134500	0.000000	1.605353	0.000000	4.999991	10703.000000		1
39460.046875	7313.302246	3.111492	9.559590	24106.394531	99998.000000	3242.995361	2003.159668	472.675476	230.904190	139.912308	578.876343	767.844788	433.567505	2.014139	99998.000000	4.596158	3.864114	0.492969	0.980439	4.382132	4.999991	3.510946	3.301716	2.674563	2.363432	2.145856	2.762586	2.885273	2.637057	0.304090	4.999991	10771.000000		1
3224.227783	1487.521606	4.344988	2.297385	2330.535645	38850.500000	0.000000	0.000000	0.000000	0.000000	0.000000	0.000000	0.000000	0.000000	1.519477	99998.000000	3.508426	3.172463	0.637989	0.361234	3.367456	4.589396	0.000000	0.000000	0.000000	0.000000	0.000000	0.000000	0.000000	0.000000	0.181694	4.999991	10797.000000		1
28387.535156	3833.762695	1.359929	9.069276	15910.170898	99998.000000	1932.862793	1183.779419	320.329529	121.277275	108.957741	419.215790	574.167480	349.668213	1.436753	0.000000	4.453128	3.583625	0.133516	0.957573	4.201675	4.999991	3.286201	3.073271	2.505597	2.083779	2.037258	2.622438	2.759039	2.543656	0.157382	0.000000	10833.000000		1
7456.381836	884.499512	2.568754	1.520283	3533.884521	55324.597656	0.000000	0.000000	0.000000	10.700574	0.000000	0.000000	0.000000	0.000000	0.046133	0.000000	3.872528	2.946698	0.409723	0.181925	3.548252	4.742918	0.000000	0.000000	0.000000	1.029407	0.000000	0.000000	0.000000	0.000000	0.000000	0.000000	10853.000000		1
25224.785156	4898.673340	3.284182	7.481150	14878.129883	99998.000000	1706.867920	1064.515869	267.276886	99.564674	62.581394	270.391479	375.957092	257.566193	1.852920	99998.000000	4.401827	3.690078	0.516427	0.873968	4.172548	4.999991	3.232200	3.027152	2.426961	1.998105	1.796445	2.431993	2.575138	2.410889	0.267857	4.999991	10889.000000		1
40992.140625	7540.003418	3.419866	12.581655	27065.876953	99998.000000	3778.832031	2313.562744	487.255402	240.439117	168.254959	688.629700	923.477966	624.956665	2.652983	0.000000	4.612700	3.877372	0.534009	1.099738	4.432422	4.999991	3.577358	3.364281	2.687757	2.381005	2.225968	2.837986	2.965426	2.795850	0.423734	0.000000	10920.000000		1
38811.589844	7832.418945	3.068320	8.107149	21387.011719	99998.000000	2817.124756	1689.457153	405.949524	152.290436	119.596642	535.395630	771.961548	387.835663	1.741121	0.000000	4.588962	3.893896	0.486901	0.908868	4.330150	4.999991	3.449806	3.227747	2.608472	2.182673	2.077719	2.728675	2.887596	2.588648	0.240829	0.000000	11106.000000		1
27122.351562	8529.541016	2.907966	8.591296	18992.527344	99998.000000	2358.535889	1465.192261	424.171356	211.273102	146.119873	584.433228	778.366516	435.935822	1.343344	0.000000	4.433327	3.930926	0.463589	0.934059	4.278583	4.999991	3.372643	3.165895	2.627541	2.324844	2.164709	2.766735	2.891184	2.639423	0.128187	0.000000	11152.000000		1
17635.402344	4755.307129	3.570970	7.203614	13799.620117	99998.000000	1516.616699	935.322632	229.408569	82.104546	70.444931	271.939514	378.985321	213.764771	3.080848	0.000000	4.246386	3.677179	0.552786	0.857550	4.139867	4.999991	3.180876	2.970961	2.360610	1.914367	1.847850	2.434472	2.578622	2.329936	0.488670	0.000000	11224.000000		1
15025.177734	3228.199463	4.267894	5.587735	10173.309570	99998.000000	898.841980	561.894226	139.798218	88.179512	41.809330	157.646896	205.777893	173.084091	1.245574	0.000000	4.176820	3.508960	0.630214	0.747236	4.007462	4.999991	2.953683	2.749655	2.145502	1.945368	1.621273	2.197685	2.313399	2.238257	0.095370	0.000000	11274.000000		1
18441.742188	3727.194824	4.307983	4.107540	8688.582031	99998.000000	638.136536	397.219482	105.963432	86.727066	22.745657	114.366615	157.498871	113.484673	0.594567	0.000000	4.265802	3.571382	0.634274	0.613582	3.938949	4.999991	2.804914	2.599030	2.025156	1.938155	1.356898	2.058299	2.197278	2.054937	0.000000	0.000000	11303.000000		1
32841.390625	6369.906250	2.775365	6.352502	24778.744141	99998.000000	3309.878662	2034.290039	518.305542	242.829010	138.604813	573.128296	752.981140	347.925903	2.991420	0.000000	4.516421	3.804133	0.443320	0.802945	4.394079	4.999991	3.519812	3.308413	2.714586	2.385301	2.141778	2.758252	2.876784	2.541487	0.475877	0.000000	11331.000000		1
24568.732422	4335.598145	2.735276	3.176251	11925.163086	99998.000000	1160.765503	767.002930	235.764160	112.137077	59.568581	184.876312	273.752747	180.189026	1.642949	0.000000	4.390383	3.637049	0.437001	0.501915	4.076464	4.999991	3.064744	2.884797	2.372478	2.049749	1.775017	2.266881	2.437358	2.255728	0.215624	0.000000	11373.000000		1
33504.777344	11204.085938	3.185502	5.106671	23237.427734	99998.000000	3064.434570	1901.939087	475.543365	199.135513	110.502693	537.107117	743.366089	428.516327	2.295161	0.000000	4.525107	4.049376	0.503178	0.708138	4.366188	4.999991	3.486350	3.279197	2.677190	2.299149	2.043373	2.730061	2.871203	2.631967	0.360813	0.000000	11448.000000		1
4218.566895	612.834473	3.259512	1.717642	2270.495117	40076.960938	0.000000	0.000000	0.000000	0.000000	0.000000	0.000000	0.000000	0.000000	1.799499	0.000000	3.625165	2.787343	0.513153	0.234933	3.356121	4.602895	0.000000	0.000000	0.000000	0.000000	0.000000	0.000000	0.000000	0.000000	0.255152	0.000000	11499.000000		1
9188.144531	1774.093384	1.973593	4.835302	6608.803711	84371.156250	403.208099	272.349640	71.203529	14.999306	9.963560	45.716427	24.299862	88.324448	0.194797	99998.000000	3.963228	3.248976	0.295258	0.684424	3.820123	4.926194	2.605529	2.435127	1.852502	1.176071	0.998415	1.660072	1.385604	1.946081	0.000000	4.999991	11541.000000		1
38016.652344	6512.554199	3.543216	10.426121	25975.050781	99998.000000	3659.608398	2234.063965	533.181519	253.369232	151.954315	640.449341	848.891602	483.083099	2.446547	0.000000	4.579974	3.813751	0.549398	1.018123	4.414557	4.999991	3.563435	3.349096	2.726875	2.403754	2.181713	2.806485	2.928852	2.684022	0.388553	0.000000	11601.000000		1
28399.291016	5487.423828	3.635728	9.430073	20946.966797	99998.000000	2654.469971	1652.646484	354.719391	222.843292	82.964905	381.646606	580.313354	308.003815	1.562804	0.000000	4.453308	3.739368	0.560591	0.974515	4.321121	4.999991	3.423978	3.218180	2.549885	2.348000	1.918894	2.581661	2.763663	2.488556	0.193904	0.000000	11804.000000		1
22212.638672	4832.718262	3.685068	4.715036	15392.497070	99998.000000	1755.116089	1076.619507	280.672638	93.360191	77.253822	389.140076	545.827942	286.078430	3.042037	0.000000	4.346600	3.684191	0.566445	0.673485	4.187309	4.999991	3.244306	3.032062	2.448200	1.970162	1.887920	2.590106	2.737056	2.456485	0.483164	0.000000	11834.000000		1
22987.035156	6246.988770	3.290349	5.655577	16430.191406	99998.000000	1939.933838	1189.579956	304.476044	130.892380	58.156231	264.920898	389.766083	211.778839	2.044387	99998.000000	4.361483	3.795671	0.517242	0.752477	4.215642	4.999991	3.287787	3.075394	2.483553	2.116914	1.764596	2.423116	2.590804	2.325883	0.310563	4.999991	11936.000000		1
26044.257812	8571.023438	2.537917	11.286484	24383.677734	99998.000000	3289.303955	2008.648682	499.756866	261.504120	133.347031	494.650208	630.226746	321.831299	1.290345	99998.000000	4.415712	3.933033	0.404477	1.052559	4.387099	4.999991	3.517104	3.302904	2.698759	2.417479	2.124983	2.694298	2.799497	2.507628	0.110706	4.999991	11957.000000		1
11779.752930	3263.943115	2.192538	3.392113	8210.149414	99998.000000	582.700195	386.500397	121.480804	96.524109	39.527363	141.861237	179.714127	118.656097	0.188676	0.000000	4.071136	3.513743	0.340947	0.530470	3.914351	4.999991	2.765445	2.587150	2.084508	1.984636	1.596898	2.151864	2.254582	2.074290	0.000000	0.000000	11988.000000		1
16817.388672	3485.676270	3.358191	3.749826	11390.498047	99998.000000	1100.833008	691.395813	152.182510	51.541611	27.688890	116.719513	155.368011	120.605026	0.687699	0.000000	4.225759	3.542287	0.526105	0.574011	4.056543	4.999991	3.041721	2.839727	2.182365	1.712158	1.442306	2.067143	2.191362	2.081365	0.000000	0.000000	12049.000000		1
34735.566406	10309.534180	3.681984	8.190410	25514.699219	99998.000000	3498.541748	2164.870850	498.261261	176.803070	159.287445	673.917175	887.947144	567.065613	8.132649	0.000000	4.540774	4.013239	0.566082	0.913306	4.406790	4.999991	3.543887	3.335432	2.697457	2.247490	2.202182	2.828607	2.948387	2.753633	0.910232	0.000000	12185.000000		1
18730.955078	4773.217285	3.364359	5.606237	14963.867188	99998.000000	1720.504150	1068.071411	252.003128	78.071014	59.429813	276.657623	355.422485	200.156235	0.484358	0.000000	4.272560	3.678811	0.526902	0.748671	4.175044	4.999991	3.235656	3.028600	2.401406	1.892490	1.774004	2.441943	2.550745	2.301369	0.000000	0.000000	12313.000000		1
34081.531250	7920.851074	4.449835	9.732280	29967.687500	99998.000000	4168.080078	2563.197510	581.565369	226.935425	155.161392	760.342041	1028.087646	643.585510	2.802217	99998.000000	4.532519	3.898772	0.648344	0.988215	4.476653	4.999991	3.619936	3.408782	2.764599	2.355902	2.190784	2.881009	3.012030	2.808606	0.447502	4.999991	12535.000000		1
27050.216797	7346.409180	4.067451	9.035355	19730.861328	99998.000000	2416.652100	1499.878052	448.625397	196.912140	143.116318	503.087311	666.312683	454.203888	2.784196	99998.000000	4.432171	3.866075	0.609322	0.955945	4.295146	4.999991	3.383214	3.176056	2.651884	2.294272	2.155689	2.701643	2.823678	2.657251	0.444700	4.999991	12607.000000		1
38216.753906	11611.972656	3.709738	13.383426	27111.250000	99998.000000	3747.100342	2369.211914	576.711548	185.434464	160.252655	671.595154	844.703857	597.983215	0.864849	0.000000	4.582254	4.064906	0.569343	1.126567	4.433149	4.999991	3.573695	3.374604	2.760959	2.268190	2.204805	2.827108	2.926704	2.776689	0.000000	0.000000	12655.000000		1
26408.205078	7101.310547	3.867008	5.698749	18941.865234	99998.000000	2432.604248	1515.965942	387.151062	139.526840	94.038612	388.510986	522.135559	289.704926	1.651517	0.000000	4.421739	3.851338	0.587375	0.755780	4.277423	4.999991	3.386071	3.180689	2.587880	2.144658	1.973306	2.589403	2.717783	2.461956	0.217883	0.000000	12698.000000		1
28318.025391	8842.466797	4.005776	9.103197	20682.052734	99998.000000	2754.919678	1683.147827	387.962097	149.351639	95.423210	391.924683	465.330017	282.458130	1.789173	99998.000000	4.452063	3.946573	0.602687	0.959194	4.315594	4.999991	3.440109	3.226122	2.588789	2.174210	1.979654	2.593203	2.667761	2.450954	0.252652	4.999991	12737.000000		1
17369.966797	2919.446289	4.021195	4.813716	10199.212891	99998.000000	933.268860	603.857727	113.987320	67.984108	40.378475	156.666260	203.939972	143.097809	0.435658	0.000000	4.239799	3.465301	0.604355	0.682481	4.008567	4.999991	2.970007	2.780935	2.056857	1.832407	1.606150	2.194975	2.309502	2.155633	0.000000	0.000000	12760.000000		1
11042.547852	2067.850342	0.743181	1.205742	5532.101074	84169.664062	200.011292	123.084351	54.600677	46.252998	3.463039	14.419562	20.287918	23.510424	2.626716	99998.000000	4.043069	3.315519	0.000000	0.081254	3.742890	4.925156	2.301054	2.090203	1.737198	1.665140	0.539457	1.158952	1.307238	1.371260	0.419413	4.999991	12787.000000		1
31627.904297	9865.725586	3.197837	9.729196	22062.892578	99998.000000	2882.756104	1816.889526	478.383484	194.725769	142.274460	595.109131	701.353210	390.524689	1.061272	99998.000000	4.500071	3.994129	0.504856	0.988077	4.343662	4.999991	3.459808	3.259329	2.679776	2.289423	2.153127	2.774597	2.845937	2.591649	0.025827	4.999991	12831.000000		1
6351.675293	1590.657227	2.611927	4.480672	3426.786133	51288.937500	0.000000	0.000000	0.000000	18.200226	2.599592	0.000000	0.000000	0.000000	1.402800	99998.000000	3.802888	3.201577	0.416961	0.651343	3.534887	4.710024	0.000000	0.000000	0.000000	1.260077	0.414905	0.000000	0.000000	0.000000	0.146996	4.999991	12868.000000		1
24733.201172	17177.140625	3.315019	12.976373	33793.312500	99998.000000	4863.919434	2984.596436	998.200073	415.083557	276.719299	1413.234253	1900.986206	1018.722351	2.555305	99998.000000	4.393281	4.234951	0.520486	1.113153	4.528831	4.999991	3.686986	3.474886	2.999218	2.618135	2.442039	3.150214	3.278979	3.008056	0.407443	4.999991	12978.000000		1
20280.626953	4643.641602	3.580221	3.632644	13017.845703	99998.000000	1434.237671	893.426941	237.380035	123.972466	46.521282	193.220901	241.882294	123.485237	0.794052	99998.000000	4.307081	3.666859	0.553910	0.560223	4.114539	4.999991	3.156621	2.951059	2.375444	2.093325	1.667652	2.286054	2.383604	2.091615	0.000000	4.999991	13012.000000		1
17578.025391	2887.930664	3.574053	3.796082	9579.424805	99998.000000	812.084106	531.611877	154.890030	77.068802	59.232452	88.000656	137.180115	127.666786	0.023795	99998.000000	4.244970	3.460587	0.553161	0.579336	3.981339	4.999991	2.909601	2.725595	2.190023	1.886879	1.772560	1.944486	2.137291	2.106078	0.000000	4.999991	13061.000000		1
18214.343750	5375.866211	2.914133	6.235320	11688.316406	99998.000000	1234.494629	751.568787	147.353378	86.067146	64.872612	204.562897	285.054657	201.408234	0.189789	99998.000000	4.260414	3.730448	0.464509	0.794859	4.067752	4.999991	3.091489	2.875969	2.168360	1.934837	1.812061	2.310827	2.454928	2.304077	0.000000	4.999991	13114.000000		1
27994.632812	3990.000244	6.096551	5.957783	13717.339844	99998.000000	1577.443359	948.601196	252.869659	121.490059	71.265205	234.391891	309.366852	207.458527	3.195296	0.000000	4.447075	3.600973	0.785084	0.775085	4.137270	4.999991	3.197954	2.977084	2.402897	2.084541	1.852877	2.369943	2.490474	2.316931	0.504511	0.000000	13184.000000		1
37088.132812	8014.677246	2.821621	5.926946	23495.072266	99998.000000	3200.754395	1939.548340	432.420349	160.015198	115.760468	450.256683	683.775879	270.042999	1.592910	0.000000	4.569235	3.903886	0.450499	0.772831	4.370977	4.999991	3.505252	3.287701	2.635906	2.204161	2.063560	2.653460	2.834914	2.431433	0.202191	0.000000	13222.000000		1
7090.033691	2238.603027	3.025148	3.521630	4694.801270	67783.101562	27.170822	56.805550	48.322186	44.593945	19.936371	23.004690	0.000000	116.503647	2.069234	0.000000	3.850648	3.349977	0.480747	0.546744	3.671617	4.831121	1.434103	1.754391	1.684147	1.649276	1.299646	1.361816	0.000000	2.066339	0.315810	0.000000	13276.000000		1
25110.052734	4454.047363	3.049818	5.778926	13875.955078	99998.000000	1550.136841	978.837280	255.851639	97.291954	73.112366	290.451172	402.347717	225.957870	2.060798	0.000000	4.399848	3.648755	0.484274	0.761847	4.142263	4.999991	3.190370	2.990710	2.407988	1.988077	1.863991	2.463073	2.604602	2.354028	0.314035	0.000000	13308.000000		1
35067.875000	9966.667969	4.650278	9.763117	27252.003906	99998.000000	3825.603027	2306.766113	606.750244	269.151794	169.728973	782.097839	1060.022827	590.418762	5.491232	99998.000000	4.544909	3.998550	0.667479	0.989588	4.435399	4.999991	3.582700	3.363003	2.783010	2.429997	2.229756	2.893261	3.025315	2.771160	0.739670	4.999991	13465.000000		1
13640.797852	1547.531128	3.308852	1.085476	8834.205078	99998.000000	679.979797	418.796387	139.755035	73.029099	25.212648	112.584221	161.643417	70.679291	0.255220	99998.000000	4.134840	3.189639	0.519677	0.035620	3.946167	4.999991	2.832496	2.622003	2.145367	1.863496	1.401618	2.051477	2.208558	1.849292	0.000000	4.999991	13518.000000		1
22269.015625	5102.375488	4.240141	5.643242	12820.184570	99998.000000	1396.057861	861.013794	177.031281	86.899757	56.864143	183.528717	206.653671	128.203354	0.261681	0.000000	4.347701	3.707772	0.627380	0.751529	4.107894	4.999991	3.144903	2.935010	2.248050	1.939019	1.754838	2.263704	2.315243	2.107899	0.000000	0.000000	13544.000000		1
26291.376953	7540.062012	4.946317	6.534442	19005.224609	99998.000000	2344.168701	1479.207764	342.406006	189.995316	90.631081	396.648987	527.701721	276.253662	4.287452	0.000000	4.419813	3.877375	0.694282	0.815209	4.278873	4.999991	3.369989	3.170029	2.534541	2.278743	1.957277	2.598406	2.722389	2.441308	0.632199	0.000000	13577.000000		1
27782.255859	6494.872070	3.685068	6.102719	16696.212891	99998.000000	2034.157471	1237.010986	301.016083	111.150276	76.186852	362.030914	452.375214	310.671265	2.298477	99998.000000	4.443768	3.812571	0.566445	0.785523	4.222618	4.999991	3.308385	3.092374	2.478590	2.045911	1.881880	2.558746	2.655499	2.492301	0.361440	4.999991	13609.000000		1
14756.245117	4074.889404	2.186371	3.752910	10319.038086	99998.000000	939.525757	596.706543	144.174042	76.979370	26.711346	77.765724	126.294518	88.546478	2.453150	0.000000	4.168976	3.610116	0.339724	0.574368	4.013639	4.999991	2.972909	2.775761	2.158887	1.886374	1.426696	1.890788	2.101384	1.947171	0.389724	0.000000	13641.000000		1
31687.388672	9705.019531	6.956914	6.778058	21189.013672	99998.000000	2766.307861	1685.247803	400.719513	221.501877	107.875351	473.477234	609.078491	374.982635	2.983197	99998.000000	4.500886	3.986996	0.842417	0.831105	4.326111	4.999991	3.441900	3.226664	2.602840	2.345377	2.032922	2.675299	2.784673	2.574011	0.474682	4.999991	13737.000000		1
8466.210938	2093.047607	5.624740	7.240619	7485.390137	96466.304688	512.048645	336.676422	90.137680	38.808853	39.693886	69.929947	77.747223	107.166092	0.574329	0.000000	3.927689	3.320779	0.750102	0.859776	3.874214	4.984375	2.709311	2.527213	1.954906	1.588931	1.598724	1.844663	1.890685	2.030057	0.000000	0.000000	13797.000000		1
8684.033203	2016.102173	1.748480	3.904013	5492.533203	72937.226562	160.983505	129.569458	47.822620	0.000000	19.695839	0.000000	0.000000	0.946708	0.240392	99998.000000	3.938721	3.304513	0.242661	0.591511	3.739773	4.862949	2.206781	2.112503	1.679633	0.000000	1.294374	0.000000	0.000000	0.000000	0.000000	4.999991	13836.000000		1
9218.260742	475.864075	2.932636	3.219423	4345.330078	63949.070312	0.000000	10.438456	38.108845	34.365185	2.541001	0.000000	0.000000	6.574531	0.240787	99998.000000	3.964649	2.677483	0.467258	0.507778	3.638023	4.805834	0.000000	1.018636	1.581026	1.536119	0.405005	0.000000	0.000000	0.817865	0.000000	4.999991	13861.000000		1
11275.117188	2629.827881	2.396065	5.458218	7707.397949	99998.000000	492.596436	348.693756	103.197319	108.532188	37.701790	63.595943	71.986801	150.245926	0.476954	99998.000000	4.052121	3.419927	0.379499	0.737051	3.886908	4.999991	2.692491	2.542444	2.013668	2.035558	1.576362	1.803429	1.857253	2.176803	0.000000	4.999991	13880.000000		1
8074.282715	2770.042236	3.700486	5.667912	7132.601562	94788.156250	433.385559	286.689026	66.195534	35.299557	21.542999	26.970379	62.837345	47.834957	1.522838	99998.000000	3.907104	3.442486	0.568259	0.753423	3.853248	4.976754	2.636874	2.457411	1.820829	1.547769	1.333306	1.430887	1.798218	1.679745	0.182654	4.999991	13908.000000		1
23451.144531	7146.385742	2.414567	9.917304	18996.277344	99998.000000	2440.896484	1489.023315	327.073669	132.144379	98.038223	405.246429	540.539307	337.410370	2.458904	99998.000000	4.370164	3.854086	0.382839	0.996394	4.278668	4.999991	3.387549	3.172901	2.514646	2.121049	1.991395	2.607719	2.732827	2.528158	0.390742	4.999991	13942.000000		1
18425.294922	4999.153809	2.790784	7.669258	14518.250977	99998.000000	1643.623535	1026.533447	276.836487	152.019073	83.646416	366.853882	445.486145	325.494781	0.762920	0.000000	4.265414	3.698896	0.445726	0.884753	4.161914	4.999991	3.215802	3.011373	2.442223	2.181898	1.922447	2.564493	2.648834	2.512544	0.000000	0.000000	13976.000000		1
16348.958984	5526.374512	3.937934	5.717252	14778.752930	99998.000000	1760.287476	1077.868408	260.942902	104.427727	62.094162	261.766235	354.025543	242.147507	0.324905	0.000000	4.213490	3.742440	0.595268	0.757187	4.169638	4.999991	3.245584	3.032566	2.416545	2.018816	1.793051	2.417914	2.549035	2.384080	0.000000	0.000000	14080.000000		1
18518.029297	2898.446045	3.490792	5.649409	12083.362305	99998.000000	1284.417236	801.226257	163.808197	137.044434	46.589127	177.025101	194.627090	150.702316	1.198169	99998.000000	4.267595	3.462165	0.542924	0.752003	4.082188	4.999991	3.108706	2.903755	2.214336	2.136861	1.668285	2.248035	2.289203	2.178120	0.078518	4.999991	14114.000000		1
27158.623047	3939.140137	3.611058	6.993919	17196.916016	99998.000000	2145.159668	1327.271973	303.763672	131.539963	85.191368	304.580872	387.783234	247.877090	1.182388	0.000000	4.433908	3.595402	0.557634	0.844721	4.235451	4.999991	3.331460	3.122960	2.482536	2.119058	1.930396	2.483703	2.588589	2.394236	0.072760	0.000000	14188.000000		1
3667.968506	693.378662	2.167868	2.103110	1691.202515	28966.166016	0.000000	0.000000	0.000000	13.420431	0.000000	0.000000	0.000000	0.000000	0.420095	0.000000	3.564426	2.840971	0.336033	0.322862	3.228196	4.461891	0.000000	0.000000	0.000000	1.127766	0.000000	0.000000	0.000000	0.000000	0.000000	0.000000	14230.000000		1
36255.175781	7106.118164	3.666565	11.274149	26206.277344	99998.000000	3253.079102	2202.113281	1058.684570	575.616821	293.328308	694.791016	1003.251221	747.347168	1.585671	0.000000	4.559370	3.851632	0.564259	1.052084	4.418406	4.999991	3.512295	3.342840	3.024767	2.760134	2.467354	2.841854	3.001410	2.873522	0.200213	0.000000	14442.000000		1
27191.939453	6856.662109	3.398280	8.498784	18759.953125	99998.000000	2239.799561	1382.547974	298.888306	159.975113	90.254868	349.628143	427.193420	278.171753	2.646902	99998.000000	4.434440	3.836113	0.531259	0.929357	4.273232	4.999991	3.350209	3.140680	2.475509	2.204052	1.955471	2.543606	2.630625	2.444313	0.422738	4.999991	14601.000000		1
20065.332031	5387.501465	2.966557	3.685068	15226.135742	99998.000000	1730.785400	1025.182739	267.973816	125.588341	47.471073	228.406357	278.766907	163.330215	1.748780	99998.000000	4.302446	3.731387	0.472253	0.566445	4.182590	4.999991	3.238243	3.010801	2.428092	2.098949	1.676429	2.358708	2.445241	2.213067	0.242735	4.999991	14641.000000		1
29239.677734	7921.477051	2.624262	5.849853	21004.972656	99998.000000	2673.768066	1617.951416	346.784912	176.559464	125.011688	477.060547	605.701782	443.253510	1.868625	99998.000000	4.465972	3.898806	0.419007	0.767145	4.322322	4.999991	3.427124	3.208966	2.540060	2.246891	2.096951	2.678574	2.782259	2.646652	0.271522	4.999991	14693.000000		1
7719.344238	907.547424	2.167868	0.000000	3251.922852	48156.558594	0.000000	0.000000	0.000000	0.000000	0.000000	0.000000	0.000000	0.000000	0.253037	0.000000	3.887580	2.957869	0.336033	0.000000	3.512140	4.682655	0.000000	0.000000	0.000000	0.000000	0.000000	0.000000	0.000000	0.000000	0.000000	0.000000	14712.000000		1
10799.222656	2764.167725	3.389029	5.902276	8923.500977	99998.000000	614.237610	427.023804	89.690544	42.204048	33.372219	91.028885	131.373444	14.801946	0.302648	99998.000000	4.033392	3.441564	0.530075	0.771020	3.950535	4.999991	2.788337	2.630452	1.952747	1.625354	1.523385	1.959179	2.118508	1.170319	0.000000	4.999991	14746.000000		1
50817.792969	9636.633789	3.321187	9.914220	30672.771484	99998.000000	4273.000977	2636.945068	655.479492	203.391068	150.662231	738.336487	997.077576	554.968140	3.963663	0.000000	4.706016	3.983925	0.521293	0.996259	4.486753	4.999991	3.630733	3.421101	2.816559	2.308332	2.178005	2.868254	2.998729	2.744268	0.598097	0.000000	14794.000000		1
9159.724609	3190.374512	4.329569	2.880212	9429.027344	99998.000000	734.037781	451.228058	113.722115	13.889159	11.724375	42.928726	67.388947	60.003387	0.459257	0.000000	3.961882	3.503842	0.636445	0.459424	3.974467	4.999991	2.865718	2.654396	2.055845	1.142676	1.069090	1.632748	1.828589	1.778176	0.000000	0.000000	14880.000000		1
41112.375000	13328.483398	3.321187	10.907184	32005.982422	99998.000000	4546.960449	2734.329590	665.048340	212.321579	173.580566	763.101990	1108.826050	624.423157	3.133593	99998.000000	4.613973	4.124781	0.521293	1.037713	4.505231	4.999991	3.657721	3.436851	2.822853	2.326994	2.239501	2.882583	3.044863	2.795479	0.496043	4.999991	14978.000000		1
31187.634766	7060.096680	3.715905	10.182506	21433.785156	99998.000000	2852.674316	1766.498169	428.482422	191.990494	121.005905	441.967590	571.978027	410.988373	0.942159	99998.000000	4.493982	3.848811	0.570065	1.007855	4.331099	4.999991	3.455252	3.247113	2.631933	2.283280	2.082807	2.645391	2.757379	2.613830	0.000000	4.999991	15028.000000		1
15210.405273	4093.465820	2.815454	4.816800	12089.094727	99998.000000	1260.848267	799.927979	203.175217	98.802986	58.507774	224.437592	301.096252	125.076447	3.429324	99998.000000	4.182141	3.612091	0.449548	0.682759	4.082394	4.999991	3.100663	2.903051	2.307871	1.994770	1.767214	2.351096	2.478705	2.097176	0.535208	4.999991	15047.000000		1
29426.949219	12886.457031	4.110624	9.689107	23704.712891	99998.000000	2880.720703	1977.250122	685.438049	343.346558	184.120789	573.011108	812.333862	462.819855	3.657184	0.000000	4.468745	4.110134	0.613908	0.986284	4.374835	4.999991	3.459501	3.296062	2.835968	2.535733	2.265103	2.758163	2.909734	2.665412	0.563147	0.000000	15170.000000		1
16336.636719	5087.598633	3.000478	1.874913	10711.406250	99998.000000	989.624207	635.894714	131.583130	83.560066	21.888378	110.592125	146.024277	3.484625	1.646337	99998.000000	4.213162	3.706513	0.477190	0.272981	4.029847	4.999991	2.995470	2.803385	2.119200	1.921999	1.340214	2.043724	2.164425	0.542156	0.216519	4.999991	15210.000000		1
5582.501465	599.503479	3.586388	2.035268	3066.297119	43721.218750	0.000000	0.000000	0.000000	0.000000	7.727849	0.000000	0.000000	0.000000	2.003736	34698.988281	3.746829	2.777792	0.554657	0.308622	3.486614	4.640692	0.000000	0.000000	0.000000	0.000000	0.888059	0.000000	0.000000	0.000000	0.301840	4.540317	15248.000000		1
33109.503906	16096.184570	3.555551	9.707609	31545.908203	99998.000000	4414.720703	2783.478271	754.436707	320.616333	213.841858	818.513672	1119.958374	703.576599	5.222081	0.000000	4.519953	4.206723	0.550907	0.987112	4.498943	4.999991	3.644903	3.444588	2.877623	2.505986	2.330093	2.913026	3.049202	2.847311	0.717844	0.000000	15305.000000		1
22292.849609	5591.725098	3.432201	10.207175	19693.912109	99998.000000	2410.796143	1534.135376	540.511536	233.321838	174.107895	484.282654	668.869080	446.472961	2.385348	0.000000	4.348166	3.747546	0.535573	1.008906	4.294332	4.999991	3.382160	3.185864	2.732805	2.367955	2.240819	2.685099	2.825341	2.649795	0.377552	0.000000	15472.000000		1
18532.214844	4115.912598	2.695188	2.874044	13442.340820	99998.000000	1355.451172	883.053284	193.735886	68.366486	49.401493	160.829315	162.904663	133.007812	0.474828	99998.000000	4.267927	3.614466	0.430589	0.458493	4.128475	4.999991	3.132084	2.945987	2.287210	1.834843	1.693740	2.206365	2.211934	2.123877	0.000000	4.999991	15500.000000		1
19105.462891	4261.776367	4.033530	6.290827	12770.958984	99998.000000	1387.639282	894.974976	239.625000	118.748611	84.818237	289.122101	348.067749	219.204483	0.631423	0.000000	4.281157	3.629591	0.605685	0.798708	4.106224	4.999991	3.142277	2.951811	2.379532	2.074629	1.928489	2.461081	2.541664	2.340849	0.000000	0.000000	15567.000000		1
11446.742188	2025.294800	3.059069	6.713299	9839.966797	99998.000000	886.772278	570.420715	160.342087	76.889938	52.583912	252.354675	348.835602	225.954788	1.161248	0.000000	4.058682	3.306488	0.485589	0.826936	3.992994	4.999991	2.947812	2.756195	2.205048	1.885870	1.720853	2.402011	2.542621	2.354022	0.064925	0.000000	15602.000000		1
14595.474609	3316.668945	3.111492	3.632644	10618.428711	99998.000000	1014.213928	635.573975	140.803513	43.536224	44.772804	193.146896	330.524384	160.490097	1.559959	99998.000000	4.164218	3.520702	0.492969	0.560223	4.026060	4.999991	3.006130	2.803166	2.148613	1.638851	1.651014	2.285888	2.519203	2.205448	0.193113	4.999991	15687.000000		1
15564.999023	4557.068848	2.001346	4.471421	11599.964844	99998.000000	1183.508057	736.498596	179.245392	59.435982	42.706699	173.201263	224.829224	151.152542	0.990143	0.000000	4.192149	3.658686	0.301322	0.650446	4.064456	4.999991	3.073171	2.867172	2.253448	1.774049	1.630496	2.238551	2.351853	2.179415	0.000000	0.000000	15727.000000		1
10423.841797	1521.615356	2.901798	3.910181	5707.778320	79688.765625	236.285309	156.259216	29.529882	61.563759	16.559677	24.247438	60.271675	23.917479	0.080901	99998.000000	4.018028	3.182305	0.462667	0.592197	3.756467	4.901397	2.373437	2.193846	1.470262	1.789325	1.219052	1.384666	1.780113	1.378715	0.000000	4.999991	15771.000000		1
38867.519531	8416.065430	4.267894	10.117747	24223.220703	99998.000000	3356.742188	2045.974365	483.983551	215.571838	129.470764	565.835205	725.332336	364.488678	1.242163	0.000000	4.589587	3.925109	0.630214	1.005084	4.384232	4.999991	3.525918	3.310900	2.684831	2.333592	2.112172	2.752690	2.860537	2.561684	0.094179	0.000000	15788.000000		1
13218.877930	4575.750000	3.749826	5.991704	10058.887695	99998.000000	870.218750	586.838562	127.882645	90.057503	30.273064	141.494263	197.667648	127.503349	1.315714	99998.000000	4.121194	3.660462	0.574011	0.777550	4.002550	4.999991	2.939628	2.768519	2.106812	1.954520	1.481056	2.150739	2.295936	2.105522	0.119162	4.999991	15836.000000		1
19783.265625	3388.202393	3.737491	6.173645	12996.355469	99998.000000	1386.615479	874.770325	182.603592	96.221901	64.949707	226.306335	295.610291	259.983856	1.057463	0.000000	4.296298	3.529969	0.572580	0.790542	4.113822	4.999991	3.141956	2.941894	2.261509	1.983274	1.812577	2.354697	2.470720	2.414946	0.024265	0.000000	15853.000000		1
17209.214844	3989.352539	2.951138	3.984190	12648.312500	99998.000000	1374.937378	829.787842	209.971771	94.171211	63.506516	268.824921	363.998352	257.260895	2.940154	99998.000000	4.235761	3.600902	0.469990	0.600340	4.102033	4.999991	3.138283	2.918967	2.322161	1.973918	1.802818	2.429470	2.561100	2.410374	0.468370	4.999991	15939.000000		1
17454.875000	7230.368164	2.944971	6.987752	16977.324219	99998.000000	2114.951416	1314.474487	376.792786	124.068062	95.380043	375.300262	521.891968	247.451538	0.180883	99998.000000	4.241917	3.859160	0.469081	0.844337	4.229869	4.999991	3.325300	3.118752	2.576102	2.093660	1.979457	2.574379	2.717581	2.393490	0.000000	4.999991	16032.000000		1
25633.501953	8793.040039	4.015028	9.596595	21647.052734	99998.000000	2884.372070	1771.755981	450.802521	197.158844	145.296524	588.155334	794.593140	492.118439	3.364247	0.000000	4.408808	3.944139	0.603689	0.982117	4.335399	4.999991	3.460051	3.248404	2.653986	2.294816	2.162255	2.769492	2.900145	2.692070	0.526888	0.000000	16092.000000		1
19382.537109	3863.329590	4.428249	4.092121	13515.375977	99998.000000	1468.562744	921.852844	210.884552	110.863495	55.343861	194.978638	294.336700	154.094421	1.362804	0.000000	4.287411	3.586962	0.646232	0.611948	4.130828	4.999991	3.166893	2.964662	2.324045	2.044789	1.743069	2.289987	2.468844	2.187787	0.134433	0.000000	16203.000000		1
9164.060547	1521.131226	3.836171	4.045865	9157.732422	99998.000000	771.323242	486.197662	93.307770	79.723900	32.040047	72.763901	97.766853	92.444321	0.483759	99998.000000	3.962088	3.182167	0.583898	0.607011	3.961788	4.999991	2.887236	2.686813	1.969918	1.901589	1.505693	1.861916	1.990192	1.965880	0.000000	4.999991	16227.000000		1
29322.328125	7632.481445	3.725156	8.341514	23792.363281	99998.000000	3129.646484	1970.234619	519.391052	198.401581	168.214859	625.820129	893.047668	534.189880	4.392190	0.000000	4.467198	3.882666	0.571145	0.921245	4.376438	4.999991	3.495495	3.294518	2.715494	2.297545	2.225864	2.796449	2.950875	2.727696	0.642681	0.000000	16264.000000		1
8149.849609	756.021729	4.221638	3.046734	0.000000	1711.434937	0.000000	0.000000	0.000000	0.000000	0.000000	0.000000	0.000000	0.000000	2.563890	0.000000	3.911150	2.878534	0.625481	0.483835	0.000000	3.233360	0.000000	0.000000	0.000000	0.000000	0.000000	0.000000	0.000000	0.000000	0.408899	0.000000	16425.000000		1
7139.650879	506.238892	2.399149	3.700486	3686.039062	51448.398438	0.000000	0.000000	12.920865	25.971249	11.681202	0.000000	0.000000	4.341904	1.130821	99998.000000	3.853677	2.704355	0.380057	0.568259	3.566560	4.711372	0.000000	0.000000	1.111292	1.414493	1.067487	0.000000	0.000000	0.637680	0.053394	4.999991	16439.000000		1
14700.176758	1178.981201	3.999609	6.321664	7462.432129	96464.710938	520.720154	345.964661	84.241577	58.887074	35.453743	110.539696	168.273453	158.078613	0.682626	0.000000	4.167323	3.071507	0.602018	0.800831	3.872880	4.984368	2.716604	2.539032	1.925526	1.770020	1.549662	2.043518	2.226016	2.198873	0.000000	0.000000	16461.000000		1
15025.612305	2855.862793	2.275799	5.785094	10517.960938	99998.000000	993.682373	639.259033	177.025101	58.375175	47.841122	202.108231	258.620819	167.184891	0.398399	0.000000	4.176832	3.455737	0.357134	0.762310	4.021932	4.999991	2.997248	2.805677	2.248035	1.766228	1.679801	2.305584	2.412663	2.223197	0.000000	0.000000	16512.000000		1
23430.496094	6184.909668	4.530012	5.939281	16558.353516	99998.000000	1926.935791	1245.469604	239.270370	108.455093	62.152756	260.184296	374.711273	212.407928	1.542461	99998.000000	4.369781	3.791333	0.656099	0.773734	4.219017	4.999991	3.284867	3.095333	2.378889	2.035250	1.793460	2.415281	2.573697	2.327171	0.188214	4.999991	16618.000000		1
10887.075195	3763.777100	3.197837	5.415045	8089.904785	99998.000000	625.357544	406.449097	91.371178	56.685287	44.479847	80.195709	149.669266	161.183945	0.714007	0.000000	4.036911	3.575624	0.504856	0.733602	3.907943	4.999991	2.796129	2.609006	1.960809	1.753470	1.648163	1.904151	2.175133	2.207322	0.000000	0.000000	16687.000000		1
11183.875977	944.037292	2.087691	3.965688	6233.719238	85231.742188	301.882599	209.207001	67.620224	31.380125	24.355370	62.673908	76.957787	21.869875	0.335732	99998.000000	4.048593	2.974989	0.319666	0.598319	3.794747	4.930602	2.479838	2.320576	1.830077	1.496655	1.386595	1.797087	1.886253	1.339846	0.000000	4.999991	16711.000000		1
16308.210938	4716.748047	3.086823	6.617703	14708.847656	99998.000000	1709.794312	1058.888062	239.908707	100.819756	86.424866	328.316406	418.472595	239.609589	1.059992	99998.000000	4.212406	3.673643	0.489512	0.820707	4.167579	4.999991	3.232944	3.024850	2.380046	2.003546	1.936639	2.516293	2.621667	2.379504	0.025302	4.999991	16772.000000		1
18958.394531	4596.630371	3.981107	4.699618	13907.159180	99998.000000	1559.323364	967.489136	246.600418	164.412613	74.296516	267.794952	387.841827	272.155365	2.086147	99998.000000	4.277802	3.662440	0.600004	0.672063	4.143239	4.999991	3.192936	2.985646	2.391994	2.215935	1.870968	2.427802	2.588655	2.434817	0.319345	4.999991	16806.000000		1
15781.030273	6616.858398	2.183287	3.299600	13204.069336	99998.000000	1446.082275	884.687622	227.228378	77.161308	46.882080	195.145157	246.230377	200.276489	0.560109	0.000000	4.198135	3.820652	0.339111	0.518461	4.120708	4.999991	3.160193	2.946790	2.356462	1.887400	1.671007	2.290358	2.391342	2.301630	0.000000	0.000000	16838.000000		1
17238.710938	4156.651855	2.784616	5.285528	12940.681641	99998.000000	1404.541260	868.649109	189.927475	109.700920	53.610798	193.042053	230.117844	140.482803	2.815834	0.000000	4.236505	3.618744	0.444765	0.723088	4.111957	4.999991	3.147535	2.938844	2.278588	2.040210	1.729252	2.285652	2.361950	2.147623	0.449607	0.000000	16866.000000		1
25420.181641	5008.642578	3.213256	4.600938	13839.693359	99998.000000	1571.470215	931.005371	203.930725	112.454704	47.279884	229.023117	312.188446	184.422989	3.315439	0.000000	4.405179	3.699720	0.506945	0.662846	4.141127	4.999991	3.196306	2.968952	2.309483	2.050978	1.674676	2.359879	2.494417	2.265815	0.520541	0.000000	16963.000000		1
24099.972656	4494.237793	3.025148	4.409747	10724.830078	99998.000000	1062.132080	678.453369	186.337997	53.416523	57.317451	190.109406	248.111450	155.565369	0.466282	99998.000000	4.382017	3.652656	0.480747	0.644414	4.030390	4.999991	3.026179	2.831520	2.270301	1.727676	1.758287	2.279004	2.394647	2.191913	0.000000	4.999991	17033.000000		1
25516.539062	6890.904297	3.799166	7.425643	19925.509766	99998.000000	2515.078857	1608.518188	391.418945	147.973206	115.677208	461.327332	699.882263	386.657654	0.988534	0.000000	4.406822	3.838276	0.579688	0.870734	4.299409	4.999991	3.400552	3.206426	2.592642	2.170183	2.063248	2.664009	2.845025	2.587327	0.000000	0.000000	17076.000000		1
15384.683594	2606.388428	3.533965	5.812848	9755.771484	99998.000000	876.534241	554.104675	139.264725	48.698402	36.369614	162.821411	225.032745	188.545959	1.014858	0.000000	4.187088	3.416039	0.548262	0.764389	3.989262	4.999991	2.942769	2.743592	2.143841	1.687515	1.560739	2.211711	2.352246	2.275417	0.006405	0.000000	17115.000000		1
33723.136719	7774.367676	3.549383	9.423905	20207.292969	99998.000000	2607.072998	1608.037109	355.844940	197.766327	96.508690	456.664703	657.505554	341.462402	1.708277	99998.000000	4.527928	3.890665	0.550153	0.974231	4.305508	4.999991	3.416153	3.206296	2.551261	2.296152	1.984566	2.659597	2.817899	2.533343	0.232558	4.999991	17185.000000		1
24602.201172	6442.130859	3.241009	12.717339	19565.832031	99998.000000	2471.104736	1560.347168	385.381012	171.795090	122.279495	486.802094	664.718384	403.167999	1.110482	99998.000000	4.390974	3.809030	0.510680	1.104396	4.291498	4.999991	3.392891	3.193221	2.585890	2.235011	2.087354	2.687352	2.822638	2.605486	0.045512	4.999991	17266.000000		1
39345.089844	8911.286133	3.049818	9.097030	27039.486328	99998.000000	3729.134521	2312.076416	559.658508	231.317413	162.852249	698.287964	900.926636	559.871277	2.679548	0.000000	4.594891	3.949940	0.484274	0.958900	4.431998	4.999991	3.571608	3.364002	2.747923	2.364208	2.211794	2.844035	2.954690	2.748088	0.428062	0.000000	17304.000000		1
30847.527344	5427.645508	3.216340	6.081133	17515.947266	99998.000000	2083.632812	1297.168579	293.954315	123.608582	76.411964	264.220917	407.883026	280.891602	4.328457	0.000000	4.489220	3.734612	0.507362	0.783984	4.243433	4.999991	3.318821	3.112996	2.468280	2.092049	1.883161	2.421967	2.610536	2.448539	0.636333	0.000000	17427.000000		1
29349.730469	5721.134277	3.025148	5.328701	16119.642578	99998.000000	1916.130371	1172.150635	258.201447	149.178940	94.168129	347.898163	440.586090	258.799683	2.228320	0.000000	4.467604	3.757482	0.480747	0.726621	4.207355	4.999991	3.282425	3.068983	2.411959	2.173707	1.973904	2.541452	2.644031	2.412964	0.347977	0.000000	17528.000000		1
28269.367188	8315.986328	2.593424	6.648541	22083.380859	99998.000000	2549.400879	1779.320312	766.463257	464.821198	259.246826	596.499939	822.701416	585.676025	1.834875	99998.000000	4.451316	3.919914	0.413874	0.822726	4.344066	4.999991	3.406438	3.250254	2.884491	2.667286	2.413713	2.775610	2.915242	2.767658	0.263607	4.999991	17566.000000		1
22111.496094	4702.054199	3.971855	5.612404	14695.710938	99998.000000	1661.836060	1014.183105	238.561111	134.525024	62.590645	244.441803	310.137787	258.855194	2.591923	99998.000000	4.344618	3.672288	0.598993	0.749149	4.167191	4.999991	3.220588	3.006116	2.377600	2.128803	1.796509	2.388175	2.491555	2.413057	0.413622	4.999991	17644.000000		1
20702.550781	7696.046875	2.738360	11.468425	22444.603516	99998.000000	2965.344727	1828.660156	445.584839	183.818588	137.306549	597.795105	792.317322	464.602234	2.692834	0.000000	4.316024	3.886268	0.437491	1.059504	4.351112	4.999991	3.472075	3.262133	2.648930	2.264390	2.137691	2.776552	2.898899	2.667081	0.430210	0.000000	17677.000000		1
22926.033203	3976.468750	3.278014	4.027363	15908.700195	99998.000000	1864.810791	1152.698486	237.318359	104.344467	65.523277	259.265350	379.349213	162.889252	0.823685	0.000000	4.360329	3.599498	0.515611	0.605021	4.201635	4.999991	3.270635	3.061716	2.375331	2.018469	1.816396	2.413744	2.579039	2.211892	0.000000	0.000000	17718.000000		1
30740.681641	7908.451660	3.558635	7.912874	21104.556641	99998.000000	2690.777832	1684.886963	410.103333	174.869568	134.161133	498.264343	674.481506	440.928375	2.658394	99998.000000	4.487713	3.898092	0.551283	0.898334	4.324376	4.999991	3.429878	3.226571	2.612893	2.242714	2.127627	2.697460	2.828970	2.644368	0.424619	4.999991	17822.000000		1
9643.455078	556.136841	4.582436	2.790784	4041.557373	64292.472656	0.000000	0.000000	2.824705	7.496569	0.000000	0.000000	0.000000	0.000000	0.253168	99998.000000	3.984233	2.745182	0.661096	0.445726	3.606549	4.808160	0.000000	0.000000	0.450973	0.874863	0.000000	0.000000	0.000000	0.000000	0.000000	4.999991	17883.000000		1
4481.785645	0.000000	2.994310	3.136162	1732.721924	40900.316406	0.000000	0.000000	0.000000	0.000000	1.107062	0.000000	0.000000	6.642373	0.777814	99998.000000	3.651451	0.000000	0.476297	0.496399	3.238729	4.611727	0.000000	0.000000	0.000000	0.000000	0.044172	0.000000	0.000000	0.822323	0.000000	4.999991	17906.000000		0
6166.690918	2403.977783	1.989012	2.238794	3649.839111	54135.230469	0.000000	0.000000	0.000000	18.675121	0.000000	0.000000	0.000000	0.000000	1.224070	99998.000000	3.790052	3.380930	0.298637	0.350014	3.562274	4.733480	0.000000	0.000000	0.000000	1.271263	0.000000	0.000000	0.000000	0.000000	0.087806	4.999991	17935.000000		1
21693.894531	5545.462891	3.537048	8.949010	18000.511719	99998.000000	2279.268311	1411.612305	315.377045	126.032402	111.578918	393.438812	549.537659	334.070679	2.554338	99998.000000	4.336338	3.743938	0.548641	0.951775	4.255285	4.999991	3.357795	3.149715	2.498830	2.100482	2.047582	2.594877	2.739997	2.523838	0.407278	4.999991	17984.000000		1
13554.628906	3816.690918	4.289481	3.515462	8810.756836	99998.000000	735.986694	459.961212	120.561852	44.936241	28.977894	116.765770	127.901146	94.951401	0.375908	0.000000	4.132088	3.581687	0.632405	0.545982	3.945013	4.999991	2.866870	2.662721	2.081210	1.652597	1.462067	2.067316	2.106874	1.977501	0.000000	0.000000	18019.000000		1
22054.449219	4325.146973	3.863925	7.265288	15655.624023	99998.000000	1821.724854	1160.669922	301.241180	102.074837	78.949883	323.027802	430.970978	214.800903	0.819359	0.000000	4.343496	3.636001	0.587029	0.861253	4.194670	4.999991	3.260483	3.064709	2.478914	2.008919	1.897352	2.509240	2.634448	2.332036	0.000000	0.000000	18058.000000		1
25726.660156	5591.549316	2.550252	9.266635	15492.135742	99998.000000	1820.170654	1148.748169	291.400970	120.271980	94.254478	383.925476	574.037964	288.585510	1.618016	0.000000	4.410383	3.747532	0.406583	0.966922	4.190111	4.999991	3.260112	3.060225	2.464491	2.080164	1.974302	2.584247	2.758941	2.460274	0.208983	0.000000	18107.000000		1
6009.139648	1265.109985	3.315019	0.733930	2435.068115	41823.878906	0.000000	0.000000	0.000000	0.000000	0.000000	0.000000	0.000000	0.000000	2.306777	8176.079102	3.778812	3.102128	0.520486	0.000000	3.386511	4.621424	0.000000	0.000000	0.000000	0.000000	0.000000	0.000000	0.000000	0.000000	0.363006	3.912545	18162.000000		1
25931.171875	5049.668457	3.154665	9.029187	17047.855469	99998.000000	2097.568359	1286.196655	281.989410	148.068802	96.693710	431.011078	548.233215	348.258942	2.058159	99998.000000	4.413822	3.703263	0.498953	0.955649	4.231670	4.999991	3.321716	3.109307	2.450233	2.170464	1.985398	2.634488	2.738965	2.541902	0.313479	4.999991	18194.000000		1
22471.593750	4641.517090	4.092121	8.338429	12496.996094	99998.000000	1349.755493	861.781616	262.438507	89.234146	90.390549	334.209442	490.666016	298.447327	0.430564	0.000000	4.351634	3.666660	0.611948	0.921084	4.096806	4.999991	3.130255	2.935397	2.419028	1.950531	1.956123	2.524019	2.690786	2.474868	0.000000	0.000000	18358.000000		1
28167.554688	5939.922363	3.648063	8.054726	18686.837891	99998.000000	2289.413818	1468.951294	361.790405	176.929504	102.392464	454.728119	548.859253	303.242523	2.376287	0.000000	4.449749	3.773781	0.562062	0.906051	4.271536	4.999991	3.359724	3.167007	2.558457	2.247800	2.010268	2.657752	2.739461	2.481790	0.375899	0.000000	18423.000000		1
12262.780273	2243.882568	4.961736	8.110233	8520.666016	99998.000000	677.253784	427.338348	94.109543	66.907883	33.939629	123.846031	185.678070	54.057941	0.476443	99998.000000	4.088589	3.351000	0.695634	0.909033	3.930474	4.999991	2.830751	2.630772	1.973634	1.825477	1.530707	2.092882	2.268761	1.732859	0.000000	4.999991	18514.000000		1
14946.604492	4637.159668	4.286397	4.480672	9846.495117	99998.000000	842.095032	551.847412	111.982887	74.410614	37.806637	123.226204	180.124268	115.319496	0.315740	99998.000000	4.174542	3.666252	0.632092	0.651343	3.993282	4.999991	2.925361	2.741819	2.049152	1.871635	1.577568	2.090703	2.255572	2.061903	0.000000	4.999991	18582.000000		1
37801.160156	6713.348633	3.863925	8.258252	26304.611328	99998.000000	3566.097168	2240.175781	484.628052	298.314728	114.533142	545.713806	683.985596	490.209625	2.171628	0.000000	4.577505	3.826939	0.587029	0.916888	4.420032	4.999991	3.552193	3.350282	2.685409	2.474675	2.058931	2.736965	2.835047	2.690382	0.336785	0.000000	18683.000000		1
11923.303711	1408.232422	3.777580	3.783747	7068.570801	99998.000000	410.053986	244.592911	70.044044	34.272671	6.432679	47.397064	112.208000	34.044476	0.394395	99998.000000	4.076396	3.148674	0.577214	0.577922	3.849332	4.999991	2.612841	2.388444	1.845371	1.534948	0.808392	1.675751	2.050024	1.532047	0.000000	4.999991	18753.000000		1
11054.950195	2492.598389	3.447620	3.281098	5463.931641	73851.546875	143.995178	126.291435	34.396023	42.028275	12.939368	4.779795	1.631298	5.896109	0.359698	99998.000000	4.043557	3.396652	0.537519	0.516019	3.737505	4.868360	2.158348	2.101374	1.536508	1.623542	1.111913	0.679409	0.212533	0.770565	0.000000	4.999991	18826.000000		1
10495.014648	3231.132324	4.554682	6.796560	9227.073242	99998.000000	812.642273	506.078522	155.272415	51.307247	30.760294	101.775711	172.960739	107.853760	1.247204	99998.000000	4.020983	3.509355	0.658458	0.832289	3.965064	4.999991	2.909899	2.704218	2.191094	1.710179	1.487990	2.007644	2.237947	2.032835	0.095938	4.999991	18844.000000		1
23668.037109	5570.320801	3.509295	9.917304	20703.675781	99998.000000	2672.528320	1671.361694	433.869720	168.766861	119.491791	549.815186	764.316956	395.057770	1.629338	99998.000000	4.374162	3.745880	0.545220	0.996394	4.316048	4.999991	3.426922	3.223070	2.637359	2.227287	2.077338	2.740217	2.883274	2.596661	0.212011	4.999991	18883.000000		1
23514.300781	9487.479492	3.284182	8.363099	20017.488281	99998.000000	2593.227051	1615.058838	436.194855	222.349899	122.652626	486.715729	640.347595	499.423828	6.414852	0.000000	4.371332	3.977151	0.516427	0.922367	4.301410	4.999991	3.413841	3.208188	2.639681	2.347037	2.088677	2.687275	2.806416	2.698469	0.807187	0.000000	18995.000000		1
4955.716309	823.250305	3.987274	1.214993	2827.812988	43878.105469	0.000000	0.000000	0.000000	0.000000	0.000000	0.000000	0.000000	0.000000	2.366347	99998.000000	3.695107	2.915532	0.600676	0.084574	3.451451	4.642248	0.000000	0.000000	0.000000	0.000000	0.000000	0.000000	0.000000	0.000000	0.374078	4.999991	19061.000000		1
19671.369141	3940.657227	3.006645	7.363968	11920.666992	99998.000000	1180.720337	735.345276	161.072922	111.150276	64.746178	189.582092	275.467285	136.578796	4.650589	99998.000000	4.293835	3.595569	0.478082	0.867112	4.076301	4.999991	3.072147	2.866491	2.207022	2.045911	1.811214	2.277797	2.440070	2.135383	0.667508	4.999991	19188.000000		1
37008.269531	6576.375000	3.296517	10.706741	20984.974609	99998.000000	2726.240967	1651.724487	384.866028	196.896713	131.213089	613.451233	782.961243	443.669830	2.733463	99998.000000	4.568299	3.817986	0.518055	1.029657	4.321908	4.999991	3.435564	3.217938	2.585310	2.294239	2.117977	2.787780	2.893740	2.647060	0.436713	4.999991	19235.000000		1
23030.828125	5454.652832	3.527797	9.288221	23231.496094	99998.000000	3131.006348	1868.517456	420.446198	242.912262	134.851898	541.066650	695.093201	440.003265	2.074711	0.000000	4.362309	3.736767	0.547504	0.967933	4.366077	4.999991	3.495684	3.271497	2.623710	2.385449	2.129857	2.733251	2.842043	2.643456	0.316958	0.000000	19270.000000		1
4841.839844	329.574585	2.186371	0.000000	2016.247070	39772.058594	0.000000	0.000000	0.000000	0.000000	0.000000	0.000000	0.000000	0.000000	0.321107	0.000000	3.685010	2.517954	0.339724	0.000000	3.304544	4.599578	0.000000	0.000000	0.000000	0.000000	0.000000	0.000000	0.000000	0.000000	0.000000	0.000000	19305.000000		1
15640.125000	5564.251953	3.487709	5.248523	12508.708008	99998.000000	1271.715332	818.612366	219.929169	109.266113	69.291611	231.690536	282.038757	265.133698	0.794596	99998.000000	4.194240	3.745407	0.542540	0.720037	4.097212	4.999991	3.104390	2.913078	2.342283	2.038486	1.840681	2.364908	2.450309	2.423465	0.000000	4.999991	19356.000000		1
36348.589844	9796.220703	3.068320	8.606715	31791.705078	99998.000000	4485.865234	2782.346436	665.217957	313.323273	160.264984	722.112915	950.599487	635.746643	5.478401	99998.000000	4.560488	3.991059	0.486901	0.934837	4.502314	4.999991	3.651846	3.444411	2.822964	2.495993	2.204839	2.858605	2.977998	2.803284	0.738654	4.999991	19405.000000		1
22636.074219	5371.962402	3.919432	5.211518	14373.589844	99998.000000	1563.276733	977.514343	271.554047	159.907272	62.310024	257.134460	346.377869	228.875092	3.699162	0.000000	4.354801	3.730133	0.593223	0.716964	4.157565	4.999991	3.194036	2.990123	2.433856	2.203868	1.794558	2.410160	2.539550	2.359599	0.568103	0.000000	19516.000000		1
48989.519531	13010.744141	3.752910	11.397498	36468.679688	99998.000000	5321.133301	3222.069092	703.456299	256.271027	162.346512	835.545166	1105.970581	683.399658	2.994570	99998.000000	4.690103	4.114302	0.574368	1.056810	4.561920	4.999991	3.726004	3.508135	2.847237	2.408700	2.210443	2.921970	3.043744	2.834675	0.476335	4.999991	19707.000000		1
20698.503906	4695.399414	3.222507	5.513725	8101.758789	99998.000000	619.572449	435.365326	102.833435	59.839951	44.233150	93.609970	128.295868	49.463169	0.655061	99998.000000	4.315939	3.671673	0.508194	0.741445	3.908579	4.999991	2.792092	2.638854	2.012134	1.776991	1.645748	1.971322	2.108213	1.694282	0.000000	4.999991	19795.000000		1
9281.455078	1515.642212	4.132210	7.598332	5330.165527	66946.632812	162.093643	131.835999	26.517069	24.639072	16.957479	0.000000	0.000000	23.516592	0.561904	99998.000000	3.967616	3.180597	0.616182	0.880718	3.726741	4.825729	2.209766	2.120034	1.423526	1.391624	1.229361	0.000000	0.000000	1.371374	0.000000	4.999991	19825.000000		1
9507.252930	2243.062256	3.768329	5.630907	6283.031250	87726.468750	335.985657	224.927902	78.660011	22.150496	17.503302	49.857887	66.941803	89.305077	0.188274	0.000000	3.978055	3.350841	0.576149	0.750578	3.798169	4.943130	2.526321	2.352043	1.895754	1.345383	1.243120	1.697734	1.825697	1.950876	0.000000	0.000000	19852.000000		1
13903.412109	2524.256104	3.022064	5.162179	8978.077148	99998.000000	758.948181	490.857208	132.477417	52.035007	41.149410	89.705963	130.044342	75.385078	1.229085	99998.000000	4.143121	3.402133	0.480304	0.712833	3.953183	4.999991	2.880212	2.690955	2.122142	1.716296	1.614364	1.952821	2.114091	1.877285	0.089582	4.999991	19879.000000		1
19807.556641	4993.979004	3.811501	4.952485	13466.730469	99998.000000	1616.107300	944.638611	258.392639	150.144150	66.140030	295.440674	390.755951	247.608810	0.647445	99998.000000	4.296831	3.698447	0.581096	0.694823	4.129262	4.999991	3.208470	2.975266	2.412280	2.176508	1.820464	2.470470	2.591906	2.393766	0.000000	4.999991	19902.000000		1
24691.283203	7133.757812	4.221638	9.954309	18779.996094	99998.000000	2338.726074	1492.057739	357.467010	190.427032	105.093819	393.115021	529.616699	306.841248	0.926160	99998.000000	4.392544	3.853318	0.625481	0.998011	4.273695	4.999991	3.368979	3.173786	2.553236	2.279729	2.021577	2.594520	2.723962	2.486914	0.000000	4.999991	19945.000000		1
19276.271484	3156.875732	4.653362	6.025626	14955.152344	99998.000000	1752.303711	1094.532959	243.559860	103.089386	81.746834	337.391846	421.491577	186.399673	1.099335	99998.000000	4.285023	3.499258	0.667767	0.780002	4.174791	4.999991	3.243609	3.039229	2.386606	2.013214	1.912471	2.528135	2.624789	2.270445	0.041130	4.999991	20011.000000		1
21154.974609	5155.141602	3.870092	5.976286	16378.639648	99998.000000	2003.125732	1219.680298	293.442413	130.300293	64.280533	268.427124	356.859497	199.715256	0.660784	99998.000000	4.325412	3.712241	0.587721	0.776431	4.214278	4.999991	3.301708	3.086246	2.467523	2.114945	1.808079	2.428826	2.552497	2.300411	0.000000	4.999991	20059.000000		1
10062.659180	2808.724854	3.478457	5.516809	7572.910156	99998.000000	501.033539	313.449707	83.486061	16.331480	16.023106	60.533791	89.998917	71.992966	0.224810	0.000000	4.002713	3.448509	0.541387	0.741688	3.879263	4.999991	2.699867	2.496168	1.921614	1.213026	1.204747	1.781998	1.954237	1.857290	0.000000	0.000000	20093.000000		1
17418.572266	6425.682129	1.711475	5.772759	13526.123047	99998.000000	1516.699951	913.011780	193.362747	88.802422	51.236320	217.588608	338.705536	188.931427	1.014775	99998.000000	4.241013	3.807919	0.233371	0.761383	4.131173	4.999991	3.180900	2.960476	2.286373	1.948425	1.709578	2.337636	2.529822	2.276304	0.006370	4.999991	20127.000000		1
24413.873047	5770.486328	3.234842	8.230498	18026.236328	99998.000000	2244.243408	1334.164185	323.132660	143.578873	102.873528	493.940948	684.812012	357.411499	0.613078	0.000000	4.387637	3.761212	0.509853	0.915426	4.255905	4.999991	3.351070	3.125209	2.509381	2.157090	2.012304	2.693675	2.835571	2.553169	0.000000	0.000000	20224.000000		1
21738.410156	4045.976318	4.138377	6.642373	13788.583008	99998.000000	1505.148193	968.645508	225.748184	102.441803	71.838776	301.065399	362.441071	307.621429	2.214393	99998.000000	4.337228	3.607023	0.616830	0.822323	4.139520	4.999991	3.177579	2.986165	2.353624	2.010477	1.856359	2.478661	2.559237	2.488017	0.345255	4.999991	20343.000000		1
37509.203125	9856.211914	3.099157	11.878562	30960.218750	99998.000000	4431.168945	2738.366211	645.882935	333.814728	191.660538	839.769897	1114.197998	590.813538	1.820833	99998.000000	4.574138	3.993710	0.491244	1.074764	4.490804	4.999991	3.646518	3.437491	2.810154	2.523505	2.282533	2.924160	3.046962	2.771451	0.260270	4.999991	20441.000000		1
18981.119141	1473.740356	3.475374	5.640158	12991.812500	99998.000000	1373.392334	895.582520	246.686768	125.184372	49.944233	248.108368	290.642365	194.105942	1.076434	99998.000000	4.278322	3.168421	0.541001	0.751291	4.113670	4.999991	3.137795	2.952106	2.392146	2.097550	1.698485	2.394641	2.463359	2.288039	0.031988	4.999991	20478.000000		1
3979.978027	810.977051	3.191670	5.285528	3655.926514	57151.027344	0.000000	0.000000	4.970987	25.749218	14.854369	16.411657	0.000000	42.204048	1.249081	0.000000	3.599881	2.909009	0.504018	0.723088	3.562997	4.757024	0.000000	0.000000	0.696443	1.410764	1.171854	1.215152	0.000000	1.625354	0.096591	0.000000	20517.000000		1
18443.171875	4098.655762	3.728240	4.782879	11390.849609	99998.000000	1178.154785	721.141541	165.331573	110.203575	46.354759	199.517899	296.661835	161.643417	0.141452	0.000000	4.265836	3.612641	0.571504	0.679689	4.056556	4.999991	3.071202	2.858021	2.218356	2.042196	1.666094	2.299982	2.472262	2.208558	0.000000	0.000000	20562.000000		1
27634.117188	8512.469727	2.661267	10.756081	21872.160156	99998.000000	2873.541748	1772.199951	419.992889	156.249954	112.174080	548.785217	709.256836	390.040527	1.856662	0.000000	4.441446	3.930056	0.425088	1.031654	4.339892	4.999991	3.458417	3.248513	2.623242	2.193820	2.049892	2.739402	2.850804	2.591110	0.268733	0.000000	20621.000000		1
22251.990234	7075.475098	4.101373	6.648541	18089.365234	99998.000000	2246.469727	1381.431641	325.975861	129.689713	74.308853	252.141891	336.772034	236.707779	0.415856	0.000000	4.347369	3.849756	0.612929	0.822726	4.257423	4.999991	3.351501	3.140329	2.513186	2.112906	1.871041	2.401645	2.527336	2.374213	0.000000	0.000000	20662.000000		1
7506.332031	704.911865	2.525582	2.766114	3710.558105	55587.246094	0.000000	0.000000	0.000000	0.696925	0.000000	0.000000	0.000000	0.000000	0.958129	99998.000000	3.875428	2.848135	0.402361	0.441870	3.569439	4.744975	0.000000	0.000000	0.000000	0.000000	0.000000	0.000000	0.000000	0.000000	0.000000	4.999991	20723.000000		1
23006.785156	3409.520264	4.332653	5.754257	12694.685547	99998.000000	1344.032104	817.329529	178.782837	95.753174	58.985756	225.251694	300.121796	162.957092	1.504855	0.000000	4.361856	3.532693	0.636754	0.759989	4.103622	4.999991	3.128410	2.912397	2.252326	1.981153	1.770747	2.352668	2.477298	2.212073	0.177495	0.000000	20780.000000		1
18260.603516	4997.836914	4.156880	5.976286	12687.506836	99998.000000	1366.941162	839.344360	166.478714	83.149933	65.662048	245.650635	310.939545	264.948669	1.254575	0.000000	4.261515	3.698782	0.618767	0.776431	4.103376	4.999991	3.135750	2.923940	2.221359	1.919862	1.817314	2.390318	2.492676	2.423162	0.098496	0.000000	20876.000000		1
27338.003906	7310.372559	3.361275	6.537526	18800.339844	99998.000000	2301.233887	1446.766846	282.926849	145.805328	88.799339	417.726349	539.762207	352.718048	1.266180	99998.000000	4.436767	3.863940	0.526504	0.815413	4.274166	4.999991	3.361961	3.160398	2.451674	2.163773	1.948410	2.620892	2.732203	2.547428	0.102496	4.999991	20939.000000		1
7614.793457	2976.057617	2.759946	2.596508	6257.744629	81245.562500	343.152283	221.529617	65.813156	52.812111	16.485668	13.219988	49.876392	3.620309	0.142969	99998.000000	3.881658	3.473641	0.440901	0.414390	3.796418	4.909800	2.535487	2.345432	1.818313	1.722733	1.217107	1.121231	1.697895	0.558746	0.000000	4.999991	20982.000000		1
24090.175781	4514.985352	3.438369	5.069666	12904.145508	99998.000000	1394.722656	892.964417	198.713043	95.386208	85.962303	280.580139	358.515472	276.355408	2.014098	0.000000	4.381840	3.654656	0.536352	0.704979	4.110729	4.999991	3.144488	2.950834	2.298226	1.979486	1.934308	2.448057	2.554508	2.441468	0.304081	0.000000	21006.000000		1
8583.762695	757.304565	4.249392	4.650278	4849.641602	64606.417969	68.708786	65.504776	0.000000	0.000000	15.147325	0.000000	0.000000	0.000000	2.586687	99998.000000	3.933678	2.879271	0.628327	0.667479	3.685710	4.810276	1.837012	1.816273	0.000000	0.000000	1.180336	0.000000	0.000000	0.000000	0.412744	4.999991	21044.000000		1
28575.021484	5685.328613	4.141461	8.652971	18446.488281	99998.000000	2356.472900	1452.965210	354.136566	171.172165	104.455482	407.309479	509.584747	339.639893	1.953149	0.000000	4.455986	3.754755	0.617154	0.937165	4.265913	4.999991	3.372262	3.162255	2.549171	2.233433	2.018931	2.609925	2.707217	2.531019	0.290735	0.000000	21076.000000		1
16091.655273	4476.016113	3.469206	5.464385	8507.449219	99998.000000	685.962280	420.995087	133.007812	84.022629	35.654186	125.357063	154.100586	135.918869	0.896792	0.000000	4.206601	3.650892	0.540230	0.737541	3.929799	4.999991	2.836300	2.624277	2.123877	1.924396	1.552111	2.098149	2.187804	2.133280	0.000000	0.000000	21133.000000		1
27301.783203	6468.111328	4.184633	6.278492	11266.621094	99998.000000	1104.681519	689.844666	172.017120	87.609016	60.755821	219.839737	326.327393	247.534790	0.290326	0.000000	4.436191	3.810777	0.621657	0.797855	4.051794	4.999991	3.043237	2.838751	2.235572	1.942549	1.783588	2.342106	2.513654	2.393636	0.000000	0.000000	21197.000000		1
32584.427734	10450.482422	3.006645	8.643720	20036.781250	99998.000000	2560.036621	1573.668945	363.363098	121.449966	117.089561	465.724731	650.594849	295.983398	5.451167	99998.000000	4.513010	4.019136	0.478082	0.936701	4.301828	4.999991	3.408246	3.196913	2.560341	2.084397	2.068518	2.668129	2.813311	2.471267	0.736489	4.999991	21350.000000		1
29436.550781	8132.346191	2.741444	8.156489	24027.191406	99998.000000	3236.414551	1978.724121	430.181549	175.393814	131.364182	581.759644	878.785339	486.068146	3.247806	0.000000	4.468887	3.910216	0.437979	0.911503	4.380703	4.999991	3.510064	3.296385	2.633652	2.244014	2.118477	2.764744	2.943883	2.686697	0.511590	0.000000	21443.000000		1
23719.533203	7254.995117	4.320318	10.549470	17414.187500	99998.000000	2162.619873	1365.686157	351.635651	199.036835	141.272232	534.868347	716.926086	412.838623	2.781993	0.000000	4.375106	3.860637	0.635516	1.023231	4.240903	4.999991	3.334980	3.135351	2.546093	2.298934	2.150057	2.728247	2.855474	2.615780	0.444356	0.000000	21617.000000		1
24893.230469	7654.579590	3.173167	9.929639	18046.310547	99998.000000	2309.683350	1408.614868	356.702240	160.934158	117.786484	419.141785	547.931030	368.654785	2.209057	0.000000	4.396081	3.883921	0.501493	0.996933	4.256389	4.999991	3.363552	3.148792	2.552306	2.206648	2.071095	2.622361	2.738726	2.566620	0.344207	0.000000	21672.000000		1
5014.627930	4678.438965	3.308852	4.591687	6855.194336	95459.921875	337.909912	276.959839	104.612755	34.889420	42.031361	52.062763	79.563545	37.704872	0.664809	0.000000	3.700239	3.670101	0.519677	0.661972	3.836020	4.979821	2.528801	2.442417	2.019585	1.542694	1.623573	1.716527	1.900714	1.576397	0.000000	0.000000	21732.000000		1
17824.218750	6941.428223	2.932636	5.988621	14617.109375	99998.000000	1698.177979	1063.091187	251.577576	110.218994	80.019936	339.957520	440.499756	301.262787	1.018819	0.000000	4.251010	3.841449	0.467258	0.777327	4.164862	4.999991	3.229983	3.026571	2.400672	2.042256	1.903198	2.531425	2.643946	2.478945	0.008097	0.000000	21756.000000		1
26539.152344	5134.344727	3.484625	6.087300	18330.992188	99998.000000	2210.732422	1422.874023	432.608459	159.164093	99.567757	345.005615	493.746674	325.402283	2.238673	99998.000000	4.423887	3.710485	0.542156	0.784425	4.263186	4.999991	3.344536	3.153167	2.636095	2.201845	1.998119	2.537826	2.693504	2.512421	0.349991	4.999991	21862.000000		1
16065.665039	4548.243164	4.449835	4.662613	14103.275391	99998.000000	1458.287720	988.606567	367.957886	153.761383	130.602509	379.953613	531.655090	323.570526	0.673801	0.000000	4.205899	3.657844	0.648344	0.668629	4.149320	4.999991	3.163843	2.995023	2.565798	2.186847	2.115952	2.579731	2.725630	2.509969	0.000000	0.000000	21899.000000		1
21975.574219	6010.188477	3.666565	7.993051	15907.957031	99998.000000	1925.794800	1191.131104	269.595856	154.014252	93.329353	412.163269	550.101990	304.716553	6.096271	0.000000	4.341940	3.778888	0.564259	0.902713	4.201614	4.999991	3.284610	3.075960	2.430713	2.187561	1.970018	2.615069	2.740443	2.483896	0.785064	0.000000	21988.000000		1
11475.582031	3279.355713	3.000478	4.443667	7305.481934	99998.000000	486.866852	312.111359	117.564453	68.835213	28.129866	83.202354	80.223465	120.500175	0.927314	0.000000	4.059775	3.515789	0.477190	0.647742	3.863649	4.999991	2.687410	2.494310	2.070276	1.837811	1.449168	1.920136	1.904301	2.080988	0.000000	0.000000	22144.000000		1
14316.420898	2341.331787	2.281967	1.535702	7499.594238	99998.000000	509.041992	322.275360	84.380341	41.297428	26.436892	49.592686	86.227501	65.458519	0.983510	99998.000000	4.155835	3.369463	0.358309	0.186307	3.875038	4.999991	2.706753	2.508227	1.926241	1.615923	1.422210	1.695418	1.935646	1.815966	0.000000	4.999991	22178.000000		1
24557.572266	5002.625977	2.830872	6.432679	15053.779297	99998.000000	1791.158813	1091.439941	278.819336	96.792389	80.516418	293.584259	383.391998	272.984894	1.031161	99998.000000	4.390185	3.699198	0.451920	0.808392	4.177646	4.999991	3.253134	3.038000	2.445323	1.985841	1.905885	2.467733	2.583643	2.436139	0.013326	4.999991	22202.000000		1
11395.494141	2573.722168	2.075356	1.899583	7835.715332	99998.000000	517.944763	348.443970	105.954178	46.965340	7.391722	39.218990	74.937935	36.209259	0.547842	0.000000	4.056733	3.410562	0.317093	0.278658	3.894079	4.999991	2.714283	2.542133	2.025118	1.671777	0.868746	1.593496	1.874702	1.558820	0.000000	0.000000	22226.000000		1
35250.320312	8083.527832	1.581958	11.443754	27418.125000	99998.000000	3783.651855	2345.602783	545.800171	245.755478	167.332916	737.691956	1012.323608	582.012512	3.824223	0.000000	4.547163	3.907601	0.199195	1.058568	4.438038	4.999991	3.577911	3.370255	2.737034	2.390503	2.223581	2.867875	3.005319	2.764932	0.582543	0.000000	22267.000000		1
28601.824219	10223.460938	3.176251	9.911137	29304.408203	99998.000000	3679.430664	2537.078125	1183.403198	644.809753	376.228455	1150.937622	1582.195435	895.064453	5.348973	0.000000	4.456394	4.009598	0.501915	0.996123	4.466933	4.999991	3.565781	3.404334	3.073133	2.809432	2.575452	3.061052	3.199260	2.951854	0.728270	0.000000	22296.000000		1
23283.597656	4314.354004	3.944102	8.807158	14384.549805	99998.000000	1619.647461	1044.764526	314.769562	145.607971	128.308197	403.664490	530.985901	381.850128	1.024939	99998.000000	4.367050	3.634916	0.595948	0.944836	4.157896	4.999991	3.209420	3.019018	2.497993	2.163185	2.108254	2.606020	2.725083	2.581893	0.010698	4.999991	22438.000000		1
24706.349609	7564.716309	1.915002	5.692582	15166.620117	99998.000000	1793.212646	1114.268921	273.906921	138.712738	82.027451	342.424530	478.226196	244.956787	3.145256	0.000000	4.392808	3.878793	0.282169	0.755309	4.180889	4.999991	3.253632	3.046990	2.437603	2.142116	1.913959	2.534565	2.679633	2.389090	0.497656	0.000000	22484.000000		1
21506.978516	6412.727051	3.910181	8.609798	17543.156250	99998.000000	2206.711182	1360.101440	310.816193	129.914825	93.955353	437.860077	624.296753	348.499481	7.821447	0.000000	4.332580	3.807043	0.592197	0.934993	4.244108	4.999991	3.343745	3.133571	2.492504	2.113659	1.972921	2.641335	2.795391	2.542202	0.893287	0.000000	22540.000000		1
35224.644531	9623.984375	3.395196	11.218641	34203.519531	99998.000000	4705.976562	3040.251953	1006.927063	479.632385	339.531982	1238.164307	1623.887573	897.223022	3.370921	0.000000	4.546846	3.983355	0.530865	1.049940	4.534071	4.999991	3.672650	3.482910	3.002998	2.680908	2.530881	3.092778	3.210556	2.952900	0.527749	0.000000	22691.000000		1
12560.351562	1783.461792	2.648932	3.392113	5816.955078	78842.414062	147.828262	107.977112	0.000000	3.910181	14.814281	3.204005	18.931072	60.203831	0.205136	0.000000	4.099002	3.251264	0.423071	0.530470	3.764696	4.896760	2.169757	2.033332	0.000000	0.592197	1.170681	0.505693	1.277175	1.779624	0.000000	0.000000	22875.000000		1
26580.287109	6671.711914	2.513247	6.253822	17621.396484	99998.000000	2127.616211	1311.773071	274.653198	124.219162	92.580002	322.719421	515.246460	217.829132	1.224185	0.000000	4.424560	3.824237	0.400235	0.796146	4.246040	4.999991	3.327893	3.117859	2.438785	2.094189	1.966517	2.508825	2.712015	2.338116	0.087847	0.000000	22904.000000		1
21788.242188	5212.884766	3.521630	4.866140	13991.511719	99998.000000	1555.077026	938.733276	238.521027	122.079048	57.579571	276.185822	353.649323	295.897064	4.296128	0.000000	4.338222	3.717078	0.546744	0.687185	4.145864	4.999991	3.191752	2.972542	2.377527	2.086641	1.760268	2.441201	2.548573	2.471141	0.633077	0.000000	22958.000000		1
22294.083984	6030.578125	4.536180	6.768806	18294.884766	99998.000000	2214.445068	1386.257690	279.238708	158.602844	88.515640	336.152191	515.249573	244.164261	2.461499	0.000000	4.348190	3.780359	0.656690	0.830512	4.262330	4.999991	3.345265	3.141844	2.445976	2.200311	1.947020	2.526536	2.712018	2.387682	0.391200	0.000000	23029.000000		1
25737.541016	5408.643555	3.459955	7.197446	18365.843750	99998.000000	2214.885986	1384.469238	295.449921	106.774452	88.944275	344.811340	515.049133	260.033173	2.561604	99998.000000	4.410567	3.733088	0.539070	0.857178	4.264011	4.999991	3.345351	3.141283	2.470484	2.028467	1.949118	2.537581	2.711849	2.415029	0.408512	4.999991	23128.000000		1
46177.761719	11683.878906	2.732193	8.603631	30817.849609	99998.000000	4372.803223	2649.495850	657.249573	262.139374	143.745392	706.934753	880.438232	652.247742	2.477873	0.000000	4.664433	4.067587	0.436511	0.934682	4.488802	4.999991	3.640760	3.423163	2.817730	2.418532	2.157594	2.849379	2.944699	2.814413	0.394079	0.000000	23159.000000		1
7640.360352	1617.581299	3.179335	4.909312	4087.461914	60203.246094	0.000000	0.000000	0.000000	8.834911	10.941105	1.199574	0.000000	53.058807	0.448228	99998.000000	3.883114	3.208866	0.502336	0.691021	3.611454	4.779620	0.000000	0.000000	0.000000	0.946202	1.039061	0.079027	0.000000	1.724757	0.000000	4.999991	23223.000000		1
23382.804688	8460.754883	3.638812	8.063977	15064.276367	99998.000000	1783.905884	1103.830444	312.089783	135.058502	95.478722	351.129913	479.885254	257.189972	2.098336	99998.000000	4.368896	3.927409	0.560960	0.906549	4.177948	4.999991	3.251372	3.042902	2.494280	2.130522	1.979907	2.545468	2.681137	2.410254	0.321875	4.999991	23269.000000		1
15854.697266	1297.202515	3.296517	3.570970	7744.566406	99998.000000	544.168884	347.673035	86.110321	49.339821	25.295910	44.449009	88.561890	12.754343	0.958974	99998.000000	4.200158	3.113008	0.518055	0.552786	3.888997	4.999991	2.735734	2.541171	1.935055	1.693198	1.403050	1.647862	1.947247	1.105658	0.000000	4.999991	23305.000000		1
10103.747070	1510.655762	5.686414	4.489923	5808.875488	76050.195312	195.983932	169.617966	59.472984	13.765810	21.731108	20.691887	48.599724	7.993051	0.223949	99998.000000	4.004482	3.179166	0.754838	0.652239	3.764092	4.881100	2.292220	2.229472	1.774320	1.138802	1.337082	1.315800	1.686634	0.902713	0.000000	4.999991	23339.000000		1
24573.955078	7622.074219	3.092990	7.388638	15148.613281	99998.000000	1757.021851	1118.345581	291.826538	146.604019	89.055290	339.470306	474.198853	273.095917	0.499942	0.000000	4.390475	3.882073	0.490378	0.868564	4.180373	4.999991	3.244777	3.048576	2.465125	2.166146	1.949660	2.530802	2.675961	2.436315	0.000000	0.000000	23359.000000		1
19257.839844	3362.971191	2.368311	4.425165	11041.274414	99998.000000	1083.144775	711.356873	204.072586	69.196014	50.634991	217.850723	313.560730	151.275894	1.157328	0.000000	4.284607	3.526723	0.374439	0.645930	4.043019	4.999991	3.034687	2.852087	2.309785	1.840081	1.704451	2.338159	2.496322	2.179770	0.063457	0.000000	23387.000000		1
18052.869141	4247.341309	3.459955	8.036223	13777.457031	99998.000000	1647.956177	984.591553	216.515472	121.286530	61.656273	247.500870	291.049438	141.876648	1.063169	99998.000000	4.256546	3.628117	0.539070	0.905052	4.139169	4.999991	3.216946	2.993256	2.335489	2.083812	1.789977	2.393577	2.463967	2.151911	0.026602	4.999991	23430.000000		1
6868.688965	2237.369629	1.218077	0.860363	7462.012695	95118.984375	573.063477	342.159302	60.009556	25.844814	22.514376	48.473289	112.013725	0.000000	1.745932	99998.000000	3.836874	3.349738	0.085675	0.000000	3.872856	4.978267	2.758203	2.534228	1.778220	1.412373	1.352460	1.685503	2.049271	0.000000	0.242027	4.999991	23463.000000		1
22093.822266	6151.044434	3.780664	5.939281	17643.919922	99998.000000	2287.572998	1388.610596	323.672302	141.537445	91.685722	378.245239	440.222198	282.917603	2.263100	0.000000	4.344271	3.788949	0.577568	0.773734	4.246595	4.999991	3.359375	3.142581	2.510106	2.150871	1.962302	2.577774	2.643672	2.451660	0.354704	0.000000	23493.000000		1
11467.277344	3411.607910	1.800903	4.292564	9648.666992	99998.000000	912.373474	551.754883	147.908447	54.859711	35.321144	147.362625	199.471634	94.020111	0.578782	0.000000	4.059460	3.532959	0.255490	0.632717	3.984467	4.999991	2.960173	2.741746	2.169993	1.739254	1.548035	2.168387	2.299881	1.973221	0.000000	0.000000	23551.000000		1
36384.488281	9859.391602	1.674470	9.023020	25782.419922	99998.000000	3539.919189	2191.196777	506.951233	192.178604	119.414696	569.449341	762.457520	442.834137	2.086030	0.000000	4.560916	3.993850	0.223877	0.955352	4.411324	4.999991	3.548993	3.340681	2.704966	2.283705	2.077058	2.755455	2.882216	2.646241	0.319320	0.000000	23597.000000		1
19095.798828	4751.529297	3.389029	8.733149	16888.341797	99998.000000	2124.529541	1305.608765	283.148895	116.645500	86.739403	292.264435	398.033569	235.532883	0.901685	99998.000000	4.280938	3.676833	0.530075	0.941171	4.227587	4.999991	3.327263	3.115813	2.452015	2.066868	1.938216	2.465776	2.599920	2.372051	0.000000	4.999991	23654.000000		1
7213.056152	1103.660889	1.421604	0.653753	4365.022949	59146.214844	39.632210	19.227112	18.055290	42.463081	0.000000	0.000000	0.000000	0.000000	1.107192	99998.000000	3.858119	3.042836	0.152779	0.000000	3.639987	4.771927	1.598048	1.283914	1.256604	1.628011	0.000000	0.000000	0.000000	0.000000	0.044223	4.999991	23695.000000		1
11753.818359	2442.370361	2.457740	3.851590	6359.224609	83333.750000	378.405579	248.530838	40.168781	40.871872	15.227502	60.132904	64.536484	36.804420	1.077301	0.000000	4.070179	3.387811	0.390536	0.585640	3.803404	4.920821	2.577958	2.395380	1.603889	1.611425	1.182629	1.779112	1.809805	1.565900	0.032337	0.000000	23729.000000		1
21423.097656	3734.654297	3.302684	7.789524	12969.757812	99998.000000	1474.131958	918.750610	219.713303	118.434067	76.082001	280.768250	372.093170	286.766113	1.850209	0.000000	4.330882	3.572250	0.518867	0.891511	4.112932	4.999991	3.168536	2.963198	2.341856	2.073477	1.881282	2.448348	2.570652	2.457528	0.267221	0.000000	23809.000000		1
7909.339844	1069.496094	1.933504	2.574922	3573.029297	52613.250000	0.000000	0.000000	0.000000	0.000000	0.000000	0.000000	0.000000	18.792303	1.244747	0.000000	3.898140	3.029179	0.286345	0.410764	3.553037	4.721095	0.000000	0.000000	0.000000	0.000000	0.000000	0.000000	0.000000	1.273980	0.095081	0.000000	23839.000000		1
20519.847656	3926.407471	3.426034	7.049427	13815.322266	99998.000000	1585.911377	991.693359	242.977020	110.262161	72.622047	257.183807	376.567688	236.528931	4.755314	0.000000	4.312174	3.593995	0.534792	0.848154	4.140361	4.999991	3.200279	2.996377	2.385565	2.042427	1.861068	2.410244	2.575843	2.373884	0.677179	0.000000	23861.000000		1
12962.483398	1224.191895	1.711475	3.688152	6346.876953	84545.734375	318.408356	197.411697	52.972466	6.361753	1.992095	0.000000	23.686197	56.228893	0.423124	0.000000	4.112688	3.087850	0.233371	0.566809	3.802560	4.927092	2.502985	2.295373	1.724050	0.803577	0.299310	0.000000	1.374495	1.749960	0.000000	0.000000	23954.000000		1
4940.633789	1071.053345	1.982844	1.973593	2806.375000	43600.410156	0.000000	0.000000	0.000000	0.000000	0.000000	0.000000	0.000000	0.000000	0.644440	0.000000	3.693783	3.029811	0.297289	0.295258	3.448146	4.639491	0.000000	0.000000	0.000000	0.000000	0.000000	0.000000	0.000000	0.000000	0.000000	0.000000	23981.000000		1
22333.222656	3581.071777	4.567017	4.360406	10783.636719	99998.000000	1099.833984	656.854858	204.602982	138.484543	71.638336	163.987061	246.859451	203.976990	0.387537	99998.000000	4.348951	3.554013	0.659633	0.639527	4.032765	4.999991	3.041327	2.817469	2.310912	2.141401	1.855145	2.214810	2.392450	2.309581	0.000000	4.999991	24015.000000		1
23009.699219	6003.561523	2.281967	7.508904	21629.833984	99998.000000	2778.719971	1785.213379	482.410828	229.316071	158.877304	509.711182	713.068359	430.785980	2.613111	0.000000	4.361911	3.778409	0.358309	0.875577	4.335053	4.999991	3.443845	3.251690	2.683417	2.360435	2.201062	2.707324	2.853131	2.634262	0.417158	0.000000	24062.000000		1
17667.791016	3017.191650	4.721204	4.859972	8788.750977	99998.000000	727.194946	460.938751	164.172089	130.287964	38.472725	99.478325	157.770248	87.627518	0.883862	0.000000	4.247182	3.479603	0.674053	0.686634	3.943927	4.999991	2.861651	2.663643	2.215299	2.114904	1.585153	1.997728	2.198025	1.942641	0.000000	0.000000	24099.000000		1
41409.617188	9207.489258	2.232627	10.864012	29641.060547	99998.000000	4175.018555	2587.731689	584.541199	302.675140	170.617096	778.631714	1060.772217	591.158875	2.520675	0.000000	4.617101	3.964141	0.348816	1.035990	4.471894	4.999991	3.620658	3.412919	2.766815	2.480977	2.232023	2.891332	3.025622	2.771704	0.401517	0.000000	24151.000000		1
17526.953125	2565.652100	3.367443	4.039698	9796.249023	99998.000000	897.075012	552.538147	115.991753	72.998260	35.752869	118.976807	163.758865	106.466080	1.823257	99998.000000	4.243706	3.409198	0.527300	0.606349	3.991060	4.999991	2.952829	2.742362	2.064427	1.863312	1.553311	2.075462	2.214205	2.027211	0.260848	4.999991	24244.000000		1
23321.396484	4488.273926	3.197837	4.409747	13963.680664	99998.000000	1555.533447	981.862427	234.114365	132.705612	53.959259	233.883087	336.028839	289.390381	2.347597	99998.000000	4.367754	3.652079	0.504856	0.644414	4.145000	4.999991	3.191879	2.992051	2.369428	2.122889	1.732066	2.368999	2.526376	2.461484	0.370623	4.999991	24296.000000		1
22941.294922	5492.539551	2.685936	6.087300	17752.392578	99998.000000	2185.596680	1386.470581	280.725067	116.343292	83.180771	403.806335	638.161255	342.168579	4.424809	99998.000000	4.360618	3.739773	0.429096	0.784425	4.249257	4.999991	3.339570	3.141911	2.448281	2.065741	1.920023	2.606173	2.804930	2.534240	0.645895	4.999991	24349.000000		1
22230.136719	4266.620605	3.305768	4.335737	15672.556641	99998.000000	1937.722778	1162.930298	250.495178	91.735062	46.157402	231.314331	353.081909	202.999435	0.302373	99998.000000	4.346942	3.630084	0.519272	0.637063	4.195140	4.999991	3.287292	3.065554	2.398799	1.962535	1.664241	2.364202	2.547875	2.307495	0.000000	4.999991	24371.000000		1
18665.513672	3879.879883	2.186371	4.674948	11690.255859	99998.000000	1231.105591	768.301147	183.883347	64.758514	40.113274	208.365143	261.319092	209.524628	0.084057	99998.000000	4.271040	3.588818	0.339724	0.669777	4.067824	4.999991	3.090295	2.885531	2.264542	1.811297	1.603288	2.318825	2.417171	2.321235	0.000000	4.999991	24408.000000		1
16016.701172	1545.233765	4.986405	5.566148	8335.252930	99998.000000	709.389404	447.472076	113.188629	29.813587	33.492485	101.566017	128.095428	37.584606	0.149564	0.000000	4.204573	3.188994	0.697788	0.745555	3.920919	4.999991	2.850885	2.650766	2.053803	1.474414	1.524947	2.006748	2.107534	1.575010	0.000000	0.000000	24442.000000		1
12666.102539	2174.023438	3.543216	6.124305	7397.078125	99998.000000	540.545471	341.527161	127.136383	69.525970	36.422039	106.620270	176.747574	153.856979	0.587927	99998.000000	4.102643	3.337264	0.549398	0.787057	3.869060	4.999991	2.732832	2.533425	2.104270	1.842147	1.561364	2.027840	2.247354	2.187117	0.000000	4.999991	24489.000000		1
18078.714844	2388.679443	1.822490	2.753779	8419.565430	99998.000000	708.772705	439.784332	104.637421	87.032356	26.304291	87.010773	115.085129	47.878128	0.276918	0.000000	4.257167	3.378158	0.260665	0.439929	3.925290	4.999991	2.850507	2.643240	2.019687	1.939681	1.420027	1.939573	2.061019	1.680137	0.000000	0.000000	24504.000000		1
19727.423828	5118.744141	3.271847	5.359538	15336.305664	99998.000000	1828.370239	1142.901367	231.107712	106.083694	64.820190	302.900238	402.011597	195.481277	1.790950	0.000000	4.295070	3.709163	0.514793	0.729127	4.185721	4.999991	3.262064	3.058009	2.363814	2.025649	1.811710	2.481300	2.604239	2.291105	0.253083	0.000000	24528.000000		1
29028.628906	9507.428711	3.003561	8.757818	18817.363281	99998.000000	2470.463379	1498.502808	368.463623	144.510162	123.913872	482.870331	677.229126	371.911224	0.630691	0.000000	4.462827	3.978063	0.477637	0.942396	4.274559	4.999991	3.392778	3.175658	2.566395	2.159898	2.093120	2.683830	2.830736	2.570439	0.000000	0.000000	24568.000000		1
6133.297363	1951.081543	2.312804	2.140115	4870.827148	68794.101562	92.580002	51.745136	1.430855	20.636379	0.000000	0.000000	0.000000	0.000000	1.765714	5711.593750	3.787694	3.290275	0.364139	0.330437	3.687603	4.837551	1.966517	1.713870	0.155596	1.314633	0.000000	0.000000	0.000000	0.000000	0.246920	3.756757	24652.000000		1
21716.712891	2628.193359	3.987274	5.038829	12738.085938	99998.000000	1384.641846	849.230835	207.554123	105.414528	41.161743	128.783096	199.197189	61.526756	1.439964	0.000000	4.336794	3.419657	0.600676	0.702330	4.105104	4.999991	3.141337	2.929026	2.317131	2.022901	1.614494	2.109859	2.299283	1.789064	0.158352	0.000000	24684.000000		1
22786.464844	6275.334473	3.315019	10.114663	19514.250000	99998.000000	2478.678467	1527.520752	340.999817	143.279755	106.771370	466.292145	630.507385	341.480896	0.068080	0.000000	4.357677	3.797637	0.520486	1.004951	4.290352	4.999991	3.394220	3.183987	2.532754	2.156185	2.028455	2.668658	2.799690	2.533366	0.000000	0.000000	24775.000000		1
24858.255859	7516.918457	4.548515	8.427858	18709.171875	99998.000000	2417.059082	1431.551758	329.787354	190.827927	84.078140	388.483246	617.716064	381.591095	1.702059	99998.000000	4.395471	3.876040	0.657870	0.925717	4.272055	4.999991	3.383287	3.155807	2.518234	2.280642	1.924683	2.589372	2.790789	2.581598	0.230975	4.999991	24819.000000		1
27141.513672	4210.234863	2.796951	6.873654	19268.501953	99998.000000	2450.822998	1504.679443	340.151794	111.452484	86.671562	424.251526	565.970886	333.882568	1.809146	99998.000000	4.433634	3.624306	0.446685	0.837188	4.284848	4.999991	3.389312	3.177444	2.531673	2.047090	1.937877	2.627623	2.752794	2.523594	0.257474	4.999991	24889.000000		1
27242.462891	8108.419434	2.470075	8.353848	22416.810547	99998.000000	3029.094971	1814.928223	403.430115	193.260986	121.301949	534.467407	777.632568	390.530853	5.490449	0.000000	4.435246	3.908936	0.392710	0.921887	4.350574	4.999991	3.481313	3.258859	2.605768	2.286144	2.083868	2.727921	2.890774	2.591655	0.739608	0.000000	24953.000000		1
33376.972656	7547.154785	2.602675	10.571056	27559.005859	99998.000000	3848.456543	2364.694092	649.379883	298.058777	197.858841	805.734680	1015.752686	731.200684	2.770097	0.000000	4.523447	3.877783	0.415420	1.024118	4.440264	4.999991	3.585287	3.373775	2.812499	2.474302	2.296355	2.906192	3.006788	2.864037	0.442495	0.000000	25025.000000		1
22982.285156	5874.577637	3.768329	4.357323	12494.862305	99998.000000	1305.846191	836.704651	168.066849	97.384468	31.219770	157.221344	254.288177	140.211441	0.837211	0.000000	4.361393	3.768977	0.576149	0.639220	4.096732	4.999991	3.115892	2.922572	2.225482	1.988490	1.494430	2.196512	2.405326	2.146783	0.000000	0.000000	25068.000000		1
7229.739258	3070.799316	3.734408	2.473158	6180.021973	87200.234375	320.597809	184.746796	43.329613	24.836432	12.615575	0.900452	4.230890	3.860841	1.636371	99998.000000	3.859123	3.487252	0.572222	0.393252	3.790990	4.940517	2.505960	2.266577	1.636785	1.395089	1.100907	0.000000	0.626432	0.586682	0.213882	4.999991	25159.000000		1
22128.666016	3420.353516	3.426034	7.431810	13560.879883	99998.000000	1632.916748	974.748230	254.112411	94.861969	74.965691	279.016693	344.490631	235.202927	1.033577	99998.000000	4.344955	3.534071	0.534792	0.871095	4.132288	4.999991	3.212964	2.988893	2.405026	1.977092	1.874863	2.445630	2.537177	2.371443	0.014343	4.999991	25206.000000		1
21518.960938	3037.121826	4.431333	3.749826	13006.488281	99998.000000	1474.730225	910.566406	203.320145	78.259125	39.117226	159.802429	206.169525	180.879776	2.455872	99998.000000	4.332821	3.482462	0.646534	0.574011	4.114160	4.999991	3.168713	2.959312	2.308180	1.893535	1.592368	2.203583	2.314224	2.257390	0.390206	4.999991	25247.000000		1
18194.601562	4337.364746	2.278883	7.357800	11504.843750	99998.000000	1204.434326	773.099487	174.471771	90.772934	52.220032	216.842346	272.855377	204.380951	1.326872	99998.000000	4.259943	3.637226	0.357722	0.866748	4.060881	4.999991	3.080783	2.888235	2.241725	1.957956	1.717837	2.336144	2.435932	2.310440	0.122829	4.999991	25290.000000		1
33216.289062	11671.455078	2.775365	8.804074	29607.628906	99998.000000	4232.844727	2615.109131	642.268799	235.643890	155.778152	672.699097	977.606873	502.741943	4.872052	0.000000	4.521351	4.067125	0.443320	0.944684	4.471404	4.999991	3.626632	3.417490	2.807717	2.372256	2.192507	2.827821	2.990164	2.701345	0.687712	0.000000	25327.000000		1
14274.583984	1100.518555	4.412830	4.616357	7289.366211	96252.984375	551.810364	313.175262	78.160446	32.884991	18.456177	60.798992	97.023674	22.431116	0.724042	99998.000000	4.154563	3.041597	0.644717	0.664299	3.862690	4.983414	2.741790	2.495787	1.892987	1.516998	1.266142	1.783896	1.986878	1.350851	0.000000	4.999991	25399.000000		1
25242.251953	5226.382324	2.676685	8.073228	16766.509766	99998.000000	2119.885254	1280.392944	277.369965	148.161316	87.513420	326.715942	450.765503	221.551208	1.361524	0.000000	4.402128	3.718201	0.427597	0.907047	4.224442	4.999991	3.326312	3.107343	2.443059	2.170735	1.942075	2.514170	2.653951	2.345474	0.134025	0.000000	25442.000000		1
13525.019531	3897.096436	2.689020	4.082870	7801.541504	99998.000000	589.361084	366.921753	87.457916	67.990273	30.510511	46.863579	49.438499	49.990490	0.310337	0.000000	4.131138	3.590741	0.429594	0.610966	3.892180	4.999991	2.770381	2.564574	1.941799	1.832447	1.484450	1.670835	1.694065	1.698887	0.000000	0.000000	25475.000000		1
27647.308594	8138.270508	3.123827	8.868833	18541.490234	99998.000000	2439.545654	1473.095825	379.589752	130.374313	102.632996	411.228912	558.375671	376.580017	2.251362	99998.000000	4.441653	3.910532	0.494687	0.947866	4.268145	4.999991	3.387309	3.168231	2.579314	2.115192	2.011287	2.614084	2.746927	2.575857	0.352445	4.999991	25548.000000		1
23693.382812	13189.640625	2.488577	7.447229	23532.212891	99998.000000	3183.725830	1979.458130	524.950989	221.045471	131.210007	518.647827	716.053406	370.501953	4.310199	0.000000	4.374627	4.120233	0.395951	0.871995	4.371663	4.999991	3.502936	3.296546	2.720119	2.344482	2.117967	2.714873	2.854945	2.568790	0.634497	0.000000	25585.000000		1
7136.761230	901.682129	2.217208	0.000000	2153.174316	37771.988281	0.000000	0.000000	0.000000	0.000000	0.000000	0.000000	0.000000	0.000000	0.071760	0.000000	3.853501	2.955054	0.345806	0.000000	3.333079	4.577170	0.000000	0.000000	0.000000	0.000000	0.000000	0.000000	0.000000	0.000000	0.000000	0.000000	25616.000000		1
20390.164062	5700.556152	2.994310	7.462648	14766.116211	99998.000000	1806.173584	1103.981567	262.931915	101.951485	97.140854	323.838837	439.574615	304.044312	1.997483	0.000000	4.309421	3.755917	0.476297	0.872893	4.169266	4.999991	3.256759	3.042962	2.419843	2.008394	1.987402	2.510329	2.643033	2.482937	0.300483	0.000000	25649.000000		1
14251.356445	5435.397949	3.518546	6.808895	11319.190430	99998.000000	1204.184570	739.397278	166.669907	62.528969	52.284790	197.205093	275.781830	194.920044	0.232813	0.000000	4.153856	3.735231	0.546363	0.833077	4.053815	4.999991	3.080693	2.868878	2.221857	1.796081	1.718375	2.294918	2.440566	2.289856	0.000000	0.000000	25696.000000		1
33027.531250	6756.270996	3.389029	7.425643	20615.144531	99998.000000	2717.359863	1676.776733	415.805176	159.484802	109.139679	448.344788	666.343506	399.285583	1.954520	0.000000	4.518876	3.829707	0.530075	0.870734	4.314187	4.999991	3.434147	3.224475	2.618890	2.202719	2.037983	2.651612	2.823698	2.601284	0.291040	0.000000	25742.000000		1
24682.093750	9340.894531	2.796951	6.426512	15668.667969	99998.000000	1940.824951	1154.644287	255.669693	120.608109	75.970985	308.648315	398.748993	259.792664	0.851095	99998.000000	4.392382	3.970388	0.446685	0.807975	4.195032	4.999991	3.287986	3.062448	2.407679	2.081377	1.880648	2.489464	2.600700	2.414627	0.000000	4.999991	25792.000000		1
5940.292480	1138.059937	2.627345	2.414567	4145.047363	70743.976562	0.000000	0.000000	36.915436	25.021456	2.466991	0.000000	13.386510	0.000000	0.809436	0.000000	3.773808	3.056165	0.419517	0.382839	3.617529	4.849689	0.000000	0.000000	1.567208	1.398313	0.392168	0.000000	1.126667	0.000000	0.000000	0.000000	25819.000000		1
8200.244141	2065.580811	3.934851	4.943233	5090.546387	72920.187500	167.983582	124.422691	56.426250	32.003040	11.548601	17.783922	33.181030	32.817146	4.085690	30183.767578	3.913827	3.315042	0.594928	0.694011	3.706764	4.862848	2.225267	2.094900	1.751481	1.505191	1.062529	1.250028	1.520890	1.516101	0.611265	4.479774	25870.000000		1
9681.089844	1218.897095	3.635728	6.346334	5984.954102	76443.156250	316.669128	205.660706	52.201530	54.989231	7.860450	3.990358	18.850895	61.276974	0.054682	0.000000	3.985924	3.085967	0.560591	0.802523	3.777061	4.883338	2.500606	2.313151	1.717683	1.740278	0.895447	0.601012	1.275332	1.787297	0.000000	0.000000	25946.000000		1
12477.957031	3337.178955	3.564802	4.653362	7559.511230	96527.171875	590.468140	362.256042	89.650452	31.611406	15.671560	58.948750	100.437370	63.373917	1.084262	99998.000000	4.096144	3.523380	0.552035	0.667767	3.878494	4.984650	2.771196	2.559016	1.952552	1.499844	1.195112	1.770475	2.001895	1.801911	0.035134	4.999991	25966.000000		1
14840.437500	4904.384277	2.433070	6.454265	12026.239258	99998.000000	1276.442749	812.102600	160.786133	53.968513	55.424038	195.071152	305.549164	190.124832	0.225653	0.000000	4.171447	3.690584	0.386155	0.809847	4.080130	4.999991	3.106001	2.909611	2.206249	1.732140	1.743698	2.290193	2.485081	2.279039	0.000000	0.000000	25987.000000		1
25189.744141	5991.069336	3.987274	6.176729	14718.071289	99998.000000	1714.379883	1091.214844	258.327881	113.259560	80.562675	291.758698	412.974304	283.848907	2.202021	0.000000	4.401224	3.777504	0.600676	0.790759	4.167851	4.999991	3.234107	3.037910	2.412171	2.054075	1.906134	2.465024	2.615923	2.453087	0.342821	0.000000	26033.000000		1
17000.482422	3044.556885	2.325139	3.947186	12597.409180	99998.000000	1383.877075	848.829956	266.182159	82.070625	75.699615	325.682892	446.827576	225.421295	2.754791	0.000000	4.230461	3.483524	0.366449	0.596288	4.100281	4.999991	3.141098	2.928821	2.425179	1.914188	1.879094	2.512795	2.650140	2.352995	0.440089	0.000000	26117.000000		1
17337.859375	4709.263672	2.371395	4.705785	14596.862305	99998.000000	1766.686279	1042.155640	216.382858	61.964645	51.276409	264.103729	354.022461	231.508606	4.410266	0.000000	4.238996	3.672953	0.375004	0.672632	4.164259	4.999991	3.247159	3.017933	2.335223	1.792144	1.709918	2.421775	2.549031	2.364567	0.644465	0.000000	26166.000000		1
45287.203125	8198.532227	2.655099	11.015115	24099.816406	99998.000000	3321.510498	2072.034912	490.554993	195.558380	174.915833	758.260498	1036.080688	575.012451	1.334612	99998.000000	4.655975	3.913736	0.424081	1.041989	4.382014	4.999991	3.521336	3.316397	2.690688	2.291276	2.242829	2.879818	3.015393	2.759677	0.125355	4.999991	26259.000000		1
22497.550781	5691.934082	3.219423	7.074097	17299.847656	99998.000000	2174.446045	1346.721191	303.057495	120.419998	87.988319	370.097992	447.490570	325.667480	1.684298	0.000000	4.352135	3.755260	0.507778	0.849671	4.238042	4.999991	3.337349	3.129278	2.481525	2.080699	1.944425	2.568317	2.650784	2.512774	0.226419	0.000000	26310.000000		1
15539.098633	2019.885864	3.580221	4.958652	9532.527344	99998.000000	895.326538	513.979065	143.008377	56.950489	26.162439	59.855370	82.372833	164.674728	0.647337	99998.000000	4.191426	3.305327	0.553910	0.695364	3.979208	4.999991	2.951982	2.710945	2.155361	1.755497	1.417678	1.777103	1.915784	2.216627	0.000000	4.999991	26431.000000		1
7108.807129	167.995926	3.157748	2.029100	4555.724609	66293.914062	29.307854	12.069754	7.499653	47.372395	0.000000	0.000000	0.000000	0.000000	0.285919	0.000000	3.851797	2.225299	0.499378	0.307303	3.658557	4.821474	1.466984	1.081698	0.875041	1.675525	0.000000	0.000000	0.000000	0.000000	0.000000	0.000000	26454.000000		0
4719.319824	846.921082	3.364359	2.985059	2065.364746	36554.535156	0.000000	0.000000	0.000000	3.638812	0.000000	0.000000	0.000000	0.000000	1.126215	99998.000000	3.673879	2.927843	0.526902	0.474953	3.314997	4.562941	0.000000	0.000000	0.000000	0.560960	0.000000	0.000000	0.000000	0.000000	0.051621	4.999991	26476.000000		1
19202.275391	6771.640625	3.163916	7.474983	17908.824219	99998.000000	2301.206055	1384.839233	324.341461	128.228027	106.842293	431.418121	576.267517	342.813080	4.846282	99998.000000	4.283353	3.830694	0.500225	0.873610	4.253067	4.999991	3.361955	3.141399	2.511003	2.107983	2.028743	2.634898	2.760624	2.535057	0.685409	4.999991	26499.000000		1
5656.403320	2926.955322	1.070057	0.844944	5846.546875	82917.328125	262.438507	172.646194	29.125912	21.765028	5.202267	0.000000	0.000000	28.055855	0.644187	0.000000	3.752540	3.466416	0.029407	0.000000	3.766899	4.918645	2.419028	2.237157	1.464280	1.337759	0.716193	0.000000	0.000000	1.448024	0.000000	0.000000	26603.000000		1
34843.523438	9535.805664	4.486840	6.327832	16692.296875	99998.000000	2090.848877	1280.211060	302.678223	153.280319	94.667694	383.638672	557.425842	381.427643	1.574699	99998.000000	4.542122	3.979357	0.651941	0.801255	4.222516	4.999991	3.320323	3.107282	2.480981	2.185486	1.976202	2.583922	2.746187	2.581412	0.197198	4.999991	26706.000000		1
29394.138672	8229.940430	2.969640	7.746352	18514.433594	99998.000000	2397.720947	1463.708984	314.495087	196.301559	90.769852	360.421204	487.261566	372.330627	1.654682	99998.000000	4.468261	3.915397	0.472704	0.889097	4.267510	4.999991	3.379799	3.165455	2.497614	2.292924	1.957942	2.556810	2.687762	2.570929	0.218715	4.999991	26816.000000		1
19920.150391	4545.776367	3.185502	11.274149	17390.904297	99998.000000	2285.392822	1369.648682	331.967560	156.860535	115.624786	452.557159	575.305359	356.387695	0.357406	0.000000	4.299293	3.657608	0.503178	1.052084	4.240322	4.999991	3.358961	3.136609	2.521096	2.195514	2.063051	2.655674	2.759898	2.551923	0.000000	0.000000	26868.000000		1
15136.624023	4803.259277	1.649800	1.856411	8951.057617	99998.000000	776.362061	486.382690	111.976723	86.390938	24.241270	95.953613	127.000694	52.762772	1.592833	99998.000000	4.180029	3.681536	0.217431	0.268674	3.951874	4.999991	2.890064	2.686978	2.049128	1.936468	1.384555	1.982061	2.103806	1.722328	0.202170	4.999991	26923.000000		1
22941.054688	5067.958008	3.712821	7.505820	15151.404297	99998.000000	1813.272339	1104.644531	245.329926	102.614494	70.623787	319.043610	466.282898	330.774139	3.270331	99998.000000	4.360613	3.704833	0.569704	0.875398	4.180453	4.999991	3.258463	3.043223	2.389750	2.011209	1.848951	2.503850	2.668649	2.519531	0.514592	4.999991	26975.000000		1
20051.060547	2282.697510	3.117660	4.489923	11064.423828	99998.000000	1094.795044	659.241699	124.484367	62.081829	39.055550	108.356415	121.989624	106.231720	0.556735	99998.000000	4.302137	3.358448	0.493829	0.652239	4.043929	4.999991	3.039333	2.819045	2.095115	1.792964	1.591683	2.034855	2.086323	2.026254	0.000000	4.999991	27063.000000		1
37391.296875	7680.452148	2.155533	10.799253	24141.386719	99998.000000	3306.366211	2076.364502	486.058899	202.077408	155.975510	634.670410	901.987427	474.840271	2.029416	0.000000	4.572771	3.885387	0.333555	1.033394	4.382762	4.999991	3.519351	3.317304	2.686689	2.305518	2.193056	2.802548	2.955200	2.676548	0.307371	0.000000	27138.000000		1
10015.326172	2086.371338	2.769197	3.049818	10970.634766	99998.000000	1172.351074	707.813660	137.729019	73.883293	50.684330	199.934204	256.190857	197.029327	2.252123	0.000000	4.000665	3.319391	0.442354	0.484274	4.040232	4.999991	3.069058	2.849919	2.139025	1.868546	1.704874	2.300887	2.408564	2.294531	0.352592	0.000000	27234.000000		1
40285.722656	8767.636719	3.925599	7.764854	24540.048828	99998.000000	3373.644043	2068.602783	453.466858	159.102417	124.669388	556.038208	770.697266	431.337952	3.182108	99998.000000	4.605151	3.942883	0.593906	0.890133	4.389875	4.999991	3.528099	3.315677	2.656546	2.201677	2.095760	2.745105	2.886884	2.634818	0.502715	4.999991	27316.000000		1
10687.443359	2626.044189	3.324270	5.624740	7693.450195	99998.000000	573.840637	356.686798	96.039963	37.387249	28.262466	91.432854	143.665222	71.089432	0.651738	746.783020	4.028874	3.419302	0.521696	0.750102	3.886121	4.999991	2.758791	2.552287	1.982452	1.572724	1.451210	1.961102	2.157352	1.851805	0.000000	2.873194	27514.000000		1
4839.909668	1494.728271	1.655968	2.682853	5007.600098	74306.710938	157.887421	74.185501	17.700661	38.377129	5.883773	0.000000	0.000000	2.559503	0.309152	0.000000	3.684837	3.174562	0.219052	0.428597	3.699630	4.871028	2.198348	1.870319	1.247990	1.584072	0.769656	0.000000	0.000000	0.408156	0.000000	0.000000	27555.000000		1
35871.777344	7859.864258	2.975808	9.991314	25320.228516	99998.000000	3296.510498	2176.169678	727.444702	433.909790	274.536011	822.729187	1139.555542	660.478271	2.425133	99998.000000	4.554753	3.895415	0.473605	0.999623	4.403468	4.999991	3.518054	3.337693	2.861800	2.637399	2.438599	2.915257	3.056736	2.819859	0.384736	4.999991	27607.000000		1
22820.802734	5084.650391	2.479326	5.963951	18659.666016	99998.000000	2418.292480	1460.464844	307.488831	108.920738	64.918869	375.762817	451.249664	359.196960	2.718930	0.000000	4.358331	3.706261	0.394334	0.775534	4.270904	4.999991	3.383509	3.164491	2.487829	2.037111	1.812371	2.574914	2.654417	2.555333	0.434398	0.000000	27706.000000		1
36276.894531	9783.376953	3.315019	8.523454	26233.679688	99998.000000	3648.914062	2223.832031	526.650146	224.015121	143.060806	723.707214	946.202087	657.234131	5.494494	0.000000	4.559630	3.990489	0.520486	0.930616	4.418859	4.999991	3.562164	3.347102	2.721522	2.350277	2.155521	2.859563	2.975984	2.817720	0.739928	0.000000	27746.000000		1
14866.165039	5811.774414	2.920300	5.840601	11990.793945	99998.000000	1310.049316	804.035522	207.461609	84.426598	64.400803	206.533401	312.046600	199.271194	1.274741	99998.000000	4.172199	3.764309	0.465428	0.766458	4.078848	4.999991	3.117288	2.905275	2.316938	1.926479	1.808891	2.314990	2.494220	2.299444	0.105422	4.999991	27822.000000		1
13330.512695	2924.309570	2.599592	2.423819	7519.080078	96688.039062	554.921875	350.337402	84.975502	40.723854	10.993528	24.521891	65.538696	93.665482	0.938429	99998.000000	4.124847	3.466023	0.414905	0.384500	3.876165	4.985373	2.744232	2.544487	1.929294	1.609849	1.041137	1.389554	1.816498	1.971580	0.000000	4.999991	27849.000000		1
19464.531250	3660.194336	3.897846	6.361753	13854.130859	99998.000000	1632.256836	1003.534912	200.924088	91.278664	62.479630	239.353638	327.385132	147.960876	0.574763	99998.000000	4.289244	3.563504	0.590825	0.803577	4.141579	4.999991	3.212789	3.001533	2.303032	1.960369	1.795738	2.379040	2.515059	2.170147	0.000000	4.999991	27878.000000		1
15708.244141	5122.262695	2.084607	5.180681	11343.668945	99998.000000	1171.731323	736.933411	139.699539	51.307247	44.381168	179.307068	240.337341	116.414223	2.325078	0.000000	4.196127	3.709462	0.319024	0.714387	4.054754	4.999991	3.068828	2.867428	2.145195	1.710179	1.647199	2.253597	2.380821	2.066006	0.366438	0.000000	27943.000000		1
7670.467285	1289.184692	3.327354	4.437500	6002.580566	84602.085938	322.340118	195.435028	31.380125	29.388031	7.339298	13.512943	27.432940	22.640810	1.043497	0.000000	3.884822	3.110315	0.522099	0.647138	3.778338	4.927381	2.508314	2.291003	1.496655	1.468171	0.865655	1.130750	1.438272	1.354892	0.018491	0.000000	27976.000000		1
13853.634766	2883.209473	2.291218	3.860841	8816.939453	99998.000000	782.122498	486.065063	111.292130	50.505474	38.571404	122.788307	145.922516	77.583786	0.286793	99998.000000	4.141564	3.459876	0.360066	0.586682	3.945318	4.999991	2.893275	2.686694	2.046464	1.703339	1.586265	2.089157	2.164122	1.889771	0.000000	4.999991	28005.000000		1
24682.072266	5013.859863	3.352024	5.926946	15896.328125	99998.000000	1743.206665	1204.653320	463.334839	363.887329	145.120743	359.711945	531.920288	398.489960	1.938169	0.000000	4.392382	3.700172	0.525307	0.772831	4.201297	4.999991	3.241349	3.080862	2.665895	2.560967	2.161730	2.555955	2.725847	2.600417	0.287392	0.000000	28044.000000		1
8704.839844	1843.048828	2.951138	3.950269	4662.915039	62541.812500	77.293915	48.649063	17.009903	0.000000	4.196969	0.000000	15.002389	47.403233	1.433143	99998.000000	3.939761	3.265537	0.469990	0.596627	3.668658	4.796170	1.888145	1.687074	1.230702	0.000000	0.622936	0.000000	1.176160	1.675808	0.156290	4.999991	28079.000000		1
21893.751953	10387.987305	1.816322	6.047212	23476.962891	99998.000000	3158.365234	1960.042847	504.527405	233.590134	120.170212	562.566467	795.422668	324.767029	2.215370	0.000000	4.340320	4.016531	0.259193	0.781555	4.370642	4.999991	3.499462	3.292266	2.702885	2.368454	2.079797	2.750174	2.900598	2.511572	0.345446	0.000000	28121.000000		1
39927.199219	7777.892090	4.918563	8.134903	21096.738281	99998.000000	2898.578857	1745.476318	445.689667	171.172165	130.691925	578.148621	752.629639	442.892731	2.637287	0.000000	4.601269	3.890862	0.691838	0.910352	4.324215	4.999991	3.462185	3.241914	2.649033	2.233433	2.116249	2.762039	2.876581	2.646299	0.421157	0.000000	28218.000000		1
13513.455078	4573.468262	2.470075	6.346334	13844.475586	99998.000000	1582.815308	950.658081	246.507904	104.261208	76.063499	410.118744	541.923889	323.545868	1.411658	0.000000	4.130766	3.660246	0.392710	0.802523	4.141276	4.999991	3.199430	2.978024	2.391831	2.018123	1.881176	2.612910	2.733938	2.509936	0.149729	0.000000	28355.000000		1
20013.828125	3258.824219	1.464776	5.655577	10763.475586	99998.000000	1068.293457	624.034607	153.949493	70.201309	26.702093	158.713867	207.945755	165.282227	3.434245	0.000000	4.301330	3.513061	0.165771	0.752477	4.031952	4.999991	3.028691	2.795209	2.187378	1.846345	1.426545	2.200615	2.317950	2.218226	0.535831	0.000000	28376.000000		1
19107.763672	4094.591309	2.944971	5.970118	12561.776367	99998.000000	1367.573364	820.934448	182.073181	85.897545	55.695404	194.580826	321.781982	128.197189	1.791750	0.000000	4.281210	3.612211	0.469081	0.775983	4.099051	4.999991	3.135951	2.914309	2.260246	1.933981	1.745819	2.289100	2.507562	2.107878	0.253277	0.000000	28429.000000		1
33257.593750	5065.713379	3.774496	6.108886	17556.257812	99998.000000	2297.949707	1372.843506	383.259399	136.961166	94.868141	353.467377	459.976654	274.252319	2.550230	0.000000	4.521891	3.704641	0.576859	0.785962	4.244432	4.999991	3.361341	3.137621	2.583493	2.136597	1.977120	2.548349	2.662736	2.438150	0.406579	0.000000	28506.000000		1
19596.525391	4221.638184	2.877128	5.852936	13303.872070	99998.000000	1584.313965	948.015320	247.741409	94.621437	71.437889	294.925690	434.153412	308.848785	3.447920	99998.000000	4.292179	3.625481	0.458959	0.767374	4.123978	4.999991	3.199841	2.976815	2.393999	1.975990	1.853929	2.469712	2.637643	2.489746	0.537557	4.999991	28618.000000		1
24520.851562	5284.208496	3.595639	8.689976	13089.953125	99998.000000	1493.923462	904.479065	172.041779	100.964691	58.476936	235.616150	358.012817	232.757523	3.286696	0.000000	4.389535	3.722980	0.555776	0.939019	4.116938	4.999991	3.174328	2.956398	2.235634	2.004169	1.766985	2.372205	2.553899	2.366904	0.516760	0.000000	28689.000000		1
21006.644531	5220.791504	3.247177	5.242356	15928.275391	99998.000000	1930.432739	1195.170776	258.139771	133.365540	78.795692	309.635132	463.208405	266.268494	3.315660	99998.000000	4.322357	3.717736	0.511506	0.719526	4.202169	4.999991	3.285655	3.077430	2.411855	2.125044	1.896502	2.490850	2.665776	2.425320	0.520570	4.999991	28754.000000		1
12178.960938	2304.826416	2.602675	3.848506	6697.818848	92118.390625	450.185760	287.327362	74.148499	77.756470	41.741489	84.065804	139.671783	101.957657	0.067721	0.000000	4.085610	3.362638	0.415420	0.585292	3.825933	4.964346	2.653392	2.458377	1.870102	1.890737	1.620568	1.924619	2.145109	2.008420	0.000000	0.000000	28847.000000		1
34268.750000	5661.371094	3.549383	10.052988	20259.355469	99998.000000	2641.157471	1663.837402	395.298309	181.761734	138.762070	534.553772	683.963989	411.975159	2.178718	0.000000	4.534898	3.752922	0.550153	1.002295	4.306626	4.999991	3.421794	3.221111	2.596925	2.259502	2.142271	2.727991	2.835033	2.614871	0.338201	0.000000	28901.000000		1
11042.945312	3955.116943	2.562587	4.915480	9915.694336	99998.000000	948.810913	556.836853	132.474335	69.078835	29.468208	110.027802	142.098679	130.861542	1.133601	0.000000	4.043085	3.597159	0.408679	0.691566	3.996323	4.999991	2.977180	2.745728	2.122132	1.839345	1.469354	2.041502	2.152590	2.116812	0.054460	0.000000	29042.000000		1
6430.535645	839.550964	2.013681	1.597377	2851.070557	50842.187500	0.000000	0.000000	0.000000	0.000000	0.000000	0.000000	0.000000	0.000000	0.712618	99998.000000	3.808247	2.924047	0.303991	0.203407	3.455008	4.706224	0.000000	0.000000	0.000000	0.000000	0.000000	0.000000	0.000000	0.000000	0.000000	4.999991	29059.000000		1
18474.468750	6776.879883	3.126911	7.400973	15746.346680	99998.000000	1945.052856	1159.279175	224.218643	89.434593	64.311371	265.090515	418.864227	212.972244	1.827800	0.000000	4.266572	3.831030	0.495116	0.869289	4.197180	4.999991	3.288931	3.064188	2.350672	1.951506	1.808288	2.423394	2.622073	2.328323	0.261929	0.000000	29080.000000		1
38097.519531	7777.725586	2.707523	9.908052	25575.070312	99998.000000	3507.845459	2158.746582	487.554504	193.769806	134.537354	585.309021	761.671143	442.605927	2.309272	0.000000	4.580897	3.890853	0.432572	0.995988	4.407817	4.999991	3.545040	3.334202	2.688023	2.287286	2.128843	2.767385	2.881768	2.646017	0.363475	0.000000	29108.000000		1
21017.060547	3676.001709	2.485493	4.890810	6634.210449	99498.257812	379.713074	281.533020	116.352547	53.290089	41.741489	103.360756	143.628220	105.426857	0.347661	0.000000	4.322572	3.565376	0.395413	0.689381	3.821789	4.997816	2.579456	2.449529	2.065776	1.726646	1.620568	2.014356	2.157240	2.022951	0.000000	0.000000	29183.000000		1
2946.216309	7.296126	2.426902	3.435285	2121.272949	34359.714844	0.000000	0.000000	0.000000	0.000000	0.000000	0.000000	0.000000	0.000000	0.362980	99998.000000	3.469265	0.863092	0.385052	0.535963	3.326596	4.536049	0.000000	0.000000	0.000000	0.000000	0.000000	0.000000	0.000000	0.000000	0.000000	4.999991	29201.000000		0
20456.283203	3530.492432	3.836171	5.310198	15500.604492	99998.000000	1909.534302	1177.368408	307.849640	134.269073	82.693535	336.873779	454.913147	322.256866	2.383181	99998.000000	4.310827	3.547835	0.583898	0.725111	4.190349	4.999991	3.280927	3.070912	2.488339	2.127976	1.917472	2.527467	2.657928	2.508202	0.377157	4.999991	29240.000000		1
38895.269531	8795.969727	2.895631	8.905837	28174.177734	99998.000000	4026.789307	2439.348389	558.209167	215.747620	150.208908	750.649841	1050.629761	566.942261	2.438973	0.000000	4.589897	3.944284	0.461743	0.949675	4.449851	4.999991	3.604959	3.387274	2.746797	2.333946	2.176696	2.875437	3.021450	2.753539	0.387207	0.000000	29359.000000		1
14599.535156	3777.364014	2.793867	2.565671	7401.595703	99998.000000	550.811218	311.846161	93.832001	62.976112	14.999306	52.725765	108.667870	150.548126	1.926589	99998.000000	4.164339	3.577189	0.446206	0.409201	3.869325	4.999991	2.741003	2.493940	1.972351	1.799176	1.176071	1.722023	2.036101	2.177675	0.284789	4.999991	29395.000000		1
17246.714844	1545.529785	3.207088	2.423819	8767.186523	99998.000000	796.649963	472.977692	139.816711	72.578873	28.425903	83.260948	70.022453	67.299515	1.128878	99998.000000	4.236706	3.189077	0.506111	0.384500	3.942860	4.999991	2.901268	2.674841	2.145559	1.860810	1.453714	1.920441	1.845237	1.828012	0.052647	4.999991	29451.000000		1
17971.369141	7776.637207	3.345856	8.301425	18032.310547	99998.000000	2383.649902	1410.258545	334.206360	138.385864	97.939545	445.365875	596.577026	440.829712	2.395459	99998.000000	4.254581	3.890792	0.524507	0.919153	4.256052	4.999991	3.377243	3.149299	2.524015	2.141092	1.990958	2.648717	2.775666	2.644271	0.379389	4.999991	29521.000000		1
20438.613281	8104.614258	3.496960	8.717730	20458.130859	99998.000000	2714.738525	1670.862183	418.888916	151.485580	107.782837	442.275970	580.714233	319.592529	3.390589	0.000000	4.310452	3.908732	0.543691	0.940403	4.310866	4.999991	3.433728	3.222941	2.622099	2.180371	2.032550	2.645693	2.763963	2.504597	0.530275	0.000000	29585.000000		1
26808.023438	5265.724609	1.304422	5.926946	16244.401367	99998.000000	2022.161743	1237.020264	333.586517	100.153664	68.517593	317.144043	454.777466	273.675659	1.255659	0.000000	4.428265	3.721458	0.115418	0.772831	4.210704	4.999991	3.305816	3.092377	2.523208	2.000667	1.835802	2.501256	2.657799	2.437236	0.098872	0.000000	29615.000000		1
20896.015625	3340.678955	3.185502	5.982453	11488.151367	99998.000000	1247.427856	767.755371	184.682037	66.016678	62.525887	217.813721	291.311554	201.972549	1.433171	0.000000	4.320064	3.523835	0.503178	0.776879	4.060250	4.999991	3.096015	2.885223	2.266425	1.819654	1.796060	2.338085	2.464358	2.305292	0.156298	0.000000	29688.000000		1
4527.606934	1817.333618	3.302684	3.570970	2870.664795	49798.527344	0.000000	0.000000	0.000000	5.125174	0.000000	0.000000	0.000000	35.981064	1.332875	99998.000000	3.655869	3.259435	0.518867	0.552786	3.457983	4.697217	0.000000	0.000000	0.000000	0.709709	0.000000	0.000000	0.000000	1.556074	0.124789	4.999991	29737.000000		1
7793.539062	2766.270996	2.556419	6.226068	9783.071289	99998.000000	880.971741	569.720764	111.640594	59.571667	43.298775	152.059158	180.898285	115.652534	0.851207	99998.000000	3.891735	3.441895	0.407632	0.794214	3.990475	4.999991	2.944962	2.755662	2.047822	1.775040	1.636476	2.182013	2.257434	2.063155	0.000000	4.999991	29758.000000		1
25714.988281	7094.449219	4.286397	11.258730	20696.828125	99998.000000	2741.573242	1693.052734	422.897766	136.668213	131.724991	542.861389	720.774597	353.442719	3.764117	0.000000	4.410186	3.850919	0.632092	1.051489	4.315904	4.999991	3.438000	3.228671	2.626235	2.135668	2.119668	2.734689	2.857800	2.548319	0.575663	0.000000	29828.000000		1
20111.675781	5604.726074	3.845422	5.297863	15727.783203	99998.000000	1916.383301	1148.776001	230.490967	101.584518	60.441280	261.279022	375.972504	369.931458	4.040079	99998.000000	4.303448	3.748554	0.584944	0.724101	4.196668	4.999991	3.282482	3.060235	2.362654	2.006828	1.781334	2.417104	2.575156	2.568121	0.606390	4.999991	29959.000000		1
17870.291016	3859.138672	3.339689	6.815063	16012.084961	99998.000000	1942.360718	1168.061646	263.508545	108.788139	69.970032	333.990479	490.872620	295.872406	1.391428	99998.000000	4.252131	3.586490	0.523706	0.833470	4.204448	4.999991	3.288330	3.067466	2.420795	2.036582	1.844912	2.523734	2.690969	2.471104	0.143461	4.999991	29997.000000		1
13706.281250	5242.972656	3.481541	9.692191	16336.285156	99998.000000	2054.016602	1244.393433	322.515900	185.394379	115.492180	457.062500	596.154541	349.242676	2.005754	0.000000	4.136919	3.719578	0.541772	0.986422	4.213153	4.999991	3.312604	3.094958	2.508551	2.268096	2.062553	2.659976	2.775359	2.543127	0.302278	0.000000	30033.000000		1
15818.072266	3462.838135	3.293433	5.088169	11663.600586	99998.000000	1277.774902	755.605408	183.497879	51.557030	37.606194	164.051819	202.142166	198.611282	1.174299	0.000000	4.199153	3.539432	0.517649	0.706562	4.066833	4.999991	3.106454	2.878295	2.263631	1.712288	1.575259	2.214981	2.305657	2.298004	0.069779	0.000000	30076.000000		1
18047.662109	3436.487549	1.850243	5.470552	10814.418945	99998.000000	1140.653320	691.546936	161.535492	45.664005	42.398323	185.563980	237.441711	144.059937	0.485389	0.000000	4.256421	3.536115	0.267229	0.738031	4.034003	4.999991	3.057154	2.839822	2.208268	1.659574	1.627349	2.268494	2.375557	2.158543	0.000000	0.000000	30135.000000		1
12638.718750	4555.465332	2.852458	7.148107	10844.805664	99998.000000	1147.076782	695.364563	174.487183	50.261856	43.792175	157.477280	224.752136	218.908447	0.044318	0.000000	4.101703	3.658533	0.455219	0.854191	4.035222	4.999991	3.059592	2.842212	2.241764	1.701239	1.641397	2.197218	2.351704	2.340262	0.000000	0.000000	30167.000000		1
6304.712891	1586.037720	2.840123	2.907966	3554.113770	50108.859375	0.000000	0.000000	0.000000	12.285615	0.000000	0.000000	0.000000	0.000000	1.115192	0.000000	3.799665	3.200314	0.453337	0.463589	3.550731	4.699914	0.000000	0.000000	0.000000	1.089397	0.000000	0.000000	0.000000	0.000000	0.047350	0.000000	30195.000000		1
32333.373047	8319.007812	2.426902	14.129691	21102.837891	99998.000000	2806.701904	1737.177979	392.535278	199.419220	140.214523	533.486816	708.649353	373.964996	1.401664	0.000000	4.509651	3.920072	0.385052	1.150133	4.324341	4.999991	3.448196	3.239844	2.593879	2.299767	2.146793	2.727124	2.850431	2.572831	0.146644	0.000000	30219.000000		1
23104.136719	7985.853516	3.792999	9.097030	19051.171875	99998.000000	2522.134521	1542.436768	377.033325	163.913055	106.444496	415.771240	526.986267	400.787354	0.442574	0.000000	4.363690	3.902321	0.578983	0.958900	4.279922	4.999991	3.401768	3.188207	2.576380	2.214613	2.027123	2.618855	2.721799	2.602914	0.000000	0.000000	30292.000000		1
9655.346680	2295.994629	2.766114	3.398280	7644.973633	96228.953125	558.206055	365.839355	97.964211	32.003040	22.045649	51.483017	103.696884	56.543434	0.730624	99998.000000	3.984768	3.360971	0.441870	0.531259	3.883376	4.983306	2.746794	2.563290	1.991067	1.505191	1.343323	1.711664	2.015766	1.752382	0.000000	4.999991	30314.000000		1
16961.873047	4466.949707	3.580221	6.626955	10051.909180	99998.000000	969.317749	616.556580	128.517899	99.943970	49.839386	191.601944	277.635162	190.436279	1.377944	0.000000	4.229474	3.650011	0.553910	0.821314	4.002249	4.999991	2.986466	2.789973	2.108964	1.999757	1.697573	2.282400	2.443475	2.279750	0.139231	0.000000	30374.000000		1
23521.904297	4527.434082	2.639680	7.937543	18767.802734	99998.000000	2436.878174	1503.288696	364.747711	166.460220	111.270546	505.480286	719.235779	418.543518	6.313181	0.000000	4.371472	3.655852	0.421551	0.899686	4.273414	4.999991	3.386834	3.177042	2.561993	2.221310	2.046380	2.703704	2.856871	2.621741	0.800248	0.000000	30456.000000		1
11015.953125	5589.085449	3.228674	9.383817	20164.382812	99998.000000	2656.107422	1624.741821	355.906616	173.774841	102.142677	557.940857	765.652222	474.186493	2.563816	99998.000000	4.042022	3.747341	0.509024	0.972380	4.304585	4.999991	3.424246	3.210784	2.551336	2.239987	2.009207	2.746588	2.884032	2.675949	0.408887	4.999991	30514.000000		1
39456.539062	9334.866211	4.246308	9.127867	22952.443359	99998.000000	3102.833252	1917.080200	506.991333	243.495102	164.397202	611.163086	839.634216	419.730774	1.849615	99998.000000	4.596119	3.970108	0.628012	0.960369	4.360829	4.999991	3.491758	3.282640	2.705001	2.386490	2.215894	2.786157	2.924090	2.622971	0.267081	4.999991	30553.000000		1
18860.587891	4215.298340	3.241009	7.308461	13844.416992	99998.000000	1681.353027	988.501709	229.951309	144.044525	70.759468	281.323334	381.803864	245.699966	1.361301	0.000000	4.275555	3.624828	0.510680	0.863826	4.141274	4.999991	3.225659	2.994977	2.361636	2.158497	1.849785	2.449206	2.581840	2.390405	0.133954	0.000000	30593.000000		1
14062.794922	2780.332764	2.396065	5.606237	9853.526367	99998.000000	966.221680	575.043274	149.231369	81.756081	33.674427	137.821533	238.940414	117.536705	2.065177	99998.000000	4.148072	3.444097	0.379499	0.748671	3.993592	4.999991	2.985077	2.759701	2.173860	1.912520	1.527300	2.139317	2.378290	2.070174	0.314957	4.999991	30627.000000		1
30378.730469	7000.947266	2.608843	8.955177	25633.203125	99998.000000	3391.656250	2213.998047	787.145874	419.554993	234.542999	734.891968	1087.616211	647.656067	3.328235	99998.000000	4.482570	3.845157	0.416448	0.952074	4.408803	4.999991	3.530412	3.345177	2.896055	2.622789	2.370223	2.866224	3.036476	2.811344	0.522214	4.999991	30663.000000		1
19866.585938	4036.392090	3.379778	7.382471	13552.750977	99998.000000	1591.721069	961.158203	255.978073	112.602722	70.222900	313.810516	458.773987	339.535065	2.079738	0.000000	4.298123	3.605993	0.528888	0.868202	4.132028	4.999991	3.201867	2.982795	2.408203	2.051549	1.846479	2.496667	2.661599	2.530885	0.318009	0.000000	30714.000000		1
37901.929688	10836.683594	2.426902	11.008947	23911.503906	99998.000000	3257.236084	2010.394165	612.100586	342.279572	293.701447	818.794312	1106.063110	682.826111	2.383348	0.000000	4.578661	4.034896	0.385052	1.041746	4.378607	4.999991	3.512849	3.303281	2.786823	2.534381	2.467906	2.913175	3.043780	2.834310	0.377188	0.000000	30832.000000		1
24155.550781	6640.192871	1.927337	6.787309	17535.087891	99998.000000	2163.807129	1333.001587	309.070801	121.326614	89.764549	499.041443	639.465637	309.764648	8.196972	0.000000	4.383017	3.822181	0.284958	0.831698	4.243908	4.999991	3.335218	3.124831	2.490058	2.083956	1.953105	2.698137	2.805817	2.491032	0.913653	0.000000	30872.000000		1
8401.713867	1350.887207	2.759946	3.009729	6176.136719	86054.085938	292.316833	162.605545	39.869659	14.018677	0.000000	0.000000	0.000000	0.000000	0.979169	0.000000	3.924368	3.130619	0.440901	0.478527	3.790717	4.934772	2.465854	2.211135	1.600643	1.146707	0.000000	0.000000	0.000000	0.000000	0.000000	0.000000	30937.000000		1
12025.171875	1378.209229	3.167000	6.756472	6957.167480	92649.945312	375.698059	237.595901	53.906837	48.109409	31.383209	92.641678	132.526764	118.727028	0.376793	99998.000000	4.080091	3.139315	0.500648	0.829720	3.842432	4.966845	2.574839	2.375839	1.731644	1.682230	1.496697	1.966806	2.122303	2.074550	0.000000	4.999991	30982.000000		1
26292.927734	6803.146973	2.784616	7.000087	20089.416016	99998.000000	2690.515869	1580.619629	337.259247	124.734146	102.506561	455.696411	583.273743	402.532745	5.272914	0.000000	4.419839	3.832710	0.444765	0.845103	4.302968	4.999991	3.429836	3.198827	2.527964	2.095985	2.010752	2.658676	2.765872	2.604801	0.722051	0.000000	31035.000000		1
20426.201172	5058.250488	2.368311	6.417260	14142.852539	99998.000000	1776.119385	1071.648560	267.218292	138.271759	95.161095	377.702484	486.370361	343.343475	3.207253	99998.000000	4.310188	3.704000	0.374439	0.807350	4.150537	4.999991	3.249472	3.030052	2.426866	2.140733	1.978459	2.577150	2.686967	2.535729	0.506133	4.999991	31120.000000		1
30635.722656	8897.200195	2.568754	7.771022	20909.990234	99998.000000	2818.352295	1744.945923	451.983582	143.637466	129.257996	594.760681	785.280212	438.979462	4.227799	0.000000	4.486228	3.949253	0.409723	0.890478	4.320354	4.999991	3.449995	3.241782	2.655123	2.157268	2.111457	2.774342	2.895025	2.642444	0.626114	0.000000	31172.000000		1
24362.062500	6531.472656	3.009729	4.810632	19785.740234	99998.000000	2556.675293	1615.108154	351.573975	162.698059	85.912964	428.497833	621.163635	406.627960	1.945649	0.000000	4.386714	3.815011	0.478527	0.682202	4.296352	4.999991	3.407676	3.208202	2.546017	2.211382	1.934059	2.631949	2.793206	2.609197	0.289064	0.000000	31211.000000		1
26538.291016	5196.349609	3.111492	5.960867	15895.495117	99998.000000	1984.311890	1197.267700	296.427460	126.053986	77.062630	326.974976	437.274170	240.685806	4.852643	0.000000	4.423873	3.715698	0.492969	0.775309	4.201274	4.999991	3.297610	3.078191	2.471918	2.100557	1.886844	2.514514	2.640754	2.381450	0.685978	0.000000	31277.000000		1
18887.406250	2638.829346	2.547168	5.896109	11867.136719	99998.000000	1301.615234	785.551636	173.694672	81.934937	60.888420	228.844254	304.183075	192.456131	1.408448	99998.000000	4.276172	3.421411	0.406058	0.770565	4.074346	4.999991	3.114483	2.895175	2.239786	1.913469	1.784535	2.359540	2.483135	2.284332	0.148741	4.999991	31345.000000		1
30187.125000	7517.926758	2.747611	10.275018	22597.183594	99998.000000	3076.343994	1873.420654	461.919403	199.986618	130.343475	579.397522	810.073486	439.944672	3.114303	0.000000	4.479822	3.876098	0.438955	1.011783	4.354054	4.999991	3.488035	3.272635	2.664566	2.301001	2.115089	2.762977	2.908525	2.643398	0.493361	0.000000	31376.000000		1
18839.109375	4300.495605	3.015897	5.069666	13030.665039	99998.000000	1437.543457	862.268860	170.493744	81.595726	49.722202	223.410706	335.960999	234.283966	3.260945	99998.000000	4.275060	3.633518	0.479416	0.704979	4.114966	4.999991	3.157621	2.935643	2.231709	1.911667	1.696550	2.349104	2.526289	2.369743	0.513344	4.999991	31481.000000		1
9404.687500	2682.754150	3.259512	3.904013	8494.494141	99998.000000	692.931519	401.607635	71.339211	45.574574	24.306028	95.423210	186.331833	78.607582	1.277594	99998.000000	3.973344	3.428581	0.513153	0.591511	3.929137	4.999991	2.840690	2.603802	1.853328	1.658723	1.385714	1.979654	2.270287	1.895464	0.106393	4.999991	31533.000000		1
9566.633789	210.181473	2.624262	2.621178	4389.171875	64396.082031	10.808504	0.000000	3.034399	0.000000	0.000000	0.000000	0.000000	0.000000	0.672122	99998.000000	3.980759	2.322594	0.419007	0.418496	3.642383	4.808859	1.033766	0.000000	0.482073	0.000000	0.000000	0.000000	0.000000	0.000000	0.000000	4.999991	31557.000000		0
24765.539062	5745.069824	2.170952	8.323010	19385.556641	99998.000000	2504.652588	1509.157104	348.943542	165.966812	127.626694	542.830505	787.682495	417.655396	7.268664	99998.000000	4.393848	3.759295	0.336650	0.920280	4.287478	4.999991	3.398747	3.178735	2.542755	2.220021	2.105942	2.734664	2.896351	2.620818	0.861455	4.999991	31689.000000		1
21153.466797	4500.568848	3.092990	5.248523	16402.289062	99998.000000	1987.059448	1221.851318	257.593964	90.643417	64.422386	269.068542	375.479126	263.813843	3.778134	0.000000	4.325382	3.653267	0.490378	0.720037	4.214904	4.999991	3.298211	3.087018	2.410936	1.957336	1.809037	2.429863	2.574586	2.421298	0.577277	0.000000	31748.000000		1
21569.074219	4065.493164	3.925599	5.156011	11382.249023	99998.000000	1205.094238	713.333557	165.004700	63.771717	38.481976	177.641861	235.862839	168.877869	2.418171	0.000000	4.333831	3.609113	0.593906	0.712314	4.056228	4.999991	3.081021	2.853293	2.217496	1.804628	1.585257	2.249545	2.372659	2.227573	0.383487	0.000000	31794.000000		1
7700.524414	1599.738770	2.815454	3.644979	5686.516113	76311.890625	288.015045	183.294342	34.075314	25.709129	18.878649	27.932505	15.572881	91.577789	0.590514	99998.000000	3.886520	3.204049	0.449548	0.561695	3.754846	4.882592	2.459415	2.263149	1.532440	1.410087	1.275971	1.446110	1.192369	1.961790	0.000000	4.999991	31837.000000		1
13502.705078	3852.971191	3.475374	5.248523	8760.842773	99998.000000	793.122192	489.022369	123.559242	52.183025	40.477154	125.390984	177.512344	110.114143	0.457126	0.000000	4.130421	3.585796	0.541001	0.720037	3.942546	4.999991	2.899340	2.689329	2.091875	1.717529	1.607210	2.098266	2.249228	2.041843	0.000000	0.000000	31872.000000		1
6691.697754	1631.686401	1.785485	1.332175	4965.824707	71954.585938	166.682251	94.285309	35.500000	25.107801	2.146282	0.000000	0.000000	23.763290	0.356602	99998.000000	3.825536	3.212637	0.251756	0.124561	3.695991	4.857059	2.221889	1.974444	1.550228	1.399809	0.331687	0.000000	0.000000	1.375907	0.000000	4.999991	31901.000000		1
11805.412109	3299.908936	4.240141	4.452919	7745.904785	99998.000000	627.244812	373.995850	95.494141	47.390896	24.216600	89.992744	115.868401	122.501518	0.548628	0.000000	4.072081	3.518502	0.627380	0.648645	3.889072	4.999991	2.797437	2.572867	1.979977	1.675695	1.384113	1.954208	2.063965	2.088141	0.000000	0.000000	31930.000000		1
7665.067383	465.484192	1.939672	2.769197	3729.482910	51323.097656	0.000000	0.000000	0.000000	3.447620	5.899192	0.000000	0.000000	0.000000	0.063516	0.000000	3.884516	2.667905	0.287728	0.442354	3.571649	4.710313	0.000000	0.000000	0.000000	0.537519	0.770793	0.000000	0.000000	0.000000	0.000000	0.000000	31998.000000		1
6700.205566	1086.246948	2.716774	4.983322	4585.205078	62146.816406	113.592598	68.539177	22.030230	27.432940	19.174688	15.341600	32.530361	26.723680	0.303324	0.000000	3.826088	3.035928	0.434053	0.697519	3.661359	4.793419	2.055350	1.835939	1.343019	1.438272	1.282728	1.185871	1.512289	1.426896	0.000000	0.000000	32013.000000		1
16011.591797	5608.580566	3.543216	4.027363	11197.580078	99998.000000	1223.969849	738.882324	170.765121	112.908012	42.774540	202.712646	237.302948	230.367615	1.497612	0.000000	4.204434	3.748853	0.549398	0.605021	4.049124	4.999991	3.087771	2.868575	2.232399	2.052725	1.631185	2.306881	2.375303	2.362422	0.175399	0.000000	32065.000000		1
6913.261230	2689.655518	2.864793	2.907966	5424.953125	73055.242188	198.941238	130.331131	23.584435	7.021673	0.191192	14.854369	49.207218	99.496834	0.488909	99998.000000	3.839683	3.429697	0.457093	0.463589	3.734396	4.863651	2.298725	2.115048	1.372625	0.846441	0.000000	1.171854	1.692029	1.997809	0.000000	4.999991	32088.000000		1
13377.289062	3605.747803	2.322055	3.302684	8633.669922	99998.000000	757.353882	453.679657	110.151146	42.373653	25.428511	95.802513	114.317276	70.981499	0.435915	0.000000	4.126368	3.556995	0.365873	0.518867	3.936195	4.999991	2.879299	2.656749	2.041989	1.627096	1.405321	1.981377	2.058112	1.851145	0.000000	0.000000	32103.000000		1
37401.199219	9287.437500	3.358191	8.196578	21017.783203	99998.000000	2785.353027	1707.089966	365.244171	182.390808	109.500481	477.976410	606.784180	301.219604	3.932225	99998.000000	4.572886	3.967896	0.526105	0.913633	4.322587	4.999991	3.444880	3.232256	2.562583	2.261003	2.039416	2.679406	2.783034	2.478883	0.594638	4.999991	32167.000000		1
48569.761719	9559.948242	3.771412	7.231368	34173.152344	99998.000000	4690.606934	3037.741699	979.907349	470.532288	272.213959	926.580261	1247.989014	722.732788	3.862167	99998.000000	4.686366	3.980456	0.576504	0.859220	4.533685	4.999991	3.671229	3.482551	2.991185	2.672590	2.434910	2.966883	3.096211	2.858978	0.586831	4.999991	32226.000000		1
15937.181641	2242.476318	5.029578	6.232236	8978.351562	99998.000000	758.368469	453.275665	91.815239	37.011032	21.539915	106.922470	213.792526	95.361534	0.715336	99998.000000	4.202412	3.350728	0.701532	0.794644	3.953197	4.999991	2.879880	2.656362	1.962915	1.568331	1.333244	2.029069	2.329993	1.979373	0.000000	4.999991	32265.000000		1
48217.300781	14102.582031	4.209303	11.243312	35055.820312	99998.000000	5143.935059	3123.315430	766.432434	336.784363	204.365540	1041.680786	1347.128174	873.607788	4.001051	0.000000	4.683203	4.149299	0.624210	1.050894	4.544760	4.999991	3.711295	3.494616	2.884474	2.527352	2.310408	3.017735	3.129409	2.941317	0.602174	0.000000	32349.000000		1
23425.750000	3540.548340	2.673601	4.369658	15014.840820	99998.000000	1819.282471	1066.520264	229.707703	100.477463	65.261162	276.861145	370.677734	253.267456	3.226527	0.000000	4.369693	3.549071	0.427097	0.640447	4.176521	4.999991	3.259900	3.027969	2.361176	2.002069	1.814655	2.442262	2.568996	2.403579	0.508735	0.000000	32402.000000		1
7621.546875	934.520874	2.513247	2.682853	5181.017090	68497.890625	151.815536	98.038223	49.783878	47.625259	8.504951	0.000000	10.324357	29.878345	0.527960	99998.000000	3.882043	2.970589	0.400235	0.428597	3.714415	4.835677	2.181316	1.991395	1.697089	1.677837	0.929672	0.000000	1.013863	1.475357	0.000000	4.999991	32442.000000		1
12146.452148	2566.990479	3.191670	3.965688	8662.330078	99998.000000	742.077087	449.442596	86.381691	67.555466	24.077831	48.232758	98.679642	71.061676	0.238245	0.000000	4.084449	3.409424	0.504018	0.598319	3.937635	4.999991	2.870449	2.652674	1.936422	1.829661	1.381617	1.683342	1.994228	1.851635	0.000000	0.000000	32460.000000		1
23189.339844	4595.760742	1.958174	4.662613	12975.219727	99998.000000	1477.104736	881.039551	183.473206	71.218948	39.934418	174.962082	228.097992	95.959785	1.537384	0.000000	4.365288	3.662357	0.291851	0.668629	4.113115	4.999991	3.169411	2.944995	2.263573	1.852596	1.601347	2.242944	2.358121	1.982089	0.186782	0.000000	32487.000000		1
25938.722656	5208.150879	3.783747	4.224722	16213.554688	99998.000000	1939.206055	1163.041382	239.566406	118.921303	48.482540	252.027802	405.141602	210.366486	1.952881	99998.000000	4.413949	3.716684	0.577922	0.625798	4.209878	4.999991	3.287624	3.065595	2.379426	2.075260	1.685585	2.401448	2.607607	2.322977	0.290676	4.999991	32623.000000		1
27112.021484	9594.380859	2.975808	8.979847	24339.451172	99998.000000	3213.989746	1993.667969	427.819397	147.868362	108.001785	502.088165	657.912598	331.887390	1.347361	0.000000	4.433162	3.982017	0.473605	0.953269	4.386311	4.999991	3.507045	3.299653	2.631260	2.169875	2.033431	2.700780	2.818168	2.520991	0.129484	0.000000	32678.000000		1
29996.693359	6717.443848	3.444536	8.184242	23102.654297	99998.000000	3027.997070	1845.765625	451.878754	207.224167	143.532623	560.269104	774.727661	451.317505	1.850109	99998.000000	4.477073	3.827204	0.537131	0.912978	4.363662	4.999991	3.481155	3.266176	2.655022	2.316440	2.156951	2.748397	2.889149	2.654482	0.267197	4.999991	32847.000000		1
21030.935547	8955.719727	2.531749	11.246395	21071.123047	99998.000000	2896.201172	1759.328491	422.968689	182.677597	150.751648	598.710938	790.824829	475.632782	1.582613	99998.000000	4.322859	3.952101	0.403421	1.051013	4.323688	4.999991	3.461829	3.245347	2.626308	2.261685	2.178262	2.777217	2.898080	2.677272	0.199375	4.999991	32927.000000		1
18086.103516	5429.964355	3.469206	3.996526	11108.668945	99998.000000	1199.685425	721.520874	168.205612	91.423599	38.176685	125.650017	199.903366	133.593735	2.836763	0.000000	4.257345	3.734797	0.540230	0.601683	4.045662	4.999991	3.079067	2.858249	2.225841	1.961058	1.581798	2.099163	2.300820	2.125786	0.452823	0.000000	32972.000000		1
9912.832031	3648.932617	2.852458	2.565671	8462.861328	99998.000000	718.147278	441.828827	128.487061	50.249523	18.385250	87.658356	162.331085	47.612926	0.367314	99998.000000	3.996198	3.562166	0.455219	0.409201	3.927517	4.999991	2.856214	2.645254	2.108859	1.701132	1.264470	1.942793	2.210402	1.677725	0.000000	4.999991	33007.000000		1
25522.703125	8106.310547	2.578006	4.909312	18680.447266	99998.000000	2409.738281	1472.583984	343.038177	118.504997	93.893677	412.175598	551.190552	280.163818	4.113683	0.000000	4.406927	3.908823	0.411284	0.691021	4.271387	4.999991	3.381970	3.168080	2.535342	2.073737	1.972636	2.615082	2.741302	2.447412	0.614231	0.000000	33053.000000		1
14992.181641	3764.285889	3.339689	1.014550	10783.837891	99998.000000	1142.253784	657.483948	128.280441	36.952442	22.973854	130.756683	181.154236	81.299690	2.226078	99998.000000	4.175865	3.575683	0.523706	0.006273	4.032773	4.999991	3.057763	2.817885	2.108160	1.567643	1.361234	2.116464	2.258049	1.910089	0.347540	4.999991	33081.000000		1
12185.572266	894.117737	2.907966	3.274930	7958.642578	99998.000000	645.842834	404.953491	98.334259	33.896458	19.837692	61.335564	44.988667	75.792130	0.043827	0.000000	4.085846	2.951395	0.463589	0.515202	3.900839	4.999991	2.810127	2.607405	1.992705	1.530154	1.297491	1.787712	1.653103	1.879624	0.000000	0.000000	33122.000000		1
10227.645508	595.291077	3.734408	5.513725	5868.863770	80353.640625	272.346558	195.040314	55.322273	29.440454	18.715210	79.905838	86.227501	74.163918	0.348630	99998.000000	4.009776	2.774729	0.572222	0.741445	3.768554	4.905005	2.435122	2.290124	1.742900	1.468945	1.272195	1.902578	1.935646	1.870193	0.000000	4.999991	33159.000000		1
31607.960938	10271.690430	2.402232	8.856498	23501.218750	99998.000000	3301.074463	1984.845337	450.121002	183.895676	151.405411	593.197266	805.666809	514.268921	7.319501	0.000000	4.499796	4.011642	0.380615	0.947262	4.371090	4.999991	3.518655	3.297727	2.653329	2.264571	2.180141	2.773199	2.906156	2.711190	0.864482	0.000000	33226.000000		1
25712.521484	4805.013672	3.691235	7.456481	15880.800781	99998.000000	1995.163574	1204.156860	285.532623	128.567230	95.346115	396.460876	513.590515	324.736206	5.724769	0.000000	4.410145	3.681695	0.567172	0.872534	4.200872	4.999991	3.299978	3.080683	2.455656	2.109130	1.979303	2.598200	2.710617	2.511531	0.757758	0.000000	33347.000000		1
37902.195312	7944.808594	3.370527	7.558244	21453.117188	99998.000000	2882.549561	1748.115967	379.053162	157.122650	111.927383	491.110077	682.067505	397.910217	5.577364	99998.000000	4.578664	3.900084	0.527698	0.878421	4.331491	4.999991	3.459777	3.242570	2.578700	2.196239	2.048936	2.691179	2.833827	2.599785	0.746429	4.999991	33449.000000		1
8605.987305	3865.093506	1.483278	2.633513	8247.668945	99998.000000	665.322815	368.568451	82.594856	30.010946	6.901407	32.508774	77.577614	42.645023	0.215395	0.000000	3.934801	3.587160	0.171223	0.420535	3.916331	4.999991	2.823032	2.566518	1.916953	1.477280	0.838938	1.512001	1.889736	1.629868	0.000000	0.000000	33546.000000		1
19437.912109	5943.502441	3.179335	8.110233	19484.107422	99998.000000	2485.789551	1547.993652	422.826843	193.054382	122.569366	498.301331	700.628540	341.385284	1.089432	99998.000000	4.288650	3.774042	0.502336	0.909033	4.289680	4.999991	3.395464	3.189769	2.626163	2.285680	2.088382	2.697492	2.845488	2.533245	0.037200	4.999991	33647.000000		1
57659.210938	14371.154297	2.439237	16.849548	44251.015625	99998.000000	6678.631836	4128.102539	1019.718384	382.047485	293.670624	1223.217407	1683.807739	862.749939	6.003344	99998.000000	4.760869	4.157492	0.387254	1.226588	4.645923	4.999991	3.824687	3.615751	3.008480	2.582117	2.467860	3.087504	3.226293	2.935885	0.778393	4.999991	33725.000000		1
11053.775391	7055.298340	2.217208	1.955090	7655.615723	99998.000000	616.988281	363.902771	79.440193	42.965733	18.348246	57.709087	117.656967	105.513206	1.180083	99998.000000	4.043510	3.848515	0.345806	0.291167	3.883980	4.999991	2.790277	2.560985	1.900040	1.633122	1.263595	1.761244	2.070618	2.023307	0.071913	4.999991	33781.000000		1
32929.304688	7021.781250	3.105325	7.746352	19767.826172	99998.000000	2624.711914	1611.352173	415.842163	194.038086	102.799515	458.351501	597.249268	317.211884	3.378937	0.000000	4.517582	3.846447	0.492107	0.889097	4.295959	4.999991	3.419082	3.207191	2.618928	2.287887	2.011991	2.661199	2.776156	2.501349	0.528780	0.000000	33835.000000		1
15058.411133	694.602905	4.381993	2.809286	6223.330078	94349.523438	332.201935	218.754257	96.354500	27.670387	31.716253	39.367008	56.447838	28.160702	2.183609	99998.000000	4.177779	2.841737	0.641672	0.448596	3.794023	4.974740	2.521402	2.339957	1.983872	1.442015	1.501282	1.595132	1.751647	1.449643	0.339175	4.999991	33858.000000		1
12768.122070	2571.119629	3.419866	2.787700	6808.006836	90888.015625	473.609863	271.769897	65.480110	26.526321	11.964907	25.144806	62.954525	82.930984	0.523692	0.000000	4.106127	3.410122	0.534009	0.445246	3.833020	4.958507	2.675421	2.434201	1.816109	1.423677	1.077909	1.400448	1.799027	1.918717	0.000000	0.000000	33886.000000		1
16211.186523	5218.052734	3.324270	4.015028	11892.411133	99998.000000	1265.341309	771.970825	189.230545	101.442673	55.636814	256.776764	363.563538	206.918869	0.843859	99998.000000	4.209815	3.717509	0.521696	0.603689	4.075270	4.999991	3.102208	2.887601	2.276991	2.006221	1.745362	2.409556	2.560580	2.315800	0.000000	4.999991	33902.000000		1
11932.718750	3582.940430	1.569623	5.433547	11491.755859	99998.000000	1243.381958	744.584167	198.333740	28.863794	62.017071	264.544708	285.045380	291.558258	0.941236	99998.000000	4.076739	3.554240	0.195795	0.735083	4.060386	4.999991	3.094604	2.871914	2.297397	1.460353	1.792511	2.422499	2.454914	2.464725	0.000000	4.999991	33981.000000		1
34419.585938	10634.954102	3.765245	8.054726	30378.771484	99998.000000	4378.051758	2675.356201	638.929077	216.657318	175.625092	799.675110	1054.811401	686.545105	6.623535	99998.000000	4.536806	4.026736	0.575793	0.906051	4.482570	4.999991	3.641281	3.427382	2.805453	2.335773	2.244586	2.902914	3.023175	2.836669	0.821090	4.999991	34041.000000		1
28470.888672	9753.294922	2.889463	6.774974	21464.574219	99998.000000	2776.530518	1764.243896	421.870880	154.634079	102.155014	480.008606	691.417419	420.156311	3.873057	99998.000000	4.454401	3.989151	0.460817	0.830908	4.331722	4.999991	3.443502	3.246559	2.625180	2.189305	2.009260	2.681249	2.839740	2.623411	0.588054	4.999991	34095.000000		1
30863.216797	5644.142578	3.524713	6.253822	21421.708984	99998.000000	2780.228027	1724.725830	403.735413	154.927032	94.812630	476.641174	633.992004	280.429047	4.978561	0.000000	4.489441	3.751598	0.547124	0.796146	4.330854	4.999991	3.444080	3.236720	2.606097	2.190127	1.976866	2.678192	2.802084	2.447823	0.697104	0.000000	34192.000000		1
37616.644531	7939.930176	2.747611	10.244180	26593.921875	99998.000000	3737.127441	2316.646484	570.787720	269.349152	172.316238	724.549072	1031.664795	533.542297	3.641235	0.000000	4.575380	3.899817	0.438955	1.010477	4.424782	4.999991	3.572538	3.364860	2.756475	2.430315	2.236326	2.860068	3.013539	2.727169	0.561249	0.000000	34271.000000		1
8598.438477	2222.684814	3.040566	2.294302	7158.732910	99363.320312	520.458008	313.955444	64.792435	57.647411	37.270065	122.871567	177.028183	125.532837	2.168680	0.000000	3.934420	3.346878	0.482955	0.360651	3.854836	4.997226	2.716386	2.496868	1.811524	1.760780	1.571360	2.089451	2.248042	2.098757	0.336195	0.000000	34305.000000		1
30397.634766	13932.442383	3.623393	9.904969	31905.662109	99998.000000	4605.440430	2843.342773	709.358582	257.405853	163.283966	745.000427	1000.972351	682.671936	2.445375	99998.000000	4.482840	4.144027	0.559115	0.995853	4.503868	4.999991	3.663271	3.453829	2.850866	2.410618	2.212944	2.872157	3.000422	2.834212	0.388346	4.999991	34472.000000		1
10470.547852	2526.319092	2.207957	4.058200	5803.167480	76550.148438	283.700867	207.375259	81.540222	22.030230	19.125347	49.938065	50.104588	56.531097	0.923065	0.000000	4.019969	3.402488	0.343991	0.608333	3.763665	4.883946	2.452861	2.316757	1.911372	1.343019	1.281609	1.698432	1.699878	1.752287	0.000000	0.000000	34583.000000		1
19122.927734	6595.472656	2.926468	9.470161	15697.707031	99998.000000	1967.086060	1208.927368	344.694153	155.556122	109.074921	397.244141	542.818176	341.573395	3.808319	0.000000	4.281554	3.819246	0.466344	0.976357	4.195836	4.999991	3.293823	3.082400	2.537434	2.191887	2.037725	2.599057	2.734654	2.533484	0.580733	0.000000	34648.000000		1
14934.682617	3773.657471	3.450704	3.978023	12676.460938	99998.000000	1415.923340	870.746033	227.222198	143.705307	64.234276	254.393021	319.367401	129.951828	2.164451	99998.000000	4.174196	3.576762	0.537908	0.599667	4.102998	4.999991	3.151040	2.939892	2.356451	2.157473	1.807767	2.405505	2.504291	2.113782	0.335348	4.999991	34699.000000		1
37044.316406	9055.013672	2.309720	7.592165	23985.351562	99998.000000	3259.579590	2020.487183	431.772766	154.217773	116.657837	528.016235	747.418091	522.884888	2.184630	0.000000	4.568722	3.956889	0.363559	0.880366	4.379946	4.999991	3.513162	3.305456	2.635255	2.188134	2.066914	2.722647	2.873564	2.718406	0.339378	0.000000	34720.000000		1
11795.143555	3732.011475	4.289481	2.047602	7409.206543	99675.882812	570.269653	334.009003	91.056641	39.382427	17.117834	80.016853	125.159706	64.012245	0.050520	99998.000000	4.071703	3.571943	0.632405	0.311246	3.869772	4.998590	2.756080	2.523758	1.959312	1.595302	1.233449	1.903181	2.097465	1.806263	0.000000	4.999991	34780.000000		1
21679.574219	6680.593262	4.530012	5.310198	17192.050781	99998.000000	2186.679199	1304.279663	301.080841	137.707443	60.228500	298.940704	457.599091	313.076569	2.509624	99998.000000	4.336051	3.824815	0.656099	0.725111	4.235328	4.999991	3.339785	3.115371	2.478683	2.138958	1.779802	2.475585	2.660485	2.495651	0.399609	4.999991	34875.000000		1
40935.347656	13167.854492	3.888595	14.530577	34879.273438	99998.000000	4970.212891	3115.673828	766.716125	402.760956	241.626343	943.645630	1235.808350	754.893066	3.061524	99998.000000	4.612099	4.119515	0.589793	1.162283	4.542567	4.999991	3.696375	3.493552	2.884634	2.605047	2.383144	2.974809	3.091951	2.877885	0.485938	4.999991	34925.000000		1
24084.123047	6196.279785	4.459086	10.922603	17605.486328	99998.000000	2346.500000	1403.628418	348.900360	134.006958	117.360931	487.782715	696.002930	324.270538	0.453244	0.000000	4.381731	3.792131	0.649246	1.038326	4.245648	4.999991	3.370420	3.147252	2.542701	2.127127	2.069524	2.688226	2.842611	2.510907	0.000000	0.000000	35029.000000		1
5731.991699	1956.882080	1.828657	2.260381	4555.200195	66314.132812	129.412186	55.809505	21.980890	13.839820	12.945536	25.715298	7.635337	22.122742	0.419365	0.000000	3.758306	3.291565	0.262132	0.354182	3.658508	4.821606	2.111975	1.746708	1.342045	1.141130	1.112120	1.410192	0.882828	1.344839	0.000000	0.000000	35072.000000		1
8476.957031	979.487915	2.013681	3.046734	3481.553467	53444.542969	0.000000	0.000000	7.434894	31.503475	0.000000	0.000000	0.000000	0.000000	0.629793	0.000000	3.928240	2.990999	0.303991	0.483835	3.541773	4.727903	0.000000	0.000000	0.871275	1.498358	0.000000	0.000000	0.000000	0.000000	0.000000	0.000000	35097.000000		1
29752.441406	7003.143066	4.443667	8.017721	17704.634766	99998.000000	2228.059814	1345.977905	327.597900	139.610107	123.223114	517.303345	707.856812	381.384460	2.859153	0.000000	4.473523	3.845293	0.647742	0.904051	4.248087	4.999991	3.347927	3.129038	2.515341	2.144917	2.090692	2.713745	2.849945	2.581363	0.456237	0.000000	35126.000000		1
17940.794922	3864.186768	2.704439	6.870570	13152.916992	99998.000000	1446.285767	877.829407	199.456223	101.606110	50.758339	227.018677	320.394287	225.964035	0.628973	0.000000	4.253842	3.587058	0.432077	0.836993	4.119022	4.999991	3.160254	2.943410	2.299848	2.006920	1.705507	2.356062	2.505685	2.354039	0.000000	0.000000	35182.000000		1
13520.054688	1983.340454	2.889463	6.093468	6699.083008	87457.976562	349.319763	237.935120	53.681725	41.035313	15.730151	42.712864	44.516853	95.571228	1.109246	19728.470703	4.130979	3.297397	0.460817	0.784864	3.826015	4.941800	2.543223	2.376459	1.729826	1.613158	1.196733	1.630559	1.648524	1.980327	0.045028	4.295094	35223.000000		1
16991.095703	2839.377197	5.189932	3.456871	9387.467773	99998.000000	800.032837	507.188690	137.621094	78.515076	34.038307	135.591995	204.963776	137.947968	2.135684	99998.000000	4.230221	3.453223	0.715162	0.538683	3.972548	4.999991	2.903108	2.705170	2.138685	1.894953	1.531968	2.132234	2.311677	2.139715	0.329537	4.999991	35250.000000		1
32922.261719	8358.850586	2.932636	10.148584	23116.691406	99998.000000	3088.527832	1902.580444	449.380920	177.537003	159.219604	630.032471	863.983398	485.192383	4.673321	0.000000	4.517489	3.922147	0.467258	1.006405	4.363925	4.999991	3.489752	3.279343	2.652615	2.249289	2.201997	2.799363	2.936505	2.685914	0.669626	0.000000	35306.000000		1
11051.009766	2440.406006	3.185502	5.291696	7834.142578	99998.000000	568.955994	335.510773	81.740662	50.709000	22.881342	88.102417	107.496048	134.747055	1.020116	0.000000	4.043402	3.387462	0.503178	0.723595	3.893991	4.999991	2.755079	2.525707	1.912438	1.705085	1.359481	1.944988	2.031393	2.129519	0.008649	0.000000	35389.000000		1
28215.037109	7893.847168	3.114576	9.356064	20428.037109	99998.000000	2609.138916	1629.003540	424.933044	165.707779	133.726334	588.657959	737.673462	401.656982	2.526211	0.000000	4.450480	3.897289	0.493399	0.971093	4.310226	4.999991	3.416497	3.211922	2.628320	2.219343	2.126217	2.769863	2.867864	2.603855	0.402470	0.000000	35433.000000		1
17014.998047	5042.844238	2.997394	4.863056	10735.234375	99998.000000	1070.828247	653.351746	131.539963	69.797340	50.696667	184.907150	219.882904	160.036789	0.179075	0.000000	4.230832	3.702676	0.476744	0.686909	4.030811	4.999991	3.029720	2.815147	2.119058	1.843839	1.704979	2.266954	2.342191	2.204220	0.000000	0.000000	35501.000000		1
32201.238281	10987.015625	3.071404	9.565758	29238.228516	99998.000000	4115.286133	2536.954834	643.264832	234.968552	185.289520	822.679810	1092.935547	637.038757	2.249711	99998.000000	4.507873	4.040880	0.487337	0.980719	4.465951	4.999991	3.614400	3.404313	2.808390	2.371010	2.267851	2.915231	3.038594	2.804166	0.352127	4.999991	35552.000000		1
8256.666992	1117.543823	1.952007	3.361275	5970.642578	95576.445312	246.199539	152.299683	58.665047	54.394070	18.342077	87.084785	90.045174	103.857239	0.268105	0.000000	3.916805	3.048265	0.290481	0.526504	3.776021	4.980351	2.391287	2.182699	1.768379	1.735552	1.263448	1.939942	1.954460	2.016437	0.000000	0.000000	35589.000000		1
24445.398438	3601.421387	3.370527	5.125174	16215.766602	99998.000000	1868.946167	1187.063599	266.431946	72.622047	63.188892	314.569092	416.952332	282.007904	1.597531	99998.000000	4.388197	3.556474	0.527698	0.709709	4.209938	4.999991	3.271597	3.074474	2.425586	1.861068	1.800641	2.497716	2.620086	2.450261	0.203449	4.999991	35637.000000		1
33362.933594	11588.067383	4.067451	8.119484	17420.107422	99998.000000	2075.584473	1297.264160	277.311371	135.632080	92.135948	402.310730	512.384766	323.545868	2.256851	99998.000000	4.523264	4.064011	0.609322	0.909528	4.241051	4.999991	3.317140	3.113029	2.442968	2.132362	1.964429	2.604562	2.709596	2.509936	0.353503	4.999991	35690.000000		1
36730.203125	8046.547363	2.689020	9.257383	25236.324219	99998.000000	3445.165283	2086.667236	455.829010	190.538055	129.809982	570.596497	761.717407	570.969666	3.590153	0.000000	4.565023	3.905610	0.429594	0.966488	4.402026	4.999991	3.537210	3.319453	2.658802	2.279982	2.113308	2.756329	2.881794	2.756613	0.555113	0.000000	35722.000000		1
23676.419922	5667.649902	3.839255	9.756949	19153.998047	99998.000000	2448.032227	1528.183716	366.446838	158.812546	113.318146	422.749756	561.157166	359.267914	1.433752	0.000000	4.374316	3.753403	0.584247	0.989314	4.282259	4.999991	3.388817	3.184175	2.564011	2.200885	2.054299	2.626083	2.749084	2.555418	0.156474	0.000000	35795.000000		1
31650.529297	7845.971680	2.574922	9.627433	26462.166016	99998.000000	3752.367432	2255.705566	665.205627	227.345551	190.531876	744.214111	1058.918823	717.277649	4.076271	99998.000000	4.500381	3.894647	0.410764	0.983510	4.422626	4.999991	3.574305	3.353282	2.822956	2.356686	2.279968	2.871698	3.024863	2.855687	0.610263	4.999991	35853.000000		1
4098.964355	896.171509	3.715905	3.459955	3679.760742	59134.539062	0.000000	0.000000	0.000000	0.000000	0.000000	0.000000	0.000000	0.000000	0.152452	99998.000000	3.612674	2.952391	0.570065	0.539070	3.565820	4.771841	0.000000	0.000000	0.000000	0.000000	0.000000	0.000000	0.000000	0.000000	0.000000	4.999991	35906.000000		1
27763.603516	5432.807617	2.217208	7.894371	17145.673828	99998.000000	2134.995605	1273.658081	285.911926	107.280190	76.874527	354.895172	420.440033	281.051941	1.936928	99998.000000	4.443476	3.735024	0.345806	0.897318	4.234155	4.999991	3.329397	3.105053	2.456232	2.030519	1.885782	2.550100	2.623704	2.448786	0.287113	4.999991	35951.000000		1
33727.843750	7854.522949	3.092990	9.476329	23901.310547	99998.000000	3249.539062	1962.355713	414.830719	196.520508	128.921860	601.794678	828.579041	466.116364	2.326831	99998.000000	4.527988	3.895120	0.490378	0.976640	4.378422	4.999991	3.511822	3.292778	2.617871	2.293408	2.110327	2.779448	2.918334	2.668494	0.366765	4.999991	35980.000000		1
46953.664062	8415.091797	2.164785	8.165740	27355.216797	99998.000000	3747.168213	2306.177002	541.825256	256.267944	118.939804	567.552856	819.364807	438.486053	3.245380	0.000000	4.671669	3.925059	0.335415	0.911996	4.437040	4.999991	3.573703	3.362893	2.733859	2.408694	2.075327	2.754006	2.913477	2.641956	0.511266	0.000000	36042.000000		1
32524.787109	5689.485840	3.009729	9.701442	19379.382812	99998.000000	2523.941406	1513.980103	325.192596	175.594254	116.059593	449.084869	613.167542	407.728851	1.792479	0.000000	4.512215	3.755073	0.478527	0.986836	4.287340	4.999991	3.402079	3.180120	2.512141	2.244510	2.064681	2.652328	2.787579	2.610371	0.253454	0.000000	36100.000000		1
13779.446289	2463.709961	1.828657	3.250261	10013.331055	99998.000000	887.635681	533.015015	147.563065	71.573578	14.731020	46.046387	98.001221	88.719162	1.227232	0.000000	4.139232	3.391590	0.262132	0.511918	4.000578	4.999991	2.948235	2.726739	2.168978	1.854753	1.168233	1.663196	1.991231	1.948017	0.088927	0.000000	36225.000000		1
18169.451172	4192.065430	4.008861	4.970987	12242.948242	99998.000000	1237.991577	766.635925	188.613800	77.562195	39.521194	195.293182	260.508087	179.149796	0.763708	99998.000000	4.259342	3.622428	0.603021	0.696443	4.087886	4.999991	3.092718	2.884589	2.275573	1.889650	1.596830	2.290687	2.415821	2.253216	0.000000	4.999991	36248.000000		1
34799.074219	10074.661133	4.181550	9.510250	25795.376953	99998.000000	3468.811279	2137.808105	478.438995	172.091125	129.325836	658.449158	929.626953	554.184875	2.888473	99998.000000	4.541568	4.003231	0.621337	0.978192	4.411542	4.999991	3.540181	3.329969	2.679826	2.235759	2.111685	2.818522	2.968309	2.743655	0.460668	4.999991	36390.000000		1
31608.699219	11122.218750	4.989489	9.146369	29295.740234	99998.000000	3754.381104	2511.899414	950.664246	486.188416	293.787781	770.866821	1089.343018	622.502014	3.009143	99998.000000	4.499806	4.046191	0.698056	0.961249	4.466805	4.999991	3.574538	3.400002	2.978027	2.686805	2.468034	2.886979	3.037165	2.794141	0.478443	4.999991	36508.000000		1
29174.351562	5133.660156	3.715905	8.107149	15734.703125	99998.000000	1922.452026	1135.074951	280.132996	75.943237	86.264511	279.429901	360.125183	243.276154	0.680549	99998.000000	4.465001	3.710427	0.570065	0.908868	4.196858	4.999991	3.283855	3.055025	2.447364	1.880489	1.935832	2.446273	2.556453	2.386100	0.000000	4.999991	36602.000000		1
12814.815430	4600.604980	3.580221	5.482887	9637.707031	99998.000000	765.242126	496.518951	106.703529	51.433678	27.473028	121.878609	176.525543	139.964737	0.067029	0.000000	4.107712	3.662815	0.553910	0.739009	3.983974	4.999991	2.883799	2.695936	2.028179	1.711248	1.438907	2.085927	2.246808	2.146019	0.000000	0.000000	36660.000000		1
7896.431152	3260.372314	2.729109	2.374479	6105.540527	85002.078125	240.947922	132.249222	45.497482	10.601893	6.602284	0.000000	17.327528	65.575706	0.021696	0.000000	3.897431	3.513267	0.436021	0.375568	3.785724	4.929430	2.381923	2.121393	1.657987	1.025383	0.819694	0.000000	1.238737	1.816743	0.000000	0.000000	36699.000000		1
16773.771484	4658.095215	3.108409	5.526060	11908.177734	99998.000000	1186.752197	721.385193	131.996353	113.265724	43.483799	137.426819	181.419434	167.746140	0.382472	0.000000	4.224631	3.668208	0.492538	0.742416	4.075845	4.999991	3.074360	2.858167	2.120562	2.054099	1.638327	2.138072	2.258684	2.224653	0.000000	0.000000	36725.000000		1
18358.699219	5275.123535	3.450704	4.693450	13303.036133	99998.000000	1425.667969	916.715332	184.857803	95.595901	44.544605	189.107193	250.479767	179.430420	1.558168	99998.000000	4.263842	3.722233	0.537908	0.671492	4.123951	4.999991	3.154018	2.962234	2.266838	1.980439	1.648795	2.276708	2.398773	2.253896	0.192614	4.999991	36761.000000		1
29836.759766	10746.533203	3.614142	12.390462	28711.992188	99998.000000	3965.749756	2487.735352	562.236511	217.280228	154.615570	722.079041	885.782349	504.576752	3.181556	0.000000	4.474751	4.031269	0.558005	1.093088	4.458063	4.999991	3.598325	3.395804	2.749919	2.337020	2.189253	2.858585	2.947327	2.702927	0.502640	0.000000	36786.000000		1
5272.305176	539.540161	2.642764	0.289871	2487.981934	59227.570312	0.000000	0.000000	11.385163	28.432072	3.675817	0.000000	0.000000	20.556202	0.571596	0.000000	3.722001	2.732024	0.422058	0.000000	3.395847	4.772524	0.000000	0.000000	1.056339	1.453809	0.565354	0.000000	0.000000	1.312943	0.000000	0.000000	36852.000000		1
36042.449219	9818.963867	3.487709	7.376303	20890.671875	99998.000000	2776.989990	1644.971069	352.980164	164.563721	74.059067	373.955750	524.343506	369.598419	6.989754	0.000000	4.556814	3.992066	0.542540	0.867839	4.319952	4.999991	3.443574	3.216158	2.547750	2.216334	1.869578	2.572820	2.719616	2.567730	0.844462	0.000000	36934.000000		1
18998.828125	2002.573730	3.678900	3.404448	10515.663086	99998.000000	954.836548	565.255493	102.386292	47.107193	26.924124	146.912399	218.541489	156.626175	1.513786	99998.000000	4.278727	3.301589	0.565718	0.532047	4.021837	4.999991	2.979929	2.752245	2.010242	1.673087	1.430142	2.167058	2.339534	2.194864	0.180064	4.999991	36995.000000		1
20007.199219	3284.616455	3.450704	8.196578	11139.432617	99998.000000	1132.321167	678.410217	155.734970	113.641937	69.044914	205.309158	276.006958	202.876083	1.686878	0.000000	4.301186	3.516485	0.537908	0.913633	4.046863	4.999991	3.053970	2.831492	2.192386	2.055539	1.839132	2.312408	2.440920	2.307231	0.227084	0.000000	37028.000000		1
12376.474609	2448.722900	3.894762	5.711084	7753.268555	99571.164062	486.422791	329.182953	89.187889	36.539219	18.918737	85.512077	103.203484	82.308067	0.139226	0.000000	4.092597	3.388940	0.590481	0.756719	3.889485	4.998134	2.687014	2.517437	1.950306	1.562759	1.276892	1.932027	2.013694	1.915442	0.000000	0.000000	37074.000000		1
7660.355469	2005.447876	2.858626	5.294779	5856.553223	79377.343750	188.626129	136.014465	35.709694	10.068407	8.387770	0.000000	0.000000	0.000000	0.258843	0.000000	3.884249	3.302211	0.456157	0.723848	3.767642	4.899696	2.275602	2.133585	1.552786	1.002961	0.923647	0.000000	0.000000	0.000000	0.000000	0.000000	37115.000000		1
15223.628906	4331.752441	3.555551	5.766592	13320.280273	99998.000000	961.090332	912.280945	809.703430	661.961548	292.372345	479.916107	781.854187	726.343811	0.501438	99998.000000	4.182518	3.636664	0.550907	0.760919	4.124513	4.999991	2.982764	2.960129	2.908326	2.820833	2.465936	2.681165	2.893126	2.861142	0.000000	4.999991	37153.000000		1
3748.953613	784.817688	2.550252	2.238794	4460.489258	65043.230469	0.000000	5.862187	23.350069	0.000000	14.900625	14.333218	28.123697	56.993660	0.506689	0.000000	3.573910	2.894769	0.406583	0.350014	3.649383	4.813202	0.000000	0.768060	1.368288	0.000000	1.173205	1.156344	1.449072	1.755827	0.000000	0.000000	37197.000000		1
9722.402344	1572.259644	3.219423	5.914611	8644.468750	99998.000000	650.021301	427.800903	111.606674	50.631908	26.347464	108.732628	102.623741	137.349731	0.686043	99998.000000	3.987774	3.196524	0.507778	0.771926	3.936738	4.999991	2.812927	2.631242	2.047690	1.704424	1.420739	2.036360	2.011248	2.137828	0.000000	4.999991	37227.000000		1
25065.349609	5332.542969	2.704439	5.149844	15965.933594	99998.000000	1896.221802	1166.211426	264.603302	138.065155	102.518898	355.160370	447.697205	307.208221	2.794896	99998.000000	4.399074	3.726934	0.432077	0.711794	4.203194	4.999991	3.277889	3.066777	2.422595	2.140084	2.010804	2.550425	2.650984	2.487433	0.446366	4.999991	37257.000000		1
4800.215820	349.609619	3.278014	5.211518	3946.843262	63554.503906	0.000000	0.000000	0.000000	10.312022	2.763030	0.000000	13.685633	2.571838	0.007201	0.000000	3.681261	2.543583	0.515611	0.716964	3.596250	4.803146	0.000000	0.000000	0.000000	1.013344	0.441386	0.000000	1.136265	0.410244	0.000000	0.000000	37282.000000		1
12628.298828	2128.149902	2.645848	3.533965	6668.128418	95677.187500	359.243225	202.724991	37.353329	79.088646	0.000000	0.000000	20.944754	0.000000	0.790589	0.000000	4.101345	3.328002	0.422565	0.548262	3.824004	4.980808	2.555389	2.306907	1.572329	1.898114	0.000000	0.000000	1.321075	0.000000	0.000000	0.000000	37299.000000		1
7826.448730	2068.479492	2.827788	4.132210	3934.212402	59594.714844	0.000000	0.000000	13.176816	22.810415	2.627345	0.000000	0.000000	24.657576	0.899574	0.000000	3.893565	3.315651	0.451447	0.616182	3.594858	4.775208	0.000000	0.000000	1.119810	1.358133	0.419517	0.000000	0.000000	1.391950	0.000000	0.000000	37339.000000		1
29020.125000	11044.811523	3.200921	9.516418	20328.671875	99998.000000	2631.989502	1624.895996	386.050171	169.984924	116.349464	466.810211	632.558105	346.411804	0.976379	0.000000	4.462699	4.043159	0.505275	0.978473	4.308109	4.999991	3.420284	3.210826	2.586644	2.230410	2.065764	2.669140	2.801100	2.539593	0.000000	0.000000	37373.000000		1
6638.358398	993.568298	2.701355	4.076703	4051.083008	60247.972656	0.000000	0.000000	0.000000	18.721378	0.000000	0.000000	0.000000	0.000000	2.325912	0.000000	3.822061	2.997198	0.431582	0.610309	3.607571	4.779943	0.000000	0.000000	0.000000	1.272338	0.000000	0.000000	0.000000	0.000000	0.366593	0.000000	37407.000000		1
10938.375977	2233.625977	3.037483	6.654708	8011.883301	99998.000000	582.172852	370.353943	94.131126	37.590775	28.709608	90.399803	119.531883	123.146027	0.332965	0.000000	4.038953	3.349010	0.482514	0.823129	3.903735	4.999991	2.765052	2.568617	1.973733	1.575081	1.458027	1.956167	2.077484	2.090420	0.000000	0.000000	37449.000000		1
39853.777344	10568.780273	2.519415	9.972811	32326.013672	99998.000000	4627.405762	2850.765381	801.537720	326.185547	213.000000	872.583984	1162.285767	634.463806	2.862217	0.000000	4.600470	4.024025	0.401300	0.998818	4.509552	4.999991	3.665338	3.454962	2.903924	2.513465	2.328380	2.940807	3.065313	2.802407	0.456703	0.000000	37478.000000		1
8614.489258	1444.768555	2.349809	2.676685	5596.726562	76922.023438	182.609756	101.091125	38.247612	36.378864	1.609712	26.430725	41.315933	84.044212	0.434265	0.000000	3.935230	3.159798	0.371033	0.427597	3.747934	4.886051	2.261524	2.004713	1.582604	1.560849	0.206748	1.422109	1.616118	1.924508	0.000000	0.000000	37520.000000		1
20872.816406	5893.632324	3.342773	6.747221	14135.411133	99998.000000	1599.726440	959.671814	250.063461	89.739883	51.683460	257.930084	346.553650	189.927475	2.675132	0.000000	4.319581	3.770383	0.524107	0.829125	4.150309	4.999991	3.204046	2.982123	2.398050	1.952986	1.713352	2.411502	2.539770	2.278588	0.427345	0.000000	37570.000000		1
6758.235352	1097.872681	3.333522	3.509295	6876.817383	91532.773438	402.119537	246.421570	69.152840	37.877563	19.180855	30.488926	51.587864	91.975594	0.681399	99998.000000	3.829833	3.040552	0.522903	0.545220	3.837388	4.961576	2.604355	2.391679	1.839810	1.578382	1.282868	1.484142	1.712548	1.963673	0.000000	4.999991	37610.000000		1
18381.960938	6036.868652	5.627823	6.371004	14267.095703	99998.000000	1620.109985	978.602905	162.223160	89.234146	64.160271	278.387604	384.295532	320.927765	1.085546	99998.000000	4.264392	3.780812	0.750340	0.804208	4.154335	4.999991	3.209544	2.990607	2.210113	1.950531	1.807266	2.444650	2.584665	2.506407	0.035648	4.999991	37681.000000		1
12634.645508	3523.646484	3.043650	6.796560	10497.875977	99998.000000	1045.353516	638.087219	157.122650	99.666435	63.793304	228.569794	323.481110	257.618622	0.968744	0.000000	4.101563	3.546992	0.483395	0.832289	4.021101	4.999991	3.019263	2.804880	2.196239	1.998549	1.804775	2.359019	2.509849	2.410977	0.000000	0.000000	37797.000000		1
7614.266113	1571.235840	4.048949	3.404448	4883.676758	64926.695312	45.139767	53.268501	13.623958	25.107801	0.000000	0.000000	0.000000	0.000000	1.039677	0.000000	3.881628	3.196241	0.607342	0.532047	3.688747	4.812423	1.654559	1.726470	1.134303	1.399809	0.000000	0.000000	0.000000	0.000000	0.016898	0.000000	37826.000000		1
34228.027344	8085.328613	1.622047	9.315975	27768.451172	99998.000000	3868.201904	2388.657959	533.267883	301.457062	162.257080	711.110168	937.012512	502.859100	2.966962	0.000000	4.534382	3.907698	0.210063	0.969228	4.443552	4.999991	3.587509	3.378154	2.726945	2.479225	2.210204	2.851937	2.971745	2.701446	0.472312	0.000000	37851.000000		1
53651.878906	21677.367188	3.148497	19.143850	54999.878906	99998.000000	8217.127930	5148.431152	1318.218140	578.712891	455.252350	1800.493286	2438.546631	1528.498291	3.416746	99998.000000	4.729585	4.336007	0.498103	1.282029	4.740362	4.999991	3.914720	3.711675	3.119987	2.762463	2.658252	3.255392	3.387131	3.184265	0.533613	4.999991	37941.000000		0
19884.267578	3142.588867	3.669649	3.990358	12970.050781	99998.000000	1400.597168	841.228516	175.273544	118.131866	57.135513	229.161880	303.063690	320.949371	2.001325	0.000000	4.298510	3.497288	0.564625	0.601012	4.112942	4.999991	3.146313	2.924914	2.243716	2.072367	1.756906	2.360142	2.481534	2.506437	0.301318	0.000000	37983.000000		1
15943.391602	3144.272461	2.769197	4.616357	14180.696289	99998.000000	1559.866089	963.711548	236.855804	105.198662	47.134945	246.729935	344.515289	240.161575	0.362950	99998.000000	4.202581	3.497520	0.442354	0.664299	4.151698	4.999991	3.193087	2.983947	2.374484	2.022010	1.673343	2.392222	2.537209	2.380503	0.000000	4.999991	38057.000000		1
11769.064453	3339.118652	2.451572	3.163916	6072.930176	85716.648438	238.129395	139.625519	63.056290	51.920910	9.155621	24.306028	24.861101	48.756992	1.962389	99998.000000	4.070742	3.523632	0.389445	0.500225	3.783398	4.933065	2.376813	2.144965	1.799728	1.715342	0.961688	1.385714	1.395520	1.688037	0.292785	4.999991	38082.000000		1
17197.572266	5754.940918	4.314150	4.995657	12733.235352	99998.000000	1354.566162	815.534790	205.953659	74.401367	53.256168	211.088089	289.538391	245.968246	1.418990	99998.000000	4.235467	3.760041	0.634895	0.698593	4.104939	4.999991	3.131800	2.911443	2.313770	1.871581	1.726370	2.324464	2.461706	2.390879	0.151979	4.999991	38102.000000		1
7605.982910	111.082436	2.352893	1.992095	3823.256348	54026.695312	0.000000	0.000000	0.000000	19.834608	0.000000	0.000000	0.000000	0.000000	0.142743	99998.000000	3.881155	2.045645	0.371602	0.299310	3.582433	4.732608	0.000000	0.000000	0.000000	1.297424	0.000000	0.000000	0.000000	0.000000	0.000000	4.999991	38141.000000		0
24840.281250	3592.820801	3.117660	7.888204	17261.412109	99998.000000	2102.822998	1285.724731	315.996887	108.970078	86.384773	315.756348	412.206451	238.622787	1.773787	99998.000000	4.395156	3.555436	0.493829	0.896978	4.237076	4.999991	3.322803	3.109148	2.499683	2.037307	1.936437	2.499352	2.615115	2.377712	0.248901	4.999991	38174.000000		1
25473.322266	5975.258789	3.937934	6.710216	16789.101562	99998.000000	2040.753540	1224.265869	265.623993	87.547340	74.762161	301.839447	429.848511	177.839218	1.081303	99998.000000	4.406085	3.776357	0.595268	0.826736	4.225028	4.999991	3.309791	3.087876	2.424267	1.942243	1.873682	2.479776	2.633315	2.250028	0.033948	4.999991	38223.000000		1
30528.054688	6170.009277	3.931767	11.366661	26261.533203	99998.000000	3639.203369	2227.042236	544.064026	231.576447	157.249084	699.077393	972.046875	583.622253	1.310921	99998.000000	4.484699	3.790286	0.594588	1.055633	4.419320	4.999991	3.561006	3.347728	2.735650	2.364694	2.196588	2.844525	2.987687	2.766132	0.117577	4.999991	38258.000000		1
13789.797852	2341.812744	2.719858	4.551599	7943.199219	99998.000000	493.496887	353.914520	115.165306	81.756081	33.060764	65.794647	96.986664	72.295174	0.054837	0.000000	4.139558	3.369552	0.434546	0.658164	3.899996	4.999991	2.693285	2.548898	2.061322	1.912520	1.519313	1.818191	1.986712	1.859109	0.000000	0.000000	38319.000000		1
37629.011719	10820.114258	2.331306	5.156011	24292.876953	99998.000000	3306.754639	2019.833496	443.194946	185.459137	123.454399	542.620850	702.747070	273.354950	3.290696	99998.000000	4.575523	4.034232	0.367599	0.712314	4.385479	4.999991	3.519402	3.305315	2.646595	2.268248	2.091506	2.734497	2.846799	2.436727	0.517288	4.999991	38343.000000		1
38269.285156	8208.536133	4.079786	6.867486	15484.158203	99998.000000	1792.552612	1113.106323	255.382904	149.444153	62.328529	239.088440	311.957184	240.090652	2.310367	99998.000000	4.582850	3.914266	0.610637	0.836798	4.189888	4.999991	3.253472	3.046537	2.407192	2.174479	1.794687	2.378559	2.494095	2.380375	0.363681	4.999991	38407.000000		1
12246.325195	3508.008789	2.133947	4.375825	10840.183594	99998.000000	1045.372070	625.425415	148.222992	45.855194	42.740620	163.123611	203.424988	104.674431	0.794321	99998.000000	4.088006	3.545061	0.329184	0.641060	4.035037	4.999991	3.019271	2.796175	2.170916	1.661389	1.630841	2.212517	2.308404	2.019841	0.000000	4.999991	38449.000000		1
29163.189453	6923.964844	3.055985	6.926077	18759.027344	99998.000000	2347.070557	1428.936646	291.983795	152.583389	89.542519	350.679688	491.091553	360.618591	2.843138	99998.000000	4.464835	3.840355	0.485151	0.840487	4.273211	4.999991	3.370526	3.155013	2.465359	2.183507	1.952029	2.544911	2.691162	2.557048	0.453798	4.999991	38544.000000		1
16642.292969	3198.712891	4.937066	3.996526	11209.193359	99998.000000	1042.908081	648.519531	164.964600	44.936241	19.452225	68.360321	103.262077	21.666349	2.156673	99998.000000	4.221213	3.504975	0.693469	0.601683	4.049574	4.999991	3.018246	2.811923	2.217391	1.652597	1.288969	1.834804	2.013941	1.335786	0.333784	4.999991	38577.000000		1
15391.590820	5088.644043	3.006645	3.092990	8275.537109	99998.000000	612.886902	374.076019	104.020676	8.643720	12.402798	20.759729	55.932854	13.364923	0.418131	99998.000000	4.187284	3.706602	0.478082	0.490378	3.917796	4.999991	2.787380	2.572960	2.017120	0.936701	1.093520	1.317222	1.747667	1.125966	0.000000	4.999991	38606.000000		1
6815.852051	2626.950684	2.846291	1.396934	6252.366699	84876.281250	311.682739	181.558197	53.095814	37.677120	4.822968	0.000000	0.000000	20.975592	0.253455	0.000000	3.833520	3.419452	0.454279	0.145176	3.796044	4.928786	2.493713	2.259016	1.725060	1.576078	0.683314	0.000000	0.000000	1.321714	0.000000	0.000000	38633.000000		1
21848.636719	3980.237061	1.387682	6.321664	15342.352539	99998.000000	1735.861206	1104.697021	284.777100	130.395889	71.166519	301.481720	429.885529	319.900879	2.961198	0.000000	4.339424	3.599909	0.142290	0.800831	4.185892	4.999991	3.239515	3.043243	2.454505	2.115264	1.852276	2.479261	2.633353	2.505015	0.471467	0.000000	38677.000000		1
5748.610352	1280.827759	3.882427	1.230412	4456.061035	67339.156250	0.000000	0.000000	0.000000	0.000000	0.000000	0.000000	0.000000	0.000000	0.206251	0.000000	3.759563	3.107491	0.589103	0.090050	3.648951	4.828268	0.000000	0.000000	0.000000	0.000000	0.000000	0.000000	0.000000	0.000000	0.000000	0.000000	38708.000000		1
33580.632812	7418.766113	4.702702	8.933591	22263.865234	99998.000000	2989.718750	1831.321411	663.478699	394.798737	220.567505	622.554443	890.111938	643.462158	2.014793	99998.000000	4.526089	3.870332	0.672347	0.951026	4.347600	4.999991	3.475630	3.262764	2.821827	2.596376	2.343542	2.794177	2.949445	2.808523	0.304231	4.999991	38793.000000		1
16058.507812	3994.391357	3.685068	4.810632	10394.571289	99998.000000	933.361389	587.554016	129.517029	67.866920	25.527189	156.666260	227.132782	137.559418	1.078251	99998.000000	4.205705	3.601451	0.566445	0.682202	4.016807	4.999991	2.970050	2.769048	2.112327	1.831658	1.407003	2.194975	2.356280	2.138490	0.032720	4.999991	38883.000000		1
9847.331055	2787.366699	2.167868	2.476242	6156.684570	88470.562500	255.509338	145.429123	20.408182	26.692842	0.046256	0.000000	0.000000	33.270458	0.016379	0.000000	3.993319	3.445194	0.336033	0.393793	3.789347	4.946799	2.407407	2.162651	1.309804	1.426395	0.000000	0.000000	0.000000	1.522059	0.000000	0.000000	38915.000000		1
27525.826172	7565.832520	2.707523	9.880299	24372.150391	99998.000000	3356.884033	2041.638550	453.701233	145.620316	128.801605	579.218628	784.549377	451.317505	1.086473	0.000000	4.439740	3.878857	0.432572	0.994770	4.386894	4.999991	3.525936	3.309979	2.656770	2.163222	2.109921	2.762842	2.894620	2.654482	0.036019	0.000000	38974.000000		1
28971.402344	6198.357910	2.722941	7.974548	18090.990234	99998.000000	2290.712158	1382.779297	350.818451	132.856720	106.765205	420.884094	586.579529	382.420624	4.582293	99998.000000	4.461969	3.792277	0.435038	0.901706	4.257463	4.999991	3.359971	3.140753	2.545082	2.123384	2.028430	2.624162	2.768327	2.582541	0.661083	4.999991	39020.000000		1
8828.947266	2147.999756	3.321187	0.000000	6193.966797	89162.539062	248.987228	130.849197	22.683983	32.215820	0.000000	0.000000	0.000000	24.984451	0.986388	99998.000000	3.945909	3.332034	0.521293	0.000000	3.791969	4.950182	2.396177	2.116771	1.355719	1.508069	0.000000	0.000000	0.000000	1.397670	0.000000	4.999991	39124.000000		1
39833.664062	5884.396484	2.747611	8.646804	25391.197266	99998.000000	3434.251953	2143.704102	495.433472	175.063843	130.346558	537.640625	695.065491	332.923523	0.765210	0.000000	4.600250	3.769702	0.438955	0.936856	4.404683	4.999991	3.535832	3.331165	2.694985	2.243196	2.115100	2.730492	2.842026	2.522345	0.000000	0.000000	39167.000000		1
23448.480469	5406.229004	2.562587	4.884642	15644.195312	99998.000000	1811.859985	1138.442383	378.658447	181.764816	81.503212	298.376404	445.325806	254.840164	4.731011	0.000000	4.370115	3.732894	0.408679	0.688833	4.194353	4.999991	3.258125	3.056311	2.578248	2.259510	1.911175	2.474765	2.648678	2.406268	0.674954	0.000000	39203.000000		1
20667.062500	4411.766113	3.947186	5.319449	11816.582031	99998.000000	1226.951782	726.852661	181.354675	123.463646	54.427990	224.462265	291.141937	157.998444	2.045126	0.000000	4.315279	3.644613	0.596288	0.725867	4.072492	4.999991	3.088828	2.861446	2.258529	2.091539	1.735822	2.351143	2.464105	2.198653	0.310720	0.000000	39276.000000		1
19809.964844	10134.235352	4.163047	6.028709	13004.008789	99998.000000	1338.678711	850.288513	504.666168	260.807190	185.511551	871.769836	1167.469604	652.830566	2.619205	0.000000	4.296884	4.005791	0.619411	0.780224	4.114077	4.999991	3.126676	2.929566	2.703004	2.416320	2.268371	2.940402	3.067245	2.814801	0.418169	0.000000	39329.000000		1
7401.287598	107.178421	2.470075	0.000000	0.000000	7625.490723	0.000000	0.000000	0.000000	0.000000	0.000000	0.000000	0.000000	0.000000	1.766286	35367.843750	3.869307	2.030107	0.392710	0.000000	0.000000	3.882268	0.000000	0.000000	0.000000	0.000000	0.000000	0.000000	0.000000	0.000000	0.247061	4.548609	39360.000000		0
14180.030273	2851.499268	1.995179	3.281098	9307.855469	99998.000000	742.724670	480.353973	127.672951	99.836044	27.784487	86.067146	124.114319	93.384857	1.048398	99998.000000	4.151677	3.455073	0.299982	0.516019	3.968850	4.999991	2.870828	2.681561	2.106099	1.999287	1.443802	1.934837	2.093822	1.970276	0.020526	4.999991	39375.000000		1
22604.316406	4339.384766	2.408400	4.628692	11202.874023	99998.000000	1097.462524	659.713501	134.710037	81.015984	43.739750	112.744576	147.171432	158.211212	1.400401	99998.000000	4.354191	3.637428	0.381729	0.665458	4.049329	4.999991	3.040390	2.819355	2.129400	1.908571	1.640876	2.052096	2.167824	2.199237	0.146252	4.999991	39402.000000		1
18602.927734	4290.923828	2.889463	1.807071	11436.359375	99998.000000	1095.988525	673.793823	133.815765	35.567844	30.892895	125.958389	165.670776	154.532318	0.347464	0.000000	4.269581	3.632551	0.460817	0.256975	4.058288	4.999991	3.039806	2.828527	2.126507	1.551058	1.489859	2.100227	2.219246	2.189019	0.000000	0.000000	39449.000000		1
31295.785156	6199.477539	3.805334	8.033139	18165.478516	99998.000000	2193.694580	1391.355225	378.905151	105.621140	119.926598	464.525146	647.208923	485.161530	2.219587	0.000000	4.495486	3.792355	0.580393	0.904885	4.259247	4.999991	3.341176	3.143438	2.578531	2.023751	2.078916	2.667009	2.811044	2.685886	0.346272	0.000000	39490.000000		1
15326.813477	3067.700195	3.401364	3.848506	11125.944336	99998.000000	1104.468750	663.056274	136.042221	80.319061	37.159054	160.496262	271.433777	170.348816	1.257181	99998.000000	4.185452	3.486813	0.531653	0.585292	4.046337	4.999991	3.043154	2.821550	2.133674	1.904819	1.570065	2.205465	2.433664	2.231339	0.099398	4.999991	39526.000000		1
4552.514160	0.000000	2.476242	0.345379	1884.685547	37070.816406	0.000000	0.000000	0.000000	0.000000	0.000000	0.000000	0.000000	0.000000	0.374391	99998.000000	3.658251	0.000000	0.393793	0.000000	3.275239	4.569032	0.000000	0.000000	0.000000	0.000000	0.000000	0.000000	0.000000	0.000000	0.000000	4.999991	39546.000000		0
21117.890625	7441.178711	3.783747	6.065714	20830.386719	99998.000000	2718.577881	1657.660645	384.351044	181.570541	93.341690	357.658173	488.266846	221.875000	2.296709	99998.000000	4.324651	3.871642	0.577922	0.782882	4.318697	4.999991	3.434342	3.219496	2.584728	2.259045	1.970076	2.553468	2.688657	2.346108	0.361106	4.999991	39572.000000		1
21844.433594	3511.539551	2.470075	5.627823	10804.273438	99998.000000	1039.812012	641.269653	121.816933	119.087822	38.713257	183.830917	202.746567	109.679337	1.500694	0.000000	4.339341	3.545498	0.392710	0.750340	4.033596	4.999991	3.016955	2.807041	2.085708	2.075867	1.587860	2.264419	2.306953	2.040125	0.176292	0.000000	39622.000000		1
34231.136719	10212.852539	5.134425	9.078526	24341.421875	99998.000000	3271.054199	2008.078247	443.059235	188.194412	105.198662	520.824951	732.801147	371.275970	4.624240	99998.000000	4.534421	4.009147	0.710492	0.958015	4.386346	4.999991	3.514688	3.302781	2.646462	2.274607	2.022010	2.716692	2.864986	2.569697	0.665040	4.999991	39714.000000		1
12340.215820	5388.068848	3.947186	4.206220	10399.504883	99998.000000	876.019226	584.642944	131.638641	36.067410	17.632818	84.839821	156.586090	103.940498	2.021689	0.000000	4.091323	3.731433	0.596288	0.623892	4.017013	4.999991	2.942514	2.766891	2.119383	1.557115	1.246322	1.928600	2.194753	2.016785	0.305714	0.000000	39742.000000		1
27962.609375	6422.953125	5.078918	7.530490	17369.355469	99998.000000	2035.946045	1286.282959	291.974548	107.326447	87.858803	289.094330	439.830566	238.675217	1.980679	99998.000000	4.446578	3.807735	0.705771	0.876823	4.239784	4.999991	3.308766	3.109337	2.465345	2.030707	1.943785	2.461040	2.643286	2.377807	0.296814	4.999991	39791.000000		1
24302.724609	3350.784424	2.698272	5.945448	13945.903320	99998.000000	1637.489990	966.153870	235.326279	101.550598	47.008514	160.514771	216.604889	168.569489	1.847884	99998.000000	4.385655	3.525146	0.431086	0.774185	4.144447	4.999991	3.214179	2.985046	2.371670	2.006682	1.672176	2.205515	2.335668	2.226779	0.266675	4.999991	39835.000000		1
21867.806641	2602.539795	4.008861	6.324748	12892.226562	99998.000000	1360.468384	837.907349	212.996918	84.142899	73.559502	287.817657	356.942749	246.051514	0.670098	99998.000000	4.339805	3.415397	0.603021	0.801043	4.110328	4.999991	3.133688	2.923196	2.328373	1.925017	1.866639	2.459117	2.552598	2.391026	0.000000	4.999991	39904.000000		1
9412.387695	2607.045166	1.742312	4.132210	6726.919922	93005.250000	344.046570	244.204361	64.666000	51.658791	27.377432	86.714737	113.185547	66.889374	1.771328	0.000000	3.973700	3.416149	0.241126	0.616182	3.827816	4.968507	2.536617	2.387753	1.810676	1.713144	1.437393	1.938093	2.053791	1.825357	0.248299	0.000000	39956.000000		1
12934.689453	2185.531982	3.170084	3.941018	6729.994629	95877.187500	430.335754	238.184891	75.397415	61.150539	22.224504	93.144325	143.446274	175.248871	0.476034	0.000000	4.111756	3.339557	0.501071	0.595608	3.828015	4.981715	2.633807	2.376914	1.877356	1.786400	1.346832	1.969156	2.156689	2.243655	0.000000	0.000000	39985.000000		1
29205.800781	6248.493652	1.458608	8.356932	19467.919922	99998.000000	2484.935303	1530.496582	374.116089	154.267120	112.565712	503.734894	672.893372	363.745483	0.702941	0.000000	4.465469	3.795775	0.163939	0.922047	4.289320	4.999991	3.395315	3.184832	2.573006	2.188273	2.051406	2.702202	2.827946	2.560798	0.000000	0.000000	40012.000000		1
13092.666992	2359.704590	3.755994	4.933982	10563.655273	99998.000000	984.135132	605.467407	149.524323	66.821533	43.576313	216.808426	327.227844	194.392731	2.112348	0.000000	4.117028	3.372858	0.574725	0.693198	4.023814	4.999991	2.993055	2.782091	2.174712	1.824916	1.639251	2.336076	2.514850	2.288680	0.324765	0.000000	40056.000000		1
35988.031250	10670.189453	3.555551	12.054335	28432.984375	99998.000000	3945.372314	2427.679443	519.212158	231.224899	144.695190	687.636719	876.071655	565.061218	2.412376	0.000000	4.556158	4.028172	0.550907	1.081143	4.453823	4.999991	3.596088	3.385191	2.715345	2.364035	2.160454	2.837359	2.942540	2.752095	0.382445	0.000000	40089.000000		1
20925.119141	8306.222656	4.628692	10.145500	19163.568359	99998.000000	2423.565674	1512.135986	332.575043	183.241928	92.191452	387.903503	487.051880	343.722778	6.656614	0.000000	4.320668	3.919404	0.665458	1.006274	4.282476	4.999991	3.384455	3.179591	2.521890	2.263025	1.964691	2.588724	2.687575	2.536208	0.823253	0.000000	40369.000000		1
16902.939453	3276.882568	3.715905	4.637943	11701.474609	99998.000000	1129.129395	705.127686	225.563156	102.047081	59.651844	249.927780	337.101990	204.183594	0.463724	99998.000000	4.227962	3.515461	0.570065	0.666325	4.068241	4.999991	3.052744	2.848268	2.353268	2.008801	1.775624	2.397815	2.527761	2.310021	0.000000	4.999991	40447.000000		1
18551.667969	7699.602051	3.879343	9.183374	17076.222656	99998.000000	2104.145996	1258.689697	293.941986	159.583481	68.199966	329.950806	439.324829	341.869446	2.899558	99998.000000	4.268383	3.886468	0.588758	0.963002	4.232392	4.999991	3.323076	3.099919	2.468262	2.202988	1.833784	2.518449	2.642786	2.533860	0.462332	4.999991	40550.000000		1
25946.777344	5143.568359	3.950269	7.148107	16459.998047	99998.000000	1974.403809	1180.427490	269.265900	137.013596	69.729500	294.620392	366.508514	279.926392	3.357348	0.000000	4.414083	3.711265	0.596627	0.854191	4.216430	4.999991	3.295436	3.072039	2.430181	2.136764	1.843417	2.469263	2.564084	2.447044	0.525996	0.000000	40633.000000		1
30994.460938	7615.450195	3.074487	9.306724	22189.236328	99998.000000	2884.122070	1758.532837	417.063324	161.412140	119.396194	521.996765	677.787292	439.627045	3.115808	99998.000000	4.491284	3.881696	0.487773	0.968797	4.346142	4.999991	3.460014	3.245151	2.620202	2.207936	2.076990	2.717668	2.831093	2.643084	0.493571	4.999991	40748.000000		1
46094.035156	7071.083984	4.739707	9.892633	29824.289062	99998.000000	4204.286133	2582.039062	614.434937	277.653656	164.020981	652.096619	872.084412	499.519409	2.326809	0.000000	4.663645	3.849486	0.675751	0.995312	4.474570	4.999991	3.623692	3.411963	2.788476	2.443503	2.214899	2.814312	2.940558	2.698552	0.366761	0.000000	40790.000000		1
9852.896484	1876.109619	2.328223	3.657314	5646.967285	77724.781250	208.386734	146.015030	50.671993	57.095425	23.750956	46.465775	52.247787	93.147415	1.200914	0.000000	3.993564	3.273258	0.367025	0.563162	3.751815	4.890560	2.318870	2.164397	1.704768	1.756601	1.375681	1.667133	1.718068	1.969171	0.079512	0.000000	40949.000000		1
10680.917969	1868.468140	2.917217	4.496091	6888.480469	92967.046875	429.392120	263.758331	55.032402	37.106628	7.869701	39.255993	26.840862	101.387161	0.588380	0.000000	4.028609	3.271486	0.464969	0.652835	3.838123	4.968329	2.632854	2.421206	1.740618	1.569451	0.895958	1.593906	1.428796	2.005983	0.000000	0.000000	40977.000000		1
20282.394531	3729.217773	3.358191	4.785963	13788.558594	99998.000000	1547.895020	958.382812	195.564545	77.222984	54.400234	238.924988	301.564972	188.064896	1.064468	99998.000000	4.307119	3.571618	0.526105	0.679969	4.139519	4.999991	3.189742	2.981539	2.291290	1.887747	1.735601	2.378262	2.479381	2.274308	0.027133	4.999991	41006.000000		1
11872.696289	4061.607666	4.036614	5.396543	9572.119141	99998.000000	850.300842	520.399414	119.041565	47.011597	39.752476	183.729156	225.023499	135.499481	1.347068	0.000000	4.074549	3.608698	0.606017	0.732116	3.981008	4.999991	2.929573	2.716337	2.075699	1.672205	1.599364	2.264178	2.352228	2.131938	0.129390	0.000000	41038.000000		1
38582.972656	9918.293945	3.086823	8.609798	27722.041016	99998.000000	3816.456543	2367.213623	546.734558	253.137939	158.189636	743.893372	915.534302	473.927460	2.435564	0.000000	4.586396	3.996437	0.489512	0.934993	4.442825	4.999991	3.581660	3.374238	2.737777	2.403357	2.199178	2.871511	2.961675	2.675712	0.386600	0.000000	41087.000000		1
23814.259766	8082.078613	2.001346	8.236666	23073.693359	99998.000000	2903.562012	1870.037720	493.296448	268.433289	145.022064	594.843933	805.417053	474.140259	2.438513	0.000000	4.376837	3.907523	0.301322	0.915751	4.363117	4.999991	3.462931	3.271850	2.693108	2.428836	2.161434	2.774403	2.906021	2.675907	0.387125	0.000000	41128.000000		1
6018.681152	1119.563721	0.835693	0.000000	3580.331787	48515.269531	0.000000	0.000000	0.000000	0.000000	0.000000	0.000000	0.000000	0.000000	1.243073	0.000000	3.779501	3.049049	0.000000	0.000000	3.553923	4.685878	0.000000	0.000000	0.000000	0.000000	0.000000	0.000000	0.000000	0.000000	0.094497	0.000000	41147.000000		1
4410.563477	749.478027	3.925599	2.423819	1890.976318	36649.671875	0.000000	0.000000	0.000000	0.000000	0.000000	0.000000	0.000000	0.000000	0.422870	0.000000	3.644494	2.874759	0.593906	0.384500	3.276686	4.564070	0.000000	0.000000	0.000000	0.000000	0.000000	0.000000	0.000000	0.000000	0.000000	0.000000	41167.000000		1
35188.972656	7074.031738	3.598723	9.763117	23128.242188	99998.000000	3078.348389	1871.252808	453.735138	169.599457	126.750916	584.525757	731.761963	414.284882	2.647640	0.000000	4.546407	3.849667	0.556148	0.989588	4.364142	4.999991	3.488318	3.272132	2.656802	2.229424	2.102951	2.766804	2.864370	2.617299	0.422859	0.000000	41219.000000		1
17154.958984	4141.914551	3.018980	5.140593	12210.057617	99998.000000	1234.115356	750.631348	145.688156	45.491314	50.601070	176.445358	228.566711	172.979248	0.328050	0.000000	4.234390	3.617201	0.479860	0.711013	4.086718	4.999991	3.091356	2.875427	2.163424	1.657928	1.704160	2.246610	2.359013	2.237994	0.000000	0.000000	41268.000000		1
8251.208984	2470.605225	2.759946	5.402710	5185.353027	76545.515625	165.587524	87.294479	22.505125	17.913439	11.567104	0.000000	0.000000	19.261032	2.005792	269.757416	3.916517	3.392803	0.440901	0.732612	3.714778	4.883920	2.219028	1.940987	1.352281	1.253179	1.063225	0.000000	0.000000	1.284680	0.302286	2.430973	41311.000000		1
11454.297852	4766.337402	2.800035	6.352502	12073.071289	99998.000000	1318.433960	785.116821	210.699539	101.880562	53.123566	198.679123	297.522186	166.497223	0.674964	99998.000000	4.058969	3.678185	0.447163	0.802945	4.081818	4.999991	3.120058	2.894934	2.323663	2.008091	1.725287	2.298152	2.473519	2.221407	0.000000	4.999991	41333.000000		1
21218.687500	6172.676758	1.939672	6.099635	17282.171875	99998.000000	2170.933594	1310.163452	315.759430	142.786362	71.678421	390.071381	482.235077	347.737793	2.558177	99998.000000	4.326718	3.790473	0.287728	0.785304	4.237598	4.999991	3.336647	3.117326	2.499356	2.154687	1.855388	2.591144	2.683259	2.541252	0.407931	4.999991	41357.000000		1
10861.174805	3684.901367	2.621178	5.479804	9451.430664	99998.000000	782.393860	499.038361	128.305115	53.172909	51.492271	203.970810	305.903809	206.376129	0.816912	0.000000	4.035877	3.566426	0.418496	0.738765	3.975497	4.999991	2.893425	2.698134	2.108244	1.725690	1.711742	2.309568	2.485585	2.314659	0.000000	0.000000	41393.000000		1
24312.607422	4975.970215	3.111492	6.691713	15399.466797	99998.000000	1798.899048	1099.685913	232.116104	132.748779	85.080353	355.403961	469.900116	297.414276	1.459035	0.000000	4.385831	3.696878	0.492969	0.825537	4.187506	4.999991	3.255007	3.041269	2.365705	2.123030	1.929829	2.550722	2.672006	2.473362	0.164066	0.000000	41424.000000		1
32859.562500	9237.431641	3.722073	10.182506	24771.781250	99998.000000	3309.400635	2067.720947	468.151642	170.678772	135.388474	561.940491	693.884399	360.914612	2.133727	0.000000	4.516662	3.965551	0.570785	1.007855	4.393957	4.999991	3.519749	3.315492	2.670387	2.232179	2.131582	2.749690	2.841287	2.557405	0.329139	0.000000	41511.000000		1
19509.378906	7427.468262	3.003561	5.735754	15104.624023	99998.000000	1680.773315	1059.097778	226.987839	75.681114	59.346554	259.003204	367.279449	229.720032	1.726941	0.000000	4.290244	3.870841	0.477637	0.758591	4.179110	4.999991	3.225509	3.024936	2.356003	1.878988	1.773396	2.413305	2.564997	2.361199	0.237277	0.000000	41575.000000		1
23410.351562	3801.821289	3.145414	3.759078	3878.791260	62711.492188	0.000000	0.000000	3.641896	26.853197	0.000000	0.000000	0.000000	13.790480	0.738720	0.000000	4.369408	3.579992	0.497678	0.575081	3.588696	4.797347	0.000000	0.000000	0.561327	1.428996	0.000000	0.000000	0.000000	1.139579	0.000000	0.000000	41612.000000		1
12961.166992	1453.316772	4.755125	4.539263	5846.651367	82516.460938	177.305725	104.267372	11.021282	27.358931	2.553336	0.000000	0.000000	27.836910	0.995336	0.000000	4.112644	3.162360	0.677162	0.656985	3.766907	4.916541	2.248723	2.018148	1.042232	1.437099	0.407108	0.000000	0.000000	1.444621	0.000000	0.000000	41654.000000		1
30976.205078	6055.093750	3.111492	6.469684	22082.191406	99998.000000	2886.040283	1764.388916	364.716858	139.132126	89.453094	387.977509	543.709412	311.553223	2.435100	99998.000000	4.491028	3.782121	0.492969	0.810883	4.344042	4.999991	3.460302	3.246594	2.561956	2.143427	1.951595	2.588807	2.735367	2.493532	0.386517	4.999991	41676.000000		1
11805.412109	1795.593262	5.017243	5.476720	7330.583496	96949.484375	459.147125	295.317322	77.694801	69.889854	28.157619	80.140205	76.973206	135.878784	0.290632	99998.000000	4.072081	3.254208	0.700465	0.738521	3.865139	4.986546	2.661952	2.470289	1.890392	1.844414	1.449596	1.903850	1.886340	2.133152	0.000000	4.999991	41708.000000		1
5542.798340	1394.608521	2.633513	2.177119	5284.788086	74921.570312	135.894196	82.163132	33.865620	37.081959	3.194753	19.902451	26.930290	14.740272	1.376594	0.000000	3.743729	3.144452	0.420535	0.337882	3.723027	4.874607	2.133201	1.914677	1.529759	1.569163	0.504437	1.298907	1.430241	1.168505	0.138806	0.000000	41749.000000		1
21611.871094	3668.464844	3.697403	8.878084	16233.695312	99998.000000	1960.727417	1195.627197	285.480194	109.941452	114.514641	434.871918	546.642029	275.658478	0.629153	0.000000	4.334692	3.564484	0.567897	0.948319	4.210417	4.999991	3.292417	3.077596	2.455576	2.041162	2.058861	2.638361	2.737703	2.440371	0.000000	0.000000	41786.000000		1
6697.643066	1080.569824	4.070535	4.600938	4236.431152	62436.230469	0.000000	0.000000	9.371482	2.985059	0.000000	0.000000	0.000000	0.000000	1.726515	0.000000	3.825922	3.033653	0.609652	0.662846	3.627000	4.795437	0.000000	0.000000	0.971808	0.474953	0.000000	0.000000	0.000000	0.000000	0.237170	0.000000	41814.000000		1
19351.898438	5130.113770	2.966557	10.102328	16591.716797	99998.000000	1988.974487	1215.477173	314.788055	138.432114	96.961998	457.879700	592.645264	416.909149	3.976718	0.000000	4.286724	3.710127	0.472253	1.004421	4.219892	4.999991	3.298629	3.084747	2.498018	2.141237	1.986602	2.660751	2.772795	2.620041	0.599525	0.000000	41850.000000		1
22513.732422	5305.702148	2.969640	5.859104	18269.169922	99998.000000	2262.872070	1366.786987	315.463379	110.342339	79.548126	338.483490	497.148041	276.774811	4.457370	0.000000	4.352448	3.724743	0.472704	0.767831	4.261719	4.999991	3.354660	3.135701	2.498949	2.042742	1.900630	2.529537	2.696486	2.442127	0.649079	0.000000	41902.000000		1
30515.982422	8444.858398	4.033530	8.122568	19181.904297	99998.000000	2458.658691	1486.701294	384.776581	282.263855	166.821014	450.673004	610.200989	490.669098	4.498024	99998.000000	4.484528	3.926592	0.605685	0.909693	4.282892	4.999991	3.390698	3.172224	2.585209	2.450655	2.222251	2.653862	2.785473	2.690789	0.653022	4.999991	42033.000000		1
15199.427734	280.721985	2.365228	1.708391	6518.320801	81919.578125	232.455307	170.910049	40.100937	12.294867	0.000000	0.000000	24.053162	0.000000	0.728320	99998.000000	4.181827	2.448277	0.373873	0.232587	3.814136	4.913388	2.366339	2.232768	1.603155	1.089724	0.000000	0.000000	1.381172	0.000000	0.000000	4.999991	42093.000000		0
25684.931641	8616.481445	3.475374	9.288221	21406.738281	99998.000000	2774.381104	1678.506714	389.491608	220.209778	126.189674	593.369934	815.621155	524.473022	2.063395	0.000000	4.409678	3.935330	0.541001	0.967933	4.330551	4.999991	3.443166	3.224923	2.590498	2.342837	2.101024	2.773325	2.911489	2.719723	0.314582	0.000000	42211.000000		1
11401.007812	3941.440674	3.089906	5.556897	6027.642090	85496.359375	208.429901	105.322014	10.256516	34.238750	8.458695	0.000000	0.000000	64.166435	0.854107	0.000000	4.056943	3.595655	0.489945	0.744832	3.780148	4.931948	2.318960	2.022519	1.011000	1.534518	0.927303	0.000000	0.000000	1.807308	0.000000	0.000000	42256.000000		1
15462.500977	4315.424316	2.840123	6.050295	13674.429688	99998.000000	1426.506714	891.040161	246.298218	115.220818	49.478588	197.994537	209.987183	180.318542	0.595270	0.000000	4.189280	3.635024	0.453337	0.781777	4.135909	4.999991	3.154274	2.949897	2.391461	2.061531	1.694417	2.296653	2.322193	2.256040	0.000000	0.000000	42292.000000		1
26944.031250	6777.435059	2.698272	8.480282	16732.683594	99998.000000	2096.041992	1263.990601	299.949097	149.172775	109.645416	420.822418	495.982361	379.996796	0.672884	99998.000000	4.430462	3.831065	0.431086	0.928410	4.223566	4.999991	3.321400	3.101744	2.477047	2.173690	2.039990	2.624099	2.695466	2.579780	0.000000	4.999991	42335.000000		1
21247.335938	4162.436523	3.422950	7.672342	20284.212891	99998.000000	2561.976318	1606.735840	471.528320	254.917267	172.954575	650.730530	906.785706	439.707214	2.866190	99998.000000	4.327304	3.619348	0.534401	0.884928	4.307158	4.999991	3.408575	3.205945	2.673508	2.406399	2.237932	2.813401	2.957505	2.643164	0.457305	4.999991	42397.000000		1
13896.973633	7740.354004	3.191670	7.456481	16548.699219	99998.000000	2000.720459	1239.783203	298.468903	135.490234	91.142982	343.553162	413.572540	280.311859	0.024923	99998.000000	4.142920	3.888761	0.504018	0.872534	4.218764	4.999991	3.301186	3.093346	2.474899	2.131908	1.959723	2.535994	2.616552	2.447641	0.000000	4.999991	42456.000000		1
9408.067383	2482.135254	3.185502	4.434416	7324.153809	91732.304688	451.477844	287.185516	35.025105	42.330482	20.883080	69.057243	68.246223	70.697792	1.137727	15537.759766	3.973500	3.394825	0.503178	0.646836	3.864758	4.962523	2.654636	2.458163	1.544379	1.626653	1.319795	1.839209	1.834079	1.849406	0.056038	4.191389	42479.000000		1
8099.008301	257.396576	2.007514	2.497828	4837.911133	68259.390625	66.975723	33.396893	0.000000	31.250608	0.000000	0.000000	0.000000	0.000000	0.182535	99998.000000	3.908432	2.410603	0.302659	0.397563	3.684658	4.834162	1.825917	1.523706	0.000000	1.494859	0.000000	0.000000	0.000000	0.000000	0.000000	4.999991	42525.000000		0
37014.718750	9718.125000	3.697403	10.827006	22693.123047	99998.000000	3004.351074	1823.772461	427.683716	186.014206	127.706871	599.848877	745.052856	551.600708	2.045782	99998.000000	4.568375	3.987582	0.567897	1.034508	4.355894	4.999991	3.477751	3.260971	2.631123	2.269546	2.106214	2.778042	2.872187	2.741625	0.310859	4.999991	42642.000000		1
17270.808594	4261.332031	3.018980	5.174514	9593.711914	99998.000000	904.025757	551.042542	147.988617	72.813240	52.472900	201.599426	235.495880	134.925903	2.444284	99998.000000	4.237313	3.629545	0.479860	0.713870	3.981987	4.999991	2.956181	2.741185	2.170228	1.862210	1.719935	2.304489	2.371983	2.130095	0.388152	4.999991	42747.000000		1
12205.598633	3887.743408	3.339689	4.452919	6992.784668	96675.070312	405.397552	269.959747	78.524323	67.774414	32.706135	97.933372	95.589737	21.299383	0.860972	99998.000000	4.086559	3.589698	0.523706	0.648645	3.844650	4.985314	2.607881	2.431299	1.895004	1.831066	1.514629	1.990931	1.980411	1.328367	0.000000	4.999991	42793.000000		1
17678.984375	4245.981445	2.698272	7.882036	15582.424805	99998.000000	1821.684692	1134.526001	250.122055	108.837479	91.365013	374.772949	454.598602	328.331818	3.122273	0.000000	4.247458	3.627978	0.431086	0.896638	4.192635	4.999991	3.260473	3.054814	2.398152	2.036778	1.960780	2.573768	2.657628	2.516313	0.494471	0.000000	42833.000000		1
27836.986328	5699.088379	3.376694	7.400973	18744.240234	99998.000000	2415.745361	1445.761597	352.477509	142.752441	96.712212	399.091309	542.691772	326.114624	1.676587	99998.000000	4.444622	3.755805	0.528492	0.869289	4.272868	4.999991	3.383051	3.160097	2.547131	2.154583	1.985481	2.601072	2.734553	2.513370	0.224426	4.999991	42872.000000		1
20664.878906	4475.763184	3.561718	4.650278	13705.892578	99998.000000	1529.722534	925.615051	222.975891	97.217949	59.414394	272.861542	355.675354	233.241669	1.226852	99998.000000	4.315233	3.650867	0.551660	0.667479	4.136907	4.999991	3.184613	2.966430	2.348258	1.987746	1.773892	2.435942	2.551054	2.367806	0.088792	4.999991	42986.000000		1
9495.498047	1923.278564	2.426902	1.424687	4082.231689	59637.417969	0.000000	0.000000	0.000000	0.000000	0.000000	0.000000	0.000000	19.230194	0.232682	0.000000	3.977518	3.284042	0.385052	0.153720	3.610898	4.775519	0.000000	0.000000	0.000000	0.000000	0.000000	0.000000	0.000000	1.283984	0.000000	0.000000	43008.000000		1
24749.609375	2917.164551	2.022933	3.731324	14001.830078	99998.000000	1577.424927	956.520264	193.288742	59.324966	49.691368	222.901886	272.651855	226.534531	2.007727	0.000000	4.393569	3.464961	0.305981	0.571863	4.146185	4.999991	3.197949	2.980694	2.286206	1.773237	1.696281	2.348114	2.435608	2.355134	0.302705	0.000000	43030.000000		1
27595.335938	7491.141602	4.579352	7.373219	19904.423828	99998.000000	2535.187988	1543.448242	408.604645	157.023972	109.226028	509.122192	602.263428	422.382782	3.692682	99998.000000	4.440835	3.874548	0.660804	0.867657	4.298950	4.999991	3.404010	3.188492	2.611303	2.195966	2.038326	2.706822	2.779787	2.625706	0.567342	4.999991	43171.000000		1
36314.289062	7218.011719	4.227806	7.875869	25691.056641	99998.000000	3522.486816	2207.710205	543.755676	239.840866	143.344513	598.630798	831.132324	450.441711	2.092259	0.000000	4.560078	3.858418	0.626115	0.896298	4.409782	4.999991	3.546849	3.343942	2.735404	2.379923	2.156381	2.777159	2.919670	2.653639	0.320615	0.000000	43278.000000		1
32895.003906	10001.018555	3.694319	7.607584	23224.863281	99998.000000	3178.872070	1902.765503	428.337494	163.573837	112.272758	489.410919	611.468384	381.230286	3.122103	99998.000000	4.517130	4.000044	0.567534	0.881247	4.365953	4.999991	3.502273	3.279385	2.631786	2.213714	2.050274	2.689674	2.786374	2.581187	0.494447	4.999991	43430.000000		1
46919.187500	9267.455078	3.052901	11.958739	26081.781250	99998.000000	3572.054932	2175.993896	505.233582	219.966171	122.994919	573.001831	745.404419	450.296783	3.294867	0.000000	4.671350	3.966960	0.484713	1.077685	4.416337	4.999991	3.552918	3.337658	2.703492	2.342356	2.089887	2.758156	2.872392	2.653499	0.517838	0.000000	43515.000000		1
25704.224609	4390.438965	3.629560	9.442408	16039.160156	99998.000000	1802.476196	1150.197510	272.084442	126.087914	88.231934	313.761169	433.336212	199.789261	0.890241	0.000000	4.410005	3.642508	0.559854	0.975083	4.205182	4.999991	3.255870	3.060772	2.434704	2.100673	1.945626	2.496599	2.636825	2.300572	0.000000	0.000000	43595.000000		1
10851.096680	4068.065186	4.147629	5.464385	11012.697266	99998.000000	1012.453125	628.098999	159.275101	104.190285	56.290565	209.620224	273.607819	161.264114	0.031971	0.000000	4.035474	3.609388	0.617800	0.737541	4.041893	4.999991	3.005375	2.798028	2.202148	2.017827	1.750436	2.321433	2.437129	2.207538	0.000000	0.000000	43621.000000		1
32636.996094	8373.649414	4.856888	9.319058	19364.923828	99998.000000	2400.795410	1524.347534	453.636475	235.243011	134.848816	473.924377	668.314026	472.582977	2.123885	99998.000000	4.513710	3.922915	0.686358	0.969372	4.287016	4.999991	3.380355	3.183084	2.656708	2.371517	2.129847	2.675709	2.824980	2.674478	0.327131	4.999991	43694.000000		1
23985.726562	3881.329346	1.739229	3.669649	13606.621094	99998.000000	1465.263184	924.535706	171.788925	93.535965	56.811718	174.983673	211.155930	96.080048	2.495458	99998.000000	4.379953	3.588980	0.240357	0.564625	4.133750	4.999991	3.165916	2.965924	2.234995	1.970979	1.754438	2.242998	2.324603	1.982633	0.397150	4.999991	43757.000000		1
3985.377686	294.219513	4.095205	2.223376	2078.334961	37884.289062	0.000000	0.000000	0.000000	1.251998	0.000000	0.000000	0.000000	0.000000	0.318576	99998.000000	3.600470	2.468672	0.612276	0.347013	3.317716	4.578459	0.000000	0.000000	0.000000	0.097604	0.000000	0.000000	0.000000	0.000000	0.000000	4.999991	43774.000000		1
18446.398438	3857.531982	2.944971	5.297863	14455.448242	99998.000000	1636.040649	985.115784	251.290787	111.582001	63.842644	293.966644	365.173248	242.643982	3.703718	99998.000000	4.265912	3.586309	0.469081	0.724101	4.160032	4.999991	3.213794	2.993487	2.400177	2.047594	1.805111	2.468298	2.562499	2.384969	0.568638	4.999991	43849.000000		1
35041.996094	8902.793945	2.590341	12.859191	25149.470703	99998.000000	3445.486084	2134.601074	489.154968	223.438461	176.756821	716.808899	880.247070	561.255859	0.852757	99998.000000	4.544589	3.949526	0.413357	1.109214	4.400529	4.999991	3.537251	3.329317	2.689446	2.349158	2.247376	2.855403	2.944605	2.749161	0.000000	4.999991	43909.000000		1
21056.748047	4074.827637	3.974939	4.896977	13243.134766	99998.000000	1356.305420	896.233154	209.540054	89.416092	48.550385	201.106018	264.911652	216.629562	1.221979	0.000000	4.323391	3.610109	0.599330	0.689928	4.121991	4.999991	3.132358	2.952421	2.321267	1.951416	1.686193	2.303425	2.423101	2.335718	0.087064	0.000000	43965.000000		1
37338.226562	6273.388672	3.234842	8.227415	22789.365234	99998.000000	3075.499023	1866.932495	442.806396	200.628036	110.376259	520.892822	652.784302	329.664001	1.678840	0.000000	4.572154	3.797502	0.509853	0.915263	4.357732	4.999991	3.487916	3.271129	2.646214	2.302392	2.042876	2.716748	2.814770	2.518071	0.225009	0.000000	44032.000000		1
3463.020020	1119.757935	2.118529	1.887248	1825.382202	31043.289062	0.000000	0.000000	0.000000	0.000000	0.000000	0.000000	0.000000	0.000000	0.069363	99998.000000	3.539455	3.049124	0.326034	0.275829	3.261354	4.491968	0.000000	0.000000	0.000000	0.000000	0.000000	0.000000	0.000000	0.000000	0.000000	4.999991	44051.000000		1
17254.730469	4873.762695	3.355108	6.537526	12649.037109	99998.000000	1342.394653	817.418945	202.663315	108.757301	60.293259	266.780396	391.190765	357.318970	0.892581	0.000000	4.236908	3.687864	0.525706	0.815413	4.102057	4.999991	3.127880	2.912445	2.306775	2.036458	1.780269	2.426154	2.592389	2.553056	0.000000	0.000000	44090.000000		1
5700.975586	1353.437500	4.209303	6.904491	6280.295898	92838.953125	313.529877	196.119614	70.414093	20.291000	15.964516	25.838648	43.579395	0.000000	0.138361	0.000000	3.755949	3.131438	0.624210	0.839132	3.797980	4.967730	2.496279	2.292521	1.847660	1.307303	1.203156	1.412270	1.639281	0.000000	0.000000	0.000000	44141.000000		1
5385.268555	599.873535	5.726503	4.943233	3077.432617	51503.160156	0.000000	0.000000	0.000000	12.680334	0.000000	0.000000	0.000000	0.000000	2.935704	0.000000	3.731207	2.778060	0.757890	0.694011	3.488189	4.711834	0.000000	0.000000	0.000000	1.103131	0.000000	0.000000	0.000000	0.000000	0.467712	0.000000	44165.000000		1
30492.433594	9815.331055	4.721204	9.769284	22223.259766	99998.000000	2898.547852	1812.226929	478.013428	267.637695	178.119827	650.258728	825.927002	490.295959	2.424956	0.000000	4.484192	3.991905	0.674053	0.989863	4.346808	4.999991	3.462180	3.258213	2.679440	2.427547	2.250712	2.813086	2.916942	2.690458	0.384704	0.000000	44200.000000		1
27465.414062	7455.669434	1.467860	8.097898	23482.472656	99998.000000	3228.483398	1931.777344	452.658936	174.160309	109.990791	500.028229	624.327576	427.560364	1.326165	0.000000	4.438786	3.872487	0.166685	0.908372	4.370744	4.999991	3.508999	3.285957	2.655771	2.240949	2.041356	2.698995	2.795413	2.630997	0.122598	0.000000	44229.000000		1
20869.714844	3859.823242	1.403101	5.143676	13656.658203	99998.000000	1502.699707	929.876770	211.359451	101.692451	77.401840	286.476257	412.400726	266.182159	1.929890	99998.000000	4.319517	3.586567	0.147089	0.711274	4.135345	4.999991	3.176872	2.968426	2.325022	2.007289	1.888751	2.457089	2.615319	2.425179	0.285532	4.999991	44268.000000		1
29820.378906	6555.775879	2.423819	9.704526	19056.037109	99998.000000	2369.473877	1466.558350	352.875305	156.197540	82.967995	360.868347	444.770721	302.187897	1.475940	0.000000	4.474513	3.816624	0.384500	0.986974	4.280033	4.999991	3.374652	3.166299	2.547621	2.193674	1.918911	2.557349	2.648136	2.480277	0.169069	0.000000	44315.000000		1
18168.925781	5142.492188	3.925599	7.616835	11719.384766	99998.000000	1156.981812	700.721069	144.411484	113.768372	43.132256	177.472244	222.877213	190.263596	1.085040	0.000000	4.259329	3.711174	0.593906	0.881775	4.068905	4.999991	3.063327	2.845545	2.159602	2.056021	1.634802	2.249130	2.348066	2.279356	0.035446	0.000000	44393.000000		1
17848.562500	3637.325439	2.883296	6.259990	9567.571289	99998.000000	765.544312	459.489410	83.893112	43.588646	29.425035	103.703049	115.778969	111.134857	0.292465	0.000000	4.251603	3.560782	0.459889	0.796574	3.980802	4.999991	2.883970	2.662276	1.923726	1.639373	1.468717	2.015791	2.063630	2.045850	0.000000	0.000000	44451.000000		1
19113.638672	7418.655273	2.766114	11.638030	21708.343750	99998.000000	2905.196533	1786.693604	419.237366	194.731934	154.313370	650.033630	900.427063	560.037781	0.236856	0.000000	4.281343	3.870325	0.441870	1.065879	4.336627	4.999991	3.463176	3.252050	2.622460	2.289437	2.188404	2.812936	2.954448	2.748217	0.000000	0.000000	44496.000000		1
31756.976562	6779.716797	2.365228	6.383339	18854.664062	99998.000000	2428.690918	1476.901123	359.715027	159.114746	95.583565	397.826965	582.040283	309.385345	2.419059	99998.000000	4.501839	3.831212	0.373873	0.805048	4.275419	4.999991	3.385372	3.169351	2.555959	2.201710	1.980383	2.599694	2.764953	2.490500	0.383646	4.999991	44569.000000		1
14369.988281	3568.961914	1.964342	2.719858	13347.000977	99998.000000	1475.479614	901.564941	203.474335	59.682678	49.938065	219.885986	288.116791	185.227844	2.127517	0.000000	4.157456	3.552542	0.293217	0.434546	4.125384	4.999991	3.168933	2.954997	2.308510	1.775848	1.698432	2.342198	2.459569	2.267706	0.327873	0.000000	44602.000000		1
4035.796875	52.559242	1.803987	0.000000	1349.259033	28276.302734	0.000000	0.000000	0.000000	0.000000	0.000000	0.000000	0.000000	0.000000	0.011362	14247.689453	3.605929	1.720649	0.256233	0.000000	3.130095	4.451423	0.000000	0.000000	0.000000	0.000000	0.000000	0.000000	0.000000	0.000000	0.000000	4.153744	44628.000000		0
8035.146973	2102.036621	2.787700	3.139246	5361.286621	75665.109375	137.994232	82.082954	13.445101	17.894936	2.500912	0.000000	0.000000	10.734494	0.949297	99998.000000	3.904994	3.322640	0.445246	0.496825	3.729269	4.878896	2.139861	1.914253	1.128564	1.252730	0.398098	0.000000	0.000000	1.030782	0.000000	4.999991	44657.000000		1
17801.449219	3833.025635	3.543216	6.377172	10923.278320	99998.000000	1101.995605	642.213257	161.671173	101.855888	48.019981	206.764679	259.243744	139.489838	0.336911	0.000000	4.250455	3.583542	0.549398	0.804628	4.038353	4.999991	3.042180	2.807679	2.208633	2.007986	1.681422	2.315476	2.413708	2.144542	0.000000	0.000000	44713.000000		1
25870.736328	7240.587891	3.031315	10.947272	20288.984375	99998.000000	2639.482910	1607.645508	387.897339	142.135681	142.576660	572.822998	761.467590	451.076965	0.846581	0.000000	4.412809	3.859774	0.481631	1.039306	4.307261	4.999991	3.421519	3.206190	2.588717	2.152703	2.154048	2.758020	2.881651	2.654251	0.000000	0.000000	44769.000000		1
15919.671875	5748.169434	3.413699	6.130473	13774.478516	99998.000000	1556.745361	928.473633	240.491531	139.795135	66.648842	280.694244	442.713867	213.299118	0.615849	0.000000	4.201934	3.759530	0.533225	0.787494	4.139075	4.999991	3.192218	2.967770	2.381100	2.145492	1.823793	2.448234	2.646123	2.328989	0.000000	0.000000	44813.000000		1
14057.581055	3433.428467	2.821621	4.224722	11495.943359	99998.000000	1178.435303	698.787537	170.811371	103.351501	45.941540	168.887115	239.554077	198.981323	1.644618	21292.824219	4.147911	3.535728	0.450499	0.625798	4.060544	4.999991	3.071306	2.844345	2.232517	2.014317	1.662206	2.227597	2.379404	2.298812	0.216065	4.328233	44842.000000		1
5358.584961	0.000000	1.665219	0.000000	2196.417480	37633.554688	0.000000	0.000000	0.000000	0.000000	0.000000	0.000000	0.000000	0.000000	0.633610	99998.000000	3.729050	0.000000	0.221471	0.000000	3.341715	4.575575	0.000000	0.000000	0.000000	0.000000	0.000000	0.000000	0.000000	0.000000	0.000000	4.999991	44873.000000		0
21742.257812	5416.519043	3.432201	8.036223	12460.046875	99998.000000	1316.454224	795.567566	159.500214	89.724464	39.175816	153.607193	212.031708	220.348557	1.689070	0.000000	4.337305	3.733720	0.535573	0.905052	4.095520	4.999991	3.119406	2.900677	2.202761	1.952911	1.593018	2.186412	2.326401	2.343110	0.227648	0.000000	44889.000000		1
30932.138672	8283.832031	2.491661	9.405403	22727.439453	99998.000000	3021.490479	1834.602539	409.202881	166.577393	99.894630	451.357574	576.356934	427.985931	1.690085	99998.000000	4.490410	3.918231	0.396489	0.973377	4.356551	4.999991	3.480221	3.263542	2.611939	2.221616	1.999542	2.654521	2.760691	2.631429	0.227909	4.999991	44950.000000		1
18069.314453	4571.553223	2.824705	5.186849	11111.648438	99998.000000	1055.264648	625.647400	129.523193	85.296211	31.919781	122.942497	174.847992	105.365189	3.122691	0.000000	4.256942	3.660064	0.450973	0.714904	4.045778	4.999991	3.023361	2.796330	2.112348	1.930930	1.504060	2.089702	2.242661	2.022697	0.494529	0.000000	45034.000000		1
24997.125000	5322.674805	3.247177	5.183765	13617.265625	99998.000000	1525.722900	918.584106	210.085876	74.244095	74.845421	291.977631	392.146729	229.020020	3.481711	99998.000000	4.397890	3.726130	0.511506	0.714645	4.134090	4.999991	3.183476	2.963119	2.322397	1.870662	1.874165	2.465350	2.593449	2.359874	0.541793	4.999991	45111.000000		1
19867.863281	4185.534180	2.448488	7.653840	13336.966797	99998.000000	1418.032593	867.582153	216.845428	124.891418	55.877346	251.667007	321.763458	236.553604	3.844673	0.000000	4.298151	3.621751	0.388898	0.883879	4.125057	4.999991	3.151686	2.938311	2.336150	2.096533	1.747236	2.400826	2.507537	2.373930	0.584859	0.000000	45199.000000		1
31413.146484	7833.482910	3.262596	8.221248	24745.238281	99998.000000	3493.493652	2038.770752	511.000183	194.364975	144.494751	669.578369	909.567261	509.590912	2.507625	0.000000	4.497111	3.893955	0.513563	0.914938	4.393492	4.999991	3.543260	3.309368	2.708421	2.288618	2.159852	2.825801	2.958835	2.707222	0.399263	0.000000	45249.000000		1
21550.210938	5605.040527	3.944102	4.977154	15342.322266	99998.000000	1747.372803	1076.619507	262.666687	104.304382	64.567322	261.534973	385.075714	208.251053	2.597788	0.000000	4.333452	3.748579	0.595948	0.696981	4.185891	4.999991	3.242386	3.032062	2.419405	2.018302	1.810013	2.417530	2.585546	2.318587	0.414604	0.000000	45298.000000		1
38367.691406	8594.561523	4.323402	11.739794	24763.107422	99998.000000	3218.263672	2039.812988	591.091064	259.209839	182.085526	785.644104	1013.242554	511.370239	3.037946	99998.000000	4.583966	3.934224	0.635826	1.069660	4.393805	4.999991	3.507622	3.309590	2.771654	2.413651	2.260275	2.895226	3.005713	2.708735	0.482580	4.999991	45633.000000		1
19553.218750	3151.815430	2.584173	6.710216	12448.702148	99998.000000	1311.856445	758.679932	127.031532	42.789959	25.813976	148.207565	163.364151	89.958824	0.023519	0.000000	4.291218	3.498561	0.412322	0.826736	4.095124	4.999991	3.117886	2.880059	2.103912	1.631342	1.411855	2.170870	2.213157	1.954044	0.000000	0.000000	45695.000000		1
12671.273438	1116.809937	3.740575	2.140115	7746.234375	99998.000000	508.675049	273.012634	37.535267	27.704309	16.211214	47.341557	85.268463	83.273285	1.603721	0.000000	4.102820	3.047979	0.572938	0.330437	3.889091	4.999991	2.706440	2.436183	1.574440	1.442547	1.209816	1.675243	1.930788	1.920506	0.205129	0.000000	45711.000000		1
35248.347656	9887.221680	3.863925	9.892633	29832.132812	99998.000000	4109.803711	2509.867188	576.813354	318.494720	181.212830	789.705383	992.914551	556.682678	2.133284	99998.000000	4.547139	3.995074	0.587029	0.995312	4.474684	4.999991	3.613821	3.399651	2.761035	2.503102	2.258189	2.897465	2.996912	2.745608	0.329049	4.999991	45817.000000		1
35736.328125	8506.789062	3.148497	8.551208	26697.298828	99998.000000	3642.345703	2206.504395	452.424561	194.916962	119.423950	499.343658	685.798828	428.041443	4.283959	0.000000	4.553110	3.929766	0.498103	0.932027	4.426467	4.999991	3.561381	3.343705	2.655546	2.289850	2.077091	2.698400	2.836197	2.631486	0.631845	0.000000	45886.000000		1
31776.974609	8310.950195	3.453787	12.279448	19879.462891	99998.000000	2466.395752	1521.023315	321.772705	148.037964	102.632996	403.704590	545.467102	425.984589	1.313252	99998.000000	4.502112	3.919651	0.538296	1.089179	4.298405	4.999991	3.392063	3.182136	2.507549	2.170373	2.011287	2.606064	2.736768	2.629394	0.118348	4.999991	46006.000000		1
32822.753906	6180.327637	2.343642	8.717730	20306.265625	99998.000000	2627.844971	1602.720825	357.877136	189.495743	110.499611	482.802460	626.745239	435.769287	0.621608	0.000000	4.516175	3.791012	0.369891	0.940403	4.307630	4.999991	3.419600	3.204858	2.553734	2.277600	2.043361	2.683769	2.797091	2.639257	0.000000	0.000000	46042.000000		1
15789.023438	4615.616699	3.108409	5.843685	13234.361328	99998.000000	1432.276367	877.656738	209.176163	88.601982	44.686459	149.508911	162.038132	197.013901	0.147900	0.000000	4.198355	3.664230	0.492538	0.766687	4.121703	4.999991	3.156027	2.943325	2.320512	1.947443	1.650176	2.174667	2.209617	2.294497	0.000000	0.000000	46070.000000		1
5400.391113	0.000000	3.530881	2.368311	0.000000	3443.592529	0.000000	0.000000	0.000000	0.086345	0.000000	0.000000	0.000000	0.000000	1.539789	99998.000000	3.732425	0.000000	0.547883	0.374439	0.000000	3.537012	0.000000	0.000000	0.000000	0.000000	0.000000	0.000000	0.000000	0.000000	0.187461	4.999991	46099.000000		0
18175.029297	4063.911377	2.932636	7.937543	15602.882812	99998.000000	1962.361816	1153.555786	204.498138	98.895500	71.959045	305.179108	438.997955	262.228821	1.780012	0.000000	4.259475	3.608944	0.467258	0.899686	4.193205	4.999991	3.292779	3.062039	2.310689	1.995177	1.857085	2.484555	2.642462	2.418680	0.250423	0.000000	46128.000000		1
18696.949219	4308.396484	3.537048	5.865271	15879.111328	99998.000000	1895.901123	1166.140503	302.705963	119.534966	84.078140	325.611969	413.714386	259.533630	0.005747	0.000000	4.271771	3.634316	0.548641	0.768288	4.200826	4.999991	3.277816	3.066751	2.481021	2.077495	1.924683	2.512700	2.616701	2.414194	0.000000	0.000000	46194.000000		1
31842.085938	7925.513672	3.641896	7.234451	18422.474609	99998.000000	2317.392578	1419.593018	364.454742	142.829529	80.106285	321.726471	491.171753	225.890030	1.933788	0.000000	4.503002	3.899027	0.561327	0.859406	4.265348	4.999991	3.365000	3.152164	2.561644	2.154818	1.903667	2.507487	2.691233	2.353897	0.286409	0.000000	46225.000000		1
17248.078125	4302.179199	4.493007	6.568364	15918.672852	99998.000000	1870.762451	1172.203125	265.574677	141.531281	86.363190	345.801208	448.795013	288.764374	1.204579	0.000000	4.236741	3.633688	0.652537	0.817457	4.201907	4.999991	3.272019	3.069003	2.424187	2.150852	1.936329	2.538826	2.652048	2.460544	0.080835	0.000000	46328.000000		1
15358.501953	4077.270020	3.604891	3.731324	9028.647461	99998.000000	732.572998	462.156830	132.918396	83.100594	27.664221	132.307816	165.467255	124.391853	0.340448	0.000000	4.186349	3.610369	0.556892	0.571863	3.955623	4.999991	2.864851	2.664789	2.123585	1.919604	1.441918	2.121586	2.218712	2.094792	0.000000	0.000000	46364.000000		1
12966.868164	3417.183350	3.558635	4.607106	8820.479492	99998.000000	744.901794	447.721863	119.242012	92.117447	38.457306	82.795303	120.164047	96.974335	0.909638	99998.000000	4.112835	3.533668	0.551283	0.663428	3.945492	4.999991	2.872099	2.651008	2.076429	1.964342	1.584979	1.918006	2.079775	1.986657	0.000000	4.999991	46413.000000		1
22319.318359	7980.308594	2.371395	7.320796	21824.871094	99998.000000	2839.488037	1758.976929	476.261871	212.562119	119.769333	490.271301	641.220276	394.533539	1.051657	99998.000000	4.348681	3.902020	0.375004	0.864558	4.338952	4.999991	3.453240	3.245260	2.677846	2.327486	2.078346	2.690436	2.807007	2.596084	0.021874	4.999991	46487.000000		1
23485.166016	7002.066895	3.472290	4.190801	15184.501953	99998.000000	1755.023560	1072.863525	266.499786	83.294868	57.675167	261.849518	330.866669	182.541916	1.218243	99998.000000	4.370794	3.845226	0.540616	0.622297	4.181401	4.999991	3.244283	3.030545	2.425697	1.920618	1.760989	2.418052	2.519653	2.261363	0.085734	4.999991	46544.000000		1
18162.048828	3346.994385	3.527797	6.062630	12969.840820	99998.000000	1385.656372	879.439148	202.749649	118.856544	56.598942	256.761353	380.971252	241.237793	1.934046	99998.000000	4.259165	3.524655	0.547504	0.782661	4.112935	4.999991	3.141655	2.944206	2.306960	2.075023	1.752808	2.409530	2.580892	2.382445	0.286467	4.999991	46585.000000		1
16810.570312	3156.940430	3.139246	4.924731	10885.091797	99998.000000	1117.328003	651.094421	146.551605	55.871178	57.650497	218.840607	308.861115	228.878174	0.061328	0.000000	4.225583	3.499266	0.496825	0.692383	4.036832	4.999991	3.048181	2.813644	2.165991	1.747188	1.760803	2.340128	2.489763	2.359604	0.000000	0.000000	46637.000000		1
2844.203125	370.582123	2.917217	1.221161	1194.689697	26470.535156	0.000000	0.000000	0.000000	0.000000	0.000000	0.000000	0.000000	0.000000	2.066636	99998.000000	3.453961	2.568884	0.464969	0.086773	3.077255	4.422763	0.000000	0.000000	0.000000	0.000000	0.000000	0.000000	0.000000	0.000000	0.315264	4.999991	46665.000000		1
17347.289062	5333.955078	2.661267	7.505820	18122.824219	99998.000000	2274.226562	1380.697754	324.372314	121.224854	92.755775	450.512634	631.269104	347.346161	1.811423	0.000000	4.239232	3.727049	0.425088	0.875398	4.258226	4.999991	3.356834	3.140099	2.511044	2.083592	1.967341	2.653707	2.800215	2.540762	0.258020	0.000000	46690.000000		1
9399.210938	2785.257568	1.193407	3.333522	9412.384766	99998.000000	780.947571	476.123108	116.266205	44.452095	29.249262	72.378433	122.729721	70.296906	1.151018	0.000000	3.973091	3.444865	0.076789	0.522903	3.973700	4.999991	2.892622	2.677719	2.065454	1.647892	1.466115	1.859609	2.088950	1.846936	0.061082	0.000000	46732.000000		1
12613.604492	4408.115234	2.753779	6.068798	12737.374023	99998.000000	1347.658569	837.583557	237.065506	108.939240	82.298820	363.865753	491.535614	428.365234	0.792348	99998.000000	4.100839	3.644253	0.439929	0.783103	4.105080	4.999991	3.129580	2.923028	2.374868	2.037184	1.915394	2.560941	2.691555	2.631814	0.000000	4.999991	46764.000000		1
10584.412109	2150.963379	2.698272	3.228674	5996.317871	79458.570312	223.947281	141.016296	21.468988	64.040001	4.681116	0.000000	9.587344	2.562587	1.354499	0.000000	4.024667	3.332633	0.431086	0.509024	3.777885	4.900141	2.350146	2.149269	1.331812	1.806451	0.670349	0.000000	0.981698	0.408679	0.131779	0.000000	46782.000000		1
9477.716797	3521.786865	3.555551	4.526928	8728.954102	99998.000000	775.057617	471.515991	146.329575	69.322449	35.876217	132.983154	145.139252	95.404709	0.046524	0.000000	3.976704	3.546763	0.550907	0.655804	3.940962	4.999991	2.889334	2.673496	2.165332	1.840874	1.554807	2.123797	2.161785	1.979570	0.000000	0.000000	46800.000000		1
9618.437500	1644.752197	2.439237	3.256428	5618.575195	77601.289062	304.395844	192.783005	57.533314	44.560024	21.848289	40.989056	10.537135	17.447794	0.511676	0.000000	3.983104	3.216100	0.387254	0.512742	3.749626	4.889869	2.483439	2.285069	1.759919	1.648945	1.339417	1.612668	1.022723	1.241740	0.000000	0.000000	46870.000000		1
1561.081055	0.000000	2.766114	2.821621	1435.400269	30136.496094	0.000000	0.000000	0.000000	7.391722	0.000000	0.000000	0.000000	0.000000	1.030700	99998.000000	3.193425	0.000000	0.441870	0.450499	3.156973	4.479093	0.000000	0.000000	0.000000	0.868746	0.000000	0.000000	0.000000	0.000000	0.013132	4.999991	46888.000000		0
39659.847656	7668.003418	5.510641	8.915089	24198.857422	99998.000000	3286.457520	2041.595459	444.172485	203.610016	140.294693	520.575195	703.881897	452.544830	2.054568	99998.000000	4.598351	3.884682	0.741202	0.950126	4.383795	4.999991	3.516728	3.309970	2.647552	2.308799	2.147041	2.716483	2.847500	2.655662	0.312721	4.999991	47039.000000		1
22055.275391	6047.735840	4.274062	7.511988	17718.269531	99998.000000	2246.257080	1381.299072	377.637726	128.181763	95.824097	363.560455	467.229584	372.453979	0.952544	0.000000	4.343513	3.781593	0.630841	0.875755	4.248421	4.999991	3.351460	3.140288	2.577075	2.107826	1.981475	2.560577	2.669530	2.571073	0.000000	0.000000	47099.000000		1
8901.773438	2848.341553	2.901798	1.961258	8481.767578	99998.000000	687.673767	429.910187	101.192886	67.891594	18.964993	50.397541	54.847378	89.428421	0.288392	99998.000000	3.949476	3.454592	0.462667	0.292535	3.928486	4.999991	2.837383	2.633378	2.005150	1.831816	1.277953	1.702409	1.739156	1.951476	0.000000	4.999991	47152.000000		1
13320.872070	1589.901733	2.673601	6.124305	6804.127930	85342.687500	461.358154	304.226257	69.680161	20.565454	26.714428	39.743225	83.606323	55.753998	0.664847	99998.000000	4.124533	3.201370	0.427097	0.787057	3.832772	4.931166	2.664038	2.483197	1.843109	1.313138	1.426746	1.599263	1.922239	1.746276	0.000000	4.999991	47184.000000		1
23646.423828	6684.444824	4.943233	6.204483	15007.637695	99998.000000	1853.283813	1106.747681	247.217163	117.882080	93.428032	350.790710	542.849060	297.697968	3.050326	99998.000000	4.373765	3.825065	0.694011	0.792706	4.176312	4.999991	3.267942	3.044049	2.393079	2.071448	1.970477	2.545048	2.734679	2.473776	0.484346	4.999991	47321.000000		1
21246.398438	5501.328125	4.548515	6.266157	11958.366211	99998.000000	1303.588867	812.373962	230.336777	105.781494	65.335175	256.104492	363.323029	254.633560	4.479313	0.000000	4.327285	3.740468	0.657870	0.797001	4.077672	4.999991	3.115141	2.909756	2.362363	2.024410	1.815147	2.408417	2.560293	2.405916	0.651211	0.000000	47408.000000		1
10397.552734	984.508240	2.988143	3.324270	4540.225586	62251.867188	58.917912	48.627476	10.873262	0.000000	2.741444	0.000000	0.000000	8.631385	0.363979	99998.000000	4.016931	2.993219	0.475401	0.521696	3.657078	4.794152	1.770247	1.686882	1.036360	0.000000	0.437979	0.000000	0.000000	0.936080	0.000000	4.999991	47445.000000		1
8568.112305	3146.545166	4.560850	2.969640	5493.427734	78716.000000	216.163925	144.645844	39.416348	44.180725	11.560937	34.673557	39.891243	102.784096	0.073311	99998.000000	3.932885	3.497834	0.659046	0.472704	3.739843	4.896063	2.334783	2.160306	1.595676	1.645233	1.062993	1.539998	1.600878	2.011926	0.000000	4.999991	47464.000000		1
35933.445312	10116.605469	3.321187	9.103197	28074.576172	99998.000000	3996.506836	2438.050049	550.777344	203.825882	145.422958	751.988220	1003.371521	455.150574	3.550665	0.000000	4.555499	4.005035	0.521293	0.959194	4.448313	4.999991	3.601681	3.387043	2.740976	2.309259	2.162633	2.876211	3.001462	2.658155	0.550310	0.000000	47519.000000		1
19024.835938	5218.407715	4.283313	4.625608	14567.353516	99998.000000	1690.813965	1051.141724	242.144424	80.556511	51.097549	258.164429	314.276154	266.142059	5.379454	0.000000	4.279321	3.717538	0.631780	0.665169	4.163381	4.999991	3.228096	3.021661	2.384074	1.906101	1.708400	2.411896	2.497311	2.425113	0.730738	0.000000	47587.000000		1
16951.478516	1773.997803	2.722941	0.906619	0.000000	3064.416016	0.000000	0.000000	0.000000	0.000000	0.000000	0.000000	0.000000	0.000000	0.300134	99998.000000	4.229208	3.248953	0.435038	0.000000	0.000000	3.486348	0.000000	0.000000	0.000000	0.000000	0.000000	0.000000	0.000000	0.000000	0.000000	4.999991	47646.000000		1
16417.525391	3319.552246	3.956437	7.755603	10173.753906	99998.000000	1076.733643	637.655518	198.068542	100.147499	70.053291	274.921478	349.702148	197.371613	0.185579	0.000000	4.215308	3.521080	0.597304	0.889616	4.007481	4.999991	3.032108	2.804586	2.296815	2.000640	1.845429	2.439209	2.543698	2.295285	0.000000	0.000000	47665.000000		1
19099.638672	7292.598145	4.119875	7.758687	19741.707031	99998.000000	2588.410156	1610.800171	354.463440	176.445358	98.784485	372.694489	538.605835	321.288574	0.934415	0.000000	4.281025	3.862882	0.614884	0.889788	4.295385	4.999991	3.413033	3.207042	2.549572	2.246610	1.994689	2.571353	2.731271	2.506895	0.000000	0.000000	47694.000000		1
18255.396484	2629.454590	2.889463	2.898715	11265.464844	99998.000000	1203.583252	734.330688	182.289047	78.542824	35.503086	193.174652	255.524765	97.859367	0.603589	99998.000000	4.261391	3.419866	0.460817	0.462205	4.051749	4.999991	3.080476	2.865892	2.260761	1.895107	1.550266	2.285950	2.407433	1.990602	0.000000	4.999991	47722.000000		1
15571.301758	3552.793945	3.108409	4.582436	11611.041016	99998.000000	1271.234253	763.361023	167.739975	60.068146	26.227198	165.060196	178.058167	185.961777	1.551593	99998.000000	4.192325	3.550570	0.492538	0.661096	4.064871	4.999991	3.104226	2.882730	2.224637	1.778644	1.418752	2.217642	2.250562	2.269424	0.190778	4.999991	47740.000000		1
22191.632812	5657.411621	4.005776	7.882036	15517.724609	99998.000000	1861.646973	1158.671631	265.778198	82.360497	79.363098	263.218689	385.738708	274.603851	2.054788	0.000000	4.346189	3.752618	0.602687	0.896638	4.190828	4.999991	3.269897	3.063960	2.424519	1.915719	1.899619	2.420317	2.586293	2.438707	0.312767	0.000000	47820.000000		1
18888.796875	5378.623047	2.710606	4.249392	14236.172852	99998.000000	1627.017578	989.032104	202.367279	109.750259	55.229759	246.239624	377.995453	276.925903	1.824657	99998.000000	4.276204	3.730671	0.433066	0.628327	4.153393	4.999991	3.211392	2.995210	2.306140	2.040406	1.742173	2.391358	2.577487	2.442364	0.261181	4.999991	47893.000000		1
26445.902344	7190.415527	3.234842	8.282923	21451.787109	99998.000000	2830.320068	1724.432861	360.217682	137.383652	111.600502	478.065857	643.471436	383.173035	0.725830	0.000000	4.422359	3.856754	0.509853	0.918184	4.331463	4.999991	3.451836	3.236646	2.556565	2.137935	2.047666	2.679488	2.808529	2.583395	0.000000	0.000000	47925.000000		1
22509.275391	7376.256836	3.907097	7.326963	15300.327148	99998.000000	1814.823486	1134.649292	259.333191	130.876953	90.430641	360.627838	482.524933	319.617188	1.018785	0.000000	4.352362	3.867836	0.591854	0.864924	4.184700	4.999991	3.258834	3.054862	2.413858	2.116863	1.956316	2.557059	2.683520	2.504630	0.008083	0.000000	48006.000000		1
36342.000000	8313.954102	1.976677	10.179421	23080.005859	99998.000000	3171.242920	1939.505127	495.285461	235.005569	127.824059	536.743225	670.922852	375.315674	0.882853	99998.000000	4.560409	3.919808	0.295936	1.007723	4.363236	4.999991	3.501230	3.287691	2.694856	2.371078	2.106613	2.729767	2.826673	2.574397	0.000000	4.999991	48047.000000		1
9828.196289	2330.134766	1.446273	3.111492	7801.593750	99998.000000	590.221436	382.815338	94.553596	55.976025	31.901278	109.059502	178.890762	34.676643	0.018967	0.000000	3.992474	3.367381	0.160250	0.492969	3.892183	4.999991	2.771015	2.582989	1.975678	1.748002	1.503808	2.037663	2.252588	1.540037	0.000000	0.000000	48078.000000		1
46585.910156	13742.521484	4.418998	12.310285	30868.113281	99998.000000	4408.321777	2737.823486	668.085815	247.688980	209.182327	924.594299	1244.926880	779.775757	4.216005	0.000000	4.668254	4.138066	0.645324	1.090268	4.489510	4.999991	3.644273	3.437405	2.824832	2.393907	2.320525	2.965951	3.095144	2.891970	0.624901	0.000000	48125.000000		1
16659.417969	4001.480957	4.233974	6.993919	13396.738281	99998.000000	1587.548828	960.529114	229.272888	143.486359	87.275970	315.256775	448.400299	296.809845	1.241055	99998.000000	4.221660	3.602221	0.626748	0.844721	4.126999	4.999991	3.200727	2.982511	2.360353	2.156811	1.940895	2.498664	2.651666	2.472478	0.093791	4.999991	48195.000000		1
4859.552734	777.651062	3.290349	2.830872	2233.656738	37244.117188	0.000000	0.000000	0.000000	0.000000	0.703092	0.000000	0.000000	0.000000	0.849483	99998.000000	3.686596	2.890785	0.517242	0.451920	3.349016	4.571058	0.000000	0.000000	0.000000	0.000000	0.000000	0.000000	0.000000	0.000000	0.000000	4.999991	48251.000000		1
24466.781250	4946.313965	4.983322	6.858235	14173.696289	99998.000000	1715.326538	1055.804321	232.196274	125.588341	83.529228	357.944977	418.142639	326.743713	2.012646	0.000000	4.388577	3.694282	0.697519	0.836212	4.151483	4.999991	3.234347	3.023583	2.365855	2.098949	1.921839	2.553816	2.621325	2.514207	0.303767	0.000000	48282.000000		1
25910.187500	6705.885742	3.247177	9.426990	18554.177734	99998.000000	2460.441162	1480.031128	343.997223	159.046906	101.319321	461.432159	603.604858	398.863098	3.591126	0.000000	4.413471	3.826456	0.511506	0.974373	4.268442	4.999991	3.391013	3.170271	2.536555	2.201525	2.005692	2.664108	2.780753	2.600824	0.555231	0.000000	48349.000000		1
14157.000977	1427.027832	5.004908	4.533096	6578.114258	88745.906250	439.321747	292.449463	67.900841	12.439802	41.130909	118.776367	108.060371	68.844467	0.750621	99998.000000	4.150971	3.154433	0.699396	0.656395	3.818101	4.948148	2.642783	2.466051	1.831875	1.094813	1.614168	2.074730	2.033666	1.837869	0.000000	4.999991	48449.000000		1
5875.293457	1699.417603	3.839255	3.666565	3763.875732	54380.812500	0.000000	0.000000	0.635250	12.149931	15.665393	16.140289	3.567886	36.468296	0.960534	0.000000	3.769030	3.230300	0.584247	0.564259	3.575635	4.735445	0.000000	0.000000	0.000000	1.084574	1.194941	1.207911	0.552411	1.561916	0.000000	0.000000	48484.000000		1
21709.906250	7646.050293	3.348940	7.857367	17882.330078	99998.000000	2352.035400	1419.707031	284.521149	164.107330	109.623825	484.270325	681.598755	346.754089	2.633878	99998.000000	4.336658	3.883437	0.524907	0.895277	4.252424	4.999991	3.371444	3.152199	2.454114	2.215128	2.039905	2.685088	2.833529	2.540022	0.420596	4.999991	48537.000000		1
11556.634766	2660.652832	4.955568	2.793867	6566.223633	86285.585938	412.958862	252.021637	56.796299	57.854023	6.148975	62.001652	52.497570	85.296211	1.620800	0.000000	4.062831	3.424988	0.695093	0.446206	3.817316	4.935938	2.615907	2.401438	1.754320	1.762334	0.788803	1.792403	1.720139	1.930930	0.209730	0.000000	48566.000000		1
30735.839844	10379.787109	2.698272	8.094814	21705.765625	99998.000000	2864.367676	1815.578979	444.958832	159.444717	145.089905	552.516541	754.236267	456.982330	2.623701	0.000000	4.487645	4.016189	0.431086	0.908207	4.336575	4.999991	3.457029	3.259015	2.648320	2.202610	2.161637	2.742345	2.877507	2.659899	0.418914	0.000000	48656.000000		1
9423.415039	2455.605957	2.914133	5.828266	6658.578125	88895.695312	497.863464	296.072845	84.241577	21.361059	15.998437	61.363316	92.425819	55.146500	0.289776	99998.000000	3.974208	3.390159	0.464509	0.765539	3.823381	4.948881	2.697110	2.471399	1.925526	1.329623	1.204078	1.787909	1.965793	1.741518	0.000000	4.999991	48743.000000		1
23044.408203	6994.773438	2.050686	8.461780	17586.126953	99998.000000	2245.344238	1399.875488	470.455170	211.599991	158.103287	472.838928	623.556641	385.794220	2.739882	99998.000000	4.362566	3.844774	0.311899	0.927462	4.245170	4.999991	3.351283	3.146089	2.672518	2.325516	2.198941	2.674713	2.794876	2.586356	0.437732	4.999991	48795.000000		1
7893.011230	1243.499146	4.258643	5.242356	3818.161865	56171.535156	0.000000	6.537526	5.957783	1.307505	17.518721	5.658660	34.846249	22.717903	1.831182	99998.000000	3.897243	3.094646	0.629271	0.719526	3.581854	4.749516	0.000000	0.815413	0.775085	0.116443	1.243502	0.752714	1.542156	1.356368	0.262732	4.999991	48869.000000		1
21385.281250	5213.507324	3.358191	6.747221	13332.423828	99998.000000	1589.309570	970.773315	248.808380	130.059769	69.393372	266.336334	401.074158	222.201874	2.118473	0.000000	4.330115	3.717130	0.526105	0.829125	4.124909	4.999991	3.201209	2.987118	2.395865	2.114143	1.841318	2.425431	2.603225	2.346748	0.326023	0.000000	48898.000000		1
14867.287109	3013.515869	3.493876	4.878475	7782.918945	98023.367188	602.433044	391.443634	92.604675	51.313412	34.149323	89.684372	128.591904	108.088127	0.238516	0.000000	4.172232	3.479074	0.543307	0.688284	3.891143	4.991330	2.779909	2.592669	1.966633	1.710231	1.533382	1.952717	2.109214	2.033778	0.000000	0.000000	48949.000000		1
22428.355469	4875.255371	2.476242	9.667521	16281.616211	99998.000000	2101.019043	1257.573364	312.280975	114.770592	87.032356	328.458252	464.253784	356.800903	0.818356	99998.000000	4.350798	3.687997	0.393793	0.985315	4.211698	4.999991	3.322430	3.099533	2.494545	2.059831	1.939681	2.516480	2.666755	2.552426	0.000000	4.999991	49013.000000		1
20729.119141	4876.908203	4.092121	5.402710	17382.869141	99998.000000	2139.908203	1354.985596	330.866669	139.832138	73.186371	304.815247	438.803680	189.353897	1.265282	0.000000	4.316581	3.688145	0.611948	0.732612	4.240121	4.999991	3.330395	3.131935	2.519653	2.145607	1.864430	2.484037	2.642270	2.277274	0.102187	0.000000	49083.000000		1
5984.309570	0.000000	4.258643	3.435285	0.000000	1294.645996	0.000000	0.000000	0.000000	0.000000	0.000000	0.000000	0.000000	0.000000	2.410167	3826.236328	3.777014	0.000000	0.629271	0.535963	0.000000	3.112151	0.000000	0.000000	0.000000	0.000000	0.000000	0.000000	0.000000	0.000000	0.382047	3.582772	49142.000000		0
29728.640625	7808.726562	3.968772	8.190410	18179.556641	99998.000000	2363.664062	1476.512573	358.361267	132.872131	104.301292	395.418579	508.304993	370.415619	2.832346	0.000000	4.473175	3.892580	0.598656	0.913306	4.259583	4.999991	3.373586	3.169237	2.554321	2.123434	2.018290	2.597057	2.706124	2.568689	0.452146	0.000000	49165.000000		1
16314.825195	5036.195801	3.105325	5.686414	14055.468750	99998.000000	1649.066284	1032.515869	206.332962	190.180344	58.282661	246.739182	367.131439	197.445618	3.116286	99998.000000	4.212583	3.702103	0.492107	0.754838	4.147845	4.999991	3.217238	3.013897	2.314569	2.279166	1.765539	2.392238	2.564821	2.295448	0.493637	4.999991	49255.000000		1
8095.985840	2594.845947	3.734408	5.464385	7524.723633	98727.726562	609.904907	381.692841	96.743050	11.490010	32.746223	53.003304	80.448578	94.010857	2.015404	0.000000	3.908270	3.414112	0.572222	0.737541	3.876491	4.994439	2.785262	2.581714	1.985620	1.060320	1.515161	1.724303	1.905518	1.973178	0.304362	0.000000	49298.000000		1
27589.261719	12171.251953	4.258643	12.177685	24963.410156	99998.000000	3481.763184	2158.974854	527.880554	206.336044	171.193756	637.020264	823.086853	523.529419	1.312514	0.000000	4.440740	4.085335	0.629271	1.085565	4.397304	4.999991	3.541799	3.334248	2.722536	2.314575	2.233488	2.804153	2.915446	2.718941	0.118104	0.000000	49329.000000		1
3425.269043	0.000000	2.278883	1.347594	1879.470947	34458.671875	0.000000	0.000000	0.000000	0.000000	0.000000	0.000000	0.000000	0.000000	0.685359	99998.000000	3.534695	0.000000	0.357722	0.129559	3.274036	4.537299	0.000000	0.000000	0.000000	0.000000	0.000000	0.000000	0.000000	0.000000	0.000000	4.999991	49431.000000		0
39436.121094	12166.770508	3.728240	12.038916	28426.000000	99998.000000	3988.063721	2463.210449	542.096619	290.787323	170.660263	717.527405	992.143616	486.663300	2.326188	0.000000	4.595894	4.085176	0.571504	1.080587	4.453716	4.999991	3.600762	3.391501	2.734077	2.463575	2.232132	2.855839	2.996575	2.687229	0.366645	0.000000	49493.000000		1
14493.343750	4899.786621	2.365228	2.121612	9057.708984	99998.000000	814.292053	487.218384	107.082825	119.279015	36.508385	78.851196	99.817543	88.756172	0.352791	0.000000	4.161169	3.690177	0.373873	0.326666	3.957018	4.999991	2.910780	2.687724	2.029720	2.076564	1.562393	1.896808	1.999207	1.948199	0.000000	0.000000	49585.000000		1
23012.939453	6018.461914	3.062153	6.654708	17448.638672	99998.000000	2167.390381	1332.070312	310.720612	157.585220	75.835304	368.882996	508.227905	308.441711	2.571034	99998.000000	4.361972	3.779485	0.486027	0.823129	4.241762	4.999991	3.335937	3.124527	2.492370	2.197515	1.879871	2.566889	2.706059	2.489173	0.410108	4.999991	49646.000000		1
12686.479492	2631.119873	3.225591	2.991227	7228.061523	99998.000000	483.379120	283.121124	53.250000	41.309765	13.676381	55.220509	68.212303	71.067841	0.966649	0.000000	4.103341	3.420141	0.508609	0.475849	3.859022	4.999991	2.684288	2.451972	1.726320	1.616053	1.135971	1.742100	1.833863	1.851673	0.000000	0.000000	49699.000000		1
33911.035156	9375.694336	3.370527	7.869701	24239.908203	99998.000000	3369.773926	2059.755615	462.622498	227.579926	120.068451	550.798889	754.004944	432.358673	2.688844	99998.000000	4.530341	3.972003	0.527698	0.895958	4.384531	4.999991	3.527601	3.313816	2.665227	2.357134	2.079429	2.740993	2.877374	2.635844	0.429566	4.999991	49727.000000		1
32429.990234	6996.312500	3.031315	7.993051	21864.855469	99998.000000	2663.813721	1783.560425	626.529358	357.639679	264.819153	592.349182	870.582642	602.531738	3.491989	99998.000000	4.510947	3.844869	0.481631	0.902713	4.339746	4.999991	3.425504	3.251288	2.796942	2.553446	2.422949	2.772578	2.939810	2.779980	0.543073	4.999991	49831.000000		1
19521.164062	5940.551270	2.969640	6.494354	14395.564453	99998.000000	1696.796387	1050.370728	241.117538	95.626740	75.033531	337.613892	418.808716	318.562561	0.622001	99998.000000	4.290506	3.773827	0.472704	0.812536	4.158229	4.999991	3.229630	3.021343	2.382229	1.980579	1.875255	2.528420	2.622016	2.503195	0.000000	4.999991	49879.000000		1
15816.258789	4877.635742	2.963473	4.095205	10606.063477	99998.000000	1058.274414	649.364441	157.014725	73.695190	43.039742	128.502472	200.412186	115.930077	1.284930	0.000000	4.199104	3.688209	0.471801	0.612276	4.025554	4.999991	3.024598	2.812489	2.195940	1.867439	1.633870	2.108912	2.301924	2.064196	0.108880	0.000000	49918.000000		1
22340.275391	9891.720703	3.450704	10.635815	29192.478516	99998.000000	4226.643066	2580.885742	586.261902	227.758774	170.487579	756.638489	971.087830	611.382019	4.756700	99998.000000	4.349089	3.995272	0.537908	1.026771	4.465271	4.999991	3.625996	3.411769	2.768092	2.357475	2.231693	2.878888	2.987258	2.786313	0.677306	4.999991	50063.000000		1
27023.105469	7397.867676	3.422950	10.046821	17926.625000	99998.000000	2312.970703	1413.209595	310.076111	142.505737	98.112228	421.707428	570.571838	349.020630	1.781246	99998.000000	4.431735	3.869107	0.534401	1.002029	4.253499	4.999991	3.364170	3.150207	2.491468	2.153832	1.991723	2.625011	2.756310	2.542851	0.250724	4.999991	50136.000000		1
7917.878418	0.000000	2.630429	2.318972	4574.340820	66439.531250	28.666435	18.033705	0.000000	0.000000	0.000000	0.000000	0.000000	0.000000	0.420918	99998.000000	3.898609	0.000000	0.420027	0.365295	3.660329	4.822427	1.457374	1.256085	0.000000	0.000000	0.000000	0.000000	0.000000	0.000000	0.000000	4.999991	50224.000000		0
33362.613281	7397.500488	1.970509	7.826529	20204.236328	99998.000000	2619.447998	1603.883301	368.525269	152.435379	106.000435	485.226288	672.927307	396.451630	2.508156	99998.000000	4.523260	3.869085	0.294578	0.893569	4.305442	4.999991	3.418210	3.205173	2.566467	2.183086	2.025308	2.685944	2.827968	2.598190	0.399354	4.999991	50273.000000		1
14155.557617	934.366699	2.207957	2.642764	8142.223633	99998.000000	697.313538	408.731079	93.165916	61.736450	16.704613	52.978630	63.296822	17.546473	1.021986	99998.000000	4.150927	2.970517	0.343991	0.422058	3.910743	4.999991	2.843428	2.611438	1.969257	1.790542	1.222836	1.724101	1.801382	1.244190	0.009445	4.999991	50298.000000		1
19913.146484	4715.786133	2.426902	5.183765	13819.713867	99998.000000	1604.456909	979.802490	231.736801	108.982414	57.968121	259.422607	342.227173	169.522369	0.701216	0.000000	4.299140	3.673554	0.385052	0.714645	4.140499	4.999991	3.205328	2.991138	2.364995	2.037356	1.763189	2.414008	2.534314	2.229227	0.000000	0.000000	50336.000000		1
10950.846680	3392.174316	3.049818	2.991227	7846.931152	99998.000000	647.967529	385.818878	97.125435	10.799253	9.615097	50.021328	77.358673	38.068756	0.713103	0.000000	4.039448	3.530478	0.484274	0.475849	3.894700	4.999991	2.811553	2.586384	1.987333	1.033394	0.982954	1.699155	1.888509	1.580569	0.000000	0.000000	50369.000000		1
34866.347656	8240.924805	3.315019	7.145023	22524.771484	99998.000000	2940.813721	1891.053467	499.957306	223.854767	138.826828	600.151062	781.795593	492.590271	5.122062	99998.000000	4.542407	3.915976	0.520486	0.854004	4.352660	4.999991	3.468467	3.276704	2.698933	2.349966	2.142473	2.778260	2.893093	2.692486	0.709445	4.999991	50444.000000		1
18076.419922	4156.059570	2.488577	4.804465	10699.666992	99998.000000	1071.827393	678.144958	120.315147	82.314240	42.728283	173.589828	241.188461	119.630562	0.913581	0.000000	4.257113	3.618682	0.395951	0.681645	4.029370	4.999991	3.030125	2.831322	2.080320	1.915475	1.630715	2.239524	2.382357	2.077842	0.000000	0.000000	50495.000000		1
19605.078125	4797.909180	3.271847	5.267026	10232.163086	99998.000000	943.065918	624.333740	145.040573	66.556335	53.983929	113.355156	164.714828	161.890121	0.265447	0.000000	4.292368	3.681052	0.514793	0.721565	4.009967	4.999991	2.974542	2.795417	2.161489	1.823189	1.732265	2.054441	2.216733	2.209220	0.000000	0.000000	50531.000000		1
20247.908203	3821.702148	3.715905	4.866140	12255.980469	99998.000000	1304.837769	834.990112	180.099594	114.641075	47.085606	204.390198	294.299683	154.168442	0.657823	0.000000	4.306380	3.582257	0.570065	0.687185	4.088348	4.999991	3.115556	2.921681	2.255513	2.059340	1.672888	2.310460	2.468790	2.187995	0.000000	0.000000	50566.000000		1
13557.700195	1787.153076	2.806202	6.303162	8374.185547	99998.000000	703.875732	457.071747	114.727417	61.027191	30.803467	84.405014	102.488060	118.193542	0.037022	0.000000	4.132186	3.252162	0.448119	0.799558	3.922943	4.999991	2.847496	2.659984	2.059667	1.785523	1.488600	1.926368	2.010673	2.072594	0.000000	0.000000	50600.000000		1
7052.328613	904.873779	1.992095	1.554204	4261.054688	60414.457031	14.647759	46.077225	25.015289	19.686588	1.079309	0.000000	0.000000	18.431507	1.094279	99998.000000	3.848333	2.956588	0.299310	0.191508	3.629517	4.781141	1.165771	1.663486	1.398206	1.294170	0.033146	0.000000	0.000000	1.265561	0.039128	4.999991	50641.000000		1
15896.839844	4694.230469	3.367443	6.944580	10353.455078	99998.000000	1034.508057	660.373413	174.188065	60.638638	55.211258	176.544037	279.522430	186.917740	1.557743	99998.000000	4.201311	3.671564	0.527300	0.841646	4.015085	4.999991	3.014734	2.819790	2.241018	1.782749	1.742028	2.246853	2.446417	2.271651	0.192496	4.999991	50671.000000		1
24859.601562	7861.119141	3.604891	7.974548	18620.773438	99998.000000	2367.490967	1485.390747	362.669250	173.802597	88.188759	435.137115	578.817749	351.330353	2.731479	99998.000000	4.395494	3.895484	0.556892	0.901706	4.269998	4.999991	3.374288	3.171841	2.559511	2.240056	1.945413	2.638626	2.762542	2.545716	0.436398	4.999991	50753.000000		1
33521.105469	6845.924805	4.418998	8.572794	26043.841797	99998.000000	3443.768311	2231.818848	739.277039	390.709686	207.483200	660.037292	906.020935	522.761536	2.521533	0.000000	4.525318	3.835432	0.645324	0.933122	4.415705	4.999991	3.537034	3.348659	2.868807	2.591854	2.316983	2.819568	2.957138	2.718304	0.401665	0.000000	50831.000000		1
37572.265625	9358.012695	2.917217	9.269719	24554.611328	99998.000000	3403.565674	2084.259033	476.052155	176.750656	160.977325	658.661926	890.750244	461.055939	6.482801	0.000000	4.574867	3.971184	0.464969	0.967067	4.390133	4.999991	3.531934	3.318952	2.677655	2.247361	2.206765	2.818663	2.949756	2.663754	0.811763	0.000000	50956.000000		1
26350.572266	5896.897949	4.832219	7.240619	15367.232422	99998.000000	1970.724976	1177.174072	300.411652	142.770935	91.451355	379.805603	562.933411	284.616760	2.800931	99998.000000	4.420790	3.770624	0.684147	0.859776	4.186595	4.999991	3.294626	3.070841	2.477717	2.154640	1.961190	2.579561	2.750457	2.454261	0.447302	4.999991	51031.000000		1
30592.316406	8626.494141	3.583304	8.005385	26781.654297	99998.000000	3735.332764	2338.331299	553.518799	208.306549	139.702621	639.252869	870.517883	492.072205	2.800014	0.000000	4.485612	3.935834	0.554284	0.903382	4.427837	4.999991	3.572329	3.368906	2.743132	2.318703	2.145205	2.805673	2.939778	2.692029	0.447160	0.000000	51054.000000		1
29031.296875	10635.364258	4.206220	6.380256	26207.937500	99998.000000	3733.060059	2264.167236	551.088806	270.400726	153.832306	706.099060	972.777710	478.201538	2.086287	99998.000000	4.462866	4.026752	0.623892	0.804838	4.418433	4.999991	3.572065	3.354908	2.741222	2.432008	2.187047	2.848866	2.988014	2.679611	0.319374	4.999991	51097.000000		1
4748.553711	828.483398	3.728240	0.231280	2392.762207	40837.546875	0.000000	0.000000	0.000000	3.250261	0.000000	0.000000	0.000000	0.000000	0.846688	99998.000000	3.676561	2.918284	0.571504	0.000000	3.378900	4.611060	0.000000	0.000000	0.000000	0.511918	0.000000	0.000000	0.000000	0.000000	0.000000	4.999991	51137.000000		1
3834.249756	293.581177	3.481541	2.170952	2680.382568	52049.773438	0.000000	0.000000	6.380256	7.660007	3.370527	0.000000	0.000000	0.000000	0.062300	99998.000000	3.583680	2.467728	0.541772	0.336650	3.428197	4.716419	0.000000	0.000000	0.804838	0.884229	0.527698	0.000000	0.000000	0.000000	0.000000	4.999991	51161.000000		1
6590.036133	2998.636719	2.334390	4.409747	6095.718750	83830.648438	347.728546	214.329102	51.957912	52.506821	15.153492	14.364055	5.186849	70.176643	0.588691	99998.000000	3.818888	3.476924	0.368173	0.644414	3.785025	4.923403	2.541240	2.331081	1.715652	1.720216	1.180513	1.157277	0.714904	1.846193	0.000000	4.999991	51184.000000		1
12104.035156	1769.091553	2.630429	4.033530	5165.083496	76040.640625	232.655746	141.503525	51.159225	17.352198	22.847420	0.000000	15.665393	32.511856	0.040168	0.000000	4.082930	3.247750	0.420027	0.605685	3.713077	4.881046	2.366714	2.150767	1.708924	1.239354	1.358837	0.000000	1.194941	1.512042	0.000000	0.000000	51227.000000		1
19937.064453	3122.812744	3.891678	6.679378	13568.049805	99998.000000	1613.125366	993.272278	215.096939	73.855545	61.002522	220.817276	345.088867	199.178680	0.344442	99998.000000	4.299661	3.494546	0.590137	0.824736	4.132517	4.999991	3.207668	2.997068	2.332634	1.868383	1.785348	2.344033	2.537931	2.299243	0.000000	4.999991	51253.000000		1
9248.120117	3940.746826	1.915002	2.870961	8245.375000	99998.000000	705.325073	441.720917	112.032227	42.093033	31.358540	94.266808	103.496437	110.271416	1.398221	0.000000	3.966053	3.595578	0.282169	0.458027	3.916210	4.999991	2.848389	2.645148	2.049343	1.624210	1.496356	1.974359	2.014925	2.042463	0.145576	0.000000	51280.000000		1
25766.666016	5980.177246	2.763030	5.334868	14101.900391	99998.000000	1665.937378	1033.530518	261.766235	112.513290	84.112061	322.300049	394.656891	271.686646	0.671943	0.000000	4.411058	3.776714	0.441386	0.727124	4.149278	4.999991	3.221659	3.014323	2.417914	2.051204	1.924858	2.508260	2.596220	2.434068	0.000000	0.000000	51308.000000		1
13878.001953	2123.237305	2.790784	3.493876	6028.505859	87010.546875	330.178986	191.460083	52.053509	38.818104	12.680334	0.536571	56.694538	32.009209	0.503864	0.000000	4.142327	3.326998	0.445726	0.543307	3.780210	4.939572	2.518749	2.282078	1.716450	1.589034	1.103131	0.000000	1.753541	1.505275	0.000000	0.000000	51370.000000		1
41295.671875	10991.554688	3.092990	6.907575	30558.980469	99998.000000	4123.476562	2689.880615	818.920776	408.006378	257.708038	837.528015	1200.767822	838.733765	4.901752	99998.000000	4.615904	4.041059	0.490378	0.839326	4.485139	4.999991	3.615263	3.429733	2.913242	2.610667	2.411128	2.922999	3.079459	2.923624	0.690351	4.999991	51423.000000		1
19468.013672	3910.982422	4.517677	4.311067	12120.027344	99998.000000	1335.428467	796.942932	203.304733	81.318192	41.840168	153.082962	270.175598	124.064980	1.242199	99998.000000	4.289321	3.592286	0.654915	0.634585	4.083504	4.999991	3.125621	2.901427	2.308147	1.910188	1.621593	2.184927	2.431646	2.093649	0.094191	4.999991	51449.000000		1
14544.978516	3330.530273	3.737491	3.638812	10428.809570	99998.000000	1017.044800	616.019958	150.856506	80.642853	28.324141	134.765549	205.888901	135.027664	0.172193	0.000000	4.162713	3.522513	0.572580	0.560960	4.018235	4.999991	3.007340	2.789595	2.178564	1.906566	1.452157	2.129579	2.313633	2.130423	0.000000	0.000000	51472.000000		1
32759.105469	13134.365234	2.087691	10.201008	27638.859375	99998.000000	3845.342041	2371.308838	527.424194	275.553650	109.463478	563.334290	802.974731	420.686737	2.921368	99998.000000	4.515332	4.118409	0.319666	1.008643	4.441520	4.999991	3.584935	3.374988	2.722160	2.440206	2.039269	2.750766	2.904702	2.623959	0.465586	4.999991	51511.000000		1
31987.492188	5629.614746	3.894762	9.004518	19885.576172	99998.000000	2639.840820	1582.784424	382.735138	173.716248	105.050644	503.750305	711.020752	428.479340	3.294104	0.000000	4.504980	3.750479	0.590481	0.954460	4.298538	4.999991	3.421578	3.199422	2.582898	2.239841	2.021399	2.702215	2.851882	2.631930	0.517737	0.000000	51614.000000		1
13309.631836	3848.246826	2.920300	3.188586	13054.483398	99998.000000	1470.261841	866.826599	213.080185	73.429985	42.089951	213.521149	345.754944	187.744186	1.747487	0.000000	4.124166	3.585263	0.465428	0.503598	4.115760	4.999991	3.167395	2.937932	2.328543	1.865873	1.624178	2.329441	2.538768	2.273566	0.242414	0.000000	51669.000000		1
11422.041992	1544.971558	3.315019	5.745005	6740.602539	88846.445312	470.695709	329.324799	86.252174	50.209435	38.778015	87.282143	105.948013	94.282227	1.569786	0.000000	4.057744	3.188920	0.520486	0.759290	3.828699	4.948640	2.672740	2.517624	1.935770	1.700785	1.588586	1.940925	2.025093	1.974430	0.195841	0.000000	51737.000000		1
8623.801758	1921.644165	3.040566	3.410615	4540.959473	62827.902344	101.288483	97.763771	44.442844	38.873611	4.286397	21.450487	39.459522	30.251476	0.608610	0.000000	3.935699	3.283673	0.482955	0.532833	3.657148	4.798152	2.005560	1.990178	1.647802	1.589655	0.632092	1.331437	1.596152	1.480747	0.000000	0.000000	51752.000000		1
11665.521484	2482.838379	4.039698	4.656446	7147.644043	93680.351562	541.461365	358.059082	98.022804	70.444931	45.303207	176.328186	244.081009	140.569153	0.856167	0.000000	4.066904	3.394948	0.606349	0.668055	3.854163	4.971649	2.733567	2.553955	1.991327	1.847850	1.656129	2.246322	2.387534	2.147890	0.000000	0.000000	51778.000000		1
29349.923828	12641.385742	2.352893	8.634468	26143.777344	99998.000000	3601.239502	2266.720703	519.341675	203.517502	151.470169	723.691833	1024.492065	493.953278	6.215374	0.000000	4.467607	4.101795	0.371602	0.936236	4.417368	4.999991	3.556452	3.355398	2.715453	2.308602	2.180327	2.859554	3.010509	2.693686	0.793467	0.000000	51880.000000		1
21290.800781	4758.208984	3.438369	5.316366	11951.908203	99998.000000	1351.519409	797.393188	183.624313	65.785400	41.309765	212.222900	264.738983	164.794998	0.085596	99998.000000	4.328192	3.677444	0.536352	0.725615	4.077437	4.999991	3.130822	2.901673	2.263930	1.818130	1.616053	2.326792	2.422818	2.216944	0.000000	4.999991	51933.000000		1
4374.844727	773.592896	4.085954	5.692582	2724.184082	46544.316406	0.000000	0.000000	0.000000	0.000000	0.000000	0.000000	0.000000	0.000000	0.543879	99998.000000	3.640963	2.888512	0.611293	0.755309	3.435236	4.667867	0.000000	0.000000	0.000000	0.000000	0.000000	0.000000	0.000000	0.000000	0.000000	4.999991	51952.000000		1
27071.984375	5193.222656	4.295648	12.085172	19797.091797	99998.000000	2554.556885	1592.859009	354.188995	162.432861	108.017204	451.604279	625.055359	339.309937	1.139111	0.000000	4.432520	3.715437	0.633029	1.082253	4.296601	4.999991	3.407315	3.202177	2.549235	2.210674	2.033493	2.654758	2.795918	2.530596	0.056566	0.000000	51977.000000		1
6680.463379	1142.173706	2.753779	3.444536	4193.631836	58991.718750	0.000000	0.000000	0.000000	0.447142	0.000000	0.000000	0.000000	0.000000	0.661383	99998.000000	3.824807	3.057732	0.439929	0.537131	3.622590	4.770791	0.000000	0.000000	0.000000	0.000000	0.000000	0.000000	0.000000	0.000000	0.000000	4.999991	52096.000000		1
17114.322266	6558.119141	3.524713	9.134034	17877.923828	99998.000000	2321.108643	1392.135376	320.101318	131.256256	88.808594	296.871521	342.183990	220.952972	2.503497	0.000000	4.233360	3.816779	0.547124	0.960663	4.252317	4.999991	3.365695	3.143682	2.505287	2.118120	1.948455	2.472569	2.534260	2.344300	0.398547	0.000000	52126.000000		1
11363.265625	3074.971680	4.462170	5.279361	9032.347656	99998.000000	771.921509	479.101990	106.589432	80.362228	35.601765	124.515205	147.103592	89.776886	0.226062	99998.000000	4.055503	3.487841	0.649546	0.722581	3.955801	4.999991	2.887573	2.680428	2.027714	1.905052	1.551471	2.095222	2.167623	1.953165	0.000000	4.999991	52199.000000		1
5990.233398	314.362488	2.207957	0.339211	2819.801514	45328.164062	0.000000	0.000000	0.000000	0.000000	0.000000	0.000000	0.000000	0.000000	1.048579	99998.000000	3.777444	2.497431	0.343991	0.000000	3.450218	4.656368	0.000000	0.000000	0.000000	0.000000	0.000000	0.000000	0.000000	0.000000	0.020601	4.999991	52213.000000		1
17798.445312	3570.642578	4.141461	4.181550	11509.814453	99998.000000	1177.396118	717.135803	187.836700	71.043175	46.249912	193.516937	281.070465	165.963730	1.356610	99998.000000	4.250382	3.552746	0.617154	0.621337	4.061069	4.999991	3.070923	2.855601	2.273780	1.851522	1.665111	2.286719	2.448815	2.220013	0.132455	4.999991	52257.000000		1
12567.947266	2698.666016	2.883296	3.200921	7234.580566	99998.000000	499.698273	286.355988	98.833824	49.574184	14.031012	43.779839	54.791870	58.964169	1.713701	99998.000000	4.099264	3.431149	0.459889	0.505275	3.859413	4.999991	2.698708	2.456906	1.994906	1.695256	1.147089	1.641274	1.738716	1.770588	0.233935	4.999991	52298.000000		1
7485.729492	0.000000	3.407531	3.176251	0.000000	9978.229492	0.000000	0.000000	0.000000	0.000000	0.000000	0.000000	0.000000	0.000000	1.393970	99998.000000	3.874234	0.000000	0.532440	0.501915	0.000000	3.999053	0.000000	0.000000	0.000000	0.000000	0.000000	0.000000	0.000000	0.000000	0.144253	4.999991	52333.000000		0
9050.020508	6709.497070	2.550252	7.848115	16076.483398	99998.000000	2057.226807	1248.809326	299.107239	130.220123	115.905403	473.187378	607.157349	345.563751	1.610881	0.000000	3.956650	3.826690	0.406583	0.894765	4.206191	4.999991	3.313282	3.096496	2.475827	2.114678	2.064104	2.675033	2.783301	2.538528	0.207063	0.000000	52388.000000		1
28179.605469	8097.577148	3.413699	11.736710	22032.406250	99998.000000	2967.999756	1846.104858	455.468201	163.999390	138.031235	647.335327	865.389587	484.822327	2.701819	99998.000000	4.449935	3.908355	0.533225	1.069546	4.343062	4.999991	3.472464	3.266256	2.658458	2.214842	2.139977	2.811129	2.937212	2.685583	0.431656	4.999991	52461.000000		1
12086.189453	1028.340576	2.235711	4.752041	7490.697266	99446.710938	529.329895	348.043091	82.126129	34.251087	26.544823	39.700054	99.737366	34.470032	0.227085	99998.000000	4.082289	3.012137	0.349416	0.676880	3.874522	4.997591	2.723727	2.541633	1.914481	1.534674	1.423980	1.598791	1.998858	1.537442	0.000000	4.999991	52505.000000		1
36431.929688	17465.294922	3.179335	11.715123	36826.199219	99998.000000	5355.396484	3330.425537	823.974976	373.342072	240.346603	1172.576294	1598.221558	852.456421	6.990808	0.000000	4.561482	4.242176	0.502336	1.068747	4.566157	4.999991	3.728792	3.522500	2.915914	2.572107	2.380838	3.069141	3.203637	2.930672	0.844527	0.000000	52532.000000		1
10570.412109	13.256993	2.513247	0.000000	5338.488281	78459.421875	177.530838	98.698143	15.782575	17.216513	0.000000	0.000000	0.000000	19.069841	0.195387	9593.071289	4.024092	1.122445	0.400235	0.000000	3.727418	4.894645	2.249274	1.994309	1.198178	1.235945	0.000000	0.000000	0.000000	1.280347	0.000000	3.981958	52596.000000		0
14829.656250	4724.426758	2.374479	4.822968	10461.401367	99998.000000	1036.583374	676.661682	147.575409	97.476982	42.237968	182.896545	255.737534	244.864273	0.013611	4428.282227	4.171131	3.674349	0.375568	0.683314	4.019590	4.999991	3.015604	2.830372	2.169014	1.988902	1.625703	2.262206	2.407794	2.388925	0.000000	3.646235	52655.000000		1
12196.716797	2047.775269	2.747611	3.546299	6849.190430	95460.226562	459.951965	302.480865	90.146935	39.441017	14.357887	54.576008	57.499393	81.811592	1.226010	99998.000000	4.086243	3.311282	0.438955	0.549775	3.835639	4.979823	2.662713	2.480698	1.954951	1.595948	1.157091	1.737002	1.759663	1.912815	0.088494	4.999991	52685.000000		1
20803.906250	7422.195312	4.585519	5.399627	14884.392578	99998.000000	1760.290649	1106.686035	268.747833	123.565414	49.598854	246.572662	365.423035	172.334747	1.808568	0.000000	4.318145	3.870532	0.661389	0.732364	4.172731	4.999991	3.245584	3.044024	2.429345	2.091897	1.695472	2.391945	2.562796	2.236373	0.257335	0.000000	52748.000000		1
19841.261719	5569.935059	3.333522	6.488186	11716.033203	99998.000000	1293.841187	792.058289	160.477768	69.010986	54.489662	242.875259	353.180603	166.380035	1.273761	99998.000000	4.297569	3.745850	0.522903	0.812123	4.068780	4.999991	3.111881	2.898757	2.205415	1.838918	1.736314	2.385383	2.547997	2.221101	0.105088	4.999991	52831.000000		1
5022.769043	1645.017334	2.500912	3.583304	4459.555176	61209.796875	37.929985	56.339909	22.899843	20.861492	25.638205	5.270110	0.000000	18.542521	0.523343	99998.000000	3.700943	3.216171	0.398098	0.554284	3.649292	4.786821	1.578983	1.750816	1.359833	1.319345	1.408888	0.721820	0.000000	1.268169	0.000000	4.999991	52859.000000		1
25575.675781	8340.625000	3.376694	5.803596	15247.105469	99998.000000	1921.560913	1164.166870	303.890106	99.811371	89.940323	383.114441	425.330841	255.185547	3.639934	0.000000	4.407827	3.921199	0.528492	0.763697	4.183187	4.999991	3.283654	3.066015	2.482717	1.999180	1.953954	2.583328	2.628727	2.406856	0.561094	0.000000	52915.000000		1
14140.860352	4028.775146	3.715905	4.579352	10450.318359	99998.000000	1062.446655	660.678711	161.893204	82.490013	43.320362	193.122223	277.801697	131.259338	1.170115	0.000000	4.150476	3.605173	0.570065	0.660804	4.019130	4.999991	3.026307	2.819990	2.209229	1.916401	1.636692	2.285832	2.443735	2.118130	0.068229	0.000000	52949.000000		1
20445.484375	4075.651123	2.790784	3.305768	12618.714844	99998.000000	1390.596558	859.342407	194.090515	101.393333	47.492661	222.226547	236.750961	180.842773	4.286508	0.000000	4.310597	3.610197	0.445726	0.519272	4.101015	4.999991	3.143201	2.934166	2.288004	2.006009	1.676626	2.346796	2.374292	2.257301	0.632104	0.000000	53011.000000		1
21503.265625	3971.192627	2.790784	6.432679	15641.145508	99998.000000	1732.570923	1163.710449	408.046478	205.136475	145.145416	406.886993	540.493042	417.596832	3.281938	0.000000	4.332504	3.598921	0.445726	0.808392	4.194269	4.999991	3.238691	3.065845	2.610710	2.312043	2.161803	2.609474	2.732790	2.620757	0.516130	0.000000	53069.000000		1
30961.917969	6760.693359	2.790784	8.421691	17714.021484	99998.000000	2212.727539	1362.216919	309.215729	123.189194	75.826050	370.252167	505.615967	257.245483	1.708137	0.000000	4.490828	3.829991	0.445726	0.925399	4.248317	4.999991	3.344928	3.134246	2.490262	2.090573	1.879818	2.568498	2.703821	2.410348	0.232523	0.000000	53116.000000		1
27321.068359	6493.588867	2.096942	5.982453	16507.605469	99998.000000	2058.673096	1264.801636	266.095825	92.203789	71.468727	329.087341	451.459351	271.954926	2.232431	0.000000	4.436498	3.812485	0.321587	0.776879	4.217684	4.999991	3.313587	3.102022	2.425038	1.964749	1.854116	2.517311	2.654619	2.434497	0.348778	0.000000	53154.000000		1
13459.277344	2357.866699	3.826920	2.207957	7437.860840	99998.000000	541.954773	342.424530	102.201271	59.559330	15.693147	65.594208	53.179073	19.982628	1.730514	99998.000000	4.129022	3.372519	0.582849	0.343991	3.871448	4.999991	2.733963	2.534565	2.009456	1.774950	1.195710	1.816865	1.725741	1.300653	0.238175	4.999991	53179.000000		1
12443.000000	2736.460449	2.211041	4.829135	15599.833008	99998.000000	1934.571167	1180.689575	286.608856	147.815933	77.700966	267.979980	361.130463	225.183853	1.384889	0.000000	4.094925	3.437189	0.344597	0.683869	4.193120	4.999991	3.286585	3.072136	2.457290	2.169721	1.890426	2.428102	2.557664	2.352537	0.141415	0.000000	53201.000000		1
15913.911133	4168.333008	1.637465	7.505820	11229.730469	99998.000000	1209.821655	762.577759	199.653580	77.522110	63.876564	266.657043	374.319641	240.115311	0.544990	0.000000	4.201777	3.619962	0.214172	0.875398	4.050369	4.999991	3.082721	2.882284	2.300277	1.889426	1.805342	2.425953	2.573243	2.380420	0.000000	0.000000	53254.000000		1
20086.554688	4202.698242	3.259512	6.673211	12157.855469	99998.000000	1329.094482	831.206360	199.080002	87.251305	66.645760	265.186127	359.807556	229.183456	3.153952	0.000000	4.302906	3.623528	0.513153	0.824335	4.084857	4.999991	3.123556	2.919709	2.299028	1.940772	1.823773	2.423551	2.556070	2.360183	0.498855	0.000000	53318.000000		1
24183.109375	4651.687500	2.124696	8.307592	15258.197266	99998.000000	1867.018799	1151.332397	273.814423	136.843994	95.709999	404.749969	502.214600	315.293793	2.350770	99998.000000	4.383512	3.667611	0.327297	0.919475	4.183503	4.999991	3.271149	3.061201	2.437456	2.136226	1.980957	2.607187	2.700889	2.498715	0.371210	4.999991	53393.000000		1
28558.214844	6145.601562	3.407531	4.995657	18025.796875	99998.000000	2277.945557	1422.066162	330.465790	121.375954	69.951530	306.252258	360.667908	269.062378	3.161883	0.000000	4.455731	3.788564	0.532440	0.698593	4.255895	4.999991	3.357543	3.152920	2.519126	2.084133	1.844797	2.486079	2.557107	2.429853	0.499946	0.000000	53420.000000		1
28195.332031	3787.608398	3.629560	3.870092	14465.303711	99998.000000	1720.769409	1059.834717	264.334991	141.485016	70.895157	307.920563	387.184998	227.024841	1.755765	0.000000	4.450177	3.578365	0.559854	0.587721	4.160327	4.999991	3.235723	3.025238	2.422155	2.150710	1.850617	2.488439	2.587919	2.356073	0.244466	0.000000	53531.000000		1
20597.437500	2375.666016	3.302684	6.870570	8829.934570	99998.000000	812.645325	523.125427	130.355804	48.827919	51.082134	113.783791	138.530792	129.190155	1.813326	0.000000	4.313813	3.375785	0.518867	0.836993	3.945957	4.999991	2.909901	2.718606	2.115130	1.688668	1.708269	2.056080	2.141546	2.111229	0.258476	0.000000	53589.000000		1
12002.318359	2213.748291	2.494745	4.585519	7683.042480	99998.000000	678.829590	390.789886	98.303421	50.798428	41.050732	120.037613	167.496353	115.316414	0.076902	0.000000	4.079265	3.345128	0.397026	0.661389	3.885533	4.999991	2.831761	2.591943	1.992569	1.705850	1.613321	2.079317	2.224005	2.061891	0.000000	0.000000	53643.000000		1
20466.197266	3801.700928	3.025148	5.251607	9268.552734	99998.000000	865.494446	546.500183	157.076401	78.829613	44.004951	178.011902	238.527191	139.659439	0.433611	0.000000	4.311037	3.579978	0.480747	0.720292	3.967012	4.999991	2.937264	2.737590	2.196111	1.896689	1.643502	2.250449	2.377538	2.145070	0.000000	0.000000	53717.000000		1
44624.328125	13692.259766	3.308852	12.575486	34036.503906	99998.000000	4916.854980	3056.077637	692.533691	281.681030	211.710999	928.337952	1285.956055	785.348083	6.298216	0.000000	4.649572	4.136475	0.519677	1.099525	4.531945	4.999991	3.691687	3.485164	2.840441	2.449758	2.325743	2.967706	3.109226	2.895062	0.799218	0.000000	53746.000000		1
8254.918945	1795.494507	2.056854	0.262118	5606.230957	81619.257812	239.526321	154.153015	29.560720	30.963821	4.163047	0.000000	0.000000	0.000000	0.560596	99998.000000	3.916713	3.254184	0.313203	0.000000	3.748671	4.911793	2.379353	2.187952	1.470715	1.490855	0.619411	0.000000	0.000000	0.000000	0.000000	4.999991	53803.000000		1
25998.064453	7476.891602	4.548515	6.885989	17683.910156	99998.000000	2187.869385	1337.226318	290.765717	126.319191	63.272152	332.568878	504.795685	272.491486	3.098455	99998.000000	4.414941	3.873721	0.657870	0.837966	4.247578	4.999991	3.340021	3.126205	2.463543	2.101469	1.801213	2.521882	2.703116	2.435353	0.491145	4.999991	53956.000000		1
21390.011719	9729.929688	1.776234	8.696143	18891.056641	99998.000000	2463.981201	1502.857056	387.607452	170.700363	116.654755	399.260895	622.989258	356.412354	1.472788	0.000000	4.330211	3.988110	0.249500	0.939327	4.276256	4.999991	3.391637	3.176918	2.588392	2.232234	2.066902	2.601257	2.794481	2.551953	0.168140	0.000000	54007.000000		1
5583.380371	1209.689087	4.351155	2.059937	5883.098145	76841.851562	283.651550	173.019333	31.102589	13.408096	2.423819	0.000000	0.000000	0.000000	0.503242	99998.000000	3.746897	3.082674	0.638605	0.313854	3.769606	4.885598	2.452785	2.238095	1.492797	1.127367	0.384500	0.000000	0.000000	0.000000	0.000000	4.999991	54030.000000		1
21069.839844	4015.888184	2.926468	8.252085	17574.738281	99998.000000	2213.902344	1379.559814	346.223694	223.145508	98.926338	433.191284	590.776489	296.667999	2.051487	0.000000	4.323661	3.603782	0.466344	0.916564	4.244889	4.999991	3.345159	3.139740	2.539357	2.348588	1.995312	2.636680	2.771423	2.472271	0.312069	0.000000	54085.000000		1
37034.457031	4475.704590	3.129995	9.596595	19858.828125	99998.000000	2563.804932	1610.038452	364.537994	151.787796	95.984451	365.102325	474.522644	290.019470	0.190782	99998.000000	4.568606	3.650862	0.495544	0.982117	4.297954	4.999991	3.408885	3.206836	2.561743	2.181237	1.982201	2.562415	2.676257	2.462427	0.000000	4.999991	54134.000000		1
23791.679688	3474.636475	4.388160	5.708001	14807.413086	99998.000000	1848.115479	1101.690308	245.545776	82.070625	75.557770	326.999664	434.887329	304.213898	1.580074	99998.000000	4.376425	3.540909	0.642282	0.756484	4.170479	4.999991	3.266729	3.042059	2.390132	1.914188	1.878279	2.514547	2.638377	2.483179	0.198677	4.999991	54178.000000		1
20607.609375	5347.699707	4.856888	7.956046	17361.576172	99998.000000	2273.205811	1385.070557	346.538239	94.331566	81.786919	332.723083	434.023895	160.696716	0.077346	0.000000	4.314028	3.728167	0.686358	0.900697	4.239589	4.999991	3.356639	3.141472	2.539751	1.974657	1.912684	2.522083	2.637514	2.206007	0.000000	0.000000	54224.000000		1
18797.074219	3640.831543	2.096942	6.321664	13932.202148	99998.000000	1633.499634	1008.715637	234.299393	99.095947	71.271370	293.356079	442.257477	211.294693	1.250289	99998.000000	4.274090	3.561201	0.321587	0.800831	4.144020	4.999991	3.213119	3.003769	2.369771	1.996056	1.852915	2.467395	2.645675	2.324889	0.097010	4.999991	54289.000000		1
30591.687500	6248.480957	4.946317	10.009816	21393.726562	99998.000000	2861.000244	1765.862915	387.619781	140.559891	115.501434	484.347412	688.065369	330.767975	2.038674	0.000000	4.485603	3.795774	0.694282	1.000426	4.330287	4.999991	3.456518	3.246957	2.588406	2.147861	2.062587	2.685157	2.837630	2.519523	0.309348	0.000000	54330.000000		1
8128.198730	498.850250	4.132210	4.946317	4819.584473	67950.914062	158.473328	98.368179	51.159225	40.668346	11.964907	37.122047	31.423298	84.503693	3.283884	1471.393188	3.909994	2.697970	0.616182	0.694282	3.683010	4.832195	2.199956	1.992855	1.708924	1.609257	1.077909	1.569632	1.497252	1.926876	0.516388	3.167729	54410.000000		1
46421.085938	8721.331055	4.425165	13.867573	28489.117188	99998.000000	4069.286133	2515.387207	590.184448	288.530029	202.367279	780.512756	967.877686	662.800293	3.983090	0.000000	4.666715	3.940583	0.645930	1.142000	4.454679	4.999991	3.609518	3.400605	2.770988	2.460191	2.306140	2.892380	2.985821	2.821383	0.600220	0.000000	54443.000000		1
7428.041992	1672.700073	2.611927	2.886379	4540.524902	77157.062500	139.909225	83.479889	64.909615	47.245960	22.196751	53.305508	56.916565	52.926208	0.335273	99998.000000	3.870874	3.223418	0.416961	0.460353	3.657106	4.887376	2.145846	1.921582	1.812309	1.674365	1.346289	1.726772	1.755239	1.723671	0.000000	4.999991	54552.000000		1
40570.960938	13075.983398	2.537917	12.199270	29630.806641	99998.000000	4310.061523	2642.023926	633.258118	282.155914	165.831131	781.231262	1053.658081	449.454926	2.981588	99998.000000	4.608215	4.116474	0.404477	1.086334	4.471744	4.999991	3.634484	3.421937	2.801581	2.450489	2.219666	2.892780	3.022700	2.652686	0.474448	4.999991	54577.000000		1
24621.759766	7314.171875	4.715036	6.515940	17714.957031	99998.000000	2268.891602	1357.711548	280.173096	181.376266	88.799339	420.023712	610.891724	311.084473	4.306968	99998.000000	4.391319	3.864165	0.673485	0.813977	4.248340	4.999991	3.355814	3.132807	2.447426	2.258580	1.948410	2.623274	2.785964	2.492878	0.634172	4.999991	54825.000000		1
23278.246094	8128.408691	3.012813	8.745483	18813.054688	99998.000000	2455.556396	1478.513916	357.161713	132.409576	104.970467	488.094177	670.651489	366.539368	3.885789	99998.000000	4.366950	3.910006	0.478972	0.941784	4.274459	4.999991	3.390150	3.169825	2.552865	2.121919	2.021067	2.688504	2.826497	2.564121	0.589479	4.999991	54923.000000		1
4574.670898	1520.088989	3.197837	4.662613	3928.997803	54457.234375	4.403579	31.306116	1.884164	24.919693	17.262770	19.150017	31.549730	33.951965	2.525588	2316.052490	3.660360	3.181869	0.504856	0.668629	3.594282	4.736055	0.643806	1.495629	0.275119	1.396543	1.237110	1.282169	1.498996	1.530865	0.402363	3.364748	54975.000000		1
18391.230469	4481.591309	2.618094	6.136640	12992.642578	99998.000000	1482.772583	947.071655	207.646637	105.747566	68.166046	288.681122	357.399139	263.119995	1.998389	99998.000000	4.264611	3.651432	0.417985	0.787931	4.113698	4.999991	3.171075	2.976383	2.317325	2.024270	1.833568	2.460418	2.553154	2.420154	0.300680	4.999991	55113.000000		1
19339.044922	6326.909668	2.630429	6.161310	13491.412109	99998.000000	1560.976196	981.350525	236.041702	98.728981	63.506516	228.532791	309.514862	196.890549	0.776264	0.000000	4.286435	3.801192	0.420027	0.789673	4.130057	4.999991	3.193396	2.991824	2.372989	1.994445	1.802818	2.358948	2.490681	2.294225	0.000000	0.000000	55149.000000		1
5529.208496	407.725769	3.389029	3.163916	2877.948486	46012.585938	0.000000	0.000000	0.000000	21.993225	1.492530	0.000000	0.000000	46.317757	0.826084	99998.000000	3.742663	2.610368	0.530075	0.500225	3.459083	4.662877	0.000000	0.000000	0.000000	1.342289	0.173923	0.000000	0.000000	1.665748	0.000000	4.999991	55185.000000		1
37156.898438	7067.596191	2.143198	9.325226	24161.812500	99998.000000	3379.555664	2061.985107	480.193634	202.906921	136.378342	583.955261	796.998474	539.410645	2.745995	99998.000000	4.570039	3.849272	0.331062	0.969659	4.383130	4.999991	3.528860	3.314286	2.681417	2.307297	2.134745	2.766380	2.901458	2.731920	0.438700	4.999991	55225.000000		1
4290.334961	900.969788	4.240141	3.694319	2135.902344	37305.375000	0.000000	0.000000	0.000000	0.000000	0.000000	0.000000	0.000000	0.000000	1.014255	99998.000000	3.632491	2.954710	0.627380	0.567534	3.329581	4.571772	0.000000	0.000000	0.000000	0.000000	0.000000	0.000000	0.000000	0.000000	0.006147	4.999991	55257.000000		1
7780.911133	881.597717	2.833956	3.071404	4898.383301	78044.671875	124.950012	101.174385	52.374218	26.328962	9.479413	26.825443	25.221899	33.304379	1.294368	99998.000000	3.891031	2.945271	0.452393	0.487337	3.690053	4.892343	2.096736	2.005071	1.719118	1.420434	0.976781	1.428547	1.401778	1.522501	0.112058	4.999991	55278.000000		1
6879.025391	2300.336426	3.173167	3.370527	4404.226562	67825.664062	51.624870	46.360928	52.398888	45.312458	22.946100	14.709434	42.682030	58.486191	0.031204	99998.000000	3.837527	3.361791	0.501493	0.527698	3.643870	4.831394	1.712859	1.666152	1.719322	1.656218	1.360709	1.167596	1.630245	1.767053	0.000000	4.999991	55295.000000		1
10071.835938	1834.583984	2.013681	3.367443	6265.876465	84356.617188	366.443756	229.750870	38.084175	37.146717	13.420431	22.252258	24.734669	87.445580	0.386264	99998.000000	4.003109	3.263538	0.303991	0.527300	3.796982	4.926119	2.564007	2.361257	1.580745	1.569920	1.127766	1.347374	1.393306	1.941738	0.000000	4.999991	55315.000000		1
7541.930664	2290.613525	2.975808	3.974939	5130.249512	70224.500000	188.277664	121.943367	43.160007	54.384815	30.800383	30.849722	12.797516	54.036354	0.116049	99998.000000	3.877483	3.359952	0.473605	0.599330	3.710139	4.846488	2.274799	2.086158	1.635082	1.735478	1.488556	1.489251	1.107126	1.732686	0.000000	4.999991	55342.000000		1
23823.039062	6931.264160	3.712821	6.423428	16514.160156	99998.000000	2087.281006	1278.770996	314.168213	142.570496	75.443672	351.388947	502.686432	319.842285	4.208490	0.000000	4.376997	3.840812	0.569704	0.807767	4.217856	4.999991	3.319581	3.106793	2.497162	2.154030	1.877623	2.545788	2.701297	2.504936	0.624126	0.000000	55399.000000		1
7562.949219	71.320709	3.370527	2.251129	3098.602295	46676.109375	0.000000	0.000000	0.000000	1.501781	0.000000	0.000000	0.000000	0.000000	2.023598	40.453480	3.878691	1.853216	0.527698	0.352400	3.491166	4.669095	0.000000	0.000000	0.000000	0.176607	0.000000	0.000000	0.000000	0.000000	0.306124	1.606956	55482.000000		0
15850.928711	3208.028809	3.126911	5.541479	12668.217773	99998.000000	1410.428101	880.774353	227.441147	92.724937	55.649151	267.298462	370.825745	252.792572	0.710414	995.976929	4.200055	3.506238	0.495116	0.743626	4.102715	4.999991	3.149351	2.944865	2.356869	1.967197	1.745458	2.426996	2.569170	2.402764	0.000000	2.998249	55570.000000		1
9894.207031	1339.455811	2.957305	5.356454	6034.173828	81656.085938	269.475586	186.427429	55.464127	25.582697	30.310068	60.669476	88.293610	48.827919	1.864848	0.000000	3.995381	3.126928	0.470896	0.728877	3.780618	4.911989	2.430519	2.270510	1.744012	1.407946	1.481587	1.782970	1.945929	1.688668	0.270643	0.000000	55617.000000		1
38939.281250	9946.728516	2.408400	16.427076	36996.101562	99998.000000	5428.928223	3333.296387	833.781311	334.400635	261.093994	1184.075562	1567.242432	953.911438	11.509214	0.000000	4.590388	3.997680	0.381729	1.215560	4.568156	4.999991	3.734714	3.522874	2.921052	2.524267	2.416797	3.073380	3.195136	2.979508	1.061046	0.000000	55727.000000		1
4458.025391	248.037445	4.536180	7.092599	2291.458496	40869.574219	0.000000	0.000000	0.000000	0.000000	4.212387	0.000000	0.000000	0.000000	2.144986	0.000000	3.649143	2.394517	0.656690	0.850805	3.360112	4.611400	0.000000	0.000000	0.000000	0.000000	0.624528	0.000000	0.000000	0.000000	0.331425	0.000000	55832.000000		1
20342.224609	3641.343506	3.746742	6.053379	10822.559570	99998.000000	1063.152832	624.691467	140.273102	79.640640	40.841038	153.693542	202.854507	205.284485	1.380635	1429.276855	4.308398	3.561262	0.573654	0.781998	4.034330	4.999991	3.026596	2.795666	2.146974	1.901135	1.611097	2.186656	2.307185	2.312356	0.140079	3.155116	55902.000000		1
32247.033203	9913.375000	3.009729	8.381602	17080.166016	99998.000000	2059.567383	1280.269653	281.644012	90.877785	95.867271	367.523071	465.644562	250.513687	3.073307	0.000000	4.508490	3.996222	0.478527	0.923327	4.232492	4.999991	3.313776	3.107301	2.449701	1.958458	1.981670	2.565284	2.668055	2.398831	0.487606	0.000000	55928.000000		1
29070.546875	8609.854492	4.329569	7.000087	23222.265625	99998.000000	3026.849854	1908.467285	595.170837	279.793793	148.636215	624.894958	806.154053	502.131348	2.721218	0.000000	4.463453	3.934996	0.636445	0.845103	4.365905	4.999991	3.480991	3.280685	2.774642	2.446838	2.172125	2.795807	2.906418	2.700817	0.434763	0.000000	56034.000000		1
16480.490234	3990.132812	2.914133	6.790393	15506.041016	99998.000000	1951.605713	1214.277588	267.804199	133.976120	81.022148	349.640472	373.194061	236.343903	0.772802	99998.000000	4.216970	3.600987	0.464509	0.831895	4.190501	4.999991	3.290392	3.084318	2.427817	2.127028	1.908604	2.543622	2.571935	2.373544	0.000000	4.999991	56112.000000		1
16998.105469	3783.796875	2.322055	5.362622	13042.562500	99998.000000	1519.450562	951.802124	251.707092	102.799515	71.308372	282.899109	420.828583	270.724518	2.303019	0.000000	4.230401	3.577928	0.365873	0.729377	4.115363	4.999991	3.181687	2.978547	2.400895	2.011991	1.853140	2.451632	2.624105	2.432528	0.362297	0.000000	56139.000000		1
19246.914062	7499.467773	4.523845	8.301425	17128.281250	99998.000000	2165.456787	1362.189209	395.961304	180.694763	110.582870	506.087799	637.929932	454.018860	0.869852	0.000000	4.284361	3.875031	0.655508	0.919153	4.233714	4.999991	3.335550	3.134238	2.597653	2.256946	2.043688	2.704226	2.804773	2.657074	0.000000	0.000000	56167.000000		1
8034.823242	1719.375488	2.948054	2.238794	4594.681152	67707.210938	125.332397	63.330742	26.834694	15.905925	0.000000	0.000000	0.000000	16.698446	0.362405	0.000000	3.904976	3.235371	0.469535	0.350014	3.662255	4.830635	2.098063	1.801615	1.428697	1.201559	0.000000	0.000000	0.000000	1.222676	0.000000	0.000000	56208.000000		1
14344.130859	2067.101074	2.075356	2.497828	7728.166992	99998.000000	633.208740	400.330963	105.013641	51.523106	34.901756	98.624130	148.781143	34.497784	0.722291	99998.000000	4.156674	3.315362	0.317093	0.397563	3.888077	4.999991	2.801547	2.602419	2.021246	1.712002	1.542847	1.993983	2.172548	1.537791	0.000000	4.999991	56255.000000		1
10069.751953	2027.619873	3.919432	5.664828	7038.020020	94833.656250	518.327148	323.878906	86.924431	28.274801	30.146629	116.870613	165.824966	104.520241	1.727205	0.000000	4.003019	3.306987	0.593223	0.753187	3.847450	4.976963	2.714604	2.510383	1.939142	1.451400	1.479239	2.067705	2.219650	2.019200	0.237344	0.000000	56283.000000		1
8207.185547	1136.400879	3.592556	3.789915	3659.349365	53562.289062	0.000000	0.000000	19.939455	47.924385	40.874958	0.000000	0.000000	42.731369	1.173236	0.000000	3.914194	3.055532	0.555404	0.578629	3.563404	4.728859	0.000000	0.000000	1.299713	1.680557	1.611457	0.000000	0.000000	1.630747	0.069385	0.000000	56317.000000		1
37035.730469	9082.872070	3.284182	8.615966	25341.763672	99998.000000	3506.380615	2150.402100	499.322052	243.744873	156.382553	656.204163	899.150391	537.051636	9.582150	0.000000	4.568621	3.958223	0.516427	0.935304	4.403837	4.999991	3.544859	3.332520	2.698381	2.386935	2.194188	2.817039	2.953832	2.730016	0.981463	0.000000	56472.000000		1
17648.847656	5420.632812	2.997394	3.805334	14690.527344	99998.000000	1719.613037	1046.889160	278.403015	100.600807	61.341732	284.074005	344.024994	185.838425	1.219328	0.000000	4.246716	3.734050	0.476744	0.580393	4.167037	4.999991	3.235431	3.019901	2.444674	2.002601	1.787756	2.453432	2.536590	2.269135	0.086120	0.000000	56548.000000		1
20796.292969	3046.851074	1.649800	2.849375	15335.895508	99998.000000	1783.902832	1110.084229	250.738800	101.029449	49.931896	211.612320	331.705444	129.578705	1.693039	0.000000	4.317986	3.483851	0.217431	0.454750	4.185709	4.999991	3.251371	3.045356	2.399222	2.004448	1.698378	2.325541	2.520753	2.112534	0.228667	0.000000	56570.000000		1
26617.419922	5446.270996	3.817669	11.853891	17821.419922	99998.000000	2268.509277	1445.030762	362.425659	111.714607	101.677032	439.463623	605.439697	297.963165	1.131387	99998.000000	4.425166	3.736099	0.581798	1.073861	4.250942	4.999991	3.355741	3.159877	2.559219	2.048110	2.007223	2.642923	2.782071	2.474163	0.053611	4.999991	56616.000000		1
18598.185547	5978.169922	2.833956	6.796560	14911.221680	99998.000000	1843.822876	1135.697754	266.715637	130.762863	78.434898	362.777191	494.360321	240.217087	1.927801	0.000000	4.269471	3.776568	0.452393	0.832289	4.173513	4.999991	3.265719	3.055263	2.426049	2.116484	1.894509	2.559640	2.694044	2.380604	0.285062	0.000000	56653.000000		1
23940.980469	3087.932617	3.145414	7.697012	15813.446289	99998.000000	1910.604370	1199.725464	330.533630	116.614662	92.765030	421.969574	540.847717	304.050476	2.356271	0.000000	4.379142	3.489668	0.497678	0.886322	4.199027	4.999991	3.281171	3.079082	2.519216	2.066753	1.967384	2.625281	2.733075	2.482946	0.372225	0.000000	56740.000000		1
20825.527344	5351.865723	3.401364	6.408009	12250.346680	99998.000000	1306.888428	832.689636	227.212952	77.025627	41.818581	181.465683	257.973236	157.452621	1.850820	0.000000	4.318596	3.728505	0.531653	0.806723	4.088149	4.999991	3.116239	2.920483	2.356433	1.886635	1.621369	2.258795	2.411575	2.197150	0.267364	0.000000	56769.000000		1
13467.322266	2669.620361	3.851590	5.149844	8317.959961	99998.000000	652.053467	415.937775	93.165916	48.729240	15.764072	68.175293	84.923080	54.437241	0.763397	0.000000	4.129281	3.426450	0.585640	0.711794	3.920017	4.999991	2.814283	2.619028	1.969257	1.687790	1.197668	1.833627	1.929026	1.735896	0.000000	0.000000	56822.000000		1
18296.626953	5318.339355	5.208435	8.714645	16280.228516	99998.000000	1984.888550	1234.744385	295.215576	109.892113	80.072357	307.948334	515.974243	280.043579	1.864307	0.000000	4.262371	3.725776	0.716707	0.940250	4.211660	4.999991	3.297736	3.091577	2.470139	2.040967	1.903483	2.488478	2.712628	2.447226	0.270517	0.000000	56897.000000		1
25015.027344	6754.615234	3.506211	9.516418	18454.332031	99998.000000	2358.085693	1439.057495	354.756378	112.457787	107.357285	437.267975	597.073486	281.499084	0.731046	0.000000	4.398201	3.829601	0.544838	0.978473	4.266098	4.999991	3.372560	3.158078	2.549930	2.050990	2.030832	2.640748	2.776028	2.449477	0.000000	0.000000	56972.000000		1
18094.855469	4073.995117	2.800035	5.754257	15694.432617	99998.000000	1918.908813	1143.706299	231.326660	102.028580	54.366314	241.370392	377.224518	187.657837	0.121428	0.000000	4.257555	3.610020	0.447163	0.759989	4.195745	4.999991	3.283054	3.058315	2.364226	2.008722	1.735330	2.382684	2.576600	2.273367	0.000000	0.000000	57013.000000		1
21264.484375	6548.708008	3.315019	6.007123	16633.205078	99998.000000	1799.164185	1295.040771	621.105103	338.178223	258.882965	531.278870	742.363831	510.873749	1.792702	0.000000	4.327655	3.816156	0.520486	0.778666	4.220976	4.999991	3.255071	3.112283	2.793165	2.529146	2.413104	2.725322	2.870617	2.708314	0.253508	0.000000	57098.000000		1
22445.673828	4994.691406	4.104456	6.827398	15014.243164	99998.000000	1839.413208	1086.706421	264.899323	114.533142	66.029015	299.933685	391.175354	323.798737	5.331043	99998.000000	4.351133	3.698509	0.613256	0.834255	4.176504	4.999991	3.264679	3.036112	2.423081	2.058931	1.819735	2.477025	2.592371	2.510275	0.726812	4.999991	57224.000000		1
18546.089844	3501.264648	3.808417	3.533965	10687.254883	99998.000000	1110.559204	640.708374	134.213562	20.513031	22.255342	123.062759	155.886078	125.619179	0.931388	0.000000	4.268252	3.544225	0.580745	0.548262	4.028866	4.999991	3.045542	2.806660	2.127796	1.312030	1.347434	2.090127	2.192807	2.099056	0.000000	0.000000	57266.000000		1
37912.121094	9942.149414	4.298732	7.869701	29570.062500	99998.000000	4155.818848	2551.392822	578.182495	189.884293	177.796036	684.491333	956.810120	515.604187	4.555411	99998.000000	4.578778	3.997480	0.633340	0.895958	4.470852	4.999991	3.618657	3.406777	2.762065	2.278489	2.249922	2.835368	2.980826	2.712317	0.658528	4.999991	57383.000000		1
33027.546875	8424.958984	3.210172	11.736710	24612.466797	99998.000000	3446.367920	2122.407959	503.944580	181.320755	139.391159	632.542664	796.116516	538.843262	0.342275	0.000000	4.518877	3.925568	0.506528	1.069546	4.391155	4.999991	3.537362	3.326829	2.702383	2.258447	2.144235	2.801090	2.900977	2.731462	0.000000	0.000000	57421.000000		1
8649.461914	920.841370	2.590341	1.813238	2892.830566	44880.980469	0.000000	0.000000	0.000000	0.000000	0.000000	0.000000	0.000000	0.000000	0.942761	99998.000000	3.936989	2.964185	0.413357	0.258455	3.461323	4.652062	0.000000	0.000000	0.000000	0.000000	0.000000	0.000000	0.000000	0.000000	0.000000	4.999991	57516.000000		1
3752.792969	0.000000	1.921169	1.264333	1752.087891	33940.097656	0.000000	0.000000	0.000000	0.000000	0.000000	0.000000	0.000000	0.000000	0.995070	0.000000	3.574355	0.000000	0.283566	0.101861	3.243556	4.530713	0.000000	0.000000	0.000000	0.000000	0.000000	0.000000	0.000000	0.000000	0.000000	0.000000	57545.000000		0
7309.546387	1418.368774	0.885033	1.831741	4037.600830	61355.300781	0.000000	1.433939	11.940236	25.730717	0.000000	0.000000	0.000000	0.000000	0.119555	11011.405273	3.863890	3.151789	0.000000	0.262864	3.606123	4.787852	0.000000	0.156531	1.077013	1.410452	0.000000	0.000000	0.000000	0.000000	0.000000	4.041843	57562.000000		1
7582.932129	1717.223145	3.308852	3.589472	4424.276855	62116.281250	35.728199	47.446404	4.671864	0.000000	2.195622	0.000000	0.000000	0.000000	0.599638	0.000000	3.879837	3.234827	0.519677	0.555031	3.645842	4.793205	1.553011	1.676203	0.669490	0.000000	0.341558	0.000000	0.000000	0.000000	0.000000	0.000000	57582.000000		1
8222.104492	1734.652344	2.747611	4.687283	4540.743652	63028.160156	67.860756	56.685287	12.785181	7.629169	7.268372	0.000000	5.711084	7.863534	0.491841	99998.000000	3.914983	3.239213	0.438955	0.670921	3.657127	4.799535	1.831619	1.753470	1.106707	0.882477	0.861437	0.000000	0.756719	0.895618	0.000000	4.999991	57596.000000		1
18307.451172	6244.965820	5.609321	7.616835	15192.286133	99998.000000	1871.641357	1146.620361	231.687454	93.283096	57.215691	269.552673	346.140411	261.383850	1.389104	99998.000000	4.262628	3.795530	0.748910	0.881775	4.181623	4.999991	3.272223	3.059420	2.364902	1.969803	1.757515	2.430644	2.539252	2.417279	0.142735	4.999991	57621.000000		1
27766.576172	6351.040039	4.122959	6.016374	16236.445312	99998.000000	2035.939819	1229.680908	336.315643	175.088516	94.214386	379.491058	516.396729	295.659607	2.428772	99998.000000	4.443522	3.802845	0.615209	0.779335	4.210491	4.999991	3.308765	3.089792	2.526747	2.243258	1.974117	2.579201	2.712983	2.470792	0.385387	4.999991	57695.000000		1
25828.076172	7951.821289	3.478457	7.259121	20743.222656	99998.000000	2755.406982	1652.248779	363.350769	190.066238	78.616837	419.203461	576.418640	293.997498	5.573429	99998.000000	4.412092	3.900467	0.541387	0.860884	4.316876	4.999991	3.440186	3.218076	2.560326	2.278905	1.895516	2.622425	2.760738	2.468344	0.746122	4.999991	57889.000000		1
17545.283203	6272.469727	3.876260	4.748958	13814.387695	99998.000000	1497.167480	919.404358	428.442322	421.873962	170.333389	231.952667	305.940796	174.798645	1.554291	99998.000000	4.244160	3.797439	0.588413	0.676598	4.140332	4.999991	3.175270	2.963506	2.631892	2.625183	2.231300	2.365399	2.485637	2.242538	0.191532	4.999991	57993.000000		1
20829.550781	5660.054688	6.219901	6.284659	15632.267578	99998.000000	1835.731201	1099.278809	259.666229	139.421997	52.423557	223.139343	300.972900	175.766937	5.467824	0.000000	4.318680	3.752821	0.793783	0.798282	4.194022	4.999991	3.263809	3.041108	2.414415	2.144331	1.719527	2.348576	2.478527	2.244937	0.737814	0.000000	58085.000000		1
10939.464844	1212.322510	3.910181	4.221638	5377.972656	81799.132812	188.145065	67.715820	34.661224	1.859494	0.000000	0.000000	0.000000	0.000000	0.505348	0.000000	4.038996	3.083618	0.592197	0.625481	3.730618	4.912749	2.274493	1.830690	1.539844	0.269395	0.000000	0.000000	0.000000	0.000000	0.000000	0.000000	58104.000000		1
21620.939453	4061.928467	3.521630	8.042391	12877.239258	99998.000000	1503.125244	957.140076	240.981842	91.984840	67.083656	309.138641	403.735413	240.648804	0.457859	12997.035156	4.334875	3.608732	0.546744	0.905385	4.109823	4.999991	3.176995	2.980975	2.381984	1.963716	1.826617	2.490153	2.606097	2.381384	0.000000	4.113844	58166.000000		1
14020.613281	4424.810547	3.129995	3.830003	12313.504883	99998.000000	1385.579346	885.366089	230.139420	95.620575	72.486366	253.070099	427.252014	190.007645	1.314362	99998.000000	4.146767	3.645895	0.495544	0.583199	4.090382	4.999991	3.141631	2.947123	2.361991	1.980551	1.860256	2.403241	2.630684	2.278771	0.118715	4.999991	58199.000000		1
10158.205078	2637.459961	3.315019	2.541001	7836.871582	99998.000000	694.864990	419.684509	76.402710	48.639812	17.120918	87.349983	126.621399	88.398453	0.696146	99998.000000	4.006817	3.421186	0.520486	0.405005	3.894143	4.999991	2.841900	2.622923	1.883109	1.686992	1.233527	1.941263	2.102507	1.946445	0.000000	4.999991	58229.000000		1
17115.654297	3311.568359	4.338820	3.293433	10242.367188	99998.000000	1017.732483	656.996704	123.707260	43.835346	29.082741	150.384689	185.150757	144.901794	1.612130	99998.000000	4.233394	3.520034	0.637372	0.517649	4.010400	4.999991	3.007634	2.817563	2.092395	1.641824	1.463635	2.177204	2.267525	2.161074	0.207400	4.999991	58255.000000		1
16318.152344	3104.523193	5.270110	5.371873	8401.667969	99998.000000	707.603943	448.363281	100.517548	22.582218	22.091904	70.962997	120.740707	57.382210	0.090515	99998.000000	4.212671	3.491995	0.721820	0.730126	3.924366	4.999991	2.849790	2.651630	2.002242	1.353767	1.344233	1.851032	2.081854	1.758777	0.000000	4.999991	58324.000000		1
7033.980469	866.595337	4.548515	5.044997	4156.509766	58502.472656	0.000000	22.091904	1.655968	25.194145	8.279839	0.000000	0.000000	21.798948	2.330826	0.000000	3.847201	2.937816	0.657870	0.702861	3.618729	4.767174	0.000000	1.344233	0.219052	1.401300	0.918022	0.000000	0.000000	1.338436	0.367510	0.000000	58381.000000		1
27455.367188	6571.327148	3.382861	6.229152	14249.624023	99998.000000	1706.602661	1043.956543	250.849808	86.822662	73.115448	279.232544	400.667084	314.794220	0.320723	0.000000	4.438627	3.817653	0.529284	0.794429	4.153803	4.999991	3.232132	3.018682	2.399414	1.938633	1.864009	2.445966	2.602784	2.498027	0.000000	0.000000	58432.000000		1
17191.443359	5603.745605	3.373610	5.754257	17083.628906	99998.000000	2029.649048	1275.687256	266.206818	134.238235	82.042870	363.652985	468.685120	280.586304	4.105406	0.000000	4.235312	3.748478	0.528095	0.759989	4.232580	4.999991	3.307421	3.105744	2.425219	2.127876	1.914041	2.560687	2.670881	2.448066	0.613356	0.000000	58484.000000		1
14583.121094	2841.350830	2.978892	3.401364	6951.888184	98745.570312	421.121521	228.579056	58.671215	9.738447	0.000000	0.000000	0.000000	0.000000	0.262413	0.000000	4.163850	3.453525	0.474055	0.531653	3.842103	4.994518	2.624408	2.359036	1.768425	0.988490	0.000000	0.000000	0.000000	0.000000	0.000000	0.000000	58514.000000		1
6685.551758	604.332642	3.762161	3.077571	2672.910645	44561.566406	0.000000	0.000000	0.000000	3.438369	0.000000	0.000000	0.000000	0.000000	0.726885	99998.000000	3.825137	2.781276	0.575437	0.488208	3.426985	4.648961	0.000000	0.000000	0.000000	0.536352	0.000000	0.000000	0.000000	0.000000	0.000000	4.999991	58537.000000		1
27710.113281	5658.771484	5.066583	6.371004	16384.853516	99998.000000	1974.517944	1212.856079	306.628479	156.123520	90.325790	364.528748	463.806641	287.089905	0.254801	0.000000	4.442638	3.752722	0.704715	0.804208	4.214443	4.999991	3.295461	3.083809	2.486613	2.193468	1.955812	2.561732	2.666337	2.458018	0.000000	0.000000	58563.000000		1
12143.294922	2994.846924	1.887248	7.388638	12476.458984	99998.000000	1319.870972	808.226318	181.333084	102.867355	44.464428	241.518417	301.731506	174.542694	1.548194	0.000000	4.084337	3.476375	0.275829	0.868564	4.096091	4.999991	3.120532	2.907533	2.258477	2.012278	1.648013	2.382950	2.479621	2.241902	0.189825	0.000000	58586.000000		1
4674.368164	362.468811	4.924731	6.710216	2732.812256	43700.128906	0.000000	0.000000	0.000000	6.485103	6.361753	0.000000	0.000000	0.000000	4.325488	0.000000	3.669723	2.559271	0.692383	0.826736	3.436610	4.640483	0.000000	0.000000	0.000000	0.811917	0.803577	0.000000	0.000000	0.000000	0.636035	0.000000	58630.000000		1
22180.537109	3927.680908	3.302684	8.289090	13343.090820	99998.000000	1532.016846	927.705811	246.782364	126.371613	65.668213	254.047653	330.764893	225.674164	1.446975	99998.000000	4.345972	3.594136	0.518867	0.918507	4.125257	4.999991	3.185264	2.967410	2.392314	2.101650	1.817355	2.404915	2.519519	2.353482	0.160461	4.999991	58666.000000		1
12340.927734	1767.580566	2.858626	3.392113	5476.229492	76782.367188	219.377182	111.982887	19.985710	36.196926	6.438847	2.929552	6.004039	35.515419	0.351536	0.000000	4.091348	3.247379	0.456157	0.530470	3.738482	4.885262	2.341192	2.049152	1.300720	1.558672	0.808808	0.466801	0.778444	1.550417	0.000000	0.000000	58698.000000		1
28712.775391	5780.641113	3.845422	6.377172	19651.796875	99998.000000	2427.010254	1556.088501	358.401367	140.686325	97.393723	460.368286	659.827576	430.156891	0.886483	0.000000	4.458075	3.761976	0.584944	0.804628	4.293402	4.999991	3.385072	3.192034	2.554370	2.148252	1.988531	2.663105	2.819430	2.633627	0.000000	0.000000	58793.000000		1
23142.513672	5806.232910	1.884164	5.600070	13429.435547	99998.000000	1458.546753	905.786560	211.162094	97.991966	48.818668	227.786530	327.378967	187.010254	0.968238	99998.000000	4.364410	3.763895	0.275119	0.748193	4.128058	4.999991	3.163920	2.957026	2.324616	1.991190	1.688586	2.357528	2.515051	2.271865	0.000000	4.999991	58851.000000		1
20689.431641	4856.835938	2.766114	5.754257	13824.847656	99998.000000	1534.678101	960.418091	200.822311	129.005127	75.440582	246.218033	345.773468	233.784409	1.374508	0.000000	4.315749	3.686353	0.441870	0.759989	4.140660	4.999991	3.186017	2.982460	2.302812	2.110607	1.877605	2.391320	2.538792	2.368816	0.138147	0.000000	58907.000000		1
17260.755859	5797.555176	3.432201	6.395674	11103.710938	99998.000000	1125.182251	666.917114	163.333313	79.483368	41.204918	196.680862	259.018646	189.797958	1.374186	99998.000000	4.237060	3.763245	0.535573	0.805886	4.045468	4.999991	3.051223	2.824072	2.213075	1.900276	1.614949	2.293762	2.413331	2.278291	0.138046	4.999991	59004.000000		1
20256.984375	3121.514648	3.725156	4.755125	13051.946289	99998.000000	1344.889404	825.239319	228.316940	123.195366	25.690628	186.285568	260.757874	164.418777	1.888059	99998.000000	4.306575	3.494365	0.571145	0.677162	4.115675	4.999991	3.128687	2.916580	2.358538	2.090594	1.409775	2.270179	2.416237	2.215951	0.276015	4.999991	59076.000000		1
23873.050781	8092.396484	3.746742	9.861796	22725.775391	99998.000000	3058.368896	1874.262451	418.682281	209.395111	143.162567	562.131653	749.178894	513.020020	1.682061	0.000000	4.377908	3.908077	0.573654	0.993956	4.356519	4.999991	3.485490	3.272830	2.621885	2.320966	2.155829	2.749838	2.874586	2.710134	0.225842	0.000000	59118.000000		1
19035.876953	5800.126953	3.685068	6.284659	13837.811523	99998.000000	1535.646362	953.707886	190.427032	92.740356	55.698490	184.848557	251.818100	199.314377	0.256215	0.000000	4.279573	3.763438	0.566445	0.798282	4.141068	4.999991	3.186291	2.979415	2.279729	1.967269	1.745843	2.266816	2.401087	2.299539	0.000000	0.000000	59178.000000		1
21299.494141	14250.711914	3.080655	10.093077	32622.677734	99998.000000	4692.809082	2865.160156	723.633240	257.051208	168.452316	797.448669	1044.863159	530.507935	6.085177	0.000000	4.328369	4.153837	0.488643	1.004024	4.513520	4.999991	3.671433	3.457149	2.859519	2.410020	2.226477	2.901703	3.019059	2.724692	0.784273	0.000000	59240.000000		1
10691.297852	2350.061768	2.883296	4.203136	9252.961914	99998.000000	736.513977	458.823334	80.726112	65.165565	22.116575	76.328705	129.230240	177.284134	0.501479	0.000000	4.029030	3.371079	0.459889	0.623573	3.966281	4.999991	2.867181	2.661645	1.907014	1.814018	1.344718	1.882688	2.111364	2.248670	0.000000	0.000000	59330.000000		1
17472.035156	3676.556641	2.482410	6.519024	12140.222656	99998.000000	1239.548828	747.297852	197.513474	54.779533	40.292130	196.329315	275.849670	213.360794	0.126796	0.000000	4.242343	3.565441	0.394873	0.814183	4.084227	4.999991	3.093264	2.873494	2.295597	1.738618	1.605220	2.292985	2.440672	2.329115	0.000000	0.000000	59367.000000		1
21243.302734	5125.710449	3.315019	6.037961	16122.985352	99998.000000	1903.339111	1145.516479	255.333572	142.194275	84.583870	335.683472	464.423401	259.758728	2.340841	0.000000	4.327222	3.709754	0.520486	0.780890	4.207446	4.999991	3.279516	3.059001	2.407108	2.152882	1.927288	2.525930	2.666914	2.414570	0.369372	0.000000	59427.000000		1
28219.287109	8801.110352	2.827788	6.889072	20528.882812	99998.000000	2610.415771	1592.393311	320.212341	161.544739	94.874306	418.907410	621.206848	327.431366	2.201965	99998.000000	4.450546	3.944537	0.451447	0.838161	4.312366	4.999991	3.416710	3.202050	2.505438	2.208293	1.977149	2.622118	2.793236	2.515120	0.342810	4.999991	59545.000000		1
13785.160156	3238.964844	3.728240	5.526060	9109.401367	99998.000000	712.093872	479.842072	158.427078	71.814110	37.963909	151.750778	192.983459	176.195587	0.354696	0.000000	4.139412	3.510406	0.571504	0.742416	3.959490	4.999991	2.852537	2.681098	2.199829	1.856210	1.579371	2.181131	2.285520	2.245995	0.000000	0.000000	59594.000000		1
8339.378906	2448.044434	2.534833	3.694319	4701.159668	73462.835938	53.095814	34.300426	59.824532	41.602718	13.219988	33.285877	65.153229	26.313543	0.587446	18535.818359	3.921134	3.388819	0.403949	0.567534	3.672205	4.866068	1.725060	1.535300	1.776879	1.619122	1.121231	1.522260	1.813936	1.420179	0.000000	4.268012	59633.000000		1
13446.180664	8569.771484	3.974939	7.166609	20362.962891	99998.000000	2651.506592	1635.368286	394.456451	179.421173	97.689758	454.348816	599.660767	331.693115	3.497888	0.000000	4.128599	3.932969	0.599330	0.855314	4.308841	4.999991	3.423493	3.213616	2.595999	2.253874	1.989849	2.657389	2.777906	2.520736	0.543806	0.000000	59700.000000		1
10848.318359	6586.230957	3.518546	4.163047	9682.211914	99998.000000	887.833069	523.495483	116.978546	74.490791	31.000826	142.943619	170.280975	218.319458	0.272674	0.000000	4.035362	3.818637	0.546363	0.619411	3.985975	4.999991	2.948331	2.718913	2.068106	1.872103	1.491373	2.155165	2.231166	2.339092	0.000000	0.000000	59723.000000		1
8068.133789	1896.894043	3.527797	6.660876	5097.111816	75084.890625	109.078011	90.553986	39.181984	34.544041	18.394501	26.732931	72.245834	12.341123	0.300596	99998.000000	3.906773	3.278043	0.547504	0.823531	3.707324	4.875553	2.037737	1.956908	1.593086	1.538373	1.264688	1.427047	1.858813	1.091355	0.000000	4.999991	59815.000000		1
44079.054688	6521.302734	2.402232	9.726112	28799.908203	99998.000000	4104.576660	2504.051270	563.229492	218.538391	159.302856	656.404602	870.227966	484.520111	1.770126	99998.000000	4.644232	3.814334	0.380615	0.987939	4.459391	4.999991	3.613268	3.398643	2.750685	2.339528	2.202224	2.817172	2.939633	2.685312	0.248004	4.999991	59850.000000		1
25864.210938	7866.176758	3.299600	10.571056	19348.105469	99998.000000	2458.948730	1539.248169	373.915649	156.771118	122.933243	446.247833	644.276306	328.569275	0.974751	99998.000000	4.412699	3.895764	0.518461	1.024118	4.286638	4.999991	3.390749	3.187309	2.572774	2.195266	2.089669	2.649576	2.809072	2.516627	0.000000	4.999991	59896.000000		1
12077.980469	1719.739380	2.963473	4.317234	6383.721680	86199.320312	323.314575	205.373917	65.732979	41.599636	10.386032	16.494919	41.541046	28.314890	0.185496	0.000000	4.081995	3.235463	0.471801	0.635206	3.805074	4.935504	2.509625	2.312545	1.817783	1.619089	1.016450	1.217350	1.618477	1.452015	0.000000	0.000000	59920.000000		1
12803.775391	2354.909424	3.188586	4.810632	8461.541992	99998.000000	673.981934	411.938171	120.204140	35.314976	41.510208	146.526932	225.017334	195.206833	0.061700	99998.000000	4.107338	3.371974	0.503598	0.682202	3.927449	4.999991	2.828648	2.614832	2.079919	1.547959	1.618155	2.165917	2.352216	2.290495	0.000000	4.999991	59945.000000		1
34150.144531	9771.276367	3.888595	11.668867	22785.919922	99998.000000	3050.751953	1869.482666	409.936798	167.126312	116.182938	592.663757	800.353577	396.753815	1.691417	99998.000000	4.533392	3.989951	0.589793	1.067029	4.357666	4.999991	3.484407	3.271721	2.612717	2.223045	2.065142	2.772808	2.903282	2.598521	0.228251	4.999991	59976.000000		1
20521.386719	4297.242188	4.021195	3.225591	14541.502930	99998.000000	1706.035278	1018.608276	236.106461	107.533051	35.595596	189.569763	255.086868	141.151978	1.341408	99998.000000	4.312207	3.633190	0.604355	0.508609	4.162609	4.999991	3.231988	3.008007	2.373108	2.031542	1.551396	2.277769	2.406688	2.149687	0.127561	4.999991	59997.000000		1
15052.527344	3778.680908	3.117660	6.022542	11116.829102	99998.000000	1098.285889	651.125244	131.160660	82.039787	35.678856	212.044037	327.844604	212.737885	0.898457	99998.000000	4.177609	3.577340	0.493829	0.779780	4.045981	4.999991	3.040715	2.813664	2.117804	1.914024	1.552411	2.326426	2.515668	2.327845	0.000000	4.999991	60064.000000		1
17123.570312	6085.776855	2.269632	5.044997	12886.438477	99998.000000	1411.303833	879.827698	206.175690	61.810459	48.938934	188.484283	302.061462	168.384476	0.733001	99998.000000	4.233594	3.784316	0.355955	0.702861	4.110133	4.999991	3.149621	2.944398	2.314237	1.791062	1.689654	2.275275	2.480095	2.226302	0.000000	4.999991	60113.000000		1
32121.074219	9128.088867	3.441453	7.949879	21531.416016	99998.000000	2896.395508	1765.045776	447.333313	211.624649	119.926598	453.528534	683.794373	448.859772	3.993972	0.000000	4.506790	3.960380	0.536742	0.900361	4.333073	4.999991	3.461858	3.246756	2.650631	2.325566	2.078916	2.656605	2.834925	2.652111	0.601405	0.000000	60171.000000		1
50096.757812	12183.071289	4.705785	11.971074	33687.039062	99998.000000	4794.134277	2992.796143	769.398987	308.938202	263.798431	1055.690186	1434.382568	677.275391	2.390272	0.000000	4.699810	4.085757	0.672632	1.078133	4.527463	4.999991	3.680710	3.476077	2.886152	2.489872	2.421272	3.023536	3.156665	2.830765	0.378447	0.000000	60238.000000		1
28046.734375	6711.550781	3.265679	9.479413	22263.576172	99998.000000	2987.556885	1807.632202	393.145844	229.334564	127.389244	519.782654	742.373108	371.991394	1.101626	0.000000	4.447882	3.826823	0.513974	0.976781	4.347595	4.999991	3.475316	3.257110	2.594554	2.360470	2.105133	2.715822	2.870622	2.570533	0.042034	0.000000	60366.000000		1
10344.228516	1508.555786	2.667434	4.690367	6682.489746	91654.687500	366.150818	248.259476	83.911613	68.671776	37.590775	110.971420	163.379562	97.242615	0.076723	0.000000	4.014698	3.178561	0.426094	0.671207	3.824938	4.962155	2.563660	2.394906	1.923822	1.836778	1.575081	2.045211	2.213198	1.987857	0.000000	0.000000	60422.000000		1
18423.802734	6071.132324	4.724288	9.300556	20255.226562	99998.000000	2736.546875	1618.602051	424.997803	142.413223	133.134247	604.977112	821.702271	422.176178	3.568598	0.000000	4.265379	3.783270	0.674336	0.968509	4.306537	4.999991	3.437203	3.209140	2.628387	2.153550	2.124290	2.781739	2.914715	2.625494	0.552498	0.000000	60480.000000		1
6310.797363	1501.558716	2.473158	6.617703	6317.140625	89841.789062	318.957275	208.312714	103.496437	54.529751	22.329351	94.442581	110.832657	77.108887	0.259949	99998.000000	3.800084	3.176542	0.393252	0.820707	3.800521	4.953478	2.503732	2.318716	2.014925	1.736634	1.348876	1.975168	2.044668	1.887104	0.000000	4.999991	60563.000000		1
17370.980469	3020.047119	4.533096	10.416869	9360.205078	99998.000000	835.159729	521.793274	137.399063	90.452225	37.939240	123.879951	162.839905	221.782486	0.444336	99998.000000	4.239824	3.480014	0.656395	1.017737	3.971285	4.999991	2.921770	2.717499	2.137984	1.956419	1.579089	2.093001	2.211761	2.345927	0.000000	4.999991	60603.000000		1
29959.544922	6135.039551	3.820752	8.791739	17775.281250	99998.000000	2217.861816	1359.614258	312.583191	139.594681	93.073402	453.266418	612.652527	369.909882	2.647930	99998.000000	4.476535	3.787817	0.582149	0.944075	4.249816	4.999991	3.345934	3.133416	2.494966	2.144869	1.968826	2.656353	2.787214	2.568096	0.422906	4.999991	60692.000000		1
3062.538086	551.582153	2.423819	0.148019	2168.682373	41649.390625	0.000000	0.000000	0.000000	0.000000	0.000000	0.000000	0.000000	0.000000	0.978054	99998.000000	3.486082	2.741610	0.384500	0.000000	3.336196	4.619609	0.000000	0.000000	0.000000	0.000000	0.000000	0.000000	0.000000	0.000000	0.000000	4.999991	60733.000000		1
32923.449219	4164.755859	2.895631	10.678988	20950.035156	99998.000000	2686.799805	1668.586426	397.126953	175.042267	112.056900	443.309021	623.754028	323.376251	0.125680	0.000000	4.517505	3.619590	0.461743	1.028530	4.321185	4.999991	3.429235	3.222349	2.598929	2.243143	2.049439	2.646707	2.795013	2.509708	0.000000	0.000000	60749.000000		1
8687.786133	1294.306885	4.665697	5.291696	5972.206055	80132.187500	250.041870	155.216904	46.175903	39.222073	13.531446	19.739012	15.686979	38.651581	3.033553	0.000000	3.938909	3.112037	0.668917	0.723595	3.776135	4.903807	2.398013	2.190939	1.664415	1.593531	1.131344	1.295325	1.195539	1.587167	0.481952	0.000000	60792.000000		1
21474.408203	5557.168457	2.611927	7.555160	15921.031250	99998.000000	1996.322998	1179.745972	284.573578	135.225021	80.019936	356.757721	481.951355	235.656235	0.908412	99998.000000	4.331921	3.744853	0.416961	0.878244	4.201971	4.999991	3.300231	3.071789	2.454195	2.131057	1.903198	2.552373	2.683003	2.372279	0.000000	4.999991	60846.000000		1
22170.216797	6263.588379	4.348072	6.824314	17376.625000	99998.000000	2081.890625	1315.473633	325.315948	133.488876	86.079483	403.686066	585.435486	321.689453	1.788778	0.000000	4.345770	3.796823	0.638297	0.834059	4.239965	4.999991	3.318458	3.119082	2.512305	2.125445	1.934900	2.606044	2.767479	2.507437	0.252556	0.000000	60885.000000		1
40503.847656	11412.081055	4.030447	12.442885	33974.765625	99998.000000	4938.052734	3000.021484	711.615906	284.046265	209.786743	977.209045	1404.131104	791.028320	4.934882	99998.000000	4.607496	4.057365	0.605353	1.094921	4.531157	4.999991	3.693556	3.477124	2.852246	2.453389	2.321778	2.989987	3.147408	2.898192	0.693277	4.999991	60975.000000		1
22637.244141	3290.265869	2.682853	5.519892	10889.297852	99998.000000	1049.538208	659.682617	136.356766	60.811329	51.473766	174.394684	199.841690	153.619522	0.074602	99998.000000	4.354824	3.517231	0.428597	0.741931	4.037000	4.999991	3.020998	2.819335	2.134677	1.783985	1.711586	2.241533	2.300686	2.186446	0.000000	4.999991	61019.000000		1
22582.570312	4090.712158	1.995179	7.487318	15261.632812	99998.000000	1772.021118	1100.250244	280.817596	128.810852	86.554382	340.635956	471.926117	364.528748	2.295989	99998.000000	4.353774	3.611799	0.299982	0.874326	4.183601	4.999991	3.248469	3.041492	2.448424	2.109952	1.937289	2.532290	2.673874	2.561732	0.360970	4.999991	61068.000000		1
16148.500977	3652.491211	3.506211	5.556897	11610.251953	99998.000000	1150.635498	713.509277	159.364532	101.359406	49.170216	180.944534	262.096222	215.396072	2.696931	0.000000	4.208132	3.562589	0.544838	0.744832	4.064842	4.999991	3.060938	2.853400	2.202392	2.005864	1.691702	2.257545	2.418461	2.333238	0.430870	0.000000	61109.000000		1
21290.804688	5287.254883	3.808417	7.561327	14918.310547	99998.000000	1859.679443	1110.876831	258.923035	100.588478	76.498306	305.416565	436.907196	271.332001	0.521321	0.000000	4.328192	3.723230	0.580745	0.878598	4.173719	4.999991	3.269438	3.045666	2.413171	2.002548	1.883652	2.484893	2.640389	2.433501	0.000000	0.000000	61225.000000		1
21630.888672	7351.183105	3.728240	5.766592	16997.894531	99998.000000	2097.935303	1272.307495	293.263550	148.922989	82.918648	402.036285	558.902954	302.379089	2.336428	99998.000000	4.335074	3.866357	0.571504	0.760919	4.230395	4.999991	3.321792	3.104592	2.467258	2.172962	1.918652	2.604265	2.747336	2.480552	0.368552	4.999991	61328.000000		1
8870.460938	2090.093262	2.272716	2.769197	4715.582520	69178.562500	57.243443	29.212257	12.304117	64.067757	14.419562	8.434026	17.894936	0.000000	0.590429	99998.000000	3.947946	3.320166	0.356545	0.442354	3.673535	4.839972	1.757726	1.465565	1.090050	1.806640	1.158952	0.926035	1.252730	0.000000	0.000000	4.999991	61433.000000		1
16463.189453	3401.659912	3.876260	5.803596	10941.098633	99998.000000	1083.366821	663.528076	138.629471	64.696838	48.072403	196.754868	331.841125	214.837906	0.191911	99998.000000	4.216514	3.531691	0.588413	0.763697	4.039061	4.999991	3.034775	2.821859	2.141855	1.810883	1.681896	2.293926	2.520930	2.332111	0.000000	4.999991	61462.000000		1
19699.964844	4275.363281	3.071404	5.199183	14092.010742	99998.000000	1650.972046	986.642212	236.812637	76.439713	54.693192	283.084137	356.720734	294.833191	1.055539	99998.000000	4.294466	3.630973	0.487337	0.715935	4.148973	4.999991	3.217740	2.994160	2.374405	1.883319	1.737933	2.451916	2.552328	2.469576	0.023474	4.999991	61496.000000		1
9571.228516	2215.644775	3.728240	2.399149	0.000000	4319.806152	0.000000	0.000000	0.000000	0.000000	0.000000	0.000000	0.000000	0.000000	0.307202	99998.000000	3.980968	3.345500	0.571504	0.380057	0.000000	3.635464	0.000000	0.000000	0.000000	0.000000	0.000000	0.000000	0.000000	0.000000	0.000000	4.999991	61531.000000		1
48914.289062	11420.244141	4.153796	14.166696	33724.472656	99998.000000	4768.891113	3019.097412	934.742920	416.021027	299.887421	1046.827515	1384.361206	878.042175	4.017839	0.000000	4.689436	4.057675	0.618445	1.151269	4.527945	4.999991	3.678417	3.479877	2.970692	2.619115	2.476958	3.019875	3.141249	2.943515	0.603993	0.000000	61550.000000		1
26428.591797	5141.150879	3.265679	6.907575	16635.431641	99998.000000	2080.709473	1249.327393	297.784302	107.505302	79.415527	364.972809	549.170715	307.140381	2.740173	0.000000	4.422074	3.711060	0.513974	0.839326	4.221034	4.999991	3.318212	3.096676	2.473902	2.031430	1.899905	2.562261	2.739707	2.487337	0.437778	0.000000	61633.000000		1
34844.945312	6584.855469	3.910181	7.721682	21566.964844	99998.000000	2754.821045	1749.824341	483.265045	202.061981	164.677811	625.897217	786.291687	454.614014	1.985502	99998.000000	4.542140	3.818546	0.592197	0.887712	4.333789	4.999991	3.440093	3.242995	2.684185	2.305485	2.216635	2.796503	2.895584	2.657643	0.297870	4.999991	61752.000000		1
19420.511719	4370.687988	4.008861	3.003561	6661.174805	87015.507812	331.606750	217.360413	43.082912	20.608625	0.000000	0.000000	0.000000	0.000000	0.918605	0.000000	4.288260	3.640550	0.603021	0.477637	3.823551	4.939597	2.520623	2.337180	1.634305	1.314049	0.000000	0.000000	0.000000	0.000000	0.000000	0.000000	61773.000000		1
13849.601562	4314.511230	3.660398	4.890810	11834.679688	99998.000000	1291.574585	741.568237	196.378647	51.449097	32.135643	182.174957	269.438599	197.408615	1.199580	99998.000000	4.141437	3.634932	0.563528	0.689381	4.073156	4.999991	3.111120	2.870151	2.293094	1.711378	1.506987	2.260489	2.430460	2.295366	0.079029	4.999991	61789.000000		1
21046.640625	5902.075684	3.521630	5.115922	12535.925781	99998.000000	1365.732422	802.314819	188.552124	105.155495	34.957264	212.728638	323.209747	217.156876	1.500800	0.000000	4.323183	3.771005	0.546744	0.708924	4.098156	4.999991	3.135366	2.904345	2.275431	2.021832	1.543537	2.327826	2.509485	2.336774	0.176323	0.000000	61832.000000		1
24487.478516	7972.586914	4.156880	9.251216	21992.330078	99998.000000	2915.058350	1777.433105	414.920135	169.821487	116.401886	499.096954	611.064392	434.329193	1.036384	99998.000000	4.388944	3.901599	0.618767	0.966199	4.342271	4.999991	3.464647	3.249793	2.617965	2.229993	2.065960	2.698185	2.786087	2.637819	0.015520	4.999991	61891.000000		1
30721.945312	9031.962891	4.141461	9.769284	22058.589844	99998.000000	2893.774170	1809.858643	407.451324	177.314972	137.584091	508.061371	670.577515	404.595764	0.432913	0.000000	4.487449	3.955782	0.617154	0.989863	4.343578	4.999991	3.461465	3.257645	2.610076	2.248745	2.138568	2.705916	2.826449	2.607021	0.000000	0.000000	61953.000000		1
28464.826172	8022.984863	3.117660	7.610667	18209.640625	99998.000000	2203.497803	1383.130859	360.948547	225.729675	92.802032	378.359314	548.674194	376.074280	3.129201	0.000000	4.454309	3.904336	0.493829	0.881423	4.260302	4.999991	3.343113	3.140863	2.557445	2.353589	1.967557	2.577904	2.739315	2.575274	0.495433	0.000000	62049.000000		1
17783.769531	4809.140137	3.669649	2.738360	13121.373047	99998.000000	1400.060547	820.977600	179.307068	94.057114	47.989143	191.697540	281.394257	171.668655	2.249750	0.000000	4.250024	3.682067	0.564625	0.437491	4.117979	4.999991	3.146147	2.914331	2.253597	1.973392	1.681143	2.282617	2.449315	2.234691	0.352134	0.000000	62183.000000		1
17235.617188	3079.409180	2.593424	4.363490	10306.872070	99998.000000	969.700134	628.947021	152.262680	98.926338	37.424255	102.327705	132.289307	149.240616	0.352334	99998.000000	4.236427	3.488467	0.413874	0.639834	4.013127	4.999991	2.986637	2.798614	2.182594	1.995312	1.573153	2.009993	2.121525	2.173887	0.000000	4.999991	62237.000000		1
17617.341797	4407.637207	2.886379	3.934851	9375.166992	99998.000000	827.280762	512.452637	234.061935	180.472733	84.916916	203.048782	308.534241	224.409836	1.832886	0.000000	4.245940	3.644206	0.460353	0.594928	3.971979	4.999991	2.917653	2.709654	2.369331	2.256412	1.928994	2.307600	2.489303	2.351042	0.263135	0.000000	62264.000000		1
3619.618652	109.552902	2.593424	2.593424	1402.058838	29254.060547	0.000000	0.000000	0.000000	17.981281	0.000000	0.000000	0.000000	0.000000	0.783401	99998.000000	3.558663	2.039624	0.413874	0.413874	3.146766	4.466186	0.000000	0.000000	0.000000	1.254821	0.000000	0.000000	0.000000	0.000000	0.000000	4.999991	62345.000000		0
20484.992188	6134.521484	3.105325	8.551208	16112.189453	99998.000000	1935.431519	1196.478271	321.849823	133.075668	85.703270	354.179718	529.675293	355.601349	2.247477	0.000000	4.311436	3.787781	0.492107	0.932027	4.207155	4.999991	3.286778	3.077905	2.507653	2.124099	1.932997	2.549224	2.724010	2.550963	0.351695	0.000000	62424.000000		1
30987.849609	8706.673828	3.786831	12.316453	24477.746094	99998.000000	3310.698730	2041.644775	478.975555	225.001907	145.244095	691.565430	926.342773	563.886292	1.910519	99998.000000	4.491191	3.939852	0.578276	1.090486	4.388772	4.999991	3.519920	3.309980	2.680313	2.352186	2.162098	2.839833	2.966772	2.751192	0.281151	4.999991	62604.000000		1
29312.873047	5821.176758	4.209303	6.408009	19517.019531	99998.000000	2473.226318	1515.679199	360.313293	147.593903	117.718643	429.015900	544.474182	270.887939	3.788381	99998.000000	4.467058	3.765011	0.624210	0.806723	4.290413	4.999991	3.393264	3.180607	2.556680	2.169068	2.070845	2.632473	2.735977	2.432790	0.578454	4.999991	62659.000000		1
33582.738281	12142.298828	2.615010	12.677250	30772.068359	99998.000000	4299.311523	2661.920410	680.023010	289.260864	221.779404	788.123474	1044.086060	747.541443	1.724478	99998.000000	4.526116	4.084301	0.417473	1.103025	4.488157	4.999991	3.633399	3.425195	2.832524	2.461290	2.345921	2.896594	3.018736	2.873635	0.236658	4.999991	62754.000000		1
32934.742188	9538.528320	2.266548	8.196578	23070.998047	99998.000000	3093.896484	1856.404541	401.231415	188.774155	108.834389	501.295654	698.109131	362.468811	1.580758	99998.000000	4.517654	3.979481	0.355365	0.913633	4.363066	4.999991	3.490506	3.268673	2.603395	2.275943	2.036766	2.700094	2.843923	2.559271	0.198865	4.999991	62781.000000		1
11287.729492	3014.373047	2.685936	2.405316	6134.046875	84261.500000	225.217773	140.159012	58.011292	24.870354	6.577615	4.378909	0.000000	31.546648	0.665541	99998.000000	4.052607	3.479197	0.429096	0.381172	3.787747	4.925629	2.352603	2.146621	1.763512	1.395682	0.818068	0.641366	0.000000	1.498953	0.000000	4.999991	62806.000000		1
25168.646484	4974.742676	5.350287	8.733149	15696.544922	99998.000000	1854.091797	1109.208496	289.125183	125.064110	44.159138	225.035843	316.804810	187.861359	1.783504	99998.000000	4.400860	3.696771	0.728377	0.941171	4.195804	4.999991	3.268131	3.045013	2.461086	2.097133	1.645021	2.352252	2.500792	2.273838	0.251274	4.999991	62860.000000		1
19598.667969	6561.264648	3.358191	5.880690	16257.303711	99998.000000	2009.783569	1160.842651	275.350128	133.239105	71.604416	376.953156	509.082092	315.784088	1.010909	0.000000	4.292227	3.816988	0.526105	0.769428	4.211049	4.999991	3.303149	3.064773	2.439885	2.124632	1.854940	2.576287	2.706788	2.499390	0.004712	0.000000	62913.000000		1
9084.315430	478.414307	2.710606	2.429986	4578.473145	59284.667969	15.776407	8.233582	3.475374	0.000000	0.000000	0.000000	0.000000	33.227283	1.433956	99998.000000	3.958292	2.679804	0.433066	0.385604	3.660721	4.772943	1.198008	0.915589	0.541001	0.000000	0.000000	0.000000	0.000000	1.521495	0.156536	4.999991	63002.000000		1
21518.187500	2405.868164	3.426034	4.243225	4191.405273	61685.054688	0.000000	0.000000	0.000000	33.514072	0.000000	0.000000	0.000000	0.000000	1.303150	99998.000000	4.332806	3.381272	0.534792	0.627696	3.622360	4.790180	0.000000	0.000000	0.000000	1.525227	0.000000	0.000000	0.000000	0.000000	0.114994	4.999991	63021.000000		1
12500.197266	2163.973633	3.117660	7.071013	7864.406738	99998.000000	633.782349	373.878662	96.570366	62.784920	31.349289	111.489494	114.178513	138.845337	0.307162	0.000000	4.096917	3.335252	0.493829	0.849482	3.895666	4.999991	2.801940	2.572731	1.984844	1.797855	1.496228	2.047234	2.057584	2.142531	0.000000	0.000000	63060.000000		1
4763.922852	1583.388794	2.741444	4.600938	4853.826172	67633.992188	94.491920	60.009556	28.358061	25.329830	2.510163	0.000000	0.000000	20.007298	0.541771	99998.000000	3.677965	3.199588	0.437979	0.662846	3.686084	4.830165	1.975395	1.778220	1.452677	1.403632	0.399702	0.000000	0.000000	1.301188	0.000000	4.999991	63092.000000		1
20090.634766	3868.809326	3.250261	5.378040	13492.460938	99998.000000	1494.114624	934.033630	230.947357	114.644157	65.874825	258.984711	371.985229	201.207779	1.321595	99998.000000	4.302994	3.587577	0.511918	0.730624	4.130091	4.999991	3.174384	2.970362	2.363513	2.059352	1.818720	2.413274	2.570526	2.303645	0.121098	4.999991	63125.000000		1
36726.101562	8673.138672	3.345856	9.871048	29653.373047	99998.000000	4133.637695	2562.481934	595.090637	199.872528	142.240540	688.851746	835.841248	452.159363	2.540610	0.000000	4.564975	3.938176	0.524507	0.994363	4.472074	4.999991	3.616332	3.408661	2.774583	2.300753	2.153023	2.838126	2.922124	2.655292	0.404938	0.000000	63216.000000		1
9132.217773	3608.187012	2.494745	6.195231	11038.375000	99998.000000	1044.854004	639.659912	179.581528	89.323578	40.437065	184.777618	254.303604	183.722992	0.482870	0.000000	3.960576	3.557289	0.397026	0.792058	4.042905	4.999991	3.019056	2.805949	2.254262	1.950966	1.606780	2.266649	2.405353	2.264163	0.000000	0.000000	63306.000000		1
26390.697266	6880.175781	3.426034	10.515549	18495.253906	99998.000000	2075.368408	1466.755615	681.916382	409.397156	291.382477	573.754272	890.725586	615.754761	0.983014	0.000000	4.421451	3.837600	0.534792	1.021832	4.267060	4.999991	3.317095	3.166358	2.833731	2.612145	2.464463	2.758726	2.949744	2.789408	0.000000	0.000000	63365.000000		1
4073.964355	1252.694824	2.223376	1.134816	4006.914551	56149.097656	0.000000	0.000000	0.000000	2.414567	2.880212	0.000000	0.000000	10.256516	0.955149	99998.000000	3.610017	3.097845	0.347013	0.054925	3.602810	4.749343	0.000000	0.000000	0.000000	0.382839	0.459424	0.000000	0.000000	1.011000	0.000000	4.999991	63421.000000		1
18751.472656	4540.598633	4.653362	4.748958	12033.455078	99998.000000	1207.481079	781.397827	182.819458	59.904709	45.491314	198.090134	289.797424	152.740662	0.716627	0.000000	4.273036	3.657113	0.667767	0.676598	4.080390	4.999991	3.081880	2.892872	2.262022	1.777461	1.657928	2.296863	2.462095	2.183955	0.000000	0.000000	63446.000000		1
10399.310547	1124.010498	3.555551	2.362144	5819.964844	74102.453125	197.562805	141.602203	19.473810	40.742355	0.000000	0.000000	11.773715	32.820232	1.086545	0.000000	4.017004	3.050770	0.550907	0.373306	3.764920	4.869833	2.295705	2.151070	1.289451	1.610046	0.000000	0.000000	1.070914	1.516142	0.036048	0.000000	63483.000000		1
24515.294922	6453.253906	4.597855	8.532705	16569.812500	99998.000000	2029.615112	1223.975952	295.795319	165.017029	87.932808	368.223083	487.591522	344.660217	2.670141	0.000000	4.389437	3.809779	0.662555	0.931087	4.219317	4.999991	3.307414	3.087773	2.470991	2.217529	1.944151	2.566111	2.688056	2.537391	0.426534	0.000000	63530.000000		1
35167.417969	8170.180664	3.410615	6.956914	20450.318359	99998.000000	2662.722168	1647.635498	397.694366	226.574615	117.077225	401.277679	530.245789	360.254700	2.246856	0.000000	4.546141	3.912232	0.532833	0.842417	4.310700	4.999991	3.425326	3.216861	2.599550	2.355211	2.068472	2.603445	2.724477	2.556610	0.351575	0.000000	63572.000000		1
10584.110352	3894.586182	3.715905	3.996526	6788.477539	95697.414062	439.034973	253.785538	96.721466	36.449791	26.020588	15.748653	38.435719	16.288307	0.361824	0.000000	4.024654	3.590461	0.570065	0.601683	3.831772	4.980900	2.642499	2.404467	1.985523	1.561695	1.415317	1.197243	1.584735	1.211876	0.000000	0.000000	63634.000000		1
24966.763672	8432.526367	3.777580	8.452528	20497.435547	99998.000000	2559.743652	1639.645508	464.278442	230.065414	132.147461	528.660767	679.350708	486.635559	1.099601	0.000000	4.397362	3.925958	0.577214	0.926987	4.311699	4.999991	3.408196	3.214750	2.666779	2.361851	2.121059	2.723177	2.832094	2.687204	0.041235	0.000000	63702.000000		1
31910.697266	6573.093750	3.136162	7.882036	20145.529297	99998.000000	2591.595703	1612.641235	408.108154	157.739410	122.923996	598.929932	773.734741	513.272888	2.915166	99998.000000	4.503936	3.817770	0.496399	0.896638	4.304179	4.999991	3.413567	3.207538	2.610775	2.197940	2.089637	2.777376	2.888592	2.710348	0.464663	4.999991	63879.000000		1
22362.441406	4877.854980	2.679769	3.694319	11610.677734	99998.000000	1195.957153	727.870300	181.912827	56.318321	34.016724	126.945190	214.711472	131.891510	0.997425	0.000000	4.349519	3.688229	0.428097	0.567534	4.064857	4.999991	3.077716	2.862054	2.259863	1.750650	1.531693	2.103616	2.331855	2.120217	0.000000	0.000000	63923.000000		1
14186.422852	2787.854004	2.784616	3.429117	9913.643555	99998.000000	917.711426	549.062744	131.712646	78.391724	37.781967	132.027191	196.107285	86.249092	1.249352	99998.000000	4.151873	3.445270	0.444765	0.535182	3.996233	4.999991	2.962706	2.739622	2.119627	1.894270	1.577285	2.120663	2.292494	1.935755	0.096685	4.999991	63942.000000		1
10123.546875	1581.643433	2.772281	1.079309	6160.496094	85234.812500	248.450668	154.982544	22.304682	12.960954	1.865662	0.000000	0.000000	0.000000	0.111166	99998.000000	4.005332	3.199109	0.442837	0.033146	3.789616	4.930617	2.395240	2.190283	1.348396	1.112637	0.270833	0.000000	0.000000	0.000000	0.000000	4.999991	63969.000000		1
13096.148438	3506.741455	3.604891	4.021195	8453.693359	99998.000000	688.093140	437.761383	141.827316	59.796780	26.048342	94.165047	169.044388	121.665825	0.942885	99998.000000	4.117144	3.544904	0.556892	0.604355	3.927047	4.999991	2.837647	2.641237	2.151760	1.776678	1.415780	1.973890	2.228001	2.085169	0.000000	4.999991	64034.000000		1
20864.470703	3767.610352	4.474505	6.167478	15144.099609	99998.000000	1827.112183	1108.786011	307.538177	103.151062	84.546867	328.051208	455.742676	389.451538	1.046384	99998.000000	4.319407	3.576066	0.650745	0.790108	4.180243	4.999991	3.261765	3.044848	2.487899	2.013474	1.927098	2.515942	2.658720	2.590453	0.019691	4.999991	64076.000000		1
28023.951172	6661.437012	3.472290	9.559590	23562.839844	99998.000000	3207.825195	1964.646851	489.084045	214.301346	139.292480	623.282166	807.810059	570.846313	1.209456	0.000000	4.447529	3.823568	0.540616	0.980439	4.372228	4.999991	3.506211	3.293284	2.689384	2.331025	2.143928	2.794685	2.907309	2.756519	0.082590	0.000000	64127.000000		1
11700.682617	5280.014648	3.826920	6.259990	9815.965820	99998.000000	901.117798	555.917908	155.189148	85.246872	39.712387	113.376740	165.590607	118.273720	0.499681	0.000000	4.068211	3.722635	0.582849	0.796574	3.991933	4.999991	2.954782	2.745011	2.190861	1.930678	1.598926	2.054524	2.219036	2.072888	0.000000	0.000000	64170.000000		1
18183.330078	3275.424072	3.117660	4.391244	12123.833008	99998.000000	1258.356567	791.429199	230.750000	105.630386	46.308506	209.114487	266.015625	213.366974	0.626199	0.000000	4.259674	3.515268	0.493829	0.642588	4.083640	4.999991	3.099804	2.898412	2.363142	2.023789	1.665661	2.320384	2.424907	2.329127	0.000000	0.000000	64233.000000		1
9240.744141	1255.901978	2.750695	3.071404	4238.336914	59414.449219	0.000000	0.000000	21.993225	19.122265	0.672255	0.000000	0.000000	0.000000	1.729696	99998.000000	3.965707	3.098956	0.439442	0.487337	3.627195	4.773892	0.000000	0.000000	1.342289	1.281539	0.000000	0.000000	0.000000	0.000000	0.237970	4.999991	64290.000000		1
9772.090820	2295.744873	2.408400	3.043650	6741.922363	86425.359375	409.702454	241.765121	45.935371	34.377518	7.650756	5.751173	0.000000	87.911224	1.074148	0.000000	3.989988	3.360924	0.381729	0.483395	3.828784	4.936641	2.612468	2.383394	1.662147	1.536275	0.883704	0.759756	0.000000	1.944044	0.031064	0.000000	64308.000000		1
22500.507812	3658.788086	2.932636	6.081133	14487.755859	99998.000000	1713.263550	1024.661621	249.270935	99.678772	72.014549	266.354858	427.396942	236.069458	1.529590	99998.000000	4.352192	3.563337	0.467258	0.783984	4.161001	4.999991	3.233824	3.010581	2.396672	1.998603	1.857420	2.425461	2.630831	2.373040	0.184575	4.999991	64351.000000		1
11124.149414	2788.754395	3.419866	4.036614	8280.575195	99998.000000	635.589417	387.403931	86.893593	48.938934	16.985233	59.059765	77.411095	58.393677	0.173128	99998.000000	4.046267	3.445410	0.534009	0.606017	3.918061	4.999991	2.803177	2.588164	1.938988	1.689654	1.230072	1.771292	1.888803	1.766366	0.000000	4.999991	64404.000000		1
8302.556641	601.733032	3.167000	3.077571	3928.001709	63886.308594	0.000000	0.000000	0.000000	15.415610	0.000000	0.000000	0.000000	15.760989	1.440059	0.000000	3.919212	2.779404	0.500648	0.488208	3.594172	4.805408	0.000000	0.000000	0.000000	1.187961	0.000000	0.000000	0.000000	1.197583	0.158380	0.000000	64424.000000		1
24025.056641	5833.428223	3.167000	9.285137	23608.566406	99998.000000	3212.879639	1946.357178	501.394348	168.439972	139.536102	610.108459	767.277344	508.582520	0.809490	0.000000	4.380664	3.765924	0.500648	0.967788	4.373070	4.999991	3.506894	3.289222	2.700179	2.226445	2.144687	2.785407	2.884952	2.706362	0.000000	0.000000	64450.000000		1
4319.849121	2014.418457	2.556419	2.029100	5918.107910	81984.351562	203.110458	125.976898	69.695580	0.000000	0.000000	0.000000	0.000000	2.325139	0.127290	99998.000000	3.635468	3.304150	0.407632	0.307303	3.772183	4.913731	2.307732	2.100291	1.843205	0.000000	0.000000	0.000000	0.000000	0.366449	0.000000	4.999991	64510.000000		1
11373.038086	3670.167236	2.229543	2.399149	7866.213379	99998.000000	531.426880	342.720551	78.919044	39.487274	9.275887	33.810112	54.680855	31.478806	0.148006	99998.000000	4.055877	3.564686	0.348216	0.380057	3.895766	4.999991	2.725444	2.534940	1.897182	1.596457	0.967355	1.529047	1.737835	1.498018	0.000000	4.999991	64532.000000		1
24300.318359	11463.724609	2.923384	9.747698	21006.816406	99998.000000	2746.760010	1674.682861	389.590302	161.190109	134.694626	579.292664	728.937256	509.014252	1.399716	99998.000000	4.385612	4.059326	0.465886	0.988902	4.322360	4.999991	3.438821	3.223933	2.590608	2.207338	2.129350	2.762898	2.862690	2.706730	0.146040	4.999991	64593.000000		1
23659.119141	5713.122559	3.114576	7.493485	13480.490234	99998.000000	1489.211426	914.248352	221.871918	105.556381	69.933029	272.676514	355.999146	217.653366	1.454950	0.000000	4.373999	3.756874	0.493399	0.874684	4.129706	4.999991	3.172956	2.961064	2.346102	2.023484	1.844682	2.435648	2.551449	2.337765	0.162848	0.000000	64641.000000		1
11536.482422	3455.757812	3.944102	3.706654	4456.471191	69480.796875	0.000000	0.000000	0.000000	22.677814	0.000000	0.000000	0.000000	0.000000	0.922670	99998.000000	4.062073	3.538543	0.595948	0.568982	3.648991	4.841865	0.000000	0.000000	0.000000	1.355601	0.000000	0.000000	0.000000	0.000000	0.000000	4.999991	64667.000000		1
10557.422852	3370.770020	2.741444	3.370527	5029.969727	71194.031250	106.826881	44.211563	4.027363	0.000000	0.252867	0.000000	0.000000	0.000000	0.265885	99998.000000	4.023558	3.527729	0.437979	0.527698	3.701565	4.852444	2.028681	1.645536	0.605021	0.000000	0.000000	0.000000	0.000000	0.000000	0.000000	4.999991	64684.000000		1
14343.730469	2461.671631	5.374957	6.506689	7306.709473	99998.000000	483.588837	313.952362	192.903275	57.234192	55.226677	233.411270	255.857803	243.982330	2.193805	0.000000	4.156662	3.391230	0.730375	0.813360	3.863722	4.999991	2.684476	2.496864	2.285340	1.757656	1.742149	2.368122	2.407999	2.387358	0.341198	0.000000	64725.000000		1
14470.342773	3595.731934	3.586388	4.816800	9765.709961	99998.000000	897.855225	557.817505	151.895721	88.706825	44.772804	163.740356	231.157059	150.514206	1.429392	0.000000	4.160479	3.555787	0.554657	0.682759	3.989704	4.999991	2.953206	2.746492	2.181545	1.947957	1.651014	2.214156	2.363907	2.177577	0.155151	0.000000	64752.000000		1
26587.236328	6571.397949	2.852458	6.090384	14428.927734	99998.000000	1689.531128	1036.777588	233.087479	155.346420	73.371399	307.528931	481.704651	262.234985	1.497145	0.000000	4.424673	3.817658	0.455219	0.784645	4.159234	4.999991	3.227766	3.015686	2.367519	2.191301	1.865527	2.487886	2.682781	2.418691	0.175264	0.000000	64800.000000		1
21864.591797	5064.917480	2.907966	7.678510	15844.407227	99998.000000	1519.860718	1169.939697	771.033386	618.998901	262.173309	538.932678	807.544861	621.996277	2.090048	0.000000	4.339741	3.704572	0.463589	0.885277	4.199876	4.999991	3.181804	3.068163	2.887073	2.791690	2.418588	2.731534	2.907167	2.793788	0.320156	0.000000	64838.000000		1
8792.692383	575.203613	2.753779	3.817669	3640.594238	59299.320312	0.000000	0.000000	6.679378	34.562546	11.708956	3.546299	0.000000	17.824011	1.222563	0.000000	3.944122	2.759822	0.439929	0.581798	3.561172	4.773050	0.000000	0.000000	0.824736	1.538606	1.068518	0.549775	0.000000	1.251005	0.087271	0.000000	64932.000000		1
16459.417969	1666.850220	2.759946	6.919910	9200.510742	99998.000000	806.320618	504.632263	84.368011	48.895763	44.683376	153.573273	211.871353	143.637466	0.316217	99998.000000	4.216414	3.221897	0.440901	0.840100	3.963812	4.999991	2.906508	2.702975	1.926178	1.689271	1.650146	2.186316	2.326072	2.157268	0.000000	4.999991	64963.000000		1
10825.001953	2084.946533	2.941887	5.877606	6902.825684	89673.953125	479.586121	266.601562	74.139244	24.367704	7.619918	50.363621	99.712692	53.422691	0.377659	99998.000000	4.034428	3.319095	0.468626	0.769200	3.839027	4.952666	2.680867	2.425863	1.870048	1.386815	0.881950	1.702117	1.998750	1.727726	0.000000	4.999991	64993.000000		1
21186.351562	5640.682617	3.139246	5.007992	13919.339844	99998.000000	1431.727539	966.082947	360.433563	193.936325	129.347427	370.924438	547.483887	352.770447	1.774922	99998.000000	4.326056	3.751332	0.496825	0.699664	4.143619	4.999991	3.155860	2.985014	2.556825	2.287659	2.111758	2.569285	2.738371	2.547492	0.249179	4.999991	65086.000000		1
6471.170410	2556.604492	2.288134	4.249392	4760.682129	65828.031250	81.595726	64.675255	24.623653	31.639160	18.937241	20.947838	30.979240	31.222855	0.026341	0.000000	3.810983	3.407664	0.359481	0.628327	3.677669	4.818411	1.911667	1.810738	1.391353	1.500225	1.277317	1.321139	1.491071	1.494473	0.000000	0.000000	65144.000000		1
13677.525391	3510.435791	2.784616	5.745005	10450.666992	99998.000000	1002.560486	637.994690	144.806198	84.984756	43.446796	177.265640	222.858719	150.455612	0.662673	0.000000	4.136007	3.545361	0.444765	0.759290	4.019144	4.999991	3.001111	2.804817	2.160787	1.929341	1.637958	2.248625	2.348030	2.177408	0.000000	0.000000	65165.000000		1
21214.781250	5193.836426	4.061284	7.006255	17310.320312	99998.000000	2112.641602	1306.789795	296.982544	145.638809	107.974030	503.059540	686.424805	463.004883	5.259143	0.000000	4.326639	3.715488	0.608663	0.845486	4.238305	4.999991	3.324826	3.116206	2.472731	2.163277	2.033319	2.701619	2.836593	2.665586	0.720915	0.000000	65209.000000		1
8741.446289	2028.023926	3.814585	4.699618	7344.444824	99805.367188	467.297424	297.790497	70.133469	53.382603	16.257471	94.047867	111.631340	143.245834	0.784422	99998.000000	3.941583	3.307073	0.581447	0.672063	3.865959	4.999154	2.669593	2.473911	1.845925	1.727400	1.211053	1.973349	2.047786	2.156082	0.000000	4.999991	65316.000000		1
26090.246094	6412.264648	3.644979	8.779405	16808.083984	99998.000000	2057.387207	1266.420532	333.345978	121.810768	85.764938	376.848297	457.818024	324.545013	0.698849	99998.000000	4.416478	3.807011	0.561695	0.943465	4.225518	4.999991	3.313316	3.102578	2.522895	2.085686	1.933310	2.576167	2.660693	2.511275	0.000000	4.999991	65347.000000		1
9323.490234	2065.614746	3.626477	3.490792	4275.356934	63640.195312	0.000000	0.000000	1.668303	0.000000	5.643242	1.443190	0.003084	12.079004	0.082555	0.000000	3.969579	3.315049	0.559485	0.542924	3.630972	4.803731	0.000000	0.000000	0.222275	0.000000	0.751529	0.159323	0.000000	1.082031	0.000000	0.000000	65379.000000		1
21514.523438	6852.999023	3.974939	10.312022	19058.220703	99998.000000	2394.359619	1479.349609	390.740540	154.532318	109.034836	472.866669	608.501831	398.977203	1.375786	0.000000	4.332732	3.835881	0.599330	1.013344	4.280082	4.999991	3.379189	3.170071	2.591888	2.189019	2.037565	2.674739	2.784262	2.600948	0.138551	0.000000	65407.000000		1
25037.791016	4898.503418	2.334390	7.178944	17849.275391	99998.000000	2199.982422	1347.171387	285.622040	112.658226	88.130173	372.383026	523.532471	342.772980	1.078474	99998.000000	4.398596	3.690063	0.368173	0.856061	4.251621	4.999991	3.342419	3.129423	2.455792	2.051763	1.945125	2.570990	2.718944	2.535007	0.032810	4.999991	65475.000000		1
15763.514648	5448.491699	2.559503	3.459955	12189.791016	99998.000000	1263.528076	761.424438	176.337433	82.983406	32.971336	129.587952	218.575409	126.094078	2.355778	0.000000	4.197653	3.736276	0.408156	0.539070	4.085996	4.999991	3.101585	2.881627	2.246345	1.918991	1.518137	2.112565	2.339601	2.100695	0.372134	0.000000	65501.000000		1
23515.714844	8085.858887	3.811501	7.660007	20421.683594	99998.000000	2593.270020	1617.689209	362.484253	166.355377	106.065193	441.825745	561.135620	387.675293	4.768407	99998.000000	4.371358	3.907726	0.581096	0.884229	4.310091	4.999991	3.413848	3.208895	2.559289	2.221037	2.025573	2.645251	2.749068	2.588468	0.678373	4.999991	65550.000000		1
12601.997070	4098.847168	2.525582	3.296517	10136.261719	99998.000000	884.955933	572.733521	138.496872	78.845032	34.627304	140.661667	180.074921	64.857193	1.818863	0.000000	4.100440	3.612662	0.402361	0.518055	4.005878	4.999991	2.946922	2.757953	2.141440	1.896774	1.539419	2.148176	2.255453	1.811958	0.259800	0.000000	65614.000000		1
16754.693359	1757.829712	2.692104	3.567886	8812.381836	99998.000000	734.879639	431.007996	104.276627	54.637684	30.026363	101.744873	133.322357	127.518768	1.708139	99998.000000	4.224136	3.244977	0.430092	0.552411	3.945093	4.999991	2.866216	2.634485	2.018187	1.737492	1.477503	2.007513	2.124903	2.105574	0.232523	4.999991	65634.000000		1
5557.289062	1791.007690	2.599592	2.004430	4122.866211	64487.136719	0.000000	0.000000	0.000000	48.439369	1.551121	0.000000	0.000000	0.000000	0.016376	0.000000	3.744863	3.253098	0.414905	0.301991	3.615199	4.809473	0.000000	0.000000	0.000000	1.685198	0.190646	0.000000	0.000000	0.000000	0.000000	0.000000	65658.000000		1
30089.960938	8544.389648	3.620309	8.992182	20838.621094	99998.000000	2741.024414	1662.557617	384.955444	215.189453	109.278450	452.609589	618.659668	349.079224	1.202019	0.000000	4.478422	3.931681	0.558746	0.953865	4.318869	4.999991	3.437913	3.220777	2.585410	2.332821	2.038535	2.655724	2.791452	2.542924	0.079911	0.000000	65701.000000		1
19684.109375	3564.290039	3.407531	5.415045	14979.245117	99998.000000	1710.010254	1066.770142	272.084442	93.597641	76.125175	300.920471	358.166992	237.306030	1.386707	99998.000000	4.294116	3.551973	0.532440	0.733602	4.175490	4.999991	3.232999	3.028071	2.434704	1.971265	1.881528	2.478452	2.554085	2.375309	0.141985	4.999991	65745.000000		1
48742.992188	11580.438477	2.389898	10.598810	27497.550781	99998.000000	3327.326416	2353.503174	980.980469	635.169983	302.376007	739.899963	1033.231323	649.944214	2.657152	0.000000	4.687912	4.063725	0.378379	1.025257	4.439294	4.999991	3.522095	3.371715	2.991660	2.802890	2.480547	2.869173	3.014198	2.812876	0.424416	0.000000	65778.000000		1
12075.763672	5099.190430	3.413699	4.970987	11598.749023	99998.000000	1137.628174	693.150452	148.568359	79.088646	28.617096	120.984322	167.992828	162.954010	0.534388	0.000000	4.081914	3.707501	0.533225	0.696443	4.064411	4.999991	3.056000	2.840827	2.171926	1.898114	1.456626	2.082729	2.225291	2.212065	0.000000	0.000000	65872.000000		1
32645.492188	10578.130859	2.759946	8.116401	21921.394531	99998.000000	2905.723877	1776.979736	446.809082	194.386551	125.286140	554.215698	804.350098	535.401794	4.948348	0.000000	4.513823	4.024409	0.440901	0.909364	4.340868	4.999991	3.463254	3.249682	2.650122	2.288666	2.097903	2.743679	2.905445	2.728680	0.694460	0.000000	65971.000000		1
26281.261719	8937.239258	3.481541	7.703179	24175.658203	99998.000000	3228.477051	1995.660034	468.971893	189.649933	103.126389	605.889893	799.736816	520.513489	2.153520	0.000000	4.419646	3.951203	0.541772	0.886670	4.383379	4.999991	3.508998	3.300086	2.671147	2.277953	2.013370	2.782394	2.902947	2.716432	0.333149	0.000000	66008.000000		1
4055.813477	0.000000	3.006645	1.131732	2332.805176	47665.015625	0.000000	0.000000	0.000000	0.000000	0.000000	0.000000	0.000000	0.000000	1.932495	0.000000	3.608078	0.000000	0.478082	0.053744	3.367878	4.678200	0.000000	0.000000	0.000000	0.000000	0.000000	0.000000	0.000000	0.000000	0.286118	0.000000	66043.000000		0
34288.710938	9397.561523	5.529144	12.082088	38347.066406	99998.000000	5688.964355	3492.602539	807.732971	354.586792	265.981720	1032.651611	1483.657593	891.311523	2.962443	99998.000000	4.535151	3.973015	0.742658	1.082142	4.583732	4.999991	3.755033	3.543149	2.907268	2.549723	2.424852	3.013954	3.171334	2.950030	0.471650	4.999991	66122.000000		1
18180.517578	1898.963257	3.327354	4.804465	9818.426758	99998.000000	902.474670	557.555359	143.424683	70.879738	34.377518	123.355721	201.312637	135.101685	0.227336	99998.000000	4.259606	3.278517	0.522099	0.681645	3.992042	4.999991	2.955435	2.746288	2.156624	1.850522	1.536275	2.091159	2.303871	2.130661	0.000000	4.999991	66189.000000		1
11464.372070	3334.668701	4.961736	4.039698	6544.658691	85349.882812	363.002319	218.914612	31.657661	27.876999	24.565063	21.570753	40.134861	30.300817	2.616864	0.000000	4.059350	3.523053	0.695634	0.606349	3.815887	4.931203	2.559909	2.340275	1.500479	1.445246	1.390318	1.333865	1.603522	1.481454	0.417781	0.000000	66214.000000		1
27542.548828	7633.323242	3.493876	6.768806	19848.906250	99998.000000	2595.033936	1559.261719	360.732666	150.955185	117.851242	505.076324	689.924866	461.641846	3.258571	0.000000	4.440004	3.882714	0.543307	0.830512	4.297737	4.999991	3.414143	3.192919	2.557185	2.178848	2.071334	2.703357	2.838802	2.664305	0.513027	0.000000	66279.000000		1
30841.427734	5505.256836	3.984190	5.156011	20568.044922	99998.000000	2628.329102	1613.584839	393.938385	183.186417	81.151672	423.224640	598.895996	364.417755	2.688959	0.000000	4.489134	3.740777	0.600340	0.712314	4.313193	4.999991	3.419680	3.207792	2.595428	2.262893	1.909297	2.626571	2.777351	2.561599	0.429584	0.000000	66337.000000		1
30231.359375	6856.816406	2.470075	3.484625	17788.726562	99998.000000	2208.259033	1318.116333	279.099945	110.027802	66.984970	332.263611	503.959991	293.208038	2.333440	99998.000000	4.480458	3.836123	0.392710	0.542156	4.250145	4.999991	3.344050	3.119954	2.445760	2.041502	1.825977	2.521483	2.702396	2.467176	0.367997	4.999991	66363.000000		1
32005.226562	7991.077148	4.166131	9.167955	28118.912109	99998.000000	3849.088867	2376.535645	565.243164	232.224030	153.893982	652.852173	960.257751	629.708679	2.086853	99998.000000	4.505221	3.902605	0.619733	0.962272	4.448998	4.999991	3.585358	3.375944	2.752235	2.365907	2.187222	2.814815	2.982388	2.799140	0.319492	4.999991	66472.000000		1
14958.630859	2407.428467	4.079786	2.793867	12159.986328	99998.000000	1285.703247	747.837463	153.496185	53.336346	26.597246	143.736145	172.334747	163.129776	0.475915	99998.000000	4.174892	3.381553	0.610637	0.446206	4.084933	4.999991	3.109141	2.873807	2.186098	1.727023	1.424837	2.157566	2.236373	2.212533	0.000000	4.999991	66508.000000		1
12732.449219	2742.288574	2.544085	3.068320	11386.723633	99998.000000	1141.704956	692.213013	131.385773	67.472206	42.900974	151.118622	213.542740	110.817238	1.389446	99998.000000	4.104912	3.438113	0.405532	0.486901	4.056399	4.999991	3.057554	2.840240	2.118548	1.829125	1.632467	2.179318	2.329485	2.044607	0.142842	4.999991	66556.000000		1
14035.575195	2862.397217	3.657314	5.100504	9467.546875	99998.000000	834.937683	502.960876	120.897980	44.371918	33.137856	98.389771	97.103851	162.451355	0.064697	0.000000	4.147230	3.456730	0.563162	0.707613	3.976238	4.999991	2.921654	2.701534	2.082419	1.647108	1.520324	1.992950	1.987236	2.210723	0.000000	0.000000	66581.000000		1
20612.023438	5274.682617	4.024279	4.989489	15100.103516	99998.000000	1851.862183	1120.433350	289.421204	115.683372	67.965599	276.284485	372.531067	228.905930	0.448256	0.000000	4.314121	3.722196	0.604688	0.698056	4.178980	4.999991	3.267609	3.049386	2.461530	2.063271	1.832289	2.441356	2.571162	2.359657	0.000000	0.000000	66642.000000		1
14564.532227	3657.400391	3.583304	4.887726	10963.517578	99998.000000	1055.952271	641.858643	143.714554	84.312500	27.136902	144.093857	255.006699	99.610931	1.208058	99998.000000	4.163297	3.563173	0.554284	0.689107	4.039950	4.999991	3.023644	2.807439	2.157501	1.925892	1.433560	2.158645	2.406552	1.998307	0.082088	4.999991	66827.000000		1
18910.914062	4153.314941	3.163916	3.987274	10295.533203	99998.000000	1026.552002	622.875122	155.395767	77.337082	47.205872	168.307373	225.458313	215.207962	2.243735	0.000000	4.276712	3.618395	0.500225	0.600676	4.012649	4.999991	3.011381	2.794401	2.191439	1.888388	1.673996	2.226103	2.353066	2.332858	0.350972	0.000000	66928.000000		1
[truncated: 8,816 more rows]
