# Supplementary material for: Distinct elongation stalls during translation are linked with distinct pathways for mRNA degradation
Source: eLife. 2022 Jul 27;11:e76038. doi: 10.7554/eLife.76038 (PMC9352352; doi:10.7554/eLife.76038)
Supplement: Figure 1—source data 2. [file elife-76038-fig1-data2.zip › 1C_flow_cytometry_data/list_mode_data.SYH1_OPT_3.CSV]

FSC-HLin	SSC-HLin	BLU-V-HLin	GRN-V-HLin	YEL-V-HLin	ORG-V-HLin	GRN-B-HLin	YEL-B-HLin	RED-B-HLin	NIR-B-HLin	YEL-G-HLin	ORG-G-HLin	RED-G-HLin	NIR-G-HLin	BLU-V-ALin	BLU-V-W	FSC-HLog	SSC-HLog	BLU-V-HLog	GRN-V-HLog	YEL-V-HLog	ORG-V-HLog	GRN-B-HLog	YEL-B-HLog	RED-B-HLog	NIR-B-HLog	YEL-G-HLog	ORG-G-HLog	RED-G-HLog	NIR-G-HLog	BLU-V-ALog	BLU-V-WLog	TIME		P01.R1
5724.307129	1808.168701	1.976677	1.581958	4791.513184	5079.972168	795.364075	501.964813	114.289528	60.922344	19.128431	122.960999	131.910004	127.598946	0.935840	0.000000	3.757723	3.257239	0.295936	0.199195	3.680473	3.705861	2.900566	2.700673	2.058007	1.784777	1.281679	2.089767	2.120278	2.105847	0.000000	0.000000	39.000000		1
12908.993164	2618.624512	0.952875	2.911049	8476.198242	9613.542969	1434.117432	874.116577	205.565109	94.917480	44.399670	213.616745	259.697052	179.852890	0.512033	0.000000	4.110892	3.418073	0.000000	0.464050	3.928201	3.982883	3.156585	2.941569	2.312949	1.977346	1.647380	2.329635	2.414467	2.254917	0.000000	0.000000	59.000000		1
19749.074219	5173.619141	2.914133	6.185980	9932.672852	11199.208008	1675.256470	1018.737793	266.441193	100.912270	56.709957	268.507294	381.674347	244.642242	0.948684	99998.000000	4.295547	3.713794	0.464509	0.791408	3.997066	4.049187	3.224081	3.008062	2.425601	2.003944	1.753659	2.428956	2.581693	2.388531	0.000000	4.999991	100.000000		1
3859.231201	1765.977051	2.562587	2.929552	2505.300293	3017.231689	449.189728	254.796997	62.630733	38.044086	9.710693	37.168304	75.440582	68.397324	0.355124	99998.000000	3.586501	3.246985	0.408679	0.466801	3.398860	3.479609	2.652430	2.406194	1.796788	1.580287	0.987250	1.570173	1.877605	1.835039	0.000000	4.999991	126.000000		1
6813.514648	1171.182373	1.202658	2.954222	4047.049316	4355.121094	704.020630	406.942505	85.968468	32.752388	13.182983	82.995743	121.135429	112.741486	1.233442	99998.000000	3.833371	3.068624	0.080142	0.470443	3.607138	3.639000	2.847585	2.609533	1.934339	1.515243	1.120014	1.919056	2.083271	2.052084	0.091119	4.999991	145.000000		1
6845.070312	3251.080811	2.615010	5.649409	10462.570312	12438.645508	1759.587524	1058.437866	300.279053	117.613792	77.710213	337.496704	463.436584	343.266388	0.061880	0.000000	3.835378	3.512028	0.417473	0.752003	4.019639	4.094773	3.245411	3.024665	2.477525	2.070458	1.890478	2.528270	2.665990	2.535631	0.000000	0.000000	167.000000		1
6181.200195	1971.477295	2.189455	1.437022	4276.627441	5067.023926	707.693359	421.682770	92.123611	48.716904	6.185980	71.410141	99.595512	79.702309	0.049015	0.000000	3.791073	3.294792	0.340336	0.157463	3.631101	3.704753	2.849845	2.624986	1.964371	1.687680	0.791408	1.853760	1.998240	1.901471	0.000000	0.000000	186.000000		1
6589.875488	1588.076172	2.605759	5.532228	4030.144287	4483.231934	703.258972	426.595154	130.013504	40.767025	32.971336	111.415482	161.899368	84.167564	0.181776	0.000000	3.818877	3.200871	0.415934	0.742900	3.605321	3.651591	2.847115	2.630016	2.113988	1.610309	1.518137	2.046946	2.209245	1.925145	0.000000	0.000000	366.000000		1
7000.191895	3469.104248	2.414567	5.664828	8658.321289	9286.049805	1443.584473	897.371033	204.556732	53.447361	50.446880	215.294312	340.003784	143.612793	0.774097	99998.000000	3.845110	3.540217	0.382839	0.753187	3.937434	3.967831	3.159442	2.952972	2.310814	1.727926	1.702834	2.333033	2.531484	2.157193	0.000000	4.999991	409.000000		1
6756.311035	2847.240723	1.834825	3.022064	5728.149414	6770.410156	1003.319092	594.467712	113.876305	84.321754	35.274887	153.588699	204.353195	132.178299	0.147755	0.000000	3.829710	3.454424	0.263595	0.480304	3.758014	3.830615	3.001439	2.774128	2.056433	1.925940	1.547466	2.186359	2.310381	2.121160	0.000000	0.000000	440.000000		1
6577.731934	1864.684448	1.964342	4.400495	7732.777344	8178.513184	1324.829712	803.104248	178.687241	53.197578	53.937675	199.520981	269.851807	129.723633	0.911269	0.000000	3.818076	3.270605	0.293217	0.643502	3.888335	3.912674	3.122160	2.904772	2.252094	1.725892	1.731892	2.299989	2.431125	2.113019	0.000000	0.000000	497.000000		1
9525.977539	1922.905396	3.524713	4.526928	7881.934570	8566.028320	1322.418213	824.906311	171.014893	78.471901	42.534008	193.772888	281.051941	161.850021	1.503926	99998.000000	3.978909	3.283958	0.547124	0.655804	3.896633	3.932780	3.121369	2.916405	2.233034	1.894714	1.628736	2.287293	2.448786	2.209113	0.177227	4.999991	554.000000		1
11009.391602	2650.186768	2.100026	3.096074	7221.490234	7712.554199	1159.683105	747.085022	150.659134	109.010162	35.197796	174.570450	228.394028	131.758911	1.308175	0.000000	4.041763	3.423276	0.322225	0.490811	3.858627	3.887198	3.064339	2.873370	2.177995	2.037467	1.546515	2.241971	2.358685	2.119780	0.116666	0.000000	590.000000		1
3422.496582	1114.068481	2.285050	3.342773	2617.202881	3074.364258	433.021667	287.231750	98.463776	33.622005	28.817539	99.333389	164.249176	72.998260	0.683139	99998.000000	3.534343	3.046912	0.358896	0.524107	3.417837	3.487755	2.636510	2.458232	1.993276	1.526624	1.459657	1.997095	2.215503	1.863312	0.000000	4.999991	633.000000		1
8579.386719	1276.340942	3.290349	7.388638	4759.325195	5072.355469	807.597229	501.881561	104.622002	44.726547	32.104805	114.230934	140.134338	135.918869	1.292012	0.000000	3.933456	3.105967	0.517242	0.868564	3.677545	3.705210	2.907195	2.700601	2.019623	1.650565	1.506570	2.057784	2.146544	2.133280	0.111267	0.000000	668.000000		1
14508.543945	4251.365723	1.421604	5.023410	8365.649414	9456.957031	1412.805664	869.339905	218.791260	96.693710	50.764507	228.619141	300.060120	185.795258	0.460053	0.000000	4.161624	3.628528	0.152779	0.700999	3.922500	3.975751	3.150082	2.939190	2.340030	1.985398	1.705560	2.359113	2.477208	2.269035	0.000000	0.000000	778.000000		1
13973.910156	3175.819092	2.232627	5.803596	9457.407227	10301.799805	1585.461060	974.930176	228.696228	108.411919	67.601723	306.949188	396.843262	203.499008	0.725628	0.000000	4.145318	3.501856	0.348816	0.763697	3.975772	4.012913	3.200155	2.988974	2.359259	2.035077	1.829958	2.487067	2.598619	2.308562	0.000000	0.000000	803.000000		1
12366.492188	3035.792725	3.429117	4.141461	7263.790039	8426.858398	1230.852783	757.067139	168.779190	112.889511	46.003216	187.306290	248.105286	142.289871	0.443021	0.000000	4.092247	3.482272	0.535182	0.617154	3.861163	3.925666	3.090206	2.879134	2.227319	2.052654	1.662788	2.272552	2.394636	2.153174	0.000000	0.000000	860.000000		1
17158.748047	2638.064453	2.244962	5.119006	11842.139648	13021.721680	1983.957275	1227.121460	260.292206	166.401627	57.860191	261.772400	393.367889	238.203400	0.927933	0.000000	4.234486	3.421285	0.351209	0.709186	4.073430	4.114668	3.297532	3.088887	2.415461	2.221158	1.762380	2.417924	2.594799	2.376948	0.000000	0.000000	911.000000		1
8772.977539	2052.326904	3.432201	4.514594	4478.461426	4898.083984	753.752075	474.337616	101.026367	63.213562	19.902451	115.171478	155.001038	84.778145	0.513473	0.000000	3.943147	3.312247	0.535573	0.654619	3.651129	3.690026	2.877228	2.676088	2.004435	1.800810	1.298907	2.061345	2.190335	1.928284	0.000000	0.000000	968.000000		1
9576.217773	2464.255615	1.236579	3.028231	5160.100098	5038.502441	841.595459	543.798828	121.659660	46.730976	33.899540	111.322968	139.452835	97.862450	1.634522	0.000000	3.981194	3.391686	0.092222	0.481189	3.712658	3.702302	2.925103	2.735438	2.085147	1.669605	1.530194	2.046585	2.144427	1.990616	0.213391	0.000000	1083.000000		1
8271.888672	1409.614014	2.599592	5.911527	5214.521973	6276.752930	955.912781	547.234131	112.945015	38.793434	29.893763	128.573410	192.890945	84.932335	0.209789	0.000000	3.917605	3.149100	0.414905	0.771700	3.717215	3.797735	2.980418	2.738173	2.052867	1.588758	1.475581	2.109151	2.285312	1.929073	0.000000	0.000000	1150.000000		1
6271.402344	2927.106445	1.615879	3.059069	4124.395508	4366.401367	680.081604	438.467560	121.135429	14.450399	21.058851	96.992836	127.799385	64.440887	0.075733	0.000000	3.797365	3.466439	0.208409	0.485589	3.615360	3.640124	2.832561	2.641937	2.083271	1.159880	1.323435	1.986740	2.106529	1.809162	0.000000	0.000000	1233.000000		1
13287.784180	1598.005737	2.522498	3.799166	7199.277832	8074.890137	1221.678589	750.600525	158.380829	91.698059	35.515419	196.304642	253.242798	145.540131	0.629560	0.000000	4.123453	3.203578	0.401831	0.579688	3.857289	3.907137	3.086957	2.875409	2.199703	1.962360	1.550417	2.292931	2.403537	2.162983	0.000000	0.000000	1289.000000		1
8851.816406	5453.996094	2.840123	6.068798	9846.492188	11258.723633	1636.641968	1011.811707	215.985062	111.736191	50.107670	259.391754	392.445831	238.228073	2.032148	0.000000	3.947032	3.736715	0.453337	0.783103	3.993282	4.051489	3.213954	3.005100	2.334424	2.048194	1.699904	2.413956	2.593780	2.376993	0.307955	0.000000	1342.000000		1
18762.867188	4127.803223	3.407531	6.136640	10370.333008	11678.951172	1728.827148	1074.713745	215.306641	111.156448	75.434418	281.002625	373.853973	175.304382	0.412206	0.000000	4.273299	3.615719	0.532440	0.787931	4.015793	4.067404	3.237751	3.031293	2.333057	2.045935	1.877570	2.448710	2.572702	2.243793	0.000000	0.000000	1439.000000		1
11651.487305	2285.747314	2.642764	5.408878	7771.166504	8530.031250	1310.147949	810.283203	183.685989	102.929031	55.602894	240.149246	375.269409	227.524414	0.724750	0.000000	4.066381	3.359028	0.422058	0.733107	3.890486	3.930951	3.117320	2.908637	2.264076	2.012538	1.745097	2.380481	2.574343	2.357028	0.000000	0.000000	1511.000000		1
6785.773438	836.152649	1.881081	3.718989	3940.663574	5231.945312	682.974121	417.902100	135.946625	52.664089	46.718643	142.006165	186.902328	133.498138	1.181255	99998.000000	3.831599	2.922286	0.274407	0.570425	3.595569	3.718663	2.834404	2.621074	2.133368	1.721515	1.669490	2.152307	2.271615	2.125475	0.072343	4.999991	1568.000000		1
8174.417969	2654.670410	1.418520	4.341904	8014.106445	9142.274414	1363.607666	834.983948	178.896942	92.034180	52.469814	243.988495	338.890564	184.395248	1.607600	0.000000	3.912457	3.424011	0.151835	0.637680	3.903855	3.961054	3.134689	2.921678	2.252603	1.963949	1.719910	2.387369	2.530060	2.265750	0.206178	0.000000	1621.000000		1
21608.972656	6001.538574	1.057722	6.839733	13447.376953	16130.056641	2343.320801	1389.643677	337.743408	128.776932	83.082092	399.877655	559.294617	335.905487	0.985720	0.000000	4.334634	3.778263	0.024372	0.835039	4.128638	4.207636	3.369832	3.142904	2.528587	2.109838	1.919507	2.601927	2.747641	2.526217	0.000000	0.000000	1727.000000		1
14312.932617	4924.262207	2.309720	7.123436	8937.180664	10862.808594	1542.652588	926.194763	246.548004	93.572968	64.351463	292.199677	406.190063	225.553909	0.393660	99998.000000	4.155729	3.692341	0.363559	0.852690	3.951200	4.035942	3.188268	2.966702	2.391901	1.971150	1.808558	2.465680	2.608729	2.353250	0.000000	4.999991	1799.000000		1
8541.207031	2023.018921	2.988143	4.616357	7179.384766	8294.396484	1234.799927	747.667908	159.682159	96.141724	50.567146	206.440887	277.104767	215.852463	1.034573	0.000000	3.931519	3.306000	0.475401	0.664299	3.856087	3.918785	3.091597	2.873709	2.203256	1.982912	1.703868	2.314796	2.442644	2.334157	0.014761	0.000000	1851.000000		1
11329.826172	2159.206055	2.537917	3.472290	7573.166016	8148.240234	1262.263672	786.014160	162.710388	82.946404	44.482933	196.091858	282.926849	180.987717	0.229883	0.000000	4.054223	3.334294	0.404477	0.540616	3.879277	3.911064	3.101150	2.895430	2.211415	1.918798	1.648193	2.292459	2.451674	2.257649	0.000000	0.000000	1898.000000		1
2694.441406	1145.867920	1.871829	4.304899	2302.834229	2753.547363	397.845459	245.151062	60.728065	10.947272	13.728805	63.583611	93.094986	63.210476	0.269823	0.000000	3.430469	3.059134	0.272266	0.633963	3.362263	3.439893	2.599715	2.389434	1.783389	1.039306	1.137633	1.803345	1.968926	1.800789	0.000000	0.000000	1931.000000		1
8310.660156	3579.277100	1.588125	4.190801	9575.061523	11043.599609	1623.773438	991.110535	280.435211	120.345985	74.657318	303.624908	398.338867	200.066803	1.904158	0.000000	3.919636	3.553795	0.200885	0.622297	3.981142	4.043111	3.210526	2.996122	2.447833	2.080432	1.873072	2.482337	2.600253	2.301175	0.279703	0.000000	1990.000000		1
8479.473633	1620.772949	3.278014	6.084217	5800.888672	6598.423828	986.099487	604.628662	129.159317	57.184853	33.418476	162.235489	227.746445	109.238365	0.288464	99998.000000	3.928369	3.209722	0.515611	0.784205	3.763494	3.819440	2.993921	2.781489	2.111126	1.757281	1.523987	2.210146	2.357452	2.038375	0.000000	4.999991	2033.000000		1
13189.381836	2957.465820	1.699140	4.724288	7855.926270	9214.353516	1346.224609	815.118469	213.228195	53.860580	38.549820	204.445709	236.636856	173.518890	1.626077	0.000000	4.120224	3.470920	0.230229	0.674336	3.895197	3.964465	3.129117	2.911221	2.328845	1.731271	1.586022	2.310578	2.374082	2.239347	0.211141	0.000000	2064.000000		1
13425.432617	2916.048096	3.000478	4.631775	7603.417480	9486.977539	1149.522217	784.213257	248.191635	136.979675	70.768723	202.065063	266.404205	169.710480	1.334403	0.000000	4.127928	3.464795	0.477190	0.665747	3.881009	3.977128	3.060517	2.894434	2.394787	2.136656	1.849841	2.305491	2.425541	2.229709	0.125287	0.000000	2134.000000		1
11530.342773	3678.573486	2.322055	4.742790	10351.035156	10745.438477	1739.191650	1071.161377	219.697876	122.156143	58.384426	278.202576	352.533020	162.821411	0.102949	0.000000	4.061842	3.565680	0.365873	0.676034	4.014984	4.031224	3.240347	3.029855	2.341826	2.086915	1.766297	2.444361	2.547200	2.211711	0.000000	0.000000	2175.000000		1
9032.582031	2168.765625	1.403101	5.186849	7624.001465	8342.330078	1280.380615	795.148193	206.104767	49.037613	35.509251	208.195541	269.065460	143.665222	0.292362	0.000000	3.955812	3.336213	0.147089	0.714904	3.882183	3.921287	3.107339	2.900448	2.314088	1.690529	1.550341	2.318471	2.429858	2.157352	0.000000	0.000000	2218.000000		1
10088.957031	3184.718750	2.951138	4.477589	5046.177734	5673.194336	884.373108	527.954590	126.578224	65.668213	29.070406	140.547562	200.113052	118.304550	1.711813	0.000000	4.003846	3.503071	0.469990	0.651044	3.702963	3.753828	2.946635	2.722597	2.102359	1.817355	1.463451	2.147823	2.301275	2.073001	0.233456	0.000000	2239.000000		1
16462.490234	4511.861328	2.482410	4.742790	6249.467773	6667.949707	1059.560303	654.067139	160.727554	70.000870	29.909182	140.279282	216.527802	112.214172	0.316223	0.000000	4.216496	3.654356	0.394873	0.676034	3.795843	3.823992	3.025126	2.815622	2.206090	1.845103	1.475805	2.146994	2.335514	2.050048	0.000000	0.000000	2280.000000		1
8033.762207	2110.421387	1.797820	4.730455	7442.739258	8315.134766	1253.407227	770.441284	183.282013	77.469688	36.095161	189.128784	266.764984	90.452225	0.627818	99998.000000	3.904919	3.324369	0.254746	0.674903	3.871733	3.919869	3.098092	2.886739	2.263120	1.889132	1.557449	2.276758	2.426129	1.956419	0.000000	4.999991	2299.000000		1
10083.301758	1884.296997	1.070057	3.025148	7133.917969	8754.422852	1232.354492	736.646606	198.799393	76.066582	46.697056	259.749481	337.573792	211.377960	0.648935	0.000000	4.003603	3.275149	0.029407	0.480747	3.853328	3.942228	3.090736	2.867259	2.298415	1.881194	1.669289	2.414555	2.528369	2.325060	0.000000	0.000000	2323.000000		1
5770.763672	1611.265869	2.211041	1.985928	0.000000	0.000000	0.000000	0.000000	0.000000	14.678596	0.000000	0.000000	0.000000	0.000000	0.391528	99998.000000	3.761233	3.207167	0.344597	0.297963	0.000000	0.000000	0.000000	0.000000	0.000000	1.166685	0.000000	0.000000	0.000000	0.000000	0.000000	4.999991	2342.000000		1
11567.384766	2428.774170	2.944971	4.711953	6188.422363	6813.835449	1065.986816	644.316345	145.290344	104.853287	35.675774	178.344940	221.930511	151.519501	0.050968	0.000000	4.063235	3.385387	0.469081	0.673201	3.791580	3.833392	3.027752	2.809099	2.162237	2.020582	1.552373	2.251261	2.346217	2.180469	0.000000	0.000000	2408.000000		1
25648.638672	4495.526855	1.289003	5.939281	16040.357422	18245.189453	2743.263184	1649.763184	390.210144	162.173828	97.187111	432.087311	602.066040	317.847107	1.725840	0.000000	4.409064	3.652781	0.110254	0.773734	4.205214	4.261148	3.438267	3.217422	2.591299	2.209981	1.987609	2.635571	2.779644	2.502218	0.237001	0.000000	2457.000000		1
11524.036133	3425.019287	1.588125	2.473158	5097.472656	6236.028809	847.066040	527.405701	126.519630	100.153664	40.332218	126.599808	183.963516	87.479500	1.272645	99998.000000	4.061604	3.534663	0.200885	0.393252	3.707355	3.794908	2.927917	2.722145	2.102158	2.000667	1.605652	2.102433	2.264732	1.941906	0.104707	4.999991	2492.000000		1
24056.505859	8733.302734	2.044519	9.235798	24476.748047	27672.916016	4091.970215	2521.255615	614.425720	231.508606	177.240967	731.379578	963.033081	522.286682	1.797045	99998.000000	4.381233	3.941179	0.310591	0.965474	4.388754	4.442055	3.611933	3.401617	2.788469	2.364567	2.248564	2.864143	2.983641	2.717909	0.254559	4.999991	2544.000000		1
5126.610840	818.933105	2.420735	5.316366	3351.561523	3872.626953	584.004639	358.265686	87.636772	25.669041	18.900234	85.848206	78.490402	85.391808	0.074620	99998.000000	3.709830	2.913249	0.383947	0.725615	3.525247	3.588006	2.766416	2.554205	1.942686	1.409410	1.276467	1.933731	1.894817	1.931416	0.000000	4.999991	2633.000000		1
18370.806641	3447.897461	3.200921	5.618572	11860.682617	14433.744141	2001.784302	1223.331543	316.644470	123.867615	92.980888	387.675293	531.766052	317.480164	1.581888	99998.000000	4.264128	3.537554	0.505275	0.749626	4.074110	4.159379	3.301417	3.087544	2.500572	2.092958	1.968394	2.588468	2.725721	2.501717	0.199176	4.999991	2649.000000		1
10112.750977	1732.136108	0.869614	2.904882	5731.251953	6307.704590	943.303345	593.132507	115.874565	68.986320	23.525843	127.364578	213.262115	99.114449	1.063190	0.000000	4.004869	3.238582	0.000000	0.463128	3.758250	3.799871	2.974651	2.773152	2.063988	1.838763	1.371545	2.105049	2.328914	1.996137	0.026611	0.000000	2667.000000		1
6669.988281	2670.363525	1.871829	5.526060	6137.016113	7558.403809	1065.228271	642.318115	153.634949	61.508255	53.650887	179.458176	236.380905	194.543823	1.141552	99998.000000	3.824125	3.426570	0.272266	0.742416	3.787957	3.878430	3.027443	2.807750	2.186490	1.788933	1.729577	2.253963	2.373612	2.289017	0.057496	4.999991	2723.000000		1
5074.819336	2317.608643	3.660398	4.918563	6571.385742	7287.987793	1116.911621	683.516846	168.446152	91.389679	45.189106	204.189758	279.220215	130.250961	0.476436	0.000000	3.705420	3.365040	0.563528	0.691838	3.817657	3.862608	3.048019	2.834749	2.226461	1.960897	1.655034	2.310034	2.445947	2.114781	0.000000	0.000000	2763.000000		1
4270.299805	42352.601562	2.396065	4.144545	0.000000	0.000000	0.000000	0.000000	4.915480	19.106846	5.723419	0.000000	0.000000	14.126607	0.305633	0.000000	3.630458	4.626880	0.379499	0.617477	0.000000	0.000000	0.000000	0.000000	0.691566	1.281189	0.757656	0.000000	0.000000	1.150038	0.000000	0.000000	2836.000000		0
14160.315430	6270.227539	2.124696	7.382471	9498.683594	10731.638672	1579.071655	983.910034	223.623489	122.637207	61.421909	274.890625	383.123688	213.046265	0.405787	0.000000	4.151073	3.797283	0.327297	0.868202	3.977664	4.030666	3.198402	2.992955	2.349517	2.088622	1.788323	2.439160	2.583339	2.328474	0.000000	0.000000	2870.000000		1
11534.564453	3241.965332	2.241878	6.737969	8295.926758	9636.803711	1411.667725	855.675842	212.463440	59.599419	59.287960	240.155411	326.820801	148.833572	0.020067	0.000000	4.062001	3.510808	0.350612	0.828529	3.918865	3.983933	3.149733	2.932309	2.327284	1.775242	1.772967	2.380492	2.514310	2.172701	0.000000	0.000000	2929.000000		1
14322.794922	1572.435425	1.369180	2.796951	7676.779297	8538.416016	1266.772095	790.380737	163.382645	65.637383	51.705048	182.292130	261.325287	155.013382	1.580215	99998.000000	4.156028	3.196573	0.136461	0.446685	3.885179	3.931377	3.102699	2.897836	2.213206	1.817151	1.713533	2.260768	2.417181	2.190369	0.198716	4.999991	2955.000000		1
10834.731445	3447.212891	1.982844	4.641027	9230.364258	10411.639648	1571.735352	941.687500	229.994492	73.158615	55.272934	276.879639	348.120178	212.864319	2.027460	0.000000	4.034818	3.537468	0.297289	0.666614	3.965219	4.017519	3.196379	2.973907	2.361717	1.864265	1.742512	2.442291	2.541729	2.328103	0.306952	0.000000	2989.000000		1
9936.290039	2664.282471	3.413699	5.791261	13804.880859	16612.380859	2329.906494	1434.160522	326.876312	124.407272	86.070229	384.964691	502.982452	248.968735	0.962368	99998.000000	3.997224	3.425580	0.533225	0.762773	4.140033	4.220432	3.367338	3.156598	2.514384	2.094846	1.934853	2.585421	2.701553	2.396145	0.000000	4.999991	3055.000000		1
4232.681152	2701.074463	2.528666	6.488186	6584.309570	7355.623535	1130.652832	690.177734	155.087387	62.741749	38.213692	193.991837	256.431366	153.391327	0.007270	0.000000	3.626616	3.431537	0.402891	0.812123	3.818510	3.866620	3.053329	2.838961	2.190577	1.797557	1.582219	2.287783	2.408971	2.185801	0.000000	0.000000	3081.000000		1
9153.372070	2985.860840	0.154187	1.507948	6309.452637	7126.979492	1110.112061	661.480469	171.520630	63.117966	17.870266	160.446930	203.233795	114.838432	2.000530	0.000000	3.961581	3.475070	0.000000	0.178386	3.799992	3.852906	3.045367	2.820517	2.234316	1.800153	1.252131	2.205331	2.307996	2.060087	0.301145	0.000000	3121.000000		1
12417.852539	3366.785889	0.848028	6.087300	7868.501953	8390.202148	1332.104248	818.794312	169.559372	49.586517	58.874741	217.474503	251.170517	172.359406	1.028612	0.000000	4.094047	3.527215	0.000000	0.784425	3.895892	3.923772	3.124538	2.913175	2.229322	1.695364	1.769929	2.337408	2.399969	2.236435	0.012251	0.000000	3193.000000		1
11234.760742	2297.746094	1.156402	3.993442	6172.892578	6996.704102	1062.270874	643.829163	140.942276	73.537918	24.238186	152.342865	213.672256	188.169739	1.451034	0.000000	4.050564	3.361302	0.063109	0.601347	3.790489	3.844893	3.026235	2.808771	2.149041	1.866511	1.384500	2.182822	2.329748	2.274550	0.161678	0.000000	3232.000000		1
12136.396484	2389.323975	2.870961	4.866140	9051.753906	11157.552734	1553.445679	939.615173	216.580231	91.713470	62.695492	291.986877	360.794342	216.931763	0.742777	0.000000	4.084090	3.378275	0.458027	0.687185	3.956733	4.047569	3.191296	2.972950	2.335619	1.962433	1.797236	2.465363	2.557260	2.336323	0.000000	0.000000	3272.000000		1
3869.864014	888.600891	1.958174	2.291218	3081.947021	3631.968994	529.218933	330.838898	74.274933	37.399582	16.399323	80.087776	103.218903	51.760555	0.267066	0.000000	3.587696	2.948707	0.291851	0.360066	3.488825	3.560142	2.723635	2.519617	1.870842	1.572867	1.214826	1.903566	2.013759	1.713999	0.000000	0.000000	3306.000000		1
10090.294922	2071.933350	3.629560	7.474983	5665.642090	6509.874023	973.693604	589.604675	143.819412	91.497612	48.491791	193.680374	292.665314	145.651154	1.966663	99998.000000	4.003904	3.316376	0.559854	0.873610	3.753249	3.813573	2.988422	2.770561	2.157818	1.961410	1.685668	2.287086	2.466371	2.163314	0.293730	4.999991	3334.000000		1
12071.853516	1937.210815	2.707523	4.884642	7300.109863	9636.529297	1278.397827	764.711731	215.963470	122.541611	55.143417	242.838257	322.642334	178.412796	0.807328	0.000000	4.081774	3.287177	0.432572	0.688833	3.863329	3.983921	3.106666	2.883498	2.334380	2.088284	1.741494	2.385317	2.508721	2.251426	0.000000	0.000000	3378.000000		1
11257.601562	1861.659302	2.889463	3.953353	6084.604980	6683.892578	1021.109131	639.450256	132.113541	55.140331	33.242702	138.715820	164.705566	90.433723	0.486664	0.000000	4.051446	3.269900	0.460817	0.596966	3.784232	3.825029	3.009072	2.805807	2.120947	1.741469	1.521696	2.142126	2.216708	1.956330	0.000000	0.000000	3423.000000		1
14898.216797	6669.374512	3.296517	8.757818	11191.958008	13077.571289	1891.654785	1157.086670	270.369873	115.331833	55.192757	305.484406	392.208405	247.898682	0.470685	0.000000	4.173134	3.824085	0.518055	0.942396	4.048906	4.116527	3.276842	3.063366	2.431958	2.061949	1.741882	2.484989	2.593517	2.394274	0.000000	0.000000	3453.000000		1
10219.392578	2945.174072	1.396934	3.321187	7050.660156	7824.367188	1219.553955	730.124512	183.630478	55.094078	36.449791	194.818283	219.053375	99.721947	1.398540	0.000000	4.009425	3.469111	0.145176	0.521293	3.848230	3.893449	3.086201	2.863397	2.263945	1.741105	1.561695	2.289630	2.340550	1.998791	0.145675	0.000000	3484.000000		1
12687.049805	2557.729980	2.571838	4.052033	7065.505371	8310.959961	1208.711548	724.727966	164.366364	80.559593	53.283920	227.157440	280.031219	215.883301	1.582674	0.000000	4.103361	3.407855	0.410244	0.607673	3.849143	3.919651	3.082323	2.860175	2.215813	1.906117	1.726596	2.356327	2.447206	2.334219	0.199392	0.000000	3550.000000		1
11046.806641	3088.105225	2.655099	4.514594	6444.810547	6844.567871	1092.056763	671.801758	176.328186	60.845249	31.599072	177.422913	215.843216	125.412575	2.149920	0.000000	4.043237	3.489692	0.424081	0.654619	3.809210	3.835346	3.038245	2.827241	2.246322	1.784227	1.499674	2.249010	2.334138	2.098341	0.332422	0.000000	3646.000000		1
7159.473145	2632.630859	3.604891	6.731802	4157.786621	4732.857422	734.410889	441.609894	114.224770	58.390594	36.005733	138.142242	189.261383	118.255211	1.408772	0.000000	3.854881	3.420390	0.556892	0.828131	3.618862	3.675123	2.865939	2.645039	2.057760	1.766343	1.556372	2.140326	2.277062	2.072820	0.148841	0.000000	3718.000000		1
13964.125000	2011.461060	1.745396	3.259512	6511.789062	7279.778809	1099.651978	680.001404	144.405319	72.948921	39.370094	166.509552	233.950928	176.972687	1.920631	0.000000	4.145014	3.303512	0.241894	0.513153	3.813700	3.862118	3.041255	2.832510	2.159583	1.863019	1.595166	2.221439	2.369125	2.247906	0.283444	0.000000	3814.000000		1
11340.214844	2561.069580	3.598723	5.563065	7160.715820	8871.805664	1200.055420	739.326355	220.231369	109.395630	65.658966	263.801514	371.235901	230.669830	0.670361	0.000000	4.054621	3.408421	0.556148	0.745314	3.854956	3.948012	3.079201	2.868836	2.342879	2.039000	1.817294	2.421277	2.569650	2.362991	0.000000	0.000000	3872.000000		1
10734.272461	2663.456055	1.797820	4.215471	7580.051758	8412.710938	1230.843506	789.344604	149.589081	51.507687	46.835823	194.593170	240.587128	151.855637	0.611115	0.000000	4.030773	3.425446	0.254746	0.624846	3.879672	3.924936	3.090203	2.897267	2.174900	1.711872	1.670578	2.289128	2.381272	2.181431	0.000000	0.000000	3937.000000		1
6557.379395	1532.026123	2.090775	4.027363	3358.327148	4818.425293	541.726562	354.084137	117.521286	56.894981	31.016245	139.573105	177.459915	157.246002	0.654375	99998.000000	3.816730	3.185266	0.320307	0.605021	3.526123	3.682905	2.733780	2.549106	2.070117	1.755074	1.491589	2.144802	2.249100	2.196580	0.000000	4.999991	3961.000000		1
4892.055664	1364.986084	1.834825	2.818537	3347.722168	3226.158203	557.197693	349.529449	48.053902	49.308983	13.605455	79.871918	84.213821	65.008293	0.523393	0.000000	3.689491	3.135128	0.263595	0.450024	3.524750	3.508686	2.746009	2.543484	1.681729	1.692926	1.133713	1.902394	1.925383	1.812969	0.000000	0.000000	3975.000000		1
7434.961914	1220.121338	1.597377	4.159964	3829.645752	3855.453613	649.759155	409.924469	82.853889	48.353024	26.979630	107.021156	159.472473	88.355286	0.281687	0.000000	3.871279	3.086403	0.203407	0.619090	3.583158	3.586076	2.812752	2.612704	1.918313	1.684424	1.431036	2.029470	2.202686	1.946233	0.000000	0.000000	4021.000000		1
7141.053711	659.633301	1.982844	3.672733	0.000000	0.000000	0.000000	0.000000	6.451181	23.353153	7.037092	0.000000	0.000000	17.432375	0.682790	99998.000000	3.853762	2.819303	0.297289	0.564989	0.000000	0.000000	0.000000	0.000000	0.809639	1.368345	0.847393	0.000000	0.000000	1.241357	0.000000	4.999991	4100.000000		1
16964.560547	61204.941406	2.161701	4.687283	8415.627930	9841.191406	1440.136841	873.592346	221.982941	95.253609	51.032791	222.402328	284.144928	158.991409	1.801639	0.000000	4.229543	4.786787	0.334796	0.670921	3.925086	3.993048	3.158404	2.941309	2.346320	1.978881	1.707849	2.347139	2.453540	2.201374	0.255668	0.000000	4211.000000		0
10360.203125	1746.632690	3.321187	5.519892	8002.542480	9221.423828	1381.502686	833.109009	178.591644	46.404102	38.349377	195.410355	252.453354	125.585258	0.902849	99998.000000	4.015368	3.242202	0.521293	0.741931	3.903228	3.964798	3.140352	2.920702	2.251861	1.666556	1.583758	2.290948	2.402181	2.098939	0.000000	4.999991	4264.000000		1
8112.712402	2494.032227	1.211909	1.258165	0.000000	0.000000	0.000000	0.000000	0.000000	12.822186	5.455134	6.084217	26.005169	27.772152	0.850187	0.000000	3.909166	3.396902	0.083470	0.099738	0.000000	0.000000	0.000000	0.000000	0.000000	1.107962	0.736805	0.784205	1.415060	1.443609	0.000000	0.000000	4282.000000		1
8098.416016	2052.928223	2.485493	5.014159	7655.199707	8775.950195	1324.583008	797.926636	180.170517	88.598900	37.584606	182.507996	223.275024	142.141861	1.705629	0.000000	3.908400	3.312374	0.395413	0.700198	3.883956	3.943294	3.122079	2.901963	2.255684	1.947428	1.575010	2.261282	2.348840	2.152722	0.231885	0.000000	4324.000000		1
8363.759766	1134.143555	1.107062	4.816800	4959.055664	5269.369629	838.854004	519.153564	116.287788	53.108150	31.756342	125.927559	191.040695	173.006989	1.077239	0.000000	3.922402	3.054668	0.044172	0.682759	3.695399	3.721759	2.923686	2.715296	2.065534	1.725161	1.501830	2.100121	2.281126	2.238064	0.032312	0.000000	4391.000000		1
7452.434570	1762.221069	2.664350	3.848506	5526.929688	7410.242676	938.992310	573.223877	174.619797	86.973770	55.476460	197.226685	267.474243	150.147247	1.137798	0.000000	3.872298	3.246060	0.425591	0.585292	3.742484	3.869833	2.972662	2.758324	2.242094	1.939388	1.744109	2.294966	2.427282	2.176517	0.056065	0.000000	4417.000000		1
7164.931152	2873.548096	1.865662	5.501390	4843.782715	5455.836914	826.997070	511.138947	115.905403	38.287701	40.100937	138.438278	174.795563	115.745049	0.983020	0.000000	3.855212	3.458418	0.270833	0.740472	3.685185	3.736861	2.917504	2.708539	2.064104	1.583059	1.603155	2.141256	2.242530	2.063502	0.000000	0.000000	4477.000000		1
11873.489258	2969.072998	1.267417	5.199183	8062.385742	8588.418945	1347.242310	834.703308	173.811844	73.685936	44.815975	205.876572	266.058807	193.335007	0.290601	8303.579102	4.074578	3.472621	0.102919	0.715935	3.906464	3.933913	3.129446	2.921532	2.240079	1.867385	1.651433	2.313607	2.424978	2.286310	0.000000	3.919265	4497.000000		1
6305.382324	1313.459961	3.450704	4.218554	3502.226807	3784.459717	582.854370	367.381226	89.635033	48.470207	22.912178	104.523323	140.279282	88.928856	1.093625	0.000000	3.799711	3.118417	0.537908	0.625164	3.544344	3.578004	2.765560	2.565117	1.952478	1.685475	1.360066	2.019213	2.146994	1.949043	0.038868	0.000000	4523.000000		1
14518.833984	5240.708984	1.659051	3.731324	12415.668945	14083.527344	2079.013428	1281.978027	278.742218	161.137680	77.482018	355.715424	472.348602	266.657043	0.423268	0.000000	4.161932	3.719390	0.219860	0.571863	4.093970	4.148711	3.317857	3.107881	2.445203	2.207197	1.889201	2.551103	2.674263	2.425953	0.000000	0.000000	4575.000000		1
8767.242188	1703.682373	2.352893	3.419866	4367.542480	5051.574219	788.607605	459.705261	98.044388	28.136032	25.820145	129.412186	132.690201	124.749565	2.036528	99998.000000	3.942863	3.231389	0.371602	0.534009	3.640237	3.703427	2.896861	2.662479	1.991423	1.449263	1.411959	2.111975	2.122839	2.096039	0.308890	4.999991	4619.000000		1
5487.127441	3250.954590	1.033052	3.052901	6232.788086	7221.558105	1063.229980	650.576355	145.688156	52.895370	29.835173	148.753387	227.431900	147.415054	1.171049	0.000000	3.739345	3.512011	0.014122	0.484713	3.794682	3.858631	3.026627	2.813298	2.163424	1.723418	1.474729	2.172467	2.356851	2.168542	0.068575	0.000000	4646.000000		1
5628.063965	1294.158813	2.778449	6.389507	2898.535645	3647.202637	531.741394	311.685822	65.214905	27.207827	24.663742	82.961823	120.037613	57.101589	0.975803	0.000000	3.750359	3.111988	0.443802	0.805467	3.462179	3.561960	2.725700	2.493717	1.814347	1.434694	1.392059	1.918878	2.079317	1.756648	0.000000	0.000000	4730.000000		1
7594.776855	2718.833740	2.180203	3.848506	4334.472168	4778.302734	750.261292	456.106537	108.196060	47.187370	25.465515	100.853676	141.762558	106.395157	0.123130	0.000000	3.880515	3.434383	0.338497	0.585292	3.636936	3.679274	2.875212	2.659066	2.034211	1.673826	1.405952	2.003692	2.151561	2.026922	0.000000	0.000000	4743.000000		1
4854.538574	946.569031	1.760815	2.411484	2885.719482	2930.291992	493.318024	308.561981	69.331696	42.379822	19.794519	74.777580	85.003258	52.093597	0.721450	0.000000	3.686148	2.976152	0.245714	0.382284	3.460254	3.466911	2.693127	2.489342	1.840932	1.627159	1.296545	1.873771	1.929436	1.716784	0.000000	0.000000	4773.000000		1
9148.351562	2698.308350	1.896499	4.443667	6414.355469	8134.767090	1113.180298	664.727661	195.361023	59.559330	43.567062	175.982803	248.462997	133.365540	0.860868	0.000000	3.961343	3.431092	0.277953	0.647742	3.807153	3.910345	3.046566	2.822644	2.290838	1.774950	1.639158	2.245470	2.395262	2.125044	0.000000	0.000000	4825.000000		1
6264.877441	1494.537109	1.181072	5.177598	4080.797852	4310.851074	728.594971	432.007141	86.872002	33.655926	37.467426	113.811546	121.412964	123.886124	0.607948	0.000000	3.796913	3.174507	0.072276	0.714128	3.610745	3.634563	2.862486	2.635491	1.938880	1.527062	1.573654	2.056186	2.084265	2.093023	0.000000	0.000000	4909.000000		1
26470.400391	8006.977051	2.312804	10.897933	25276.792969	29037.927734	4282.998535	2596.051514	589.638611	258.303223	183.812408	797.069397	1053.707397	525.641785	1.048552	99998.000000	4.422760	3.903469	0.364139	1.037344	4.402722	4.462965	3.631748	3.414313	2.770586	2.412130	2.264375	2.901496	3.022720	2.720690	0.020590	4.999991	4940.000000		1
6003.472168	1907.159790	1.446273	3.392113	4165.705566	4463.869141	735.428528	443.799347	93.603806	45.910702	23.898975	108.254646	132.986237	93.412613	1.201225	0.000000	3.778403	3.280387	0.160250	0.530470	3.619689	3.649711	2.866540	2.647187	1.971293	1.661914	1.378379	2.034446	2.123807	1.970406	0.079624	0.000000	4981.000000		1
11221.965820	4171.484375	3.777580	8.474114	9016.109375	10511.198242	1529.179810	938.128845	242.462036	89.443840	65.631210	275.720154	370.301514	228.529709	1.012634	0.000000	4.050069	3.620291	0.577214	0.928094	3.955019	4.021652	3.184458	2.972262	2.384644	1.951550	1.817110	2.440469	2.568556	2.358943	0.005453	0.000000	5060.000000		1
11818.231445	6867.156250	1.995179	5.803596	16501.171875	20711.904297	2726.987061	1697.246582	492.109192	266.814331	131.000305	619.732788	852.511902	451.564209	2.277673	0.000000	4.072553	3.836777	0.299982	0.763697	4.217515	4.316220	3.435683	3.229745	2.692061	2.426209	2.117272	2.792204	2.930701	2.654720	0.357491	0.000000	5096.000000		1
8963.543945	2652.656738	2.624262	5.316366	8091.015137	9469.936523	1352.768311	830.438538	175.304382	85.709435	54.431072	226.688721	273.971680	196.212128	0.516879	0.000000	3.952480	3.423681	0.419007	0.725615	3.908003	3.976347	3.131223	2.919307	2.243793	1.933029	1.735847	2.355430	2.437706	2.292726	0.000000	0.000000	5136.000000		1
10820.681641	1788.506836	3.527797	5.131341	7026.582520	8818.348633	1176.193481	709.481934	168.125443	76.473640	40.341469	178.116745	256.900116	193.186981	0.223796	99998.000000	4.034255	3.252491	0.547504	0.710231	3.846744	3.945387	3.070479	2.850941	2.225633	1.883512	1.605752	2.250705	2.409764	2.285978	0.000000	4.999991	5188.000000		1
15458.227539	5312.430664	2.531749	4.058200	11782.428711	14064.322266	2004.991455	1216.812500	297.500610	120.685196	83.748177	377.310852	548.085205	283.876648	0.818711	0.000000	4.189160	3.725293	0.403421	0.608333	4.071235	4.148119	3.302113	3.085224	2.473488	2.081654	1.922975	2.576699	2.738848	2.453130	0.000000	0.000000	5226.000000		1
28802.755859	7184.445312	2.232627	8.137986	24180.876953	27146.408203	4096.025391	2478.838623	569.480225	222.941971	152.910263	738.799072	930.058716	521.046997	1.798955	99998.000000	4.459434	3.856393	0.348816	0.910517	4.383472	4.433712	3.612363	3.394248	2.755479	2.348192	2.184437	2.868526	2.968510	2.716877	0.255020	4.999991	5261.000000		1
5369.667969	693.202881	1.989012	3.731324	3135.098389	3558.770264	553.136414	339.433289	78.829613	25.638205	28.188456	83.177689	111.178032	83.415131	1.114790	0.000000	3.729947	2.840860	0.298637	0.571863	3.496251	3.551300	2.742832	2.530754	1.896689	1.408888	1.450071	1.920007	2.046019	1.921245	0.047193	0.000000	5307.000000		1
15071.187500	2339.527832	1.952007	3.663482	9042.708984	10455.527344	1564.827759	939.183472	222.729202	121.644241	46.533619	263.089172	307.017029	129.476944	0.183335	99998.000000	4.178147	3.369128	0.290481	0.563894	3.956299	4.019346	3.194467	2.972750	2.347777	2.085092	1.667767	2.420103	2.487162	2.112192	0.000000	4.999991	5322.000000		1
20711.335938	8109.918457	2.118529	6.845900	15845.883789	18815.962891	2712.462891	1631.199097	395.415497	162.870743	107.536140	490.400818	671.875732	324.742371	0.814463	0.000000	4.316208	3.909016	0.326034	0.835431	4.199916	4.274527	3.433364	3.212507	2.597054	2.211843	2.031554	2.690551	2.827289	2.511539	0.000000	0.000000	5347.000000		1
12566.962891	2608.716553	2.911049	5.563065	9180.851562	10612.073242	1547.330688	949.995056	217.005783	103.373093	67.743576	288.810638	371.846466	198.598938	0.798734	99998.000000	4.099230	3.416427	0.464050	0.745314	3.962883	4.025800	3.189583	2.977721	2.336471	2.014407	1.830868	2.460613	2.570364	2.297977	0.000000	4.999991	5403.000000		1
5342.121094	1287.849487	2.901798	4.166131	3168.486084	3438.411865	532.552429	324.384644	52.793606	17.657488	16.729282	53.950008	61.751869	27.155403	1.394918	0.000000	3.727714	3.109865	0.462667	0.619733	3.500852	3.536358	2.726362	2.511060	1.722581	1.246929	1.223477	1.731992	1.790650	1.433856	0.144549	0.000000	5439.000000		1
9266.208984	3972.487793	2.766114	7.977632	10146.335938	10932.976562	1762.698975	1060.445312	240.004303	270.780029	50.921780	277.117096	363.785583	276.645294	0.539268	0.000000	3.966902	3.599063	0.441870	0.901874	4.006309	4.038738	3.246178	3.025488	2.380219	2.432617	1.706904	2.442663	2.560845	2.441923	0.000000	0.000000	5492.000000		1
11084.600586	3463.356201	2.500912	5.294779	9572.803711	11176.717773	1588.489380	989.352844	228.054810	85.906792	53.706394	254.886429	331.329224	241.891556	0.902077	99998.000000	4.044720	3.539497	0.398098	0.723848	3.981039	4.048314	3.200984	2.995351	2.358039	1.934028	1.730026	2.406347	2.520260	2.383621	0.000000	4.999991	5606.000000		1
5728.858887	2517.548828	2.630429	5.408878	7812.476562	8668.922852	1293.591431	804.112610	164.400284	75.477592	42.907143	182.255127	255.379822	188.382523	0.883261	0.000000	3.758068	3.400978	0.420027	0.733107	3.892789	3.937965	3.111797	2.905317	2.215903	1.877818	1.632530	2.260680	2.407187	2.275041	0.000000	0.000000	5635.000000		1
12411.697266	3584.710693	2.266548	7.043259	13124.132812	15010.123047	2184.961426	1339.838257	290.247650	92.950050	77.118141	402.520416	560.956726	321.566101	0.299057	0.000000	4.093831	3.554454	0.355365	0.847774	4.118071	4.176384	3.339444	3.127052	2.462769	1.968250	1.887157	2.604788	2.748929	2.507270	0.000000	0.000000	5664.000000		1
7312.466797	2934.603027	2.809286	7.219032	6119.858398	6905.980469	1050.339966	633.103882	132.967728	55.821838	34.059895	150.443283	183.038391	98.408272	0.095452	0.000000	3.864064	3.467549	0.448596	0.858479	3.786741	3.839225	3.021330	2.801475	2.123746	1.746804	1.532243	2.177373	2.262542	1.993032	0.000000	0.000000	5695.000000		1
6061.144043	3353.087891	1.763899	4.045865	5491.993652	6631.870117	967.464417	566.353271	125.554420	80.467079	35.296474	121.897110	154.791351	142.863449	0.637761	99998.000000	3.782555	3.525445	0.246474	0.607011	3.739730	3.821636	2.985635	2.753088	2.098832	1.905618	1.547731	2.085994	2.189747	2.154921	0.000000	4.999991	5716.000000		1
19415.392578	7261.958008	2.821621	8.292173	17860.722656	19985.626953	2988.614746	1839.225098	415.410461	146.079788	115.300995	527.581421	736.618835	360.183777	1.612688	0.000000	4.288146	3.861054	0.450499	0.918668	4.251899	4.300718	3.475470	3.264635	2.618477	2.164590	2.061833	2.722290	2.867243	2.556524	0.207550	0.000000	5874.000000		1
9305.061523	2515.365723	2.315888	4.243225	8604.741211	9912.092773	1457.800537	883.614502	210.129044	89.465431	51.843815	224.391327	283.429504	211.159012	0.510025	0.000000	3.968719	3.400601	0.364717	0.627696	3.934738	3.996165	3.163698	2.946263	2.322486	1.951655	1.714697	2.351006	2.452445	2.324610	0.000000	0.000000	5907.000000		1
13706.755859	4478.923828	1.834825	5.960867	11813.972656	14893.000000	1955.105835	1204.431274	328.732727	147.371872	92.222290	382.630310	529.317566	341.672089	0.232042	0.000000	4.136935	3.651174	0.263595	0.775309	4.072396	4.172982	3.291170	3.080782	2.516843	2.168415	1.964836	2.582779	2.723716	2.533609	0.000000	0.000000	5928.000000		1
9155.919922	3655.833984	2.130863	4.067451	8408.156250	10277.373047	1440.426758	846.097717	206.406967	69.902191	51.797562	263.338959	362.761780	209.379700	1.159353	0.000000	3.961702	3.562986	0.328556	0.609322	3.924701	4.011882	3.158491	2.927421	2.314724	1.844491	1.714309	2.420515	2.559622	2.320935	0.064216	0.000000	5960.000000		1
8681.733398	2202.307617	1.517200	2.442321	4881.360840	5355.840332	803.711731	491.856323	78.083351	50.523975	27.460693	90.220947	116.738014	54.135033	0.718770	0.000000	3.938607	3.342878	0.181043	0.387803	3.688541	3.728828	2.905100	2.691838	1.892558	1.703498	1.438712	1.955307	2.067212	1.733478	0.000000	0.000000	5981.000000		1
7537.631836	1197.310913	2.365228	3.725156	4883.901855	5625.833984	832.612549	488.991547	122.079048	68.884560	15.128822	90.621834	107.246269	55.948273	1.204736	0.000000	3.877235	3.078207	0.373873	0.571145	3.688767	3.750187	2.920443	2.689301	2.086641	1.838122	1.179805	1.957233	2.030382	1.747787	0.080892	0.000000	5993.000000		1
7224.737305	2094.456787	2.127780	3.237926	4596.679688	4979.242188	780.167419	498.338348	97.162437	27.744398	28.277884	106.996483	182.896545	88.589645	0.652524	0.000000	3.858822	3.321071	0.327927	0.510267	3.662444	3.697163	2.892188	2.697524	1.987498	1.443175	1.451447	2.029370	2.262206	1.947383	0.000000	0.000000	6039.000000		1
12589.501953	2280.776367	2.408400	4.505342	7299.956055	8562.166992	1241.136963	760.869385	170.373489	119.929688	47.498829	227.527496	285.726898	157.249084	1.394548	0.000000	4.100008	3.358083	0.381729	0.653728	3.863320	3.932584	3.093820	2.881310	2.231402	2.078927	1.676683	2.357034	2.455951	2.196588	0.144433	0.000000	6090.000000		1
23741.125000	8884.007812	2.729109	8.326095	15214.022461	16579.751953	2498.056641	1561.435669	352.875305	165.741699	86.067146	400.404968	520.920593	332.568878	2.200814	99998.000000	4.375501	3.948609	0.436021	0.920441	4.182244	4.219578	3.397602	3.193524	2.547621	2.219432	1.934837	2.602499	2.716772	2.521882	0.342583	4.999991	6157.000000		1
12107.933594	4345.376465	1.877997	7.684677	13399.810547	14768.218750	2291.251709	1385.915405	331.369324	127.864143	83.245529	365.534058	491.011383	243.603027	0.621639	99998.000000	4.083070	3.638027	0.273695	0.885626	4.127099	4.169328	3.360073	3.141737	2.520312	2.106749	1.920361	2.562928	2.691092	2.386683	0.000000	4.999991	6332.000000		1
22513.001953	4365.278809	2.559503	6.309330	14529.546875	16901.589844	2441.904785	1497.867554	335.785217	172.152802	100.798172	449.316162	571.570984	382.180084	2.005117	99998.000000	4.352433	3.640012	0.408156	0.799983	4.162252	4.227928	3.387729	3.175473	2.526062	2.235914	2.003453	2.652552	2.757070	2.582268	0.302140	4.999991	6395.000000		1
7420.533203	2651.565186	1.532618	4.456003	12063.617188	14165.567383	2027.770996	1245.713257	307.849640	115.112885	78.530495	326.475433	392.754211	238.369919	0.492936	0.000000	3.870435	3.423502	0.185434	0.648945	4.081478	4.151234	3.307019	3.095418	2.488339	2.061124	1.895038	2.513850	2.594121	2.377251	0.000000	0.000000	6443.000000		1
13301.256836	3994.391357	4.613273	7.111102	12761.336914	14922.100586	2180.030518	1316.494385	305.438141	129.233322	74.854675	359.708862	493.324188	250.840561	2.018239	99998.000000	4.123893	3.601451	0.664009	0.851937	4.105896	4.173830	3.338463	3.119419	2.484923	2.111375	1.874219	2.555951	2.693132	2.399398	0.304973	4.999991	6481.000000		1
8202.004883	1799.010010	1.908834	1.985928	4100.978027	4623.363281	688.500183	423.964752	71.234367	23.479588	13.997090	75.998741	105.975769	60.280926	0.281341	0.000000	3.913920	3.255033	0.280768	0.297963	3.612887	3.664958	2.837904	2.627330	1.852690	1.370690	1.146038	1.880806	2.025207	1.780180	0.000000	0.000000	6507.000000		1
18599.107422	4372.186523	2.735276	6.685545	13076.156250	15034.564453	2211.506348	1332.637695	289.448975	125.668518	77.318581	384.085815	487.132050	283.842743	1.541281	99998.000000	4.269492	3.640699	0.437001	0.825137	4.116480	4.177091	3.344688	3.124712	2.461572	2.099226	1.888284	2.584428	2.687647	2.453078	0.187882	4.999991	6552.000000		1
19446.505859	4241.630371	1.877997	6.198315	11641.847656	12850.581055	1961.976318	1208.282837	285.079315	150.566635	73.571838	323.746307	415.179169	211.233017	1.736459	0.000000	4.288842	3.627533	0.273695	0.792274	4.066022	4.108923	3.292694	3.082169	2.454966	2.177729	1.866712	2.510205	2.618236	2.324762	0.239664	0.000000	6618.000000		1
12732.130859	2437.384033	2.975808	5.572316	7155.162109	7824.956055	1222.640747	743.569580	148.081131	64.986710	49.016026	157.171997	214.338348	141.414093	0.586763	0.000000	4.104901	3.386924	0.473605	0.746036	3.854620	3.893482	3.087299	2.871322	2.170500	1.812825	1.690338	2.196375	2.331100	2.150493	0.000000	0.000000	6647.000000		1
5991.087402	2386.635010	3.247177	4.909312	3874.218262	4827.494141	648.343750	399.714203	82.616447	29.449705	17.771585	85.943802	137.624176	63.386250	0.266816	0.000000	3.777506	3.377786	0.511506	0.691021	3.588184	3.683722	2.811805	2.601750	1.917067	1.469081	1.249726	1.934215	2.138695	1.801995	0.000000	0.000000	6678.000000		1
6497.360352	821.258240	2.192538	2.892547	2963.679443	3390.999512	526.650146	304.799835	66.670433	27.143068	20.158400	66.590256	88.497131	39.083305	0.429175	99998.000000	3.812737	2.914480	0.340947	0.461280	3.471831	3.530328	2.721522	2.484015	1.823933	1.433659	1.304456	1.823411	1.946929	1.591991	0.000000	4.999991	6699.000000		1
16980.613281	3165.824707	2.121612	3.478457	9271.159180	10298.401367	1622.546143	970.964478	243.689377	91.343422	48.158749	229.371567	308.432465	129.304245	1.459767	99998.000000	4.229953	3.500487	0.326666	0.541387	3.967134	4.012770	3.210197	2.987203	2.386837	1.960677	1.682675	2.360540	2.489160	2.111613	0.164284	4.999991	6752.000000		1
20412.025391	5218.836426	2.525582	8.202745	14424.746094	16364.667969	2478.724609	1491.188110	317.492493	138.922424	104.618919	474.177246	592.700745	300.377747	0.496874	99998.000000	4.309886	3.717574	0.402361	0.913959	4.159108	4.213907	3.394228	3.173532	2.501734	2.142772	2.019610	2.675941	2.772835	2.477668	0.000000	4.999991	6790.000000		1
6943.959961	3479.607666	2.571838	5.186849	6336.623535	7405.956543	1100.160767	666.210938	141.222900	47.341557	44.615532	198.762375	242.890686	153.234070	0.872099	0.000000	3.841607	3.541530	0.410244	0.714904	3.801858	3.869581	3.041456	2.823612	2.149905	1.675243	1.649486	2.298334	2.385411	2.185355	0.000000	0.000000	6846.000000		1
4279.461426	1133.335693	4.351155	4.230890	2764.103027	3632.345215	486.965515	294.820831	79.825661	60.432030	28.274801	105.078400	122.516937	92.487495	0.506726	0.000000	3.631389	3.054358	0.638605	0.626432	3.441554	3.560187	2.687498	2.469558	1.902143	1.781267	1.451400	2.021513	2.088196	1.966083	0.000000	0.000000	6878.000000		1
30235.175781	8107.855469	2.371395	7.030924	21363.812500	23607.419922	3549.648438	2192.797363	479.462799	212.703964	133.735580	569.412354	708.245361	364.901886	1.901266	0.000000	4.480513	3.908906	0.375004	0.847012	4.329679	4.373048	3.550185	3.340998	2.680755	2.327775	2.126247	2.755427	2.850184	2.562176	0.279043	0.000000	6948.000000		1
4967.008789	1530.404053	1.606628	0.798688	2691.215820	3109.623535	482.352234	275.359375	18.675121	16.599766	3.315019	68.310982	91.716560	69.078835	0.123922	0.000000	3.696095	3.184806	0.205915	0.000000	3.429949	3.492708	2.683364	2.439900	1.271263	1.220102	0.520486	1.834491	1.962448	1.839345	0.000000	0.000000	6967.000000		1
11378.666016	3275.781738	1.736145	2.938803	7851.057129	8879.847656	1346.341797	818.109741	167.064636	70.148888	36.385033	184.204056	214.782410	168.113098	0.415348	0.000000	4.056091	3.515315	0.239586	0.468170	3.894928	3.948406	3.129155	2.912812	2.222884	1.846021	1.560923	2.265299	2.331999	2.225601	0.000000	0.000000	7002.000000		1
14437.210938	2007.732910	1.865662	4.576268	8736.161133	10278.073242	1469.771606	907.044739	216.934860	59.926296	57.733757	218.526062	327.773682	201.957138	0.300614	0.000000	4.159483	3.302706	0.270833	0.660511	3.941321	4.011912	3.167250	2.957629	2.336329	1.777617	1.761430	2.339503	2.515574	2.305259	0.000000	0.000000	7057.000000		1
11228.392578	1712.918213	2.722941	5.513725	5659.058594	6661.381348	953.751038	594.908691	144.257294	68.175293	33.834782	147.754257	205.167313	119.605888	0.944194	0.000000	4.050318	3.233737	0.435038	0.741445	3.752744	3.823564	2.979435	2.774450	2.159138	1.833627	1.529363	2.169540	2.312108	2.077753	0.000000	0.000000	7133.000000		1
5014.566406	1313.937866	1.532618	3.200921	2732.210938	3013.451172	489.253662	294.275024	62.815758	33.643589	15.952181	72.622047	103.962082	104.655922	1.400801	0.000000	3.700233	3.118575	0.185434	0.505275	3.436514	3.479064	2.689534	2.468753	1.798069	1.526902	1.202820	1.861068	2.016875	2.019764	0.146376	0.000000	7198.000000		1
8310.318359	758.285217	2.183287	2.590341	4399.662598	4953.791992	746.795166	462.301788	96.678291	46.576790	24.315281	107.924690	110.367012	80.923470	0.341464	0.000000	3.919618	2.879833	0.339111	0.413357	3.643419	3.694938	2.873202	2.664926	1.985329	1.668169	1.385879	2.033121	2.042839	1.908074	0.000000	0.000000	7218.000000		1
20640.000000	3446.022461	2.377563	6.852067	11655.780273	13143.174805	1966.703735	1201.699097	243.350159	143.116318	86.168915	356.538788	470.510681	391.292542	0.301177	0.000000	4.314710	3.537318	0.376132	0.835822	4.066541	4.118701	3.293739	3.079796	2.386232	2.155689	1.935351	2.552107	2.672570	2.592502	0.000000	0.000000	7269.000000		1
6745.277832	2655.968750	2.833956	4.761292	5489.804199	6248.740234	917.165588	560.080994	136.199493	91.229324	28.592426	144.417648	196.653107	102.639160	0.179496	99998.000000	3.829000	3.424223	0.452393	0.677725	3.739557	3.795793	2.962448	2.748251	2.134176	1.960135	1.456251	2.159620	2.293701	2.011313	0.000000	4.999991	7305.000000		1
19431.294922	3766.142334	3.321187	6.667043	9584.775391	10222.825195	1584.202881	993.944519	201.398972	73.800034	57.776928	240.463776	290.728729	177.055939	1.622908	0.000000	4.288502	3.575897	0.521293	0.823933	3.981582	4.009571	3.199811	2.997362	2.304057	1.868057	1.761754	2.381050	2.463488	2.248111	0.210294	0.000000	7417.000000		1
11977.669922	2572.633789	2.075356	3.749826	9204.368164	11012.916016	1543.016479	954.047119	237.537308	112.473206	61.076530	264.982574	368.253906	211.504395	1.540564	0.000000	4.078372	3.410378	0.317093	0.574011	3.963994	4.041903	3.188370	2.979570	2.375732	2.051049	1.785874	2.423217	2.566147	2.325319	0.187680	0.000000	7474.000000		1
11378.551758	2996.407227	0.866531	5.100504	7844.025879	8559.333008	1355.704102	819.802673	185.061325	114.357368	45.121265	200.199402	252.336182	163.105103	1.822227	0.000000	4.056087	3.476601	0.000000	0.707613	3.894539	3.932440	3.132165	2.913709	2.267316	2.058264	1.654381	2.301463	2.401979	2.212467	0.260602	0.000000	7550.000000		1
11874.873047	3902.014893	1.588125	4.705785	10229.920898	11522.010742	1710.260010	1057.265991	204.473465	83.270195	54.156620	316.866486	440.286957	206.135605	1.525466	99998.000000	4.074629	3.591289	0.200885	0.672632	4.009872	4.061528	3.233062	3.024184	2.310637	1.920490	1.733652	2.500876	2.643736	2.314153	0.183402	4.999991	7574.000000		1
7821.872559	1064.747192	0.848028	2.753779	4585.945312	5073.243652	781.456421	483.974304	114.388206	63.999912	22.862839	118.686935	169.846161	104.871788	1.278958	0.000000	3.893311	3.027246	0.000000	0.439929	3.661429	3.705286	2.892905	2.684822	2.058381	1.806179	1.359130	2.074403	2.230056	2.020659	0.106856	0.000000	7707.000000		1
11992.703125	4059.322754	3.234842	5.664828	9864.788086	10960.353516	1643.743774	1011.978210	239.828537	89.841644	59.913960	256.835358	341.243439	188.595291	1.435966	0.000000	4.078917	3.608454	0.509853	0.753187	3.994088	4.039824	3.215834	3.005171	2.379901	1.953478	1.777528	2.409655	2.533064	2.275531	0.157144	0.000000	7735.000000		1
6490.961914	2010.939941	1.264333	2.559503	5766.051758	6854.133789	935.877686	608.304443	146.366577	40.939716	49.796215	187.142853	263.786102	171.523712	2.040180	0.000000	3.812309	3.303399	0.101861	0.408156	3.760879	3.835953	2.971219	2.784121	2.165442	1.612145	1.697196	2.272173	2.421252	2.234324	0.309669	0.000000	7811.000000		1
20969.914062	5042.054688	3.333522	7.141939	12564.714844	14351.865234	2126.823730	1297.994995	315.571320	140.609238	79.403191	365.453888	545.667542	242.101242	0.594773	99998.000000	4.321597	3.702608	0.522903	0.853816	4.099153	4.156909	3.327732	3.113273	2.499098	2.148014	1.899838	2.562833	2.736928	2.383997	0.000000	4.999991	7830.000000		1
6097.272949	1360.826172	2.889463	3.762161	3790.611816	4598.156738	657.311279	396.013733	103.450180	46.271500	28.734278	138.974854	195.157486	122.180817	0.029124	0.000000	3.785136	3.133803	0.460817	0.575437	3.578709	3.662584	2.817771	2.597710	2.014731	1.665314	1.458400	2.142936	2.290385	2.087003	0.000000	0.000000	7866.000000		1
6571.225098	607.946777	1.760815	5.119006	4429.815430	5062.632324	774.101685	450.784027	128.653580	20.176903	30.239141	133.232925	151.010681	131.388855	1.090037	0.000000	3.817646	2.783865	0.245714	0.709186	3.646386	3.704376	2.888798	2.653969	2.109422	1.304855	1.480569	2.124612	2.179008	2.118559	0.037441	0.000000	7907.000000		1
4483.935059	2014.433838	3.296517	5.276277	4190.495605	4508.527832	741.090271	443.978210	105.288094	57.918781	27.722811	122.541611	145.009735	139.212296	1.281880	5498.251953	3.651659	3.304153	0.518055	0.722328	3.622265	3.654035	2.869871	2.647362	2.022379	1.762819	1.442837	2.088284	2.161397	2.143678	0.107847	3.740225	8016.000000		1
13155.695312	2046.091553	1.948923	3.163916	6882.278809	7601.715332	1178.691284	712.781555	145.669647	68.104370	33.871788	148.790390	195.623138	122.362755	2.479612	0.000000	4.119114	3.310925	0.289795	0.500225	3.837732	3.880912	3.071400	2.852957	2.163369	1.833175	1.529838	2.172575	2.291420	2.087649	0.394384	0.000000	8043.000000		1
9556.382812	2990.865723	3.382861	2.864793	4203.314941	4558.401367	709.025574	434.696136	74.527802	48.605888	16.090948	104.458565	125.107285	86.498871	0.236112	0.000000	3.980294	3.475797	0.529284	0.457093	3.623592	3.658813	2.850662	2.638186	1.872318	1.686689	1.206582	2.018944	2.097283	1.937010	0.000000	0.000000	8065.000000		1
11333.828125	3404.811523	3.111492	5.760424	9575.120117	10439.929688	1596.605713	979.454041	203.724121	79.628304	42.278057	206.456314	294.743744	119.232758	0.787179	99998.000000	4.054377	3.532093	0.492969	0.760454	3.981144	4.018698	3.203198	2.990984	2.309042	1.901067	1.626115	2.314828	2.469445	2.076396	0.000000	4.999991	8079.000000		1
12432.870117	3364.238770	3.305768	5.603153	9634.081055	10636.484375	1613.362793	985.569092	201.189285	104.776192	59.590168	268.957520	349.369110	175.168701	0.311637	99998.000000	4.094572	3.526887	0.519272	0.748433	3.983810	4.026798	3.207732	2.993687	2.303605	2.020263	1.775175	2.429684	2.543284	2.243457	0.000000	4.999991	8156.000000		1
20670.273438	1645.868408	2.278883	2.886379	10318.782227	12037.179688	1720.180420	1074.830933	256.526978	83.205437	61.730282	256.974121	310.862457	191.114716	0.792544	99998.000000	4.315346	3.216395	0.357722	0.460353	4.013628	4.080525	3.235574	3.031340	2.409133	1.920152	1.790498	2.409889	2.492568	2.281294	0.000000	4.999991	8195.000000		1
5405.535156	486.552307	2.741444	2.719858	2824.436523	2987.085205	489.506531	305.311737	70.750221	32.366920	18.132383	62.729412	97.436890	66.688934	0.876123	99998.000000	3.732839	2.687129	0.437979	0.434546	3.450932	3.475248	2.689759	2.484744	1.849728	1.510101	1.258455	1.797471	1.988723	1.824054	0.000000	4.999991	8263.000000		1
10199.040039	2171.889648	1.800903	4.662613	5645.727539	6052.145508	967.911560	586.246460	104.745354	67.897758	37.763466	119.812500	174.662964	105.692062	1.108277	99998.000000	4.008559	3.336838	0.255490	0.668629	3.751720	3.781909	2.985836	2.768080	2.020135	1.831855	1.577072	2.078502	2.242201	2.024042	0.044648	4.999991	8338.000000		1
11999.055664	2260.346680	1.282835	4.218554	6669.960449	7422.343262	1102.708008	698.466797	162.574707	58.603371	35.614098	164.717911	240.214005	112.041481	0.933231	0.000000	4.079147	3.354175	0.108171	0.625164	3.824123	3.870541	3.042460	2.844146	2.211053	1.767923	1.551622	2.216741	2.380598	2.049379	0.000000	0.000000	8427.000000		1
6029.856445	667.641785	1.628214	1.807071	0.000000	0.000000	0.000000	0.000000	0.000000	2.433070	4.357323	0.000000	0.000000	12.060502	0.053128	0.000000	3.780307	2.824543	0.211711	0.256975	0.000000	0.000000	0.000000	0.000000	0.000000	0.386155	0.639220	0.000000	0.000000	1.081365	0.000000	0.000000	8467.000000		1
8161.860840	2255.631592	2.923384	5.458218	4714.000488	4927.777344	794.747314	491.631226	98.069061	49.484756	28.860710	142.857285	180.879776	129.665054	0.617427	99998.000000	3.911789	3.353268	0.465886	0.737051	3.673390	3.692651	2.900229	2.691639	1.991532	1.694471	1.460307	2.154902	2.257390	2.112823	0.000000	4.999991	8487.000000		1
15722.969727	3800.245361	1.659051	5.526060	10322.297852	11683.987305	1772.733521	1059.760742	241.950150	111.390808	67.256340	289.766602	399.837555	261.257416	1.780682	0.000000	4.196535	3.579812	0.219860	0.742416	4.013776	4.067591	3.248643	3.025208	2.383726	2.046849	1.827733	2.462048	2.601884	2.417069	0.250586	0.000000	8553.000000		1
10037.730469	2370.485352	1.014550	2.541001	7712.409180	8741.286133	1309.139648	802.709534	175.649765	61.428078	42.561764	208.547089	227.265381	108.254646	1.163008	99998.000000	4.001636	3.374837	0.006273	0.405005	3.887190	3.941575	3.116986	2.904558	2.244648	1.788367	1.629020	2.319204	2.356533	2.034446	0.065583	4.999991	8632.000000		1
17154.617188	4496.239258	2.951138	7.271456	12286.275391	14244.088867	2088.680908	1264.715332	314.877472	180.050247	97.106934	335.415192	456.596863	352.085876	4.722263	0.000000	4.234381	3.652849	0.469990	0.861621	4.089420	4.153635	3.319872	3.101993	2.498142	2.255394	1.987250	2.525583	2.659533	2.546649	0.674150	0.000000	8676.000000		1
6631.607910	3118.677490	1.076225	3.496960	6131.437988	6909.098145	1056.359375	649.207214	167.857147	74.012817	41.365273	160.169388	217.200058	99.543083	1.863517	0.000000	3.821619	3.493970	0.031903	0.543691	3.787562	3.839421	3.023812	2.812383	2.224940	1.869307	1.616636	2.204580	2.336860	1.998011	0.270333	0.000000	8781.000000		1
4060.072021	1148.452148	1.828657	4.317234	2392.515625	2934.735596	427.073151	259.690887	78.000092	36.036572	12.513812	72.541870	91.207741	59.787525	0.041442	99998.000000	3.608534	3.060113	0.262132	0.635206	3.378855	3.467569	2.630502	2.414457	1.892095	1.556744	1.097390	1.860589	1.960032	1.776611	0.000000	4.999991	8871.000000		1
7652.254395	2406.811768	2.901798	2.272716	0.000000	0.000000	0.000000	0.000000	10.706741	8.298341	0.826442	0.000000	0.104847	7.897455	1.202800	99998.000000	3.883789	3.381442	0.462667	0.356545	0.000000	0.000000	0.000000	0.000000	1.029657	0.918991	0.000000	0.000000	0.000000	0.897487	0.080193	4.999991	8925.000000		1
12922.758789	4715.573242	4.209303	9.069276	16703.777344	18944.933594	2800.361572	1718.968506	366.863159	151.393066	98.291092	519.128906	685.854309	332.926605	0.243400	0.000000	4.111355	3.673534	0.624210	0.957573	4.222815	4.277493	3.447214	3.235268	2.564504	2.180106	1.992514	2.715275	2.836232	2.522348	0.000000	0.000000	8970.000000		1
12124.832031	1730.205688	3.167000	5.421213	7128.321289	8207.700195	1186.943359	745.018921	195.509033	79.582047	44.017288	168.150101	245.366928	84.731888	0.642295	0.000000	4.083676	3.238098	0.500648	0.734096	3.852987	3.914222	3.074430	2.872167	2.291167	1.900815	1.643623	2.225697	2.389816	1.928047	0.000000	0.000000	9029.000000		1
8503.582031	1638.260864	1.393850	3.823836	6560.647949	7172.375488	1125.425903	685.909851	135.459396	59.997223	41.732235	180.041000	238.699875	141.855072	0.400066	0.000000	3.929602	3.214383	0.144216	0.582499	3.816947	3.855663	3.051317	2.836267	2.131809	1.778131	1.620472	2.255371	2.377852	2.151845	0.000000	0.000000	9079.000000		1
17686.308594	4734.458008	3.031315	5.421213	13023.676758	14334.941406	2220.091553	1340.791138	294.638916	122.726631	91.765900	414.084442	522.641296	275.131165	2.195979	99998.000000	4.247637	3.675270	0.481631	0.734096	4.114734	4.156396	3.346371	3.127361	2.469290	2.088939	1.962681	2.617089	2.718204	2.439540	0.341628	4.999991	9147.000000		1
6707.384766	1544.706421	2.840123	4.480672	4420.012207	5003.723633	755.454346	456.994659	96.113968	48.790913	25.733799	111.813286	143.763901	127.000694	1.241500	99998.000000	3.826553	3.188846	0.453337	0.651343	3.645423	3.699293	2.878208	2.659911	1.982787	1.688339	1.410504	2.048493	2.157650	2.103806	0.093947	4.999991	9220.000000		1
8246.568359	1578.627563	3.537048	4.656446	4858.985352	5847.878906	839.387512	497.468750	108.004868	53.280838	22.930681	105.997353	163.234634	62.236015	0.950773	99998.000000	3.916273	3.198280	0.548641	0.668055	3.686546	3.766998	2.923963	2.696766	2.033443	1.726571	1.360417	2.025295	2.212812	1.794042	0.000000	4.999991	9238.000000		1
7918.695801	2532.723877	3.469206	7.148107	5298.587891	5867.722656	895.918640	554.320557	111.958221	63.719296	29.508297	136.045303	165.124954	59.405144	0.836396	99998.000000	3.898654	3.403588	0.540230	0.854191	3.724160	3.768470	2.952269	2.743761	2.049056	1.804271	1.469944	2.133683	2.217813	1.773824	0.000000	4.999991	9275.000000		1
11361.646484	1500.550415	2.790784	4.351155	6038.188477	6522.085938	1024.862061	629.335571	139.520676	46.163570	35.783703	148.312408	189.458740	114.662659	0.943089	0.000000	4.055441	3.176251	0.445726	0.638605	3.780907	3.814387	3.010665	2.798882	2.144639	1.664299	1.553685	2.171177	2.277515	2.059422	0.000000	0.000000	9309.000000		1
12304.179688	2169.996094	1.409269	3.774496	7811.323242	8476.664062	1371.637695	810.449707	196.073364	45.213779	44.048122	210.421997	266.764984	123.102852	0.946629	0.000000	4.090053	3.336459	0.148994	0.576859	3.892725	3.928225	3.137239	2.908726	2.292419	1.655271	1.643927	2.323091	2.426129	2.090268	0.000000	0.000000	9339.000000		1
3866.058594	1396.138062	3.012813	1.757731	2025.714111	2154.349121	362.055603	214.227325	61.838215	16.473331	3.799166	37.245396	42.512421	59.275627	0.297342	0.000000	3.587268	3.144928	0.478972	0.244952	3.306578	3.333316	2.558775	2.330875	1.791257	1.216781	0.579688	1.571073	1.628516	1.772876	0.000000	0.000000	9353.000000		1
8559.009766	2050.479736	2.562587	7.400973	5389.632324	6297.333496	908.987488	567.198242	137.593338	60.154491	57.382210	214.190323	274.307800	202.478287	1.792004	99998.000000	3.932424	3.311856	0.408679	0.869289	3.731559	3.799157	2.958558	2.753735	2.138597	1.779268	1.758777	2.330800	2.438238	2.306378	0.253339	4.999991	9419.000000		1
22430.732422	5846.750000	4.850721	7.555160	14653.839844	17056.699219	2461.757812	1512.891479	374.042084	163.638596	90.803772	465.536621	636.952393	391.631744	1.758261	0.000000	4.350843	3.766915	0.685806	0.878244	4.165951	4.231895	3.391245	3.179808	2.572921	2.213886	1.958104	2.667954	2.804107	2.592878	0.245083	0.000000	9516.000000		1
8219.749023	1040.817383	2.204873	2.442321	4312.658203	4902.990234	703.931213	446.667236	87.023109	35.274887	25.443928	113.305817	161.754425	66.189369	0.820282	99998.000000	3.914859	3.017375	0.343384	0.387803	3.634745	3.690461	2.847530	2.649984	1.939635	1.547466	1.405584	2.054252	2.208856	1.820788	0.000000	4.999991	9533.000000		1
10778.111328	3158.926514	3.096074	7.021673	7328.301758	7784.914062	1241.294312	761.267151	163.271637	73.414566	60.416611	222.901886	292.406281	195.206833	0.693622	0.000000	4.032543	3.499540	0.490811	0.846441	3.865003	3.891254	3.093875	2.881537	2.212911	1.865782	1.781156	2.348114	2.465987	2.290495	0.000000	0.000000	9641.000000		1
16080.090820	1744.326050	1.236579	3.336605	10764.258789	12872.505859	1844.285522	1104.894287	224.903229	98.787567	72.076225	269.361511	371.152618	259.280762	2.285941	99998.000000	4.206288	3.241628	0.092222	0.523305	4.031984	4.109663	3.265828	3.043321	2.351996	1.994702	1.857792	2.430336	2.569552	2.413770	0.359065	4.999991	9668.000000		1
4768.268066	949.248779	2.537917	4.446751	2913.026123	3393.805664	529.878845	317.655914	85.746437	59.987968	17.972029	84.805901	100.708740	70.315414	2.262751	99998.000000	3.678361	2.977380	0.404477	0.648043	3.464344	3.530687	2.724177	2.501957	1.933216	1.778064	1.254597	1.928426	2.003067	1.847051	0.354637	4.999991	9721.000000		1
17704.527344	4995.231445	2.513247	6.429595	13704.298828	15618.553711	2305.467773	1414.039185	302.249573	112.858673	78.465729	382.503876	491.291992	322.485077	0.252875	99998.000000	4.248085	3.698556	0.400235	0.808184	4.136857	4.193641	3.362759	3.150461	2.480366	2.052535	1.894680	2.582636	2.691340	2.508510	0.000000	4.999991	9741.000000		1
12369.819336	3187.179688	2.519415	4.150712	8777.449219	10573.773438	1531.057739	909.940369	230.916519	103.200401	65.048386	280.025055	377.650055	212.626877	1.139518	99998.000000	4.092363	3.503407	0.401300	0.618123	3.943368	4.024230	3.184992	2.959013	2.363455	2.013681	1.813236	2.447197	2.577090	2.327618	0.056721	4.999991	9783.000000		1
9549.339844	3358.903809	3.308852	5.075834	8795.742188	9944.240234	1532.883301	908.768555	218.239273	112.282013	44.646370	226.260086	332.041565	131.043472	1.228042	0.000000	3.979973	3.526198	0.519677	0.705507	3.944273	3.997572	3.185509	2.958453	2.338933	2.050310	1.649786	2.354608	2.521193	2.117415	0.089213	0.000000	9826.000000		1
7816.124512	1355.839722	0.632166	0.641418	3614.067871	4450.315918	615.326172	392.609283	124.768066	62.720161	27.374350	145.873184	151.723038	99.814453	1.253214	0.000000	3.892992	3.132208	0.000000	0.000000	3.557996	3.648391	2.789105	2.593961	2.096103	1.797407	1.437344	2.163975	2.181051	1.999193	0.098025	0.000000	9905.000000		1
10605.193359	3171.341553	2.232627	4.187717	12597.366211	14000.010742	2159.998535	1304.831665	277.733856	79.804077	54.030186	278.137817	362.518158	170.197708	1.893841	99998.000000	4.025518	3.501243	0.348816	0.621977	4.100280	4.146128	3.334453	3.115555	2.443629	1.902025	1.732636	2.444260	2.559330	2.230954	0.277344	4.999991	9939.000000		1
7312.281738	1723.341187	2.796951	5.621656	4088.044678	5019.679199	738.799072	436.308929	99.931641	51.930161	32.083218	131.290176	154.680328	98.053642	0.838803	0.000000	3.864053	3.236371	0.446685	0.749864	3.611516	3.700676	2.868526	2.639794	1.999703	1.715420	1.506278	2.118232	2.189435	1.991464	0.000000	0.000000	10008.000000		1
15065.112305	2500.730225	1.927337	4.594771	8948.559570	10077.392578	1519.265625	928.199219	206.422394	64.835609	62.131168	284.909698	366.082947	228.868927	1.780208	99998.000000	4.177972	3.398067	0.284958	0.662264	3.951753	4.003348	3.181634	2.967641	2.314757	1.811814	1.793310	2.454707	2.563580	2.359587	0.250471	4.999991	10052.000000		1
9196.920898	2242.574951	2.399149	4.964819	5331.118164	6139.772949	893.254272	554.308228	127.663704	48.827919	30.232975	146.699615	162.398941	140.994705	0.194453	99998.000000	3.963642	3.350747	0.380057	0.695903	3.726818	3.788152	2.950975	2.743751	2.106067	1.688668	1.480481	2.166429	2.210583	2.149203	0.000000	4.999991	10083.000000		1
7828.070801	1204.289429	1.618963	2.874044	4211.458984	5019.848633	723.916931	440.854370	108.418083	73.541000	24.071665	108.171387	153.838470	73.001350	0.654941	99998.000000	3.893655	3.080731	0.209237	0.458493	3.624433	3.700691	2.859689	2.644295	2.035102	1.866530	1.381506	2.034112	2.187065	1.863331	0.000000	4.999991	10109.000000		1
10193.184570	1226.125366	2.100026	3.888595	5985.080566	6753.912109	1037.909424	629.458923	141.851990	73.541000	42.604935	148.352509	211.192932	120.167130	0.336556	99998.000000	4.008310	3.088535	0.322225	0.589793	3.777070	3.829556	3.016160	2.798967	2.151835	1.866530	1.629460	2.171295	2.324679	2.079786	0.000000	4.999991	10157.000000		1
10262.988281	2630.589600	1.347594	2.201789	5813.199219	6969.576660	1051.298950	608.563538	131.669479	57.224941	34.288090	150.523453	218.677170	110.897415	0.532806	99998.000000	4.011274	3.420053	0.129559	0.342776	3.764415	3.843206	3.021726	2.784306	2.119485	1.757585	1.535143	2.177604	2.339803	2.044921	0.000000	4.999991	10184.000000		1
9225.093750	3362.552002	1.939672	3.792999	6280.194336	6770.145020	1057.787109	656.864136	163.172958	87.806374	53.768070	209.318024	278.214905	169.691971	0.025074	0.000000	3.964971	3.526669	0.287728	0.578983	3.797973	3.830598	3.024398	2.817476	2.212648	1.943526	1.730524	2.320807	2.444380	2.229661	0.000000	0.000000	10244.000000		1
17218.449219	3561.829346	2.796951	7.413308	11966.312500	14462.398438	2007.964111	1233.486206	323.820312	155.297089	82.884727	382.540863	483.212616	282.544464	0.047617	0.000000	4.235994	3.551673	0.446685	0.870012	4.077960	4.160240	3.302756	3.091134	2.510304	2.191163	1.918475	2.582678	2.684138	2.451087	0.000000	0.000000	10358.000000		1
10275.813477	3341.755127	2.211041	5.982453	9400.315430	10578.038086	1615.034180	963.896545	220.737106	93.708656	53.015636	269.179565	363.838013	204.322357	2.070649	99998.000000	4.011816	3.523975	0.344597	0.776879	3.973142	4.024405	3.208182	2.984030	2.343875	1.971780	1.724404	2.430042	2.560908	2.310316	0.316107	4.999991	10395.000000		1
26195.583984	6057.825684	2.026016	7.240619	17680.490234	19712.269531	2910.562256	1819.297974	458.391602	247.870926	115.671043	502.140594	725.930603	377.616150	1.059233	99998.000000	4.418228	3.782317	0.306643	0.859776	4.247494	4.294737	3.463977	3.259904	2.661237	2.394226	2.063225	2.700825	2.860895	2.577050	0.024992	4.999991	10516.000000		1
10622.557617	3285.106934	2.892547	5.834434	9327.952148	10525.432617	1561.571411	964.297424	245.857239	110.675385	60.783573	233.389679	331.051697	205.037796	1.332689	0.000000	4.026229	3.516550	0.461280	0.765999	3.969786	4.022240	3.193562	2.984211	2.390683	2.044051	1.783786	2.368082	2.519896	2.311834	0.124729	0.000000	10560.000000		1
13387.284180	3549.414062	2.022933	6.485103	9610.638672	10924.153320	1632.364746	984.758057	225.344208	107.533051	72.831741	347.124146	425.574463	248.546265	1.171333	0.000000	4.126692	3.550157	0.305981	0.811917	3.982752	4.038388	3.212817	2.993330	2.352846	2.031542	1.862321	2.540485	2.628976	2.395407	0.068680	0.000000	10589.000000		1
11424.185547	2966.966797	1.554204	3.318103	7931.835449	9456.852539	1329.957886	824.850769	197.519638	91.537704	47.958305	281.190704	357.217224	284.696930	1.252055	0.000000	4.057825	3.472313	0.191508	0.520890	3.899374	3.975747	3.123838	2.916375	2.295610	1.961600	1.680864	2.449001	2.552933	2.454383	0.097624	0.000000	10644.000000		1
2159.357178	976.712585	2.303553	2.988143	2115.614502	2800.839600	387.394684	233.306427	81.201012	45.966209	27.408270	83.772850	120.469337	69.732582	0.388641	0.000000	3.334325	2.989767	0.362398	0.475401	3.325437	3.447288	2.588154	2.367927	1.909561	1.662439	1.437882	1.923103	2.080877	1.843436	0.000000	0.000000	10692.000000		1
6398.211914	3156.958984	0.718511	4.169215	7868.985840	9260.332031	1316.993896	816.648010	206.419312	90.307289	51.566280	246.526413	326.672791	159.164093	1.584271	99998.000000	3.806059	3.499269	0.000000	0.620054	3.895919	3.966627	3.119584	2.912035	2.314750	1.955723	1.712366	2.391863	2.514113	2.201845	0.199829	4.999991	10724.000000		1
4585.772461	1358.559570	2.315888	2.855542	3250.168213	4004.765137	586.952637	338.872040	87.905060	46.678555	16.041609	83.245529	132.332474	74.592560	0.569857	0.000000	3.661412	3.133079	0.364717	0.455689	3.511906	3.602577	2.768603	2.530036	1.944014	1.669117	1.205248	1.920361	2.121666	1.872696	0.000000	0.000000	10746.000000		1
6401.311035	300.951324	3.049818	2.084607	3219.845703	3428.417480	519.165894	331.662262	80.550339	36.138336	20.158400	83.516899	117.465775	94.960648	0.180190	99998.000000	3.806269	2.478496	0.484274	0.319024	3.507835	3.535094	2.715306	2.520696	1.906067	1.557968	1.304456	1.921774	2.069911	1.977544	0.000000	4.999991	10763.000000		1
12822.814453	5166.280273	2.281967	4.644111	8541.607422	9570.712891	1428.128784	872.250916	197.134171	78.570580	53.768070	233.115234	302.116974	170.348816	2.018091	99998.000000	4.107984	3.713178	0.358309	0.666903	3.931540	3.980944	3.154767	2.940641	2.294762	1.895260	1.730524	2.367571	2.480175	2.231339	0.304941	4.999991	10780.000000		1
6029.523438	1508.786987	1.569623	3.422950	3697.183838	4410.905762	668.819763	397.999664	112.451614	58.763725	26.187109	104.936546	161.261032	81.086914	0.684618	0.000000	3.780283	3.178628	0.195795	0.534401	3.567871	3.644528	2.825309	2.599883	2.050966	1.769109	1.418088	2.020927	2.207530	1.908951	0.000000	0.000000	10867.000000		1
7603.950684	3384.165771	2.100026	5.131341	5585.915039	6558.862305	982.679626	586.073792	118.708527	62.010902	34.809242	143.375351	201.633347	144.078445	0.022783	0.000000	3.881039	3.529452	0.322225	0.710231	3.747094	3.816828	2.992412	2.767952	2.074482	1.792468	1.541695	2.156475	2.304562	2.158599	0.000000	0.000000	10915.000000		1
14561.661133	1160.719238	1.816322	4.378909	7034.643555	8016.428711	1182.533691	734.558899	184.537094	73.803116	59.540829	188.364014	248.370483	109.805771	0.060227	0.000000	4.163211	3.064727	0.259193	0.641366	3.847242	3.903981	3.072814	2.866027	2.266084	1.868075	1.774815	2.274998	2.395100	2.040625	0.000000	0.000000	10992.000000		1
7466.483887	2374.432617	2.787700	4.739707	3530.486084	4157.977539	629.144409	375.852234	122.014290	27.988012	22.523628	112.892593	158.609024	110.555115	0.598151	0.000000	3.873116	3.375560	0.445246	0.675751	3.547834	3.618882	2.798750	2.575017	2.086411	1.446972	1.352638	2.052665	2.200328	2.043579	0.000000	0.000000	11076.000000		1
19075.224609	7847.276367	5.054248	11.712040	20763.654297	24393.601562	3305.237549	2135.498291	529.659912	374.791443	171.295517	625.613525	797.972900	563.066040	0.036972	0.000000	4.280470	3.894719	0.703657	1.068633	4.317304	4.387276	3.519203	3.329499	2.723997	2.573790	2.233746	2.796306	2.901988	2.750559	0.000000	0.000000	11104.000000		1
26047.730469	4078.639160	2.272716	4.641027	15781.557617	18024.779297	2584.669434	1608.656982	367.112946	137.232544	79.125656	381.988892	504.123444	335.550873	1.506881	99998.000000	4.415770	3.610515	0.356545	0.666614	4.198150	4.255870	3.412405	3.206463	2.564800	2.137457	1.898317	2.582051	2.702537	2.525758	0.178079	4.999991	11151.000000		1
12133.589844	2781.402832	1.791652	5.896109	6420.825195	7330.676270	1106.063110	674.944092	165.017029	84.812065	37.763466	213.598251	307.649200	140.732590	0.199732	99998.000000	4.083989	3.444264	0.253254	0.770565	3.807591	3.865144	3.043780	2.829268	2.217529	1.928458	1.577072	2.329598	2.488056	2.148395	0.000000	4.999991	11208.000000		1
12045.971680	3950.383545	2.840123	6.753388	8353.768555	8940.489258	1375.939575	868.710815	206.986710	79.023888	55.050903	250.612366	329.506744	215.177124	1.525482	0.000000	4.080842	3.596639	0.453337	0.829522	3.921882	3.951361	3.138599	2.938875	2.315943	1.897758	1.740764	2.399003	2.517864	2.332796	0.183407	0.000000	11321.000000		1
19390.056641	3742.897217	3.278014	6.414176	4568.444824	5004.963379	760.554810	477.575531	95.025406	35.641853	29.187588	109.691673	146.496094	94.047867	0.193766	0.000000	4.287579	3.573208	0.515611	0.807141	3.659768	3.699401	2.881130	2.679042	1.977840	1.551960	1.465198	2.040174	2.165826	1.973349	0.000000	0.000000	11454.000000		1
11547.133789	1976.534668	2.050686	5.310198	8218.521484	9074.660156	1383.864746	854.553345	199.881775	88.398453	52.731934	213.511902	320.400452	227.142029	0.625336	0.000000	4.062474	3.295904	0.311899	0.725111	3.914794	3.957830	3.141094	2.931739	2.300773	1.946445	1.722074	2.329422	2.505693	2.356297	0.000000	0.000000	11521.000000		1
11039.205078	2942.559082	2.408400	5.902276	6272.299805	7202.343262	1053.417480	648.633606	133.408707	56.888813	39.576702	161.973373	220.160446	155.096634	0.612570	0.000000	4.042938	3.468725	0.381729	0.771020	3.797427	3.857474	3.022600	2.812000	2.125184	1.755027	1.597440	2.209444	2.342739	2.190602	0.000000	0.000000	11573.000000		1
5597.827637	1031.818970	2.322055	4.508426	3352.067139	3687.652100	559.643066	347.574371	66.260292	41.075401	19.791435	76.720337	122.942497	98.531624	0.800106	0.000000	3.748019	3.013603	0.365873	0.654025	3.525313	3.566750	2.747911	2.541048	1.821253	1.613582	1.296477	1.884910	2.089702	1.993576	0.000000	0.000000	11598.000000		1
15486.178711	3508.400391	1.970509	5.871439	9839.705078	10860.730469	1624.047974	1006.495300	228.443359	105.210999	44.171474	205.111801	304.220093	177.203964	0.504640	0.000000	4.189944	3.545109	0.294578	0.768745	3.992982	4.035859	3.210599	3.002812	2.358778	2.022061	1.645142	2.311991	2.483188	2.248473	0.000000	0.000000	11617.000000		1
7292.542480	2831.868164	0.891200	3.617226	7778.175781	8291.214844	1327.734497	819.263062	174.884995	93.856674	45.226112	194.661011	278.995087	160.042953	1.462164	0.000000	3.862879	3.452073	0.000000	0.558376	3.890878	3.918618	3.123111	2.913423	2.242753	1.972465	1.655389	2.289279	2.445596	2.204237	0.164996	0.000000	11673.000000		1
8616.496094	1652.106812	3.062153	5.951616	6649.737305	7211.915039	1151.011597	695.753113	177.333481	65.147064	46.835823	185.563980	266.845154	181.681549	0.082363	99998.000000	3.935331	3.218038	0.486027	0.774635	3.822804	3.858051	3.061080	2.842455	2.248791	1.813895	1.670578	2.268494	2.426259	2.259311	0.000000	4.999991	11705.000000		1
11453.801758	2895.864990	3.148497	4.095205	6309.566895	6800.467285	1086.700317	662.091064	146.853806	54.613014	32.761639	146.422089	223.851685	141.555939	3.876893	0.000000	4.058949	3.461778	0.498103	0.612276	3.799999	3.832539	3.036110	2.820918	2.166885	1.737296	1.515366	2.165606	2.349960	2.150928	0.588484	0.000000	11771.000000		1
6659.346191	784.469238	3.617226	4.628692	3583.671387	3741.271973	592.873474	374.717438	77.380257	37.942322	20.543867	87.137207	129.646545	66.047516	0.321451	99998.000000	3.823431	2.894576	0.558376	0.665458	3.554328	3.573019	2.772962	2.573704	1.888630	1.579124	1.312682	1.940204	2.112761	1.819857	0.000000	4.999991	11810.000000		1
7548.751953	2449.965576	1.181072	2.078440	5170.239746	5745.563477	869.719177	531.442261	122.372002	44.516853	19.964125	98.429855	133.658493	84.454353	2.153720	99998.000000	3.877875	3.389160	0.072276	0.317737	3.713511	3.759333	2.939379	2.725456	2.087682	1.648524	1.300250	1.993127	2.125997	1.926622	0.333189	4.999991	11826.000000		1
11624.041992	4011.910156	2.266548	6.022542	10510.192383	11992.727539	1755.288818	1068.527832	261.223511	124.626221	66.725937	349.467773	457.528137	269.068542	1.288544	0.000000	4.065357	3.603351	0.355365	0.779780	4.021611	4.078918	3.244349	3.028786	2.417012	2.095609	1.824295	2.543407	2.660418	2.429863	0.110099	0.000000	11865.000000		1
7385.739258	1683.456177	2.081524	3.755994	3579.039551	3932.047607	624.222717	389.716736	87.171127	49.099289	27.584044	89.835480	115.923904	88.783920	0.238279	99998.000000	3.868394	3.226202	0.318381	0.574725	3.553766	3.594619	2.795340	2.590749	1.940373	1.691075	1.440658	1.953448	2.064173	1.948334	0.000000	4.999991	11925.000000		1
14559.098633	4232.666016	2.624262	4.736623	8985.431641	10150.996094	1532.991333	935.754333	209.318024	101.717125	56.463257	231.971161	322.380219	155.115143	0.726009	0.000000	4.163135	3.626614	0.419007	0.675469	3.953539	4.006509	3.185540	2.971162	2.320807	2.007394	1.751766	2.365434	2.508368	2.190654	0.000000	0.000000	11952.000000		1
6799.351074	1363.768066	3.043650	3.768329	4038.131104	4749.827148	702.676147	421.081451	91.053551	78.314629	27.466862	117.046387	146.900070	95.999870	0.364610	0.000000	3.832468	3.134741	0.483395	0.576149	3.606180	3.676678	2.846755	2.624366	1.959297	1.893843	1.438809	2.068358	2.167022	1.982271	0.000000	0.000000	11990.000000		1
6696.424805	1826.578613	1.711475	2.642764	4198.831055	4491.036621	709.472717	430.637939	77.765724	65.319756	27.528536	98.281837	112.112404	96.625870	0.055927	0.000000	3.825843	3.261638	0.233371	0.422058	3.623128	3.652347	2.850936	2.634112	1.890788	1.815045	1.439783	1.992473	2.049654	1.985093	0.000000	0.000000	12022.000000		1
18355.828125	4456.862793	2.340558	5.448967	13125.416016	15232.038086	2212.261963	1362.941650	327.304962	131.191498	104.951965	410.427124	595.380554	348.154114	2.344251	99998.000000	4.263774	3.649029	0.369319	0.736314	4.118113	4.182758	3.344836	3.134477	2.514953	2.117906	2.020991	2.613236	2.774795	2.541772	0.370004	4.999991	12079.000000		1
8759.243164	1948.623779	2.359060	8.529621	8536.649414	9620.182617	1460.483398	885.813232	178.283279	100.813591	57.952702	252.589035	378.066376	219.019455	0.626399	0.000000	3.942466	3.289728	0.372739	0.930930	3.931288	3.983183	3.164497	2.947342	2.251111	2.003519	1.763074	2.402415	2.577568	2.340483	0.000000	0.000000	12125.000000		1
20779.683594	2978.262451	2.426902	6.623871	11428.834961	13279.998047	1943.045288	1182.422607	273.580048	151.880295	78.422562	353.211426	485.118347	301.398468	2.012868	99998.000000	4.317639	3.473963	0.385052	0.821112	4.058002	4.123198	3.288483	3.072773	2.437084	2.181501	1.894441	2.548035	2.685848	2.479141	0.303815	4.999991	12320.000000		1
19623.050781	4485.837891	3.530881	8.057810	15741.727539	17699.787109	2615.910889	1609.384766	380.135559	133.744827	79.202744	425.503510	586.095398	284.191193	1.984639	99998.000000	4.292767	3.651844	0.547883	0.906217	4.197052	4.247968	3.417623	3.206660	2.579938	2.126277	1.898740	2.628903	2.767968	2.453611	0.297682	4.999991	12395.000000		1
8113.399902	2144.823486	2.429986	5.189932	5149.560059	5642.076172	863.181641	540.708923	91.469856	41.026062	31.534313	134.087128	190.969772	114.243271	0.476965	0.000000	3.909203	3.331392	0.385604	0.715162	3.711770	3.751439	2.936102	2.732964	1.961278	1.613060	1.498783	2.127387	2.280965	2.057831	0.000000	0.000000	12445.000000		1
5971.034180	1728.774780	2.951138	5.621656	4801.356445	5545.391602	800.751343	505.819489	152.392197	46.404102	32.067799	140.171341	206.169525	158.985229	0.345935	99998.000000	3.776050	3.237738	0.469990	0.749864	3.681364	3.743932	2.903498	2.703995	2.182963	1.666556	1.506069	2.146659	2.314224	2.201357	0.000000	4.999991	12492.000000		1
20010.003906	6853.874512	3.657314	6.506689	14328.240234	15898.440430	2365.323242	1477.622803	342.153137	123.506821	80.103195	355.083252	462.613251	233.611710	1.379254	99998.000000	4.301247	3.835936	0.563162	0.813360	4.156193	4.201355	3.373890	3.169564	2.534220	2.091691	1.903650	2.550330	2.665218	2.368495	0.139644	4.999991	12533.000000		1
7891.315430	982.658020	2.531749	3.336605	3909.826172	4251.384277	677.555969	407.759705	104.748436	28.700357	14.083435	94.165047	151.920395	38.420300	1.749750	99998.000000	3.897149	2.992402	0.403421	0.523305	3.592157	3.628530	2.830945	2.610404	2.020148	1.457887	1.148709	1.973890	2.181616	1.584561	0.242976	4.999991	12575.000000		1
15187.456055	4193.816895	2.806202	6.111970	10471.359375	12310.846680	1772.076660	1084.128418	276.099457	141.642288	65.110062	319.216309	401.006317	220.530487	1.653455	0.000000	4.181485	3.622609	0.448119	0.786181	4.020003	4.090288	3.248482	3.035081	2.441066	2.151193	1.813648	2.504085	2.603151	2.343469	0.218392	0.000000	12609.000000		1
24895.880859	9008.958008	3.012813	8.936675	26483.271484	31617.281250	4226.603027	2729.059570	782.726929	309.323669	208.658096	778.156799	1070.927002	592.299866	1.877012	0.000000	4.396128	3.954674	0.478972	0.951176	4.422972	4.499925	3.625991	3.436013	2.893610	2.490413	2.319435	2.891067	3.029760	2.772542	0.273467	0.000000	12682.000000		1
9274.590820	1745.312866	2.587257	5.600070	6103.295410	7285.388184	1065.114136	640.770081	156.598419	64.752350	39.573620	195.410355	237.019241	156.536743	0.891110	99998.000000	3.967295	3.241873	0.412840	0.748193	3.785564	3.862453	3.027396	2.806702	2.194787	1.811256	1.597406	2.290948	2.374784	2.194616	0.000000	4.999991	12752.000000		1
11482.726562	1454.069214	3.817669	5.686414	7598.992188	8394.093750	1249.296631	787.084229	189.822617	58.776062	48.112492	231.129303	286.608856	149.663086	1.108971	99998.000000	4.060045	3.162585	0.581798	0.754838	3.880756	3.923974	3.096666	2.896021	2.278348	1.769200	1.682258	2.363855	2.457290	2.175115	0.044920	4.999991	12793.000000		1
5707.038086	3013.836670	1.501781	3.129995	3800.936279	4223.398926	647.162659	403.365356	106.395157	54.862797	17.009903	79.483368	123.722679	98.044388	1.236148	0.000000	3.756411	3.479120	0.176607	0.495544	3.579890	3.625662	2.811013	2.605699	2.026922	1.739278	1.230702	1.900276	2.092449	1.991423	0.092071	0.000000	12885.000000		1
20077.216797	5614.039062	2.087691	4.970987	10846.523438	12776.601562	1810.496948	1121.083984	286.827789	155.929245	61.970814	319.308807	452.476990	276.377014	1.353293	0.000000	4.302703	3.749275	0.319666	0.696443	4.035291	4.106415	3.257798	3.049638	2.457621	2.192928	1.792187	2.504211	2.655596	2.441502	0.131392	0.000000	12910.000000		1
16427.023438	4203.681641	2.932636	9.282054	15595.465820	18132.222656	2609.410400	1606.627930	408.052643	142.869614	115.041954	488.942200	654.218262	438.516907	0.776555	0.000000	4.215559	3.623630	0.467258	0.967644	4.192998	4.258451	3.416542	3.205915	2.610716	2.154940	2.060856	2.689258	2.815723	2.641986	0.000000	0.000000	12951.000000		1
11832.348633	3281.597656	1.736145	5.846769	8935.904297	9791.625977	1503.433716	928.057373	209.077484	103.777061	55.732410	255.894806	305.413483	212.315414	0.726656	0.000000	4.073071	3.516085	0.239586	0.766916	3.951138	3.990855	3.177084	2.967575	2.320307	2.016101	1.746108	2.408062	2.484888	2.326982	0.000000	0.000000	13020.000000		1
18112.210938	4881.271484	3.345856	7.709347	13408.265625	15409.969727	2232.842773	1385.915405	306.893677	113.444580	94.220551	354.367828	501.607117	270.462402	0.259428	0.000000	4.257971	3.688533	0.524507	0.887018	4.127373	4.187802	3.348858	3.141737	2.486988	2.054784	1.974146	2.549454	2.700364	2.432107	0.000000	0.000000	13096.000000		1
29281.302734	7931.181641	1.822490	10.842425	28493.830078	34406.437500	4697.206543	2924.340332	716.389526	396.895691	235.773407	936.028809	1261.529785	776.510071	2.530516	0.000000	4.466590	3.899338	0.260665	1.035126	4.454751	4.536640	3.671840	3.466028	2.855149	2.598676	2.372495	2.971289	3.100898	2.890147	0.403209	0.000000	13137.000000		1
13525.867188	5548.697754	1.797820	3.860841	10189.240234	11610.420898	1706.041504	1050.679077	258.269287	132.276978	78.080269	328.171478	511.077271	294.416870	0.617471	0.000000	4.131165	3.744191	0.254746	0.586682	4.008142	4.064848	3.231990	3.021470	2.412073	2.121484	1.892541	2.516101	2.708487	2.468963	0.000000	0.000000	13185.000000		1
6104.328613	2607.587891	1.341426	2.195622	5021.600098	5902.220703	846.967346	530.103943	138.509216	63.198143	38.466557	178.298691	208.849289	127.873398	1.298859	0.000000	3.785638	3.416239	0.127567	0.341558	3.700842	3.771015	2.927867	2.724361	2.141479	1.800704	1.585083	2.251148	2.319833	2.106780	0.113562	0.000000	13236.000000		1
19699.792969	6196.264160	2.655099	5.199183	12299.069336	13557.484375	2091.077148	1266.291016	278.742218	96.934242	63.537354	310.828522	394.835754	260.390900	0.110536	99998.000000	4.294462	3.792130	0.424081	0.715935	4.089872	4.132179	3.320370	3.102534	2.445203	1.986477	1.803029	2.492521	2.596416	2.415626	0.000000	4.999991	13272.000000		1
4846.280273	3689.514648	2.821621	4.970987	8443.171875	9636.926758	1432.045044	863.742859	205.836472	105.565628	38.586823	226.312500	312.092865	196.236801	0.129261	0.000000	3.685409	3.566969	0.450499	0.696443	3.926506	3.983938	3.155957	2.936384	2.313522	2.023523	1.586439	2.354708	2.494284	2.292780	0.000000	0.000000	13299.000000		1
5824.966797	2238.800537	2.864793	5.297863	7601.927734	8534.534180	1339.961548	799.940308	171.255432	64.554985	61.267723	260.400146	346.387115	162.281754	0.565389	99998.000000	3.765293	3.350015	0.457093	0.724101	3.880924	3.931180	3.127092	2.903058	2.233644	1.809930	1.787232	2.415641	2.539562	2.210270	0.000000	4.999991	13352.000000		1
17860.978516	3730.164307	2.266548	3.916348	10380.012695	11054.133789	1761.354492	1077.230103	259.428772	108.186806	65.884079	258.904541	322.515900	196.366318	1.467582	0.000000	4.251905	3.571728	0.355365	0.592881	4.016198	4.043525	3.245847	3.032309	2.414018	2.034174	1.818780	2.413140	2.508551	2.293067	0.166603	0.000000	13375.000000		1
9840.305664	3013.663818	3.234842	4.594771	6160.896973	7158.668457	1078.438965	638.703979	133.788010	60.629387	32.243572	200.646545	255.200974	99.990227	1.483426	0.000000	3.993009	3.479095	0.509853	0.662264	3.789644	3.854832	3.032796	2.805300	2.126417	1.782683	1.508443	2.302432	2.406882	1.999958	0.171266	0.000000	13400.000000		1
7955.386230	2684.283447	2.605759	3.435285	6706.583008	7590.120117	1139.709717	693.909058	148.741058	58.483105	34.436111	179.556854	259.027893	119.146416	0.879108	0.000000	3.900661	3.428828	0.415934	0.535963	3.826501	3.880249	3.056794	2.841303	2.172431	1.767030	1.537014	2.254202	2.413347	2.076081	0.000000	0.000000	13435.000000		1
13417.113281	3510.540527	2.059937	3.959521	9127.928711	10162.831055	1515.151855	932.676758	177.182373	81.086914	42.142372	218.612411	280.833008	169.926346	0.178506	0.000000	4.127659	3.545374	0.313854	0.597643	3.960372	4.007015	3.180456	2.969731	2.248420	1.908951	1.624719	2.339675	2.448448	2.230261	0.000000	0.000000	13450.000000		1
12169.830078	2670.465332	2.278883	6.333999	8961.280273	10021.645508	1514.704712	932.016846	208.513168	121.702835	58.831570	215.806198	326.000519	166.907364	0.198946	99998.000000	4.085285	3.426587	0.357722	0.801678	3.952370	4.000939	3.180328	2.969424	2.319134	2.085301	1.769610	2.334064	2.513218	2.222476	0.000000	4.999991	13577.000000		1
10734.389648	3094.513428	1.578874	3.651147	9013.459961	11318.458984	1535.997925	930.222107	228.964523	122.498436	55.507298	265.830627	339.346954	221.517288	1.841959	0.000000	4.030777	3.490592	0.198348	0.562429	3.954891	4.053787	3.186391	2.968587	2.359768	2.088130	1.744350	2.424605	2.530644	2.345408	0.265280	0.000000	13601.000000		1
6208.028809	1696.309204	2.994310	4.903145	3734.765381	4473.733887	680.457764	398.702759	94.886642	33.982800	24.879604	112.275841	128.709091	94.047867	0.046125	0.000000	3.792954	3.229505	0.476297	0.690475	3.572263	3.650670	2.832801	2.600649	1.977205	1.531259	1.395844	2.050286	2.109609	1.973349	0.000000	0.000000	13657.000000		1
14679.009766	3571.055908	2.241878	5.442799	8988.126953	11275.545898	1561.028687	933.910278	281.434326	138.755905	74.792999	346.405640	416.366394	238.662872	0.958882	0.000000	4.166697	3.552797	0.350612	0.735822	3.953669	4.052137	3.193411	2.970305	2.449377	2.142251	1.873861	2.539585	2.619476	2.377785	0.000000	0.000000	13738.000000		1
6599.567871	2700.355957	2.374479	4.924731	7316.472168	8114.334473	1228.250000	757.622192	176.827744	74.441452	46.487362	192.446884	252.388596	147.732666	1.425712	99998.000000	3.819515	3.431421	0.375568	0.692383	3.864302	3.909253	3.089287	2.879453	2.247550	1.871815	1.667335	2.284311	2.402070	2.169477	0.154032	4.999991	13773.000000		1
9599.712891	2516.481934	2.402232	4.733539	7769.189941	9259.671875	1297.581787	809.031189	208.747528	92.222290	53.305508	267.415649	393.451141	179.615448	1.549983	0.000000	3.982258	3.400794	0.380615	0.675186	3.890376	3.966596	3.113135	2.907965	2.319621	1.964836	1.726772	2.427187	2.594891	2.254344	0.190327	0.000000	13870.000000		1
12157.719727	3125.295166	2.278883	6.256906	7447.568359	8356.173828	1286.393921	770.626343	197.809509	107.455963	45.441975	203.178299	262.568024	176.685898	0.593565	0.000000	4.084852	3.494891	0.357722	0.796360	3.872015	3.922008	3.109374	2.886844	2.296247	2.031230	1.657457	2.307877	2.419242	2.247202	0.000000	0.000000	13901.000000		1
7656.763184	3046.764648	2.550252	4.878475	5948.791016	6679.109863	1017.161987	621.003296	135.252777	94.054031	42.315063	167.323669	256.406708	179.359497	0.005394	99998.000000	3.884045	3.483839	0.406583	0.688284	3.774429	3.824718	3.007390	2.793094	2.131146	1.973377	1.626495	2.223557	2.408929	2.253724	0.000000	4.999991	13945.000000		1
15854.558594	3487.354004	2.241878	5.044997	6834.496582	7455.225098	1134.196045	704.563354	183.957352	78.897453	54.061024	212.330826	287.792999	176.124649	0.026395	0.000000	4.200154	3.542496	0.350612	0.702861	3.834707	3.872461	3.054688	2.847920	2.264717	1.897063	1.732884	2.327013	2.459080	2.245820	0.000000	0.000000	14054.000000		1
8233.418945	3127.817627	2.463907	6.136640	8006.280273	9583.289062	1356.373291	829.454773	193.260986	87.738533	48.482540	222.214218	305.086609	162.050476	0.988912	0.000000	3.915580	3.495241	0.391624	0.787931	3.903431	3.981515	3.132379	2.918793	2.286144	1.943190	1.685585	2.346772	2.484423	2.209650	0.000000	0.000000	14111.000000		1
7592.250977	1914.804443	2.291218	3.709738	0.000000	0.000000	0.000000	0.000000	11.712040	21.450487	7.675426	0.000000	0.000000	11.850808	0.060895	0.000000	3.880371	3.282125	0.360066	0.569343	0.000000	0.000000	0.000000	0.000000	1.068633	1.331437	0.885102	0.000000	0.000000	1.073748	0.000000	0.000000	14223.000000		1
9528.607422	2731.477051	3.062153	4.684199	6529.601074	7297.140625	1121.780884	682.181580	142.425552	58.988838	33.048428	173.090256	246.865616	145.759079	1.205420	99998.000000	3.979029	3.436398	0.486027	0.670635	3.814887	3.863153	3.049908	2.833900	2.153588	1.770770	1.519151	2.238273	2.392461	2.163636	0.081139	4.999991	14249.000000		1
5760.248047	1915.529053	1.751564	5.276277	4184.232422	4718.524414	695.309082	437.036713	106.715866	58.640377	33.113186	138.956345	204.800339	149.462646	1.279955	0.000000	3.760441	3.282289	0.243426	0.722328	3.621616	3.673806	2.842178	2.640518	2.028229	1.768197	1.520001	2.142878	2.311331	2.174533	0.107195	0.000000	14278.000000		1
7315.864746	3975.142822	2.988143	4.832219	9620.802734	11091.249023	1627.939575	998.563965	223.253433	86.797997	62.803425	222.652100	307.168121	176.352844	0.184816	0.000000	3.864266	3.599353	0.475401	0.684147	3.983211	4.044981	3.211638	2.999376	2.348798	1.938510	1.797983	2.347627	2.487376	2.246382	0.000000	0.000000	14359.000000		1
14020.717773	3808.152100	2.130863	4.178466	12115.041016	13352.295898	2035.723999	1247.603638	271.591034	100.754997	61.893719	282.223785	386.663849	267.190552	1.231479	99998.000000	4.146770	3.580714	0.328556	0.621017	4.083325	4.125556	3.308719	3.096077	2.433915	2.003267	1.791647	2.450594	2.587334	2.426821	0.090427	4.999991	14380.000000		1
16076.050781	4867.672363	1.625130	2.997394	10513.843750	12296.658203	1756.898438	1087.024048	240.331177	100.135162	58.896328	304.093658	392.251556	250.640121	0.479985	0.000000	4.206179	3.687321	0.210888	0.476744	4.021761	4.089787	3.244747	3.036239	2.380810	2.000587	1.770088	2.483007	2.593565	2.399050	0.000000	0.000000	14415.000000		1
8431.281250	3115.741699	2.084607	5.606237	9138.394531	10840.322266	1564.689087	948.921936	220.394806	94.408661	58.504692	250.263901	333.265808	159.370697	2.115848	99998.000000	3.925894	3.493562	0.319024	0.748671	3.960870	4.035042	3.194428	2.977231	2.343201	1.975012	1.767191	2.398398	2.522791	2.202409	0.325484	4.999991	14475.000000		1
7563.455078	2452.509766	1.625130	2.541001	4472.259766	4978.967773	761.572449	465.644562	96.965080	81.423035	23.834217	131.151413	182.295212	96.884903	0.473505	99998.000000	3.878720	3.389611	0.210888	0.405005	3.650527	3.697139	2.881711	2.668055	1.986615	1.910747	1.377201	2.117773	2.260775	1.986256	0.000000	4.999991	14490.000000		1
12500.138672	3347.820801	2.701355	5.304030	7264.949219	7507.349609	1196.669434	756.447266	166.195023	50.884773	46.700138	193.353500	239.847031	139.088959	0.428426	0.000000	4.096915	3.524762	0.431582	0.724606	3.861233	3.875487	3.077974	2.878779	2.220618	1.706588	1.669318	2.286352	2.379934	2.143293	0.000000	0.000000	14573.000000		1
5984.038086	960.300903	0.514984	3.694319	4495.921387	5636.691895	780.522034	476.178589	133.458038	67.651062	41.229588	149.919037	172.158966	153.391327	1.625397	0.000000	3.776994	2.982407	0.000000	0.567534	3.652819	3.751024	2.892385	2.677770	2.125345	1.830275	1.615209	2.175857	2.235930	2.185801	0.210960	0.000000	14651.000000		1
9232.167969	1094.810547	2.069189	4.816800	4338.370117	4906.780273	733.676941	459.224213	129.967255	44.356499	28.632515	130.827621	117.820404	51.788307	0.067626	0.000000	3.965304	3.039339	0.315800	0.682759	3.637327	3.690797	2.865505	2.662025	2.113834	1.646957	1.456859	2.116699	2.071220	1.714232	0.000000	0.000000	14711.000000		1
23285.527344	3233.407959	1.831741	7.845031	14007.809570	16095.386719	2347.132324	1442.995483	361.478943	198.484848	102.198189	473.353912	595.035156	453.247925	2.193660	0.000000	4.367086	3.509660	0.262864	0.894595	4.146370	4.206701	3.370538	3.159265	2.558083	2.297727	2.009443	2.675186	2.774543	2.656336	0.341169	0.000000	14757.000000		1
6132.705078	2075.226562	2.285050	5.374957	2967.857910	4022.058838	515.801575	316.607452	110.218994	35.012772	37.556854	131.068146	193.954834	91.883080	0.383841	0.000000	3.787652	3.317065	0.358896	0.730375	3.472443	3.604448	2.712483	2.500521	2.042256	1.544227	1.574689	2.117497	2.287701	1.963235	0.000000	0.000000	14824.000000		1
3602.062744	1287.214233	2.211041	3.336605	2680.339355	3345.853516	467.238831	284.074005	63.645283	43.730499	20.796734	74.993446	129.924088	91.247833	0.294522	0.000000	3.556551	3.109651	0.344597	0.523305	3.428190	3.524507	2.669539	2.453432	1.803766	1.640784	1.317995	1.875023	2.113690	1.960223	0.000000	0.000000	14848.000000		1
9835.834961	3418.552490	1.915002	2.864793	5356.272461	6017.589355	934.949524	563.559448	148.429596	46.592209	35.018936	119.645981	192.530151	97.110016	1.048742	99998.000000	3.992811	3.533842	0.282169	0.457093	3.728863	3.779423	2.970788	2.750940	2.171520	1.668313	1.544303	2.077898	2.284499	1.987264	0.020669	4.999991	14927.000000		1
10566.843750	3022.097900	2.167868	2.713690	6578.632324	7274.786621	1122.080078	687.846436	144.664352	72.668304	38.435719	180.241440	239.039093	153.243317	0.251694	0.000000	4.023945	3.480309	0.336033	0.433560	3.818135	3.861820	3.050024	2.837492	2.160362	1.861345	1.584735	2.255855	2.378469	2.185382	0.000000	0.000000	14968.000000		1
8097.213379	1794.686646	2.278883	5.501390	9918.497070	10786.276367	1638.455200	1025.195068	240.118408	113.586433	57.952702	288.385071	368.093567	225.094421	0.029963	0.000000	3.908336	3.253989	0.357722	0.740472	3.996446	4.032872	3.214435	3.010807	2.380425	2.055326	1.763074	2.459973	2.565958	2.352365	0.000000	0.000000	15003.000000		1
16293.828125	4985.048828	3.278014	5.686414	12159.378906	14380.358398	2025.905396	1245.281494	318.525543	141.309250	72.782402	336.383484	452.051422	257.646362	1.387528	99998.000000	4.212023	3.697670	0.515611	0.754838	4.084911	4.157770	3.306619	3.095268	2.503144	2.150171	1.862026	2.526835	2.655188	2.411024	0.142242	4.999991	15034.000000		1
7322.547363	3540.088867	2.433070	5.556897	8271.864258	8708.835938	1397.050781	864.387390	182.390808	50.764507	58.190151	192.977280	303.063690	157.292267	0.205596	0.000000	3.864662	3.549014	0.386155	0.744832	3.917603	3.939960	3.145212	2.936708	2.261003	1.705560	1.764850	2.285506	2.481534	2.196707	0.000000	0.000000	15133.000000		1
4912.343262	1426.324707	1.643633	2.661267	2714.081787	3059.657715	454.999481	292.819489	79.918175	23.232887	16.442495	73.759949	79.742401	47.273716	0.201210	99998.000000	3.691289	3.154218	0.215805	0.425088	3.433623	3.485673	2.658011	2.466600	1.902646	1.366103	1.215968	1.867821	1.901689	1.674620	0.000000	4.999991	15203.000000		1
7542.288574	1305.457642	1.628214	3.311935	4083.150635	4760.102539	710.527344	432.309326	91.889244	68.699532	25.508686	95.299866	121.579483	79.252083	1.105003	0.000000	3.877503	3.115763	0.211711	0.520082	3.610995	3.677616	2.851581	2.635795	1.963265	1.836954	1.406688	1.979092	2.084860	1.899011	0.043364	0.000000	15281.000000		1
21302.488281	3961.074707	1.865662	3.836171	13421.192383	15017.085938	2266.437012	1382.622070	287.225586	144.470078	74.139244	320.209259	448.653137	236.448746	1.913996	0.000000	4.328430	3.597813	0.270833	0.583898	4.127791	4.176586	3.355344	3.140703	2.458223	2.159778	1.870048	2.505434	2.651911	2.373737	0.281941	0.000000	15298.000000		1
25175.636719	4957.584961	2.167868	8.267504	15997.983398	18874.339844	2728.905273	1642.383789	408.197571	138.197754	129.443024	595.309570	750.927368	417.954529	2.581631	99998.000000	4.400980	3.695270	0.336033	0.917374	4.204065	4.275872	3.435988	3.215475	2.610870	2.140501	2.112079	2.774743	2.875598	2.621129	0.411894	4.999991	15337.000000		1
9575.375977	2220.082275	1.810155	3.404448	5588.357422	6175.606445	957.778442	590.141235	137.479248	62.152756	40.859539	182.504913	202.897675	217.933990	1.342952	0.000000	3.981156	3.346369	0.257716	0.532047	3.747284	3.790680	2.981265	2.770956	2.138237	1.793460	1.611293	2.261275	2.307277	2.338325	0.128061	0.000000	15419.000000		1
3412.200195	1744.261353	2.944971	3.607974	1669.073608	2231.152832	299.412537	182.588165	40.847202	22.539047	18.382166	36.844509	69.371788	32.804813	0.187471	0.000000	3.533035	3.241611	0.469081	0.557263	3.222476	3.348529	2.476270	2.261473	1.611162	1.352936	1.264397	1.566373	1.841183	1.515938	0.000000	0.000000	15449.000000		1
13269.864258	2682.087891	1.717642	4.594771	8552.826172	10037.616211	1464.149902	891.006226	244.589828	132.619263	57.240360	254.645889	312.037354	224.527023	0.743770	0.000000	4.122867	3.428473	0.234933	0.662264	3.932110	4.001631	3.165586	2.949881	2.388438	2.122607	1.757702	2.405937	2.494207	2.351269	0.000000	0.000000	15523.000000		1
14572.738281	1946.980103	2.676685	4.659529	8210.509766	9182.060547	1449.933838	847.399048	179.075790	81.786919	50.215603	239.254959	306.196747	186.137558	1.092448	0.000000	4.163541	3.289361	0.427597	0.668342	3.914370	3.962940	3.161348	2.928088	2.253037	1.912684	1.700839	2.378861	2.486001	2.269834	0.038401	0.000000	15557.000000		1
18105.302734	3640.131592	2.346725	5.809764	12427.991211	13930.092773	2109.431396	1273.328125	294.028320	159.090088	63.201225	325.093903	434.307587	256.619476	0.673594	99998.000000	4.257806	3.561117	0.370462	0.764158	4.094401	4.143954	3.324165	3.104940	2.468389	2.201643	1.800725	2.512009	2.637797	2.409290	0.000000	4.999991	15578.000000		1
3992.081787	3108.609131	2.796951	4.841470	5204.247070	5544.729004	880.259399	548.714294	137.140030	48.010727	40.711517	163.268555	200.356674	167.049210	0.770831	0.000000	3.601199	3.492566	0.446685	0.684977	3.716358	3.743880	2.944611	2.739346	2.137164	1.681338	1.609717	2.212903	2.301804	2.222844	0.000000	0.000000	15614.000000		1
11323.167969	3917.214844	1.551121	4.896977	7902.978027	9565.300781	1377.965576	821.797852	208.300385	101.165131	59.587086	269.885742	332.143341	235.338608	0.817500	0.000000	4.053968	3.592977	0.190646	0.689928	3.897791	3.980699	3.139238	2.914765	2.318690	2.005031	1.775152	2.431180	2.521326	2.371693	0.000000	0.000000	15727.000000		1
13802.204102	1935.194092	2.874044	5.112839	7744.310547	8608.931641	1290.094482	804.954468	169.010468	71.484146	58.899410	231.585693	303.742096	240.550125	0.168077	99998.000000	4.139948	3.286725	0.458493	0.708662	3.888983	3.934949	3.110621	2.905771	2.227914	1.854210	1.770111	2.364712	2.482505	2.381206	0.000000	4.999991	15766.000000		1
11074.332031	6459.452148	2.596508	7.925209	15559.500000	18052.527344	2608.562256	1598.193848	389.858582	154.091339	91.007301	463.504425	632.820190	333.919556	0.873402	99998.000000	4.044318	3.810196	0.414390	0.899011	4.191996	4.256538	3.416401	3.203629	2.590907	2.187778	1.959076	2.666054	2.801280	2.523642	0.000000	4.999991	15860.000000		1
4166.988281	1713.309814	1.689889	1.572707	2561.310303	3097.658691	452.591095	260.514252	41.297428	22.955351	7.478066	49.031445	62.834259	77.855156	0.330532	99998.000000	3.619822	3.233836	0.227858	0.196648	3.408462	3.491034	2.655706	2.415832	1.615923	1.360884	0.873789	1.690475	1.798197	1.891287	0.000000	4.999991	15892.000000		1
27879.757812	8998.142578	2.621178	7.666174	15768.833984	18412.269531	2681.622314	1632.044067	410.985291	182.264374	105.806160	490.067749	604.011902	314.855896	0.683465	99998.000000	4.445289	3.954153	0.418496	0.884579	4.197800	4.265107	3.428398	3.212732	2.613826	2.260702	2.024511	2.690256	2.781045	2.498112	0.000000	4.999991	15941.000000		1
4865.449219	1539.883423	0.903535	1.850243	3106.259277	3085.132568	496.525116	333.660522	72.344513	36.674904	10.968859	65.433853	90.557076	62.430290	1.788753	99998.000000	3.687123	3.187488	0.000000	0.267229	3.492238	3.489274	2.695941	2.523305	1.859406	1.564369	1.040161	1.815802	1.956922	1.795395	0.252550	4.999991	15984.000000		1
7571.904785	1923.204468	2.192538	6.078049	6875.275879	7809.497559	1181.287842	719.470154	149.610672	82.483841	44.495266	210.008774	283.210571	182.492569	0.353054	0.000000	3.879205	3.284025	0.340947	0.783764	3.837290	3.892623	3.072356	2.857013	2.174963	1.916369	1.648314	2.322237	2.452110	2.261245	0.000000	0.000000	16047.000000		1
9996.555664	2695.804443	2.100026	5.032661	11151.616211	12554.600586	1899.388794	1149.932373	280.459869	116.731850	63.031620	284.092529	345.508270	284.900452	1.145928	0.000000	3.999850	3.430688	0.322225	0.701798	4.047338	4.098803	3.278614	3.060672	2.447871	2.067189	1.799559	2.453460	2.538458	2.454693	0.059157	0.000000	16068.000000		1
17730.878906	4501.641602	3.296517	6.411093	11664.581055	13021.505859	2007.591064	1211.952515	276.056305	88.136337	96.274323	380.422333	546.312073	295.687378	1.250762	0.000000	4.248730	3.653371	0.518055	0.806932	4.066869	4.114661	3.302675	3.083486	2.440998	1.945155	1.983510	2.580266	2.737441	2.470833	0.097175	0.000000	16133.000000		1
6223.946777	2679.152344	2.056854	1.837908	3667.595459	3840.479004	619.072876	392.344086	65.276581	32.206566	22.033314	90.242531	132.227631	97.951881	1.100239	99998.000000	3.794066	3.427997	0.313203	0.264324	3.564381	3.584385	2.791742	2.593667	1.814757	1.507944	1.343080	1.955411	2.121322	1.991013	0.041487	4.999991	16176.000000		1
9449.685547	1471.464478	2.423819	5.032661	5154.817871	5595.533203	880.703430	544.033203	99.268631	77.802727	29.807419	128.357544	172.455002	147.886856	0.943163	0.000000	3.975417	3.167750	0.384500	0.701798	3.712213	3.747841	2.944830	2.735626	1.996812	1.890995	1.474324	2.108421	2.236676	2.169930	0.000000	0.000000	16237.000000		1
6327.662109	2321.895020	2.460824	7.851199	6533.548340	7595.621582	1108.301880	681.490845	164.064148	91.809067	50.773758	194.099762	275.066406	148.673218	1.616012	0.000000	3.801243	3.365843	0.391080	0.894936	3.815149	3.880563	3.044658	2.833460	2.215014	1.962886	1.705639	2.288025	2.439438	2.172233	0.208445	0.000000	16302.000000		1
11282.302734	3435.272705	3.444536	5.563065	8129.614258	9671.017578	1381.391602	839.116150	177.796036	60.678726	48.251259	257.819061	309.539520	238.551865	1.862504	0.000000	4.052398	3.535961	0.537131	0.745314	3.910070	3.985472	3.140317	2.923822	2.249922	1.783036	1.683509	2.411315	2.490716	2.377583	0.270097	0.000000	16333.000000		1
13321.375000	4263.052734	1.982844	2.652015	6506.213867	11349.996094	790.621277	681.389099	483.181763	345.973907	182.720779	221.828751	311.519287	261.229675	0.659168	99998.000000	4.124549	3.629721	0.297289	0.423576	3.813328	4.054996	2.897969	2.833395	2.684111	2.539043	2.261788	2.346018	2.493485	2.417022	0.000000	4.999991	16375.000000		1
7478.365723	1728.854980	3.200921	1.884164	0.000000	0.000000	0.000000	0.000000	3.052901	5.735754	0.462561	0.000000	0.000000	18.379084	1.009753	0.000000	3.873807	3.237759	0.505275	0.275119	0.000000	0.000000	0.000000	0.000000	0.484713	0.758591	0.000000	0.000000	0.000000	1.264324	0.004215	0.000000	16393.000000		1
11218.181641	2259.748291	3.709738	4.372742	6675.233398	7568.093262	1093.691162	694.889709	133.451874	80.016853	41.096985	190.707657	291.289948	129.615707	0.443503	99998.000000	4.049922	3.354060	0.569343	0.640754	3.824466	3.878986	3.038895	2.841916	2.125325	1.903181	1.613810	2.280368	2.464325	2.112658	0.000000	4.999991	16417.000000		1
3265.978516	771.940002	2.161701	1.140983	1652.692749	6155.635742	0.000000	178.153748	394.570526	513.408569	103.391594	60.478283	161.335037	297.078125	0.530910	0.000000	3.514013	2.887583	0.334796	0.057279	3.218192	3.789273	0.000000	2.250795	2.596125	2.710463	2.014485	1.781599	2.207729	2.472871	0.000000	0.000000	16443.000000		1
8495.068359	3195.832764	1.970509	4.039698	7893.677246	8586.029297	1324.888306	819.466553	189.067108	69.322449	48.155663	189.723938	224.465347	167.348328	2.326184	0.000000	3.929167	3.504584	0.294578	0.606349	3.897279	3.933792	3.122179	2.913531	2.276616	1.840874	1.682647	2.278122	2.351149	2.223621	0.366644	0.000000	16477.000000		1
10470.674805	3620.013184	2.130863	5.337952	7883.201660	8886.743164	1384.382812	817.974060	159.632828	88.231934	38.608410	207.853241	282.356384	181.919006	1.944396	0.000000	4.019975	3.558710	0.328556	0.727375	3.896703	3.948743	3.141256	2.912740	2.203122	1.945626	1.586682	2.317757	2.450798	2.259878	0.288785	0.000000	16537.000000		1
6747.010742	2531.256104	3.139246	3.364359	5470.885742	6536.283203	921.411865	572.964844	121.798431	59.642590	40.985973	167.838654	247.741409	132.307816	1.075258	99998.000000	3.829111	3.403336	0.496825	0.526902	3.738058	3.815331	2.964454	2.758128	2.085642	1.775556	1.612635	2.224892	2.393999	2.121586	0.031513	4.999991	16570.000000		1
6750.044922	547.668945	2.238794	3.228674	4005.795166	4450.584473	676.815918	421.608765	84.574615	28.173037	22.865923	80.553421	119.152580	67.558548	0.225195	0.000000	3.829307	2.738518	0.350014	0.509024	3.602689	3.648417	2.830471	2.624910	1.927240	1.449834	1.359189	1.906084	2.076103	1.829680	0.000000	0.000000	16592.000000		1
7833.134277	2137.237549	1.532618	4.323402	5459.694824	5781.128418	925.072266	575.465759	116.275452	47.699272	37.596943	143.726898	200.649628	143.733063	0.030794	0.000000	3.893936	3.329853	0.185434	0.635826	3.737168	3.762013	2.966176	2.760020	2.065488	1.678512	1.575153	2.157538	2.302438	2.157557	0.000000	0.000000	16651.000000		1
12270.603516	2821.707275	3.392113	4.289481	7656.843262	8900.758789	1294.957520	792.779907	191.864059	94.390160	54.427990	220.061768	311.704315	178.153748	0.125278	99998.000000	4.088866	3.450512	0.530470	0.632405	3.884050	3.949427	3.112256	2.899153	2.282994	1.974927	1.735822	2.342545	2.493743	2.250795	0.000000	4.999991	16677.000000		1
11565.497070	3682.335693	2.833956	5.445883	10620.559570	12467.457031	1829.209106	1084.541626	238.968170	139.841385	58.211735	295.647278	415.142151	213.740097	0.389821	0.000000	4.063164	3.566123	0.452393	0.736068	4.026147	4.095778	3.262263	3.035246	2.378340	2.145636	1.765011	2.470774	2.618197	2.329886	0.000000	0.000000	16720.000000		1
10629.505859	4081.648926	3.549383	10.290436	10208.044922	12442.096680	1748.239380	1062.927734	253.119446	86.566711	60.808243	278.387604	369.697113	226.232330	0.156153	0.000000	4.026513	3.610836	0.550153	1.012434	4.008943	4.094893	3.242601	3.026504	2.403326	1.937351	1.783962	2.444650	2.567846	2.354555	0.000000	0.000000	16815.000000		1
9555.581055	2018.078857	2.920300	3.478457	5511.958008	6192.424805	928.726501	575.974548	110.663048	52.898453	30.710955	136.514038	190.026154	74.413696	0.187689	99998.000000	3.980257	3.304938	0.465428	0.541387	3.741306	3.791861	2.967888	2.760403	2.044003	1.723443	1.487293	2.135177	2.278813	1.871653	0.000000	4.999991	16835.000000		1
14356.494141	5881.553223	2.849375	6.802728	13753.542969	16220.284180	2308.474609	1422.605835	333.682129	122.239403	105.355934	442.164978	599.898193	388.366058	1.969272	99998.000000	4.157048	3.769492	0.454750	0.832683	4.138414	4.210059	3.363325	3.153085	2.523333	2.087211	2.022659	2.645584	2.778078	2.589241	0.294306	4.999991	16877.000000		1
11336.560547	2326.434082	2.402232	5.674079	6407.784180	7240.424316	1080.912109	668.696411	154.828354	121.742920	31.614491	170.240875	227.724854	156.277710	1.339844	99998.000000	4.054482	3.366691	0.380615	0.753895	3.806708	3.859764	3.033790	2.825229	2.189851	2.085444	1.499886	2.231064	2.357410	2.193897	0.127054	4.999991	16971.000000		1
8928.154297	2103.473633	2.217208	4.465254	5304.986816	5827.060547	939.655273	555.859314	126.507301	71.117180	33.051514	142.117188	176.725983	117.767982	0.225838	0.000000	3.950762	3.322937	0.345806	0.649846	3.724684	3.765450	2.972969	2.744965	2.102116	1.851974	1.519191	2.152647	2.247300	2.071027	0.000000	0.000000	17116.000000		1
8343.246094	3077.707031	4.252476	6.515940	8328.875977	9571.918945	1407.831543	870.490112	225.896194	95.210434	59.587086	238.900330	307.229797	218.371872	0.130980	0.000000	3.921335	3.488227	0.628642	0.813977	3.920586	3.980999	3.148551	2.939764	2.353909	1.978685	1.775152	2.378217	2.487463	2.339197	0.000000	0.000000	17180.000000		1
7293.652832	3013.272217	2.161701	3.848506	6176.062500	7464.593750	1102.202271	643.958679	153.724380	83.445969	32.662960	160.104630	227.037186	139.662521	1.374951	99998.000000	3.862945	3.479038	0.334796	0.585292	3.790712	3.873006	3.042261	2.808858	2.186743	1.921405	1.514055	2.204404	2.356097	2.145080	0.138287	4.999991	17200.000000		1
7274.117188	1448.028076	1.470943	5.772759	5689.772461	6837.993164	931.615967	591.263733	149.743271	75.489922	53.484364	210.067368	270.224945	178.357285	0.776699	99998.000000	3.861780	3.160777	0.167596	0.761383	3.755095	3.834929	2.969237	2.771781	2.175347	1.877889	1.728227	2.322359	2.431726	2.251291	0.000000	4.999991	17238.000000		1
15696.899414	5057.050781	2.266548	5.106671	12322.037109	13679.837891	2059.465576	1267.327148	282.769592	148.673218	71.949791	324.393890	430.690369	188.336258	0.531022	0.000000	4.195814	3.703897	0.355365	0.708138	4.090683	4.136081	3.313755	3.102889	2.451433	2.172233	1.857030	2.511073	2.634165	2.274934	0.000000	0.000000	17265.000000		1
8934.658203	2444.473633	2.081524	3.885511	5504.442871	6502.498047	956.742310	578.811584	119.911179	39.518112	30.020197	130.608673	203.320145	107.431290	0.257827	0.000000	3.951078	3.388185	0.318381	0.589448	3.740713	3.813080	2.980795	2.762537	2.078860	1.596796	1.477414	2.115972	2.308180	2.031131	0.000000	0.000000	17330.000000		1
11451.420898	1968.658813	2.081524	3.934851	6672.868164	7231.225586	1105.215088	693.588379	150.418610	91.636383	43.184677	198.885727	286.038361	139.474426	1.249793	0.000000	4.058859	3.294170	0.318381	0.594928	3.824312	3.859212	3.043447	2.841102	2.177302	1.962068	1.635330	2.298604	2.456424	2.144495	0.096838	0.000000	17435.000000		1
6939.140137	3850.029297	2.016765	4.335737	7752.654785	9027.342773	1324.993164	807.640442	194.639420	94.929817	51.581699	189.930557	257.960907	127.783966	0.952309	99998.000000	3.841306	3.585464	0.304655	0.637063	3.889451	3.955560	3.122214	2.907218	2.289231	1.977403	1.712496	2.278595	2.411554	2.106476	0.000000	4.999991	17472.000000		1
6131.650391	434.949005	1.816322	3.546299	3408.147949	3808.022705	576.230530	358.293427	71.770935	43.625652	15.101068	101.220642	98.417519	78.141937	0.165052	0.000000	3.787577	2.638438	0.259193	0.549775	3.532518	3.580699	2.760596	2.554239	1.855949	1.639742	1.179008	2.005269	1.993072	1.892884	0.000000	0.000000	17493.000000		1
8287.816406	2613.203369	3.567886	5.914611	8673.829102	9260.723633	1424.357300	894.978088	210.295563	52.331047	53.089645	215.093857	309.317505	135.258942	0.229037	0.000000	3.918440	3.417173	0.552411	0.771926	3.938211	3.966645	3.153619	2.951813	2.322830	1.718759	1.725010	2.332628	2.490405	2.131166	0.000000	0.000000	17532.000000		1
15370.982422	3771.113281	1.970509	6.028709	12493.943359	13808.426758	2086.562500	1295.241211	296.390472	128.308197	99.977898	435.941986	510.297089	339.991455	1.980436	0.000000	4.186702	3.576470	0.294578	0.780224	4.096700	4.140144	3.319431	3.112351	2.471864	2.108254	1.999904	2.639429	2.707823	2.531468	0.296761	0.000000	17588.000000		1
12731.295898	4439.325684	3.796082	6.047212	10698.229492	12725.738281	1790.946045	1111.906738	316.403931	103.558113	82.184723	304.482208	398.110687	211.917618	0.435915	99998.000000	4.104873	3.647317	0.579336	0.781555	4.029312	4.104683	3.253083	3.046068	2.500242	2.015184	1.914791	2.483562	2.600004	2.326167	0.000000	4.999991	17688.000000		1
11078.143555	5361.739746	1.705307	8.683808	16236.683594	17689.238281	2708.796143	1677.214722	374.196289	138.971771	100.591560	469.286438	545.898865	306.980011	1.071493	99998.000000	4.044467	3.729306	0.231803	0.938710	4.210497	4.247709	3.432776	3.224589	2.573099	2.142927	2.002562	2.671438	2.737112	2.487110	0.029989	4.999991	17751.000000		1
12538.981445	2210.152588	2.081524	4.699618	7131.429688	7400.973145	1174.478882	743.467834	167.530273	120.000610	37.674038	155.454361	216.509293	193.800644	1.495450	0.000000	4.098262	3.344422	0.318381	0.672063	3.853177	3.869289	3.069845	2.871262	2.224093	2.079183	1.576042	2.191603	2.335477	2.287355	0.174772	0.000000	17791.000000		1
17508.158203	5155.394531	1.927337	5.180681	10344.096680	11006.526367	1722.468506	1074.282104	229.861893	101.769547	60.287094	315.836517	417.152771	213.681503	0.187480	0.000000	4.243240	3.712262	0.284958	0.714387	4.014693	4.041650	3.236151	3.031118	2.361467	2.007618	1.780224	2.499462	2.620295	2.329767	0.000000	0.000000	17850.000000		1
8460.290039	1904.208618	2.747611	4.600938	5282.647949	6128.896973	892.455566	553.450928	144.855545	50.523975	29.162918	134.148804	176.340515	114.560898	1.558776	99998.000000	3.927385	3.279715	0.438955	0.662846	3.722852	3.787382	2.950587	2.743079	2.160935	1.703498	1.464831	2.127587	2.246352	2.059036	0.192784	4.999991	17882.000000		1
12154.158203	4236.131836	1.418520	2.898715	9315.031250	9919.421875	1544.361084	966.156921	219.580704	79.298340	43.246353	210.243134	280.694244	177.808380	0.857242	99998.000000	4.084725	3.626970	0.151835	0.462205	3.969184	3.996486	3.188749	2.985048	2.341594	1.899264	1.635949	2.322722	2.448234	2.249952	0.000000	4.999991	17927.000000		1
16433.458984	4381.610352	2.497828	6.090384	9995.825195	10718.906250	1688.883545	1039.966187	250.954666	118.051689	66.503906	269.540344	363.011566	226.932327	1.612895	0.000000	4.215729	3.641634	0.397563	0.784645	3.999819	4.030150	3.227600	3.017019	2.399595	2.072072	1.822847	2.430624	2.559921	2.355896	0.207606	0.000000	17983.000000		1
5830.239746	2118.867676	2.556419	5.976286	4201.535645	4866.947754	752.080688	444.052216	98.102982	51.458347	27.963343	126.004646	157.492706	120.990486	0.170956	0.000000	3.765687	3.326104	0.407632	0.776431	3.623408	3.687257	2.876264	2.647434	1.991682	1.711456	1.446589	2.100387	2.197260	2.082751	0.000000	0.000000	18061.000000		1
18250.035156	1990.343628	1.717642	4.872307	9155.824219	10352.727539	1562.767822	946.017029	252.690811	66.756775	45.845943	249.172256	340.022278	180.700928	0.148423	99998.000000	4.261264	3.298928	0.234933	0.687735	3.961697	4.015055	3.193894	2.975899	2.402590	1.824495	1.661301	2.396500	2.531507	2.256960	0.000000	4.999991	18080.000000		1
9728.880859	3427.492432	2.155533	4.135293	9470.704102	10410.297852	1611.481689	972.450867	214.258163	82.564018	68.314064	312.145294	420.066895	260.464905	1.038806	0.000000	3.988063	3.534976	0.333555	0.616506	3.976382	4.017463	3.207225	2.987868	2.330937	1.916791	1.834510	2.494357	2.623318	2.415749	0.016534	0.000000	18110.000000		1
13007.490234	2336.854248	3.173167	6.371004	5359.534668	5931.143066	911.954041	551.915222	127.463257	48.926598	41.282009	162.463699	186.152969	104.594254	0.021683	0.000000	4.114193	3.368632	0.501493	0.804208	3.729127	3.773138	2.959973	2.741872	2.105385	1.689545	1.615761	2.210756	2.269870	2.019508	0.000000	0.000000	18128.000000		1
11063.270508	2082.470459	2.013681	3.799166	7559.569824	8884.415039	1292.009399	771.372559	184.962646	94.276062	45.886032	238.891068	329.855194	284.817200	2.000660	0.000000	4.043883	3.318579	0.303991	0.579688	3.878497	3.948629	3.111266	2.887264	2.267084	1.974401	1.661680	2.378200	2.518323	2.454566	0.301173	0.000000	18153.000000		1
11762.829102	2357.906738	2.241878	5.476720	5739.281738	6734.003418	996.315918	609.334412	113.290398	62.411789	39.918999	171.412704	211.125092	174.197311	1.270509	0.000000	4.070512	3.372527	0.350612	0.738521	3.758857	3.828273	2.998397	2.784856	2.054193	1.795267	1.601180	2.234043	2.324540	2.241041	0.103978	0.000000	18211.000000		1
6232.377930	3804.072266	1.877997	2.895631	3244.216553	3933.866943	556.707336	349.239594	86.202835	40.575836	35.404404	86.301514	101.954567	97.683594	0.774959	0.000000	3.794654	3.580249	0.273695	0.461743	3.511110	3.594820	2.745627	2.543123	1.935522	1.608267	1.549057	1.936018	2.008407	1.989822	0.000000	0.000000	18232.000000		1
7948.885742	2840.154297	1.933504	4.489923	5519.411133	6085.505371	937.228394	578.682068	140.091171	38.481976	29.218424	118.313805	169.229416	93.807335	0.392484	0.000000	3.900306	3.453342	0.286345	0.652239	3.741893	3.784297	2.971845	2.762440	2.146411	1.585257	1.465657	2.073035	2.228476	1.972237	0.000000	0.000000	18368.000000		1
16212.589844	6445.282227	2.695188	8.652971	17639.806641	19498.050781	3001.390625	1812.510620	394.764801	131.922348	105.938759	479.891418	604.477539	353.979279	1.038490	99998.000000	4.209852	3.809242	0.430589	0.937165	4.246494	4.289991	3.477323	3.258281	2.596339	2.120318	2.025055	2.681143	2.781380	2.548978	0.016402	4.999991	18471.000000		1
14292.241211	4847.069824	2.266548	4.739707	9571.410156	10604.749023	1602.366211	977.270752	236.954483	115.384254	58.979588	254.741486	356.874908	179.874481	0.008843	0.000000	4.155100	3.685479	0.355365	0.675751	3.980976	4.025500	3.204762	2.990015	2.374665	2.062147	1.770702	2.406100	2.552516	2.254970	0.000000	0.000000	18507.000000		1
11098.107422	2766.178467	1.137900	4.514594	10895.237305	11934.988281	1820.374146	1106.649048	256.557800	85.811195	62.800339	233.627136	317.510986	147.285538	1.725123	99998.000000	4.045249	3.441880	0.056104	0.654619	4.037237	4.076822	3.260161	3.044010	2.409185	1.933544	1.797962	2.368523	2.501759	2.168160	0.236820	4.999991	18530.000000		1
4911.732910	1656.963745	1.403101	2.507080	2695.705811	2933.693359	465.983765	294.398376	86.344688	37.331741	19.128431	85.271545	109.253777	43.369701	0.044896	0.000000	3.691235	3.219313	0.147089	0.399168	3.430672	3.467415	2.668371	2.468935	1.936236	1.572078	1.281679	1.930804	2.038436	1.637186	0.000000	0.000000	18592.000000		1
17259.785156	5171.281738	3.629560	6.383339	12968.219727	14252.581055	2164.877197	1333.636841	306.961517	103.558113	78.456482	331.745544	406.254822	261.263611	0.961815	99998.000000	4.237035	3.713598	0.559854	0.805048	4.112880	4.153893	3.335433	3.125038	2.487084	2.015184	1.894629	2.520805	2.608799	2.417079	0.000000	4.999991	18651.000000		1
5096.174316	1476.598999	0.514984	0.928205	2450.594727	2631.998779	433.749451	268.880432	80.806290	42.290394	16.864967	49.799297	80.655190	58.936417	1.512293	0.000000	3.707244	3.169263	0.000000	0.000000	3.389271	3.420286	2.637239	2.429559	1.907445	1.626242	1.226985	1.697223	1.906632	1.770384	0.179636	0.000000	18694.000000		1
11052.896484	3666.312500	2.266548	3.934851	6804.583984	7923.685059	1165.236938	711.292114	168.711349	51.742054	40.760860	167.129395	226.195328	122.661873	1.296415	99998.000000	4.043476	3.564229	0.355365	0.594928	3.832802	3.898927	3.066414	2.852048	2.227144	1.713844	1.610243	2.223053	2.354484	2.088710	0.112744	4.999991	18709.000000		1
7916.154785	2900.583252	2.593424	5.257774	6789.751465	7290.374512	1120.550537	706.845337	146.878479	65.523277	44.572361	187.186020	277.400818	145.836166	1.414800	0.000000	3.898514	3.462485	0.413874	0.720802	3.831854	3.862750	3.049432	2.849324	2.166958	1.816396	1.649066	2.272273	2.443108	2.163865	0.150695	0.000000	18797.000000		1
5294.659180	2064.717285	2.673601	4.465254	2461.427979	3610.543213	430.311066	255.638855	110.749397	38.059505	26.779188	132.446579	189.933640	96.394592	1.886478	99998.000000	3.723838	3.314861	0.427097	0.649846	3.391187	3.557573	2.633783	2.407627	2.044341	1.580463	1.427797	2.122041	2.278602	1.984053	0.275652	4.999991	18827.000000		1
9716.589844	1325.529663	2.445405	3.333522	4124.599121	4345.203613	724.188293	442.871155	104.816277	63.358498	29.930769	120.540260	135.952789	93.017899	0.136999	99998.000000	3.987514	3.122390	0.388351	0.522903	3.615382	3.638010	2.859852	2.646277	2.020429	1.801805	1.476118	2.081132	2.133388	1.968567	0.000000	4.999991	18903.000000		1
5429.748535	620.155273	2.272716	5.063499	2877.165283	3637.368652	541.140625	307.263733	89.459259	55.420952	24.484886	77.808899	135.265121	70.127304	0.535013	0.000000	3.734780	2.792500	0.356545	0.704451	3.458965	3.560787	2.733310	2.487511	1.951625	1.743674	1.388898	1.891029	2.131186	1.845887	0.000000	0.000000	18958.000000		1
10464.716797	2438.420166	3.644979	4.970987	7016.005371	7874.160156	1153.817871	722.680359	174.743134	65.668213	40.387726	186.193069	244.287613	156.302383	0.336794	99998.000000	4.019728	3.387109	0.561695	0.696443	3.846090	3.896204	3.062137	2.858946	2.242400	1.817355	1.606249	2.269964	2.387902	2.193966	0.000000	4.999991	18989.000000		1
6241.925293	1762.591064	3.607974	4.326486	2928.725342	2954.789062	522.147888	302.036804	74.583305	36.005733	16.605932	65.702141	89.039871	14.931463	0.492722	0.000000	3.795319	3.246151	0.557263	0.636135	3.466679	3.470526	2.717793	2.480060	1.872642	1.556372	1.220263	1.817580	1.949584	1.174102	0.000000	0.000000	19009.000000		1
4850.076660	889.723389	3.697403	5.316366	3475.129883	4022.345459	580.957886	350.371307	119.460953	52.907707	17.583479	98.432938	128.536392	74.558632	0.014310	0.000000	3.685749	2.949255	0.567897	0.725615	3.540971	3.604479	2.764145	2.544528	2.077226	1.723519	1.245105	1.993140	2.109026	1.872498	0.000000	0.000000	19039.000000		1
8040.454102	1651.366821	1.828657	2.867877	4042.577881	4592.846680	707.822876	429.768341	92.826706	69.439629	28.496830	110.752480	146.095200	97.982712	1.304254	99998.000000	3.905281	3.217844	0.262132	0.457561	3.606658	3.662082	2.849925	2.633235	1.967673	1.841607	1.454797	2.044353	2.164636	1.991149	0.115362	4.999991	19149.000000		1
13596.657227	2485.576660	3.352024	8.541956	10048.776367	12770.523438	1665.937378	1038.720337	283.438751	147.476715	75.822968	340.185730	450.071686	250.658615	0.175837	0.000000	4.133432	3.395427	0.525307	0.931557	4.002113	4.106209	3.221659	3.016499	2.452459	2.168723	1.879801	2.531716	2.653282	2.399083	0.000000	0.000000	19189.000000		1
7271.431152	2332.441406	2.309720	3.632644	3546.120605	4593.503418	636.471313	377.798096	79.945930	45.244614	21.114359	96.385338	122.446014	84.053467	0.342200	0.000000	3.861620	3.367811	0.363559	0.560223	3.549753	3.662144	2.803779	2.577260	1.902796	1.655567	1.324578	1.984011	2.087945	1.924556	0.000000	0.000000	19228.000000		1
7141.202148	1574.630981	1.936588	4.015028	4596.959961	6200.375000	749.681580	485.645691	179.800476	97.785355	39.622959	193.005035	265.380402	149.046341	0.556499	99998.000000	3.853771	3.197179	0.287037	0.603689	3.662471	3.792418	2.874877	2.686320	2.254791	1.990274	1.597947	2.285569	2.423869	2.173321	0.000000	4.999991	19300.000000		1
4570.643555	3013.429443	2.112361	5.415045	5370.781250	5921.037598	893.155579	563.790710	125.298470	62.137337	35.244049	136.884079	220.548996	153.699707	0.294758	0.000000	3.659977	3.479061	0.324768	0.733602	3.730037	3.772398	2.950927	2.751118	2.097946	1.793353	1.547086	2.136353	2.343505	2.186673	0.000000	0.000000	19372.000000		1
12135.736328	2705.345459	2.414567	6.531359	9238.584961	10332.001953	1524.689819	949.606506	197.868103	99.018852	76.057335	326.330475	404.753052	213.795609	0.418185	0.000000	4.084066	3.432223	0.382839	0.815004	3.965605	4.014184	3.183182	2.977544	2.296376	1.995718	1.881141	2.513658	2.607190	2.329999	0.000000	0.000000	19409.000000		1
8890.800781	3089.418945	4.351155	7.456481	6160.791992	7189.533203	1021.016663	643.752075	163.922302	93.637726	66.103027	256.156921	343.127625	202.120575	0.346033	0.000000	3.948941	3.489877	0.638605	0.872534	3.789637	3.856701	3.009033	2.808719	2.214638	1.971451	1.820221	2.408506	2.535456	2.305610	0.000000	0.000000	19532.000000		1
9550.443359	2537.685791	1.514116	3.034399	0.000000	0.000000	0.000000	0.000000	14.912961	14.875956	1.538786	0.000000	0.000000	8.446361	1.378782	0.000000	3.980024	3.404438	0.180159	0.482073	0.000000	0.000000	0.000000	0.000000	1.173564	1.172485	0.187178	0.000000	0.000000	0.926670	0.139496	0.000000	19584.000000		1
16733.605469	4307.896484	2.420735	8.104066	15372.074219	18283.218750	2566.256592	1586.330688	361.975433	129.828491	104.936546	410.843445	523.242615	328.313324	0.558493	0.000000	4.223589	3.634265	0.383947	0.908703	4.186732	4.262053	3.409300	3.200394	2.558679	2.113370	2.020927	2.613676	2.718703	2.516289	0.000000	0.000000	19625.000000		1
7957.960938	1307.890747	1.461692	4.212387	4653.235352	5513.182129	755.115112	486.953186	139.391159	38.719425	29.622395	102.195099	164.313934	90.840775	0.814438	0.000000	3.900802	3.116571	0.164856	0.624528	3.667755	3.741402	2.878013	2.687487	2.144235	1.587929	1.471620	2.009430	2.215674	1.958281	0.000000	0.000000	19685.000000		1
10544.527344	1265.560181	0.965210	3.025148	6644.084961	8983.625000	1140.619507	696.150940	191.993576	83.486061	54.440323	234.832870	281.227722	134.870392	1.904275	99998.000000	4.023027	3.102283	0.000000	0.480747	3.822435	3.953452	3.057141	2.842703	2.283287	1.921614	1.735921	2.370759	2.449058	2.129917	0.279730	4.999991	19733.000000		1
6503.040527	2267.565674	1.748480	3.808417	3708.679932	3787.420166	617.179443	393.870544	79.881172	74.074486	22.153580	75.496094	97.569496	73.405319	0.466296	0.000000	3.813117	3.355560	0.242661	0.580745	3.569219	3.578343	2.790411	2.595354	1.902444	1.869669	1.345444	1.877924	1.989314	1.865728	0.000000	0.000000	19760.000000		1
11078.007812	2828.029053	1.470943	4.711953	6454.434570	6996.438965	1088.488892	673.488525	146.116791	28.117531	31.312283	155.771973	186.492188	94.812630	0.610009	99998.000000	4.044462	3.451484	0.167596	0.673201	3.809858	3.844877	3.036824	2.828330	2.164700	1.448977	1.495715	2.192489	2.270661	1.976866	0.000000	4.999991	19808.000000		1
8505.488281	3703.829346	1.156402	3.601807	8402.222656	9791.653320	1412.484985	867.239868	170.681854	74.379776	47.489578	231.064545	324.696106	194.540741	1.115121	99998.000000	3.929699	3.568651	0.063109	0.556520	3.924394	3.990856	3.149984	2.938139	2.232187	1.871455	1.676598	2.363733	2.511477	2.289011	0.047322	4.999991	19829.000000		1
9622.655273	3038.814941	4.227806	6.266157	8630.197266	9441.103516	1376.716675	880.684937	194.768936	81.247261	66.543999	251.728683	399.020386	187.152100	0.897725	99998.000000	3.983295	3.482704	0.626115	0.797001	3.936021	3.975023	3.138844	2.944821	2.289520	1.909809	1.823109	2.400933	2.600995	2.272195	0.000000	4.999991	19869.000000		1
7954.818848	3993.765381	1.489446	3.392113	8613.936523	9904.302734	1476.546509	904.287903	201.978714	105.735237	40.989056	222.581177	294.944183	226.460526	1.912253	99998.000000	3.900630	3.601382	0.173025	0.530470	3.935202	3.995824	3.169247	2.956307	2.305306	2.024220	1.612668	2.347488	2.469740	2.354993	0.281545	4.999991	19923.000000		1
4038.735596	2719.925537	1.924253	3.003561	5268.632324	5511.874512	889.985535	554.536377	124.817413	112.476288	39.595207	130.078262	166.235107	83.452141	1.094668	0.000000	3.606246	3.434557	0.284262	0.477637	3.721698	3.741299	2.949383	2.743930	2.096275	2.051061	1.597643	2.114205	2.220723	1.921438	0.039282	0.000000	19973.000000		1
11073.881836	2836.712891	2.590341	4.613273	6065.276367	6713.730957	1022.894653	627.984924	139.378830	81.126999	43.366619	143.893417	226.540695	141.293823	0.390273	0.000000	4.044300	3.452815	0.413357	0.664009	3.782851	3.826964	3.009831	2.797949	2.144197	1.909165	1.637156	2.158041	2.355146	2.150123	0.000000	0.000000	19996.000000		1
7951.716309	1214.271484	1.514116	3.157748	4097.351562	4922.405762	750.335327	437.406769	95.019241	65.717560	33.594250	115.008034	153.237152	85.746437	0.510538	9303.316406	3.900461	3.084316	0.180159	0.499378	3.612503	3.692177	2.875255	2.640886	1.977812	1.817681	1.526265	2.060728	2.185364	1.933216	0.000000	3.968638	20064.000000		1
18756.529297	3668.853516	4.955568	7.283791	11768.382812	13754.220703	1981.918945	1210.438354	259.906738	123.244705	87.905060	363.773254	526.141357	256.116852	0.747142	99998.000000	4.273152	3.564530	0.695093	0.862357	4.070717	4.138436	3.297086	3.082943	2.414818	2.090768	1.944014	2.560831	2.721102	2.408438	0.000000	4.999991	20172.000000		1
5332.567383	1380.876587	2.846291	3.826920	2940.508301	3520.544189	541.078979	322.543640	101.689369	37.365662	25.795475	81.441544	118.366226	111.446320	0.809733	0.000000	3.726936	3.140155	0.454279	0.582849	3.468422	3.546610	2.733261	2.508589	2.007276	1.572473	1.411543	1.910846	2.073228	2.047066	0.000000	0.000000	20270.000000		1
14469.333984	3076.596924	1.588125	4.594771	9571.540039	11778.994141	1602.363037	993.229065	271.982666	150.924347	69.766502	358.931763	443.783936	227.666260	1.228010	99998.000000	4.160449	3.488070	0.200885	0.662264	3.980982	4.071108	3.204761	2.997049	2.434541	2.178759	1.843647	2.555012	2.647171	2.357299	0.089202	4.999991	20336.000000		1
18531.687500	5167.658691	1.970509	6.519024	15322.305664	17536.328125	2523.004150	1575.611694	342.945679	139.344910	84.590034	408.200653	502.957794	268.837250	2.199027	0.000000	4.267915	3.713294	0.294578	0.814183	4.185324	4.243938	3.401918	3.197449	2.535225	2.144091	1.927319	2.610874	2.701532	2.429489	0.342231	0.000000	20368.000000		1
6948.662598	2218.503418	2.812370	5.365705	3195.274414	3806.289551	552.260620	347.000793	85.209869	46.114231	17.080830	94.874306	120.179466	109.000916	1.718566	0.000000	3.841901	3.346060	0.449072	0.729627	3.504508	3.580502	2.742144	2.540330	1.930490	1.663835	1.232509	1.977149	2.079830	2.037430	0.235166	0.000000	20442.000000		1
4284.787109	1328.153931	1.699140	3.197837	2012.981445	2118.793701	366.934082	219.855148	55.041653	39.841904	23.852718	49.968903	63.817974	79.211998	0.399196	0.000000	3.631929	3.123248	0.230229	0.504856	3.303840	3.326089	2.564588	2.342137	1.740691	1.600340	1.377538	1.698700	1.804943	1.898791	0.000000	0.000000	20599.000000		1
9990.085938	2778.470215	2.655099	7.542825	13350.242188	14764.028320	2214.229248	1378.017944	313.141327	116.759598	89.884819	411.537262	522.154053	358.925598	2.824446	0.000000	3.999569	3.443806	0.424081	0.877534	4.125489	4.169205	3.345222	3.139255	2.495740	2.067293	1.953686	2.614409	2.717799	2.555004	0.450933	0.000000	20664.000000		1
4950.541504	3220.030762	2.460824	3.385945	4434.231445	4809.836914	723.401917	459.615845	112.821663	44.171474	22.542130	103.440933	144.488586	121.314285	0.283307	99998.000000	3.694653	3.507860	0.391080	0.529680	3.646818	3.682130	2.859380	2.662395	2.052392	1.645142	1.352995	2.014693	2.159833	2.083912	0.000000	4.999991	20706.000000		1
3135.890869	1390.060059	1.970509	2.454656	1503.563232	2021.674438	291.314636	155.047302	30.926815	14.484321	9.238881	41.729153	55.430202	47.751694	0.909714	32204.533203	3.496361	3.143034	0.294578	0.389991	3.177122	3.305711	2.464362	2.190464	1.490335	1.160898	0.965619	1.620440	1.743747	1.678989	0.000000	4.507917	20722.000000		1
11302.759766	2995.870605	1.689889	6.426512	10102.528320	11407.496094	1698.526367	1045.646484	240.275665	107.067406	56.762379	254.174088	360.692596	207.399933	2.087423	99998.000000	4.053185	3.476523	0.227858	0.807975	4.004430	4.057190	3.230072	3.019385	2.380710	2.029657	1.754061	2.405131	2.557137	2.316809	0.319610	4.999991	20912.000000		1
8222.373047	842.625427	2.867877	5.896109	4215.254883	4612.835449	738.755859	445.045166	124.496704	63.750130	30.387161	119.343773	161.372055	159.410797	0.235556	99998.000000	3.914997	2.925635	0.457561	0.770565	3.624824	3.663968	2.868501	2.648404	2.095158	1.804481	1.482690	2.076800	2.207828	2.202518	0.000000	4.999991	21057.000000		1
5270.350098	3422.715576	2.038351	6.148975	9629.754883	10939.782227	1628.103027	1000.155151	220.373215	133.784927	69.596901	292.992188	383.105194	268.633728	0.341366	0.000000	3.721839	3.534371	0.309279	0.788803	3.983615	4.039009	3.211682	3.000067	2.343159	2.126407	1.842590	2.466856	2.583318	2.429161	0.000000	0.000000	21134.000000		1
7689.879395	2685.100830	2.396065	5.137509	7960.865723	8730.773438	1369.883057	818.677124	182.363052	76.606239	47.116444	191.728378	249.159927	179.803558	0.267479	99998.000000	3.885920	3.428961	0.379499	0.710753	3.900960	3.941053	3.136683	2.913113	2.260937	1.884264	1.673172	2.282686	2.396478	2.254798	0.000000	4.999991	21199.000000		1
12807.583984	3162.688721	1.896499	5.763508	6673.481934	8427.435547	1154.872437	696.641235	163.015686	44.217731	52.352634	208.762939	277.564240	189.372391	0.312280	0.000000	4.107467	3.500057	0.277953	0.760687	3.824353	3.925695	3.062534	2.843009	2.212229	1.645597	1.718939	2.319654	2.443363	2.277317	0.000000	0.000000	21252.000000		1
15171.556641	4516.197266	3.284182	5.236188	9175.470703	10206.913086	1542.880859	951.407410	248.321152	60.925426	58.356670	244.966034	314.942230	154.939377	1.470303	0.000000	4.181030	3.654773	0.516427	0.719015	3.962628	4.008894	3.188332	2.978367	2.395014	1.784799	1.766091	2.389106	2.498231	2.190162	0.167407	0.000000	21311.000000		1
17778.248047	5023.638672	2.716774	4.489923	13734.278320	15817.029297	2300.148438	1416.268677	308.657593	142.505737	80.661354	371.158783	480.131958	254.895676	0.817424	0.000000	4.249889	3.701018	0.434053	0.652239	4.137806	4.199125	3.361756	3.151146	2.489477	2.153832	1.906666	2.569560	2.681361	2.406363	0.000000	0.000000	21357.000000		1
20441.884766	3262.549316	2.155533	3.074487	11498.244141	12920.982422	1930.540771	1179.764404	282.001740	93.116577	61.554508	280.407440	427.060822	213.046265	0.670858	0.000000	4.310521	3.513557	0.333555	0.487773	4.060632	4.111296	3.285679	3.071795	2.450252	1.969027	1.789260	2.447789	2.630490	2.328474	0.000000	0.000000	21408.000000		1
4271.816895	1077.137573	2.075356	4.551599	2610.425049	2762.425537	457.876617	287.395203	63.111797	46.178989	21.835955	73.004433	96.237320	42.330482	0.393695	99998.000000	3.630613	3.032271	0.317093	0.658164	3.416711	3.441291	2.660748	2.458479	1.800111	1.664444	1.339172	1.863349	1.983343	1.626653	0.000000	4.999991	21468.000000		1
7773.414551	2676.000732	2.229543	6.037961	7336.303711	8576.691406	1242.654175	764.440308	192.203262	71.407051	41.315933	173.953705	275.636902	127.845642	0.196381	0.000000	3.890612	3.427486	0.348216	0.780890	3.865477	3.933320	3.094350	2.883344	2.283761	1.853741	1.616118	2.240434	2.440337	2.106686	0.000000	0.000000	21519.000000		1
12370.625000	4349.166504	1.631298	5.291696	11487.669922	14086.404297	2000.470703	1179.104492	283.787231	114.289528	80.189545	352.135223	495.307037	249.150665	2.015326	0.000000	4.092391	3.638406	0.212533	0.723595	4.060232	4.148800	3.301132	3.071552	2.452993	2.058007	1.904118	2.546710	2.694875	2.396462	0.304345	0.000000	21575.000000		1
4927.795898	1811.795166	3.000478	3.456871	3066.639404	3481.951172	513.513428	316.844910	70.626869	74.611061	29.721073	74.308853	85.814285	52.593163	0.441549	99998.000000	3.692653	3.258109	0.477190	0.538683	3.486663	3.541823	2.710552	2.500847	1.848970	1.872803	1.473065	1.871041	1.933560	1.720929	0.000000	4.999991	21608.000000		1
12314.466797	4020.153076	2.938803	9.081611	11915.776367	13476.884766	2012.244385	1235.823730	284.743195	112.081566	83.575485	340.787048	439.947754	319.549347	2.219209	0.000000	4.090415	3.604243	0.468170	0.958163	4.076122	4.129590	3.303681	3.091957	2.454453	2.049534	1.922079	2.532483	2.643401	2.504538	0.346198	0.000000	21691.000000		1
9090.559570	1997.269775	1.359929	3.160832	6731.690918	7842.595215	1131.590210	699.771240	151.257385	81.426125	40.841038	173.497314	253.267456	189.091782	1.875195	99998.000000	3.958591	3.300437	0.133516	0.499801	3.828124	3.894460	3.053689	2.844956	2.179717	1.910764	1.611097	2.239293	2.403579	2.276673	0.273046	4.999991	21715.000000		1
15378.488281	3234.878906	3.296517	7.237535	7777.145996	8819.603516	1348.577515	802.339478	173.879700	99.614014	49.756126	241.965561	334.443817	184.765289	0.676805	0.000000	4.186913	3.509858	0.518055	0.859591	3.890820	3.945449	3.129876	2.904358	2.240249	1.998320	1.696847	2.383754	2.524323	2.266620	0.000000	0.000000	21756.000000		1
8444.652344	1962.318604	1.353761	2.676685	5708.024902	7293.708008	999.840637	602.389893	167.558029	62.735580	31.438717	200.646545	257.239319	111.014595	0.628968	99998.000000	3.926582	3.292769	0.131542	0.427597	3.756486	3.862948	2.999931	2.779878	2.224165	1.797514	1.497465	2.302432	2.410337	2.045380	0.000000	4.999991	21791.000000		1
6889.377441	3195.166504	3.074487	4.782879	5740.570801	6358.468750	986.358521	603.203979	135.724594	48.846420	38.275364	145.373611	185.536224	122.421341	1.116964	0.000000	3.838180	3.504493	0.487773	0.679689	3.758955	3.803353	2.994035	2.780464	2.132658	1.688833	1.582919	2.162486	2.268429	2.087857	0.048039	0.000000	21855.000000		1
13024.475586	3247.916992	2.685936	6.312413	7936.328613	8749.356445	1348.318481	823.413757	161.368958	84.796646	47.705437	216.447617	259.459625	135.166443	0.022439	0.000000	4.114760	3.511605	0.429096	0.800195	3.899620	3.941976	3.129792	2.915618	2.207820	1.928379	1.678568	2.335353	2.414070	2.130869	0.000000	0.000000	21927.000000		1
18943.488281	3848.438232	1.952007	8.298341	13589.731445	14964.144531	2224.180420	1404.646118	339.393188	161.930206	101.356323	432.284668	605.316345	399.097473	1.319975	99998.000000	4.277460	3.585284	0.290481	0.918991	4.133211	4.175052	3.347170	3.147567	2.530703	2.209328	2.005851	2.635770	2.781982	2.601079	0.120566	4.999991	22050.000000		1
11822.730469	2464.067627	3.691235	9.578093	6913.514160	8336.387695	1231.065552	717.243713	183.901840	98.704308	42.068363	199.693665	245.798645	177.530838	0.467134	0.000000	4.072718	3.391653	0.567172	0.981279	3.839699	3.920978	3.090281	2.855667	2.264586	1.994336	1.623956	2.300364	2.390579	2.249274	0.000000	0.000000	22125.000000		1
23718.779297	7692.848633	2.738360	7.956046	17386.759766	20005.853516	2900.268555	1792.786987	419.456299	202.274765	98.371269	481.208191	585.432373	398.795258	1.512756	0.000000	4.375093	3.886087	0.437491	0.900697	4.240219	4.301157	3.462438	3.253529	2.622687	2.305942	1.992868	2.682333	2.767477	2.600750	0.179769	0.000000	22212.000000		1
8009.302246	1517.261108	3.703570	2.386814	3428.753662	4032.087158	604.597839	354.284576	97.773018	41.245007	14.478153	72.551125	93.159744	45.605412	0.101817	1760.045288	3.903595	3.181060	0.568621	0.377819	3.535136	3.605530	2.781466	2.549352	1.990219	1.615371	1.160713	1.860644	1.969228	1.659016	0.000000	3.245524	22253.000000		1
20214.919922	3053.456543	1.840992	6.284659	14093.407227	16088.808594	2392.176514	1445.536499	313.807434	171.958527	121.693581	460.405273	648.744629	330.912933	1.345161	0.000000	4.305672	3.484792	0.265052	0.798282	4.149016	4.206524	3.378793	3.160029	2.496663	2.235424	2.085268	2.663140	2.812074	2.519714	0.128774	0.000000	22279.000000		1
5821.889160	1414.060791	3.345856	3.854673	4785.546387	5869.418945	891.249817	512.702393	149.552078	66.288048	39.721638	173.707001	198.913483	129.557114	1.606217	0.000000	3.765064	3.150468	0.524507	0.585988	3.679932	3.768595	2.950000	2.709865	2.174793	1.821435	1.599027	2.239817	2.298664	2.112461	0.205804	0.000000	22334.000000		1
8774.303711	2321.117920	1.773150	3.953353	6030.288086	6411.962402	998.653381	632.246643	126.473381	61.647022	39.752476	153.406754	223.552551	158.538086	0.126565	99998.000000	3.943213	3.365697	0.248745	0.596966	3.780338	3.806991	2.999415	2.800887	2.101999	1.789912	1.599364	2.185844	2.349380	2.200134	0.000000	4.999991	22366.000000		1
14503.625000	3674.484375	1.181072	4.782879	9288.800781	10429.253906	1580.881714	964.124756	220.752518	71.061676	60.789742	224.449921	321.846741	218.630905	0.848335	0.000000	4.161477	3.565197	0.072276	0.679689	3.967960	4.018253	3.198899	2.984133	2.343906	1.851635	1.783830	2.351120	2.507649	2.339712	0.000000	0.000000	22420.000000		1
5460.061523	1337.599487	0.502649	2.349809	2887.403320	3238.027344	513.852661	308.626740	82.280319	47.415565	16.538092	76.655579	108.553772	55.001564	0.980268	0.000000	3.737198	3.126326	0.000000	0.371033	3.460507	3.510281	2.710839	2.489434	1.915296	1.675921	1.218485	1.884544	2.035645	1.740375	0.000000	0.000000	22453.000000		1
12188.221680	3509.929932	3.345856	6.099635	6223.031250	7277.891602	1057.895142	644.578491	150.023895	93.844337	40.976719	155.525284	195.983932	180.885941	0.631456	0.000000	4.085940	3.545298	0.524507	0.785304	3.794002	3.862005	3.024443	2.809276	2.176160	1.972408	1.612537	2.191801	2.292220	2.257405	0.000000	0.000000	22483.000000		1
7239.835449	1774.383301	1.014550	2.476242	4554.021973	5799.704590	791.330505	487.489746	153.206314	53.564541	36.378864	194.303299	239.439972	158.026199	1.159762	0.000000	3.859729	3.249048	0.006273	0.393793	3.658395	3.763406	2.898358	2.687965	2.185277	1.728877	1.560849	2.288480	2.379197	2.198729	0.064369	0.000000	22568.000000		1
11580.247070	2750.247803	1.779317	5.026494	10875.239258	12292.538086	1822.933716	1128.737793	243.319321	87.849548	58.739056	289.840607	364.605865	225.254776	0.074521	8624.858398	4.063718	3.439372	0.250253	0.701265	4.036439	4.089642	3.260771	3.052593	2.386177	1.943740	1.768927	2.462159	2.561824	2.352674	0.000000	3.935752	22596.000000		1
10498.163086	1917.903564	2.494745	4.730455	8077.193848	10350.982422	1382.381470	835.936829	213.573578	87.399323	66.275711	275.050995	391.983276	248.900894	1.742440	0.000000	4.021113	3.282827	0.397026	0.674903	3.907260	4.014982	3.140628	2.922174	2.329547	1.941508	1.821354	2.439413	2.593267	2.396026	0.241158	0.000000	22618.000000		1
10104.671875	3942.979492	1.742312	3.823836	9283.620117	10747.337891	1563.205811	966.264893	219.904495	99.358063	56.043869	247.359024	361.901398	211.680161	1.377301	99998.000000	4.004522	3.595824	0.241126	0.582499	3.967717	4.031301	3.194016	2.985096	2.342234	1.997203	1.748528	2.393328	2.558590	2.325680	0.139029	4.999991	22671.000000		1
26717.431641	7556.710938	3.129995	9.581177	18809.875000	20827.537109	3146.554443	1935.789307	426.024689	163.564590	133.436462	561.881897	752.481567	364.929657	1.501791	0.000000	4.426795	3.878333	0.495544	0.981419	4.274386	4.318638	3.497835	3.286858	2.629435	2.213689	2.125274	2.749645	2.876496	2.562209	0.176610	0.000000	22728.000000		1
11994.815430	2527.012939	2.383730	4.255559	7373.342773	8446.215820	1232.283569	771.113525	179.254654	69.137421	53.361015	244.595993	300.670685	242.983200	1.035850	0.000000	4.078994	3.402607	0.377257	0.628957	3.867664	3.926662	3.090711	2.887118	2.253470	1.839713	1.727224	2.388449	2.478091	2.385576	0.015297	0.000000	22826.000000		1
10227.025391	2821.284912	2.907966	6.346334	8928.281250	11134.582031	1488.002686	925.133972	271.769897	117.706306	74.592560	343.633331	466.862640	327.838440	1.253650	0.000000	4.009749	3.450447	0.463589	0.802523	3.950768	4.046674	3.172604	2.966205	2.434201	2.070800	1.872696	2.536095	2.669189	2.515660	0.098176	0.000000	22883.000000		1
23233.753906	4402.721680	1.597377	5.859104	14336.717773	16498.224609	2430.288330	1484.493286	392.923828	149.804947	92.715691	463.994751	535.164368	373.542511	1.487408	99998.000000	4.366119	3.643721	0.203407	0.767831	4.156450	4.217437	3.385658	3.171578	2.594308	2.175526	1.967153	2.666513	2.728487	2.572340	0.172430	4.999991	22958.000000		1
11431.061523	2700.855469	2.852458	6.222985	7472.108887	8758.453125	1264.027588	778.918457	201.929382	91.109062	46.959175	230.916519	304.991028	191.127045	0.050601	0.000000	4.058086	3.431501	0.455219	0.793999	3.873443	3.942427	3.101757	2.891492	2.305200	1.959562	1.671721	2.363455	2.484287	2.281322	0.000000	0.000000	23069.000000		1
19942.396484	4967.533203	2.377563	5.661744	13662.936523	16108.753906	2322.940430	1407.917969	371.855713	105.072227	79.264420	382.574799	500.984192	329.815125	0.251134	99998.000000	4.299778	3.696141	0.376132	0.752950	4.135544	4.207062	3.366038	3.148577	2.570374	2.021488	1.899078	2.582716	2.699824	2.518270	0.000000	4.999991	23120.000000		1
17463.542969	2224.871338	3.422950	5.260859	10635.968750	11708.068359	1781.149048	1092.362061	235.119659	91.022720	65.847076	273.678741	339.865021	222.019943	1.428506	0.000000	4.242132	3.347305	0.534401	0.721057	4.026777	4.068485	3.250700	3.038367	2.371289	1.959150	1.818537	2.437241	2.531307	2.346392	0.154882	0.000000	23153.000000		1
8804.049805	2012.247437	1.600460	3.009729	5036.232422	5541.093262	834.401123	531.044495	134.330750	86.967598	37.612362	137.497742	180.953796	121.157013	0.463101	0.000000	3.944683	3.303681	0.204245	0.478527	3.702106	3.743595	2.921375	2.725131	2.128175	1.939358	1.575331	2.138296	2.257568	2.083349	0.000000	0.000000	23337.000000		1
8629.954102	2114.781738	2.648932	5.452050	6320.104004	7469.277832	1066.844116	643.545410	159.460129	70.651535	45.269283	207.652802	291.289948	132.471252	0.583124	0.000000	3.936008	3.325266	0.423071	0.736560	3.800724	3.873279	3.028101	2.808579	2.202652	1.849122	1.655804	2.317338	2.464325	2.122122	0.000000	0.000000	23381.000000		1
9193.056641	2042.650024	0.823358	2.343642	6182.381348	6902.338379	1048.033325	623.054016	119.963608	100.952354	27.451443	130.210861	187.028763	118.421738	1.744020	0.000000	3.963460	3.310194	0.000000	0.369891	3.791156	3.838996	3.020375	2.794526	2.079050	2.004117	1.438565	2.114647	2.271908	2.073431	0.241552	0.000000	23400.000000		1
16390.746094	4614.247559	1.048471	4.995657	12820.313477	14996.091797	2112.900635	1296.946533	288.530029	122.664963	67.873093	297.716461	393.007080	230.564972	1.274796	0.000000	4.214599	3.664101	0.020557	0.698593	4.107899	4.175978	3.324879	3.112922	2.460191	2.088721	1.831698	2.473803	2.594400	2.362793	0.105441	0.000000	23429.000000		1
10175.995117	2402.769043	1.800903	6.016374	8910.817383	9983.869141	1475.673828	912.620178	202.419693	87.498001	51.658791	223.534058	304.201569	185.530060	1.357471	99998.000000	4.007577	3.380712	0.255490	0.779335	3.949918	3.999299	3.168990	2.960290	2.306253	1.941998	1.713144	2.349344	2.483161	2.268414	0.132731	4.999991	23496.000000		1
11162.128906	1854.964478	3.108409	3.731324	4138.192383	4839.200195	702.636047	419.397736	109.728676	46.545952	33.002171	119.695320	168.729843	66.772194	1.843754	7142.950684	4.047747	3.268336	0.492538	0.571863	3.616811	3.684774	2.846730	2.622626	2.040320	1.667882	1.518543	2.078077	2.227192	1.824596	0.265703	3.853878	23617.000000		1
5502.527832	2226.755371	2.772281	5.495223	5919.572754	6540.529785	945.856689	598.738708	118.847290	34.855499	34.334347	145.789917	186.439758	150.545044	0.290149	99998.000000	3.740562	3.347672	0.442837	0.739985	3.772290	3.815613	2.975825	2.777237	2.074989	1.542271	1.535729	2.163728	2.270539	2.177666	0.000000	4.999991	23683.000000		1
5965.486328	1440.759766	3.296517	5.291696	4974.594727	5451.390137	827.323914	496.031708	87.572014	55.760162	30.809633	129.310410	163.863708	140.621567	0.444568	0.000000	3.775646	3.158592	0.518055	0.723595	3.696758	3.736507	2.917675	2.695509	1.942365	1.746324	1.488687	2.111634	2.214483	2.148052	0.000000	0.000000	23709.000000		1
13155.704102	4260.875977	2.664350	5.717252	10225.943359	11974.169922	1694.073486	1023.955444	226.025711	124.009468	72.807076	330.228333	415.860687	237.669907	1.953612	0.000000	4.119114	3.629499	0.425591	0.757187	4.009703	4.078246	3.228932	3.010281	2.354158	2.093455	1.862174	2.518814	2.618948	2.375974	0.290838	0.000000	23748.000000		1
9761.578125	2715.229004	3.049818	4.144545	8733.225586	9248.708984	1436.239014	898.684753	202.172989	76.544563	41.346767	220.869705	254.309769	169.898590	1.381848	0.000000	3.989520	3.433806	0.484274	0.617477	3.941175	3.966081	3.157227	2.953607	2.305723	1.883914	1.616442	2.344136	2.405363	2.230190	0.140460	0.000000	23833.000000		1
5256.275879	2579.337891	2.726025	2.019849	6480.591309	7865.328613	1092.836914	656.435486	165.134216	65.486275	26.625000	140.430374	174.484100	112.821663	0.347808	0.000000	3.720678	3.411508	0.435530	0.305319	3.811615	3.895717	3.038555	2.817192	2.217837	1.816150	1.425290	2.147461	2.241756	2.052392	0.000000	0.000000	23857.000000		1
16333.744141	3316.999023	0.943624	4.113708	10837.583984	12274.285156	1785.197998	1093.191528	266.108154	110.903580	70.654625	364.352997	460.457703	241.296387	3.077496	99998.000000	4.213086	3.520745	0.000000	0.614233	4.034933	4.088996	3.251686	3.038696	2.425058	2.044945	1.849141	2.561522	2.663190	2.382551	0.488198	4.999991	23895.000000		1
4368.899414	2648.953125	1.766982	6.938412	8119.212891	10285.557617	1375.196411	829.223511	231.150894	76.945450	65.538696	262.225739	358.811493	231.376007	0.068242	0.000000	3.640372	3.423074	0.247232	0.841260	3.909514	4.012228	3.138365	2.918672	2.363896	1.886183	1.816498	2.418675	2.554866	2.364318	0.000000	0.000000	24011.000000		1
9158.830078	1575.044189	2.975808	4.070535	4855.062988	5963.926270	865.549988	494.906158	127.093208	70.540527	50.329700	160.493179	181.703140	98.506950	1.502440	99998.000000	3.961840	3.197293	0.473605	0.609652	3.686195	3.775532	2.937292	2.694523	2.104122	1.848439	1.701824	2.205456	2.259362	1.993467	0.176797	4.999991	24108.000000		1
22336.287109	7104.859863	2.864793	6.022542	13277.721680	18013.251953	2106.508057	1357.468018	492.960297	293.738464	143.128647	427.464783	557.077393	402.033203	2.251308	0.000000	4.349011	3.851556	0.457093	0.779780	4.123124	4.255592	3.323563	3.132730	2.692812	2.467961	2.155727	2.630900	2.745916	2.604262	0.352435	0.000000	24215.000000		1
17138.720703	4274.327148	3.339689	5.393459	12455.319336	14938.531250	2095.153809	1264.684448	255.629608	105.479286	63.355412	266.980835	359.684204	258.145935	1.399346	28916.173828	4.233978	3.630868	0.523706	0.731867	4.095355	4.174308	3.321216	3.101982	2.407611	2.023167	1.801784	2.426480	2.555921	2.411865	0.145925	4.461141	24241.000000		1
7074.084473	1821.586060	1.952007	4.243225	5326.486328	6988.066406	869.796265	536.903564	163.074280	68.693367	44.791306	182.736191	234.703354	153.678116	1.648118	0.000000	3.849670	3.260450	0.290481	0.627696	3.726441	3.844357	2.939418	2.729896	2.212385	1.836915	1.651194	2.261825	2.370519	2.186612	0.216988	0.000000	24270.000000		1
8279.160156	2183.348633	2.587257	5.273193	8066.675293	9306.267578	1355.919922	823.191711	158.775543	89.524017	44.146805	195.980850	261.180328	142.974457	0.990635	0.000000	3.917986	3.339123	0.412840	0.722074	3.906695	3.968776	3.132234	2.915501	2.200783	1.951940	1.644899	2.292214	2.416940	2.155258	0.000000	0.000000	24306.000000		1
5892.975586	1013.378235	3.148497	1.202658	3482.913330	4022.724854	598.797302	349.979675	58.517025	40.625175	24.450964	87.121788	123.938545	83.896194	0.936349	0.000000	3.770335	3.005772	0.498103	0.080142	3.541943	3.604520	2.777280	2.544043	1.767282	1.608795	1.388296	1.940127	2.093206	1.923742	0.000000	0.000000	24326.000000		1
16794.476562	2378.299561	2.214124	5.362622	10485.313477	11262.294922	1823.849487	1072.450317	239.532486	79.942841	54.230629	233.543869	307.538177	176.106155	1.203635	99998.000000	4.225166	3.376266	0.345202	0.729377	4.020581	4.051627	3.260989	3.030377	2.379364	1.902780	1.734245	2.368368	2.487899	2.245775	0.080495	4.999991	24383.000000		1
12467.457031	2791.684082	1.461692	4.286397	9038.875977	10860.208984	1528.205322	923.499573	219.062637	88.845596	56.984409	228.622223	291.767944	204.202103	0.295428	0.000000	4.095778	3.445866	0.164856	0.632092	3.956115	4.035838	3.184182	2.965437	2.340568	1.948636	1.755756	2.359118	2.465038	2.310060	0.000000	0.000000	24442.000000		1
9400.907227	2591.290283	1.514116	4.156880	5104.269043	6493.826660	909.576477	522.521057	133.202103	77.534447	33.696014	137.960297	159.210342	190.164917	0.838758	0.000000	3.973170	3.413516	0.180159	0.618767	3.707934	3.812501	2.958839	2.718104	2.124511	1.889495	1.527579	2.139754	2.201971	2.279130	0.000000	0.000000	24504.000000		1
10096.487305	3664.909424	2.426902	6.787309	6438.843262	7214.163086	1066.094727	660.123596	125.051773	36.289436	36.869179	162.858414	220.434891	118.714691	0.144190	99998.000000	4.004170	3.564063	0.385052	0.831698	3.808808	3.858186	3.027796	2.819625	2.097090	1.559780	1.566664	2.211810	2.343280	2.074504	0.000000	4.999991	24582.000000		1
7091.797363	2344.776367	2.692104	5.532228	7535.855957	8749.513672	1283.100464	762.309448	145.944107	95.003822	55.797169	192.234100	264.202393	118.813370	0.295704	0.000000	3.850756	3.370101	0.430092	0.742900	3.877133	3.941984	3.108261	2.882131	2.164186	1.977741	1.746612	2.283830	2.421937	2.074865	0.000000	0.000000	24669.000000		1
10421.476562	4092.007324	3.493876	3.163916	4217.987305	5501.353027	722.634094	421.815369	111.748528	53.071144	30.862057	92.015678	118.569756	90.442970	0.643950	0.000000	4.017929	3.611936	0.543307	0.500225	3.625105	3.740469	2.858918	2.625122	2.048242	1.724858	1.489425	1.963862	2.073974	1.956375	0.000000	0.000000	24717.000000		1
9108.498047	1983.420654	1.760815	2.460824	5411.912109	6601.982422	935.131470	551.822693	138.065155	82.520851	28.632515	144.041443	173.950623	85.283882	1.253284	0.000000	3.959447	3.297415	0.245714	0.391080	3.733351	3.819674	2.970873	2.741800	2.140084	1.916564	1.456859	2.158488	2.240426	1.930867	0.098049	0.000000	24771.000000		1
26233.193359	4384.089844	2.864793	6.102719	14778.781250	17080.689453	2481.789795	1513.098145	399.048126	194.744263	103.493355	435.738464	524.223267	291.817291	1.282109	0.000000	4.418851	3.641880	0.457093	0.785523	4.169639	4.232505	3.394765	3.179867	2.601025	2.289465	2.014912	2.639226	2.719516	2.465111	0.107925	0.000000	24825.000000		1
7366.502930	4241.383301	2.729109	5.427380	9620.910156	10919.938477	1607.916870	979.204224	207.128571	88.931938	67.478371	251.457306	351.552399	245.061630	0.180354	99998.000000	3.867261	3.627507	0.436021	0.734590	3.983216	4.038220	3.206264	2.990873	2.316240	1.949058	1.829165	2.400464	2.545990	2.389275	0.000000	4.999991	24899.000000		1
10133.211914	3473.998291	3.370527	4.927814	7818.023926	9008.353516	1313.493896	799.613464	172.439590	78.496567	41.685982	196.764114	229.097122	158.905060	1.093221	0.000000	4.005747	3.540830	0.527698	0.692654	3.893097	3.954645	3.118428	2.902880	2.236637	1.894851	1.619990	2.293946	2.360020	2.201138	0.038708	0.000000	24965.000000		1
7348.043945	2225.774902	3.641896	5.828266	5414.545898	6403.919922	966.153870	555.692810	147.279358	42.752953	44.778969	150.014633	171.856766	154.001907	1.116590	0.000000	3.866172	3.347481	0.561327	0.765539	3.733562	3.806446	2.985046	2.744835	2.168142	1.630966	1.651074	2.176134	2.235167	2.187526	0.047894	0.000000	25020.000000		1
6806.659668	1510.310425	2.796951	3.435285	3031.407715	3879.990967	547.980347	307.871216	61.471249	24.629822	17.265854	70.040955	79.486450	76.350288	0.351182	0.000000	3.832934	3.179066	0.446685	0.535963	3.481644	3.588831	2.738765	2.488369	1.788672	1.391461	1.237188	1.845352	1.900293	1.882811	0.000000	0.000000	25037.000000		1
13308.815430	3892.193359	2.328223	5.334868	11825.302734	14426.633789	1941.793335	1203.663452	327.382050	100.073486	79.986015	335.557037	415.469025	292.844177	1.214708	0.000000	4.124139	3.590194	0.367025	0.727124	4.072812	4.159165	3.288203	3.080505	2.515055	2.000319	1.903014	2.525766	2.618539	2.466637	0.084472	0.000000	25078.000000		1
12743.380859	1706.707520	1.831741	2.201789	7776.014160	9116.577148	1254.245972	781.172729	182.498749	74.247177	44.069710	198.913483	242.887604	160.009033	0.414283	99998.000000	4.105285	3.232159	0.262864	0.342776	3.890757	3.959832	3.098383	2.892747	2.261260	1.870680	1.644140	2.298664	2.385405	2.204144	0.000000	4.999991	25099.000000		1
11330.553711	2671.390381	2.389898	3.466122	6983.348633	7328.141113	1135.266113	702.034729	138.274841	66.559418	33.470901	156.860535	195.882172	109.478889	2.059996	99998.000000	4.054251	3.426737	0.378379	0.539844	3.844064	3.864994	3.055098	2.846359	2.140743	1.823210	1.524667	2.195514	2.291995	2.039330	0.313866	4.999991	25143.000000		1
7782.187988	1748.131470	2.611927	1.763899	0.000000	0.000000	0.000000	0.000000	0.000000	0.000000	0.000000	0.000000	0.000000	0.000000	0.332198	0.000000	3.891102	3.242574	0.416961	0.246474	0.000000	0.000000	0.000000	0.000000	0.000000	0.000000	0.000000	0.000000	0.000000	0.000000	0.000000	0.000000	25161.000000		1
14470.178711	3976.518066	2.457740	5.378040	9365.418945	11030.508789	1566.246338	955.425537	208.886292	97.729851	61.986233	249.107498	353.615417	169.910919	0.051090	0.000000	4.160474	3.599503	0.390536	0.730624	3.971527	4.042595	3.194860	2.980197	2.319910	1.990027	1.792295	2.396387	2.548531	2.230221	0.000000	0.000000	25189.000000		1
6502.720215	2268.086670	2.260381	3.644979	4007.235352	4315.072754	683.436707	413.356689	94.189720	39.095638	27.463778	94.066368	93.061066	95.515724	0.913030	0.000000	3.813095	3.355660	0.354182	0.561695	3.602845	3.634988	2.834698	2.616325	1.974004	1.592128	1.438760	1.973434	1.968768	1.980075	0.000000	0.000000	25245.000000		1
9149.696289	2513.549316	3.148497	6.759555	10269.081055	11609.424805	1690.450073	1048.332397	225.853027	82.483841	71.382385	321.593872	441.190491	233.886169	0.470728	0.000000	3.961407	3.400287	0.498103	0.829918	4.011531	4.064811	3.228002	3.020499	2.353826	1.916369	1.853591	2.507308	2.644626	2.369004	0.000000	0.000000	25263.000000		1
4653.250977	1046.608643	3.318103	2.568754	3720.404297	4550.697754	641.581116	379.756256	96.983582	37.183723	32.243572	106.000435	144.389893	87.908142	1.000305	0.000000	3.667757	3.019784	0.520890	0.409723	3.570590	3.658078	2.807251	2.579505	1.986698	1.570353	1.508443	2.025308	2.159537	1.944029	0.000132	0.000000	25411.000000		1
18267.507812	2826.493164	2.362144	3.151581	8131.828125	8826.264648	1373.608276	825.226990	174.585876	77.102722	47.181202	216.466125	243.331650	141.411011	0.831322	0.000000	4.261679	3.451248	0.373306	0.498528	3.910188	3.945777	3.137863	2.916574	2.242009	1.887070	1.673769	2.335390	2.386199	2.150483	0.000000	0.000000	25431.000000		1
18264.550781	3993.694580	2.735276	4.101373	9051.843750	10583.335938	1494.965698	911.827637	193.103714	58.328918	61.899887	237.965958	371.023102	168.754517	0.058631	0.000000	4.261609	3.601375	0.437001	0.612929	3.956737	4.024622	3.174631	2.959913	2.285791	1.765884	1.791690	2.376515	2.569401	2.227255	0.000000	0.000000	25455.000000		1
8853.086914	2520.194824	2.408400	3.740575	1905.361938	2085.998047	347.737793	197.427124	55.531967	32.055466	13.716470	46.604546	54.588345	94.791046	0.233686	0.000000	3.947095	3.401434	0.381729	0.572938	3.279978	3.319314	2.541252	2.295407	1.744543	1.505902	1.137242	1.668428	1.737100	1.976767	0.000000	0.000000	25508.000000		1
6808.401855	1629.601685	2.864793	4.304899	2352.994385	2761.148926	382.772156	237.756256	77.429596	16.861883	22.403362	56.617443	67.200836	44.893070	1.639750	10671.260742	3.833045	3.212081	0.457093	0.633963	3.371621	3.441090	2.582940	2.376132	1.888907	1.226906	1.350313	1.752950	1.827375	1.652179	0.214778	4.028216	25538.000000		1
23511.257812	6084.895020	2.759946	5.735754	17515.513672	20099.142578	2895.165039	1773.695557	384.761169	173.484970	124.425774	551.057922	741.188965	340.349152	0.612646	0.000000	4.371276	3.784253	0.440901	0.758591	4.243423	4.303177	3.461673	3.248879	2.585191	2.239262	2.094910	2.741197	2.869929	2.531925	0.000000	0.000000	25697.000000		1
19177.730469	2794.493408	2.044519	5.149844	11848.963867	14539.713867	2022.038330	1212.362671	337.931519	145.518555	85.817368	360.189941	497.030853	319.814545	1.658873	0.000000	4.282797	3.446303	0.310591	0.711794	4.073680	4.162556	3.305789	3.083632	2.528829	2.162918	1.933575	2.556532	2.696383	2.504898	0.219813	0.000000	25778.000000		1
6700.261230	775.584961	2.232627	3.740575	4324.505859	4872.566406	746.431274	441.468048	108.180641	39.388596	28.441322	120.481674	141.068710	77.423431	0.602546	0.000000	3.826092	2.889629	0.348816	0.572938	3.635936	3.687758	2.872990	2.644899	2.034150	1.595371	1.453950	2.080921	2.149431	1.888872	0.000000	0.000000	25830.000000		1
21139.658203	5128.393066	3.123827	5.714168	14081.646484	16630.906250	2378.314941	1430.231812	353.060333	132.397232	97.899452	446.041229	602.488525	357.732208	1.766426	0.000000	4.325098	3.709981	0.494687	0.756953	4.148654	4.220916	3.376269	3.155406	2.547849	2.121879	1.990780	2.649375	2.779949	2.553558	0.247095	0.000000	25858.000000		1
3843.935791	1329.091431	2.429986	1.794736	2876.326416	3849.492676	472.379425	280.281006	79.739319	24.373871	19.066757	81.201012	108.377998	77.278496	0.020238	0.000000	3.584776	3.123555	0.385604	0.254001	3.458838	3.585403	2.674291	2.447594	1.901672	1.386925	1.280277	1.909561	2.034941	1.888059	0.000000	0.000000	25891.000000		1
13892.786133	5772.046387	3.870092	6.300078	14770.476562	16242.427734	2417.493896	1502.468506	350.229462	117.169739	78.817276	367.831451	454.891541	261.710754	1.869272	0.000000	4.142789	3.761330	0.587721	0.799346	4.169394	4.210651	3.383365	3.176805	2.544353	2.068815	1.896621	2.565649	2.657908	2.417822	0.271672	0.000000	25926.000000		1
21104.601562	4139.352051	3.167000	7.462648	13769.041992	16517.023438	2313.975830	1419.574463	372.546478	122.837646	90.001999	437.508514	544.517334	299.668488	2.179934	99998.000000	4.324377	3.616932	0.500648	0.872893	4.138904	4.217932	3.364359	3.152158	2.571180	2.089331	1.954252	2.640986	2.736012	2.476641	0.338443	4.999991	26048.000000		1
16351.370117	3260.871826	2.525582	4.940149	9151.608398	10905.755859	1551.777466	929.016357	199.372955	81.191757	54.209042	262.925720	319.866974	198.931992	1.063056	99998.000000	4.213554	3.513334	0.402361	0.693740	3.961498	4.037656	3.190830	2.968023	2.299666	1.909512	1.734072	2.419833	2.504969	2.298705	0.026556	4.999991	26120.000000		1
23255.205078	5989.499512	3.345856	6.882905	14646.778320	16650.869141	2443.277100	1498.869751	329.614655	130.463730	88.787003	397.879395	528.873535	330.993103	1.531483	0.000000	4.366520	3.777390	0.524507	0.837772	4.165742	4.221437	3.387973	3.175764	2.518007	2.115490	1.948349	2.599751	2.723352	2.519819	0.185112	0.000000	26187.000000		1
6285.473633	2616.009521	2.491661	4.052033	7328.637695	8608.762695	1218.841553	744.210999	156.101944	80.127869	35.207047	172.334747	244.734756	127.870308	0.340344	0.000000	3.798338	3.417639	0.396489	0.607673	3.865023	3.934941	3.085947	2.871696	2.193408	1.903784	1.546630	2.236373	2.388696	2.106770	0.000000	0.000000	26205.000000		1
9851.864258	3407.213623	2.056854	2.719858	6375.623535	7780.170898	1109.368896	642.231750	176.537872	74.857758	37.183723	170.999481	229.319153	135.653671	0.604965	0.000000	3.993518	3.532399	0.313203	0.434546	3.804523	3.890989	3.045076	2.807692	2.246838	1.874237	1.570353	2.232995	2.360440	2.132432	0.000000	0.000000	26223.000000		1
4641.100586	1826.449097	2.652015	4.730455	3445.760498	4216.686035	627.260193	353.954620	87.257469	47.131863	22.976938	99.182289	134.787140	70.444931	0.679528	0.000000	3.666621	3.261608	0.423576	0.674903	3.537285	3.624971	2.797448	2.548948	1.940803	1.673315	1.361292	1.996434	2.129648	1.847850	0.000000	0.000000	26306.000000		1
3505.732910	257.220825	2.531749	3.780664	2829.462891	3432.389404	467.204926	287.771423	80.621269	52.158356	18.450008	77.232239	125.687027	58.643459	0.584168	0.000000	3.544779	2.410306	0.403421	0.577568	3.451704	3.535597	2.669508	2.459048	1.906450	1.717324	1.265997	1.887799	2.099290	1.768220	0.000000	0.000000	26435.000000		1
17824.052734	3201.497559	1.511032	4.391244	10067.611328	11225.021484	1699.960327	1023.209167	220.006256	100.606979	53.231499	246.622009	326.111542	162.331085	1.577221	0.000000	4.251007	3.505353	0.179274	0.642588	4.002926	4.050187	3.230439	3.009964	2.342435	2.002628	1.726169	2.392032	2.513366	2.210402	0.197893	0.000000	26462.000000		1
15220.590820	4839.598145	3.318103	3.367443	11417.644531	12623.907227	1895.404663	1154.921875	270.690582	140.066498	64.311371	298.410309	366.782959	191.333649	2.293592	99998.000000	4.182432	3.684809	0.520890	0.527300	4.057577	4.101194	3.277702	3.062553	2.432473	2.146334	1.808288	2.474814	2.564409	2.281791	0.360516	4.999991	26492.000000		1
8351.976562	1410.261597	2.186371	5.337952	6808.562012	7900.637207	1104.006226	677.469666	162.435944	55.701572	48.291348	178.363449	243.982330	149.437973	0.253226	0.000000	3.921789	3.149300	0.339724	0.727375	3.833055	3.897662	3.042972	2.830890	2.210682	1.745867	1.683869	2.251306	2.387358	2.174461	0.000000	0.000000	26526.000000		1
13518.370117	2590.044434	2.183287	3.851590	9213.739258	10967.131836	1551.558472	914.572144	214.754654	69.970032	53.324009	264.032806	415.095917	224.906311	0.691874	99998.000000	4.130924	3.413307	0.339111	0.585640	3.964436	4.040093	3.190768	2.961218	2.331943	1.844912	1.726923	2.421658	2.618149	2.352002	0.000000	4.999991	26562.000000		1
6585.102051	583.677734	2.815454	4.141461	3812.814697	4422.454590	629.187561	396.211090	104.310547	57.107758	25.897238	120.025276	145.888596	128.986618	0.566989	0.000000	3.818563	2.766173	0.449548	0.617154	3.581246	3.645663	2.798780	2.597927	2.018328	1.756695	1.413253	2.079273	2.164021	2.110545	0.000000	0.000000	26646.000000		1
15175.016602	2748.178711	1.310589	4.637943	9771.923828	11598.838867	1643.444702	998.443665	239.125443	111.970551	62.852764	272.815277	351.099091	204.236023	1.824014	99998.000000	4.181129	3.439045	0.117467	0.666325	3.989980	4.064415	3.215755	2.999324	2.378626	2.049104	1.798324	2.435869	2.545430	2.310132	0.261028	4.999991	26708.000000		1
9779.874023	4148.914551	3.907097	5.939281	11688.939453	13310.171875	1957.067017	1187.714355	296.094421	125.606850	82.274147	325.908020	382.244843	232.430634	1.569576	99998.000000	3.990333	3.617934	0.591854	0.773734	4.067775	4.124184	3.291606	3.074712	2.471430	2.099013	1.915263	2.513095	2.582342	2.366293	0.195782	4.999991	26730.000000		1
9743.050781	1628.392944	3.000478	3.574053	7088.133789	7824.770996	1159.686157	724.530579	168.933380	41.476288	36.903103	153.113800	219.259995	167.505600	1.150965	99998.000000	3.988695	3.211759	0.477190	0.553161	3.850532	3.893472	3.064341	2.860057	2.227715	1.617800	1.567063	2.185014	2.340959	2.224029	0.061062	4.999991	26816.000000		1
7384.231445	1151.505005	1.541869	1.936588	4417.258301	5003.732910	774.181885	446.765900	109.808853	36.653320	11.668867	108.106628	124.188324	76.563065	0.110172	99998.000000	3.868305	3.061266	0.188048	0.287037	3.645153	3.699294	2.888843	2.650080	2.040637	1.564113	1.067029	2.033852	2.094081	1.884019	0.000000	4.999991	26833.000000		1
12598.086914	3281.511230	1.483278	4.033530	8395.994141	9519.458008	1390.827881	854.278870	204.926773	86.683899	67.370438	261.716919	384.499054	140.880600	2.314373	0.000000	4.100305	3.516074	0.171223	0.605685	3.924072	3.978612	3.143273	2.931600	2.311599	1.937938	1.828469	2.417832	2.584895	2.148851	0.364433	0.000000	26946.000000		1
6960.161621	2337.023682	3.318103	5.630907	6465.921875	7090.875488	1069.804443	660.459717	149.734024	71.107933	35.977982	168.985794	221.665314	103.394676	0.989267	0.000000	3.842619	3.368663	0.520890	0.750578	3.810631	3.850700	3.029305	2.819846	2.175320	1.851918	1.556037	2.227850	2.345698	2.014498	0.000000	0.000000	26992.000000		1
13132.770508	3066.056641	3.931767	6.327832	15592.746094	19426.085938	2692.412354	1592.387207	389.346680	174.820236	107.668739	508.924835	644.347229	398.326538	0.366208	0.000000	4.118356	3.486580	0.594588	0.801255	4.192923	4.288385	3.430142	3.202049	2.590337	2.242592	2.032090	2.706654	2.809120	2.600239	0.000000	0.000000	27044.000000		1
8612.348633	1882.394287	2.544085	5.532228	9463.219727	12228.415039	1632.636108	966.533142	285.248932	89.499352	79.298340	366.508514	492.016693	264.467590	0.437532	99998.000000	3.935122	3.274711	0.405532	0.742900	3.976039	4.087370	3.212889	2.985217	2.455224	1.951820	1.899264	2.564084	2.691980	2.422372	0.000000	4.999991	27099.000000		1
12766.983398	2239.666992	1.393850	4.964819	8405.704102	10130.439453	1397.889648	859.715515	204.094162	100.076576	48.047733	228.875092	290.790405	197.165009	1.876885	0.000000	4.106088	3.350183	0.144216	0.695903	3.924574	4.005628	3.145473	2.934355	2.309831	2.000332	1.681673	2.359599	2.463580	2.294830	0.273438	0.000000	27151.000000		1
23743.185547	3718.732910	3.416783	6.549861	12082.606445	13827.607422	2017.098145	1236.986328	241.891556	111.612839	72.541870	317.202606	406.893158	211.482803	2.618830	0.000000	4.375539	3.570395	0.533617	0.816232	4.082160	4.140747	3.304727	3.092365	2.383621	2.047714	1.860589	2.501337	2.609480	2.325275	0.418107	0.000000	27200.000000		1
16096.410156	3135.561035	2.096942	5.088169	9271.167969	10269.179688	1522.269165	939.633728	180.238358	89.277321	34.960346	201.047424	226.559204	128.493225	1.505848	0.000000	4.206729	3.496315	0.321587	0.706562	3.967134	4.011536	3.182492	2.972959	2.255847	1.950741	1.543576	2.303298	2.355182	2.108880	0.177781	0.000000	27234.000000		1
10294.741211	1941.876587	2.599592	4.446751	6463.917480	7250.286133	1077.803711	661.042603	127.928902	64.869530	34.507038	133.297684	190.411621	129.828491	0.978482	99998.000000	4.012615	3.288222	0.414905	0.648043	3.810496	3.860355	3.032540	2.820230	2.106969	1.812041	1.537908	2.124823	2.279693	2.113370	0.000000	4.999991	27278.000000		1
19039.208984	8814.830078	2.195622	9.534921	21981.248047	25064.988281	3676.430176	2237.523926	506.544189	182.150284	144.763031	650.129211	892.637512	465.669220	0.619890	99998.000000	4.279649	3.945214	0.341558	0.979317	4.342052	4.399067	3.565426	3.349768	2.704617	2.260430	2.160658	2.813000	2.950675	2.668077	0.000000	4.999991	27320.000000		1
13496.118164	2244.970947	2.541001	4.878475	10183.640625	14389.403320	1535.519897	1022.068176	399.467529	241.842209	111.942802	338.502014	460.143158	371.969818	1.077580	99998.000000	4.130209	3.351211	0.405005	0.688284	4.007903	4.158043	3.186255	3.009480	2.601481	2.383532	2.048996	2.529561	2.662893	2.570508	0.032449	4.999991	27346.000000		1
10203.363281	3973.699707	2.568754	6.136640	12825.805664	14839.398438	2198.801270	1310.690674	314.078796	117.086479	71.215866	341.172516	429.774506	267.292297	0.532682	0.000000	4.008743	3.599195	0.409723	0.787931	4.108085	4.171416	3.342186	3.117500	2.497039	2.068507	1.852577	2.532974	2.633241	2.426986	0.000000	0.000000	27449.000000		1
7086.573730	3298.511963	2.744528	3.638812	0.000000	0.000000	0.000000	0.000000	4.317234	0.000000	2.380646	0.000000	0.000000	0.000000	0.537907	99998.000000	3.850436	3.518318	0.438468	0.560960	0.000000	0.000000	0.000000	0.000000	0.635206	0.000000	0.376695	0.000000	0.000000	0.000000	0.000000	4.999991	27532.000000		1
5469.328125	1499.628296	2.729109	3.792999	2606.289551	3793.911377	443.888763	263.443787	95.768593	43.616402	27.858496	102.722420	150.498779	116.275452	0.525450	0.000000	3.737934	3.175984	0.436021	0.578983	3.416023	3.579087	2.647274	2.420688	1.981223	1.639650	1.444958	2.011665	2.177533	2.065488	0.000000	0.000000	27576.000000		1
9530.177734	3479.860352	2.445405	5.344119	7048.100586	8068.722656	1152.581299	718.282959	163.061935	92.669434	40.261292	167.921906	235.708649	107.844513	0.530595	99998.000000	3.979101	3.541562	0.388351	0.727876	3.848072	3.906805	3.061671	2.856296	2.212353	1.966936	1.604888	2.225107	2.372375	2.032798	0.000000	4.999991	27624.000000		1
10878.783203	2578.591553	3.900929	6.321664	6179.661133	7361.158691	1034.461792	629.199890	138.166916	77.725632	42.395241	127.238144	184.922562	123.614754	0.565992	0.000000	4.036580	3.411382	0.591168	0.800831	3.790965	3.866946	3.014714	2.798789	2.140404	1.890564	1.627317	2.104617	2.266990	2.092070	0.000000	0.000000	27719.000000		1
7166.044434	1062.551514	3.210172	4.668780	4460.285645	5197.953125	755.500549	454.984070	120.142464	37.637032	22.505125	105.639641	97.572578	95.185760	0.598963	99998.000000	3.855279	3.026350	0.506528	0.669203	3.649363	3.715832	2.878235	2.657996	2.079696	1.575615	1.352281	2.023827	1.989328	1.978572	0.000000	4.999991	27822.000000		1
13267.853516	2084.585693	2.729109	6.451181	8627.501953	9349.865234	1402.515259	874.674744	193.116058	38.306202	48.504128	199.746094	259.811157	167.521027	0.037064	0.000000	4.122801	3.319020	0.436021	0.809639	3.935885	3.970805	3.146908	2.941847	2.285818	1.583269	1.685779	2.300478	2.414658	2.224069	0.000000	0.000000	27838.000000		1
13268.217773	2249.815674	2.251129	3.860841	7772.967285	9155.336914	1283.618530	783.898743	189.101028	71.881950	50.271111	206.129440	269.469421	183.140167	0.312662	0.000000	4.122813	3.352147	0.352400	0.586682	3.890587	3.961674	3.108436	2.894260	2.276694	1.856620	1.701319	2.314140	2.430510	2.262784	0.000000	0.000000	27853.000000		1
4333.368164	1628.485474	2.602675	4.200052	2837.206055	3236.479492	468.179382	283.605286	56.984409	41.926514	19.245613	64.607414	73.001350	49.392242	0.772185	0.000000	3.636826	3.211784	0.415420	0.623255	3.452891	3.510073	2.670412	2.452714	1.755756	1.622489	1.284332	1.810282	1.863331	1.693659	0.000000	0.000000	27883.000000		1
7764.166504	1395.601440	1.409269	2.429986	5403.567383	7694.850098	945.202942	546.592712	178.603973	77.334000	35.025105	165.198975	265.290955	165.988403	0.185100	0.000000	3.890095	3.144761	0.148994	0.385604	3.732681	3.886200	2.975525	2.737664	2.251891	1.888371	1.544379	2.218007	2.423723	2.220078	0.000000	0.000000	27905.000000		1
12819.647461	4559.267578	2.309720	8.030056	11147.623047	12288.840820	1876.411865	1132.305664	252.900497	121.511642	62.393288	309.311340	427.628235	255.151627	1.024297	0.000000	4.107876	3.658895	0.363559	0.904719	4.047182	4.089511	3.273328	3.053964	2.402950	2.084618	1.795138	2.490396	2.631066	2.406798	0.010426	0.000000	27946.000000		1
4684.316406	942.498474	2.830872	4.409747	2932.395020	3690.735840	526.054993	282.775757	55.115662	31.848854	15.230586	63.663788	65.507866	65.304337	0.809263	0.000000	3.670646	2.974281	0.451920	0.644414	3.467222	3.567113	2.721031	2.451442	1.741275	1.503094	1.182717	1.803892	1.816293	1.814942	0.000000	0.000000	27972.000000		1
10471.426758	2024.918579	2.328223	3.429117	7166.278809	8052.228027	1201.877930	731.937744	177.537003	47.902798	29.622395	154.297958	202.580048	145.389038	0.006719	0.000000	4.020006	3.306407	0.367025	0.535182	3.855294	3.905916	3.079860	2.864474	2.249289	1.680361	1.471620	2.188360	2.306597	2.162532	0.000000	0.000000	28059.000000		1
14931.537109	5457.323242	1.569623	6.093468	15630.475586	17829.425781	2568.433594	1598.280151	404.586517	193.356583	105.948013	462.400452	612.788208	325.035309	2.115700	99998.000000	4.174105	3.736980	0.195795	0.784864	4.193972	4.251137	3.409668	3.203653	2.607011	2.286359	2.025093	2.665018	2.787310	2.511930	0.325454	4.999991	28138.000000		1
12794.918945	3412.792236	1.766982	4.715036	9547.983398	10962.524414	1619.801636	972.663635	219.737976	63.623699	60.293259	296.970215	338.776459	284.777100	0.004803	0.000000	4.107038	3.533110	0.247232	0.673485	3.979912	4.039911	3.209462	2.987963	2.341905	1.803619	1.780269	2.472713	2.529913	2.454505	0.000000	0.000000	28172.000000		1
12535.040039	4378.387695	2.201789	6.645457	11371.554688	13357.958008	1927.052979	1148.782104	275.704742	141.266068	61.890636	313.307861	440.105042	182.054688	0.248519	0.000000	4.098126	3.641314	0.342776	0.822525	4.055820	4.125740	3.284894	3.060238	2.440444	2.150038	1.791625	2.495971	2.643556	2.260202	0.000000	0.000000	28210.000000		1
15111.063477	4004.922363	2.026016	4.212387	9379.878906	10818.415039	1573.653442	958.250244	215.895630	85.527496	59.102936	283.164307	364.664429	220.820358	0.750262	0.000000	4.179295	3.602594	0.306643	0.624528	3.972197	4.034163	3.196909	2.981479	2.334244	1.932106	1.771609	2.452039	2.561893	2.344039	0.000000	0.000000	28286.000000		1
15897.537109	4149.793457	2.636597	6.503605	10437.120117	12254.701172	1749.377197	1062.714966	255.820801	125.847382	72.535706	331.295319	452.785370	277.542664	1.982623	0.000000	4.201330	3.618026	0.421044	0.813154	4.018581	4.088303	3.242883	3.026417	2.407936	2.099844	1.860552	2.520215	2.655892	2.443330	0.297240	0.000000	28320.000000		1
13183.233398	3338.618896	3.173167	8.523454	11772.237305	14171.752930	1996.397095	1199.361572	283.485016	97.927208	89.906403	394.743225	498.628235	329.645508	0.192718	0.000000	4.120022	3.523567	0.501493	0.930616	4.070859	4.151423	3.300247	3.078950	2.452530	1.990903	1.953791	2.596315	2.697777	2.518047	0.000000	0.000000	28375.000000		1
10004.407227	3336.593018	1.501781	3.678900	9542.491211	10794.093750	1633.548950	977.625366	202.484451	94.701614	75.169212	269.364594	353.211426	207.066895	1.197183	99998.000000	4.000191	3.523303	0.176607	0.565718	3.979662	4.033186	3.213132	2.990172	2.306392	1.976357	1.876040	2.430341	2.548035	2.316111	0.078160	4.999991	28456.000000		1
21082.832031	6804.393066	1.344510	5.569232	15321.121094	18216.990234	2570.885254	1562.228271	397.308899	171.859848	102.602158	461.339661	628.126770	380.468597	3.507746	99998.000000	4.323929	3.832789	0.128564	0.745795	4.185290	4.260477	3.410083	3.193744	2.599128	2.235174	2.011157	2.664021	2.798047	2.580319	0.545028	4.999991	28479.000000		1
17183.619141	2509.608154	4.150712	3.956437	8766.499023	10236.458008	1442.933838	896.621704	211.815842	71.551987	47.159618	236.843475	291.771027	146.110626	0.771291	0.000000	4.235115	3.399606	0.618123	0.597304	3.942826	4.010149	3.159246	2.952609	2.325958	1.854622	1.673570	2.374461	2.465042	2.164682	0.000000	0.000000	28577.000000		1
7066.227051	1560.966919	2.448488	3.651147	5277.498047	6672.998047	903.082153	532.953308	142.777100	35.703526	36.517635	189.643768	252.666138	183.251175	0.263624	0.000000	3.849188	3.193394	0.388898	0.562429	3.722428	3.824321	2.955727	2.726689	2.154659	1.552711	1.562503	2.277939	2.402547	2.263047	0.000000	0.000000	28597.000000		1
13510.235352	4470.020996	3.253344	4.132210	3152.913086	3598.935791	524.707397	311.765991	82.107628	28.752781	28.786701	84.645546	107.190758	59.189281	0.434788	0.000000	4.130663	3.650310	0.512330	0.616182	3.498712	3.556174	2.719917	2.493829	1.914384	1.458680	1.459192	1.927604	2.030157	1.772243	0.000000	0.000000	28653.000000		1
10558.814453	3285.766846	2.753779	7.425643	10367.393555	11551.374023	1727.066406	1051.770752	234.592346	101.596855	64.277451	279.189362	394.678467	155.386505	1.435147	0.000000	4.023615	3.516637	0.439929	0.870734	4.015670	4.062634	3.237309	3.021921	2.370314	2.006880	1.808059	2.445899	2.596243	2.191413	0.156896	0.000000	28679.000000		1
12822.228516	2078.501709	1.899583	5.643242	8090.632812	9162.046875	1347.455078	815.874023	156.700180	71.370049	41.574966	184.574097	219.204483	162.910828	0.571886	0.000000	4.107964	3.317750	0.278658	0.751529	3.907983	3.961993	3.129514	2.911623	2.195070	1.853516	1.618832	2.266171	2.340849	2.211950	0.000000	0.000000	28713.000000		1
12713.335938	3047.319824	2.889463	3.786831	12023.861328	13481.017578	1987.827393	1209.608887	277.900360	108.840561	62.183594	289.430481	387.286743	242.344864	1.328730	0.000000	4.104259	3.483918	0.460817	0.578276	4.080044	4.129723	3.298379	3.082645	2.443889	2.036791	1.793676	2.461544	2.588033	2.384434	0.123437	0.000000	28746.000000		1
15449.115234	4483.327637	2.544085	5.328701	10446.156250	11834.914062	1778.256470	1065.231323	256.483795	114.804512	67.965599	267.628448	417.735596	214.652893	2.391895	0.000000	4.188904	3.651600	0.405532	0.726621	4.018957	4.073165	3.249995	3.027444	2.409060	2.059959	1.832289	2.427532	2.620902	2.331737	0.378742	0.000000	28832.000000		1
13749.040039	6352.859375	2.022933	3.675817	14309.759766	16628.980469	2330.350586	1453.100830	332.050812	134.805634	81.503212	352.079712	447.573853	320.610138	1.117179	0.000000	4.138272	3.802969	0.305981	0.565354	4.155632	4.220866	3.367421	3.162296	2.521204	2.129708	1.911175	2.546641	2.650865	2.505977	0.048123	0.000000	28870.000000		1
16112.152344	2931.519287	2.864793	3.422950	9071.467773	10578.043945	1550.278687	933.811584	186.257828	61.107368	44.556942	198.802475	237.364624	150.409363	1.149403	99998.000000	4.207154	3.467093	0.457093	0.534401	3.957678	4.024405	3.190410	2.970259	2.270114	1.786094	1.648915	2.298422	2.375416	2.177275	0.060472	4.999991	28924.000000		1
9031.625977	3379.672852	2.402232	7.518155	11072.188477	13311.285156	1804.021118	1131.664307	295.875488	193.214737	102.707001	246.421570	352.101288	197.568970	0.640582	0.000000	3.955766	3.528875	0.380615	0.876111	4.044233	4.124220	3.256242	3.053718	2.471109	2.286040	2.011600	2.391679	2.546668	2.295719	0.000000	0.000000	28990.000000		1
17303.937500	1815.381592	2.359060	4.483756	8777.754883	9706.690430	1463.005859	893.254272	204.815765	95.691498	47.245960	212.765640	293.615112	143.628220	0.746564	99998.000000	4.238145	3.258968	0.372739	0.651642	3.943383	3.987071	3.165246	2.950975	2.311363	1.980873	1.674365	2.327902	2.467778	2.157240	0.000000	4.999991	29047.000000		1
6223.925293	2821.889160	3.167000	6.401842	8809.896484	9778.467773	1480.724976	889.979309	180.000916	88.213432	38.608410	215.229553	301.564972	159.931946	1.091906	99998.000000	3.794064	3.450540	0.500648	0.806305	3.944971	3.990271	3.170474	2.949380	2.255275	1.945535	1.586682	2.332902	2.479381	2.203935	0.038185	4.999991	29074.000000		1
16090.433594	2926.554443	2.507080	4.748958	9680.583984	11059.936523	1668.463013	990.691162	266.219177	116.559158	60.028057	257.131378	328.418182	178.523804	1.165182	99998.000000	4.206568	3.466357	0.399168	0.676598	3.985902	4.043753	3.222317	2.995938	2.425239	2.066546	1.778354	2.410155	2.516427	2.251696	0.066394	4.999991	29142.000000		1
7232.958496	581.189148	2.827788	5.849853	4277.404785	5085.060547	704.998169	438.535400	118.455658	54.566757	37.214558	122.698883	187.232285	79.908920	0.425060	0.000000	3.859316	2.764318	0.451447	0.767145	3.631180	3.706296	2.848188	2.642005	2.073556	1.736928	1.570713	2.088841	2.272381	1.902595	0.000000	0.000000	29195.000000		1
15426.791992	2704.093506	3.688152	7.499653	10352.172852	11404.233398	1708.496094	1054.583130	219.935333	119.679901	52.691845	218.313278	286.448486	193.421341	0.021952	0.000000	4.188276	3.432022	0.566809	0.875041	4.015031	4.057066	3.232614	3.023081	2.342295	2.078021	1.721743	2.339080	2.457047	2.286505	0.000000	0.000000	29222.000000		1
9558.291992	2904.000000	1.918085	4.915480	6609.846191	8326.868164	1095.889771	673.846252	195.379517	77.096550	42.228718	219.540619	297.701050	146.785965	0.687960	0.000000	3.980380	3.462997	0.282868	0.691566	3.820191	3.920482	3.039767	2.828561	2.290879	1.887035	1.625608	2.341515	2.473780	2.166685	0.000000	0.000000	29308.000000		1
14693.691406	4590.592285	1.594293	5.957783	12673.688477	13791.152344	2144.080322	1294.479492	277.012238	162.636383	72.763901	335.196228	424.205261	275.787994	1.648758	99998.000000	4.167131	3.661869	0.202568	0.775085	4.102903	4.139601	3.331241	3.112095	2.442499	2.211218	1.861916	2.525299	2.627576	2.440575	0.217157	4.999991	29375.000000		1
18087.410156	3670.518799	2.288134	5.575400	12426.767578	14563.517578	2110.803711	1269.307007	275.612244	138.157669	87.494919	354.438751	436.922607	248.611023	0.816113	0.000000	4.257376	3.564728	0.359481	0.746276	4.094358	4.163266	3.324448	3.103567	2.440299	2.140375	1.941983	2.549541	2.640404	2.395520	0.000000	0.000000	29482.000000		1
23276.845703	3104.208496	2.312804	7.845031	15246.380859	17862.390625	2591.765137	1552.002563	354.142731	150.785568	80.639771	408.092743	562.560303	362.086426	1.079868	0.000000	4.366924	3.491951	0.364139	0.894595	4.183167	4.251940	3.413596	3.190892	2.549178	2.178360	1.906549	2.610759	2.750169	2.558812	0.033371	0.000000	29512.000000		1
4199.133301	1771.746704	2.870961	2.439237	2952.288330	3896.603027	482.376923	290.861328	88.346031	74.003563	25.138638	75.243225	123.889206	43.946362	0.955683	0.000000	3.623160	3.248402	0.458027	0.387254	3.470159	3.590686	2.683387	2.463686	1.946187	1.869253	1.400342	1.876467	2.093034	1.642923	0.000000	0.000000	29543.000000		1
10239.600586	5021.680664	2.026016	4.030447	10392.613281	12428.598633	1731.371338	1046.531494	241.956314	66.457657	54.067192	284.860382	370.807251	166.725418	0.228693	99998.000000	4.010283	3.700849	0.306643	0.605353	4.016725	4.094422	3.238390	3.019752	2.383737	1.822545	1.732934	2.454632	2.569148	2.222002	0.000000	4.999991	29565.000000		1
8531.857422	1856.534058	1.942755	2.411484	5920.448242	6700.732910	990.034302	583.779480	131.253174	58.338169	20.062805	144.738358	202.894592	98.281837	0.468324	99998.000000	3.931044	3.268703	0.288418	0.382284	3.772355	3.826122	2.995650	2.766249	2.118110	1.765953	1.302392	2.160584	2.307271	1.992473	0.000000	4.999991	29583.000000		1
8623.037109	1833.091553	2.685936	5.180681	7038.686035	7710.500000	1217.564941	728.314331	161.347382	56.262814	56.617443	221.770157	262.336731	111.585083	1.540699	99998.000000	3.935660	3.263184	0.429096	0.714387	3.847492	3.887083	3.085492	2.862319	2.207762	1.750221	1.752950	2.345903	2.418859	2.047606	0.187718	4.999991	29637.000000		1
6532.613770	1344.901733	1.816322	1.091644	0.000000	0.000000	0.000000	0.000000	6.482019	6.682462	0.000000	0.000000	0.000000	0.000000	0.623909	0.000000	3.815087	3.128690	0.259193	0.038081	0.000000	0.000000	0.000000	0.000000	0.811710	0.824937	0.000000	0.000000	0.000000	0.000000	0.000000	0.000000	29709.000000		1
6489.124023	2025.630859	1.520283	4.489923	3516.507568	4190.887207	614.009399	357.966553	102.472641	39.934418	21.003345	85.848206	114.644157	75.048950	0.097337	0.000000	3.812186	3.306560	0.181925	0.652239	3.546112	3.622306	2.788175	2.553843	2.010608	1.601347	1.322289	1.933731	2.059352	1.875345	0.000000	0.000000	29789.000000		1
8011.226562	2108.450928	1.958174	2.978892	5769.986816	6492.586914	976.154419	582.579895	140.735672	36.875347	26.390636	129.883987	172.729462	77.445015	0.286078	99998.000000	3.903699	3.323963	0.291851	0.474055	3.761175	3.812418	2.989519	2.765356	2.148404	1.566736	1.421450	2.113556	2.237366	1.888994	0.000000	4.999991	29806.000000		1
7363.258789	2095.418945	1.218077	3.256428	4486.204590	5240.058594	785.656433	458.067810	126.522720	52.639420	31.682331	124.450447	172.942230	141.031708	2.117368	0.000000	3.867070	3.321271	0.085675	0.512742	3.651879	3.719336	2.895233	2.660930	2.102169	1.721311	1.500817	2.094996	2.237901	2.149317	0.325796	0.000000	29856.000000		1
5804.209961	546.913391	2.584173	5.347203	5563.921875	7287.426758	915.491089	567.534363	152.207184	105.772240	53.188328	208.744446	243.855896	180.139679	0.128463	0.000000	3.763743	2.737919	0.412322	0.728127	3.745381	3.862574	2.961654	2.753992	2.182435	2.024372	1.725816	2.319615	2.387133	2.255609	0.000000	0.000000	29997.000000		1
2434.377441	1062.039673	1.964342	1.733061	2504.572510	3610.089844	428.059937	248.734375	70.383255	52.953960	10.968859	94.353157	117.009384	82.049034	0.822603	0.000000	3.386388	3.026141	0.293217	0.238814	3.398734	3.557518	2.631505	2.395736	1.847469	1.723898	1.040161	1.974756	2.068221	1.914073	0.000000	0.000000	30019.000000		1
11591.684570	3309.533203	1.541869	6.648541	9010.820312	9376.770508	1500.232788	913.930725	182.051605	87.448662	58.202484	234.043442	302.940338	145.200928	1.224512	0.000000	4.064147	3.519767	0.188048	0.822726	3.954764	3.972053	3.176159	2.960913	2.260195	1.941753	1.764942	2.369297	2.481357	2.161969	0.087963	0.000000	30049.000000		1
12526.325195	3241.413330	3.438369	4.619441	10835.083008	11969.199219	1824.450806	1101.548462	227.484329	103.083221	51.038960	265.790527	355.974457	184.333572	0.176192	99998.000000	4.097824	3.510734	0.536352	0.664589	4.034832	4.078065	3.261132	3.042004	2.356951	2.013188	1.707902	2.424540	2.551419	2.265604	0.000000	4.999991	30082.000000		1
7660.204590	1995.586060	3.521630	3.688152	5170.122559	5554.815918	849.385010	516.809937	102.790260	22.252258	17.675991	102.842690	138.817581	112.488625	0.398118	0.000000	3.884240	3.300071	0.546744	0.566809	3.713501	3.744670	2.929105	2.713331	2.011952	1.347374	1.247384	2.012173	2.142444	2.051109	0.000000	0.000000	30099.000000		1
20189.175781	2726.780518	1.674470	3.213256	11117.232422	13118.450195	1897.097534	1133.508301	273.478302	154.344208	56.161049	253.279800	341.042999	174.490280	0.209216	99998.000000	4.305119	3.435650	0.223877	0.506945	4.045997	4.117883	3.278090	3.054425	2.436923	2.188490	1.749435	2.403600	2.532809	2.241771	0.000000	4.999991	30131.000000		1
6955.835449	1624.766479	2.087691	4.233974	5197.247070	5492.370117	881.088928	521.824097	101.387161	66.269547	19.994963	126.593643	157.831909	108.430420	0.348452	99998.000000	3.842349	3.210791	0.319666	0.626748	3.715773	3.739760	2.945020	2.717524	2.005983	1.821314	1.300921	2.102412	2.198195	2.035151	0.000000	4.999991	30149.000000		1
17679.437500	2981.164307	2.630429	6.173645	11517.866211	13523.320312	1877.429443	1176.548096	257.930084	106.068275	66.192451	301.031494	412.024506	301.675995	0.931104	0.000000	4.247468	3.474386	0.420027	0.790542	4.061372	4.131083	3.273564	3.070610	2.411502	2.025585	1.820808	2.478612	2.614923	2.479541	0.000000	0.000000	30186.000000		1
12709.617188	3601.748291	1.779317	5.655577	9029.875000	11420.777344	1489.538330	922.851990	256.138428	106.737450	58.809982	295.557861	422.348846	179.183731	1.125617	0.000000	4.104133	3.556513	0.250253	0.752477	3.955682	4.057696	3.173052	2.965132	2.408475	2.028317	1.769451	2.470643	2.625671	2.253299	0.051391	0.000000	30224.000000		1
11601.534180	3828.622070	1.594293	1.461692	10453.047852	13067.336914	1733.588501	1069.397461	292.079407	129.538620	79.097900	327.332703	452.699005	224.138474	1.719249	99998.000000	4.064516	3.583042	0.202568	0.164856	4.019243	4.116187	3.238946	3.029139	2.465501	2.112399	1.898165	2.514989	2.655810	2.350516	0.235339	4.999991	30284.000000		1
6793.624512	1751.353882	1.137900	2.867877	4369.053223	5044.475586	748.509766	445.735931	94.183548	31.454136	32.773975	91.494530	145.469208	74.435287	0.843659	0.000000	3.832102	3.243374	0.056104	0.457561	3.640387	3.702816	2.874197	2.649078	1.973975	1.497678	1.515529	1.961395	2.162771	1.871779	0.000000	0.000000	30417.000000		1
10913.650391	2317.694824	3.429117	5.507557	6124.928223	6803.017578	992.211426	622.446472	120.790047	39.613708	34.932594	166.583572	190.090912	119.427032	0.254416	99998.000000	4.037970	3.365056	0.535182	0.740959	3.787101	3.832702	2.996604	2.794102	2.082031	1.597846	1.543231	2.221632	2.278961	2.077103	0.000000	4.999991	30479.000000		1
6532.126465	3314.954346	0.188108	1.369180	3784.672607	4438.881348	646.687744	379.404724	89.366753	26.369051	13.947750	85.740273	122.165398	109.815018	2.605496	0.000000	3.815055	3.520478	0.000000	0.136461	3.578028	3.647274	2.810695	2.579103	1.951176	1.421095	1.144504	1.933185	2.086948	2.040662	0.415890	0.000000	30497.000000		1
7405.842285	2908.819824	2.096942	6.460433	10570.716797	12238.927734	1834.087524	1080.656128	239.785355	101.609192	76.458221	326.974976	425.670044	197.217422	0.322575	0.000000	3.869575	3.463717	0.321587	0.810262	4.024105	4.087743	3.263420	3.033688	2.379823	2.006933	1.883424	2.514514	2.629073	2.294945	0.000000	0.000000	30605.000000		1
7696.839355	1673.720825	1.520283	3.311935	5185.383789	5844.187500	862.493958	524.093750	103.582787	28.795952	38.876694	126.701576	158.923553	88.608147	1.042841	0.000000	3.886312	3.223683	0.181925	0.520082	3.714781	3.766724	2.935756	2.719409	2.015288	1.459331	1.589689	2.102782	2.201188	1.947474	0.018218	0.000000	30644.000000		1
24108.107422	5839.093262	2.957305	6.759555	19805.732422	26267.197266	3092.585938	2006.268066	668.585388	278.406097	202.774323	684.164429	973.382141	480.946075	1.916242	99998.000000	4.382163	3.766346	0.470896	0.829918	4.296791	4.419414	3.490322	3.302389	2.825157	2.444679	2.307013	2.835160	2.988283	2.682096	0.282450	4.999991	30711.000000		1
12140.000977	2294.684082	2.439237	2.161701	6301.108398	8037.006348	1050.956665	624.265930	180.975372	43.912441	33.840950	189.085602	227.974640	140.337860	0.592144	0.000000	4.084219	3.360723	0.387254	0.334796	3.799417	3.905094	3.021585	2.795370	2.257619	1.642588	1.529443	2.276659	2.357887	2.147175	0.000000	0.000000	30731.000000		1
20719.140625	4866.438965	3.950269	7.188195	13681.321289	15829.108398	2299.802979	1380.602173	311.793732	124.737236	90.076012	388.877960	529.262085	312.512238	0.201990	99998.000000	4.316372	3.687211	0.596627	0.856620	4.136128	4.199456	3.361691	3.140069	2.493867	2.095996	1.954609	2.589813	2.723671	2.494867	0.000000	4.999991	30794.000000		1
9875.130859	2714.269775	0.795605	3.974939	7175.927734	7885.884766	1198.815796	742.730835	147.371872	54.073360	39.092556	195.071152	215.565674	124.401108	1.424847	0.000000	3.994543	3.433653	0.000000	0.599330	3.855878	3.896850	3.078753	2.870831	2.168415	1.732983	1.592094	2.290193	2.333580	2.094824	0.153768	0.000000	30849.000000		1
20379.173828	4951.898438	2.476242	6.062630	14217.901367	17546.890625	2393.961914	1456.391235	368.124390	179.390335	102.491142	448.869019	588.004211	312.595520	2.357976	0.000000	4.309186	3.694772	0.393793	0.782661	4.152835	4.244200	3.379117	3.163278	2.565995	2.253799	2.010686	2.652120	2.769380	2.494983	0.372539	0.000000	30869.000000		1
11278.012695	3291.354492	1.600460	4.921647	8273.745117	10132.206055	1378.431274	847.029053	238.064636	69.331696	54.551338	247.651978	327.557800	161.809937	0.567775	0.000000	4.052233	3.517375	0.204245	0.692110	3.917702	4.005704	3.139385	2.927898	2.376695	1.840932	1.736805	2.393842	2.515288	2.209005	0.000000	0.000000	30944.000000		1
7729.646973	2068.911133	1.520283	3.367443	8840.197266	9782.242188	1483.981445	905.101990	206.114014	78.456482	62.858932	238.995926	265.793610	221.572800	0.502094	99998.000000	3.888160	3.315742	0.181925	0.527300	3.946462	3.990438	3.171428	2.956697	2.314107	1.894629	1.798367	2.378391	2.424545	2.345516	0.000000	4.999991	31020.000000		1
9407.747070	2330.014404	1.517200	4.539263	6951.015625	8021.883789	1188.624023	709.031738	187.121262	77.084221	42.913307	171.548386	219.229156	112.877174	0.296391	99998.000000	3.973486	3.367359	0.181043	0.656985	3.842048	3.904276	3.075044	2.850666	2.272123	1.886966	1.632592	2.234387	2.340898	2.052606	0.000000	4.999991	31048.000000		1
5063.579102	2542.496338	1.699140	3.774496	7713.876953	8917.086914	1296.052246	785.021179	180.639252	117.916000	36.708828	182.218124	232.550903	143.079315	2.139086	99998.000000	3.704458	3.405260	0.230229	0.576859	3.887273	3.950223	3.112622	2.894881	2.256812	2.071573	1.564770	2.260592	2.366518	2.155577	0.330228	4.999991	31076.000000		1
11002.067383	1058.487183	1.884164	3.385945	6441.991699	8450.906250	1056.923706	649.931885	177.848465	89.403755	52.223114	208.861618	304.263245	181.400925	1.100581	99998.000000	4.041474	3.024686	0.275119	0.529680	3.809020	3.926903	3.024044	2.812868	2.250050	1.951356	1.717863	2.319859	2.483249	2.258640	0.041622	4.999991	31097.000000		1
7507.762695	1568.784302	3.274930	4.496091	7622.040039	9755.000000	1291.645508	780.660828	216.595642	115.146805	77.118141	313.961609	408.453522	294.990448	0.160687	99998.000000	3.875510	3.195563	0.515202	0.652835	3.882071	3.989227	3.111143	2.892462	2.335650	2.061252	1.887157	2.496876	2.611143	2.469808	0.000000	4.999991	31186.000000		1
17576.841797	4832.273926	2.408400	7.240619	15660.875000	18295.695312	2668.926514	1596.109253	357.306641	151.423904	104.002174	494.662537	609.451599	378.868134	1.052814	0.000000	4.244941	3.684152	0.381729	0.859776	4.194816	4.262349	3.426337	3.203063	2.553041	2.180194	2.017042	2.694309	2.784939	2.578488	0.022351	0.000000	31240.000000		1
10632.472656	1340.914429	2.704439	4.804465	6651.525879	7811.893555	1169.800903	667.290222	149.983795	46.397934	46.330090	152.842422	232.964127	177.700439	0.917732	99998.000000	4.026634	3.127401	0.432077	0.681645	3.822921	3.892756	3.068112	2.824315	2.176044	1.666499	1.665863	2.184244	2.367289	2.249688	0.000000	4.999991	31264.000000		1
6064.761230	777.681885	2.531749	2.584173	3438.152832	4131.636230	576.356934	341.342133	83.057419	44.152973	15.760989	75.721207	77.389511	75.718124	0.707344	0.000000	3.782814	2.890802	0.403421	0.412322	3.536325	3.616122	2.760691	2.533190	1.919378	1.644960	1.197583	1.879218	1.888682	1.879200	0.000000	0.000000	31292.000000		1
8214.426758	1780.643311	2.059937	3.429117	4193.690430	4844.926758	708.448914	428.035278	107.708824	38.330872	27.707392	90.476898	82.480759	56.947403	2.068794	99998.000000	3.914577	3.250577	0.313854	0.535182	3.622596	3.685287	2.850309	2.631480	2.032251	1.583549	1.442596	1.956538	1.916353	1.755474	0.315717	4.999991	31326.000000		1
7912.614746	2510.160156	2.951138	3.907097	5158.730957	6190.910645	877.138672	527.387146	138.268677	67.607887	43.974113	162.642548	219.266159	177.333481	0.470011	0.000000	3.898320	3.399701	0.469990	0.591854	3.712543	3.791754	2.943068	2.722130	2.140724	1.829997	1.643197	2.211234	2.340972	2.248791	0.000000	0.000000	31401.000000		1
14325.054688	4918.051270	0.536571	5.803596	13181.555664	14793.428711	2174.640137	1342.218872	297.713379	94.189720	80.744614	365.349030	423.955475	265.608582	1.526652	0.000000	4.156096	3.691793	0.000000	0.763697	4.119967	4.170069	3.337387	3.127823	2.473798	1.974004	1.907114	2.562708	2.627320	2.424242	0.183740	0.000000	31439.000000		1
10516.992188	2980.122070	2.343642	5.797429	5946.308594	6525.740234	952.255432	603.253296	131.108231	58.634209	53.256168	179.365662	246.449310	224.144638	0.440853	0.000000	4.021892	3.474234	0.369891	0.763235	3.774247	3.814630	2.978754	2.780500	2.117630	1.768151	1.726370	2.253739	2.391728	2.350528	0.000000	0.000000	31593.000000		1
14878.755859	2982.055664	1.622047	4.193885	9604.347656	10740.310547	1634.350708	980.601196	238.968170	81.493965	44.054291	236.541260	345.508270	193.242493	1.358027	0.000000	4.172566	3.474516	0.210063	0.622617	3.982468	4.031017	3.213345	2.991493	2.378340	1.911125	1.643988	2.373907	2.538458	2.286103	0.132909	0.000000	31670.000000		1
8891.072266	2523.386475	1.119397	4.483756	7117.154785	8115.567871	1169.816284	722.575500	168.088425	118.023933	44.436676	166.077835	204.047913	108.464340	1.570827	99998.000000	3.948954	3.401984	0.048984	0.651642	3.852306	3.909319	3.068118	2.858883	2.225538	2.071970	1.647742	2.220312	2.309732	2.035287	0.196128	4.999991	31707.000000		1
10438.033203	2802.807129	1.304422	4.249392	5449.891602	6542.139648	870.477783	550.509033	124.761902	66.769112	41.260426	197.276016	309.200317	125.690109	0.347223	0.000000	4.018619	3.447593	0.115418	0.628327	3.736388	3.815720	2.939758	2.740764	2.096082	1.824576	1.615534	2.295074	2.490240	2.099301	0.000000	0.000000	31760.000000		1
3561.854004	3134.423096	2.500912	5.871439	7643.064941	8385.548828	1281.330444	777.823730	153.659622	83.914696	47.369312	222.075439	309.992828	278.008301	1.145770	0.000000	3.551676	3.496158	0.398098	0.768745	3.883268	3.923532	3.107661	2.890881	2.186560	1.923838	1.675497	2.346501	2.491352	2.444058	0.059098	0.000000	31811.000000		1
7243.970703	1772.853760	2.291218	5.683331	8105.348145	9131.996094	1370.206909	829.032349	184.352066	82.224808	49.043781	192.144684	248.179291	191.897980	0.214299	99998.000000	3.859977	3.248673	0.360066	0.754603	3.908772	3.960566	3.136786	2.918571	2.265648	1.915003	1.690584	2.283628	2.394766	2.283070	0.000000	4.999991	31881.000000		1
9253.079102	2499.530518	0.610580	4.082870	7309.237793	8165.894531	1222.483521	746.079773	173.864273	48.667564	34.109234	163.792786	216.944107	132.526764	1.379749	0.000000	3.966286	3.397858	0.000000	0.610966	3.863872	3.912004	3.087243	2.872785	2.240210	1.687240	1.532872	2.214295	2.336348	2.122303	0.139800	0.000000	31985.000000		1
3713.441406	1007.876831	2.192538	3.857757	2514.566895	2915.375977	440.761871	254.698318	45.340210	44.556942	23.309980	75.240143	94.639946	71.829529	0.666782	99998.000000	3.569777	3.003407	0.340947	0.586335	3.400463	3.464694	2.644204	2.406026	1.656484	1.648915	1.367542	1.876450	1.976074	1.856303	0.000000	4.999991	32014.000000		1
7590.860352	1938.382690	0.619832	2.707523	3908.435303	4675.102051	664.221924	399.877655	108.510597	41.420780	17.487883	90.711258	99.678772	122.779060	2.173951	99998.000000	3.880291	3.287440	0.000000	0.432572	3.592003	3.669791	2.822313	2.601927	2.035472	1.617218	1.242737	1.957661	1.998603	2.089124	0.337250	4.999991	32063.000000		1
3310.726562	881.758118	1.785485	3.694319	2673.086426	3278.819092	466.970551	270.554901	63.312241	29.054987	15.967599	71.354630	100.172173	83.782097	0.023401	0.000000	3.519923	2.945349	0.251756	0.567534	3.427013	3.515718	2.669290	2.432256	1.801488	1.463221	1.203240	1.853422	2.000747	1.923151	0.000000	0.000000	32153.000000		1
9978.818359	3387.625732	2.883296	4.422081	8984.664062	10454.981445	1521.825073	916.681458	207.825485	107.613228	46.561371	196.798035	258.750366	221.665314	1.831363	0.000000	3.999079	3.529895	0.459889	0.645627	3.953502	4.019323	3.182365	2.962219	2.317699	2.031866	1.668026	2.294021	2.412881	2.345698	0.262774	0.000000	32198.000000		1
6371.084473	2037.161011	2.106194	3.990358	6020.086914	6349.331543	993.657715	615.054749	141.481934	76.991707	35.129951	136.362930	162.170731	162.062805	0.251230	99998.000000	3.804213	3.309025	0.323498	0.601012	3.779603	3.802728	2.997237	2.788914	2.150701	1.886444	1.545678	2.134696	2.209972	2.209683	0.000000	4.999991	32241.000000		1
21806.285156	6011.541992	3.086823	5.544562	12166.548828	13857.254883	2047.084473	1230.942139	307.072540	81.373695	72.970512	340.552704	479.015656	357.985077	0.578098	0.000000	4.338582	3.778986	0.489512	0.743867	4.085167	4.141677	3.311136	3.090238	2.487241	1.910484	1.863147	2.532184	2.680350	2.553865	0.000000	0.000000	32295.000000		1
9420.020508	2239.805908	1.375347	2.837040	6092.289551	7198.155273	1010.140320	629.085815	129.091476	68.708786	31.781012	154.563156	218.319458	84.485191	0.120659	0.000000	3.974052	3.350210	0.138412	0.452865	3.784781	3.857221	3.004382	2.798710	2.110898	1.837012	1.502168	2.189106	2.339092	1.926781	0.000000	0.000000	32343.000000		1
15078.576172	3459.979492	2.759946	5.689498	9936.172852	11651.169922	1660.947998	1012.261902	218.575409	87.402405	60.894588	284.055511	356.174896	211.846680	1.404402	99998.000000	4.178360	3.539073	0.440901	0.755074	3.997219	4.066370	3.220356	3.005293	2.339601	1.941523	1.784579	2.453403	2.551663	2.326022	0.147491	4.999991	32463.000000		1
10417.073242	2979.677979	2.328223	4.193885	9180.625977	9902.224609	1539.050781	935.563171	231.890991	102.632996	58.113056	231.995834	366.218658	154.288696	1.073697	99998.000000	4.017745	3.474169	0.367025	0.622617	3.962872	3.995733	3.187253	2.971073	2.365284	2.011287	1.764274	2.365480	2.563740	2.188334	0.030882	4.999991	32575.000000		1
2803.445312	889.017212	1.174904	1.748480	2633.608398	3653.314453	440.490509	262.592682	70.506599	86.128822	16.198879	99.373482	123.522240	75.671867	1.780569	99998.000000	3.447692	2.948910	0.070003	0.242661	3.420551	3.562687	2.643937	2.419283	1.848230	1.935148	1.209485	1.997270	2.091745	1.878935	0.250559	4.999991	32598.000000		1
6624.817383	2236.524658	2.874044	4.536180	4130.643555	4852.817871	723.824402	415.247009	92.453575	31.293781	24.759338	119.001480	125.175125	102.935196	1.498655	0.000000	3.821174	3.349574	0.458493	0.656690	3.616018	3.685994	2.859633	2.618306	1.965924	1.495458	1.393739	2.075552	2.097518	2.012564	0.175702	0.000000	32621.000000		1
11265.770508	2927.963623	2.285050	2.235711	5754.638672	6916.745605	943.691895	589.139038	175.982803	47.366226	42.697445	135.897278	187.926117	133.886688	0.230654	99998.000000	4.051761	3.466566	0.358896	0.349416	3.760018	3.839902	2.974830	2.770218	2.245470	1.675469	1.630402	2.133211	2.273987	2.126737	0.000000	4.999991	32689.000000		1
9513.885742	2006.027588	3.500043	5.180681	5854.357910	7089.614258	1013.183960	594.603394	148.639297	34.741402	38.898281	149.129608	199.265030	97.396805	0.073340	0.000000	3.978358	3.302337	0.544073	0.714387	3.767479	3.850623	3.005688	2.774227	2.172134	1.540847	1.589930	2.173564	2.299431	1.988545	0.000000	0.000000	32827.000000		1
5672.068848	1814.046265	1.791652	3.681984	3483.095215	4058.394531	562.791565	345.332489	73.608841	43.267937	19.748262	77.096550	108.834389	97.486237	0.372836	0.000000	3.753742	3.258648	0.253254	0.566082	3.541965	3.608354	2.750348	2.538237	1.866930	1.636166	1.295529	1.887035	2.036766	1.988943	0.000000	0.000000	32853.000000		1
11869.532227	3795.169678	3.148497	5.094337	7622.487305	8363.651367	1253.382568	773.185791	154.853027	105.747566	48.029232	194.688766	225.331879	159.796265	0.006394	0.000000	4.074434	3.579231	0.498103	0.707088	3.882097	3.922396	3.098084	2.888284	2.189920	2.024270	1.681506	2.289341	2.352823	2.203567	0.000000	0.000000	32901.000000		1
24655.128906	4619.409668	3.688152	4.915480	10995.674805	13339.590820	1818.866211	1126.236938	331.782532	203.674774	94.242142	321.196075	429.506226	225.461395	0.369537	0.000000	4.391907	3.664587	0.566809	0.691566	4.041222	4.125143	3.259801	3.051630	2.520854	2.308937	1.974245	2.506770	2.632969	2.353072	0.000000	0.000000	32997.000000		1
10911.809570	3044.871338	1.356845	4.801381	8091.958496	9274.227539	1413.129395	820.983765	175.961212	66.935631	38.808853	207.137817	260.557434	120.142464	1.227574	0.000000	4.037897	3.483569	0.132530	0.681366	3.908054	3.967278	3.150182	2.914335	2.245417	1.825657	1.588931	2.316259	2.415904	2.079696	0.089048	0.000000	33028.000000		1
9311.571289	1999.150879	1.921169	6.222985	8622.707031	10466.736328	1449.721069	882.556763	237.210434	126.094078	55.698490	260.619110	353.279266	178.008820	0.328166	0.000000	3.969023	3.300846	0.283566	0.793999	3.935644	4.019811	3.161284	2.945743	2.375134	2.100695	1.745843	2.416006	2.548118	2.250442	0.000000	0.000000	33112.000000		1
8066.184570	6008.029785	1.797820	6.808895	14356.209961	16523.572266	2428.777344	1466.367065	332.300598	124.916092	83.026581	400.247711	594.551025	280.367371	1.813034	99998.000000	3.906668	3.778732	0.254746	0.833077	4.157040	4.218104	3.385388	3.166243	2.521531	2.096618	1.919217	2.602329	2.774189	2.447727	0.258406	4.999991	33199.000000		1
7534.992188	377.372528	2.938803	3.737491	4867.604492	5766.406250	793.593994	491.181000	100.270851	79.060898	50.564064	125.804207	181.622955	97.258034	0.149773	0.000000	3.877083	2.576770	0.468170	0.572580	3.687315	3.760905	2.899598	2.691242	2.001175	1.897962	1.703842	2.099695	2.259171	1.987926	0.000000	0.000000	33221.000000		1
12468.450195	4363.564453	1.609712	3.407531	9406.189453	11179.987305	1537.703247	944.475159	283.108795	117.120399	82.150803	304.127563	439.318665	193.458344	0.759838	0.000000	4.095812	3.639841	0.206748	0.532440	3.973414	4.048441	3.186872	2.975191	2.451953	2.068633	1.914612	2.483056	2.642780	2.286587	0.000000	0.000000	33244.000000		1
16898.560547	3633.473877	2.217208	6.062630	10866.201172	12508.125000	1806.176636	1100.759033	264.405914	97.316628	44.590862	256.234009	311.352753	172.504349	1.107489	0.000000	4.227849	3.560322	0.345806	0.782661	4.036078	4.097192	3.256760	3.041692	2.422271	1.988187	1.649246	2.408637	2.493253	2.236800	0.044340	0.000000	33295.000000		1
9883.055664	3066.836670	3.074487	4.958652	8518.004883	9645.175781	1433.176880	867.283020	206.829437	100.258514	50.931030	189.871964	262.762299	150.020813	0.518724	0.000000	3.994891	3.486691	0.487773	0.695364	3.930338	3.984310	3.156300	2.938161	2.315612	2.001121	1.706982	2.278461	2.419563	2.176152	0.000000	0.000000	33379.000000		1
11803.701172	2031.351196	0.996048	3.244093	6825.590332	7395.811035	1176.236694	695.691467	166.438629	52.201530	36.394283	145.478455	185.807602	99.805206	1.747208	99998.000000	4.072018	3.307785	0.000000	0.511093	3.834140	3.868986	3.070495	2.842417	2.221254	1.717683	1.561033	2.162799	2.269063	1.999153	0.242345	4.999991	33441.000000		1
16113.824219	5419.014160	2.621178	4.724288	12133.216797	13890.201172	2011.880493	1241.343628	271.689728	137.251038	79.770157	363.011566	462.930847	261.938934	0.405908	0.000000	4.207199	3.733920	0.418496	0.674336	4.083976	4.142708	3.303602	3.093892	2.434073	2.137516	1.901840	2.559921	2.665516	2.418200	0.000000	0.000000	33506.000000		1
15644.916992	2563.585938	3.000478	6.136640	13797.217773	15783.342773	2262.933838	1391.743774	340.728455	113.728287	88.740753	443.802429	563.173950	330.172821	0.881549	0.000000	4.194373	3.408848	0.477190	0.787931	4.139791	4.198199	3.354672	3.143559	2.532408	2.055868	1.948123	2.647190	2.750643	2.518741	0.000000	0.000000	33569.000000		1
4905.929199	1808.884155	2.698272	2.096942	3489.663574	3783.895508	544.686951	330.277679	53.484364	19.375130	4.270978	58.381344	73.285049	66.220207	0.671226	1690.361816	3.690721	3.257411	0.431086	0.321587	3.542783	3.577939	2.736147	2.518879	1.728227	1.287245	0.630527	1.766274	1.865015	1.820991	0.000000	3.227980	33589.000000		1
8264.212891	3252.863281	2.195622	4.138377	7881.934570	8659.474609	1294.115601	794.266235	151.319061	50.576401	31.722420	156.663177	224.215561	105.698227	0.173110	99998.000000	3.917202	3.512266	0.341558	0.616830	3.896633	3.937492	3.111973	2.899966	2.179894	1.703948	1.501366	2.194967	2.350666	2.024068	0.000000	4.999991	33623.000000		1
12639.206055	3830.203857	2.963473	6.815063	10598.748047	12477.087891	1744.073242	1067.454712	273.219238	100.230759	77.639290	299.998444	388.181030	169.328094	0.891680	0.000000	4.101720	3.583222	0.471801	0.833470	4.025255	4.096113	3.241565	3.028349	2.436511	2.001001	1.890082	2.477119	2.589034	2.228729	0.000000	0.000000	33645.000000		1
8315.221680	2194.480957	2.698272	5.917695	5875.490723	6680.103027	1028.642700	606.232178	138.715820	50.505474	37.220726	150.745483	185.949448	102.685417	0.645155	99998.000000	3.919874	3.341332	0.431086	0.772153	3.769044	3.824783	3.012264	2.782639	2.142126	1.703339	1.570785	2.178244	2.269395	2.011509	0.000000	4.999991	33683.000000		1
6123.811523	2875.006592	1.760815	2.744528	6730.981445	8019.321289	1194.868530	689.502380	151.975891	46.974594	35.657272	175.403061	232.520065	192.212524	1.534329	0.000000	3.787022	3.458639	0.245714	0.438468	3.828079	3.904138	3.077320	2.838536	2.181775	1.671863	1.552148	2.244037	2.366460	2.283782	0.185918	0.000000	33711.000000		1
10049.145508	2096.029541	2.664350	4.671864	7028.704102	7714.521484	1204.872192	718.600586	150.363098	69.044914	33.834782	184.820801	259.231415	121.042915	0.412244	99998.000000	4.002129	3.321397	0.425591	0.669490	3.846875	3.887309	3.080941	2.856488	2.177141	1.839132	1.529363	2.266751	2.413688	2.082939	0.000000	4.999991	33773.000000		1
6033.143555	1403.927612	1.446273	3.022064	3743.415283	3956.258057	644.088196	374.760590	93.184418	43.989532	14.370223	84.682549	103.070885	68.039612	0.297193	0.000000	3.780544	3.147345	0.160250	0.480304	3.573268	3.597285	2.808945	2.573754	1.969343	1.643349	1.157464	1.927794	2.013136	1.832762	0.000000	0.000000	33811.000000		1
9169.235352	2292.482178	2.855542	5.596986	7379.793945	8500.399414	1254.760986	740.288513	173.238281	41.652058	42.022106	176.322021	248.197800	133.328522	1.015026	0.000000	3.962333	3.360306	0.455689	0.747954	3.868044	3.929439	3.098561	2.869401	2.238644	1.619636	1.623478	2.246307	2.394798	2.124923	0.006477	0.000000	33834.000000		1
5591.481445	1816.482422	1.779317	2.904882	3382.133545	4161.628906	612.846802	346.661591	83.476807	13.321752	26.492399	90.307289	105.991188	59.682678	0.554036	992.937134	3.747527	3.259231	0.250253	0.463128	3.529191	3.619263	2.787352	2.539906	1.921566	1.124561	1.423121	1.955723	2.025270	1.775848	0.000000	2.996922	33912.000000		1
5904.514648	1841.047485	1.603544	3.422950	3959.421875	4426.154785	694.670715	401.154327	104.958130	37.701790	21.468988	95.858017	110.999176	62.134251	0.937404	99998.000000	3.771184	3.265065	0.205081	0.534401	3.597632	3.646027	2.841779	2.603312	2.021016	1.576362	1.331812	1.981628	2.045320	1.793331	0.000000	4.999991	33935.000000		1
10435.750977	3594.655762	2.685936	6.549861	12640.334961	14660.529297	2109.175537	1287.356079	310.156281	164.628479	76.282448	379.386200	522.931152	261.741577	0.242680	0.000000	4.018524	3.555657	0.429096	0.816232	4.101758	4.166150	3.324113	3.109699	2.491580	2.216505	1.882425	2.579082	2.718445	2.417873	0.000000	0.000000	34061.000000		1
3572.881348	1299.487549	2.019849	1.529534	2248.384766	3077.848877	327.974121	216.876266	97.452309	61.995483	18.375999	77.324753	143.063889	58.146976	0.485055	99998.000000	3.553019	3.113772	0.305319	0.184559	3.351871	3.488247	2.515840	2.336212	1.988792	1.792360	1.264251	1.888319	2.155530	1.764527	0.000000	4.999991	34086.000000		1
10061.638672	4005.727295	5.760424	9.288221	6161.112793	6728.273926	1034.113281	629.058044	159.410797	96.823227	49.808548	160.089218	190.670654	140.717163	1.152461	99998.000000	4.002669	3.602681	0.760454	0.967933	3.789659	3.827904	3.014568	2.798691	2.202518	1.985980	1.697304	2.204362	2.280284	2.148347	0.061626	4.999991	34157.000000		1
16624.312500	3867.125488	1.588125	5.189932	10407.908203	12263.048828	1797.252319	1058.480957	250.618530	80.704529	70.336998	258.497498	365.716003	223.148590	1.416310	99998.000000	4.220744	3.587388	0.200885	0.715162	4.017364	4.088598	3.254609	3.024683	2.399013	1.906898	1.847184	2.412456	2.563144	2.348594	0.151158	4.999991	34214.000000		1
6225.766113	1235.740479	1.544953	3.715905	3954.136230	4491.024414	648.473267	392.344086	99.339561	29.779665	15.865836	75.252480	111.699188	88.740753	0.350962	0.000000	3.794193	3.091927	0.188915	0.570065	3.597052	3.652345	2.811892	2.593667	1.997122	1.473920	1.200463	1.876521	2.048050	1.948123	0.000000	0.000000	34234.000000		1
8315.597656	2975.117188	4.375825	6.728718	8823.773438	10051.903320	1457.748047	880.438232	224.160049	86.708565	59.072098	210.936981	260.298401	114.434464	0.830585	0.000000	3.919894	3.473504	0.641060	0.827932	3.945654	4.002248	3.163682	2.944699	2.350558	1.938062	1.771382	2.324153	2.415472	2.058557	0.000000	0.000000	34266.000000		1
7452.619629	2276.909424	1.600460	1.911918	4811.964844	5389.283691	830.497131	494.742706	126.470291	14.740272	20.429770	115.214645	162.278671	60.910007	1.836568	99998.000000	3.872309	3.357346	0.204245	0.281469	3.682323	3.731531	2.919338	2.694379	2.101989	1.168505	1.310264	2.061508	2.210261	1.784689	0.264007	4.999991	34332.000000		1
5891.143555	825.893066	0.357714	1.782401	3436.694336	4173.908203	599.546631	351.438293	66.053680	36.073574	24.999870	89.847809	128.881775	90.825356	0.841832	0.000000	3.770200	2.916924	0.000000	0.251005	3.536141	3.620543	2.777823	2.545849	1.819897	1.557189	1.397938	1.953508	2.110192	1.958207	0.000000	0.000000	34362.000000		1
11793.259766	4126.977051	1.039220	3.743659	8123.582520	9388.855469	1369.765869	825.461365	221.128738	51.048210	43.782925	205.343079	250.214569	202.145248	0.866318	0.000000	4.071634	3.615632	0.016707	0.573296	3.909748	3.972613	3.136646	2.916697	2.344645	1.707981	1.641305	2.312480	2.398313	2.305664	0.000000	0.000000	34377.000000		1
6327.890625	1943.930298	1.461692	4.372742	6388.177734	7753.027832	1120.945190	654.017822	138.487625	80.337563	31.636076	164.313934	200.143890	103.080132	1.257095	99998.000000	3.801259	3.288681	0.164856	0.640754	3.805377	3.889471	3.049584	2.815590	2.141411	1.904919	1.500183	2.215674	2.301342	2.013175	0.099368	4.999991	34448.000000		1
10178.638672	2885.546875	2.510163	7.721682	10491.961914	11955.908203	1729.237305	1070.797485	226.176819	143.717651	90.739014	352.018036	447.518341	213.795609	0.341465	99998.000000	4.007689	3.460228	0.399702	0.887712	4.020857	4.077582	3.237854	3.029707	2.354448	2.157510	1.957794	2.546565	2.650811	2.329999	0.000000	4.999991	34493.000000		1
5267.253906	1822.788696	2.032184	4.425165	3782.547852	4359.808105	646.851196	386.188934	91.713470	46.212910	24.722334	95.435547	118.992226	100.625481	0.186443	99998.000000	3.721584	3.260736	0.307963	0.645930	3.577785	3.639467	2.810804	2.586800	1.962433	1.664763	1.393089	1.979710	2.075519	2.002708	0.000000	4.999991	34534.000000		1
22479.023438	5931.509766	1.902667	7.487318	18224.384766	21680.722656	3101.877197	1863.090088	469.721252	198.987488	116.478981	590.609985	784.786865	412.709106	1.936424	0.000000	4.351778	3.773165	0.279363	0.874326	4.260653	4.336074	3.491625	3.270234	2.671840	2.298826	2.066247	2.771301	2.894752	2.615644	0.287000	0.000000	34592.000000		1
10691.038086	1993.399658	2.334390	3.762161	6696.579102	8168.589355	1146.022217	679.443237	150.017715	72.393852	43.348114	164.113495	230.342957	131.228500	0.447647	99998.000000	4.029020	3.299594	0.368173	0.575437	3.825853	3.912147	3.059193	2.832153	2.176142	1.859702	1.636970	2.215144	2.362375	2.118028	0.000000	4.999991	34619.000000		1
6585.148438	1885.049438	3.194753	7.092599	9215.648438	10876.072266	1511.050537	933.083862	191.978149	104.523323	55.032402	233.183075	357.300476	193.140732	0.255832	0.000000	3.818566	3.275323	0.504437	0.850805	3.964526	4.036472	3.179279	2.969921	2.283252	2.019213	1.740618	2.367697	2.553034	2.285874	0.000000	0.000000	34640.000000		1
6136.430176	1492.856445	2.371395	2.448488	3702.953613	4459.591797	631.219727	362.252960	81.663567	14.441149	17.632818	85.564499	108.982414	86.545128	0.074855	0.000000	3.787916	3.174018	0.375004	0.388898	3.568548	3.649295	2.800181	2.559012	1.912028	1.159602	1.246322	1.932294	2.037356	1.937243	0.000000	0.000000	34657.000000		1
8949.879883	3543.052490	2.300469	7.148107	10287.694336	11971.468750	1782.425659	1055.545288	265.368042	88.938110	83.816017	311.846161	380.302094	238.595032	0.152063	0.000000	3.951817	3.549378	0.361816	0.854191	4.012318	4.078147	3.251011	3.023477	2.423849	1.949088	1.923327	2.493940	2.580129	2.377661	0.000000	0.000000	34696.000000		1
5660.168457	3087.778564	1.662135	6.491270	6539.601562	7525.056641	1111.653931	669.091125	129.597198	59.534660	37.744961	176.189407	196.076447	118.606758	0.485213	0.000000	3.752829	3.489646	0.220666	0.812330	3.815551	3.876510	3.045970	2.825485	2.112596	1.774770	1.576859	2.245980	2.292425	2.074110	0.000000	0.000000	34749.000000		1
4424.424805	1352.959595	2.550252	4.070535	3688.074463	4066.455322	589.311707	372.675995	79.452530	23.239056	23.445665	102.827271	107.671822	81.318192	0.042557	0.000000	3.645857	3.131285	0.406583	0.609652	3.566800	3.609216	2.770345	2.571332	1.900108	1.366218	1.370063	2.012108	2.032102	1.910188	0.000000	0.000000	34778.000000		1
8398.186523	1196.718872	1.665219	3.163916	5319.316895	5719.881836	900.047729	541.997925	126.081741	36.104412	23.501173	135.502563	179.806641	116.034920	1.607382	0.000000	3.924186	3.077992	0.221471	0.500225	3.725856	3.757387	2.954266	2.733998	2.100652	1.557560	1.371090	2.131948	2.254806	2.064589	0.206119	0.000000	34828.000000		1
18442.009766	4011.324219	2.380646	4.816800	12289.445312	14251.819336	2103.637207	1255.664551	259.743317	102.256775	66.053680	305.789703	411.580444	246.082352	0.618896	99998.000000	4.265808	3.603288	0.376695	0.682759	4.089532	4.153870	3.322971	3.098874	2.414544	2.009692	1.819897	2.485423	2.614455	2.391080	0.000000	4.999991	34980.000000		1
17046.808594	2020.265137	2.951138	6.364837	8644.126953	10362.965820	1435.443359	862.922607	204.408707	93.082657	47.557419	288.943237	402.307648	264.754395	0.481298	99998.000000	4.231643	3.305408	0.469990	0.803787	3.936721	4.015484	3.156986	2.935972	2.310499	1.968869	1.677218	2.460813	2.604558	2.422843	0.000000	4.999991	35022.000000		1
10163.565430	2060.079346	1.292086	4.542347	7672.144531	9311.725586	1300.088867	797.522705	207.338257	80.220383	43.909355	243.519760	307.991486	201.451401	0.569964	0.000000	4.007046	3.313884	0.111292	0.657280	3.884917	3.969030	3.113973	2.901743	2.316679	1.904285	1.642557	2.386534	2.488539	2.304170	0.000000	0.000000	35081.000000		1
13313.887695	3068.242920	3.500043	4.317234	8965.039062	9728.646484	1471.399780	921.766541	172.458084	59.334217	60.120571	255.373657	280.058990	211.054169	0.306819	99998.000000	4.124305	3.486890	0.544073	0.635206	3.952552	3.988052	3.167731	2.964621	2.236684	1.773305	1.779023	2.407176	2.447249	2.324394	0.000000	4.999991	35130.000000		1
7495.196777	3202.832764	2.491661	3.777580	5804.613770	7837.599609	920.884583	594.427673	203.249222	78.629173	51.751305	223.574142	305.382660	201.642593	0.489405	179.748871	3.874783	3.505534	0.396489	0.577214	3.763773	3.894183	2.964205	2.774099	2.308029	1.895584	1.713921	2.349422	2.484844	2.304582	0.000000	2.254666	35171.000000		1
6824.986328	2516.312256	2.716774	3.182418	0.000000	0.000000	0.000000	0.000000	10.080742	15.773324	6.966166	0.000000	0.000000	14.786528	0.258920	0.000000	3.834102	3.400764	0.434053	0.502757	0.000000	0.000000	0.000000	0.000000	1.003492	1.197923	0.842994	0.000000	0.000000	1.169866	0.000000	0.000000	35234.000000		1
7960.881348	1986.168335	1.622047	3.324270	4674.321777	5310.435547	780.093384	486.095917	85.299301	43.221684	25.780056	113.404495	159.503296	101.640030	0.570005	0.000000	3.900961	3.298016	0.210063	0.521696	3.669719	3.725130	2.892147	2.686722	1.930946	1.635702	1.411284	2.054630	2.202770	2.007065	0.000000	0.000000	35249.000000		1
13058.832031	1452.684570	2.281967	3.786831	7663.991211	8313.192383	1278.801758	782.979797	165.359329	115.304077	48.275928	222.803207	292.813324	184.867050	3.175550	0.000000	4.115904	3.162171	0.358309	0.578276	3.884455	3.919768	3.106803	2.893751	2.218429	2.061845	1.683731	2.347921	2.466591	2.266860	0.501819	0.000000	35296.000000		1
8137.856934	1673.480225	2.007514	5.680247	4540.632812	5345.170898	772.670837	469.517731	125.486580	81.888680	36.906185	111.119446	186.541519	103.514946	0.132385	0.000000	3.910510	3.223621	0.302659	0.754367	3.657116	3.727962	2.887995	2.671652	2.098597	1.913224	1.567099	2.045790	2.270776	2.015003	0.000000	0.000000	35353.000000		1
19878.369141	4376.750488	1.329091	7.061762	12852.797852	15426.113281	2097.599121	1314.625610	338.520508	142.123352	103.370010	464.466553	610.395264	346.399445	2.357573	99998.000000	4.298381	3.641152	0.123555	0.848913	4.108998	4.188257	3.321723	3.118802	2.529585	2.152665	2.014395	2.666955	2.785611	2.539577	0.372465	4.999991	35400.000000		1
4116.560059	1472.220093	1.452441	3.577137	2743.630127	3179.458008	487.668610	283.077972	84.506775	38.799603	22.693233	84.429680	92.894547	87.498001	1.172880	99998.000000	3.614534	3.167973	0.162098	0.553536	3.438326	3.502353	2.688125	2.451906	1.926892	1.588827	1.355896	1.926495	1.967990	1.941998	0.069254	4.999991	35435.000000		1
9918.438477	1722.453125	2.374479	4.341904	5519.843262	6420.664551	933.805420	574.210632	144.639679	64.120178	31.293781	154.667999	177.685028	160.184814	0.830486	99998.000000	3.996443	3.236147	0.375568	0.637680	3.741927	3.807580	2.970256	2.759071	2.160287	1.806995	1.495458	2.189400	2.249651	2.204621	0.000000	4.999991	35475.000000		1
21293.187500	3742.820068	2.331306	8.221248	12964.459961	14240.403320	2168.099609	1331.835938	277.909607	101.982323	79.723900	367.282532	494.502167	252.721649	1.043911	99998.000000	4.328241	3.573199	0.367599	0.914938	4.112754	4.153522	3.336079	3.124451	2.443903	2.008525	1.901589	2.565000	2.694168	2.402642	0.018664	4.999991	35542.000000		1
12880.807617	2950.718506	2.944971	5.526060	7495.807129	9020.006836	1291.472900	761.816101	191.931900	121.915611	49.891808	207.705231	251.491226	142.980637	0.972646	0.000000	4.109943	3.469928	0.469081	0.742416	3.874818	3.955207	3.111085	2.881850	2.283147	2.086059	1.698029	2.317447	2.400523	2.155277	0.000000	0.000000	35579.000000		1
8551.361328	1827.164551	2.864793	4.434416	6671.835449	7263.823730	1106.818604	671.496460	162.321838	72.501785	33.057678	147.967041	196.572922	111.748528	0.318091	0.000000	3.932035	3.261778	0.457093	0.646836	3.824245	3.861165	3.044076	2.827044	2.210377	1.860349	1.519272	2.170165	2.293524	2.048242	0.000000	0.000000	35603.000000		1
12759.502930	3055.497803	4.122959	6.916826	9532.247070	11296.327148	1648.307739	981.985779	256.101410	100.233841	71.197357	311.722809	422.795990	234.663269	1.055702	0.000000	4.105834	3.485082	0.615209	0.839907	3.979195	4.052937	3.217038	2.992105	2.408412	2.001014	1.852464	2.493769	2.626131	2.370445	0.023541	0.000000	35683.000000		1
4840.359863	2174.538574	2.679769	4.449835	5807.586914	6520.417480	989.769104	594.230286	130.830704	45.898369	22.474289	122.239403	172.717117	90.217857	0.661718	0.000000	3.684878	3.337367	0.428097	0.648344	3.763996	3.814276	2.995534	2.773955	2.116710	1.661797	1.351686	2.087211	2.237335	1.955292	0.000000	0.000000	35718.000000		1
21771.550781	4660.812012	2.426902	7.382471	13528.115234	16125.995117	2258.918701	1389.828735	315.614502	167.261993	100.307854	457.229034	587.026672	427.301331	1.121687	0.000000	4.337889	3.668462	0.385052	0.868202	4.131238	4.207527	3.353901	3.142961	2.499157	2.223397	2.001335	2.660134	2.768658	2.630734	0.049872	0.000000	35801.000000		1
15604.840820	1834.399048	1.915002	3.755994	9235.948242	11721.032227	1531.656006	948.067749	250.596939	150.578964	59.941715	253.215042	378.461090	224.058289	0.344318	99998.000000	4.193259	3.263494	0.282169	0.574725	3.965482	4.068966	3.185161	2.976839	2.398976	2.177764	1.777729	2.403490	2.578021	2.350361	0.000000	4.999991	35968.000000		1
14137.104492	4225.773438	2.460824	9.695274	15214.828125	16468.255859	2566.120850	1559.505249	348.558075	143.329086	102.340034	417.140411	527.720215	290.919922	1.447988	0.000000	4.150361	3.625906	0.391080	0.986560	4.182267	4.216648	3.409277	3.192987	2.542275	2.156334	2.010046	2.620282	2.722404	2.463773	0.160765	0.000000	36019.000000		1
6583.325684	2107.004639	0.909703	2.806202	7509.384766	9117.955078	1235.459839	765.313049	216.065247	78.897453	41.106239	217.847641	270.073853	171.113586	1.168662	0.000000	3.818445	3.323665	0.000000	0.448119	3.875604	3.959898	3.091829	2.883839	2.334585	1.897063	1.613908	2.338153	2.431483	2.233284	0.067689	0.000000	36042.000000		1
5487.170898	1564.238770	1.634382	4.878475	3737.269287	4252.965820	627.269470	386.731689	108.970078	44.368832	27.281837	89.434593	117.212914	46.401016	0.319106	0.000000	3.739348	3.194303	0.213353	0.688284	3.572554	3.628692	2.797454	2.587410	2.037307	1.647078	1.435874	1.951506	2.068975	1.666528	0.000000	0.000000	36192.000000		1
8475.381836	2157.895508	1.026885	3.466122	6828.066895	8031.224609	1142.293945	700.477417	165.763290	57.561066	47.662266	175.865616	261.753906	119.386948	2.874291	99998.000000	3.928159	3.334030	0.011522	0.539844	3.834298	3.904782	3.057778	2.845394	2.219488	1.760129	1.678175	2.245181	2.417893	2.076957	0.458531	4.999991	36237.000000		1
7861.421387	1834.238647	2.291218	5.282444	6573.167969	7361.701660	1083.890991	677.824280	156.468903	74.799164	36.755081	160.144714	210.162964	166.663742	0.429438	0.000000	3.895501	3.263456	0.360066	0.722835	3.817775	3.866978	3.034986	2.831117	2.194428	1.873897	1.565317	2.204513	2.322556	2.221841	0.000000	0.000000	36283.000000		1
14602.893555	3491.964111	1.273584	4.758209	9691.990234	11296.025391	1639.235352	991.829041	247.325104	96.277405	62.932941	224.934067	309.283569	211.044907	0.577502	0.000000	4.164439	3.543070	0.105028	0.677444	3.986413	4.052926	3.214641	2.996437	2.393268	1.983524	1.798878	2.352055	2.490357	2.324375	0.000000	0.000000	36307.000000		1
8958.745117	1829.011719	1.440106	4.341904	6345.748535	6961.848633	1021.136902	644.430481	128.329788	104.720688	38.441887	134.161133	211.809677	112.642807	0.080876	0.000000	3.952247	3.262217	0.158394	0.637680	3.802483	3.842725	3.009084	2.809176	2.108327	2.020032	1.584805	2.127627	2.325946	2.051703	0.000000	0.000000	36332.000000		1
2880.023926	875.004700	0.811023	0.814107	2926.646973	3371.177002	492.143127	300.757050	75.884644	43.582481	10.386032	68.903061	85.610756	53.536789	0.530769	0.000000	3.459396	2.942010	0.000000	0.000000	3.466370	3.527781	2.692091	2.478216	1.880154	1.639312	1.016450	1.838238	1.932528	1.728652	0.000000	0.000000	36357.000000		1
5181.137695	1664.398682	1.921169	2.053770	3696.782959	4104.268066	615.193542	384.286285	99.635597	62.143505	20.189238	87.044693	135.055420	62.976112	0.325925	0.000000	3.714425	3.221257	0.283566	0.312552	3.567824	3.613236	2.789012	2.584655	1.998415	1.793396	1.305120	1.939742	2.130512	1.799176	0.000000	0.000000	36437.000000		1
5065.620605	3151.769043	1.896499	5.316366	10803.487305	12099.801758	1817.348999	1109.396606	253.649841	112.608887	61.810459	256.832275	330.700134	194.935455	0.044679	99998.000000	3.704633	3.498554	0.277953	0.725615	4.033564	4.082778	3.259438	3.045087	2.404235	2.051573	1.791062	2.409650	2.519434	2.289891	0.000000	4.999991	36483.000000		1
14624.563477	3744.497559	2.106194	6.259990	11158.754883	13791.108398	1856.453857	1138.133911	310.896362	137.325058	69.695580	336.331055	450.975220	244.025497	1.087832	0.000000	4.165083	3.573394	0.323498	0.796574	4.047616	4.139599	3.268684	3.056193	2.492616	2.137750	1.843205	2.526767	2.654153	2.387435	0.036562	0.000000	36536.000000		1
6652.296875	820.209778	1.353761	3.941018	4109.396484	4928.591797	684.546814	425.142731	74.718987	40.939716	20.673384	102.996872	131.324097	114.628738	1.232433	99998.000000	3.822972	2.913925	0.131542	0.595608	3.613778	3.692723	2.835403	2.628535	1.873431	1.612145	1.315412	2.012824	2.118344	2.059294	0.090763	4.999991	36590.000000		1
8789.944336	1435.165894	1.036136	2.303553	4719.705566	5343.049316	791.395264	486.805176	95.296776	45.522152	25.080048	117.542870	167.400757	95.568146	2.004240	99998.000000	3.943986	3.156902	0.015417	0.362398	3.673915	3.727789	2.898393	2.687355	1.979078	1.658223	1.399328	2.070196	2.223758	1.980313	0.301950	4.999991	36659.000000		1
9163.243164	1387.142822	2.371395	4.230890	5869.428223	6547.964844	936.623962	602.892517	129.276489	66.880127	36.785919	139.440506	219.244568	89.107712	1.397726	99998.000000	3.962049	3.142121	0.375004	0.626432	3.768596	3.816106	2.971565	2.780240	2.111520	1.825297	1.565682	2.144389	2.340929	1.949915	0.145422	4.999991	36773.000000		1
17303.101562	5765.092773	3.549383	5.254691	14677.449219	15923.782227	2453.848145	1499.545044	338.057953	169.275665	83.211609	352.138306	467.155579	270.166351	2.116253	99998.000000	4.238124	3.760806	0.550153	0.720547	4.166651	4.202046	3.389848	3.175960	2.528991	2.228595	1.920184	2.546713	2.669461	2.431631	0.325568	4.999991	36833.000000		1
8722.542969	3757.258057	3.540132	6.081133	7088.028809	7412.549316	1158.138184	729.806885	188.607635	61.138203	60.364185	217.631775	290.130463	171.687149	0.371266	99998.000000	3.940643	3.574871	0.549019	0.783984	3.850525	3.869968	3.063760	2.863208	2.275559	1.786313	1.780779	2.337722	2.462593	2.234738	0.000000	4.999991	36888.000000		1
10657.178711	2549.329834	2.451572	3.398280	5861.104980	8602.967773	952.400391	607.339233	213.289871	68.829048	56.463257	227.105026	264.924011	151.596603	0.169992	0.000000	4.027642	3.406426	0.389445	0.531259	3.767979	3.934648	2.978820	2.783431	2.328970	1.837772	1.751766	2.356227	2.423121	2.180690	0.000000	0.000000	36964.000000		1
9884.921875	2059.212891	2.226459	5.535311	7416.246582	8286.203125	1240.455444	762.158386	158.516510	84.124390	38.737926	181.629135	225.532318	141.472687	0.153661	0.000000	3.994973	3.313701	0.347615	0.743142	3.870184	3.918355	3.093581	2.882045	2.200074	1.924922	1.588136	2.259186	2.353209	2.150673	0.000000	0.000000	36982.000000		1
7276.581055	2505.133789	2.059937	2.066105	4321.872070	4484.539551	698.583984	440.160522	104.597336	23.821882	35.302643	94.609108	90.125351	84.019547	0.559465	99998.000000	3.861927	3.398831	0.313854	0.315152	3.635672	3.651718	2.844219	2.643611	2.019521	1.376976	1.547807	1.975933	1.954847	1.924380	0.000000	4.999991	37006.000000		1
6899.708008	1953.801392	2.149366	5.745005	4208.766602	4642.470215	710.228210	422.466034	111.110191	51.982586	21.243876	93.980019	136.307419	148.506683	1.186813	0.000000	3.838831	3.290880	0.332310	0.759290	3.624155	3.666749	2.851398	2.625792	2.045754	1.715858	1.327234	1.973036	2.134520	2.171746	0.074382	0.000000	37031.000000		1
8024.665527	1263.046997	0.903535	2.874044	5001.253906	5718.737793	828.199707	518.456665	129.313507	77.364838	26.390636	146.403580	162.395844	145.910187	1.735730	99998.000000	3.904427	3.101419	0.000000	0.458493	3.699079	3.757300	2.918135	2.714712	2.111644	1.888544	1.421450	2.165552	2.210575	2.164086	0.239482	4.999991	37067.000000		1
6164.591309	1715.243286	2.914133	3.934851	4239.431641	4679.918945	707.600891	438.994873	105.951096	59.371223	26.671257	113.503174	134.879654	133.146591	0.002669	99998.000000	3.789904	3.234326	0.464509	0.594928	3.627308	3.670238	2.849788	2.642459	2.025105	1.773576	1.426044	2.055008	2.129946	2.124330	0.000000	4.999991	37136.000000		1
10272.260742	2630.808350	1.982844	3.188586	6436.607910	6908.728027	1038.048096	658.199341	125.273804	39.737057	34.207912	148.256912	201.858459	154.091339	1.133271	0.000000	4.011666	3.420089	0.297289	0.503598	3.808657	3.839398	3.016217	2.818357	2.097860	1.599196	1.534127	2.171015	2.305047	2.187778	0.054334	0.000000	37158.000000		1
20004.718750	5468.054688	3.666565	6.833565	13068.034180	14825.721680	2132.337402	1331.860596	336.793610	156.216034	84.479027	363.915100	509.871521	246.267380	0.954784	0.000000	4.301133	3.737833	0.564259	0.834647	4.116210	4.171016	3.328856	3.124459	2.527364	2.193726	1.926749	2.561000	2.707461	2.391407	0.000000	0.000000	37185.000000		1
7796.175781	2892.479004	2.750695	3.302684	5653.455078	6355.937012	957.019836	574.802734	91.167656	51.026627	28.077442	131.546127	214.264343	180.241440	0.169373	0.000000	3.891882	3.461270	0.439442	0.518867	3.752314	3.803180	2.980921	2.759519	1.959841	1.707797	1.448358	2.119078	2.330950	2.255855	0.000000	0.000000	37229.000000		1
9264.032227	1740.835327	2.451572	5.205351	5153.470215	6156.437500	882.738708	527.362488	109.855110	54.921387	28.068190	125.841209	199.807770	80.356064	0.473672	0.000000	3.966800	3.240758	0.389445	0.716450	3.712100	3.789330	2.945832	2.722109	2.040820	1.739741	1.448214	2.099823	2.300612	1.905019	0.000000	0.000000	37267.000000		1
13452.400391	5487.482422	1.289003	4.822968	12497.662109	14816.119141	2089.381104	1272.665161	249.912354	124.891418	73.645851	335.914734	480.338562	199.046082	0.993298	99998.000000	4.128800	3.739373	0.110254	0.683314	4.096829	4.170734	3.320018	3.104714	2.397788	2.096533	1.867148	2.526229	2.681547	2.298954	0.000000	4.999991	37293.000000		1
16955.830078	2690.028564	0.693841	3.389029	9591.090820	13971.809570	1590.684937	988.603455	367.359619	184.974991	94.717033	421.611847	632.567322	319.728210	1.769062	0.000000	4.229319	3.429757	0.000000	0.530075	3.981868	4.145253	3.201584	2.995022	2.565091	2.267113	1.976428	2.624913	2.801107	2.504781	0.247743	0.000000	37376.000000		1
6711.109863	2471.558105	3.500043	4.681116	5021.174805	5591.126953	804.316162	515.792297	125.634598	58.800732	28.228544	118.196625	136.029877	89.767632	1.231357	99998.000000	3.826794	3.392971	0.544073	0.670349	3.700805	3.747499	2.905427	2.712475	2.099109	1.769383	1.450688	2.072605	2.133634	1.953120	0.090384	4.999991	37404.000000		1
8747.262695	1139.336670	3.709738	4.647194	5264.620605	5790.003418	881.964722	541.282471	138.984100	33.168694	24.392374	109.022499	145.947189	83.556984	0.782169	99998.000000	3.941872	3.056652	0.569343	0.667191	3.721367	3.762679	2.945451	2.733424	2.142965	1.520728	1.387254	2.037516	2.164196	1.921983	0.000000	4.999991	37464.000000		1
9583.559570	1910.283691	1.671386	5.735754	8037.154297	9345.673828	1364.773315	826.673279	203.739532	106.617180	58.109974	239.921036	332.485626	220.894379	0.274328	0.000000	3.981527	3.281098	0.223077	0.758591	3.905102	3.970611	3.135061	2.917334	2.309075	2.027827	1.764251	2.380068	2.521773	2.344185	0.000000	0.000000	37532.000000		1
7937.469727	2672.124268	1.668303	5.371873	7242.404297	7760.092773	1204.631714	738.684937	178.190765	65.375259	41.414612	196.357071	246.279709	162.035049	1.833458	99998.000000	3.899682	3.426857	0.222275	0.730126	3.859883	3.889867	3.080854	2.868459	2.250885	1.815413	1.617154	2.293046	2.391429	2.209609	0.263271	4.999991	37548.000000		1
12911.179688	4813.993652	2.229543	7.289958	10867.946289	12585.838867	1856.965820	1114.413818	261.343781	86.992271	74.715904	325.331360	413.143890	236.461090	3.866334	0.000000	4.110966	3.682506	0.348216	0.862725	4.036148	4.099882	3.268804	3.047046	2.417212	1.939481	1.873413	2.512326	2.616101	2.373760	0.587299	0.000000	37600.000000		1
7930.635742	1933.704590	2.883296	3.910181	5498.839844	6314.121582	925.269653	559.331604	133.300781	39.077137	29.903015	139.116699	194.861450	134.080963	1.242289	0.000000	3.899308	3.286390	0.459889	0.592197	3.740271	3.800313	2.966268	2.747669	2.124833	1.591923	1.475715	2.143379	2.289726	2.127367	0.094223	0.000000	37622.000000		1
10525.126953	1483.281372	2.830872	3.900929	6056.512207	6729.146484	1030.095215	630.020142	133.741745	48.827919	28.820621	161.954880	195.357941	133.932938	1.891297	99998.000000	4.022227	3.171224	0.451920	0.591168	3.782223	3.827960	3.012877	2.799354	2.126267	1.688668	1.459703	2.209394	2.290831	2.126887	0.276760	4.999991	37672.000000		1
959.533081	711.088562	3.651147	4.930898	1914.687256	2561.982422	315.892029	201.395889	71.437889	21.758862	23.997656	61.184460	85.678596	91.312592	0.229670	0.000000	2.982060	2.851924	0.562429	0.692926	3.282098	3.408576	2.499539	2.304051	1.853929	1.337636	1.380169	1.786641	1.932872	1.960531	0.000000	0.000000	37692.000000		1
16953.673828	5815.875977	2.186371	6.876738	15874.627930	18232.419922	2678.776123	1625.885864	406.359680	118.551254	101.387161	466.942810	599.602173	343.593262	1.570976	99998.000000	4.229264	3.764615	0.339724	0.837382	4.200704	4.260844	3.427936	3.211090	2.608911	2.073906	2.005983	2.669264	2.777863	2.536045	0.196170	4.999991	37743.000000		1
11083.721680	1649.109497	2.133947	3.472290	6668.800781	7158.659180	1102.171387	688.953491	149.351639	76.563065	34.306595	138.049728	179.131302	134.429428	1.697368	0.000000	4.044686	3.217249	0.329184	0.540616	3.824048	3.854832	3.042249	2.838190	2.174210	1.884019	1.535378	2.140036	2.253171	2.128494	0.229776	0.000000	37855.000000		1
26890.957031	6330.533203	2.306637	5.963951	15315.391602	17394.402344	2456.185547	1566.921631	395.088623	162.408188	111.366142	428.685944	565.597778	393.688599	0.284807	99998.000000	4.429606	3.801440	0.362979	0.775534	4.185128	4.240409	3.390261	3.195047	2.596694	2.210608	2.046753	2.632139	2.752508	2.595153	0.000000	4.999991	37874.000000		1
9395.538086	2069.651367	1.847160	5.378040	6732.285645	7481.631348	1150.465820	694.149597	154.347290	85.586082	39.419434	182.782440	230.065414	198.145630	1.497723	0.000000	3.972922	3.315897	0.266504	0.730624	3.828162	3.873996	3.060874	2.841453	2.188499	1.932403	1.595710	2.261935	2.361851	2.296984	0.175432	0.000000	37928.000000		1
2062.447754	1216.719971	2.809286	2.035268	2270.137451	3296.979248	399.233154	236.818802	79.002304	41.260426	16.460997	77.195229	117.367096	96.786224	1.204692	99998.000000	3.314383	3.085191	0.448596	0.308622	3.356052	3.518116	2.601227	2.374416	1.897640	1.615534	1.216456	1.887590	2.069546	1.985813	0.080876	4.999991	37955.000000		1
11458.649414	2542.548828	2.778449	6.229152	7193.369629	7842.539551	1181.704102	737.432922	178.579315	68.150627	56.802467	212.962997	281.533020	168.634247	0.539529	0.000000	4.059134	3.405269	0.443802	0.794429	3.856932	3.894457	3.072509	2.867723	2.251831	1.833470	1.754367	2.328304	2.449529	2.226946	0.000000	0.000000	37986.000000		1
6838.067383	1734.834351	2.346725	5.606237	5560.351074	6726.213867	953.976196	573.785095	141.808807	57.977371	41.661312	166.901199	227.681686	110.166565	0.777114	0.000000	3.834933	3.239258	0.370462	0.748671	3.745102	3.827771	2.979537	2.758749	2.151703	1.763259	1.619733	2.222460	2.357328	2.042050	0.000000	0.000000	38025.000000		1
6410.778320	1497.697876	2.291218	4.274062	5458.377930	6659.299805	907.895874	558.647034	148.272324	41.636642	31.768677	172.455002	228.643814	126.202011	1.420070	99998.000000	3.806911	3.175424	0.360066	0.630841	3.737064	3.823429	2.958036	2.747138	2.171060	1.619476	1.501999	2.236676	2.359159	2.101066	0.152310	4.999991	38044.000000		1
10290.525391	2285.512939	3.102241	5.051164	7669.649902	8476.788086	1256.046875	789.745483	169.442200	71.046257	46.709393	185.924774	256.659576	171.381866	0.415666	0.000000	4.012437	3.358984	0.491676	0.703391	3.884776	3.928231	3.099006	2.897487	2.229022	1.851541	1.669404	2.269337	2.409358	2.233965	0.000000	0.000000	38119.000000		1
9059.509766	3386.410889	3.000478	4.727372	9318.814453	10833.319336	1587.693726	951.604797	218.643250	95.879608	44.908489	214.073151	281.338745	177.160797	1.555475	0.000000	3.957105	3.529740	0.477190	0.674620	3.969361	4.034761	3.200767	2.978457	2.339736	1.981726	1.652328	2.330562	2.449229	2.248368	0.191863	0.000000	38149.000000		1
10410.084961	3201.765869	2.726025	4.795214	8264.758789	9594.226562	1397.963623	851.617615	197.094086	82.647285	44.584694	215.744537	301.386108	217.332657	0.037770	0.000000	4.017454	3.505389	0.435530	0.680808	3.917230	3.982010	3.145496	2.930245	2.294674	1.917229	1.649186	2.333940	2.479123	2.337125	0.000000	0.000000	38198.000000		1
2524.083252	393.105774	1.329091	0.780186	2418.604004	2903.913574	396.513306	247.747574	63.595943	23.223637	6.981585	65.103889	94.165047	74.207092	0.991492	0.000000	3.402104	2.594509	0.123555	0.000000	3.383565	3.462984	2.598258	2.394009	1.803429	1.365930	0.843954	1.813607	1.973890	1.870445	0.000000	0.000000	38215.000000		1
9052.432617	2560.896973	2.198706	4.863056	8809.846680	10106.787109	1494.256470	906.576050	199.684418	101.362495	66.164696	230.734589	298.999298	194.913879	1.455956	0.000000	3.956765	3.408392	0.342167	0.686909	3.944968	4.004613	3.174425	2.957404	2.300344	2.005877	1.820626	2.363113	2.475670	2.289843	0.163148	0.000000	38267.000000		1
23835.111328	9867.415039	2.334390	9.904969	21026.962891	24170.097656	3524.824463	2151.580078	457.725525	181.471863	114.767502	541.041992	707.329468	479.607727	0.883910	99998.000000	4.377217	3.994203	0.368173	0.995853	4.322776	4.383278	3.547137	3.332757	2.660605	2.258809	2.059819	2.733231	2.849622	2.680886	0.000000	4.999991	38310.000000		1
8084.385254	1497.691772	2.679769	4.264811	5703.445801	5874.201660	933.308960	580.489136	137.904800	62.106499	37.874481	152.401459	196.437241	147.273193	0.051608	0.000000	3.907647	3.175422	0.428097	0.629900	3.756137	3.768949	2.970026	2.763794	2.139579	1.793137	1.578347	2.182989	2.293224	2.168124	0.000000	0.000000	38343.000000		1
16367.779297	1554.805664	1.976677	2.257297	6621.675293	7837.833984	1108.937134	674.123779	154.131424	66.423729	27.090645	150.538879	208.334305	181.302246	1.480245	99998.000000	4.213990	3.191676	0.295936	0.353589	3.820968	3.894196	3.044907	2.828740	2.187891	1.822323	1.432819	2.177649	2.318761	2.258403	0.170334	4.999991	38372.000000		1
11584.660156	2560.323486	1.168737	3.996526	6901.943848	8179.805176	1163.636475	711.615906	171.640900	58.964169	44.038872	192.375961	240.587128	167.638199	1.590116	99998.000000	4.063883	3.408295	0.067717	0.601683	3.838971	3.912743	3.065817	2.852246	2.234621	1.770588	1.643836	2.284151	2.381272	2.224373	0.201429	4.999991	38404.000000		1
5676.709961	1474.440308	1.489446	2.399149	4054.706299	4843.283203	662.325378	416.215302	111.248962	87.393158	13.195318	93.683983	115.800560	76.917694	0.782797	99998.000000	3.754097	3.168627	0.173025	0.380057	3.607960	3.685140	2.821071	2.619318	2.046296	1.941477	1.120420	1.971665	2.063711	1.886026	0.000000	4.999991	38425.000000		1
5742.004883	1637.301880	1.097811	3.780664	3671.792236	4270.269043	665.137756	382.599457	84.398849	37.744961	29.653233	99.157623	160.576447	132.640854	0.061585	0.000000	3.759063	3.214129	0.040528	0.577568	3.564878	3.630455	2.822912	2.582744	1.926337	1.576859	1.472072	1.996326	2.205682	2.122677	0.000000	0.000000	38485.000000		1
7926.633301	1338.148315	1.486362	5.365705	4920.549316	5327.498047	821.030029	504.030945	126.050903	46.185154	26.893286	115.143723	168.569489	96.783142	0.414391	0.000000	3.899089	3.126504	0.172125	0.729627	3.692014	3.726523	2.914359	2.702457	2.100546	1.664502	1.429644	2.061240	2.226779	1.985800	0.000000	0.000000	38500.000000		1
9505.303711	1599.476685	1.588125	4.033530	5696.581543	6869.755859	987.280518	580.316467	145.278015	68.748871	30.976156	123.065849	153.897064	118.683853	1.688964	0.000000	3.977966	3.203978	0.200885	0.605685	3.755614	3.836941	2.994441	2.763665	2.162200	1.837266	1.491027	2.090137	2.187230	2.074392	0.227620	0.000000	38528.000000		1
7128.650879	2954.647217	2.389898	4.070535	5924.596191	6472.360352	963.905823	597.619324	109.818108	20.383512	24.228935	132.890640	155.460526	94.781792	1.069701	99998.000000	3.853007	3.470506	0.378379	0.609652	3.772659	3.811063	2.984035	2.776425	2.040674	1.309279	1.384334	2.123494	2.191620	1.976725	0.029262	4.999991	38552.000000		1
10410.686523	5270.954590	1.646716	5.655577	11197.290039	12752.045898	1920.237915	1151.535889	260.168884	114.533142	72.850243	327.184692	439.929260	333.512512	0.723892	99998.000000	4.017479	3.721889	0.216619	0.752477	4.049113	4.105580	3.283355	3.061277	2.415255	2.058931	1.862431	2.514793	2.643383	2.523112	0.000000	4.999991	38586.000000		1
8450.467773	2312.631348	3.219423	4.977154	5858.233887	6963.738770	1004.527893	605.322510	142.286789	102.127258	39.098724	171.495956	227.703262	173.818024	1.603925	0.000000	3.926881	3.364106	0.507778	0.696981	3.767767	3.842843	3.001962	2.781987	2.153165	2.009142	1.592163	2.234254	2.357369	2.240095	0.205184	0.000000	38694.000000		1
7359.006348	2425.675049	3.364359	7.370136	7367.767090	8332.576172	1269.458008	751.969666	155.738052	67.102158	42.765289	229.584351	237.685333	155.997086	0.133324	0.000000	3.866819	3.384833	0.526902	0.867476	3.867336	3.920779	3.103618	2.876200	2.192395	1.826736	1.631091	2.360942	2.376002	2.193116	0.000000	0.000000	38723.000000		1
16136.822266	2603.600586	1.958174	3.916348	8960.351562	10339.131836	1497.392578	917.634277	220.117279	111.276711	61.822796	246.914963	319.207062	217.863052	2.204076	99998.000000	4.207818	3.415574	0.291851	0.592881	3.952325	4.014484	3.175336	2.962670	2.342654	2.046404	1.791149	2.392547	2.504072	2.338184	0.343226	4.999991	38766.000000		1
25028.789062	5653.415039	2.050686	7.996135	17772.113281	20480.607422	2993.434570	1803.136108	403.402374	142.533493	118.884293	506.029205	738.777466	335.430603	0.656484	0.000000	4.398440	3.752311	0.311899	0.902880	4.249739	4.311343	3.476170	3.256028	2.605738	2.153917	2.075125	2.704175	2.868514	2.525603	0.000000	0.000000	38833.000000		1
6968.937988	1970.108154	0.851112	1.877997	4200.218750	4555.526855	692.176025	441.665405	116.799690	29.326355	23.254475	90.557076	118.082527	53.114315	1.320451	99998.000000	3.843167	3.294490	0.000000	0.273695	3.623272	3.658539	2.840217	2.645093	2.067442	1.467258	1.366507	1.956922	2.072186	1.725212	0.120722	4.999991	38887.000000		1
8804.851562	3284.940430	4.992573	7.333131	6632.083008	8437.981445	1108.779907	673.793823	202.324097	83.177689	66.787613	272.991058	421.935638	180.836609	0.295837	99998.000000	3.944722	3.516527	0.698324	0.865289	3.821650	3.926239	3.044845	2.828527	2.306048	1.920007	1.824696	2.436148	2.625246	2.257286	0.000000	4.999991	38964.000000		1
7044.711914	1238.595947	2.130863	3.845422	4302.617188	4866.481934	698.204712	450.407806	114.456047	57.184853	26.427641	110.447189	136.668213	103.928162	1.457142	99998.000000	3.847863	3.092930	0.328556	0.584944	3.633733	3.687215	2.843983	2.653606	2.058639	1.757281	1.422058	2.043155	2.135668	2.016733	0.163502	4.999991	39047.000000		1
3207.779053	2462.976074	2.661267	4.292564	380.258911	1772.656372	0.000000	44.627869	81.688240	128.255783	33.267372	11.073706	35.580177	81.904099	1.222338	4178.706543	3.506204	3.391460	0.425088	0.632717	2.580079	3.248625	0.000000	1.649606	1.912160	2.108077	1.522019	1.044293	1.551208	1.913306	0.087191	3.621042	39083.000000		1
9777.937500	2195.800781	2.047602	4.141461	1772.711914	2570.616943	167.150970	183.359100	110.949837	136.702133	56.617443	32.632122	60.422775	84.975502	0.095162	0.000000	3.990247	3.341593	0.311246	0.617154	3.248638	3.410037	2.223109	2.263303	2.045127	2.135775	1.752950	1.513645	1.781201	1.929294	0.000000	0.000000	39101.000000		1
10322.578125	1576.117432	1.733061	3.537048	7520.520508	8439.387695	1249.228760	775.489380	154.316452	64.758514	53.089645	215.806198	289.430481	154.125259	1.901968	99998.000000	4.013788	3.197589	0.238814	0.548641	3.876248	3.926311	3.096642	2.889576	2.188412	1.811297	1.725010	2.334064	2.461544	2.187874	0.279203	4.999991	39146.000000		1
7456.677734	2951.844238	3.170084	5.119006	8192.127930	9511.154297	1326.093994	843.106506	193.717392	89.234146	51.032791	193.458344	272.553162	142.067841	0.038056	99998.000000	3.872545	3.470093	0.501071	0.709186	3.913397	3.978233	3.122574	2.925882	2.287169	1.950531	1.707849	2.286587	2.435451	2.152496	0.000000	4.999991	39199.000000		1
17352.312500	4084.100586	3.074487	5.526060	13385.908203	15341.816406	2249.686035	1372.245239	348.490234	156.980804	67.743576	340.531097	419.548828	316.092468	3.925444	99998.000000	4.239357	3.611096	0.487773	0.742416	4.126648	4.185877	3.352122	3.137432	2.542191	2.195847	1.830868	2.532157	2.622782	2.499814	0.593889	4.999991	39245.000000		1
11041.881836	2864.950684	2.019849	4.391244	7810.894531	8510.123047	1304.470825	798.164124	202.058899	76.458221	52.725765	186.165314	218.788177	154.260941	0.201281	0.000000	4.043043	3.457117	0.305319	0.642588	3.892701	3.929936	3.115434	2.902092	2.305478	1.883424	1.722023	2.269899	2.340024	2.188256	0.000000	0.000000	39259.000000		1
7680.104004	2013.280518	2.124696	2.553336	4209.916992	4873.337402	714.591675	435.747711	102.361626	51.856152	18.582609	101.088043	133.880524	85.265373	0.833252	0.000000	3.885367	3.303904	0.327297	0.407108	3.624274	3.687826	2.854058	2.639235	2.010137	1.714800	1.269107	2.004700	2.126717	1.930773	0.000000	0.000000	39293.000000		1
15653.816406	3863.585449	1.745396	4.761292	9898.490234	10948.025391	1645.131470	1016.961548	203.650101	77.919914	52.044258	279.827698	383.869965	213.000000	0.664487	99998.000000	4.194620	3.586991	0.241894	0.677725	3.995569	4.039336	3.216201	3.007304	2.308885	1.891648	1.716373	2.446891	2.584184	2.328380	0.000000	4.999991	39331.000000		1
6549.309082	3258.225830	1.350678	3.709738	5915.967773	6397.604492	937.499756	607.869690	131.148331	73.038353	33.430813	129.421432	183.100067	128.117004	1.261292	0.000000	3.816195	3.512981	0.130552	0.569343	3.772026	3.806017	2.971971	2.783810	2.117763	1.863551	1.524147	2.112006	2.262688	2.107607	0.100816	0.000000	39367.000000		1
5576.346191	3236.960449	1.600460	4.727372	7047.298828	7579.755859	1174.361694	726.497986	174.946671	58.242573	45.300121	217.604019	325.880249	167.403839	1.226843	0.000000	3.746350	3.510137	0.204245	0.674620	3.848023	3.879655	3.069802	2.861234	2.242906	1.765241	1.656099	2.337667	2.513058	2.223765	0.088789	0.000000	39448.000000		1
8085.334961	2612.457031	2.689020	4.579352	6958.102051	7871.869141	1172.496094	716.256897	171.166000	54.625347	53.151321	181.613708	268.285278	163.524506	0.484760	0.000000	3.907698	3.417049	0.429594	0.660804	3.842491	3.896078	3.069111	2.855069	2.233418	1.737394	1.725514	2.259149	2.428597	2.213583	0.000000	0.000000	39595.000000		1
13977.286133	3954.210449	3.777580	4.952485	8918.135742	10452.826172	1488.267822	912.151428	214.791656	72.708389	34.482368	194.078186	273.361115	217.246307	0.997797	99998.000000	4.145423	3.597060	0.577214	0.694823	3.950274	4.019234	3.172681	2.960067	2.332017	1.861585	1.537597	2.287977	2.436737	2.336952	0.000000	4.999991	39651.000000		1
5104.922852	3006.774902	3.080655	4.058200	4892.335938	5587.604980	787.648560	507.601898	102.262947	54.720943	28.530750	119.985191	190.331436	94.667694	0.653215	0.000000	3.707989	3.478101	0.488643	0.608333	3.689516	3.747226	2.896333	2.705523	2.009718	1.738154	1.455313	2.079128	2.279510	1.976202	0.000000	0.000000	39708.000000		1
7416.971680	2149.325928	1.822490	3.632644	4431.446777	5134.684082	713.228699	454.456757	95.713081	57.530231	24.484886	90.615662	117.302338	105.183243	0.236230	0.000000	3.870227	3.332302	0.260665	0.560223	3.646546	3.710514	2.853229	2.657493	1.980971	1.759896	1.388898	1.957203	2.069307	2.021947	0.000000	0.000000	39740.000000		1
7186.283203	1298.790527	1.803987	3.934851	4463.983398	5210.353027	734.102539	450.059326	105.195580	41.581135	23.032444	128.499390	164.196747	113.641937	1.976054	0.000000	3.856504	3.113539	0.256233	0.594928	3.649723	3.716867	2.865757	2.653270	2.021997	1.618896	1.362340	2.108901	2.215364	2.055539	0.295799	0.000000	39770.000000		1
4845.367676	1127.316162	2.716774	4.924731	3284.854004	3494.625244	560.864258	347.275238	68.347984	28.977894	22.110407	84.173737	120.793129	83.239357	0.002600	99998.000000	3.685327	3.052046	0.434053	0.692383	3.516516	3.543401	2.748858	2.540674	1.834726	1.462067	1.344597	1.925177	2.082042	1.920329	0.000000	4.999991	39820.000000		1
5461.535645	1611.512573	0.471812	3.065236	4188.284668	5665.784180	709.586792	434.582062	131.435120	70.648453	33.763855	172.529022	194.639420	135.369965	0.789373	0.000000	3.737315	3.207234	0.000000	0.486464	3.622036	3.753260	2.851006	2.638072	2.118711	1.849103	1.528452	2.236862	2.289231	2.131522	0.000000	0.000000	39857.000000		1
4411.167969	738.240906	1.862578	2.349809	3280.478271	3580.097412	558.344849	338.942963	78.222115	30.131212	29.449705	100.539131	141.457260	65.298164	0.537871	0.000000	3.644554	2.868198	0.270115	0.371033	3.515937	3.553895	2.746902	2.530127	1.893330	1.479017	1.469081	2.002335	2.150625	1.814901	0.000000	0.000000	39888.000000		1
5745.039062	463.109711	0.471812	1.930420	3696.585449	3934.144531	623.806458	385.825043	96.955833	48.800167	15.301512	77.741051	102.753258	125.101112	2.870426	99998.000000	3.759293	2.665684	0.000000	0.285652	3.567801	3.594850	2.795050	2.586390	1.986574	1.688421	1.184734	1.890650	2.011796	2.097261	0.457946	4.999991	39931.000000		1
6121.492676	1979.051025	1.504864	2.466991	4080.347656	4432.183594	676.630859	420.788483	86.597549	44.128300	25.240402	109.654663	109.158188	89.545609	1.346080	0.000000	3.786857	3.296457	0.177497	0.392168	3.610697	3.646618	2.830352	2.624064	1.937506	1.644717	1.402096	2.040027	2.038056	1.952044	0.129071	0.000000	39963.000000		1
12167.970703	3574.392334	4.449835	7.940627	8921.860352	10669.603516	1465.608521	906.051758	220.302292	97.091515	74.311935	307.177399	391.329529	258.688690	1.571125	0.000000	4.085218	3.553202	0.648344	0.899855	3.950455	4.028148	3.166018	2.957153	2.343019	1.987181	1.871059	2.487389	2.592543	2.412777	0.196211	0.000000	39986.000000		1
24505.306641	4909.410645	1.298254	3.407531	13119.500977	14753.796875	2165.635742	1331.604614	328.387329	109.161270	56.463257	319.133026	420.319763	237.555817	1.232308	0.000000	4.389260	3.691029	0.113360	0.532440	4.117918	4.168904	3.335585	3.124375	2.516387	2.038069	1.751766	2.503972	2.623580	2.375766	0.090719	0.000000	40014.000000		1
17841.220703	4173.516602	2.463907	5.840601	13728.835938	15575.609375	2303.703857	1410.335571	348.666016	119.923515	94.405579	430.360413	583.881287	412.292786	1.583810	0.000000	4.251425	3.620502	0.391624	0.766458	4.137634	4.192445	3.362427	3.149323	2.542410	2.078904	1.974998	2.633832	2.766325	2.615206	0.199703	0.000000	40065.000000		1
16032.764648	4230.778320	5.448967	7.789524	11244.008789	12935.167969	1849.941040	1147.878540	281.730377	87.840302	72.594292	298.493591	425.096466	223.746826	0.457676	0.000000	4.205009	3.626420	0.736314	0.891511	4.050921	4.111772	3.267158	3.059896	2.449834	1.943694	1.860902	2.474935	2.628488	2.349757	0.000000	0.000000	40095.000000		1
11861.983398	5118.188965	1.982844	2.544085	7650.216309	10796.218750	1176.181152	780.438782	308.127167	175.387634	91.395851	252.434860	381.945709	186.834473	1.987479	99998.000000	4.074157	3.709116	0.297289	0.405532	3.883674	4.033272	3.070474	2.892339	2.488730	2.243999	1.960927	2.402149	2.582002	2.271457	0.298303	4.999991	40125.000000		1
18014.890625	5161.589844	1.754647	5.485971	13259.743164	16013.719727	2283.378906	1364.730225	332.316010	113.364403	92.783531	417.627655	582.268494	220.336212	1.154746	99998.000000	4.255631	3.712784	0.244190	0.739254	4.122535	4.204492	3.358578	3.135047	2.521551	2.054477	1.967471	2.620789	2.765123	2.343086	0.062486	4.999991	40167.000000		1
5432.101562	2245.146729	0.903535	2.402232	6139.501953	6614.601074	1043.549561	631.676147	139.082779	49.577267	33.754604	144.013687	181.558197	169.531616	0.605669	0.000000	3.734968	3.351245	0.000000	0.380615	3.788133	3.820504	3.018513	2.800494	2.143273	1.695283	1.528333	2.158404	2.259016	2.229251	0.000000	0.000000	40191.000000		1
16713.207031	99998.000000	5.819015	11.496178	5881.695312	7485.606445	900.023071	603.984131	177.496918	37.966991	88.102417	176.226425	225.772842	164.637726	3.805429	99998.000000	4.223060	4.999991	0.764849	1.060553	3.769503	3.874227	2.954254	2.781025	2.249191	1.579406	1.944988	2.246071	2.353672	2.216529	0.580404	4.999991	40238.000000		0
3808.793457	3172.050781	1.242747	0.000000	4437.327148	5928.444336	745.055969	450.938202	147.248520	65.069969	31.050165	185.052078	248.000443	94.908226	3.241309	0.000000	3.580787	3.501340	0.094383	0.000000	3.647121	3.772941	2.872189	2.654117	2.168051	1.813381	1.492064	2.267294	2.394453	1.977304	0.510720	0.000000	40270.000000		1
7042.130859	1003.269714	2.809286	1.979760	3920.246094	4176.304199	661.230652	395.329132	82.366661	30.269979	16.689194	76.624741	104.560333	30.812717	0.100229	99998.000000	3.847704	3.001418	0.448596	0.296613	3.593313	3.620792	2.820353	2.596959	1.915751	1.481012	1.222435	1.884369	2.019367	1.488730	0.000000	4.999991	40294.000000		1
8692.260742	1316.805786	1.150235	0.931289	5490.522949	6501.801270	909.585754	560.370850	132.875214	51.137638	34.078396	141.882812	190.195755	113.099205	1.277614	0.000000	3.939133	3.119522	0.060786	0.000000	3.739614	3.813034	2.958844	2.748476	2.123444	1.708741	1.532479	2.151930	2.279201	2.053460	0.106400	0.000000	40320.000000		1
13798.994141	3610.737305	1.440106	4.687283	8048.187988	8832.715820	1300.841309	830.823975	170.438248	92.962387	49.120876	194.118271	229.476425	221.905838	1.078590	0.000000	4.139847	3.557596	0.158394	0.670921	3.905698	3.946094	3.114224	2.919509	2.231567	1.968307	1.691266	2.288066	2.360738	2.346169	0.032856	0.000000	40369.000000		1
20378.939453	5650.732422	1.569623	6.512856	12429.912109	14395.540039	2133.429199	1274.669556	277.329865	140.510559	79.501869	337.009460	477.048218	289.004913	0.879156	99998.000000	4.309182	3.752105	0.195795	0.813771	4.094468	4.158228	3.329078	3.105398	2.442997	2.147709	1.900377	2.527642	2.678562	2.460905	0.000000	4.999991	40456.000000		1
10933.192383	3268.269775	1.976677	6.093468	8094.179199	9141.968750	1363.299316	828.677673	204.562897	83.948624	55.306854	222.886475	310.680511	176.445358	1.115386	99998.000000	4.038747	3.514318	0.295936	0.784864	3.908173	3.961040	3.134591	2.918386	2.310827	1.924014	1.742779	2.348084	2.492314	2.246610	0.047425	4.999991	40489.000000		1
6024.792969	2079.472900	2.383730	3.910181	4534.178223	5299.839844	758.183411	472.798828	108.245399	29.492878	33.461651	110.650711	144.513245	98.516205	0.405024	0.000000	3.779942	3.317953	0.377257	0.592197	3.656499	3.724263	2.879774	2.674676	2.034410	1.469717	1.524547	2.043954	2.159908	1.993508	0.000000	0.000000	40575.000000		1
16890.835938	4854.393555	1.464776	4.375825	9214.541016	10710.965820	1537.891357	946.291504	221.862671	125.187462	59.380474	222.090866	327.443726	178.594727	0.349680	0.000000	4.227651	3.686135	0.165771	0.641060	3.964474	4.029829	3.186926	2.976025	2.346084	2.097561	1.773644	2.346531	2.515137	2.251869	0.000000	0.000000	40615.000000		1
10220.790039	3943.358643	1.982844	6.102719	8846.235352	9336.046875	1465.685669	913.616211	240.944839	66.861626	60.919258	233.614792	333.944244	213.629089	0.161408	0.000000	4.009484	3.595866	0.297289	0.785523	3.946759	3.970163	3.166041	2.960764	2.381918	1.825177	1.784755	2.368500	2.523674	2.329660	0.000000	0.000000	40668.000000		1
9975.425781	2238.051270	2.399149	2.858626	6102.903809	7125.212891	1002.202759	625.715271	134.309158	75.304901	40.270546	147.011078	210.465164	92.845207	1.648800	99998.000000	3.998931	3.349870	0.380057	0.456157	3.785537	3.852798	3.000956	2.796377	2.128106	1.876823	1.604988	2.167350	2.323180	1.967759	0.217168	4.999991	40709.000000		1
7393.430176	4066.560303	2.396065	5.871439	7701.251953	8621.353516	1299.709595	783.781555	172.316238	68.619354	47.532749	218.846771	272.701172	207.683640	0.303781	0.000000	3.868846	3.609227	0.379499	0.768745	3.886561	3.935575	3.113846	2.894195	2.236326	1.836447	1.676993	2.340140	2.435687	2.317402	0.000000	0.000000	40723.000000		1
7503.374512	867.486572	2.186371	3.752910	4884.013184	5962.507324	806.363770	498.140991	123.115189	63.895065	32.934330	126.186592	167.607376	127.284401	0.457720	0.000000	3.875257	2.938263	0.339724	0.574368	3.688777	3.775429	2.906531	2.697352	2.090312	1.805467	1.517649	2.101013	2.224293	2.104775	0.000000	0.000000	40749.000000		1
11175.219727	1556.214966	1.366096	3.068320	5371.533691	6164.421387	871.606445	557.811340	111.094772	61.249218	32.391590	132.045700	201.867706	95.090172	2.143395	99998.000000	4.048256	3.192070	0.135481	0.486901	3.730098	3.789892	2.940320	2.746487	2.045694	1.787101	1.510432	2.120724	2.305067	1.978136	0.331102	4.999991	40790.000000		1
11124.908203	822.371460	3.136162	5.482887	6343.460449	7301.272461	1039.068848	652.741150	168.927216	68.255470	37.723377	160.517853	238.428513	93.859756	0.024328	0.000000	4.046297	2.915068	0.496399	0.739009	3.802326	3.863399	3.016644	2.814741	2.227700	1.834137	1.576611	2.205523	2.377358	1.972479	0.000000	0.000000	40804.000000		1
5594.534180	1954.192993	2.115445	2.941887	5240.172363	5716.449707	881.862915	533.125977	115.467514	51.424427	26.464645	137.201706	184.515503	62.328529	1.735002	99998.000000	3.747764	3.290967	0.325402	0.468626	3.719346	3.757126	2.945401	2.726830	2.062460	1.711169	1.422666	2.137360	2.266033	1.794687	0.239300	4.999991	40822.000000		1
4170.577637	646.650757	2.889463	4.631775	3040.122314	3248.188477	514.771606	322.626923	45.608498	22.739489	17.210346	64.033836	113.364403	75.486839	1.274652	0.000000	3.620196	2.810670	0.460817	0.665747	3.482891	3.511641	2.711615	2.508701	1.659046	1.356781	1.235790	1.806409	2.054477	1.877871	0.105392	0.000000	40883.000000		1
14304.119141	4801.193359	2.180203	7.308461	12951.160156	14468.306641	2126.866943	1332.878174	276.031616	103.030792	77.580696	351.706573	463.205322	319.191620	2.253719	0.000000	4.155461	3.681349	0.338497	0.863826	4.112309	4.160418	3.327740	3.124790	2.440959	2.012967	1.889754	2.546180	2.665774	2.504051	0.352900	0.000000	40943.000000		1
20473.875000	6405.646973	2.775365	5.664828	12776.913086	14151.394531	2102.116943	1304.711304	282.803528	110.416351	68.064285	305.752686	404.367584	237.725418	0.502051	0.000000	4.311200	3.806563	0.443320	0.753187	4.106426	4.150799	3.322657	3.115515	2.451485	2.043033	1.832919	2.485370	2.606776	2.376076	0.000000	0.000000	41065.000000		1
5082.340820	2731.822510	2.951138	6.337083	7448.953125	8053.498047	1209.571899	772.905212	159.601990	75.326485	66.658096	217.443665	309.514862	165.269897	1.553750	0.000000	3.706064	3.436452	0.469990	0.801889	3.872095	3.905985	3.082632	2.888126	2.203038	1.876948	1.823853	2.337347	2.490681	2.218194	0.191381	0.000000	41123.000000		1
12376.258789	2746.316162	1.326008	3.533965	8245.781250	9088.617188	1430.663574	848.015808	214.443192	72.147148	66.056770	258.269287	340.716125	201.624084	0.711142	0.000000	4.092589	3.438751	0.122546	0.548262	3.916232	3.958498	3.155538	2.928404	2.331312	1.858219	1.819917	2.412073	2.532393	2.304542	0.000000	0.000000	41163.000000		1
15512.173828	3041.229492	2.994310	4.792130	12879.901367	14834.319336	2073.172852	1313.321167	320.455963	145.931763	94.886642	366.156982	480.310822	364.682953	2.014607	99998.000000	4.190673	3.483049	0.476297	0.680529	4.109912	4.171268	3.316636	3.118371	2.505768	2.164150	1.977205	2.563667	2.681522	2.561915	0.304190	4.999991	41303.000000		1
8177.319824	2133.577148	3.826920	5.032661	4713.667480	5287.723633	782.677551	476.924866	111.344559	56.873394	29.684069	114.724335	142.777100	70.195145	0.469099	99998.000000	3.912611	3.329108	0.582849	0.701798	3.673359	3.723269	2.893583	2.678450	2.046669	1.754909	1.472523	2.059656	2.154659	1.846307	0.000000	4.999991	41334.000000		1
6606.607910	1978.551392	1.011466	2.334390	4034.424561	4425.729492	675.727356	418.586700	91.577789	17.805508	26.850113	100.486710	153.773712	114.536224	0.957163	99998.000000	3.819978	3.296347	0.004951	0.368173	3.605782	3.645985	2.829772	2.621785	1.961790	1.250554	1.428946	2.002109	2.186882	2.058943	0.000000	4.999991	41370.000000		1
4539.621094	1620.942627	1.831741	2.377563	3105.479004	3429.919189	526.653259	321.100464	68.866051	21.413483	14.092686	81.056076	107.730415	52.812111	0.015251	99998.000000	3.657020	3.209768	0.262864	0.376132	3.492129	3.535284	2.721525	2.506641	1.838005	1.330687	1.148994	1.908786	2.032338	1.722733	0.000000	4.999991	41389.000000		1
11630.617188	2281.531982	2.278883	3.925599	5893.147949	6878.643066	963.267456	609.497864	147.159103	61.529839	61.273888	215.911057	309.354492	220.163528	0.481298	0.000000	4.065603	3.358227	0.357722	0.593906	3.770347	3.837503	2.983747	2.784972	2.167787	1.789086	1.787275	2.334275	2.490456	2.342745	0.000000	0.000000	41443.000000		1
8196.142578	3008.794678	1.227328	1.945839	7360.489746	7828.483887	1179.647217	753.887756	130.997223	76.044998	41.004475	185.619492	280.968689	168.594162	1.743718	0.000000	3.913610	3.478393	0.088961	0.289107	3.866907	3.893678	3.071752	2.877307	2.117262	1.881071	1.612831	2.268624	2.448658	2.226843	0.241476	0.000000	41461.000000		1
10569.014648	3631.965820	1.187239	5.304030	8390.094727	9321.868164	1400.103760	864.470642	187.855194	70.494270	58.880909	229.741623	287.052917	225.886948	0.917547	99998.000000	4.024035	3.560142	0.074538	0.724606	3.923767	3.969503	3.146160	2.936750	2.273823	1.848154	1.769974	2.361240	2.457962	2.353891	0.000000	4.999991	41501.000000		1
7072.999023	1468.667603	1.689889	2.800035	4217.839355	4852.438477	684.038025	432.861328	117.983841	49.481670	34.096901	106.947144	131.580048	101.430336	0.548033	0.000000	3.849604	3.166924	0.227858	0.447163	3.625090	3.685960	2.835080	2.636349	2.071823	1.694444	1.532715	2.029169	2.119190	2.006168	0.000000	0.000000	41530.000000		1
23131.505859	6084.950684	1.606628	9.103197	15747.802734	17633.410156	2648.626221	1616.936768	366.116882	142.604416	105.402191	466.174957	657.749146	357.978882	0.435155	0.000000	4.364204	3.784257	0.205915	0.959194	4.197220	4.246336	3.423021	3.208693	2.563620	2.154133	2.022850	2.668549	2.818060	2.553857	0.000000	0.000000	41599.000000		1
8450.184570	677.503601	2.858626	3.860841	5131.711426	6201.707031	886.414551	528.984558	110.351593	53.953094	34.235668	138.610977	196.720947	195.256165	0.528419	0.000000	3.926866	2.830912	0.456157	0.586682	3.710262	3.792511	2.947637	2.723443	2.042778	1.732016	1.534479	2.141798	2.293851	2.290605	0.000000	0.000000	41670.000000		1
14314.184570	2588.607422	2.855542	5.914611	7565.472168	8382.964844	1225.403809	769.513062	185.249435	68.545341	39.607540	180.361710	243.997742	146.671860	1.064805	99998.000000	4.155766	3.413066	0.455689	0.771926	3.878836	3.923398	3.088279	2.886216	2.267757	1.835978	1.597778	2.256144	2.387386	2.166347	0.027270	4.999991	41694.000000		1
17484.363281	7331.311523	2.759946	7.851199	15343.870117	18322.000000	2598.124023	1577.671631	409.640778	167.487106	126.494965	538.275879	748.506653	472.030975	0.994963	0.000000	4.242650	3.865182	0.440901	0.894936	4.185935	4.262973	3.414660	3.198017	2.612403	2.223981	2.102073	2.731005	2.874196	2.673970	0.000000	0.000000	41742.000000		1
5729.395508	1536.583862	2.926468	3.456871	4440.121094	7435.168457	730.050476	447.749603	480.418732	490.493317	100.054985	105.772240	210.310989	288.573181	0.513454	0.000000	3.758109	3.186556	0.466344	0.538683	3.647395	3.871291	2.863353	2.651035	2.681620	2.690633	2.000239	2.024372	2.322862	2.460256	0.000000	0.000000	41791.000000		1
16204.482422	3832.122070	2.732193	6.636206	11854.147461	12932.392578	1970.805054	1218.551758	274.736450	95.090172	76.146759	312.197723	422.515381	270.434631	0.627669	0.000000	4.209635	3.583439	0.436511	0.821920	4.073870	4.111679	3.294644	3.085844	2.438916	1.978136	1.881651	2.494430	2.625843	2.432062	0.000000	0.000000	41838.000000		1
14261.424805	4740.757812	2.889463	8.079395	12346.019531	15122.874023	2088.684082	1266.124512	329.374146	122.356583	93.899841	459.588074	550.894531	338.027100	0.563398	0.000000	4.154163	3.675848	0.460817	0.907379	4.091527	4.179635	3.319873	3.102476	2.517689	2.087627	1.972665	2.662369	2.741068	2.528951	0.000000	0.000000	41997.000000		1
10018.993164	5825.675781	2.476242	6.321664	14515.661133	18155.677734	2447.483154	1483.858032	378.171204	179.529099	107.119835	495.843597	702.540466	328.091309	1.107657	0.000000	4.000824	3.765346	0.393793	0.800831	4.161837	4.259013	3.388720	3.171392	2.577688	2.254135	2.029870	2.695345	2.846671	2.515995	0.044405	0.000000	42045.000000		1
17134.960938	4284.259766	1.989012	2.833956	9486.160156	11233.733398	1509.252686	961.330872	271.418335	90.967209	54.036354	249.662567	343.503815	188.089554	0.828224	99998.000000	4.233883	3.631876	0.298637	0.452393	3.977090	4.050524	3.178762	2.982873	2.433639	1.958885	1.732686	2.397353	2.535932	2.274365	0.000000	4.999991	42066.000000		1
13122.646484	4022.989990	2.833956	3.259512	7642.626953	8406.234375	1245.876709	787.309326	209.459869	65.677467	64.542648	179.078873	275.254517	147.353378	1.413047	0.000000	4.118021	3.604549	0.452393	0.513153	3.883243	3.924602	3.095475	2.896145	2.321101	1.817416	1.809847	2.253044	2.439734	2.168360	0.150157	0.000000	42155.000000		1
6650.699219	2572.257568	1.773150	3.675817	5982.767578	7356.582520	1011.888794	612.257812	168.692841	64.980545	42.962646	183.923431	255.487762	163.728027	0.236448	0.000000	3.822867	3.410315	0.248745	0.565354	3.776902	3.866676	3.005133	2.786934	2.227097	1.812783	1.633091	2.264637	2.407370	2.214123	0.000000	0.000000	42180.000000		1
11615.099609	3047.258057	1.871829	5.643242	6294.280762	6958.225098	1043.857910	649.130066	189.674606	66.692017	47.187370	151.858719	204.547470	126.137253	0.182066	99998.000000	4.065023	3.483909	0.272266	0.751529	3.798946	3.842499	3.018641	2.812332	2.278009	1.824074	1.673826	2.181440	2.310794	2.100843	0.000000	4.999991	42249.000000		1
5828.173828	1999.511597	1.797820	4.428249	7074.078125	8092.254883	1174.525146	725.239868	167.203400	57.659748	49.561848	191.154800	237.528061	177.703522	1.147545	99998.000000	3.765532	3.300924	0.254746	0.646232	3.849670	3.908070	3.069862	2.860482	2.223245	1.760873	1.695148	2.281385	2.375715	2.249696	0.059770	4.999991	42282.000000		1
20907.076172	4768.884766	2.531749	8.054726	13605.440430	15654.569336	2288.831055	1388.496582	294.151672	115.054291	84.331001	390.688110	520.072510	314.078796	0.834742	0.000000	4.320293	3.678417	0.403421	0.906051	4.133713	4.194641	3.359614	3.142545	2.468571	2.060903	1.925987	2.591830	2.716064	2.497039	0.000000	0.000000	42309.000000		1
8050.772461	3307.016846	3.185502	5.717252	6490.505371	6945.119141	1048.301514	655.343811	113.071449	48.636726	37.849808	165.917480	202.583130	155.031876	0.417247	0.000000	3.905838	3.519436	0.503178	0.757187	3.812279	3.841680	3.020486	2.816469	2.053353	1.686964	1.578064	2.219892	2.306603	2.190421	0.000000	0.000000	42337.000000		1
5213.140625	521.932007	0.986796	2.911049	3438.029541	3594.307129	555.350525	344.765076	78.043259	31.463387	11.786050	61.995483	86.286095	52.287876	1.108547	0.000000	3.717099	2.717614	0.000000	0.464050	3.536310	3.555615	2.744567	2.537523	1.892335	1.497805	1.071368	1.792360	1.935941	1.718401	0.044754	0.000000	42368.000000		1
17361.810547	5744.838867	2.698272	5.430464	13119.279297	15728.236328	2201.249756	1345.564697	312.962463	136.396851	95.253609	440.684784	597.477478	308.318359	2.598890	0.000000	4.239595	3.759278	0.431086	0.734837	4.117910	4.196680	3.342669	3.128905	2.495492	2.134804	1.978881	2.644128	2.776322	2.488999	0.414788	0.000000	42473.000000		1
25088.314453	3769.648682	2.019849	7.943711	15549.422852	18415.439453	2585.585449	1593.022461	387.024628	150.800995	95.302948	421.084534	602.596497	354.861237	0.569469	0.000000	4.399471	3.576301	0.305319	0.900023	4.191714	4.265182	3.412559	3.202222	2.587739	2.178404	1.979106	2.624369	2.780027	2.550059	0.000000	0.000000	42518.000000		1
9046.138672	5744.333008	2.075356	4.502259	9708.688477	11481.850586	1579.750000	986.660706	300.349976	151.115540	72.002213	268.448700	378.729370	236.633774	1.769176	0.000000	3.956463	3.759240	0.317093	0.653430	3.987161	4.060012	3.198588	2.994168	2.477628	2.179309	1.857346	2.428861	2.578329	2.374077	0.247771	0.000000	42551.000000		1
9116.537109	1787.005005	2.648932	4.582436	6676.938965	7353.982910	1141.797485	693.970764	166.768585	37.997829	46.080307	200.236404	274.264648	121.089172	0.249640	99998.000000	3.959830	3.252126	0.423071	0.661096	3.824577	3.866523	3.057589	2.841341	2.222114	1.579759	1.663515	2.301543	2.438170	2.083105	0.000000	4.999991	42633.000000		1
12661.843750	2643.868164	3.971855	6.303162	9728.291992	11502.151367	1588.933350	992.088074	268.559723	120.090034	69.988533	337.937683	471.170624	256.082916	1.291201	0.000000	4.102497	3.422240	0.598993	0.799558	3.988037	4.060779	3.201106	2.996550	2.429041	2.079507	1.845027	2.528837	2.673178	2.408381	0.110994	0.000000	42725.000000		1
10948.657227	2670.286377	3.620309	4.489923	8702.786133	10229.504883	1394.044189	881.640930	236.538177	88.564980	48.260513	192.135422	307.180481	157.295349	0.140268	99998.000000	4.039361	3.426558	0.558746	0.652239	3.939658	4.009855	3.144277	2.945292	2.373901	1.947262	1.683592	2.283607	2.487394	2.196716	0.000000	4.999991	42756.000000		1
7506.887207	2932.506104	1.359929	3.836171	9151.827148	10076.273438	1538.088745	938.221375	192.400635	114.755173	66.790695	268.889679	362.151184	195.518295	1.888814	0.000000	3.875460	3.467239	0.133516	0.583898	3.961508	4.003300	3.186981	2.972305	2.284206	2.059772	1.824716	2.429574	2.558890	2.291187	0.276189	0.000000	42866.000000		1
6971.031738	3084.583740	2.340558	3.305768	5587.457031	6036.659180	918.232544	573.982483	122.646454	71.058594	34.497784	132.008682	150.671478	85.808113	0.325259	99998.000000	3.843297	3.489197	0.369319	0.519272	3.747214	3.780797	2.962953	2.758899	2.088655	1.851617	1.537791	2.120603	2.178031	1.933528	0.000000	4.999991	42914.000000		1
10853.384766	2593.044922	1.489446	4.147629	6138.388672	6918.546875	1057.592896	624.376892	142.928207	57.453136	41.550297	177.062119	236.072540	181.024719	1.229676	0.000000	4.035565	3.413810	0.173025	0.617800	3.788054	3.840015	3.024318	2.795447	2.155118	1.759314	1.618574	2.248126	2.373045	2.257738	0.089791	0.000000	42955.000000		1
6504.030762	1601.518188	2.883296	3.197837	2851.968018	3393.407715	449.248322	295.190887	77.716385	27.883165	20.038134	65.541786	83.927032	94.128044	0.622399	0.000000	3.813183	3.204532	0.459889	0.504856	3.455145	3.530636	2.652487	2.470103	1.890513	1.445342	1.301857	1.816518	1.923902	1.973719	0.000000	0.000000	42994.000000		1
10146.357422	708.704834	1.680638	4.341904	7566.218262	8220.862305	1261.464966	771.785828	177.398239	55.686153	39.934418	173.164261	221.215088	154.973297	0.230990	0.000000	4.006310	2.850465	0.225474	0.637680	3.878879	3.914917	3.100875	2.887497	2.248949	1.745747	1.601347	2.238458	2.344815	2.190257	0.000000	0.000000	43015.000000		1
10454.848633	1455.792969	2.639680	4.736623	6421.278320	6988.763672	1053.611816	655.393188	167.274323	78.493484	48.587387	159.931946	202.564636	145.200928	0.577575	99998.000000	4.019318	3.163100	0.421551	0.675469	3.807621	3.844400	3.022681	2.816502	2.223429	1.894834	1.686524	2.203935	2.306564	2.161969	0.000000	4.999991	43047.000000		1
7041.847168	2431.398438	2.611927	4.711953	6675.692871	7771.191406	1138.059937	677.784180	156.937637	72.776237	33.908791	171.693329	201.210876	145.092987	0.449484	0.000000	3.847687	3.385856	0.416961	0.673201	3.824496	3.890488	3.056165	2.831091	2.195727	1.861990	1.530312	2.234753	2.303652	2.161646	0.000000	0.000000	43074.000000		1
8375.171875	1704.832642	1.674470	4.292564	7477.637695	9809.653320	1257.163208	773.346191	204.883606	72.295174	57.215691	240.898590	306.184418	241.839127	0.367409	99998.000000	3.922994	3.231682	0.223877	0.632717	3.873765	3.991654	3.099392	2.888374	2.311507	1.859109	1.757515	2.381834	2.485983	2.383527	0.000000	4.999991	43141.000000		1
20254.658203	2966.310059	2.655099	7.188195	11558.704102	13676.412109	1931.413452	1186.240234	307.828064	136.970428	102.750175	411.645203	558.847473	422.552399	0.602479	0.000000	4.306525	3.472217	0.424081	0.856620	4.062909	4.135972	3.285875	3.074173	2.488308	2.136627	2.011783	2.614523	2.747293	2.625880	0.000000	0.000000	43184.000000		1
17921.302734	2074.270752	2.870961	5.082002	6790.596191	8924.382812	1100.398193	697.039062	179.211472	80.328308	52.747353	176.170914	268.531982	139.526840	1.537397	0.000000	4.253370	3.316865	0.458027	0.706035	3.831908	3.950578	3.041550	2.843257	2.253366	1.904869	1.722201	2.245934	2.428996	2.144658	0.186786	0.000000	43219.000000		1
5732.180176	1533.728271	2.562587	5.344119	5377.176758	6066.972168	874.791931	548.436768	102.330788	44.618614	37.091209	152.367538	216.305771	102.053253	0.529419	0.000000	3.758320	3.185748	0.408679	0.727876	3.730554	3.782972	2.941905	2.739126	2.010006	1.649516	1.569271	2.182893	2.335068	2.008827	0.000000	0.000000	43298.000000		1
7955.623535	3180.136475	2.679769	4.107540	7485.476562	8669.937500	1264.878662	775.375244	156.157440	118.591339	57.628910	216.432205	293.806305	213.595169	1.006507	0.000000	3.900674	3.502446	0.428097	0.613582	3.874219	3.938016	3.102049	2.889512	2.193563	2.074053	1.760640	2.335322	2.468061	2.329592	0.002817	0.000000	43398.000000		1
9327.430664	2643.553467	2.938803	4.237057	8778.500977	9980.909180	1450.109619	891.567444	195.983932	80.553421	58.853153	234.731110	309.530273	255.456924	0.163357	0.000000	3.969762	3.422188	0.468170	0.627064	3.943420	3.999170	3.161401	2.950154	2.292220	1.906084	1.769770	2.370571	2.490703	2.407318	0.000000	0.000000	43431.000000		1
17630.587891	6475.422852	1.649800	5.433547	13027.639648	14228.071289	2162.798584	1328.702881	288.126038	115.541527	88.657486	375.001129	511.496674	249.570068	0.993866	0.000000	4.246267	3.811268	0.217431	0.735083	4.114866	4.153146	3.335016	3.123428	2.459583	2.062738	1.947715	2.574033	2.708843	2.397192	0.000000	0.000000	43511.000000		1
15159.034180	2332.876221	0.391635	2.590341	8304.893555	12105.429688	1213.167480	856.089050	324.492584	199.502472	100.961609	282.945374	406.153076	300.359253	2.360407	0.000000	4.180672	3.367892	0.000000	0.413357	3.919334	4.082980	3.083921	2.932519	2.511205	2.299948	2.004156	2.451703	2.608690	2.477641	0.372987	0.000000	43615.000000		1
11550.322266	38311.480469	2.158617	4.906229	8877.047852	9888.150391	1502.326538	910.550964	207.689804	112.189499	51.504604	236.855804	312.928558	164.742569	1.216491	0.000000	4.062594	4.583329	0.334176	0.690748	3.948269	3.995115	3.176764	2.959304	2.317415	2.049952	1.711846	2.374484	2.495445	2.216806	0.085109	0.000000	43692.000000		0
24577.361328	5085.498535	2.855542	8.541956	15554.773438	19135.281250	2590.830811	1580.696777	389.713654	163.820541	98.309593	496.802643	648.726135	363.452545	0.118120	0.000000	4.390535	3.706334	0.455689	0.931557	4.191864	4.281835	3.413439	3.198848	2.590746	2.214368	1.992596	2.696184	2.812061	2.560448	0.000000	0.000000	43769.000000		1
15132.023438	5456.604980	2.642764	6.556028	18914.947266	20977.410156	3125.797852	1941.225830	414.812195	186.168396	122.738968	536.542786	676.473572	370.899750	0.970186	0.000000	4.179897	3.736923	0.422058	0.816641	4.276805	4.321752	3.494961	3.288076	2.617851	2.269906	2.088983	2.729604	2.830251	2.569257	0.000000	0.000000	43826.000000		1
3543.181885	2258.095459	2.112361	4.693450	5530.275391	6180.000488	925.244995	574.836670	136.769974	47.705437	43.153839	168.023666	226.118225	140.063416	0.331793	0.000000	3.549393	3.353742	0.324768	0.671492	3.742747	3.790988	2.966257	2.759544	2.135991	1.678568	1.635019	2.225370	2.354336	2.146325	0.000000	0.000000	43889.000000		1
4216.041504	1371.976929	2.056854	2.590341	2807.281494	2923.436768	466.446320	291.154266	42.780708	25.835564	13.765810	59.201618	90.991882	40.215038	0.137325	0.000000	3.624905	3.137347	0.313203	0.413357	3.448286	3.465894	2.668802	2.464123	1.631248	1.412218	1.138802	1.772334	1.959003	1.604388	0.000000	0.000000	43913.000000		1
7484.018066	2422.468018	3.339689	6.148975	5277.528809	6286.741211	922.750244	538.574951	120.857887	68.659447	47.224377	168.273453	218.452057	102.876610	0.817932	0.000000	3.874135	3.384258	0.523706	0.788803	3.722431	3.798426	2.965084	2.731246	2.082275	1.836700	1.674166	2.226016	2.339356	2.012317	0.000000	0.000000	43929.000000		1
5729.651367	1310.811035	2.334390	4.255559	5028.834961	5652.638184	833.608582	514.595825	129.452271	49.703701	33.486320	140.538315	163.629349	126.090996	0.337892	99998.000000	3.758128	3.117540	0.368173	0.628957	3.701467	3.752251	2.920962	2.711466	2.112110	1.696389	1.524867	2.147795	2.213861	2.100684	0.000000	4.999991	43976.000000		1
7604.733887	3146.005615	2.636597	6.793477	8926.211914	10114.734375	1495.699585	921.809692	196.113449	92.348724	73.578003	271.751404	331.967560	188.465775	0.406632	2429.253174	3.881084	3.497760	0.421044	0.832092	3.950667	4.004954	3.174844	2.964641	2.292507	1.965431	1.866748	2.434172	2.521096	2.275233	0.000000	3.385473	44044.000000		1
13866.894531	2613.419189	1.705307	5.350287	8108.758789	9704.396484	1317.185059	827.916016	241.447495	82.067543	53.953094	199.477814	267.329315	122.079048	1.594322	0.000000	4.141979	3.417209	0.231803	0.728377	3.908954	3.986969	3.119647	2.917986	2.382823	1.914171	1.732016	2.299895	2.427047	2.086641	0.202576	0.000000	44086.000000		1
5971.657227	573.297852	2.729109	3.524713	3683.636963	4087.319824	626.322754	381.039093	102.682335	41.531792	16.827963	80.790871	127.950485	78.564415	0.875860	9512.295898	3.776095	2.758380	0.436021	0.547124	3.566277	3.611439	2.796798	2.580970	2.011496	1.618381	1.226032	1.907362	2.107042	1.895226	0.000000	3.978285	44131.000000		1
8749.541016	2810.861816	2.417651	5.840601	7365.309570	8627.746094	1224.993652	755.901489	176.078400	71.197357	39.437935	227.579926	305.462830	161.816101	1.835601	99998.000000	3.941985	3.448839	0.383394	0.766458	3.867191	3.935897	3.088134	2.878465	2.245706	1.852464	1.595914	2.357134	2.484958	2.209022	0.263778	4.999991	44197.000000		1
6019.476562	2830.261475	1.908834	5.618572	6623.778320	7744.140625	1128.537354	681.725220	175.455490	66.004341	36.758167	166.182678	238.144806	176.685898	1.030419	0.000000	3.779559	3.451827	0.280768	0.749626	3.821106	3.888973	3.052516	2.833609	2.244167	1.819572	1.565354	2.220586	2.376841	2.247202	0.013014	0.000000	44263.000000		1
10057.851562	1883.467407	2.846291	2.892547	0.000000	0.000000	0.000000	0.000000	12.837605	29.289351	0.857279	0.000000	0.000000	12.223941	0.674639	0.000000	4.002505	3.274958	0.454279	0.461280	0.000000	0.000000	0.000000	0.000000	1.108484	1.466710	0.000000	0.000000	0.000000	1.087211	0.000000	0.000000	44294.000000		1
16138.965820	3831.070557	2.864793	6.371004	9828.266602	11497.479492	1677.677246	1012.277344	235.683990	108.899147	74.953354	353.078827	466.665283	351.879272	0.657632	0.000000	4.207876	3.583320	0.457093	0.804208	3.992477	4.060603	3.224708	3.005300	2.372330	2.037024	1.874791	2.547872	2.669005	2.546394	0.000000	0.000000	44356.000000		1
9776.586914	1208.273560	2.269632	3.718989	4585.297363	5324.016602	745.059021	468.438416	119.760078	51.353500	33.763855	144.251129	174.218903	75.465256	0.795431	99998.000000	3.990187	3.082165	0.355955	0.570425	3.661367	3.726239	2.872191	2.670652	2.078312	1.710570	1.528452	2.159119	2.241095	1.877747	0.000000	4.999991	44409.000000		1
12258.142578	1974.656738	2.550252	4.045865	6990.277832	7135.975098	1127.578369	710.243652	155.494446	75.687286	36.403538	148.614624	222.266632	115.523018	2.440954	99998.000000	4.088425	3.295492	0.406583	0.607011	3.844494	3.853453	3.052147	2.851407	2.191715	1.879023	1.561144	2.172061	2.346874	2.062669	0.387560	4.999991	44426.000000		1
10024.189453	2623.244141	2.013681	3.876260	5294.449707	6126.562500	872.981750	550.111267	125.421822	44.578526	28.715775	148.340164	190.112488	153.980331	1.206868	0.000000	4.001049	3.418839	0.303991	0.588413	3.723821	3.787217	2.941005	2.740451	2.098373	1.649126	1.458121	2.171259	2.279011	2.187465	0.081660	0.000000	44496.000000		1
12645.527344	2051.207520	2.112361	3.780664	6487.603516	7578.488281	1100.811523	669.720215	149.141937	45.546822	40.387726	179.282410	221.088654	114.659576	1.181695	0.000000	4.101937	3.312010	0.324768	0.577568	3.812084	3.879583	3.041713	2.825893	2.173600	1.658458	1.606249	2.253538	2.344566	2.059410	0.072505	0.000000	44600.000000		1
7959.252930	3556.559082	2.796951	5.165262	7146.058594	8783.857422	1193.042969	733.655396	152.040649	41.167912	55.158836	186.856064	291.672333	114.860016	0.410929	0.000000	3.900872	3.551030	0.446685	0.713092	3.854067	3.943685	3.076656	2.865492	2.181960	1.614559	1.741615	2.271507	2.464895	2.060169	0.000000	0.000000	44628.000000		1
6043.211914	2662.919434	0.632166	1.609712	4172.020996	4529.426270	704.603455	430.912415	93.449615	57.921864	15.591383	92.795868	128.514816	113.074532	0.888695	0.000000	3.781268	3.425358	0.000000	0.206748	3.620347	3.656043	2.847945	2.634389	1.970577	1.762843	1.192885	1.967529	2.108953	2.053365	0.000000	0.000000	44662.000000		1
9066.543945	1709.254761	1.699140	3.749826	9426.446289	11009.743164	1580.557983	963.461731	223.228760	130.004257	52.926208	273.478302	362.795685	247.053726	2.035167	99998.000000	3.957442	3.232807	0.230229	0.574011	3.974348	4.041777	3.198810	2.983835	2.348750	2.113958	1.723671	2.436923	2.559662	2.392792	0.308600	4.999991	44685.000000		1
7222.606445	1285.545898	2.556419	2.972724	4462.521484	6073.750488	790.285156	460.056824	127.722290	62.525887	35.990314	144.840118	197.800247	128.033752	2.836986	99998.000000	3.858694	3.109088	0.407632	0.473155	3.649580	3.783457	2.897784	2.662812	2.106267	1.796060	1.556186	2.160889	2.296227	2.107324	0.452857	4.999991	44718.000000		1
7197.992188	2601.050293	3.968772	6.408009	4176.637207	4764.508789	701.578308	435.753876	96.027626	39.641460	23.161963	117.277672	131.919266	97.677422	1.090976	99998.000000	3.857211	3.415149	0.598656	0.806723	3.620827	3.678018	2.846076	2.639241	1.982396	1.598150	1.364775	2.069215	2.120308	1.989794	0.037815	4.999991	44796.000000		1
8171.426758	2189.583984	2.676685	6.565280	8051.752930	10938.070312	1356.832764	825.430542	222.834045	99.663353	78.915955	353.266937	465.897430	309.601196	0.185833	0.000000	3.912298	3.340362	0.427597	0.817253	3.905890	4.038941	3.132526	2.916681	2.347981	1.998536	1.897165	2.548103	2.668290	2.490803	0.000000	0.000000	44820.000000		1
6982.577637	2693.340576	1.282835	3.237926	4335.638184	4921.351074	713.487732	441.369354	86.344688	27.537786	22.101156	104.011421	138.953262	48.945103	0.493905	0.000000	3.844016	3.430291	0.108171	0.510267	3.637053	3.692084	2.853386	2.644802	1.936236	1.439929	1.344415	2.017081	2.142869	1.689709	0.000000	0.000000	44845.000000		1
16045.858398	3876.241211	2.368311	7.283791	11746.716797	14534.496094	1891.414307	1197.350952	335.735901	167.039963	109.639244	416.955414	629.320129	382.929413	0.737274	0.000000	4.205363	3.588411	0.374439	0.862357	4.069917	4.162400	3.276787	3.078222	2.525998	2.222820	2.039966	2.620090	2.798872	2.583119	0.000000	0.000000	44876.000000		1
7573.116699	2497.982666	2.334390	6.454265	8258.150391	9096.998047	1338.515259	850.529053	209.339600	136.430771	33.729935	217.705795	286.155548	256.964874	0.289770	0.000000	3.879275	3.397589	0.368173	0.809847	3.916883	3.958898	3.126623	2.929689	2.320851	2.134912	1.528015	2.337870	2.456602	2.409874	0.000000	0.000000	44917.000000		1
22953.728516	6978.596191	2.503996	7.632253	14010.769531	15962.483398	2362.325928	1430.743774	320.048920	141.346252	102.253693	435.405396	616.340698	390.441406	0.285499	0.000000	4.360853	3.843768	0.398634	0.882653	4.146462	4.203101	3.373340	3.155562	2.505216	2.150284	2.009679	2.638894	2.789821	2.591556	0.000000	0.000000	44940.000000		1
5152.529785	1149.315552	2.377563	3.709738	2920.460938	3336.420410	474.195770	299.813416	72.874916	39.067886	22.286180	72.578873	130.750519	83.202354	0.876895	9211.228516	3.712020	3.060439	0.376132	0.569343	3.465451	3.523281	2.675958	2.476851	1.862578	1.591820	1.348036	1.860810	2.116443	1.920136	0.000000	3.964318	45006.000000		1
13127.491211	3604.070312	3.018980	7.820362	10548.119141	11659.251953	1739.765259	1083.175537	261.198853	77.087303	60.925426	304.768982	401.740234	238.632034	0.262173	0.000000	4.118182	3.556793	0.479860	0.893227	4.023175	4.066671	3.240491	3.034699	2.416971	1.886983	1.784799	2.483971	2.603945	2.377729	0.000000	0.000000	45172.000000		1
8545.428711	1675.922607	2.365228	4.156880	5149.547852	5806.652344	871.335083	530.847107	139.761215	67.225502	40.480240	148.031799	231.853989	103.860321	0.603752	0.000000	3.931734	3.224254	0.373873	0.618767	3.711769	3.763926	2.940185	2.724969	2.145387	1.827534	1.607243	2.170355	2.365215	2.016450	0.000000	0.000000	45251.000000		1
9269.737305	1189.213013	1.924253	3.746742	6815.346191	7812.029297	1103.000977	693.909058	161.282623	60.024975	44.797474	206.610489	250.233063	186.196152	1.368550	0.000000	3.967067	3.075260	0.284262	0.573654	3.833488	3.892764	3.042576	2.841303	2.207587	1.778332	1.651254	2.315152	2.398345	2.269971	0.136261	0.000000	45286.000000		1
9922.666016	2362.680420	2.328223	4.462170	6225.387207	7189.780273	1009.946045	644.566162	136.800812	75.335739	42.089951	179.307068	226.469772	193.538528	0.439895	0.000000	3.996628	3.373405	0.367025	0.649546	3.794166	3.856716	3.004298	2.809268	2.136089	1.877001	1.624178	2.253597	2.355010	2.286767	0.000000	0.000000	45364.000000		1
11279.024414	3391.693115	3.345856	4.690367	7114.234863	8523.374023	1184.951294	728.243408	135.181854	74.207092	40.443233	185.616409	245.391602	142.533493	1.737694	0.000000	4.052271	3.530416	0.524507	0.671207	3.852128	3.930612	3.073700	2.862277	2.130919	1.870445	1.606846	2.268616	2.389860	2.153917	0.239973	0.000000	45392.000000		1
11358.563477	2352.843262	1.840992	5.307115	5502.404297	6080.035156	896.035828	566.242249	130.843033	66.701271	37.606194	144.547165	207.227249	127.555771	1.049237	0.000000	4.055324	3.371593	0.265052	0.724858	3.740552	3.783906	2.952325	2.753002	2.116751	1.824134	1.575259	2.160010	2.316447	2.105700	0.020873	0.000000	45432.000000		1
7987.635742	1860.475098	1.834825	3.367443	6332.389648	8356.660156	1070.630981	646.237549	188.888245	74.509293	41.627388	219.312424	291.465729	197.587479	0.624434	0.000000	3.902418	3.269624	0.263595	0.527300	3.801568	3.922033	3.029640	2.810392	2.276205	1.872210	1.619379	2.341063	2.464587	2.295759	0.000000	0.000000	45452.000000		1
5641.656738	2875.052979	2.093859	5.723419	7774.349121	8341.333984	1283.513794	804.235962	157.242920	87.374657	49.179466	226.479019	289.143677	162.543869	0.248278	99998.000000	3.751407	3.458646	0.320947	0.757656	3.890664	3.921236	3.108401	2.905384	2.196571	1.941386	1.691784	2.355028	2.461114	2.210971	0.000000	4.999991	45527.000000		1
14437.815430	3220.958984	3.167000	6.167478	9950.012695	11068.941406	1690.924927	1021.627258	262.068451	86.199753	67.694237	284.629089	350.926392	246.902634	1.632188	99998.000000	4.159502	3.507985	0.500648	0.790108	3.997824	4.044106	3.228124	3.009292	2.418415	1.935506	1.830552	2.454279	2.545216	2.392526	0.212770	4.999991	45616.000000		1
6071.850586	2131.295166	2.698272	3.586388	3856.101318	4314.344727	627.984924	390.826874	81.848595	34.895588	20.105976	92.675598	134.842651	79.745483	0.483176	99998.000000	3.783321	3.328644	0.431086	0.554657	3.586149	3.634915	2.797949	2.591985	1.913011	1.542771	1.303325	1.966965	2.129827	1.901706	0.000000	4.999991	45637.000000		1
10986.130859	4767.562012	3.500043	7.771022	10674.639648	11829.604492	1753.697510	1083.699829	256.172333	97.248787	60.897675	270.866364	338.030182	192.440720	1.323933	0.000000	4.040845	3.678296	0.544073	0.890478	4.028353	4.072970	3.243955	3.034909	2.408532	1.987884	1.784601	2.432755	2.528955	2.284297	0.121866	0.000000	45658.000000		1
18700.291016	3737.072021	2.429986	5.569232	13102.929688	14924.734375	2177.094971	1341.000854	300.535004	105.019806	86.942932	347.124146	422.811432	218.248520	0.045477	0.000000	4.271848	3.572531	0.385604	0.745795	4.117368	4.173907	3.337877	3.127429	2.477895	2.021271	1.939234	2.540485	2.626147	2.338951	0.000000	0.000000	45715.000000		1
10332.670898	1500.809448	2.587257	3.910181	6275.519531	7279.149902	1092.738281	645.281555	137.642685	58.002041	42.506256	182.569672	254.282013	153.573273	0.794384	0.000000	4.014213	3.176326	0.412840	0.592197	3.797650	3.862081	3.038516	2.809749	2.138753	1.763443	1.628453	2.261429	2.405316	2.186316	0.000000	0.000000	45786.000000		1
10543.623047	1574.149902	2.291218	5.741921	6866.351562	7198.417480	1144.908936	698.374329	146.853806	91.121399	54.326225	196.844299	252.225159	192.375961	0.351774	0.000000	4.022990	3.197046	0.360066	0.759057	3.836726	3.857237	3.058771	2.844088	2.166885	1.959620	1.735010	2.294123	2.401788	2.284151	0.000000	0.000000	45816.000000		1
11467.000000	2504.800781	3.062153	6.241487	8893.428711	10110.500000	1469.629761	917.837830	201.380478	74.638809	72.437027	269.204224	369.598419	203.236893	0.654616	0.000000	4.059450	3.398773	0.486027	0.795288	3.949069	4.004773	3.167208	2.962766	2.304017	1.872965	1.859961	2.430082	2.567730	2.308002	0.000000	0.000000	45896.000000		1
9296.090820	1882.307983	2.377563	3.987274	5536.242188	6264.855957	927.122986	567.451111	135.450134	57.949619	26.726765	135.240448	169.559372	104.708351	1.683859	0.000000	3.968300	3.274691	0.376132	0.600676	3.743215	3.796911	2.967137	2.753928	2.131779	1.763051	1.426946	2.131107	2.229322	2.019981	0.226306	0.000000	45939.000000		1
10751.498047	1950.538818	2.994310	3.913265	8041.373047	8986.304688	1339.526733	820.518127	206.410049	97.779190	42.715950	213.891205	297.309418	225.914703	0.967278	99998.000000	4.031469	3.290155	0.476297	0.592539	3.905330	3.953581	3.126951	2.914088	2.314731	1.990246	1.630590	2.330193	2.473209	2.353945	0.000000	4.999991	45994.000000		1
6091.568359	4374.656738	0.983713	5.069666	8410.749023	9539.758789	1408.645752	867.489624	216.789917	86.677727	46.086475	214.378433	276.565125	218.439713	1.186961	0.000000	3.784729	3.640944	0.000000	0.704979	3.924835	3.979537	3.148802	2.938264	2.336039	1.937907	1.663574	2.331181	2.441797	2.339332	0.074437	0.000000	46065.000000		1
3483.668945	1102.905273	1.236579	1.708391	2266.140869	2068.880371	365.719086	237.959778	33.803944	14.863621	20.334173	44.217731	85.018677	48.747742	0.121942	99998.000000	3.542037	3.042538	0.092222	0.232587	3.355287	3.315735	2.563148	2.376503	1.528967	1.172125	1.308226	1.645597	1.929514	1.687955	0.000000	4.999991	46098.000000		1
9988.205078	3552.479492	2.621178	4.270978	6554.613281	7503.797363	1074.695312	675.144531	168.877869	64.783180	49.071533	166.333786	252.755569	101.766464	0.265772	0.000000	3.999487	3.550532	0.418496	0.630527	3.816547	3.875281	3.031285	2.829397	2.227573	1.811462	1.690830	2.220980	2.402701	2.007605	0.000000	0.000000	46141.000000		1
4376.657715	1663.723267	1.979760	3.941018	2889.167236	3110.696777	517.235474	294.608063	60.040394	26.575661	19.091427	66.297302	97.032921	48.753910	1.048247	0.000000	3.641143	3.221081	0.296613	0.595608	3.460773	3.492858	2.713688	2.469245	1.778444	1.424484	1.280838	1.821496	1.986919	1.688010	0.020464	0.000000	46162.000000		1
8643.183594	2616.428955	2.735276	5.001824	6951.986816	8177.261230	1131.624146	701.633850	166.928940	61.147457	38.707088	202.817505	254.235764	145.620316	0.881805	0.000000	3.936674	3.417709	0.437001	0.699128	3.842109	3.912608	3.053702	2.846111	2.222532	1.786378	1.587790	2.307106	2.405237	2.163222	0.000000	0.000000	46188.000000		1
17509.449219	4494.435059	2.041435	7.826529	14621.250977	16184.959961	2383.640625	1500.445557	342.560211	151.383820	91.164566	410.121826	503.204498	236.578262	0.823758	0.000000	4.243272	3.652675	0.309936	0.893569	4.164985	4.209112	3.377241	3.176220	2.534737	2.180079	1.959826	2.612913	2.701745	2.373975	0.000000	0.000000	46257.000000		1
6736.340820	2287.622314	1.396934	4.292564	6518.949707	7132.145020	1109.159180	674.117615	152.759171	94.602936	33.467815	180.811935	226.901505	130.472992	1.154237	0.000000	3.828424	3.359384	0.145176	0.632717	3.814178	3.853220	3.044994	2.828736	2.184007	1.975905	1.524627	2.257227	2.355837	2.115521	0.062295	0.000000	46368.000000		1
5658.629883	1493.269653	4.764376	3.928683	4045.427246	4427.996094	668.511414	416.329407	79.992180	41.547211	26.415306	118.952141	179.319412	96.335999	0.911901	99998.000000	3.752711	3.174138	0.678006	0.594247	3.606964	3.646207	2.825109	2.619437	1.903048	1.618542	1.421856	2.075372	2.253627	1.983789	0.000000	4.999991	46388.000000		1
5884.455078	3139.187500	1.819406	3.860841	5731.936523	6829.454590	974.603271	593.921936	141.953751	54.659271	34.701313	148.682465	199.647415	89.591866	0.704120	0.000000	3.769706	3.496817	0.259930	0.586682	3.758301	3.834386	2.988828	2.773729	2.152147	1.737664	1.540346	2.172260	2.300264	1.952269	0.000000	0.000000	46443.000000		1
6298.375977	1557.463867	1.689889	3.913265	4002.908691	4688.238770	675.015015	415.206909	102.121094	47.134945	14.718685	96.829399	126.639900	83.285614	0.485738	99998.000000	3.799229	3.192418	0.227858	0.592539	3.602376	3.671010	2.829314	2.618265	2.009115	1.673343	1.167869	1.986007	2.102571	1.920570	0.000000	4.999991	46483.000000		1
12063.953125	2754.580566	2.223376	4.576268	8245.954102	9524.382812	1388.558228	848.096008	192.477722	78.521240	68.810547	289.353363	396.741486	239.569489	1.829191	0.000000	4.081490	3.440055	0.347013	0.660511	3.916241	3.978837	3.142564	2.928445	2.284380	1.894987	1.837655	2.461429	2.598508	2.379431	0.262259	0.000000	46544.000000		1
5214.133301	1398.543335	2.426902	3.527797	3106.012695	4172.887695	530.233459	313.502136	88.370705	81.682076	24.864185	119.565804	156.900635	89.274239	0.242873	99998.000000	3.717182	3.145676	0.385052	0.547504	3.492203	3.620437	2.724467	2.496241	1.946308	1.912127	1.395574	2.077607	2.195625	1.950726	0.000000	4.999991	46571.000000		1
11444.472656	1666.421631	1.877997	1.390766	5663.646973	6005.800293	925.784607	572.382019	123.004173	56.790134	28.629431	126.673820	159.780838	110.715469	0.162822	0.000000	4.058596	3.221785	0.273695	0.143254	3.753096	3.778571	2.966510	2.757686	2.089920	1.754273	1.456813	2.102687	2.203525	2.044208	0.000000	0.000000	46596.000000		1
8713.211914	1175.552002	2.127780	1.520283	5724.325684	6470.214355	923.675354	572.622559	125.082611	45.491314	21.114359	113.635773	139.178375	59.787525	0.633731	99998.000000	3.940178	3.070242	0.327927	0.181925	3.757724	3.810919	2.965519	2.757869	2.097197	1.657928	1.324578	2.055515	2.143572	1.776611	0.000000	4.999991	46614.000000		1
6278.603027	1842.765137	1.144067	2.880212	4039.978271	4427.925293	686.508118	413.005127	86.202835	8.446361	25.693710	88.962776	131.604721	72.258163	1.137769	99998.000000	3.797863	3.265470	0.058451	0.459424	3.606379	3.646200	2.836646	2.615955	1.935522	0.926670	1.409827	1.949208	2.119272	1.858887	0.056054	4.999991	46641.000000		1
6768.177246	1685.435913	3.478457	4.366574	4679.077148	5366.892578	774.986694	484.828491	116.414223	78.370140	26.945709	105.084564	146.113708	88.031487	0.438072	99998.000000	3.830472	3.226712	0.541387	0.640141	3.670160	3.729723	2.889294	2.685588	2.066006	1.894151	1.430490	2.021539	2.164691	1.944638	0.000000	4.999991	46732.000000		1
6894.292969	2029.038452	3.352024	7.342382	4181.124023	4755.812988	622.859741	382.321930	93.616142	64.326790	25.533358	86.338516	122.396675	112.124741	0.495311	0.000000	3.838490	3.307290	0.525307	0.865837	3.621293	3.677225	2.794390	2.582429	1.971351	1.808392	1.407108	1.936205	2.087770	2.049701	0.000000	0.000000	46846.000000		1
7171.037109	1745.988159	0.841861	3.860841	4268.572754	5388.019531	641.340576	387.397766	112.491707	38.448055	28.922386	77.016373	127.941238	136.292007	1.430119	0.000000	3.855582	3.242041	0.000000	0.586682	3.630283	3.731429	2.807089	2.588157	2.051121	1.584874	1.461234	1.886583	2.107011	2.134470	0.155372	0.000000	46876.000000		1
19258.435547	3193.741943	3.456871	4.983322	14898.275391	17392.544922	2364.734131	1467.600586	378.097198	136.029877	77.213737	354.448029	481.994537	352.437408	2.085693	0.000000	4.284621	3.504300	0.538683	0.697519	4.173136	4.240363	3.373782	3.166608	2.577604	2.133634	1.887695	2.549553	2.683042	2.547082	0.319250	0.000000	46911.000000		1
19816.759766	6171.461914	3.352024	7.400973	18916.107422	22116.519531	3027.291016	1880.531738	443.722260	189.467987	107.949356	463.069641	647.671509	348.746185	2.111675	0.000000	4.297033	3.790388	0.525307	0.869289	4.276832	4.344717	3.481054	3.274281	2.647111	2.277536	2.033220	2.665646	2.811355	2.542510	0.324627	0.000000	46954.000000		1
8330.917969	4222.406250	2.223376	2.423819	8517.570312	10625.175781	1345.891602	802.314819	189.230545	53.058807	48.149498	218.596985	328.877655	218.899200	0.333463	0.000000	3.920693	3.625560	0.347013	0.384500	3.930316	4.026336	3.129010	2.904345	2.276991	1.724757	1.682592	2.339644	2.517034	2.340244	0.000000	0.000000	46997.000000		1
24213.208984	5609.638184	2.340558	5.007992	15831.119141	18107.380859	2529.775879	1563.433960	415.620148	175.945801	88.487885	416.054962	570.281982	285.017639	2.098741	99998.000000	4.384052	3.748935	0.369319	0.699664	4.199512	4.257855	3.403082	3.194080	2.618697	2.245379	1.946884	2.619151	2.756090	2.454872	0.321959	4.999991	47071.000000		1
27830.242188	6885.300781	1.273584	6.445014	18651.777344	21601.083984	2973.276123	1848.491699	424.439636	189.270630	111.683769	503.932251	683.763550	369.129700	1.050622	0.000000	4.444517	3.837923	0.105028	0.809224	4.270720	4.334476	3.473235	3.266818	2.627816	2.277083	2.047990	2.702372	2.834906	2.567179	0.021446	0.000000	47100.000000		1
4042.115479	1088.220581	2.303553	4.545431	2663.197021	3527.383789	373.946503	235.483536	82.064453	48.337605	29.375696	73.272713	100.622398	66.522415	0.833730	0.000000	3.606609	3.036717	0.362398	0.657575	3.425403	3.547453	2.572809	2.371961	1.914155	1.684285	1.467988	1.864942	2.002695	1.822968	0.000000	0.000000	47150.000000		1
10822.442383	1085.926270	2.618094	3.607974	4426.213379	5070.721191	641.090759	408.709473	123.738098	47.076355	27.164654	89.434593	132.668610	101.599937	0.764599	0.000000	4.034325	3.035800	0.417985	0.557263	3.646032	3.705070	2.806920	2.611415	2.092504	1.672803	1.434004	1.951506	2.122768	2.006893	0.000000	0.000000	47186.000000		1
15397.261719	4084.658691	2.164785	3.749826	9759.077148	11225.138672	1569.006226	951.123718	238.280487	90.267204	54.662354	216.170090	284.576660	133.340866	1.803544	99998.000000	4.187443	3.611156	0.335415	0.574011	3.989409	4.050192	3.195625	2.978237	2.377089	1.955530	1.737688	2.334796	2.454199	2.124963	0.256127	4.999991	47203.000000		1
16557.078125	2364.758789	2.525582	5.396543	9173.804688	10837.325195	1431.705933	888.354187	216.953354	86.631470	56.518764	278.054565	392.714142	164.304688	1.495302	99998.000000	4.218984	3.373787	0.402361	0.732116	3.962549	4.034922	3.155854	2.948586	2.336366	1.937676	1.752193	2.444130	2.594077	2.215650	0.174729	4.999991	47237.000000		1
9827.980469	1983.368286	4.681116	3.873176	5326.147461	6598.627441	801.349609	491.843994	118.292221	66.812286	38.050251	133.547470	179.831314	69.612320	1.072611	0.000000	3.992464	3.297403	0.670349	0.588067	3.726413	3.819454	2.903822	2.691827	2.072956	1.824856	1.580358	2.125636	2.254865	1.842686	0.030442	0.000000	47284.000000		1
19449.685547	5124.094727	2.001346	8.054726	17410.214844	20006.699219	2804.475342	1736.206543	466.282898	159.518723	127.870308	529.952820	664.064636	346.069489	0.964171	0.000000	4.288913	3.709617	0.301322	0.906051	4.240804	4.301176	3.447852	3.239601	2.668649	2.202812	2.106770	2.724237	2.822210	2.539163	0.000000	0.000000	47384.000000		1
4935.005859	1802.038208	3.330438	3.925599	4798.081543	5827.895996	729.877808	438.045074	128.545654	57.095425	32.194233	118.967560	190.007645	86.801079	0.562951	99998.000000	3.693288	3.255764	0.522501	0.593906	3.681068	3.765512	2.863250	2.641519	2.109057	1.756601	1.507778	2.075428	2.278771	1.938525	0.000000	4.999991	47405.000000		1
5347.875488	1083.761475	1.421604	3.478457	3402.134766	4337.833496	492.399078	290.580688	62.895935	31.602154	25.218815	67.749741	125.563675	81.497047	0.911399	0.000000	3.728181	3.034934	0.152779	0.541387	3.531751	3.637273	2.692317	2.463267	1.798623	1.499717	1.401725	1.830908	2.098864	1.911142	0.000000	0.000000	47423.000000		1
4696.521973	1073.434082	2.698272	3.129995	2940.684082	4035.152344	399.883820	238.191071	83.069756	56.167217	13.870657	66.806114	78.977631	73.260384	1.641080	19277.271484	3.671776	3.030775	0.431086	0.495544	3.468448	3.605860	2.601934	2.376925	1.919443	1.749483	1.142097	1.824816	1.897504	1.864869	0.215130	4.285046	47442.000000		1
8373.349609	3866.172607	2.309720	2.041435	0.000000	0.000000	0.000000	0.000000	0.000000	0.000000	0.937457	0.000000	0.000000	0.000000	0.433222	0.000000	3.922899	3.587281	0.363559	0.309936	0.000000	0.000000	0.000000	0.000000	0.000000	0.000000	0.000000	0.000000	0.000000	0.000000	0.000000	0.000000	47456.000000		1
5462.747559	996.960388	2.796951	4.261727	2680.669434	3480.955078	375.790558	233.337265	58.748306	34.285007	18.493181	51.427509	69.223770	93.955353	0.048826	0.000000	3.737411	2.998678	0.446685	0.629586	3.428243	3.541698	2.574946	2.367984	1.768995	1.535104	1.267012	1.711195	1.840255	1.972921	0.000000	0.000000	47513.000000		1
7064.762207	2757.331055	3.395196	4.289481	5726.308594	7193.832031	819.565247	537.643677	167.348328	57.135513	47.116444	136.230331	162.824493	130.608673	1.095271	0.000000	3.849097	3.440489	0.530865	0.632405	3.757875	3.856960	2.913584	2.730494	2.223621	1.756906	1.673172	2.134274	2.211720	2.115972	0.039521	0.000000	47541.000000		1
6790.145996	865.469788	1.785485	4.678032	4025.022217	4613.665039	556.146118	357.201782	89.067627	30.263813	18.804640	54.252216	87.152626	75.354240	0.245424	0.000000	3.831879	2.937252	0.251756	0.670063	3.604768	3.664046	2.745189	2.552914	1.949720	1.480924	1.274265	1.734417	1.940280	1.877108	0.000000	0.000000	47561.000000		1
12074.921875	2031.585571	2.655099	3.077571	6409.501465	7136.116699	990.836121	615.532776	125.162788	81.120834	35.977982	128.992798	135.243530	132.224548	0.918942	99998.000000	4.081884	3.307835	0.424081	0.488208	3.806824	3.853462	2.996002	2.789251	2.097475	1.909132	1.556037	2.110565	2.131116	2.121312	0.000000	4.999991	47611.000000		1
11713.757812	3057.190918	2.689020	5.822099	11335.885742	12851.308594	1842.746704	1108.326538	268.544312	105.322014	72.810158	326.456909	434.662231	275.291534	2.797265	0.000000	4.068696	3.485322	0.429594	0.765080	4.054455	4.108947	3.265466	3.044668	2.429016	2.022519	1.862192	2.513826	2.638152	2.439793	0.446734	0.000000	47666.000000		1
17125.115234	4327.166992	2.392981	7.527406	12380.449219	13752.481445	1967.363647	1224.543457	274.249237	118.276802	83.649498	340.870300	487.869049	329.417297	0.618015	0.000000	4.233634	3.636204	0.378939	0.876645	4.092736	4.138381	3.293885	3.087974	2.438145	2.072900	1.922463	2.532589	2.688303	2.517746	0.000000	0.000000	47756.000000		1
7754.489746	3271.359619	1.989012	3.413699	6541.565918	8305.504883	1005.005859	621.977783	148.741058	105.846252	53.922256	240.269501	329.762695	185.419037	1.375475	99998.000000	3.889553	3.514728	0.298637	0.533225	3.815682	3.919366	3.002169	2.793775	2.172431	2.024675	1.731768	2.380699	2.518202	2.268154	0.138453	4.999991	47817.000000		1
13000.382812	1318.696167	2.772281	6.259990	8537.808594	9649.946289	1363.499756	824.684265	203.637772	104.196449	41.266590	199.564148	256.930939	161.982635	0.719588	0.000000	4.113956	3.120145	0.442837	0.796574	3.931346	3.984525	3.134655	2.916288	2.308858	2.017853	1.615599	2.300082	2.409817	2.209468	0.000000	0.000000	47848.000000		1
4505.002930	1587.826294	1.523367	4.089037	3154.618408	3756.635254	462.274017	266.909912	51.701965	28.913134	25.292826	80.911140	106.589432	73.648933	0.715088	99998.000000	3.653695	3.200803	0.182805	0.611621	3.498947	3.574799	2.664900	2.426365	1.713507	1.461095	1.402997	1.908008	2.027714	1.867167	0.000000	4.999991	47873.000000		1
10285.527344	1790.825806	2.214124	4.320318	6261.164551	7491.903320	963.871887	581.892273	136.745316	55.510380	29.637814	149.780273	257.313324	87.824883	0.113783	0.000000	4.012227	3.253053	0.345202	0.635516	3.796655	3.874592	2.984019	2.764843	2.135912	1.744374	1.471846	2.175455	2.410462	1.943618	0.000000	0.000000	47897.000000		1
7375.785156	2362.612549	1.677554	2.957305	4192.142578	4692.192383	621.638550	384.301697	95.546562	52.855282	19.939455	81.225677	116.028755	80.118614	0.392412	0.000000	3.867808	3.373393	0.224676	0.470896	3.622436	3.671376	2.793538	2.584672	1.980215	1.723088	1.299713	1.909693	2.064566	1.903733	0.000000	0.000000	48049.000000		1
12105.062500	2584.746582	2.692104	4.391244	7621.324707	9206.101562	1209.411499	729.887024	188.841995	69.772675	65.054550	185.070587	261.951263	203.634689	0.358299	99998.000000	4.082967	3.412418	0.430092	0.642588	3.882030	3.964076	3.082574	2.863256	2.276098	1.843685	1.813278	2.267337	2.418221	2.308852	0.000000	4.999991	48099.000000		1
3016.405273	697.165466	3.367443	4.169215	1727.855835	3210.363281	222.087784	131.388855	57.715256	37.834393	25.958912	82.271065	84.457436	48.013813	2.551471	0.000000	3.479490	2.843336	0.527300	0.620054	3.237508	3.506554	2.346525	2.118559	1.761291	1.577887	1.414286	1.915247	1.926638	1.681366	0.406791	0.000000	48159.000000		1
16991.650391	4372.411621	1.316756	7.592165	11919.137695	14231.519531	1876.559937	1170.608765	263.480804	121.079918	84.176819	329.404968	411.660614	213.943634	1.031972	0.000000	4.230236	3.640721	0.119505	0.880366	4.076245	4.153251	3.273362	3.068412	2.420749	2.083072	1.925192	2.517730	2.614539	2.330299	0.013668	0.000000	48195.000000		1
10167.321289	4082.598633	2.019849	6.423428	8968.844727	10656.571289	1415.972656	869.157959	229.245132	116.182938	77.861320	260.418640	335.967163	241.142197	1.083731	0.000000	4.007206	3.610937	0.305319	0.807767	3.952737	4.027617	3.151055	2.939099	2.360300	2.065142	1.891322	2.415672	2.526297	2.382273	0.034921	0.000000	48262.000000		1
7755.010742	2495.185547	2.473158	2.466991	5252.695801	6227.163086	766.953552	485.109100	104.412308	39.743225	28.876129	96.061546	135.925034	89.409920	0.007063	0.000000	3.889582	3.397103	0.393252	0.392168	3.720382	3.794290	2.884769	2.685839	2.018752	1.599263	1.460539	1.982550	2.133299	1.951386	0.000000	0.000000	48293.000000		1
10508.215820	3514.352051	2.149366	3.620309	7975.442871	9785.489258	1223.877319	762.593201	155.697968	61.098114	52.331047	198.580444	269.339905	165.106461	0.623895	0.000000	4.021529	3.545845	0.332310	0.558746	3.901755	3.990582	3.087738	2.882293	2.192283	1.786028	1.718759	2.297936	2.430301	2.217764	0.000000	0.000000	48327.000000		1
15081.798828	3866.687744	3.370527	3.253344	9595.595703	11272.295898	1514.741699	920.955505	229.812546	140.377960	79.532707	317.544922	470.300995	221.116409	2.623184	0.000000	4.178453	3.587339	0.527698	0.512330	3.982072	4.052012	3.180339	2.964239	2.361374	2.147299	1.900546	2.501805	2.672376	2.344621	0.418829	0.000000	48347.000000		1
4128.108398	1770.457642	2.827788	3.663482	5098.413086	5990.057617	764.579102	454.694183	102.124176	48.901928	19.338125	104.054596	108.220726	52.266289	0.675442	0.000000	3.615751	3.248085	0.451447	0.563894	3.707435	3.777431	2.883422	2.657719	2.009129	1.689326	1.286414	2.017261	2.034310	1.718222	0.000000	0.000000	48369.000000		1
8156.448730	1741.754272	1.541869	2.460824	3718.732910	5435.092773	537.569702	309.521027	78.999222	34.155491	16.436327	56.928902	95.531143	52.824444	0.529232	99998.000000	3.911501	3.240987	0.188048	0.391080	3.570395	3.735207	2.730435	2.490690	1.897623	1.533460	1.215805	1.755333	1.980145	1.722835	0.000000	4.999991	48382.000000		1
8473.774414	4776.242676	1.810155	5.939281	9117.721680	11358.273438	1475.951416	889.640137	221.760910	108.260818	63.787136	233.223160	324.958221	170.521500	1.015141	0.000000	3.928077	3.679086	0.257716	0.773734	3.959886	4.055312	3.169072	2.949214	2.345885	2.034471	1.804733	2.367772	2.511827	2.231779	0.006526	0.000000	48488.000000		1
6028.000000	557.475220	1.816322	3.965688	3450.241211	4159.226562	514.395386	304.309509	91.722725	54.011684	19.590992	78.252953	122.174644	81.996613	0.538845	0.000000	3.780173	2.746226	0.259193	0.598319	3.537849	3.619013	2.711297	2.483315	1.962477	1.732488	1.292056	1.893501	2.086981	1.913796	0.000000	0.000000	48533.000000		1
9340.298828	2559.842285	3.567886	4.385077	8316.263672	9803.667969	1334.848755	801.183105	175.026840	84.744225	66.846207	277.308289	344.947021	200.122314	0.992332	0.000000	3.970361	3.408213	0.552411	0.641977	3.919928	3.991389	3.125432	2.903732	2.243105	1.928110	1.825077	2.442963	2.537752	2.301296	0.000000	0.000000	48601.000000		1
9985.709961	1218.024414	2.235711	3.626477	6284.483887	7319.010254	961.781128	587.939453	120.527931	47.643764	46.613796	157.471115	219.355591	153.915573	0.686816	0.000000	3.999379	3.085656	0.349416	0.559485	3.798270	3.864452	2.983076	2.769333	2.081088	1.678006	1.668514	2.197201	2.341149	2.187283	0.000000	0.000000	48622.000000		1
20865.236328	3578.962402	2.658183	5.717252	12260.140625	14417.687500	1948.922852	1195.269531	280.536957	123.266289	71.681511	286.038361	402.094849	252.021637	1.423446	0.000000	4.319423	3.553757	0.424585	0.757187	4.088495	4.158895	3.289795	3.077466	2.447990	2.090844	1.855407	2.456424	2.604328	2.401438	0.153341	0.000000	48639.000000		1
2263.214355	488.587555	2.167868	2.408400	1302.608276	2081.613037	112.482452	68.616272	23.599854	10.003649	0.326876	1.874913	18.517851	0.000000	0.188986	0.000000	3.354726	2.688942	0.336033	0.381729	3.114814	3.318400	2.051085	1.836427	1.372909	1.000158	0.000000	0.272981	1.267591	0.000000	0.000000	0.000000	48655.000000		1
8121.972656	3306.483398	2.661267	3.379778	7823.867676	9489.394531	1276.414917	756.240662	182.252045	81.231850	40.813282	208.066025	235.033310	204.063324	0.974963	0.000000	3.909662	3.519366	0.425088	0.528888	3.893421	3.977238	3.105992	2.878660	2.260672	1.909726	1.610802	2.318201	2.371130	2.309765	0.000000	0.000000	48693.000000		1
9743.426758	1848.331299	1.982844	3.965688	5259.131348	6222.556152	776.103027	490.672180	111.261292	37.177555	31.034746	137.923294	199.860199	122.874657	1.379511	0.000000	3.988712	3.266780	0.297289	0.598319	3.720914	3.793969	2.889919	2.690791	2.046344	1.570281	1.491848	2.139638	2.300726	2.089462	0.139725	0.000000	48756.000000		1
8405.972656	1138.655151	2.072273	3.996526	4277.367676	5515.519531	650.249512	388.316711	101.442673	49.056114	23.032444	96.943497	140.510559	77.408012	2.519100	99998.000000	3.924588	3.056392	0.316447	0.601683	3.631176	3.741586	2.813080	2.589186	2.006221	1.690693	1.362340	1.986519	2.147709	1.888786	0.401245	4.999991	48780.000000		1
5753.312988	222.010681	3.876260	4.761292	2797.191650	3922.814697	412.487061	239.680511	52.485233	60.928509	21.185286	63.978329	85.142029	65.936501	2.334995	27768.707031	3.759918	2.346374	0.588413	0.677725	3.446722	3.593598	2.615410	2.379633	1.720037	1.784821	1.326034	1.806033	1.930144	1.819126	0.368286	4.443556	48814.000000		0
8628.600586	2543.335205	2.359060	4.480672	5091.943359	6092.317383	784.509277	478.306396	107.724243	58.504692	36.326443	100.452789	137.710526	99.025017	0.320847	99998.000000	3.935940	3.405404	0.372739	0.651343	3.706884	3.784782	2.894598	2.679706	2.032313	1.767191	1.560223	2.001962	2.138967	1.995745	0.000000	4.999991	48861.000000		1
16093.101562	2765.095947	2.784616	5.674079	10481.246094	12504.317383	1665.891235	1023.807434	250.982407	112.164833	62.763336	296.791351	414.941711	304.935516	0.976523	0.000000	4.206640	3.441710	0.444765	0.753895	4.020413	4.097060	3.221647	3.010218	2.399643	2.049857	1.797706	2.472451	2.617987	2.484208	0.000000	0.000000	48890.000000		1
6521.823730	1562.721558	1.470943	2.340558	6171.859375	7705.029785	935.384277	568.968323	166.022324	44.923904	39.539700	165.476501	212.330826	125.008598	0.299468	99998.000000	3.814369	3.193882	0.167596	0.369319	3.790416	3.886774	2.970990	2.755088	2.220166	1.652478	1.597033	2.218736	2.327013	2.096940	0.000000	4.999991	48947.000000		1
7202.441895	1081.285278	3.117660	4.348072	3794.158203	4438.209473	546.210327	351.934753	104.736099	47.958305	15.609885	78.293045	98.944839	145.595642	0.333499	0.000000	3.857480	3.033940	0.493829	0.638297	3.579115	3.647208	2.737360	2.546462	2.020096	1.680864	1.193400	1.893723	1.995393	2.163148	0.000000	0.000000	49009.000000		1
5370.454590	3449.803223	2.272716	4.748958	7660.053223	9428.043945	1186.554810	738.450562	157.764069	77.010208	40.770111	162.960175	216.509293	122.714302	1.158074	0.000000	3.730011	3.537794	0.356545	0.676598	3.884232	3.974422	3.074288	2.868321	2.198008	1.886548	1.610342	2.212081	2.335477	2.088895	0.063736	0.000000	49060.000000		1
6157.646484	1672.126465	2.951138	4.101373	4932.853516	5986.511230	744.041382	458.758575	107.619400	68.622437	24.080915	108.396500	142.678421	115.199226	0.035025	0.000000	3.789415	3.223269	0.469990	0.612929	3.693098	3.777174	2.871597	2.661584	2.031891	1.836466	1.381673	2.035015	2.154358	2.061450	0.000000	0.000000	49117.000000		1
5552.598633	1428.295288	3.808417	3.743659	2647.315674	3304.744141	357.004425	220.012421	29.449705	26.856281	8.646804	55.951355	64.132515	51.698879	0.781442	99998.000000	3.744496	3.154818	0.580745	0.573296	3.422806	3.519138	2.552674	2.342447	1.469081	1.429046	0.936856	1.747811	1.807078	1.713481	0.000000	4.999991	49141.000000		1
14714.371094	2939.422852	1.588125	7.027841	11870.778320	15490.992188	1929.470703	1163.488403	317.332123	121.530144	103.601288	389.133911	502.957794	307.232880	1.049876	0.000000	4.167742	3.468262	0.200885	0.846822	4.074479	4.190079	3.285438	3.065762	2.501514	2.084684	2.015365	2.590099	2.701532	2.487468	0.021138	0.000000	49176.000000		1
9755.512695	2716.172607	2.306637	1.541869	0.000000	0.000000	0.000000	0.000000	0.000000	33.023758	0.000000	0.000000	0.000000	0.000000	0.274477	0.000000	3.989250	3.433957	0.362979	0.188048	0.000000	0.000000	0.000000	0.000000	0.000000	1.518826	0.000000	0.000000	0.000000	0.000000	0.000000	0.000000	49209.000000		1
5815.721680	1258.282593	2.981975	5.624740	3144.198486	3782.578613	451.804718	278.233398	76.436630	35.314976	22.545214	77.306244	108.738792	53.256168	0.119994	0.000000	3.764604	3.099778	0.474504	0.750102	3.497510	3.577788	2.654951	2.444409	1.883301	1.547959	1.353054	1.888215	2.036385	1.726370	0.000000	0.000000	49232.000000		1
5435.632324	3273.064941	2.078440	4.804465	6392.948242	7249.703125	964.488647	605.966980	126.778671	76.063499	34.923340	164.973862	212.592957	138.910095	0.638644	99998.000000	3.735250	3.514955	0.317737	0.681645	3.805701	3.860320	2.984297	2.782449	2.103046	1.881176	1.543116	2.217415	2.327549	2.142734	0.000000	4.999991	49265.000000		1
5778.658203	2107.837158	1.147151	1.467860	3975.593018	5116.209473	557.783569	352.921570	95.484886	49.833218	43.067497	104.116272	153.517761	124.860580	0.921728	99998.000000	3.761827	3.323837	0.059621	0.166685	3.599402	3.708948	2.746466	2.547678	1.979935	1.697519	1.634150	2.017519	2.186159	2.096425	0.000000	4.999991	49295.000000		1
13679.088867	2942.324707	2.149366	5.698749	6592.916504	8343.290039	1046.904663	627.917053	149.323883	111.526497	36.789001	144.701355	168.470810	117.823494	0.427281	99998.000000	4.136057	3.468691	0.332310	0.755780	3.819077	3.921337	3.019907	2.797902	2.174129	2.047378	1.565718	2.160473	2.226525	2.071232	0.000000	4.999991	49412.000000		1
10733.886719	2736.158203	1.958174	3.281098	5593.852539	6912.792480	869.124023	523.402954	129.541702	47.122612	36.233929	105.685898	191.870224	86.868919	0.509460	99998.000000	4.030757	3.437141	0.291851	0.516019	3.747711	3.839653	2.939082	2.718836	2.112410	1.673229	1.559115	2.024017	2.283008	1.938864	0.000000	4.999991	49462.000000		1
16876.125000	4767.148438	4.110624	7.203614	10293.982422	11771.438477	1596.183228	1000.278503	200.035965	85.801949	49.897976	228.239838	306.856689	192.955704	0.042152	99998.000000	4.227273	3.678259	0.613908	0.857550	4.012583	4.070829	3.203083	3.000121	2.301108	1.933497	1.698083	2.358392	2.486936	2.285458	0.000000	4.999991	49500.000000		1
5958.187012	3798.025146	1.865662	3.441453	7145.395996	9213.526367	1113.149536	673.880188	183.297424	104.082352	63.808723	239.837784	332.871094	231.280411	1.131952	99998.000000	3.775114	3.579558	0.270833	0.536742	3.854026	3.964426	3.046554	2.828583	2.263156	2.017377	1.804880	2.379918	2.522276	2.364139	0.053828	4.999991	49527.000000		1
9391.007812	1869.726318	1.467860	2.830872	7717.839355	8884.556641	1192.287476	727.074646	168.609589	80.146370	37.196056	170.725021	230.484802	125.070274	1.749304	99998.000000	3.972712	3.271778	0.166685	0.451920	3.887496	3.948636	3.076381	2.861579	2.226882	1.903884	1.570497	2.232297	2.362642	2.097154	0.242865	4.999991	49552.000000		1
3616.346680	1091.720581	3.296517	3.484625	2105.188232	3157.301270	283.657715	180.485062	57.194103	50.702831	13.155230	52.657925	80.457825	33.871788	0.897459	0.000000	3.558270	3.038111	0.518055	0.542156	3.323291	3.499316	2.452795	2.256441	1.757351	1.705032	1.119098	1.721464	1.905568	1.529838	0.000000	0.000000	49604.000000		1
26344.734375	8378.950195	2.170952	9.417738	18487.738281	21235.742188	2987.692627	1851.436646	432.451202	147.522980	112.571884	446.340332	585.987427	345.835144	2.202738	0.000000	4.420694	3.923190	0.336650	0.973947	4.266884	4.327067	3.475336	3.267509	2.635937	2.168860	2.051430	2.649666	2.767888	2.538869	0.342963	0.000000	49619.000000		1
5502.910156	2036.060059	2.130863	4.946317	5067.187012	6015.998047	776.090698	469.937103	114.869270	37.547604	25.850983	108.186806	127.179550	47.178120	0.858825	0.000000	3.740592	3.308791	0.328556	0.694282	3.704767	3.779308	2.889912	2.672040	2.060204	1.574582	1.412477	2.034174	2.104417	1.673741	0.000000	0.000000	49649.000000		1
5141.351074	837.333740	2.063021	3.114576	2873.915039	3478.475830	412.126251	246.162537	67.034309	33.322880	20.460608	54.520500	63.133385	4.933982	0.759599	99998.000000	3.711077	2.922899	0.314504	0.493399	3.458474	3.541389	2.615030	2.391222	1.826297	1.522743	1.310919	1.736560	1.800259	0.693198	0.000000	4.999991	49703.000000		1
14511.229492	4487.650879	1.699140	5.871439	8709.674805	10474.834961	1350.295166	837.635986	195.644714	55.784836	54.597595	259.286926	300.775543	186.183807	0.659195	99998.000000	4.161704	3.652019	0.230229	0.768745	3.940002	4.020147	3.130429	2.923055	2.291468	1.746516	1.737174	2.413781	2.478243	2.269942	0.000000	4.999991	49727.000000		1
11235.617188	17294.183594	2.815454	7.462648	10873.861328	12832.963867	1765.335571	1054.869873	239.190201	102.855019	62.602982	280.947113	317.992065	213.280624	0.884053	0.000000	4.050597	4.237900	0.449548	0.872893	4.036384	4.108327	3.246827	3.023199	2.378743	2.012225	1.796595	2.448625	2.502416	2.328951	0.000000	0.000000	49751.000000		0
12619.208008	2886.071045	2.796951	3.675817	6161.270020	7382.452148	916.591980	566.778870	143.335266	88.577309	31.515810	142.622925	154.649506	179.757294	0.261294	0.000000	4.101032	3.460307	0.446685	0.565354	3.789670	3.868201	2.962176	2.753414	2.156353	1.947322	1.498528	2.154189	2.189348	2.254687	0.000000	0.000000	49771.000000		1
11847.400391	2376.714600	2.106194	3.367443	8076.509277	9699.000000	1258.677368	762.004150	175.295135	75.286400	40.572750	187.170609	246.566498	133.488876	1.683548	0.000000	4.073623	3.375977	0.323498	0.527300	3.907224	3.986727	3.099914	2.881957	2.243770	1.876716	1.608234	2.272238	2.391934	2.125445	0.226225	0.000000	49800.000000		1
7715.946289	3327.187500	2.596508	3.681984	5744.185059	7023.273438	862.336731	548.594055	125.816544	36.937023	27.691975	144.053772	210.829056	94.485756	0.926594	99998.000000	3.887389	3.522077	0.414390	0.566082	3.759228	3.846539	2.935677	2.739251	2.099738	1.567462	1.442354	2.158525	2.323931	1.975366	0.000000	4.999991	49841.000000		1
4744.023926	1077.328857	2.013681	2.892547	3217.825928	3966.921631	442.528839	283.626862	64.225029	17.472464	16.636770	68.545341	109.290787	88.130173	0.322801	99998.000000	3.676147	3.032348	0.303991	0.461280	3.507563	3.598454	2.645941	2.452747	1.807704	1.242354	1.221069	1.835978	2.038584	1.945125	0.000000	4.999991	49865.000000		1
7782.730469	1177.537964	2.294302	3.737491	6751.445312	7735.907227	1058.160278	640.363037	139.681030	58.264160	29.952354	130.284882	182.763947	89.120049	0.358957	0.000000	3.891132	3.070975	0.360651	0.572580	3.829397	3.888511	3.024551	2.806426	2.145138	1.765401	1.476431	2.114894	2.261890	1.949975	0.000000	0.000000	49894.000000		1
14803.700195	5993.690430	2.803118	5.057332	13249.015625	15290.567383	2118.090576	1312.451538	307.402496	171.486710	85.595337	348.894196	436.762268	235.785751	0.785281	99998.000000	4.170370	3.777694	0.447641	0.703921	4.122184	4.184423	3.325944	3.118083	2.487707	2.234231	1.932450	2.542694	2.640245	2.372518	0.000000	4.999991	49934.000000		1
6085.329590	1690.727661	1.717642	4.187717	4373.096191	5473.516113	649.225708	403.596649	82.141548	35.456829	36.480629	107.850677	133.707825	113.962646	0.188883	0.000000	3.784284	3.228074	0.234933	0.621977	3.640789	3.738266	2.812396	2.605947	1.914563	1.549700	1.562062	2.032823	2.126157	2.056762	0.000000	0.000000	49983.000000		1
16435.300781	3752.555420	2.605759	3.108409	9034.336914	10713.302734	1410.320190	874.862854	217.699615	138.392029	79.686890	250.492096	300.855713	191.706787	1.009257	99998.000000	4.215778	3.574327	0.415934	0.492538	3.955896	4.029923	3.149318	2.941940	2.337858	2.141111	1.901387	2.398794	2.478358	2.282638	0.004002	4.999991	50014.000000		1
22628.591797	6257.436523	2.217208	7.280707	15017.967773	17883.599609	2419.859131	1488.209229	425.031708	195.314758	116.488228	467.735321	669.343994	294.904114	0.634822	0.000000	4.354658	3.796396	0.345806	0.862174	4.176611	4.252455	3.383790	3.172664	2.628421	2.290735	2.066282	2.670000	2.825649	2.469681	0.000000	0.000000	50070.000000		1
11283.671875	3762.044189	3.382861	3.213256	8548.817383	10523.597656	1357.110229	816.392090	214.840988	61.088863	56.679119	242.172165	343.639526	153.995743	0.783471	0.000000	4.052451	3.575424	0.529284	0.506945	3.931906	4.022164	3.132615	2.911899	2.332117	1.785962	1.753423	2.384124	2.536103	2.187509	0.000000	0.000000	50104.000000		1
28864.966797	7243.979980	2.337474	5.291696	18904.164062	21961.496094	3063.990479	1893.871948	438.550812	188.182068	130.349640	505.141083	709.750244	417.778748	0.789748	0.000000	4.460371	3.859977	0.368747	0.723595	4.276557	4.341662	3.486287	3.277351	2.642020	2.274578	2.115110	2.703413	2.851105	2.620946	0.000000	0.000000	50179.000000		1
8645.764648	2399.783936	1.887248	6.617703	9536.033203	10892.949219	1466.712524	932.383850	217.597855	119.769333	54.650017	203.933807	285.378448	228.184326	0.072877	0.000000	3.936803	3.380172	0.275829	0.820707	3.979368	4.037146	3.166345	2.969595	2.337655	2.078346	1.737590	2.309489	2.455421	2.358286	0.000000	0.000000	50226.000000		1
12671.125977	2882.814697	4.067451	5.624740	9106.129883	10664.222656	1435.301514	879.793762	194.392731	95.059334	62.380951	223.583389	299.653076	204.784927	4.006213	0.000000	4.102815	3.459817	0.609322	0.750102	3.959334	4.027929	3.156943	2.944381	2.288680	1.977995	1.795052	2.349440	2.476619	2.311298	0.602734	0.000000	50276.000000		1
3428.069092	739.813599	3.620309	3.577137	2090.796387	2497.927002	248.626434	167.092377	35.947144	27.531620	19.615662	42.583347	54.757950	69.686325	0.027207	0.000000	3.535050	2.869122	0.558746	0.553536	3.320312	3.397580	2.395547	2.222957	1.555664	1.439832	1.292603	1.629240	1.738447	1.843148	0.000000	0.000000	50354.000000		1
7320.770996	2947.937012	0.456393	4.116791	9675.125000	11071.386719	1524.554199	946.118774	236.686203	98.001221	45.229195	220.946793	302.107727	115.803642	1.525111	99998.000000	3.864557	3.469518	0.000000	0.614559	3.985656	4.044202	3.183143	2.975946	2.374173	1.991231	1.655419	2.344288	2.480162	2.063722	0.183301	4.999991	50417.000000		1
5286.040039	1305.420654	3.213256	4.792130	5243.980957	6078.323730	773.975281	487.989319	107.378868	58.291912	44.640202	159.685242	188.330093	148.602280	0.786924	0.000000	3.723130	3.115751	0.506945	0.680529	3.719661	3.783784	2.888727	2.688410	2.030919	1.765608	1.649726	2.203265	2.274920	2.172025	0.000000	0.000000	50449.000000		1
7826.763184	1439.023560	1.526451	3.071404	6875.368164	8614.803711	1096.719360	645.571472	157.131912	73.568756	38.626911	171.125916	216.944107	147.131348	1.159244	99998.000000	3.893582	3.158068	0.183683	0.487337	3.837296	3.935245	3.040096	2.809944	2.196265	1.866693	1.586890	2.233316	2.336348	2.167705	0.064175	4.999991	50477.000000		1
9352.736328	1844.047974	2.229543	3.348940	5514.415527	6449.710449	815.778442	523.723694	126.976028	103.175728	50.675079	201.383560	271.375183	169.352768	0.980929	0.000000	3.970939	3.265772	0.348216	0.524907	3.741499	3.809540	2.911572	2.719102	2.103722	2.013577	1.704794	2.304024	2.433570	2.228792	0.000000	0.000000	50538.000000		1
9650.264648	1574.125244	0.792521	3.651147	6242.674316	8248.541992	972.540283	592.087097	160.989670	62.236015	50.705917	198.148712	282.865173	168.538651	1.481051	0.000000	3.984539	3.197039	0.000000	0.562429	3.795371	3.916377	2.987908	2.772386	2.206798	1.794042	1.705059	2.296991	2.451580	2.226700	0.170570	0.000000	50638.000000		1
14567.286133	3093.137939	3.789915	7.490401	9780.552734	11488.514648	1543.525391	951.746643	207.825485	97.683594	67.496872	218.137512	293.954315	246.507904	1.300521	99998.000000	4.163379	3.490399	0.578629	0.874505	3.990363	4.060264	3.188514	2.978521	2.317699	1.989822	1.829284	2.338730	2.468280	2.391831	0.114117	4.999991	50692.000000		1
16571.240234	2330.560303	3.734408	5.304030	9439.891602	10809.099609	1450.152832	902.487000	202.200745	71.761688	32.983669	196.628433	253.637512	183.282013	0.756453	0.000000	4.219355	3.367460	0.572222	0.724606	3.974967	4.033790	3.161414	2.955441	2.305783	1.855893	1.518299	2.293646	2.404213	2.263120	0.000000	0.000000	50727.000000		1
4411.300781	835.896729	1.958174	3.071404	1949.604370	3376.200439	236.655365	142.770935	74.422951	45.133602	19.970293	94.464172	153.884735	91.562370	1.347484	99998.000000	3.644567	2.922153	0.291851	0.487337	3.289947	3.528428	2.374116	2.154640	1.871707	1.654500	1.300384	1.975267	2.187196	1.961717	0.129524	4.999991	50764.000000		1
9750.257812	1837.448853	2.907966	5.785094	6218.858887	6542.842285	909.295898	588.587036	143.066971	60.015724	30.331654	113.071449	143.566544	151.121704	0.752906	99998.000000	3.989016	3.264215	0.463589	0.762310	3.793711	3.815766	2.958705	2.769811	2.155539	1.778265	1.481896	2.053353	2.157053	2.179327	0.000000	4.999991	50800.000000		1
27314.308594	3552.417725	4.844553	6.556028	17385.761719	20175.166016	2807.016357	1719.011719	410.100250	172.612274	114.878517	512.609863	702.651489	310.760681	1.269769	99998.000000	4.436390	3.550524	0.685254	0.816641	4.240194	4.304817	3.448245	3.235279	2.612890	2.237072	2.060239	2.709787	2.846740	2.492426	0.103725	4.999991	50837.000000		1
7940.491699	1437.043823	1.797820	1.523367	3185.027344	3791.521484	436.062256	262.336731	53.521370	31.722420	13.398845	58.961086	77.133560	51.627953	0.205621	0.000000	3.899848	3.157470	0.254746	0.182805	3.503113	3.578814	2.639549	2.418859	1.728527	1.501366	1.127067	1.770566	1.887243	1.712885	0.000000	0.000000	50860.000000		1
17500.195312	3568.114014	2.587257	5.353371	10806.721680	13029.175781	1699.047485	1054.980957	263.166260	114.832260	59.207783	299.952179	435.198792	231.875565	0.941152	0.000000	4.243043	3.552439	0.412840	0.728627	4.033694	4.114917	3.230206	3.023245	2.420230	2.060064	1.772379	2.477052	2.638688	2.365255	0.000000	0.000000	50889.000000		1
6042.459473	1970.564575	2.423819	4.493007	6199.566895	7074.007324	947.228943	577.861816	123.670258	41.417694	31.941366	103.906578	143.409271	103.755470	0.410955	99998.000000	3.781214	3.294591	0.384500	0.652537	3.792361	3.849665	2.976455	2.761824	2.092265	1.617186	1.504354	2.016643	2.156577	2.016011	0.000000	4.999991	50932.000000		1
9422.317383	1745.161743	2.112361	4.526928	4926.473145	5617.251953	743.680603	461.197815	120.197968	41.815498	36.317192	113.040611	151.288223	102.324615	0.048826	0.000000	3.974158	3.241836	0.324768	0.655804	3.692536	3.749524	2.871387	2.663887	2.079897	1.621337	1.560112	2.053235	2.179805	2.009980	0.000000	0.000000	51009.000000		1
5652.983398	401.681641	1.295170	2.787700	2572.772461	3259.200439	356.196503	216.154663	73.935722	26.184025	16.568928	39.009296	41.729153	38.152016	0.583762	0.000000	3.752278	2.603882	0.112327	0.445246	3.410401	3.513111	2.551690	2.334765	1.868854	1.418036	1.219294	1.591168	1.620440	1.581517	0.000000	0.000000	51043.000000		1
15114.516602	2051.734619	3.012813	5.501390	9156.730469	10661.561523	1437.651367	886.497803	194.898453	89.946495	64.305206	265.115173	307.689270	187.602325	1.070714	0.000000	4.179394	3.312121	0.478972	0.740472	3.961740	4.027821	3.157654	2.947678	2.289808	1.953984	1.808246	2.423434	2.488112	2.273238	0.029674	0.000000	51064.000000		1
5606.508301	1493.636597	3.740575	7.108018	4644.563965	6043.797852	688.068481	416.727203	92.515244	63.854977	30.451920	110.632210	161.649582	120.786964	1.058378	0.000000	3.748693	3.174245	0.572938	0.851749	3.666945	3.781310	2.837632	2.619852	1.966213	1.805195	1.483615	2.043882	2.208575	2.082020	0.024641	0.000000	51096.000000		1
23643.320312	6331.297852	2.880212	7.169693	12735.699219	14820.868164	2037.271973	1241.531738	257.683380	132.862885	80.103195	327.570160	433.592163	292.255157	0.445823	0.000000	4.373708	3.801493	0.459424	0.855501	4.105023	4.170874	3.309049	3.093958	2.411086	2.123404	1.903650	2.515304	2.637081	2.465762	0.000000	0.000000	51138.000000		1
8141.557617	2028.541992	2.186371	4.853805	6435.041016	7446.424316	1009.930603	613.941528	148.494354	58.409096	35.277973	160.665878	171.637817	135.595078	1.459509	0.000000	3.910707	3.307184	0.339724	0.686082	3.808551	3.871948	3.004292	2.788127	2.171710	1.766480	1.547504	2.205924	2.234613	2.132244	0.164207	0.000000	51227.000000		1
13691.198242	2537.429688	1.810155	4.721204	6956.785156	8764.392578	1103.593018	661.643921	162.833740	71.570496	51.652622	221.430939	270.992798	188.345505	0.506436	0.000000	4.136441	3.404394	0.257716	0.674053	3.842409	3.942722	3.042809	2.820624	2.211744	1.854734	1.713092	2.345238	2.432958	2.274955	0.000000	0.000000	51262.000000		1
4042.590332	1860.623169	2.895631	3.441453	2429.881348	3325.281738	324.168793	202.709564	77.148979	49.296646	17.642069	44.590862	63.716209	93.878258	0.087442	0.000000	3.606660	3.269658	0.461743	0.536742	3.385585	3.521828	2.510771	2.306874	1.887330	1.692817	1.246549	1.649246	1.804250	1.972565	0.000000	0.000000	51378.000000		1
8280.276367	1807.897339	2.562587	6.192147	6345.458496	7462.580078	980.564148	596.438232	124.024887	60.869919	33.094685	170.043518	222.078537	127.753128	0.602649	0.000000	3.918045	3.257174	0.408679	0.791841	3.802463	3.872889	2.991476	2.775565	2.093509	1.784403	1.519758	2.230560	2.346507	2.106372	0.000000	0.000000	51404.000000		1
4579.160645	124.052643	2.648932	4.187717	2493.205811	3146.918457	327.348114	197.322281	42.459999	23.146544	15.202832	45.870613	111.464821	62.951443	0.857855	0.000000	3.660786	2.093606	0.423071	0.621977	3.396758	3.497885	2.515010	2.295176	1.627980	1.364486	1.181924	1.661535	2.047138	1.799006	0.000000	0.000000	51424.000000		0
11716.717773	3603.333252	3.857757	7.561327	8303.632812	9811.315430	1321.270996	802.854492	214.853333	116.028755	54.788788	223.595734	260.443329	163.339478	0.835895	0.000000	4.068806	3.556705	0.586335	0.878598	3.919268	3.991727	3.120992	2.904637	2.332142	2.064566	1.738692	2.349463	2.415713	2.213091	0.000000	0.000000	51461.000000		1
23359.759766	2702.989502	1.816322	6.414176	11476.173828	14352.867188	1831.783936	1126.236938	288.206238	71.869614	66.984970	282.951538	387.471771	267.326233	0.175697	99998.000000	4.368468	3.431844	0.259193	0.807141	4.059797	4.156939	3.262874	3.051630	2.459703	1.856545	1.825977	2.451712	2.588240	2.427042	0.000000	4.999991	51523.000000		1
5159.378418	1166.942261	2.753779	3.092990	2213.476807	2900.139160	292.970612	175.177948	38.651581	54.942974	10.130082	28.092859	45.947708	89.221817	1.075516	0.000000	3.712597	3.067049	0.439929	0.490378	3.345075	3.462419	2.466824	2.243479	1.587167	1.739912	1.005613	1.448596	1.662264	1.950471	0.031617	0.000000	51546.000000		1
4126.782715	11394.402344	2.124696	3.410615	2380.581543	3548.125244	328.825226	192.055252	56.586605	32.403927	13.821317	51.615620	69.538307	78.104935	0.491618	0.000000	3.615612	4.056692	0.327297	0.532833	3.376683	3.549999	2.516965	2.283426	1.752714	1.510598	1.140549	1.712781	1.842224	1.892678	0.000000	0.000000	51562.000000		0
11004.741211	4009.489502	2.692104	8.480282	12873.749023	14179.524414	2042.212158	1262.572021	252.268326	133.929855	87.498001	311.556305	383.515350	198.170303	0.133571	0.000000	4.041580	3.603089	0.430092	0.928410	4.109705	4.151662	3.310101	3.101256	2.401863	2.126877	1.941998	2.493536	2.583783	2.297039	0.000000	0.000000	51599.000000		1
5172.139160	1992.237061	2.528666	2.124696	3196.757812	3734.574219	445.584839	266.934601	83.014244	31.645327	10.345943	51.976418	67.071320	117.323921	0.090193	99998.000000	3.713670	3.299341	0.402891	0.327297	3.504710	3.572241	2.648930	2.426405	1.919153	1.500310	1.014770	1.715806	1.826537	2.069386	0.000000	4.999991	51620.000000		1
7777.321777	1975.677368	2.352893	3.863925	4285.258789	5057.603027	650.126160	385.260742	110.783318	36.008816	27.858496	119.871094	142.912796	91.735062	2.637128	0.000000	3.890830	3.295716	0.371602	0.587029	3.631977	3.703945	2.812998	2.585755	2.044474	1.556409	1.444958	2.078714	2.155071	1.962535	0.421131	0.000000	51654.000000		1
7002.418457	1837.007812	2.796951	5.930029	4006.825195	5084.474609	615.754761	363.800995	111.057770	41.957348	20.855326	92.305550	98.170822	66.914047	1.515418	0.000000	3.845248	3.264111	0.446685	0.773057	3.602800	3.706246	2.789408	2.560864	2.045549	1.622808	1.319217	1.965228	1.991982	1.825517	0.180532	0.000000	51688.000000		1
4530.295898	1668.203979	1.699140	2.096942	4049.667480	4797.264648	636.150635	368.858337	124.135902	56.931984	19.402884	96.860237	106.777534	88.947357	0.290550	0.000000	3.656126	3.222249	0.230229	0.321587	3.607419	3.680994	2.803560	2.566860	2.093897	1.755356	1.287866	1.986145	2.028480	1.949133	0.000000	0.000000	51792.000000		1
12132.563477	3990.792725	2.414567	6.192147	10149.095703	12971.155273	1595.045410	993.124207	268.026245	74.496964	86.492706	330.730988	449.572113	295.252563	0.327883	0.000000	4.083952	3.601059	0.382839	0.791841	4.006427	4.112978	3.202773	2.997004	2.428177	1.872139	1.936980	2.519475	2.652799	2.470194	0.000000	0.000000	51886.000000		1
6079.035645	1698.936523	1.711475	2.553336	4271.558105	4883.375000	603.974915	388.705261	86.865837	39.567451	28.580091	109.330872	145.422958	94.905144	0.813698	0.000000	3.783835	3.230177	0.233371	0.407108	3.630586	3.688720	2.781019	2.589620	1.938849	1.597338	1.456064	2.038743	2.162633	1.977290	0.000000	0.000000	51930.000000		1
16743.416016	5503.557617	3.703570	7.308461	16923.884766	20999.869141	2725.658203	1680.714722	413.668121	183.741486	118.674599	515.511719	685.037170	368.605469	1.613430	99998.000000	4.223844	3.740644	0.568621	0.863826	4.228500	4.322217	3.435471	3.225494	2.616652	2.264207	2.074358	2.712239	2.835714	2.566562	0.207750	4.999991	51998.000000		1
23343.738281	7595.797363	0.465645	7.721682	21319.656250	25007.220703	3509.590820	2135.671143	488.578308	184.216385	126.325356	596.222412	746.718079	398.317291	2.419329	0.000000	4.368170	3.880573	0.000000	0.887712	4.328780	4.398066	3.545256	3.329534	2.688934	2.265328	2.101490	2.775408	2.873157	2.600229	0.383695	0.000000	52101.000000		1
7680.211914	1783.628296	2.075356	3.725156	4855.121582	5909.430176	709.003967	450.673004	96.582695	52.118267	34.192493	123.602417	159.358368	95.065498	1.311119	0.000000	3.885373	3.251304	0.317093	0.571145	3.686200	3.771546	2.850649	2.653862	1.984899	1.716990	1.533931	2.092027	2.202375	1.978023	0.117642	0.000000	52169.000000		1
14684.979492	3619.704834	2.883296	7.875869	10530.943359	12559.248047	1663.103516	1026.160278	264.153076	88.534142	68.967819	255.879395	353.004822	246.951965	1.165457	0.000000	4.166873	3.558673	0.459889	0.896298	4.022467	4.098964	3.220919	3.011215	2.421856	1.947111	1.838647	2.408035	2.547781	2.392612	0.066496	0.000000	52321.000000		1
5816.674316	1861.301514	2.278883	3.222507	4498.801758	5669.139160	695.278259	412.483978	91.716560	53.083477	18.721378	88.389206	106.826881	71.663002	0.242439	0.000000	3.764675	3.269817	0.357722	0.508194	3.653097	3.753517	2.842159	2.615407	1.962448	1.724959	1.272338	1.946399	2.028681	1.855295	0.000000	0.000000	52359.000000		1
7483.364258	2110.282715	2.411484	3.916348	7018.561523	8419.349609	1101.162964	670.460327	135.218857	74.441452	44.930073	179.815887	238.699875	134.389328	1.381808	99998.000000	3.874097	3.324341	0.382284	0.592881	3.846248	3.925278	3.041852	2.826373	2.131037	1.871815	1.652537	2.254828	2.377852	2.128365	0.140448	4.999991	52398.000000		1
5575.655762	1379.584595	1.945839	3.540132	2763.393799	3522.887939	390.530853	241.811371	64.040001	45.796604	16.658358	44.492184	87.146454	40.415482	0.827861	11627.636719	3.746296	3.139748	0.289107	0.549019	3.441443	3.546899	2.591655	2.383477	1.806451	1.660833	1.221632	1.648284	1.940250	1.606548	0.000000	4.065492	52457.000000		1
5806.149902	680.615051	1.020718	3.364359	2915.243164	3571.342529	391.058167	250.251572	57.570320	22.946100	14.089602	35.000435	68.822884	48.849506	0.223392	0.000000	3.763888	2.832901	0.008906	0.526902	3.464675	3.552831	2.592241	2.398377	1.760199	1.360709	1.148899	1.544073	1.837733	1.688860	0.000000	0.000000	52495.000000		1
10013.479492	1718.397949	3.327354	2.359060	4948.056152	5505.725586	725.048645	457.105682	114.092163	45.189106	25.915741	105.528625	148.916824	109.657753	0.843195	0.000000	4.000585	3.235124	0.522099	0.372739	3.694435	3.740814	2.860367	2.660017	2.057256	1.655034	1.413564	2.023370	2.172944	2.040039	0.000000	0.000000	52545.000000		1
9276.577148	2673.694092	3.789915	6.130473	7607.707031	9657.254883	1163.186279	732.764160	186.045044	82.705872	53.219162	221.292175	273.829834	166.395462	0.419701	99998.000000	3.967388	3.427112	0.578629	0.787494	3.881254	3.984854	3.065649	2.864964	2.269618	1.917536	1.726068	2.344966	2.437481	2.221142	0.000000	4.999991	52599.000000		1
10965.003906	3114.428223	3.376694	5.637074	6441.862305	7960.313965	987.641357	605.572266	154.834518	66.688934	48.682983	171.899933	231.385254	181.330002	0.569376	0.000000	4.040009	3.493378	0.528492	0.751054	3.809011	3.900930	2.994599	2.782166	2.189868	1.824054	1.687377	2.235276	2.364336	2.258470	0.000000	0.000000	52629.000000		1
5546.899902	1333.550537	2.241878	2.627345	3327.002686	4124.814941	485.250977	296.452148	89.989662	72.474030	28.284052	85.138947	92.694099	79.800995	0.272248	0.000000	3.744050	3.125010	0.350612	0.419517	3.522053	3.615404	2.685966	2.471955	1.954193	1.860182	1.451542	1.930128	1.967052	1.902008	0.000000	0.000000	52679.000000		1
6167.085938	1744.594360	2.482410	2.975808	3825.057129	4759.541016	526.400391	342.902496	81.984276	47.927467	16.649105	80.214211	101.103462	66.343559	0.278066	0.000000	3.790080	3.241694	0.394873	0.473605	3.582638	3.677565	2.721316	2.535171	1.913731	1.680584	1.221391	1.904251	2.004766	1.821799	0.000000	0.000000	52700.000000		1
10854.300781	1079.817383	2.436154	3.170084	5114.510254	6178.424805	777.203918	468.324310	112.146324	79.165741	18.980412	106.345818	154.223938	65.668213	0.201623	0.000000	4.035602	3.033350	0.386705	0.501071	3.708804	3.790878	2.890535	2.670547	2.049785	1.898537	1.278306	2.026721	2.188152	1.817355	0.000000	0.000000	52720.000000		1
12296.886719	4230.013672	1.850243	5.976286	10107.810547	12182.495117	1586.528076	987.666016	255.096115	89.434593	81.108498	306.381775	411.043884	278.066895	0.848950	0.000000	4.089795	3.626342	0.267229	0.776431	4.004657	4.085736	3.200448	2.994610	2.406704	1.951506	1.909066	2.486263	2.613888	2.444149	0.000000	0.000000	52774.000000		1
11866.115234	3448.326172	3.262596	6.589950	7743.357422	9110.850586	1269.510498	746.008850	156.493576	113.518593	54.375565	223.395279	300.152618	188.401016	1.659660	0.000000	4.074308	3.537608	0.513563	0.818882	3.888929	3.959559	3.103636	2.872744	2.194497	2.055067	1.735404	2.349074	2.477342	2.275083	0.220019	0.000000	52835.000000		1
17625.023438	2663.930908	3.463039	5.445883	11070.104492	12770.708984	1735.460327	1084.430664	268.109497	115.942413	82.329659	281.042694	375.417450	211.081924	1.388471	0.000000	4.246130	3.425523	0.539457	0.736068	4.044152	4.106215	3.239415	3.035202	2.428312	2.064242	1.915556	2.448772	2.574514	2.324451	0.142537	0.000000	52877.000000		1
16685.058594	2873.412354	1.612795	3.453787	7286.418457	8075.448242	1148.134521	694.852661	159.833267	39.107975	22.184416	138.842255	190.266678	92.505997	1.409606	99998.000000	4.222328	3.458398	0.207579	0.538296	3.862514	3.907167	3.059993	2.841893	2.203667	1.592265	1.346048	2.142522	2.279363	1.966170	0.149098	4.999991	52905.000000		1
6184.709473	1579.672974	2.541001	3.996526	6126.686035	8694.875977	973.073792	568.746277	173.114929	99.971725	47.434071	231.527100	265.408142	201.769028	1.816552	99998.000000	3.791319	3.198567	0.405005	0.601683	3.787226	3.939263	2.988146	2.754919	2.238334	1.999877	1.676090	2.364602	2.423914	2.304854	0.259248	4.999991	52934.000000		1
5167.726074	623.612183	4.397411	5.529144	2510.749268	3156.289795	276.204315	193.260986	42.663525	32.101719	13.186067	38.657749	48.649063	83.396629	0.303064	99998.000000	3.713300	2.794914	0.643197	0.742658	3.399803	3.499177	2.441231	2.286144	1.630057	1.506528	1.120115	1.587237	1.687074	1.921149	0.000000	4.999991	52948.000000		1
17117.962891	6343.457031	2.608843	3.219423	0.000000	0.000000	0.000000	0.000000	0.000000	15.986102	0.000000	0.000000	0.000000	0.000000	1.602989	99998.000000	4.233452	3.802326	0.416448	0.507778	0.000000	0.000000	0.000000	0.000000	0.000000	1.203743	0.000000	0.000000	0.000000	0.000000	0.204931	4.999991	52993.000000		1
9496.811523	2551.127686	2.692104	3.996526	6046.681152	7573.862793	963.908875	575.986877	143.717651	125.045609	39.595207	149.709351	198.910400	188.228333	0.834113	0.000000	3.977578	3.406732	0.430092	0.601683	3.781517	3.879318	2.984036	2.760413	2.157510	2.097069	1.597643	2.175249	2.298657	2.274685	0.000000	0.000000	53014.000000		1
7482.957520	2719.173096	0.354630	3.102241	6701.056641	8348.429688	1078.121338	635.157654	138.712738	105.568710	36.502216	159.281281	190.349945	122.646454	1.768413	0.000000	3.874073	3.434437	0.000000	0.491676	3.826143	3.921605	3.032668	2.802881	2.142116	2.023535	1.562319	2.202165	2.279553	2.088655	0.247584	0.000000	53051.000000		1
5883.375977	1589.880127	1.119397	2.133947	2813.004883	3716.250488	398.070587	240.451447	55.510380	41.093903	20.192322	74.096077	90.076012	64.989792	0.023725	0.000000	3.769627	3.201364	0.048984	0.329184	3.449171	3.570105	2.599960	2.381027	1.744374	1.613777	1.305186	1.869795	1.954609	1.812845	0.000000	0.000000	53080.000000		1
13896.417969	2229.718994	2.796951	2.420735	0.000000	0.000000	0.000000	0.000000	0.000000	6.540610	0.000000	0.000000	0.000000	4.326486	1.505477	99998.000000	4.142903	3.348250	0.446685	0.383947	0.000000	0.000000	0.000000	0.000000	0.000000	0.815618	0.000000	0.000000	0.000000	0.636135	0.177674	4.999991	53110.000000		1
5693.127441	1045.683472	1.989012	4.261727	3545.201660	4056.488770	529.132568	317.631256	78.345467	24.420128	35.071362	60.185329	82.132301	33.766941	0.284657	99998.000000	3.755351	3.019400	0.298637	0.629586	3.549641	3.608150	2.723564	2.501923	1.894014	1.387748	1.544953	1.779491	1.914514	1.528492	0.000000	4.999991	53177.000000		1
7022.641602	1971.949219	1.773150	5.106671	6610.432129	8551.577148	990.299500	631.327637	184.009781	96.462433	35.638767	178.076660	213.777100	132.628525	1.939789	0.000000	3.846500	3.294896	0.248745	0.708138	3.820230	3.932046	2.995767	2.800255	2.264841	1.984358	1.551923	2.250607	2.329961	2.122637	0.287754	0.000000	53225.000000		1
8118.253906	544.853455	1.924253	4.456003	3267.973633	3971.263428	465.863495	285.023804	97.803856	36.782837	20.275581	72.147148	88.503304	84.223076	0.281988	0.000000	3.909463	2.736280	0.284262	0.648945	3.514279	3.598929	2.668259	2.454881	1.990356	1.565645	1.306973	1.858219	1.946959	1.925431	0.000000	0.000000	53242.000000		1
18606.138672	3285.936523	3.148497	5.495223	10530.351562	13073.665039	1694.748779	1029.234863	261.063141	129.569458	79.677643	314.390259	437.419098	209.780579	0.794204	0.000000	4.269656	3.516659	0.498103	0.739985	4.022443	4.116397	3.229105	3.012515	2.416746	2.112503	1.901336	2.497469	2.640898	2.321765	0.000000	0.000000	53297.000000		1
8315.899414	1255.235840	3.681984	2.485493	4038.415039	4955.969238	582.555237	358.157745	83.260948	52.435894	19.550903	65.073051	64.178772	49.339821	0.725775	0.000000	3.919909	3.098725	0.566082	0.395413	3.606211	3.695129	2.765337	2.554074	1.920441	1.719629	1.291167	1.813401	1.807391	1.693198	0.000000	0.000000	53321.000000		1
8781.460938	3761.165283	2.932636	4.958652	7217.607910	9248.274414	1119.363281	673.741394	155.173737	66.741356	37.492096	187.426559	248.586349	155.534531	0.019096	0.000000	3.943567	3.575322	0.467258	0.695364	3.858393	3.966061	3.048971	2.828493	2.190818	1.824395	1.573940	2.272831	2.395477	2.191827	0.000000	0.000000	53341.000000		1
2454.748535	787.938416	3.321187	3.879343	1774.300049	2603.671631	221.853424	140.362534	44.708046	36.782837	24.722334	38.176685	46.339344	45.722595	1.415265	0.000000	3.390007	2.896492	0.521293	0.588758	3.249027	3.415586	2.346066	2.147251	1.650386	1.565645	1.393089	1.581798	1.665950	1.660131	0.150838	0.000000	53434.000000		1
8673.357422	1915.328613	1.452441	3.675817	6947.839355	8403.348633	1094.153687	663.238220	152.182510	49.737621	34.038307	144.238800	156.487411	138.829926	0.460918	99998.000000	3.938187	3.282243	0.162098	0.565354	3.841850	3.924452	3.039078	2.821670	2.182365	1.696685	1.531968	2.159082	2.194479	2.142483	0.000000	4.999991	53483.000000		1
6014.480957	2407.912842	3.762161	5.458218	5121.420898	5620.675293	737.975708	470.418182	79.899673	36.970943	31.694668	101.131210	121.545563	104.446228	0.068882	0.000000	3.779198	3.381641	0.575437	0.737051	3.709390	3.749789	2.868042	2.672484	1.902545	1.567860	1.500986	2.004885	2.084739	2.018893	0.000000	0.000000	53505.000000		1
18562.189453	3828.745361	1.964342	6.296995	11968.064453	13955.811523	1898.846069	1167.972168	256.172333	83.396629	61.622353	303.831543	400.472809	221.267502	0.674160	99998.000000	4.268629	3.583056	0.293217	0.799133	4.078024	4.144755	3.278490	3.067432	2.408532	1.921149	1.789738	2.482633	2.602573	2.344918	0.000000	4.999991	53530.000000		1
6602.346191	1996.628296	1.452441	3.459955	5091.610352	6120.863770	763.712585	478.075104	115.788223	62.023239	39.249828	127.657532	215.935715	94.476501	1.627859	0.000000	3.819698	3.300297	0.162098	0.539070	3.706855	3.786813	2.882930	2.679496	2.063664	1.792554	1.593838	2.106046	2.334324	1.975324	0.211617	0.000000	53582.000000		1
15329.907227	7149.111816	2.494745	7.388638	18236.373047	22334.548828	2948.313232	1812.883789	493.256348	224.280319	132.915314	549.423584	769.667297	434.289093	1.242539	0.000000	4.185540	3.854252	0.397026	0.868564	4.260939	4.348977	3.469574	3.258370	2.693073	2.350791	2.123575	2.739907	2.886303	2.637779	0.094310	0.000000	53624.000000		1
9342.242188	2195.477051	1.659051	3.139246	7175.268066	8773.477539	1177.649048	690.116089	175.988968	75.755127	47.622177	167.894150	235.613052	148.460434	2.592282	99998.000000	3.970451	3.341529	0.219860	0.496825	3.855838	3.943172	3.071016	2.838922	2.245486	1.879412	1.677809	2.225036	2.372199	2.171611	0.413682	4.999991	53664.000000		1
5327.688965	1726.517456	1.807071	2.448488	2800.781006	3806.610352	399.603210	239.840866	71.407051	44.877651	23.137291	37.689453	53.761902	20.664133	1.060552	0.000000	3.726539	3.237171	0.256975	0.388898	3.447279	3.580539	2.601629	2.379923	1.853741	1.652030	1.364313	1.576220	1.730475	1.315217	0.025532	0.000000	53706.000000		1
29428.513672	10721.092773	3.055985	10.089993	18920.925781	21510.107422	3101.442383	1883.402710	421.173950	182.474075	108.785049	498.813232	694.538147	400.466644	2.347434	0.000000	4.468768	4.030239	0.485151	1.003891	4.276942	4.332643	3.491564	3.274943	2.624461	2.261201	2.036569	2.697938	2.841696	2.602566	0.370593	0.000000	53776.000000		1
10403.289062	3824.098145	1.662135	4.943233	6890.444824	8637.241211	1090.289795	662.032471	170.055862	66.362061	52.463646	184.012863	267.196716	160.363663	1.071131	99998.000000	4.017170	3.582529	0.220666	0.694011	3.838247	3.936375	3.037542	2.820879	2.230592	1.821920	1.719859	2.264848	2.426831	2.205106	0.029843	4.999991	53826.000000		1
20363.531250	5222.749512	1.535702	4.752041	10597.391602	12726.830078	1692.260254	1037.745972	203.252304	102.192017	61.452747	246.390732	355.363892	210.443588	0.970371	0.000000	4.308853	3.717899	0.186307	0.676880	4.025199	4.104720	3.228467	3.016091	2.308035	2.009417	1.788541	2.391624	2.550673	2.323136	0.000000	0.000000	53881.000000		1
14927.965820	2754.142578	2.016765	3.919432	8595.977539	9915.222656	1338.336426	824.496155	191.016037	86.810333	58.032879	202.805161	293.072357	228.209000	0.871675	99998.000000	4.174001	3.439986	0.304655	0.593223	3.934295	3.996302	3.126565	2.916189	2.281070	1.938571	1.763674	2.307079	2.466975	2.358333	0.000000	4.999991	53906.000000		1
8536.566406	1191.377808	1.890332	5.757340	6357.756348	7275.757812	984.363342	605.399597	139.236969	88.102417	40.174950	162.084396	214.825577	129.538620	0.324029	0.000000	3.931283	3.076050	0.276538	0.760222	3.803304	3.861878	2.993155	2.782042	2.143754	1.944988	1.603955	2.209741	2.332086	2.112399	0.000000	0.000000	54029.000000		1
11934.130859	2048.243896	1.915002	5.004908	8747.431641	11258.939453	1402.848267	842.622375	223.589569	89.490097	49.287395	268.420959	344.120575	168.914871	0.398588	99998.000000	4.076791	3.311382	0.282169	0.699396	3.941880	4.051497	3.147011	2.925633	2.349452	1.951775	1.692736	2.428816	2.536711	2.227668	0.000000	4.999991	54065.000000		1
12674.967773	1027.205688	1.063890	3.355108	4475.007812	5769.804688	673.624207	416.243042	110.598289	74.028229	40.048515	137.414490	177.802216	154.492233	1.750279	0.000000	4.102947	3.011657	0.026897	0.525706	3.650794	3.761161	2.828418	2.619347	2.043748	1.869397	1.602586	2.138032	2.249937	2.188907	0.243107	0.000000	54120.000000		1
6244.164062	458.083221	2.519415	3.891678	3190.186279	3693.350830	442.905060	280.416687	89.289658	74.968773	17.568060	45.701008	68.563850	98.417519	1.852144	0.000000	3.795474	2.660944	0.401300	0.590137	3.503816	3.567420	2.646311	2.447804	1.950801	1.874880	1.244724	1.659926	1.836095	1.993072	0.267675	0.000000	54219.000000		1
27567.279297	3089.749023	2.411484	6.608452	14830.840820	17724.828125	2368.070801	1459.980713	337.354858	153.015121	103.588951	388.507904	516.575562	371.309906	1.028226	99998.000000	4.440394	3.489923	0.382284	0.820100	4.171166	4.248582	3.374395	3.164347	2.528087	2.184734	2.015313	2.589400	2.713134	2.569736	0.012089	4.999991	54263.000000		1
6803.393555	480.881317	1.375347	2.389898	3766.342773	4651.378906	566.865173	339.735504	76.066582	33.029926	16.522673	60.046562	69.362534	13.568451	1.454689	99998.000000	3.832726	2.682038	0.138412	0.378379	3.575920	3.667582	2.753480	2.531141	1.881194	1.518908	1.218080	1.778488	1.841125	1.132530	0.162770	4.999991	54349.000000		1
12597.390625	2917.608398	2.257297	3.503127	7251.115723	8612.222656	1124.328125	693.094971	199.684418	109.284615	51.600201	171.822845	244.269119	113.672775	1.737210	0.000000	4.100281	3.465027	0.353589	0.544456	3.860405	3.935115	3.050893	2.840793	2.300344	2.038559	1.712651	2.235081	2.387869	2.055656	0.239852	0.000000	54377.000000		1
6093.751465	595.183167	2.960389	6.531359	3938.338379	5750.809082	585.996704	359.425171	110.613708	77.654709	29.505213	112.904930	158.707703	91.873825	0.624158	99998.000000	3.784885	2.774651	0.471349	0.815004	3.595313	3.759729	2.767895	2.555609	2.043809	1.890168	1.469899	2.052713	2.200598	1.963192	0.000000	4.999991	54434.000000		1
10794.199219	2743.624023	2.442321	4.588603	5915.091797	7595.377930	902.178589	554.823181	127.037704	54.406403	39.218990	150.791748	191.170212	147.658661	0.467599	0.000000	4.033190	3.438325	0.387803	0.661681	3.771961	3.880549	2.955292	2.744155	2.103933	1.735650	1.593496	2.178378	2.281420	2.169259	0.000000	0.000000	54488.000000		1
12992.543945	4391.521484	3.490792	6.429595	17098.875000	18937.812500	2757.161621	1702.458130	406.529266	129.285751	102.824188	425.851990	582.527527	336.426636	1.552797	99998.000000	4.113694	3.642615	0.542924	0.808184	4.232967	4.277330	3.440462	3.231076	2.609092	2.111551	2.012095	2.629259	2.765316	2.526890	0.191115	4.999991	54523.000000		1
10055.380859	3913.246094	1.600460	4.526928	8229.277344	9431.331055	1269.612305	796.221375	157.918259	68.326401	51.927078	216.478455	284.194275	190.821747	1.487533	0.000000	4.002398	3.592537	0.204245	0.655804	3.915362	3.974573	3.103671	2.901034	2.198432	1.834589	1.715394	2.335415	2.453615	2.280628	0.172467	0.000000	54556.000000		1
2761.284424	210.835220	3.919432	1.162570	1314.511475	1927.941162	134.259811	82.770630	25.752302	20.805984	5.094337	7.277624	0.696925	13.124393	0.621821	0.000000	3.441111	2.323943	0.593223	0.065419	3.118764	3.285094	2.127946	1.917876	1.410816	1.318188	0.707088	0.861990	0.000000	1.118079	0.000000	0.000000	54580.000000		1
11554.541016	4624.824707	3.358191	7.397889	17493.162109	26870.052734	2510.212646	1732.071289	804.417908	611.443726	332.840271	731.209961	1049.285278	675.748901	0.272600	0.000000	4.062753	3.665095	0.526105	0.869108	4.242868	4.429268	3.399710	3.238566	2.905482	2.786356	2.522236	2.864042	3.020894	2.829785	0.000000	0.000000	54600.000000		1
8541.472656	3063.268799	2.593424	4.237057	6882.763184	8538.557617	1025.966064	638.580627	135.172607	61.557594	38.747177	133.359360	168.171692	195.977768	1.237248	99998.000000	3.931533	3.486185	0.413874	0.627064	3.837763	3.931385	3.011133	2.805216	2.130889	1.789282	1.588240	2.125024	2.225753	2.292207	0.092457	4.999991	54630.000000		1
6466.670898	869.367615	2.217208	3.154665	3377.458740	4014.398682	540.391296	310.316620	85.567581	30.424166	36.844509	93.054901	116.651672	90.590996	0.979202	0.000000	3.810681	2.939204	0.345806	0.498953	3.528590	3.603621	2.732708	2.491805	1.932309	1.483219	1.566373	1.968739	2.066891	1.957085	0.000000	0.000000	54672.000000		1
9448.094727	2815.308594	2.944971	2.726025	5518.671387	6573.889648	858.522095	524.658081	105.599548	70.555946	26.295040	127.022285	147.149841	120.617355	0.076059	0.000000	3.975344	3.449526	0.469081	0.435530	3.741835	3.817822	2.933752	2.719876	2.023662	1.848534	1.419874	2.103880	2.167760	2.081410	0.000000	0.000000	54689.000000		1
11661.534180	3630.430176	2.846291	6.155142	10349.057617	12244.114258	1649.689209	1015.061951	267.502014	129.276489	57.117008	250.704880	331.600586	212.309250	1.396641	0.000000	4.066756	3.559958	0.454279	0.789238	4.014901	4.087927	3.217402	3.006493	2.427327	2.111520	1.756765	2.399163	2.520615	2.326969	0.145085	0.000000	54758.000000		1
12936.182617	3209.450439	2.914133	5.106671	9356.106445	10959.125977	1436.393188	902.018250	207.458527	86.218254	64.271286	245.773972	328.976349	198.602020	0.193580	0.000000	4.111806	3.506431	0.464509	0.708138	3.971095	4.039776	3.157273	2.955215	2.316931	1.935599	1.808017	2.390536	2.517165	2.297984	0.000000	0.000000	54798.000000		1
5240.120117	396.044556	1.908834	3.111492	0.000000	0.000000	0.000000	0.000000	0.000000	11.058288	6.226068	0.000000	0.000000	11.616444	0.771311	0.000000	3.719341	2.597744	0.280768	0.492969	0.000000	0.000000	0.000000	0.000000	0.000000	1.043688	0.794214	0.000000	0.000000	1.065073	0.000000	0.000000	54875.000000		1
12876.631836	2761.096436	2.389898	7.499653	9107.893555	11501.589844	1413.875732	886.047546	274.246124	164.428040	76.445885	254.886429	331.079437	230.373795	0.986244	0.000000	4.109802	3.441082	0.378379	0.875041	3.959418	4.060758	3.150411	2.947457	2.438140	2.215976	1.883354	2.406347	2.519932	2.362433	0.000000	0.000000	54921.000000		1
7116.319336	1410.144409	1.301338	3.299600	5036.380859	5999.848633	764.082642	468.287323	103.274414	86.745567	28.268633	119.809418	186.452103	118.585175	0.759556	99998.000000	3.852255	3.149264	0.114390	0.518461	3.702119	3.778140	2.883140	2.670512	2.013993	1.938247	1.451305	2.078491	2.270567	2.074030	0.000000	4.999991	54991.000000		1
7842.653809	1603.507202	2.858626	5.353371	4348.676270	5090.222656	626.221008	400.738007	98.531624	52.556160	24.392374	85.983887	139.095123	143.116318	0.877605	99998.000000	3.894463	3.205071	0.456157	0.728627	3.638357	3.706737	2.796728	2.602860	1.993576	1.720624	1.387254	1.934417	2.143312	2.155689	0.000000	4.999991	55037.000000		1
9882.476562	1894.516479	1.625130	1.868746	5544.281738	6621.872559	815.840088	517.969421	97.880951	70.124222	27.994181	104.720688	187.435806	65.785400	1.386490	99998.000000	3.994866	3.277498	0.210888	0.271550	3.743845	3.820981	2.911605	2.714304	1.990698	1.845868	1.447068	2.020032	2.272853	1.818130	0.141917	4.999991	55052.000000		1
11946.690430	3673.975586	2.466991	6.068798	9690.377930	11232.783203	1514.843506	939.720032	206.123260	103.644463	73.374481	263.468475	357.491669	190.809418	0.612374	0.000000	4.077248	3.565136	0.392168	0.783103	3.986341	4.050488	3.180368	2.972998	2.314127	2.015546	1.865545	2.420729	2.553266	2.280600	0.000000	0.000000	55124.000000		1
10194.945312	3020.454346	2.389898	5.168346	7572.465820	8744.983398	1163.395996	715.698730	209.697311	96.215736	60.105152	252.496536	324.470978	231.564117	2.906895	0.000000	4.008385	3.480072	0.378379	0.713352	3.879237	3.941759	3.065727	2.854730	2.321593	1.983246	1.778912	2.402256	2.511176	2.364671	0.463429	0.000000	55171.000000		1
3919.348633	773.488037	2.248045	2.929552	2856.010742	3929.429443	365.219513	240.624130	48.272846	23.670778	13.975504	57.807766	84.118225	55.026234	0.182467	99998.000000	3.593214	2.888453	0.351805	0.466801	3.455760	3.594330	2.562554	2.381339	1.683703	1.374213	1.145368	1.761986	1.924890	1.740570	0.000000	4.999991	55213.000000		1
12718.705078	1737.933472	2.405316	2.503996	6841.141602	8133.163574	1078.796631	646.798767	145.015900	106.512337	38.361710	156.891373	195.342514	142.912796	1.972872	0.000000	4.104443	3.240033	0.381172	0.398634	3.835129	3.910259	3.032940	2.810769	2.161416	2.027400	1.583898	2.195599	2.290797	2.155071	0.295099	0.000000	55237.000000		1
8982.360352	2085.375244	2.414567	5.365705	6829.395996	8123.943359	1116.405884	655.433228	152.244186	44.788223	46.724808	180.130432	239.668182	145.774506	1.039633	99998.000000	3.953390	3.319184	0.382839	0.729627	3.834382	3.909767	3.047822	2.816529	2.182541	1.651164	1.669548	2.255587	2.379610	2.163682	0.016880	4.999991	55329.000000		1
5847.518066	1856.059204	2.337474	3.163916	3092.718506	3673.118408	413.859314	265.522247	56.167217	40.076267	28.459826	76.988625	110.505775	54.915218	0.757379	4949.599609	3.766972	3.268592	0.368747	0.500225	3.490340	3.565035	2.616853	2.424101	1.749483	1.602887	1.454232	1.886427	2.043385	1.739693	0.000000	3.694570	55354.000000		1
7449.794922	1428.292236	0.980629	2.821621	3616.843262	4292.724609	492.454590	317.711426	64.881866	27.192408	18.508600	65.880997	103.928162	83.794434	0.980177	0.000000	3.872144	3.154817	0.000000	0.450499	3.558330	3.632733	2.692366	2.502033	1.812123	1.434448	1.267374	1.818760	2.016733	1.923215	0.000000	0.000000	55372.000000		1
22613.238281	3367.377930	1.224244	5.735754	11969.075195	14889.364258	1938.817505	1168.262085	275.593719	110.484192	81.518631	306.801178	402.434082	295.234070	1.289348	0.000000	4.354363	3.527292	0.087868	0.758591	4.078061	4.172876	3.287537	3.067540	2.440269	2.043300	1.911257	2.486857	2.604695	2.470166	0.110370	0.000000	55386.000000		1
12686.692383	1623.175171	1.193407	3.015897	6565.566406	7573.776367	1006.917786	611.801453	147.593903	62.143505	38.275364	176.593384	211.889862	154.923950	0.425710	0.000000	4.103348	3.210365	0.076789	0.479416	3.817272	3.879313	3.002994	2.786611	2.169068	1.793396	1.582919	2.246974	2.326110	2.190119	0.000000	0.000000	55408.000000		1
10879.165039	2644.996826	2.352893	3.993442	8944.109375	10202.752930	1399.215576	871.933289	182.844116	83.371964	58.788395	217.311066	235.243011	141.537445	1.426442	99998.000000	4.036595	3.422425	0.371602	0.601347	3.951537	4.008718	3.145885	2.940483	2.262081	1.921020	1.769292	2.337082	2.371517	2.150871	0.154254	4.999991	55479.000000		1
18162.484375	3560.077637	2.513247	7.215949	16608.000000	18194.669922	2663.369629	1649.843384	341.440796	119.914268	92.431984	373.524017	446.124481	284.983704	1.024242	99998.000000	4.259175	3.551460	0.400235	0.858293	4.220317	4.259944	3.425431	3.217443	2.533315	2.078871	1.965822	2.572319	2.649456	2.454820	0.010402	4.999991	55528.000000		1
8006.785645	978.309937	1.560372	3.151581	545.895752	836.414795	0.000000	11.782966	30.232975	32.465603	11.718207	0.000000	0.000000	35.166958	0.959358	0.000000	3.903458	2.990476	0.193228	0.498528	2.737110	2.922422	0.000000	1.071255	1.480481	1.511423	1.068861	0.000000	0.000000	1.546135	0.000000	0.000000	55605.000000		1
30541.867188	6922.407715	1.766982	7.339298	13974.243164	17227.609375	2231.236084	1381.077026	382.223236	169.343506	107.520721	431.991699	563.849304	417.442627	0.243815	0.000000	4.484896	3.840257	0.247232	0.865655	4.145329	4.236225	3.348546	3.140218	2.582317	2.228769	2.031492	2.635475	2.751163	2.620597	0.000000	0.000000	55629.000000		1
2999.497070	304.741241	0.672255	3.009729	1739.564819	2592.995605	201.476074	133.519714	26.569492	36.579308	17.441626	47.378563	43.175426	22.344770	1.007382	0.000000	3.477048	2.483931	0.000000	0.478527	3.240441	3.413802	2.304224	2.125546	1.424383	1.563236	1.241587	1.675582	1.635237	1.349176	0.003194	0.000000	55664.000000		1
20834.210938	7085.574219	2.414567	9.134034	13913.333008	16301.448242	2257.947510	1374.703003	354.562103	139.825974	87.689194	377.717896	482.182648	290.441925	0.584220	99998.000000	4.318777	3.850375	0.382839	0.960663	4.143431	4.212226	3.353714	3.138209	2.549692	2.145588	1.942946	2.577168	2.683212	2.463059	0.000000	4.999991	55697.000000		1
24821.382812	5968.896973	2.180203	8.640636	19730.601562	22927.156250	3218.596924	1956.712402	396.038391	167.570358	116.568405	496.161224	703.234314	411.281311	2.726231	0.000000	4.394826	3.775894	0.338497	0.936546	4.295140	4.360350	3.507667	3.291527	2.597737	2.224197	2.066581	2.695623	2.847100	2.614139	0.435563	0.000000	55717.000000		1
5293.928223	2970.164551	3.216340	1.970509	5907.407227	6437.973633	895.184692	558.865967	117.746399	57.878693	35.265636	109.355545	148.004044	48.322186	0.162688	0.000000	3.723778	3.472780	0.507362	0.294578	3.771397	3.808749	2.951913	2.747308	2.070948	1.762519	1.547352	2.038841	2.170274	1.684147	0.000000	0.000000	55767.000000		1
10688.232422	2908.699463	2.747611	5.319449	8568.079102	10140.143555	1329.985718	825.825256	215.932632	98.334259	48.587387	207.069977	294.700592	166.225861	0.064267	99998.000000	4.028906	3.463699	0.438955	0.725867	3.932884	4.006044	3.123847	2.916888	2.334318	1.992705	1.686524	2.316117	2.469381	2.220699	0.000000	4.999991	55823.000000		1
16697.162109	8682.192383	2.587257	7.499653	22758.789062	26086.218750	3739.582031	2268.984131	489.756317	236.131134	132.909134	619.550842	820.632202	405.283447	1.885267	0.000000	4.222643	3.938629	0.412840	0.875041	4.357149	4.416411	3.572823	3.355831	2.689980	2.373153	2.123555	2.792077	2.914149	2.607759	0.275373	0.000000	55849.000000		1
10074.038086	2537.263184	2.698272	6.500521	6883.515625	7734.753906	1045.103760	652.198425	135.573486	70.805725	41.658226	177.219376	231.277328	124.564545	0.132909	99998.000000	4.003203	3.404366	0.431086	0.812948	3.837810	3.888447	3.019159	2.814380	2.132175	1.850068	1.619701	2.248511	2.364133	2.095394	0.000000	4.999991	55883.000000		1
13122.640625	946.735535	2.544085	5.825182	7154.063965	8670.070312	1110.944580	672.766968	131.373444	63.438675	51.424427	179.939240	231.539444	130.571671	0.142722	99998.000000	4.118021	2.976229	0.405532	0.765310	3.854553	3.938023	3.045692	2.827865	2.118508	1.802354	1.711169	2.255126	2.364625	2.115849	0.000000	4.999991	55907.000000		1
7133.489258	1522.287598	3.592556	4.212387	3874.810303	4700.468750	549.935486	354.333923	82.792221	37.633949	13.013377	85.203705	102.895111	119.087822	1.127791	0.000000	3.853302	3.182497	0.555404	0.624528	3.588250	3.672141	2.740312	2.549413	1.917989	1.575580	1.114390	1.930458	2.012395	2.075867	0.052229	0.000000	55945.000000		1
8223.986328	1830.494995	0.496482	1.585042	7967.751953	9526.868164	1275.073608	768.026733	173.966034	91.207741	44.643288	180.599167	266.231506	154.190018	2.068477	0.000000	3.915082	3.262568	0.000000	0.200041	3.901336	3.978950	3.105535	2.885376	2.240464	1.960032	1.649756	2.256716	2.425259	2.188056	0.315651	0.000000	55966.000000		1
10134.435547	2099.933594	2.581089	3.823836	6597.917969	7087.547852	1036.913330	630.069519	114.184677	83.063583	43.573227	161.304199	181.684631	166.552734	0.721807	0.000000	4.005800	3.322206	0.411803	0.582499	3.819407	3.850496	3.015743	2.799388	2.057608	1.919411	1.639220	2.207646	2.259318	2.221552	0.000000	0.000000	56000.000000		1
5022.281738	1457.618530	1.723810	3.444536	2960.413818	3422.370361	404.703705	254.007568	47.480324	31.198185	11.058288	36.193840	67.160744	43.048992	0.440925	99998.000000	3.700901	3.163644	0.236489	0.537131	3.471352	3.534327	2.607137	2.404847	1.676514	1.494129	1.043688	1.558635	1.827116	1.633963	0.000000	4.999991	56014.000000		1
17539.039062	6613.916504	3.271847	6.654708	27395.570312	40109.300781	4022.471924	2753.556641	1142.787354	697.917908	365.077667	923.616760	1271.659790	940.453979	3.011688	0.000000	4.244006	3.820459	0.514793	0.823129	4.437680	4.603245	3.604493	3.439894	3.057966	2.843804	2.562385	2.965492	3.104371	2.973338	0.478810	0.000000	56044.000000		1
10780.596680	1632.309326	1.677554	4.193885	5845.270020	6636.896484	909.968140	554.221863	120.888725	70.574448	32.730804	127.231979	200.014374	72.973595	0.282600	99998.000000	4.032643	3.212802	0.224676	0.622617	3.766805	3.821965	2.959026	2.743684	2.082386	1.848647	1.514957	2.104596	2.301061	1.863166	0.000000	4.999991	56102.000000		1
16695.037109	3878.486084	2.957305	5.902276	12926.333008	15828.599609	2117.409180	1271.329834	334.045990	139.751953	75.292564	305.530670	420.766907	236.356247	0.258437	0.000000	4.222588	3.588662	0.470896	0.771020	4.111475	4.199442	3.325805	3.104258	2.523806	2.145358	1.876752	2.485055	2.624042	2.373567	0.000000	0.000000	56245.000000		1
11979.832031	1865.310425	3.253344	3.478457	7043.123535	8120.187012	1065.505737	662.128052	161.816101	50.440716	38.441887	133.223679	168.205612	78.585999	0.175829	0.000000	4.078451	3.270751	0.512330	0.541387	3.847765	3.909566	3.027556	2.820942	2.209022	1.702781	1.584805	2.124581	2.225841	1.895345	0.000000	0.000000	56270.000000		1
19717.640625	5151.323730	2.809286	4.730455	13982.559570	15609.392578	2235.500977	1382.292114	306.788818	136.088470	85.980804	373.699799	541.581604	289.782013	1.622205	0.000000	4.294855	3.711919	0.448596	0.674903	4.145586	4.193386	3.349375	3.140600	2.486840	2.133821	1.934402	2.572523	2.733664	2.462071	0.210106	0.000000	56351.000000		1
11994.140625	2718.260254	1.415436	4.156880	8773.816406	10904.331055	1422.510132	842.212219	220.357803	105.655060	49.790047	254.874084	346.081818	165.165054	0.367527	0.000000	4.078969	3.434291	0.150890	0.618767	3.943188	4.037599	3.153055	2.925421	2.343128	2.023890	1.697142	2.406326	2.539179	2.217918	0.000000	0.000000	56373.000000		1
6588.463379	2561.288574	1.026885	1.523367	5183.274414	6397.447266	789.097900	471.062683	123.892288	24.444798	21.934633	103.869576	134.010040	121.884773	2.311095	0.000000	3.818784	3.408458	0.011522	0.182805	3.714604	3.806007	2.897131	2.673079	2.093044	1.388186	1.341130	2.016488	2.127137	2.085949	0.363818	0.000000	56388.000000		1
7809.068848	1705.844116	1.316756	3.274930	6332.229492	7517.895996	967.868408	605.905334	136.029877	103.283661	45.355629	146.918564	213.592087	142.881958	0.545818	99998.000000	3.892599	3.231939	0.119505	0.515202	3.801557	3.876096	2.985816	2.782405	2.133634	2.014032	1.656631	2.167077	2.329585	2.154977	0.000000	4.999991	56435.000000		1
7590.539551	1560.266968	1.452441	3.059069	3670.564941	4422.013672	533.243164	327.739746	84.528366	26.523237	25.428511	71.437889	100.021065	73.084610	0.233892	0.000000	3.880273	3.193199	0.162098	0.485589	3.564733	3.645620	2.726925	2.515529	1.927002	1.423627	1.405321	1.853929	2.000092	1.863826	0.000000	0.000000	56456.000000		1
5803.707520	1123.461548	2.174036	2.578006	3946.738525	4719.434082	598.658508	352.215393	72.825577	59.772110	33.597332	92.829788	127.349159	68.665611	0.260336	99998.000000	3.763705	3.050558	0.337267	0.411284	3.596238	3.673890	2.777179	2.546808	1.862284	1.776499	1.526305	1.967687	2.104996	1.836739	0.000000	4.999991	56470.000000		1
4439.757324	813.129456	1.514116	4.736623	5744.875977	6712.636230	864.816040	544.338501	106.706612	58.319668	39.999176	129.461517	152.392197	127.783966	0.035534	0.000000	3.647359	2.910160	0.180159	0.675469	3.759281	3.826893	2.936924	2.735869	2.028191	1.765815	1.602051	2.112141	2.182963	2.106476	0.000000	0.000000	56520.000000		1
16941.625000	4905.568359	1.113230	3.996526	12209.330078	14370.894531	1976.692017	1202.260254	274.196808	135.678345	70.623787	328.152985	468.228729	324.094788	1.553313	0.000000	4.228955	3.690689	0.046585	0.601683	4.086692	4.157484	3.295939	3.079998	2.438062	2.132510	1.848951	2.516076	2.670458	2.510672	0.191259	0.000000	56556.000000		1
7724.688477	1268.024170	1.403101	3.836171	4032.984375	4566.776367	563.164734	361.944580	85.296211	39.333088	24.127172	82.286484	107.110580	53.946926	0.514015	99998.000000	3.887881	3.103127	0.147089	0.583898	3.605627	3.659610	2.750635	2.558642	1.930930	1.594758	1.382506	1.915329	2.029832	1.731967	0.000000	4.999991	56586.000000		1
13371.245117	2536.825439	2.396065	5.856020	8383.905273	10434.366211	1346.286377	813.980591	210.162964	100.653236	59.775192	249.992538	296.214691	114.502304	0.867191	0.000000	4.126172	3.404291	0.379499	0.767603	3.923446	4.018466	3.129138	2.910614	2.322556	2.002828	1.776521	2.397927	2.471606	2.058814	0.000000	0.000000	56645.000000		1
8202.343750	2591.777588	1.982844	4.119875	5122.762207	6402.760742	758.485657	479.872925	118.403236	67.691147	38.793434	118.480324	189.224380	78.915955	0.079483	0.000000	3.913938	3.413598	0.297289	0.614884	3.709504	3.806367	2.879947	2.681126	2.073364	1.830532	1.588758	2.073646	2.276977	1.897165	0.000000	0.000000	56739.000000		1
8760.729492	1431.456055	1.347594	4.240141	4742.620605	5777.205566	670.663818	438.612488	94.479591	57.616573	28.345726	85.234543	134.309158	98.960258	0.223964	0.000000	3.942540	3.155778	0.129559	0.627380	3.676018	3.761718	2.826505	2.642081	1.975338	1.760547	1.452488	1.930616	2.128106	1.995461	0.000000	0.000000	56825.000000		1
5126.435059	762.201538	3.136162	5.205351	3591.167969	4524.291992	507.068420	314.843567	71.647583	59.133774	26.291956	89.943405	154.313370	58.803814	0.403264	0.000000	3.709816	2.882070	0.496399	0.716450	3.555236	3.655551	2.705067	2.498095	1.855202	1.771836	1.419823	1.953969	2.188404	1.769405	0.000000	0.000000	56853.000000		1
6290.765137	404.975067	1.834825	3.617226	3270.230957	4123.988770	463.248474	283.617615	74.207092	30.559851	18.665871	57.931118	87.565849	100.375694	0.471245	0.000000	3.798703	2.607428	0.263595	0.558376	3.514578	3.615318	2.665814	2.452733	1.870445	1.485151	1.271048	1.762912	1.942335	2.001629	0.000000	0.000000	56879.000000		1
16095.312500	3401.283691	3.222507	7.394805	9343.928711	10995.711914	1441.262451	894.537109	209.407440	101.350159	62.396370	232.800690	283.987671	206.104767	2.337028	99998.000000	4.206699	3.531643	0.508194	0.868927	3.970530	4.041224	3.158743	2.951598	2.320992	2.005824	1.795159	2.366984	2.453300	2.314088	0.368664	4.999991	56916.000000		1
15489.751953	2664.895996	1.748480	4.418998	8658.854492	9626.312500	1345.749756	820.681580	163.305557	71.296043	51.526192	181.922089	262.780792	158.041611	1.687638	99998.000000	4.190044	3.425680	0.242661	0.645324	3.937460	3.983460	3.128964	2.914175	2.213001	1.853065	1.712028	2.259886	2.419594	2.198771	0.227279	4.999991	56944.000000		1
4422.796875	829.032349	1.569623	1.335259	1936.544800	2274.571777	245.086304	151.507172	36.949356	20.858408	11.098375	22.307766	37.840557	58.973419	0.159842	0.000000	3.645697	2.918571	0.195795	0.125565	3.287028	3.356900	2.389319	2.180433	1.567607	1.319281	1.045259	1.348456	1.577958	1.770656	0.000000	0.000000	56988.000000		1
8889.993164	3173.395264	3.259512	6.488186	8638.434570	10195.188477	1346.495972	833.815186	210.557678	53.851330	48.945103	202.900757	248.111450	182.893463	0.219534	99998.000000	3.948901	3.501524	0.513153	0.812123	3.936435	4.008395	3.129205	2.921070	2.323371	1.731196	1.689709	2.307284	2.394647	2.262198	0.000000	4.999991	57008.000000		1
7343.831543	565.372681	0.872698	1.443190	3882.695312	4605.076660	580.655701	346.738678	93.116577	31.053249	21.990141	86.443367	114.557808	50.480804	0.652059	0.000000	3.865923	2.752335	0.000000	0.159323	3.589133	3.663237	2.763919	2.540002	1.969027	1.492107	1.342228	1.936732	2.059025	1.703126	0.000000	0.000000	57034.000000		1
7305.022461	1746.623413	4.456003	4.255559	4300.066895	5444.797363	641.232666	387.656799	101.217560	60.752739	29.625479	104.865623	97.427643	131.928513	1.795257	0.000000	3.863621	3.242199	0.648945	0.628957	3.633475	3.735982	2.807016	2.588447	2.005256	1.783566	1.471665	2.020633	1.988682	2.120339	0.254127	0.000000	57074.000000		1
9154.905273	2029.349854	3.102241	5.800513	4824.940918	5966.362305	722.649536	447.607758	110.823402	67.506126	36.422039	100.277016	150.754730	99.697273	0.206960	0.000000	3.961654	3.307357	0.491676	0.763466	3.683492	3.775710	2.858928	2.650898	2.044631	1.829343	1.561364	2.001201	2.178271	1.998683	0.000000	0.000000	57166.000000		1
24220.710938	6697.498047	2.698272	7.909790	15579.489258	17922.875000	2556.474854	1543.960205	367.871521	170.709610	116.910706	490.764679	660.922302	272.352722	1.308149	99998.000000	4.384187	3.825913	0.431086	0.898165	4.192553	4.253407	3.407641	3.188636	2.565696	2.232258	2.067854	2.690873	2.820150	2.435132	0.116657	4.999991	57234.000000		1
7537.366699	390.228638	2.349809	3.589472	4368.692383	5392.385742	633.261169	392.356415	86.471115	29.696404	26.048342	77.050293	94.812630	73.442322	0.071940	0.000000	3.877220	2.591319	0.371033	0.555031	3.640352	3.731781	2.801583	2.593681	1.936871	1.472704	1.415780	1.886774	1.976866	1.865946	0.000000	0.000000	57270.000000		1
13705.223633	2617.440430	2.568754	4.024279	9105.459961	10379.315430	1417.989380	887.583252	210.125961	71.129517	57.129345	226.025711	296.242432	175.622009	0.502512	0.000000	4.136886	3.417877	0.409723	0.604688	3.959302	4.016169	3.151673	2.948209	2.322480	1.852050	1.756859	2.354158	2.471647	2.244579	0.000000	0.000000	57308.000000		1
9191.847656	2938.614990	2.655099	4.693450	6751.044434	8071.430176	979.207336	633.609619	134.426346	110.342339	37.183723	145.694321	176.448441	108.633949	1.216760	0.000000	3.963403	3.468143	0.424081	0.671492	3.829371	3.906950	2.990875	2.801822	2.128484	2.042742	1.570353	2.163443	2.246618	2.035966	0.085205	0.000000	57334.000000		1
2530.155273	0.000000	1.239663	2.574922	1779.206299	2859.766846	256.011993	140.612320	74.385948	62.868183	11.079873	59.281796	58.464603	36.696491	0.585340	99998.000000	3.403147	0.000000	0.093304	0.410764	3.250226	3.456331	2.408260	2.148023	1.871491	1.798431	1.044535	1.772921	1.766893	1.564625	0.000000	4.999991	57390.000000		0
7206.487793	2636.032227	2.648932	4.369658	6636.057617	7513.224121	1035.889526	634.920227	139.785873	77.136642	38.333958	145.595642	170.851456	178.326447	0.738660	99998.000000	3.857724	3.420951	0.423071	0.640447	3.821910	3.875826	3.015313	2.802719	2.145463	1.887261	1.583584	2.163148	2.232619	2.251216	0.000000	4.999991	57482.000000		1
7065.992676	1615.256226	2.223376	5.328701	2960.012939	3400.818115	406.874664	257.689545	53.724895	48.988274	24.000738	65.547951	84.445099	74.355110	0.337201	0.000000	3.849173	3.208241	0.347013	0.726621	3.471294	3.531583	2.609461	2.411097	1.730176	1.690092	1.380225	1.816559	1.926574	1.871311	0.000000	0.000000	57564.000000		1
6182.020508	1179.764404	0.857279	2.004430	2198.702637	2789.655029	313.606995	176.778412	50.345119	54.782619	14.206784	41.133991	50.813847	41.328266	1.847771	99998.000000	3.791131	3.071795	0.000000	0.301991	3.342166	3.445550	2.496386	2.247429	1.701957	1.738643	1.152496	1.614201	1.705982	1.616247	0.266648	4.999991	57587.000000		1
8798.393555	2647.432861	3.463039	3.919432	5560.619141	6669.904785	881.566895	518.669434	117.364014	71.345383	25.382254	134.475677	200.877823	109.805771	0.447622	0.000000	3.944403	3.422825	0.539457	0.593223	3.745123	3.824120	2.945255	2.714891	2.069535	1.853366	1.404530	2.128644	2.302932	2.040625	0.000000	0.000000	57637.000000		1
4441.413086	820.761719	2.007514	1.437022	1972.791016	2908.890869	233.244751	147.057327	33.282791	25.983583	8.628301	16.362318	30.155882	32.151062	0.816190	0.000000	3.647521	2.914217	0.302659	0.157463	3.295081	3.463727	2.367812	2.167487	1.522220	1.414699	0.935925	1.213845	1.479372	1.507195	0.000000	0.000000	57682.000000		1
24115.748047	7324.548828	1.751564	6.848984	13658.736328	16102.707031	2203.809326	1348.389404	308.981384	171.511383	114.610237	438.649506	612.171509	335.227081	1.471735	0.000000	4.382301	3.864781	0.243426	0.835626	4.135410	4.206899	3.343174	3.129815	2.489932	2.234293	2.059223	2.642118	2.786873	2.525339	0.167830	0.000000	57724.000000		1
5949.592773	1919.883301	3.376694	4.267894	3634.038086	4698.014160	485.287964	316.320679	66.843124	54.526669	24.944363	72.770065	81.950356	51.350418	1.303072	99998.000000	3.774487	3.283275	0.528492	0.630214	3.560390	3.671914	2.686000	2.500128	1.825057	1.736609	1.396972	1.861953	1.913551	1.710544	0.114968	4.999991	57747.000000		1
3299.961182	1271.699951	1.785485	3.484625	1838.000854	2590.661377	222.368408	148.420349	52.053509	11.283401	8.791739	26.649670	24.336866	52.593163	0.674124	0.000000	3.518509	3.104385	0.251756	0.542156	3.264346	3.413411	2.347073	2.171494	1.716450	1.052440	0.944075	1.425692	1.386265	1.720929	0.000000	0.000000	57786.000000		1
4470.835449	116.343292	2.670518	2.047602	2306.550293	2982.820312	299.819580	190.945099	28.512249	57.049168	13.824401	44.874565	44.936241	75.859970	0.045562	0.000000	3.650389	2.065741	0.426595	0.311246	3.362963	3.474627	2.476860	2.280909	1.455032	1.756249	1.140646	1.652000	1.652597	1.880013	0.000000	0.000000	57803.000000		0
12926.835938	1437.370728	2.895631	5.122090	6769.312500	8000.593750	1003.710693	644.085083	135.332962	46.916000	43.628735	176.294266	245.107895	145.830002	1.842249	99998.000000	4.111492	3.157569	0.461743	0.709447	3.830544	3.903122	3.001609	2.808943	2.131404	1.671321	1.639773	2.246238	2.389357	2.163847	0.265348	4.999991	57826.000000		1
15522.084961	3344.098877	2.275799	5.421213	9486.736328	10664.728516	1502.832275	914.667725	219.290833	93.881340	49.376823	197.476456	286.793884	162.624054	0.575012	0.000000	4.190950	3.524279	0.357134	0.734096	3.977117	4.027950	3.176910	2.961263	2.341021	1.972579	1.693523	2.295515	2.457570	2.211185	0.000000	0.000000	57878.000000		1
5259.202148	1503.257935	2.534833	2.692104	2461.119629	2994.905518	320.039673	207.042221	55.815670	42.419910	23.143459	50.631908	83.331871	35.734364	0.103651	0.000000	3.720920	3.177033	0.403949	0.430092	3.391133	3.476383	2.505204	2.316059	1.746756	1.627570	1.364428	1.704424	1.920811	1.553086	0.000000	0.000000	57914.000000		1
11565.269531	2266.236572	0.672255	4.385077	5166.730469	6604.961426	770.361084	485.318817	133.245270	60.851418	48.544216	140.439636	179.855972	106.188545	1.437110	0.000000	4.063156	3.355305	0.000000	0.641977	3.713216	3.819870	2.886694	2.686027	2.124652	1.784271	1.686137	2.147490	2.254925	2.026078	0.157490	0.000000	57961.000000		1
9698.666992	2565.010742	2.328223	3.663482	6259.058594	7420.098145	959.406616	594.964233	142.567413	82.591774	34.941845	134.380081	155.981674	125.310806	0.251530	0.000000	3.986712	3.409089	0.367025	0.563894	3.796509	3.870410	2.982003	2.774491	2.154020	1.916937	1.543346	2.128335	2.193074	2.097989	0.000000	0.000000	58027.000000		1
10900.843750	1924.021729	2.106194	3.077571	5893.817383	7097.789062	863.227905	551.196716	136.578796	49.287395	24.176512	111.788612	170.845291	118.600594	0.539611	99998.000000	4.037460	3.284210	0.323498	0.488208	3.770397	3.851123	2.936126	2.741307	2.135383	1.692736	1.383394	2.048398	2.232603	2.074087	0.000000	4.999991	58047.000000		1
11822.483398	5043.710449	3.500043	6.007123	8985.240234	10097.317383	1415.682739	869.783936	208.895554	103.144897	55.723160	226.374176	303.776031	183.568802	0.778785	0.000000	4.072709	3.702750	0.544073	0.778666	3.953530	4.004206	3.150966	2.939411	2.319929	2.013448	1.746036	2.354827	2.482553	2.263799	0.000000	0.000000	58113.000000		1
11244.027344	2377.738281	2.507080	5.051164	6633.581543	7725.820312	1020.147034	636.496033	143.224243	87.448662	48.476372	161.356628	201.716599	149.360886	1.597704	0.000000	4.050922	3.376164	0.399168	0.703391	3.821748	3.887945	3.008663	2.803796	2.156017	1.941753	1.685530	2.207787	2.304742	2.174237	0.203496	0.000000	58193.000000		1
13222.871094	5028.477051	2.732193	6.864402	14573.175781	16660.080078	2369.378418	1435.609863	342.998108	139.742706	83.556984	362.771027	461.564758	375.500702	0.581871	0.000000	4.121326	3.701437	0.436511	0.836603	4.163554	4.221677	3.374635	3.157037	2.535292	2.145329	1.921983	2.559633	2.664233	2.574611	0.000000	0.000000	58224.000000		1
7308.534668	2065.297119	2.186371	4.052033	5159.757812	7048.427734	829.753906	486.200745	135.604324	88.321365	44.140636	163.882217	191.568024	167.530273	1.987522	0.000000	3.863830	3.314983	0.339724	0.607673	3.712629	3.848092	2.918949	2.686816	2.132273	1.946066	1.644839	2.214532	2.282323	2.224093	0.298312	0.000000	58316.000000		1
11909.336914	2684.699951	1.674470	6.167478	9949.282227	12371.003906	1611.808594	969.647705	239.837784	79.350769	71.974464	309.302094	404.487854	259.434937	0.513959	0.000000	4.075888	3.428896	0.223877	0.790108	3.997792	4.092405	3.207314	2.986614	2.379918	1.899551	1.857178	2.490383	2.606905	2.414028	0.000000	0.000000	58371.000000		1
15890.946289	3818.390137	2.796951	5.304030	8826.397461	11983.334961	1353.653320	852.157288	239.908707	123.673340	71.289871	237.000748	301.968964	184.974991	1.454110	0.000000	4.201150	3.581880	0.446685	0.724606	3.945783	4.078578	3.131507	2.930520	2.380046	2.092276	1.853028	2.374750	2.479962	2.267113	0.162597	0.000000	58407.000000		1
17478.914062	3367.735596	2.991227	4.502259	10869.029297	13291.743164	1878.860352	1113.797119	243.667786	135.231201	79.110237	346.599915	460.840088	283.737885	0.645712	0.000000	4.242515	3.527338	0.475849	0.653430	4.036191	4.123582	3.273895	3.046806	2.386798	2.131077	1.898233	2.539829	2.663550	2.452917	0.000000	0.000000	58471.000000		1
15276.791992	12086.405273	1.470943	6.913742	13701.917969	16521.814453	2266.363037	1392.844604	337.509033	104.313629	90.779099	420.335175	553.127136	322.953796	1.426256	0.000000	4.184032	4.082297	0.167596	0.839713	4.136781	4.218058	3.355330	3.143903	2.528286	2.018341	1.957986	2.623596	2.742825	2.509140	0.154197	0.000000	58499.000000		1
18185.955078	4553.932617	2.769197	4.829135	9813.958008	10862.592773	1581.362793	990.907043	225.751266	111.588173	60.638638	280.706573	351.077484	191.950409	2.017710	0.000000	4.259736	3.658387	0.442354	0.683869	3.991844	4.035933	3.199032	2.996033	2.353630	2.047618	1.782749	2.448253	2.545403	2.283189	0.304859	0.000000	58552.000000		1
6594.032715	1958.895752	2.029100	6.827398	5873.960938	6848.083496	992.482788	611.462219	158.029282	51.794476	51.532360	173.521973	226.186066	112.852501	0.368226	0.000000	3.819151	3.292011	0.307303	0.834255	3.768931	3.835569	2.996723	2.786370	2.198738	1.714283	1.712080	2.239354	2.354466	2.052511	0.000000	0.000000	58602.000000		1
17251.167969	6586.600586	3.170084	4.779795	9589.163086	12160.458984	1482.273071	985.556763	311.426788	191.188721	125.039436	312.610931	421.562500	282.797333	0.755454	0.000000	4.236818	3.818661	0.501071	0.679409	3.981781	4.084950	3.170928	2.993682	2.493356	2.281462	2.097047	2.495004	2.624862	2.451475	0.000000	0.000000	58628.000000		1
10628.981445	3154.963867	2.618094	4.946317	8047.725586	8948.096680	1378.452759	821.915039	167.243484	67.074402	56.173386	217.150711	274.255402	166.571228	1.262592	0.000000	4.026492	3.498994	0.417985	0.694282	3.905673	3.951731	3.139392	2.914827	2.223349	1.826557	1.749531	2.336761	2.438155	2.221600	0.101263	0.000000	58679.000000		1
7584.041992	2440.378418	1.211909	2.944971	3976.835693	4847.587891	686.261414	409.705536	98.880081	58.732887	33.757687	101.128128	146.406662	154.020416	1.271066	99998.000000	3.879901	3.387457	0.083470	0.469081	3.599538	3.685526	2.836490	2.612472	1.995109	1.768881	1.528373	2.004872	2.165561	2.187578	0.104168	4.999991	58846.000000		1
7069.273926	2959.787842	3.129995	5.643242	7362.635742	8055.040039	1253.101929	754.609375	190.864929	46.703224	48.365360	171.375702	206.604324	136.433853	0.309321	99998.000000	3.849375	3.471261	0.495544	0.751529	3.867033	3.906068	3.097986	2.877722	2.280726	1.669347	1.684534	2.233949	2.315139	2.134922	0.000000	4.999991	58894.000000		1
12139.920898	2729.540527	1.501781	3.743659	6311.839844	7292.761719	1071.469727	646.764893	151.041519	49.703701	39.875824	177.574005	231.773804	112.380692	0.177204	0.000000	4.084216	3.436090	0.176607	0.573296	3.800156	3.862892	3.029980	2.810746	2.179096	1.696389	1.600710	2.249379	2.365064	2.050692	0.000000	0.000000	58988.000000		1
10484.739258	2616.860596	2.605759	3.706654	6551.591309	7671.506348	1122.758423	670.512756	172.849731	49.287395	33.415394	176.140076	226.469772	108.248482	0.261224	99998.000000	4.020557	3.417781	0.415934	0.568982	3.816347	3.884881	3.050286	2.826407	2.237669	1.692736	1.523947	2.245858	2.355010	2.034422	0.000000	4.999991	59031.000000		1
7620.853027	1716.794434	2.627345	2.652015	5454.514160	6080.729004	900.337646	555.665039	126.454872	36.196926	31.352371	136.143982	166.589737	120.537178	0.353978	0.000000	3.882004	3.234718	0.419517	0.423576	3.736756	3.783956	2.954405	2.744813	2.101936	1.558672	1.496270	2.133998	2.221648	2.081121	0.000000	0.000000	59078.000000		1
13859.166992	2484.713135	2.673601	3.910181	7298.808594	8208.080078	1183.514282	740.510498	167.718384	79.572792	42.728283	194.398895	239.002090	167.354507	0.006054	0.000000	4.141737	3.395276	0.427097	0.592197	3.863252	3.914242	3.073174	2.869531	2.224581	1.900765	1.630715	2.288694	2.378402	2.223637	0.000000	0.000000	59092.000000		1
8901.243164	1994.913818	2.861710	3.429117	4448.049316	5261.117188	743.131714	461.558594	129.369003	36.758167	44.131386	121.388290	151.161789	97.905624	2.016643	12616.956055	3.949451	3.299924	0.456626	0.535182	3.648170	3.721078	2.871066	2.664227	2.111830	1.565354	1.644748	2.084177	2.179442	1.990808	0.304629	4.100955	59147.000000		1
6515.927734	535.512817	1.381515	3.867008	3779.880371	4560.239258	630.035583	388.113190	103.548866	30.720205	23.547430	79.773239	97.936462	62.784920	0.240083	99998.000000	3.813976	2.728770	0.140356	0.587375	3.577478	3.658988	2.799365	2.588959	2.015145	1.487424	1.371943	1.901857	1.990944	1.797855	0.000000	4.999991	59356.000000		1
12233.792969	1992.252563	3.789915	7.548993	7811.372559	9140.522461	1303.974365	796.418701	214.683731	106.351982	48.001476	231.795395	303.865448	159.790085	1.528837	0.000000	4.087561	3.299344	0.578629	0.877889	3.892727	3.960971	3.115269	2.901141	2.331799	2.026746	1.681255	2.365105	2.482681	2.203550	0.184361	0.000000	59408.000000		1
13837.170898	3887.274658	2.722941	7.129604	11639.871094	13092.262695	1895.972046	1180.970215	251.000916	86.156578	66.651932	348.209625	451.360687	302.755310	0.600445	0.000000	4.141047	3.589645	0.435038	0.853065	4.065948	4.117015	3.277832	3.072239	2.399675	1.935288	1.823813	2.541841	2.654524	2.481092	0.000000	0.000000	59503.000000		1
20390.845703	5485.351562	3.216340	9.578093	16826.552734	20609.082031	2808.774170	1729.237305	461.071381	180.636169	89.921822	499.100037	614.339355	357.510162	1.785291	0.000000	4.309435	3.739204	0.507362	0.981279	4.225995	4.314059	3.448517	3.237854	2.663768	2.256805	1.953865	2.698188	2.788408	2.553288	0.251709	0.000000	59570.000000		1
5327.325195	1960.542358	1.520283	3.512378	3528.870361	3793.168213	584.238953	362.820374	74.725159	24.898108	19.735928	94.602936	127.978241	139.459000	1.764336	99998.000000	3.726509	3.292376	0.181925	0.545601	3.547636	3.579002	2.766591	2.559692	1.873467	1.396166	1.295258	1.975905	2.107136	2.144447	0.246581	4.999991	59663.000000		1
2839.481934	1024.529053	2.837040	3.644979	2275.549316	3181.006104	373.200226	236.473419	64.841774	27.559374	18.252649	93.708656	133.615311	96.823227	1.147353	99998.000000	3.453239	3.010524	0.452865	0.561695	3.357086	3.502564	2.571942	2.373782	1.811855	1.440269	1.261326	1.971780	2.125856	1.985980	0.059697	4.999991	59728.000000		1
18889.306641	5088.249023	2.513247	7.533574	14340.519531	16343.864258	2346.361328	1463.542358	311.593292	200.498520	92.536835	423.921570	617.432312	332.439362	1.651896	99998.000000	4.276216	3.706568	0.400235	0.877001	4.156565	4.213355	3.370395	3.165405	2.493588	2.302111	1.966315	2.627285	2.790589	2.521713	0.217983	4.999991	59757.000000		1
5248.763672	1768.333008	2.371395	2.405316	3037.735596	4642.546875	504.749451	315.716248	96.854065	37.066540	27.062891	138.142242	163.351807	162.713470	1.229255	14196.119141	3.720057	3.247564	0.375004	0.381172	3.482550	3.666756	2.703076	2.499297	1.986118	1.568982	1.432374	2.140326	2.213124	2.211423	0.089642	4.152170	59832.000000		1
12814.458008	2765.666504	2.063021	5.044997	6134.142090	6975.956543	1001.098755	629.042603	145.792999	55.630646	45.084259	160.527100	200.378265	136.313583	0.148174	0.000000	4.107700	3.441800	0.314504	0.702861	3.787754	3.843604	3.000477	2.798680	2.163737	1.745314	1.654025	2.205548	2.301851	2.134539	0.000000	0.000000	59854.000000		1
7808.933105	2754.204346	2.689020	3.934851	7576.431641	8329.005859	1303.274292	774.992859	170.148376	78.148109	40.461735	201.408234	270.743011	199.308197	1.717254	0.000000	3.892592	3.439996	0.429594	0.594928	3.879465	3.920593	3.115036	2.889298	2.230828	1.892918	1.607044	2.304077	2.432557	2.299525	0.234835	0.000000	59908.000000		1
13132.857422	3352.979980	1.748480	6.192147	13214.563477	15319.989258	2217.066406	1343.356812	305.034180	148.710220	101.411835	430.335754	593.872559	288.443665	1.281824	0.000000	4.118359	3.525431	0.242661	0.791841	4.121053	4.185258	3.345779	3.128191	2.484349	2.172341	2.006089	2.633807	2.773693	2.460061	0.107828	0.000000	59939.000000		1
18259.794922	5190.690918	1.952007	3.669649	10393.383789	11692.032227	1735.731689	1056.491943	271.840820	82.613358	64.524147	300.275970	382.938690	218.788177	0.656182	99998.000000	4.261496	3.715225	0.290481	0.564625	4.016757	4.067890	3.239483	3.023866	2.434315	1.917050	1.809722	2.477520	2.583129	2.340024	0.000000	4.999991	60001.000000		1
11420.718750	3295.141357	1.144067	4.243225	6874.261230	7818.684082	1136.154175	693.242981	167.712219	64.730759	28.213125	144.217209	201.337296	177.774460	1.262614	0.000000	4.057693	3.517874	0.058451	0.627696	3.837226	3.893134	3.055437	2.840885	2.224565	1.811111	1.450451	2.159017	2.303924	2.249869	0.101271	0.000000	60036.000000		1
7285.187988	2399.549561	1.844076	4.132210	4443.377441	5312.667969	750.396973	461.040527	119.741577	74.771416	26.655838	107.415871	131.302505	84.423515	0.563037	0.000000	3.862441	3.380130	0.265779	0.616182	3.647713	3.725313	2.875291	2.663739	2.078245	1.873736	1.425792	2.031069	2.118273	1.926463	0.000000	0.000000	60079.000000		1
10476.750000	2446.576660	1.936588	5.350287	8269.627930	9420.593750	1350.942749	847.386719	164.973862	74.459953	52.907707	218.020325	304.485291	174.323746	0.140078	99998.000000	4.020226	3.388559	0.287037	0.728377	3.917486	3.974078	3.130637	2.928082	2.217415	1.871923	1.723519	2.338497	2.483566	2.241357	0.000000	4.999991	60116.000000		1
12281.319336	1722.150879	2.334390	3.752910	7629.373047	8654.265625	1279.467896	783.793884	186.097473	93.378693	41.238838	189.190460	219.975418	110.465691	0.458504	0.000000	4.089245	3.236071	0.368173	0.574368	3.882489	3.937230	3.107029	2.894202	2.269741	1.970248	1.615306	2.276899	2.342374	2.043227	0.000000	0.000000	60182.000000		1
8210.698242	2357.160645	1.797820	3.188586	6222.164551	7170.263184	1036.534058	634.886292	134.198135	37.066540	41.272758	155.226151	231.234146	150.347687	0.541121	99998.000000	3.914380	3.372389	0.254746	0.503598	3.793941	3.855535	3.015584	2.802696	2.127747	1.568982	1.615664	2.190965	2.364052	2.177097	0.000000	4.999991	60201.000000		1
15343.654297	2542.135498	2.174036	4.052033	7354.908203	8631.693359	1193.419189	757.486511	187.189102	74.059067	47.048603	190.753906	240.784485	128.258865	0.013504	0.000000	4.185929	3.405199	0.337267	0.607673	3.866577	3.936096	3.076793	2.879375	2.272280	1.869578	1.672547	2.280473	2.381629	2.108087	0.000000	0.000000	60253.000000		1
9097.782227	2363.062744	2.679769	5.353371	6385.402344	8312.695312	1038.954712	655.100220	190.334518	83.396629	46.678555	195.891418	261.069336	208.109192	0.402867	0.000000	3.958935	3.373475	0.428097	0.728627	3.805188	3.919742	3.016597	2.816308	2.279518	1.921149	1.669117	2.292015	2.416756	2.318291	0.000000	0.000000	60278.000000		1
8328.222656	2638.570312	2.389898	5.852936	7361.562988	8315.554688	1208.794800	750.091675	175.137863	69.137421	38.290783	179.344086	221.865753	104.948883	0.074585	0.000000	3.920552	3.421369	0.378379	0.767374	3.866970	3.919891	3.082353	2.875114	2.243380	1.839713	1.583094	2.253687	2.346090	2.020978	0.000000	0.000000	60306.000000		1
[truncated: 8,810 more rows]
