# Supplementary material for: Distinct elongation stalls during translation are linked with distinct pathways for mRNA degradation
Source: eLife. 2022 Jul 27;11:e76038. doi: 10.7554/eLife.76038 (PMC9352352; doi:10.7554/eLife.76038)
Supplement: Figure 1—source data 2. [file elife-76038-fig1-data2.zip › 1C_flow_cytometry_data/list_mode_data.SLH1_OPT_1.CSV]

FSC-HLin	SSC-HLin	BLU-V-HLin	GRN-V-HLin	YEL-V-HLin	ORG-V-HLin	GRN-B-HLin	YEL-B-HLin	RED-B-HLin	NIR-B-HLin	YEL-G-HLin	ORG-G-HLin	RED-G-HLin	NIR-G-HLin	BLU-V-ALin	BLU-V-W	FSC-HLog	SSC-HLog	BLU-V-HLog	GRN-V-HLog	YEL-V-HLog	ORG-V-HLog	GRN-B-HLog	YEL-B-HLog	RED-B-HLog	NIR-B-HLog	YEL-G-HLog	ORG-G-HLog	RED-G-HLog	NIR-G-HLog	BLU-V-ALog	BLU-V-WLog	TIME		P01.R1
11890.603516	2536.069824	2.599592	5.427380	7454.525391	98768.820312	1060.457642	656.709900	151.198792	85.922211	40.649845	199.357544	245.952835	184.907150	1.379089	0.000000	4.075204	3.404161	0.414905	0.734590	3.872420	4.994620	3.025493	2.817374	2.179548	1.934105	1.609059	2.299633	2.390852	2.266954	0.139592	0.000000	59.000000		1
19646.509766	5844.597656	2.355976	5.575400	13099.997070	99998.000000	1997.174194	1224.364502	307.741699	116.105850	81.046822	417.939117	555.729797	404.790039	2.217131	99998.000000	4.293285	3.766755	0.372171	0.746276	4.117271	4.999991	3.300416	3.087911	2.488186	2.064854	1.908736	2.621113	2.744864	2.607230	0.345791	4.999991	91.000000		1
21289.617188	3263.354248	2.519415	5.914611	12802.036133	99998.000000	1888.654297	1195.821411	257.538452	162.402023	86.591385	379.336884	449.112640	309.502533	2.894669	0.000000	4.328168	3.513664	0.401300	0.771926	4.107279	4.999991	3.276152	3.077666	2.410842	2.210592	1.937475	2.579025	2.652355	2.490664	0.461599	0.000000	141.000000		1
11718.099609	2367.633057	3.789915	4.156880	6325.093750	90182.914062	862.919556	540.619507	123.907707	64.740013	45.411137	160.394501	225.452133	206.021500	0.955685	99998.000000	4.068857	3.374314	0.578629	0.618767	3.801067	4.955124	2.935970	2.732892	2.093098	1.811173	1.657162	2.205189	2.353054	2.313913	0.000000	4.999991	182.000000		1
19331.273438	5608.497559	2.115445	9.522585	16934.863281	99998.000000	2601.901367	1621.839966	391.203094	156.561417	116.475899	518.900696	733.926758	407.469818	2.366354	99998.000000	4.286261	3.748847	0.325402	0.978755	4.228782	4.999991	3.415291	3.210008	2.592402	2.194685	2.066236	2.715084	2.865653	2.610096	0.374080	4.999991	230.000000		1
9922.823242	3199.934082	2.445405	8.498784	14758.696289	99998.000000	2328.981445	1390.858643	348.385376	106.697357	90.742096	437.644196	575.320801	320.280182	0.870905	0.000000	3.996635	3.505141	0.388351	0.929357	4.169048	4.999991	3.367166	3.143283	2.542060	2.028154	1.957809	2.641121	2.759910	2.505530	0.000000	0.000000	254.000000		1
7506.227051	1905.510010	1.171821	3.231758	7578.429688	99998.000000	1109.448975	672.840942	159.352203	53.826660	42.919476	191.330566	259.117310	120.065369	1.425063	0.000000	3.875422	3.280011	0.068861	0.509439	3.879579	4.999991	3.045107	2.827912	2.202358	1.730997	1.632654	2.281784	2.413496	2.079418	0.153834	0.000000	304.000000		1
10197.363281	2590.994385	2.223376	6.784225	6607.209473	89566.343750	910.985779	569.159485	141.799561	124.546043	36.554638	136.640457	176.420700	119.596642	0.193925	0.000000	4.008488	3.413466	0.347013	0.831500	3.820018	4.952145	2.959512	2.755234	2.151675	2.095330	1.562943	2.135579	2.246550	2.077719	0.000000	0.000000	334.000000		1
13755.198242	3829.753662	3.666565	6.956914	10444.977539	99998.000000	1612.375977	959.557739	271.011292	122.072884	72.156403	325.599640	426.228210	242.505219	1.105510	99998.000000	4.138467	3.583171	0.564259	0.842417	4.018908	4.999991	3.207466	2.982071	2.432987	2.086619	1.858275	2.512684	2.629642	2.384721	0.043563	4.999991	367.000000		1
18852.255859	4192.635742	1.905751	5.550730	14869.433594	99998.000000	2291.819336	1396.668457	326.130035	123.038094	101.306984	467.448547	613.207642	382.170837	4.489425	99998.000000	4.275363	3.622487	0.280066	0.744350	4.172295	4.999991	3.360180	3.145093	2.513391	2.090039	2.005639	2.669734	2.787608	2.582258	0.652191	4.999991	451.000000		1
10547.595703	2166.940186	1.631298	2.288134	4794.800293	72046.929688	644.100525	395.831787	117.949921	31.299948	34.704395	108.291656	127.244308	79.113319	0.493680	99998.000000	4.023153	3.335847	0.212533	0.359481	3.680771	4.857615	2.808954	2.597511	2.071698	1.495544	1.540385	2.034595	2.104638	1.898250	0.000000	4.999991	507.000000		1
27730.064453	5051.336914	2.315888	6.185980	13552.708008	99998.000000	2086.139893	1285.327026	287.441467	121.912529	97.615753	398.733582	498.733063	282.698669	1.767523	99998.000000	4.442951	3.703406	0.364717	0.791408	4.132026	4.999991	3.319343	3.109014	2.458549	2.086048	1.989520	2.600683	2.697868	2.451324	0.247365	4.999991	530.000000		1
5255.249023	261.161835	2.985059	2.698272	1953.036621	40254.027344	168.908707	95.330696	26.939541	48.038483	18.409920	33.757687	57.446968	95.713081	0.502785	99998.000000	3.720593	2.416910	0.474953	0.431086	3.290710	4.604809	2.227652	1.979233	1.430390	1.681589	1.265052	1.528373	1.759267	1.980971	0.000000	4.999991	550.000000		1
8408.566406	0.000000	1.082392	3.191670	4156.620605	70498.820312	516.402893	313.890686	85.450401	52.127522	14.114272	90.174690	149.151199	84.013382	0.116778	99998.000000	3.924722	0.000000	0.034385	0.504018	3.618740	4.848182	2.712989	2.496778	1.931714	1.717067	1.149658	1.955085	2.173627	1.924348	0.000000	4.999991	566.000000		0
23511.316406	4781.993652	2.553336	8.100982	12363.340820	99998.000000	1864.323608	1157.425781	263.597992	105.405273	82.354324	366.493103	521.367737	285.122498	2.253654	99998.000000	4.371277	3.679609	0.407108	0.908538	4.092136	4.999991	3.270521	3.063493	2.420942	2.022862	1.915686	2.564066	2.717144	2.455031	0.352887	4.999991	662.000000		1
8217.078125	2467.728027	2.371395	4.104456	6634.842773	87185.187500	911.115295	566.291626	106.623352	73.929550	27.710476	115.519936	164.233765	96.113968	1.289285	99998.000000	3.914717	3.392297	0.375004	0.613256	3.821831	4.940443	2.959573	2.753040	2.027852	1.868818	1.442644	2.062657	2.215462	1.982787	0.110349	4.999991	686.000000		1
8840.961914	1003.571960	1.840992	3.290349	4397.633301	61376.527344	544.363159	332.266693	96.598114	37.923820	17.466297	66.146194	85.613838	53.946926	1.420747	99998.000000	3.946500	3.001549	0.265052	0.517242	3.643219	4.788002	2.735889	2.521487	1.984969	1.578912	1.242201	1.820505	1.932544	1.731967	0.152517	4.999991	702.000000		1
9466.109375	2511.267334	2.285050	3.533965	8495.921875	99998.000000	1211.286377	751.574951	167.992828	60.425861	44.766636	186.452103	271.014374	130.263290	1.638549	99998.000000	3.976171	3.399893	0.358896	0.548262	3.929210	4.999991	3.083247	2.875972	2.225291	1.781223	1.650954	2.270567	2.432992	2.114822	0.214459	4.999991	726.000000		1
18271.228516	4928.794922	2.608843	4.625608	10079.964844	99998.000000	1530.934448	908.864136	201.596344	81.034485	61.449661	241.635605	346.815765	205.814896	0.816228	99998.000000	4.261768	3.692741	0.416448	0.665169	4.003459	4.999991	3.184957	2.958499	2.304483	1.908670	1.788520	2.383161	2.540099	2.313477	0.000000	4.999991	764.000000		1
3371.778564	526.832092	3.126911	5.026494	1957.196533	34774.230469	149.783356	91.038132	31.053249	13.056550	9.941974	10.595726	28.234713	39.663048	0.291303	99998.000000	3.527859	2.721672	0.495116	0.701265	3.291634	4.541257	2.175463	1.959223	1.492107	1.115828	0.997473	1.025131	1.450783	1.598386	0.000000	4.999991	796.000000		1
18942.164062	3610.083496	2.772281	3.244093	10173.975586	99998.000000	1497.630005	928.347229	198.827133	163.993225	51.886990	235.492798	343.454498	204.171265	1.534348	99998.000000	4.277430	3.557517	0.442837	0.511093	4.007491	4.999991	3.175405	2.967710	2.298476	2.214826	1.715058	2.371978	2.535869	2.309995	0.185924	4.999991	818.000000		1
7677.467285	2.550252	3.493876	3.046734	3230.293457	50312.664062	335.578613	215.602676	44.041958	15.868919	3.524713	25.903406	14.641592	39.912830	0.791626	99998.000000	3.885218	0.406583	0.543307	0.483835	3.509242	4.701677	2.525794	2.333654	1.643867	1.200547	0.547124	1.413357	1.165588	1.601112	0.000000	4.999991	838.000000		0
24683.441406	6002.444824	3.401364	6.901407	14688.843750	99998.000000	2254.055664	1397.988281	315.438721	127.972076	96.400757	411.953583	558.918396	266.879089	1.325026	0.000000	4.392406	3.778328	0.531653	0.838938	4.166987	4.999991	3.352965	3.145504	2.498915	2.107115	1.984080	2.614848	2.747348	2.426315	0.122224	0.000000	914.000000		1
9492.049805	1653.519165	2.803118	6.195231	5868.287109	82766.671875	788.268372	488.599915	119.013817	70.833481	43.385120	162.306427	215.195618	130.482239	1.666912	99998.000000	3.977360	3.218409	0.447641	0.792058	3.768511	4.917855	2.896674	2.688953	2.075597	1.850239	1.637341	2.210336	2.332834	2.115551	0.221913	4.999991	960.000000		1
12596.588867	2132.315918	0.851112	2.985059	5475.326172	72842.500000	705.217102	445.242523	104.699097	38.448055	30.760294	106.959480	178.076660	110.669220	1.227823	99998.000000	4.100253	3.328851	0.000000	0.474953	3.738410	4.862385	2.848323	2.648597	2.019943	1.584874	1.487990	2.029219	2.250607	2.044027	0.089136	4.999991	976.000000		1
12655.392578	2499.971680	4.122959	5.711084	6566.895508	99998.000000	922.827332	551.946045	173.845779	117.219078	30.387161	185.591736	222.775452	154.288696	1.329540	99998.000000	4.102276	3.397935	0.615209	0.756719	3.817360	4.999991	2.965121	2.741897	2.240164	2.068998	1.482690	2.268559	2.347867	2.188334	0.123701	4.999991	992.000000		1
9309.662109	2972.628662	3.826920	5.630907	9717.314453	99998.000000	1397.581299	866.145142	233.747391	102.651497	45.275452	214.100891	347.130310	120.315147	1.668284	99998.000000	3.968934	3.473141	0.582849	0.750578	3.987546	4.999991	3.145377	2.937591	2.368747	2.011365	1.655863	2.330618	2.540493	2.080320	0.222270	4.999991	1043.000000		1
6624.592285	795.043335	2.701355	3.018980	3242.233643	52731.859375	352.098206	192.055252	29.573055	39.003128	2.581089	9.914220	27.318842	0.000000	0.979541	99998.000000	3.821159	2.900391	0.431582	0.479860	3.510844	4.722073	2.546664	2.283426	1.470896	1.591099	0.411803	0.996259	1.436462	0.000000	0.000000	4.999991	1092.000000		1
21947.675781	5741.008789	1.797820	7.296126	15320.599609	99998.000000	2305.868652	1420.234375	320.092072	121.323532	83.664917	368.297089	530.316711	323.095642	1.627801	0.000000	4.341389	3.758988	0.254746	0.863092	4.185276	4.999991	3.362834	3.152360	2.505275	2.083945	1.922543	2.566198	2.724535	2.509331	0.211601	0.000000	1115.000000		1
4234.516113	580.729675	1.874913	2.978892	2019.959839	37554.410156	174.144897	103.746223	19.495396	0.000000	1.329091	0.000000	0.000000	0.000000	1.290691	99998.000000	3.626804	2.763974	0.272981	0.474055	3.305343	4.574661	2.240911	2.015972	1.289932	0.000000	0.123555	0.000000	0.000000	0.000000	0.110822	4.999991	1150.000000		1
6480.680664	0.000000	2.722941	5.131341	3056.941162	47799.281250	332.023071	208.485413	36.847595	25.141722	12.458304	16.670692	23.565931	0.814107	0.431170	99998.000000	3.811621	0.000000	0.435038	0.710231	3.485287	4.679421	2.521168	2.319076	1.566409	1.400395	1.095459	1.221954	1.372285	0.000000	0.000000	4.999991	1180.000000		0
8472.658203	1601.570557	1.989012	3.305768	4092.509766	66252.070312	505.597473	311.818420	86.850418	41.346767	17.299774	67.638725	114.452965	101.097290	0.351076	99998.000000	3.928020	3.204546	0.298637	0.519272	3.611990	4.821199	2.703805	2.493902	1.938772	1.616442	1.238040	1.830195	2.058627	2.004740	0.000000	4.999991	1234.000000		1
8934.220703	2470.876465	3.524713	4.335737	4185.647949	74041.851562	539.648132	322.842773	78.003174	66.059853	25.465515	111.856453	130.414398	136.637375	0.081718	0.000000	3.951057	3.392851	0.547124	0.637063	3.621763	4.869477	2.732111	2.508991	1.892112	1.819938	1.405952	2.048661	2.115325	2.135570	0.000000	0.000000	1281.000000		1
12588.092773	2396.835938	2.809286	4.064368	7509.199707	99998.000000	1071.932251	656.074646	135.197281	76.775841	44.449009	186.492188	219.334000	202.922348	1.980907	0.000000	4.099960	3.379638	0.448596	0.608993	3.875594	4.999991	3.030167	2.816953	2.130968	1.885225	1.647862	2.270661	2.341106	2.307330	0.296864	0.000000	1317.000000		1
9902.507812	2560.930908	2.001346	3.416783	5123.752441	69656.390625	660.740356	396.926514	79.689980	68.505257	17.231932	102.006996	144.544083	166.774765	2.853987	99998.000000	3.995745	3.408398	0.301322	0.533617	3.709588	4.842961	2.820031	2.598710	1.901404	1.835724	1.236334	2.008630	2.160000	2.222130	0.455452	4.999991	1395.000000		1
19932.855469	5534.151367	3.777580	3.885511	13237.805664	99998.000000	2012.685303	1217.336670	265.324890	135.018417	65.720642	312.555420	401.878998	300.812561	2.242921	0.000000	4.299570	3.743051	0.577214	0.589448	4.121816	4.999991	3.303776	3.085411	2.423778	2.130393	1.817702	2.494927	2.604095	2.478296	0.350814	0.000000	1415.000000		1
3770.869873	0.000000	2.732193	3.441453	1998.015991	34858.117188	154.896194	113.512421	28.194624	17.626650	12.470639	25.721464	35.944057	45.836693	0.619601	0.000000	3.576442	0.000000	0.436511	0.536742	3.300599	4.542304	2.190041	2.055043	1.450166	1.246170	1.095889	1.410296	1.555627	1.661213	0.000000	0.000000	1499.000000		0
16587.035156	3979.200928	4.459086	4.878475	12854.411133	99998.000000	1929.831421	1212.593872	346.063324	125.279968	122.267159	500.592560	635.049744	349.005219	5.193653	0.000000	4.219769	3.599796	0.649246	0.688284	4.109052	4.999991	3.285519	3.083715	2.539155	2.097882	2.087310	2.699484	2.802808	2.542832	0.715473	0.000000	1525.000000		1
10788.857422	1982.884155	3.385945	2.288134	56.447838	16755.142578	0.000000	0.000000	0.000000	0.000000	0.000000	0.000000	0.000000	0.000000	0.520086	99998.000000	4.032976	3.297297	0.529680	0.359481	1.751647	4.224148	0.000000	0.000000	0.000000	0.000000	0.000000	0.000000	0.000000	0.000000	0.000000	4.999991	1561.000000		1
10602.732422	2613.076904	3.518546	5.211518	6483.801270	86383.062500	893.562622	542.337158	122.054382	47.498829	45.984711	172.217560	242.477463	209.712738	2.526837	0.000000	4.025418	3.417152	0.546363	0.716964	3.811830	4.936429	2.951125	2.734269	2.086553	1.676683	1.662614	2.236078	2.384671	2.321625	0.402577	0.000000	1606.000000		1
13572.413086	3134.126953	2.648932	2.652015	10515.814453	99998.000000	1554.025513	949.433838	217.456009	112.793915	52.275539	300.880402	405.875519	215.340561	5.645595	0.000000	4.132657	3.496117	0.423071	0.423576	4.021843	4.999991	3.191458	2.977465	2.337371	2.052286	1.718299	2.478394	2.608393	2.333126	0.751710	0.000000	1629.000000		1
31257.232422	6331.051270	3.241009	7.919041	20049.220703	99998.000000	3200.680176	1952.364380	514.062317	176.479279	131.330261	544.711609	695.771667	486.428955	2.249960	99998.000000	4.494950	3.801476	0.510680	0.898673	4.302097	4.999991	3.505242	3.290561	2.711016	2.246694	2.118365	2.736167	2.842467	2.687019	0.352175	4.999991	1689.000000		1
13733.806641	3926.792725	3.540132	5.007992	11145.662109	99998.000000	1678.648560	1025.703979	189.458740	107.039658	53.095814	272.420563	366.431427	220.817276	4.719399	0.000000	4.137791	3.594038	0.549019	0.699664	4.047106	4.999991	3.224960	3.011022	2.277515	2.029545	1.725060	2.435240	2.563993	2.344033	0.673887	0.000000	1768.000000		1
14316.922852	2110.245605	1.618963	2.272716	8130.804688	99998.000000	1200.437866	714.375854	153.255646	52.923126	28.792870	163.808197	244.343124	94.023193	1.553932	99998.000000	4.155849	3.324333	0.209237	0.356545	3.910134	4.999991	3.079340	2.853927	2.185416	1.723645	1.459285	2.214336	2.388000	1.973235	0.191432	4.999991	1796.000000		1
23363.507812	4101.554688	2.920300	6.519024	12079.260742	99998.000000	1770.127686	1111.212891	242.036484	109.303123	76.513725	339.257507	413.850067	233.987930	0.420431	99998.000000	4.368538	3.612948	0.465428	0.814183	4.082040	4.999991	3.248005	3.045797	2.383881	2.038633	1.883739	2.530529	2.616843	2.369194	0.000000	4.999991	1828.000000		1
14619.891602	3548.482910	1.831741	4.804465	9464.987305	99998.000000	1395.083374	871.304199	178.129089	140.744919	65.880997	248.160797	388.467834	222.278976	0.761580	0.000000	4.164944	3.550043	0.262864	0.681645	3.976120	4.999991	3.144600	2.940170	2.250735	2.148433	1.818760	2.394733	2.589355	2.346898	0.000000	0.000000	1882.000000		1
10593.950195	2450.825928	1.748480	5.119006	7209.303223	95861.296875	1017.300720	632.851013	143.597382	64.422386	50.147758	233.787491	272.127625	211.741837	0.502094	0.000000	4.025058	3.389313	0.242661	0.709186	3.857893	4.981643	3.007449	2.801301	2.157146	1.809037	1.700252	2.368821	2.434773	2.325807	0.000000	0.000000	1917.000000		1
6658.603027	1356.700073	1.726894	2.766114	5239.629883	76406.062500	707.557678	426.265198	81.213341	47.606758	23.954483	104.822449	134.460266	61.625435	0.614721	0.000000	3.823383	3.132484	0.237266	0.441870	3.719301	4.883128	2.849762	2.629680	1.909627	1.677669	1.379387	2.020454	2.128594	1.789760	0.000000	0.000000	1933.000000		1
20387.984375	3811.772461	1.927337	6.108886	10851.788086	99998.000000	1625.666870	1004.139343	228.085648	89.625786	73.627350	272.423645	396.519470	172.464264	2.026768	0.000000	4.309374	3.581127	0.284958	0.785962	4.035501	4.999991	3.211031	3.001794	2.358098	1.952433	1.867039	2.435245	2.598264	2.236699	0.306804	0.000000	1995.000000		1
5746.898926	531.254150	2.870961	4.619441	2275.447754	40177.402344	204.303864	130.004257	36.582394	42.657356	18.810806	22.144327	22.480455	31.364706	0.830160	99998.000000	3.759434	2.725302	0.458027	0.664589	3.357067	4.603982	2.310277	2.113958	1.563272	1.629994	1.274407	1.345263	1.351805	1.496441	0.000000	4.999991	2056.000000		1
10241.648438	2365.381836	1.464776	3.182418	5143.910645	74411.218750	660.860657	415.802094	89.018288	43.437546	28.311806	116.778099	181.262161	124.533707	1.812763	0.000000	4.010370	3.373901	0.165771	0.502757	3.711293	4.871638	2.820110	2.618887	1.949479	1.637865	1.451968	2.067361	2.258307	2.095287	0.258341	0.000000	2087.000000		1
12352.310547	2568.631104	3.031315	4.354239	7520.671387	99998.000000	1042.346924	646.801880	164.545212	88.669823	45.367966	186.257828	232.732849	221.603638	2.168625	99998.000000	4.091748	3.409702	0.481631	0.638912	3.876257	4.999991	3.018012	2.810771	2.216285	1.947776	1.656749	2.270114	2.366858	2.345577	0.336185	4.999991	2139.000000		1
11020.310547	1983.537842	2.605759	3.836171	5177.628418	80833.140625	679.196533	428.226471	103.783226	52.016506	31.386293	119.328354	144.041443	81.367531	0.389225	0.000000	4.042194	3.297441	0.415934	0.583898	3.714131	4.907589	2.831995	2.631674	2.016127	1.716141	1.496740	2.076744	2.158488	1.910451	0.000000	0.000000	2185.000000		1
7457.676758	1405.922729	3.191670	4.070535	3899.584961	62095.941406	512.434143	294.783844	107.980194	24.244354	26.362883	59.688847	40.393894	55.639896	0.497277	99998.000000	3.872604	3.147961	0.504018	0.609652	3.591018	4.793063	2.709638	2.469504	2.033344	1.384611	1.420993	1.775893	1.606316	1.745386	0.000000	4.999991	2196.000000		1
9228.050781	3041.207764	1.729977	3.805334	6977.948730	98806.640625	987.228149	605.381104	123.127518	68.159874	56.321404	207.655884	264.788300	162.355759	2.123995	99998.000000	3.965110	3.483046	0.238040	0.580393	3.843728	4.994786	2.994417	2.782029	2.090355	1.833529	1.750673	2.317344	2.422899	2.210468	0.327154	4.999991	2221.000000		1
20159.544922	4945.027832	1.443190	7.234451	13111.107422	99998.000000	1988.055542	1229.511353	255.191711	108.270065	81.947273	375.328003	472.604553	274.791962	2.514214	0.000000	4.304481	3.694169	0.159323	0.859406	4.117640	4.999991	3.298429	3.089733	2.406867	2.034508	1.913535	2.574411	2.674498	2.439004	0.400402	0.000000	2262.000000		1
20371.343750	7034.772949	1.483278	5.843685	17990.210938	99998.000000	2841.224365	1721.935059	449.541260	198.148712	115.048126	550.219177	766.494080	356.868744	2.379816	0.000000	4.309020	3.847250	0.171223	0.766687	4.255036	4.999991	3.453506	3.236017	2.652770	2.296991	2.060879	2.740536	2.884509	2.552509	0.376543	0.000000	2289.000000		1
11902.472656	2024.314087	1.982844	3.083739	6782.778809	98240.171875	963.181152	578.392212	162.226242	76.504478	28.842209	127.753128	182.578918	128.483978	1.328642	0.000000	4.075637	3.306278	0.297289	0.489078	3.831408	4.992289	2.983708	2.762223	2.210121	1.883687	1.460029	2.106372	2.261451	2.108849	0.123408	0.000000	2342.000000		1
6473.763672	827.666260	3.102241	3.518546	2967.407715	50096.082031	324.566589	204.957611	53.731064	55.189671	21.438152	37.812805	77.025627	29.085823	0.387005	0.000000	3.811157	2.917855	0.491676	0.546363	3.472377	4.699804	2.511304	2.311664	1.730225	1.741858	1.331187	1.577639	1.886635	1.463681	0.000000	0.000000	2398.000000		1
8795.214844	3490.385254	2.328223	4.011944	4682.675781	69683.429688	605.812805	373.773804	61.967731	41.710651	21.586172	89.980415	107.104416	58.048298	0.397850	99998.000000	3.944247	3.542873	0.367025	0.603355	3.670494	4.843130	2.782338	2.572609	1.792166	1.620247	1.334176	1.954148	2.029807	1.763790	0.000000	4.999991	2436.000000		1
16201.445312	3660.012451	1.609712	9.023020	14582.975586	99998.000000	2229.382812	1377.166870	314.054108	127.845642	98.756737	441.474213	643.536194	351.126831	1.380845	99998.000000	4.209554	3.563483	0.206748	0.955352	4.163846	4.999991	3.348185	3.138987	2.497005	2.106686	1.994567	2.644905	2.808573	2.545464	0.140145	4.999991	2468.000000		1
16039.971680	5948.375000	1.973593	4.653362	12133.491211	99998.000000	1838.161133	1115.046021	256.431366	100.375694	65.399933	340.238159	433.829620	276.654541	1.305171	99998.000000	4.205204	3.774398	0.295258	0.667767	4.083986	4.999991	3.264384	3.047293	2.408971	2.001629	1.815577	2.531783	2.637319	2.441938	0.115667	4.999991	2507.000000		1
11897.720703	2927.861816	4.468338	4.320318	5451.007812	76004.539062	690.319580	417.186676	103.992920	48.732323	26.865532	129.652710	177.055939	103.191147	2.887612	0.000000	4.075464	3.466551	0.650146	0.635516	3.736477	4.880839	2.839050	2.620330	2.017004	1.687817	1.429195	2.112782	2.248111	2.013643	0.460539	0.000000	2563.000000		1
10195.031250	3252.258789	3.259512	4.668780	6105.296875	84420.953125	814.211853	487.366394	109.768768	41.661312	33.381474	141.040955	192.255692	86.073318	0.317239	99998.000000	4.008389	3.512185	0.513153	0.669203	3.785707	4.926450	2.910738	2.687855	2.040479	1.619733	1.523505	2.149345	2.283879	1.934869	0.000000	4.999991	2601.000000		1
11814.598633	3111.961182	2.519415	5.532228	8320.655273	99998.000000	1159.763306	700.264648	153.625702	72.887253	53.727982	204.902100	277.141754	178.662567	1.118917	99998.000000	4.072419	3.493034	0.401300	0.742900	3.920157	4.999991	3.064369	2.845262	2.186464	1.862652	1.730201	2.311546	2.442702	2.252033	0.048798	4.999991	2703.000000		1
4492.600098	633.794678	1.467860	0.968294	2608.836914	46363.253906	235.273849	140.880600	28.765116	17.700661	4.338820	21.697186	31.805681	0.000000	1.119630	99998.000000	3.652498	2.801949	0.166685	0.000000	3.416447	4.666174	2.371574	2.148851	1.458866	1.247990	0.637372	1.336403	1.502505	0.000000	0.049075	4.999991	2727.000000		1
12147.852539	3484.424316	2.164785	3.771412	7776.562988	99998.000000	1093.314941	671.792480	158.445587	92.367226	41.109322	187.062683	260.979889	157.606796	2.548484	0.000000	4.084499	3.542131	0.335415	0.576504	3.890788	4.999991	3.038745	2.827235	2.199880	1.965518	1.613940	2.271987	2.416607	2.197575	0.406282	0.000000	2749.000000		1
10320.394531	2817.257568	2.192538	3.777580	7988.650391	99998.000000	1163.960327	689.295776	151.534927	75.810631	38.571404	200.069885	319.888550	166.913528	1.898499	0.000000	4.013696	3.449826	0.340947	0.577214	3.902473	4.999991	3.065938	2.838406	2.180513	1.879730	1.586265	2.301182	2.504999	2.222492	0.278410	0.000000	2775.000000		1
13017.152344	3155.858154	2.596508	4.021195	4584.674805	66995.398438	598.010925	366.823059	78.160446	34.016724	31.182766	101.636948	133.902100	60.860668	1.192738	99998.000000	4.114516	3.499117	0.414390	0.604355	3.661309	4.826045	2.776709	2.564457	1.892987	1.531693	1.493915	2.007052	2.126787	1.784337	0.076545	4.999991	2806.000000		1
10137.476562	1898.910767	1.532618	4.237057	5402.121094	76527.562500	730.371216	446.543884	114.801430	49.808548	32.733887	127.981323	176.914093	107.903099	0.061297	0.000000	4.005930	3.278505	0.185434	0.627064	3.732564	4.883818	2.863544	2.649864	2.059947	1.697304	1.514998	2.107147	2.247762	2.033034	0.000000	0.000000	2832.000000		1
29458.628906	7095.331543	2.988143	5.094337	19373.027344	99998.000000	3059.966309	1869.886719	463.387268	149.407135	118.304550	552.069397	756.471924	328.452087	3.452076	0.000000	4.469213	3.850973	0.475401	0.707088	4.287198	4.999991	3.485717	3.271815	2.665944	2.174371	2.073001	2.741994	2.878793	2.516472	0.538080	0.000000	2853.000000		1
21460.990234	4067.895508	1.998263	4.246308	12158.552734	99998.000000	1870.978271	1109.381226	245.558121	111.532661	58.680466	325.605804	425.210571	286.778442	1.734380	0.000000	4.331650	3.609370	0.300653	0.628012	4.084882	4.999991	3.272069	3.045081	2.390154	2.047402	1.768494	2.512692	2.628604	2.457546	0.239144	0.000000	2920.000000		1
12161.855469	3073.442139	3.376694	4.600938	8974.617188	99998.000000	1281.089966	778.600891	158.683029	68.483673	51.560112	244.632996	383.580109	221.899673	0.574786	0.000000	4.085000	3.487625	0.528492	0.662846	3.953016	4.999991	3.107580	2.891315	2.200531	1.835587	1.712314	2.388515	2.583856	2.346157	0.000000	0.000000	2966.000000		1
10571.756836	1202.380615	3.154665	3.484625	5677.582520	78474.343750	681.833130	433.771027	109.401802	48.911179	13.676381	63.463345	97.967293	16.945145	1.246244	99998.000000	4.024147	3.080042	0.498953	0.542156	3.754164	4.894728	2.833678	2.637260	2.039025	1.689408	1.135971	1.802523	1.991081	1.229045	0.095603	4.999991	3012.000000		1
10277.845703	844.040894	2.519415	3.009729	4209.796875	60585.585938	555.942566	339.738586	79.785576	34.753735	26.310459	90.745178	112.417694	68.887642	0.992085	99998.000000	4.011902	2.926363	0.401300	0.478527	3.624261	4.782369	2.745030	2.531145	1.901924	1.541001	1.420128	1.957824	2.050835	1.838141	0.000000	4.999991	3066.000000		1
14196.617188	4059.205566	2.630429	7.690845	11787.440430	99998.000000	1800.850952	1093.666504	278.674377	116.343292	89.619614	498.603546	650.360474	333.703705	2.409930	99998.000000	4.152185	3.608441	0.420027	0.885974	4.071420	4.999991	3.255478	3.038885	2.445097	2.065741	1.952403	2.697755	2.813154	2.523361	0.382004	4.999991	3177.000000		1
34637.261719	9162.827148	1.877997	9.997481	22639.607422	99998.000000	3623.722900	2202.458740	507.392212	262.620453	153.101456	667.521484	887.641846	503.993927	3.056804	99998.000000	4.539544	3.962029	0.273695	0.999891	4.354869	4.999991	3.559155	3.342908	2.705344	2.419328	2.184979	2.824465	2.948238	2.702425	0.485268	4.999991	3223.000000		1
18396.621094	6158.398926	0.977545	3.348940	14697.265625	99998.000000	2212.866211	1380.811890	280.256348	112.476288	103.280579	458.508789	553.558838	343.855377	3.301000	99998.000000	4.264738	3.789468	0.000000	0.524907	4.167236	4.999991	3.344955	3.140135	2.447556	2.051061	2.014019	2.661348	2.743164	2.536376	0.518645	4.999991	3251.000000		1
12525.591797	3330.073975	2.429986	4.767460	7961.559570	99998.000000	1157.080444	688.965820	169.513123	75.468338	41.701401	229.522675	334.067596	171.844421	0.680698	0.000000	4.097798	3.522454	0.385604	0.678287	3.900998	4.999991	3.063364	2.838198	2.229203	1.877765	1.620151	2.360826	2.523834	2.235136	0.000000	0.000000	3269.000000		1
4829.696289	1037.255615	2.383730	4.489923	2456.524902	45653.621094	255.839294	149.838867	43.733582	40.193451	22.110407	45.781185	59.796780	26.603415	0.155839	0.000000	3.683920	3.015886	0.377257	0.652239	3.390321	4.659475	2.407967	2.175624	1.640815	1.604155	1.344597	1.660687	1.776678	1.424937	0.000000	0.000000	3332.000000		1
30533.429688	5659.218750	1.594293	8.363099	19649.392578	99998.000000	3131.844971	1902.830200	475.740723	185.943283	143.184158	641.806213	847.500854	506.047699	1.346335	99998.000000	4.484776	3.752757	0.202568	0.922367	4.293349	4.999991	3.495800	3.279400	2.677370	2.269381	2.155895	2.807404	2.928140	2.704191	0.129153	4.999991	3352.000000		1
27692.837891	3676.938965	2.911049	6.099635	13065.171875	99998.000000	1973.586670	1226.806885	298.906799	109.411049	90.791435	437.258728	558.101196	382.892426	1.342223	0.000000	4.442368	3.565486	0.464050	0.785304	4.116115	4.999991	3.295256	3.088776	2.475536	2.039061	1.958045	2.640738	2.746713	2.583077	0.127825	0.000000	3416.000000		1
3806.138428	317.831696	1.631298	2.664350	1692.287964	35853.355469	139.252396	70.984581	44.714211	24.901190	6.833565	5.788177	2.787700	0.000000	0.120841	99998.000000	3.580485	2.502197	0.212533	0.425591	3.228474	4.554530	2.143803	1.851164	1.650446	1.396220	0.834647	0.762542	0.445246	0.000000	0.000000	4.999991	3483.000000		1
14691.504883	2541.691406	1.859494	5.177598	8383.680664	99998.000000	1225.221802	747.186829	169.580963	70.666954	58.757557	230.820923	305.240784	178.391205	1.893617	0.000000	4.167066	3.405123	0.269395	0.714128	3.923435	4.999991	3.088215	2.873429	2.229377	1.849216	1.769064	2.363275	2.484643	2.251374	0.277292	0.000000	3506.000000		1
9109.758789	124.425774	2.183287	3.404448	4142.389160	66410.796875	522.178711	321.526031	91.688805	37.683289	29.421951	135.101685	174.786316	66.109192	0.798798	0.000000	3.959507	2.094910	0.339111	0.532047	3.617251	4.822239	2.717819	2.507216	1.962316	1.576149	1.468671	2.130661	2.242507	1.820262	0.000000	0.000000	3564.000000		0
7396.927246	778.156799	1.054639	1.097811	4365.948242	67706.281250	568.089417	339.414795	89.181725	70.127304	27.180073	104.988968	172.692459	85.046432	1.454125	0.000000	3.869051	2.891067	0.023104	0.040528	3.640079	4.830629	2.754417	2.530731	1.950276	1.845887	1.434251	2.021144	2.237273	1.929656	0.162602	0.000000	3593.000000		1
3470.936035	50.964951	2.266548	3.256428	1834.220093	36406.027344	115.877647	76.541481	24.161093	23.960649	3.968772	1.544953	5.849853	37.313240	0.211134	0.000000	3.540447	1.707272	0.355365	0.512742	3.263451	4.561173	2.064000	1.883897	1.383117	1.379499	0.598656	0.188915	0.767145	1.571863	0.000000	0.000000	3627.000000		0
18871.253906	6213.894043	1.480195	7.888204	13641.423828	99998.000000	2120.918457	1276.023315	324.822540	146.095200	121.394463	501.274078	661.915283	466.807129	2.431259	99998.000000	4.275801	3.793364	0.170319	0.896978	4.134860	4.999991	3.326524	3.105859	2.511646	2.164636	2.084199	2.700075	2.820802	2.669137	0.385831	4.999991	3655.000000		1
8527.012695	1606.334961	2.821621	4.607106	3663.873291	57777.769531	462.502228	273.687988	80.291306	65.347511	23.189716	63.272152	73.596512	72.236580	3.501541	99998.000000	3.930797	3.205836	0.450499	0.663428	3.563941	4.761761	2.665114	2.437256	1.904669	1.815229	1.365295	1.801213	1.866857	1.858757	0.544259	4.999991	3712.000000		1
7041.122070	1776.961304	2.516331	3.885511	4409.508789	63568.882812	573.017273	344.484467	67.253258	35.225548	35.284138	113.771454	165.368576	75.662613	0.311226	0.000000	3.847642	3.249678	0.400768	0.589448	3.644390	4.803245	2.758168	2.537170	1.827713	1.546858	1.547580	2.056033	2.218453	1.878881	0.000000	0.000000	3749.000000		1
6548.812500	684.238464	2.667434	3.299600	3826.105713	59712.222656	476.671997	281.443573	50.203266	17.053076	17.694492	63.491096	96.502518	96.915741	0.394782	99998.000000	3.816163	2.835207	0.426094	0.518461	3.582757	4.776063	2.678220	2.449391	1.700732	1.231803	1.247838	1.802713	1.984539	1.986394	0.000000	4.999991	3777.000000		1
8119.604492	1239.505737	2.642764	3.015897	5637.354980	82626.859375	791.651245	460.075317	122.720467	59.041264	20.297169	106.475334	165.300735	64.178772	1.173625	99998.000000	3.909535	3.093249	0.422058	0.479416	3.751075	4.917121	2.898534	2.662829	2.088917	1.771156	1.307436	2.027249	2.218275	1.807391	0.069530	4.999991	3794.000000		1
5078.344238	996.198730	2.217208	4.021195	2465.529297	55074.031250	222.608932	137.025925	96.542610	36.132168	32.382339	110.404015	167.934250	70.925995	0.121607	0.000000	3.705722	2.998346	0.345806	0.604355	3.391910	4.740947	2.347543	2.136803	1.984719	1.557894	1.510308	2.042985	2.225139	1.850805	0.000000	0.000000	3822.000000		1
7023.479980	1615.521362	1.563456	3.663482	6571.721680	88130.765625	910.495422	569.600464	110.629128	52.549992	45.722595	194.534576	262.685211	122.927078	2.019618	99998.000000	3.846552	3.208313	0.194086	0.563894	3.817679	4.945127	2.959278	2.755570	2.043869	1.720573	1.660131	2.288997	2.419436	2.089648	0.305269	4.999991	3896.000000		1
3695.552490	910.998108	1.779317	3.114576	1623.363281	31573.089844	85.031013	62.050991	17.583479	28.549253	17.127085	15.289177	13.574618	36.813675	0.287364	99998.000000	3.567679	2.959517	0.250253	0.493399	3.210416	4.499317	1.929577	1.792749	1.245105	1.455595	1.233683	1.184384	1.132728	1.566009	0.000000	4.999991	3942.000000		1
12163.776367	5595.610352	2.994310	8.726980	13193.294922	99998.000000	2016.327271	1236.943115	312.524597	139.804382	116.546822	501.674957	634.038269	422.521545	4.048637	0.000000	4.085068	3.747848	0.476297	0.940864	4.120353	4.999991	3.304561	3.092350	2.494884	2.145521	2.066500	2.700423	2.802115	2.625849	0.607309	0.000000	3968.000000		1
5237.070312	1747.995728	2.503996	3.552467	2962.671143	52716.648438	320.850677	203.483582	51.692711	20.013464	27.019718	69.609238	104.369141	96.400757	0.580989	99998.000000	3.719088	3.242540	0.398634	0.550530	3.471684	4.721948	2.506303	2.308529	1.713429	1.301322	1.431681	1.842667	2.018572	1.984080	0.000000	4.999991	4050.000000		1
13319.454102	1683.668945	2.556419	3.805334	9071.544922	99998.000000	1302.250488	821.896545	190.608978	91.522285	66.769112	251.417221	328.078979	209.327271	3.069542	99998.000000	4.124486	3.226257	0.407632	0.580393	3.957681	4.999991	3.114695	2.914817	2.280143	1.961527	1.824576	2.400395	2.515978	2.320826	0.487074	4.999991	4069.000000		1
10636.391602	1836.224609	2.198706	3.281098	5265.530273	74723.148438	724.521362	427.276672	111.437065	43.341949	44.328743	188.431854	226.460526	173.299957	1.072374	0.000000	4.026794	3.263926	0.342167	0.516019	3.721442	4.873455	2.860051	2.630709	2.047030	1.636908	1.646685	2.275154	2.354993	2.238798	0.030346	0.000000	4101.000000		1
17071.095703	2904.656738	0.937457	5.226937	10513.920898	99998.000000	1556.452393	971.436279	210.724197	117.012466	84.651711	333.364502	435.078522	291.897461	3.063789	99998.000000	4.232261	3.463095	0.000000	0.718247	4.021765	4.999991	3.192136	2.987414	2.323714	2.068232	1.927636	2.522919	2.638568	2.465230	0.486259	4.999991	4167.000000		1
15870.800781	6131.308105	3.826920	6.192147	9035.542969	99998.000000	1270.895142	811.966919	211.026413	101.640030	75.761292	284.854187	400.984711	212.000870	2.585891	0.000000	4.200599	3.787553	0.582849	0.791841	3.955954	4.999991	3.104110	2.909538	2.324337	2.007065	1.879447	2.454623	2.603128	2.326338	0.412610	0.000000	4212.000000		1
10223.318359	2011.707764	1.840992	3.928683	6884.890625	91935.234375	902.110779	587.862366	121.955704	55.464127	31.679249	149.598328	183.473206	108.152885	0.293550	99998.000000	4.009592	3.303565	0.265052	0.594247	3.837897	4.963482	2.955260	2.769276	2.086202	1.744012	1.500775	2.174927	2.263573	2.034038	0.000000	4.999991	4278.000000		1
3977.794678	91.488358	1.495613	2.226459	2636.682861	51475.882812	249.422043	147.248520	40.205788	10.392200	8.353848	37.535267	18.995831	8.982931	0.575494	0.000000	3.599642	1.961366	0.174819	0.347615	3.421058	4.711604	2.396935	2.168051	1.604289	1.016707	0.921887	1.574440	1.278658	0.953418	0.000000	0.000000	4296.000000		0
12415.378906	2258.749268	2.741444	3.022064	6600.693359	89970.015625	905.802002	558.076538	143.474030	32.086300	24.870354	122.134560	147.942368	65.381432	1.894660	99998.000000	4.093960	3.353868	0.437979	0.480304	3.819590	4.954098	2.957033	2.746694	2.156773	1.506320	1.395682	2.086838	2.170093	1.815454	0.277531	4.999991	4317.000000		1
6463.201660	1754.807739	2.753779	3.105325	4876.476562	72988.953125	648.904968	378.849640	73.479324	41.266590	19.473810	81.552551	110.659966	81.006737	0.342149	0.000000	3.810448	3.244230	0.439929	0.492107	3.688106	4.863257	2.812181	2.578467	1.866165	1.615599	1.289451	1.911438	2.043991	1.908521	0.000000	0.000000	4331.000000		1
6993.204102	1920.096069	2.682853	4.264811	4897.375000	76263.867188	645.759583	385.772644	103.891159	26.375217	19.840775	102.491142	119.769333	72.708389	0.058716	0.000000	3.844676	3.283323	0.428597	0.629900	3.689963	4.882319	2.810071	2.586331	2.016579	1.421196	1.297559	2.010686	2.078346	1.861585	0.000000	0.000000	4355.000000		1
9728.533203	1691.810059	2.278883	2.602675	4144.526367	62628.792969	503.667053	306.221436	52.146023	55.618313	20.596291	71.360802	95.275192	85.259209	2.134821	99998.000000	3.988047	3.228352	0.357722	0.415420	3.617475	4.796774	2.702143	2.486036	1.717221	1.745218	1.313789	1.853460	1.978980	1.930741	0.329361	4.999991	4371.000000		1
10033.650391	1391.284302	3.022064	3.712821	6585.712891	95238.234375	904.158386	573.973206	167.484024	79.837997	30.519762	173.444885	278.992004	156.789612	2.965273	99998.000000	4.001459	3.143416	0.480304	0.569704	3.818603	4.978811	2.956244	2.758892	2.223973	1.902210	1.484581	2.239161	2.445592	2.195317	0.472065	4.999991	4418.000000		1
7830.738281	713.694336	1.495613	2.001346	3694.248047	53082.968750	433.502747	273.034241	70.583694	53.792740	18.086128	60.243919	71.518066	27.232496	1.049839	0.000000	3.893803	2.853512	0.174819	0.301322	3.567526	4.724955	2.636992	2.436217	1.848704	1.730724	1.257346	1.779913	1.854416	1.435087	0.021123	0.000000	4441.000000		1
14130.160156	3455.107178	2.812370	3.919432	5787.656250	79311.320312	774.752380	482.062378	122.128387	29.125912	21.176035	91.402016	140.760345	73.189453	1.319198	0.000000	4.150147	3.538461	0.449072	0.593223	3.762503	4.899335	2.889163	2.683103	2.086817	1.464280	1.325845	1.960956	2.148480	1.864449	0.120310	0.000000	4480.000000		1
14123.474609	2095.425049	1.834825	6.617703	10826.143555	99998.000000	1685.269409	989.907898	272.007355	99.003433	75.400497	346.470398	454.552338	330.582947	0.754081	0.000000	4.149941	3.321272	0.263595	0.820707	4.034474	4.999991	3.226669	2.995595	2.434581	1.995650	1.877374	2.539666	2.657584	2.519280	0.000000	0.000000	4512.000000		1
8247.378906	1996.594360	2.565671	5.967034	4140.267578	56865.796875	501.604034	316.431671	73.738358	14.768024	20.263247	59.130692	96.123222	55.976025	1.036343	0.000000	3.916316	3.300290	0.409201	0.775759	3.617028	4.754851	2.700361	2.500280	1.867693	1.169322	1.306709	1.771813	1.982828	1.748002	0.015504	0.000000	4550.000000		1
15451.646484	1461.494751	3.974939	5.082002	7121.709473	97531.984375	993.247559	617.910339	145.484619	57.520977	41.389942	133.118835	158.257477	145.965683	0.062424	0.000000	4.188975	3.164797	0.599330	0.706035	3.852584	4.989147	2.997057	2.790926	2.162817	1.759826	1.616895	2.124239	2.199364	2.164251	0.000000	0.000000	4573.000000		1
23204.753906	4817.863770	1.810155	5.513725	13569.936523	99998.000000	2056.761230	1265.634277	273.509125	129.890167	84.913834	349.874817	459.292053	247.920258	2.083564	0.000000	4.365577	3.682854	0.257716	0.741445	4.132578	4.999991	3.313184	3.102308	2.436972	2.113576	1.928978	2.543913	2.662089	2.394312	0.318807	0.000000	4603.000000		1
12444.344727	1589.177002	1.467860	4.089037	5932.811035	83018.882812	782.911926	480.699371	117.564453	63.734711	34.926426	146.616364	151.041519	95.077835	2.276902	0.000000	4.094972	3.201172	0.166685	0.611621	3.773261	4.919177	2.893713	2.681874	2.070276	1.804376	1.543154	2.166183	2.179096	1.978079	0.357344	0.000000	4650.000000		1
4788.188965	392.590790	3.117660	2.257297	2099.600586	35487.253906	157.418701	83.489143	16.538092	19.760597	0.000000	0.000000	0.000000	23.050947	0.469997	0.000000	3.680171	2.593940	0.493829	0.353589	3.322137	4.550072	2.197056	1.921630	1.218485	1.295800	0.000000	0.000000	0.000000	1.362689	0.000000	0.000000	4664.000000		1
9281.329102	1573.169312	1.782401	2.090775	4058.215576	59166.222656	471.509827	286.800049	48.470207	51.177727	10.827006	43.634903	63.873482	82.428337	0.040849	99998.000000	3.967610	3.196775	0.251005	0.320307	3.608335	4.772074	2.673491	2.457579	1.685475	1.709081	1.034508	1.639834	1.805321	1.916077	0.000000	4.999991	4680.000000		1
21059.751953	6399.553711	3.308852	13.593121	14470.450195	99998.000000	2308.866211	1382.094727	313.064240	158.510345	121.363625	498.409271	687.007629	303.646515	1.925843	0.000000	4.323453	3.806150	0.519677	1.133319	4.160482	4.999991	3.363399	3.140538	2.495633	2.200058	2.084089	2.697586	2.836962	2.482368	0.284621	0.000000	4742.000000		1
6920.582031	1793.243408	2.827788	6.081133	3233.950684	54776.644531	398.431396	225.563156	57.335953	33.477066	16.498003	54.881298	80.642853	44.467514	0.079282	99998.000000	3.840143	3.253639	0.451447	0.783984	3.509733	4.738595	2.600353	2.353268	1.758427	1.524747	1.217431	1.739424	1.906566	1.648043	0.000000	4.999991	4770.000000		1
8985.138672	1209.146240	2.044519	2.907966	4495.631836	67941.562500	573.057312	351.361206	70.765640	67.419777	20.482193	98.781403	158.414749	103.218903	1.352180	99998.000000	3.953525	3.082479	0.310591	0.463589	3.652791	4.832136	2.758198	2.545754	1.849822	1.828787	1.311376	1.994675	2.199796	2.013759	0.131035	4.999991	4783.000000		1
9008.670898	1212.859131	1.588125	6.411093	3208.827637	50875.269531	339.954437	223.373703	70.808807	29.221508	28.025019	51.649540	48.618225	42.984234	0.590779	0.000000	3.954661	3.083810	0.200885	0.806932	3.506346	4.706507	2.531421	2.349032	1.850087	1.465703	1.447546	1.713066	1.686799	1.633309	0.000000	0.000000	4849.000000		1
5971.277832	997.598755	2.312804	4.317234	1925.905884	38751.253906	157.390945	90.668083	1.033052	31.139593	5.174514	0.000000	0.000000	2.874044	1.354657	99998.000000	3.776067	2.998956	0.364139	0.635206	3.284635	4.588286	2.196980	1.957454	0.014122	1.493313	0.713870	0.000000	0.000000	0.458493	0.131829	4.999991	4887.000000		1
12922.980469	2364.391846	3.623393	7.000087	9198.654297	99998.000000	1353.604004	818.963928	195.416519	91.827576	54.918304	290.367920	340.330658	228.856583	2.186224	0.000000	4.111362	3.373719	0.559115	0.845103	3.963724	4.999991	3.131492	2.913265	2.290961	1.962973	1.739717	2.462949	2.531901	2.359563	0.339695	0.000000	5000.000000		1
12803.553711	2232.858154	2.174036	1.739229	6559.578125	96454.476562	934.200134	543.928345	150.347687	53.740314	24.898108	129.634216	182.677597	119.365356	1.562874	99998.000000	4.107330	3.348861	0.337267	0.240357	3.816876	4.984323	2.970440	2.735542	2.177097	1.730300	1.396166	2.112720	2.261685	2.076878	0.193924	4.999991	5059.000000		1
24672.896484	7489.538086	2.460824	8.316843	15194.561523	99998.000000	2394.341309	1448.503052	339.806427	152.534058	113.046776	449.732452	580.714233	376.980896	5.880284	0.000000	4.392220	3.874455	0.391080	0.919959	4.181688	4.999991	3.379186	3.160919	2.531232	2.183367	2.053258	2.652954	2.763963	2.576319	0.769398	0.000000	5124.000000		1
17177.412109	5677.268066	2.926468	5.091253	10563.082031	99998.000000	1553.014038	972.820923	226.916916	123.315628	79.757820	303.294952	398.782928	227.160538	2.703796	99998.000000	4.234958	3.754139	0.466344	0.706825	4.023791	4.999991	3.191175	2.988033	2.355867	2.091018	1.901773	2.481865	2.600737	2.356333	0.431974	4.999991	5194.000000		1
6527.984863	660.879150	1.945839	3.527797	2965.834961	49060.117188	310.896362	199.234192	33.532574	25.335997	20.969423	47.785614	75.551598	12.933200	1.454099	0.000000	3.814779	2.820122	0.289107	0.547504	3.472147	4.690729	2.492616	2.299364	1.525467	1.403738	1.321586	1.679297	1.878244	1.111706	0.162594	0.000000	5243.000000		1
18152.550781	3040.267334	1.884164	5.069666	9642.576172	99998.000000	1414.187134	876.398560	211.525970	90.146935	65.714470	280.620239	373.872498	204.979202	0.779972	0.000000	4.258938	3.482912	0.275119	0.704979	3.984193	4.999991	3.150507	2.942702	2.325364	1.954951	1.817661	2.448119	2.572724	2.311710	0.000000	0.000000	5285.000000		1
9496.151367	2158.617188	1.501781	4.807549	5580.524902	80969.757812	760.715149	455.209167	103.866486	52.731934	27.247915	124.838997	189.282974	117.919083	1.703428	99998.000000	3.977548	3.334176	0.176607	0.681924	3.746675	4.908323	2.881222	2.658211	2.016475	1.722074	1.435333	2.096350	2.277112	2.071584	0.231324	4.999991	5321.000000		1
4910.480957	409.656189	2.750695	2.460824	2122.213623	39526.042969	196.773376	97.510902	22.079569	18.579527	11.872395	0.000000	0.000000	2.744528	0.843522	0.000000	3.691124	2.612420	0.439442	0.391080	3.326789	4.596883	2.293966	1.989053	1.343991	1.269035	1.074538	0.000000	0.000000	0.438468	0.000000	0.000000	5337.000000		1
2772.466064	342.520111	2.149366	1.877997	1590.691162	34558.929688	55.868095	39.974506	19.409052	20.657967	0.000000	0.000000	0.000000	6.256906	0.164563	0.000000	3.442866	2.534686	0.332310	0.273695	3.201586	4.538560	1.747164	1.601783	1.288004	1.315088	0.000000	0.000000	0.000000	0.796360	0.000000	0.000000	5355.000000		1
32804.207031	9175.208008	3.129995	14.043346	28993.212891	99998.000000	4688.482422	2869.499023	692.447388	245.215820	197.710831	859.832703	1194.076050	648.282043	2.590866	0.000000	4.515930	3.962616	0.495544	1.147471	4.462296	4.999991	3.671032	3.457806	2.840387	2.389549	2.296031	2.934414	3.077032	2.811764	0.413445	0.000000	5414.000000		1
14585.289062	3310.137695	4.317234	7.468815	9404.277344	99998.000000	1395.077271	856.335754	214.036133	92.620094	79.477196	327.653412	436.176331	256.338867	1.603992	99998.000000	4.163915	3.519846	0.635206	0.873252	3.973325	4.999991	3.144598	2.932644	2.330487	1.966705	1.900243	2.515415	2.639662	2.408814	0.205202	4.999991	5572.000000		1
19697.732422	7831.690918	1.427771	7.906706	16004.631836	99998.000000	2563.320801	1526.139282	372.392303	186.186890	111.344559	508.428345	717.339294	347.124146	6.002155	0.000000	4.294416	3.893856	0.154659	0.897996	4.204246	4.999991	3.408803	3.183594	2.571001	2.269949	2.046669	2.706230	2.855725	2.540485	0.778307	0.000000	5644.000000		1
10118.461914	2110.603271	2.451572	0.706176	7034.606445	94900.234375	1001.811096	601.310547	137.337387	29.776581	20.272499	132.995483	178.203094	132.847458	1.428597	99998.000000	4.005115	3.324407	0.389445	0.000000	3.847240	4.977267	3.000786	2.779099	2.137789	1.473875	1.306907	2.123837	2.250915	2.123353	0.154910	4.999991	5676.000000		1
8578.714844	2189.821533	1.985928	4.418998	7430.950195	99998.000000	1058.046143	638.719360	160.317413	65.427689	40.097855	212.013214	263.860107	146.209305	1.126356	99998.000000	3.933422	3.340409	0.297963	0.645324	3.871044	4.999991	3.024505	2.805310	2.204981	1.815762	1.603121	2.326363	2.421374	2.164975	0.051676	4.999991	5696.000000		1
7051.529785	1618.697632	0.709260	2.541001	5016.940918	72807.695312	685.641541	407.657928	130.260208	56.379997	17.330612	81.154755	102.432549	80.026108	3.183160	99998.000000	3.848283	3.209166	0.000000	0.405005	3.700439	4.862177	2.836097	2.610296	2.114812	1.751125	1.238814	1.909314	2.010438	1.903232	0.502858	4.999991	5730.000000		1
8490.630859	1655.295410	2.075356	4.193885	3718.877930	58615.089844	466.560425	276.987579	82.203224	71.844948	27.864664	89.480850	135.188019	95.256691	0.358908	8418.042969	3.928940	3.218875	0.317093	0.622617	3.570412	4.768010	2.668908	2.442460	1.914889	1.856396	1.445054	1.951730	2.130938	1.978896	0.000000	3.925211	5792.000000		1
22956.277344	3783.836914	2.069189	7.370136	12272.361328	99998.000000	1894.590454	1146.392212	265.442078	108.908401	85.740273	354.864319	482.833313	367.304108	5.561647	0.000000	4.360901	3.577932	0.315800	0.867476	4.088928	4.999991	3.277515	3.059333	2.423970	2.037061	1.933185	2.550062	2.683797	2.565026	0.745203	0.000000	5827.000000		1
18516.777344	3530.769775	2.226459	2.016765	9056.867188	99998.000000	1321.304932	807.939575	194.491409	65.572624	38.589909	190.004562	284.255951	142.243622	2.125206	99998.000000	4.267565	3.547869	0.347615	0.304655	3.956978	4.999991	3.121003	2.907379	2.288900	1.816723	1.586474	2.278764	2.453710	2.153033	0.327401	4.999991	5865.000000		1
10847.205078	3237.678955	2.544085	4.452919	10428.716797	99998.000000	1508.383057	953.828125	181.576706	78.478065	48.988274	244.851944	346.041748	156.715607	2.044424	99998.000000	4.035318	3.510234	0.405532	0.648645	4.018231	4.999991	3.178512	2.979470	2.259060	1.894748	1.690092	2.388904	2.539129	2.195112	0.310571	4.999991	5907.000000		1
5017.461914	860.122559	1.643633	3.003561	2616.083496	41523.230469	259.730988	154.134521	33.859451	46.845074	0.000000	12.455221	9.867964	7.980716	0.056682	99998.000000	3.700484	2.934560	0.215805	0.477637	3.417652	4.618291	2.414524	2.187900	1.529680	1.670664	0.000000	1.095351	0.994228	0.902042	0.000000	4.999991	5928.000000		1
10503.325195	1143.074097	3.777580	5.035745	4900.764160	71717.835938	643.604004	383.068207	90.409050	59.932461	20.611710	104.406143	150.057816	111.964386	1.361261	0.000000	4.021327	3.058074	0.577214	0.702064	3.690264	4.855627	2.808619	2.583276	1.956212	1.777662	1.314114	2.018726	2.176259	2.049080	0.133941	0.000000	5944.000000		1
28243.162109	7637.560547	3.099157	8.430942	20390.509766	99998.000000	3200.334961	1988.274536	509.865356	209.728149	141.842728	681.222534	891.382446	541.677185	4.232386	0.000000	4.450913	3.882955	0.491244	0.925876	4.309428	4.999991	3.505195	3.298476	2.707455	2.321657	2.151807	2.833289	2.950064	2.733741	0.626585	0.000000	6022.000000		1
11625.756836	1958.291260	4.132210	5.384208	7067.377441	99998.000000	974.079041	607.437927	153.971069	73.522499	63.469509	250.806641	322.481995	192.073746	3.771161	0.000000	4.065421	3.291877	0.616182	0.731122	3.849258	4.999991	2.988594	2.783502	2.187439	1.866420	1.802565	2.399339	2.508506	2.283468	0.576475	0.000000	6084.000000		1
26346.828125	11467.576172	3.500043	11.866227	24665.683594	99998.000000	3861.340576	2403.419678	559.495056	199.298950	143.221161	702.608276	906.606873	536.770996	2.080445	0.000000	4.420728	4.059472	0.544073	1.074313	4.392093	4.999991	3.586738	3.380830	2.747796	2.299505	2.156007	2.846713	2.957419	2.729789	0.318156	0.000000	6132.000000		1
13248.198242	2339.870117	2.578006	3.447620	6859.073730	97513.632812	968.213806	577.038452	147.014160	50.764507	24.087084	128.178680	167.968170	82.181641	1.118014	0.000000	4.122157	3.369192	0.411284	0.537519	3.836266	4.989065	2.985971	2.761205	2.167359	1.705560	1.381784	2.107816	2.225227	1.914775	0.048447	0.000000	6163.000000		1
21301.156250	4516.351074	3.049818	6.685545	11973.951172	99998.000000	1844.470459	1100.207031	265.275543	126.180420	85.401062	385.109619	466.258209	359.681122	1.647512	0.000000	4.328403	3.654788	0.484274	0.825137	4.078238	4.999991	3.265872	3.041474	2.423697	2.100992	1.931463	2.585584	2.668627	2.555918	0.216829	0.000000	6191.000000		1
15291.989258	2398.093994	2.130863	4.594771	10805.753906	99998.000000	1572.213379	1006.106750	225.069763	70.272240	80.655190	290.858246	383.950134	284.376221	0.690760	99998.000000	4.184464	3.379866	0.328556	0.662264	4.033655	4.999991	3.196512	3.002644	2.352317	1.846784	1.906632	2.463681	2.584275	2.453893	0.000000	4.999991	6268.000000		1
9166.764648	2944.945801	2.584173	4.187717	5872.820312	80749.835938	837.130249	498.128662	120.928818	37.424255	23.868137	123.475983	163.829788	167.076965	1.432824	0.000000	3.962216	3.469077	0.412322	0.621977	3.768847	4.907142	2.922793	2.697341	2.082530	1.573153	1.377819	2.091583	2.214393	2.222917	0.156193	0.000000	6287.000000		1
24069.257812	5378.237793	2.137031	4.329569	13941.924805	99998.000000	2216.958496	1314.955566	344.555389	143.711472	101.495094	463.908417	636.622437	377.714813	5.589530	0.000000	4.381463	3.730640	0.329811	0.636445	4.144323	4.999991	3.345757	3.118911	2.537259	2.157491	2.006445	2.666432	2.803882	2.577164	0.747375	0.000000	6313.000000		1
26362.562500	4439.504395	3.157748	7.098767	13515.378906	99998.000000	2061.060059	1282.872314	329.907623	117.724808	120.870224	468.629608	624.728455	319.706604	1.599814	99998.000000	4.420988	3.647335	0.499378	0.851183	4.130828	4.999991	3.314091	3.108183	2.518392	2.070868	2.082319	2.670830	2.795691	2.504752	0.204069	4.999991	6394.000000		1
9919.900391	2607.196289	1.461692	3.990358	8295.879883	99998.000000	1213.734863	741.481873	177.438324	95.645241	43.357368	176.651978	231.860153	130.220123	0.904720	99998.000000	3.996507	3.416174	0.164856	0.601012	3.918862	4.999991	3.084124	2.870100	2.249048	1.980663	1.637063	2.247118	2.365226	2.114678	0.000000	4.999991	6478.000000		1
7202.466797	1022.678772	3.271847	5.704916	3169.855225	50101.113281	339.729340	211.822021	58.702049	40.662178	11.545518	57.234192	91.476028	52.772022	0.373907	0.000000	3.857481	3.009739	0.514793	0.756249	3.501040	4.699847	2.531133	2.325971	1.768653	1.609191	1.062413	1.757656	1.961307	1.722404	0.000000	0.000000	6496.000000		1
6055.833984	1115.338989	2.451572	3.965688	6182.119141	84603.687500	822.204956	513.596680	144.763031	66.414482	27.025887	131.006470	200.146973	133.843506	1.156491	99998.000000	3.782174	3.047407	0.389445	0.598319	3.791137	4.927389	2.914980	2.710622	2.160658	1.822263	1.431780	2.117293	2.301349	2.126597	0.063142	4.999991	6525.000000		1
17275.953125	6074.225098	4.221638	4.138377	12063.617188	99998.000000	1841.096924	1110.253906	344.536865	147.871445	127.953575	538.772339	762.374207	439.482117	3.245721	0.000000	4.237442	3.783491	0.625481	0.616830	4.081478	4.999991	3.265077	3.045422	2.537236	2.169884	2.107052	2.731405	2.882168	2.642941	0.511311	0.000000	6552.000000		1
10253.360352	2817.642822	3.993442	5.556897	8003.788574	99998.000000	1199.225952	715.094360	170.675690	67.521545	59.664177	224.443756	302.157043	237.836441	0.043538	0.000000	4.010866	3.449886	0.601347	0.744832	3.903296	4.999991	3.078901	2.854363	2.232172	1.829442	1.775714	2.351108	2.480233	2.376278	0.000000	0.000000	6628.000000		1
5689.624512	469.779846	2.383730	3.225591	2312.409424	37179.550781	217.779800	128.443893	21.990141	26.353632	13.118225	19.196274	41.587299	81.102325	0.043442	0.000000	3.755084	2.671894	0.377257	0.508609	3.364065	4.570304	2.338018	2.108713	1.342228	1.420841	1.117875	1.283217	1.618961	1.909033	0.000000	0.000000	6664.000000		1
7985.933594	1582.704224	1.680638	2.312804	4138.248047	58854.351562	524.568604	322.232208	79.671471	10.552554	26.634251	99.854546	123.997131	39.561283	1.114669	99998.000000	3.902326	3.199400	0.225474	0.364139	3.616817	4.769779	2.719802	2.508169	1.901303	1.023358	1.425440	1.999368	2.093412	1.597270	0.047146	4.999991	6713.000000		1
14857.123047	1174.861328	3.527797	3.990358	6458.181641	90374.882812	921.260803	553.765442	102.386292	33.446232	27.457609	134.932068	165.886642	114.838432	1.541902	99998.000000	4.171935	3.069987	0.547504	0.601012	3.810110	4.956048	2.964383	2.743326	2.010242	1.524347	1.438663	2.130115	2.219811	2.060087	0.188057	4.999991	6740.000000		1
8802.486328	1108.548584	1.347594	4.693450	4266.574707	65730.632812	560.833374	329.386475	68.267807	36.647152	29.733410	101.303902	140.344040	71.277534	0.741485	99998.000000	3.944605	3.044755	0.129559	0.671492	3.630079	4.817768	2.748834	2.517706	1.834216	1.564040	1.473245	2.005626	2.147194	1.852953	0.000000	4.999991	6820.000000		1
11953.623047	1574.384277	2.309720	4.742790	7003.398926	96385.164062	969.768005	609.908020	131.734238	108.226898	57.789265	234.956223	353.652405	220.542831	1.034170	99998.000000	4.077499	3.197111	0.363559	0.676034	3.845309	4.984010	2.986668	2.785264	2.119699	2.034335	1.761847	2.370987	2.548577	2.343493	0.014592	4.999991	6868.000000		1
34817.179688	6941.153809	3.287266	9.417738	20255.353516	99998.000000	3172.091064	1958.066162	420.088470	187.947708	128.113922	588.981750	840.473022	497.962128	2.589522	99998.000000	4.541794	3.841432	0.516835	0.973947	4.306540	4.999991	3.501346	3.291827	2.623341	2.274037	2.107596	2.770102	2.924524	2.697196	0.413220	4.999991	6931.000000		1
10456.004883	978.322266	3.170084	4.903145	4445.659668	69881.210938	549.118286	345.378754	80.787788	67.049728	28.592426	93.449615	131.595474	113.820801	0.846125	0.000000	4.019366	2.990482	0.501071	0.690475	3.647936	4.844360	2.739666	2.538296	1.907346	1.826397	1.456251	1.970577	2.119241	2.056222	0.000000	0.000000	6990.000000		1
11419.099609	1534.449951	2.534833	2.889463	7786.838379	99998.000000	1088.402466	684.186035	157.548218	86.347771	48.309853	218.464386	291.178955	160.767639	2.182427	99998.000000	4.057632	3.185953	0.403949	0.460817	3.891361	4.999991	3.036789	2.835174	2.197413	1.936251	1.684036	2.339381	2.464160	2.206199	0.338940	4.999991	7020.000000		1
9032.958008	1831.617432	1.495613	1.807071	4585.408691	66199.398438	560.154968	350.781464	66.069099	77.037964	15.979934	93.662399	103.225067	65.631210	1.258199	99998.000000	3.955830	3.262835	0.174819	0.256975	3.661378	4.820854	2.748308	2.545037	1.819998	1.886705	1.203575	1.971565	2.013785	1.817110	0.099749	4.999991	7040.000000		1
10125.918945	1142.830444	2.611927	2.121612	4228.111328	63382.765625	519.280029	319.617188	70.950661	26.967295	15.341600	69.470467	74.163918	62.917522	0.257257	0.000000	4.005435	3.057982	0.416961	0.326666	3.626146	4.801971	2.715402	2.504630	1.850956	1.430837	1.185871	1.841800	1.870193	1.798772	0.000000	0.000000	7067.000000		1
10979.871094	2689.840576	3.894762	5.581567	8123.927734	99998.000000	1204.338745	724.694031	194.482147	82.622612	60.348766	239.097687	277.117096	171.277023	0.589751	0.000000	4.040597	3.429727	0.590481	0.746756	3.909766	4.999991	3.080749	2.860155	2.288880	1.917099	1.780668	2.378575	2.442663	2.233699	0.000000	0.000000	7109.000000		1
14872.338867	3770.511963	1.692973	8.591296	13158.522461	99998.000000	1977.126709	1240.276611	365.728333	155.593124	117.434937	522.656738	652.038086	370.757904	2.374379	99998.000000	4.172379	3.576400	0.228650	0.934059	4.119207	4.999991	3.296035	3.093518	2.563159	2.191990	2.069797	2.718217	2.814273	2.569090	0.375550	4.999991	7192.000000		1
8112.564453	1969.849121	1.329091	3.281098	7933.919922	99998.000000	1120.621460	696.314392	147.211517	47.279884	32.632122	152.965775	186.011124	138.885422	1.489695	99998.000000	3.909158	3.294433	0.123555	0.516019	3.899488	4.999991	3.049459	2.842805	2.167942	1.674676	1.513645	2.184594	2.269539	2.142657	0.173097	4.999991	7231.000000		1
6266.027832	823.481567	2.963473	3.971855	2373.803467	40837.109375	242.634735	139.619354	31.623741	23.254475	13.738056	22.064150	11.687370	54.680855	0.418708	0.000000	3.796992	2.915654	0.471801	0.598993	3.375445	4.611055	2.384953	2.144946	1.500013	1.366507	1.137925	1.343687	1.067717	1.737835	0.000000	0.000000	7268.000000		1
7192.580078	2890.005859	2.047602	4.570101	7340.840332	99326.093750	1055.203003	641.544067	139.644028	47.708523	41.673645	193.643372	205.867310	132.939972	1.692993	0.000000	3.856885	3.460899	0.311246	0.659926	3.865746	4.997063	3.023336	2.807226	2.145022	1.678596	1.619861	2.287003	2.313587	2.123656	0.228655	0.000000	7299.000000		1
9400.660156	1999.348145	4.400495	4.434416	5061.469727	72887.703125	661.246094	406.806824	103.144897	51.267159	23.920561	111.748528	126.701576	65.248825	1.354657	99998.000000	3.973158	3.300889	0.643502	0.646836	3.704277	4.862654	2.820363	2.609388	2.013448	1.709839	1.378771	2.048242	2.102782	1.814573	0.131829	4.999991	7326.000000		1
14135.812500	4207.813965	3.672733	7.191279	12907.617188	99998.000000	2010.403442	1213.034912	267.440338	124.573792	87.624435	377.070312	547.264954	289.593903	3.298458	99998.000000	4.150321	3.624057	0.564989	0.856806	4.110846	4.999991	3.303283	3.083873	2.427227	2.095427	1.942625	2.576422	2.738198	2.461789	0.518311	4.999991	7373.000000		1
9327.696289	241.956314	1.578874	3.395196	4466.243652	68292.921875	580.544678	349.461609	71.255951	25.021456	18.755299	66.297302	108.226898	56.629780	0.266107	0.000000	3.969774	2.383737	0.198348	0.530865	3.649942	4.834376	2.763836	2.543400	1.852821	1.398313	1.273124	1.821496	2.034335	1.753045	0.000000	0.000000	7416.000000		0
21330.269531	4393.735840	3.234842	5.893025	10974.927734	99998.000000	1664.673096	1005.813843	241.765121	85.468903	61.751869	260.529663	349.964264	185.832260	1.501087	99998.000000	4.328996	3.642834	0.509853	0.770338	4.040401	4.999991	3.221329	3.002518	2.383394	1.931808	1.790650	2.415857	2.544024	2.269121	0.176406	4.999991	7486.000000		1
9604.023438	1884.596069	3.237926	4.604022	4024.886475	59147.921875	468.836212	293.476318	49.339821	33.051514	14.758774	68.462082	108.337914	68.067368	0.178943	19816.996094	3.982453	3.275218	0.510267	0.663137	3.604754	4.771939	2.671021	2.467573	1.693198	1.519191	1.169050	1.835450	2.034781	1.832939	0.000000	4.297038	7500.000000		1
6795.061523	3670.586670	2.278883	5.942365	10504.028320	99998.000000	1545.702515	975.189209	218.331787	87.010773	92.897629	373.493195	520.473450	363.165741	1.955075	0.000000	3.832193	3.564735	0.357722	0.773959	4.021356	4.999991	3.189126	2.989089	2.339117	1.939573	1.968005	2.572283	2.716398	2.560105	0.291163	0.000000	7578.000000		1
14517.989258	2354.224854	3.216340	5.766592	7241.997070	96929.906250	1022.771301	635.521545	176.951096	42.302727	36.634815	168.390640	210.767380	114.829178	0.850514	0.000000	4.161906	3.371848	0.507362	0.760919	3.859858	4.986458	3.009778	2.803130	2.247853	1.626368	1.563894	2.226318	2.323803	2.060052	0.000000	0.000000	7611.000000		1
34101.851562	8031.424805	3.339689	7.178944	18926.498047	99998.000000	2947.792236	1820.235352	431.319458	175.643585	111.187286	573.704895	751.920349	410.359283	1.596710	99998.000000	4.532778	3.904793	0.523706	0.856061	4.277070	4.999991	3.469497	3.260128	2.634799	2.244632	2.046055	2.758688	2.876172	2.613164	0.203226	4.999991	7652.000000		1
11983.779297	1432.927002	1.763899	2.652015	5463.978027	87032.585938	739.718018	436.287354	112.408447	86.822662	39.826485	205.525024	256.597900	147.461304	1.839330	0.000000	4.078594	3.156224	0.246474	0.423576	3.737509	4.939682	2.869066	2.639773	2.050799	1.938633	1.600172	2.312865	2.409253	2.168678	0.264660	0.000000	7682.000000		1
12954.737305	1808.887207	4.307983	3.589472	6745.006348	93347.250000	954.164307	564.919373	113.268806	75.240143	32.841816	116.648582	176.772247	176.806168	0.482964	0.000000	4.112429	3.257411	0.634274	0.555031	3.828982	4.970101	2.979623	2.751987	2.054110	1.876450	1.516427	2.066880	2.247414	2.247497	0.000000	0.000000	7706.000000		1
30023.361328	8079.266113	3.037483	7.684677	19731.382812	99998.000000	3080.744385	1900.113525	445.668091	239.877869	124.641640	591.757141	811.695557	417.038666	2.968277	99998.000000	4.477459	3.907372	0.482514	0.885626	4.295157	4.999991	3.488656	3.278780	2.649012	2.379990	2.095663	2.772144	2.909393	2.620176	0.472504	4.999991	7740.000000		1
26821.070312	6180.512695	2.809286	8.896586	22996.335938	99998.000000	3663.894775	2227.359863	520.667725	184.037521	147.738846	620.707275	902.092285	422.256348	3.658840	99998.000000	4.428476	3.791024	0.448596	0.949223	4.361659	4.999991	3.563943	3.347790	2.716561	2.264906	2.169495	2.792887	2.955251	2.625576	0.563343	4.999991	7764.000000		1
27827.578125	5075.611816	4.135293	5.529144	14806.368164	99998.000000	2333.465088	1409.043457	339.112579	144.550247	96.030708	426.456390	567.414124	315.114929	3.925940	99998.000000	4.444475	3.705488	0.616506	0.742658	4.170449	4.999991	3.368001	3.148924	2.530344	2.160019	1.982410	2.629875	2.753900	2.498469	0.593944	4.999991	7820.000000		1
14378.255859	2249.057129	3.123827	5.489055	9181.826172	99998.000000	1340.405640	826.281616	183.679810	95.672997	54.995396	248.157715	276.010040	193.606369	2.299513	0.000000	4.157706	3.352000	0.494687	0.739498	3.962929	4.999991	3.127236	2.917128	2.264061	1.980789	1.740326	2.394728	2.440925	2.286920	0.361636	0.000000	7868.000000		1
5035.572754	305.265472	2.870961	3.848506	2070.314209	38851.007812	175.794693	111.221207	32.194233	37.455090	13.512943	38.041000	47.551250	9.689107	0.039335	0.000000	3.702049	2.484678	0.458027	0.585292	3.316036	4.589402	2.245006	2.046188	1.507778	1.573511	1.130750	1.580252	1.677162	0.986284	0.000000	0.000000	7925.000000		1
5267.417480	113.734451	3.284182	3.873176	2101.860840	38730.042969	171.631653	110.959091	18.073793	12.304117	7.629169	37.174469	38.435719	35.533920	0.060799	99998.000000	3.721598	2.055892	0.516427	0.588067	3.322604	4.588048	2.234597	2.045163	1.257049	1.090050	0.882477	1.570245	1.584735	1.550643	0.000000	4.999991	7950.000000		0
26339.044922	6130.509766	2.340558	7.034008	16108.467773	99998.000000	2535.505615	1537.576782	359.326477	154.779022	96.098549	458.638306	582.530579	318.041382	2.219580	0.000000	4.420600	3.787497	0.369319	0.847203	4.207054	4.999991	3.404065	3.186837	2.555489	2.189712	1.982717	2.661470	2.765319	2.502484	0.346271	0.000000	7986.000000		1
7052.510742	561.727661	2.491661	2.812370	3783.790527	57261.433594	436.065338	266.848236	63.247482	56.935070	12.581655	58.504692	64.619743	39.555119	0.061234	0.000000	3.848344	2.749526	0.396489	0.449072	3.577927	4.757862	2.639552	2.426264	1.801043	1.755380	1.099738	1.767191	1.810365	1.597203	0.000000	0.000000	8025.000000		1
5795.562988	869.213440	3.160832	4.520761	2146.667725	38841.375000	151.127869	91.759727	0.000000	25.952745	0.351546	0.000000	0.000000	0.000000	0.169566	0.000000	3.763096	2.939126	0.499801	0.655212	3.331765	4.589294	2.179345	1.962652	0.000000	1.414183	0.000000	0.000000	0.000000	0.000000	0.000000	0.000000	8055.000000		1
11436.403320	2273.338379	3.204005	4.539263	4975.011230	75613.039062	667.148376	408.169830	108.374916	82.169304	42.265724	215.463913	274.980072	245.308334	1.205463	0.000000	4.058290	3.356664	0.505693	0.656985	3.696794	4.878597	2.824222	2.610841	2.034929	1.914710	1.625988	2.333375	2.439301	2.389712	0.081154	0.000000	8103.000000		1
7284.086914	1652.113037	2.753779	5.760424	3236.516357	52842.492188	374.048248	226.815155	45.392635	44.427425	19.649584	59.238621	72.033051	71.622917	1.140934	0.000000	3.862375	3.218040	0.439929	0.760454	3.510078	4.722983	2.572928	2.355672	1.656985	1.647651	1.293353	1.772605	1.857532	1.855052	0.057261	0.000000	8143.000000		1
22320.556641	5759.517578	2.655099	4.816800	14375.529297	99998.000000	2203.047607	1361.772827	354.084137	141.975327	95.176514	419.832520	569.748474	297.664062	2.421118	99998.000000	4.348705	3.760386	0.424081	0.682759	4.157624	4.999991	3.343024	3.134105	2.549106	2.152213	1.978530	2.623076	2.755683	2.473727	0.384016	4.999991	8222.000000		1
2991.306885	196.773376	1.643633	0.999131	1915.772705	41326.273438	137.991135	81.777664	64.419304	34.380604	11.175469	50.533226	84.722641	35.607933	0.690349	0.000000	3.475861	2.293966	0.215805	0.000000	3.282344	4.616226	2.139851	1.912635	1.809016	1.536314	1.048266	1.703577	1.927999	1.551547	0.000000	0.000000	8248.000000		1
10164.055664	3859.169434	4.539263	5.809764	8851.594727	99998.000000	1294.288330	796.788757	188.043304	87.568932	57.332870	271.831573	343.099854	204.945282	2.930895	0.000000	4.007067	3.586494	0.656985	0.764158	3.947021	4.999991	3.112031	2.901343	2.274258	1.942350	1.758404	2.434300	2.535420	2.311638	0.467000	0.000000	8303.000000		1
14607.423828	4458.475586	5.396543	7.727849	8004.293945	99998.000000	1154.773804	712.932617	174.629044	92.493660	59.093685	266.820496	330.222168	230.965866	1.589356	0.000000	4.164574	3.649186	0.732116	0.888059	3.903323	4.999991	3.062497	2.853049	2.242116	1.966112	1.771541	2.426219	2.518806	2.363548	0.201221	0.000000	8399.000000		1
8543.522461	294.793091	1.569623	1.976677	3601.920898	54837.078125	440.410309	252.363922	58.097637	24.238186	12.085172	69.578400	116.244614	28.028101	2.129364	99998.000000	3.931637	2.469517	0.195795	0.295936	3.556534	4.739074	2.643857	2.402027	1.764158	1.384500	1.082253	1.842474	2.065373	1.447594	0.328250	4.999991	8432.000000		0
6270.424805	895.147705	2.303553	2.590341	3788.261963	58670.386719	469.576324	282.689423	78.934464	62.347031	22.150496	101.482758	131.934677	82.360497	0.186256	0.000000	3.797297	2.951895	0.362398	0.413357	3.578440	4.768419	2.671706	2.451309	1.897267	1.794816	1.345383	2.006392	2.120359	1.915719	0.000000	0.000000	8468.000000		1
6499.876953	0.000000	1.899583	3.904013	2466.294189	42400.292969	252.444107	146.292572	46.857410	31.028580	13.787395	33.218033	14.974635	9.778536	0.003405	99998.000000	3.812905	0.000000	0.278658	0.591511	3.392045	4.627369	2.402165	2.165222	1.670778	1.491762	1.139482	1.521374	1.175356	0.990274	0.000000	4.999991	8495.000000		0
14464.523438	2935.968994	3.456871	5.667912	8858.002930	99998.000000	1310.385498	790.380737	197.834183	99.250130	57.533314	269.956665	366.298828	191.842468	1.418553	99998.000000	4.160304	3.467752	0.538683	0.753423	3.947336	4.999991	3.117399	2.897836	2.296301	1.996731	1.759919	2.431294	2.563836	2.282945	0.151846	4.999991	8539.000000		1
25732.927734	5447.088379	2.124696	8.467947	14999.148438	99998.000000	2311.348633	1420.240601	286.007507	148.358673	126.932854	442.991394	629.529846	330.734070	4.962844	0.000000	4.410489	3.736164	0.327297	0.927778	4.176066	4.999991	3.363865	3.152362	2.456378	2.171313	2.103574	2.646395	2.799016	2.519479	0.695731	0.000000	8583.000000		1
15276.786133	4205.439453	2.235711	4.563933	9882.978516	99998.000000	1451.414062	901.074646	189.131866	56.524933	52.297127	224.440674	241.567764	129.581787	2.414232	0.000000	4.184032	3.623811	0.349416	0.659339	3.994888	4.999991	3.161791	2.954761	2.276765	1.752240	1.718478	2.351102	2.383039	2.112544	0.382779	0.000000	8632.000000		1
13218.945312	3777.638672	2.630429	4.249392	12098.629883	99998.000000	1855.723022	1117.799805	257.939331	97.473900	73.954224	316.807892	432.121216	217.388168	2.403877	0.000000	4.121197	3.577220	0.420027	0.628327	4.082736	4.999991	3.268513	3.048364	2.411518	1.988888	1.868963	2.500796	2.635606	2.337236	0.380912	0.000000	8663.000000		1
10614.919922	1075.157837	3.179335	5.945448	4121.204102	58733.105469	493.490723	321.390350	88.706825	43.872353	20.371178	72.822487	83.735840	60.438194	0.060839	0.000000	4.025917	3.031472	0.502336	0.774185	3.615024	4.768883	2.693279	2.507033	1.947957	1.642191	1.309016	1.862265	1.922911	1.781312	0.000000	0.000000	8741.000000		1
18027.320312	3114.335693	2.519415	5.316366	9358.234375	99998.000000	1447.553223	850.624695	230.854843	123.253952	59.241707	305.129791	407.460571	217.622528	3.032893	99998.000000	4.255931	3.493366	0.401300	0.725615	3.971194	4.999991	3.160635	2.929738	2.363339	2.090801	1.772628	2.484485	2.610085	2.337704	0.481857	4.999991	8762.000000		1
9028.502930	3514.395264	2.741444	4.240141	6721.557617	89472.617188	918.750610	581.210754	142.052429	59.787525	37.794304	151.337570	195.502869	96.311325	1.422224	99998.000000	3.955616	3.545851	0.437979	0.627380	3.827470	4.951690	2.963198	2.764334	2.152449	1.776611	1.577426	2.179947	2.291153	1.983677	0.152968	4.999991	8818.000000		1
8262.190430	1285.533569	2.494745	5.612404	3470.618408	52765.695312	392.997833	247.389862	53.456612	19.739012	17.734581	55.211258	86.532791	128.977371	0.672293	0.000000	3.917095	3.109083	0.397026	0.749149	3.540407	4.722352	2.594390	2.393382	1.728001	1.295325	1.248821	1.742028	1.937181	2.110513	0.000000	0.000000	8848.000000		1
35099.066406	8761.925781	3.302684	11.416001	27424.707031	99998.000000	4333.022949	2690.401611	674.867004	246.847122	184.413742	763.663208	1014.266357	558.051880	4.331149	0.000000	4.545296	3.942600	0.518867	1.057514	4.438142	4.999991	3.636791	3.429817	2.829218	2.392428	2.265793	2.882902	3.006152	2.746675	0.636603	0.000000	8869.000000		1
8222.141602	2108.611328	4.264811	5.526060	4307.544922	65033.816406	543.175903	344.678741	66.399063	24.574314	20.750479	92.046516	103.854156	106.179291	1.416158	99998.000000	3.914985	3.323997	0.629900	0.742416	3.634230	4.813139	2.734941	2.537415	1.822162	1.390481	1.317028	1.964007	2.016424	2.026040	0.151112	4.999991	8943.000000		1
6539.900391	729.668091	2.297385	3.607974	3915.700684	61149.757812	473.033203	299.606812	97.717514	45.556072	30.596855	86.890511	101.297737	60.712650	0.474505	0.000000	3.815571	2.863125	0.361234	0.557263	3.592809	4.786395	2.674892	2.476552	1.989972	1.658546	1.485677	1.938972	2.005600	1.783279	0.000000	0.000000	8968.000000		1
20449.634766	3567.682129	2.568754	7.394805	11998.830078	99998.000000	1824.074585	1115.123047	270.881775	139.548431	84.244659	379.349213	498.218079	264.553955	4.793275	0.000000	4.310686	3.552386	0.409723	0.868927	4.079139	4.999991	3.261043	3.047323	2.432780	2.144725	1.925542	2.579039	2.697419	2.422514	0.680632	0.000000	8997.000000		1
22697.580078	6278.485840	1.902667	5.951616	13673.119141	99998.000000	2087.604736	1261.150513	289.063507	179.233063	81.749916	352.474426	494.292480	341.332886	1.739749	0.000000	4.355979	3.797855	0.279363	0.774635	4.135868	4.999991	3.319648	3.100767	2.460993	2.253418	1.912487	2.547128	2.693984	2.533178	0.240487	0.000000	9094.000000		1
22419.015625	6164.899414	3.500043	6.145891	15259.789062	99998.000000	2315.067627	1425.593872	312.999481	95.491051	72.856415	374.483063	515.971191	215.436157	1.735303	0.000000	4.350616	3.789926	0.544073	0.788585	4.183548	4.999991	3.364564	3.153996	2.495544	1.979963	1.862468	2.573432	2.712626	2.333319	0.239375	0.000000	9122.000000		1
16838.773438	3201.660889	1.532618	0.530403	7627.041992	99998.000000	1096.077881	632.888062	143.060806	45.272369	36.088993	144.004425	210.162964	82.786049	0.679073	99998.000000	4.226310	3.505375	0.185434	0.000000	3.882356	4.999991	3.039841	2.801327	2.155521	1.655833	1.557375	2.158376	2.322556	1.917957	0.000000	4.999991	9160.000000		1
17781.535156	1853.200562	1.637465	1.985928	7540.786621	99998.000000	1064.722534	677.478882	169.445282	64.912704	33.211864	177.728195	232.353546	134.821060	1.200492	99998.000000	4.249969	3.267922	0.214172	0.297963	3.877417	4.999991	3.027236	2.830896	2.229029	1.812330	1.521293	2.249756	2.366149	2.129758	0.079359	4.999991	9197.000000		1
16074.315430	2844.785889	2.130863	4.662613	8580.287109	99998.000000	1309.670044	779.738770	169.944839	64.820190	49.429249	201.250961	295.160065	141.673126	0.533378	0.000000	4.206132	3.454050	0.328556	0.668629	3.933502	4.999991	3.117162	2.891949	2.230308	1.811710	1.693984	2.303738	2.470057	2.151288	0.000000	0.000000	9216.000000		1
15905.915039	4524.665039	3.031315	6.885989	14194.643555	99998.000000	2206.954834	1345.922485	354.611450	145.459961	84.808983	371.044708	497.811035	266.681732	1.749770	0.000000	4.201559	3.655586	0.481631	0.837966	4.152124	4.999991	3.343793	3.129020	2.549753	2.162744	1.928442	2.569426	2.697065	2.425993	0.242981	0.000000	9273.000000		1
22476.550781	9670.752930	3.419866	6.383339	21603.843750	99998.000000	3419.780029	2093.981934	526.125916	250.263901	130.454483	610.059143	799.927979	506.356079	3.109445	0.000000	4.351730	3.985460	0.534009	0.805048	4.334531	4.999991	3.533998	3.320973	2.721090	2.398398	2.115459	2.785372	2.903051	2.704456	0.492683	0.000000	9306.000000		1
13607.095703	2749.470703	3.281098	2.759946	7002.695801	98068.453125	1004.608093	592.842590	130.849197	73.053772	17.204178	149.160446	190.686066	161.076004	1.406455	99998.000000	4.133765	3.439249	0.516019	0.440901	3.845265	4.991529	3.001997	2.772939	2.116771	1.863643	1.235634	2.173654	2.280319	2.207031	0.148126	4.999991	9336.000000		1
13364.306641	5002.070801	2.460824	5.418129	12105.660156	99998.000000	1822.394043	1117.377319	240.383606	123.497566	50.369789	302.986572	410.032410	261.581238	1.664016	99998.000000	4.125947	3.699150	0.391080	0.733849	4.082988	4.999991	3.260642	3.048200	2.380905	2.091658	1.702170	2.481423	2.612818	2.417607	0.221158	4.999991	9360.000000		1
27586.214844	7272.735840	3.253344	7.928292	15435.678711	99998.000000	2378.944092	1453.177979	342.757568	152.731415	104.455482	530.255066	681.025208	432.340179	3.108140	99998.000000	4.440692	3.861698	0.512330	0.899180	4.188526	4.999991	3.376384	3.162319	2.534987	2.183928	2.018931	2.724485	2.833163	2.635826	0.492501	4.999991	9381.000000		1
14442.104492	2904.629150	2.547168	3.456871	8663.449219	99998.000000	1238.737915	759.136292	138.546219	71.431725	59.139942	232.865448	319.836121	190.695328	1.187289	0.000000	4.159630	3.463091	0.406058	0.538683	3.937691	4.999991	3.092979	2.880320	2.141595	1.853891	1.771881	2.367105	2.504927	2.280340	0.074556	0.000000	9409.000000		1
9872.034180	1915.470459	2.778449	3.416783	3851.787109	62299.300781	478.096680	258.306305	51.251740	52.824444	12.486058	53.108150	86.841164	81.188675	1.460858	0.000000	3.994407	3.282275	0.443802	0.533617	3.585662	4.794483	2.679516	2.412135	1.709709	1.722835	1.096425	1.725161	1.938726	1.909495	0.164608	0.000000	9440.000000		1
25137.785156	4987.491211	3.728240	5.276277	14622.888672	99998.000000	2317.059570	1401.519165	350.312714	140.439636	70.707047	381.495483	593.191040	237.355377	1.977268	0.000000	4.400327	3.697882	0.571504	0.722328	4.165033	4.999991	3.364937	3.146599	2.544456	2.147490	1.849463	2.581489	2.773195	2.375399	0.296066	0.000000	9494.000000		1
17038.416016	4916.731445	2.833956	6.895240	10932.988281	99998.000000	1664.670044	1013.159302	261.291351	130.587082	79.643723	330.897491	387.194244	291.481140	2.655539	0.000000	4.231429	3.691676	0.452393	0.838549	4.038739	4.999991	3.221328	3.005678	2.417125	2.115900	1.901152	2.519693	2.587929	2.464611	0.424153	0.000000	9532.000000		1
15516.488281	3776.025879	1.686805	4.298732	10914.294922	99998.000000	1643.262695	999.322571	270.150940	96.669044	62.818844	294.608063	347.145721	236.979156	2.294106	99998.000000	4.190794	3.577035	0.227065	0.633340	4.037996	4.999991	3.215707	2.999706	2.431607	1.985287	1.798090	2.469245	2.540512	2.374710	0.360613	4.999991	9565.000000		1
14556.520508	1544.934570	3.302684	4.329569	7018.096191	99998.000000	1006.812927	615.856567	124.838997	83.325706	57.918781	226.932327	291.061768	230.679077	0.261968	99998.000000	4.163058	3.188910	0.518867	0.636445	3.846219	4.999991	3.002949	2.789479	2.096350	1.920779	1.762819	2.355896	2.463985	2.363008	0.000000	4.999991	9611.000000		1
11487.685547	3033.205566	2.408400	3.789915	7665.539062	99998.000000	1106.254272	674.022034	161.665009	93.338608	63.660702	193.766724	253.594345	144.738358	0.081635	0.000000	4.060233	3.481902	0.381729	0.578629	3.884543	4.999991	3.043855	2.828674	2.208616	1.970061	1.803871	2.287279	2.404140	2.160584	0.000000	0.000000	9637.000000		1
29304.626953	5351.029785	2.587257	6.426512	15640.072266	99998.000000	2461.674561	1482.797241	316.977509	155.173737	103.212738	443.965881	585.173340	346.143494	3.854135	0.000000	4.466936	3.728437	0.412840	0.807975	4.194239	4.999991	3.391231	3.171082	2.501029	2.190818	2.013733	2.647350	2.767285	2.539256	0.585927	0.000000	9667.000000		1
9790.784180	1418.661621	3.080655	2.652015	5794.388184	80816.625000	796.591370	468.719025	86.640724	60.962433	26.788439	134.414001	172.010941	113.222549	0.546374	99998.000000	3.990818	3.151879	0.488643	0.423576	3.763008	4.907501	2.901236	2.670913	1.937722	1.785062	1.427947	2.128444	2.235556	2.053933	0.000000	4.999991	9685.000000		1
7983.191895	1368.859253	3.345856	3.484625	3354.935059	58113.980469	402.452576	241.243973	68.045776	23.516592	24.062414	70.531273	93.431114	62.747917	1.976543	99998.000000	3.902177	3.136359	0.524507	0.542156	3.525684	4.764281	2.604715	2.382457	1.832801	1.371374	1.381339	1.848382	1.970492	1.797599	0.295906	4.999991	9717.000000		1
26005.484375	5997.359863	3.419866	8.147238	19732.560547	99998.000000	3072.495361	1900.717896	461.900879	181.530457	114.637985	546.432312	729.859314	381.291962	2.928350	0.000000	4.415065	3.777960	0.534009	0.911010	4.295184	4.999991	3.487491	3.278918	2.664549	2.258950	2.059329	2.737536	2.863239	2.581258	0.466623	0.000000	9798.000000		1
14482.199219	2035.970703	2.130863	3.808417	8737.227539	99998.000000	1245.327759	750.026917	150.702316	99.382736	39.431767	208.627258	302.921814	208.078354	3.726668	99998.000000	4.160834	3.308772	0.328556	0.580745	3.941374	4.999991	3.095284	2.875077	2.178120	1.997311	1.595846	2.319371	2.481331	2.318227	0.571321	4.999991	9871.000000		1
15789.883789	3204.960449	4.304899	4.989489	8469.738281	99998.000000	1264.169434	772.507385	201.793701	99.968643	66.787613	231.977325	339.143433	184.185547	2.788700	0.000000	4.198379	3.505823	0.633963	0.698056	3.927870	4.999991	3.101805	2.887903	2.304908	1.999864	1.824696	2.365446	2.530383	2.265255	0.445402	0.000000	9955.000000		1
9648.185547	1834.247925	1.766982	3.281098	5921.931641	83919.054688	812.395569	500.416779	137.710526	37.097378	34.747570	128.178680	175.162521	103.160309	1.493276	99998.000000	3.984446	3.263458	0.247232	0.516019	3.772463	4.923861	2.909768	2.699332	2.138967	1.569343	1.540924	2.107816	2.243441	2.013513	0.174140	4.999991	10021.000000		1
10139.693359	2361.456299	1.544953	3.842339	7535.510254	99998.000000	1089.700806	661.276917	121.190933	76.152931	36.354195	176.186325	222.405411	125.983063	0.914047	99998.000000	4.006025	3.373180	0.188915	0.584596	3.877113	4.999991	3.037307	2.820383	2.083470	1.881687	1.560555	2.245972	2.347145	2.100312	0.000000	4.999991	10047.000000		1
11678.645508	1720.723145	2.285050	3.342773	5660.125488	76977.234375	742.052368	464.485077	117.795738	52.883038	31.589819	122.510773	154.590912	106.521591	1.802899	0.000000	4.067392	3.235711	0.358896	0.524107	3.752826	4.886362	2.870435	2.666972	2.071130	1.723316	1.499547	2.088174	2.189184	2.027438	0.255971	0.000000	10065.000000		1
16464.675781	6323.135254	3.802250	4.662613	14785.361328	99998.000000	2274.047607	1391.296631	326.197876	119.494873	87.504173	380.366852	485.448334	309.863312	2.880410	99998.000000	4.216553	3.800932	0.580041	0.668629	4.169832	4.999991	3.356800	3.143420	2.513481	2.077349	1.942029	2.580203	2.686143	2.491170	0.459454	4.999991	10088.000000		1
22540.869141	4561.709961	2.846291	7.974548	11153.756836	99998.000000	1712.468018	1040.678589	239.655838	78.542824	80.103195	343.664185	426.542755	241.598602	2.053569	99998.000000	4.352971	3.659128	0.454279	0.901706	4.047421	4.999991	3.233623	3.017317	2.379588	1.895107	1.903650	2.536134	2.629963	2.383094	0.312509	4.999991	10144.000000		1
32819.628906	6251.987305	2.439237	6.568364	20533.644531	99998.000000	3221.495605	1984.626465	483.659760	186.492188	143.214996	602.019836	789.646790	427.893433	2.029849	99998.000000	4.516134	3.796018	0.387254	0.817457	4.312466	4.999991	3.508058	3.297679	2.684540	2.270661	2.155988	2.779611	2.897433	2.631336	0.307464	4.999991	10194.000000		1
3748.191895	1328.005981	2.109277	1.689889	3848.595459	55903.964844	476.810760	273.632477	56.019199	62.044823	20.929335	71.992966	74.355110	63.287571	0.233601	99998.000000	3.573822	3.123200	0.324134	0.227858	3.585302	4.747443	2.678346	2.437168	1.748337	1.792706	1.320755	1.857290	1.871311	1.801318	0.000000	4.999991	10218.000000		1
9355.995117	4463.181641	2.605759	3.247177	9376.252930	99998.000000	1383.500854	841.469055	216.324280	98.802986	58.578701	262.876404	391.104431	217.246307	2.291126	99998.000000	3.971090	3.649645	0.415934	0.511506	3.972029	4.999991	3.140980	2.925038	2.335105	1.994770	1.767740	2.419752	2.592293	2.336952	0.360049	4.999991	10246.000000		1
25609.283203	7107.845215	2.815454	6.993919	20239.619141	99998.000000	3198.777588	1947.757202	438.433655	163.407318	127.000694	595.093750	775.042236	393.411041	2.711864	99998.000000	4.408397	3.851738	0.449548	0.844721	4.306202	4.999991	3.504984	3.289535	2.641904	2.213272	2.103806	2.774585	2.889325	2.594846	0.433268	4.999991	10310.000000		1
18506.013672	7548.761230	2.534833	8.825661	19960.322266	99998.000000	3178.020996	1912.192505	471.540649	123.938545	120.990486	622.693176	829.784729	474.365356	2.273381	99998.000000	4.267313	3.877876	0.403949	0.945747	4.300168	4.999991	3.502157	3.281532	2.673519	2.093206	2.082751	2.794274	2.918965	2.676113	0.356672	4.999991	10337.000000		1
35571.785156	8925.258789	4.215471	8.776320	26404.513672	99998.000000	4203.650879	2604.744629	612.119080	248.105286	167.662872	764.033264	978.809509	602.170898	2.750694	99998.000000	4.551105	3.950621	0.624846	0.943312	4.421678	4.999991	3.623627	3.415765	2.786836	2.394636	2.224437	2.883112	2.990698	2.779720	0.439442	4.999991	10381.000000		1
9366.001953	383.407410	2.692104	4.533096	4663.756836	68074.546875	622.600708	371.374664	99.530754	55.457958	25.305161	87.972900	142.542740	107.989449	1.486897	99998.000000	3.971554	2.583661	0.430092	0.656395	3.668736	4.832985	2.794210	2.569812	1.997957	1.743964	1.403209	1.944349	2.153945	2.033381	0.172281	4.999991	10518.000000		1
9491.377930	1863.531128	2.069189	3.262596	4222.162598	60654.281250	499.624268	321.257721	70.167389	47.958305	20.833738	70.506599	93.122742	85.373306	1.395197	0.000000	3.977329	3.270337	0.315800	0.513563	3.625535	4.782861	2.698643	2.506854	1.846135	1.680864	1.318767	1.848230	1.969056	1.931322	0.144635	0.000000	10541.000000		1
37374.449219	7229.020508	3.244093	9.713777	22393.169922	99998.000000	3537.800781	2184.501953	506.223480	249.835266	138.120651	666.685791	816.589417	555.566345	2.692460	99998.000000	4.572575	3.859079	0.511093	0.987388	4.350116	4.999991	3.548733	3.339352	2.704342	2.397654	2.140259	2.823921	2.912004	2.744736	0.430149	4.999991	10611.000000		1
6886.183105	1118.018677	2.232627	3.133079	2345.861816	40637.968750	218.183762	125.165871	30.744875	53.829742	1.705307	7.200530	10.250347	0.000000	0.908832	0.000000	3.837979	3.048449	0.348816	0.495971	3.370302	4.608932	2.338822	2.097486	1.487773	1.731022	0.231803	0.857364	1.010739	0.000000	0.000000	0.000000	10643.000000		1
15703.162109	3880.823486	2.883296	5.661744	10494.891602	99998.000000	1596.019775	955.197327	223.392197	93.816582	67.675728	304.059723	416.394165	322.269196	2.171092	0.000000	4.195987	3.588924	0.459889	0.752950	4.020978	4.999991	3.203038	2.980093	2.349068	1.972280	1.830433	2.482959	2.619505	2.508219	0.336678	0.000000	10698.000000		1
12111.155273	3628.058838	2.448488	4.548515	10395.924805	99998.000000	1585.115723	929.626953	248.663437	96.508690	50.166264	265.312561	425.044037	200.566376	0.385173	0.000000	4.083186	3.559674	0.388898	0.657870	4.016863	4.999991	3.200061	2.968309	2.395612	1.984566	1.700412	2.423758	2.628434	2.302258	0.000000	0.000000	10788.000000		1
12918.851562	2170.948975	2.198706	3.607974	5545.570801	77558.031250	731.490601	453.630310	113.743706	72.628212	40.483322	165.627609	220.721680	109.959953	1.388192	0.000000	4.111224	3.336650	0.342167	0.557263	3.743946	4.889627	2.864209	2.656702	2.055927	1.861105	1.607276	2.219133	2.343845	2.041234	0.142450	0.000000	10828.000000		1
4843.859863	338.205963	3.629560	6.124305	1967.113892	38800.132812	162.007294	101.140465	40.483322	16.467165	13.997090	49.086952	58.575619	60.219250	0.410269	99998.000000	3.685192	2.529181	0.559854	0.787057	3.293829	4.588833	2.209535	2.004925	1.607276	1.216619	1.146038	1.690966	1.767717	1.779735	0.000000	4.999991	10875.000000		1
5670.986328	1608.052612	2.044519	2.812370	4489.014160	65342.136719	567.321594	352.684113	66.004341	39.104893	18.616531	88.688324	104.381470	90.489227	0.936319	0.000000	3.753659	3.206300	0.310591	0.449072	3.652151	4.815193	2.753829	2.547386	1.819572	1.592231	1.269899	1.947866	2.018623	1.956597	0.000000	0.000000	10934.000000		1
7053.910645	2954.499268	3.108409	6.796560	6601.822266	89730.726562	943.056641	570.235718	148.580704	77.337082	50.363621	198.611282	229.510345	174.829483	0.153292	0.000000	3.848430	3.470484	0.492538	0.832289	3.819664	4.952941	2.974538	2.756054	2.171962	1.888388	1.702117	2.298004	2.360802	2.242615	0.000000	0.000000	10994.000000		1
10075.012695	1875.002563	2.833956	5.196100	5686.882812	83696.101562	774.095520	469.082916	119.874176	48.630562	38.281532	156.786530	202.354935	137.639603	1.601557	0.000000	4.003246	3.273002	0.452393	0.715677	3.754874	4.922705	2.888795	2.671250	2.078726	1.686909	1.582989	2.195309	2.306114	2.138743	0.204542	0.000000	11076.000000		1
16823.761719	4816.253906	3.034399	6.744137	12517.703125	99998.000000	1883.692505	1169.033081	280.373535	137.334305	100.036484	401.866669	535.737915	348.786285	2.536579	0.000000	4.225923	3.682709	0.482073	0.828926	4.097525	4.999991	3.275010	3.067827	2.447737	2.137779	2.000158	2.604082	2.728952	2.542559	0.404248	0.000000	11123.000000		1
25760.470703	4452.999023	2.704439	4.915480	17532.578125	99998.000000	2754.343018	1670.812866	385.269989	178.468292	98.198578	494.474426	678.996094	380.089294	3.501599	0.000000	4.410954	3.648653	0.432077	0.691566	4.243846	4.999991	3.440018	3.222928	2.585765	2.251561	1.992105	2.694144	2.831867	2.579886	0.544266	0.000000	11197.000000		1
3862.910156	757.134949	2.747611	3.139246	1881.666504	38185.664062	141.904404	84.019547	38.633080	46.385597	10.543303	27.272585	29.665567	29.890680	0.649808	99998.000000	3.586915	2.879173	0.438955	0.496825	3.274543	4.581900	2.151996	1.924380	1.586959	1.666383	1.022977	1.435726	1.472253	1.475536	0.000000	4.999991	11231.000000		1
29638.007812	7341.907227	2.914133	13.056550	22482.384766	99998.000000	3596.536865	2185.189697	513.698425	215.944977	198.450928	822.244995	1132.937866	636.175293	2.241760	0.000000	4.471849	3.865809	0.464509	1.115828	4.351842	4.999991	3.555885	3.339489	2.710708	2.334343	2.297653	2.915001	3.054206	2.803577	0.350589	0.000000	11267.000000		1
26959.910156	3728.980225	0.952875	3.644979	12462.739258	99998.000000	1863.293579	1174.330933	284.774017	101.658531	72.171822	321.695618	382.938690	226.389603	2.591780	0.000000	4.430718	3.571590	0.000000	0.561695	4.095613	4.999991	3.270281	3.069791	2.454500	2.007144	1.858368	2.507445	2.583129	2.354856	0.413598	0.000000	11318.000000		1
14187.563477	1502.190918	4.178466	4.952485	7285.613281	99998.000000	1037.869263	638.013184	144.812378	84.306335	30.162048	185.215515	199.302032	111.187286	0.463782	99998.000000	4.151908	3.176725	0.621017	0.694823	3.862466	4.999991	3.016143	2.804830	2.160806	1.925860	1.479461	2.267677	2.299512	2.046055	0.000000	4.999991	11344.000000		1
9745.684570	2445.114990	2.895631	6.426512	7042.975586	97506.335938	994.292969	616.544250	158.171127	59.260208	48.158749	175.850204	250.461258	165.137299	0.821095	0.000000	3.988812	3.388299	0.461743	0.807975	3.847756	4.989033	2.997514	2.789964	2.199127	1.772763	1.682675	2.245143	2.398741	2.217845	0.000000	0.000000	11393.000000		1
10489.056641	3507.900879	2.593424	3.913265	7409.996094	99998.000000	1080.295410	649.284302	166.454056	36.508385	43.184677	167.665955	231.601120	165.362411	1.917267	99998.000000	4.020736	3.545047	0.413874	0.592539	3.869818	4.999991	3.033543	2.812435	2.221294	1.562393	1.635330	2.224445	2.364741	2.218437	0.282683	4.999991	11411.000000		1
13406.616211	2036.161865	1.625130	4.906229	6082.381836	90946.859375	841.820618	510.528381	125.187462	36.807507	25.903406	122.849983	160.443848	137.867798	0.214627	99998.000000	4.127319	3.308812	0.210888	0.690748	3.784074	4.958788	2.925220	2.708020	2.097561	1.565936	1.413357	2.089375	2.205323	2.139463	0.000000	4.999991	11425.000000		1
8144.270996	956.652832	1.699140	4.212387	3469.236816	58491.308594	464.173615	251.617661	69.766502	48.559635	21.166782	68.270889	122.143806	54.144283	0.579649	99998.000000	3.910852	2.980754	0.230229	0.624528	3.540234	4.767091	2.666680	2.400741	1.843647	1.686275	1.325655	1.834236	2.086871	1.733553	0.000000	4.999991	11475.000000		1
9775.170898	2240.330078	2.232627	3.928683	3741.395264	55672.566406	469.909363	277.749268	72.258163	28.099028	25.591948	53.903755	84.343338	61.347900	0.350068	99998.000000	3.990124	3.350312	0.348816	0.594247	3.573034	4.745641	2.672014	2.443653	1.858887	1.448691	1.408103	1.731619	1.926051	1.787800	0.000000	4.999991	11523.000000		1
26712.251953	6690.263672	2.991227	8.239750	18202.359375	99998.000000	2829.805176	1755.603271	435.929657	184.663528	94.639946	485.738190	602.026001	422.083649	2.776420	99998.000000	4.426711	3.825443	0.475849	0.915914	4.260128	4.999991	3.451756	3.244426	2.639416	2.266381	1.976074	2.686402	2.779615	2.625399	0.443485	4.999991	11595.000000		1
6038.777832	2092.224121	2.470075	2.491661	6250.756836	85518.406250	818.590759	519.144348	113.407578	55.023151	24.114838	104.304382	160.570282	92.049599	1.049465	99998.000000	3.780949	3.320608	0.392710	0.396489	3.795933	4.932060	2.913067	2.715288	2.054642	1.740546	1.382284	2.018302	2.205665	1.964022	0.020968	4.999991	11642.000000		1
14455.861328	1675.444580	2.636597	3.558635	5766.067383	85739.898438	822.760010	481.041656	122.658791	53.015636	40.757774	151.362228	176.035233	150.908920	2.032342	99998.000000	4.160044	3.224130	0.421044	0.551283	3.760880	4.933183	2.915273	2.682183	2.088699	1.724404	1.610210	2.180017	2.245600	2.178715	0.307997	4.999991	11675.000000		1
9280.530273	1272.208740	1.205742	2.312804	3522.280273	53846.523438	416.825897	253.008423	58.504692	39.169651	29.116661	58.220989	66.877045	70.432594	1.066643	99998.000000	3.967573	3.104558	0.081254	0.364139	3.546824	4.731158	2.619955	2.403135	1.767191	1.592950	1.464142	1.765080	1.825277	1.847774	0.028019	4.999991	11704.000000		1
13853.921875	4322.408691	1.853327	3.484625	9751.053711	99998.000000	1452.070923	886.402222	204.747925	73.451576	56.719208	240.389771	295.181641	110.721642	1.691217	99998.000000	4.141573	3.635726	0.267952	0.542156	3.989052	4.999991	3.161988	2.947631	2.311219	1.866001	1.753730	2.380916	2.470089	2.044233	0.228199	4.999991	11731.000000		1
23132.619141	5294.354004	1.581958	8.844163	26807.138672	99998.000000	4275.480469	2626.959961	598.371765	261.491791	180.654663	802.792786	1151.717773	638.386353	4.480972	0.000000	4.364225	3.723813	0.199195	0.946657	4.428250	4.999991	3.630985	3.419453	2.776971	2.417458	2.256849	2.904603	3.061346	2.805084	0.651372	0.000000	11760.000000		1
8132.688477	1104.743286	3.512378	3.096074	3372.426025	56900.468750	396.778503	235.924515	60.573879	39.601372	4.671864	21.598507	33.480152	3.361275	0.175398	99998.000000	3.910234	3.043261	0.545601	0.490811	3.527942	4.755116	2.598548	2.372773	1.782285	1.597710	0.669490	1.334424	1.524787	0.526504	0.000000	4.999991	11801.000000		1
5785.275879	849.807495	1.184156	4.150712	4360.483887	70600.101562	570.614990	338.119629	93.751823	58.325836	28.459826	107.727333	124.987015	102.592903	1.649434	99998.000000	3.762324	2.929321	0.073409	0.618123	3.639535	4.848805	2.756343	2.529070	1.971980	1.765861	1.454232	2.032326	2.096865	2.011117	0.217335	4.999991	11831.000000		1
6154.094238	809.746643	2.100026	4.113708	3013.827393	47551.468750	327.274109	206.659836	57.619659	55.670734	19.637249	29.835173	50.449966	26.039089	0.187583	99998.000000	3.789164	2.908349	0.322225	0.614233	3.479118	4.677164	2.514912	2.315256	1.760571	1.745627	1.293081	1.474729	1.702861	1.415626	0.000000	4.999991	11878.000000		1
9106.360352	110.015465	1.538786	3.385945	4132.247070	41802.453125	511.043365	316.687622	0.000000	13.445101	0.197359	0.000000	0.000000	0.000000	0.499085	99998.000000	3.959345	2.041454	0.187178	0.529680	3.616186	4.621202	2.708458	2.500631	0.000000	1.128564	0.000000	0.000000	0.000000	0.000000	0.000000	4.999991	11917.000000		0
25461.193359	5975.943359	2.331306	7.962214	13324.144531	99998.000000	2065.420410	1251.094360	303.822266	130.284882	90.495399	361.663971	507.500153	301.546478	0.679946	99998.000000	4.405879	3.776407	0.367599	0.901034	4.124640	4.999991	3.315008	3.097290	2.482620	2.114894	1.956627	2.558305	2.705436	2.479354	0.000000	4.999991	11939.000000		1
8914.231445	2880.643799	2.766114	5.131341	7865.300781	99998.000000	1119.323120	699.231567	186.899231	97.643501	55.723160	230.663666	240.651886	171.816666	2.020308	0.000000	3.950084	3.459490	0.441870	0.710231	3.895715	4.999991	3.048955	2.844621	2.271607	1.989643	1.746036	2.362979	2.381389	2.235065	0.305418	0.000000	12032.000000		1
32634.296875	8795.236328	2.534833	9.664437	24592.576172	99998.000000	3973.785889	2390.418701	556.935547	223.379868	173.506561	759.962769	1065.388550	516.594055	4.596975	0.000000	4.513674	3.944247	0.403949	0.985177	4.390804	4.999991	3.599205	3.378474	2.745805	2.349044	2.239316	2.880792	3.027508	2.713149	0.662472	0.000000	12095.000000		1
9800.565430	2415.409424	3.444536	4.230890	6319.397949	94325.453125	852.092529	505.881165	134.438675	89.061462	27.920170	176.537872	236.131134	151.707611	0.466357	0.000000	3.991251	3.382991	0.537131	0.626432	3.800676	4.974629	2.930487	2.704048	2.128524	1.949690	1.445918	2.246838	2.373153	2.181007	0.000000	0.000000	12191.000000		1
9539.385742	1458.614624	1.868746	1.766982	5807.734863	89131.312500	748.454224	446.112152	95.543480	32.983669	20.423601	87.541176	127.083954	61.286224	0.261925	0.000000	3.979520	3.163941	0.271550	0.247232	3.764007	4.950030	2.874165	2.649444	1.980201	1.518299	1.310132	1.942212	2.104091	1.787363	0.000000	0.000000	12208.000000		1
18786.595703	5384.004395	1.905751	5.883773	14697.607422	99998.000000	2285.815186	1393.757446	350.297302	151.855637	95.620575	459.060760	615.421753	355.117188	2.018344	0.000000	4.273848	3.731105	0.280066	0.769656	4.167247	4.999991	3.359041	3.144187	2.544437	2.181431	1.980551	2.661870	2.789173	2.550372	0.304995	0.000000	12244.000000		1
5031.144531	483.789276	2.747611	2.652015	2457.360596	40855.421875	218.714172	138.792908	36.653320	30.229891	8.054726	3.293433	12.387379	5.748089	0.155950	0.000000	3.701667	2.684656	0.438955	0.423576	3.390469	4.611250	2.339877	2.142367	1.564113	1.480437	0.906051	0.517649	1.092979	0.759523	0.000000	0.000000	12284.000000		1
5296.512695	0.000000	2.420735	3.481541	2345.905029	43467.074219	220.965302	127.771629	33.834782	21.709520	8.141070	3.170084	26.572577	20.247829	0.723133	0.000000	3.723990	0.000000	0.383947	0.541772	3.370311	4.638160	2.344324	2.106434	1.529363	1.336650	0.910681	0.501071	1.424434	1.306378	0.000000	0.000000	12308.000000		0
15788.393555	4225.431152	3.287266	5.485971	8972.683594	99998.000000	1362.713379	815.442261	183.784668	89.113884	50.730587	222.988235	290.901398	188.582962	2.668287	0.000000	4.198338	3.625871	0.516835	0.739254	3.952922	4.999991	3.134404	2.911393	2.264309	1.949945	1.705270	2.348282	2.463746	2.275502	0.426233	0.000000	12345.000000		1
5833.237305	2538.792725	2.661267	3.768329	4585.488770	68878.367188	586.403748	358.163910	68.489838	18.243399	23.495005	67.610970	105.482368	85.869789	0.092339	0.000000	3.765910	3.404627	0.425088	0.576149	3.661386	4.838083	2.768197	2.554082	1.835626	1.261106	1.370975	1.830017	2.023180	1.933840	0.000000	0.000000	12379.000000		1
17228.484375	3638.376953	3.182418	4.400495	10879.300781	99998.000000	1598.795166	979.731567	247.963440	154.936279	85.302383	349.797729	507.188690	299.961426	2.131600	0.000000	4.236247	3.560908	0.502757	0.643502	4.036601	4.999991	3.203793	2.991107	2.394388	2.190153	1.930961	2.543817	2.705170	2.477065	0.328706	0.000000	12406.000000		1
8831.288086	1262.411743	2.457740	3.774496	6483.203125	93333.054688	934.416016	540.187744	120.950401	60.669476	38.941452	166.228943	222.266632	179.778885	1.022339	99998.000000	3.946024	3.101201	0.390536	0.576859	3.811790	4.970036	2.970540	2.732545	2.082607	1.782970	1.590412	2.220707	2.346874	2.254739	0.009595	4.999991	12478.000000		1
9910.932617	1945.163818	2.198706	1.424687	4731.799805	73230.085938	605.300903	355.792511	80.713776	30.689367	15.014724	94.784882	121.067581	78.030922	1.397492	99998.000000	3.996114	3.288956	0.342167	0.153720	3.675026	4.864689	2.781971	2.551197	1.906948	1.486988	1.176517	1.976739	2.083028	1.892267	0.145349	4.999991	12495.000000		1
6848.348633	887.734375	3.552467	2.115445	2787.036865	46368.238281	269.839478	168.119263	43.739750	21.444319	1.350678	11.998828	0.000000	15.659225	2.548933	99998.000000	3.835586	2.948283	0.550530	0.325402	3.445143	4.666221	2.431105	2.225617	1.640876	1.331312	0.130552	1.079139	0.000000	1.194770	0.406358	4.999991	12518.000000		1
15225.793945	4950.834473	3.589472	6.852067	17992.771484	99998.000000	2841.005371	1729.585815	400.540649	207.147064	99.074356	454.990234	607.585938	350.975739	3.018257	0.000000	4.182580	3.694678	0.555031	0.835822	4.255098	4.999991	3.453472	3.237942	2.602647	2.316279	1.995961	2.658002	2.783608	2.545277	0.479756	0.000000	12547.000000		1
17322.757812	8126.107910	2.593424	11.416001	25242.376953	99998.000000	4042.140137	2481.999512	569.467896	246.005264	187.664001	876.108704	1122.277344	571.111511	1.604866	99998.000000	4.238617	3.909883	0.413874	1.057514	4.402130	4.999991	3.606611	3.394802	2.755469	2.390944	2.273381	2.942558	3.050100	2.756721	0.205439	4.999991	12626.000000		1
4384.024902	550.000244	2.513247	3.287266	2551.562500	45729.355469	238.749222	152.728333	55.747829	30.754128	14.934546	45.623917	58.501606	11.715123	1.039164	99998.000000	3.641873	2.740363	0.400235	0.516835	3.406806	4.660195	2.377942	2.183920	1.746228	1.487903	1.174192	1.659193	1.767168	1.068747	0.016684	4.999991	12653.000000		1
10636.860352	1996.807129	3.376694	3.453787	6267.887207	87088.757812	844.993774	527.257629	113.592598	68.520676	33.544910	144.325134	176.177078	126.285271	1.777371	99998.000000	4.026814	3.300336	0.528492	0.538296	3.797121	4.939962	2.926853	2.722023	2.055350	1.835822	1.525627	2.159342	2.245950	2.101353	0.249778	4.999991	12673.000000		1
12974.275391	3673.109131	4.341904	3.842339	9217.026367	99998.000000	1325.261353	824.301880	185.733582	57.224941	42.139290	230.608154	341.693665	251.494308	2.014444	99998.000000	4.113083	3.565034	0.637680	0.584596	3.964591	4.999991	3.122302	2.916086	2.268890	1.757585	1.624687	2.362875	2.533637	2.400528	0.304155	4.999991	12688.000000		1
25611.343750	7148.448730	3.759078	6.543694	16187.704102	99998.000000	2497.350342	1543.472900	391.465210	167.829391	97.544823	417.794189	514.457031	275.291534	4.921262	0.000000	4.408432	3.854212	0.575081	0.815823	4.209185	4.999991	3.397480	3.188499	2.592693	2.224868	1.989204	2.620962	2.711349	2.439793	0.692076	0.000000	12736.000000		1
17926.392578	2832.117920	2.297385	4.674948	9418.598633	99998.000000	1348.395630	837.990601	172.997742	111.847206	37.415001	217.206223	299.690063	194.016510	3.222760	99998.000000	4.253493	3.452111	0.361234	0.669777	3.973986	4.999991	3.129817	2.923239	2.238040	2.048625	1.573046	2.336872	2.476672	2.287839	0.508228	4.999991	12807.000000		1
10456.094727	1707.669678	3.151581	4.446751	6079.301270	86039.914062	835.437256	494.027283	106.262550	45.411137	16.535007	101.732544	103.844902	76.205353	2.562012	99998.000000	4.019370	3.232404	0.498528	0.648043	3.783854	4.934700	2.921914	2.693751	2.026380	1.657162	1.218404	2.007460	2.016385	1.881985	0.408581	4.999991	12850.000000		1
13672.983398	3781.977295	3.941018	4.903145	9547.736328	99998.000000	1408.377441	844.244385	204.643066	87.467163	54.736362	236.248306	343.781372	208.701279	2.048149	99998.000000	4.135863	3.577719	0.595608	0.690475	3.979900	4.999991	3.148719	2.926468	2.310997	1.941845	1.738276	2.373369	2.536282	2.319525	0.311362	4.999991	12883.000000		1
6920.921387	1199.891968	1.316756	1.791652	2855.039551	47535.007812	298.379486	178.727325	15.782575	12.242443	10.025234	36.255516	46.604546	24.472551	1.058297	0.000000	3.840164	3.079142	0.119505	0.253254	3.455612	4.677013	2.474769	2.252191	1.198178	1.087868	1.001095	1.559374	1.668428	1.388679	0.024607	0.000000	12910.000000		1
15499.068359	2476.165039	2.870961	3.786831	8380.010742	99998.000000	1223.738525	752.567932	240.226334	148.000961	71.351547	309.104736	422.438293	222.491745	2.300677	0.000000	4.190306	3.393780	0.458027	0.578276	3.923244	4.999991	3.087689	2.876546	2.380621	2.170264	1.853403	2.490106	2.625763	2.347314	0.361856	0.000000	12944.000000		1
20018.154297	4538.282715	2.796951	5.069666	12273.215820	99998.000000	1868.942993	1151.542114	239.495483	103.928162	80.448578	314.791138	454.829865	206.043091	3.050409	99998.000000	4.301424	3.656892	0.446685	0.704979	4.088958	4.999991	3.271596	3.061280	2.379297	2.016733	1.905518	2.498023	2.657849	2.313958	0.484358	4.999991	13011.000000		1
15333.018555	2123.178711	2.667434	4.002693	7548.943359	99998.000000	1069.678101	663.484924	145.774506	72.076225	46.530533	191.953491	254.830917	141.673126	3.492405	99998.000000	4.185627	3.326987	0.426094	0.602352	3.877886	4.999991	3.029253	2.821831	2.163682	1.857792	1.667738	2.283196	2.406252	2.151288	0.543125	4.999991	13054.000000		1
9843.916992	2725.867676	2.892547	4.662613	7091.556641	97069.406250	987.255859	608.970581	123.216949	53.845161	35.277973	143.813248	168.480072	148.722549	0.151112	99998.000000	3.993168	3.435505	0.461280	0.668629	3.850742	4.987082	2.994430	2.784596	2.090670	1.731147	1.547504	2.157799	2.226548	2.172377	0.000000	4.999991	13083.000000		1
4301.097168	104.255043	1.563456	1.723810	1682.413818	34287.656250	105.741402	67.644890	33.840950	43.924774	2.596508	0.000000	0.000000	2.170952	0.555992	0.000000	3.633579	2.018097	0.194086	0.236489	3.225933	4.535138	2.024245	1.830235	1.529443	1.642709	0.414390	0.000000	0.000000	0.336650	0.000000	0.000000	13119.000000		0
8002.671875	391.116760	2.840123	5.014159	4064.620605	60222.550781	474.189606	305.888367	59.528492	39.422516	24.694580	70.830399	89.332825	43.440628	0.048829	0.000000	3.903235	2.592306	0.453337	0.700198	3.609020	4.779759	2.675952	2.485563	1.774725	1.595744	1.392602	1.850220	1.951011	1.637896	0.000000	0.000000	13163.000000		1
12422.351562	1929.520020	2.670518	3.746742	7174.657227	99998.000000	992.316284	613.540649	156.080353	108.035706	45.589993	210.304810	285.390778	139.002609	0.703714	99998.000000	4.094204	3.285449	0.426595	0.573654	3.855801	4.999991	2.996650	2.787843	2.193348	2.033567	1.658870	2.322849	2.455440	2.143023	0.000000	4.999991	13206.000000		1
10271.800781	2321.068604	3.222507	2.624262	5820.128418	83872.312500	794.768921	479.046478	93.782661	62.565975	21.431984	96.780060	116.327873	74.879341	0.136146	99998.000000	4.011647	3.365688	0.508194	0.419007	3.764933	4.923619	2.900241	2.680378	1.972123	1.796338	1.331062	1.985786	2.065684	1.874362	0.000000	4.999991	13233.000000		1
25436.468750	5463.336426	4.721204	4.647194	11469.651367	99998.000000	1727.732422	1042.547363	265.090515	97.458481	64.925034	283.528198	430.070526	179.115875	4.910171	99998.000000	4.405457	3.737458	0.674053	0.667191	4.059550	4.999991	3.237477	3.018096	2.423394	1.988820	1.812412	2.452596	2.633540	2.253134	0.691097	4.999991	13278.000000		1
5282.413574	1005.860046	2.303553	1.770066	2615.491455	45333.648438	273.046570	168.156281	47.693104	0.943624	9.513334	31.195101	40.622089	41.010643	0.476098	0.000000	3.722832	3.002537	0.362398	0.247989	3.417553	4.656421	2.436237	2.225713	1.678456	0.000000	0.978333	1.494086	1.608762	1.612897	0.000000	0.000000	13315.000000		1
8831.719727	2170.125732	2.988143	4.530012	3972.755859	69847.421875	521.216614	300.460999	84.630127	31.679249	27.904753	81.879433	123.022675	104.079269	1.561659	99998.000000	3.946045	3.336485	0.475401	0.656099	3.599092	4.844151	2.717018	2.477788	1.927525	1.500775	1.445678	1.913175	2.089985	2.017364	0.193586	4.999991	13354.000000		1
30371.992188	6357.216797	3.345856	8.504951	18152.619141	99998.000000	2841.390869	1741.572266	370.135010	207.658966	100.190674	478.136780	609.377625	425.377106	3.395984	99998.000000	4.482473	3.803267	0.524507	0.929672	4.258939	4.999991	3.453531	3.240942	2.568360	2.317351	2.000827	2.679552	2.784887	2.628774	0.530966	4.999991	13394.000000		1
9641.293945	1097.915894	2.038351	1.640549	3216.567627	50133.363281	355.410156	216.907104	37.152885	28.259382	11.548601	43.526974	56.491009	63.910484	0.194080	0.000000	3.984135	3.040569	0.309279	0.214989	3.507393	4.700127	2.550730	2.336274	1.569993	1.451163	1.062529	1.638758	1.751979	1.805572	0.000000	0.000000	13448.000000		1
11385.024414	1429.316040	2.491661	3.342773	5269.443359	71559.140625	676.751160	435.257385	118.335388	23.303814	32.866489	99.832962	146.533096	79.887337	0.058010	99998.000000	4.056334	3.155128	0.396489	0.524107	3.721765	4.854665	2.830429	2.638746	2.073115	1.367427	1.516753	1.999274	2.165936	1.902478	0.000000	4.999991	13525.000000		1
9043.766602	535.919861	1.467860	6.303162	4359.475098	63283.105469	544.831909	339.374695	51.079048	42.500088	26.674339	76.328705	57.937283	83.911613	0.611371	99998.000000	3.956349	2.729100	0.166685	0.799558	3.639434	4.801288	2.736263	2.530679	1.708243	1.628390	1.426094	1.882688	1.762958	1.923822	0.000000	4.999991	13541.000000		1
18545.777344	4594.675293	3.734408	6.244571	8798.640625	99998.000000	1294.516479	785.406677	225.698837	91.050468	58.828484	297.944672	428.750702	275.643066	3.359220	0.000000	4.268245	3.662255	0.572222	0.795503	3.944416	4.999991	3.112108	2.895095	2.353529	1.959282	1.769588	2.474136	2.632205	2.440347	0.526238	0.000000	13569.000000		1
6117.835449	2425.187744	2.038351	4.335737	6509.374512	84719.125000	910.628052	559.852783	127.981323	90.513901	41.174080	134.299911	186.082047	134.990662	1.158335	99998.000000	3.786598	3.384745	0.309279	0.637063	3.813539	4.927981	2.959341	2.748074	2.107147	1.956715	1.614624	2.128076	2.269705	2.130304	0.063834	4.999991	13701.000000		1
5352.210938	379.571228	3.543216	4.730455	2147.851807	38735.738281	190.972855	114.767502	44.384251	33.514072	21.320971	29.764246	26.649670	19.399801	0.880117	0.000000	3.728533	2.579293	0.549398	0.674903	3.332004	4.588112	2.280972	2.059819	1.647229	1.525227	1.328807	1.473695	1.425692	1.287797	0.000000	0.000000	13743.000000		1
9468.761719	3442.340576	1.017634	3.941018	7049.583984	93928.625000	1020.020630	610.056030	167.113968	46.780315	34.648888	141.256821	177.089859	129.717468	1.488819	0.000000	3.976293	3.536854	0.007592	0.595608	3.848164	4.972798	3.008609	2.785370	2.223013	1.670063	1.539689	2.150009	2.248194	2.112998	0.172842	0.000000	13766.000000		1
26999.017578	5772.253418	2.059937	9.504083	17358.685547	99998.000000	2733.093018	1661.444458	369.746429	190.353027	113.913307	533.887695	771.733398	415.373444	3.323908	99998.000000	4.431348	3.761345	0.313854	0.977910	4.239517	4.999991	3.436654	3.220486	2.567904	2.279560	2.056574	2.727450	2.887467	2.618439	0.521649	4.999991	13824.000000		1
19551.187500	5976.640137	4.274062	4.927814	11290.782227	99998.000000	1687.613037	1048.415649	270.150940	99.771286	74.823837	331.310730	459.307465	382.454529	3.513604	0.000000	4.291173	3.776457	0.630841	0.692654	4.052724	4.999991	3.227273	3.020534	2.431607	1.999006	1.874040	2.520236	2.662103	2.582580	0.545753	0.000000	13902.000000		1
22565.763672	4697.465332	2.072273	6.044128	16211.686523	99998.000000	2521.496094	1548.672119	381.538666	158.127960	103.866486	491.113159	563.580994	371.084778	3.732874	99998.000000	4.353450	3.671864	0.316447	0.781334	4.209828	4.999991	3.401658	3.189960	2.581538	2.199009	2.016475	2.691182	2.750956	2.569473	0.572043	4.999991	13951.000000		1
11999.937500	2189.627197	1.865662	3.398280	6351.089355	91198.937500	868.763245	543.632324	135.487152	87.729286	46.040218	161.822281	240.096817	78.644592	1.874758	99998.000000	4.079179	3.340370	0.270833	0.531259	3.802848	4.959990	2.938901	2.735305	2.131898	1.943145	1.663137	2.209038	2.380386	1.895669	0.272945	4.999991	14020.000000		1
12308.533203	3485.192139	3.308852	6.762639	7100.573730	97628.664062	1026.724609	617.722229	148.198318	67.527710	41.562630	169.405182	205.074799	173.577484	0.706781	99998.000000	4.090206	3.542227	0.519677	0.830116	3.851293	4.989577	3.011454	2.790793	2.170843	1.829482	1.618703	2.228927	2.311912	2.239493	0.000000	4.999991	14079.000000		1
30240.453125	6765.821289	2.096942	6.247655	19900.972656	99998.000000	3150.452393	1904.276489	432.762634	205.947495	144.685944	681.796143	907.417908	560.999939	2.486320	0.000000	4.480588	3.830321	0.321587	0.795717	4.298874	4.999991	3.498373	3.279730	2.636250	2.313756	2.160426	2.833655	2.957807	2.748963	0.395557	0.000000	14120.000000		1
16647.794922	3172.519531	2.661267	3.700486	9782.627930	99998.000000	1431.798462	861.158691	249.502213	129.523193	59.041264	304.904663	406.285675	374.125366	2.529946	0.000000	4.221357	3.501404	0.425088	0.568259	3.990456	4.999991	3.155882	2.935083	2.397074	2.112348	1.771156	2.484164	2.608831	2.573017	0.403111	0.000000	14201.000000		1
15834.289062	5744.487305	2.161701	5.442799	13373.826172	99998.000000	1990.272705	1227.161499	318.093811	115.886902	72.054642	384.502136	513.738525	318.164734	3.719132	0.000000	4.199599	3.759251	0.334796	0.735822	4.126256	4.999991	3.298913	3.088902	2.502555	2.064034	1.857662	2.584899	2.710742	2.502652	0.570442	0.000000	14244.000000		1
16396.115234	3281.350830	2.969640	3.373610	11520.730469	99998.000000	1705.227295	1030.915405	191.216476	63.969078	49.349072	242.162918	356.440125	150.390854	1.636611	99998.000000	4.214741	3.516053	0.472704	0.528095	4.061480	4.999991	3.231782	3.013223	2.281525	1.805970	1.693279	2.384108	2.551987	2.177222	0.213945	4.999991	14262.000000		1
4430.574219	375.232422	2.337474	2.824705	1556.480103	31998.853516	65.131645	40.026928	0.000000	26.026754	2.954222	4.853805	24.413960	33.982800	0.133153	0.000000	3.646460	2.574300	0.368747	0.450973	3.192144	4.505135	1.813792	1.602352	0.000000	1.415420	0.470443	0.686082	1.387638	1.531259	0.000000	0.000000	14285.000000		1
3959.218262	165.738617	1.692973	4.468338	1830.232910	37074.328125	132.344818	66.997307	0.996048	31.025496	9.954309	0.000000	0.000000	0.000000	0.179415	0.000000	3.597610	2.219424	0.228650	0.650146	3.262506	4.569073	2.121707	1.826057	0.000000	1.491719	0.998011	0.000000	0.000000	0.000000	0.000000	0.000000	14301.000000		0
12136.115234	1888.401489	2.334390	4.449835	7432.211426	99998.000000	1006.766663	635.404358	137.750610	54.724030	31.281446	166.558899	248.931732	171.548386	0.366297	0.000000	4.084080	3.276094	0.368173	0.648344	3.871118	4.999991	3.002929	2.803050	2.139094	1.738178	1.495287	2.221568	2.396080	2.234387	0.000000	0.000000	14315.000000		1
28082.939453	8355.322266	2.926468	10.225677	25121.750000	99998.000000	4044.369629	2449.204102	572.958679	208.420654	187.472809	832.473755	1106.676758	684.738037	5.078299	99998.000000	4.448442	3.921963	0.466344	1.009692	4.400050	4.999991	3.606851	3.389025	2.758123	2.318941	2.272938	2.920371	3.044021	2.835525	0.705718	4.999991	14377.000000		1
5416.883301	539.194824	2.648932	2.664350	1995.231445	39280.203125	170.136032	96.823227	24.343033	35.197796	9.482496	5.933114	0.000000	36.070492	0.779424	0.000000	3.733749	2.731746	0.423071	0.425591	3.299993	4.594174	2.230796	1.985980	1.386375	1.546515	0.976923	0.773283	0.000000	1.557152	0.000000	0.000000	14432.000000		1
9836.291016	1146.817749	3.746742	5.766592	5603.717773	80450.929688	759.305908	466.566589	140.825104	59.460651	31.108757	178.989441	219.438843	108.640114	0.104897	0.000000	3.992831	3.059494	0.573654	0.760919	3.748476	4.905531	2.880417	2.668914	2.148680	1.774230	1.492883	2.252827	2.341314	2.035990	0.000000	0.000000	14466.000000		1
11099.257812	3557.983887	2.463907	8.141070	6735.671875	91282.445312	961.259949	581.873718	159.919601	53.330177	48.316017	161.063675	221.952103	154.254776	0.273158	99998.000000	4.045294	3.551204	0.391624	0.910681	3.828381	4.960387	2.982841	2.764829	2.203902	1.726973	1.684091	2.206998	2.346259	2.188239	0.000000	4.999991	14519.000000		1
17806.703125	6854.926270	2.488577	5.294779	18513.425781	99998.000000	2868.549316	1782.616821	404.679047	165.559769	108.997833	497.709259	679.964417	430.995667	2.706992	99998.000000	4.250584	3.836003	0.395951	0.723848	4.267487	4.999991	3.457662	3.251058	2.607111	2.218955	2.037418	2.696976	2.832486	2.634473	0.432487	4.999991	14533.000000		1
8928.321289	1503.853027	3.567886	5.297863	4226.029785	70440.890625	558.181396	328.458252	107.443626	16.282141	31.043999	125.773369	153.681198	59.870789	0.554733	0.000000	3.950770	3.177205	0.552411	0.724101	3.625932	4.847825	2.746775	2.516480	2.031181	1.211712	1.491978	2.099589	2.186621	1.777215	0.000000	0.000000	14609.000000		1
6155.987305	739.011841	2.217208	3.941018	2120.977051	37949.308594	188.761810	109.815018	30.612274	16.732367	12.371960	21.324053	44.353413	39.570534	0.246417	99998.000000	3.789298	2.868651	0.345806	0.595608	3.326536	4.579204	2.275914	2.040662	1.485896	1.223557	1.092438	1.328870	1.646927	1.597372	0.000000	4.999991	14634.000000		1
28683.353516	6627.787109	3.937934	8.733149	17347.375000	99998.000000	2731.156494	1661.940918	399.270172	157.440277	116.303207	520.239075	711.874939	455.125916	2.267895	99998.000000	4.457630	3.821368	0.595268	0.941171	4.239234	4.999991	3.436347	3.220616	2.601267	2.197116	2.065592	2.716203	2.852404	2.658132	0.355623	4.999991	14657.000000		1
15140.978516	1397.547363	3.395196	5.822099	7577.131348	99998.000000	1106.581177	670.429504	140.291611	71.555077	54.853546	184.709778	282.797333	158.312973	0.853774	0.000000	4.180154	3.145366	0.530865	0.765080	3.879505	4.999991	3.043983	2.826353	2.147032	1.854640	1.739205	2.266490	2.451475	2.199517	0.000000	0.000000	14704.000000		1
3626.720459	853.233521	3.228674	4.206220	1485.356812	28236.664062	59.007339	42.931812	3.484625	4.486840	3.678900	0.000000	0.000000	2.488577	2.268485	23481.603516	3.559514	2.931068	0.509024	0.623892	3.171831	4.450813	1.770906	1.632779	0.542156	0.651941	0.565718	0.000000	0.000000	0.395951	0.355736	4.370728	14728.000000		1
21950.388672	5495.558594	3.231758	5.119006	16392.892578	99998.000000	2514.190674	1555.413208	333.114716	122.479935	88.250435	404.253479	548.587891	261.026154	4.826013	99998.000000	4.341442	3.740012	0.509439	0.709186	4.214655	4.999991	3.400398	3.191846	2.522594	2.088065	1.945717	2.606654	2.739246	2.416684	0.683588	4.999991	14761.000000		1
16874.404297	4242.863770	3.074487	4.724288	14166.279297	99998.000000	2147.068604	1312.901733	304.923157	131.169907	95.645241	403.723083	577.559570	316.188080	3.677700	99998.000000	4.227229	3.627659	0.487773	0.674336	4.151256	4.999991	3.331846	3.118232	2.484190	2.117834	1.980663	2.606084	2.761597	2.499945	0.565576	4.999991	14814.000000		1
6177.625977	1585.516602	2.291218	3.126911	2709.033691	47641.601562	300.757050	181.493439	53.703312	27.944841	17.164089	50.758339	65.905663	13.771977	0.502314	0.000000	3.790822	3.200171	0.360066	0.495116	3.432814	4.677986	2.478216	2.258861	1.730001	1.446302	1.234621	1.705507	1.818923	1.138996	0.000000	0.000000	14855.000000		1
12607.403320	1831.025391	3.018980	3.879343	5601.892090	82276.609375	762.127502	468.780701	113.953400	82.372833	26.831612	99.857628	150.073227	77.938416	0.431589	0.000000	4.100626	3.262694	0.479860	0.588758	3.748335	4.915277	2.882028	2.670970	2.056727	1.915784	1.428647	1.999381	2.176303	1.891752	0.000000	0.000000	14884.000000		1
23977.718750	4924.443848	3.506211	5.328701	15088.613281	99998.000000	2319.403320	1432.630981	356.039215	178.619400	94.664612	372.666748	476.783020	278.501709	3.551272	99998.000000	4.379808	3.692357	0.544838	0.726621	4.178649	4.999991	3.365376	3.156134	2.551498	2.251929	1.976188	2.571321	2.678321	2.444828	0.550384	4.999991	14904.000000		1
14911.005859	4759.683105	2.266548	6.229152	12945.915039	99998.000000	1911.381470	1209.719849	330.875916	109.796516	100.483627	409.125793	623.815674	331.434082	1.501553	99998.000000	4.173507	3.677578	0.355365	0.794429	4.112133	4.999991	3.281347	3.082685	2.519665	2.040589	2.002095	2.611857	2.795056	2.520397	0.176541	4.999991	14949.000000		1
8103.538086	1842.651123	3.765245	3.219423	5874.140137	85532.718750	816.567871	494.505249	107.696495	64.573486	48.007645	143.566544	191.000610	110.484192	0.779893	0.000000	3.908675	3.265443	0.575793	0.507778	3.768944	4.932132	2.911992	2.694171	2.032202	1.810054	1.681310	2.157053	2.281035	2.043300	0.000000	0.000000	14989.000000		1
6314.127930	215.778458	2.355976	1.794736	2528.597900	40543.746094	267.761047	155.272415	42.632687	7.999218	8.875000	20.815237	58.418346	66.525497	0.303679	0.000000	3.800313	2.334008	0.372171	0.254001	3.402880	4.607924	2.427747	2.191094	1.629743	0.903048	0.948168	1.318381	1.766549	1.822988	0.000000	0.000000	15032.000000		0
29386.867188	5552.018555	3.278014	10.780750	16757.273438	99998.000000	2602.216064	1605.388184	372.275116	170.882294	108.886818	475.524841	631.361572	338.341644	1.115121	0.000000	4.468153	3.744451	0.515611	1.032649	4.224204	4.999991	3.415343	3.205580	2.570864	2.232697	2.036975	2.677173	2.800278	2.529356	0.047322	0.000000	15056.000000		1
14515.753906	2769.774170	2.439237	1.341426	4512.656738	71996.742188	591.445679	347.710052	96.083130	57.403797	16.905056	97.248787	146.807556	120.049950	1.432778	99998.000000	4.161839	3.442444	0.387254	0.127567	3.654432	4.857313	2.771915	2.541217	1.982647	1.758941	1.228017	1.987884	2.166749	2.079362	0.156179	4.999991	15121.000000		1
10832.283203	2888.889648	3.842339	5.745005	9536.409180	99998.000000	1378.690308	859.166626	184.456924	69.112755	52.284790	200.538620	304.741241	197.720078	0.512674	0.000000	4.034720	3.460731	0.584596	0.759290	3.979385	4.999991	3.139467	2.934078	2.265895	1.839558	1.718375	2.302198	2.483931	2.296051	0.000000	0.000000	15145.000000		1
13363.277344	4061.407227	1.958174	6.247655	11792.312500	99998.000000	1743.737061	1089.595947	257.649445	100.209175	72.507950	293.423920	365.487793	288.280243	1.749789	0.000000	4.125913	3.608676	0.291851	0.795717	4.071599	4.999991	3.241481	3.037266	2.411029	2.000907	1.860386	2.467495	2.562873	2.459815	0.242986	0.000000	15173.000000		1
31648.626953	9009.796875	3.660398	8.933591	24981.386719	99998.000000	3969.721680	2441.473145	573.550720	200.603378	181.262161	819.586853	1071.324707	621.928406	2.568593	0.000000	4.500355	3.954715	0.563528	0.951026	4.397616	4.999991	3.598760	3.387652	2.758572	2.302338	2.258307	2.913595	3.029921	2.793741	0.409695	0.000000	15207.000000		1
8644.644531	1175.737061	3.734408	5.489055	6053.767578	84976.062500	852.622925	513.911255	131.293259	85.968468	30.892895	137.873962	168.153183	158.161880	1.223315	0.000000	3.936747	3.070310	0.572222	0.739498	3.782026	4.929296	2.930757	2.710888	2.118243	1.934339	1.489859	2.139482	2.225705	2.199102	0.087538	0.000000	15316.000000		1
16744.859375	3813.342041	4.295648	6.136640	10811.323242	99998.000000	1659.137817	993.938354	264.711212	93.668564	75.255562	383.296387	486.869934	271.196320	1.668372	99998.000000	4.223882	3.581306	0.633029	0.787931	4.033879	4.999991	3.219882	2.997360	2.422772	1.971594	1.876539	2.583535	2.687413	2.433284	0.222293	4.999991	15339.000000		1
15834.544922	3550.031006	2.093859	6.034877	7954.017090	99998.000000	1165.061157	708.976196	186.473679	64.696838	38.778015	211.236099	273.277832	162.457520	1.111963	0.000000	4.199605	3.550232	0.320947	0.780668	3.900587	4.999991	3.066349	2.850632	2.270617	1.810883	1.588586	2.324768	2.436604	2.210740	0.046090	0.000000	15406.000000		1
5325.968262	1377.015747	1.631298	1.729977	2366.439453	42703.097656	222.263550	135.024582	40.381557	44.794388	21.068104	41.661312	70.802643	29.307854	0.745321	99998.000000	3.726398	3.138939	0.212533	0.238040	3.374095	4.630459	2.346868	2.130413	1.606183	1.651224	1.323625	1.619733	1.850049	1.466984	0.000000	4.999991	15431.000000		1
4806.247559	1018.275208	3.247177	5.128258	2543.621826	46922.320312	270.598083	150.770157	57.850941	48.362274	5.519892	45.845943	30.766462	13.960085	1.419373	99998.000000	3.681806	3.007865	0.511506	0.709970	3.405452	4.671380	2.432325	2.178315	1.762310	1.684507	0.741931	1.661301	1.488078	1.144888	0.152097	4.999991	15461.000000		1
8096.312988	2524.641602	3.740575	3.867008	7163.275391	98189.742188	992.963867	620.756592	130.420563	54.819622	38.765678	140.470474	217.412827	150.048553	1.444744	99998.000000	3.908287	3.402200	0.572938	0.587375	3.855112	4.992066	2.996933	2.792921	2.115346	1.738936	1.588447	2.147585	2.337285	2.176232	0.159791	4.999991	15497.000000		1
14718.561523	4218.456055	3.111492	5.667912	9764.337891	99998.000000	1433.275513	871.199341	191.746872	81.167091	53.712563	230.481720	329.781189	250.615448	1.165251	99998.000000	4.167865	3.625154	0.492969	0.753423	3.989643	4.999991	3.156330	2.940118	2.282728	1.909380	1.730076	2.362637	2.518226	2.399008	0.066419	4.999991	15557.000000		1
7363.696777	409.440338	2.895631	4.514594	4021.818359	62071.718750	482.265900	291.888214	51.942497	35.854630	21.919214	102.299950	137.303467	122.800644	1.761254	99998.000000	3.867096	2.612191	0.461743	0.654619	3.604423	4.792894	2.683287	2.465217	1.715523	1.554545	1.340825	2.009876	2.137681	2.089201	0.245822	4.999991	15587.000000		1
23790.880859	7140.665527	1.514116	6.753388	16460.099609	99998.000000	2495.090088	1550.164673	383.635590	150.921265	109.374046	502.957794	656.262756	439.238495	6.022869	99998.000000	4.376410	3.853739	0.180159	0.829522	4.216433	4.999991	3.397086	3.190378	2.583919	2.178751	2.038914	2.701532	2.817078	2.642700	0.779803	4.999991	15625.000000		1
4340.451660	459.415405	2.038351	1.961258	2413.352539	49853.214844	203.764206	106.290306	54.135033	23.581350	5.831350	34.806160	41.997437	14.777276	1.339587	99998.000000	3.637535	2.662205	0.309279	0.292535	3.382621	4.697693	2.309128	2.026494	1.733478	1.372569	0.765769	1.541656	1.623223	1.169594	0.126971	4.999991	15655.000000		1
16594.921875	3794.830322	3.062153	4.483756	11395.944336	99998.000000	1712.393921	1056.828125	252.931335	116.238449	64.376129	314.152802	378.578278	226.068893	2.198012	0.000000	4.219975	3.579192	0.486027	0.651642	4.056750	4.999991	3.233604	3.024004	2.403003	2.065350	1.808725	2.497141	2.578156	2.354241	0.342030	0.000000	15687.000000		1
7512.333008	497.101776	2.611927	2.476242	3146.017822	51429.875000	342.134644	204.032486	21.641678	43.678074	13.096639	48.457870	51.868484	43.237103	1.583978	99998.000000	3.875775	2.696445	0.416961	0.393793	3.497761	4.711215	2.534197	2.309699	1.335291	1.640263	1.117160	1.685364	1.714904	1.635857	0.199749	4.999991	15720.000000		1
6852.425293	572.348083	1.378431	2.750695	2924.972412	49832.386719	331.723938	201.349640	61.036442	30.942234	9.562674	41.167912	38.697838	54.027103	0.332193	99998.000000	3.835844	2.757660	0.139385	0.439442	3.466122	4.697512	2.520777	2.303951	1.785589	1.490552	0.980579	1.614559	1.587687	1.732612	0.000000	4.999991	15765.000000		1
9142.949219	2291.779053	1.884164	3.459955	5647.790527	78778.968750	745.290344	472.484283	102.796432	54.057941	26.921040	102.043999	157.196671	60.077400	1.626628	99998.000000	3.961086	3.360173	0.275119	0.539070	3.751878	4.896410	2.872325	2.674387	2.011978	1.732859	1.430092	2.008787	2.196443	1.778711	0.211288	4.999991	15807.000000		1
15798.015625	5264.373535	2.759946	5.624740	12155.530273	99998.000000	1853.761841	1129.305176	273.456696	137.158539	78.752518	374.973389	452.970398	252.067886	1.662976	0.000000	4.198603	3.721347	0.440901	0.750102	4.084774	4.999991	3.268054	3.052811	2.436888	2.137223	1.896264	2.574000	2.656070	2.401518	0.220886	0.000000	15847.000000		1
17032.199219	2283.653564	3.419866	3.188586	10391.287109	99998.000000	1524.887207	930.656921	216.145416	100.936935	54.810371	251.827362	340.993652	223.518631	4.836227	99998.000000	4.231271	3.358630	0.534009	0.503598	4.016669	4.999991	3.183238	2.968790	2.334746	2.004050	1.738863	2.401103	2.532746	2.349314	0.684507	4.999991	15883.000000		1
5796.528320	938.690063	1.017634	0.000000	2572.880371	52593.230469	215.756866	129.911743	52.257038	38.148933	3.688152	53.660137	71.678421	3.034399	0.768099	99998.000000	3.763168	2.972522	0.007592	0.000000	3.410420	4.720930	2.333965	2.113648	1.718145	1.581482	0.566809	1.729652	1.855388	0.482073	0.000000	4.999991	15933.000000		1
6238.557617	2597.584229	2.507080	5.143676	5301.446289	77004.000000	678.734009	412.323639	106.814545	33.662090	8.714645	82.030533	94.828049	37.732628	0.559075	0.000000	3.795084	3.414570	0.399168	0.711274	3.724394	4.886513	2.831700	2.615238	2.028630	1.527141	0.940250	1.913975	1.976937	1.576717	0.000000	0.000000	15951.000000		1
23259.087891	4886.840820	2.753779	6.506689	12759.881836	99998.000000	1901.840332	1167.845825	254.652069	120.796211	74.382866	311.858490	422.503052	230.040741	1.281598	0.000000	4.366593	3.689028	0.439929	0.813360	4.105847	4.999991	3.279174	3.067385	2.405947	2.082053	1.871473	2.493958	2.625830	2.361805	0.107752	0.000000	15973.000000		1
14165.767578	2808.148193	4.446751	7.385554	8552.462891	99998.000000	1270.660767	782.486389	210.070450	104.998222	58.541695	325.778503	408.151337	196.492752	1.518888	99998.000000	4.151240	3.448420	0.648043	0.868383	3.932091	4.999991	3.104030	2.893477	2.322365	2.021182	1.767465	2.512923	2.610821	2.293347	0.181526	4.999991	16027.000000		1
15588.956055	2073.764893	3.065236	5.223854	8036.087402	99998.000000	1148.190063	725.276855	165.544342	81.894852	47.443321	182.174957	281.055023	175.692932	2.054059	0.000000	4.192817	3.316760	0.486464	0.717991	3.905045	4.999991	3.060014	2.860504	2.218914	1.913257	1.676175	2.260489	2.448791	2.244754	0.312613	0.000000	16046.000000		1
15884.044922	4101.042480	3.065236	6.152059	12200.655273	99998.000000	1867.632446	1141.526123	255.996567	87.316063	78.043259	367.085175	503.349426	253.723862	2.098775	99998.000000	4.200961	3.612894	0.486464	0.789020	4.086383	4.999991	3.271291	3.057486	2.408234	1.941094	1.892335	2.564767	2.701869	2.404361	0.321966	4.999991	16171.000000		1
9119.951172	499.689026	1.270500	2.883296	4402.135742	60586.574219	552.374695	339.581299	74.413696	35.472248	15.350851	44.550774	85.940712	55.498047	1.574623	0.000000	3.959992	2.698700	0.103975	0.459889	3.643663	4.782376	2.742234	2.530944	1.871653	1.549889	1.186132	1.648855	1.934199	1.744278	0.197177	0.000000	16198.000000		1
18971.648438	5906.513184	4.021195	5.643242	9589.465820	99998.000000	1470.400635	868.849548	214.193405	92.435066	67.700401	312.617096	387.996002	202.882263	2.353246	0.000000	4.278105	3.771331	0.604355	0.751529	3.981794	4.999991	3.167436	2.938945	2.330806	1.965837	1.830591	2.495013	2.588827	2.307244	0.371667	0.000000	16224.000000		1
6769.343262	1614.254028	1.807071	6.007123	5729.512695	78725.359375	785.699646	482.876495	101.726372	70.605286	33.255039	104.430809	141.814972	73.975807	1.281194	99998.000000	3.830547	3.207972	0.256975	0.778666	3.758118	4.896115	2.895257	2.683836	2.007434	1.848837	1.521858	2.018829	2.151722	1.869090	0.107615	4.999991	16270.000000		1
5212.894043	1440.364990	1.720726	5.057332	9260.276367	99998.000000	1397.575073	839.227173	258.392639	95.491051	69.880608	315.984528	420.184082	232.433731	0.632134	0.000000	3.717079	3.158473	0.235712	0.703921	3.966624	4.999991	3.145375	2.923880	2.412280	1.979963	1.844357	2.499666	2.623440	2.366299	0.000000	0.000000	16336.000000		1
27487.748047	6605.615234	1.353761	5.285528	16025.247070	99998.000000	2529.828369	1524.313599	400.552979	137.947968	112.069237	541.667969	648.661377	355.487244	2.859848	0.000000	4.439139	3.819913	0.131542	0.723088	4.204805	4.999991	3.403091	3.183074	2.602660	2.139715	2.049486	2.733733	2.812018	2.550824	0.456343	0.000000	16363.000000		1
15021.847656	3490.181641	2.997394	5.344119	7819.997559	99998.000000	1108.533203	695.006897	234.037262	83.011162	53.564541	258.266205	352.039612	198.376907	1.730144	0.000000	4.176723	3.542848	0.476744	0.727876	3.893207	4.999991	3.044749	2.841989	2.369285	1.919137	1.728877	2.412068	2.546592	2.297491	0.238082	0.000000	16418.000000		1
19133.673828	4859.540527	2.602675	4.076703	10905.056641	99998.000000	1658.508667	1005.240234	227.595337	72.877998	62.868183	280.139160	388.884125	210.042694	3.430180	0.000000	4.281798	3.686595	0.415420	0.610309	4.037628	4.999991	3.219718	3.002270	2.357163	1.862596	1.798431	2.447374	2.589820	2.322308	0.535317	0.000000	16443.000000		1
14780.001953	5034.326660	3.703570	7.419476	15719.114258	99998.000000	2412.251465	1491.820312	360.230011	164.995438	101.186722	462.499146	582.228394	391.329529	2.209128	0.000000	4.169674	3.701941	0.568621	0.870373	4.196428	4.999991	3.382423	3.173717	2.556580	2.217472	2.005124	2.665111	2.765093	2.592543	0.344221	0.000000	16470.000000		1
13461.265625	2957.626221	2.007514	4.428249	7545.489258	99998.000000	1055.310913	649.123901	142.848038	69.834351	55.294521	226.438934	309.397675	136.819321	3.204753	0.000000	4.129086	3.470943	0.302659	0.646232	3.877687	4.999991	3.023381	2.812328	2.154874	1.844069	1.742682	2.354951	2.490517	2.136147	0.505795	0.000000	16505.000000		1
9096.829102	3366.924561	2.238794	6.025626	7115.918457	97299.937500	961.435730	595.750549	140.470474	54.508167	26.045258	135.918869	220.647675	99.950142	1.084585	99998.000000	3.958890	3.527233	0.350014	0.780002	3.852231	4.988112	2.982920	2.775064	2.147585	1.736462	1.415729	2.133280	2.343699	1.999783	0.035264	4.999991	16548.000000		1
12640.306641	3242.165771	1.874913	5.587735	9040.053711	99998.000000	1313.660400	784.188599	170.203873	118.289131	44.026539	221.504959	277.943542	186.331833	1.430155	99998.000000	4.101758	3.510835	0.272981	0.747236	3.956171	4.999991	3.118483	2.894421	2.230969	2.072945	1.643715	2.345383	2.443957	2.270287	0.155383	4.999991	16576.000000		1
23207.144531	3159.746826	2.840123	4.545431	9991.643555	99998.000000	1463.542358	915.642212	249.906189	116.201447	70.734802	294.836273	398.736664	217.150711	0.825146	0.000000	4.365622	3.499652	0.453337	0.657575	3.999637	4.999991	3.165405	2.961726	2.397777	2.065212	1.849633	2.469581	2.600686	2.336761	0.000000	0.000000	16701.000000		1
8441.306641	1081.131104	1.372264	3.694319	3194.864258	47816.320312	323.215912	214.683731	43.061329	36.270935	17.663656	25.086214	40.797863	38.731758	0.484993	0.000000	3.926410	3.033878	0.137438	0.567534	3.504452	4.679576	2.509493	2.331799	1.634087	1.559559	1.247081	1.399435	1.610637	1.588067	0.000000	0.000000	16724.000000		1
11043.922852	2102.449951	2.056854	3.851590	7497.595703	99998.000000	1045.202393	648.602783	173.025497	85.576836	44.507603	228.209000	336.297119	201.867706	1.848739	0.000000	4.043123	3.322726	0.313203	0.585640	3.874922	4.999991	3.019200	2.811979	2.238110	1.932356	1.648434	2.358333	2.526723	2.305067	0.266876	0.000000	16743.000000		1
14189.978516	3421.217041	3.944102	6.287743	10744.998047	99998.000000	1598.690308	976.749573	210.153717	78.326965	59.966385	296.600159	416.708710	170.469086	2.027639	0.000000	4.151982	3.534181	0.595948	0.798495	4.031206	4.999991	3.203764	2.989783	2.322537	1.893911	1.777908	2.472171	2.619833	2.231646	0.306991	0.000000	16783.000000		1
12440.221680	2622.229492	3.210172	4.628692	7036.768066	97262.906250	1009.782593	610.456909	170.086700	57.641243	60.638638	203.070358	280.499969	265.957062	2.059191	99998.000000	4.094828	3.418671	0.506528	0.665458	3.847373	4.987947	3.004228	2.785655	2.230670	1.760733	1.782749	2.307647	2.447933	2.424812	0.313697	4.999991	16844.000000		1
9379.681641	1425.723389	3.200921	4.237057	6253.316406	92692.007812	876.657593	527.319336	125.606850	55.001564	29.141331	104.369141	149.129608	156.447311	1.811668	0.000000	3.972188	3.154035	0.505275	0.627064	3.796110	4.967042	2.942830	2.722074	2.099013	1.740375	1.464509	2.018572	2.173564	2.194368	0.258079	0.000000	16865.000000		1
8376.593750	1702.985474	2.103110	1.807071	4012.998779	60463.628906	497.863464	294.268860	51.313412	25.169476	14.832784	83.316452	107.721161	23.131124	1.695791	0.000000	3.923068	3.231211	0.322862	0.256975	3.603469	4.781494	2.697110	2.468744	1.710231	1.400874	1.171223	1.920731	2.032301	1.364197	0.229372	0.000000	16882.000000		1
15467.124023	2748.357422	3.265679	2.479326	9456.118164	99998.000000	1436.744751	858.229187	194.232376	94.313065	57.431549	259.789581	319.163879	160.527100	2.394620	0.000000	4.189410	3.439073	0.513974	0.394334	3.975713	4.999991	3.157380	2.933603	2.288322	1.974572	1.759151	2.414622	2.504014	2.205548	0.379237	0.000000	16916.000000		1
11946.681641	4142.423340	1.868746	4.983322	9810.806641	99998.000000	1486.947998	890.830444	232.097595	87.547340	49.672863	257.664886	345.350983	203.008682	1.992724	99998.000000	4.077247	3.617254	0.271550	0.697519	3.991705	4.999991	3.172296	2.949795	2.365671	1.942243	1.696119	2.411055	2.538261	2.307515	0.299447	4.999991	16944.000000		1
14458.238281	4943.615723	3.530881	6.170561	11700.879883	99998.000000	1766.985352	1086.687988	252.999176	144.781540	75.187721	286.837036	351.811432	214.221161	4.407195	0.000000	4.160115	3.694045	0.547883	0.790325	4.068219	4.999991	3.247233	3.036105	2.403119	2.160713	1.876147	2.457635	2.546310	2.330862	0.644162	0.000000	17015.000000		1
3590.372314	1688.439453	1.902667	2.312804	2807.651611	46059.050781	293.325226	178.952438	29.125912	26.156273	15.532792	37.461258	69.334785	61.517506	0.627318	0.000000	3.555140	3.227485	0.279363	0.364139	3.448343	4.663315	2.467350	2.252738	1.464280	1.417576	1.191249	1.573582	1.840951	1.788999	0.000000	0.000000	17048.000000		1
14368.097656	2717.467773	3.765245	4.230890	8025.796875	99998.000000	1140.181519	701.698608	161.187027	83.621742	40.874958	182.881134	259.943756	174.764725	1.367337	0.000000	4.157399	3.434164	0.575793	0.626432	3.904488	4.999991	3.056974	2.846151	2.207330	1.922319	1.611457	2.262169	2.414879	2.242454	0.135876	0.000000	17084.000000		1
7348.333496	1086.752686	2.957305	5.112839	3240.725830	63065.355469	355.545837	230.478638	93.005562	44.492184	21.629343	89.240318	101.334740	134.518845	0.071099	0.000000	3.866189	3.036131	0.470896	0.708662	3.510642	4.799791	2.550896	2.362631	1.968509	1.648284	1.335043	1.950561	2.005758	2.128783	0.000000	0.000000	17173.000000		1
23359.794922	5557.834473	3.308852	13.519111	16849.292969	99998.000000	2650.822021	1616.168945	393.682434	138.398193	145.530884	602.229492	776.769104	613.133606	2.968679	0.000000	4.368469	3.744906	0.519677	1.130948	4.226582	4.999991	3.423381	3.208487	2.595146	2.141130	2.162955	2.779762	2.890292	2.787555	0.472563	0.000000	17210.000000		1
7133.955078	2064.072754	2.593424	3.321187	8634.271484	99998.000000	1260.996338	778.659424	180.438812	103.561195	46.971508	208.562500	268.605988	96.508690	1.441605	0.000000	3.853330	3.314725	0.413874	0.521293	3.936226	4.999991	3.100714	2.891348	2.256330	2.015197	1.671834	2.319236	2.429116	1.984566	0.158846	0.000000	17260.000000		1
20441.714844	3052.753418	2.707523	7.034008	9743.039062	99998.000000	1408.679565	889.615479	184.074539	103.724640	61.070362	309.379181	418.244415	356.720734	2.043968	99998.000000	4.310517	3.484692	0.432572	0.847203	3.988694	4.999991	3.148812	2.949202	2.264994	2.015882	1.785830	2.490491	2.621430	2.552328	0.310474	4.999991	17372.000000		1
9411.262695	1654.589233	2.414567	4.468338	5190.046387	72551.132812	694.760193	417.319275	96.197227	42.296562	30.828136	113.321228	166.876526	98.426773	0.234865	99998.000000	3.973648	3.218690	0.382839	0.650146	3.715171	4.860644	2.841835	2.620468	1.983163	1.626305	1.488947	2.054311	2.222395	1.993113	0.000000	4.999991	17415.000000		1
18307.527344	3548.828125	2.448488	6.901407	10627.242188	99998.000000	1566.385132	961.731750	259.521271	111.773193	64.653664	343.929382	441.347778	325.639740	3.039032	0.000000	4.262630	3.550085	0.388898	0.838938	4.026421	4.999991	3.194899	2.983054	2.414173	2.048338	1.810593	2.536469	2.644781	2.512738	0.482735	0.000000	17451.000000		1
19519.480469	4479.232422	1.495613	5.714168	13021.231445	99998.000000	1977.746582	1212.914673	260.785614	118.165787	78.249870	375.944763	522.958923	251.799606	3.612436	0.000000	4.290468	3.651204	0.174819	0.756953	4.114652	4.999991	3.296171	3.083830	2.416284	2.072492	1.893484	2.575124	2.718467	2.401055	0.557800	0.000000	17480.000000		1
8124.976074	243.433426	1.915002	3.910181	3373.101318	51969.496094	378.217468	237.534225	58.082218	47.230541	22.949184	47.862709	91.571625	84.090469	0.354853	0.000000	3.909822	2.386380	0.282169	0.592197	3.528029	4.715748	2.577742	2.375726	1.764043	1.674223	1.360767	1.679997	1.961761	1.924747	0.000000	0.000000	17530.000000		0
6596.092285	1458.700928	1.877997	4.940149	2403.768066	42900.460938	234.123611	134.639114	33.699097	30.744875	16.377737	21.317886	73.503998	67.697319	0.213261	0.000000	3.819287	3.163966	0.273695	0.693740	3.380893	4.632462	2.369445	2.129171	1.527618	1.487773	1.214254	1.328744	1.866311	1.830571	0.000000	0.000000	17547.000000		1
33798.484375	8031.646973	4.011944	7.937543	25591.423828	99998.000000	4009.452393	2499.635498	546.928833	217.647202	192.462296	746.863037	967.399658	581.765808	4.693263	0.000000	4.528897	3.904805	0.603355	0.899686	4.408094	4.999991	3.603085	3.397877	2.737931	2.337753	2.284346	2.873241	2.985606	2.764748	0.671475	0.000000	17573.000000		1
5397.452637	547.875549	1.242747	0.000000	2641.851318	42973.593750	222.744614	130.445236	13.728805	18.397585	0.000000	0.000000	0.000000	36.789001	0.793647	99998.000000	3.732189	2.738682	0.094383	0.000000	3.421908	4.633202	2.347807	2.115428	1.137633	1.264761	0.000000	0.000000	0.000000	1.565718	0.000000	4.999991	17645.000000		1
9865.068359	2302.168213	2.978892	3.811501	7949.403809	99998.000000	1153.022217	687.183411	173.016251	87.747787	41.769241	142.410141	181.067886	162.920090	1.285535	99998.000000	3.994100	3.362137	0.474055	0.581096	3.900335	4.999991	3.061838	2.837073	2.238087	1.943236	1.620857	2.153541	2.257841	2.211975	0.109084	4.999991	17668.000000		1
4945.774414	732.603821	3.154665	3.373610	2598.025146	44312.582031	261.457886	145.882431	41.050732	15.073315	7.647672	11.258730	26.877867	51.149975	0.795913	99998.000000	3.694234	2.864869	0.498953	0.528095	3.414643	4.646527	2.417402	2.164003	1.613321	1.178209	0.883529	1.051489	1.429395	1.708845	0.000000	4.999991	17692.000000		1
7547.006348	1622.348755	1.807071	1.677554	2701.682129	50293.585938	270.983551	159.601990	46.209824	33.865620	7.299210	18.841644	40.443233	46.885162	1.231470	99998.000000	3.877775	3.210144	0.256975	0.224676	3.431634	4.701513	2.432943	2.203038	1.664734	1.529759	0.863276	1.275119	1.606846	1.671035	0.090424	4.999991	17711.000000		1
15744.755859	1676.428345	1.335259	4.533096	7306.335938	99998.000000	1039.799683	642.166992	150.421692	70.858147	58.128475	172.353241	214.856415	110.049385	2.320627	0.000000	4.197136	3.224385	0.125565	0.656395	3.863700	4.999991	3.016950	2.807648	2.177310	1.850390	1.764389	2.236419	2.332148	2.041588	0.365605	0.000000	17745.000000		1
12310.075195	4121.330566	2.460824	4.372742	9177.298828	99998.000000	1363.246948	823.725220	203.958481	96.764641	48.208088	251.010162	339.124908	221.443283	5.434727	0.000000	4.090261	3.615037	0.391080	0.640754	3.962715	4.999991	3.134575	2.915782	2.309542	1.985717	1.683120	2.399691	2.530360	2.345263	0.735178	0.000000	17781.000000		1
7175.613281	2179.429199	3.836171	6.722550	5333.517578	76650.421875	701.044861	434.230499	89.446930	25.064629	27.210911	83.325706	141.676208	97.396805	0.666995	99998.000000	3.855859	3.338343	0.583898	0.827534	3.727014	4.884514	2.845746	2.637720	1.951565	1.399061	1.434743	1.920779	2.151297	1.988545	0.000000	4.999991	17814.000000		1
7220.043945	815.084595	2.026016	1.819406	2961.672119	47861.796875	309.897247	192.702835	26.958044	23.905144	4.372742	33.205700	33.822445	8.372351	0.472260	0.000000	3.858540	2.911203	0.306643	0.259930	3.471537	4.679989	2.491218	2.284888	1.430688	1.378491	0.640754	1.521213	1.529205	0.922847	0.000000	0.000000	17837.000000		1
8691.533203	1662.320190	2.180203	2.285050	4060.771973	61614.703125	519.045654	313.668640	88.487885	32.567364	17.426208	60.182247	109.213692	81.028320	0.531889	0.000000	3.939096	3.220715	0.338497	0.358896	3.608608	4.789684	2.715206	2.496471	1.946884	1.512783	1.241203	1.779468	2.038277	1.908637	0.000000	0.000000	17878.000000		1
5860.892090	1490.290771	2.226459	6.833565	5246.093262	81885.695312	723.938538	428.550262	142.030838	67.373528	45.975460	191.759216	242.727249	139.591599	0.209974	0.000000	3.767964	3.173271	0.347615	0.834647	3.719836	4.913208	2.859702	2.632002	2.152383	1.828489	1.662526	2.282756	2.385118	2.144859	0.000000	0.000000	17899.000000		1
18167.103516	6001.020508	1.504864	8.912005	19218.736328	99998.000000	2927.747803	1852.574585	363.397034	147.763504	126.568970	602.414551	740.091125	445.597168	4.144646	0.000000	4.259286	3.778225	0.177497	0.949975	4.283725	4.999991	3.466534	3.267776	2.560381	2.169567	2.102327	2.779896	2.869285	2.648942	0.617487	0.000000	17995.000000		1
7764.956055	516.328857	2.272716	2.399149	3470.236084	56747.785156	392.411926	236.322327	51.427509	54.764118	8.076312	46.410267	54.529751	28.672604	1.374875	0.000000	3.890139	2.712926	0.356545	0.380057	3.540359	4.753949	2.593742	2.373505	1.711195	1.738496	0.907213	1.666614	1.736634	1.457467	0.138263	0.000000	18014.000000		1
12751.342773	3667.407227	2.901798	6.956914	9817.446289	99998.000000	1447.553223	880.364258	227.900635	134.167313	70.201309	305.740356	361.371002	236.100296	1.245963	0.000000	4.105556	3.564359	0.462667	0.842417	3.991998	4.999991	3.160635	2.944662	2.357746	2.127647	1.846345	2.485353	2.557953	2.373096	0.095505	0.000000	18061.000000		1
5857.068359	650.277222	1.051555	3.842339	2422.313721	41606.355469	243.862061	149.653839	29.431202	27.408270	14.382558	49.527927	78.734016	21.654013	0.921204	99998.000000	3.767680	2.813098	0.021832	0.584596	3.384230	4.619160	2.387144	2.175088	1.468808	1.437882	1.157836	1.694850	1.896162	1.335538	0.000000	4.999991	18108.000000		1
10844.448242	4004.839111	0.841861	2.035268	7758.366211	99998.000000	1108.449951	689.625732	146.915482	79.763985	34.722897	175.532578	243.516678	149.453400	1.414777	99998.000000	4.035207	3.602585	0.000000	0.308622	3.889770	4.999991	3.044716	2.838614	2.167068	1.901807	1.540616	2.244358	2.386529	2.174506	0.150688	4.999991	18130.000000		1
14782.376953	3142.437744	3.333522	5.452050	10206.860352	99998.000000	1511.223145	936.836731	231.872482	87.291389	70.753304	267.483490	318.528625	164.495880	0.560580	99998.000000	4.169744	3.497267	0.522903	0.736560	4.008892	4.999991	3.179329	2.971664	2.365249	1.940971	1.849747	2.427297	2.503149	2.216155	0.000000	4.999991	18164.000000		1
7528.843262	1634.366089	3.111492	4.021195	6191.240723	80966.546875	858.074951	528.192017	123.611671	24.817930	28.795952	114.934029	167.076965	110.684631	1.705468	99998.000000	3.876728	3.213349	0.492969	0.604355	3.791778	4.908306	2.933525	2.722792	2.092059	1.394766	1.459331	2.060449	2.222917	2.044087	0.231844	4.999991	18231.000000		1
9439.993164	2819.388428	4.733539	4.015028	6916.776855	91541.687500	964.047668	598.294678	136.131653	79.535789	23.982237	125.958389	178.141418	119.504128	1.102428	99998.000000	3.974972	3.450155	0.675186	0.603689	3.839904	4.961619	2.984098	2.776915	2.133959	1.900563	1.379890	2.100227	2.250765	2.077383	0.042350	4.999991	18244.000000		1
9842.461914	491.594208	2.180203	5.004908	4246.363770	62598.613281	492.066040	321.843658	84.667130	15.665393	13.155230	75.378906	99.465996	66.254128	0.098482	99998.000000	3.993104	2.691607	0.338497	0.699396	3.628017	4.796565	2.692023	2.507645	1.927715	1.194941	1.119098	1.877250	1.997675	1.821213	0.000000	4.999991	18258.000000		1
6146.221191	728.027527	2.513247	3.271847	1944.408325	35299.835938	152.250351	91.223160	10.318190	10.688238	7.561327	4.785963	0.000000	13.451268	0.980474	0.000000	3.788608	2.862148	0.400235	0.514793	3.288787	4.547773	2.182558	1.960105	1.013603	1.028906	0.878598	0.679969	0.000000	1.128763	0.000000	0.000000	18288.000000		1
44432.750000	9962.936523	2.544085	7.111102	23155.742188	99998.000000	3686.702148	2256.914307	556.540833	214.970505	158.451752	761.880859	1006.964050	545.932800	4.553293	99998.000000	4.647703	3.998387	0.405532	0.851937	4.364659	4.999991	3.566638	3.353515	2.745497	2.332379	2.199897	2.881887	3.003014	2.737139	0.658326	4.999991	18319.000000		1
14055.330078	2463.555664	3.025148	6.426512	8808.499023	99998.000000	1300.079590	796.128845	186.979416	76.017242	62.852764	223.577225	293.476318	156.724854	1.686367	0.000000	4.147841	3.391562	0.480747	0.807975	3.944902	4.999991	3.113970	2.900983	2.271794	1.880912	1.798324	2.349427	2.467573	2.195138	0.226952	0.000000	18411.000000		1
13157.999023	3263.239990	3.117660	5.066583	7233.630859	95718.093750	996.528687	627.719666	119.454788	82.860062	39.675385	159.685242	226.253906	194.916962	0.134997	99998.000000	4.119190	3.513649	0.493829	0.704715	3.859356	4.980994	2.998490	2.797766	2.077204	1.918345	1.598521	2.203265	2.354596	2.289850	0.000000	4.999991	18446.000000		1
19183.845703	2600.957764	2.948054	4.329569	6209.117188	99998.000000	864.686523	527.458069	199.178680	90.396721	50.212517	196.770279	258.688690	175.057678	0.458368	0.000000	4.282936	3.415133	0.469535	0.636445	3.793030	4.999991	2.936859	2.722188	2.299243	1.956153	1.700812	2.293960	2.412777	2.243181	0.000000	0.000000	18487.000000		1
18859.630859	6557.780273	3.447620	6.469684	17790.798828	99998.000000	2758.910156	1711.592163	384.912262	164.258423	111.335304	505.138000	642.382874	338.159698	3.503695	0.000000	4.275533	3.816757	0.537519	0.810883	4.250196	4.999991	3.440737	3.233400	2.585362	2.215528	2.046633	2.703410	2.807794	2.529122	0.544526	0.000000	18525.000000		1
12274.667969	3029.027100	2.309720	4.693450	11459.861328	99998.000000	1722.366821	1061.669556	288.964813	94.399414	69.427292	309.218811	399.708038	254.861755	4.267867	0.000000	4.089010	3.481303	0.363559	0.671492	4.059179	4.999991	3.236126	3.025989	2.460845	1.974969	1.841530	2.490266	2.601743	2.406305	0.630211	0.000000	18674.000000		1
7075.478027	2387.412109	2.106194	5.963951	5260.448242	73597.562500	684.210693	413.658875	90.538567	64.083176	17.824011	85.271545	131.098984	88.333694	0.798987	0.000000	3.849756	3.377927	0.323498	0.775534	3.721023	4.866863	2.835190	2.616642	1.956834	1.806744	1.251005	1.930804	2.117599	1.946126	0.000000	0.000000	18718.000000		1
9389.328125	1052.492310	1.871829	3.188586	4501.327148	64441.695312	534.979309	330.934509	58.658878	50.659660	19.933287	56.583523	90.837692	85.320885	0.293383	0.000000	3.972635	3.022219	0.272266	0.503598	3.653341	4.809167	2.728337	2.519742	1.768334	1.704662	1.299579	1.752690	1.958266	1.931055	0.000000	0.000000	18742.000000		1
21992.277344	5249.997559	2.874044	4.927814	12950.861328	99998.000000	1926.935791	1186.841675	287.854675	126.895851	60.666393	285.190338	420.036041	305.031097	3.675185	0.000000	4.342270	3.720159	0.458493	0.692654	4.112298	4.999991	3.284867	3.074393	2.459173	2.103447	1.782948	2.455135	2.623286	2.484344	0.565279	0.000000	18769.000000		1
14353.027344	9519.742188	2.525582	5.143676	14338.238281	99998.000000	2196.917236	1325.776367	307.572113	79.400108	69.294693	325.790833	435.707611	255.327408	1.233503	99998.000000	4.156943	3.978625	0.402361	0.711274	4.156496	4.999991	3.341814	3.122470	2.487947	1.899821	1.840700	2.512939	2.639195	2.407097	0.091140	4.999991	18791.000000		1
9590.526367	2035.634521	3.271847	4.311067	6690.898926	93515.351562	961.583740	567.204407	159.885681	65.689804	35.786789	163.450485	220.160446	186.418182	1.026997	99998.000000	3.981843	3.308700	0.514793	0.634585	3.825485	4.970883	2.982987	2.753740	2.203809	1.817498	1.553723	2.213386	2.342739	2.270488	0.011569	4.999991	18824.000000		1
6369.058594	1616.742554	3.262596	1.218077	3404.685059	53849.484375	375.278656	241.783615	45.386467	4.431333	11.428336	48.806332	39.601372	14.626173	0.146343	99998.000000	3.804075	3.208641	0.513563	0.085675	3.532077	4.731182	2.574354	2.383427	1.656926	0.646534	1.057983	1.688476	1.597710	1.165131	0.000000	4.999991	18856.000000		1
10221.033203	3198.703613	2.787700	3.364359	6889.411621	99998.000000	1007.846008	590.067261	160.786133	46.163570	31.904362	150.511124	207.843994	137.032104	1.484650	99998.000000	4.009495	3.504974	0.445246	0.526902	3.838182	4.999991	3.003394	2.770901	2.206249	1.664299	1.503850	2.177569	2.317738	2.136822	0.171624	4.999991	18871.000000		1
14883.150391	2958.304688	2.309720	5.526060	8581.397461	99998.000000	1261.057983	757.930542	165.245224	62.939106	43.718163	205.336914	259.885162	137.550171	1.790097	99998.000000	4.172695	3.471043	0.363559	0.742416	3.933558	4.999991	3.100735	2.879629	2.218129	1.798921	1.640662	2.312467	2.414782	2.138461	0.252877	4.999991	18902.000000		1
10000.336914	1837.908325	1.791652	3.074487	5665.568359	74561.039062	693.332397	455.554565	110.718559	45.722595	26.322794	127.447838	139.952393	98.485367	1.558549	99998.000000	4.000015	3.264324	0.253254	0.487773	3.753243	4.872512	2.840941	2.658540	2.044220	1.660131	1.420332	2.105332	2.145980	1.993372	0.192720	4.999991	18921.000000		1
13583.418945	2220.134521	2.778449	4.412830	6076.824707	90874.226562	856.656433	497.496490	118.902802	78.314629	24.617487	127.857979	177.459915	137.877045	4.569049	0.000000	4.133009	3.346379	0.443802	0.644717	3.783677	4.958441	2.932807	2.696790	2.075192	1.893843	1.391244	2.106728	2.249100	2.139492	0.659826	0.000000	18948.000000		1
12758.466797	2867.969482	1.150235	5.165262	10869.322266	99998.000000	1618.339966	998.810669	228.835007	109.855110	88.127083	343.553162	447.271637	241.916214	1.930850	0.000000	4.105799	3.457575	0.060786	0.713092	4.036202	4.999991	3.209070	2.999483	2.359523	2.040820	1.945109	2.535994	2.650571	2.383665	0.285749	0.000000	18997.000000		1
21565.316406	5272.218750	0.996048	4.200052	14155.960938	99998.000000	2201.496582	1332.440308	336.784363	134.762466	81.694405	360.452057	418.685364	279.914062	3.816174	99998.000000	4.333756	3.721993	0.000000	0.623255	4.150939	4.999991	3.342718	3.124648	2.527352	2.129569	1.912192	2.556848	2.621888	2.447025	0.581628	4.999991	19028.000000		1
17371.464844	1559.125977	3.234842	8.245917	7463.023926	98528.031250	1060.291138	658.606445	137.244873	50.653492	46.783401	163.126694	212.518936	172.257645	0.226926	99998.000000	4.239836	3.192881	0.509853	0.916239	3.872915	4.993560	3.025425	2.818626	2.137496	1.704609	1.670092	2.212525	2.327398	2.236178	0.000000	4.999991	19089.000000		1
23915.197266	2498.605469	2.251129	7.746352	13825.967773	99998.000000	2130.240479	1306.839111	320.237030	134.161133	95.071663	421.072205	594.680542	283.130402	3.569730	0.000000	4.378674	3.397698	0.352400	0.889097	4.140696	4.999991	3.328429	3.116222	2.505471	2.127627	1.978051	2.624357	2.774284	2.451987	0.552635	0.000000	19105.000000		1
10722.501953	2599.635010	2.383730	1.819406	7347.266602	99998.000000	1063.427368	633.224182	129.785309	79.526535	45.593079	150.372360	199.736847	126.556641	2.535890	99998.000000	4.030296	3.414912	0.377257	0.259930	3.866126	4.999991	3.026708	2.801558	2.113225	1.900512	1.658899	2.177168	2.300458	2.102285	0.404130	4.999991	19141.000000		1
33179.562500	7307.051758	2.920300	7.777189	19336.990234	99998.000000	3032.770752	1866.469849	433.601410	168.248779	124.163658	525.219299	754.661804	398.656494	2.273854	99998.000000	4.520871	3.863742	0.465428	0.890823	4.286389	4.999991	3.481840	3.271021	2.637091	2.225952	2.093995	2.720341	2.877752	2.600599	0.356762	4.999991	19183.000000		1
7301.562500	1317.798706	1.603544	5.131341	4921.073242	75955.406250	688.682129	386.404785	68.619354	41.430031	20.389681	84.787399	120.956566	56.672951	0.134315	0.000000	3.863416	3.119849	0.205081	0.710231	3.692060	4.880558	2.838019	2.587043	1.836447	1.617315	1.309410	1.928331	2.082629	1.753376	0.000000	0.000000	19201.000000		1
12911.919922	2456.675781	3.410615	4.819884	7510.131348	99998.000000	1044.943359	646.120361	167.154053	115.482933	56.589691	220.909790	291.521240	208.954132	2.083742	99998.000000	4.110991	3.390348	0.532833	0.683037	3.875648	4.999991	3.019093	2.810313	2.223117	2.062518	1.752737	2.344215	2.464670	2.320051	0.318844	4.999991	19218.000000		1
21943.314453	4857.190918	2.180203	6.031793	15706.662109	99998.000000	2448.056885	1476.753174	365.278107	168.100769	123.001091	477.569366	634.383667	361.438843	2.063773	99998.000000	4.341302	3.686385	0.338497	0.780446	4.196084	4.999991	3.388822	3.169308	2.562624	2.225570	2.089909	2.679036	2.802352	2.558035	0.314662	4.999991	19249.000000		1
15257.201172	1873.346680	2.704439	6.420344	8243.098633	99998.000000	1276.340942	741.022400	184.216385	119.464043	67.540047	281.755035	351.675720	176.593384	2.477908	0.000000	4.183475	3.272618	0.432077	0.807558	3.916090	4.999991	3.105967	2.869831	2.265328	2.077237	1.829561	2.449872	2.546142	2.246974	0.394085	0.000000	19320.000000		1
12864.216797	1513.147461	3.450704	3.648063	6242.652832	85361.992188	848.780579	531.574890	125.844292	57.665916	45.725677	165.726288	269.568115	178.863022	0.954384	99998.000000	4.109384	3.179881	0.537908	0.562062	3.795369	4.931264	2.928795	2.725564	2.099833	1.760919	1.660160	2.219391	2.430669	2.252521	0.000000	4.999991	19353.000000		1
5118.657715	1742.167480	0.903535	2.722941	2450.856934	42522.976562	245.712311	143.585037	42.728283	38.528233	7.530490	12.976373	10.287353	29.906099	1.094546	0.000000	3.709156	3.241090	0.000000	0.435038	3.389318	4.628623	2.390427	2.157109	1.630715	1.585779	0.876823	1.113153	1.012304	1.475760	0.039234	0.000000	19380.000000		1
9840.136719	2886.268555	2.229543	3.139246	7668.197266	99998.000000	1110.617798	672.245789	167.403839	96.456261	43.502304	212.278412	256.064423	189.224380	0.652926	99998.000000	3.993001	3.460337	0.348216	0.496825	3.884693	4.999991	3.045565	2.827528	2.223765	1.984330	1.638512	2.326906	2.408349	2.276977	0.000000	4.999991	19406.000000		1
11179.015625	1645.365845	1.766982	3.947186	5535.958496	78954.539062	718.649902	451.619720	101.448837	34.522457	20.590124	87.883469	130.867706	45.759598	0.148958	99998.000000	4.048404	3.216263	0.247232	0.596288	3.743193	4.897377	2.856517	2.654773	2.006247	1.538102	1.313659	1.943907	2.116832	1.660482	0.000000	4.999991	19435.000000		1
10702.312500	2069.703613	3.444536	3.962604	7348.623535	99998.000000	1062.369629	646.946777	157.572876	65.177902	42.521675	172.519760	232.008163	174.511856	2.046369	0.000000	4.029478	3.315908	0.537131	0.597981	3.866206	4.999991	3.026276	2.810869	2.197481	1.814100	1.628610	2.236839	2.365503	2.241825	0.310984	0.000000	19470.000000		1
7058.585449	522.206482	3.469206	4.274062	3050.391113	50679.953125	318.550201	206.727676	54.523586	9.294389	9.334477	45.565323	53.188328	39.148064	0.366779	99998.000000	3.848718	2.717842	0.540230	0.630841	3.484355	4.704836	2.503178	2.315399	1.736584	0.968221	0.970090	1.658634	1.725816	1.592710	0.000000	4.999991	19522.000000		1
19805.339844	3570.846191	2.954222	6.414176	11830.659180	99998.000000	1799.114868	1100.573975	260.711609	124.277756	60.293259	324.464813	438.310303	238.847900	1.042263	0.000000	4.296782	3.552771	0.470443	0.807141	4.073009	4.999991	3.255059	3.041619	2.416160	2.094393	1.780269	2.511168	2.641782	2.378121	0.017977	0.000000	19551.000000		1
13867.779297	2379.517578	2.186371	4.332653	8887.263672	99998.000000	1300.835083	794.716492	182.458649	75.736626	40.091686	204.060242	279.420654	163.968552	1.190086	99998.000000	4.142007	3.376489	0.339724	0.636754	3.948768	4.999991	3.114222	2.900212	2.261164	1.879306	1.603054	2.309758	2.446259	2.214761	0.075578	4.999991	19569.000000		1
5572.976074	1311.936523	2.053770	4.434416	5976.039062	83994.367188	799.342102	493.953278	116.867531	52.269371	27.695057	146.107544	201.426727	116.204529	0.748296	99998.000000	3.746087	3.117913	0.312552	0.646836	3.776413	4.924250	2.902733	2.693686	2.067694	1.718247	1.442402	2.164673	2.304117	2.065223	0.000000	4.999991	19599.000000		1
8924.358398	3745.336426	3.481541	5.458218	9792.677734	99998.000000	1467.329224	878.162476	190.772415	54.292305	42.762207	213.962128	298.869781	193.908569	1.782533	99998.000000	3.950577	3.573491	0.541772	0.737051	3.990901	4.999991	3.166528	2.943575	2.280516	1.734738	1.631060	2.330337	2.475482	2.287597	0.251038	4.999991	19614.000000		1
11171.704102	2863.195801	3.419866	5.852936	5841.893066	86986.312500	763.052673	474.272858	120.234970	103.866486	33.150192	169.722809	210.273972	109.787270	0.127541	99998.000000	4.048120	3.456851	0.534009	0.767374	3.766554	4.939451	2.882555	2.676028	2.080031	2.016475	1.520486	2.229740	2.322786	2.040552	0.000000	4.999991	19658.000000		1
14158.539062	3533.212158	1.230412	2.029100	5305.362793	89567.109375	694.442566	431.896118	157.835007	68.594688	48.066235	235.631561	327.776764	211.270020	2.092165	0.000000	4.151019	3.548170	0.090050	0.307303	3.724715	4.952148	2.841636	2.635379	2.198203	1.836290	1.681840	2.372233	2.515578	2.324838	0.320596	0.000000	19704.000000		1
10849.758789	2446.058594	3.413699	5.513725	6742.952637	94006.656250	914.340881	581.734985	127.743881	71.296043	38.232193	146.813721	215.084610	117.792656	0.642687	99998.000000	4.035420	3.388467	0.533225	0.741445	3.828850	4.973159	2.961108	2.764725	2.106340	1.853065	1.582429	2.166767	2.332609	2.071118	0.000000	4.999991	19786.000000		1
9110.403320	1765.360229	2.180203	2.744528	7563.180664	99998.000000	1082.225830	657.739868	137.189377	100.067322	38.278450	150.640640	175.295135	85.712517	1.107668	0.000000	3.959538	3.246833	0.338497	0.438468	3.878705	4.999991	3.034318	2.818054	2.137321	2.000292	1.582954	2.177942	2.243770	1.933044	0.044410	0.000000	19803.000000		1
28453.996094	3714.147461	2.260381	4.650278	11851.579102	99998.000000	1766.254517	1097.009277	284.918945	143.264328	73.806206	384.832092	512.538940	224.582520	1.677612	99998.000000	4.454143	3.569859	0.354182	0.667479	4.073776	4.999991	3.247053	3.040210	2.454721	2.156138	1.868093	2.585271	2.709727	2.351376	0.224692	4.999991	19827.000000		1
36261.539062	99998.000000	1.862578	5.849853	23919.865234	99998.000000	3490.036865	2308.298828	783.442322	633.218018	334.826172	734.102539	999.754272	666.420593	5.471209	99998.000000	4.559446	4.999991	0.270115	0.767145	4.378759	4.999991	3.542830	3.363292	2.894007	2.801553	2.524819	2.865757	2.999893	2.823748	0.738083	4.999991	19920.000000		0
21753.001953	3151.543945	3.348940	5.717252	11055.450195	99998.000000	1673.011475	1029.123779	236.029358	109.713257	71.875786	335.701965	500.904022	254.217255	1.788897	0.000000	4.337519	3.498523	0.524907	0.757187	4.043576	4.999991	3.223499	3.012468	2.372966	2.040259	1.856583	2.525954	2.699754	2.405205	0.252585	0.000000	20019.000000		1
8883.533203	1949.952881	2.183287	5.572316	4274.237793	63038.550781	545.149475	332.377686	91.611710	53.922256	36.289436	114.520805	122.868484	86.998436	0.646594	0.000000	3.948586	3.290024	0.339111	0.746036	3.630859	4.799606	2.736516	2.521632	1.961951	1.731768	1.559780	2.058884	2.089441	1.939511	0.000000	0.000000	20055.000000		1
13558.501953	3140.066406	3.922516	4.286397	8456.684570	99998.000000	1217.817749	755.491333	179.908401	92.129776	44.655621	225.128342	304.661041	204.075668	2.872412	99998.000000	4.132212	3.496939	0.593565	0.632092	3.927200	4.999991	3.085582	2.878229	2.255051	1.964400	1.649876	2.352430	2.483817	2.309791	0.458247	4.999991	20088.000000		1
17866.955078	4900.637695	3.015897	6.463516	9546.378906	99998.000000	1408.306519	857.026489	182.181122	104.902626	44.945492	214.807068	295.866241	171.122833	2.500785	0.000000	4.252050	3.690253	0.479416	0.810469	3.979839	4.999991	3.148697	2.932994	2.260503	2.020786	1.652686	2.332049	2.471095	2.233308	0.398076	0.000000	20120.000000		1
9107.890625	912.728088	1.834825	2.528666	7640.049316	99998.000000	1081.232788	657.064575	144.833954	78.228287	37.279316	187.833618	246.202621	140.091171	1.975136	99998.000000	3.959418	2.960341	0.263595	0.402891	3.883096	4.999991	3.033919	2.817608	2.160870	1.893364	1.571468	2.273773	2.391293	2.146411	0.295597	4.999991	20149.000000		1
22465.080078	6982.750000	2.772281	6.093468	12837.120117	99998.000000	1928.496216	1190.187500	275.939117	169.062897	85.681679	408.953094	537.242798	389.352844	6.014622	0.000000	4.351508	3.844027	0.442837	0.784864	4.108468	4.999991	3.285219	3.075615	2.440813	2.228048	1.932888	2.611674	2.730170	2.590343	0.779208	0.000000	20207.000000		1
23925.718750	5223.332520	2.044519	9.164871	18660.306641	99998.000000	2920.353027	1790.757935	434.998352	156.357895	160.724457	626.597229	856.958679	474.023071	1.941955	0.000000	4.378865	3.717948	0.310591	0.962126	4.270919	4.999991	3.465435	3.253037	2.638488	2.194120	2.206082	2.796988	2.932960	2.675799	0.288239	0.000000	20254.000000		1
27553.503906	4454.183105	2.198706	6.000956	12936.318359	99998.000000	2009.542969	1220.358765	312.370392	127.617447	91.053551	408.866760	538.500977	317.612762	3.976033	99998.000000	4.440177	3.648768	0.342167	0.778220	4.111811	4.999991	3.303097	3.086488	2.494670	2.105910	1.959297	2.611582	2.731186	2.501898	0.599450	4.999991	20324.000000		1
10463.742188	302.033722	2.692104	3.509295	4657.937988	67506.421875	591.991516	365.897949	70.568275	53.777321	7.675426	66.892464	94.905144	38.956871	3.000600	99998.000000	4.019687	2.480055	0.430092	0.545220	3.668194	4.829345	2.772316	2.563360	1.848609	1.730599	0.885102	1.825377	1.977290	1.590584	0.477208	4.999991	20357.000000		0
8671.998047	376.826721	3.435285	4.662613	3495.177246	53624.921875	423.921570	255.891724	67.345772	23.035528	24.950531	68.986320	101.710953	84.676384	0.214775	99998.000000	3.938119	2.576142	0.535963	0.668629	3.543469	4.729367	2.627285	2.408056	1.828310	1.362398	1.397080	1.838763	2.007368	1.927762	0.000000	4.999991	20402.000000		1
5860.479004	375.337250	1.464776	4.163047	3042.114502	51664.953125	331.440247	205.053207	62.673908	29.684069	16.451746	73.969643	88.213432	62.498135	0.880098	99998.000000	3.767933	2.574422	0.165771	0.619411	3.483176	4.713196	2.520405	2.311867	1.797087	1.472523	1.216212	1.869053	1.945535	1.795867	0.000000	4.999991	20457.000000		1
4071.950684	0.000000	2.457740	4.015028	1938.024902	35802.792969	139.862976	92.373398	22.936850	11.348159	8.057810	5.692582	0.000000	20.149149	0.947691	0.000000	3.609802	0.000000	0.390536	0.603689	3.287359	4.553917	2.145703	1.965547	1.360534	1.054925	0.906217	0.755309	0.000000	1.304257	0.000000	0.000000	20508.000000		0
6696.838379	732.532898	3.342773	3.959521	2460.145020	40426.351562	214.437027	144.790787	26.995049	57.147846	6.839733	18.002867	61.536007	12.621742	1.739421	99998.000000	3.825870	2.864827	0.524107	0.597643	3.390961	4.606665	2.331300	2.160741	1.431284	1.757000	0.835039	1.255342	1.789129	1.101119	0.240405	4.999991	20537.000000		1
6011.452637	1811.514526	3.173167	6.728718	4672.977539	71532.132812	630.161987	369.644684	97.365967	41.642807	39.308418	155.586960	237.383118	114.850769	1.435959	0.000000	3.778980	3.258042	0.501493	0.827932	3.669594	4.854501	2.799452	2.567785	1.988407	1.619540	1.594486	2.191973	2.375450	2.060134	0.157142	0.000000	20696.000000		1
20316.414062	4145.614746	2.494745	4.156880	11441.728516	99998.000000	1692.966431	1054.869873	279.429901	151.121704	59.506908	329.867523	411.306000	326.123871	2.083752	99998.000000	4.307847	3.617589	0.397026	0.618767	4.058492	4.999991	3.228648	3.023199	2.446273	2.179327	1.774567	2.518340	2.614165	2.513383	0.318846	4.999991	20737.000000		1
22275.289062	5973.868164	3.376694	6.639289	16954.361328	99998.000000	2654.876953	1593.947510	364.670624	157.403275	129.865494	520.951416	706.163818	380.052307	5.340340	99998.000000	4.347823	3.776256	0.528492	0.822122	4.229281	4.999991	3.424044	3.202474	2.561901	2.197014	2.113494	2.716797	2.848906	2.579843	0.727569	4.999991	20816.000000		1
13669.791016	2397.634521	3.086823	4.153796	6369.844727	95908.859375	896.100586	557.632507	163.980896	58.356670	52.312546	192.505478	261.929688	229.491837	0.308525	99998.000000	4.135762	3.379783	0.489512	0.618445	3.804129	4.981859	2.952357	2.746348	2.214793	1.766091	1.718606	2.284443	2.418185	2.360767	0.000000	4.999991	20859.000000		1
6985.531738	855.200928	1.544953	3.632644	2732.994385	53747.457031	303.224030	182.717682	45.528320	50.557896	19.495396	70.497353	109.133514	40.609756	0.285463	0.000000	3.844199	2.932068	0.188915	0.560223	3.436639	4.730358	2.481764	2.261781	1.658282	1.703789	1.289932	1.848173	2.037958	1.608630	0.000000	0.000000	20878.000000		1
7457.701660	681.901001	2.920300	2.389898	4222.070312	65434.468750	567.090332	329.238464	87.035446	36.826008	26.461563	97.137772	107.866096	51.976418	0.090956	99998.000000	3.872605	2.833721	0.465428	0.378379	3.625525	4.815806	2.753652	2.517511	1.939696	1.566155	1.422616	1.987388	2.032885	1.715806	0.000000	4.999991	20895.000000		1
11829.570312	2675.115723	3.509295	4.853805	8269.320312	99998.000000	1238.074829	740.482788	162.170731	51.566280	44.452095	186.239319	232.088348	124.256172	0.590875	0.000000	4.072969	3.427343	0.545220	0.686082	3.917470	4.999991	3.092747	2.869515	2.209972	1.712366	1.647892	2.270071	2.365653	2.094318	0.000000	0.000000	20939.000000		1
22024.613281	3448.190430	2.685936	5.248523	12603.295898	99998.000000	1945.956299	1174.947632	273.475189	128.369873	97.911789	429.521637	538.463928	296.957886	4.364840	0.000000	4.342908	3.537591	0.429096	0.720037	4.100484	4.999991	3.289133	3.070019	2.436918	2.108463	1.990835	2.632985	2.731157	2.472695	0.639968	0.000000	20973.000000		1
16466.490234	3939.395996	3.296517	7.604500	14612.841797	99998.000000	2298.850098	1388.382446	301.762329	190.433197	100.320190	452.310455	605.051147	411.799377	1.621310	99998.000000	4.216601	3.595430	0.518055	0.881071	4.164735	4.999991	3.361511	3.142509	2.479665	2.279743	2.001388	2.655437	2.781792	2.614686	0.209866	4.999991	21023.000000		1
8528.832031	970.884338	3.644979	4.730455	4384.641602	69508.992188	575.897461	344.114410	62.612232	23.914394	27.485363	87.584351	126.902016	86.887421	0.325838	0.000000	3.930890	2.987168	0.561695	0.674903	3.641934	4.842041	2.760345	2.536703	1.796659	1.378659	1.439101	1.942427	2.103468	1.938957	0.000000	0.000000	21082.000000		1
7562.952637	3359.662354	3.129995	3.706654	8320.081055	99998.000000	1263.130249	743.134766	176.821579	68.930809	42.506256	199.209518	238.379166	121.471550	2.295614	99998.000000	3.878691	3.526296	0.495544	0.568982	3.920128	4.999991	3.101448	2.871068	2.247535	1.838413	1.628453	2.299310	2.377268	2.084475	0.360899	4.999991	21116.000000		1
11365.375000	3070.361572	1.881081	2.886379	7934.404297	99998.000000	1113.568848	696.961975	168.988876	74.669647	35.996483	161.714340	244.127258	106.000435	1.366727	0.000000	4.055584	3.487190	0.274407	0.460353	3.899514	4.999991	3.046717	2.843209	2.227858	1.873144	1.556260	2.208749	2.387616	2.025308	0.135682	0.000000	21139.000000		1
17560.048828	4146.650879	2.476242	4.644111	12252.280273	99998.000000	1847.184204	1132.990234	277.931213	148.343246	83.106758	419.480988	547.952637	283.195160	1.450350	0.000000	4.244526	3.617697	0.393793	0.666903	4.088217	4.999991	3.266510	3.054226	2.443937	2.171268	1.919636	2.622712	2.738743	2.452086	0.161473	0.000000	21195.000000		1
30537.349609	5056.079590	2.121612	4.604022	11015.022461	99998.000000	1611.401489	999.569275	380.030701	136.597290	120.830139	550.817444	722.492249	387.675293	3.241642	0.000000	4.484831	3.703814	0.326666	0.663137	4.041986	4.999991	3.207204	2.999813	2.579819	2.135442	2.082175	2.741008	2.858833	2.588468	0.510765	0.000000	21223.000000		1
28851.121094	5324.426270	2.482410	8.979847	16001.211914	99998.000000	2491.694824	1502.243286	371.624451	148.525192	115.689545	538.359131	752.728271	503.219910	4.598779	0.000000	4.460163	3.726273	0.394873	0.953269	4.204153	4.999991	3.396495	3.176740	2.570104	2.171800	2.063294	2.731072	2.876638	2.701758	0.662643	0.000000	21244.000000		1
7463.178223	1916.407959	2.118529	2.596508	4285.268066	69951.125000	493.620239	276.814880	71.866531	36.696491	4.807549	55.568974	88.447792	116.102760	1.171416	0.000000	3.872924	3.282488	0.326034	0.414390	3.631978	4.844795	2.693393	2.442189	1.856527	1.564625	0.681924	1.744832	1.946687	2.064842	0.068711	0.000000	21333.000000		1
7662.825684	3275.590576	1.193407	3.188586	7919.959961	99998.000000	1105.076294	694.735474	179.541443	84.377258	41.470119	193.954834	234.956223	99.216209	2.362900	0.000000	3.884389	3.515290	0.076789	0.503598	3.898723	4.999991	3.043392	2.841820	2.254165	1.926225	1.617735	2.287701	2.370987	1.996583	0.373445	0.000000	21367.000000		1
20853.650391	5924.812012	1.822490	6.873654	13858.652344	99998.000000	2217.667725	1300.199829	299.418701	107.952446	109.189018	451.952759	638.771790	345.770386	2.780758	99998.000000	4.319182	3.772675	0.260665	0.837188	4.141721	4.999991	3.345896	3.114010	2.476279	2.033232	2.038179	2.655093	2.805346	2.538788	0.444163	4.999991	21409.000000		1
35646.609375	9496.135742	2.235711	6.796560	28095.378906	99998.000000	4451.811523	2745.110352	694.057068	276.481842	169.217087	772.017090	1076.314209	544.421753	3.564299	99998.000000	4.552018	3.977547	0.349416	0.832289	4.448635	4.999991	3.648537	3.438560	2.841395	2.441667	2.228444	2.887627	3.031939	2.735935	0.551974	4.999991	21443.000000		1
18685.455078	3705.827637	2.322055	4.218554	8009.185059	99998.000000	1159.858887	678.305359	154.553909	66.454567	26.526321	172.525925	224.533188	156.542908	2.314900	99998.000000	4.271503	3.568885	0.365873	0.625164	3.903588	4.999991	3.064405	2.831425	2.189080	1.822525	1.423677	2.236854	2.351280	2.194633	0.364532	4.999991	21480.000000		1
11962.371094	5234.856445	2.661267	5.698749	15216.464844	99998.000000	2320.593506	1421.597412	323.132660	129.233322	106.965645	460.812347	586.918762	236.158875	2.776675	0.000000	4.077817	3.718905	0.425088	0.755780	4.182314	4.999991	3.365599	3.152777	2.509381	2.111375	2.029244	2.663524	2.768578	2.373204	0.443525	0.000000	21515.000000		1
21915.089844	5028.085449	2.192538	5.735754	13406.412109	99998.000000	2065.885986	1265.307373	297.075043	148.229156	100.514465	420.523285	524.617981	271.936432	3.673916	99998.000000	4.340743	3.701403	0.340947	0.758591	4.127313	4.999991	3.315106	3.102196	2.472866	2.170934	2.002228	2.623790	2.719843	2.434467	0.565129	4.999991	21586.000000		1
30247.490234	9684.857422	3.305768	8.763986	24606.550781	99998.000000	3915.549561	2395.035156	596.006531	252.231323	146.181549	737.423706	976.774231	638.118042	2.395405	99998.000000	4.480690	3.986093	0.519272	0.942702	4.391051	4.999991	3.592793	3.379312	2.775251	2.401799	2.164893	2.867717	2.989794	2.804901	0.379379	4.999991	21621.000000		1
20450.041016	3783.889404	2.331306	5.026494	10173.975586	99998.000000	1549.375244	937.061890	242.542221	123.102852	52.824444	246.002182	290.136658	245.545776	2.409357	99998.000000	4.310694	3.577938	0.367599	0.701265	4.007491	4.999991	3.190157	2.971768	2.384787	2.090268	1.722835	2.390939	2.462603	2.390132	0.381901	4.999991	21697.000000		1
14614.349609	3322.284424	2.161701	3.626477	9710.307617	99998.000000	1470.601074	884.610535	239.106934	69.960777	52.698013	274.172119	336.269379	212.213654	2.207448	0.000000	4.164780	3.521437	0.334796	0.559485	3.987233	4.999991	3.167495	2.946752	2.378592	1.844855	1.721794	2.438023	2.526687	2.326773	0.343890	0.000000	21729.000000		1
32162.599609	10171.764648	2.186371	10.959607	27906.466797	99998.000000	4470.844727	2734.082764	636.119812	285.285919	184.953400	945.936890	1190.088745	617.823975	3.367320	99998.000000	4.507351	4.007396	0.339724	1.039795	4.445705	4.999991	3.650390	3.436812	2.803539	2.455280	2.267062	2.975862	3.075579	2.790865	0.527284	4.999991	21786.000000		1
8490.393555	706.466064	3.379778	6.852067	3996.380371	64154.316406	510.852173	308.130249	83.220856	25.329830	27.596378	77.222984	112.118576	54.819622	0.202318	0.000000	3.928928	2.849091	0.528888	0.835822	3.601667	4.807226	2.708295	2.488734	1.920232	1.403632	1.440852	1.887747	2.049678	1.738936	0.000000	0.000000	21880.000000		1
23589.990234	5687.037109	1.766982	7.252954	15658.916992	99998.000000	2461.085693	1495.456055	336.044250	180.111923	106.919388	413.649628	557.903870	303.473816	1.979846	99998.000000	4.372728	3.754886	0.247232	0.860515	4.194762	4.999991	3.391127	3.174774	2.526397	2.255543	2.029057	2.616633	2.746559	2.482121	0.296631	4.999991	21901.000000		1
14620.920898	2284.661865	1.618963	1.865662	6971.698242	92679.125000	944.364136	604.591675	132.091949	91.556206	24.281359	126.655319	153.409836	119.593559	1.491823	0.000000	4.164975	3.358822	0.209237	0.270833	3.843338	4.966982	2.975139	2.781462	2.120876	1.961688	1.385273	2.102623	2.185853	2.077708	0.173717	0.000000	21942.000000		1
5395.559082	861.294373	4.415914	5.020327	2919.199707	48110.660156	302.379089	196.042526	48.855675	37.896065	20.352676	49.913395	75.064369	92.015678	0.489741	0.000000	3.732036	2.935152	0.645021	0.700732	3.465264	4.682241	2.480552	2.292350	1.688915	1.578594	1.308622	1.698217	1.875434	1.963862	0.000000	0.000000	21991.000000		1
7530.422363	1695.997681	4.628692	8.511119	4243.156738	63808.449219	517.735046	328.976349	78.838867	31.688499	26.291956	71.564323	93.714821	96.289742	0.559212	0.000000	3.876819	3.229425	0.665458	0.929987	3.627689	4.804878	2.714108	2.517165	1.896740	1.500902	1.419823	1.854697	1.971808	1.983580	0.000000	0.000000	22048.000000		1
18592.054688	5271.376953	3.278014	5.489055	11909.812500	99998.000000	1763.688843	1105.964355	257.782043	90.106850	49.749958	263.613403	323.749390	187.756516	3.829931	99998.000000	4.269327	3.721924	0.515611	0.739498	4.075905	4.999991	3.246422	3.043741	2.411253	1.954758	1.696793	2.420968	2.510209	2.273595	0.583191	4.999991	22076.000000		1
7294.997070	546.947327	2.938803	1.649800	3053.505859	50187.250000	331.505005	197.155746	39.243660	32.542694	0.675339	18.545605	45.219944	27.195492	0.430599	99998.000000	3.863025	2.737946	0.468170	0.217431	3.484799	4.700593	2.520490	2.294809	1.593770	1.512454	0.000000	1.268241	1.655330	1.434497	0.000000	4.999991	22099.000000		1
8551.352539	1757.040283	3.194753	3.552467	5543.695801	83262.710938	771.036438	465.505768	145.012817	63.309158	35.018936	148.654709	194.519150	93.138161	1.007013	0.000000	3.932035	3.244782	0.504437	0.550530	3.743799	4.920451	2.887075	2.667925	2.161406	1.801467	1.544303	2.172179	2.288962	1.969128	0.003035	0.000000	22145.000000		1
17455.115234	4447.762695	2.026016	6.210650	10282.856445	99998.000000	1544.151367	942.769836	226.562286	143.094727	74.805336	358.237946	483.746094	237.376953	2.487112	99998.000000	4.241923	3.648142	0.306643	0.793137	4.012114	4.999991	3.188690	2.974406	2.355188	2.155624	1.873933	2.554172	2.684618	2.375438	0.395695	4.999991	22198.000000		1
4526.515137	991.751953	2.248045	2.423819	2698.949707	42590.316406	255.851639	163.339478	19.871613	33.504822	13.944667	28.854544	9.701442	13.004127	1.105648	99998.000000	3.655764	2.996403	0.351805	0.384500	3.431195	4.629311	2.407988	2.213091	1.298233	1.525107	1.144408	1.460214	0.986836	1.114081	0.043617	4.999991	22230.000000		1
6427.433594	335.982574	3.666565	3.965688	3075.406494	47466.019531	356.668304	196.705521	44.356499	33.800861	13.469770	48.371525	74.925598	85.823532	0.291946	0.000000	3.808038	2.526317	0.564259	0.598319	3.487903	4.676383	2.552264	2.293817	1.646957	1.528928	1.129360	1.684590	1.874630	1.933606	0.000000	0.000000	22248.000000		1
7723.828125	1853.626099	2.155533	3.993442	6355.286621	87615.296875	918.602600	543.030945	135.295959	63.198143	47.526581	169.673477	226.065811	154.236282	0.411537	0.000000	3.887833	3.268022	0.333555	0.601347	3.803135	4.942580	2.963128	2.734825	2.131285	1.800704	1.676937	2.229614	2.354235	2.188187	0.000000	0.000000	22282.000000		1
12226.012695	2405.149658	2.007514	6.512856	9549.388672	99998.000000	1383.824707	865.343323	205.747055	79.745483	48.982105	241.980972	304.155334	204.063324	2.329499	99998.000000	4.087285	3.381142	0.302659	0.813771	3.979975	4.999991	3.141081	2.937188	2.313334	1.901706	1.690037	2.383781	2.483095	2.309765	0.367263	4.999991	22312.000000		1
6835.884277	1312.636597	2.241878	7.129604	5892.007324	82577.984375	786.655579	498.859497	108.066544	34.886337	45.472813	177.055939	225.667999	171.147507	0.039738	0.000000	3.834795	3.118145	0.350612	0.853065	3.770263	4.916864	2.895785	2.697978	2.033691	1.542655	1.657752	2.248111	2.353470	2.233371	0.000000	0.000000	22389.000000		1
10157.058594	2060.486328	3.644979	4.206220	5092.973633	74901.968750	647.575867	411.238159	118.643768	55.914352	33.480152	114.801430	149.018585	98.195496	1.958590	0.000000	4.006768	3.313970	0.561695	0.623892	3.706971	4.874493	2.811291	2.614093	2.074245	1.747523	1.524787	2.059947	2.173240	1.992092	0.291943	0.000000	22410.000000		1
11173.180664	2043.337769	2.232627	4.718120	6733.534668	88141.773438	883.811890	567.377075	116.682510	47.261379	38.648499	159.164093	251.269196	99.182289	3.460328	99998.000000	4.048177	3.310340	0.348816	0.673769	3.828243	4.945182	2.946360	2.753872	2.067006	1.674506	1.587133	2.201845	2.400139	1.996434	0.539117	4.999991	22445.000000		1
6444.576172	714.989502	2.593424	2.981975	2465.886963	43520.097656	231.246490	128.721420	23.436415	0.000000	9.707609	11.477675	19.927120	1.859494	1.207358	99998.000000	3.809194	2.854300	0.413874	0.474504	3.391973	4.638690	2.364075	2.109651	1.369891	0.000000	0.987112	1.059854	1.299445	0.269395	0.081836	4.999991	22466.000000		1
7985.544922	1294.504150	3.728240	4.733539	3124.999268	52856.992188	342.387512	206.999054	50.289612	39.718555	9.658270	36.909267	46.126564	44.412006	0.469506	0.000000	3.902305	3.112103	0.571504	0.675186	3.494850	4.723103	2.534518	2.315968	1.701478	1.598993	0.984899	1.567135	1.663951	1.647500	0.000000	0.000000	22495.000000		1
7412.709473	1184.451660	2.615010	4.446751	6080.836914	95184.828125	828.471069	507.256531	156.986969	65.171738	31.777927	146.980240	216.897842	110.582870	0.548210	99998.000000	3.869977	3.073517	0.417473	0.648043	3.783963	4.978568	2.918277	2.705228	2.195863	1.814059	1.502126	2.167259	2.336255	2.043688	0.000000	4.999991	22530.000000		1
7103.089844	144.100021	3.389029	3.805334	3074.404297	52785.273438	363.452545	194.923126	43.283356	79.665306	20.966339	79.054726	113.111534	93.468124	0.521010	0.000000	3.851447	2.158664	0.530075	0.580393	3.487761	4.722513	2.560448	2.289863	1.636321	1.901269	1.321523	1.897928	2.053507	1.970664	0.000000	0.000000	22563.000000		0
10085.997070	1723.461548	2.513247	3.237926	4412.191895	64999.648438	587.578674	348.271301	78.635338	49.222637	24.756254	91.784401	117.083389	126.658401	1.131842	99998.000000	4.003719	3.236402	0.400235	0.510267	3.644654	4.812911	2.769066	2.541918	1.895618	1.692165	1.393685	1.962769	2.068495	2.102634	0.053786	4.999991	22616.000000		1
4368.125000	0.000000	2.593424	4.261727	1705.637451	33330.304688	112.704483	69.852852	26.483149	24.401625	14.111189	18.641201	40.406227	85.296211	0.628986	0.000000	3.640295	0.000000	0.413874	0.629586	3.231887	4.522839	2.051941	1.844184	1.422970	1.387419	1.149564	1.270474	1.606448	1.930930	0.000000	0.000000	22708.000000		0
7663.078613	1468.291382	2.525582	5.230021	7912.626953	99998.000000	1097.925049	698.056702	152.845505	58.751392	39.033966	206.644424	251.071838	146.055115	0.875111	0.000000	3.884403	3.166812	0.402361	0.718503	3.898321	4.999991	3.040573	2.843891	2.184253	1.769018	1.591443	2.315224	2.399798	2.164517	0.000000	0.000000	22736.000000		1
15686.199219	3168.621826	2.223376	5.125174	9829.401367	99998.000000	1468.871094	895.280273	228.464951	121.826180	69.661659	300.433258	364.889557	205.713135	1.832543	99998.000000	4.195518	3.500870	0.347013	0.709709	3.992527	4.999991	3.166984	2.951959	2.358819	2.085741	1.842994	2.477748	2.562161	2.313262	0.263054	4.999991	22779.000000		1
3429.373535	260.221283	2.143198	3.515462	1991.944092	38570.308594	160.406845	89.662788	12.803683	44.819057	9.288221	20.065887	60.533791	33.261208	0.279223	0.000000	3.535215	2.415343	0.331062	0.545982	3.299277	4.586253	2.205223	1.952612	1.107335	1.651463	0.967933	1.302458	1.781998	1.521938	0.000000	0.000000	22836.000000		1
24136.410156	3655.087646	2.858626	7.623002	16952.910156	99998.000000	2635.039307	1618.580444	571.219421	213.360794	175.255035	852.900452	1109.365723	617.657471	1.570453	99998.000000	4.382673	3.562898	0.456157	0.882126	4.229244	4.999991	3.420787	3.209134	2.756803	2.329115	2.243670	2.930898	3.045075	2.790748	0.196025	4.999991	22896.000000		1
23691.744141	3567.210449	2.053770	5.470552	11234.276367	99998.000000	1685.139893	1040.459595	267.073364	114.400543	64.098595	302.980408	431.146759	213.761688	1.800728	99998.000000	4.374597	3.552329	0.312552	0.738031	4.050545	4.999991	3.226636	3.017225	2.426630	2.058428	1.806849	2.481415	2.634625	2.329930	0.255448	4.999991	22946.000000		1
12082.995117	1863.376953	3.484625	5.180681	5407.209473	74158.304688	749.903564	450.454041	92.132866	16.368484	28.191540	87.312981	120.139381	69.871353	1.272907	99998.000000	4.082175	3.270301	0.542156	0.714387	3.732973	4.870160	2.875005	2.653651	1.964415	1.214008	1.450119	1.941079	2.079685	1.844299	0.104797	4.999991	22999.000000		1
11272.005859	199.857101	4.372742	5.193016	5645.986328	78161.304688	754.603210	471.589996	111.902710	53.638554	34.895588	103.126389	147.495224	89.776886	0.318362	0.000000	4.052001	2.300719	0.640754	0.715420	3.751740	4.892992	2.877719	2.673565	2.048841	1.729477	1.542771	2.013370	2.168778	1.953165	0.000000	0.000000	23031.000000		0
10574.874023	3153.360352	3.598723	3.404448	7166.627441	96961.851562	1034.387695	623.939026	137.503906	51.516941	27.630299	140.572235	159.262772	146.200058	0.177728	0.000000	4.024275	3.498774	0.556148	0.532047	3.855315	4.986601	3.014683	2.795142	2.138315	1.711950	1.441386	2.147900	2.202114	2.164948	0.000000	0.000000	23062.000000		1
15067.523438	2849.251221	2.550252	5.618572	7417.727051	99998.000000	1062.970947	654.039429	183.164825	78.650757	47.674603	174.533447	223.897934	135.767761	1.553387	99998.000000	4.178042	3.454731	0.406583	0.749626	3.870271	4.999991	3.026521	2.815604	2.262842	1.895703	1.678287	2.241879	2.350050	2.132797	0.191280	4.999991	23173.000000		1
13193.372070	3127.265625	2.226459	4.859972	7407.288574	99998.000000	1081.319214	654.276855	156.496658	107.104416	45.207611	214.600464	294.860931	188.163574	0.472897	0.000000	4.120356	3.495165	0.347615	0.686634	3.869659	4.999991	3.033954	2.815762	2.194505	2.029807	1.655212	2.331631	2.469617	2.274536	0.000000	0.000000	23218.000000		1
9774.397461	1239.915894	2.106194	3.700486	4583.906738	71633.335938	605.596924	362.212860	97.199448	39.681549	26.652754	74.370529	88.053078	70.213646	2.197244	99998.000000	3.990090	3.093392	0.323498	0.568259	3.661236	4.855115	2.782184	2.558964	1.987664	1.598589	1.425742	1.871401	1.944745	1.846421	0.341878	4.999991	23264.000000		1
7270.164062	659.932434	3.284182	4.181550	4016.341553	62544.773438	508.872406	299.412537	67.614059	75.132210	22.733322	102.666916	127.120964	65.307419	0.120246	0.000000	3.861544	2.819499	0.516427	0.621337	3.603831	4.796191	2.706609	2.476270	1.830037	1.875826	1.356663	2.011431	2.104217	1.814963	0.000000	0.000000	23281.000000		1
3857.584473	1689.463257	1.520283	3.725156	4817.250000	70298.750000	639.696960	376.922302	77.392593	39.823402	28.382732	97.470818	127.102463	76.957787	0.590442	0.000000	3.586315	3.227749	0.181925	0.571145	3.682799	4.846948	2.805974	2.576252	1.888699	1.600138	1.453054	1.988875	2.104154	1.886253	0.000000	0.000000	23308.000000		1
6509.007812	3014.046143	2.719858	4.126042	6362.894043	89877.054688	909.477844	534.871399	140.661667	91.938583	27.127649	136.023712	185.644150	78.980721	0.062493	99998.000000	3.813515	3.479150	0.434546	0.615534	3.803655	4.953649	2.958792	2.728249	2.148176	1.963498	1.433412	2.133615	2.268681	1.897521	0.000000	4.999991	23333.000000		1
20381.816406	4520.144043	2.877128	3.265679	10928.693359	99998.000000	1606.822144	999.584656	230.595810	111.868790	63.321491	259.700134	377.347870	257.467529	2.422308	0.000000	4.309243	3.655152	0.458959	0.513974	4.038568	4.999991	3.205968	2.999820	2.362851	2.048709	1.801551	2.414472	2.576742	2.410722	0.384229	0.000000	23379.000000		1
14296.126953	2416.738281	2.722941	3.432201	6095.737305	90611.250000	805.145691	505.532715	130.118362	55.171169	35.450661	128.863281	178.357285	67.848419	1.569397	99998.000000	4.155219	3.383230	0.435038	0.535573	3.785026	4.957182	2.905874	2.703749	2.114339	1.741712	1.549624	2.110129	2.251291	1.831540	0.195733	4.999991	23473.000000		1
3596.064941	1613.270264	1.708391	2.769197	2980.365723	54890.265625	289.785095	178.332611	67.913177	37.624695	15.717816	66.642677	98.577873	97.732933	0.172707	0.000000	3.555828	3.207707	0.232587	0.442354	3.474270	4.739495	2.462076	2.251231	1.831954	1.575473	1.196392	1.823752	1.993779	1.990041	0.000000	0.000000	23511.000000		1
14193.018555	1497.457397	4.375825	6.025626	8935.571289	99998.000000	1310.178833	786.865295	185.338867	67.392029	56.198055	252.983765	306.221436	193.893158	0.878271	0.000000	4.152075	3.175354	0.641060	0.780002	3.951122	4.999991	3.117331	2.895900	2.267967	1.828609	1.749721	2.403093	2.486036	2.287562	0.000000	0.000000	23543.000000		1
12174.344727	872.106018	3.052901	3.126911	5091.036621	77329.242188	626.942566	385.140472	106.308807	52.164524	33.856369	130.451401	214.560379	114.699661	1.280674	99998.000000	4.085445	2.940569	0.484713	0.495116	3.706806	4.888344	2.797228	2.585619	2.026569	1.717375	1.529640	2.115449	2.331550	2.059562	0.107439	4.999991	23574.000000		1
5340.526855	866.764954	3.031315	2.763030	1875.955444	37364.964844	113.993484	70.623787	28.108278	19.273367	7.672342	23.032444	52.479065	16.263638	0.834910	99998.000000	3.727584	2.937901	0.481631	0.441386	3.273222	4.572464	2.056880	1.848951	1.448834	1.284958	0.884928	1.362340	1.719986	1.211218	0.000000	4.999991	23666.000000		1
4420.776855	191.518677	1.615879	3.237926	2021.813232	38683.355469	123.442062	81.885597	31.858105	28.906967	5.680247	8.233582	19.865444	15.622220	0.088905	0.000000	3.645499	2.282211	0.208409	0.510267	3.305741	4.587524	2.091463	1.913208	1.503220	1.461003	0.754367	0.915589	1.298098	1.193743	0.000000	0.000000	23679.000000		0
11636.454102	993.926025	2.611927	4.224722	5590.830566	80127.546875	739.690247	442.991394	87.371567	43.141506	26.899452	114.184677	149.993057	104.517159	0.206862	0.000000	4.065821	2.997354	0.416961	0.625798	3.747476	4.903782	2.869050	2.646395	1.941370	1.634895	1.429743	2.057608	2.176071	2.019188	0.000000	0.000000	23699.000000		1
12291.980469	1265.356689	2.722941	5.112839	6404.052734	88869.750000	882.717163	527.661621	148.599197	58.270329	43.668823	150.560455	171.767334	128.672089	0.462505	0.000000	4.089622	3.102213	0.435038	0.708662	3.806455	4.948754	2.945822	2.722356	2.172016	1.765447	1.640172	2.177711	2.234941	2.109484	0.000000	0.000000	23737.000000		1
6286.124512	2137.758789	2.519415	3.040566	3950.448242	63078.019531	439.895325	274.933807	105.901756	56.457088	32.625957	87.609016	92.638596	114.218597	1.961738	99998.000000	3.798383	3.329959	0.401300	0.482955	3.596646	4.799878	2.643349	2.439228	2.024903	1.751719	1.513563	1.942549	1.966792	2.057737	0.292641	4.999991	23763.000000		1
17792.052734	2653.427734	3.216340	4.360406	9989.904297	99998.000000	1446.069946	888.385071	221.671478	89.949577	52.479065	219.519028	296.683411	246.871796	1.186828	99998.000000	4.250226	3.423807	0.507362	0.639527	3.999561	4.999991	3.160189	2.948601	2.345710	1.953999	1.719986	2.341472	2.472293	2.392472	0.074388	4.999991	23791.000000		1
8605.274414	2176.619873	2.195622	3.188586	4516.169434	63240.039062	523.779175	336.701111	78.555161	37.288570	23.646109	70.673126	79.403191	86.964516	1.309906	99998.000000	3.934765	3.337783	0.341558	0.503598	3.654770	4.800992	2.719148	2.527245	1.895175	1.571576	1.373760	1.849254	1.899838	1.939342	0.117240	4.999991	23823.000000		1
8526.543945	1502.132324	2.365228	3.065236	5621.754395	72484.632812	701.538208	450.006897	99.506081	40.310635	29.107410	111.754692	139.002609	68.289398	0.315714	99998.000000	3.930773	3.176708	0.373873	0.486464	3.749872	4.860246	2.846051	2.653219	1.997850	1.605420	1.464004	2.048266	2.143023	1.834353	0.000000	4.999991	23850.000000		1
16996.121094	7078.231934	2.158617	7.555160	17225.123047	99998.000000	2659.521240	1628.075317	398.200104	165.174301	123.781273	535.966125	737.334290	374.476898	5.530338	0.000000	4.230350	3.849925	0.334176	0.878244	4.236162	4.999991	3.424803	3.211674	2.600101	2.217942	2.092655	2.729137	2.867664	2.573425	0.742752	0.000000	23876.000000		1
6084.870117	446.587036	0.712344	1.538786	3454.792725	53126.609375	338.073364	212.296906	66.121529	35.191628	5.245440	10.386032	7.135771	32.388508	1.065580	99998.000000	3.784251	2.649906	0.000000	0.187178	3.538422	4.725312	2.529011	2.326944	1.820343	1.546439	0.719782	1.016450	0.853441	1.510391	0.027586	4.999991	23914.000000		1
16101.979492	4494.435059	2.149366	3.863925	9205.126953	99998.000000	1316.913696	806.915771	211.883682	115.951660	71.086342	292.757812	401.638458	204.004730	2.369787	99998.000000	4.206879	3.652675	0.332310	0.587029	3.964030	4.999991	3.119557	2.906828	2.326097	2.064277	1.851786	2.466508	2.603835	2.309640	0.374709	4.999991	23944.000000		1
8260.978516	373.496277	3.654230	4.748958	3635.179199	55546.417969	396.630493	236.134216	38.898281	21.879126	10.164003	41.710651	79.289093	71.055511	2.185150	99998.000000	3.917032	2.572286	0.562796	0.676598	3.560526	4.744656	2.598386	2.373159	1.589930	1.340030	1.007065	1.620247	1.899213	1.851598	0.339481	4.999991	23970.000000		1
7128.478516	786.115906	2.692104	3.009729	2602.989990	41673.621094	213.329956	148.753387	31.503475	6.836649	7.727849	26.908705	20.842991	49.324402	0.613779	0.000000	3.852997	2.895487	0.430092	0.478527	3.415473	4.619861	2.329052	2.172467	1.498358	0.834843	0.888059	1.429893	1.318960	1.693062	0.000000	0.000000	24018.000000		1
30473.519531	3928.522705	1.298254	7.030924	15689.871094	99998.000000	2463.302734	1479.654907	361.858246	143.612793	103.647545	516.513916	607.459534	411.500275	2.819560	99998.000000	4.483922	3.594229	0.113360	0.847012	4.195620	4.999991	3.391518	3.170161	2.558538	2.157193	2.015559	2.713082	2.783517	2.614370	0.450181	4.999991	24064.000000		1
12974.476562	1497.784302	3.065236	3.860841	6203.514160	88853.085938	794.827515	494.958557	122.075966	55.168087	26.785355	131.342606	192.761429	131.573883	1.281612	99998.000000	4.113090	3.175449	0.486464	0.586682	3.792638	4.948672	2.900273	2.694569	2.086630	1.741688	1.427897	2.118406	2.285020	2.119170	0.107757	4.999991	24111.000000		1
11026.580078	2320.572021	2.833956	4.415914	4789.490234	69402.960938	588.605530	353.926849	84.602371	57.243443	22.468121	81.706741	87.815628	97.850113	0.757641	0.000000	4.042441	3.365595	0.452393	0.645021	3.680289	4.841378	2.769824	2.548913	1.927383	1.757726	1.351567	1.912258	1.943572	1.990561	0.000000	0.000000	24140.000000		1
7445.520508	374.094513	2.093859	1.208826	3219.861084	57361.093750	340.555786	203.320145	48.322186	14.925296	12.017330	37.078876	20.118311	38.910614	0.755440	99998.000000	3.871895	2.572981	0.320947	0.082364	3.507837	4.758617	2.532188	2.308180	1.684147	1.173923	1.079808	1.569127	1.303591	1.590068	0.000000	4.999991	24180.000000		1
11010.779297	1009.409485	3.802250	5.421213	5540.688965	80617.648438	712.732178	440.385651	94.633774	33.221119	36.708828	116.642418	181.490356	117.953011	0.180432	363.705811	4.041818	3.004067	0.580041	0.734096	3.743564	4.906430	2.852926	2.643833	1.976046	1.521414	1.564770	2.066857	2.258853	2.071709	0.000000	2.560750	24232.000000		1
7281.243652	1755.751343	1.797820	5.004908	7327.752930	98329.750000	1001.043274	619.294922	139.218475	58.668129	23.467253	135.687592	208.500824	78.219032	2.083428	99998.000000	3.862206	3.244463	0.254746	0.699396	3.864971	4.992685	3.000453	2.791898	2.143697	1.768402	1.370462	2.132540	2.319108	1.893312	0.318778	4.999991	24252.000000		1
14216.572266	1335.850952	1.162570	2.072273	5992.250000	86234.593750	788.311584	477.495361	112.679817	40.853371	37.815887	139.169128	168.023666	156.123520	0.816832	0.000000	4.152795	3.125758	0.065419	0.316447	3.777590	4.935681	2.896698	2.678969	2.051846	1.611228	1.577674	2.143543	2.225370	2.193468	0.000000	0.000000	24268.000000		1
13150.706055	2083.164307	2.858626	2.790784	5513.783691	73251.445312	734.922791	426.595154	87.701530	43.221684	22.832003	64.807854	83.859192	80.269722	0.417163	0.000000	4.118949	3.318723	0.456157	0.445726	3.741450	4.864816	2.866242	2.630016	1.943007	1.635702	1.358544	1.811628	1.923551	1.904552	0.000000	0.000000	24286.000000		1
13434.363281	3600.363770	3.108409	6.232236	10335.341797	99998.000000	1510.686646	909.005981	226.300171	95.309113	80.445496	340.389252	465.854248	374.557068	3.645826	0.000000	4.128217	3.556346	0.492538	0.794644	4.014325	4.999991	3.179174	2.958567	2.354685	1.979134	1.905502	2.531976	2.668250	2.573518	0.561796	0.000000	24350.000000		1
26105.640625	3853.896240	0.999131	4.015028	12939.848633	99998.000000	1915.550659	1168.977539	238.323669	125.326225	65.335175	291.740173	400.852112	222.615097	2.138863	99998.000000	4.416734	3.585900	0.000000	0.603689	4.111929	4.999991	3.282294	3.067806	2.377167	2.098042	1.815147	2.464996	2.602984	2.347555	0.330183	4.999991	24385.000000		1
8512.685547	779.057251	4.468338	4.101373	3535.031494	58538.539062	398.974121	214.677551	48.257427	22.397194	15.538960	92.361061	124.129738	76.282448	1.399970	0.000000	3.930067	2.891569	0.650146	0.612929	3.548393	4.767442	2.600945	2.331787	1.683564	1.350194	1.191422	1.965489	2.093876	1.882425	0.146119	0.000000	24404.000000		1
8162.502441	1405.851807	3.385945	3.281098	3776.087402	56307.812500	414.072113	261.735413	68.644028	49.666695	19.908617	55.642982	88.601982	38.670082	1.119290	0.000000	3.911823	3.147939	0.529680	0.516019	3.577042	4.750569	2.617076	2.417862	1.836603	1.696065	1.299041	1.745410	1.947443	1.587375	0.048943	0.000000	24442.000000		1
10314.958008	1554.639160	2.248045	5.297863	5084.406738	74983.351562	645.367920	390.203979	116.657837	80.007599	34.633469	127.993660	166.139511	110.986839	0.461595	0.000000	4.013467	3.191630	0.351805	0.724101	3.706240	4.874965	2.809807	2.591292	2.066914	1.903131	1.539496	2.107188	2.220473	2.045271	0.000000	0.000000	24469.000000		1
20752.830078	3657.665771	2.988143	5.458218	9401.770508	99998.000000	1346.949341	825.689575	219.429596	79.350769	50.224854	208.645767	255.463089	201.087524	2.205162	0.000000	4.317077	3.563204	0.475401	0.737051	3.973210	4.999991	3.129351	2.916817	2.341295	1.899551	1.700919	2.319410	2.407328	2.303385	0.343440	0.000000	24490.000000		1
20560.929688	4594.098633	3.993442	9.938890	18178.498047	99998.000000	2866.350586	1725.505981	420.751495	225.230118	131.900757	544.070190	751.325195	410.436371	4.006970	0.000000	4.313043	3.662200	0.601347	0.997338	4.259558	4.999991	3.457329	3.236917	2.624026	2.352627	2.120247	2.735655	2.875828	2.613246	0.602816	0.000000	24527.000000		1
9644.411133	2312.301514	3.419866	4.921647	7480.663086	99998.000000	1023.628601	624.074707	169.793747	60.731152	59.950966	218.248520	273.472107	124.752647	1.665333	99998.000000	3.984276	3.364044	0.534009	0.692110	3.873940	4.999991	3.010142	2.795237	2.229922	1.783412	1.777796	2.338951	2.436913	2.096050	0.221501	4.999991	24587.000000		1
15173.092773	2092.051514	1.791652	5.152927	8128.655273	99998.000000	1168.965210	709.938354	177.777542	94.692368	56.635944	286.692108	401.262268	297.303253	3.416558	99998.000000	4.181074	3.320572	0.253254	0.712054	3.910019	4.999991	3.067801	2.851221	2.249877	1.976315	1.753092	2.457416	2.603428	2.473200	0.533589	4.999991	24671.000000		1
16546.232422	4182.274414	2.143198	6.657792	11480.324219	99998.000000	1685.065918	1045.251709	278.495544	119.593559	73.701355	347.488007	495.630829	299.751740	7.325079	0.000000	4.218699	3.621413	0.331062	0.823330	4.059954	4.999991	3.226617	3.019221	2.444818	2.077708	1.867476	2.540940	2.695158	2.476762	0.864812	0.000000	24707.000000		1
9315.494141	284.166534	2.096942	3.268763	5084.283203	78162.820312	637.584595	379.802521	121.400627	37.270065	15.557462	82.884727	126.834175	125.360146	1.455924	0.000000	3.969206	2.453573	0.321587	0.514383	3.706230	4.893000	2.804538	2.579558	2.084221	1.571360	1.191939	1.918475	2.103236	2.098160	0.163139	0.000000	24772.000000		0
13706.502930	1578.720093	3.475374	4.822968	5943.758301	80326.226562	780.216736	489.845734	108.566109	72.634384	25.595032	104.988968	138.897766	71.363884	0.449998	0.000000	4.136927	3.198305	0.541001	0.683314	3.774061	4.904857	2.892215	2.690059	2.035694	1.861142	1.408156	2.021144	2.142695	1.853478	0.000000	0.000000	24850.000000		1
16030.251953	3246.850098	2.192538	3.900929	7458.996582	99998.000000	1040.669312	635.860779	155.833649	44.652538	47.286049	184.105377	240.870834	109.824272	2.386818	99998.000000	4.204940	3.511462	0.340947	0.591168	3.872680	4.999991	3.017313	2.803362	2.192661	1.649846	1.674733	2.265066	2.381784	2.040698	0.377819	4.999991	24880.000000		1
15388.732422	4666.409180	1.662135	4.227806	8056.551270	99998.000000	1113.972900	699.410461	178.761246	83.153015	47.905880	191.956573	257.239319	194.688766	1.179571	99998.000000	4.187203	3.668983	0.220666	0.626115	3.906149	4.999991	3.046875	2.844732	2.252273	1.919878	1.680389	2.283203	2.410337	2.289341	0.071724	4.999991	24940.000000		1
15609.401367	2690.130371	3.253344	6.867486	10194.103516	99998.000000	1477.511719	918.596436	255.830048	102.417130	96.298996	423.835236	565.215393	374.085266	2.100322	0.000000	4.193386	3.429773	0.512330	0.836798	4.008349	4.999991	3.169531	2.963125	2.407952	2.010373	1.983622	2.627197	2.752214	2.572971	0.322286	0.000000	24984.000000		1
8648.333008	3485.574463	2.870961	3.755994	7090.203125	97234.546875	986.774841	601.652832	146.779800	105.981934	37.390331	170.851456	244.216690	122.634125	0.683448	99998.000000	3.936932	3.542274	0.458027	0.574725	3.850659	4.987821	2.994218	2.779346	2.166666	2.025232	1.572759	2.232619	2.387775	2.088611	0.000000	4.999991	25031.000000		1
20792.419922	4481.634766	0.758600	5.254691	12179.802734	99998.000000	1843.542236	1109.674194	253.982895	113.648109	71.622917	353.288544	473.372406	256.206268	5.150887	0.000000	4.317905	3.651437	0.000000	0.720547	4.085640	4.999991	3.265653	3.045196	2.404804	2.055562	1.855052	2.548130	2.675203	2.408590	0.711882	0.000000	25055.000000		1
12768.861328	2726.879150	2.692104	3.762161	9582.234375	99998.000000	1340.673950	836.060181	211.951538	92.185287	52.220032	242.625488	367.026581	252.795654	0.901625	0.000000	4.106152	3.435666	0.430092	0.575437	3.981467	4.999991	3.127323	2.922238	2.326236	1.964662	1.717837	2.384936	2.564698	2.402770	0.000000	0.000000	25100.000000		1
5304.727539	946.578308	1.255082	1.726894	5551.774902	85383.375000	665.230286	421.463837	135.524155	92.542999	21.607758	154.282532	211.066498	108.001785	1.598205	99998.000000	3.724663	2.976156	0.098672	0.237266	3.744432	4.931373	2.822972	2.624760	2.132017	1.966344	1.334610	2.188317	2.324419	2.033431	0.203633	4.999991	25119.000000		1
20324.921875	3747.467285	2.889463	3.651147	9847.502930	99998.000000	1376.568604	865.075073	219.728714	55.223595	40.057766	197.306854	273.894592	157.400192	1.129436	99998.000000	4.308029	3.573738	0.460817	0.562429	3.993326	4.999991	3.138798	2.937054	2.341887	1.742125	1.602687	2.295142	2.437583	2.197005	0.052862	4.999991	25142.000000		1
10313.607422	1417.064331	1.982844	2.895631	8362.892578	99998.000000	1145.972778	712.590332	170.934723	51.208565	34.849331	183.716827	229.103287	117.367096	2.429410	99998.000000	4.013411	3.151390	0.297289	0.461743	3.922357	4.999991	3.059174	2.852840	2.232830	1.709343	1.542194	2.264149	2.360031	2.069546	0.385501	4.999991	25163.000000		1
5638.653320	1140.872314	2.137031	2.198706	3370.455566	57101.460938	389.599548	215.624268	62.575226	18.369831	22.791914	84.821320	87.868050	36.949356	0.711198	0.000000	3.751175	3.057237	0.329811	0.342167	3.527689	4.756647	2.590618	2.333698	1.796402	1.264105	1.357781	1.928505	1.943831	1.567607	0.000000	0.000000	25193.000000		1
12837.625977	1525.056885	2.766114	4.298732	6107.033203	87719.281250	818.353333	491.036041	111.884209	78.650757	52.022675	223.083832	288.896973	189.282974	0.467901	0.000000	4.108485	3.183286	0.441870	0.633340	3.785830	4.943095	2.912941	2.691113	2.048769	1.895703	1.716193	2.348468	2.460743	2.277112	0.000000	0.000000	25221.000000		1
14967.345703	4954.319336	2.078440	5.526060	14229.613281	99998.000000	2146.649170	1338.129883	329.990875	122.603287	108.667870	473.659180	589.740356	375.846069	4.724070	0.000000	4.175145	3.694984	0.317737	0.742416	4.153193	4.999991	3.331761	3.126498	2.518502	2.088502	2.036101	2.675466	2.770661	2.575010	0.674316	0.000000	25285.000000		1
6260.205566	1407.341309	2.673601	4.286397	6292.853027	91145.578125	857.951599	512.344666	109.466560	71.777100	39.351589	193.627960	260.208954	179.300903	0.340642	0.000000	3.796589	3.148399	0.427097	0.632092	3.798848	4.959735	2.933463	2.709562	2.039281	1.855986	1.594962	2.286968	2.415322	2.253582	0.000000	0.000000	25310.000000		1
13722.594727	3307.723145	3.000478	9.115532	15353.719727	99998.000000	2359.152588	1435.961426	342.532440	132.335571	119.957436	491.683655	609.019897	400.497498	2.923282	0.000000	4.137436	3.519529	0.477190	0.959782	4.186213	4.999991	3.372756	3.157143	2.534702	2.121677	2.079027	2.691686	2.784631	2.602600	0.465871	0.000000	25367.000000		1
10161.921875	2505.876953	1.729977	1.332175	8627.295898	99998.000000	1223.377808	740.997742	153.607193	70.614532	32.314499	189.748611	240.639557	198.117874	2.670995	99998.000000	4.006976	3.398960	0.238040	0.124561	3.935875	4.999991	3.087561	2.869817	2.186412	1.848894	1.509397	2.278179	2.381367	2.296924	0.426673	4.999991	25386.000000		1
11960.397461	6158.941895	1.865662	4.415914	10251.568359	99998.000000	1548.453125	924.248901	233.318756	114.085999	76.563065	279.975739	413.473846	280.601715	2.164537	0.000000	4.077745	3.789506	0.270833	0.645021	4.010790	4.999991	3.189898	2.965789	2.367950	2.057232	1.884019	2.447120	2.616448	2.448090	0.335365	0.000000	25444.000000		1
4524.507812	0.000000	2.001346	5.125174	2226.746094	37551.218750	170.314896	103.992920	16.935894	20.805984	10.509381	9.704526	24.028492	27.624132	0.096701	99998.000000	3.655571	0.000000	0.301322	0.709709	3.347671	4.574624	2.231253	2.017004	1.228808	1.318188	1.021577	0.986974	1.380726	1.441289	0.000000	4.999991	25530.000000		0
19550.777344	3849.036377	3.444536	4.841470	11891.047852	99998.000000	1772.249390	1083.150879	264.812988	111.973640	76.886856	348.443970	465.511963	303.088348	1.485336	0.000000	4.291164	3.585352	0.537131	0.684977	4.075220	4.999991	3.248525	3.034689	2.422939	2.049116	1.885852	2.542133	2.667931	2.481569	0.171825	0.000000	25559.000000		1
22538.742188	3099.364014	2.325139	2.294302	11683.197266	99998.000000	1660.124634	1043.987427	191.827057	95.639076	52.497570	279.106110	348.943542	214.998260	1.411000	99998.000000	4.352930	3.491273	0.366449	0.360651	4.067562	4.999991	3.220141	3.018695	2.282910	1.980635	1.720139	2.445769	2.542755	2.332435	0.149527	4.999991	25619.000000		1
4597.990234	884.033875	1.514116	4.132210	2250.271973	42791.687500	181.823410	99.428986	49.552597	0.000000	18.631950	21.484407	29.647064	3.089906	1.012772	0.000000	3.662568	2.946469	0.180159	0.616182	3.352235	4.631360	2.259650	1.997513	1.695066	0.000000	1.270258	1.332123	1.471982	0.489945	0.005512	0.000000	25650.000000		1
3965.105225	193.664963	2.883296	3.521630	2597.254395	47177.957031	239.032928	132.169037	56.420086	41.537960	16.134121	41.198750	43.588646	45.738014	0.276688	99998.000000	3.598255	2.287051	0.459889	0.546744	3.414515	4.673739	2.378458	2.121130	1.751434	1.618445	1.207745	1.614884	1.639373	1.660277	0.000000	4.999991	25671.000000		0
9962.351562	1498.962280	2.035268	3.099157	3749.095459	59507.980469	409.767212	250.485931	76.439713	45.568409	25.169476	55.587475	99.783615	31.161180	0.432477	0.000000	3.998362	3.175791	0.308622	0.491244	3.573926	4.774575	2.612537	2.398783	1.883319	1.658664	1.400874	1.744977	1.999059	1.493614	0.000000	0.000000	25698.000000		1
24504.855469	4356.150879	2.362144	6.565280	16869.324219	99998.000000	2623.367432	1588.661987	417.559814	177.114532	124.490532	559.408691	756.916016	312.928558	2.903208	0.000000	4.389252	3.639103	0.373306	0.817253	4.227098	4.999991	3.418859	3.201031	2.620719	2.248254	2.095136	2.747729	2.879048	2.495445	0.462878	0.000000	25720.000000		1
3756.659912	670.059448	2.550252	4.850721	1932.804199	40365.085938	153.610275	85.373306	50.086086	0.000000	11.798385	33.190281	26.945709	52.287876	0.144221	0.000000	3.574802	2.826113	0.406583	0.685806	3.286188	4.606006	2.186420	1.931322	1.699717	0.000000	1.071823	1.521011	1.430490	1.718401	0.000000	0.000000	25807.000000		1
12106.780273	3319.083496	2.630429	7.413308	8851.477539	99998.000000	1298.352661	784.244080	178.258606	103.687630	71.027756	279.232544	365.318207	205.546600	0.939493	0.000000	4.083029	3.521018	0.420027	0.870012	3.947016	4.999991	3.113393	2.894451	2.251050	2.015727	1.851428	2.445966	2.562671	2.312910	0.000000	0.000000	25837.000000		1
8735.948242	693.409485	2.229543	4.224722	3991.523682	61903.476562	461.173126	285.680634	82.823059	31.293781	24.808678	73.244965	106.059029	42.854717	0.177155	0.000000	3.941310	2.840990	0.348216	0.625798	3.601139	4.791715	2.663864	2.455881	1.918151	1.495458	1.394604	1.864778	2.025548	1.631999	0.000000	0.000000	25883.000000		1
24152.111328	5283.079590	0.980629	5.785094	13649.978516	99998.000000	2068.982178	1266.232422	311.112244	135.730759	81.953438	383.506073	536.644531	317.100861	5.566952	0.000000	4.382955	3.722887	0.000000	0.762310	4.135132	4.999991	3.315757	3.102513	2.492917	2.132678	1.913567	2.583772	2.729687	2.501197	0.745618	0.000000	25930.000000		1
8498.142578	2043.343872	2.547168	5.433547	5798.128906	74953.164062	747.100464	458.265167	94.824966	50.002823	24.339951	93.733322	153.354324	100.776581	1.296000	0.000000	3.929324	3.310341	0.406058	0.735083	3.763288	4.874790	2.873379	2.661117	1.976923	1.698995	1.386320	1.971894	2.185696	2.003360	0.112605	0.000000	25973.000000		1
17363.853516	3557.142090	2.254213	4.955568	11104.885742	99998.000000	1619.542603	1018.031616	231.835480	100.764244	52.158356	243.242233	315.651489	187.775024	2.538466	99998.000000	4.239646	3.551101	0.352995	0.695093	4.045514	4.999991	3.209392	3.007761	2.365180	2.003306	1.717324	2.386039	2.499208	2.273638	0.404571	4.999991	26023.000000		1
7392.440430	1427.191284	1.051555	1.834825	6581.555664	92346.031250	907.979126	549.953979	130.435974	44.868401	33.594250	170.284058	230.503311	65.501694	2.720666	99998.000000	3.868788	3.154482	0.021832	0.263595	3.818329	4.965418	2.958076	2.740326	2.115397	1.651941	1.526265	2.231174	2.362677	1.816253	0.434675	4.999991	26043.000000		1
5449.024902	777.262512	1.489446	0.666088	2026.707153	41148.156250	149.626083	80.766205	22.727154	12.757427	5.926946	8.578961	35.577095	39.817234	0.332956	3620.154297	3.736319	2.890568	0.173025	0.000000	3.306791	4.614350	2.175007	1.907230	1.356545	1.105763	0.772831	0.933435	1.551170	1.600071	0.000000	3.558727	26059.000000		1
11588.887695	1603.624268	1.729977	3.755994	5317.303223	78316.335938	684.170593	419.940460	111.683769	64.092422	27.617964	94.643028	141.537445	78.502739	0.261829	99998.000000	4.064042	3.205103	0.238040	0.574725	3.725691	4.893852	2.835164	2.623188	2.047990	1.806807	1.441192	1.976089	2.150871	1.894885	0.000000	4.999991	26092.000000		1
7376.155273	815.759888	1.871829	2.436154	3172.630615	53438.671875	377.236847	204.319275	45.620831	45.238449	11.190887	42.685112	54.024017	38.343208	2.049525	99998.000000	3.867830	2.911562	0.272266	0.386705	3.501420	4.727856	2.576614	2.310309	1.659163	1.655508	1.048864	1.630276	1.732587	1.583688	0.311653	4.999991	26132.000000		1
9230.990234	980.252686	1.153318	4.323402	6557.681641	88862.695312	906.757935	547.915588	146.249390	62.750999	26.332045	110.114143	175.985886	81.555641	1.913860	0.000000	3.965248	2.991338	0.061949	0.635826	3.816750	4.948720	2.957491	2.738714	2.165094	1.797621	1.420485	2.041843	2.245478	1.911454	0.281910	0.000000	26178.000000		1
10196.456055	3407.130371	2.907966	6.790393	8152.695801	99998.000000	1150.175903	709.895142	155.068893	62.692410	49.475506	194.469818	254.479370	171.190674	0.873384	99998.000000	4.008449	3.532389	0.463589	0.831895	3.911301	4.999991	3.060764	2.851194	2.190525	1.797215	1.694390	2.288852	2.405653	2.233480	0.000000	4.999991	26235.000000		1
6778.575684	1608.357910	2.624262	6.111970	6361.629883	90898.789062	853.560364	523.279602	134.525024	83.760513	57.132427	199.067673	234.216125	194.852203	0.182624	99998.000000	3.831138	3.206383	0.419007	0.786181	3.803568	4.958558	2.931234	2.718734	2.128803	1.923039	1.756883	2.299001	2.369617	2.289705	0.000000	4.999991	26250.000000		1
30713.257812	8436.334961	3.278014	7.037092	23086.304688	99998.000000	3581.429443	2222.583008	544.659180	214.230408	153.675034	719.130981	931.464905	538.719910	2.906177	0.000000	4.487326	3.926154	0.515611	0.847393	4.363354	4.999991	3.554056	3.346858	2.736125	2.330881	2.186603	2.856808	2.969167	2.731363	0.463322	0.000000	26330.000000		1
25704.472656	4390.522461	2.556419	4.132210	14140.305664	99998.000000	2123.653809	1296.887939	298.922211	127.771629	73.066109	328.140656	449.356232	252.582870	3.068890	99998.000000	4.410009	3.642516	0.407632	0.616182	4.150459	4.999991	3.327084	3.112902	2.475558	2.106434	1.863716	2.516060	2.652591	2.402404	0.486981	4.999991	26363.000000		1
14038.017578	1818.671875	3.043650	8.039307	5769.478027	90620.078125	759.765381	465.185089	136.646637	66.855453	38.691669	179.976242	236.121872	177.413651	1.798669	0.000000	4.147306	3.259754	0.483395	0.905219	3.761137	4.957224	2.880680	2.667626	2.135599	1.825137	1.587618	2.255215	2.373136	2.248987	0.254951	0.000000	26426.000000		1
5475.101074	1230.655396	2.093859	4.847637	4802.281738	71542.281250	583.674622	360.945465	66.485405	48.945103	32.656792	114.607147	159.722244	95.999870	0.165559	99998.000000	3.738392	3.090137	0.320947	0.685530	3.681448	4.854563	2.766171	2.557441	1.822726	1.689709	1.513973	2.059212	2.203365	1.982271	0.000000	4.999991	26462.000000		1
20487.548828	6083.612305	2.285050	7.795691	11941.911133	99998.000000	1781.074951	1086.832886	270.046082	96.089302	77.315498	374.298035	489.808716	264.162323	3.072048	0.000000	4.311490	3.784162	0.358896	0.891855	4.077074	4.999991	3.250682	3.036163	2.431438	1.982675	1.888267	2.573218	2.690027	2.421871	0.487428	0.000000	26549.000000		1
25543.789062	5861.823242	3.493876	8.529621	18603.773438	99998.000000	2815.928467	1783.409424	394.595215	189.612930	154.674164	692.629333	863.394409	578.549500	4.090753	0.000000	4.407285	3.768033	0.543307	0.930930	4.269601	4.999991	3.449622	3.251251	2.596152	2.277868	2.189418	2.840501	2.936209	2.762341	0.611803	0.000000	26612.000000		1
7292.366699	902.416077	3.000478	5.365705	3889.695557	63162.511719	448.862854	272.158447	70.839645	55.263683	27.210911	87.149544	143.708389	74.755997	1.254063	0.000000	3.862869	2.955407	0.477190	0.729627	3.589916	4.800459	2.652114	2.434822	1.850276	1.742440	1.434743	1.940265	2.157482	1.873646	0.098319	0.000000	26657.000000		1
7880.065918	2023.191650	1.699140	2.941887	5505.747070	73782.375000	672.683716	426.992981	77.722549	33.834782	36.462128	104.458565	144.599594	122.171562	0.866343	99998.000000	3.896530	3.306037	0.230229	0.468626	3.740816	4.867953	2.827811	2.630421	1.890547	1.529363	1.561842	2.018944	2.160167	2.086970	0.000000	4.999991	26709.000000		1
9799.397461	1973.157959	2.926468	5.374957	4935.110840	68378.000000	603.666504	384.264679	78.117271	47.020847	34.624218	114.243271	159.225769	122.954834	0.517193	0.000000	3.991199	3.295162	0.466344	0.730375	3.693297	4.834917	2.780797	2.584630	1.892747	1.672290	1.539380	2.057831	2.202013	2.089746	0.000000	0.000000	26767.000000		1
18552.968750	5877.917480	2.069189	4.465254	12495.186523	99998.000000	1864.780029	1152.649170	277.743103	97.560242	65.184067	305.913055	373.668945	172.942230	1.906728	0.000000	4.268414	3.769223	0.315800	0.649846	4.096743	4.999991	3.270627	3.061697	2.443643	1.989273	1.814141	2.485598	2.572487	2.237901	0.280289	0.000000	26821.000000		1
5034.271484	0.000000	2.463907	4.113708	2972.085938	44488.156250	258.173706	175.696014	35.746700	34.158573	18.749132	38.574490	47.101025	37.593861	0.866741	0.000000	3.701937	0.000000	0.391624	0.614233	3.473061	4.648244	2.411912	2.244762	1.553236	1.533500	1.272981	1.586300	1.673030	1.575117	0.000000	0.000000	26855.000000		0
13733.726562	2073.533691	3.657314	6.441930	6363.742188	89280.710938	865.226196	527.525940	119.001480	74.817673	29.277016	133.923691	185.918610	143.110153	0.504136	0.000000	4.137788	3.316711	0.563162	0.809016	3.803713	4.950758	2.937130	2.722244	2.075552	1.874004	1.466527	2.126858	2.269323	2.155670	0.000000	0.000000	26914.000000		1
14154.749023	4557.136719	1.507948	9.664437	14964.656250	99998.000000	2247.441162	1400.754395	348.419312	151.744614	98.143066	421.778381	615.847290	320.668732	2.111764	0.000000	4.150902	3.658692	0.178386	0.985177	4.175067	4.999991	3.351688	3.146362	2.542102	2.181113	1.991860	2.625084	2.789473	2.506057	0.324645	0.000000	26940.000000		1
7230.069336	2255.320068	3.145414	2.007514	5556.816895	82934.609375	741.139587	438.134521	121.752174	51.122223	15.381689	119.871094	169.152328	97.991966	1.361288	99998.000000	3.859143	3.353208	0.497678	0.302659	3.744826	4.918736	2.869900	2.641608	2.085477	1.708610	1.187004	2.078714	2.228278	1.991190	0.133950	4.999991	26969.000000		1
13141.248047	3316.502441	2.380646	5.732670	8771.485352	99998.000000	1273.929443	771.224548	178.449799	102.747093	72.110146	275.356293	386.972198	277.163361	4.998715	0.000000	4.118637	3.520680	0.376695	0.758357	3.943073	4.999991	3.105145	2.887181	2.251516	2.011770	1.857996	2.439895	2.587680	2.442736	0.698858	0.000000	27047.000000		1
10217.240234	1587.838623	2.571838	3.361275	3213.690674	52597.464844	318.571808	202.650970	46.527451	33.726852	19.233278	61.798126	68.024193	95.737755	0.288988	99998.000000	4.009334	3.200806	0.410244	0.526504	3.507004	4.720965	2.503207	2.306749	1.667709	1.527976	1.284053	1.790975	1.832663	1.981083	0.000000	4.999991	27080.000000		1
16810.939453	2116.474854	3.179335	5.085085	11277.109375	99998.000000	1670.313232	1023.024170	255.222549	127.672951	63.195057	293.066193	349.782318	148.904495	2.074994	99998.000000	4.225592	3.325613	0.502336	0.706298	4.052198	4.999991	3.222798	3.009886	2.406919	2.106099	1.800683	2.466966	2.543798	2.172908	0.317017	4.999991	27105.000000		1
4473.755371	902.598022	0.992964	4.557766	3365.894775	52676.621094	349.541779	223.281189	60.102070	30.701702	20.738144	63.565105	69.859016	46.006298	0.361069	0.000000	3.650672	2.955494	0.000000	0.658752	3.527101	4.721618	2.543499	2.348852	1.778889	1.487162	1.316770	1.803219	1.844222	1.662817	0.000000	0.000000	27180.000000		1
12315.752930	2528.252441	2.152450	5.637074	5895.498047	81516.710938	785.967896	477.541626	104.119354	63.463345	28.626347	133.538223	185.647247	69.855934	0.974911	99998.000000	4.090461	3.402820	0.332933	0.751054	3.770520	4.911247	2.895405	2.679011	2.017531	1.802523	1.456766	2.125606	2.268688	1.844203	0.000000	4.999991	27194.000000		1
18384.062500	5627.841797	3.814585	7.653840	12590.455078	99998.000000	1902.598999	1159.297607	247.988098	106.950226	71.647583	317.066925	402.350800	209.817581	2.199918	99998.000000	4.264441	3.750342	0.581447	0.883879	4.100041	4.999991	3.279347	3.064195	2.394431	2.029182	1.855202	2.501151	2.604605	2.321842	0.342406	4.999991	27259.000000		1
18866.880859	6196.415527	3.570970	7.536657	17043.460938	99998.000000	2665.460449	1610.235840	342.529358	130.386642	104.427727	484.856232	632.962036	284.949799	3.081212	99998.000000	4.275700	3.792140	0.552786	0.877179	4.231558	4.999991	3.425772	3.206889	2.534698	2.115233	2.018816	2.685613	2.801378	2.454768	0.488722	4.999991	27292.000000		1
4758.554199	568.487244	3.265679	2.331306	2012.108643	43057.085938	162.907745	87.849548	34.587215	28.789785	17.938108	56.000694	47.480324	95.543480	0.521424	99998.000000	3.677475	2.754721	0.513974	0.367599	3.303651	4.634045	2.211942	1.943740	1.538916	1.459238	1.253777	1.748193	1.676514	1.980201	0.000000	4.999991	27334.000000		1
22796.947266	5630.207031	1.788568	7.487318	16298.993164	99998.000000	2468.841309	1541.752197	361.565277	231.049133	103.468689	443.626648	570.997375	330.182068	3.598880	99998.000000	4.357877	3.750524	0.252506	0.874326	4.212161	4.999991	3.392493	3.188015	2.558187	2.363704	2.014809	2.647018	2.756634	2.518754	0.556167	4.999991	27370.000000		1
9102.537109	1438.120117	1.890332	3.552467	9745.224609	99998.000000	1421.378418	866.962341	216.768326	105.069145	47.699272	209.928604	246.501740	154.772842	3.328281	0.000000	3.959162	3.157795	0.276538	0.550530	3.988792	4.999991	3.152710	2.938000	2.335996	2.021475	1.678512	2.322072	2.391820	2.189695	0.522220	0.000000	27397.000000		1
17262.796875	2860.679688	3.765245	5.476720	7565.527344	99998.000000	1063.914551	647.153442	180.605331	111.030014	51.723549	274.545258	381.498566	178.082825	0.932520	99998.000000	4.237111	3.456469	0.575793	0.738521	3.878839	4.999991	3.026907	2.811007	2.256731	2.045440	1.713688	2.438614	2.581493	2.250622	0.000000	4.999991	27468.000000		1
5639.017090	794.972412	1.464776	3.256428	2654.836914	42016.843750	217.058197	149.459564	20.994093	5.760424	9.726112	18.894068	34.901756	51.455265	0.565920	0.000000	3.751203	2.900352	0.165771	0.512742	3.424038	4.623424	2.336576	2.174524	1.322097	0.760454	0.987939	1.276325	1.542847	1.711430	0.000000	0.000000	27510.000000		1
8547.565430	1883.859131	2.026016	3.950269	3942.180664	60392.562500	466.585083	276.488007	65.677467	39.484192	14.838951	51.970249	76.205353	24.195015	0.594283	99998.000000	3.931842	3.275048	0.306643	0.596627	3.595737	4.780983	2.668931	2.441676	1.817416	1.596423	1.171403	1.715755	1.881985	1.383726	0.000000	4.999991	27532.000000		1
7549.516602	1379.017090	2.605759	1.992095	3446.349365	52337.632812	347.364655	221.467957	72.819405	18.995831	12.461389	48.575054	58.908661	36.628651	0.098398	0.000000	3.877919	3.139570	0.415934	0.299310	3.537359	4.718814	2.540786	2.345311	1.862247	1.278658	1.095566	1.686413	1.770179	1.563821	0.000000	0.000000	27552.000000		1
16230.701172	2624.684082	2.248045	5.519892	10667.035156	99998.000000	1575.216919	958.071350	224.400589	109.441887	94.383995	315.309204	430.505341	216.996521	2.479368	0.000000	4.210337	3.419077	0.351805	0.741931	4.028044	4.999991	3.197340	2.981398	2.351024	2.039184	1.974898	2.498737	2.633979	2.336453	0.394341	0.000000	27590.000000		1
11127.180664	2679.257080	2.463907	5.134425	6423.727051	85661.703125	786.766602	512.307678	108.233063	56.423168	36.640984	177.037445	191.944229	98.257164	1.467039	99998.000000	4.046385	3.428014	0.391624	0.710492	3.807787	4.932787	2.895846	2.709531	2.034360	1.751457	1.563967	2.248065	2.283175	1.992364	0.166442	4.999991	27636.000000		1
10679.077148	211.162094	1.800903	2.923384	4781.814941	66113.640625	576.079407	357.772278	79.393936	46.305420	15.872004	56.065453	109.605324	15.134990	0.034620	0.000000	4.028534	2.324616	0.255490	0.465886	3.679593	4.820291	2.760482	2.553607	1.899787	1.665632	1.200632	1.748695	2.039832	1.179982	0.000000	0.000000	27674.000000		0
20190.666016	2801.548828	2.466991	6.691713	9813.218750	99998.000000	1427.798828	869.201111	219.623871	101.988495	65.803902	269.161041	361.734894	207.008301	1.359542	0.000000	4.305151	3.447398	0.392168	0.825537	3.991812	4.999991	3.154667	2.939120	2.341680	2.008551	1.818252	2.430012	2.558390	2.315988	0.133393	0.000000	27692.000000		1
6273.274414	956.458557	2.593424	4.733539	2694.197754	44681.304688	233.602463	153.548599	56.108627	47.304554	12.976373	24.460217	37.371830	8.736232	0.513720	0.000000	3.797494	2.980666	0.413874	0.675186	3.430429	4.650126	2.368477	2.186246	1.749030	1.674903	1.113153	1.388460	1.572544	0.941324	0.000000	0.000000	27794.000000		1
9335.908203	1880.870972	1.655968	3.367443	5041.838867	71670.617188	633.652832	387.471771	90.359711	65.810066	26.723680	114.378952	162.762817	60.811329	0.690625	0.000000	3.970157	3.274359	0.219052	0.527300	3.702589	4.855341	2.801851	2.588240	1.955975	1.818292	1.426896	2.058346	2.211555	1.783985	0.000000	0.000000	27816.000000		1
14863.632812	2405.603027	3.376694	7.296126	10880.811523	99998.000000	1633.000000	985.982300	218.180679	92.669434	67.052818	287.644989	376.203796	203.384903	2.633349	99998.000000	4.172125	3.381224	0.528492	0.863092	4.036661	4.999991	3.212986	2.993869	2.338816	1.966936	1.826417	2.458857	2.575423	2.308319	0.420508	4.999991	27891.000000		1
18611.966797	2445.398682	2.809286	5.205351	8558.664062	99998.000000	1226.927124	746.178406	190.531876	77.932243	62.911354	225.371964	305.172943	205.981415	0.320718	0.000000	4.269792	3.388350	0.448596	0.716450	3.932406	4.999991	3.088819	2.872843	2.279968	1.891717	1.798729	2.352900	2.484546	2.313828	0.000000	0.000000	27908.000000		1
37364.750000	11040.176758	1.581958	10.894849	26753.408203	99998.000000	4329.242188	2602.524414	623.035522	262.494019	217.943237	920.264709	1222.452637	734.632935	4.483409	99998.000000	4.572462	4.042976	0.199195	1.037221	4.427379	4.999991	3.636412	3.415395	2.794513	2.419119	2.338343	2.963913	3.087232	2.866071	0.651608	4.999991	27934.000000		1
6067.435059	2412.969971	2.365228	2.106194	5369.689453	77348.781250	663.065491	409.076447	87.787872	64.628998	23.050947	83.304115	128.098511	77.192146	1.598725	0.000000	3.783005	3.382552	0.373873	0.323498	3.729949	4.888453	2.821556	2.611804	1.943434	1.810427	1.362689	1.920666	2.107544	1.887573	0.203774	0.000000	27960.000000		1
14812.850586	3993.546631	2.796951	5.677163	6884.816895	94399.289062	961.741028	571.722107	169.787567	58.227154	36.755081	150.397018	216.561722	137.035187	1.515504	99998.000000	4.170639	3.601359	0.446685	0.754131	3.837892	4.974969	2.983058	2.757185	2.229906	1.765126	1.565317	2.177239	2.335582	2.136832	0.180557	4.999991	27998.000000		1
10571.972656	1213.599243	2.507080	2.658183	1072.826538	38093.710938	0.000000	0.000000	46.367096	16.710781	15.554379	52.682594	96.884903	39.502693	0.906597	99998.000000	4.024156	3.084075	0.399168	0.424585	3.030529	4.580853	0.000000	0.000000	1.666210	1.222997	1.191853	1.721667	1.986256	1.596627	0.000000	4.999991	28030.000000		1
20966.494141	3960.895996	2.917217	5.778926	15459.855469	99998.000000	2372.394287	1460.859619	366.045959	158.356155	124.561462	448.230682	602.207947	269.654449	0.756497	99998.000000	4.321526	3.597793	0.464969	0.761847	4.189206	4.999991	3.375187	3.164608	2.563536	2.199635	2.095384	2.651502	2.779747	2.430808	0.000000	4.999991	28080.000000		1
13546.830078	3100.939941	0.946708	3.589472	8428.187500	99998.000000	1214.018555	738.635620	177.552429	57.548733	46.092644	188.956085	265.682587	129.877823	3.097626	99998.000000	4.131838	3.491493	0.000000	0.555031	3.925734	4.999991	3.084225	2.868430	2.249327	1.760036	1.663632	2.276361	2.424363	2.113535	0.491029	4.999991	28134.000000		1
16952.859375	7498.995605	2.112361	6.586866	13483.108398	99998.000000	2031.622559	1241.914062	273.132904	146.887726	79.449448	297.753479	415.919250	219.281586	2.955209	0.000000	4.229243	3.875003	0.324768	0.818679	4.129790	4.999991	3.307843	3.094092	2.436374	2.166986	1.900091	2.473857	2.619009	2.341002	0.470588	0.000000	28151.000000		1
6721.236816	2421.104980	2.803118	3.330438	7581.470215	99998.000000	1090.866455	651.328796	177.799118	61.101200	58.205570	270.625824	354.759460	251.059509	1.384225	0.000000	3.827449	3.384014	0.447641	0.522501	3.879753	4.999991	3.037772	2.813800	2.249930	1.786050	1.764965	2.432369	2.549934	2.399777	0.141207	0.000000	28241.000000		1
33553.175781	6695.456543	1.733061	8.683808	20257.224609	99998.000000	3113.472168	1949.098633	447.691010	195.900665	153.052124	679.190369	866.900635	464.818115	4.127029	0.000000	4.525733	3.825780	0.238814	0.938710	4.306580	4.999991	3.493245	3.289834	2.650978	2.292036	2.184839	2.831991	2.937969	2.667283	0.615638	0.000000	28288.000000		1
15071.100586	4753.250000	1.267417	4.539263	11385.875977	99998.000000	1703.016357	1028.476196	167.662872	79.726982	32.265160	114.789093	139.625519	75.381996	1.999920	0.000000	4.178145	3.676991	0.102919	0.656985	4.056366	4.999991	3.231219	3.012194	2.224437	1.901605	1.508734	2.059901	2.144965	1.877268	0.301013	0.000000	28337.000000		1
18834.060547	5437.556641	1.717642	6.259990	11236.554688	99998.000000	1700.672729	1028.729126	267.699371	102.919785	65.276581	273.095917	371.920471	203.976990	2.548588	0.000000	4.274944	3.735404	0.234933	0.796574	4.050633	4.999991	3.230621	3.012301	2.427647	2.012499	1.814757	2.436315	2.570450	2.309581	0.406300	0.000000	28382.000000		1
20384.414062	2416.214111	1.452441	2.608843	9822.189453	99998.000000	1448.654175	874.613098	224.579437	119.747742	39.249828	225.930115	290.028717	132.058029	1.803111	99998.000000	4.309298	3.383135	0.162098	0.416448	3.992208	4.999991	3.160965	2.941816	2.351370	2.078267	1.593838	2.353974	2.462441	2.120765	0.256022	4.999991	28432.000000		1
3095.164062	95.386208	1.477111	1.214993	2110.106934	44621.269531	158.713867	81.345947	27.935589	26.973463	0.434807	23.898975	51.785225	38.478893	0.003516	0.000000	3.490684	1.979486	0.169413	0.084574	3.324305	4.649542	2.200615	1.910336	1.446158	1.430937	0.000000	1.378379	1.714206	1.585223	0.000000	0.000000	28448.000000		0
12921.043945	3348.622559	3.055985	7.715514	7261.005371	98449.015625	1050.080933	620.725769	147.464386	68.881470	37.547604	169.257172	257.541534	155.278580	1.495285	0.000000	4.111298	3.524866	0.485151	0.887365	3.860997	4.993211	3.021223	2.792900	2.168687	1.838102	1.574582	2.228547	2.410847	2.191112	0.174724	0.000000	28520.000000		1
27737.304688	6416.239746	1.668303	6.574531	18975.582031	99998.000000	2958.668457	1810.364380	468.040619	224.295731	139.132126	658.523132	852.326904	498.665222	2.503142	0.000000	4.443064	3.807281	0.222275	0.817865	4.278195	4.999991	3.471096	3.257766	2.670284	2.350821	2.143427	2.818571	2.930606	2.697809	0.398486	0.000000	28570.000000		1
4996.834961	1490.377075	2.032184	3.453787	4685.753418	74010.789062	553.117859	361.090393	91.839905	51.285660	37.704872	128.647415	144.673599	134.324570	0.502931	0.000000	3.698695	3.173296	0.307963	0.538296	3.670779	4.869295	2.742818	2.557616	1.963031	1.709996	1.576397	2.109401	2.160389	2.128155	0.000000	0.000000	28634.000000		1
8073.147949	1687.764160	1.825573	2.837040	4242.502930	70266.890625	520.054016	308.349213	86.745567	51.051296	28.638681	140.371780	202.169907	137.399063	1.664678	0.000000	3.907043	3.227312	0.261399	0.452865	3.627622	4.846751	2.716048	2.489043	1.938247	1.708007	1.456953	2.147280	2.305717	2.137984	0.221330	0.000000	28663.000000		1
15664.270508	4166.180176	3.743659	5.097420	12064.843750	99998.000000	1767.056274	1105.168823	222.044601	131.327179	69.322449	311.543945	401.761810	236.824966	2.275275	0.000000	4.194910	3.619738	0.573296	0.707350	4.081522	4.999991	3.247250	3.043429	2.346440	2.118355	1.840874	2.493519	2.603969	2.374428	0.357034	0.000000	28703.000000		1
10743.304688	2181.627930	2.550252	4.033530	6183.087402	88120.273438	834.653992	511.598419	137.614929	41.467033	33.060764	137.729019	158.380829	124.925339	0.735169	99998.000000	4.031138	3.338781	0.406583	0.605685	3.791205	4.945076	2.921506	2.708929	2.138665	1.617703	1.519313	2.139025	2.199703	2.096651	0.000000	4.999991	28791.000000		1
7959.746582	2346.318115	1.822490	3.163916	6537.334961	88037.000000	836.954468	541.442871	129.412186	68.841385	23.846552	122.871567	184.663528	96.459351	0.773191	0.000000	3.900899	3.370387	0.260665	0.500225	3.815401	4.944665	2.922702	2.733553	2.111975	1.837850	1.377426	2.089451	2.266381	1.984344	0.000000	0.000000	28812.000000		1
6772.627441	361.987762	2.948054	4.221638	3742.080078	56286.527344	431.464386	259.471954	56.722290	44.501434	24.275192	77.697884	73.793869	122.541611	1.095356	99998.000000	3.830757	2.558694	0.469535	0.625481	3.573113	4.750404	2.634945	2.414090	1.753754	1.648374	1.385163	1.890409	1.868020	2.088284	0.039555	4.999991	28855.000000		1
39296.253906	11084.887695	1.455525	12.535398	26812.435547	99998.000000	4306.435059	2617.030273	630.874329	254.340607	202.900757	930.024780	1303.857178	662.411743	4.109718	99998.000000	4.594351	4.044731	0.163020	1.098138	4.428336	4.999991	3.634118	3.417809	2.799943	2.405416	2.307284	2.968494	3.115230	2.821128	0.613812	4.999991	28896.000000		1
13000.068359	3370.763916	2.100026	6.531359	13150.541992	99998.000000	1971.310791	1223.738525	276.555847	108.171387	86.443367	412.789276	521.139526	321.109711	2.727291	99998.000000	4.113945	3.527728	0.322225	0.815004	4.118944	4.999991	3.294755	3.087689	2.441783	2.034112	1.936732	2.615728	2.716954	2.506654	0.435732	4.999991	28954.000000		1
7027.328613	1294.516479	2.784616	4.619441	2844.894043	56656.296875	287.438385	160.983505	79.529625	58.251823	25.573446	90.692757	135.036926	118.514244	0.290787	0.000000	3.846790	3.112108	0.444765	0.664589	3.454066	4.753248	2.458545	2.206781	1.900529	1.765310	1.407789	1.957573	2.130453	2.073771	0.000000	0.000000	28990.000000		1
11259.115234	1695.988525	1.612795	3.644979	6803.554199	99233.218750	899.193542	559.772583	125.181290	57.434635	39.536613	163.120529	264.479950	127.167221	0.742478	0.000000	4.051504	3.229423	0.207579	0.561695	3.832736	4.996657	2.953853	2.748012	2.097539	1.759174	1.597000	2.212509	2.422393	2.104375	0.000000	0.000000	29008.000000		1
22711.341797	4934.870117	2.473158	4.600938	9170.829102	99998.000000	1333.337769	818.421204	242.375702	71.752434	51.760555	218.344116	311.827667	189.545090	1.023463	0.000000	4.356243	3.693276	0.393252	0.662846	3.962409	4.999991	3.124940	2.912977	2.384489	1.855837	1.713999	2.339142	2.493915	2.277713	0.010072	0.000000	29068.000000		1
26862.294922	3238.974121	3.185502	8.076312	15859.964844	99998.000000	2491.864502	1495.588623	384.804352	142.770935	125.249130	555.288818	733.862000	394.650726	2.600377	0.000000	4.429143	3.510407	0.503178	0.907213	4.200302	4.999991	3.396524	3.174812	2.585240	2.154640	2.097775	2.744519	2.865614	2.596213	0.415036	0.000000	29095.000000		1
15159.690430	2866.230225	2.852458	2.978892	7342.344727	99969.664062	1003.451660	615.393982	172.852814	82.477676	39.693886	188.194412	257.529205	145.262604	1.091461	99998.000000	4.180690	3.457311	0.455219	0.474055	3.865835	4.999868	3.001497	2.789153	2.237676	1.916336	1.598724	2.274607	2.410826	2.162154	0.038008	4.999991	29119.000000		1
10777.707031	3192.489990	2.611927	5.791261	12120.061523	99998.000000	1770.226440	1118.206787	311.944855	124.906837	73.824707	331.548157	392.633942	234.882217	1.905959	99998.000000	4.032526	3.504130	0.416961	0.762773	4.083505	4.999991	3.248029	3.048522	2.494078	2.096586	1.868202	2.520547	2.593988	2.370850	0.280113	4.999991	29180.000000		1
8884.575195	382.204742	3.484625	3.330438	4430.638672	66438.046875	528.155029	327.499237	71.610580	53.934589	24.882689	101.757210	104.242706	48.790913	0.138041	0.000000	3.948637	2.582296	0.542156	0.522501	3.646466	4.822417	2.722761	2.515210	1.854977	1.731867	1.395897	2.007565	2.018046	1.688339	0.000000	0.000000	29200.000000		1
11322.501953	2146.516602	3.589472	5.646326	6405.461914	95616.929688	872.759766	527.862061	143.029968	52.334129	55.562805	214.344513	267.468079	129.026718	0.952068	0.000000	4.053942	3.331734	0.555031	0.751766	3.806551	4.980535	2.940895	2.722520	2.155427	1.718785	1.744784	2.331112	2.427272	2.110680	0.000000	0.000000	29230.000000		1
6182.575684	1676.739746	1.396934	3.928683	4903.403809	78899.796875	645.290833	368.278595	98.951012	65.726807	25.203398	145.469208	210.002609	122.251740	1.806114	0.000000	3.791169	3.224466	0.145176	0.594247	3.690498	4.897076	2.809756	2.566176	1.995420	1.817743	1.401459	2.162771	2.322225	2.087255	0.256745	0.000000	29250.000000		1
25345.503906	8087.064941	2.180203	6.179812	16652.494141	99998.000000	2556.721680	1560.627808	371.926636	139.878387	126.812592	581.907654	761.902405	420.273499	2.048949	99998.000000	4.403901	3.907791	0.338497	0.790975	4.221479	4.999991	3.407683	3.193299	2.570457	2.145751	2.103162	2.764854	2.881899	2.623532	0.311531	4.999991	29297.000000		1
26762.923828	7931.419434	2.405316	6.155142	19661.410156	99998.000000	2999.605225	1894.097046	509.322632	220.185120	156.209869	697.365906	923.055542	563.494690	2.669374	0.000000	4.427534	3.899351	0.381172	0.789238	4.293615	4.999991	3.477064	3.277402	2.706993	2.342788	2.193708	2.843461	2.965228	2.750890	0.426409	0.000000	29361.000000		1
7218.107422	2259.646484	2.152450	4.597855	8179.823730	99998.000000	1182.660034	710.931274	163.894547	89.465431	52.423557	223.759171	262.123962	123.257034	1.612537	0.000000	3.858423	3.354040	0.332933	0.662555	3.912744	4.999991	3.072860	2.851828	2.214565	1.951655	1.719527	2.349781	2.418507	2.090812	0.207510	0.000000	29399.000000		1
12735.539062	2638.175537	1.958174	2.864793	5976.828613	85313.164062	806.268188	479.499786	134.228973	74.685066	29.745745	104.702179	164.101151	120.130127	0.271032	99998.000000	4.105017	3.421304	0.291851	0.457093	3.776471	4.931016	2.906480	2.680789	2.127846	1.873234	1.473425	2.019956	2.215112	2.079652	0.000000	4.999991	29417.000000		1
7286.461426	1420.921997	2.667434	5.069666	4809.753418	68406.195312	598.640015	359.967896	100.067322	42.302727	26.369051	108.720291	126.161919	136.362930	0.547125	0.000000	3.862517	3.152570	0.426094	0.704979	3.682123	4.835095	2.777166	2.556264	2.000292	1.626368	1.421095	2.036311	2.100928	2.134696	0.000000	0.000000	29448.000000		1
20937.087891	4320.672852	1.868746	4.397411	14405.796875	99998.000000	2157.898682	1334.728516	304.263245	105.285011	76.600067	328.766632	466.804047	356.177979	3.156327	99998.000000	4.320916	3.635551	0.271550	0.643197	4.158537	4.999991	3.334031	3.125393	2.483249	2.022367	1.884229	2.516888	2.669135	2.551667	0.499182	4.999991	29486.000000		1
3856.943115	390.228638	0.604413	0.625999	2209.144287	45469.898438	148.395676	88.984367	28.475245	32.462517	13.028796	25.502520	29.773499	13.919996	0.478479	0.000000	3.586243	2.591319	0.000000	0.000000	3.344224	4.657724	2.171421	1.949314	1.454467	1.511382	1.114904	1.406583	1.473830	1.143639	0.000000	0.000000	29513.000000		1
8872.878906	952.708740	1.347594	3.416783	3073.809082	54040.000000	290.364838	183.982025	66.251045	17.472464	12.942451	59.346554	101.689369	52.824444	1.347113	99998.000000	3.948065	2.978960	0.129559	0.533617	3.487677	4.732715	2.462944	2.264775	1.821193	1.242354	1.112017	1.773396	2.007276	1.722835	0.129404	4.999991	29539.000000		1
19577.269531	4366.493652	2.500912	6.013290	11577.829102	99998.000000	1735.734741	1057.913574	279.611847	104.057678	97.958046	443.268951	575.632263	369.135864	1.906248	0.000000	4.291752	3.640133	0.398098	0.779112	4.063627	4.999991	3.239483	3.024450	2.446556	2.017274	1.991040	2.646667	2.760145	2.567186	0.280179	0.000000	29595.000000		1
11653.948242	1192.679077	2.050686	4.523845	5028.276367	71717.859375	639.690796	391.480621	89.804642	68.903061	20.007298	70.266068	139.162964	87.689194	0.493099	99998.000000	4.066473	3.076524	0.311899	0.655508	3.701419	4.855628	2.805970	2.592710	1.953299	1.838238	1.301188	1.846746	2.143524	1.942946	0.000000	4.999991	29697.000000		1
12532.844727	1776.878052	4.061284	5.473636	7210.595215	99403.953125	997.635742	610.278076	127.463257	55.457958	49.515594	186.307159	236.152710	150.964432	0.595929	0.000000	4.098050	3.249658	0.608663	0.738276	3.857971	4.997404	2.998972	2.785528	2.105385	1.743964	1.694742	2.270230	2.373193	2.178875	0.000000	0.000000	29729.000000		1
10215.636719	3277.795410	2.611927	4.249392	6125.106934	82975.328125	811.609192	494.838318	119.124825	65.695969	37.060371	149.487320	199.554901	131.527618	3.527462	0.000000	4.009265	3.515582	0.416961	0.628327	3.787114	4.918949	2.909347	2.694463	2.076002	1.817539	1.568910	2.174604	2.300062	2.119017	0.547462	0.000000	29744.000000		1
22999.371094	7528.624512	2.658183	8.276754	21937.636719	99998.000000	3440.169678	2123.552002	451.369934	185.995697	147.267029	618.178589	885.137878	565.119812	1.368005	0.000000	4.361716	3.876716	0.424585	0.917860	4.341190	4.999991	3.536580	3.327063	2.654533	2.269503	2.168106	2.791114	2.947011	2.752141	0.136088	0.000000	29819.000000		1
9296.291016	1183.699341	0.533487	4.018112	7241.105957	97970.390625	999.603149	614.206726	116.586914	72.026886	32.197315	127.117882	155.886078	141.321579	1.423067	0.000000	3.968310	3.073241	0.000000	0.604022	3.859805	4.991095	2.999828	2.788315	2.066650	1.857495	1.507820	2.104207	2.192807	2.150208	0.153225	0.000000	29858.000000		1
8823.190430	3021.314697	2.340558	6.408009	6003.953125	88577.531250	797.060120	490.965118	131.277847	84.244659	52.799774	221.276764	290.956909	178.665649	0.705813	0.000000	3.945626	3.480196	0.369319	0.806723	3.778437	4.947324	2.901491	2.691051	2.118191	1.925542	1.722632	2.344936	2.463829	2.252041	0.000000	0.000000	29940.000000		1
19775.417969	7037.316895	2.414567	7.141939	12820.816406	99998.000000	1971.054932	1179.934082	282.723328	106.290306	79.492615	394.478027	538.448547	349.544861	3.852856	0.000000	4.296126	3.847407	0.382839	0.853816	4.107916	4.999991	3.294699	3.071858	2.451362	2.026494	1.900327	2.596023	2.731144	2.543503	0.585783	0.000000	30007.000000		1
15465.649414	392.763458	1.171821	2.214124	6226.444824	87376.015625	838.665955	505.131836	149.761780	47.535831	37.011032	176.507034	213.354630	113.450752	1.717866	0.000000	4.189368	2.594131	0.068861	0.345202	3.794240	4.941392	2.923589	2.703405	2.175401	1.677021	1.568331	2.246762	2.329102	2.054807	0.234989	0.000000	30036.000000		0
18043.728516	3719.920166	1.850243	4.249392	8642.763672	99998.000000	1233.961182	761.276428	171.166000	87.803291	60.243919	218.745010	229.405487	149.360886	0.357900	99998.000000	4.256326	3.570534	0.267229	0.628327	3.936653	4.999991	3.091301	2.881542	2.233418	1.943511	1.779913	2.339938	2.360604	2.174237	0.000000	4.999991	30088.000000		1
18533.017578	3219.383057	2.001346	5.674079	11219.877930	99998.000000	1620.584839	1013.057495	271.880920	108.470512	53.459694	290.278503	379.651398	232.816101	2.754159	0.000000	4.267946	3.507773	0.301322	0.753895	4.049988	4.999991	3.209672	3.005634	2.434379	2.035312	1.728027	2.462815	2.579385	2.367013	0.439989	0.000000	30122.000000		1
15498.553711	5155.514648	1.267417	2.164785	11522.417969	99998.000000	1690.036865	1036.978027	207.276581	99.151451	60.126740	239.618835	343.778290	148.981583	2.854802	0.000000	4.190291	3.712272	0.102919	0.335415	4.061543	4.999991	3.227896	3.015769	2.316550	1.996299	1.779068	2.379521	2.536278	2.173133	0.455576	0.000000	30154.000000		1
19830.568359	6930.252441	3.617226	9.158704	17807.644531	99998.000000	2750.152344	1672.268311	378.572113	116.830528	103.835648	466.847198	655.041626	317.655914	4.701323	0.000000	4.297335	3.840749	0.558376	0.961834	4.250607	4.999991	3.439357	3.223306	2.578149	2.067556	2.016346	2.669175	2.816269	2.501957	0.672220	0.000000	30213.000000		1
8560.483398	4108.128906	1.107062	2.704439	8782.845703	99998.000000	1220.778198	738.839111	179.208389	60.897675	38.300034	174.524200	254.722992	171.918442	2.421208	0.000000	3.932498	3.613644	0.044172	0.432077	3.943635	4.999991	3.086637	2.868550	2.253358	1.784601	1.583199	2.241856	2.406068	2.235322	0.384032	0.000000	30236.000000		1
13064.333008	1772.255493	2.648932	4.190801	5840.708984	88196.796875	749.968323	449.374756	122.072884	53.734146	25.027624	117.379433	139.459000	41.719902	0.644803	99998.000000	4.116087	3.248526	0.423071	0.622297	3.766466	4.945453	2.875043	2.652609	2.086619	1.730250	1.398420	2.069592	2.144447	1.620343	0.000000	4.999991	30261.000000		1
8625.053711	1412.987549	1.668303	2.679769	6496.241211	90082.992188	878.859375	530.316711	100.801254	72.763901	49.447750	203.619263	236.458008	149.314636	1.094557	99998.000000	3.935762	3.150138	0.222275	0.428097	3.812662	4.954643	2.943919	2.724535	2.003466	1.861916	1.694147	2.308819	2.373754	2.174102	0.039238	4.999991	30289.000000		1
12784.777344	2852.288818	1.261249	1.184156	6337.964844	85455.085938	822.053833	516.180847	99.768196	71.391632	28.999479	111.461739	182.097855	114.437546	0.928210	99998.000000	4.106693	3.455194	0.100801	0.073409	3.801950	4.931738	2.914900	2.712802	1.998992	1.853647	1.462390	2.047126	2.260305	2.058568	0.000000	4.999991	30319.000000		1
11911.872070	1169.625122	3.225591	5.177598	8665.638672	99998.000000	1217.675903	748.448059	184.919479	77.309334	45.879864	210.452835	273.509125	225.310287	0.533875	0.000000	4.075980	3.068047	0.508609	0.714128	3.937801	4.999991	3.085532	2.874162	2.266983	1.888232	1.661622	2.323155	2.436972	2.352781	0.000000	0.000000	30333.000000		1
12432.080078	2828.349609	4.875391	3.826920	7977.619629	99998.000000	1110.704102	674.765198	178.428207	63.161137	38.003998	201.630264	286.174042	240.362015	1.801282	0.000000	4.094544	3.451533	0.688009	0.582849	3.901873	4.999991	3.045598	2.829153	2.251463	1.800450	1.579829	2.304556	2.456630	2.380866	0.255582	0.000000	30360.000000		1
21778.951172	4749.460449	3.617226	9.374566	16069.399414	99998.000000	2417.688232	1522.139648	383.666443	197.420959	103.699966	455.526794	674.432190	404.971985	5.314773	0.000000	4.338037	3.676644	0.558376	0.971951	4.206000	4.999991	3.383400	3.182455	2.583954	2.295393	2.015779	2.658514	2.828938	2.607425	0.725485	0.000000	30417.000000		1
18021.939453	4320.401367	1.958174	6.617703	16366.502930	99998.000000	2495.259521	1547.811768	384.603882	143.033051	104.079269	466.319885	568.465637	428.824707	2.715555	99998.000000	4.255802	3.635524	0.291851	0.820707	4.213956	4.999991	3.397116	3.189718	2.585014	2.155437	2.017364	2.668684	2.754704	2.632280	0.433859	4.999991	30447.000000		1
16110.947266	2645.339111	2.439237	7.647672	8109.477539	99998.000000	1137.289062	696.493225	172.146637	86.714737	60.108234	246.933472	323.021637	217.625610	3.784522	0.000000	4.207121	3.422481	0.387254	0.883529	3.908993	4.999991	3.055871	2.842917	2.235898	1.938093	1.778934	2.392580	2.509232	2.337710	0.578011	0.000000	30473.000000		1
5766.819824	1954.683350	2.204873	3.157748	4389.535645	61912.640625	523.322815	317.267365	68.018028	22.785746	18.687456	81.953438	119.877258	39.844990	0.872454	99998.000000	3.760936	3.291076	0.343384	0.499378	3.642419	4.791780	2.718770	2.501426	1.832624	1.357663	1.271550	1.913567	2.078737	1.600374	0.000000	4.999991	30497.000000		1
14263.013672	5293.700195	2.837040	5.519892	17578.599609	99998.000000	2670.055176	1672.434814	437.453003	175.939636	121.086082	534.026428	646.629150	315.318451	5.475704	0.000000	4.154212	3.723759	0.452865	0.741931	4.244984	4.999991	3.426520	3.223349	2.640931	2.245364	2.083094	2.727563	2.810655	2.498749	0.738440	0.000000	30528.000000		1
24321.056641	4721.965820	2.716774	3.133079	12443.937500	99998.000000	1939.801147	1130.372192	277.764679	107.875351	75.212387	311.457611	399.334930	261.895752	1.741304	0.000000	4.385983	3.674123	0.434053	0.495971	4.094958	4.999991	3.287757	3.053221	2.443677	2.032922	1.876289	2.493399	2.601337	2.418128	0.240875	0.000000	30575.000000		1
18792.781250	5807.296875	1.421604	5.877606	16491.566406	99998.000000	2459.611572	1536.337158	367.082092	164.196747	104.588081	462.631744	593.598145	338.024017	4.378551	0.000000	4.273991	3.763974	0.152779	0.769200	4.217262	4.999991	3.390867	3.186486	2.564763	2.215364	2.019482	2.665236	2.773493	2.528948	0.641330	0.000000	30603.000000		1
13248.549805	1398.247314	3.752910	3.509295	7024.766113	93712.015625	980.690613	578.145508	133.131165	72.227325	22.600721	140.365616	180.796524	143.776230	1.635946	99998.000000	4.122169	3.145584	0.574368	0.545220	3.846632	4.971795	2.991532	2.762037	2.124280	1.858702	1.354122	2.147261	2.257190	2.157687	0.213769	4.999991	30631.000000		1
4376.774902	841.321045	0.891200	1.011466	2104.858398	41035.132812	160.459259	82.237144	25.625870	42.919476	3.947186	4.798297	25.795475	4.989489	1.480169	0.000000	3.641154	2.924962	0.000000	0.004951	3.323223	4.613156	2.205365	1.915068	1.408679	1.632654	0.596288	0.681087	1.411543	0.698056	0.170311	0.000000	30653.000000		1
19005.593750	6546.561523	2.180203	5.004908	17347.751953	99998.000000	2653.159424	1641.705444	438.541565	200.702057	122.421341	590.153564	719.608948	510.469788	4.423338	0.000000	4.278882	3.816013	0.338497	0.699396	4.239243	4.999991	3.423763	3.215295	2.642011	2.302552	2.087857	2.770965	2.857097	2.707970	0.645750	0.000000	30676.000000		1
17144.705078	4284.639160	2.550252	4.159964	12446.505859	99998.000000	1868.057983	1122.743042	249.051987	113.623436	60.324097	293.069275	361.667053	202.968597	2.660790	0.000000	4.234130	3.631914	0.406583	0.619090	4.095047	4.999991	3.271390	3.050280	2.396290	2.055468	1.780491	2.466970	2.558309	2.307429	0.425011	0.000000	30736.000000		1
4674.253906	3367.784912	1.686805	1.763899	10549.476562	99998.000000	1521.763428	927.832214	204.840424	100.986275	36.628651	198.432419	255.765289	161.705093	1.299224	99998.000000	3.669712	3.527344	0.227065	0.246474	4.023231	4.999991	3.182347	2.967469	2.311416	2.004262	1.563821	2.297613	2.407842	2.208724	0.113684	4.999991	30758.000000		1
20243.835938	6048.164551	2.377563	7.234451	12667.567383	99998.000000	1899.946899	1139.947144	248.311890	119.806335	80.608932	352.899994	490.669098	260.236725	2.166620	99998.000000	4.306293	3.781624	0.376132	0.859406	4.102693	4.999991	3.278741	3.056885	2.394998	2.078480	1.906383	2.547652	2.690789	2.415369	0.335783	4.999991	30778.000000		1
5720.566895	640.995178	2.198706	2.044519	2518.591309	44936.511719	193.637207	115.578529	28.697273	6.451181	8.384686	8.249002	5.547646	38.244530	1.174945	0.000000	3.757439	2.806855	0.342167	0.310591	3.401158	4.652599	2.286989	2.062877	1.457841	0.809639	0.923487	0.916401	0.744109	1.582569	0.070018	0.000000	30804.000000		1
10558.714844	2748.308105	3.604891	3.537048	5428.595215	75516.328125	630.072571	409.024017	92.663269	56.417000	18.998915	66.340469	95.845688	116.426559	0.774661	99998.000000	4.023611	3.439065	0.556892	0.548641	3.734688	4.878041	2.799391	2.611749	1.966908	1.751410	1.278729	1.821779	1.981573	2.066052	0.000000	4.999991	30818.000000		1
4991.697266	567.818054	2.883296	3.792999	2083.756348	39532.031250	128.702927	67.095985	40.070103	5.689498	8.344597	2.133947	9.587344	2.371395	1.424866	0.000000	3.698248	2.754209	0.459889	0.578983	3.318847	4.596949	2.109588	1.826697	1.602820	0.755074	0.921405	0.329184	0.981698	0.375004	0.153774	0.000000	30836.000000		1
3869.176270	574.528259	1.757731	1.659051	848.688049	30514.273438	0.000000	0.000000	0.000000	17.768503	0.000000	0.000000	0.000000	0.000000	0.350807	0.000000	3.587619	2.759311	0.244952	0.219860	2.928748	4.484503	0.000000	0.000000	0.000000	1.249651	0.000000	0.000000	0.000000	0.000000	0.000000	0.000000	30854.000000		1
10167.743164	1685.990967	1.825573	4.625608	5992.823730	82417.718750	752.595703	470.452087	101.714043	55.467209	49.457001	140.445801	204.751007	131.061981	0.997351	0.000000	4.007225	3.226855	0.261399	0.665169	3.777632	4.916020	2.876562	2.672515	2.007381	1.744036	1.694228	2.147509	2.311226	2.117477	0.000000	0.000000	30870.000000		1
22206.890625	4263.169922	2.852458	6.608452	14977.824219	99998.000000	2259.378174	1417.779785	367.621735	145.629562	93.094986	472.089569	631.898132	348.218872	2.617240	99998.000000	4.346488	3.629733	0.455219	0.820100	4.175449	4.999991	3.353989	3.151609	2.565401	2.163249	1.968926	2.674024	2.800647	2.541852	0.417844	4.999991	30922.000000		1
15701.287109	11220.377930	2.550252	11.110711	24711.175781	99998.000000	3938.529541	2403.654053	580.618652	243.023285	181.783310	814.298218	1144.020874	590.424927	7.241142	0.000000	4.195935	4.050007	0.406583	1.045742	4.392893	4.999991	3.595334	3.380872	2.763891	2.385648	2.259554	2.910784	3.058434	2.771165	0.859807	0.000000	30967.000000		1
25115.449219	7242.829590	3.453787	6.882905	21928.451172	99998.000000	3443.561768	2100.612061	482.352234	162.469864	144.007523	631.753235	935.171509	514.367615	3.866441	99998.000000	4.399941	3.859908	0.538296	0.837772	4.341008	4.999991	3.537008	3.322346	2.683364	2.210773	2.158385	2.800547	2.970891	2.711274	0.587311	4.999991	31025.000000		1
8482.536133	1640.533569	1.211909	2.389898	5620.755371	86404.703125	720.620422	456.195984	130.423645	56.682201	47.474159	156.117355	211.649323	132.693283	1.104231	99998.000000	3.928526	3.214985	0.083470	0.378379	3.749795	4.936537	2.857707	2.659152	2.115356	1.753447	1.676457	2.193451	2.325617	2.122849	0.043060	4.999991	31068.000000		1
8367.428711	3184.000244	2.337474	4.175382	7292.040039	97738.781250	1028.510132	618.918701	117.311592	47.945969	37.165218	152.509384	221.471039	130.577835	1.153497	0.000000	3.922592	3.502973	0.368747	0.620696	3.862849	4.990067	3.012208	2.791634	2.069341	1.680752	1.570137	2.183297	2.345317	2.115870	0.062016	0.000000	31108.000000		1
7976.213867	3331.233398	1.514116	7.983799	8461.347656	99998.000000	1191.747803	744.642761	167.123215	70.454178	68.619354	264.809906	329.213776	168.766861	0.210157	0.000000	3.901797	3.522605	0.180159	0.902210	3.927439	4.999991	3.076184	2.871948	2.223037	1.847907	1.836447	2.422934	2.517478	2.227287	0.000000	0.000000	31171.000000		1
4773.645996	796.757935	1.458608	1.313673	2789.988037	46963.390625	263.150848	158.547348	39.505775	39.774063	9.100113	34.676643	42.200966	12.217772	0.051418	99998.000000	3.678850	2.901326	0.163939	0.118487	3.445602	4.671760	2.420205	2.200159	1.596661	1.599600	0.959047	1.540037	1.625322	1.086992	0.000000	4.999991	31194.000000		1
18255.357422	5489.989258	3.555551	6.599201	12091.438477	99998.000000	1839.733887	1111.848145	254.932678	127.253563	75.742790	300.090942	460.923340	287.836182	1.834989	0.000000	4.261390	3.739572	0.550907	0.819491	4.082478	4.999991	3.264755	3.046046	2.406425	2.104670	1.879341	2.477253	2.663629	2.459145	0.263633	0.000000	31257.000000		1
13371.526367	1089.879639	1.797820	7.317712	7964.433594	99998.000000	1119.662354	691.722717	165.596771	39.317669	56.935070	224.416000	305.003357	167.440842	1.931334	99998.000000	4.126181	3.037379	0.254746	0.864375	3.901155	4.999991	3.049087	2.839932	2.219052	1.594588	1.755380	2.351054	2.484305	2.223861	0.285857	4.999991	31332.000000		1
8331.463867	1342.129395	1.887248	3.318103	4114.469238	55259.371094	493.009644	294.876343	78.607582	44.307159	17.321360	46.293087	65.313583	89.937241	0.650805	0.000000	3.920721	3.127795	0.275829	0.520890	3.614314	4.742406	2.692855	2.469640	1.895464	1.646474	1.238582	1.665516	1.815004	1.953940	0.000000	0.000000	31366.000000		1
13655.186523	3365.567871	2.118529	2.513247	10151.436523	99998.000000	1478.843872	906.708618	217.989487	85.761856	40.070103	239.162445	340.410828	197.155746	2.292620	99998.000000	4.135298	3.527058	0.326034	0.400235	4.006527	4.999991	3.169922	2.957468	2.338436	1.933294	1.602820	2.378693	2.532003	2.294809	0.360332	4.999991	31386.000000		1
22891.050781	5857.990234	3.049818	6.519024	16125.789062	99998.000000	2481.762207	1529.306274	401.135834	200.609543	107.603981	476.798431	592.743958	379.404724	4.739535	0.000000	4.359666	3.767749	0.484274	0.814183	4.207521	4.999991	3.394760	3.184494	2.603292	2.302351	2.031828	2.678335	2.772867	2.579103	0.675736	0.000000	31442.000000		1
16004.918945	1617.834229	1.495613	2.257297	8552.792969	99998.000000	1161.854126	731.783569	173.555908	29.079657	40.773193	179.396500	233.966339	174.447098	2.415052	99998.000000	4.204254	3.208934	0.174819	0.353589	3.932108	4.999991	3.065152	2.864383	2.239439	1.463589	1.610375	2.253814	2.369153	2.241664	0.382926	4.999991	31526.000000		1
16288.764648	3446.038086	1.372264	4.767460	7258.405762	97095.218750	1001.632263	621.879089	177.043610	26.341297	45.386467	148.306244	203.677856	114.637985	0.965328	99998.000000	4.211888	3.537320	0.137438	0.678287	3.860841	4.987198	3.000708	2.793706	2.248080	1.420637	1.656926	2.171160	2.308944	2.059329	0.000000	4.999991	31610.000000		1
5066.218750	1078.260132	2.951138	4.810632	3189.529541	52118.421875	316.656799	199.912613	28.450573	57.104675	17.194927	36.193840	50.755257	43.449879	0.097485	0.000000	3.704684	3.032724	0.469990	0.682202	3.503727	4.716991	2.500589	2.300840	1.454091	1.756672	1.235400	1.558635	1.705481	1.637989	0.000000	0.000000	31635.000000		1
14190.527344	3822.303467	2.578006	5.686414	9214.760742	99998.000000	1356.209839	808.127686	191.031448	86.338516	70.901321	272.621002	397.725220	224.363586	2.925716	0.000000	4.151999	3.582325	0.411284	0.754838	3.964484	4.999991	3.132327	2.907480	2.281105	1.936205	1.850654	2.435559	2.599583	2.350952	0.466232	0.000000	31674.000000		1
20121.253906	4635.436035	3.046734	6.543694	15572.300781	99998.000000	2380.788086	1451.031738	344.105164	150.594376	92.049599	376.546082	475.216461	299.011658	1.546471	0.000000	4.303655	3.666090	0.483835	0.815823	4.192353	4.999991	3.376721	3.161677	2.536691	2.177809	1.964022	2.575818	2.676892	2.475688	0.189342	0.000000	31695.000000		1
10652.500977	958.197815	3.666565	5.766592	4526.829590	68660.976562	548.831482	329.361786	109.158188	54.699356	28.854544	87.963646	102.201271	77.321663	0.745804	99998.000000	4.027452	2.981455	0.564259	0.760919	3.655794	4.836710	2.739439	2.517673	2.038056	1.737982	1.460214	1.944303	2.009456	1.888301	0.000000	4.999991	31737.000000		1
10137.599609	2631.150635	2.944971	3.259512	7407.485840	99356.875000	1003.167969	618.857056	167.847900	53.320927	29.687153	126.803337	191.228806	135.669083	1.785913	99998.000000	4.005935	3.420146	0.469081	0.513153	3.869671	4.997198	3.001374	2.791590	2.224916	1.726898	1.472569	2.103131	2.281553	2.132481	0.251860	4.999991	31776.000000		1
19228.412109	3786.979248	2.063021	7.604500	11480.512695	99998.000000	1697.974365	1056.895996	235.511292	126.272934	94.522758	388.998230	560.201233	301.700653	2.347918	0.000000	4.283944	3.578293	0.314504	0.881071	4.059961	4.999991	3.229931	3.024032	2.372012	2.101310	1.975536	2.589948	2.748344	2.479576	0.370683	0.000000	31835.000000		1
23533.537109	7529.959473	3.851590	6.531359	16779.064453	99998.000000	2594.657715	1582.553101	378.251404	179.532181	104.723770	520.343933	708.698669	370.794922	4.170962	99998.000000	4.371687	3.876793	0.585640	0.815004	4.224768	4.999991	3.414080	3.199358	2.577780	2.254142	2.020045	2.716290	2.850462	2.569134	0.620236	4.999991	31894.000000		1
28430.732422	7569.823242	2.100026	5.473636	20476.605469	99998.000000	3165.544189	1922.671021	446.651794	182.726944	117.265335	510.947754	702.623718	464.007080	4.903141	99998.000000	4.453788	3.879086	0.322225	0.738276	4.311258	4.999991	3.500448	3.283905	2.649969	2.261803	2.069170	2.708376	2.846723	2.666525	0.690474	4.999991	32050.000000		1
5693.411133	1137.211914	2.750695	3.678900	3740.803223	59242.085938	384.431213	235.187500	43.150757	18.268068	11.252563	46.465775	93.283096	20.926250	0.203574	99998.000000	3.755373	3.055841	0.439442	0.565718	3.572965	4.772630	2.584819	2.371414	1.634988	1.261693	1.051251	1.667133	1.969803	1.320691	0.000000	4.999991	32089.000000		1
6557.786133	2840.012451	2.300469	5.498306	7479.111816	96093.882812	1070.476685	647.578979	134.321487	77.346336	55.929771	225.732758	292.942841	159.194931	1.540946	99998.000000	3.816757	3.453320	0.361816	0.740229	3.873850	4.982696	3.029577	2.811293	2.128145	1.888440	1.747643	2.353595	2.466783	2.201929	0.187788	4.999991	32176.000000		1
26367.761719	4488.113281	2.130863	3.521630	12967.666992	99998.000000	1992.095215	1201.014526	288.826050	125.983063	62.553642	307.041687	378.226715	274.936890	1.531750	0.000000	4.421073	3.652064	0.328556	0.546744	4.112862	4.999991	3.299310	3.079548	2.460636	2.100312	1.796253	2.487197	2.577752	2.439233	0.185188	0.000000	32200.000000		1
20488.058594	3343.158203	2.528666	5.476720	11753.457031	99998.000000	1762.806885	1073.804077	252.613708	91.741226	61.381821	288.641022	396.127838	190.525711	0.943846	99998.000000	4.311501	3.524157	0.402891	0.738521	4.070166	4.999991	3.246205	3.030925	2.402457	1.962565	1.788040	2.460358	2.597835	2.279953	0.000000	4.999991	32238.000000		1
10873.697266	2384.377686	1.322924	4.101373	7463.156738	99998.000000	1050.352295	631.787170	156.860535	88.216515	56.793217	226.250824	301.253510	216.965698	0.782670	99998.000000	4.036377	3.377375	0.121535	0.612929	3.872923	4.999991	3.021335	2.800571	2.195514	1.945550	1.754296	2.354590	2.478932	2.336391	0.000000	4.999991	32265.000000		1
12620.962891	4553.972656	2.957305	7.894371	14291.710938	99998.000000	2220.711182	1322.896118	322.278442	117.925255	79.202744	382.781403	541.560059	234.280884	0.868559	0.000000	4.101092	3.658391	0.470896	0.897318	4.155084	4.999991	3.346492	3.121526	2.508231	2.071607	1.898740	2.582951	2.733647	2.369737	0.000000	0.000000	32297.000000		1
7887.445312	1186.021362	2.541001	1.776234	3156.968262	50731.328125	290.195221	180.759521	51.112968	15.295344	9.636683	30.004778	21.546083	75.758209	0.740880	0.000000	3.896936	3.074093	0.405005	0.249500	3.499270	4.705276	2.462690	2.257101	1.708531	1.184559	0.983928	1.477190	1.333368	1.879430	0.000000	0.000000	32317.000000		1
13758.094727	2455.797119	2.710606	4.684199	7210.188477	95378.937500	978.445618	602.217163	114.801430	64.588905	39.394764	185.761337	300.568939	164.156662	0.642337	99998.000000	4.138558	3.390193	0.433066	0.670635	3.857947	4.979453	2.990537	2.779753	2.059947	1.810158	1.595438	2.268955	2.477944	2.215259	0.000000	4.999991	32379.000000		1
15990.421875	770.006470	3.376694	4.070535	7806.867188	99998.000000	1017.137329	647.119507	152.922607	56.238144	35.672691	147.513733	175.251953	156.740280	2.690952	99998.000000	4.203860	2.886494	0.528492	0.609652	3.892477	4.999991	3.007380	2.810984	2.184472	1.750031	1.552336	2.168833	2.243663	2.195181	0.429906	4.999991	32394.000000		1
28825.574219	4272.902344	3.688152	6.352502	17861.070312	99998.000000	2745.320068	1692.469971	447.333313	159.922699	128.622742	565.273987	698.880066	383.021942	2.844591	99998.000000	4.459778	3.630723	0.566809	0.802945	4.251907	4.999991	3.438593	3.228521	2.650631	2.203910	2.109318	2.752259	2.844403	2.583224	0.454020	4.999991	32423.000000		1
10625.731445	1070.461304	3.296517	3.086823	3999.470459	67685.781250	506.621277	270.144775	69.741837	51.544693	32.394676	104.144028	130.926300	143.458603	0.341788	99998.000000	4.026359	3.029571	0.518055	0.489512	3.602002	4.830497	2.704684	2.431597	1.843493	1.712184	1.510474	2.017634	2.117027	2.156727	0.000000	4.999991	32446.000000		1
11201.539062	2131.828613	1.982844	4.175382	5557.347656	79100.687500	745.666504	429.601807	97.205612	70.309242	21.191452	94.017029	124.774239	94.337738	1.124367	0.000000	4.049278	3.328752	0.297289	0.620696	3.744868	4.898180	2.872545	2.633066	1.987691	1.847012	1.326161	1.973207	2.096125	1.974685	0.050908	0.000000	32474.000000		1
6022.307617	0.000000	1.427771	3.379778	3192.175293	49179.855469	298.160522	189.270630	48.593555	38.321621	7.178944	32.240490	50.875523	39.311501	0.978306	0.000000	3.779763	0.000000	0.154659	0.528888	3.504087	4.691787	2.474450	2.277083	1.686579	1.583444	0.856061	1.508402	1.706509	1.594520	0.000000	0.000000	32499.000000		0
6755.466309	1155.637207	2.473158	4.033530	3297.179688	49619.652344	340.087036	220.592163	43.634903	53.287006	19.452225	61.326313	75.153793	82.588692	0.415716	0.000000	3.829655	3.062822	0.393252	0.605685	3.518143	4.695654	2.531590	2.343590	1.639834	1.726621	1.288969	1.787647	1.875951	1.916921	0.000000	0.000000	32544.000000		1
16235.749023	4174.198242	2.272716	5.236188	12633.553711	99998.000000	1841.599487	1165.323242	258.475891	90.464561	70.682373	307.565948	428.932648	226.636292	3.353578	99998.000000	4.210472	3.620573	0.356545	0.719015	4.101525	4.999991	3.265195	3.066446	2.412420	1.956478	1.849311	2.487938	2.632389	2.355330	0.525508	4.999991	32602.000000		1
7137.084961	583.899780	4.159964	4.681116	3401.875732	54051.515625	359.360413	211.143585	55.994530	49.774628	24.509556	82.934067	148.463516	100.585388	1.719395	0.000000	3.853521	2.766338	0.619090	0.670349	3.531718	4.732808	2.555530	2.324578	1.748146	1.697008	1.389335	1.918733	2.171620	2.002535	0.235376	0.000000	32642.000000		1
9110.584961	1929.146851	2.063021	3.749826	7990.731934	99998.000000	1125.669434	677.996948	143.261246	84.796646	54.492748	216.018982	297.614716	197.834183	2.555289	0.000000	3.959546	3.285365	0.314504	0.574011	3.902586	4.999991	3.051411	2.831228	2.156129	1.928379	1.736339	2.334492	2.473655	2.296301	0.407440	0.000000	32667.000000		1
10789.983398	1559.832153	1.427771	4.493007	5042.178223	72888.187500	646.182007	399.979431	100.659401	45.204525	41.513290	135.635162	180.059509	142.234360	1.803775	0.000000	4.033021	3.193078	0.154659	0.652537	3.702618	4.862657	2.810355	2.602038	2.002854	1.655182	1.618187	2.132372	2.255416	2.153004	0.256182	0.000000	32733.000000		1
15960.093750	4096.567871	4.443667	5.957783	12145.468750	99998.000000	1766.100342	1112.107178	262.367584	85.644676	77.552948	388.615845	552.029297	315.546661	3.519290	0.000000	4.203035	3.612420	0.647742	0.775085	4.084414	4.999991	3.247015	3.046147	2.418910	1.932700	1.889598	2.589520	2.741962	2.499063	0.546455	0.000000	32779.000000		1
21962.210938	10274.345703	1.831741	8.005385	22519.914062	99998.000000	3532.089600	2164.655029	584.710815	222.417740	199.773849	1005.049072	1346.533081	695.407776	2.872695	0.000000	4.341676	4.011754	0.262864	0.903382	4.352567	4.999991	3.548032	3.335389	2.766941	2.347169	2.300539	3.002187	3.129217	2.842240	0.458289	0.000000	32805.000000		1
20972.365234	4479.300293	2.497828	6.152059	12941.590820	99998.000000	2012.583618	1192.565063	304.793640	141.420258	92.000259	401.521301	494.995575	370.859680	2.184276	0.000000	4.321648	3.651210	0.397563	0.789020	4.111988	4.999991	3.303754	3.076482	2.484006	2.150512	1.963789	2.603709	2.694601	2.569210	0.339307	0.000000	32850.000000		1
9130.302734	1742.016357	3.259512	5.476720	4444.219727	64801.359375	509.174622	336.583923	84.562286	69.344032	36.326443	112.430031	145.752914	115.791306	0.422666	0.000000	3.960485	3.241052	0.513153	0.738521	3.647795	4.811584	2.706867	2.527093	1.927177	1.841009	1.560223	2.050882	2.163617	2.063676	0.000000	0.000000	32938.000000		1
13930.925781	2307.204102	1.147151	5.556897	8678.405273	99998.000000	1242.099121	757.560486	214.692978	52.583912	63.361580	261.639801	321.541443	199.147842	3.264868	0.000000	4.143980	3.363086	0.059621	0.744832	3.938440	4.999991	3.094156	2.879417	2.331818	1.720853	1.801826	2.417704	2.507237	2.299176	0.513866	0.000000	32971.000000		1
9592.524414	2140.268799	2.682853	5.538395	7419.706543	97845.000000	1039.479004	633.847107	138.188507	51.868484	37.547604	170.860718	221.131821	162.439026	0.929071	99998.000000	3.981933	3.330468	0.428597	0.743384	3.870387	4.990539	3.016816	2.801985	2.140472	1.714904	1.574582	2.232642	2.344651	2.210690	0.000000	4.999991	33044.000000		1
29569.998047	7532.438965	2.864793	8.443276	16510.939453	99998.000000	2519.686035	1560.458130	377.989288	179.436584	119.547302	527.960754	658.193176	359.101379	3.964403	99998.000000	4.470851	3.876936	0.457093	0.926511	4.217772	4.999991	3.401346	3.193252	2.577480	2.253911	2.077540	2.722602	2.818353	2.555217	0.598178	4.999991	33100.000000		1
16181.154297	3856.024170	2.087691	2.343642	9141.425781	99998.000000	1269.640015	801.497620	202.734238	58.196320	43.227848	216.469208	270.727600	143.353760	1.937439	99998.000000	4.209010	3.586140	0.319666	0.369891	3.961014	4.999991	3.103681	2.903902	2.306927	1.764896	1.635764	2.335396	2.432533	2.156409	0.287228	4.999991	33125.000000		1
7852.333496	2123.733887	1.989012	5.365705	5104.259766	75064.601562	646.317749	391.400452	94.676949	37.122047	36.292522	130.738190	139.369568	106.052856	1.518406	0.000000	3.894999	3.327100	0.298637	0.729627	3.707933	4.875435	2.810446	2.592621	1.976244	1.569632	1.559817	2.116402	2.144168	2.025522	0.181388	0.000000	33162.000000		1
10068.234375	2255.637695	3.888595	5.100504	6100.091797	86063.976562	799.545593	482.635956	116.343292	52.509903	37.905315	175.014511	241.043518	140.519806	0.140222	0.000000	4.002954	3.353269	0.589793	0.707613	3.785336	4.934822	2.902843	2.683620	2.065741	1.720241	1.578700	2.243074	2.382096	2.147738	0.000000	0.000000	33192.000000		1
8221.765625	3403.408447	3.746742	7.499653	12708.362305	99998.000000	1959.768433	1177.611938	242.061157	130.217041	70.250656	278.973511	385.023285	274.610016	0.768699	0.000000	3.914965	3.531914	0.573654	0.875041	4.104090	4.999991	3.292205	3.071002	2.383925	2.114668	1.846650	2.445563	2.585487	2.438716	0.000000	0.000000	33296.000000		1
27455.191406	7426.851562	2.710606	11.200139	23696.201172	99998.000000	3694.090820	2296.367676	569.918091	216.160828	167.039963	709.518921	902.878601	513.938965	2.984657	0.000000	4.438624	3.870805	0.433066	1.049223	4.374679	4.999991	3.567508	3.361041	2.755812	2.334777	2.222820	2.850964	2.955629	2.710912	0.474894	0.000000	33345.000000		1
10013.035156	4508.722168	1.162570	5.778926	10950.417969	99998.000000	1599.208374	976.188354	211.236099	120.083870	48.050816	252.465698	375.809082	195.231506	1.457890	0.000000	4.000566	3.654053	0.065419	0.761847	4.039431	4.999991	3.203905	2.989534	2.324768	2.079485	1.681701	2.402202	2.574967	2.290550	0.163725	0.000000	33397.000000		1
6847.824219	708.433472	1.486362	3.318103	2483.788086	43349.148438	195.576874	116.219948	22.474289	6.478935	8.591296	10.074574	0.000000	31.010077	0.832830	99998.000000	3.835553	2.850299	0.172125	0.520890	3.395114	4.636981	2.291317	2.065281	1.351686	0.811504	0.934059	1.003227	0.000000	1.491503	0.000000	4.999991	33425.000000		1
23823.486328	6591.951172	2.001346	8.110233	16264.989258	99998.000000	2450.190674	1517.523315	372.780853	131.644806	115.852982	525.006531	742.456360	448.042572	2.810579	99998.000000	4.377005	3.819014	0.301322	0.909033	4.211254	4.999991	3.389200	3.181135	2.571454	2.119404	2.063907	2.720165	2.870671	2.651319	0.448796	4.999991	33451.000000		1
16744.417969	2479.335205	2.581089	2.386814	9367.926758	99998.000000	1367.308228	798.404602	174.265167	80.824791	34.843163	162.889252	226.044220	132.045700	2.101609	99998.000000	4.223870	3.394335	0.411803	0.377819	3.971643	4.999991	3.135866	2.902223	2.241211	1.907545	1.542118	2.211892	2.354193	2.120724	0.322552	4.999991	33488.000000		1
26246.640625	4043.151611	3.120744	2.707523	11192.633789	99998.000000	1634.492554	983.120605	214.739227	53.734146	43.600983	254.093903	355.980621	164.646973	4.007712	0.000000	4.419074	3.606720	0.494258	0.432572	4.048932	4.999991	3.213383	2.992607	2.331911	1.730250	1.639496	2.404994	2.551426	2.216554	0.602897	0.000000	33505.000000		1
7921.551270	2174.051270	1.779317	5.131341	6586.147461	98599.804688	959.674927	563.790710	156.672424	98.041306	49.074619	180.571411	253.668350	103.212738	1.178414	0.000000	3.898810	3.337270	0.250253	0.710231	3.818631	4.993876	2.982124	2.751118	2.194993	1.991409	1.690857	2.256649	2.404266	2.013733	0.071298	0.000000	33556.000000		1
17564.908203	3525.487305	2.994310	4.949401	9100.982422	99998.000000	1300.899902	812.210510	178.486801	121.012077	53.364098	266.586121	362.311554	181.453354	2.325689	99998.000000	4.244646	3.547219	0.476297	0.694553	3.959088	4.999991	3.114244	2.909669	2.251606	2.082829	1.727249	2.425838	2.559082	2.258765	0.366552	4.999991	33590.000000		1
16815.013672	4625.170410	2.420735	6.284659	10282.375000	99998.000000	1458.114990	923.299133	222.041519	106.018936	66.522415	286.602692	355.644501	208.355896	0.686792	0.000000	4.225697	3.665128	0.383947	0.798282	4.012094	4.999991	3.163792	2.965343	2.346434	2.025383	1.822968	2.457280	2.551016	2.318806	0.000000	0.000000	33624.000000		1
32341.648438	5144.588867	2.750695	7.789524	13914.912109	99998.000000	2100.186523	1288.965820	330.160492	99.222382	108.399582	451.123230	601.079285	314.556763	0.778650	0.000000	4.509762	3.711351	0.439442	0.891511	4.143480	4.999991	3.322258	3.110241	2.518725	1.996610	2.035028	2.654295	2.778932	2.497699	0.000000	0.000000	33653.000000		1
8234.100586	1946.036499	2.004430	3.373610	4117.645508	65573.906250	495.374878	290.007141	78.971466	28.324141	14.209868	56.950489	78.678513	65.088470	1.198092	99998.000000	3.915616	3.289151	0.301991	0.528095	3.614649	4.816731	2.694934	2.462409	1.897470	1.452157	1.152590	1.755497	1.895856	1.813504	0.078490	4.999991	33681.000000		1
11194.872070	2142.976318	3.018980	5.889941	9142.847656	99998.000000	1318.600464	815.756836	193.723557	85.385643	64.693756	271.267242	393.290802	186.189972	0.915648	0.000000	4.049019	3.331017	0.479860	0.770111	3.961082	4.999991	3.120113	2.911561	2.287182	1.931385	1.810862	2.433397	2.594714	2.269956	0.000000	0.000000	33755.000000		1
16007.971680	3848.697266	3.444536	4.995657	11980.411133	99998.000000	1758.841187	1098.723755	283.518951	85.626175	70.956825	331.887390	463.118958	226.975510	2.376208	0.000000	4.204336	3.585314	0.537131	0.698593	4.078472	4.999991	3.245227	3.040889	2.452582	1.932607	1.850994	2.520991	2.665693	2.355979	0.375885	0.000000	33795.000000		1
13887.371094	2569.697998	1.538786	3.034399	6472.311035	90508.664062	855.182434	529.416260	124.968513	68.748871	47.264465	200.298080	253.828705	130.676514	2.041600	0.000000	4.142620	3.409882	0.187178	0.482073	3.811059	4.956690	2.932059	2.723797	2.096801	1.837266	1.674535	2.301677	2.404541	2.116198	0.309971	0.000000	33841.000000		1
18252.710938	4965.226562	3.318103	5.251607	15890.345703	99998.000000	2421.018555	1482.232910	367.600159	156.135864	97.742180	459.865631	605.865234	342.686646	1.392672	99998.000000	4.261327	3.695939	0.520890	0.720292	4.201133	4.999991	3.383998	3.170917	2.565376	2.193503	1.990082	2.662631	2.782376	2.534897	0.143849	4.999991	33875.000000		1
17833.828125	5482.356934	3.321187	4.523845	10240.010742	99998.000000	1440.038208	895.653442	211.115845	80.362228	45.664005	258.525238	363.520386	221.208908	4.092710	0.000000	4.251245	3.738967	0.521293	0.655508	4.010301	4.999991	3.158374	2.952140	2.324521	1.905052	1.659574	2.412503	2.560529	2.344803	0.612011	0.000000	33905.000000		1
9267.665039	673.322021	1.853327	1.736145	5270.608887	73265.031250	629.989319	384.961609	94.291481	21.530664	9.494832	71.925125	70.466515	57.228024	0.993153	99998.000000	3.966970	2.828223	0.267952	0.239586	3.721861	4.864897	2.799333	2.585418	1.974472	1.333057	0.977487	1.856881	1.847983	1.757609	0.000000	4.999991	33923.000000		1
17996.390625	5583.682617	2.066105	4.977154	7100.206543	99998.000000	970.008545	584.938965	143.696060	85.249954	52.065845	184.611099	257.606293	226.266251	2.673607	99998.000000	4.255186	3.746921	0.315152	0.696981	3.851271	4.999991	2.986776	2.767111	2.157445	1.930694	1.716553	2.266258	2.410956	2.354620	0.427098	4.999991	33958.000000		1
14082.818359	1794.356689	1.301338	3.540132	6259.591797	86299.210938	770.947021	489.087128	127.241226	53.663223	44.507603	146.927811	231.369827	158.266724	2.499302	0.000000	4.148690	3.253909	0.114390	0.549019	3.796546	4.936007	2.887025	2.689386	2.104628	1.729677	1.648434	2.167104	2.364307	2.199390	0.397819	0.000000	33995.000000		1
9341.181641	2018.892944	2.115445	3.515462	6351.487305	88997.687500	862.827026	510.645538	96.499435	54.384815	34.448444	110.373177	139.369568	183.562637	0.070829	99998.000000	3.970402	3.305113	0.325402	0.545982	3.802876	4.949378	2.935924	2.708120	1.984525	1.735478	1.537170	2.042864	2.144168	2.263784	0.000000	4.999991	34027.000000		1
9938.667969	2039.757446	3.025148	5.933114	8739.167969	99998.000000	1220.664062	774.641357	192.832352	91.929337	44.220814	227.290054	295.823059	178.921600	1.829585	99998.000000	3.997328	3.309578	0.480747	0.773283	3.941470	4.999991	3.086596	2.889101	2.285180	1.963454	1.645627	2.356580	2.471032	2.252663	0.262353	4.999991	34062.000000		1
10538.933594	744.297363	1.458608	2.833956	5598.962402	87224.093750	714.511536	447.684845	126.716995	53.379517	41.670563	169.426773	186.649460	102.380127	0.621908	0.000000	4.022797	2.871747	0.163939	0.452393	3.748107	4.940637	2.854009	2.650972	2.102835	1.727375	1.619829	2.228982	2.271027	2.010216	0.000000	0.000000	34084.000000		1
15278.503906	3497.641357	3.188586	6.062630	9313.587891	99998.000000	1363.934570	829.023071	217.530014	72.834824	55.371613	247.433029	301.885681	194.935455	3.548505	0.000000	4.184081	3.543775	0.503598	0.782661	3.969117	4.999991	3.134794	2.918567	2.337519	1.862339	1.743287	2.393458	2.479842	2.289891	0.550045	0.000000	34181.000000		1
16861.695312	4102.825195	5.057332	4.798297	11934.266602	99998.000000	1753.783936	1086.330200	277.295959	165.713959	67.382774	302.194061	417.908264	165.069458	2.946250	99998.000000	4.226901	3.613083	0.703921	0.681087	4.076796	4.999991	3.243976	3.035962	2.442944	2.219359	1.828549	2.480286	2.621081	2.217667	0.469270	4.999991	34214.000000		1
5059.743164	1358.411621	1.498697	4.206220	5829.092773	78408.773438	741.019348	458.407013	102.861191	41.914177	29.936935	117.764900	209.422867	147.433548	0.426502	99998.000000	3.704129	3.133031	0.175714	0.623892	3.765601	4.894365	2.869830	2.661251	2.012252	1.622361	1.476207	2.071016	2.321024	2.168596	0.000000	4.999991	34236.000000		1
16910.058594	2832.207520	2.957305	5.026494	9128.113281	99998.000000	1307.270874	788.182068	170.062027	109.284615	66.173950	255.530930	367.828369	202.333344	3.027623	99998.000000	4.228145	3.452125	0.470896	0.701265	3.960381	4.999991	3.116366	2.896626	2.230607	2.038559	1.820687	2.407444	2.565645	2.306067	0.481102	4.999991	34259.000000		1
15759.264648	2646.643555	2.201789	5.390375	9635.493164	99998.000000	1340.985352	836.920532	197.075577	103.144897	55.615227	254.476288	373.144714	208.247955	4.911526	99998.000000	4.197536	3.422695	0.342776	0.731619	3.983874	4.999991	3.127424	2.922684	2.294633	2.013448	1.745194	2.405647	2.571877	2.318581	0.691216	4.999991	34305.000000		1
8196.126953	1994.155151	1.002215	0.203527	5914.502930	80291.945312	709.793396	452.045258	96.410011	34.198662	25.517939	107.603981	178.320282	138.114487	1.382882	99998.000000	3.913609	3.299759	0.000961	0.000000	3.771918	4.904672	2.851132	2.655182	1.984122	1.534009	1.406846	2.031828	2.251201	2.140239	0.140785	4.999991	34339.000000		1
16901.732422	11728.420898	2.192538	8.211996	24242.361328	99998.000000	3801.923096	2338.374512	589.219238	239.298126	151.192627	699.512207	963.372314	547.998901	3.086307	99998.000000	4.227931	4.069240	0.340947	0.914449	4.384575	4.999991	3.580003	3.368914	2.770277	2.378939	2.179531	2.844795	2.983794	2.738780	0.489439	4.999991	34365.000000		1
10957.149414	2237.125977	2.655099	4.681116	6230.012695	86569.414062	832.260986	513.448669	156.552170	61.175209	52.423557	169.951004	226.093552	143.766983	2.456782	99998.000000	4.039698	3.349690	0.424081	0.670349	3.794489	4.937365	2.920259	2.710497	2.194659	1.786575	1.719527	2.230324	2.354288	2.157659	0.390367	4.999991	34445.000000		1
11229.921875	1695.535156	1.020718	3.435285	8369.427734	99998.000000	1234.883179	725.764099	163.684860	61.415741	46.215992	229.405487	243.957657	170.580093	1.932238	0.000000	4.050377	3.229307	0.008906	0.535963	3.922696	4.999991	3.091626	2.860795	2.214009	1.788280	1.664792	2.360604	2.387315	2.231928	0.286061	0.000000	34481.000000		1
5793.133301	738.250122	1.779317	1.110146	2270.566162	39084.968750	182.319885	108.899147	22.455786	21.240793	9.544171	16.100201	0.000000	15.168911	0.090666	0.000000	3.762913	2.868204	0.250253	0.045380	3.356134	4.592010	2.260834	2.037024	1.351328	1.327171	0.979738	1.206831	0.000000	1.180954	0.000000	0.000000	34513.000000		1
10013.649414	2293.518311	2.596508	5.069666	5083.937988	72334.343750	653.931458	396.069244	87.578178	28.558504	20.818321	90.871613	124.037224	109.559067	0.680566	0.000000	4.000592	3.360502	0.414390	0.704979	3.706200	4.859344	2.815532	2.597771	1.942396	1.455735	1.318446	1.958428	2.093552	2.039648	0.000000	0.000000	34546.000000		1
10718.021484	852.234375	1.372264	5.489055	6666.420410	97204.210938	927.545471	558.526733	138.342682	55.652233	47.190453	145.564804	205.198151	169.880081	0.254917	99998.000000	4.030115	2.930559	0.137438	0.739498	3.823893	4.987685	2.967335	2.747044	2.140956	1.745483	1.673854	2.163056	2.312173	2.230142	0.000000	4.999991	34584.000000		1
4833.260742	0.000000	2.883296	3.179335	2677.224854	49317.917969	246.840958	147.778931	45.463562	46.484280	16.094032	65.785400	71.681511	64.554985	0.710767	0.000000	3.684240	0.000000	0.459889	0.502336	3.427685	4.693005	2.392417	2.169612	1.657663	1.667306	1.206665	1.818130	1.855407	1.809930	0.000000	0.000000	34601.000000		0
11812.276367	5634.635254	1.918085	4.375825	8218.527344	99998.000000	1128.127197	709.494263	149.937546	76.791260	60.459782	237.043915	317.563416	250.048035	1.920066	0.000000	4.072334	3.750866	0.282868	0.641060	3.914794	4.999991	3.052358	2.850949	2.175910	1.885312	1.781467	2.374829	2.501831	2.398023	0.283316	0.000000	34642.000000		1
16845.789062	3657.129150	2.207957	6.296995	10895.021484	99998.000000	1633.610596	978.060181	264.655701	96.314415	85.752609	379.632904	538.405396	260.230560	3.100839	0.000000	4.226491	3.563140	0.343991	0.799133	4.037228	4.999991	3.213149	2.990366	2.422681	1.983691	1.933247	2.579364	2.731109	2.415358	0.491479	0.000000	34711.000000		1
5851.819824	2248.631348	2.584173	2.698272	5148.098145	76199.656250	642.225586	392.658630	91.044304	65.227242	14.277710	83.526146	94.448753	51.202396	0.586712	99998.000000	3.767291	3.351918	0.412322	0.431086	3.711647	4.881953	2.807688	2.594015	1.959253	1.814429	1.154659	1.921822	1.975196	1.709290	0.000000	4.999991	34744.000000		1
9562.396484	889.109741	3.863925	2.790784	3891.567383	61942.589844	471.306305	257.664886	40.992138	27.035137	13.861405	36.129082	38.509731	84.420433	0.287483	99998.000000	3.980567	2.948955	0.587029	0.445726	3.590125	4.791989	2.673303	2.411055	1.612701	1.431929	1.141807	1.557857	1.585570	1.926448	0.000000	4.999991	34761.000000		1
6774.634766	2335.814941	3.657314	6.340167	4294.448730	65945.156250	479.592316	322.892120	82.462257	46.922169	25.554943	116.580742	138.244003	81.999695	0.069787	0.000000	3.830886	3.368438	0.563162	0.802101	3.632907	4.819183	2.680872	2.509058	1.916255	1.671378	1.407475	2.066627	2.140646	1.913812	0.000000	0.000000	34802.000000		1
13141.003906	3717.940430	2.349809	4.496091	7263.882324	99998.000000	1026.262085	619.362732	199.761505	101.084953	43.098331	210.425079	263.628815	197.041656	2.473882	0.000000	4.118629	3.570302	0.371033	0.652835	3.861169	4.999991	3.011258	2.791945	2.300512	2.004687	1.634460	2.323097	2.420993	2.294558	0.393379	0.000000	34830.000000		1
8331.376953	1513.683960	5.035745	4.052033	3503.071777	52842.453125	364.223480	232.902451	52.010338	32.280579	20.846073	39.548950	60.382687	110.777145	0.440162	99998.000000	3.920717	3.180035	0.702064	0.607673	3.544449	4.722983	2.561368	2.367174	1.716090	1.508941	1.319024	1.597135	1.780912	2.044450	0.000000	4.999991	34903.000000		1
11025.593750	2897.067627	3.648063	5.785094	8129.808594	99998.000000	1198.322388	709.744080	194.226196	85.009430	60.589298	240.149246	345.298553	162.112152	1.006613	99998.000000	4.042402	3.461959	0.562062	0.762310	3.910080	4.999991	3.078574	2.851102	2.288308	1.929467	1.782396	2.380481	2.538195	2.209816	0.002863	4.999991	34982.000000		1
24243.386719	6360.926758	3.148497	8.967512	18490.976562	99998.000000	2808.354736	1759.932861	360.149841	134.907410	138.139160	610.537109	792.650391	523.945740	5.079629	0.000000	4.384593	3.803520	0.498103	0.952672	4.266960	4.999991	3.448452	3.245496	2.556483	2.130036	2.140317	2.785712	2.899082	2.719286	0.705832	0.000000	35028.000000		1
4819.689453	912.928528	2.072273	2.522498	1789.919189	35875.031250	83.066673	45.392635	41.118572	13.947750	8.224331	40.335304	42.330482	71.129517	0.331049	0.000000	3.683019	2.960437	0.316447	0.401831	3.252833	4.554792	1.919427	1.656985	1.614038	1.144504	0.915101	1.605685	1.626653	1.852050	0.000000	0.000000	35051.000000		1
10548.705078	2822.610840	2.803118	5.242356	8764.744141	99998.000000	1285.049438	767.641235	175.871796	66.688934	57.184853	270.579559	358.657318	242.977020	1.009543	99998.000000	4.023199	3.450651	0.447641	0.719526	3.942739	4.999991	3.108920	2.885158	2.245196	1.824054	1.757281	2.432295	2.554680	2.385565	0.004125	4.999991	35085.000000		1
8657.293945	3022.048584	1.446273	1.008383	5567.258789	79157.320312	728.033691	435.476349	93.455788	73.852463	20.198488	73.938805	93.369438	75.616356	2.840174	99998.000000	3.937382	3.480301	0.160250	0.003625	3.745641	4.898491	2.862151	2.638965	1.970606	1.868365	1.305319	1.868872	1.970205	1.878616	0.453345	4.999991	35107.000000		1
21367.343750	4539.300293	2.170952	7.394805	14566.018555	99998.000000	2178.380859	1352.312012	330.209839	149.206696	87.457916	374.822266	548.294922	274.372559	3.661639	0.000000	4.329751	3.656989	0.336650	0.868927	4.163341	4.999991	3.338134	3.131077	2.518790	2.173788	1.941799	2.573825	2.739014	2.438341	0.563676	0.000000	35147.000000		1
31454.474609	5584.792969	4.193885	8.338429	15940.231445	99998.000000	2451.541504	1529.586792	334.813843	148.876740	135.416214	562.347534	694.544312	449.186646	4.079881	0.000000	4.497683	3.747007	0.622617	0.921084	4.202495	4.999991	3.389439	3.184574	2.524803	2.172827	2.131671	2.750005	2.841700	2.652427	0.610647	0.000000	35229.000000		1
24129.169922	4716.664551	2.673601	7.515071	13333.867188	99998.000000	2038.366699	1250.197021	286.513245	115.775887	62.128086	308.127167	394.243652	328.402771	1.769421	99998.000000	4.382543	3.673635	0.427097	0.875933	4.124956	4.999991	3.309282	3.096978	2.457145	2.063618	1.793288	2.488730	2.595765	2.516407	0.247831	4.999991	35273.000000		1
3886.457520	312.879211	2.266548	5.310198	2748.533203	49917.015625	288.085968	175.628174	46.641548	47.378563	14.302381	48.430119	62.137337	34.035225	0.133108	0.000000	3.589554	2.495377	0.355365	0.725111	3.439101	4.698248	2.459522	2.244594	1.668773	1.675582	1.155408	1.685116	1.793353	1.531929	0.000000	0.000000	35367.000000		1
12617.250000	2537.562256	1.668303	4.613273	8032.245117	99998.000000	1172.995605	711.961243	161.695847	55.778667	45.580742	193.649536	245.197327	148.318588	1.898797	99998.000000	4.100965	3.404417	0.222275	0.664009	3.904837	4.999991	3.069296	2.852456	2.208699	1.746468	1.658781	2.287016	2.389516	2.171196	0.278478	4.999991	35404.000000		1
25531.929688	6184.632324	2.809286	9.695274	17903.947266	99998.000000	2837.122803	1715.274170	412.332886	156.135864	130.793701	597.613159	776.642700	445.809937	1.610419	0.000000	4.407084	3.791314	0.448596	0.986560	4.252949	4.999991	3.452878	3.234334	2.615248	2.193503	2.116587	2.776420	2.890221	2.649150	0.206939	0.000000	35445.000000		1
8987.300781	2498.685547	2.685936	2.849375	6450.123535	89468.062500	866.573792	536.996094	108.843643	53.925339	47.316887	180.423386	244.676163	107.884598	2.327839	99998.000000	3.953629	3.397712	0.429096	0.454750	3.809568	4.951668	2.937806	2.729971	2.036803	1.731793	1.675016	2.256293	2.388592	2.032959	0.366953	4.999991	35470.000000		1
7652.942383	1575.710327	1.659051	1.495613	4861.267578	74548.906250	639.487244	389.220245	99.021935	64.650581	16.559677	89.295822	150.995270	53.943844	1.770824	0.000000	3.883828	3.197476	0.219860	0.174819	3.686749	4.872441	2.805832	2.590195	1.995731	1.810572	1.219052	1.950831	2.178963	1.731942	0.248175	0.000000	35506.000000		1
12394.067383	2608.460693	3.253344	4.850721	8677.834961	99998.000000	1229.983154	770.872986	162.439026	103.403931	55.596725	222.161789	294.114655	194.873779	0.325026	0.000000	4.093214	3.416384	0.512330	0.685806	3.938411	4.999991	3.089899	2.886983	2.210690	2.014537	1.745049	2.346669	2.468517	2.289753	0.000000	0.000000	35537.000000		1
10292.631836	4626.542480	1.637465	6.303162	17322.859375	99998.000000	2714.719971	1657.373901	456.149719	130.923218	130.195450	567.559021	763.983948	430.422089	1.963620	0.000000	4.012527	3.665257	0.214172	0.799558	4.238620	4.999991	3.433725	3.219420	2.659107	2.117017	2.114596	2.754011	2.883084	2.633894	0.293057	0.000000	35573.000000		1
5607.433594	2167.097412	1.458608	2.726025	3891.335938	56619.410156	461.222473	289.168335	82.493095	37.011032	16.109451	64.443970	87.621353	40.446316	1.200577	99998.000000	3.748764	3.335878	0.163939	0.435530	3.590099	4.752965	2.663910	2.461151	1.916418	1.568331	1.207081	1.809182	1.942610	1.606879	0.079390	4.999991	35685.000000		1
10681.259766	3230.592529	3.123827	3.774496	8850.401367	99998.000000	1327.583496	793.180786	203.280060	87.766289	61.428078	224.823059	322.506653	148.374084	1.976395	0.000000	4.028623	3.509282	0.494687	0.576859	3.946963	4.999991	3.123062	2.899372	2.308095	1.943328	1.788367	2.351841	2.508539	2.171358	0.295874	0.000000	35739.000000		1
14857.000000	2638.810791	1.464776	3.355108	6829.377441	93434.718750	928.072754	579.379028	145.373611	17.287439	43.733582	155.858322	210.113617	146.930893	0.702548	0.000000	4.171931	3.421408	0.165771	0.525706	3.834381	4.970508	2.967582	2.762963	2.162486	1.237731	1.640815	2.192730	2.322454	2.167113	0.000000	0.000000	35772.000000		1
33014.933594	4406.693359	2.599592	5.408878	17895.996094	99998.000000	2785.917480	1706.837036	373.742981	151.855637	93.344772	489.309174	662.979187	358.820770	4.007050	99998.000000	4.518711	3.644113	0.414905	0.733107	4.252756	4.999991	3.444968	3.232192	2.572573	2.181431	1.970090	2.689583	2.821500	2.554878	0.602825	4.999991	35812.000000		1
10158.199219	3107.662354	2.032184	1.859494	7064.629395	98213.117188	964.991272	589.928467	142.564331	54.560589	33.147106	157.236755	225.751266	195.305511	0.752433	0.000000	4.006817	3.492434	0.307963	0.269395	3.849089	4.992169	2.984523	2.770799	2.154011	1.736879	1.520446	2.196554	2.353630	2.290715	0.000000	0.000000	35847.000000		1
12604.310547	3614.746338	1.739229	3.598723	11562.835938	99998.000000	1648.927490	1044.826172	209.589386	69.590729	62.843513	312.034271	453.935608	244.663834	2.579030	99998.000000	4.100519	3.558078	0.240357	0.556148	4.063065	4.999991	3.217201	3.019044	2.321369	1.842551	1.798260	2.494202	2.656994	2.388570	0.411456	4.999991	35865.000000		1
8296.441406	1281.805298	3.950269	0.885033	3908.228760	56861.582031	453.383606	290.284668	75.129128	35.786789	16.420908	72.110146	104.076180	99.623260	1.878622	99998.000000	3.918892	3.107822	0.596627	0.000000	3.591980	4.754819	2.656466	2.462824	1.875808	1.553723	1.215397	1.857996	2.017351	1.998361	0.273839	4.999991	35901.000000		1
18469.955078	3853.001953	2.692104	5.180681	11413.805664	99998.000000	1715.089111	1053.639526	287.657318	119.377693	61.499001	280.018890	356.763916	188.764893	1.419242	99998.000000	4.266466	3.585799	0.430092	0.714387	4.057430	4.999991	3.234287	3.022692	2.458875	2.076923	1.788868	2.447187	2.552381	2.275921	0.152057	4.999991	35916.000000		1
6429.678711	1165.619385	3.395196	2.957305	3039.462402	50349.394531	317.261200	197.880432	51.930161	34.738316	16.871134	47.116444	53.583046	25.428511	1.495639	0.000000	3.808189	3.066557	0.530865	0.470896	3.482797	4.701994	2.501417	2.296403	1.715420	1.540809	1.227144	1.673172	1.729027	1.405321	0.174827	0.000000	35950.000000		1
19415.031250	4894.053711	2.291218	7.724766	15741.913086	99998.000000	2401.190186	1492.514160	357.059937	137.380554	110.533531	469.092163	601.433899	297.343353	2.737567	0.000000	4.288138	3.689669	0.360066	0.887885	4.197058	4.999991	3.380427	3.173918	2.552741	2.137925	2.043494	2.671258	2.779188	2.473258	0.437365	0.000000	35969.000000		1
12845.427734	2597.793945	1.952007	2.436154	5970.759766	83867.726562	865.170654	511.092682	127.938156	61.791958	28.074358	147.655579	196.835037	131.533798	1.029062	99998.000000	4.108748	3.414605	0.290481	0.386705	3.776030	4.923595	2.937102	2.708500	2.107000	1.790932	1.448310	2.169250	2.294102	2.119037	0.012441	4.999991	36047.000000		1
8902.908203	2290.816895	1.341426	5.714168	8683.648438	99998.000000	1283.914673	779.667847	195.188324	99.247047	49.996655	232.661926	328.011108	131.715729	2.962367	0.000000	3.949532	3.359990	0.127567	0.756953	3.938702	4.999991	3.108536	2.891910	2.290454	1.996718	1.698941	2.366725	2.515888	2.119638	0.471639	0.000000	36152.000000		1
9357.152344	1124.210938	3.358191	5.057332	4170.140137	60883.273438	462.388123	308.673004	85.364059	44.772804	16.652189	41.935764	69.032578	74.521629	0.570636	0.000000	3.971144	3.050848	0.526105	0.703921	3.620151	4.784498	2.665007	2.489499	1.931275	1.651014	1.221471	1.622585	1.839054	1.872282	0.000000	0.000000	36184.000000		1
2373.828125	0.000000	4.789046	4.841470	0.000000	6252.116699	0.000000	0.000000	0.000000	14.678596	0.000000	0.000000	0.000000	0.000000	1.796481	99998.000000	3.375449	0.000000	0.680249	0.684977	0.000000	3.796027	0.000000	0.000000	0.000000	1.166685	0.000000	0.000000	0.000000	0.000000	0.254423	4.999991	36230.000000		0
15515.300781	2961.548584	1.745396	4.224722	9311.997070	99998.000000	1320.654297	843.640015	182.446320	62.072578	48.652145	215.778458	292.643738	228.418701	1.851571	99998.000000	4.190760	3.471519	0.241894	0.625798	3.969043	4.999991	3.120789	2.926157	2.261135	1.792900	1.687102	2.334008	2.466339	2.358732	0.267540	4.999991	36254.000000		1
13757.153320	2922.052246	2.096942	4.400495	9009.438477	99998.000000	1279.187256	805.370789	193.785233	79.834915	60.626305	255.703613	314.365570	229.960571	1.651981	99998.000000	4.138528	3.465688	0.321587	0.643502	3.954698	4.999991	3.106934	2.905996	2.287321	1.902193	1.782661	2.407737	2.497435	2.361653	0.218005	4.999991	36321.000000		1
10240.285156	3546.126953	4.924731	4.872307	9900.565430	99998.000000	1446.492432	891.616821	213.974457	63.864231	57.468555	242.727249	344.552307	150.955185	1.766268	99998.000000	4.010312	3.549754	0.692383	0.687735	3.995660	4.999991	3.160316	2.950178	2.330362	1.805258	1.759430	2.385118	2.537255	2.178848	0.247056	4.999991	36338.000000		1
13306.511719	4781.651367	2.223376	5.353371	10344.941406	99998.000000	1580.866333	942.421387	224.739792	97.961128	64.228111	300.593597	374.224030	264.933258	2.120718	99998.000000	4.124064	3.679578	0.347013	0.728627	4.014728	4.999991	3.198895	2.974245	2.351680	1.991054	1.807725	2.477980	2.573132	2.423136	0.326483	4.999991	36384.000000		1
17273.142578	3613.852051	3.543216	4.230890	8610.627930	99998.000000	1258.313477	758.140259	172.183640	49.971985	39.037048	215.840134	309.206482	202.379608	0.244816	0.000000	4.237371	3.557970	0.549398	0.626432	3.935035	4.999991	3.099789	2.879750	2.235992	1.698727	1.591477	2.334132	2.490249	2.306167	0.000000	0.000000	36406.000000		1
7868.301270	1865.026733	2.072273	1.597377	3804.766113	59585.589844	439.984772	279.417572	36.690323	20.654882	19.442972	36.132168	58.961086	67.981018	0.858797	0.000000	3.895881	3.270685	0.316447	0.203407	3.580328	4.775141	2.643438	2.446254	1.564552	1.315023	1.288763	1.557894	1.770566	1.832388	0.000000	0.000000	36451.000000		1
18202.380859	4134.143555	2.223376	4.243225	10876.371094	99998.000000	1636.086792	981.714417	208.133865	85.354805	59.821449	279.984985	345.258484	247.328186	0.750721	99998.000000	4.260128	3.616385	0.347013	0.627696	4.036484	4.999991	3.213806	2.991985	2.318343	1.931228	1.776857	2.447135	2.538144	2.393274	0.000000	4.999991	36522.000000		1
11808.024414	528.540466	2.537917	4.045865	4498.055664	70614.695312	552.494995	333.996674	73.143196	27.981846	13.707219	52.420475	67.385857	46.234493	1.516640	0.000000	4.072177	2.723078	0.404477	0.607011	3.653025	4.848895	2.742328	2.523742	1.864174	1.446876	1.136949	1.719501	1.828569	1.664966	0.180883	0.000000	36548.000000		1
12904.095703	1499.356934	2.152450	1.437022	5733.910156	80687.945312	752.466187	474.208099	121.912529	73.121613	29.656315	103.959000	146.477585	142.542740	1.316959	0.000000	4.110728	3.175905	0.332933	0.157463	3.758451	4.906809	2.876487	2.675969	2.086048	1.864046	1.472117	2.016862	2.165771	2.153945	0.119572	0.000000	36585.000000		1
13897.744141	2899.189209	2.174036	4.163047	7064.851562	99998.000000	968.747253	613.515991	183.627396	83.365791	50.197098	218.726501	328.159149	168.945709	1.130285	0.000000	4.142944	3.462276	0.337267	0.619411	3.849103	4.999991	2.986211	2.787826	2.263937	1.920988	1.700679	2.339901	2.516084	2.227747	0.053188	0.000000	36618.000000		1
9737.352539	2209.202881	2.596508	3.968772	8392.574219	99998.000000	1157.213013	739.270874	188.946838	73.368309	36.511467	200.356674	280.287170	129.276489	1.678449	99998.000000	3.988441	3.344236	0.414390	0.598656	3.923895	4.999991	3.063413	2.868804	2.276340	1.865509	1.562429	2.301804	2.447603	2.111520	0.224908	4.999991	36653.000000		1
24474.943359	7931.733887	2.978892	7.052511	18510.085938	99998.000000	2887.918213	1762.578735	445.785278	224.838470	106.623352	515.841675	728.268066	423.255493	2.257145	99998.000000	4.388721	3.899368	0.474055	0.848344	4.267408	4.999991	3.460585	3.246149	2.649126	2.351871	2.027852	2.712516	2.862291	2.626603	0.353559	4.999991	36697.000000		1
31585.644531	5832.114746	3.857757	8.498784	18302.019531	99998.000000	2826.061523	1766.677002	408.552216	168.695923	115.282486	478.334137	623.877380	388.051514	2.996091	99998.000000	4.499490	3.765826	0.586335	0.929357	4.262499	4.999991	3.451182	3.247157	2.611248	2.227105	2.061763	2.679731	2.795099	2.588889	0.476555	4.999991	36777.000000		1
8493.279297	2759.020996	4.363490	5.930029	8937.683594	99998.000000	1300.104248	809.290222	180.389465	84.482109	51.634121	296.708099	386.216705	219.543701	0.062059	0.000000	3.929075	3.440755	0.639834	0.773057	3.951225	4.999991	3.113978	2.908104	2.256211	1.926765	1.712937	2.472329	2.586831	2.341521	0.000000	0.000000	36846.000000		1
10922.053711	3131.425781	2.846291	5.402710	8460.946289	99998.000000	1238.731689	753.786011	173.145767	60.487537	34.322014	191.123962	250.581528	136.649719	0.873804	0.000000	4.038304	3.495742	0.454279	0.732612	3.927419	4.999991	3.092977	2.877248	2.238412	1.781666	1.535573	2.281315	2.398949	2.135609	0.000000	0.000000	36890.000000		1
8174.485840	1053.386597	4.511510	6.152059	5378.632324	79405.140625	746.492981	432.796570	88.697578	65.369095	29.492878	113.638855	137.297302	64.928116	0.736975	0.000000	3.912460	3.022588	0.654322	0.789020	3.730672	4.899848	2.873026	2.636284	1.947912	1.815372	1.469717	2.055527	2.137662	1.812433	0.000000	0.000000	36910.000000		1
5962.054199	2351.961426	1.474027	2.627345	4853.808105	70480.734375	619.643372	374.723602	83.149933	53.869831	29.829004	109.855110	149.922134	119.211174	1.369628	0.000000	3.775396	3.371430	0.168505	0.419517	3.686083	4.848071	2.792142	2.573711	1.919862	1.731346	1.474639	2.040820	2.175866	2.076317	0.136603	0.000000	36935.000000		1
9398.372070	1345.484497	2.303553	3.281098	3729.865234	59833.480469	467.531799	272.876953	74.299599	77.457352	16.362318	65.834740	75.607109	77.466599	1.378619	0.000000	3.973053	3.128879	0.362398	0.516019	3.571693	4.776944	2.669811	2.435967	1.870986	1.889063	1.213845	1.818455	1.878563	1.889114	0.139444	0.000000	37043.000000		1
7796.018555	1967.971191	5.288612	4.730455	5421.357422	80108.921875	677.176697	443.272034	152.975021	51.304161	40.359974	154.523071	214.628220	119.664482	0.839866	99998.000000	3.891873	3.294019	0.723342	0.674903	3.734108	4.903681	2.830702	2.646670	2.184621	1.710153	1.605951	2.188993	2.331687	2.077965	0.000000	4.999991	37144.000000		1
9110.301758	2698.770996	2.473158	4.822968	8479.226562	99998.000000	1245.321655	751.550293	168.211777	75.946320	64.129433	241.256302	358.617218	183.408447	3.063508	99998.000000	3.959533	3.431166	0.393252	0.683314	3.928356	4.999991	3.095282	2.875958	2.225856	1.880507	1.807057	2.382479	2.554631	2.263419	0.486219	4.999991	37187.000000		1
25344.501953	4945.203613	3.463039	4.702702	13520.939453	99998.000000	2075.368408	1259.787476	301.022247	124.595383	82.795303	403.969788	511.431915	321.103546	1.727755	0.000000	4.403884	3.694184	0.539457	0.672347	4.131007	4.999991	3.317095	3.100297	2.478599	2.095502	1.918006	2.606349	2.708788	2.506645	0.237482	0.000000	37213.000000		1
7513.437012	2103.393555	2.371395	2.701355	7212.750977	99998.000000	1045.177734	631.071716	196.301559	70.309242	32.493355	153.042877	192.742920	106.111450	0.741592	0.000000	3.875839	3.322921	0.375004	0.431582	3.858101	4.999991	3.019190	2.800079	2.292924	1.847012	1.511795	2.184813	2.284978	2.025762	0.000000	0.000000	37283.000000		1
21107.097656	3296.630859	2.531749	5.590818	10325.014648	99998.000000	1513.317017	940.894958	223.663574	94.572098	55.633732	240.812241	321.701782	209.169998	1.974336	0.000000	4.324429	3.518070	0.403421	0.747475	4.013891	4.999991	3.179930	2.973541	2.349595	1.975763	1.745338	2.381679	2.507453	2.320499	0.295421	0.000000	37309.000000		1
10539.528320	2028.791748	3.037483	5.273193	5512.457520	78717.781250	734.173462	441.138092	98.790657	46.928337	26.032923	131.595474	151.861801	116.263115	1.593899	0.000000	4.022821	3.307237	0.482514	0.722074	3.741345	4.896073	2.865799	2.644575	1.994716	1.671435	1.415523	2.119241	2.181448	2.065442	0.202461	0.000000	37350.000000		1
6302.526855	23.516592	2.294302	3.910181	2796.451416	45387.042969	279.861633	165.976074	44.285572	26.646587	15.619137	45.004082	56.191887	60.361103	0.023801	99998.000000	3.799515	1.371374	0.360651	0.592197	3.446607	4.656932	2.446943	2.220046	1.646262	1.425642	1.193657	1.653252	1.749674	1.780757	0.000000	4.999991	37392.000000		0
8202.868164	3505.489258	2.010598	6.065714	9795.070312	99998.000000	1433.167603	876.925842	197.494965	70.167389	45.907619	191.679031	289.624756	120.500175	1.206490	0.000000	3.913966	3.544749	0.303325	0.782882	3.991008	4.999991	3.156297	2.942963	2.295556	1.846135	1.661885	2.282575	2.461836	2.080988	0.081524	0.000000	37405.000000		1
24369.205078	5162.561035	3.315019	3.786831	13217.746094	99998.000000	2030.463135	1237.831177	316.662964	113.456917	85.996223	371.023102	520.519653	231.727554	2.900636	99998.000000	4.386841	3.712865	0.520486	0.578276	4.121157	4.999991	3.307595	3.092661	2.500597	2.054831	1.934479	2.569401	2.716437	2.364978	0.462493	4.999991	37492.000000		1
42195.453125	7475.383789	1.680638	7.616835	18703.781250	99998.000000	2915.838379	1805.991577	431.902283	142.123352	129.251831	561.616638	705.978821	333.327484	3.329274	99998.000000	4.625266	3.873633	0.225474	0.881775	4.271929	4.999991	3.464763	3.256716	2.635386	2.152665	2.111437	2.749440	2.848792	2.522871	0.522350	4.999991	37550.000000		1
15019.599609	3846.091309	2.519415	4.829135	11017.998047	99998.000000	1693.712646	1014.688843	224.221725	73.713692	57.406879	280.170013	372.013000	173.781021	1.581373	99998.000000	4.176658	3.585020	0.401300	0.683869	4.042103	4.999991	3.228840	3.006333	2.350678	1.867548	1.758964	2.447422	2.570558	2.240002	0.199034	4.999991	37574.000000		1
11558.349609	1346.415894	2.297385	2.707523	4792.891602	68980.289062	556.886230	374.005096	109.488144	81.922607	28.657185	117.721725	167.823227	63.710041	0.829640	0.000000	4.062896	3.129179	0.361234	0.432572	3.680598	4.838725	2.745766	2.572877	2.039367	1.913404	1.457234	2.070857	2.224852	1.804208	0.000000	0.000000	37598.000000		1
12002.469727	4097.536133	3.663482	5.304030	12780.292969	99998.000000	1959.564819	1181.337158	267.326233	90.402885	72.285919	347.127228	470.106720	301.481720	1.935565	99998.000000	4.079271	3.612523	0.563894	0.724606	4.106541	4.999991	3.292160	3.072374	2.427042	1.956182	1.859054	2.540489	2.672196	2.479261	0.286808	4.999991	37647.000000		1
9029.513672	1010.180420	3.524713	5.007992	3753.748779	56609.937500	415.206909	252.098724	57.382210	2.781532	7.425643	46.003216	61.486668	98.022804	1.870387	99998.000000	3.955664	3.004399	0.547124	0.699664	3.574465	4.752892	2.618265	2.401571	1.758777	0.444284	0.870734	1.662788	1.788781	1.991327	0.271931	4.999991	37664.000000		1
14793.706055	2737.453369	3.018980	5.670996	7912.287598	99998.000000	1139.703613	706.607910	169.957184	69.439629	48.710739	199.536392	272.235535	165.532013	1.355885	0.000000	4.170077	3.437347	0.479860	0.753659	3.898302	4.999991	3.056792	2.849179	2.230340	1.841607	1.687625	2.300022	2.434945	2.218882	0.132223	0.000000	37700.000000		1
8701.860352	1433.260132	1.267417	2.075356	4025.025391	58502.222656	492.611847	305.580017	95.540398	26.557158	15.825747	56.025364	120.490921	50.906361	1.835103	99998.000000	3.939612	3.156325	0.102919	0.317093	3.604769	4.767172	2.692505	2.485125	1.980187	1.424182	1.199364	1.748385	2.080954	1.706772	0.263660	4.999991	37761.000000		1
37365.691406	7067.143066	2.439237	11.042869	27074.300781	99998.000000	4361.670898	2655.984131	606.053345	245.027710	189.619095	831.474670	1090.545654	604.326477	3.437741	99998.000000	4.572473	3.849244	0.387254	1.043082	4.432557	4.999991	3.639653	3.424226	2.782511	2.389215	2.277882	2.919849	3.037644	2.781272	0.536273	4.999991	37804.000000		1
12292.449219	1255.843384	2.100026	2.063021	5076.466309	76335.562500	642.700500	400.910706	136.443100	36.776669	33.270458	116.028755	151.667526	76.572319	1.505622	99998.000000	4.089638	3.098935	0.322225	0.314504	3.705561	4.882727	2.808009	2.603048	2.134952	1.565572	1.522059	2.064566	2.180893	1.884072	0.177716	4.999991	37840.000000		1
14567.396484	5084.924805	2.864793	7.370136	9718.463867	99998.000000	1439.538574	871.954895	208.772202	94.084869	48.312935	242.483627	310.288879	212.821152	3.856860	99998.000000	4.163382	3.706285	0.457093	0.867476	3.987598	4.999991	3.158223	2.940494	2.319673	1.973520	1.684063	2.384682	2.491766	2.328015	0.586234	4.999991	37866.000000		1
35747.945312	8047.910645	3.469206	7.474983	21621.166016	99998.000000	3407.694824	2096.044922	528.546631	218.307114	157.360107	706.237854	955.690735	538.365295	3.369387	99998.000000	4.553251	3.905683	0.540230	0.873610	4.334879	4.999991	3.532461	3.321401	2.723083	2.339068	2.196895	2.848951	2.980317	2.731077	0.527551	4.999991	37988.000000		1
24490.476562	5574.357422	3.971855	6.663960	12726.752930	99998.000000	1979.713989	1196.533813	293.642853	101.547516	99.845291	407.633270	540.061340	340.922729	1.397981	0.000000	4.388997	3.746195	0.598993	0.823732	4.104718	4.999991	3.296602	3.077925	2.467819	2.006669	1.999328	2.610270	2.732443	2.532656	0.145501	0.000000	38074.000000		1
14240.933594	2206.464355	2.593424	5.328701	8033.543457	99998.000000	1147.542480	711.989014	198.549606	93.505127	58.319668	252.104889	360.624756	250.131302	2.568714	99998.000000	4.153538	3.343697	0.413874	0.726621	3.904907	4.999991	3.059769	2.852473	2.297869	1.970835	1.765815	2.401581	2.557055	2.398168	0.409716	4.999991	38129.000000		1
12764.482422	2299.753662	3.274930	4.588603	6692.101562	92988.640625	951.660278	573.889954	121.308113	70.253738	41.864838	166.666824	186.831390	137.938721	0.975483	99998.000000	4.106003	3.361681	0.515202	0.661681	3.825562	4.968430	2.978482	2.758829	2.083890	1.846669	1.621849	2.221849	2.271450	2.139686	0.000000	4.999991	38164.000000		1
4837.399414	643.261719	2.457740	3.897846	2483.732666	42565.230469	248.290314	139.952393	30.806551	27.568624	16.769371	45.556072	61.403404	68.563850	0.490748	99998.000000	3.684612	2.808388	0.390536	0.590825	3.395105	4.629055	2.394960	2.145980	1.488643	1.440415	1.224517	1.658546	1.788192	1.836095	0.000000	4.999991	38181.000000		1
14366.281250	2108.509521	2.877128	3.426034	5804.950195	82840.312500	801.821411	489.531189	124.327095	74.453789	38.562153	130.371216	172.803467	125.181290	1.264180	99998.000000	4.157344	3.323976	0.458959	0.534792	3.763798	4.918242	2.904078	2.689780	2.094566	1.871887	1.586161	2.115182	2.237552	2.097539	0.101809	4.999991	38228.000000		1
15253.615234	3480.671387	2.766114	5.677163	11350.477539	99998.000000	1687.720947	1051.656616	268.590576	111.430901	85.129692	336.568512	472.021729	260.495758	2.575181	0.000000	4.183373	3.541663	0.441870	0.754131	4.055014	4.999991	3.227301	3.021874	2.429091	2.047006	1.930081	2.527073	2.673962	2.415801	0.410808	0.000000	38300.000000		1
8571.917969	1032.879761	2.692104	4.150712	3362.397705	51164.636719	373.786133	229.353073	51.631039	20.698055	10.481628	38.568321	48.954353	78.191277	0.637971	0.000000	3.933078	3.014050	0.430092	0.618123	3.526649	4.708970	2.572623	2.360505	1.712911	1.315930	1.020429	1.586231	1.689791	1.893158	0.000000	0.000000	38331.000000		1
7011.114258	1165.788940	4.295648	4.927814	3063.383057	49326.808594	314.134308	195.182159	56.090122	68.070450	8.797907	28.361145	32.138725	48.309853	1.135658	0.000000	3.845787	3.066620	0.633029	0.692654	3.486201	4.693083	2.497115	2.290440	1.748886	1.832959	0.944379	1.452724	1.507029	1.684036	0.055248	0.000000	38348.000000		1
9268.398438	3810.501953	3.176251	6.111970	6496.975098	96789.765625	887.595581	551.384827	163.660187	71.231285	57.246525	210.113617	279.124603	176.389862	1.862338	0.000000	3.967005	3.580982	0.501915	0.786181	3.812711	4.985829	2.948215	2.741455	2.213943	1.852671	1.757749	2.322454	2.445798	2.246474	0.270058	0.000000	38392.000000		1
10519.690430	2017.967773	1.921169	4.533096	5287.039062	73187.843750	690.658813	416.563751	104.088516	51.498436	28.003431	102.312286	148.303162	112.574966	1.373255	0.000000	4.022003	3.304914	0.283566	0.656395	3.723212	4.864439	2.839263	2.619681	2.017403	1.711794	1.447211	2.009928	2.171150	2.051442	0.137751	0.000000	38423.000000		1
22489.716797	4077.818848	2.306637	4.277146	8381.681641	99998.000000	1151.757935	732.804260	176.528625	124.820496	43.856934	193.449097	274.998566	187.685593	1.735584	0.000000	4.351984	3.610428	0.362979	0.631154	3.923331	4.999991	3.061361	2.864988	2.246815	2.096286	1.642038	2.286567	2.439330	2.273431	0.239446	0.000000	38454.000000		1
26259.978516	6356.501465	1.322924	4.079786	15750.528320	99998.000000	2417.786865	1477.826294	337.613892	116.466644	97.729851	428.300476	546.049927	313.110504	4.869492	0.000000	4.419294	3.803218	0.121535	0.610637	4.197295	4.999991	3.383418	3.169623	2.528420	2.066201	1.990027	2.631749	2.737232	2.495698	0.687484	0.000000	38484.000000		1
15220.452148	4649.686035	2.281967	4.742790	8998.466797	99998.000000	1303.487061	822.599670	247.605713	109.210609	64.246613	264.677307	358.022064	197.649155	3.938453	0.000000	4.182427	3.667424	0.358309	0.676034	3.954169	4.999991	3.115107	2.915189	2.393761	2.038265	1.807850	2.422717	2.553910	2.295895	0.595326	0.000000	38565.000000		1
7242.243652	4500.186523	2.297385	3.709738	7429.762695	99998.000000	1032.839722	651.140686	154.186935	96.403839	29.409616	169.978760	206.252777	118.175034	1.141976	0.000000	3.859873	3.653230	0.361234	0.569343	3.870975	4.999991	3.014033	2.813675	2.188048	1.984094	1.468489	2.230395	2.314400	2.072526	0.057657	0.000000	38599.000000		1
6283.040527	1560.785034	3.321187	4.249392	4907.684082	75093.742188	612.603210	389.161652	99.105194	53.114315	20.429770	82.015114	122.523109	120.583435	1.905032	99998.000000	3.798170	3.193343	0.521293	0.628327	3.690876	4.875604	2.787179	2.590130	1.996096	1.725212	1.310264	1.913894	2.088218	2.081288	0.279902	4.999991	38624.000000		1
8411.294922	1344.784546	3.062153	4.844553	4116.294922	62760.820312	512.048645	304.833740	76.729591	36.215427	16.692278	86.011642	112.155579	33.276627	0.605291	99998.000000	3.924863	3.128653	0.486027	0.685254	3.614506	4.797688	2.709311	2.484063	1.884963	1.558894	1.222516	1.934557	2.049821	1.522139	0.000000	4.999991	38638.000000		1
17119.316406	3122.236084	2.648932	4.758209	11744.986328	99998.000000	1791.399292	1076.144653	268.883514	86.973770	93.202919	358.956451	516.769836	300.158783	0.677404	0.000000	4.233487	3.494466	0.423071	0.677444	4.069852	4.999991	3.253192	3.031871	2.429564	1.939388	1.969429	2.555042	2.713297	2.477351	0.000000	0.000000	38656.000000		1
8115.040527	1813.312378	1.945839	2.352893	881.230774	37589.542969	0.000000	0.000000	52.879951	63.401669	16.371569	85.783447	132.042603	60.641724	0.847188	99998.000000	3.909291	3.258473	0.289107	0.371602	2.945090	4.575067	0.000000	0.000000	1.723291	1.802101	1.214090	1.933403	2.120714	1.782772	0.000000	4.999991	38700.000000		1
29228.207031	7203.681641	4.597855	9.430073	16382.633789	99998.000000	2532.119629	1553.899048	394.854248	182.230453	116.580742	504.246796	705.864746	415.891510	3.044438	0.000000	4.465802	3.857554	0.662555	0.974515	4.214384	4.999991	3.403484	3.191423	2.596437	2.260621	2.066627	2.702643	2.848722	2.618980	0.483507	0.000000	38735.000000		1
19542.343750	4442.434082	2.377563	5.581567	12871.081055	99998.000000	1948.262939	1184.405518	348.252777	116.278534	90.791435	420.723724	559.205200	274.875214	1.237413	0.000000	4.290977	3.647621	0.376132	0.746756	4.109615	4.999991	3.289648	3.073500	2.541895	2.065500	1.958045	2.623997	2.747571	2.439136	0.092515	0.000000	38790.000000		1
37712.804688	8224.498047	2.093859	6.574531	20818.523438	99998.000000	3339.905029	2017.061157	463.840576	181.922089	148.808899	607.225159	820.912842	637.122009	3.759199	0.000000	4.576489	3.915109	0.320947	0.817865	4.318450	4.999991	3.523734	3.304719	2.666369	2.259886	2.172629	2.783350	2.914297	2.804223	0.575095	0.000000	38841.000000		1
14894.334961	4209.315918	1.995179	3.176251	12229.910156	99998.000000	1873.173950	1128.389404	278.384521	115.094383	84.731888	334.009003	410.044739	200.899414	2.226847	99998.000000	4.173021	3.624212	0.299982	0.501915	4.087423	4.999991	3.272578	3.052459	2.444645	2.061054	1.928047	2.523758	2.612831	2.302979	0.347690	4.999991	38872.000000		1
4492.100586	1287.180298	1.736145	0.163438	1870.759399	39609.062500	140.917603	70.993835	14.475070	27.753649	0.000000	0.000000	0.000000	1.221161	0.990807	0.000000	3.652449	3.109639	0.239586	0.000000	3.272018	4.597795	2.148965	1.851221	1.160621	1.443320	0.000000	0.000000	0.000000	0.086773	0.000000	0.000000	38894.000000		1
22905.283203	5335.077637	3.136162	9.547256	12038.718750	99998.000000	1830.914429	1126.878296	279.932556	123.744270	106.284142	414.448334	551.283081	396.309784	2.484607	0.000000	4.359936	3.727141	0.496399	0.979879	4.080580	4.999991	3.262668	3.051877	2.447053	2.092525	2.026469	2.617471	2.741375	2.598035	0.395258	0.000000	38953.000000		1
4962.074707	503.303162	2.895631	1.594293	2904.422363	53764.632812	292.640625	178.434372	39.539700	48.556549	9.867964	48.871090	60.987103	59.192364	0.366053	99998.000000	3.695663	2.701830	0.461743	0.202568	3.463060	4.730497	2.466335	2.251478	1.597033	1.686248	0.994228	1.689052	1.785238	1.772266	0.000000	4.999991	38997.000000		1
21429.326172	3982.611572	2.130863	3.830003	12292.763672	99998.000000	1858.174683	1132.759033	308.099426	160.918732	63.682289	333.003693	457.848846	262.308990	2.744004	0.000000	4.331008	3.600168	0.328556	0.583199	4.089650	4.999991	3.269087	3.054137	2.488691	2.206607	1.804019	2.522449	2.660722	2.418813	0.438385	0.000000	39013.000000		1
18304.873047	3809.212891	1.773150	5.911527	13807.754883	99998.000000	2110.153076	1307.258545	329.441986	116.938454	94.226723	382.106079	483.573395	306.529785	2.976378	99998.000000	4.262567	3.580835	0.248745	0.771700	4.140123	4.999991	3.324314	3.116361	2.517779	2.067957	1.974174	2.582184	2.684462	2.486473	0.473688	4.999991	39068.000000		1
10737.914062	1453.270508	2.938803	4.474505	6913.791504	59649.160156	925.664368	597.076599	38.161266	40.597420	12.689585	28.117531	40.612839	35.681942	0.077944	0.000000	4.030920	3.162346	0.468170	0.650745	3.839716	4.775604	2.966454	2.776030	1.581623	1.608498	1.103447	1.448977	1.608663	1.552449	0.000000	0.000000	39089.000000		1
19630.556641	4436.254395	1.606628	6.482019	12641.305664	99998.000000	1941.275269	1169.279785	275.097260	113.595688	93.474289	410.380859	554.918762	406.763641	4.277745	0.000000	4.292933	3.647017	0.205915	0.811710	4.101792	4.999991	3.288087	3.067919	2.439486	2.055362	1.970692	2.613187	2.744229	2.609342	0.631215	0.000000	39148.000000		1
18558.976562	4195.105957	2.161701	5.458218	14429.183594	99998.000000	2202.615967	1344.189331	316.456360	121.696663	75.465256	364.763123	458.311432	302.850891	7.770443	0.000000	4.268554	3.622743	0.334796	0.737051	4.159242	4.999991	3.342939	3.128460	2.500314	2.085279	1.877747	2.562011	2.661161	2.481229	0.890446	0.000000	39194.000000		1
2300.811523	647.495728	2.793867	3.897846	1270.611328	33237.375000	32.499523	33.495571	30.757210	20.651798	12.785181	30.131212	31.793346	62.994614	0.252775	99998.000000	3.361881	2.811237	0.446206	0.590825	3.104013	4.521627	1.511877	1.524987	1.487947	1.314958	1.106707	1.479017	1.502336	1.799303	0.000000	4.999991	39273.000000		1
4870.305664	249.511475	3.549383	5.044997	2056.175293	37680.976562	150.992188	110.675385	25.477850	22.295431	17.916523	41.855587	53.758816	64.647499	0.524551	99998.000000	3.687556	2.397090	0.550153	0.702861	3.313060	4.576122	2.178954	2.044051	1.406163	1.348216	1.253254	1.621753	1.730450	1.810552	0.000000	4.999991	39291.000000		1
19089.773438	4870.672852	3.432201	4.711953	11858.976562	99998.000000	1796.422729	1102.714111	272.793701	141.503525	55.846508	290.626953	333.219543	192.816940	1.908867	0.000000	4.280801	3.687589	0.535573	0.673201	4.074047	4.999991	3.254409	3.042463	2.435834	2.150767	1.746996	2.463336	2.522730	2.285145	0.280776	0.000000	39386.000000		1
15320.372070	3479.758545	3.555551	4.739707	7637.230469	99998.000000	1091.877930	662.473450	148.552948	74.515465	60.943928	246.023758	380.009125	249.237015	1.704684	0.000000	4.185269	3.541549	0.550907	0.675751	3.882936	4.999991	3.038174	2.821168	2.171881	1.872246	1.784930	2.390977	2.579794	2.396613	0.231644	0.000000	39432.000000		1
17575.935547	3257.229980	3.179335	6.016374	13446.279297	99998.000000	2025.606201	1251.054321	282.038757	153.459183	89.166306	349.517120	468.592590	315.367798	2.596279	99998.000000	4.244918	3.512848	0.502336	0.779335	4.128602	4.999991	3.306555	3.097276	2.450309	2.185993	1.950201	2.543468	2.670795	2.498817	0.414351	4.999991	39465.000000		1
23948.482422	12466.639648	3.086823	7.690845	21723.789062	99998.000000	3404.571045	2089.282227	492.741364	211.738754	131.758911	614.444214	864.964050	548.353516	2.902550	99998.000000	4.379278	4.095749	0.489512	0.885974	4.336936	4.999991	3.532062	3.319997	2.692619	2.325800	2.119780	2.788482	2.936998	2.739061	0.462780	4.999991	39498.000000		1
8243.055664	2176.866699	1.131732	1.168737	4194.088379	65096.238281	491.313599	290.472778	70.352417	28.450573	9.513334	64.746178	86.498871	74.691238	2.025457	0.000000	3.916088	3.337832	0.053744	0.067717	3.622638	4.813556	2.691359	2.463105	1.847279	1.454091	0.978333	1.811214	1.937010	1.873270	0.306523	0.000000	39519.000000		1
8504.177734	556.102966	2.938803	3.096074	4575.947754	68288.109375	556.411316	350.016693	86.591385	43.749001	17.814758	51.880821	65.187157	36.585476	1.410540	99998.000000	3.929632	2.745155	0.468170	0.490811	3.660481	4.834345	2.745396	2.544089	1.937475	1.640968	1.250780	1.715007	1.814162	1.563309	0.149385	4.999991	39544.000000		1
21814.941406	5297.641113	4.341904	8.301425	13239.150391	99998.000000	2079.016602	1243.542358	290.926086	110.502693	98.099899	418.747040	571.493896	300.081696	3.361902	99998.000000	4.338754	3.724082	0.637680	0.919153	4.121860	4.999991	3.317858	3.094661	2.463783	2.043373	1.991669	2.621952	2.757012	2.477240	0.526585	4.999991	39614.000000		1
18763.634766	5160.035645	2.041435	4.977154	11967.650391	99998.000000	1805.917603	1105.600464	278.646637	141.913651	81.052986	427.683716	521.521912	347.290649	1.143287	99998.000000	4.273317	3.712653	0.309936	0.696981	4.078009	4.999991	3.256698	3.043598	2.445054	2.152024	1.908769	2.631123	2.717273	2.540693	0.058155	4.999991	39660.000000		1
12036.655273	4179.656250	1.692973	3.632644	9797.555664	99998.000000	1419.269165	894.617310	224.924820	97.914871	51.418259	259.086487	344.860657	195.330185	0.965546	99998.000000	4.080506	3.621140	0.228650	0.560223	3.991118	4.999991	3.152065	2.951637	2.352037	1.990849	1.711117	2.413445	2.537644	2.290769	0.000000	4.999991	39722.000000		1
11787.464844	1588.316650	3.012813	5.174514	6879.148926	99998.000000	954.528137	590.745667	169.180069	48.649063	64.499481	241.203873	323.703156	227.391815	0.691404	0.000000	4.071420	3.200937	0.478972	0.713870	3.837535	4.999991	2.979789	2.771400	2.228349	1.687074	1.809556	2.382384	2.510147	2.356775	0.000000	0.000000	39753.000000		1
10812.359375	2357.697021	2.254213	4.354239	5513.690918	77389.695312	718.634460	445.880859	88.302856	29.508297	44.165306	177.836136	233.698059	147.615494	0.151442	0.000000	4.033920	3.372488	0.352995	0.638912	3.741442	4.888683	2.856508	2.649219	1.945975	1.469944	1.645081	2.250020	2.368655	2.169132	0.000000	0.000000	39777.000000		1
8681.088867	3405.964844	2.784616	4.699618	6838.360352	91672.992188	923.163452	576.838013	140.661667	60.743484	35.108364	166.306030	211.122009	126.593643	1.131048	0.000000	3.938574	3.532240	0.444765	0.672063	3.834952	4.962241	2.965279	2.761054	2.148176	1.783500	1.545411	2.220908	2.324533	2.102412	0.053481	0.000000	39813.000000		1
8410.838867	1116.760620	2.685936	3.802250	5402.922852	82523.992188	701.445740	443.383026	123.479065	115.082047	40.147194	156.542908	231.150894	151.954315	1.906190	99998.000000	3.924839	3.047960	0.429096	0.580041	3.732629	4.916580	2.845994	2.646779	2.091593	2.061007	1.603655	2.194633	2.363896	2.181713	0.280166	4.999991	39899.000000		1
14046.365234	1576.197510	2.063021	6.855151	9783.605469	99998.000000	1382.748413	888.110596	218.889938	69.735664	61.952312	313.878357	471.478973	279.796875	1.013222	99998.000000	4.147564	3.197611	0.314504	0.836017	3.990499	4.999991	3.140743	2.948467	2.340226	1.843455	1.792058	2.496761	2.673462	2.446843	0.005704	4.999991	39928.000000		1
13776.173828	2314.833252	2.821621	3.435285	7853.749023	99998.000000	1123.625000	680.676758	182.104019	67.108322	54.255299	235.079575	320.058167	222.439331	0.268867	0.000000	4.139129	3.364520	0.450499	0.535963	3.895077	4.999991	3.050622	2.832941	2.260319	1.826776	1.734442	2.371215	2.505229	2.347212	0.000000	0.000000	39979.000000		1
5279.946777	850.217590	2.763030	1.437022	1953.067383	35867.804688	156.724854	90.569405	35.937893	15.264506	7.986883	0.394719	0.000000	0.000000	0.945681	99998.000000	3.722630	2.929530	0.441386	0.157463	3.290717	4.554705	2.195138	1.956982	1.555553	1.183683	0.902377	0.000000	0.000000	0.000000	0.000000	4.999991	40019.000000		1
31123.650391	10961.682617	1.424687	11.021282	27288.621094	99998.000000	4338.894531	2676.971924	642.691223	237.364624	173.102585	809.111389	1042.587402	666.454529	2.410142	99998.000000	4.493091	4.039877	0.153720	1.042232	4.435982	4.999991	3.637379	3.427644	2.808002	2.375416	2.238304	2.908008	3.018112	2.823771	0.382043	4.999991	40050.000000		1
9071.603516	3659.509766	1.070057	4.323402	11897.453125	99998.000000	1779.030518	1096.414062	263.409882	139.520676	80.732277	379.679169	461.768280	302.903320	2.100312	0.000000	3.957684	3.563423	0.029407	0.635826	4.075454	4.999991	3.250183	3.039975	2.420632	2.144639	1.907047	2.579417	2.664424	2.481304	0.322284	0.000000	40083.000000		1
21715.605469	5287.125488	2.772281	3.885511	12573.416992	99998.000000	1894.877319	1166.492065	293.871063	147.600067	66.947968	320.677979	449.732452	176.143158	1.764513	0.000000	4.336772	3.723220	0.442837	0.589448	4.099453	4.999991	3.277581	3.066882	2.468157	2.169086	1.825737	2.506069	2.652954	2.245866	0.246625	0.000000	40110.000000		1
10159.972656	1965.044678	2.636597	2.331306	5068.778320	79644.578125	674.789856	414.457581	122.424431	54.131950	38.842773	144.562592	216.262604	74.099159	0.451889	0.000000	4.006893	3.293372	0.421044	0.367599	3.704903	4.901156	2.829169	2.617480	2.087868	1.733454	1.589310	2.160056	2.334981	1.869813	0.000000	0.000000	40155.000000		1
22718.468750	4694.520508	3.062153	5.519892	13698.942383	99998.000000	2157.322021	1287.868042	341.036835	114.789093	87.713867	436.956543	574.466614	340.083954	1.685769	99998.000000	4.356379	3.671591	0.486027	0.741931	4.136687	4.999991	3.333915	3.109871	2.532801	2.059901	1.943068	2.640438	2.759265	2.531586	0.226798	4.999991	40204.000000		1
5423.124512	1100.771362	1.982844	3.231758	3409.249023	63458.679688	419.595093	248.151535	101.195969	64.480980	23.541262	118.467995	173.441803	85.018677	1.144685	99998.000000	3.734250	3.041697	0.297289	0.509439	3.532659	4.802491	2.622830	2.394717	2.005163	1.809432	1.371830	2.073601	2.239154	1.929514	0.058686	4.999991	40263.000000		1
21622.472656	6237.361328	2.482410	8.446361	18091.496094	99998.000000	2822.761963	1743.579834	395.800964	134.315323	112.901840	552.411682	709.867432	392.085052	2.681587	0.000000	4.334905	3.795001	0.394873	0.926670	4.257474	4.999991	3.450674	3.241442	2.597477	2.128126	2.052701	2.742263	2.851177	2.593380	0.428392	0.000000	40294.000000		1
21359.791016	1191.926758	3.768329	5.112839	7657.453613	99998.000000	1055.619263	666.698120	166.373871	83.476807	41.710651	175.643585	252.968338	153.181641	0.497106	0.000000	4.329597	3.076250	0.576149	0.708662	3.884084	4.999991	3.023507	2.823929	2.221085	1.921566	1.620247	2.244632	2.403066	2.185207	0.000000	0.000000	40323.000000		1
15428.216797	3559.281982	2.500912	3.953353	11277.466797	99998.000000	1702.766479	1043.870239	202.435120	114.104500	57.755344	313.526794	415.848328	244.851944	2.303840	99998.000000	4.188316	3.551363	0.398098	0.596966	4.052212	4.999991	3.231155	3.018646	2.306286	2.057303	1.761592	2.496275	2.618935	2.388904	0.362452	4.999991	40428.000000		1
5840.465332	1279.446289	2.121612	2.547168	2505.103027	40996.218750	217.193893	143.239670	39.231323	13.386510	3.718989	22.822750	36.357281	46.422604	0.683401	0.000000	3.766448	3.107022	0.326666	0.406058	3.398826	4.612744	2.336848	2.156063	1.593633	1.126667	0.570425	1.358368	1.560591	1.666729	0.000000	0.000000	40443.000000		1
6672.815918	1434.077271	1.529534	3.771412	3121.089111	50883.617188	332.155670	202.058899	50.613403	47.329224	11.727458	56.009949	89.607277	57.480892	1.390630	0.000000	3.824309	3.156573	0.184559	0.576504	3.494306	4.706578	2.521342	2.305478	1.704266	1.675129	1.069204	1.748265	1.952343	1.759524	0.143212	0.000000	40466.000000		1
23681.318359	5982.563965	3.049818	7.962214	17036.306641	99998.000000	2600.886963	1618.685303	359.357330	138.324188	86.073318	402.631439	589.977844	287.126923	4.707837	99998.000000	4.374406	3.776887	0.484274	0.901034	4.231375	4.999991	3.415122	3.209162	2.555526	2.140898	1.934869	2.604908	2.770836	2.458074	0.672821	4.999991	40511.000000		1
7927.222168	2351.822510	3.077571	2.830872	3756.838623	57297.914062	407.611664	255.006699	46.613796	30.976156	12.618659	46.274582	76.356453	80.488663	0.619202	0.000000	3.899121	3.371405	0.488208	0.451920	3.574822	4.758139	2.610247	2.406552	1.668514	1.491027	1.101013	1.665342	1.882846	1.905735	0.000000	0.000000	40546.000000		1
19732.320312	6069.791016	4.446751	5.063499	10658.837891	99998.000000	1563.400024	959.440552	202.694153	99.154533	65.871742	314.612274	388.168701	263.086090	1.493631	0.000000	4.295178	3.783174	0.648043	0.704451	4.027710	4.999991	3.194070	2.982018	2.306841	1.996313	1.818699	2.497776	2.589020	2.420098	0.174243	0.000000	40576.000000		1
8484.342773	2004.926636	1.927337	2.867877	3658.560059	57238.546875	453.673492	277.659851	72.193405	27.941757	21.848289	87.127953	110.943672	75.610191	0.955276	0.000000	3.928618	3.302099	0.284958	0.457561	3.563310	4.757689	2.656743	2.443513	1.858498	1.446254	1.339417	1.940158	2.045103	1.878580	0.000000	0.000000	40660.000000		1
9880.311523	2566.376709	1.119397	3.225591	7506.029785	99998.000000	1091.668213	665.199463	161.859283	55.976025	48.568886	209.577057	282.384125	154.371964	1.002153	99998.000000	3.994771	3.409320	0.048984	0.508609	3.875410	4.999991	3.038091	2.822952	2.209138	1.748002	1.686358	2.321344	2.450840	2.188568	0.000934	4.999991	40683.000000		1
11218.465820	3311.059570	2.207957	4.582436	8118.596191	99998.000000	1169.631226	705.685852	183.793915	71.811028	45.892200	243.017120	363.504944	251.152023	1.496106	0.000000	4.049933	3.519967	0.343991	0.661096	3.909481	4.999991	3.068049	2.848611	2.264331	1.856191	1.661739	2.385637	2.560510	2.399937	0.174962	0.000000	40765.000000		1
18542.953125	3986.604980	2.337474	5.125174	9070.314453	99998.000000	1338.552368	824.246338	179.522934	127.151802	70.744049	261.291351	274.273895	203.970810	1.176678	99998.000000	4.268179	3.600603	0.368747	0.709709	3.957622	4.999991	3.126635	2.916057	2.254120	2.104322	1.849690	2.417125	2.438184	2.309568	0.070658	4.999991	40840.000000		1
24246.025391	5945.056641	3.617226	5.297863	17364.273438	99998.000000	2670.459229	1664.475708	359.884644	171.082748	115.856064	530.375305	686.643799	486.135986	2.544036	99998.000000	4.384641	3.774156	0.558376	0.724101	4.239656	4.999991	3.426586	3.221277	2.556163	2.233206	2.063919	2.724583	2.836731	2.686758	0.405523	4.999991	40883.000000		1
11414.536133	1478.800781	2.821621	4.218554	6888.036133	96341.015625	976.626221	581.216919	134.040878	65.285835	48.652145	216.570969	302.302002	214.184158	2.240775	0.000000	4.057458	3.169910	0.450499	0.625164	3.838095	4.983811	2.989728	2.764338	2.127237	1.814819	1.687102	2.335600	2.480441	2.330787	0.350398	0.000000	40941.000000		1
8951.236328	1097.965210	4.036614	4.203136	3859.666016	59726.273438	469.002747	284.286804	50.499306	29.196838	14.798862	46.434937	64.271286	30.834303	0.566675	0.000000	3.951883	3.040589	0.606017	0.623573	3.586550	4.776165	2.671175	2.453757	1.703285	1.465336	1.170228	1.666845	1.808017	1.489034	0.000000	0.000000	40971.000000		1
26947.115234	5371.287109	2.605759	5.260859	12499.068359	99998.000000	1927.910278	1160.040894	272.226288	90.547821	76.797432	343.830688	494.125977	258.895294	1.937658	0.000000	4.430512	3.730078	0.415934	0.721057	4.096878	4.999991	3.285087	3.064473	2.434930	1.956878	1.885347	2.536345	2.693838	2.413124	0.287277	0.000000	40990.000000		1
15596.826172	4796.965332	1.822490	6.284659	11507.359375	99998.000000	1769.039185	1074.430054	269.648285	113.549431	88.867180	334.397552	441.347778	189.791779	2.115001	99998.000000	4.193036	3.680967	0.260665	0.798282	4.060976	4.999991	3.247737	3.031178	2.430798	2.055185	1.948741	2.524263	2.644781	2.278277	0.325311	4.999991	41053.000000		1
7633.566895	1950.190308	1.847160	4.468338	6254.762695	93462.695312	894.358276	532.123779	138.805252	52.966297	55.655315	192.342041	240.059814	206.258957	0.109159	0.000000	3.882728	3.290077	0.266504	0.650146	3.796211	4.970638	2.951512	2.726013	2.142406	1.724000	1.745507	2.284074	2.380319	2.314413	0.000000	0.000000	41072.000000		1
7699.987793	705.099976	3.928683	3.663482	6332.401855	96630.484375	879.408264	539.533997	154.094421	74.814583	46.012466	205.124130	301.534149	200.079132	2.262803	99998.000000	3.886490	2.848251	0.594247	0.563894	3.801569	4.985114	2.944191	2.732019	2.187787	1.873986	1.662876	2.312017	2.479337	2.301202	0.354647	4.999991	41111.000000		1
19090.517578	4996.341309	2.750695	4.224722	16024.848633	99998.000000	2477.007080	1522.824219	366.545532	140.994705	80.100113	423.687195	606.349365	368.420441	3.829922	0.000000	4.280818	3.698652	0.439442	0.625798	4.204794	4.999991	3.393927	3.182650	2.564128	2.149203	1.903633	2.627045	2.782723	2.566344	0.583190	0.000000	41144.000000		1
20954.765625	2918.129639	2.704439	4.585519	10682.151367	99998.000000	1578.917358	986.000793	317.276642	111.696098	76.763512	362.989960	466.033112	263.178589	3.195231	99998.000000	4.321283	3.465105	0.432077	0.661389	4.028659	4.999991	3.198359	2.993877	2.501438	2.048038	1.885155	2.559895	2.668417	2.420251	0.504502	4.999991	41189.000000		1
12302.267578	1901.152710	2.565671	4.489923	6745.851074	96310.203125	931.973694	583.042480	132.224548	90.606415	47.440235	138.595551	232.063675	97.236450	0.896787	99998.000000	4.089985	3.279017	0.409201	0.652239	3.829037	4.983672	2.969404	2.765700	2.121312	1.957159	1.676147	2.141749	2.365607	1.987829	0.000000	4.999991	41244.000000		1
13368.855469	3910.189941	2.759946	4.668780	8093.291016	99998.000000	1133.058105	708.723328	170.006516	86.048645	53.922256	205.953659	304.784393	222.874130	3.321763	0.000000	4.126094	3.592198	0.440901	0.669203	3.908125	4.999991	3.054252	2.850477	2.230466	1.934744	1.731768	2.313770	2.483993	2.348060	0.521369	0.000000	41275.000000		1
14819.912109	2173.141602	1.865662	5.051164	7115.875000	97816.257812	950.654968	604.502197	149.592163	93.730240	56.154884	179.399582	251.518982	131.142151	3.387763	0.000000	4.170846	3.337088	0.270833	0.703391	3.852228	4.990411	2.978023	2.781398	2.174909	1.971880	1.749388	2.253821	2.400571	2.117742	0.529913	0.000000	41316.000000		1
3179.125000	324.785522	2.297385	3.151581	1670.035767	36392.601562	70.411003	44.035789	6.691713	19.051338	2.519415	3.774496	11.841557	0.000000	0.983522	99998.000000	3.502308	2.511597	0.361234	0.498528	3.222726	4.561013	1.847641	1.643806	0.825537	1.279925	0.401300	0.576859	1.073409	0.000000	0.000000	4.999991	41332.000000		1
13753.247070	2856.118652	3.018980	4.613273	8828.148438	99998.000000	1283.334839	796.350891	196.187454	90.806854	57.631992	232.350464	345.369476	183.544128	1.444496	0.000000	4.138405	3.455776	0.479860	0.664009	3.945870	4.999991	3.108340	2.901104	2.292671	1.958119	1.760664	2.366143	2.538284	2.263741	0.159716	0.000000	41412.000000		1
11522.639648	2977.337402	1.458608	4.193885	8432.150391	99998.000000	1244.596924	754.436707	235.252258	105.476204	58.054466	238.918823	297.395752	176.309677	1.711823	0.000000	4.061552	3.473828	0.163939	0.622617	3.925938	4.999991	3.095029	2.877623	2.371534	2.023154	1.763836	2.378250	2.473335	2.246276	0.233459	0.000000	41500.000000		1
7448.252930	1079.444214	1.674470	3.358191	3204.615234	48341.773438	348.841766	219.771896	57.850941	27.759817	10.062240	51.760555	72.652885	88.700661	1.362650	99998.000000	3.872054	3.033200	0.223877	0.526105	3.505776	4.684322	2.542629	2.341972	1.762310	1.443417	1.002695	1.713999	1.861253	1.947927	0.134384	4.999991	41583.000000		1
11701.095703	1689.309082	2.063021	1.689889	5139.241699	77858.250000	640.905762	413.097656	119.479462	71.807938	32.570450	108.106628	151.525665	115.273239	0.030339	0.000000	4.068226	3.227709	0.314504	0.227858	3.710899	4.891304	2.806794	2.616053	2.077293	1.856172	1.512824	2.033852	2.180486	2.061728	0.000000	0.000000	41613.000000		1
21808.531250	3858.447998	2.701355	4.388160	10629.462891	99998.000000	1581.994995	973.289612	224.203232	85.931465	63.302990	296.902374	385.566010	208.355896	2.331183	0.000000	4.338626	3.586413	0.431582	0.642282	4.026511	4.999991	3.199205	2.988242	2.350642	1.934152	1.801424	2.472614	2.586099	2.318806	0.367576	0.000000	41655.000000		1
16008.779297	5358.662109	2.963473	5.584651	12161.333984	99998.000000	1837.035645	1126.884521	251.229111	115.433594	67.043564	328.782043	414.361969	233.207748	1.104949	0.000000	4.204358	3.729056	0.471801	0.746996	4.084981	4.999991	3.264117	3.051879	2.400070	2.062332	1.826357	2.516908	2.617380	2.367743	0.043342	0.000000	41730.000000		1
8271.747070	1437.558838	1.717642	3.947186	4798.673828	71075.210938	630.519714	379.410889	91.247833	48.565800	33.279709	120.447754	146.002701	87.695366	1.782089	0.000000	3.917597	3.157626	0.234933	0.596288	3.681121	4.851718	2.799699	2.579110	1.960223	1.686331	1.522179	2.080799	2.164361	1.942977	0.250929	0.000000	41798.000000		1
5976.187012	1226.362793	2.408400	1.190323	2635.387695	45456.679688	243.979248	156.863617	36.024235	48.205006	6.574531	25.860233	40.233540	23.041697	0.927118	99998.000000	3.776424	3.088619	0.381729	0.075665	3.420845	4.657598	2.387353	2.195522	1.556595	1.683092	0.817865	1.412632	1.604588	1.362514	0.000000	4.999991	41824.000000		1
21745.027344	6453.371094	2.337474	9.100113	16364.269531	99998.000000	2479.267334	1559.052002	376.225372	143.406189	105.096901	452.680511	606.472717	418.870392	1.751582	0.000000	4.337360	3.809787	0.368747	0.959047	4.213897	4.999991	3.394323	3.192861	2.575448	2.156568	2.021590	2.655792	2.782811	2.622080	0.243430	0.000000	41899.000000		1
7852.130371	1628.482300	3.068320	3.342773	6860.473633	96784.398438	903.294922	590.406433	148.500519	59.658009	53.296257	235.955353	323.737061	253.372314	0.404764	0.000000	3.894988	3.211783	0.486901	0.524107	3.836354	4.985806	2.955830	2.771151	2.171728	1.775669	1.726697	2.372830	2.510192	2.403759	0.000000	0.000000	41956.000000		1
12931.223633	4605.403320	2.704439	3.324270	10468.771484	99998.000000	1530.218994	952.554565	249.804428	107.462128	59.078266	299.702393	392.014130	224.527023	3.132635	0.000000	4.111639	3.663268	0.432077	0.521696	4.019896	4.999991	3.184754	2.978890	2.397600	2.031255	1.771428	2.476690	2.593302	2.351269	0.495910	0.000000	41982.000000		1
12040.492188	4278.277344	2.636597	2.809286	6390.564453	85130.218750	867.227539	548.054382	135.391556	75.002693	41.753822	145.271851	191.543350	120.259644	2.244681	99998.000000	4.080644	3.631269	0.421044	0.448596	3.805539	4.930084	2.938133	2.738824	2.131592	1.875077	1.620696	2.162181	2.282267	2.080120	0.351155	4.999991	42039.000000		1
7401.592773	1361.230103	2.858626	4.033530	5404.354004	81096.937500	671.977539	441.983032	115.519936	51.510773	27.442192	128.462387	184.484665	88.950447	0.074076	0.000000	3.869325	3.133932	0.456157	0.605685	3.732744	4.909005	2.827355	2.645406	2.062657	1.711898	1.438419	2.108776	2.265960	1.949148	0.000000	0.000000	42066.000000		1
30115.740234	6386.971680	3.361275	6.500521	16629.751953	99998.000000	2563.317627	1581.322754	410.411713	140.273102	111.199623	483.542572	688.629700	464.395630	3.134963	99998.000000	4.478794	3.805295	0.526504	0.812948	4.220886	4.999991	3.408803	3.199021	2.613220	2.146974	2.046103	2.684435	2.837986	2.666888	0.496232	4.999991	42095.000000		1
17803.681641	2121.942139	2.399149	4.064368	9156.797852	99998.000000	1323.442017	811.732544	207.662048	91.932419	47.797951	238.582703	297.630127	168.908707	2.068723	0.000000	4.250510	3.326734	0.380057	0.608993	3.961744	4.999991	3.121705	2.909413	2.317357	1.963469	1.679409	2.377639	2.473677	2.227652	0.315702	0.000000	42115.000000		1
35794.417969	6915.136230	2.642764	5.905360	18732.398438	99998.000000	2940.394287	1782.330078	409.209045	151.735367	122.785225	548.223999	747.257751	361.722565	3.098328	0.000000	4.553815	3.839801	0.422058	0.771246	4.272593	4.999991	3.468405	3.250988	2.611945	2.181087	2.089146	2.738958	2.873471	2.558376	0.491127	0.000000	42141.000000		1
10313.631836	1487.225464	2.192538	2.719858	5286.200684	77134.257812	658.705078	392.655548	90.831528	47.415565	12.865358	59.775192	89.490097	50.607235	0.312642	0.000000	4.013412	3.172377	0.340947	0.434546	3.723144	4.887247	2.818691	2.594012	1.958237	1.675921	1.109422	1.776521	1.951775	1.704213	0.000000	0.000000	42188.000000		1
13181.774414	1979.612305	2.759946	4.218554	7407.131348	98846.179688	1043.420044	641.451599	142.533493	64.277451	49.191799	222.713776	285.689880	223.580307	1.368233	0.000000	4.119974	3.296580	0.440901	0.625164	3.869650	4.994960	3.018459	2.807164	2.153917	1.808059	1.691893	2.347747	2.455895	2.349434	0.136160	0.000000	42245.000000		1
7017.901855	2201.357666	0.240532	1.831741	3100.505127	51336.617188	316.175720	210.144455	47.770199	16.504169	23.115705	55.279102	87.038528	55.195839	1.850924	0.000000	3.846207	3.342691	0.000000	0.262864	3.491432	4.710427	2.499928	2.322518	1.679157	1.217594	1.363907	1.742561	1.939712	1.741906	0.267389	0.000000	42278.000000		1
12807.352539	3843.448730	3.432201	6.358669	11339.524414	99998.000000	1697.955933	1051.505615	262.435425	103.576614	76.230019	379.811768	482.352234	351.712738	1.930970	0.000000	4.107460	3.584721	0.535573	0.803366	4.054595	4.999991	3.229926	3.021811	2.419023	2.015262	1.882126	2.579568	2.683364	2.546188	0.285775	0.000000	42314.000000		1
13732.258789	3124.727783	3.055985	4.844553	10499.726562	99998.000000	1549.979614	960.004883	210.570023	84.420433	56.648281	262.475494	360.282440	220.185120	2.454907	99998.000000	4.137742	3.494812	0.485151	0.685254	4.021178	4.999991	3.190326	2.982273	2.323396	1.926448	1.753187	2.419089	2.556643	2.342788	0.390035	4.999991	42335.000000		1
26573.708984	6116.096191	0.579743	8.437109	19537.875000	99998.000000	3034.725830	1894.436279	428.334381	215.232635	117.373268	550.370300	731.283997	488.655396	2.874199	0.000000	4.424452	3.786474	0.000000	0.926194	4.290877	4.999991	3.482120	3.277480	2.631783	2.332908	2.069569	2.740655	2.864086	2.689003	0.458517	0.000000	42394.000000		1
6460.173828	1445.638184	1.776234	2.541001	3369.992920	51327.195312	368.182983	235.387939	60.410442	35.074444	4.721204	30.251476	48.519547	30.183636	0.622791	0.000000	3.810244	3.160060	0.249500	0.405005	3.527629	4.710348	2.566064	2.371784	1.781112	1.544991	0.674053	1.480747	1.685917	1.479771	0.000000	0.000000	42411.000000		1
37392.199219	10225.467773	3.734408	8.844163	27640.937500	99998.000000	4460.523438	2703.436768	674.225586	246.908798	157.480377	835.057922	1110.256958	601.551086	6.121289	0.000000	4.572781	4.009683	0.572222	0.946657	4.441553	4.999991	3.649386	3.431916	2.828805	2.392537	2.197227	2.921717	3.045424	2.779273	0.786843	0.000000	42485.000000		1
18398.710938	3285.082275	2.186371	2.433070	9784.031250	99998.000000	1421.363037	873.660217	185.530060	79.532707	52.997135	241.247055	279.334320	221.517288	1.998998	99998.000000	4.264787	3.516546	0.339724	0.386155	3.990518	4.999991	3.152705	2.941343	2.268414	1.900546	1.724252	2.382462	2.446124	2.345408	0.300812	4.999991	42558.000000		1
8861.298828	1891.170654	1.063890	2.886379	7110.765625	91472.093750	940.170288	598.439575	151.753860	56.315239	37.732628	133.451874	186.717300	130.494568	1.399540	99998.000000	3.947497	3.276731	0.026897	0.460353	3.851916	4.961288	2.973207	2.777020	2.181140	1.750626	1.576717	2.125325	2.271184	2.115592	0.145985	4.999991	42575.000000		1
22899.757812	3824.853760	2.864793	5.347203	10813.614258	99998.000000	1598.853760	1006.230103	234.786621	127.043869	65.473938	308.158020	372.978210	271.257996	3.315625	99998.000000	4.359831	3.582615	0.457093	0.728127	4.033971	4.999991	3.203809	3.002697	2.370673	2.103954	1.816068	2.488774	2.571683	2.433383	0.520565	4.999991	42622.000000		1
12610.114258	2083.781006	4.264811	4.237057	5683.589355	83659.078125	793.140686	473.156525	93.674728	69.359451	25.706047	124.197578	148.870575	63.290653	0.661251	0.000000	4.100719	3.318852	0.629900	0.627064	3.754623	4.922513	2.899350	2.675005	1.971622	1.841106	1.410035	2.094113	2.172809	1.801340	0.000000	0.000000	42668.000000		1
7133.699219	2716.471680	1.754647	4.348072	4893.356934	70681.984375	621.493652	392.368744	84.549950	58.443016	26.880951	101.781883	150.736237	90.624916	1.052892	99998.000000	3.853315	3.434005	0.244190	0.638297	3.689607	4.849309	2.793437	2.593694	1.927113	1.766733	1.429445	2.007670	2.178218	1.957248	0.022384	4.999991	42770.000000		1
30190.992188	6371.241699	1.606628	6.420344	17922.523438	99998.000000	2820.850098	1719.717896	471.546814	204.565979	134.346161	637.920715	824.385132	508.132294	3.987364	0.000000	4.479877	3.804224	0.205915	0.807558	4.253399	4.999991	3.450380	3.235457	2.673525	2.310833	2.128225	2.804767	2.916130	2.705977	0.600686	0.000000	42790.000000		1
8576.935547	3051.084961	2.291218	5.328701	7968.951660	99998.000000	1139.231812	703.650574	156.888290	97.248787	46.003216	205.879654	294.034485	139.977066	0.112959	0.000000	3.933332	3.484454	0.360066	0.726621	3.901401	4.999991	3.056612	2.847357	2.195590	1.987884	1.662788	2.313613	2.468398	2.146057	0.000000	0.000000	42839.000000		1
8220.236328	442.408569	1.060806	3.336605	6024.937988	91814.179688	807.032959	499.140137	132.014862	72.014549	35.857716	169.688889	200.973419	166.858017	0.405792	0.000000	3.914884	2.645823	0.025636	0.523305	3.779953	4.962910	2.906891	2.698222	2.120623	1.857420	1.554583	2.229653	2.303139	2.222347	0.000000	0.000000	42868.000000		1
18950.585938	4914.859863	2.155533	4.465254	12005.568359	99998.000000	1826.134521	1121.895020	259.311584	103.644463	74.324272	335.757477	438.353455	193.738968	1.410277	99998.000000	4.277623	3.691511	0.333555	0.649846	4.079383	4.999991	3.261533	3.049952	2.413822	2.015546	1.871131	2.526026	2.641824	2.287217	0.149304	4.999991	42932.000000		1
8482.372070	981.427612	3.111492	2.747611	3263.755127	52199.480469	347.074799	220.289963	40.137943	8.572794	11.178553	26.424557	35.956394	22.227589	0.344517	0.000000	3.928517	2.991858	0.492969	0.438955	3.513718	4.717666	2.540423	2.342995	1.603555	0.933122	1.048386	1.422008	1.555776	1.346892	0.000000	0.000000	42960.000000		1
4661.564453	663.904297	1.877997	1.850243	1898.170776	44218.160156	123.904625	75.773628	47.705437	67.903931	21.148281	46.225243	46.996178	51.384338	0.056225	99998.000000	3.668532	2.822105	0.273695	0.267229	3.278335	4.645601	2.093087	1.879518	1.678568	1.831895	1.325275	1.664879	1.672063	1.710831	0.000000	4.999991	42979.000000		1
51559.605469	10710.577148	2.695188	6.719467	26477.091797	99998.000000	4243.532715	2586.112793	647.726990	226.250824	155.327927	752.759155	918.328125	607.780212	5.527442	99998.000000	4.712309	4.029813	0.430589	0.827335	4.422870	4.999991	3.627728	3.412647	2.811392	2.354590	2.191250	2.876656	2.962998	2.783746	0.742524	4.999991	43002.000000		1
24913.255859	3754.248291	0.120266	3.453787	13654.240234	99998.000000	2071.757568	1258.732788	280.755920	78.197449	68.317146	321.640106	424.825104	257.498352	2.723185	99998.000000	4.396430	3.574523	0.000000	0.538296	4.135268	4.999991	3.316339	3.099934	2.448329	1.893193	1.834530	2.507370	2.628210	2.410774	0.435077	4.999991	43049.000000		1
5186.975098	1012.021362	2.766114	2.257297	1712.412476	32063.785156	75.659531	36.548473	20.371178	0.000000	0.000000	0.000000	0.000000	4.696534	1.547045	0.000000	3.714914	3.005190	0.441870	0.353589	3.233608	4.506015	1.878864	1.562869	1.309016	0.000000	0.000000	0.000000	0.000000	0.671777	0.189503	0.000000	43061.000000		1
6097.131348	55.029320	1.384599	2.035268	1967.635010	38193.250000	149.286880	102.608322	30.479673	12.408965	22.767242	28.974810	44.948578	28.296387	0.104070	99998.000000	3.785125	1.740594	0.141324	0.308622	3.293945	4.581986	2.174022	2.011183	1.484010	1.093736	1.357310	1.462021	1.652716	1.451731	0.000000	4.999991	43094.000000		0
8858.230469	803.172119	1.711475	3.885511	3793.285400	62323.222656	482.210388	285.344513	62.809589	25.804726	18.052206	75.875389	94.929817	87.997566	0.582677	99998.000000	3.947347	2.904809	0.233371	0.589448	3.579015	4.794650	2.683237	2.455369	1.798026	1.411699	1.256530	1.880101	1.977403	1.944471	0.000000	4.999991	43107.000000		1
5649.375488	477.507690	2.476242	4.459086	2615.731934	40695.152344	250.229980	160.172470	53.246918	12.982540	21.339472	44.495266	56.148716	28.968641	0.240177	0.000000	3.752000	2.678980	0.393793	0.649246	3.417593	4.609543	2.398339	2.204588	1.726295	1.113360	1.329184	1.648314	1.749340	1.461928	0.000000	0.000000	43149.000000		1
8955.855469	1479.078247	1.840992	2.578006	4041.070068	62850.417969	503.676300	302.194061	84.969337	52.725765	9.581177	64.838692	122.112968	85.490486	1.276395	0.000000	3.952107	3.169991	0.265052	0.411284	3.606496	4.798308	2.702152	2.480286	1.929262	1.722023	0.981419	1.811834	2.086762	1.931918	0.105985	0.000000	43169.000000		1
17646.220703	6747.775391	3.931767	5.877606	12882.599609	99998.000000	1940.547485	1202.442261	292.865753	139.496002	68.116707	330.727905	430.730469	240.358932	2.289437	99998.000000	4.246652	3.829161	0.594588	0.769200	4.110003	4.999991	3.287924	3.080064	2.466669	2.144562	1.833254	2.519471	2.634206	2.380860	0.359729	4.999991	43191.000000		1
27482.476562	4801.584961	3.031315	5.889941	14552.801758	99998.000000	2165.509277	1365.553589	292.585144	117.928337	97.887115	420.436951	521.296814	363.097900	1.903254	0.000000	4.439056	3.681385	0.481631	0.770111	4.162947	4.999991	3.335560	3.135309	2.466252	2.071618	1.990726	2.623701	2.717085	2.560024	0.279497	0.000000	43218.000000		1
9153.760742	1560.942261	1.628214	2.849375	5020.193848	78589.539062	652.278564	401.416443	133.359360	36.693409	20.966339	98.386688	138.811417	125.875130	1.773718	99998.000000	3.961600	3.193387	0.211711	0.454750	3.700721	4.895365	2.814433	2.603595	2.125024	1.564588	1.321523	1.992936	2.142425	2.099940	0.248885	4.999991	43250.000000		1
17306.080078	3642.681885	2.716774	5.291696	8666.623047	99998.000000	1261.896729	766.302917	170.623260	110.607544	79.646805	326.392151	413.890167	266.435028	1.672876	0.000000	4.238199	3.561421	0.434053	0.723595	3.937850	4.999991	3.101024	2.884400	2.232038	2.043785	1.901168	2.513740	2.616885	2.425591	0.223464	0.000000	43312.000000		1
4669.668457	2941.202148	0.974461	2.981975	10605.196289	99998.000000	1558.120728	955.080139	232.751343	124.268501	42.802296	238.332916	325.103149	203.492844	2.244824	0.000000	3.669286	3.468525	0.000000	0.474504	4.025519	4.999991	3.192601	2.980040	2.366892	2.094361	1.631467	2.377184	2.512021	2.308549	0.351182	0.000000	43347.000000		1
7797.329102	854.972717	1.581958	2.445405	3223.962402	48074.898438	308.306030	196.458832	35.759033	27.772152	3.666565	37.276234	49.623524	33.147106	0.426273	99998.000000	3.891946	2.931952	0.199195	0.388351	3.508390	4.681918	2.488982	2.293272	1.553386	1.443609	0.564259	1.571432	1.695688	1.520446	0.000000	4.999991	43362.000000		1
7791.682617	2658.552734	3.000478	3.971855	5441.621094	78977.570312	744.947998	459.504822	127.068542	72.535706	39.308418	139.674866	192.237183	92.345642	0.322676	0.000000	3.891631	3.424645	0.477190	0.598993	3.735728	4.897504	2.872126	2.662290	2.104038	1.860552	1.594486	2.145118	2.283837	1.965416	0.000000	0.000000	43402.000000		1
9600.980469	656.848694	4.832219	7.067929	5123.005859	75917.179688	653.721802	416.545258	102.096420	62.976112	30.442669	130.772110	192.807678	133.044830	0.437135	0.000000	3.982316	2.817465	0.684147	0.849292	3.709525	4.880340	2.815393	2.619662	2.009011	1.799176	1.483483	2.116515	2.285124	2.123998	0.000000	0.000000	43455.000000		1
6297.333496	19304.664062	1.501781	2.701355	4520.082520	84334.195312	366.918640	344.805176	256.252533	220.256042	145.910187	116.771935	260.665344	267.739441	1.591316	99998.000000	3.799157	4.285662	0.176607	0.431582	3.655146	4.926004	2.564570	2.537574	2.408668	2.342928	2.164086	2.067338	2.416083	2.427712	0.201756	4.999991	43490.000000		0
26441.576172	6813.113770	1.921169	8.060893	15409.828125	99998.000000	2408.347656	1441.906860	361.463531	142.046265	91.207741	473.538910	623.337708	294.916443	3.703336	99998.000000	4.422287	3.833346	0.283566	0.906383	4.187798	4.999991	3.381719	3.158937	2.558064	2.152430	1.960032	2.675356	2.794724	2.469699	0.568593	4.999991	43543.000000		1
30913.888672	6753.141113	1.174904	6.105803	19493.386719	99998.000000	2957.268555	1858.729736	451.675201	218.704926	101.732544	565.221558	748.506653	409.440338	2.086208	0.000000	4.490154	3.829506	0.070003	0.785743	4.289887	4.999991	3.470891	3.269216	2.654826	2.339859	2.007460	2.752219	2.874196	2.612191	0.319358	0.000000	43578.000000		1
9573.593750	4025.099365	1.908834	4.863056	13943.519531	99998.000000	2161.922852	1325.693115	342.985748	164.261505	91.550034	381.976562	559.149658	272.636414	2.189972	0.000000	3.981075	3.604777	0.280768	0.686909	4.144372	4.999991	3.334840	3.122443	2.535276	2.215536	1.961658	2.582037	2.747528	2.435584	0.340439	0.000000	43637.000000		1
16330.169922	3945.415527	3.339689	6.173645	13419.928711	99998.000000	2022.149292	1256.497070	284.814117	171.597733	80.892632	388.961212	499.904877	291.965302	2.825704	0.000000	4.212991	3.596093	0.523706	0.790542	4.127750	4.999991	3.305813	3.099161	2.454561	2.234512	1.907909	2.589906	2.698887	2.465331	0.451127	0.000000	43704.000000		1
11472.818359	3650.819824	1.652884	4.274062	7498.721191	99998.000000	1078.253906	641.907959	178.718079	56.000694	34.852417	209.620224	329.657837	168.094604	3.705023	0.000000	4.059670	3.562390	0.218242	0.630841	3.874987	4.999991	3.032721	2.807473	2.252168	1.748193	1.542233	2.321433	2.518063	2.225554	0.568791	0.000000	43739.000000		1
15322.746094	4084.714111	1.908834	4.446751	10357.563477	99998.000000	1488.585449	958.950256	230.302856	107.499130	58.609539	253.763947	363.372345	240.596375	1.679572	99998.000000	4.185337	3.611162	0.280768	0.648043	4.015258	4.999991	3.172774	2.981796	2.362299	2.031405	1.767968	2.404430	2.560352	2.381289	0.225198	4.999991	43795.000000		1
7787.914551	3353.211182	2.143198	4.915480	8612.820312	99998.000000	1254.902832	773.679199	209.703491	85.533661	51.689629	220.814194	299.468048	185.187759	2.996035	99998.000000	3.891421	3.525461	0.331062	0.691566	3.935145	4.999991	3.098610	2.888561	2.321606	1.932137	1.713403	2.344027	2.476351	2.267612	0.476547	4.999991	43833.000000		1
11813.300781	1076.829224	2.565671	3.959521	6392.849609	88157.210938	884.080139	545.846436	129.757553	38.651581	36.258598	143.942764	222.257385	121.135429	0.170566	99998.000000	4.072371	3.032147	0.409201	0.597643	3.805695	4.945258	2.946492	2.737071	2.113133	1.587167	1.559411	2.158190	2.346856	2.083271	0.000000	4.999991	43897.000000		1
18534.882812	5680.363770	3.777580	5.322533	14488.400391	99998.000000	2238.343994	1370.166748	331.452576	186.248566	83.785179	327.712006	495.522888	255.401413	0.144323	0.000000	4.267990	3.754376	0.577214	0.726118	4.161020	4.999991	3.349927	3.136773	2.520422	2.270093	1.923167	2.515492	2.695064	2.407223	0.000000	0.000000	43941.000000		1
9868.957031	1923.389526	2.611927	4.335737	7835.037109	99998.000000	1170.192505	691.290955	147.464386	68.779709	47.360058	192.079926	253.591263	89.255737	2.395745	99998.000000	3.994271	3.284067	0.416961	0.637063	3.894041	4.999991	3.068257	2.839661	2.168687	1.837460	1.675412	2.283482	2.404134	1.950636	0.379441	4.999991	43989.000000		1
7811.902832	336.534576	2.587257	2.895631	4985.104004	78691.734375	613.102783	395.094788	134.549683	81.379868	27.115314	129.834656	191.888733	142.490311	0.319984	99998.000000	3.892757	2.527030	0.412840	0.461743	3.697674	4.895929	2.787533	2.596701	2.128883	1.910517	1.433215	2.113391	2.283050	2.153785	0.000000	4.999991	44018.000000		1
6357.892090	315.423309	2.056854	4.270978	2812.493164	43771.421875	275.846588	181.422516	47.785614	29.936935	17.734581	28.715775	60.499870	0.811023	0.104978	0.000000	3.803313	2.498894	0.313203	0.630527	3.449091	4.641191	2.440668	2.258691	1.679297	1.476207	1.248821	1.458121	1.781754	0.000000	0.000000	0.000000	44086.000000		1
6756.730469	1578.393188	2.864793	4.412830	4417.665527	64612.851562	552.784851	344.163757	97.621918	57.499393	19.655750	78.863533	82.212479	61.619267	1.576877	99998.000000	3.829737	3.198215	0.457093	0.644717	3.645193	4.810319	2.742556	2.536765	1.989547	1.759663	1.293490	1.896876	1.914938	1.789716	0.197798	4.999991	44130.000000		1
17869.994141	3354.676025	4.724288	5.612404	8975.453125	99998.000000	1274.728149	801.426697	196.184372	71.675339	59.053596	277.339142	374.230194	219.892166	0.849437	0.000000	4.252124	3.525651	0.674336	0.749149	3.953056	4.999991	3.105417	2.903864	2.292664	1.855370	1.771246	2.443011	2.573139	2.342210	0.000000	0.000000	44195.000000		1
13313.758789	2016.808350	2.473158	3.336605	9439.854492	99998.000000	1390.969727	839.230225	184.207138	82.366661	52.639420	269.201141	341.206451	222.957397	1.522540	0.000000	4.124300	3.304665	0.393252	0.523305	3.974965	4.999991	3.143318	2.923881	2.265306	1.915751	1.721311	2.430077	2.533017	2.348222	0.182569	0.000000	44223.000000		1
10697.680664	1979.155884	2.618094	5.001824	5114.072266	74953.070312	661.807312	419.687592	106.614098	45.108929	38.155098	140.118927	176.667389	95.142593	0.642875	0.000000	4.029290	3.296480	0.417985	0.699128	3.708767	4.874789	2.820732	2.622926	2.027815	1.654263	1.581553	2.146497	2.247156	1.978375	0.000000	0.000000	44271.000000		1
7132.440918	2005.197998	2.541001	4.628692	6494.174805	93790.734375	888.604004	556.553162	121.530144	63.228981	43.243267	127.688370	194.821365	168.736023	0.822043	0.000000	3.853238	3.302157	0.405005	0.665458	3.812524	4.972160	2.948708	2.745507	2.084684	1.800916	1.635918	2.106151	2.289637	2.227208	0.000000	0.000000	44299.000000		1
11912.393555	1335.332886	1.729977	3.879343	5166.085938	74667.921875	623.605957	419.357635	98.503868	58.310417	31.805681	105.547127	143.899582	98.161575	0.539189	99998.000000	4.075999	3.125590	0.238040	0.588758	3.713162	4.873134	2.794910	2.622585	1.993453	1.765746	1.502505	2.023446	2.158060	1.991942	0.000000	4.999991	44342.000000		1
17084.958984	1584.714844	3.891678	5.559981	7338.021484	95622.320312	1055.828979	638.395569	135.391556	51.535442	25.052294	131.567719	190.920441	120.897980	1.583190	99998.000000	4.232614	3.199951	0.590137	0.745073	3.865579	4.980559	3.023594	2.805090	2.131592	1.712106	1.398847	2.119149	2.280852	2.082419	0.199533	4.999991	44373.000000		1
7238.222656	1438.311279	1.421604	4.674948	3796.181152	64548.941406	472.629211	280.536957	106.117615	60.962433	33.174862	151.118622	219.031799	127.845642	1.138406	99998.000000	3.859632	3.157853	0.152779	0.669777	3.579347	4.809889	2.674520	2.447990	2.025788	1.785062	1.520809	2.179318	2.340507	2.106686	0.056297	4.999991	44418.000000		1
18877.445312	6744.629883	3.327354	6.346334	17947.576172	99998.000000	2718.377441	1722.218750	387.308350	166.022324	95.528061	487.884460	691.509888	451.761566	1.481291	0.000000	4.275943	3.828958	0.522099	0.802523	4.254006	4.999991	3.434310	3.236088	2.588057	2.220166	1.980131	2.688317	2.839798	2.654909	0.170640	0.000000	44440.000000		1
9817.273438	1908.430298	1.628214	1.955090	5814.975098	79758.617188	803.079590	465.919006	86.048645	34.025974	14.031012	100.326355	159.802429	78.148109	0.298283	99998.000000	3.991991	3.280676	0.211711	0.291167	3.764548	4.901778	2.904759	2.668310	1.934744	1.531811	1.147089	2.001415	2.203583	1.892918	0.000000	4.999991	44484.000000		1
9295.254883	2467.589355	2.522498	4.369658	6966.273926	99998.000000	982.096802	607.416382	173.262939	69.362534	51.843815	258.152100	338.045624	200.190155	1.142509	99998.000000	3.968261	3.392273	0.401831	0.640447	3.843001	4.999991	2.992154	2.783487	2.238706	1.841125	1.714697	2.411876	2.528975	2.301443	0.057859	4.999991	44523.000000		1
13800.770508	3753.458984	2.377563	5.606237	7496.716797	99964.968750	1056.994629	654.582153	173.750183	80.494835	44.572361	183.531799	252.539703	156.549088	2.115460	0.000000	4.139904	3.574432	0.376132	0.748671	3.874871	4.999848	3.024073	2.815964	2.239925	1.905768	1.649066	2.263711	2.402330	2.194651	0.325405	0.000000	44542.000000		1
13072.277344	3341.576416	3.487709	4.567017	10173.106445	99998.000000	1530.138794	937.512085	213.487228	103.450180	60.789742	254.852509	351.885437	179.038788	4.499197	0.000000	4.116351	3.523951	0.542540	0.659633	4.007453	4.999991	3.184731	2.971977	2.329372	2.014731	1.783830	2.406289	2.546401	2.252947	0.653135	0.000000	44611.000000		1
4620.507812	0.000000	2.652015	2.312804	2240.653809	42461.226562	201.824539	119.661400	37.300903	20.938585	10.515549	39.832653	58.776062	56.740791	0.073320	0.000000	3.664690	0.000000	0.423576	0.364139	3.350375	4.627993	2.304974	2.077954	1.571719	1.320947	1.021832	1.600239	1.769200	1.753895	0.000000	0.000000	44638.000000		0
5324.707031	1273.670410	2.827788	2.892547	4416.993164	68443.992188	563.445312	337.802002	69.831261	35.015854	37.374912	114.119919	150.227417	82.052124	0.276722	0.000000	3.726296	3.105057	0.451447	0.461280	3.645127	4.835335	2.750852	2.528662	1.844050	1.544265	1.572580	2.057361	2.176749	1.914090	0.000000	0.000000	44660.000000		1
8008.130371	1277.506592	2.386814	2.633513	3757.924316	57942.378906	418.003876	265.602417	53.811241	22.264593	17.524887	63.158054	83.106758	79.427856	0.293513	99998.000000	3.903531	3.106363	0.377819	0.420535	3.574948	4.762996	2.621180	2.424232	1.730873	1.347615	1.243655	1.800429	1.919636	1.899973	0.000000	4.999991	44683.000000		1
11960.921875	3309.770752	2.032184	4.175382	6758.716797	94136.796875	948.946594	588.133728	134.876572	77.176727	41.149410	190.723068	265.855286	122.328835	1.118623	0.000000	4.077765	3.519798	0.307963	0.620696	3.829864	4.973760	2.977242	2.769476	2.129936	1.887486	1.614364	2.280403	2.424645	2.087529	0.048684	0.000000	44728.000000		1
12562.664062	3889.581299	3.241009	5.075834	9494.656250	99998.000000	1377.922363	852.888123	199.018326	87.029274	62.797256	263.853943	325.303589	212.895157	0.774248	99998.000000	4.099082	3.589903	0.510680	0.705507	3.977479	4.999991	3.139225	2.930892	2.298893	1.939665	1.797941	2.421364	2.512289	2.328166	0.000000	4.999991	44763.000000		1
11979.597656	1015.709534	2.587257	5.439715	6095.114258	81742.609375	864.819092	521.463318	138.021973	72.165657	46.749481	156.357895	187.867538	128.474716	0.570511	0.000000	4.078442	3.006769	0.412840	0.735576	3.784982	4.912448	2.936925	2.717224	2.139948	1.858331	1.669777	2.194120	2.273852	2.108818	0.000000	0.000000	44842.000000		1
6693.711426	846.782349	3.083739	3.040566	2681.073486	44074.097656	271.763733	166.790176	33.785442	10.497046	16.858799	27.938673	22.412613	44.334911	0.636399	99998.000000	3.825667	2.927772	0.489078	0.482955	3.428309	4.644184	2.434191	2.222170	1.528730	1.021067	1.226827	1.446206	1.350492	1.646746	0.000000	4.999991	44883.000000		1
22675.617188	3949.486084	2.383730	6.013290	13731.981445	99998.000000	2094.703613	1290.498413	298.675507	120.342903	78.882034	314.047943	458.644470	236.103378	2.364428	0.000000	4.355559	3.596541	0.377257	0.779112	4.137733	4.999991	3.321123	3.110758	2.475200	2.080420	1.896978	2.496996	2.661476	2.373102	0.373726	0.000000	44906.000000		1
6893.167480	1351.460815	0.681506	2.482410	3833.337158	59621.628906	462.779755	286.941895	82.773712	56.278233	27.827658	85.487404	96.129387	98.624130	1.795225	0.000000	3.838419	3.130803	0.000000	0.394873	3.583577	4.775404	2.665374	2.457794	1.917892	1.750340	1.444477	1.931902	1.982856	1.993983	0.254119	0.000000	44998.000000		1
13415.704102	3372.068359	3.105325	4.496091	9779.621094	99998.000000	1414.011353	890.034851	227.160538	87.649109	61.369484	240.266418	316.354584	142.314545	0.027051	0.000000	4.127614	3.527896	0.492107	0.652835	3.990322	4.999991	3.150453	2.949407	2.356333	1.942747	1.787952	2.380693	2.500174	2.153249	0.000000	0.000000	45071.000000		1
16112.300781	2818.851807	2.895631	4.890810	10132.545898	99998.000000	1548.024536	932.232727	245.959000	64.487144	48.291348	235.449615	323.555115	228.646896	2.686745	99998.000000	4.207158	3.450072	0.461743	0.689381	4.005719	4.999991	3.189778	2.969524	2.390863	1.809473	1.683869	2.371898	2.509948	2.359165	0.429226	4.999991	45129.000000		1
15793.666992	2775.333984	4.141461	7.249870	7417.218262	99998.000000	1032.435791	641.226440	144.599594	70.710129	46.086475	236.387085	339.001556	163.055771	3.055725	0.000000	4.198483	3.443315	0.617154	0.860330	3.870241	4.999991	3.013863	2.807011	2.160167	1.849482	1.663574	2.373624	2.530202	2.212336	0.485114	0.000000	45206.000000		1
8394.285156	995.202698	1.581958	2.954222	3278.119141	49441.996094	327.807587	222.935806	61.751869	7.601416	10.706741	41.130909	43.135338	37.381081	0.767786	99998.000000	3.923984	2.997911	0.199195	0.470443	3.515625	4.694096	2.515619	2.348180	1.790650	0.880894	1.029657	1.614168	1.634833	1.572652	0.000000	4.999991	45234.000000		1
6280.712402	754.624817	2.109277	5.143676	4006.926758	62053.285156	477.664978	299.727081	79.134903	38.099594	22.579136	82.351242	120.774628	89.039871	0.561623	99998.000000	3.798009	2.877731	0.324134	0.711274	3.602811	4.792765	2.679123	2.476726	1.898368	1.580920	1.353707	1.915670	2.081976	1.949584	0.000000	4.999991	45267.000000		1
7046.694824	1210.336670	1.729977	3.385945	4321.384766	67786.640625	558.162903	326.552521	67.157661	34.429943	23.183548	103.607452	137.827698	64.881866	0.205335	0.000000	3.847986	3.082906	0.238040	0.529680	3.635623	4.831144	2.746761	2.513953	1.827096	1.536936	1.365180	2.015391	2.139337	1.812123	0.000000	0.000000	45285.000000		1
8311.878906	7285.755371	3.882427	3.743659	6172.923340	99998.000000	838.684448	524.238647	181.437943	148.173645	74.305771	316.197327	430.255554	299.757904	1.144201	99998.000000	3.919699	3.862475	0.589103	0.573296	3.790491	4.999991	2.923599	2.719529	2.258728	2.170771	1.871023	2.499958	2.633727	2.476771	0.058502	4.999991	45339.000000		1
16734.468750	8267.405273	3.031315	4.693450	15116.533203	99998.000000	2271.796387	1428.520386	348.761597	217.896973	93.548302	398.415955	519.332458	328.794403	3.374103	99998.000000	4.223612	3.917369	0.481631	0.671492	4.179452	4.999991	3.356369	3.154886	2.542529	2.338251	1.971036	2.600337	2.715446	2.516924	0.528158	4.999991	45376.000000		1
6860.517090	1523.632202	1.723810	0.786353	3575.218750	53603.328125	400.454315	240.038223	40.048515	24.648323	14.515159	29.301685	66.238708	13.512943	0.025160	99998.000000	3.836357	3.182880	0.236489	0.000000	3.553303	4.729192	2.602553	2.380280	1.602586	1.391787	1.161822	1.466893	1.821112	1.130750	0.000000	4.999991	45422.000000		1
37043.128906	5596.535645	2.596508	7.104934	22411.798828	99998.000000	3547.403564	2163.267334	506.229645	161.890121	133.966858	675.428223	907.146484	464.463470	6.461326	99998.000000	4.568707	3.747919	0.414390	0.851560	4.350477	4.999991	3.549911	3.335110	2.704348	2.209220	2.126997	2.829579	2.957677	2.666952	0.810322	4.999991	45468.000000		1
13997.608398	3189.282715	3.271847	3.836171	6999.377930	98986.359375	929.269226	572.724304	142.616745	35.191628	27.275669	131.009552	206.690674	97.023674	0.254554	0.000000	4.146054	3.503693	0.514793	0.583898	3.845059	4.995575	2.968142	2.757946	2.154171	1.546439	1.435775	2.117303	2.315321	1.986878	0.000000	0.000000	45516.000000		1
31091.062500	7377.666016	2.948054	6.259990	20556.566406	99998.000000	3230.783691	1995.675415	602.923340	265.879944	157.338516	760.419128	977.696289	551.236816	3.840885	99998.000000	4.492636	3.867919	0.469535	0.796574	4.312951	4.999991	3.509308	3.300090	2.780262	2.424685	2.196835	2.881053	2.990204	2.741338	0.584431	4.999991	45628.000000		1
15353.035156	2290.764648	2.750695	6.105803	7788.901367	99998.000000	1084.921021	688.037598	161.581741	48.858757	61.320145	238.191071	333.965820	160.261902	1.293852	99998.000000	4.186194	3.359981	0.439442	0.785743	3.891476	4.999991	3.035398	2.837612	2.208392	1.688942	1.787603	2.376925	2.523702	2.204830	0.111885	4.999991	45683.000000		1
17343.050781	4190.628418	2.769197	4.687283	8336.541992	99998.000000	1239.453247	740.396423	189.338470	90.967209	64.243530	279.605682	384.915344	240.849243	1.345729	99998.000000	4.239126	3.622279	0.442354	0.670921	3.920986	4.999991	3.093230	2.869464	2.277239	1.958885	1.807829	2.446546	2.585365	2.381745	0.128958	4.999991	45700.000000		1
17593.296875	6181.730469	0.934373	7.709347	17623.890625	99998.000000	2752.979980	1681.778564	389.661224	111.757774	88.139420	438.791351	618.480835	336.741180	1.981488	0.000000	4.245347	3.791110	0.000000	0.887018	4.246102	4.999991	3.439803	3.225769	2.590687	2.048278	1.945170	2.642258	2.791326	2.527296	0.296992	0.000000	45736.000000		1
22155.861328	7137.356445	2.756862	6.445014	16897.007812	99998.000000	2610.952148	1604.808472	377.486633	157.344681	124.212997	542.596191	668.505249	460.050659	3.333811	0.000000	4.345489	3.853537	0.440415	0.809224	4.227810	4.999991	3.416799	3.205423	2.576902	2.196852	2.094167	2.734477	2.825105	2.662806	0.522941	0.000000	45775.000000		1
15093.689453	2240.718506	2.803118	5.445883	7230.115234	99998.000000	1021.260254	631.398621	190.439377	40.359974	44.985580	199.376038	227.274628	166.935120	1.624762	0.000000	4.178795	3.350387	0.447641	0.736068	3.859145	4.999991	3.009136	2.800304	2.279757	1.605951	1.653073	2.299673	2.356551	2.222548	0.210790	0.000000	45822.000000		1
18353.755859	3699.829590	3.617226	3.213256	9614.088867	99998.000000	1457.544556	866.542908	215.911057	89.221817	76.088173	271.409088	388.603516	231.496262	6.715243	0.000000	4.263725	3.568182	0.558376	0.506945	3.982908	4.999991	3.163622	2.937790	2.334275	1.950471	1.881317	2.433624	2.589507	2.364544	0.827062	0.000000	45878.000000		1
9165.259766	1240.843994	3.173167	3.796082	4977.142090	71673.023438	595.334290	378.223633	70.895157	32.151062	19.399801	106.660355	168.458481	109.195190	0.237628	0.000000	3.962145	3.093717	0.501493	0.579336	3.696980	4.855356	2.774761	2.577749	1.850617	1.507195	1.287797	2.028003	2.226493	2.038203	0.000000	0.000000	45893.000000		1
15400.258789	2859.782227	3.934851	6.685545	7817.743164	99998.000000	1134.094238	689.604187	163.678680	50.079918	47.239796	221.156494	300.908142	139.758118	1.516078	99998.000000	4.187528	3.456333	0.594928	0.825137	3.893081	4.999991	3.054649	2.838600	2.213992	1.699664	1.674308	2.344700	2.478434	2.145377	0.180722	4.999991	45933.000000		1
16867.384766	4716.812988	3.820752	9.275887	19188.970703	99998.000000	3031.299805	1846.262085	441.770233	199.033752	148.290833	653.135864	889.134399	476.816925	4.771678	0.000000	4.227048	3.673649	0.582149	0.967355	4.283051	4.999991	3.481629	3.266293	2.645196	2.298927	2.171114	2.815004	2.948967	2.678352	0.678671	0.000000	45961.000000		1
15387.347656	2428.024902	3.244093	3.688152	8469.648438	99998.000000	1228.882202	740.624634	175.017593	73.806206	35.524670	161.054428	230.228851	111.461739	2.263370	0.000000	4.187164	3.385253	0.511093	0.566809	3.927865	4.999991	3.089510	2.869598	2.243082	1.868093	1.550530	2.206973	2.362160	2.047126	0.354756	0.000000	45997.000000		1
7330.491211	1222.048706	2.192538	2.824705	5064.251465	74694.242188	634.460754	378.673859	83.174599	57.104675	15.498871	139.798218	167.120132	116.704094	1.409766	99998.000000	3.865133	3.087089	0.340947	0.450973	3.704515	4.873287	2.802405	2.578265	1.919991	1.756672	1.190300	2.145502	2.223029	2.067086	0.149147	4.999991	46042.000000		1
18882.228516	1594.323730	2.753779	5.455134	10436.062500	99998.000000	1527.036621	939.753967	225.424393	93.862839	71.795609	315.000824	435.695282	324.045441	2.938025	0.000000	4.276053	3.202576	0.439929	0.736805	4.018537	4.999991	3.183849	2.973014	2.353001	1.972494	1.856098	2.498312	2.639183	2.510606	0.468055	0.000000	46083.000000		1
8973.439453	1068.524780	3.389029	6.099635	4166.001465	70099.609375	540.847717	322.047180	107.357285	58.513943	29.622395	142.222031	173.404800	115.362663	0.420380	0.000000	3.952959	3.028785	0.530075	0.785304	3.619720	4.845716	2.733075	2.507920	2.030832	1.767259	1.471620	2.152967	2.239061	2.062065	0.000000	0.000000	46189.000000		1
23279.837891	5690.429199	2.223376	5.230021	13015.820312	99998.000000	1911.591187	1219.177734	314.208313	199.450058	91.981758	359.064362	465.835754	258.664001	2.641672	99998.000000	4.366980	3.755145	0.347013	0.718503	4.114471	4.999991	3.281395	3.086067	2.497218	2.299834	1.963702	2.555172	2.668233	2.412736	0.421879	4.999991	46218.000000		1
6451.924805	2252.449219	2.883296	3.755994	6811.306641	96804.406250	986.518860	582.848206	169.747482	56.438587	42.543259	177.567841	201.257126	132.551422	0.021134	0.000000	3.809689	3.352655	0.459889	0.574725	3.833230	4.985895	2.994105	2.765555	2.229803	1.751576	1.628831	2.249364	2.303751	2.122384	0.000000	0.000000	46257.000000		1
25314.119141	5934.275879	2.556419	6.876738	16903.140625	99998.000000	2587.910645	1609.631470	360.325623	172.223724	99.977898	452.544830	602.192505	375.004211	2.460837	99998.000000	4.403363	3.773368	0.407632	0.837382	4.227967	4.999991	3.412949	3.206727	2.556695	2.236093	1.999904	2.655662	2.779735	2.574036	0.391083	4.999991	46284.000000		1
9763.511719	1246.465698	2.140115	2.352893	4255.707520	61950.031250	497.320709	316.897339	106.820709	39.107975	23.134209	79.597466	114.779839	75.952484	2.947107	99998.000000	3.989606	3.095680	0.330437	0.371602	3.628972	4.792041	2.696636	2.500919	2.028656	1.592265	1.364255	1.900899	2.059866	1.880542	0.469396	4.999991	46327.000000		1
20679.941406	5793.352051	3.654230	6.355586	13276.022461	99998.000000	2043.402466	1240.958130	306.665497	156.397980	82.699707	410.855774	617.123962	306.628479	2.835295	99998.000000	4.315549	3.762930	0.562796	0.803156	4.123068	4.999991	3.310354	3.093757	2.486665	2.194231	1.917504	2.613689	2.790372	2.486613	0.452598	4.999991	46396.000000		1
12954.715820	3214.359863	3.469206	3.681984	6996.729004	99998.000000	978.124939	589.765015	144.676682	76.072754	44.945492	148.247650	222.161789	172.445755	1.278037	0.000000	4.112428	3.507094	0.540230	0.566082	3.844895	4.999991	2.990394	2.770679	2.160398	1.881229	1.652686	2.170988	2.346669	2.236653	0.106543	0.000000	46439.000000		1
15418.514648	2868.228516	2.941887	3.250261	7498.533203	99998.000000	1035.180298	627.540833	130.546997	95.891937	31.796431	133.316193	186.066635	107.566978	1.759093	99998.000000	4.188043	3.457614	0.468626	0.511918	3.874976	4.999991	3.015016	2.797642	2.115767	1.981782	1.502378	2.124883	2.269669	2.031679	0.245289	4.999991	46489.000000		1
23340.578125	4881.598633	2.803118	4.619441	10694.421875	99998.000000	1547.968994	946.976074	224.863144	93.384857	47.816452	241.919312	342.538605	109.938370	1.458996	0.000000	4.368112	3.688562	0.447641	0.664589	4.029157	4.999991	3.189762	2.976339	2.351918	1.970276	1.679577	2.383671	2.534709	2.041149	0.164054	0.000000	46514.000000		1
15728.322266	2471.246582	2.488577	4.557766	8291.812500	99998.000000	1230.266846	756.916016	188.835831	114.887772	40.723854	185.200104	237.281357	105.442276	1.715279	99998.000000	4.196682	3.392916	0.395951	0.658752	3.918649	4.999991	3.089999	2.879048	2.276084	2.060274	1.609849	2.267641	2.375264	2.023015	0.234335	4.999991	46572.000000		1
17937.775391	4432.245605	1.680638	3.015897	8386.751953	99998.000000	1221.835938	759.386108	187.593079	101.929901	60.583130	234.734192	298.339386	170.620178	1.293244	99998.000000	4.253768	3.646624	0.225474	0.479416	3.923594	4.999991	3.087013	2.880463	2.273217	2.008301	1.782352	2.370576	2.474711	2.232030	0.111681	4.999991	46601.000000		1
4299.049316	617.111633	3.543216	3.345856	1654.234619	29666.515625	93.535965	65.671303	36.536137	9.019936	3.956437	8.776320	15.554379	0.296039	0.360771	0.000000	3.633373	2.790364	0.549398	0.524507	3.218597	4.472267	1.970979	1.817376	1.562723	0.955203	0.597304	0.943312	1.191853	0.000000	0.000000	0.000000	46619.000000		1
20018.931641	10350.495117	2.124696	7.814194	19554.900391	99998.000000	3052.074951	1891.281616	515.564087	263.696655	140.618484	593.299011	734.376953	397.009766	2.467130	99998.000000	4.301441	4.014961	0.327297	0.892884	4.291255	4.999991	3.484595	3.276756	2.712283	2.421105	2.148042	2.773274	2.865919	2.598801	0.392192	4.999991	46651.000000		1
8357.496094	3282.803223	2.454656	4.335737	7382.689453	99998.000000	1013.224060	641.081543	147.609329	80.778534	46.021717	166.885773	225.695755	180.642334	0.514843	0.000000	3.922076	3.516245	0.389991	0.637063	3.868215	4.999991	3.005706	2.806913	2.169114	1.907296	1.662963	2.222419	2.353523	2.256819	0.000000	0.000000	46682.000000		1
24606.187500	5402.525391	2.118529	10.250347	16537.023438	99998.000000	2500.270752	1565.114624	359.323395	152.416870	110.521194	544.964478	715.304016	371.390076	1.713704	99998.000000	4.391044	3.732597	0.326034	1.010739	4.218457	4.999991	3.397987	3.194546	2.555485	2.183033	2.043446	2.736368	2.854491	2.569830	0.233936	4.999991	46725.000000		1
17695.455078	1692.571655	1.881081	3.207088	8002.338867	99998.000000	1146.324341	703.138672	195.348679	85.478157	51.902409	224.527023	291.160431	150.048553	2.246526	0.000000	4.247862	3.228547	0.274407	0.506111	3.903217	4.999991	3.059308	2.847041	2.290811	1.931855	1.715188	2.351269	2.464132	2.176232	0.351511	0.000000	46764.000000		1
21003.037109	4655.162598	2.858626	4.748958	12568.150391	99998.000000	1795.870728	1108.536255	249.027328	91.050468	68.755035	294.228760	372.561890	216.789917	1.566751	0.000000	4.322282	3.667935	0.456157	0.676598	4.099271	4.999991	3.254275	3.044750	2.396247	1.959282	1.837304	2.468685	2.571198	2.336039	0.195000	0.000000	46787.000000		1
8824.133789	1924.336182	2.359060	3.265679	6955.345215	91017.132812	857.544556	528.867371	85.240707	72.961258	24.882689	121.884773	176.883255	71.693840	1.489493	0.000000	3.945672	3.284281	0.372739	0.513974	3.842319	4.959123	2.933257	2.723347	1.930647	1.863092	1.395897	2.085949	2.247687	1.855482	0.173038	0.000000	46809.000000		1
9348.810547	1376.525513	3.173167	3.096074	4354.973145	64563.003906	417.550568	259.891327	57.086170	21.814367	12.421300	42.500088	84.590034	32.706135	1.311194	99998.000000	3.970756	3.138784	0.501493	0.490811	3.638985	4.809984	2.620709	2.414792	1.756531	1.338743	1.094167	1.628390	1.927319	1.514629	0.117667	4.999991	46829.000000		1
9248.135742	704.066895	2.500912	3.207088	4394.343262	64064.289062	465.154236	284.033936	64.524147	47.631428	13.472855	100.076576	105.562546	81.373695	0.793572	99998.000000	3.966054	2.847614	0.398098	0.506111	3.642894	4.806616	2.667597	2.453370	1.809722	1.677894	1.129460	2.000332	2.023510	1.910484	0.000000	4.999991	46858.000000		1
21066.259766	6997.351562	2.556419	5.951616	15392.537109	99998.000000	2268.219482	1398.342896	340.907318	142.968292	87.698448	424.865204	535.996948	320.761261	2.510698	0.000000	4.323587	3.844934	0.407632	0.774635	4.187310	4.999991	3.355685	3.145614	2.532636	2.155240	1.942992	2.628251	2.729162	2.506182	0.399794	0.000000	46894.000000		1
15146.633789	2795.671387	3.389029	3.620309	8079.984375	99998.000000	1033.274536	642.200928	155.722641	85.367142	46.496613	229.306808	333.756134	155.525284	2.102737	99998.000000	4.180316	3.446486	0.530075	0.558746	3.907411	4.999991	3.014216	2.807671	2.192352	1.931291	1.667421	2.360417	2.523429	2.191801	0.322785	4.999991	46941.000000		1
14353.533203	3243.951416	2.648932	4.076703	9479.397461	99998.000000	1313.438354	810.403442	205.725464	120.373741	52.617836	202.953186	268.399384	240.004303	2.711885	99998.000000	4.156959	3.511074	0.423071	0.610309	3.976781	4.999991	3.118410	2.908701	2.313288	2.080532	1.721133	2.307396	2.428782	2.380219	0.433271	4.999991	46980.000000		1
18604.062500	1183.347778	2.127780	5.510641	10236.356445	99998.000000	1434.481201	882.969971	190.790924	111.199623	49.990490	194.176865	255.441498	191.555679	1.670541	0.000000	4.269608	3.073112	0.327927	0.741202	4.010145	4.999991	3.156695	2.945946	2.280558	2.046103	1.698887	2.288198	2.407291	2.282295	0.222857	0.000000	47006.000000		1
10065.662109	1373.787109	1.273584	4.261727	5206.812500	75048.593750	603.453735	368.685638	95.565063	36.425121	35.672691	111.076271	88.666740	99.499916	0.879774	99998.000000	4.002842	3.137919	0.105028	0.629586	3.716572	4.875342	2.780644	2.566656	1.980299	1.561401	1.552336	2.045621	1.947761	1.997823	0.000000	4.999991	47068.000000		1
20830.470703	1644.193970	1.871829	4.283313	9835.819336	99998.000000	1361.751221	837.164124	195.034134	97.785355	49.287395	203.727203	283.259918	122.427513	1.561491	99998.000000	4.318699	3.215953	0.272266	0.631780	3.992810	4.999991	3.134098	2.922811	2.290111	1.990274	1.692736	2.309049	2.452185	2.087879	0.193540	4.999991	47093.000000		1
9815.228516	4543.142578	2.340558	6.102719	12135.291992	99998.000000	1813.078003	1080.554443	258.605408	165.858887	73.266548	360.476715	579.027466	231.927994	2.107611	0.000000	3.991900	3.657356	0.369319	0.785523	4.084050	4.999991	3.258416	3.033647	2.412638	2.219739	1.864906	2.556877	2.762699	2.365353	0.323791	0.000000	47134.000000		1
18217.113281	3387.820068	5.732670	7.404057	12835.455078	99998.000000	1855.769287	1144.264404	296.646423	91.420517	72.652885	325.124756	457.484985	223.521713	2.891978	0.000000	4.260479	3.529920	0.758357	0.869470	4.108411	4.999991	3.268524	3.058526	2.472239	1.961044	1.861253	2.512050	2.660377	2.349320	0.461195	0.000000	47179.000000		1
19298.523438	4534.822754	3.148497	6.016374	11867.750000	99998.000000	1695.914429	1040.703247	255.025192	166.071671	90.381302	323.243652	425.225983	218.939285	2.893678	0.000000	4.285524	3.656560	0.498103	0.779335	4.074368	4.999991	3.229404	3.017327	2.406583	2.220296	1.956079	2.509530	2.628620	2.340324	0.461450	0.000000	47201.000000		1
24396.824219	9060.088867	2.759946	10.999696	23415.689453	99998.000000	3639.083008	2234.137939	546.842468	230.281281	164.054901	725.640747	1036.660400	612.208496	2.546783	0.000000	4.387333	3.957132	0.440901	1.041381	4.369507	4.999991	3.560992	3.349110	2.737862	2.362259	2.214989	2.860722	3.015636	2.786899	0.405992	0.000000	47252.000000		1
8008.854980	2187.838623	3.984190	4.255559	6835.557129	99524.484375	847.547119	533.425110	112.337517	109.867447	39.018547	149.555161	206.752350	125.508163	1.120378	0.000000	3.903570	3.340015	0.600340	0.628957	3.834774	4.997930	2.928164	2.727073	2.050525	2.040869	1.591271	2.174801	2.315450	2.098672	0.049365	0.000000	47310.000000		1
7754.875000	574.235352	2.294302	3.373610	3867.736084	57992.425781	351.484528	227.996231	59.207783	14.860537	20.950922	60.607800	65.492447	14.302381	0.667647	0.000000	3.889575	2.759090	0.360651	0.528095	3.587457	4.763371	2.545906	2.357928	1.772379	1.172035	1.321203	1.782529	1.816191	1.155408	0.000000	0.000000	47354.000000		1
9788.514648	2115.623535	2.192538	3.626477	6672.504395	89695.187500	804.263733	513.331482	135.521072	92.092773	32.080135	157.828827	218.458221	142.077103	0.528972	99998.000000	3.990717	3.325438	0.340947	0.559485	3.824289	4.952769	2.905398	2.710398	2.132007	1.964226	1.506236	2.198186	2.339368	2.152524	0.000000	4.999991	47390.000000		1
28904.716797	6186.035645	2.710606	5.720335	14704.758789	99998.000000	2116.900391	1319.266602	266.182159	141.139633	65.708305	378.377838	487.517517	273.613983	3.726733	0.000000	4.460968	3.791412	0.433066	0.757421	4.167458	4.999991	3.325701	3.120332	2.425179	2.149649	1.817620	2.577926	2.687990	2.437138	0.571328	0.000000	47433.000000		1
19741.771484	4975.914551	1.748480	3.253344	10747.264648	99998.000000	1462.827026	900.229675	169.469940	95.318367	35.120701	192.607239	230.503311	137.090683	2.963628	0.000000	4.295386	3.696873	0.242661	0.512330	4.031298	4.999991	3.165193	2.954353	2.229093	1.979177	1.545563	2.284672	2.362677	2.137008	0.471824	0.000000	47484.000000		1
30622.373047	4567.686035	3.580221	6.913742	18464.046875	99998.000000	2718.038086	1683.073730	393.330872	178.785919	119.340691	549.472900	740.455017	468.604950	3.641707	99998.000000	4.486039	3.659696	0.553910	0.839713	4.266327	4.999991	3.434256	3.226103	2.594758	2.252333	2.076789	2.739946	2.869499	2.670807	0.561305	4.999991	47531.000000		1
9285.982422	1997.158691	2.963473	5.738838	7980.746582	99998.000000	1102.843628	666.192444	172.436508	93.246094	38.852024	183.078491	249.909271	160.517853	0.325955	0.000000	3.967828	3.300413	0.471801	0.758824	3.902044	4.999991	3.042514	2.823600	2.236629	1.969631	1.589414	2.262637	2.397782	2.205523	0.000000	0.000000	47601.000000		1
11489.270508	3520.090820	3.117660	5.658660	8682.855469	99998.000000	1160.925903	734.216614	198.302902	109.528236	65.378342	257.794403	347.836487	258.549896	0.703966	99998.000000	4.060292	3.546554	0.493829	0.752714	3.938663	4.999991	3.064805	2.865824	2.297329	2.039526	1.815434	2.411273	2.541375	2.412544	0.000000	4.999991	47619.000000		1
12003.286133	4316.247559	3.123827	5.001824	9052.451172	99998.000000	1261.557495	764.434143	194.417389	103.286743	82.144630	358.589478	511.188293	286.167877	1.494457	0.000000	4.079300	3.635106	0.494687	0.699128	3.956766	4.999991	3.100907	2.883340	2.288735	2.014045	1.914579	2.554598	2.708581	2.456621	0.174483	0.000000	47651.000000		1
18017.982422	2327.932861	2.476242	3.848506	10013.849609	99998.000000	1409.416626	849.526855	225.816025	92.869873	68.545341	250.356415	368.864502	201.608673	1.701563	0.000000	4.255706	3.366971	0.393793	0.585292	4.000601	4.999991	3.149040	2.929177	2.353755	1.967875	1.835978	2.398559	2.566867	2.304509	0.230848	0.000000	47692.000000		1
22551.705078	3392.208252	1.523367	1.628214	9948.616211	99998.000000	1356.049438	840.016602	169.315765	73.473160	40.153362	216.694321	233.253998	104.489403	2.478572	99998.000000	4.353179	3.530483	0.182805	0.211711	3.997763	4.999991	3.132276	2.924288	2.228697	1.866129	1.603722	2.335848	2.367829	2.019072	0.394202	4.999991	47731.000000		1
21569.025391	4080.239746	3.512378	6.025626	14358.720703	99998.000000	2100.769287	1305.007446	288.742798	121.567146	78.098770	363.014648	502.550751	292.557373	1.987788	0.000000	4.333830	3.610686	0.545601	0.780002	4.157116	4.999991	3.322378	3.115613	2.460511	2.084816	1.892644	2.559924	2.701180	2.466211	0.298370	0.000000	47803.000000		1
16431.720703	3201.741211	2.587257	4.841470	11044.795898	99998.000000	1532.319092	957.901794	234.583084	81.521721	68.008774	282.516724	356.745392	275.384033	1.285080	99998.000000	4.215683	3.505386	0.412840	0.684977	4.043158	4.999991	3.185349	2.981321	2.370297	1.911273	1.832565	2.451044	2.552358	2.439939	0.108930	4.999991	47832.000000		1
11121.423828	1248.803223	2.528666	4.230890	6579.218262	88516.750000	842.798157	514.968933	118.699272	75.409744	33.720684	143.005295	177.879303	108.942322	1.480950	99998.000000	4.046160	3.096494	0.402891	0.626432	3.818174	4.947025	2.925724	2.711781	2.074448	1.877427	1.527896	2.155352	2.250125	2.037197	0.170540	4.999991	47894.000000		1
8845.605469	1296.527100	2.232627	5.470552	4659.418457	72458.523438	502.754272	311.553223	79.116402	74.444534	21.185286	69.328613	106.089867	42.416828	0.406718	0.000000	3.946728	3.112782	0.348816	0.738031	3.668332	4.860089	2.701356	2.493532	1.898267	1.871833	1.326034	1.840912	2.025674	1.627538	0.000000	0.000000	47923.000000		1
11846.428711	2803.507080	2.041435	6.130473	5466.666992	83390.757812	645.062622	394.912842	113.185547	43.832264	33.834782	120.025276	179.442764	74.681984	0.439333	0.000000	4.073587	3.447702	0.309936	0.787494	3.737723	4.921118	2.809602	2.596501	2.053791	1.641794	1.529363	2.079273	2.253926	1.873216	0.000000	0.000000	47994.000000		1
10007.435547	2023.953369	2.044519	3.160832	4131.173828	60761.937500	399.606293	255.358246	65.020630	26.575661	19.362795	45.426556	90.396721	67.601723	0.394470	99998.000000	4.000323	3.306201	0.310591	0.499801	3.616073	4.783632	2.601632	2.407150	1.813051	1.424484	1.286968	1.657310	1.956153	1.829958	0.000000	4.999991	48022.000000		1
13849.894531	3472.724609	2.066105	4.927814	7499.344238	99998.000000	940.281311	591.257568	150.230499	81.250351	44.655621	190.571976	253.902710	202.802078	2.587327	0.000000	4.141447	3.540670	0.315152	0.692654	3.875023	4.999991	2.973258	2.771777	2.176758	1.909825	1.649876	2.280059	2.404667	2.307072	0.412851	0.000000	48043.000000		1
11850.298828	2303.827393	2.531749	4.884642	6560.330566	90473.468750	790.534912	508.989594	122.843819	83.489143	31.259859	123.910789	177.974899	156.055679	0.575314	99998.000000	4.073730	3.362450	0.403421	0.688833	3.816926	4.956521	2.897921	2.706709	2.089353	1.921630	1.494987	2.093109	2.250359	2.193280	0.000000	4.999991	48109.000000		1
10968.919922	2332.225342	3.820752	3.361275	7074.158203	99998.000000	898.089600	549.139832	103.465599	73.923386	34.769154	157.242920	214.548035	126.316109	1.535913	0.000000	4.040164	3.367770	0.582149	0.526504	3.849675	4.999991	2.953320	2.739683	2.014796	1.868782	1.541194	2.196571	2.331525	2.101459	0.186367	0.000000	48134.000000		1
16541.896484	6246.501465	3.694319	7.567495	14066.249023	99998.000000	2086.988037	1264.900269	316.959015	114.058243	76.501389	311.830750	463.134399	199.487061	2.126656	0.000000	4.218585	3.795637	0.567534	0.878952	4.148178	4.999991	3.319520	3.102056	2.501003	2.057127	1.883669	2.493919	2.665707	2.299915	0.327697	0.000000	48172.000000		1
11499.878906	759.617371	3.105325	2.146282	4456.378906	60743.175781	425.898254	272.571655	70.259903	36.733498	11.098375	17.743834	55.809505	38.118095	0.238597	0.000000	4.060693	2.880595	0.492107	0.331687	3.648982	4.783497	2.629306	2.435481	1.846708	1.565062	1.045259	1.249047	1.746708	1.581131	0.000000	0.000000	48244.000000		1
15871.102539	2827.591064	2.766114	4.406662	6990.730957	99407.054688	900.411621	555.196350	144.966553	87.047775	38.818104	162.297165	255.102295	166.848770	0.675930	0.000000	4.200607	3.451416	0.441870	0.644110	3.844522	4.997417	2.954441	2.744447	2.161268	1.939758	1.589034	2.210311	2.406714	2.222323	0.000000	0.000000	48317.000000		1
8105.647461	2387.319580	2.877128	4.514594	5276.782715	71521.421875	606.441895	373.712128	94.957565	44.091297	22.986189	73.781532	116.990883	101.929901	0.038776	0.000000	3.908788	3.377911	0.458959	0.654619	3.722369	4.854436	2.782789	2.572537	1.977530	1.644353	1.361467	1.867948	2.068152	2.008301	0.000000	0.000000	48356.000000		1
12930.496094	2731.032959	3.617226	6.469684	9425.364258	99998.000000	1241.611938	796.930603	239.409149	106.105286	69.430382	216.978027	278.597290	173.999954	1.217122	99998.000000	4.111615	3.436327	0.558376	0.810883	3.974298	4.999991	3.093986	2.901421	2.379141	2.025737	1.841550	2.336416	2.444977	2.240549	0.085334	4.999991	48420.000000		1
15130.987305	3868.118652	3.111492	6.333999	7509.492676	99998.000000	948.126343	592.787109	125.764114	59.522324	42.922558	191.737625	244.571320	134.565109	0.657781	99998.000000	4.179867	3.587500	0.492969	0.801678	3.875611	4.999991	2.976866	2.772899	2.099557	1.774680	1.632686	2.282707	2.388406	2.128932	0.000000	4.999991	48473.000000		1
12783.571289	2701.089844	1.881081	5.285528	6686.782227	99021.195312	818.285522	503.071899	131.395020	82.187805	29.437370	95.904274	172.883652	71.758598	1.930826	0.000000	4.106652	3.431539	0.274407	0.723088	3.825217	4.995728	2.912905	2.701630	2.118579	1.914807	1.468899	1.981838	2.237754	1.855874	0.285743	0.000000	48492.000000		1
14302.815430	2365.733398	4.036614	5.933114	10374.403320	99998.000000	1429.223511	873.863708	233.676468	95.312195	66.460739	294.105408	429.805328	265.997131	3.381366	99998.000000	4.155422	3.373966	0.606017	0.773283	4.015963	4.999991	3.155100	2.941444	2.368615	1.979149	1.822565	2.468503	2.633272	2.424877	0.529092	4.999991	48562.000000		1
9165.253906	2458.739014	3.577137	6.559113	6834.089355	95747.125000	869.552673	542.815125	153.699707	90.544739	42.231804	174.305252	255.398331	176.371353	1.229463	0.000000	3.962145	3.390712	0.553536	0.816845	3.834681	4.981126	2.939296	2.734652	2.186673	1.956863	1.625640	2.241310	2.407218	2.246428	0.089715	0.000000	48618.000000		1
24297.591797	4675.330566	2.772281	5.526060	15531.502930	99998.000000	2293.833008	1422.917236	321.094299	154.020416	95.084000	419.687592	523.689758	287.281097	4.380558	0.000000	4.385563	3.669812	0.442837	0.742416	4.191214	4.999991	3.360562	3.153180	2.506633	2.187578	1.978107	2.622926	2.719074	2.458307	0.641529	0.000000	48646.000000		1
7794.898926	919.410522	3.179335	5.236188	3239.883789	54167.917969	282.926849	151.932724	26.264202	8.918173	13.577702	34.507038	86.649979	55.084824	0.146562	0.000000	3.891810	2.963510	0.502336	0.719015	3.510530	4.733742	2.451674	2.181651	1.419364	0.950276	1.132826	1.537908	1.937768	1.741032	0.000000	0.000000	48705.000000		1
5394.001953	1043.031494	2.763030	2.510163	4070.864990	64942.207031	379.879608	230.679077	41.618137	11.030534	9.886466	59.143024	98.087563	57.107758	0.380511	0.000000	3.731911	3.018297	0.441386	0.399702	3.609687	4.812527	2.579646	2.363008	1.619283	1.042597	0.995041	1.771904	1.991614	1.756695	0.000000	0.000000	48726.000000		1
23505.656250	5826.582520	2.920300	4.274062	12526.356445	99998.000000	1798.029419	1109.125244	297.324829	111.039268	66.414482	295.132294	385.217560	200.587952	1.928413	0.000000	4.371172	3.765414	0.465428	0.630841	4.097825	4.999991	3.254797	3.044981	2.473231	2.045477	1.822263	2.470017	2.585706	2.302305	0.285200	0.000000	48758.000000		1
10003.750000	1978.582275	1.831741	4.135293	8079.583496	99998.000000	1058.635132	658.106873	151.769287	71.555077	53.731064	216.561722	285.353760	214.591217	1.240422	0.000000	4.000163	3.296354	0.262864	0.616506	3.907389	4.999991	3.024746	2.818296	2.181184	1.854640	1.730225	2.335582	2.455384	2.331612	0.093570	0.000000	48818.000000		1
19007.126953	4347.328613	3.392113	3.885511	11643.500977	99998.000000	1691.455322	1015.962402	276.950592	125.076447	71.783272	299.048645	450.648315	279.682770	2.524256	99998.000000	4.278916	3.638222	0.530470	0.589448	4.066083	4.999991	3.228261	3.006878	2.442402	2.097176	1.856023	2.475742	2.653838	2.446666	0.402133	4.999991	48854.000000		1
8737.585938	2950.706299	2.488577	5.313282	8039.069336	99998.000000	1065.974487	664.517944	172.189804	65.668213	44.954742	172.430328	269.250488	223.478546	3.541413	0.000000	3.941391	3.469926	0.395951	0.725363	3.905206	4.999991	3.027747	2.822507	2.236007	1.817355	1.652776	2.236614	2.430156	2.349236	0.549177	0.000000	48930.000000		1
18995.695312	3476.289551	3.654230	6.636206	10998.746094	99998.000000	1521.917603	949.760681	243.492004	97.714432	59.340385	263.533234	342.902496	224.422165	2.393849	99998.000000	4.278655	3.541116	0.562796	0.821920	4.041343	4.999991	3.182391	2.977614	2.386485	1.989959	1.773350	2.420835	2.535171	2.351066	0.379097	4.999991	49057.000000		1
10178.357422	2417.830078	1.955090	5.156011	8978.974609	99998.000000	1236.505249	744.146240	169.778320	121.406792	48.642895	211.485886	270.551819	154.149933	2.185385	99998.000000	4.007678	3.383426	0.291167	0.712314	3.953227	4.999991	3.092196	2.871658	2.229882	2.084243	1.687019	2.325281	2.432250	2.187943	0.339528	4.999991	49089.000000		1
8835.112305	1824.444702	1.662135	1.551121	6384.230469	90842.484375	839.298096	487.384918	111.763947	38.059505	28.194624	117.512032	182.693024	68.856804	1.686085	0.000000	3.946212	3.261131	0.220666	0.190646	3.805109	4.958289	2.923916	2.687872	2.048302	1.580463	1.450166	2.070082	2.261722	1.837947	0.226879	0.000000	49130.000000		1
5711.380371	1821.724854	1.523367	3.293433	6500.542969	89758.414062	836.791016	496.358582	117.607628	11.699705	28.373480	121.150841	192.437637	131.028061	0.334167	0.000000	3.756741	3.260483	0.182805	0.517649	3.812950	4.953075	2.922617	2.695796	2.070436	1.068175	1.452913	2.083326	2.284290	2.117364	0.000000	0.000000	49154.000000		1
15791.490234	1043.333618	3.142330	3.237926	6622.985840	84880.820312	785.733521	507.860931	131.472122	39.999176	24.009991	88.000656	121.422211	55.972942	0.607334	99998.000000	4.198423	3.018423	0.497252	0.510267	3.821054	4.928810	2.895275	2.705745	2.118834	1.602051	1.380392	1.944486	2.084298	1.747978	0.000000	4.999991	49178.000000		1
7635.509766	2825.250488	3.216340	3.074487	6015.236328	82606.937500	702.771729	452.436890	105.568710	75.446754	24.195015	99.194626	120.823967	73.957306	0.007267	99998.000000	3.882838	3.451057	0.507362	0.487773	3.779253	4.917017	2.846814	2.655558	2.023535	1.877641	1.383726	1.996488	2.082153	1.868981	0.000000	4.999991	49228.000000		1
20223.595703	4489.109375	2.877128	5.581567	10513.461914	99998.000000	1414.107056	900.279053	204.538223	110.160400	60.172993	261.467133	337.601562	287.907104	2.998213	99998.000000	4.305859	3.652160	0.458959	0.746756	4.021746	4.999991	3.150482	2.954377	2.310775	2.042026	1.779402	2.417417	2.528404	2.459252	0.476862	4.999991	49303.000000		1
8131.097656	2841.831787	2.587257	5.967034	6669.109375	88497.601562	811.319336	519.563721	95.207352	39.385509	43.826096	136.473938	194.334137	124.351768	0.021948	0.000000	3.910149	3.453598	0.412840	0.775759	3.824068	4.946931	2.909192	2.715639	1.978670	1.595336	1.641733	2.135050	2.288549	2.094652	0.000000	0.000000	49396.000000		1
5660.193359	101.313156	4.209303	4.277146	2942.941406	48518.378906	230.586563	134.478760	45.947708	31.512726	14.727937	48.322186	79.878082	45.512901	1.293838	0.000000	3.752831	2.005666	0.624210	0.631154	3.468782	4.685906	2.362834	2.128654	1.662264	1.498486	1.168142	1.684147	1.902428	1.658135	0.111880	0.000000	49418.000000		0
22731.324219	9738.810547	3.666565	11.397498	25285.730469	99998.000000	3833.959961	2407.758545	597.150574	301.003754	170.990234	820.882019	1141.569214	570.294312	6.009249	0.000000	4.356625	3.988506	0.564259	1.056810	4.402875	4.999991	3.583647	3.381613	2.776084	2.478572	2.232971	2.914281	3.057502	2.756099	0.778820	0.000000	49453.000000		1
7349.018066	860.754761	2.106194	3.096074	3064.391357	50626.539062	230.873352	135.792435	26.951878	35.018936	21.382645	59.880039	92.558418	35.971813	0.404399	0.000000	3.866229	2.934880	0.323498	0.490811	3.486344	4.704378	2.363374	2.132876	1.430589	1.544303	1.330061	1.777282	1.966416	1.555962	0.000000	0.000000	49493.000000		1
25856.597656	4502.036621	3.506211	5.325617	12904.567383	99998.000000	1900.329346	1156.519165	264.103729	109.842773	72.908836	338.970734	461.293396	283.148895	3.249744	0.000000	4.412571	3.653409	0.544838	0.726370	4.110744	4.999991	3.278829	3.063153	2.421775	2.040771	1.862780	2.530162	2.663977	2.452015	0.511849	0.000000	49575.000000		1
10816.072266	2536.902344	2.759946	5.452050	8147.549316	99998.000000	1096.534302	668.529907	169.590210	59.781361	55.732410	217.452927	281.070465	151.097031	0.304087	0.000000	4.034070	3.404304	0.440901	0.736560	3.911027	4.999991	3.040022	2.825121	2.229401	1.776566	1.746108	2.337365	2.448815	2.179256	0.000000	0.000000	49634.000000		1
10882.893555	1829.218262	4.486840	7.067929	7011.419922	94813.242188	857.933105	547.258789	114.909355	45.041088	30.636944	98.621048	145.527802	103.009209	0.723968	0.000000	4.036745	3.262265	0.651941	0.849292	3.845806	4.976869	2.933453	2.738193	2.060355	1.653609	1.486245	1.993970	2.162946	2.012876	0.000000	0.000000	49668.000000		1
9867.495117	1722.360596	2.069189	5.242356	8879.048828	99998.000000	1272.066895	744.630371	184.564850	69.171341	49.364491	216.034409	270.295868	159.901108	0.358313	99998.000000	3.994207	3.236124	0.315800	0.719526	3.948366	4.999991	3.104510	2.871941	2.266149	1.839926	1.693415	2.334523	2.431839	2.203851	0.000000	4.999991	49710.000000		1
21297.070312	3352.875244	2.223376	4.385077	9832.602539	99998.000000	1363.077271	837.984436	198.188812	88.802422	63.935154	286.211060	390.728210	229.951309	0.472483	0.000000	4.328320	3.525417	0.347013	0.641977	3.992668	4.999991	3.134521	2.923236	2.297079	1.948425	1.805740	2.456686	2.591875	2.361636	0.000000	0.000000	49733.000000		1
18080.160156	3595.818359	2.809286	7.481150	13648.217773	99998.000000	1951.920288	1232.135620	294.028320	140.849762	108.923820	332.140259	494.434326	296.026581	1.009510	0.000000	4.257202	3.555798	0.448596	0.873968	4.135076	4.999991	3.290462	3.090658	2.468389	2.148756	2.037123	2.521322	2.694109	2.471331	0.004111	0.000000	49818.000000		1
15157.236328	3322.935059	2.223376	4.662613	9805.937500	99998.000000	1346.486816	825.078979	221.834915	88.108582	55.161919	239.233368	325.463959	237.028488	3.874309	0.000000	4.180620	3.521522	0.347013	0.668629	3.991489	4.999991	3.129202	2.916496	2.346030	1.945018	1.741639	2.378822	2.512503	2.374800	0.588194	0.000000	49879.000000		1
17481.082031	1756.744263	2.093859	2.981975	8012.983887	99998.000000	1047.139038	635.592468	166.167267	60.410442	37.581524	142.009247	215.978897	123.395805	1.564554	99998.000000	4.242568	3.244709	0.320947	0.474504	3.903794	4.999991	3.020004	2.803179	2.220546	1.781112	1.574974	2.152317	2.334411	2.091300	0.194391	4.999991	49898.000000		1
16740.214844	3610.910156	1.470943	3.139246	8643.423828	99998.000000	1174.552979	693.779541	141.395584	90.550903	42.913307	170.937805	233.192322	136.473938	1.760910	99998.000000	4.223761	3.557617	0.167596	0.496825	3.936686	4.999991	3.069873	2.841222	2.150436	1.956893	1.632592	2.232838	2.367714	2.135050	0.245737	4.999991	49917.000000		1
9342.436523	1712.671509	2.855542	3.854673	6092.283691	88213.210938	717.663086	436.059174	120.305901	44.486015	14.234538	99.962479	153.465347	82.610275	0.776452	99998.000000	3.970460	3.233674	0.455689	0.585988	3.784780	4.945534	2.855921	2.639545	2.080287	1.648224	1.153343	1.999837	2.186010	1.917034	0.000000	4.999991	49946.000000		1
32876.847656	8116.125977	2.914133	6.531359	24922.154297	99998.000000	3797.957275	2355.587891	548.763672	231.379089	147.649414	682.776794	942.991882	506.081604	4.776923	99998.000000	4.516890	3.909349	0.464509	0.815004	4.396585	4.999991	3.579550	3.372099	2.739385	2.364324	2.169232	2.834279	2.974508	2.704221	0.679148	4.999991	49970.000000		1
8063.156738	2242.291260	3.037483	5.193016	4758.723633	67697.445312	490.496399	325.143250	68.730370	49.592686	22.625391	70.774887	84.383430	112.982018	0.968120	99998.000000	3.906505	3.350692	0.482514	0.715420	3.677490	4.830572	2.690636	2.512075	1.837149	1.695418	1.354596	1.849879	1.926257	2.053009	0.000000	4.999991	50086.000000		1
15086.112305	2860.812256	3.111492	3.231758	7320.203613	99998.000000	885.060791	580.106750	144.349808	71.721596	35.777538	146.385086	189.542007	160.567200	1.706985	99998.000000	4.178577	3.456489	0.492969	0.509439	3.864523	4.999991	2.946973	2.763508	2.159416	1.855650	1.553610	2.165497	2.277705	2.205657	0.232230	4.999991	50118.000000		1
31884.197266	4246.015137	1.514116	6.559113	14938.704102	99998.000000	2174.436768	1349.444092	296.982544	147.723419	87.124870	347.944397	462.027313	299.458801	5.250616	0.000000	4.503575	3.627981	0.180159	0.816845	4.174313	4.999991	3.337347	3.130155	2.472731	2.169449	1.940142	2.541510	2.664668	2.476337	0.720210	0.000000	50186.000000		1
4760.975098	313.092010	1.754647	3.324270	2230.258545	48902.460938	103.792480	74.700485	25.989750	57.450054	14.182115	21.694101	26.726765	27.778318	0.978693	0.000000	3.677696	2.495672	0.244190	0.521696	3.348355	4.689331	2.016166	1.873323	1.414802	1.759290	1.151741	1.336342	1.426946	1.443706	0.000000	0.000000	50255.000000		1
11039.831055	2251.348145	2.704439	5.174514	5974.527832	83812.179688	712.738342	445.017426	104.085434	72.214996	36.727329	117.845078	186.094376	132.902969	0.487761	99998.000000	4.042963	3.352443	0.432077	0.713870	3.776304	4.923307	2.852930	2.648377	2.017390	1.858627	1.564989	2.071311	2.269733	2.123535	0.000000	4.999991	50313.000000		1
8007.528809	2318.271484	0.918954	4.011944	8088.384766	99998.000000	1049.020142	661.224487	151.994400	46.108063	50.116920	206.894196	275.297699	147.674088	1.576602	0.000000	3.903498	3.365164	0.000000	0.603355	3.907862	4.999991	3.020784	2.820349	2.181828	1.663777	1.699984	2.315748	2.439803	2.169304	0.197722	0.000000	50365.000000		1
16919.542969	4742.972168	2.075356	4.588603	8999.364258	99998.000000	1223.454834	746.030396	176.707489	107.452873	45.787354	222.383820	290.568359	248.543182	2.422379	0.000000	4.228389	3.676051	0.317093	0.661681	3.954212	4.999991	3.087588	2.872756	2.247255	2.031218	1.660746	2.347103	2.463248	2.395402	0.384242	0.000000	50389.000000		1
12384.923828	4479.904785	2.753779	1.936588	9118.063477	99998.000000	1259.306396	753.539307	215.451569	92.839035	51.310329	212.312332	254.430038	193.664963	1.457612	99998.000000	4.092893	3.651269	0.439929	0.287037	3.959903	4.999991	3.100132	2.877106	2.333350	1.967731	1.710205	2.326975	2.405568	2.287051	0.163642	4.999991	50414.000000		1
11172.943359	3037.236084	2.001346	3.469206	6220.024414	85404.984375	756.077209	471.176788	116.352547	46.983845	29.936935	76.615486	146.887726	90.791435	1.632947	99998.000000	4.048168	3.482479	0.301322	0.540230	3.793792	4.931483	2.878566	2.673184	2.065776	1.671949	1.476207	1.884317	2.166986	1.958045	0.212972	4.999991	50450.000000		1
7530.215332	2131.258301	1.754647	3.706654	5260.269531	77533.765625	626.224060	368.392670	81.638901	76.846771	17.438543	91.466774	80.300560	62.624565	1.228036	99998.000000	3.876807	3.328636	0.244190	0.568982	3.721008	4.889491	2.796730	2.566311	1.911897	1.885626	1.241510	1.961263	1.904719	1.796745	0.089211	4.999991	50474.000000		1
34953.554688	11870.578125	3.074487	6.414176	22553.738281	99998.000000	3458.237305	2127.273926	517.910828	204.106506	122.735886	649.025269	890.848938	515.810791	3.473789	99998.000000	4.543491	4.074472	0.487773	0.807141	4.353219	4.999991	3.538855	3.327823	2.714255	2.309857	2.088972	2.812262	2.949804	2.712490	0.540803	4.999991	50526.000000		1
8466.762695	2554.051025	1.273584	1.344510	6155.577148	97414.804688	743.945801	440.875977	131.996353	58.510860	11.998828	125.446495	168.742188	100.394196	2.412121	0.000000	3.927717	3.407230	0.105028	0.128564	3.789269	4.988625	2.871541	2.644316	2.120562	1.767236	1.079139	2.098459	2.227224	2.001709	0.382399	0.000000	50570.000000		1
17247.375000	3949.122070	2.146282	2.923384	7348.728516	99998.000000	978.026245	595.722839	167.055374	102.173515	47.310719	218.075836	266.185242	216.660400	2.395922	99998.000000	4.236723	3.596501	0.331687	0.465886	3.866212	4.999991	2.990350	2.775044	2.222860	2.009338	1.674960	2.338608	2.425184	2.335779	0.379473	4.999991	50613.000000		1
18203.830078	1400.634155	3.191670	3.472290	8366.442383	99998.000000	1110.540649	691.657959	158.183456	116.879868	33.251953	198.703796	299.474213	140.118927	3.010452	0.000000	4.260163	3.146325	0.504018	0.540616	3.922541	4.999991	3.045534	2.839891	2.199161	2.067740	1.521817	2.298206	2.476359	2.146497	0.478632	0.000000	50643.000000		1
19239.562500	3513.402344	2.963473	5.979370	12764.732422	99998.000000	1860.450439	1128.694580	251.096512	102.654579	81.854759	405.961884	516.822266	429.941010	3.025055	0.000000	4.284195	3.545728	0.471801	0.776655	4.106012	4.999991	3.269618	3.052577	2.399841	2.011378	1.913044	2.608485	2.713341	2.633409	0.480733	0.000000	50698.000000		1
[truncated: 8,814 more rows]
