# Supplementary material for: Distinct elongation stalls during translation are linked with distinct pathways for mRNA degradation
Source: eLife. 2022 Jul 27;11:e76038. doi: 10.7554/eLife.76038 (PMC9352352; doi:10.7554/eLife.76038)
Supplement: Figure 1—source data 2. [file elife-76038-fig1-data2.zip › 1C_flow_cytometry_data/list_mode_data.SLH1_OPT_2.CSV]

FSC-HLin	SSC-HLin	BLU-V-HLin	GRN-V-HLin	YEL-V-HLin	ORG-V-HLin	GRN-B-HLin	YEL-B-HLin	RED-B-HLin	NIR-B-HLin	YEL-G-HLin	ORG-G-HLin	RED-G-HLin	NIR-G-HLin	BLU-V-ALin	BLU-V-W	FSC-HLog	SSC-HLog	BLU-V-HLog	GRN-V-HLog	YEL-V-HLog	ORG-V-HLog	GRN-B-HLog	YEL-B-HLog	RED-B-HLog	NIR-B-HLog	YEL-G-HLog	ORG-G-HLog	RED-G-HLog	NIR-G-HLog	BLU-V-ALog	BLU-V-WLog	TIME		P01.R1
9006.651367	3844.438477	3.549383	4.921647	7781.870117	99998.000000	931.825684	589.462830	130.263290	56.117878	31.639160	143.597382	198.333740	71.252869	0.955135	0.000000	3.954563	3.584833	0.550153	0.692110	3.891084	4.999991	2.969335	2.770456	2.114822	1.749101	1.500225	2.157146	2.297397	1.852802	0.000000	0.000000	10.000000		1
14514.840820	1599.930054	3.540132	4.656446	7661.487305	99998.000000	936.753479	559.775696	136.739151	59.139942	37.495178	172.405670	212.830399	269.327576	3.041176	0.000000	4.161812	3.204101	0.549019	0.668055	3.884313	4.999991	2.971625	2.748014	2.135893	1.771881	1.573975	2.236552	2.328034	2.430281	0.483042	0.000000	49.000000		1
5377.648926	416.412659	2.772281	2.602675	3266.135742	52594.609375	159.611237	103.533447	25.780056	35.900887	8.973680	33.020676	51.998001	58.483105	0.508278	0.000000	3.730592	2.619524	0.442837	0.415420	3.514034	4.720941	2.203063	2.015081	1.411284	1.555105	0.952971	1.518786	1.715987	1.767030	0.000000	0.000000	93.000000		1
9051.103516	2555.623779	2.605759	2.633513	6153.912109	83532.476562	608.504944	391.400452	91.525368	58.332001	4.452919	68.835213	98.695061	67.897758	1.263618	99998.000000	3.956702	3.407497	0.415934	0.420535	3.789151	4.921855	2.784264	2.592621	1.961542	1.765907	0.648645	1.837811	1.994295	1.831855	0.101616	4.999991	111.000000		1
4875.979980	1209.479370	2.479326	4.252476	5628.646484	78091.789062	569.091675	359.736633	90.680420	86.612968	33.569580	73.349808	89.712128	70.081047	0.702211	0.000000	3.688062	3.082598	0.394334	0.628642	3.750404	4.892605	2.755182	2.555985	1.957514	1.937583	1.525946	1.865399	1.952851	1.845601	0.000000	0.000000	138.000000		1
12914.451172	873.876038	2.288134	2.029100	4712.847168	67589.867188	392.091217	275.886688	82.412918	36.878433	14.866705	57.906445	70.207481	46.397934	0.426383	99998.000000	4.111076	2.941450	0.359481	0.307303	3.673283	4.829882	2.593387	2.440731	1.915995	1.566772	1.172215	1.762727	1.846383	1.666499	0.000000	4.999991	168.000000		1
7856.379395	1374.647461	2.503996	5.048080	4619.955566	68861.468750	443.965881	267.927551	86.659225	41.346767	20.741226	76.374954	92.287048	80.285141	0.707158	0.000000	3.895222	3.138191	0.398634	0.703126	3.664638	4.837976	2.647350	2.428017	1.937815	1.616442	1.316834	1.882951	1.965141	1.904635	0.000000	0.000000	222.000000		1
15633.778320	2073.971680	4.153796	4.076703	8703.288086	99998.000000	1107.598755	683.387329	200.646545	54.773369	62.106499	232.578659	279.738281	174.416260	2.877228	0.000000	4.194064	3.316803	0.618445	0.610309	3.939683	4.999991	3.044383	2.834667	2.302432	1.738569	1.793137	2.366570	2.446752	2.241587	0.458974	0.000000	270.000000		1
24781.525391	5590.787598	4.684199	8.720813	18510.505859	99998.000000	2702.607178	1684.483032	392.572266	163.320969	117.327011	576.594360	781.857300	417.800354	1.965023	0.000000	4.394128	3.747473	0.670635	0.940557	4.267418	4.999991	3.431783	3.226467	2.593920	2.213042	2.069398	2.760870	2.893127	2.620969	0.293368	0.000000	340.000000		1
27215.351562	6416.396973	2.639680	9.892633	20719.294922	99998.000000	3065.520020	1886.020752	452.372131	187.460480	140.214523	700.045715	899.797974	494.699524	3.269923	0.000000	4.434814	3.807291	0.421551	0.995312	4.316375	4.999991	3.486504	3.275547	2.655496	2.272910	2.146793	2.845126	2.954145	2.694341	0.514538	0.000000	431.000000		1
29126.128906	8928.761719	3.555551	8.745483	20414.517578	99998.000000	3061.449463	1847.927368	435.982056	171.147507	134.339996	670.114929	934.101501	547.721313	3.149895	99998.000000	4.464283	3.950791	0.550907	0.941784	4.309939	4.999991	3.485927	3.266685	2.639469	2.233371	2.128205	2.826149	2.970394	2.738560	0.498296	4.999991	499.000000		1
26377.345703	7777.812012	2.303553	7.814194	18460.429688	99998.000000	2736.389404	1687.483521	434.270599	162.485275	137.007431	609.214172	796.394043	526.042664	2.102710	99998.000000	4.421231	3.890857	0.362398	0.892884	4.266242	4.999991	3.437178	3.227240	2.637760	2.210814	2.136744	2.784770	2.901128	2.721021	0.322779	4.999991	541.000000		1
23335.826172	7788.053223	1.498697	7.123436	17583.201172	99998.000000	2518.566650	1588.341309	394.336182	112.997437	124.623131	500.934845	667.111389	395.489502	1.829870	0.000000	4.368023	3.891429	0.175714	0.852690	4.245098	4.999991	3.401154	3.200944	2.595867	2.053069	2.095599	2.699781	2.824198	2.597135	0.262420	0.000000	578.000000		1
8618.775391	760.394470	2.322055	2.442321	6226.580566	87804.406250	714.668762	422.009644	89.582611	78.215950	17.571144	103.231239	135.752350	79.076309	0.404586	0.000000	3.935446	2.881039	0.365873	0.387803	3.794250	4.943516	2.854105	2.625322	1.952224	1.893295	1.244800	2.013811	2.132747	1.898046	0.000000	0.000000	615.000000		1
9952.520508	3816.120605	2.889463	3.530881	9233.330078	99998.000000	1173.714111	722.038940	210.684113	96.558029	57.570320	264.886993	342.134644	177.518509	0.819313	0.000000	3.997933	3.581622	0.460817	0.547883	3.965358	4.999991	3.069562	2.858561	2.323632	1.984788	1.760199	2.423061	2.534197	2.249244	0.000000	0.000000	641.000000		1
24976.308594	7490.228516	3.567886	7.376303	25287.080078	99998.000000	3818.279053	2363.392822	562.066895	249.385040	145.620316	757.754761	930.900574	492.309631	5.611609	99998.000000	4.397528	3.874495	0.552411	0.867839	4.402899	4.999991	3.581868	3.373536	2.749788	2.396870	2.163222	2.879529	2.968903	2.692238	0.749087	4.999991	723.000000		1
9729.806641	1670.667847	1.745396	3.018980	5846.139648	86589.679688	651.473755	396.923431	139.477509	78.851196	34.778404	127.568108	141.284576	91.667221	0.815854	99998.000000	3.988104	3.222890	0.241894	0.479860	3.766869	4.937466	2.813897	2.598707	2.144504	1.896808	1.541310	2.105742	2.150095	1.962214	0.000000	4.999991	793.000000		1
32495.902344	7105.810059	3.456871	7.740184	19584.707031	99998.000000	2889.130127	1789.049561	452.828522	178.900024	113.345901	522.311340	694.760193	492.257202	2.750195	99998.000000	4.511828	3.851614	0.538683	0.888751	4.291917	4.999991	3.460767	3.252622	2.655934	2.252610	2.054406	2.717929	2.841835	2.692192	0.439364	4.999991	850.000000		1
8948.825195	2929.622803	0.823358	2.022933	5197.314941	76879.500000	467.322113	308.179596	77.281578	44.085129	19.674253	87.300644	103.965172	71.077095	1.858176	0.000000	3.951766	3.466812	0.000000	0.305981	3.715779	4.885810	2.669616	2.488804	1.888076	1.644292	1.293898	1.941017	2.016888	1.851730	0.269087	0.000000	871.000000		1
15706.999023	2979.209229	3.197837	5.007992	9177.894531	99998.000000	1200.999023	713.207092	177.068283	46.564457	40.063934	162.398941	203.603851	162.136810	2.421535	0.000000	4.196093	3.474101	0.504856	0.699664	3.962743	4.999991	3.079543	2.853216	2.248141	1.668055	1.602754	2.210583	2.308786	2.209882	0.384091	0.000000	892.000000		1
8339.675781	1440.050537	1.736145	4.748958	5498.987793	78867.546875	611.813782	364.140198	96.780060	39.441017	37.220726	122.362755	157.628387	129.458435	0.537603	0.000000	3.921149	3.158378	0.239586	0.676598	3.740283	4.896898	2.786619	2.561269	1.985786	1.595948	1.570785	2.087649	2.197634	2.112130	0.000000	0.000000	954.000000		1
13590.801758	4162.572266	2.821621	4.607106	10532.984375	99998.000000	1404.704712	863.721313	238.780060	131.888428	63.284485	244.839600	328.282501	223.225677	1.598617	0.000000	4.133245	3.619362	0.450499	0.663428	4.022552	4.999991	3.147585	2.936374	2.377998	2.120207	1.801297	2.388882	2.516248	2.348744	0.203744	0.000000	985.000000		1
12068.507812	2284.174561	3.274930	4.514594	7109.760254	99998.000000	857.541504	507.823944	123.035011	64.804771	26.760685	169.821487	216.663483	195.311676	0.368183	0.000000	4.081654	3.358729	0.515202	0.654619	3.851855	4.999991	2.933255	2.705713	2.090029	1.811607	1.427497	2.229993	2.335786	2.290728	0.000000	0.000000	1028.000000		1
16857.722656	7752.670410	3.907097	5.078918	16523.332031	99998.000000	2363.738281	1477.160156	373.749146	131.111313	99.977898	451.126312	589.206909	263.456146	9.274295	0.000000	4.226799	3.889451	0.591854	0.705771	4.218098	4.999991	3.373599	3.169428	2.572580	2.117640	1.999904	2.654298	2.770268	2.420708	0.967281	0.000000	1060.000000		1
9297.052734	1857.545532	2.920300	5.513725	6410.000977	96417.757812	742.514954	455.280090	117.163567	94.646111	39.126476	128.860184	159.728409	147.288620	0.669820	99998.000000	3.968345	3.268939	0.465428	0.741445	3.806858	4.984157	2.870705	2.658279	2.068793	1.976103	1.592471	2.110119	2.203382	2.168169	0.000000	4.999991	1180.000000		1
11953.169922	3115.322510	1.766982	2.821621	8482.733398	99998.000000	1053.374268	660.135925	159.056168	116.247696	46.256081	224.039795	295.924835	236.269897	0.769704	0.000000	4.077483	3.493503	0.247232	0.450499	3.928536	4.999991	3.022583	2.819633	2.201550	2.065384	1.665169	2.350325	2.471181	2.373408	0.000000	0.000000	1207.000000		1
6523.242188	2770.116455	3.478457	4.015028	5899.019531	85129.484375	634.399048	391.375793	112.016808	65.227242	14.064933	74.595642	75.591690	99.361145	0.283350	0.000000	3.814464	3.442498	0.541387	0.603689	3.770780	4.930080	2.802362	2.592594	2.049283	1.814429	1.148138	1.872713	1.878474	1.997217	0.000000	0.000000	1237.000000		1
25223.757812	6855.030762	2.698272	3.805334	14711.043945	99998.000000	2063.604004	1283.470581	320.875366	108.603111	94.553596	342.994995	480.545166	240.812241	1.330380	99998.000000	4.401810	3.836010	0.431086	0.580393	4.167644	4.999991	3.314626	3.108386	2.506336	2.035842	1.975678	2.535288	2.681734	2.381679	0.123976	4.999991	1265.000000		1
7217.169922	1037.499268	2.692104	4.015028	5969.927246	89332.375000	632.962036	387.246674	92.891464	98.543953	13.882992	57.157097	77.645454	88.034576	0.111207	99998.000000	3.858367	3.015988	0.430092	0.603689	3.775969	4.951009	2.801378	2.587988	1.967976	1.993630	1.142483	1.757070	1.890116	1.944653	0.000000	4.999991	1291.000000		1
9398.341797	2727.730469	2.377563	4.415914	5857.709961	86899.453125	586.144714	374.248688	94.436417	61.798126	25.881819	84.886078	152.435379	123.220032	1.843516	0.000000	3.973051	3.435802	0.376132	0.645021	3.767728	4.939017	2.768005	2.573160	1.975139	1.790975	1.412995	1.928836	2.183086	2.090681	0.265647	0.000000	1315.000000		1
20062.791016	4480.478027	3.028231	5.806680	15334.415039	99998.000000	2188.356689	1329.671143	315.969116	136.140900	84.460518	419.709167	522.043030	322.300049	3.356775	0.000000	4.302392	3.651324	0.481189	0.763928	4.185667	4.999991	3.340118	3.123744	2.499645	2.133989	1.926654	2.622948	2.717706	2.508260	0.525922	0.000000	1381.000000		1
32659.544922	9414.043945	2.766114	5.436631	19490.339844	99998.000000	2932.931641	1790.141235	429.802246	218.738846	110.111061	593.055359	805.515747	342.088379	3.218446	99998.000000	4.514010	3.973776	0.441870	0.735330	4.289819	4.999991	3.467302	3.252887	2.633269	2.339926	2.041831	2.773095	2.906074	2.534138	0.507646	4.999991	1494.000000		1
5961.625488	1466.589111	3.059069	5.828266	2755.887939	45996.601562	121.783012	76.270111	28.734278	0.000000	4.644111	0.000000	0.000000	61.569927	0.012362	0.000000	3.775365	3.166308	0.485589	0.765539	3.440262	4.662726	2.085587	1.882354	1.458400	0.000000	0.666903	0.000000	0.000000	1.789369	0.000000	0.000000	1528.000000		1
7398.709473	1744.622070	1.156402	4.508426	3564.909912	55571.613281	264.486115	159.990540	22.770327	25.616617	9.781619	23.374741	35.284138	65.224159	0.734922	0.000000	3.869156	3.241701	0.063109	0.654025	3.552048	4.744853	2.422403	2.204094	1.357369	1.408522	0.990411	1.368747	1.547580	1.814409	0.000000	0.000000	1592.000000		1
7821.292969	2852.199219	2.840123	4.098289	5961.822754	84091.906250	644.726501	402.236725	100.943108	54.230629	29.199923	127.170303	177.438324	78.320793	0.353907	0.000000	3.893279	3.455180	0.453337	0.612603	3.775379	4.924754	2.809376	2.604482	2.004077	1.734245	1.465382	2.104386	2.249048	1.893877	0.000000	0.000000	1609.000000		1
7514.096680	848.774414	2.214124	3.348940	3823.308838	59539.003906	272.506897	187.608505	43.486885	14.657010	23.180464	32.114056	45.771935	74.435287	0.162396	99998.000000	3.875877	2.928792	0.345202	0.524907	3.582439	4.774802	2.435378	2.273252	1.638358	1.166045	1.365122	1.506695	1.660599	1.871779	0.000000	4.999991	1658.000000		1
22510.167969	2930.575684	2.133947	8.393937	14215.573242	99998.000000	2000.655640	1242.407471	343.349640	149.206696	96.092384	418.472595	551.619202	379.895020	1.003150	99998.000000	4.352379	3.466953	0.329184	0.923966	4.152764	4.999991	3.301172	3.094264	2.535737	2.173788	1.982689	2.621667	2.741639	2.579664	0.001366	4.999991	1697.000000		1
17680.945312	3647.193359	3.284182	4.360406	10797.788086	99998.000000	1396.168945	881.940002	220.616837	124.734146	60.959347	297.799744	400.710266	182.107101	2.488717	99998.000000	4.247506	3.561959	0.516427	0.639527	4.033335	4.999991	3.144938	2.945439	2.343639	2.095985	1.785040	2.473924	2.602830	2.260327	0.395976	4.999991	1735.000000		1
6846.254883	1081.901978	0.952875	2.103110	4852.151855	71462.390625	466.668365	287.712830	79.986015	35.089863	21.669432	60.947014	58.285748	60.866837	0.899566	99998.000000	3.835453	3.034188	0.000000	0.322862	3.685934	4.854077	2.669008	2.458959	1.903014	1.545182	1.335847	1.784952	1.765562	1.784381	0.000000	4.999991	1774.000000		1
8440.473633	1778.934814	4.708869	5.186849	4846.194336	72444.742188	428.661285	284.962128	80.177208	40.578918	20.149149	78.074097	90.964127	33.958130	0.411912	0.000000	3.926367	3.250160	0.672917	0.714904	3.685401	4.860007	2.632114	2.454787	1.904051	1.608300	1.304257	1.892507	1.958870	1.530944	0.000000	0.000000	1796.000000		1
4301.359375	1290.008057	2.522498	3.811501	3723.318604	57886.167969	272.189270	165.951401	46.447273	49.509426	8.662222	15.933678	2.682853	78.851196	1.174914	99998.000000	3.633606	3.110592	0.401831	0.581096	3.570930	4.762575	2.434871	2.219981	1.666960	1.694688	0.937629	1.202316	0.428597	1.896808	0.070006	4.999991	1816.000000		1
25458.666016	6136.532227	3.049818	7.357800	15978.448242	99998.000000	2294.011719	1417.190674	347.602112	122.103722	85.049515	408.626221	589.657104	352.878387	1.736200	99998.000000	4.405836	3.787923	0.484274	0.866748	4.203535	4.999991	3.360596	3.151428	2.541082	2.086729	1.929672	2.611326	2.770600	2.547625	0.239600	4.999991	1849.000000		1
26678.974609	7033.773926	4.073619	7.326963	16416.517578	99998.000000	2352.325195	1438.712158	348.499481	169.121490	90.224030	418.037781	542.913818	271.393677	3.772936	99998.000000	4.426169	3.847188	0.609980	0.864924	4.215281	4.999991	3.371497	3.157974	2.542202	2.228199	1.955322	2.621216	2.734731	2.433600	0.576679	4.999991	1940.000000		1
7352.693848	4255.195801	1.298254	4.736623	8166.909180	99998.000000	1069.702759	638.475769	171.209183	98.318840	71.567406	216.376694	305.216125	155.494446	1.820935	99998.000000	3.866446	3.628920	0.113360	0.675469	3.912058	4.999991	3.029263	2.805144	2.233527	1.992637	1.854715	2.335211	2.484607	2.191715	0.260294	4.999991	2035.000000		1
3118.998291	0.000000	2.291218	3.833087	1609.471069	33736.773438	0.000000	0.000000	8.865749	31.722420	4.819884	7.416392	0.000000	22.631559	0.157914	0.000000	3.494015	0.000000	0.360066	0.583549	3.206683	4.528103	0.000000	0.000000	0.947715	1.501366	0.683037	0.870193	0.000000	1.354715	0.000000	0.000000	2068.000000		0
11158.151367	1909.210449	3.512378	4.573184	7294.013672	99427.703125	846.168640	537.588196	133.359360	114.844597	49.867138	178.311020	222.238892	176.220245	1.440901	0.000000	4.047592	3.280854	0.545601	0.660219	3.862967	4.997508	2.927457	2.730450	2.125024	2.060111	1.697814	2.251178	2.346820	2.246056	0.158634	0.000000	2092.000000		1
22692.246094	6168.520020	2.975808	8.979847	19121.480469	99998.000000	2814.559082	1746.611084	436.833191	134.000778	122.153061	501.952484	711.159485	334.095337	2.666493	99998.000000	4.355877	3.790181	0.473605	0.953269	4.281521	4.999991	3.449410	3.242196	2.640316	2.127107	2.086904	2.700663	2.851967	2.523870	0.425940	4.999991	2161.000000		1
8914.712891	1922.766602	2.741444	5.165262	4482.041504	70371.015625	417.670837	248.037445	75.082870	36.949356	18.120049	69.593819	98.309593	45.722595	0.278725	0.000000	3.950107	3.283926	0.437979	0.713092	3.651476	4.847394	2.620834	2.394517	1.875541	1.567607	1.258159	1.842571	1.992596	1.660131	0.000000	0.000000	2196.000000		1
6982.296875	598.084961	1.816322	2.285050	3059.753418	51323.449219	144.855545	101.732544	23.541262	1.992095	6.500521	0.000000	0.000000	5.066583	0.001769	0.000000	3.843998	2.776763	0.259193	0.358896	3.485687	4.710316	2.160935	2.007460	1.371830	0.299310	0.812948	0.000000	0.000000	0.704715	0.000000	0.000000	2222.000000		1
16994.154297	5330.979492	3.148497	5.982453	9237.314453	99998.000000	1100.327271	719.618164	202.835999	105.883255	51.381256	228.082565	289.803589	152.645065	2.732944	99998.000000	4.230299	3.726807	0.498103	0.776879	3.965546	4.999991	3.041522	2.857102	2.307145	2.024827	1.710805	2.358092	2.462104	2.183683	0.436631	4.999991	2271.000000		1
10790.889648	1229.406494	4.132210	4.397411	4988.117188	70158.968750	450.090179	280.552399	56.605110	44.097466	13.639377	66.025932	92.962387	62.125000	0.294429	0.000000	4.033057	3.089695	0.616182	0.643197	3.697937	4.846083	2.653300	2.448014	1.752856	1.644414	1.134794	1.819715	1.968307	1.793266	0.000000	0.000000	2297.000000		1
13030.190430	1706.476318	1.381515	2.870961	8150.756348	99998.000000	955.360779	600.656799	140.180603	39.700054	28.339560	129.498520	195.068069	106.154625	2.017185	99998.000000	4.114951	3.232100	0.140356	0.458027	3.911198	4.999991	2.980167	2.778626	2.146688	1.598791	1.452393	2.112265	2.290186	2.025939	0.304746	4.999991	2320.000000		1
9696.640625	1554.133423	3.845422	6.642373	5295.192871	71881.132812	488.855865	314.492004	60.311764	62.741749	15.205915	19.840775	38.300034	78.404060	0.860981	0.000000	3.986621	3.191488	0.584944	0.822323	3.723882	4.856615	2.689181	2.497610	1.780402	1.797557	1.182013	1.297559	1.583199	1.894339	0.000000	0.000000	2343.000000		1
11186.308594	3186.917480	4.098289	4.095205	6142.462402	77818.468750	639.388550	395.020752	66.476158	67.092903	20.115229	58.109974	100.412704	50.277275	1.088555	99998.000000	4.048687	3.503371	0.612603	0.612276	3.788342	4.891083	2.805765	2.596620	1.822666	1.826677	1.303525	1.764251	2.001789	1.701372	0.036851	4.999991	2357.000000		1
26561.814453	4278.268066	2.870961	7.237535	12580.978516	99998.000000	1761.887939	1074.112427	273.206909	119.815582	114.980286	463.800476	590.172119	288.795227	2.027333	99998.000000	4.424258	3.631268	0.458027	0.859591	4.099714	4.999991	3.245978	3.031050	2.436492	2.078513	2.060623	2.666331	2.770979	2.460590	0.306925	4.999991	2391.000000		1
39596.757812	11171.158203	3.228674	8.224331	29835.166016	99998.000000	4658.055176	2833.209717	730.226257	274.452759	205.953659	986.475708	1319.198730	693.717896	4.863909	99998.000000	4.597660	4.048098	0.509024	0.915101	4.474729	4.999991	3.668205	3.452279	2.863457	2.438468	2.313770	2.994087	3.120310	2.841183	0.686985	4.999991	2417.000000		1
13876.053711	1242.660400	3.469206	7.456481	8169.921875	99998.000000	996.059937	635.478394	193.769806	81.925690	37.405750	179.402664	249.474472	146.008865	1.423469	0.000000	4.142266	3.094352	0.540230	0.872534	3.912218	4.999991	2.998286	2.803101	2.287286	1.913420	1.572938	2.253829	2.397026	2.164379	0.153348	0.000000	2498.000000		1
12428.830078	3256.668701	1.489446	5.868355	8359.669922	99998.000000	1074.605835	646.848145	163.061935	105.889420	65.717560	213.037003	276.873474	215.377563	2.026298	99998.000000	4.094430	3.512774	0.173025	0.768516	3.922189	4.999991	3.031249	2.810802	2.212353	2.024853	1.817681	2.328455	2.442281	2.333200	0.306703	4.999991	2528.000000		1
6636.791504	418.953674	2.180203	3.817669	3155.454102	61265.242188	144.399155	107.351112	58.233322	9.880299	18.095379	70.201309	107.699577	33.230370	0.444900	0.000000	3.821958	2.622166	0.338497	0.581798	3.499062	4.787214	2.159565	2.030807	1.765172	0.994770	1.257568	1.846345	2.032214	1.521535	0.000000	0.000000	2548.000000		1
14689.833984	3440.564209	2.689020	4.961736	7941.897949	99998.000000	931.400146	595.358948	145.817673	55.269848	38.895195	155.442017	214.874924	111.945885	1.367563	99998.000000	4.167017	3.536630	0.429594	0.695634	3.899924	4.999991	2.969136	2.774779	2.163810	1.742488	1.589896	2.191568	2.332186	2.049008	0.135947	4.999991	2566.000000		1
20644.337891	6096.255371	3.080655	7.567495	16048.442383	99998.000000	2290.391357	1419.707031	384.283203	168.026764	100.717995	488.162018	673.843201	349.214905	3.930478	0.000000	4.314801	3.785063	0.488643	0.878952	4.205433	4.999991	3.359910	3.152199	2.584651	2.225379	2.003107	2.688564	2.828559	2.543093	0.594445	0.000000	2595.000000		1
9231.912109	2781.692627	2.673601	4.394328	5301.045410	73000.835938	493.367371	327.011993	95.491051	31.475721	22.532879	53.700226	92.654015	63.463345	0.361597	0.000000	3.965292	3.444309	0.427097	0.642892	3.724361	4.863328	2.693170	2.514564	1.979963	1.497976	1.352817	1.729976	1.966864	1.802523	0.000000	0.000000	2675.000000		1
3069.420898	0.841861	2.318972	2.843207	2812.900146	53430.246094	96.163307	71.240532	45.997047	21.166782	10.577224	25.949661	22.992355	32.231239	0.266295	99998.000000	3.487056	0.000000	0.365295	0.453808	3.449154	4.727787	1.983009	1.852727	1.662730	1.325655	1.024372	1.414132	1.361583	1.508277	0.000000	4.999991	2701.000000		0
6018.058105	787.932251	1.859494	1.005299	2894.332520	47583.226562	135.591995	79.199661	16.553509	19.976460	0.000000	0.000000	0.000000	0.000000	0.586405	0.000000	3.779456	2.896489	0.269395	0.002295	3.461548	4.677454	2.132234	1.898723	1.218890	1.300519	0.000000	0.000000	0.000000	0.000000	0.000000	0.000000	2725.000000		1
11993.168945	2700.195557	4.098289	4.095205	6882.266602	90993.898438	809.780518	504.579834	138.762070	57.480892	30.029448	113.296562	113.170128	86.246002	1.120493	99998.000000	4.078934	3.431395	0.612603	0.612276	3.837732	4.959013	2.908367	2.702930	2.142271	1.759524	1.477547	2.054217	2.053732	1.935739	0.049409	4.999991	2775.000000		1
7506.745117	162.756653	0.986796	1.239663	3422.512207	54228.804688	230.346039	145.355103	24.805595	36.696491	8.979847	22.810415	19.402884	15.122655	2.353503	99998.000000	3.875452	2.211539	0.000000	0.093304	3.534345	4.734230	2.362381	2.162430	1.394550	1.564625	0.953269	1.358133	1.287866	1.179628	0.371715	4.999991	2802.000000		0
12536.227539	2929.295898	1.757731	5.464385	6553.410645	93099.539062	746.098267	461.247131	122.122223	54.212128	37.322491	140.223770	211.445801	139.862976	1.566081	0.000000	4.098167	3.466763	0.244952	0.737541	3.816467	4.968947	2.872796	2.663934	2.086795	1.734096	1.571971	2.146822	2.325199	2.145703	0.194814	0.000000	2839.000000		1
9165.506836	2077.514893	2.112361	4.237057	5169.666016	79853.812500	513.127991	310.008270	82.597946	65.023712	21.934633	100.619308	125.767204	79.902756	0.337790	0.000000	3.962157	3.317544	0.324768	0.627064	3.713463	4.902296	2.710226	2.491373	1.916969	1.813072	1.341130	2.002681	2.099567	1.902562	0.000000	0.000000	2886.000000		1
8112.943359	2346.225586	2.158617	4.156880	7017.781250	99998.000000	836.100281	502.994781	173.447968	59.090603	44.988667	201.621002	298.678589	144.198715	1.148223	0.000000	3.909178	3.370370	0.334176	0.618767	3.846200	4.999991	2.922258	2.701564	2.239169	1.771518	1.653103	2.304536	2.475204	2.158961	0.060026	0.000000	2920.000000		1
19062.439453	4665.135254	4.335737	7.367052	8368.064453	99998.000000	1012.968079	647.443298	233.152237	88.198013	56.907314	271.322754	356.504883	257.837555	0.647200	99998.000000	4.280179	3.668864	0.637063	0.867294	3.922625	4.999991	3.005596	2.811202	2.367640	1.945459	1.755168	2.433486	2.552065	2.411346	0.000000	4.999991	2993.000000		1
4494.617188	1483.913574	2.685936	4.147629	4669.613281	75302.429688	424.476654	265.469818	80.565758	20.121395	24.962866	96.089302	98.500786	64.974373	0.484749	0.000000	3.652693	3.171409	0.429096	0.617800	3.669281	4.876809	2.627854	2.424015	1.906150	1.303658	1.397294	1.982675	1.993440	1.812742	0.000000	0.000000	3018.000000		1
8692.803711	3204.849609	2.217208	5.319449	8122.166992	99998.000000	987.231201	616.300598	161.661926	53.697144	47.634514	181.823410	257.911560	113.617271	0.973853	0.000000	3.939160	3.505808	0.345806	0.725867	3.909672	4.999991	2.994419	2.789793	2.208608	1.729951	1.677922	2.259650	2.411471	2.055444	0.000000	0.000000	3043.000000		1
9272.225586	1373.811768	2.337474	4.169215	7054.209473	99998.000000	871.732849	512.733215	147.125183	48.433201	51.760555	171.622391	219.870575	104.264290	0.373132	0.000000	3.967184	3.137927	0.368747	0.620054	3.848448	4.999991	2.940383	2.709892	2.167687	1.685143	1.713999	2.234574	2.342167	2.018136	0.000000	0.000000	3080.000000		1
10546.596680	1610.898926	3.962604	4.989489	6058.285156	82774.046875	611.477661	405.382141	91.805984	67.148415	17.278189	68.841385	83.143761	75.237061	0.049539	0.000000	4.023112	3.207068	0.597981	0.698056	3.782350	4.917894	2.786381	2.607865	1.962871	1.827036	1.237498	1.837850	1.919830	1.876432	0.000000	0.000000	3111.000000		1
13733.202148	2177.020996	2.380646	3.315019	5749.482910	81944.171875	575.666199	369.706360	90.097595	62.920605	34.624218	72.970512	109.090340	96.795479	0.287033	99998.000000	4.137772	3.337863	0.376695	0.520486	3.759629	4.913518	2.760171	2.567857	1.954713	1.798793	1.539380	1.863147	2.037786	1.985855	0.000000	4.999991	3135.000000		1
21985.904297	4584.026855	3.897846	6.691713	12622.177734	99998.000000	1748.097534	1077.063599	294.534058	94.741707	63.867313	361.734894	478.426636	315.296875	2.442755	99998.000000	4.342144	3.661247	0.590825	0.825537	4.101134	4.999991	3.242566	3.032241	2.469136	1.976541	1.805279	2.558390	2.679815	2.498720	0.387880	4.999991	3168.000000		1
16021.021484	4624.454590	2.685936	3.546299	10499.470703	99998.000000	1398.805542	846.048401	220.006256	71.234367	52.364967	248.691193	336.358795	226.448181	1.676858	0.000000	4.204690	3.665061	0.429096	0.549775	4.021167	4.999991	3.145757	2.927395	2.342435	1.852690	1.719041	2.395660	2.526803	2.354969	0.224496	0.000000	3207.000000		1
8461.014648	3288.045654	1.822490	4.471421	8666.465820	99998.000000	1102.671021	686.286072	183.948105	46.730976	49.216469	206.474808	281.755035	140.581482	1.475201	99998.000000	3.927423	3.516938	0.260665	0.650446	3.937842	4.999991	3.042446	2.836505	2.264695	1.669605	1.692110	2.314867	2.449872	2.147928	0.168851	4.999991	3284.000000		1
9607.286133	1616.600708	1.625130	3.200921	5301.138184	77978.007812	517.559265	334.483887	89.798470	35.425991	27.414438	81.447708	122.782143	135.533401	1.057565	0.000000	3.982601	3.208603	0.210888	0.505275	3.724369	4.891972	2.713960	2.524375	1.953269	1.549322	1.437979	1.910879	2.089135	2.132046	0.024307	0.000000	3310.000000		1
4273.312500	85.697098	3.012813	1.850243	2374.614502	46198.445312	65.427689	33.776192	45.907619	19.831524	4.909312	0.000000	0.000000	0.000000	0.308519	0.000000	3.630765	1.932966	0.478972	0.267229	3.375593	4.664628	1.815762	1.528611	1.661885	1.297356	0.691021	0.000000	0.000000	0.000000	0.000000	0.000000	3334.000000		0
10508.061523	1979.390259	2.741444	5.967034	5593.439453	81928.859375	580.082092	358.247192	112.359108	40.834869	40.440151	144.633514	145.521637	195.071152	0.689550	99998.000000	4.021523	3.296531	0.437979	0.775759	3.747679	4.913437	2.763489	2.554183	2.050608	1.611031	1.606813	2.160269	2.162928	2.290193	0.000000	4.999991	3346.000000		1
18818.972656	4267.481445	3.481541	5.001824	9680.136719	99998.000000	1275.594727	782.400024	196.135040	83.976372	46.811153	196.964554	304.133728	99.601677	1.297855	99998.000000	4.274596	3.630172	0.541772	0.699128	3.985882	4.999991	3.105713	2.893429	2.292555	1.924157	1.670349	2.294388	2.483065	1.998267	0.113226	4.999991	3440.000000		1
6659.672852	1286.702271	1.461692	0.530403	3382.253906	50910.285156	230.336777	135.144852	24.182680	27.994181	4.884642	0.857279	21.731108	51.772888	1.636950	99998.000000	3.823453	3.109478	0.164856	0.000000	3.529206	4.706806	2.362363	2.130800	1.383504	1.447068	0.688833	0.000000	1.337082	1.714102	0.214035	4.999991	3470.000000		1
8281.639648	1529.253784	1.952007	2.867877	5103.495117	75047.812500	521.463318	317.921143	89.638115	10.438456	17.056160	86.498871	105.756821	57.857105	0.060253	0.000000	3.918116	3.184479	0.290481	0.457561	3.707868	4.875338	2.717224	2.502319	1.952493	1.018636	1.231881	1.937010	2.024308	1.762357	0.000000	0.000000	3507.000000		1
19585.798828	7197.492676	2.978892	9.565758	15098.684570	99998.000000	2145.199707	1326.871094	366.360504	127.484840	149.570587	645.408020	840.075195	514.370728	7.869643	0.000000	4.291941	3.857181	0.474055	0.980719	4.178939	4.999991	3.331468	3.122829	2.563909	2.105458	2.174846	2.809834	2.924318	2.711276	0.895955	0.000000	3534.000000		1
7898.987793	924.541870	2.605759	2.559503	4483.598633	74356.500000	382.389771	234.259293	66.843124	0.000000	11.119962	44.976330	70.895157	22.042564	0.792760	99998.000000	3.897571	2.965927	0.415934	0.408156	3.651627	4.871319	2.582506	2.369697	1.825057	0.000000	1.046103	1.652984	1.850617	1.343262	0.000000	4.999991	3586.000000		1
12914.325195	4003.858643	3.204005	5.692582	8913.139648	99998.000000	1106.371460	679.045410	156.986969	86.708565	47.471073	188.635376	280.925507	164.622314	1.293493	0.000000	4.111072	3.602479	0.505693	0.755309	3.950031	4.999991	3.043901	2.831899	2.195863	1.938062	1.676429	2.275623	2.448591	2.216489	0.111764	0.000000	3611.000000		1
4096.907227	461.336578	1.921169	1.911918	2256.908203	43225.433594	0.000000	0.000000	0.000000	17.401537	0.000000	0.000000	0.000000	0.000000	1.000803	99998.000000	3.612456	2.664018	0.283566	0.281469	3.353514	4.635739	0.000000	0.000000	0.000000	1.240588	0.000000	0.000000	0.000000	0.000000	0.000349	4.999991	3631.000000		1
21770.316406	5334.127930	2.328223	4.233974	10938.943359	99998.000000	1548.887939	923.881958	304.679565	101.239143	76.741920	337.188324	420.449280	217.348068	2.992139	99998.000000	4.337865	3.727063	0.367025	0.626748	4.038975	4.999991	3.190020	2.965616	2.483843	2.005348	1.885033	2.527873	2.623714	2.337156	0.475982	4.999991	3673.000000		1
6672.504395	0.000000	1.643633	0.092512	2662.805420	45334.328125	90.504646	69.892937	35.043606	30.914480	0.000000	8.893502	0.854196	10.740662	2.757745	99998.000000	3.824289	0.000000	0.215805	0.000000	3.425339	4.656427	1.956671	1.844433	1.544609	1.490162	0.000000	0.949073	0.000000	1.031031	0.440554	4.999991	3703.000000		0
8242.365234	3177.783447	2.026016	4.366574	7365.457520	99998.000000	926.755981	544.421753	122.553947	73.084610	42.176296	130.886200	186.720383	163.373398	0.268654	0.000000	3.916052	3.502124	0.306643	0.640141	3.867200	4.999991	2.966965	2.735935	2.088327	1.863826	1.625068	2.116894	2.271192	2.213181	0.000000	0.000000	3793.000000		1
34783.753906	5472.803711	2.192538	8.116401	21060.503906	99998.000000	3144.213867	1931.031006	494.122864	145.318100	116.990883	544.027039	735.866394	386.281464	3.589239	99998.000000	4.541377	3.738210	0.340947	0.909364	4.323469	4.999991	3.497512	3.285789	2.693835	2.162320	2.068152	2.735620	2.866799	2.586904	0.555002	4.999991	3853.000000		1
13602.383789	1993.082031	2.303553	4.002693	8775.250000	99998.000000	1055.909180	670.176636	144.380646	72.511032	43.465298	193.520020	209.213165	79.532707	0.551386	0.000000	4.133615	3.299525	0.362398	0.602352	3.943259	4.999991	3.023627	2.826189	2.159509	1.860404	1.638143	2.286726	2.320589	1.900546	0.000000	0.000000	3870.000000		1
8577.215820	2681.671631	3.062153	4.200052	8354.094727	99998.000000	989.288086	623.895874	170.354980	62.482716	40.850288	204.331619	284.037018	182.082443	0.269375	0.000000	3.933346	3.428406	0.486027	0.623255	3.921899	4.999991	2.995323	2.795112	2.231355	1.795760	1.611195	2.310336	2.453375	2.260268	0.000000	0.000000	3892.000000		1
26960.160156	6800.871094	2.445405	8.054726	16822.947266	99998.000000	2455.547363	1524.245850	455.341766	198.315247	143.600464	660.669434	872.667236	548.745117	2.608378	0.000000	4.430722	3.832565	0.388351	0.906051	4.225902	4.999991	3.390148	3.183055	2.658338	2.297356	2.157156	2.819984	2.940849	2.739371	0.416370	0.000000	3944.000000		1
7656.170898	1172.671875	3.148497	2.630429	3736.301025	56735.351562	270.052246	165.047867	60.984016	43.227848	19.245613	74.123825	81.342857	84.170647	1.448976	0.000000	3.884012	3.069176	0.498103	0.420027	3.572442	4.753854	2.431448	2.217610	1.785216	1.635764	1.284332	1.869958	1.910319	1.925161	0.161061	0.000000	4007.000000		1
12140.562500	2127.212402	4.184633	6.145891	8275.632812	99998.000000	1027.082397	622.683960	142.271378	84.602371	39.240574	148.753387	227.243790	128.986618	0.460587	99998.000000	4.084239	3.327811	0.621657	0.788585	3.917801	4.999991	3.011605	2.794268	2.153117	1.927383	1.593735	2.172467	2.356492	2.110545	0.000000	4.999991	4027.000000		1
10497.188477	3402.917969	1.187239	4.243225	9783.824219	99998.000000	1264.255737	773.182739	189.042435	90.381302	87.880386	351.987183	433.851196	279.251038	1.472889	0.000000	4.021073	3.531852	0.074538	0.627696	3.990509	4.999991	3.101835	2.888282	2.276559	1.956079	1.943892	2.546527	2.637341	2.445995	0.168170	0.000000	4055.000000		1
7171.018555	461.567841	2.186371	3.947186	3301.694336	55230.382812	190.346863	105.692062	17.194927	32.706135	0.000000	0.000000	0.000000	12.640245	0.392958	0.000000	3.855581	2.664236	0.339724	0.596288	3.518737	4.742178	2.279546	2.024042	1.235400	1.514629	0.000000	0.000000	0.000000	1.101755	0.000000	0.000000	4071.000000		1
3399.969971	298.505920	2.463907	2.510163	2625.143555	51382.585938	83.957870	34.618050	8.363099	15.431028	0.311458	14.842034	38.935284	58.122307	0.231420	0.000000	3.531475	2.474953	0.391624	0.399702	3.419153	4.710816	1.924061	1.539303	0.922367	1.188395	0.000000	1.171493	1.590343	1.764343	0.000000	0.000000	4086.000000		1
13972.648438	4034.313477	2.994310	4.209303	9416.230469	99998.000000	1176.363037	726.541199	157.397110	86.048645	36.637901	200.948746	289.267029	143.227325	1.555290	0.000000	4.145279	3.605770	0.476297	0.624210	3.973877	4.999991	3.070541	2.861260	2.196997	1.934744	1.563931	2.303085	2.461299	2.156026	0.191811	0.000000	4113.000000		1
8708.623047	3144.716553	4.122959	6.346334	6813.153809	95947.632812	813.040039	494.721130	107.499130	36.064323	26.695927	119.738495	158.312973	176.254166	0.927753	0.000000	3.939950	3.497581	0.615209	0.802523	3.833348	4.982034	2.910112	2.694360	2.031405	1.557078	1.426445	2.078234	2.199517	2.246139	0.000000	0.000000	4196.000000		1
4280.096680	846.927246	2.985059	2.251129	2616.299561	38978.488281	95.287529	60.453613	33.655926	31.173515	0.000000	0.000000	0.000000	0.000000	1.433533	99998.000000	3.631454	2.927846	0.474953	0.352400	3.417687	4.590825	1.979036	1.781422	1.527062	1.493786	0.000000	0.000000	0.000000	0.000000	0.156408	4.999991	4231.000000		1
10920.780273	1547.463257	2.263464	3.937934	7737.557129	99998.000000	921.427307	579.545532	143.757736	75.872307	34.562546	163.077362	212.626877	101.057205	0.233977	99998.000000	4.038254	3.189620	0.354774	0.595268	3.888604	4.999991	2.964461	2.763088	2.157631	1.880083	1.538606	2.212394	2.327618	2.004567	0.000000	4.999991	4259.000000		1
7575.574219	860.443298	2.735276	3.330438	4090.194092	68223.898438	320.295624	202.527634	95.861099	26.159355	14.533661	76.433548	93.859756	62.664654	0.207833	99998.000000	3.879416	2.934722	0.437001	0.522501	3.611744	4.833937	2.505551	2.306484	1.981642	1.417627	1.162375	1.883284	1.972479	1.797023	0.000000	4.999991	4283.000000		1
15887.323242	2138.054688	2.217208	3.817669	9866.335938	99998.000000	1300.233765	785.853821	220.385559	109.978462	75.388161	282.319366	327.779846	283.321594	1.516742	99998.000000	4.201051	3.330019	0.345806	0.581798	3.994156	4.999991	3.114022	2.895342	2.343183	2.041308	1.877303	2.450741	2.515582	2.452280	0.180912	4.999991	4325.000000		1
9043.461914	867.036316	1.396934	3.490792	3988.914795	59969.746094	287.743652	209.407440	83.489143	53.382603	17.657488	58.513943	64.376129	66.867790	0.098477	0.000000	3.956335	2.938037	0.145176	0.542924	3.600855	4.777932	2.459006	2.320992	1.921630	1.727400	1.246929	1.767259	1.808725	1.825217	0.000000	0.000000	4389.000000		1
10625.700195	2627.326904	2.312804	2.901798	9102.657227	99998.000000	1142.784302	721.915588	179.257736	94.935982	54.372482	213.746262	285.153320	206.604324	2.430460	99998.000000	4.026358	3.419514	0.364139	0.462667	3.959168	4.999991	3.057964	2.858486	2.253478	1.977431	1.735379	2.329899	2.455078	2.315139	0.385688	4.999991	4419.000000		1
10392.770508	1053.966431	2.137031	3.231758	5718.041016	92721.546875	596.425903	374.035919	126.550468	74.188583	34.784573	124.805077	147.041916	135.366882	0.318463	0.000000	4.016731	3.022827	0.329811	0.509439	3.757247	4.967181	2.775557	2.572913	2.102264	1.870337	1.541387	2.096232	2.167441	2.131512	0.000000	0.000000	4451.000000		1
8959.772461	1877.374023	3.984190	6.361753	9080.494141	99998.000000	1235.900757	716.296997	167.369919	76.618576	44.782055	208.827698	224.619537	180.876694	0.977567	99998.000000	3.952297	3.273551	0.600340	0.803577	3.958109	4.999991	3.091984	2.855093	2.223677	1.884334	1.651104	2.319788	2.351448	2.257383	0.000000	4.999991	4477.000000		1
5365.800781	798.170288	2.041435	2.115445	2687.336426	43235.101562	66.571754	62.454960	13.479022	6.737969	0.000000	0.000000	0.000000	0.000000	0.921727	99998.000000	3.729635	2.902096	0.309936	0.325402	3.429322	4.635837	1.823290	1.795567	1.129658	0.828529	0.000000	0.000000	0.000000	0.000000	0.000000	4.999991	4499.000000		1
6240.309082	3602.041260	2.932636	3.003561	5912.560059	92003.289062	639.320740	389.189423	106.870049	48.790913	24.176512	69.270027	87.001518	78.598335	0.281004	99998.000000	3.795206	3.556549	0.467258	0.477637	3.771775	4.963803	2.805719	2.590161	2.028856	1.688339	1.383394	1.840545	1.939527	1.895413	0.000000	4.999991	4515.000000		1
5720.464844	970.375488	1.273584	3.324270	2266.671387	38469.179688	14.364055	10.219510	1.051555	17.990532	0.000000	0.000000	0.000000	1.572707	0.121395	99998.000000	3.757431	2.986940	0.105028	0.521696	3.355389	4.585113	1.157277	1.009430	0.021832	1.255044	0.000000	0.000000	0.000000	0.196648	0.000000	4.999991	4530.000000		1
17921.039062	3781.841797	2.044519	5.223854	9000.797852	99998.000000	1153.546509	718.400085	182.501831	67.102158	56.231976	235.184418	309.237335	207.720642	1.411978	99998.000000	4.253363	3.577703	0.310591	0.717991	3.954281	4.999991	3.062035	2.856366	2.261267	1.826736	1.749983	2.371408	2.490292	2.317480	0.149828	4.999991	4585.000000		1
17122.361328	4490.216797	3.438369	7.623002	13157.221680	99998.000000	1860.364136	1134.186768	280.092896	93.079567	88.916527	396.238831	539.077637	267.942963	1.948322	0.000000	4.233563	3.652267	0.536352	0.882126	4.119164	4.999991	3.269598	3.054685	2.447302	1.968854	1.948982	2.597957	2.731651	2.428042	0.289661	0.000000	4627.000000		1
12855.794922	2079.500732	2.297385	3.675817	6740.528809	96367.992188	789.936707	477.563202	90.914787	30.214472	25.039959	115.862236	168.834702	41.130909	3.038714	99998.000000	4.109099	3.317959	0.361234	0.565354	3.828694	4.983933	2.897592	2.679031	1.958634	1.480215	1.398634	2.063942	2.227462	1.614168	0.482690	4.999991	4680.000000		1
7298.524902	1626.573486	1.773150	1.618963	4299.545898	69927.546875	387.385437	236.609100	98.556290	46.761814	13.932332	83.772850	85.666260	34.210999	1.919553	99998.000000	3.863235	3.211274	0.248745	0.209237	3.633423	4.844648	2.588143	2.374032	1.993684	1.669891	1.144024	1.923103	1.932810	1.534166	0.283200	4.999991	4716.000000		1
13964.242188	4988.406738	3.253344	8.122568	18537.259766	99998.000000	2835.880127	1690.110840	439.142914	147.482895	112.229591	527.831238	685.798828	480.625366	3.232906	0.000000	4.145017	3.697962	0.512330	0.909693	4.268045	4.999991	3.452688	3.227915	2.642606	2.168742	2.050107	2.722495	2.836197	2.681807	0.509593	0.000000	4753.000000		1
18067.843750	8421.703125	2.439237	7.400973	17965.925781	99998.000000	2687.897705	1622.564697	386.941376	194.072021	142.336136	620.731934	788.700134	494.847565	3.752757	0.000000	4.256907	3.925400	0.387254	0.869289	4.254449	4.999991	3.429413	3.210202	2.587645	2.287963	2.153315	2.792904	2.896912	2.694471	0.574350	0.000000	4793.000000		1
17680.337891	6126.068848	2.981975	4.280230	9790.679688	99998.000000	1248.359131	776.278809	200.396759	109.710175	51.436764	201.109100	261.439362	185.721252	2.883975	0.000000	4.247490	3.787182	0.474504	0.631467	3.990813	4.999991	3.096339	2.890018	2.301891	2.040247	1.711274	2.303432	2.417371	2.268862	0.459992	0.000000	4824.000000		1
19628.058594	7952.857422	2.161701	8.313760	13271.483398	99998.000000	1883.356445	1158.751831	297.426605	138.157669	110.274498	416.465088	593.616638	347.145721	0.715442	0.000000	4.292877	3.900523	0.334796	0.919797	4.122920	4.999991	3.274933	3.063990	2.473380	2.140375	2.042475	2.619579	2.773506	2.540512	0.000000	0.000000	4904.000000		1
18666.537109	3370.282959	3.897846	3.996526	10884.299805	99998.000000	1509.314331	905.977783	215.180206	117.539787	83.535400	330.166656	482.198059	266.092743	2.328287	0.000000	4.271064	3.527666	0.590825	0.601683	4.036800	4.999991	3.178780	2.957118	2.332802	2.070185	1.921871	2.518733	2.683225	2.425033	0.367036	0.000000	4968.000000		1
10291.873047	1153.207275	4.011944	4.132210	6881.211914	99698.320312	795.203735	492.136963	135.749268	40.464821	25.200314	113.682030	161.045166	73.763031	1.592880	99998.000000	4.012495	3.061907	0.603355	0.616182	3.837665	4.998688	2.900478	2.692086	2.132737	1.607078	1.401406	2.055692	2.206948	1.867839	0.202183	4.999991	5008.000000		1
9011.825195	3333.419922	1.915002	3.207088	6996.183105	99251.234375	842.976990	499.630432	113.558678	60.798992	30.541349	119.275932	149.931381	121.471550	1.002181	99998.000000	3.954813	3.522890	0.282169	0.506111	3.844861	4.996736	2.925816	2.698649	2.055220	1.783896	1.484888	2.076553	2.175893	2.084475	0.000946	4.999991	5035.000000		1
11560.276367	4062.622314	2.988143	4.930898	7455.548828	99998.000000	870.915649	537.063965	115.957825	68.557678	34.574879	154.248611	205.876572	130.013504	0.075350	0.000000	4.062968	3.608806	0.475401	0.692926	3.872480	4.999991	2.939976	2.730026	2.064300	1.836056	1.538761	2.188221	2.313607	2.113988	0.000000	0.000000	5064.000000		1
19343.798828	4544.851074	2.951138	6.290827	13949.097656	99998.000000	1936.325806	1192.040771	298.777283	153.983414	71.678421	324.020752	409.289215	252.218994	1.407007	99998.000000	4.286542	3.657520	0.469990	0.798708	4.144546	4.999991	3.286978	3.076291	2.475348	2.187474	1.855388	2.510573	2.612030	2.401778	0.148296	4.999991	5104.000000		1
12267.020508	2819.129395	2.837040	3.247177	7415.179688	99998.000000	902.064514	543.798828	152.546387	47.073273	45.870613	181.206650	263.918701	160.952667	3.586889	0.000000	4.088739	3.450115	0.452865	0.511506	3.870122	4.999991	2.955238	2.735438	2.183402	1.672774	1.661535	2.258174	2.421470	2.206698	0.554718	0.000000	5147.000000		1
9566.414062	2779.281250	1.871829	1.837908	10120.102539	99998.000000	1288.638916	808.531616	209.351944	74.475372	37.004864	198.783966	304.432861	137.904800	1.795878	99998.000000	3.980749	3.443933	0.272266	0.264324	4.005185	4.999991	3.110131	2.907697	2.320877	1.872013	1.568259	2.298381	2.483491	2.139579	0.254277	4.999991	5186.000000		1
21686.664062	3996.454590	1.572707	4.113708	10534.144531	99998.000000	1407.597168	868.201965	224.267990	75.412834	57.706005	294.336700	378.029358	198.617447	1.618383	99998.000000	4.336193	3.601675	0.196648	0.614233	4.022599	4.999991	3.148478	2.938621	2.350767	1.877445	1.761221	2.468844	2.577526	2.298018	0.209081	4.999991	5219.000000		1
5541.293457	1586.595947	1.427771	2.790784	4163.343262	62136.300781	355.117188	212.623779	49.080788	57.813934	12.572403	13.704135	1.674470	42.611103	1.050462	99998.000000	3.743611	3.200466	0.154659	0.445726	3.619442	4.793345	2.550372	2.327612	1.690912	1.762033	1.099418	1.136852	0.223877	1.629523	0.021380	4.999991	5237.000000		1
18479.138672	3949.886963	3.777580	5.242356	9979.342773	99998.000000	1313.897827	792.348145	183.929596	79.144157	57.243443	257.643280	331.326141	214.409271	3.511251	99998.000000	4.266682	3.596585	0.577214	0.719526	3.999102	4.999991	3.118562	2.898916	2.264652	1.898419	1.757726	2.411019	2.520256	2.331244	0.545462	4.999991	5291.000000		1
15638.268555	4980.965820	2.281967	4.520761	10747.563477	99998.000000	1469.216431	903.572449	201.824539	75.736626	61.517506	264.890076	356.726898	171.449707	2.493151	99998.000000	4.194189	3.697314	0.358309	0.655212	4.031310	4.999991	3.167086	2.955963	2.304974	1.879306	1.788999	2.423066	2.552336	2.234137	0.396749	4.999991	5334.000000		1
18563.744141	2820.646484	2.766114	5.726503	11107.056641	99998.000000	1515.503418	926.700500	218.476730	107.826012	58.995007	281.767365	319.848480	232.902451	4.331345	10481.170898	4.268666	3.450349	0.441870	0.757890	4.045599	4.999991	3.180557	2.966939	2.339405	2.032723	1.770815	2.449891	2.504944	2.367174	0.636623	4.020410	5380.000000		1
20406.169922	4033.040039	3.463039	4.008861	13241.857422	99998.000000	1951.522461	1139.968750	253.600510	102.176598	85.188286	370.674652	486.709564	320.443634	2.099751	0.000000	4.309762	3.605633	0.539457	0.603021	4.121949	4.999991	3.290374	3.056893	2.404150	2.009351	1.930380	2.568993	2.687270	2.505752	0.322168	0.000000	5414.000000		1
12825.256836	3288.566895	4.030447	4.304899	9646.878906	99998.000000	1227.630249	750.030029	184.524765	86.048645	41.106239	232.507736	308.244354	255.879395	2.780985	0.000000	4.108066	3.517007	0.605353	0.633963	3.984387	4.999991	3.089068	2.875079	2.266055	1.934744	1.613908	2.366437	2.488895	2.408035	0.444199	0.000000	5486.000000		1
8161.737305	675.789001	3.071404	3.897846	3907.985107	62541.269531	279.275726	164.135086	31.006992	11.792217	7.027841	21.206871	10.904100	120.589607	0.336806	99998.000000	3.911783	2.829811	0.487337	0.590825	3.591953	4.796167	2.446033	2.215201	1.491460	1.071595	0.846822	1.326477	1.037590	2.081310	0.000000	4.999991	5537.000000		1
6354.515625	719.528748	2.914133	1.036136	2395.213867	54235.847656	13.364923	5.048080	62.609146	28.484495	3.453787	49.598854	56.722290	86.042480	0.345682	0.000000	3.803082	2.857048	0.464509	0.015417	3.379344	4.734286	1.125966	0.703126	1.796638	1.454609	0.538296	1.695472	1.753754	1.934713	0.000000	0.000000	5559.000000		1
12754.201172	1188.389648	3.771412	2.719858	5796.198242	85386.335938	618.869385	355.345398	115.075882	72.615883	19.501564	103.983673	155.815155	92.906883	0.994749	99998.000000	4.105653	3.074959	0.576504	0.434546	3.763143	4.931388	2.791599	2.550651	2.060984	1.861032	1.290069	2.016965	2.192610	1.968048	0.000000	4.999991	5581.000000		1
10311.880859	2632.038818	2.849375	3.740575	8110.750977	99998.000000	981.609558	589.061951	105.664307	58.498524	23.174297	111.242790	182.699188	46.286919	2.380096	99998.000000	4.013338	3.420292	0.454750	0.572938	3.909061	4.999991	2.991939	2.770161	2.023928	1.767145	1.365007	2.046272	2.261737	1.665458	0.376595	4.999991	5598.000000		1
14076.857422	3741.611328	4.573184	6.543694	7014.599121	98924.820312	766.157959	488.717072	148.926086	46.764896	38.845856	113.530930	175.705261	147.856018	1.018472	0.000000	4.148506	3.573059	0.660219	0.815823	3.846003	4.995305	2.884318	2.689058	2.172971	1.669920	1.589345	2.055114	2.244785	2.169839	0.007949	0.000000	5622.000000		1
7388.894043	2031.616455	1.717642	2.639680	6764.165527	98832.109375	776.059875	494.705719	142.709259	52.146023	33.948879	146.045868	181.663055	198.780884	1.128987	99998.000000	3.868579	3.307842	0.234933	0.421551	3.830214	4.994898	2.889895	2.694347	2.154452	1.717221	1.530825	2.164489	2.259267	2.298375	0.052689	4.999991	5676.000000		1
6494.622070	945.767273	2.248045	3.407531	3494.471191	54786.281250	251.404892	155.420425	46.391766	16.016939	22.779577	53.792740	48.568886	48.568886	0.883937	99998.000000	3.812554	2.975784	0.351805	0.532440	3.543381	4.738672	2.400374	2.191508	1.666441	1.204579	1.357546	1.730724	1.686358	1.686358	0.000000	4.999991	5704.000000		1
5963.155273	1494.823853	2.951138	3.089906	3275.510254	52560.296875	201.519241	129.091476	37.905315	31.040915	6.475852	5.193016	20.389681	54.970726	0.893243	99998.000000	3.775476	3.174590	0.469990	0.489945	3.515279	4.720658	2.304317	2.110898	1.578700	1.491935	0.811297	0.715420	1.309410	1.740131	0.000000	4.999991	5730.000000		1
9731.240234	871.026672	2.007514	2.917217	4971.190430	73093.218750	499.689026	300.436340	54.107281	32.946663	24.235104	93.246094	104.202614	51.116055	0.479249	99998.000000	3.988168	2.940032	0.302659	0.464969	3.696460	4.863877	2.698700	2.477752	1.733256	1.517811	1.384445	1.969631	2.017879	1.708557	0.000000	4.999991	5764.000000		1
18184.769531	3401.968262	2.352893	7.564411	13022.258789	99998.000000	1884.996948	1124.140015	293.016846	104.498657	98.796822	424.822021	556.673462	355.539673	1.968827	99998.000000	4.259708	3.531730	0.371602	0.878775	4.114686	4.999991	3.275311	3.050820	2.466892	2.019111	1.994743	2.628207	2.745600	2.550888	0.294208	4.999991	5816.000000		1
23858.816406	4184.103027	2.772281	6.713299	19279.507812	99998.000000	2910.327881	1741.411987	415.965515	174.058548	108.877563	584.895813	828.415588	530.366089	4.052680	0.000000	4.377649	3.621602	0.442837	0.826936	4.285096	4.999991	3.463942	3.240901	2.619057	2.240695	2.036938	2.767078	2.918248	2.724576	0.607742	0.000000	5888.000000		1
19272.478516	3954.580322	3.271847	3.897846	12104.621094	99998.000000	1625.213623	999.828308	278.643555	99.657188	60.632473	323.749390	426.018494	255.617279	1.155377	0.000000	4.284937	3.597100	0.514793	0.590825	4.082951	4.999991	3.210911	2.999925	2.445049	1.998509	1.782705	2.510209	2.629428	2.407590	0.062724	0.000000	5908.000000		1
12916.960938	3304.821289	3.308852	6.574531	8245.759766	99998.000000	1046.843018	645.016357	177.080612	72.563454	55.969860	232.467651	309.058472	270.955780	0.903662	0.000000	4.111160	3.519148	0.519677	0.817865	3.916231	4.999991	3.019881	2.809571	2.248171	1.860718	1.747954	2.366363	2.490041	2.432899	0.000000	0.000000	5996.000000		1
15995.538086	3346.760010	3.962604	5.920778	10822.995117	99998.000000	1493.664429	893.800110	216.009735	105.636551	72.853325	298.940704	398.172333	256.314209	1.141521	99998.000000	4.203999	3.524625	0.597981	0.772379	4.034348	4.999991	3.174253	2.951240	2.334473	2.023814	1.862449	2.475585	2.600071	2.408773	0.057484	4.999991	6064.000000		1
6553.314941	974.001953	1.967425	2.756862	4597.083496	68883.757812	407.590088	256.378967	84.044212	14.610754	13.229239	78.518158	108.751129	55.642982	0.348451	99998.000000	3.816461	2.988560	0.293898	0.440415	3.662483	4.838117	2.610224	2.408882	1.924508	1.164673	1.121535	1.894970	2.036434	1.745410	0.000000	4.999991	6107.000000		1
8057.886230	1056.658447	3.274930	4.348072	3946.275879	61163.558594	297.340271	185.323441	59.855370	35.509251	11.786050	40.474072	55.815670	51.775974	0.388259	0.000000	3.906221	3.023935	0.515202	0.638297	3.596187	4.786493	2.473254	2.267930	1.777103	1.550341	1.071368	1.607177	1.746756	1.714128	0.000000	0.000000	6125.000000		1
9248.394531	1265.621948	1.353761	3.891678	4666.498535	73353.562500	442.880402	265.805939	64.786270	41.032227	20.402016	70.740967	139.465164	108.966995	2.400887	0.000000	3.966066	3.102304	0.131542	0.590137	3.668991	4.865421	2.646286	2.424565	1.811483	1.613125	1.309673	1.849671	2.144466	2.037295	0.380372	0.000000	6169.000000		1
11076.120117	4215.434082	1.760815	4.076703	6520.874023	97877.656250	738.385803	455.665558	150.939758	39.194321	50.937195	180.238358	238.866409	153.909409	1.343994	0.000000	4.044388	3.624842	0.245714	0.610309	3.814306	4.990684	2.868283	2.658646	2.178804	1.593223	1.707035	2.255847	2.378155	2.187265	0.128397	0.000000	6196.000000		1
8177.695801	1669.690308	2.692104	3.780664	3599.568115	53229.179688	256.394379	166.537308	44.572361	34.732151	9.167955	17.148672	40.014595	48.309853	0.111269	99998.000000	3.912631	3.222636	0.430092	0.577568	3.556250	4.726150	2.408909	2.221512	1.649066	1.540732	0.962272	1.234231	1.602218	1.684036	0.000000	4.999991	6251.000000		1
13816.678711	5146.167969	2.827788	4.431333	8971.271484	99998.000000	1187.029785	710.687683	171.721069	57.527145	50.545563	227.166702	303.150024	228.702408	0.520381	0.000000	4.140404	3.711484	0.451447	0.646534	3.952854	4.999991	3.074462	2.851679	2.234823	1.759873	1.703683	2.356345	2.481658	2.359271	0.000000	0.000000	6290.000000		1
11770.362305	1992.896973	2.497828	2.806202	5229.625977	78664.546875	528.188965	328.088226	100.264679	36.314106	29.986275	90.415222	110.083305	153.527023	0.493288	0.000000	4.070790	3.299485	0.397563	0.448119	3.718471	4.895779	2.722789	2.515991	2.001148	1.560075	1.476923	1.956242	2.041721	2.186185	0.000000	0.000000	6331.000000		1
6706.628906	0.000000	2.562587	4.468338	3360.858887	52044.117188	176.966522	131.351852	76.445885	16.226633	28.191540	33.581917	69.239189	16.584347	0.845704	0.000000	3.826504	0.000000	0.408679	0.650146	3.526450	4.716372	2.247891	2.118436	1.883354	1.210228	1.450119	1.526106	1.840352	1.219698	0.000000	0.000000	6357.000000		0
9897.290039	2851.921875	1.807071	3.620309	5246.852051	75910.609375	501.292572	321.467438	58.868572	42.789959	19.011250	64.416222	57.271194	40.770111	1.095359	99998.000000	3.995516	3.455138	0.256975	0.558746	3.719899	4.880302	2.700091	2.507137	1.769884	1.631342	1.279011	1.808995	1.757936	1.610342	0.039557	4.999991	6385.000000		1
10616.673828	1205.852905	1.779317	2.741444	6751.719727	92718.921875	732.024048	481.303772	128.628906	77.438850	31.885859	128.536392	168.911789	120.531013	0.375519	99998.000000	4.025989	3.081294	0.250253	0.437979	3.829414	4.967168	2.864525	2.682419	2.109339	1.888959	1.503598	2.109026	2.227660	2.081099	0.000000	4.999991	6418.000000		1
6567.256348	3027.287842	2.621178	4.927814	5065.090332	76471.070312	514.558838	317.452393	83.100594	49.756126	25.576529	78.869705	116.108932	69.852852	0.436280	99998.000000	3.817384	3.481054	0.418496	0.692654	3.704587	4.883497	2.711435	2.501679	1.919604	1.696847	1.407842	1.896910	2.064866	1.844184	0.000000	4.999991	6484.000000		1
8141.865723	3119.978760	2.806202	4.847637	5133.808105	77796.867188	509.612488	314.331665	95.777840	34.173992	12.652580	46.953007	88.975113	62.069492	0.096646	0.000000	3.910724	3.494152	0.448119	0.685530	3.710440	4.890962	2.707240	2.497388	1.981265	1.533696	1.102179	1.671663	1.949269	1.792878	0.000000	0.000000	6526.000000		1
13723.562500	5617.844238	2.315888	5.840601	12203.998047	99998.000000	1703.509766	1038.257812	265.753510	122.362755	75.940147	318.149323	369.900635	250.211472	1.902876	0.000000	4.137467	3.749570	0.364717	0.766458	4.086502	4.999991	3.231345	3.016305	2.424479	2.087649	1.880471	2.502631	2.568085	2.398307	0.279410	0.000000	6574.000000		1
4169.088379	1311.902588	1.825573	1.733061	2382.462646	42309.410156	22.924515	28.351894	11.511597	22.804249	0.000000	0.000000	0.000000	22.452702	0.359563	0.000000	3.620041	3.117902	0.261399	0.238814	3.377026	4.626437	1.360300	1.452582	1.061136	1.358016	0.000000	0.000000	0.000000	1.351269	0.000000	0.000000	6597.000000		1
8107.022949	1084.513916	1.810155	3.527797	5907.585938	86093.226562	645.340149	387.601288	94.649193	20.587040	23.143459	94.911308	133.707825	126.593643	1.597654	99998.000000	3.908861	3.035235	0.257716	0.547504	3.771410	4.934969	2.809789	2.588385	1.976117	1.313594	1.364428	1.977318	2.126157	2.102412	0.203483	4.999991	6623.000000		1
11753.858398	2682.504150	2.433070	5.482887	8465.503906	99998.000000	1006.988708	657.687439	202.037308	67.931679	43.798340	257.769714	299.995361	220.357803	2.415900	0.000000	4.070180	3.428540	0.386155	0.739009	3.927653	4.999991	3.003025	2.818020	2.305432	1.832072	1.641458	2.411232	2.477114	2.343128	0.383079	0.000000	6661.000000		1
10193.631836	1326.550415	2.445405	2.975808	5889.052734	84235.507812	622.693176	380.977417	108.239227	40.720772	21.157532	113.817711	177.068283	86.224419	0.584366	0.000000	4.008329	3.122724	0.388351	0.473605	3.770046	4.925495	2.794274	2.580899	2.034385	1.609816	1.325465	2.056210	2.248141	1.935630	0.000000	0.000000	6705.000000		1
10038.775391	2618.325439	3.031315	3.367443	6832.270020	99998.000000	781.841858	485.525421	123.398888	35.734364	37.498264	119.679901	130.839951	149.046341	0.459266	0.000000	4.001681	3.418024	0.481631	0.527300	3.834565	4.999991	2.893119	2.686212	2.091311	1.553086	1.574011	2.078021	2.116740	2.173321	0.000000	0.000000	6733.000000		1
3275.926514	699.176086	1.680638	2.405316	1583.512207	31392.375000	0.000000	0.000000	0.000000	2.935719	0.000000	0.000000	0.000000	0.000000	0.856891	99998.000000	3.515334	2.844587	0.225474	0.381172	3.199621	4.496824	0.000000	0.000000	0.000000	0.467715	0.000000	0.000000	0.000000	0.000000	0.000000	4.999991	6759.000000		1
21493.166016	3317.513916	3.080655	6.423428	11407.471680	99998.000000	1566.952515	966.921692	334.622650	122.806808	102.922867	498.255096	621.394958	362.434906	0.441218	0.000000	4.332300	3.520813	0.488643	0.807767	4.057189	4.999991	3.195056	2.985391	2.524555	2.089222	2.012512	2.697452	2.793368	2.559230	0.000000	0.000000	6811.000000		1
12891.014648	3291.295898	2.605759	2.389898	8037.006348	99998.000000	972.463196	611.619507	135.807861	76.026497	29.878345	147.350296	197.541214	137.744446	1.191272	99998.000000	4.110287	3.517367	0.415934	0.378379	3.905094	4.999991	2.987873	2.786481	2.132925	1.880965	1.475357	2.168351	2.295658	2.139074	0.076011	4.999991	6847.000000		1
22936.548828	6484.954590	2.673601	3.324270	13245.497070	99998.000000	1826.961060	1133.739624	243.516678	96.613533	66.362061	350.661194	402.619110	256.980286	3.061024	99998.000000	4.360528	3.811907	0.427097	0.521696	4.122068	4.999991	3.261729	3.054513	2.386529	1.985038	1.821920	2.544888	2.604894	2.409900	0.485867	4.999991	6870.000000		1
4985.902832	915.074829	1.322924	2.485493	2662.571045	47327.714844	83.714256	70.518936	20.343424	15.202832	7.197446	0.000000	0.000000	18.650452	0.032083	99998.000000	3.697744	2.961457	0.121535	0.395413	3.425301	4.675116	1.922799	1.848306	1.308424	1.181924	0.857178	0.000000	0.000000	1.270689	0.000000	4.999991	6921.000000		1
9798.588867	5309.871094	4.002693	9.140202	12056.447266	99998.000000	1702.572266	1024.966919	245.548859	100.613144	63.383167	273.632477	385.276154	191.154800	0.154574	0.000000	3.991163	3.725084	0.602352	0.960956	4.081219	4.999991	3.231106	3.010710	2.390138	2.002655	1.801974	2.437168	2.585772	2.281385	0.000000	0.000000	6959.000000		1
20202.345703	3839.748047	1.942755	4.200052	8147.123535	99998.000000	1018.185791	628.250122	136.366013	44.661789	37.800468	158.794037	265.923126	141.827316	1.912875	0.000000	4.305402	3.584303	0.288418	0.623255	3.911004	4.999991	3.007827	2.798133	2.134706	1.649936	1.577497	2.200834	2.424756	2.151760	0.281687	0.000000	7010.000000		1
13511.755859	4179.240234	4.499175	3.435285	8222.305664	99998.000000	1000.568359	631.488037	170.900803	91.050468	49.716038	185.289520	280.848419	152.709824	0.211650	99998.000000	4.130712	3.621097	0.653133	0.535963	3.914994	4.999991	3.000247	2.800365	2.232744	1.959282	1.696496	2.267851	2.448472	2.183867	0.000000	4.999991	7033.000000		1
6388.202148	1016.825867	2.383730	2.849375	2466.731934	42369.421875	59.769024	39.545864	4.705785	22.597637	3.296517	0.000000	0.000000	0.000000	0.668422	99998.000000	3.805379	3.007246	0.377257	0.454750	3.392122	4.627052	1.776476	1.597101	0.672632	1.354063	0.518055	0.000000	0.000000	0.000000	0.000000	4.999991	7059.000000		1
8668.562500	2902.569092	2.306637	4.274062	5518.214844	87986.656250	543.663147	347.034698	117.512032	44.344162	30.208305	131.185333	167.903412	197.525803	1.625090	99998.000000	3.937947	3.462783	0.362979	0.630841	3.741799	4.944417	2.735330	2.540373	2.070082	1.646836	1.480126	2.117885	2.225060	2.295624	0.210877	4.999991	7087.000000		1
15886.241211	3790.177002	3.395196	3.796082	9353.238281	99998.000000	1201.532593	734.716187	157.538956	76.411964	54.150452	236.380905	313.415802	151.467087	6.571854	0.000000	4.201021	3.578660	0.530865	0.579336	3.970962	4.999991	3.079736	2.866120	2.197388	1.883161	1.733602	2.373612	2.496121	2.180318	0.817688	0.000000	7141.000000		1
6333.675781	2191.795166	1.585042	6.004039	7814.773926	99998.000000	940.278198	604.246277	145.034393	66.565582	54.431072	207.995102	251.700928	140.837433	0.293811	99998.000000	3.801656	3.340800	0.200041	0.778444	3.892916	4.999991	2.973256	2.781214	2.161471	1.823250	1.735847	2.318053	2.400885	2.148718	0.000000	4.999991	7214.000000		1
11065.734375	3179.784912	3.253344	5.341035	5706.939453	82385.867188	623.001587	379.965942	108.831306	49.811630	43.129169	162.374268	171.687149	100.992447	1.263549	0.000000	4.043980	3.502398	0.512330	0.727625	3.756403	4.915853	2.794489	2.579745	2.036754	1.697331	1.634771	2.210517	2.234738	2.004289	0.101592	0.000000	7257.000000		1
13211.739258	2264.475830	2.695188	5.365705	10878.893555	99998.000000	1426.759521	900.198853	241.333389	84.420433	62.220596	273.120575	344.472107	186.396591	3.349544	0.000000	4.120960	3.354968	0.430589	0.729627	4.036585	4.999991	3.154351	2.954339	2.382617	1.926448	1.793934	2.436354	2.537154	2.270438	0.524986	0.000000	7276.000000		1
15786.781250	2233.915771	2.531749	3.984190	8842.682617	99998.000000	1130.961182	695.413940	171.751907	75.323402	53.314758	197.368530	251.213699	177.025101	1.441614	0.000000	4.198294	3.349067	0.403421	0.600340	3.946584	4.999991	3.053448	2.842243	2.234902	1.876930	1.726847	2.295278	2.400043	2.248035	0.158849	0.000000	7322.000000		1
34623.710938	6435.701172	3.404448	7.419476	20541.351562	99998.000000	3026.134521	1896.616455	494.116699	156.666260	118.088692	563.809204	732.680908	370.998444	1.354008	99998.000000	4.539373	3.808596	0.532047	0.870373	4.312629	4.999991	3.480888	3.277980	2.693830	2.194975	2.072208	2.751132	2.864915	2.569372	0.131621	4.999991	7372.000000		1
14005.058594	3933.065186	0.878866	1.282835	8832.561523	99998.000000	1126.403442	691.420471	159.947357	55.340775	32.320667	156.906799	191.984329	187.429642	3.713150	99998.000000	4.146285	3.594731	0.000000	0.108171	3.946087	4.999991	3.051694	2.839742	2.203977	1.743045	1.509480	2.195642	2.283266	2.272838	0.569743	4.999991	7406.000000		1
10495.665039	1568.346313	1.625130	2.707523	5406.589844	75848.375000	543.194397	348.147949	60.237751	18.354414	25.416174	62.140419	68.480583	53.302425	0.472233	99998.000000	4.021010	3.195442	0.210888	0.432572	3.732924	4.879946	2.734955	2.541764	1.779869	1.263741	1.405110	1.793374	1.835567	1.726747	0.000000	4.999991	7449.000000		1
9103.424805	3033.310303	1.239663	3.694319	5398.723145	75862.773438	553.790161	344.524536	104.279709	67.799080	37.535267	109.836609	148.290833	99.987144	2.052845	99998.000000	3.959205	3.481917	0.093304	0.567534	3.732291	4.880029	2.743345	2.537220	2.018200	1.831224	1.574440	2.040747	2.171114	1.999944	0.312356	4.999991	7494.000000		1
16139.400391	3652.374023	3.154665	5.723419	7760.530762	99998.000000	984.656311	574.306274	201.275635	92.734192	78.931374	325.053833	471.793518	272.821442	1.392523	0.000000	4.207887	3.562575	0.498953	0.757656	3.889891	4.999991	2.993285	2.759144	2.303791	1.967240	1.897250	2.511955	2.673752	2.435879	0.143802	0.000000	7518.000000		1
9331.828125	6502.368652	2.087691	7.857367	14087.326172	99998.000000	2008.068970	1218.869385	282.448883	100.998611	100.320190	461.466095	608.841064	371.639862	1.864395	0.000000	3.969967	3.813071	0.319666	0.895277	4.148829	4.999991	3.302779	3.085957	2.450940	2.004315	2.001388	2.664140	2.784504	2.570122	0.270538	0.000000	7556.000000		1
31237.552734	8237.872070	3.450704	8.430942	18711.503906	99998.000000	2717.757568	1682.851685	495.883698	127.981323	113.749870	559.057190	731.148315	406.486115	2.637434	0.000000	4.494677	3.915815	0.537908	0.925876	4.272109	4.999991	3.434211	3.226046	2.695380	2.107147	2.055951	2.747456	2.864006	2.609046	0.421182	0.000000	7591.000000		1
14424.098633	2891.424561	3.052901	4.122959	9109.049805	99998.000000	1188.056641	730.491455	169.149231	65.375259	73.229546	276.879639	384.801270	272.587097	1.608119	0.000000	4.159089	3.461112	0.484713	0.615209	3.959473	4.999991	3.074837	2.863615	2.228270	1.815413	1.864686	2.442291	2.585237	2.435505	0.206318	0.000000	7672.000000		1
4539.365234	890.361694	2.932636	2.229543	2064.754395	37631.667969	0.000000	0.000000	0.000000	7.974548	0.000000	0.000000	0.000000	0.000000	0.603983	0.000000	3.656995	2.949566	0.467258	0.348216	3.314868	4.575553	0.000000	0.000000	0.000000	0.901706	0.000000	0.000000	0.000000	0.000000	0.000000	0.000000	7719.000000		1
7371.772949	384.335602	2.889463	4.779795	3360.112549	56713.421875	216.685074	130.183121	44.310242	40.353806	7.558244	18.890984	39.144981	15.572881	0.286714	0.000000	3.867572	2.584711	0.460817	0.679409	3.526354	4.753686	2.335829	2.114555	1.646504	1.605885	0.878421	1.276255	1.592676	1.192369	0.000000	0.000000	7750.000000		1
15410.901367	3682.582275	3.129995	6.821230	11684.456055	99998.000000	1593.845825	992.390320	270.197174	114.613319	61.687111	247.127747	371.559692	174.675293	1.708133	0.000000	4.187828	3.566153	0.495544	0.833863	4.067608	4.999991	3.202446	2.996682	2.431681	2.059235	1.790194	2.392921	2.570029	2.242231	0.232522	0.000000	7809.000000		1
6516.485840	36.872265	2.975808	3.287266	3307.130859	54385.570312	204.954529	121.388290	36.906185	34.470032	7.018589	0.000000	12.236276	31.494225	0.069737	99998.000000	3.814013	1.566700	0.473605	0.516835	3.519451	4.735484	2.311657	2.084177	1.567099	1.537442	0.846250	0.000000	1.087649	1.498231	0.000000	4.999991	7869.000000		0
5710.387207	1091.698975	1.341426	2.658183	2927.982178	49845.234375	161.402893	96.283577	54.458828	20.318754	2.701355	3.311935	0.000000	64.237358	0.736848	0.000000	3.756665	3.038103	0.127567	0.424585	3.466568	4.697624	2.207911	1.983552	1.736068	1.307897	0.431582	0.520082	0.000000	1.807788	0.000000	0.000000	7953.000000		1
14299.540039	1167.306152	3.271847	4.033530	7355.481445	99998.000000	961.879761	543.626160	162.334183	87.676857	42.882469	203.372574	226.802811	201.386642	2.101032	0.000000	4.155322	3.067185	0.514793	0.605685	3.866611	4.999991	2.983121	2.735300	2.210410	1.942885	1.632280	2.308292	2.355649	2.304031	0.322433	0.000000	7986.000000		1
16334.810547	5116.786133	3.623393	8.171907	19005.759766	99998.000000	2770.446289	1729.366821	409.310822	139.668701	105.667389	462.761261	643.536194	339.350037	1.665854	0.000000	4.213114	3.708997	0.559115	0.912323	4.278885	4.999991	3.442550	3.237887	2.612053	2.145099	2.023941	2.665357	2.808573	2.530648	0.221637	0.000000	8005.000000		1
18741.126953	3538.701172	2.618094	5.208435	13503.898438	99998.000000	1912.038330	1159.812622	331.424835	104.359886	82.181641	382.602539	546.318237	357.285065	3.012609	99998.000000	4.272796	3.548844	0.417985	0.716707	4.130459	4.999991	3.281497	3.064388	2.520385	2.018534	1.914775	2.582748	2.737446	2.553015	0.478943	4.999991	8045.000000		1
8929.829102	1624.402588	4.499175	7.468815	4745.991211	70201.492188	425.747131	285.591217	61.582264	57.144764	31.845770	80.470161	118.474159	162.402023	0.202598	0.000000	3.950843	3.210694	0.653133	0.873252	3.676327	4.846346	2.629152	2.455745	1.789456	1.756976	1.503052	1.905635	2.073624	2.210592	0.000000	0.000000	8117.000000		1
11010.073242	2486.430908	2.932636	6.697881	6848.733887	99903.148438	815.402222	493.052826	133.300781	88.882599	46.638466	157.156570	169.534698	146.292572	0.515806	99998.000000	4.041790	3.395576	0.467258	0.825937	3.835610	4.999579	2.911372	2.692894	2.124833	1.948817	1.668744	2.196332	2.229259	2.165222	0.000000	4.999991	8215.000000		1
13877.749023	1834.994141	3.154665	6.016374	7189.946777	99998.000000	876.509583	519.869019	119.852592	22.613056	43.505386	121.653496	165.186630	149.502731	0.732135	0.000000	4.142319	3.263635	0.498953	0.779335	3.856726	4.999991	2.942757	2.715894	2.078647	1.354359	1.638543	2.085124	2.217975	2.174649	0.000000	0.000000	8246.000000		1
19619.634766	3508.545410	2.997394	5.670996	10308.932617	99998.000000	1337.392822	827.891357	242.696411	77.938416	72.677551	327.995697	447.518341	239.156281	2.268520	99998.000000	4.292691	3.545127	0.476744	0.753659	4.013214	4.999991	3.126259	2.917973	2.385063	1.891752	1.861400	2.515868	2.650811	2.378682	0.355743	4.999991	8332.000000		1
9427.976562	2173.323486	2.337474	5.051164	5888.047363	80618.101562	605.834412	393.142761	110.311501	62.791088	25.706047	110.265244	167.918823	127.913483	0.294439	99998.000000	3.974418	3.337124	0.368747	0.703391	3.769971	4.906433	2.782354	2.594550	2.042621	1.797898	1.410035	2.042439	2.225099	2.106916	0.000000	4.999991	8374.000000		1
13135.052734	1929.328857	3.216340	5.846769	9118.319336	99998.000000	1149.102783	724.234558	192.422211	69.236099	61.418823	235.372528	293.257385	221.498795	0.155392	28.437241	4.118432	3.285406	0.507362	0.766916	3.959915	4.999991	3.060359	2.859879	2.284255	1.840333	1.788301	2.371756	2.467249	2.345371	0.000000	1.453887	8531.000000		1
16866.773438	3290.454102	2.235711	3.333522	10372.167969	99998.000000	1394.886108	838.733765	209.712738	111.523415	44.427425	217.533096	307.775635	231.425339	3.070737	99998.000000	4.227032	3.517256	0.349416	0.522903	4.015870	4.999991	3.144539	2.923624	2.321625	2.047366	1.647651	2.337525	2.488234	2.364411	0.487243	4.999991	8579.000000		1
18050.789062	3971.025879	0.989880	3.478457	13361.911133	99998.000000	1855.911133	1144.104126	289.939270	161.458389	88.620483	305.191467	429.586395	291.376312	5.938035	0.000000	4.256496	3.598903	0.000000	0.541387	4.125869	4.999991	3.268557	3.058465	2.462307	2.208061	1.947534	2.484572	2.633050	2.464454	0.773643	0.000000	8604.000000		1
16883.908203	4945.817383	2.695188	7.610667	10209.778320	99998.000000	1319.195679	837.062378	194.750443	89.934158	81.583389	332.880341	411.173401	293.423920	1.777251	0.000000	4.227473	3.694238	0.430589	0.881423	4.009017	4.999991	3.120309	2.922758	2.289479	1.953925	1.911602	2.522288	2.614025	2.467495	0.249749	0.000000	8725.000000		1
12967.435547	2349.765869	3.984190	5.507557	6855.817383	89941.703125	763.468933	489.525024	133.584473	40.745441	33.914959	120.571098	177.910141	77.605370	0.099918	99998.000000	4.112854	3.371025	0.600340	0.740959	3.836059	4.953961	2.882791	2.689775	2.125756	1.610079	1.530391	2.081243	2.250201	1.889892	0.000000	4.999991	8760.000000		1
16123.528320	4540.842285	3.746742	7.111102	9927.714844	99998.000000	1278.052490	806.650574	215.220291	92.031097	61.384903	269.364594	368.799744	232.483063	0.241016	0.000000	4.207460	3.657136	0.573654	0.851937	3.996849	4.999991	3.106549	2.906685	2.332883	1.963935	1.788062	2.430341	2.566791	2.366391	0.000000	0.000000	8816.000000		1
6495.183105	2234.875000	3.459955	3.453787	4965.541016	71098.937500	470.584686	283.170471	67.052818	52.586998	17.506386	40.612839	61.847466	46.496613	0.401179	99998.000000	3.812591	3.349253	0.539070	0.538296	3.695966	4.851863	2.672638	2.452048	1.826417	1.720878	1.243196	1.608663	1.791322	1.667421	0.000000	4.999991	8849.000000		1
28266.888672	6188.619629	3.463039	6.127389	16765.429688	99998.000000	2338.084473	1487.712769	417.020172	150.341522	118.020851	538.405396	749.792603	400.633179	3.245817	99998.000000	4.451278	3.791594	0.539457	0.787275	4.224415	4.999991	3.368860	3.172519	2.620157	2.177079	2.071959	2.731109	2.874941	2.602747	0.511324	4.999991	8941.000000		1
13213.327148	2331.682617	2.963473	5.125174	7133.862793	98710.406250	797.387024	498.535706	110.687721	40.952049	35.305725	144.214127	165.035538	132.924561	0.706184	0.000000	4.121012	3.367669	0.471801	0.709709	3.853325	4.994363	2.901669	2.697696	2.044099	1.612276	1.547845	2.159008	2.217577	2.123605	0.000000	0.000000	8986.000000		1
7354.713867	2070.533203	2.497828	2.766114	3963.156250	60538.843750	331.372406	211.772675	52.176861	22.930681	18.366749	24.401625	41.356022	6.839733	0.655783	0.000000	3.866566	3.316082	0.397563	0.441870	3.598041	4.782034	2.520316	2.325870	1.717478	1.360417	1.264032	1.387419	1.616539	0.835039	0.000000	0.000000	9041.000000		1
1904.853149	0.000000	1.785485	2.840123	1139.231812	30000.738281	0.000000	0.000000	17.410789	13.182983	6.833565	0.000000	17.848680	0.000000	0.773033	99998.000000	3.279861	0.000000	0.251756	0.453337	3.056612	4.477132	0.000000	0.000000	1.240819	1.120014	0.834647	0.000000	1.251606	0.000000	0.000000	4.999991	9061.000000		0
18853.513672	3853.017578	3.481541	5.532228	10289.190430	99998.000000	1389.489502	842.674805	239.745270	124.246918	61.810459	274.067291	371.874237	225.600159	4.208899	99998.000000	4.275393	3.585801	0.541772	0.742900	4.012381	4.999991	3.142855	2.925660	2.379750	2.094286	1.791062	2.437857	2.570396	2.353339	0.624169	4.999991	9102.000000		1
18313.503906	2024.178467	2.954222	2.374479	9159.620117	99998.000000	1150.043335	714.474487	155.562286	86.110321	34.463863	205.623703	260.434082	119.969772	2.243242	99998.000000	4.262772	3.306249	0.470443	0.375568	3.961877	4.999991	3.060714	2.853987	2.191904	1.935055	1.537364	2.313073	2.415698	2.079072	0.350876	4.999991	9144.000000		1
13968.331055	4179.045898	3.768329	4.126042	7732.986816	99998.000000	998.082886	583.788757	150.461777	73.346725	41.769241	161.307297	209.771332	169.587128	1.335626	99998.000000	4.145144	3.621077	0.576149	0.615534	3.888347	4.999991	2.999167	2.766256	2.177426	1.865381	1.620857	2.207654	2.321746	2.229393	0.125685	4.999991	9235.000000		1
14393.909180	2824.004639	2.679769	4.761292	8571.572266	99998.000000	1067.417725	662.078735	145.552475	94.276062	57.376041	246.526413	357.207947	264.381256	0.042301	99998.000000	4.158179	3.450866	0.428097	0.677725	3.933060	4.999991	3.028334	2.820910	2.163020	1.974401	1.758731	2.391863	2.552921	2.422231	0.000000	4.999991	9266.000000		1
11078.763672	2477.201172	2.377563	4.027363	6471.614258	94873.695312	719.300537	439.355682	102.429466	44.078960	24.506472	104.921127	136.584961	118.847290	1.431540	0.000000	4.044491	3.393961	0.376132	0.605021	3.811013	4.977146	2.856910	2.642816	2.010425	1.644231	1.389281	2.020863	2.135403	2.074989	0.155803	0.000000	9290.000000		1
14273.436523	2062.500000	3.897846	4.095205	12703.711914	99998.000000	1771.117554	1079.829712	303.211700	106.256386	67.367355	312.734283	454.876129	281.187622	2.421054	0.000000	4.154529	3.314394	0.590825	0.612276	4.103930	4.999991	3.248247	3.033355	2.481746	2.026355	1.828449	2.495176	2.657893	2.448996	0.384004	0.000000	9329.000000		1
8421.074219	1395.971558	1.094727	2.901798	4080.381592	64630.734375	356.464783	198.083954	48.106323	2.007514	14.561415	33.329048	36.714993	17.756168	0.718647	0.000000	3.925368	3.144876	0.039306	0.462667	3.610701	4.810439	2.552017	2.296849	1.682202	0.302659	1.163204	1.522823	1.564843	1.249349	0.000000	0.000000	9358.000000		1
7363.005859	2251.588867	1.989012	4.397411	5366.500977	82659.335938	547.635010	324.520325	95.552727	24.762423	23.985319	64.391548	131.811325	100.690239	0.295908	0.000000	3.867055	3.352489	0.298637	0.643197	3.729691	4.917292	2.738491	2.511242	1.980243	1.393793	1.379946	1.808829	2.119953	2.002987	0.000000	0.000000	9378.000000		1
8564.214844	1604.148560	3.604891	3.145414	5124.877930	76614.437500	502.322540	313.606995	73.578003	56.376911	24.256689	97.825447	93.683983	121.301949	0.418167	0.000000	3.932688	3.205245	0.556892	0.497678	3.709683	4.884311	2.700983	2.496386	1.866748	1.751101	1.384832	1.990452	1.971665	2.083868	0.000000	0.000000	9410.000000		1
20637.476562	4206.740723	3.176251	4.903145	13225.162109	99998.000000	1843.421997	1131.670410	308.555817	166.777847	83.523064	400.537567	519.458862	312.361145	2.753911	99998.000000	4.314657	3.623946	0.501915	0.690475	4.121401	4.999991	3.265625	3.053720	2.489334	2.222138	1.921806	2.602643	2.715551	2.494657	0.439950	4.999991	9440.000000		1
8596.254883	2077.567139	1.948923	4.856888	6065.809570	84954.414062	645.753418	388.517151	83.193108	35.305725	28.697273	95.910446	132.243057	106.885468	2.392275	99998.000000	3.934309	3.317555	0.289795	0.686358	3.782889	4.929186	2.810067	2.589410	1.920087	1.547845	1.457841	1.981866	2.121373	2.028919	0.378811	4.999991	9473.000000		1
10407.756836	4089.093018	3.882427	5.963951	11400.329102	99998.000000	1551.906982	932.377686	205.935150	104.008339	62.892853	309.089294	378.547424	194.303299	1.003832	99998.000000	4.017357	3.611627	0.589103	0.775534	4.056917	4.999991	3.190866	2.969592	2.313730	2.017068	1.798601	2.490084	2.578120	2.288480	0.001661	4.999991	9491.000000		1
12989.006836	7293.578613	2.183287	8.649887	14223.109375	99998.000000	2060.215088	1261.637695	326.373657	137.954132	90.658836	407.852203	534.646301	217.974075	1.462035	99998.000000	4.113576	3.862941	0.339111	0.937010	4.152995	4.999991	3.313913	3.100935	2.513715	2.139735	1.957410	2.610503	2.728067	2.338405	0.164958	4.999991	9542.000000		1
23084.558594	4184.775391	3.034399	6.062630	15800.053711	99998.000000	2270.229980	1403.443481	360.310211	129.597198	95.972115	493.388947	572.289490	346.183594	2.456711	0.000000	4.363322	3.621672	0.482073	0.782661	4.198658	4.999991	3.356070	3.147195	2.556677	2.112596	1.982145	2.693189	2.757616	2.539306	0.390354	0.000000	9595.000000		1
8710.196289	2616.721924	2.907966	2.972724	5654.291016	82330.273438	588.328003	363.686890	118.014679	39.752476	36.243183	147.294785	180.176682	86.714737	0.617270	0.000000	3.940028	3.417758	0.463589	0.473155	3.752378	4.915560	2.769619	2.560728	2.071936	1.599364	1.559226	2.168187	2.255699	1.938093	0.000000	0.000000	9653.000000		1
15821.140625	5894.431152	1.948923	4.354239	10161.286133	99998.000000	1342.860352	817.024231	198.907318	86.498871	53.074226	244.525070	278.378357	227.135864	1.836309	0.000000	4.199238	3.770442	0.289795	0.638912	4.006948	4.999991	3.128031	2.912235	2.298651	1.937010	1.724884	2.388323	2.444635	2.356286	0.263946	0.000000	9675.000000		1
16781.781250	3648.630371	2.525582	5.097420	11376.819336	99998.000000	1513.921509	932.501038	220.339294	79.794823	61.128952	292.622131	437.931000	262.543335	4.084846	0.000000	4.224838	3.562130	0.402361	0.707350	4.056021	4.999991	3.180103	2.969649	2.343092	1.901975	1.786247	2.466307	2.641406	2.419201	0.611176	0.000000	9716.000000		1
6243.756836	2403.416748	1.766982	1.708391	4784.611816	67550.421875	420.137817	254.248093	56.401581	18.477762	9.232714	28.000347	45.432724	0.000000	1.255616	99998.000000	3.795446	3.380829	0.247232	0.232587	3.679847	4.829628	2.623392	2.405258	1.751291	1.266649	0.965329	1.447163	1.657369	0.000000	0.098857	4.999991	9730.000000		1
7756.515625	1796.657104	3.031315	2.294302	4622.030762	68599.515625	387.829498	241.703445	57.200272	28.580091	7.925209	57.594990	60.684895	29.949270	0.176234	0.000000	3.889667	3.254465	0.481631	0.360651	3.664833	4.836321	2.588641	2.383283	1.757398	1.456064	0.899011	1.760385	1.783081	1.476386	0.000000	0.000000	9749.000000		1
9158.565430	2974.845703	2.667434	4.283313	5950.721680	82630.164062	627.673462	414.596344	94.004692	77.876740	36.758167	128.089264	137.729019	81.043739	1.984759	0.000000	3.961828	3.473464	0.426094	0.631780	3.774570	4.917139	2.797734	2.617625	1.973150	1.891408	1.565354	2.107513	2.139025	1.908719	0.297708	0.000000	9812.000000		1
16039.838867	5312.470703	1.964342	5.001824	12892.812500	99998.000000	1805.529053	1113.707642	280.786743	114.727417	85.700180	363.298340	456.936066	263.163177	3.143893	99998.000000	4.205200	3.725296	0.293217	0.699128	4.110348	4.999991	3.256604	3.046771	2.448377	2.059667	1.932982	2.560263	2.659855	2.420225	0.497468	4.999991	9858.000000		1
29850.294922	4202.044434	2.328223	4.634860	14728.528320	99998.000000	2094.672607	1290.029663	263.789185	115.214645	67.422867	326.691284	431.559998	256.160004	1.281805	99998.000000	4.474948	3.623461	0.367025	0.666037	4.168159	4.999991	3.321116	3.110600	2.421257	2.061508	1.828807	2.514138	2.635041	2.408511	0.107822	4.999991	9890.000000		1
3629.205811	773.848816	2.429986	1.992095	2088.511475	36996.765625	0.000000	0.000000	0.000000	0.000000	0.000000	0.000000	0.000000	0.000000	0.563657	99998.000000	3.559812	2.888656	0.385604	0.299310	3.319837	4.568164	0.000000	0.000000	0.000000	0.000000	0.000000	0.000000	0.000000	0.000000	0.000000	4.999991	9908.000000		1
10728.295898	4611.580078	2.519415	5.094337	9952.865234	99998.000000	1261.572998	813.262085	217.132217	95.802513	70.327744	302.752228	423.594696	198.413925	1.328618	0.000000	4.030531	3.663850	0.401300	0.707088	3.997948	4.999991	3.100912	2.910231	2.336724	1.981377	1.847127	2.481087	2.626951	2.297572	0.123400	0.000000	9945.000000		1
12271.383789	2060.591309	2.007514	6.099635	6589.684570	96685.546875	735.410034	459.134766	119.245094	33.538742	33.671345	138.947098	220.074097	144.716782	1.269800	0.000000	4.088893	3.313992	0.302659	0.785304	3.818865	4.985362	2.866529	2.661940	2.076441	1.525547	1.527260	2.142849	2.342569	2.160519	0.103735	0.000000	9979.000000		1
8280.593750	2178.300537	2.544085	2.988143	4755.485840	64528.257812	447.826721	284.992981	100.832092	33.076183	25.730717	82.169304	101.590691	29.298601	0.211472	99998.000000	3.918061	3.338118	0.405532	0.475401	3.677195	4.809750	2.651110	2.454834	2.003599	1.519515	1.410452	1.914710	2.006854	1.466847	0.000000	4.999991	10046.000000		1
7599.485840	1953.702637	2.414567	5.156011	6378.738281	88789.679688	690.214722	446.247833	88.256599	35.521587	28.789785	96.780060	120.111626	117.354759	0.144279	99998.000000	3.880784	3.290859	0.382839	0.712314	3.804735	4.948362	2.838984	2.649576	1.945747	1.550492	1.459238	1.985786	2.079585	2.069501	0.000000	4.999991	10058.000000		1
8228.222656	794.364929	1.800903	4.656446	4278.786133	65126.046875	389.729065	230.410797	79.110237	28.903883	24.870354	67.755905	89.675125	111.961304	0.588730	0.000000	3.915306	2.900020	0.255490	0.668055	3.631320	4.813755	2.590763	2.362503	1.898233	1.460956	1.395682	1.830947	1.952672	2.049068	0.000000	0.000000	10083.000000		1
6569.677246	1356.650757	3.148497	4.159964	3698.818115	57072.671875	281.804382	167.089294	57.557983	28.105194	12.402798	9.531837	29.640898	15.212083	0.912669	0.000000	3.817544	3.132468	0.498103	0.619090	3.568063	4.756428	2.449948	2.222949	1.760106	1.448787	1.093520	0.979177	1.471891	1.182189	0.000000	0.000000	10109.000000		1
5995.078125	1662.773560	3.120744	2.701355	1855.050781	50042.781250	0.000000	0.000000	44.297909	25.681376	13.198401	31.916697	31.811850	59.667259	1.119693	0.000000	3.777795	3.220833	0.494258	0.431582	3.268356	4.699341	0.000000	0.000000	1.646383	1.409618	1.120521	1.504018	1.502589	1.775736	0.049099	0.000000	10127.000000		1
10501.694336	1923.105835	4.329569	3.941018	5263.793945	71966.312500	523.850098	316.403931	62.788006	46.811153	10.987361	38.059505	59.522324	34.177078	1.871562	99998.000000	4.021259	3.284003	0.636445	0.595608	3.721299	4.857129	2.719207	2.500242	1.797877	1.670349	1.040893	1.580463	1.774680	1.533735	0.272204	4.999991	10142.000000		1
4425.695312	1454.217163	1.884164	2.571838	3903.852783	59614.675781	324.952057	184.944153	72.400017	36.459042	9.214211	42.031361	88.472466	32.675297	1.116899	99998.000000	3.645982	3.162629	0.275119	0.410244	3.591493	4.775353	2.511819	2.267040	1.859739	1.561805	0.964458	1.623573	1.946808	1.514220	0.048014	4.999991	10167.000000		1
14957.754883	3871.584717	2.648932	6.389507	12462.270508	99998.000000	1684.819214	1056.165161	265.164520	110.900497	67.506126	299.289185	402.526581	201.411316	2.219694	0.000000	4.174866	3.587889	0.423071	0.805467	4.095597	4.999991	3.226553	3.023732	2.423515	2.044934	1.829343	2.476091	2.604795	2.304084	0.346293	0.000000	10207.000000		1
25827.060547	5405.248047	4.005776	9.911137	15048.978516	99998.000000	2157.568604	1319.784668	310.143951	138.185410	109.266113	466.492584	594.902527	278.248840	3.288450	0.000000	4.412075	3.732816	0.602687	0.996123	4.177507	4.999991	3.333965	3.120503	2.491563	2.140462	2.038486	2.668845	2.774446	2.444433	0.516991	0.000000	10246.000000		1
33051.074219	9063.218750	3.185502	7.178944	18612.839844	99998.000000	2691.234375	1676.952515	392.038788	197.081741	126.861931	517.019653	722.547729	473.347717	2.520075	0.000000	4.519186	3.957283	0.503178	0.856061	4.269813	4.999991	3.429951	3.224521	2.593329	2.294647	2.103331	2.713507	2.858866	2.675180	0.401413	0.000000	10282.000000		1
9972.980469	849.233887	3.395196	6.543694	5059.450195	77539.164062	515.576477	291.854279	59.698097	27.944841	31.235189	76.649414	133.519714	71.527321	0.286036	0.000000	3.998825	2.929027	0.530865	0.815823	3.704103	4.889521	2.712293	2.465166	1.775960	1.446302	1.494644	1.884509	2.125546	1.854472	0.000000	0.000000	10343.000000		1
14634.024414	4293.708496	2.291218	4.113708	7903.641113	99998.000000	922.034790	586.095398	174.965164	48.763161	37.982410	173.299957	232.581741	158.744705	0.675400	0.000000	4.165364	3.632833	0.360066	0.614233	3.897827	4.999991	2.964747	2.767968	2.242952	1.688092	1.579583	2.238798	2.366576	2.200699	0.000000	0.000000	10381.000000		1
9253.208008	292.850342	2.652015	3.009729	4443.377441	63112.050781	377.628479	257.008026	84.383430	72.763901	15.255256	49.231888	68.344902	42.830048	0.035719	99998.000000	3.966292	2.466646	0.423576	0.478527	3.647713	4.800112	2.577065	2.409947	1.926257	1.861916	1.183419	1.692246	1.834706	1.631749	0.000000	4.999991	10435.000000		0
9191.015625	2835.383789	3.444536	5.088169	5951.523438	82566.156250	626.806885	402.862701	111.005341	55.494961	31.003910	105.907921	143.301346	117.074142	0.957644	99998.000000	3.963363	3.452612	0.537131	0.706562	3.774628	4.916802	2.797134	2.605157	2.045344	1.744254	1.491416	2.024928	2.156250	2.068461	0.000000	4.999991	10460.000000		1
6547.246094	1186.598022	2.889463	4.462170	3186.575195	49974.140625	164.344772	118.014679	36.011902	32.551945	3.145414	4.369658	5.208435	56.050037	0.465653	99998.000000	3.816059	3.074304	0.460817	0.649546	3.503324	4.698745	2.215756	2.071936	1.556446	1.512577	0.497678	0.640447	0.716707	1.748576	0.000000	4.999991	10506.000000		1
6165.991211	7160.164062	3.580221	8.097898	15190.435547	99998.000000	2162.243652	1340.158936	297.497528	123.170692	76.686417	322.898285	457.956787	324.094788	0.011067	0.000000	3.790003	3.854923	0.553910	0.908372	4.181570	4.999991	3.334905	3.127156	2.473483	2.090507	1.884718	2.509066	2.660825	2.510672	0.000000	0.000000	10528.000000		1
15131.120117	4345.993164	3.722073	8.350764	9475.644531	99998.000000	1272.307495	754.828308	193.566284	66.984970	65.526367	228.730148	327.764435	157.443359	0.324488	99998.000000	4.179871	3.638089	0.570785	0.921726	3.976609	4.999991	3.104592	2.877848	2.286830	1.825977	1.816416	2.359324	2.515562	2.197124	0.000000	4.999991	10593.000000		1
13030.300781	2960.086914	3.870092	3.922516	9893.192383	99998.000000	1262.124878	795.610779	195.564545	95.561981	34.685894	181.095642	256.338867	113.567932	1.580664	0.000000	4.114954	3.471304	0.587721	0.593565	3.995337	4.999991	3.101102	2.900701	2.291290	1.980285	1.540153	2.257908	2.408814	2.055256	0.198839	0.000000	10625.000000		1
6794.885742	110.934418	1.961258	4.752041	6281.477051	90929.351562	720.287354	423.693359	98.155403	65.982758	26.908705	112.710648	141.990753	54.085693	0.006288	0.000000	3.832182	2.045066	0.292535	0.676880	3.798062	4.958704	2.857506	2.627052	1.991914	1.819430	1.429893	2.051965	2.152260	1.733082	0.000000	0.000000	10655.000000		0
11603.430664	2916.384277	2.303553	6.716383	6807.686523	87483.023438	799.619629	472.290009	121.486969	71.949791	33.076183	138.453705	181.814148	158.300644	1.603568	99998.000000	4.064587	3.464845	0.362398	0.827135	3.832999	4.941924	2.902884	2.674209	2.084530	1.857030	1.519515	2.141304	2.259628	2.199483	0.205087	4.999991	10703.000000		1
11076.117188	2941.800537	2.556419	2.565671	7345.178711	99998.000000	830.728394	516.501587	126.501129	66.025932	36.378864	143.332184	179.788132	100.955437	1.858017	99998.000000	4.044387	3.468613	0.407632	0.409201	3.866002	4.999991	2.919459	2.713072	2.102094	1.819715	1.560849	2.156344	2.254761	2.004130	0.269050	4.999991	10735.000000		1
4642.506836	15.042478	3.345856	2.547168	2887.104248	46440.687500	100.193756	75.539261	0.000000	6.102719	0.000000	0.000000	0.000000	77.226067	2.290724	99998.000000	3.666753	1.177319	0.524507	0.406058	3.460463	4.666899	2.000841	1.878173	0.000000	0.785523	0.000000	0.000000	0.000000	1.887764	0.359973	4.999991	10758.000000		0
11684.662109	2668.093994	2.615010	4.708869	6133.587402	89452.523438	666.722839	404.786957	124.909920	61.372570	36.477547	156.854370	194.429733	170.570847	0.371738	0.000000	4.067616	3.426201	0.417473	0.672917	3.787714	4.951592	2.823945	2.607227	2.096597	1.787974	1.562026	2.195497	2.288763	2.231905	0.000000	0.000000	10790.000000		1
6670.786621	1760.432495	2.103110	2.793867	6286.645508	89430.531250	717.660034	447.120544	133.754089	46.132732	34.183243	126.165001	165.572098	81.204094	0.517686	0.000000	3.824177	3.245619	0.322862	0.446206	3.798419	4.951486	2.855919	2.650425	2.126307	1.664009	1.533813	2.100939	2.218987	1.909578	0.000000	0.000000	10858.000000		1
12274.044922	2209.659180	3.018980	4.317234	7932.998047	99998.000000	990.700439	605.988586	142.937454	99.179207	36.739662	186.122131	233.975601	180.790344	0.093031	99998.000000	4.088988	3.344325	0.479860	0.635206	3.899437	4.999991	2.995942	2.782465	2.155146	1.996421	1.565135	2.269798	2.369171	2.257175	0.000000	4.999991	10889.000000		1
20066.998047	3853.103760	2.741444	4.055117	12631.644531	99998.000000	1812.757324	1080.082642	317.538757	110.209740	79.387772	363.893494	509.994873	361.984680	2.129422	99998.000000	4.302483	3.585811	0.437979	0.608003	4.101460	4.999991	3.258340	3.033457	2.501797	2.042220	1.899754	2.560974	2.707566	2.558690	0.328262	4.999991	10907.000000		1
19649.767578	3678.872559	2.772281	5.362622	11920.426758	99998.000000	1619.372925	998.422119	222.966644	127.321404	63.454094	300.377747	463.270081	202.478287	4.076953	0.000000	4.293357	3.565715	0.442837	0.729377	4.076292	4.999991	3.209347	2.999314	2.348240	2.104901	1.802460	2.477668	2.665834	2.306378	0.610336	0.000000	10947.000000		1
11899.938477	1707.012817	4.277146	3.752910	9301.777344	99998.000000	1183.233643	717.246826	172.553680	84.657883	41.399193	226.892242	292.091736	160.514771	2.609875	99998.000000	4.075545	3.232237	0.631154	0.574368	3.968566	4.999991	3.073071	2.855669	2.236924	1.927667	1.616992	2.355820	2.465519	2.205515	0.416620	4.999991	10977.000000		1
20705.658203	4778.650879	4.924731	5.044997	13849.625977	99998.000000	1930.364990	1218.079834	335.023560	186.251648	84.124390	344.206909	457.077911	232.609497	2.654052	0.000000	4.316089	3.679305	0.692383	0.702861	4.141438	4.999991	3.285640	3.085676	2.525075	2.270100	1.924922	2.536820	2.659990	2.366627	0.423909	0.000000	11018.000000		1
14236.601562	3586.792236	2.457740	6.056463	11073.740234	99998.000000	1515.185791	927.459106	258.364899	108.452011	78.650757	358.225586	480.551331	298.536743	1.760894	99998.000000	4.153406	3.554706	0.390536	0.782219	4.044294	4.999991	3.180466	2.967295	2.412234	2.035238	1.895703	2.554157	2.681740	2.474998	0.245733	4.999991	11051.000000		1
5671.988770	976.721802	1.668303	3.691235	2889.521729	51772.062500	108.362579	81.342857	27.266418	5.606237	8.033139	26.190193	13.170649	59.978718	0.754673	0.000000	3.753735	2.989771	0.222275	0.567172	3.460826	4.714096	2.034879	1.910319	1.435628	0.748671	0.904885	1.418139	1.119607	1.777997	0.000000	0.000000	11081.000000		1
8002.289551	2716.533203	2.904882	6.340167	7557.990723	99998.000000	923.561279	566.075745	128.937286	70.414093	36.018070	141.941406	181.573624	179.051117	0.867741	0.000000	3.903214	3.434015	0.463128	0.802101	3.878406	4.999991	2.965466	2.752875	2.110379	1.847660	1.556520	2.152109	2.259053	2.252977	0.000000	0.000000	11186.000000		1
12491.202148	2681.668457	2.901798	5.476720	6256.582031	88329.578125	705.960327	424.954620	99.086693	50.582565	33.079266	83.023499	120.743790	112.402275	0.273806	0.000000	4.096604	3.428405	0.462667	0.738521	3.796337	4.946106	2.848780	2.628343	1.996015	1.704001	1.519556	1.919201	2.081865	2.050775	0.000000	0.000000	11212.000000		1
13937.126953	4351.815430	2.433070	3.459955	11937.652344	99998.000000	1593.136475	1001.191284	210.190720	85.071098	56.537266	233.593216	375.685730	207.470856	2.049315	99998.000000	4.144173	3.638670	0.386155	0.539070	4.076919	4.999991	3.202253	3.000517	2.322613	1.929782	1.752335	2.368460	2.574825	2.316957	0.311609	4.999991	11232.000000		1
5348.538086	2640.210693	0.872698	1.782401	4611.996582	68159.257812	394.678467	252.669220	91.167656	45.540653	19.510815	60.709564	86.853500	12.304117	0.750971	0.000000	3.728235	3.421638	0.000000	0.251005	3.663889	4.833525	2.596243	2.402552	1.959841	1.658399	1.290275	1.783257	1.938787	1.090050	0.000000	0.000000	11267.000000		1
12908.040039	1838.608276	3.478457	5.581567	6507.922363	99101.171875	765.291443	463.769653	111.440147	85.169777	37.720291	136.985840	159.188766	123.960129	0.341726	0.000000	4.110860	3.264489	0.541387	0.746756	3.813442	4.996079	2.883827	2.666302	2.047042	1.930285	1.576575	2.136676	2.201912	2.093282	0.000000	0.000000	11319.000000		1
9336.542969	1698.202637	2.759946	4.015028	5375.653809	76836.515625	574.108887	342.998108	64.505646	45.361797	23.473419	95.910446	110.379341	114.409790	1.022338	99998.000000	3.970186	3.229990	0.440901	0.603689	3.730431	4.885568	2.758994	2.535292	1.809598	1.656690	1.370576	1.981866	2.042888	2.058463	0.009595	4.999991	11378.000000		1
13002.266602	2557.952148	3.413699	3.281098	6519.276367	92306.632812	741.222839	448.384857	112.463951	25.897238	33.372219	136.800812	161.831528	98.284920	0.595593	99998.000000	4.114019	3.407892	0.533225	0.516019	3.814199	4.965233	2.869949	2.651651	2.051013	1.413253	1.523385	2.136089	2.209063	1.992487	0.000000	4.999991	11411.000000		1
21319.732422	4056.251221	4.604022	4.351155	12211.772461	99998.000000	1679.120361	1044.394531	243.353241	81.682076	78.111099	297.694885	463.470520	201.232452	1.539345	0.000000	4.328782	3.608125	0.663137	0.638605	4.086779	4.999991	3.225082	3.018865	2.386237	1.912127	1.892713	2.473771	2.666022	2.303698	0.187336	0.000000	11479.000000		1
16491.423828	3240.565430	4.089037	6.503605	10552.612305	99998.000000	1403.526733	867.171997	224.101456	130.772110	73.602676	320.745850	420.128571	266.009460	0.266036	0.000000	4.217258	3.510621	0.611621	0.813154	4.023360	4.999991	3.147221	2.938105	2.350445	2.116515	1.866894	2.506161	2.623382	2.424897	0.000000	0.000000	11520.000000		1
6282.254395	2412.300781	1.662135	3.348940	6836.886230	91920.085938	777.012756	491.156311	100.878349	29.973940	22.696318	115.516853	135.977463	80.167953	1.459694	99998.000000	3.798115	3.382432	0.220666	0.524907	3.834858	4.963410	2.890428	2.691220	2.003798	1.476744	1.355955	2.062645	2.133467	1.904001	0.164262	4.999991	11572.000000		1
6308.663574	691.173767	2.402232	3.367443	2668.655273	47448.523438	143.631302	71.635254	47.307636	2.948054	7.511988	9.645935	16.232801	36.872265	0.488551	0.000000	3.799937	2.839587	0.380615	0.527300	3.426292	4.676223	2.157249	1.855127	1.674931	0.469535	0.875755	0.984344	1.210393	1.566700	0.000000	0.000000	11634.000000		1
25661.183594	5045.369629	2.260381	8.159573	16456.093750	99998.000000	2412.704834	1475.266846	360.362640	138.688065	114.912437	505.067078	647.017700	370.628387	2.293676	0.000000	4.409276	3.702893	0.354182	0.911667	4.216327	4.999991	3.382504	3.168871	2.556740	2.142039	2.060367	2.703349	2.810916	2.568939	0.360532	0.000000	11677.000000		1
10533.777344	3362.175781	3.561718	5.883773	9035.620117	99998.000000	1136.144897	713.805359	179.374908	50.061417	49.568016	220.289963	275.421051	185.172348	1.091878	99998.000000	4.022584	3.526620	0.551660	0.769656	3.955958	4.999991	3.055434	2.853580	2.253762	1.699503	1.695202	2.342995	2.439997	2.267576	0.038174	4.999991	11736.000000		1
18369.298828	4810.290039	2.741444	6.408009	12743.155273	99998.000000	1755.282593	1093.191528	327.425201	133.162003	80.124786	363.726990	481.183502	299.865845	1.221742	0.000000	4.264092	3.682171	0.437979	0.806723	4.105277	4.999991	3.244347	3.038696	2.515112	2.124380	1.903767	2.560776	2.682311	2.476927	0.086979	0.000000	11794.000000		1
21827.195312	4146.043457	2.417651	7.160441	14248.716797	99998.000000	2035.998413	1256.130127	351.928589	104.637421	82.650368	343.617920	438.627930	237.518814	2.019593	0.000000	4.338998	3.617634	0.383394	0.854940	4.153776	4.999991	3.308777	3.099035	2.546454	2.019687	1.917245	2.536076	2.642096	2.375698	0.305264	0.000000	11852.000000		1
7391.062012	995.177979	4.277146	4.126042	3237.432373	58420.117188	205.124130	124.027969	26.834694	0.000000	3.210172	6.981585	2.929552	49.293564	1.467891	99998.000000	3.868707	2.997901	0.631154	0.615534	3.510201	4.766562	2.312017	2.093520	1.428697	0.000000	0.506528	0.843954	0.466801	1.692790	0.166694	4.999991	11877.000000		1
16413.982422	5995.296875	2.772281	8.295258	15880.200195	99998.000000	2248.575928	1415.719849	360.957794	127.901146	103.860321	448.338623	584.214294	300.861877	0.999717	99998.000000	4.215214	3.777811	0.442837	0.918830	4.200856	4.999991	3.351907	3.150977	2.557456	2.106874	2.016450	2.651606	2.766572	2.478367	0.000000	4.999991	11920.000000		1
20576.839844	4343.815918	2.938803	4.785963	11328.419922	99998.000000	1542.075928	941.453125	208.127701	86.591385	52.719597	264.393585	351.247101	185.166183	2.066811	0.000000	4.313379	3.637872	0.468170	0.679969	4.054169	4.999991	3.188106	2.973799	2.318330	1.937475	1.721972	2.422251	2.545613	2.267562	0.315301	0.000000	11945.000000		1
8962.044922	4306.397949	1.535702	2.109277	6061.942871	83646.250000	657.450012	401.441101	110.410179	57.823185	12.452137	73.716774	107.011902	88.898018	3.511349	99998.000000	3.952407	3.634114	0.186307	0.324134	3.782612	4.922446	2.817863	2.603622	2.043009	1.762102	1.095244	1.867566	2.029432	1.948892	0.545474	4.999991	11979.000000		1
13308.852539	3263.878418	2.519415	4.329569	7595.874512	99998.000000	914.982300	566.377991	147.260864	80.689110	51.683460	218.088165	288.122955	197.411697	1.513161	0.000000	4.124141	3.513734	0.401300	0.636445	3.880578	4.999991	2.961413	2.753106	2.168087	1.906815	1.713352	2.338632	2.459578	2.295373	0.179885	0.000000	12032.000000		1
9667.881836	1872.227173	2.750695	3.959521	5132.574707	79610.132812	510.642456	316.255920	86.415611	38.485058	29.591557	96.252739	155.596207	142.548904	0.785510	99998.000000	3.985331	3.272359	0.439442	0.597643	3.710335	4.900969	2.708117	2.500039	1.936592	1.585292	1.471168	1.983413	2.191999	2.153964	0.000000	4.999991	12078.000000		1
21443.087891	8575.180664	2.365228	5.100504	20287.617188	99998.000000	3016.365234	1857.557861	462.810608	145.496964	123.799774	614.885193	814.877991	517.722717	3.193947	0.000000	4.331287	3.933243	0.373873	0.707613	4.307231	4.999991	3.479484	3.268942	2.665403	2.162854	2.092720	2.788794	2.911093	2.714097	0.504328	0.000000	12113.000000		1
2312.396973	400.864441	2.784616	2.442321	1464.859131	30826.341797	0.000000	0.000000	0.000000	13.701052	0.000000	0.000000	0.000000	7.548993	0.839862	12351.024414	3.364062	2.602998	0.444765	0.387803	3.165796	4.488922	0.000000	0.000000	0.000000	1.136754	0.000000	0.000000	0.000000	0.877889	0.000000	4.091703	12159.000000		1
21848.849609	3738.114258	3.749826	5.513725	12551.254883	99998.000000	1734.470459	1072.931396	309.351410	120.308983	84.438934	382.636475	465.524292	293.109375	2.480711	0.000000	4.339428	3.572653	0.574011	0.741445	4.098687	4.999991	3.239167	3.030572	2.490452	2.080298	1.926543	2.582786	2.667942	2.467030	0.394576	0.000000	12199.000000		1
20857.970703	2803.130859	2.241878	3.799166	11801.243164	99998.000000	1631.421143	1004.956543	304.167664	105.957260	62.439541	258.324799	351.623322	179.535263	3.317727	0.000000	4.319272	3.447643	0.350612	0.579688	4.071928	4.999991	3.212566	3.002147	2.483113	2.025131	1.795460	2.412166	2.546078	2.254150	0.520841	0.000000	12257.000000		1
11560.020508	3007.795410	2.778449	4.116791	6207.985352	89801.859375	718.862671	426.653748	128.431549	62.744831	23.396326	120.808548	152.814667	153.847733	2.009132	99998.000000	4.062959	3.478248	0.443802	0.614559	3.792951	4.953285	2.856646	2.630075	2.108672	1.797578	1.369148	2.082098	2.184165	2.187091	0.303008	4.999991	12278.000000		1
8289.459961	763.919189	4.530012	7.151190	4608.360840	66663.601562	444.739899	260.770203	70.962997	37.307072	8.760901	34.201748	23.448750	10.056072	1.356685	0.000000	3.918526	2.883047	0.656099	0.854378	3.663547	4.823889	2.648106	2.416258	1.851032	1.571791	0.942549	1.534048	1.370120	1.002428	0.132479	0.000000	12306.000000		1
5658.086914	1111.465820	1.396934	1.766982	2936.530273	48056.570312	142.391632	95.959785	25.869484	18.955742	9.399236	0.000000	0.000000	30.189802	0.028860	99998.000000	3.752670	3.045896	0.145176	0.247232	3.467834	4.681753	2.153485	1.982089	1.412788	1.277741	0.973093	0.000000	0.000000	1.479860	0.000000	4.999991	12340.000000		1
11671.883789	1726.335571	3.188586	4.570101	7429.164551	99998.000000	863.443787	551.421814	171.758087	46.959175	43.388203	149.397888	189.079437	152.746826	1.650797	99998.000000	4.067141	3.237125	0.503598	0.659926	3.870940	4.999991	2.936234	2.741484	2.234917	1.671721	1.637372	2.174345	2.276644	2.183972	0.217694	4.999991	12413.000000		1
5261.373535	3062.393066	2.078440	3.725156	5905.646484	81747.851562	589.826721	389.223328	103.521111	43.030491	17.346031	78.058678	82.375916	84.660965	0.219042	99998.000000	3.721099	3.486061	0.317737	0.571145	3.771267	4.912477	2.770725	2.590199	2.015029	1.633776	1.239200	1.892421	1.915800	1.927683	0.000000	4.999991	12438.000000		1
11898.871094	3332.698242	2.278883	3.167000	7725.323730	99998.000000	943.580872	571.558655	145.108414	69.143593	54.335476	168.982712	228.461868	141.084137	1.274983	0.000000	4.075506	3.522796	0.357722	0.500648	3.887917	4.999991	2.974779	2.757061	2.161693	1.839752	1.735083	2.227842	2.358814	2.149478	0.105504	0.000000	12470.000000		1
12367.886719	2821.790527	3.450704	5.217686	9613.601562	99998.000000	1273.719849	783.084595	222.599686	58.782227	59.254040	251.599167	356.680634	192.203262	1.598488	99998.000000	4.092296	3.450525	0.537908	0.717478	3.982886	4.999991	3.105074	2.893809	2.347525	1.769246	1.772718	2.400709	2.552279	2.283761	0.203709	4.999991	12540.000000		1
7994.296875	2307.851562	2.164785	2.633513	4227.916992	60559.054688	340.768555	228.060989	40.865707	23.868137	24.124088	35.185459	58.788395	12.652580	0.565252	0.000000	3.902780	3.363208	0.335415	0.420535	3.626127	4.782179	2.532459	2.358051	1.611359	1.377819	1.382451	1.546363	1.769292	1.102179	0.000000	0.000000	12556.000000		1
10800.233398	5082.414551	2.611927	2.127780	8251.264648	99998.000000	989.405273	635.277954	147.726501	52.590080	39.811066	158.895813	186.159134	58.486191	2.152995	0.000000	4.033433	3.706070	0.416961	0.327927	3.916521	4.999991	2.995374	2.802964	2.169458	1.720904	1.600004	2.201113	2.269884	1.767053	0.333043	0.000000	12570.000000		1
12709.511719	3054.652832	1.964342	5.242356	7667.629883	99998.000000	883.608337	570.229553	118.230545	62.245266	47.884296	192.789185	246.208786	158.627518	1.671647	0.000000	4.104129	3.484962	0.293217	0.719526	3.884661	4.999991	2.946260	2.756050	2.072730	1.794106	1.680193	2.285083	2.391304	2.200378	0.223145	0.000000	12584.000000		1
26374.550781	4108.394043	3.250261	7.203614	15463.768555	99998.000000	2186.703857	1370.419678	336.226196	142.848038	106.876221	463.297821	665.298157	312.117523	3.596019	0.000000	4.421185	3.613672	0.511918	0.857550	4.189315	4.999991	3.339790	3.136854	2.526632	2.154874	2.028881	2.665860	2.823016	2.494318	0.555822	0.000000	12655.000000		1
9551.208984	349.893341	2.294302	1.708391	3605.864990	55140.925781	217.878479	153.086044	53.166740	18.255733	5.741921	40.859539	16.242052	10.512465	0.014737	99998.000000	3.980058	2.543936	0.360651	0.232587	3.557009	4.741474	2.338214	2.184936	1.725640	1.261399	0.759057	1.611293	1.210641	1.021705	0.000000	4.999991	12673.000000		1
16191.833008	2932.222412	2.747611	6.130473	6633.649414	93004.906250	766.136414	470.137573	122.513855	69.769592	38.481976	137.041351	195.259247	163.552246	0.440946	0.000000	4.209296	3.467197	0.438955	0.787494	3.821753	4.968506	2.884306	2.672225	2.088185	1.843666	1.585257	2.136852	2.290612	2.213656	0.000000	0.000000	12707.000000		1
12983.832031	1911.779297	3.842339	4.221638	5877.498047	84377.828125	599.787170	388.677521	103.780144	44.415089	44.304073	144.451569	230.703751	144.685944	1.256261	0.000000	4.113403	3.281438	0.584596	0.625481	3.769192	4.926229	2.777997	2.589589	2.016114	1.647531	1.646444	2.159722	2.363055	2.160426	0.099080	0.000000	12735.000000		1
13208.658203	1421.791626	3.459955	3.996526	6755.885742	94207.453125	781.450256	469.641083	110.299164	67.922432	20.093641	115.362663	132.190628	86.147324	0.685596	99998.000000	4.120859	3.152836	0.539070	0.601683	3.829682	4.974085	2.892901	2.671766	2.042572	1.832013	1.303059	2.062065	2.121201	1.935242	0.000000	4.999991	12756.000000		1
14765.064453	2591.799072	4.098289	3.897846	9448.464844	99998.000000	1174.922974	741.472656	185.634903	54.841209	42.302727	201.935547	260.834961	164.202927	0.402037	0.000000	4.169235	3.413601	0.612603	0.590825	3.975361	4.999991	3.070009	2.870095	2.268660	1.739107	1.626368	2.305213	2.416366	2.215381	0.000000	0.000000	12779.000000		1
24160.839844	5606.995605	3.617226	6.445014	16216.339844	99998.000000	2273.329102	1421.079346	370.387848	161.353546	95.836433	477.991852	605.979309	425.777985	4.478553	99998.000000	4.383112	3.748730	0.558376	0.809224	4.209953	4.999991	3.356662	3.152618	2.568657	2.207778	1.981531	2.679420	2.782458	2.629183	0.651138	4.999991	12845.000000		1
6654.698730	640.729980	1.831741	2.559503	3595.235352	57031.378906	222.522583	125.566757	25.243484	28.364229	0.000000	0.000000	0.000000	0.000000	0.810674	3379.156006	3.823128	2.806675	0.262864	0.408156	3.555727	4.756114	2.347374	2.098875	1.402149	1.452771	0.000000	0.000000	0.000000	0.000000	0.000000	3.528808	12887.000000		1
16839.865234	4584.606934	0.730846	3.204005	12763.477539	99998.000000	1803.990234	1113.723145	294.589569	101.843559	85.484322	367.877686	443.231934	246.184113	2.683957	99998.000000	4.226338	3.661302	0.000000	0.505693	4.105969	4.999991	3.256234	3.046777	2.469217	2.007934	1.931886	2.565703	2.646631	2.391260	0.428776	4.999991	12932.000000		1
16619.167969	4983.500488	2.713690	5.097420	12477.831055	99998.000000	1807.231201	1078.522217	294.540222	113.444580	85.434982	355.848022	480.418732	218.970123	1.849231	99998.000000	4.220609	3.697535	0.433560	0.707350	4.096139	4.999991	3.257014	3.032829	2.469145	2.054784	1.931636	2.551265	2.681620	2.340385	0.266991	4.999991	12955.000000		1
15879.083984	5287.634277	4.437500	8.643720	13777.009766	99998.000000	1995.549072	1203.370483	329.441986	130.109100	116.118179	503.466614	719.214233	304.281769	2.075270	99998.000000	4.200825	3.723261	0.647138	0.936701	4.139155	4.999991	3.300062	3.080399	2.517779	2.114308	2.064900	2.701971	2.856858	2.483276	0.317075	4.999991	13017.000000		1
15957.984375	3534.488770	2.238794	6.494354	13153.554688	99998.000000	1861.218262	1130.948853	270.039917	120.494011	77.858238	344.934692	499.494751	318.507050	2.031391	99998.000000	4.202978	3.548326	0.350014	0.812536	4.119043	4.999991	3.269797	3.053443	2.431428	2.080966	1.891305	2.537737	2.698531	2.503119	0.307793	4.999991	13034.000000		1
4251.988281	0.000000	2.914133	2.800035	0.000000	6773.907227	0.000000	0.000000	0.000000	0.000000	0.000000	0.000000	0.000000	0.000000	0.108088	0.000000	3.628592	0.000000	0.464509	0.447163	0.000000	3.830839	0.000000	0.000000	0.000000	0.000000	0.000000	0.000000	0.000000	0.000000	0.000000	0.000000	13071.000000		0
9105.626953	1463.579468	1.816322	2.796951	3897.315430	64907.496094	270.767670	179.751129	79.023888	60.342598	14.586084	62.717079	71.376221	48.528797	0.274011	0.000000	3.959310	3.165416	0.259193	0.446685	3.590765	4.812295	2.432597	2.254672	1.897758	1.780624	1.163939	1.797386	1.853554	1.686000	0.000000	0.000000	13088.000000		1
13067.228516	2127.474365	2.106194	3.290349	8259.606445	99998.000000	1057.161133	618.705933	165.541260	79.063980	61.705612	279.562500	354.364746	153.601028	1.388720	99998.000000	4.116183	3.327864	0.323498	0.517242	3.916959	4.999991	3.024141	2.791484	2.218906	1.897979	1.790325	2.446479	2.549450	2.186394	0.142615	4.999991	13113.000000		1
24514.763672	6968.608398	1.424687	6.071882	21226.693359	99998.000000	3227.601318	1960.807617	458.052399	225.615585	154.396637	719.627441	1014.315674	446.371185	6.938831	0.000000	4.389428	3.843146	0.153720	0.783323	4.326882	4.999991	3.508880	3.292435	2.660915	2.353369	2.188638	2.857108	3.006173	2.649696	0.841286	0.000000	13199.000000		1
4911.723633	92.302467	2.396065	3.311935	3182.319824	54412.089844	187.392639	121.653496	36.437458	18.483931	22.452702	31.888943	28.333391	45.497482	0.526196	0.000000	3.691234	1.965213	0.379499	0.520082	3.502744	4.735695	2.272753	2.085124	1.561548	1.266794	1.351269	1.503640	1.452299	1.657987	0.000000	0.000000	13253.000000		0
6378.979004	1635.880249	2.355976	2.904882	3269.364502	56935.285156	211.097336	127.814804	72.831741	15.455699	14.697099	31.824184	12.896195	75.533096	0.097502	0.000000	3.804751	3.213752	0.372171	0.463128	3.514463	4.755382	2.324483	2.106581	1.862321	1.189089	1.167232	1.502757	1.110462	1.878137	0.000000	0.000000	13286.000000		1
10358.500977	1446.415283	1.952007	3.974939	5883.961426	87118.625000	632.308289	389.630402	112.448532	56.780880	19.436806	75.218559	77.056465	79.841080	0.088915	0.000000	4.015297	3.160293	0.290481	0.599330	3.769670	4.940111	2.800929	2.590653	2.050954	1.754202	1.288625	1.876325	1.886809	1.902226	0.000000	0.000000	13306.000000		1
17339.667969	3682.711914	2.692104	8.042391	12893.358398	99998.000000	1752.223511	1099.941895	323.804901	117.274582	82.076790	335.276398	442.769379	245.595123	1.323669	0.000000	4.239041	3.566168	0.430092	0.905385	4.110366	4.999991	3.243589	3.041370	2.510283	2.069204	1.914220	2.525403	2.646178	2.390220	0.121780	0.000000	13324.000000		1
18148.878906	4090.505371	2.278883	4.255559	11330.377930	99998.000000	1550.534668	939.189636	224.378998	111.070099	62.519718	316.403931	415.222351	226.864487	0.520295	0.000000	4.258850	3.611777	0.357722	0.628957	4.054245	4.999991	3.190481	2.972753	2.350982	2.045597	1.796017	2.500242	2.618281	2.355767	0.000000	0.000000	13356.000000		1
20160.873047	5713.557129	2.112361	6.204483	16359.231445	99998.000000	2436.144287	1471.843872	390.857727	161.874695	101.260727	465.444122	611.419067	375.987946	2.148606	0.000000	4.304509	3.756907	0.324768	0.792706	4.213763	4.999991	3.386703	3.167862	2.592019	2.209179	2.005441	2.667868	2.786339	2.575174	0.332157	0.000000	13452.000000		1
7307.961426	280.487640	2.741444	5.310198	3610.512207	54892.480469	238.635117	158.016937	54.384815	29.258512	15.776407	31.096422	65.995094	65.066887	0.233961	0.000000	3.863796	2.447914	0.437979	0.725111	3.557569	4.739513	2.377734	2.198704	1.735478	1.466252	1.198008	1.492710	1.819512	1.813360	0.000000	0.000000	13516.000000		1
15626.494141	3217.098145	3.025148	5.649409	9482.657227	99998.000000	1203.974854	756.687805	196.181290	103.191147	76.482887	270.166351	416.989319	171.175247	0.821963	99998.000000	4.193861	3.507464	0.480747	0.752003	3.976930	4.999991	3.080617	2.878917	2.292658	2.013643	1.883564	2.431631	2.620125	2.233441	0.000000	4.999991	13591.000000		1
17851.732422	2615.035156	2.661267	3.928683	9659.019531	99998.000000	1277.956787	767.826294	187.636246	99.388901	54.924469	283.047119	315.855011	220.943710	4.288932	0.000000	4.251680	3.417478	0.425088	0.594247	3.984933	4.999991	3.106516	2.885263	2.273317	1.997338	1.739766	2.451859	2.499488	2.344282	0.632349	0.000000	13622.000000		1
8064.189453	132.569931	2.914133	1.763899	4126.720703	58851.082031	346.797272	198.632858	53.021805	7.718598	0.000000	0.000000	13.821317	0.000000	0.540493	99998.000000	3.906561	2.122445	0.464509	0.246474	3.615605	4.769754	2.540076	2.298051	1.724455	0.887538	0.000000	0.000000	1.140549	0.000000	0.000000	4.999991	13643.000000		0
24232.097656	5865.012207	3.641896	8.998350	16421.296875	99998.000000	2359.242188	1442.674805	385.476593	120.025276	130.997223	482.503357	652.904602	378.695465	1.633942	99998.000000	4.384391	3.768269	0.561327	0.954163	4.215407	4.999991	3.372772	3.159168	2.585998	2.079273	2.117262	2.683500	2.814850	2.578290	0.213237	4.999991	13702.000000		1
7330.780762	2789.892334	2.630429	4.422081	3511.462646	59467.656250	263.912537	167.234238	54.051773	14.493572	33.097767	78.851196	84.401932	56.740791	0.323017	99998.000000	3.865150	3.445587	0.420027	0.645627	3.545488	4.774281	2.421460	2.223325	1.732810	1.161175	1.519799	1.896808	1.926352	1.753895	0.000000	4.999991	13754.000000		1
7866.682129	1790.902832	1.366096	2.652015	4387.019043	58382.582031	350.692017	245.629044	70.660789	19.631081	28.657185	52.081264	69.322449	76.288612	0.822026	0.000000	3.895792	3.253072	0.135481	0.423576	3.642169	4.766284	2.544926	2.390280	1.849178	1.292944	1.457234	1.716681	1.840874	1.882460	0.000000	0.000000	13804.000000		1
9300.562500	2785.115723	2.112361	7.629169	8488.330078	99998.000000	1061.299561	659.960205	197.171173	69.455048	46.823490	195.647812	252.718552	226.879913	1.267620	0.000000	3.968509	3.444843	0.324768	0.882477	3.928822	4.999991	3.025838	2.819518	2.294843	1.841704	1.670464	2.291475	2.402637	2.355796	0.102989	0.000000	13827.000000		1
17785.988281	4981.101562	2.244962	7.484234	15360.895508	99998.000000	2191.304688	1368.553955	335.920898	128.635071	76.442802	349.125488	460.460785	260.184296	2.003731	99998.000000	4.250078	3.697325	0.351209	0.874147	4.186417	4.999991	3.340703	3.136262	2.526237	2.109360	1.883337	2.542982	2.663193	2.415281	0.301839	4.999991	13889.000000		1
7856.854492	69.488968	1.548037	2.911049	3027.750488	50427.816406	148.118134	99.086693	40.387726	9.072359	4.674948	4.246308	8.202745	0.000000	0.738097	99998.000000	3.895249	1.841916	0.189781	0.464050	3.481120	4.702670	2.170608	1.996015	1.606249	0.957720	0.669777	0.628012	0.913959	0.000000	0.000000	4.999991	13914.000000		0
38483.015625	6262.604492	2.978892	9.837127	23551.841797	99998.000000	3582.200439	2193.383301	580.082092	255.830048	148.337082	716.404907	894.475403	523.720581	3.563507	99998.000000	4.585269	3.796755	0.474055	0.992868	4.372025	4.999991	3.554150	3.341115	2.763489	2.407952	2.171250	2.855159	2.951568	2.719100	0.551878	4.999991	13940.000000		1
10920.854492	2621.951904	3.577137	6.041044	7239.995605	99998.000000	842.539124	517.469849	162.917007	69.359451	33.023758	176.365189	263.869354	145.191666	0.994462	99998.000000	4.038257	3.418625	0.553536	0.781112	3.859738	4.999991	2.925590	2.713885	2.211967	1.841106	1.518826	2.246413	2.421389	2.161942	0.000000	4.999991	13987.000000		1
14173.486328	4364.865723	6.170561	7.246786	11772.341797	99998.000000	1579.009888	977.113464	264.338074	87.229721	54.394070	291.052521	391.477539	208.673523	3.320182	0.000000	4.151477	3.639971	0.790325	0.860145	4.070863	4.999991	3.198385	2.989945	2.422160	1.940665	1.735552	2.463971	2.592707	2.319467	0.521162	0.000000	14024.000000		1
8914.999023	1653.371216	2.285050	3.188586	4227.833496	64527.691406	335.979492	196.131958	52.337215	15.270675	1.887248	0.000000	0.000000	35.928638	0.364403	99998.000000	3.950121	3.218370	0.358896	0.503598	3.626118	4.809746	2.526313	2.292548	1.718811	1.183858	0.275829	0.000000	0.000000	1.555441	0.000000	4.999991	14043.000000		1
6617.243652	2521.715088	3.358191	3.231758	4377.357910	66308.953125	354.753296	206.033844	46.478111	62.710911	6.882905	23.448750	38.404881	38.953789	0.216640	0.000000	3.820677	3.401696	0.526105	0.509439	3.641212	4.821572	2.549927	2.313939	1.667248	1.797343	0.837772	1.370120	1.584386	1.590550	0.000000	0.000000	14072.000000		1
37703.523438	8151.811035	3.321187	9.257383	25355.478516	99998.000000	3881.575928	2345.793945	545.476379	259.780334	154.106766	744.639648	983.484436	567.984619	3.967860	0.000000	4.576382	3.911254	0.521293	0.966488	4.404072	4.999991	3.589008	3.370290	2.736776	2.414606	2.187822	2.871946	2.992768	2.754337	0.598556	0.000000	14095.000000		1
9773.148438	2917.778076	2.673601	4.755125	8549.757812	99998.000000	1015.333313	617.490906	101.720207	70.774887	31.469553	133.550552	200.313507	136.970428	1.852379	0.000000	3.990035	3.465052	0.427097	0.677162	3.931954	4.999991	3.006609	2.790631	2.007407	1.849879	1.497891	2.125646	2.301710	2.136627	0.267730	0.000000	14155.000000		1
9030.087891	1184.553467	2.800035	3.040566	5184.026855	75846.617188	434.434021	264.806824	40.791695	48.852589	8.822577	88.167175	142.000000	93.520546	1.798398	0.000000	3.955692	3.073555	0.447163	0.482955	3.714667	4.879936	2.637924	2.422929	1.610572	1.688888	0.945595	1.945307	2.152288	1.970907	0.254886	0.000000	14186.000000		1
9290.632812	2693.047607	3.432201	6.753388	4614.691895	65651.046875	414.275635	284.749359	87.852631	36.986362	31.460302	62.192844	93.764160	49.623524	0.149224	99998.000000	3.968045	3.430244	0.535573	0.829522	3.664143	4.817242	2.617289	2.454463	1.943755	1.568042	1.497763	1.793740	1.972037	1.695688	0.000000	4.999991	14255.000000		1
26716.470703	6226.352051	3.641896	6.414176	16045.336914	99998.000000	2326.680908	1431.474609	367.726593	159.330612	99.425903	439.038055	633.489380	314.245300	2.195566	0.000000	4.426779	3.794234	0.561327	0.807141	4.205349	4.999991	3.366737	3.155784	2.565525	2.202299	1.997500	2.642502	2.801739	2.497269	0.341546	0.000000	14336.000000		1
6172.531738	1038.547729	1.622047	1.208826	3700.350830	57745.757812	233.383514	160.533279	31.595987	23.908226	0.000000	7.095683	33.837864	17.990532	0.323905	0.000000	3.790463	3.016427	0.210063	0.082364	3.568243	4.761520	2.368070	2.205565	1.499632	1.378547	0.000000	0.850994	1.529403	1.255044	0.000000	0.000000	14365.000000		1
7767.364258	1461.957397	2.581089	4.169215	4540.799316	64903.500000	407.879944	252.521194	76.994789	18.431507	18.585693	56.820969	73.516335	60.490620	0.250990	0.000000	3.890274	3.164935	0.411803	0.620054	3.657132	4.812268	2.610532	2.402298	1.886461	1.265561	1.269179	1.754509	1.866384	1.781688	0.000000	0.000000	14393.000000		1
10597.135742	2418.637939	2.920300	4.573184	6713.348633	93733.093750	790.029175	482.059296	166.959778	71.191193	42.725201	202.771240	283.303070	179.072708	1.474352	0.000000	4.025188	3.383571	0.465428	0.660219	3.826939	4.971893	2.897643	2.683100	2.222612	1.852426	1.630684	2.307006	2.452251	2.253029	0.168601	0.000000	14439.000000		1
18113.111328	4045.106689	4.135293	4.752041	10880.312500	99998.000000	1473.737305	900.926636	234.737274	84.553032	68.055031	313.878357	437.810730	252.286835	2.193069	0.000000	4.257993	3.606930	0.616506	0.676880	4.036642	4.999991	3.168420	2.954690	2.370582	1.927129	1.832860	2.496761	2.641286	2.401895	0.341052	0.000000	14476.000000		1
8102.662109	2829.219238	1.816322	3.481541	9034.737305	99998.000000	1144.619019	706.305664	183.966599	61.918392	22.801165	150.295258	197.461044	163.327133	1.587498	0.000000	3.908628	3.451667	0.259193	0.541772	3.955915	4.999991	3.058661	2.848993	2.264739	1.791820	1.357957	2.176945	2.295481	2.213058	0.200713	0.000000	14507.000000		1
4120.177246	952.508301	3.481541	4.323402	2183.323975	40234.457031	10.660485	5.572316	0.000000	11.200139	5.519892	0.000000	0.000000	0.000000	1.001526	0.000000	3.614916	2.978869	0.541772	0.635826	3.339118	4.604598	1.027777	0.746036	0.000000	1.049223	0.741931	0.000000	0.000000	0.000000	0.000662	0.000000	14532.000000		1
16272.673828	5690.037598	1.649800	5.763508	11856.685547	99998.000000	1577.532837	1005.995728	300.963654	121.123093	82.394417	396.426941	497.965210	300.229706	2.453305	99998.000000	4.211459	3.755115	0.217431	0.760687	4.073963	4.999991	3.197978	3.002596	2.478514	2.083227	1.915898	2.598163	2.697199	2.477454	0.389751	4.999991	14566.000000		1
13603.848633	3276.105469	1.338343	4.625608	7573.872070	96168.437500	929.919922	570.393005	121.678162	58.677380	45.673256	174.203491	208.688934	172.519760	1.059788	0.000000	4.133662	3.515358	0.126567	0.665169	3.879318	4.983033	2.968446	2.756174	2.085213	1.768471	1.659662	2.241057	2.319499	2.236839	0.025219	0.000000	14628.000000		1
15316.264648	3318.047363	2.800035	5.088169	10259.222656	99998.000000	1375.005127	842.887573	207.578796	89.005951	74.114578	327.301849	421.392914	250.751129	2.051044	0.000000	4.185153	3.520883	0.447163	0.706562	4.011115	4.999991	3.138304	2.925770	2.317183	1.949419	1.869904	2.514948	2.624687	2.399243	0.311975	0.000000	14710.000000		1
5014.264160	2369.137695	3.049818	3.860841	8762.487305	99998.000000	1086.573853	689.696655	165.180466	76.856018	49.580353	214.211914	285.242737	179.711044	2.322578	0.000000	3.700207	3.374590	0.484274	0.586682	3.942627	4.999991	3.036059	2.838658	2.217959	1.885678	1.695310	2.330844	2.455215	2.254575	0.365970	0.000000	14775.000000		1
18603.927734	3506.543945	3.703570	3.598723	9679.097656	99998.000000	1287.322144	774.786255	216.999619	85.293129	40.606670	213.918961	281.807465	166.232025	1.032331	0.000000	4.269605	3.544879	0.568621	0.556148	3.985835	4.999991	3.109687	2.889182	2.336459	1.930914	1.608597	2.330249	2.449953	2.220715	0.013819	0.000000	14797.000000		1
11717.843750	1761.184814	2.531749	4.878475	10341.182617	99998.000000	1370.999390	848.589417	221.393936	109.996964	65.868660	289.976288	388.285889	228.310760	1.486142	0.000000	4.068848	3.245805	0.403421	0.688284	4.014570	4.999991	3.137037	2.928698	2.345166	2.041381	1.818679	2.462363	2.589152	2.358526	0.172060	0.000000	14847.000000		1
7184.994141	1099.883301	2.072273	2.050686	5208.419434	76210.523438	534.914551	315.401703	77.139725	43.079830	11.406750	37.933071	68.526840	28.962475	0.651082	99998.000000	3.856426	3.041347	0.316447	0.311899	3.716706	4.882015	2.728284	2.498864	1.887278	1.634274	1.057162	1.579018	1.835861	1.461836	0.000000	4.999991	14871.000000		1
14008.481445	3760.758057	1.581958	6.004039	13591.319336	99998.000000	1931.456543	1188.972534	261.340698	92.712608	78.129608	315.941376	412.897186	268.519623	1.933545	99998.000000	4.146391	3.575275	0.199195	0.778444	4.133262	4.999991	3.285885	3.075172	2.417207	1.967139	1.892816	2.499607	2.615842	2.428976	0.286354	4.999991	14921.000000		1
8248.550781	3095.759277	1.884164	4.949401	7612.631348	99998.000000	924.591248	572.477600	153.937149	77.398758	45.793522	154.945541	224.181641	169.059814	0.980164	99998.000000	3.916378	3.490767	0.275119	0.694553	3.881535	4.999991	2.965950	2.757759	2.187343	1.888734	1.660804	2.190179	2.350600	2.228040	0.000000	4.999991	14989.000000		1
20686.574219	3583.008301	4.147629	6.068798	11022.858398	99998.000000	1450.769531	909.289734	263.403717	124.179077	72.492531	378.010864	434.949005	300.963654	1.445520	0.000000	4.315689	3.554248	0.617800	0.783103	4.042294	4.999991	3.161598	2.958702	2.420622	2.094049	1.860293	2.577504	2.638438	2.478514	0.160024	0.000000	15021.000000		1
8336.301758	1570.100952	1.455525	1.227328	4775.298828	71806.500000	427.884155	262.537170	73.112366	22.378693	10.407619	41.093903	50.113838	61.791958	0.798540	99998.000000	3.920974	3.195928	0.163020	0.088961	3.679001	4.856164	2.631326	2.419191	1.863991	1.349835	1.017351	1.613777	1.699958	1.790932	0.000000	4.999991	15059.000000		1
20168.814453	3761.297852	2.445405	6.633122	12346.901367	99998.000000	1710.845947	1033.999146	273.885345	116.454308	72.403099	365.527893	500.287262	232.261032	0.924162	99998.000000	4.304680	3.575338	0.388351	0.821718	4.091558	4.999991	3.233211	3.014520	2.437569	2.066156	1.859757	2.562921	2.699219	2.365976	0.000000	4.999991	15083.000000		1
15686.239258	5208.055664	3.086823	3.237926	11883.979492	99998.000000	1616.381714	1003.245056	232.356628	129.143890	76.125175	281.190704	381.810028	173.669998	0.341002	0.000000	4.195519	3.716676	0.489512	0.510267	4.074962	4.999991	3.208544	3.001407	2.366155	2.111074	1.881528	2.449001	2.581847	2.239725	0.000000	0.000000	15122.000000		1
11468.504883	653.280823	1.208826	3.040566	5857.682129	85465.195312	591.183533	383.728119	86.193581	55.340775	37.051121	117.872833	170.811371	116.987801	0.996705	99998.000000	4.059507	2.815100	0.082364	0.482955	3.767726	4.931789	2.771722	2.584024	1.935475	1.743045	1.568801	2.071414	2.232517	2.068141	0.000000	4.999991	15147.000000		1
14149.806641	5508.661621	2.315888	5.612404	11861.465820	99998.000000	1605.662720	999.288635	274.853638	96.261986	67.583221	274.693268	395.390808	200.612625	4.336871	0.000000	4.150751	3.741046	0.364717	0.749149	4.074138	4.999991	3.205654	2.999691	2.439101	1.983455	1.829839	2.438848	2.597027	2.302358	0.637176	0.000000	15184.000000		1
4678.512695	380.480927	3.059069	1.162570	2496.323486	44005.796875	35.160789	27.522367	13.670214	9.886466	0.000000	0.000000	0.000000	0.000000	1.168357	99998.000000	3.670108	2.580333	0.485589	0.065419	3.397301	4.643510	1.546059	1.439686	1.135775	0.995041	0.000000	0.000000	0.000000	0.000000	0.067575	4.999991	15229.000000		1
14558.331055	949.705200	2.655099	5.230021	6642.055664	88783.132812	746.486816	483.557983	95.663742	36.125999	27.408270	98.716644	134.642197	60.509121	0.840940	0.000000	4.163112	2.977589	0.424081	0.718503	3.822303	4.948330	2.873022	2.684448	1.980747	1.557820	1.437882	1.994390	2.129181	1.781821	0.000000	0.000000	15281.000000		1
16262.250000	1984.108398	2.803118	5.606237	7761.375488	99998.000000	928.017273	587.776001	186.442841	69.603065	46.579872	199.625824	247.753738	146.573181	1.986973	0.000000	4.211181	3.297565	0.447641	0.748671	3.889939	4.999991	2.967556	2.769212	2.270546	1.842628	1.668198	2.300217	2.394020	2.166054	0.298192	0.000000	15336.000000		1
23182.164062	5495.950195	3.049818	7.515071	14657.105469	99998.000000	2019.503540	1279.612793	283.013214	165.880478	93.187500	468.401428	589.028015	386.827271	1.906402	0.000000	4.365154	3.740043	0.484274	0.875933	4.166048	4.999991	3.305245	3.107079	2.451807	2.219795	1.969358	2.670618	2.770136	2.587517	0.280215	0.000000	15379.000000		1
21879.720703	8577.250000	4.431333	6.657792	20696.292969	99998.000000	3094.254395	1904.060669	462.529968	207.843994	129.846985	579.773743	822.593506	432.737976	1.916486	0.000000	4.340042	3.933348	0.646534	0.823330	4.315893	4.999991	3.490556	3.279681	2.665140	2.317738	2.113432	2.763258	2.915185	2.636225	0.282506	0.000000	15435.000000		1
8985.891602	1016.603821	2.241878	3.225591	4713.050781	68621.460938	422.348846	283.155060	67.937851	22.369440	11.631863	46.475025	60.854500	73.402237	0.416880	99998.000000	3.953561	3.007152	0.350612	0.508609	3.673302	4.836460	2.625671	2.452024	1.832112	1.349655	1.065649	1.667220	1.784293	1.865709	0.000000	4.999991	15507.000000		1
16881.703125	4197.668457	2.812370	5.963951	9817.334961	99998.000000	1278.370117	797.282166	180.074921	87.572014	56.537266	251.596085	310.800781	164.529800	1.939200	99998.000000	4.227416	3.623008	0.449072	0.775534	3.991994	4.999991	3.106657	2.901612	2.255453	1.942365	1.752335	2.400704	2.492482	2.216244	0.287623	4.999991	15564.000000		1
6306.955078	1406.780029	3.290349	5.162179	4980.774414	78268.343750	533.243164	299.017822	90.649582	54.952225	21.795866	84.759644	93.705566	61.239967	0.129094	99998.000000	3.799820	3.148226	0.517242	0.712833	3.697297	4.893586	2.726925	2.475697	1.957366	1.739985	1.338374	1.928189	1.971765	1.787035	0.000000	4.999991	15608.000000		1
18291.939453	7077.223633	3.318103	8.717730	12188.141602	99998.000000	1719.853516	1029.944092	283.472687	121.045998	82.385162	390.533936	542.281616	311.429871	3.745680	0.000000	4.262260	3.849863	0.520890	0.940403	4.085938	4.999991	3.235492	3.012814	2.452511	2.082950	1.915849	2.591659	2.734225	2.493360	0.573531	0.000000	15645.000000		1
3597.640625	825.612488	2.611927	6.358669	5149.732910	78434.921875	472.410278	306.724060	101.183640	49.426167	23.646109	86.745567	116.633163	57.005993	0.855698	99998.000000	3.556018	2.916776	0.416961	0.803366	3.711785	4.894509	2.674319	2.486748	2.005110	1.693957	1.373760	1.938247	2.066822	1.755921	0.000000	4.999991	15717.000000		1
6043.764160	1257.678223	1.927337	1.449357	0.000000	3675.317139	0.000000	0.000000	0.000000	0.000000	0.000000	0.000000	0.000000	0.000000	0.198272	99998.000000	3.781307	3.099570	0.284958	0.161175	0.000000	3.565295	0.000000	0.000000	0.000000	0.000000	0.000000	0.000000	0.000000	0.000000	0.000000	4.999991	15787.000000		1
5401.606445	424.199097	2.975808	3.734408	2301.286377	41180.839844	47.378563	30.769545	3.789915	4.588603	1.810155	0.000000	0.000000	0.000000	0.236410	99998.000000	3.732523	2.627570	0.473605	0.572222	3.361971	4.614695	1.675582	1.488121	0.578629	0.661681	0.257716	0.000000	0.000000	0.000000	0.000000	4.999991	15811.000000		1
18774.039062	3582.860352	2.766114	5.529144	11253.469727	99998.000000	1527.937012	936.127502	204.914444	87.069366	65.094643	301.663666	408.885254	254.050735	1.735314	99998.000000	4.273558	3.554230	0.441870	0.742658	4.051286	4.999991	3.184105	2.971335	2.311573	1.939865	1.813545	2.479523	2.611601	2.404920	0.239378	4.999991	15845.000000		1
8410.154297	2403.734375	3.432201	5.433547	4871.243164	75748.953125	459.844025	291.894379	72.575790	58.732887	20.574705	110.959091	149.259125	87.726196	0.287194	0.000000	3.924804	3.380887	0.535573	0.735083	3.687640	4.879376	2.662611	2.465226	1.860792	1.768881	1.313334	2.045163	2.173941	1.943129	0.000000	0.000000	15894.000000		1
5531.243652	2235.605713	2.522498	3.237926	6070.537109	80857.343750	655.519592	414.361969	122.658791	57.755344	21.089689	81.604980	134.475677	131.823669	0.987747	99998.000000	3.742823	3.349395	0.401831	0.510267	3.783227	4.907720	2.816586	2.617380	2.088699	1.761592	1.324070	1.911717	2.128644	2.119993	0.000000	4.999991	16001.000000		1
11304.486328	3392.069336	3.256428	4.335737	9533.649414	99998.000000	1234.716675	766.043884	225.896194	64.036919	45.420387	235.125824	288.890808	200.908661	2.635152	99998.000000	4.053251	3.530465	0.512742	0.637063	3.979259	4.999991	3.091567	2.884254	2.353909	1.806430	1.657251	2.371300	2.460734	2.302999	0.420806	4.999991	16066.000000		1
5544.753418	678.613708	2.439237	2.331306	5732.368164	81928.531250	606.414124	378.547424	92.068108	57.117008	17.972029	78.536659	59.426731	45.691757	0.879336	99998.000000	3.743882	2.831623	0.387254	0.367599	3.758334	4.913435	2.782769	2.578120	1.964109	1.756765	1.254597	1.895072	1.773982	1.659838	0.000000	4.999991	16101.000000		1
15056.250000	4696.648438	1.871829	8.474114	15192.168945	99998.000000	2201.783203	1341.571289	394.888153	174.755478	136.177902	575.074097	780.367859	520.380920	1.633340	0.000000	4.177717	3.671788	0.272266	0.928094	4.181620	4.999991	3.342775	3.127614	2.596474	2.242431	2.134107	2.759724	2.892299	2.716321	0.213077	0.000000	16127.000000		1
12237.055664	2519.907959	4.588603	4.974071	5947.061035	84330.335938	614.311584	394.496521	106.432159	57.369877	25.311327	122.239403	176.056808	92.623177	1.274763	99998.000000	4.087677	3.401385	0.661681	0.696712	3.774302	4.925984	2.788389	2.596043	2.027073	1.758684	1.403315	2.087211	2.245653	1.966720	0.105429	4.999991	16231.000000		1
10122.094727	2434.183105	3.925599	5.128258	5213.597168	76024.851562	529.440918	324.125610	78.274544	33.976635	21.074270	52.176861	95.589737	66.238708	0.298268	99998.000000	4.005270	3.386353	0.593906	0.709970	3.717138	4.880956	2.723818	2.510713	1.893620	1.531180	1.323753	1.717478	1.980411	1.821112	0.000000	4.999991	16266.000000		1
20294.763672	3994.807861	4.042781	4.656446	11206.876953	99998.000000	1501.888672	929.130493	232.399811	131.086655	74.657318	366.718201	494.113617	266.021820	2.048383	0.000000	4.307384	3.601496	0.606680	0.668055	4.049485	4.999991	3.176638	2.968077	2.366236	2.117558	1.873072	2.564332	2.693827	2.424917	0.311411	0.000000	16299.000000		1
9283.077148	1953.237061	2.050686	4.890810	8421.560547	99998.000000	1038.291748	640.955078	131.287094	79.418610	29.440454	182.119446	227.783447	125.122704	1.969454	0.000000	3.967692	3.290755	0.311899	0.689381	3.925393	4.999991	3.016320	2.806828	2.118222	1.899922	1.468945	2.260356	2.357522	2.097336	0.294346	0.000000	16355.000000		1
8751.854492	1727.353149	3.228674	4.674948	7743.092285	99998.000000	923.052429	574.309326	125.014771	82.397499	27.833826	105.136986	171.548386	147.532227	0.753334	0.000000	3.942100	3.237381	0.509024	0.669777	3.888914	4.999991	2.965226	2.759146	2.096961	1.915914	1.444573	2.021755	2.234387	2.168887	0.000000	0.000000	16380.000000		1
8940.113281	0.000000	1.976677	4.243225	4947.926758	75987.562500	472.629211	308.117920	99.342644	58.473854	17.725330	99.382736	172.356323	117.141983	0.639962	0.000000	3.951343	0.000000	0.295936	0.627696	3.694423	4.880743	2.674520	2.488717	1.997136	1.766962	1.248594	1.997311	2.236427	2.068712	0.000000	0.000000	16441.000000		0
17101.986328	4807.410156	2.013681	5.889941	15088.980469	99998.000000	2182.158447	1339.659424	332.769318	104.887207	89.332825	384.150574	534.239258	243.051041	1.970712	99998.000000	4.233047	3.681911	0.303991	0.770111	4.178660	4.999991	3.338886	3.126994	2.522143	2.020723	1.951011	2.584502	2.727736	2.385698	0.294623	4.999991	16471.000000		1
5488.771484	1675.996582	4.283313	5.951616	3502.732422	59363.628906	222.830963	145.614151	57.712170	59.263290	22.594553	71.740097	92.361061	64.595078	2.606688	0.000000	3.739475	3.224273	0.631780	0.774635	3.544407	4.773520	2.347975	2.163203	1.761267	1.772786	1.354004	1.855762	1.965489	1.810199	0.416089	0.000000	16515.000000		1
4774.879395	909.067688	1.791652	1.973593	2394.535400	42745.582031	36.323360	32.033878	23.892807	13.001042	4.912396	0.000000	0.000000	3.620309	0.855996	11655.334961	3.678962	2.958596	0.253254	0.295258	3.379221	4.630891	1.560186	1.505610	1.378267	1.113978	0.691293	0.000000	0.000000	0.558746	0.000000	4.066525	16552.000000		1
18978.027344	3904.090332	2.383730	5.267026	11334.158203	99998.000000	1521.294678	939.837219	225.646408	108.137466	61.486668	287.120758	369.129700	194.830612	3.532036	99998.000000	4.278251	3.591520	0.377257	0.721565	4.054389	4.999991	3.182213	2.973053	2.353428	2.033976	1.788781	2.458065	2.567179	2.289657	0.548025	4.999991	16579.000000		1
12039.458984	3040.267334	2.291218	3.873176	9074.548828	99998.000000	1213.867554	720.675903	189.310715	76.137512	59.997223	228.970688	324.683777	194.701096	2.761152	99998.000000	4.080607	3.482912	0.360066	0.588067	3.957825	4.999991	3.084171	2.857740	2.277175	1.881599	1.778131	2.359780	2.511461	2.289368	0.441090	4.999991	16635.000000		1
7768.767578	1237.257690	3.293433	2.701355	3740.531982	65790.921875	276.090210	172.880554	58.159313	37.741879	28.897717	83.880775	126.547386	101.818886	0.323058	99998.000000	3.890352	3.092460	0.517649	0.431582	3.572933	4.818166	2.441051	2.237746	1.764619	1.576823	1.460863	1.923662	2.102253	2.007828	0.000000	4.999991	16667.000000		1
9871.353516	1968.452148	1.458608	3.327354	5721.581055	94638.179688	617.031433	371.646027	100.468208	74.102242	30.001694	143.023804	177.796036	82.311157	1.495615	0.000000	3.994377	3.294125	0.163939	0.522099	3.757516	4.976067	2.790307	2.570129	2.002029	1.869831	1.477146	2.155408	2.249922	1.915459	0.174820	0.000000	16693.000000		1
7042.876953	864.001953	3.407531	4.674948	5281.087402	87538.437500	524.883179	333.987396	112.753822	50.449966	39.388596	113.022110	129.140808	67.139160	0.683521	99998.000000	3.847750	2.936515	0.532440	0.669777	3.722723	4.942199	2.720063	2.523730	2.052131	1.702861	1.595371	2.053164	2.111063	1.826976	0.000000	4.999991	16773.000000		1
7938.018555	1275.517578	2.581089	5.260859	5648.058594	81630.218750	591.630676	366.397491	99.635597	50.567146	22.865923	98.661140	131.580048	75.126045	0.906093	0.000000	3.899712	3.105686	0.411803	0.721057	3.751899	4.911851	2.772051	2.563952	1.998415	1.703868	1.359189	1.994146	2.119190	1.875790	0.000000	0.000000	16793.000000		1
10470.536133	1862.325317	2.516331	2.615010	7174.845703	97540.023438	838.857117	518.348755	120.805466	41.047646	35.524670	151.106277	226.340256	138.848419	0.769962	99998.000000	4.019969	3.270056	0.400768	0.417473	3.855813	4.989183	2.923688	2.714622	2.082087	1.613288	1.550530	2.179282	2.354762	2.142541	0.000000	4.999991	16816.000000		1
5418.646973	1096.411011	3.555551	1.603544	2477.901367	43752.023438	31.645327	32.225071	12.618659	24.642157	0.000000	0.000000	0.000000	29.779665	0.156066	99998.000000	3.733891	3.039973	0.550907	0.205081	3.394084	4.640998	1.500310	1.508194	1.101013	1.391679	0.000000	0.000000	0.000000	1.473920	0.000000	4.999991	16837.000000		1
11025.759766	1201.156372	2.920300	3.543216	5224.565918	78584.484375	497.055511	319.296478	99.604759	42.296562	32.749306	107.138336	156.564499	87.932808	0.585071	99998.000000	4.042408	3.079600	0.465428	0.549398	3.718050	4.895337	2.696405	2.504194	1.998280	1.626305	1.515202	2.029945	2.194693	1.944151	0.000000	4.999991	16890.000000		1
8267.750000	462.665649	2.433070	4.434416	3262.108398	49615.347656	181.160400	134.043961	43.505386	22.415697	22.159746	34.698227	39.144981	43.554726	0.393251	0.000000	3.917387	2.665267	0.386155	0.646836	3.513498	4.695616	2.258063	2.127247	1.638543	1.350552	1.345565	1.540307	1.592676	1.639035	0.000000	0.000000	16934.000000		1
6398.332520	2117.843994	1.939672	4.613273	6498.297852	86415.390625	689.493164	459.128601	124.891418	61.680943	43.048992	116.161354	157.434113	168.729843	0.094165	0.000000	3.806067	3.325894	0.287728	0.664009	3.812800	4.936591	2.838530	2.661934	2.096533	1.790151	1.633963	2.065062	2.197099	2.227192	0.000000	0.000000	16968.000000		1
4827.910645	1543.220093	2.186371	4.039698	5527.500000	81725.953125	568.579773	356.153320	106.907059	33.705265	21.734190	106.339645	130.728943	109.963043	0.071191	99998.000000	3.683759	3.188428	0.339724	0.606349	3.742529	4.912360	2.754791	2.551637	2.029006	1.527698	1.337143	2.026695	2.116372	2.041247	0.000000	4.999991	16998.000000		1
5266.353516	823.814636	2.436154	5.211518	2651.962891	47501.207031	102.990707	64.348373	33.748436	56.694538	10.608061	36.634815	62.772587	31.818016	0.334592	0.000000	3.721510	2.915829	0.386705	0.716964	3.423568	4.676705	2.012798	1.808538	1.528254	1.753541	1.025636	1.563894	1.797770	1.502673	0.000000	0.000000	17049.000000		1
2765.515381	262.102386	1.674470	2.121612	1665.561279	35656.300781	0.000000	0.000000	18.292738	7.416392	5.522976	0.000000	0.000000	0.000000	0.089937	0.000000	3.441776	2.418471	0.223877	0.326666	3.221561	4.552136	0.000000	0.000000	1.262279	0.870193	0.742173	0.000000	0.000000	0.000000	0.000000	0.000000	17064.000000		1
7162.945312	7998.509277	1.594293	6.969250	15045.694336	99998.000000	2093.238770	1323.429688	287.389038	121.841599	73.701355	405.406799	497.777100	328.664886	0.745028	99998.000000	3.855092	3.903009	0.202568	0.843186	4.177412	4.999991	3.320819	3.121701	2.458470	2.085796	1.867476	2.607891	2.697035	2.516753	0.000000	4.999991	17083.000000		1
5754.241211	1783.671509	3.533965	4.761292	3853.816162	56811.652344	283.623779	186.405838	46.820404	31.148846	6.667043	16.578180	13.149062	16.593597	0.296196	0.000000	3.759988	3.251315	0.548262	0.677725	3.585891	4.754437	2.452743	2.270459	1.670435	1.493442	0.823933	1.219537	1.118895	1.219941	0.000000	0.000000	17119.000000		1
5386.841309	0.000000	2.229543	1.631298	2000.630981	36453.121094	6.179812	0.000000	5.371873	9.063108	0.000000	0.000000	0.000000	28.518415	0.102535	0.000000	3.731334	0.000000	0.348216	0.212533	3.301167	4.561735	0.790975	0.000000	0.730126	0.957277	0.000000	0.000000	0.000000	1.455125	0.000000	0.000000	17147.000000		0
7299.046387	1624.155884	0.786353	1.033052	2227.285889	46198.601562	0.000000	18.138552	46.114231	28.370396	9.115532	13.571534	20.756645	66.713608	2.065614	99998.000000	3.863266	3.210628	0.000000	0.014122	3.347776	4.664629	0.000000	1.258603	1.663835	1.452865	0.959782	1.132629	1.317157	1.824214	0.315049	4.999991	17174.000000		1
7191.793945	1439.409058	2.346725	4.397411	5609.259277	83540.046875	586.934143	362.407135	124.524452	62.353199	19.615662	79.014641	82.490013	114.637985	0.209900	0.000000	3.856837	3.158184	0.370462	0.643197	3.748905	4.921895	2.768589	2.559197	2.095255	1.794859	1.292603	1.897708	1.916401	2.059329	0.000000	0.000000	17196.000000		1
23267.482422	6031.583496	3.765245	8.134903	14795.902344	99998.000000	2171.359131	1303.983643	326.577179	155.223068	128.021408	531.895569	688.398438	424.381042	2.089052	99998.000000	4.366749	3.780431	0.575793	0.910352	4.170141	4.999991	3.336732	3.115272	2.513986	2.190956	2.107283	2.725826	2.837840	2.627756	0.319949	4.999991	17275.000000		1
11003.214844	3387.073730	3.962604	4.286397	7643.037109	99998.000000	919.842285	568.129517	108.538353	18.514767	32.101719	180.518982	214.800903	155.892242	1.723349	99998.000000	4.041520	3.529825	0.597981	0.632092	3.883266	4.999991	2.963713	2.754447	2.035583	1.267518	1.506528	2.256523	2.332036	2.192825	0.236373	4.999991	17302.000000		1
18707.609375	2622.732178	3.219423	6.232236	10833.836914	99998.000000	1484.203491	889.171387	217.033539	99.006516	78.616837	314.177460	457.867371	211.834351	1.441088	99998.000000	4.272018	3.418754	0.507778	0.794644	4.034782	4.999991	3.171494	2.948986	2.336527	1.995664	1.895516	2.497175	2.660740	2.325996	0.158691	4.999991	17324.000000		1
17733.960938	7044.076660	3.527797	4.884642	12306.658203	99998.000000	1653.991089	1031.769653	235.822754	80.402321	69.957695	337.382599	471.586914	224.502350	1.203138	0.000000	4.248806	3.847824	0.547504	0.688833	4.090140	4.999991	3.218533	3.013583	2.372586	1.905269	1.844836	2.528123	2.673562	2.351221	0.080315	0.000000	17389.000000		1
10815.553711	1380.225952	2.278883	4.156880	4981.924805	67696.789062	470.285583	281.714966	40.884209	31.762508	19.461475	41.420780	64.141769	7.595249	0.689293	99998.000000	4.034049	3.139950	0.357722	0.618767	3.697397	4.830568	2.672362	2.449810	1.611556	1.501915	1.289176	1.617218	1.807141	0.880542	0.000000	4.999991	17425.000000		1
6332.830566	1286.640625	3.595639	4.163047	3378.180176	53729.449219	220.638428	143.100891	41.254257	29.122829	7.721682	17.453960	11.008947	19.045170	0.189501	99998.000000	3.801598	3.109457	0.555776	0.619411	3.528683	4.730212	2.343681	2.155642	1.615469	1.464234	0.887712	1.241894	1.041746	1.279785	0.000000	4.999991	17455.000000		1
11375.480469	3529.320557	4.092121	9.602762	10462.906250	99998.000000	1318.008423	863.379028	173.740921	108.689453	59.136860	280.123749	336.716522	202.361099	0.173760	0.000000	4.055970	3.547691	0.611948	0.982396	4.019652	4.999991	3.119918	2.936202	2.239902	2.036187	1.771858	2.447350	2.527264	2.306127	0.000000	0.000000	17498.000000		1
14577.344727	5209.532715	3.904013	6.808895	9772.636719	99998.000000	1242.389038	792.647278	164.862839	56.364578	47.446404	185.881607	221.575882	200.637299	0.736959	99998.000000	4.163679	3.716799	0.591511	0.833077	3.990012	4.999991	3.094258	2.899080	2.217123	1.751006	1.676203	2.269236	2.345522	2.302412	0.000000	4.999991	17557.000000		1
18652.048828	3710.095459	2.445405	4.203136	8532.291992	99998.000000	1111.465820	662.399414	162.559296	60.151409	55.461040	222.578094	274.770386	165.639938	1.442983	99998.000000	4.270727	3.569385	0.388351	0.623573	3.931066	4.999991	3.045896	2.821120	2.211012	1.779246	1.743988	2.347482	2.438970	2.219165	0.159261	4.999991	17606.000000		1
23851.523438	4282.887695	2.991227	5.689498	10828.437500	99998.000000	1411.088013	889.609314	211.692505	105.766075	55.932854	234.015686	329.947723	172.035614	3.135667	0.000000	4.377516	3.631737	0.475849	0.755074	4.034566	4.999991	3.149554	2.949199	2.325706	2.024346	1.747667	2.369245	2.518445	2.235618	0.496330	0.000000	17663.000000		1
26362.833984	6050.496094	1.905751	6.651625	16313.570312	99998.000000	2368.425537	1441.851440	345.847473	167.113968	77.115051	383.496826	564.934753	310.853210	2.613766	99998.000000	4.420992	3.781791	0.280066	0.822928	4.212549	4.999991	3.374460	3.158921	2.538885	2.223013	1.887139	2.583762	2.751998	2.492555	0.417267	4.999991	17736.000000		1
13328.520508	2183.533691	2.988143	3.148497	6246.939453	89789.593750	691.664124	416.761139	118.461823	49.555683	28.771282	118.501915	131.419693	55.704659	2.344622	99998.000000	4.124782	3.339160	0.475401	0.498103	3.795667	4.953226	2.839895	2.619887	2.073578	1.695094	1.458959	2.073725	2.118660	1.745892	0.370073	4.999991	17769.000000		1
7818.171875	2179.210449	3.105325	2.781532	6523.476562	92463.804688	711.082397	439.068878	69.778839	25.810894	21.728024	82.705872	125.307724	43.637985	3.062532	99998.000000	3.893105	3.338299	0.492107	0.444284	3.814479	4.965972	2.851920	2.642533	1.843724	1.411803	1.337020	1.917536	2.097978	1.639865	0.486081	4.999991	17784.000000		1
18582.343750	2133.133057	2.855542	3.533965	9485.376953	99998.000000	1237.485840	770.407349	195.527542	83.584740	48.137161	198.244308	242.128998	136.578796	1.353805	99998.000000	4.269101	3.329018	0.455689	0.548262	3.977055	4.999991	3.092540	2.886720	2.291208	1.922127	1.682480	2.297201	2.384047	2.135383	0.131556	4.999991	17849.000000		1
17131.494141	2025.757324	2.988143	3.099157	7836.174805	99998.000000	958.191650	595.679626	173.568237	34.516289	39.450272	154.593994	221.652969	143.850250	2.927733	99998.000000	4.233795	3.306587	0.475401	0.491244	3.894104	4.999991	2.981452	2.775013	2.239470	1.538024	1.596050	2.189193	2.345674	2.157911	0.466531	4.999991	17900.000000		1
10739.873047	2316.936279	2.840123	3.805334	5590.898438	79960.523438	544.212036	362.117279	81.897934	41.574966	14.425730	78.326965	99.265549	62.528969	1.279840	99998.000000	4.030999	3.364914	0.453337	0.580393	3.747482	4.902875	2.735768	2.558849	1.913273	1.618832	1.159138	1.893911	1.996799	1.796081	0.107156	4.999991	17921.000000		1
11539.723633	3275.744629	3.426034	5.852936	7503.513672	99998.000000	904.821350	554.406860	126.272934	59.294128	35.496918	153.280319	207.683640	154.960953	0.565759	99998.000000	4.062195	3.515310	0.534792	0.767374	3.875265	4.999991	2.956563	2.743829	2.101310	1.773012	1.550191	2.185486	2.317402	2.190222	0.000000	4.999991	17953.000000		1
5226.092285	0.000000	1.347594	1.936588	3084.605225	57129.363281	195.737228	102.941368	35.944057	47.952137	0.000000	22.363274	59.648758	0.000000	0.908028	99998.000000	3.718177	0.000000	0.129559	0.287037	3.489200	4.756859	2.291673	2.012590	1.555627	1.680808	0.000000	1.349535	1.775601	0.000000	0.000000	4.999991	17982.000000		0
6488.149414	552.812622	1.921169	2.571838	3717.656738	56721.339844	288.946320	176.531708	45.713345	25.992834	8.458695	28.148367	33.640507	6.037961	0.761007	99998.000000	3.812121	2.742578	0.283566	0.410244	3.570269	4.753747	2.460817	2.246823	1.660043	1.414854	0.927303	1.449453	1.526863	0.780890	0.000000	4.999991	18030.000000		1
18676.738281	3465.604248	3.302684	7.067929	13491.338867	99998.000000	1900.566772	1162.538696	262.358337	115.615532	78.845032	353.448883	469.280273	334.323547	5.852187	99998.000000	4.271301	3.539779	0.518867	0.849292	4.130055	4.999991	3.278883	3.065408	2.418895	2.063016	1.896774	2.548327	2.671432	2.524167	0.767318	4.999991	18123.000000		1
16408.394531	4006.695557	4.153796	5.926946	8257.561523	99998.000000	1031.917725	614.003235	170.583176	81.611145	49.648193	214.051559	296.634094	198.136383	1.622141	0.000000	4.215066	3.602786	0.618445	0.772831	3.916852	4.999991	3.013645	2.788171	2.231936	1.911749	1.695903	2.330518	2.472221	2.296964	0.210089	0.000000	18180.000000		1
5915.018066	1396.085571	2.581089	3.123827	3520.430176	59912.960938	229.744705	136.171738	46.737144	32.551945	13.105889	30.578354	39.070969	64.777016	0.207603	99998.000000	3.771956	3.144912	0.411803	0.494687	3.546596	4.777521	2.361245	2.134087	1.669662	1.512577	1.117466	1.485414	1.591854	1.811421	0.000000	4.999991	18231.000000		1
16098.041016	1941.481812	2.124696	2.923384	7866.941406	99998.000000	914.562927	574.185974	121.943367	24.213516	19.045170	107.496048	136.837830	81.275017	0.364750	99998.000000	4.206773	3.288133	0.327297	0.465886	3.895806	4.999991	2.961214	2.759053	2.086158	1.384058	1.279785	2.031393	2.136206	1.909957	0.000000	4.999991	18248.000000		1
4720.186523	3244.352295	2.655099	4.662613	7454.028809	99998.000000	875.319214	534.920715	98.146156	37.041870	32.018459	118.156532	161.261032	108.137466	0.994619	0.000000	3.673959	3.511128	0.424081	0.668629	3.872391	4.999991	2.942167	2.728289	1.991873	1.568693	1.505400	2.072458	2.207530	2.033976	0.000000	0.000000	18268.000000		1
9085.330078	2133.059082	2.285050	4.101373	4330.608398	66948.164062	336.275543	207.955002	60.209999	40.310635	7.080264	8.588212	26.347464	27.337343	1.152324	99998.000000	3.958341	3.329003	0.358896	0.612929	3.636549	4.825739	2.526695	2.317969	1.779669	1.605420	0.850049	0.933903	1.420739	1.436756	0.061574	4.999991	18295.000000		1
6688.718750	1151.400146	2.963473	4.280230	3621.977539	59386.394531	251.429550	179.751129	65.591125	26.550991	25.002954	47.856541	106.718948	30.923733	1.335294	0.000000	3.825343	3.061226	0.471801	0.631467	3.558946	4.773687	2.400416	2.254672	1.816845	1.424081	1.397991	1.679941	2.028242	1.490292	0.125577	0.000000	18338.000000		1
24090.861328	6096.514648	2.417651	6.605369	12420.689453	99998.000000	1794.668091	1069.150757	297.642456	141.787231	80.100113	344.755829	443.028412	249.098251	1.673219	99998.000000	4.381852	3.785082	0.383394	0.819897	4.094146	4.999991	3.253984	3.029039	2.473695	2.151637	1.903633	2.537512	2.646432	2.396371	0.223553	4.999991	18366.000000		1
22053.755859	2844.286377	2.377563	6.429595	11377.414062	99998.000000	1533.407593	953.575256	219.805817	119.026146	55.300686	258.250793	348.561157	225.846863	1.766702	99998.000000	4.343482	3.453973	0.376132	0.808184	4.056044	4.999991	3.185658	2.979355	2.342039	2.075642	1.742730	2.412042	2.542279	2.353814	0.247163	4.999991	18407.000000		1
8241.156250	2456.478516	2.186371	3.854673	7650.299316	99998.000000	932.658264	574.333984	174.456360	58.809982	36.298687	134.568192	166.922775	170.308731	1.339705	0.000000	3.915988	3.390313	0.339724	0.585988	3.883678	4.999991	2.969723	2.759165	2.241687	1.769451	1.559891	2.128942	2.222516	2.231237	0.127009	0.000000	18442.000000		1
6136.689453	470.183807	3.333522	3.330438	2339.672607	43246.226562	68.767372	22.782661	0.000000	0.000000	12.637161	0.000000	0.000000	0.000000	0.091122	99998.000000	3.787934	2.672268	0.522903	0.522501	3.369155	4.635948	1.837382	1.357605	0.000000	0.000000	1.101650	0.000000	0.000000	0.000000	0.000000	4.999991	18470.000000		1
9724.970703	1036.789917	2.944971	5.020327	4969.164551	72503.867188	495.618500	308.358459	86.209000	13.494441	31.185850	73.100029	141.472687	66.673515	0.517126	99998.000000	3.987888	3.015691	0.469081	0.700732	3.696283	4.860361	2.695148	2.489056	1.935553	1.130155	1.493958	1.863918	2.150673	1.823953	0.000000	4.999991	18508.000000		1
15108.581055	3044.661621	2.790784	6.253822	8242.925781	99998.000000	1042.137207	634.966492	164.887512	74.620308	47.542000	183.177170	241.163788	141.688538	0.169105	99998.000000	4.179224	3.483539	0.445726	0.796146	3.916081	4.999991	3.017925	2.802751	2.217188	1.872857	1.677077	2.262871	2.382312	2.151335	0.000000	4.999991	18537.000000		1
17979.210938	4014.771973	3.904013	3.947186	10858.195312	99998.000000	1441.095825	897.207642	256.511566	103.955917	73.898712	363.915100	470.399689	305.271637	3.451784	0.000000	4.254771	3.603661	0.591511	0.596288	4.035758	4.999991	3.158693	2.952893	2.409107	2.016849	1.868637	2.561000	2.672467	2.484686	0.538044	0.000000	18565.000000		1
8361.628906	153.995743	2.618094	2.312804	4304.023438	64975.535156	352.711884	222.319061	68.212303	27.170822	15.258339	28.678770	49.040699	1.066974	2.064525	99998.000000	3.922291	2.187509	0.417985	0.364139	3.633875	4.812750	2.547420	2.346977	1.833863	1.434103	1.183507	1.457561	1.690557	0.028154	0.314820	4.999991	18616.000000		0
519.020996	180.108841	1.477111	1.418520	0.308374	33175.492188	0.000000	0.000000	101.152802	160.841644	20.121395	0.000000	0.000000	25.477850	0.305792	99998.000000	2.715185	2.255535	0.169413	0.151835	0.000000	4.520817	0.000000	0.000000	2.004978	2.206398	1.303658	0.000000	0.000000	1.406163	0.000000	4.999991	18644.000000		0
9318.429688	2248.730225	2.396065	3.725156	7669.119629	98820.750000	902.588745	577.346802	131.509125	45.219944	32.089386	106.321144	134.728546	114.015076	1.947268	0.000000	3.969343	3.351937	0.379499	0.571145	3.884746	4.994848	2.955490	2.761437	2.118956	1.655330	1.506361	2.026620	2.129460	2.056962	0.289426	0.000000	18665.000000		1
20634.656250	6425.293457	1.560372	7.203614	14923.340820	99998.000000	2097.405029	1312.895630	327.641083	110.878914	76.991707	365.645081	516.449158	322.744110	2.234570	0.000000	4.314597	3.807893	0.193228	0.857550	4.173866	4.999991	3.321682	3.118230	2.515398	2.044849	1.886444	2.563060	2.713027	2.508858	0.349194	0.000000	18687.000000		1
23628.222656	5777.439941	2.485493	7.690845	16190.929688	99998.000000	2338.516357	1440.537720	369.669342	139.973984	92.657097	380.197235	526.705688	305.472076	1.539737	0.000000	4.373431	3.761735	0.395413	0.885974	4.209272	4.999991	3.368940	3.158525	2.567813	2.146047	1.966879	2.580009	2.721568	2.484972	0.187447	0.000000	18737.000000		1
14141.276367	3675.175293	2.759946	3.324270	9242.748047	99998.000000	1146.888672	725.005493	222.735367	116.028755	49.006775	240.815323	349.751495	219.185989	2.106859	0.000000	4.150488	3.565278	0.440901	0.521696	3.965801	4.999991	3.059521	2.860341	2.347789	2.064566	1.690256	2.381684	2.543760	2.340813	0.323635	0.000000	18770.000000		1
8376.538086	1283.082031	3.524713	2.081524	5753.161621	79839.117188	584.041626	364.063110	101.812721	28.231628	11.816887	88.253517	145.712830	84.290916	0.442665	99998.000000	3.923064	3.108254	0.547124	0.318381	3.759907	4.902216	2.766444	2.561177	2.007802	1.450736	1.072503	1.945732	2.163498	1.925781	0.000000	4.999991	18791.000000		1
20934.632812	4603.395996	2.217208	5.408878	14907.866211	99998.000000	2179.685303	1291.765869	335.035889	151.584259	100.687157	441.181244	630.772583	367.100586	1.390974	0.000000	4.320865	3.663078	0.345806	0.733107	4.173416	4.999991	3.338394	3.111184	2.525091	2.180654	2.002974	2.644617	2.799873	2.564785	0.143319	0.000000	18824.000000		1
12898.314453	2743.984863	2.130863	2.886379	5751.419434	83103.781250	515.854004	349.285828	92.697189	16.195795	16.316061	72.754646	83.785179	52.327961	0.953029	99998.000000	4.110533	3.438382	0.328556	0.460353	3.759775	4.919621	2.712527	2.543181	1.967067	1.209402	1.212615	1.861861	1.923167	1.718734	0.000000	4.999991	18848.000000		1
9901.375977	3919.404297	2.207957	5.960867	10181.419922	99998.000000	1328.453125	839.072998	215.778458	128.548737	81.028320	323.589050	427.313690	326.339752	1.953448	0.000000	3.995696	3.593220	0.343991	0.775309	4.007808	4.999991	3.123346	2.923800	2.334008	2.109068	1.908637	2.509994	2.630747	2.513670	0.290802	0.000000	18888.000000		1
8926.116211	3323.403809	2.352893	4.940149	7988.946289	99998.000000	954.565186	607.323853	168.991974	57.542564	31.583652	152.971939	224.221725	170.321060	1.934614	99998.000000	3.950663	3.521583	0.371602	0.693740	3.902489	4.999991	2.979806	2.783420	2.227866	1.759989	1.499462	2.184612	2.350678	2.231268	0.286594	4.999991	18923.000000		1
16328.504883	2956.408203	3.749826	5.516809	10265.778320	99998.000000	1321.082886	836.803345	225.785187	76.007996	52.368050	220.959137	254.744568	185.625656	0.984215	0.000000	4.212946	3.470764	0.574011	0.741688	4.011392	4.999991	3.120930	2.922623	2.353695	1.880859	1.719066	2.344312	2.406105	2.268638	0.000000	0.000000	18951.000000		1
9229.099609	593.995911	1.511032	2.855542	4104.230957	60689.070312	318.035217	203.918396	28.672604	36.789001	0.000000	12.597073	28.709608	20.923168	0.042916	99998.000000	3.965159	2.773783	0.179274	0.455689	3.613232	4.783111	2.502475	2.309456	1.457467	1.565718	0.000000	1.100270	1.458027	1.320627	0.000000	4.999991	18966.000000		1
5688.480469	0.000000	1.544953	2.747611	2775.081055	45074.121094	90.877785	70.882820	0.000000	21.552250	4.715036	0.000000	1.023801	0.000000	0.451000	99998.000000	3.754996	0.000000	0.188915	0.438955	3.443276	4.653927	1.958458	1.850541	0.000000	1.333493	0.673485	0.000000	0.010216	0.000000	0.000000	4.999991	18987.000000		0
20085.519531	3295.779785	2.386814	6.938412	13402.486328	99998.000000	1817.876343	1158.603882	285.196503	142.687683	79.822578	378.988403	476.104584	410.276031	2.568014	99998.000000	4.302883	3.517958	0.377819	0.841260	4.127185	4.999991	3.259564	3.063935	2.455144	2.154387	1.902126	2.578626	2.677702	2.613076	0.409597	4.999991	19022.000000		1
5230.804199	626.433777	2.652015	3.762161	2881.852539	45707.140625	153.847733	89.468513	39.237492	19.294954	12.513812	28.330307	56.062370	34.297344	1.130400	0.000000	3.718569	2.796875	0.423576	0.575437	3.459672	4.659984	2.187091	1.951670	1.593701	1.285444	1.097390	1.452251	1.748671	1.535260	0.053232	0.000000	19147.000000		1
11397.596680	2994.396729	4.190801	4.462170	5832.049805	87293.554688	622.421814	373.459259	102.617577	54.249130	35.774452	116.562241	158.417831	114.298775	1.416799	0.000000	4.056813	3.476309	0.622297	0.649546	3.765821	4.940982	2.794085	2.572243	2.011222	1.734393	1.553573	2.066558	2.199804	2.058042	0.151308	0.000000	19193.000000		1
13913.903320	2799.627686	1.316756	2.830872	7440.734863	99998.000000	895.027405	555.967285	123.235451	59.901627	26.362883	149.222122	169.161575	108.011032	2.145113	99998.000000	4.143449	3.447100	0.119505	0.451920	3.871616	4.999991	2.951836	2.745049	2.090736	1.777439	1.420993	2.173833	2.228302	2.033468	0.331450	4.999991	19281.000000		1
7883.343750	2422.865723	0.792521	0.619832	8105.761719	99998.000000	945.360229	618.573303	162.926254	35.913223	27.935589	121.727501	148.315506	115.667953	1.691477	99998.000000	3.896710	3.384329	0.000000	0.000000	3.908794	4.999991	2.975597	2.791391	2.211991	1.555254	1.446158	2.085389	2.171186	2.063213	0.228266	4.999991	19300.000000		1
17053.099609	4520.878418	3.401364	3.759078	10338.937500	99998.000000	1371.098145	839.560181	189.054779	93.757996	49.938065	273.910004	402.656097	147.464386	0.679097	0.000000	4.231803	3.655223	0.531653	0.575081	4.014476	4.999991	3.137069	2.924052	2.276588	1.972008	1.698432	2.437608	2.604934	2.168687	0.000000	0.000000	19313.000000		1
16706.869141	3939.929443	2.007514	5.168346	6400.441406	84576.078125	683.122131	447.012604	111.541916	52.725765	30.251476	115.263985	153.511597	59.201618	0.132885	0.000000	4.222895	3.595489	0.302659	0.713352	3.806210	4.927248	2.834498	2.650320	2.047438	1.722023	1.480747	2.061694	2.186141	1.772334	0.000000	0.000000	19375.000000		1
6174.989258	828.847290	2.994310	2.343642	2817.010742	47697.074219	106.194710	71.333046	40.100937	15.690063	8.958261	0.000000	36.110580	24.339951	0.047958	0.000000	3.790636	2.918474	0.476297	0.369891	3.449789	4.678492	2.026103	1.853291	1.603155	1.195625	0.952224	0.000000	1.557634	1.386320	0.000000	0.000000	19408.000000		1
43490.207031	18288.236328	2.815454	10.842425	36575.492188	99998.000000	5711.984375	3518.792725	932.769287	437.601044	295.008942	1234.469971	1683.890991	774.684509	4.764380	0.000000	4.638391	4.262172	0.449548	1.035126	4.563190	4.999991	3.756787	3.546394	2.969774	2.641078	2.469835	3.091480	3.226314	2.889125	0.678006	0.000000	19429.000000		1
14401.722656	1639.537598	3.796082	1.770066	7378.637695	98364.062500	855.666565	523.927185	117.916000	48.605888	13.355673	115.970161	179.973160	87.229721	0.708847	99998.000000	4.158414	3.214721	0.579336	0.247989	3.867976	4.992836	2.932305	2.719271	2.071573	1.686689	1.125666	2.064346	2.255208	1.940665	0.000000	4.999991	19450.000000		1
17764.916016	3785.628418	3.746742	3.552467	10724.078125	99998.000000	1421.686768	874.730225	188.681641	63.531185	37.270065	202.034225	297.990936	118.686935	3.253809	99998.000000	4.249563	3.578138	0.573654	0.550530	4.030360	4.999991	3.152804	2.941874	2.275730	1.802987	1.571360	2.305425	2.474203	2.074403	0.512392	4.999991	19475.000000		1
4049.020020	260.908966	1.970509	2.238794	2131.566650	39640.667969	0.000000	0.000000	0.570492	6.229152	0.000000	0.000000	0.000000	10.993528	0.144141	0.000000	3.607350	2.416489	0.294578	0.350014	3.328699	4.598141	0.000000	0.000000	0.000000	0.794429	0.000000	0.000000	0.000000	1.041137	0.000000	0.000000	19497.000000		1
18214.923828	5310.740723	2.303553	8.310676	16675.785156	99998.000000	2375.366943	1490.503540	357.978882	141.121140	107.640984	498.597382	643.752075	372.925781	0.735339	99998.000000	4.260427	3.725155	0.362398	0.919636	4.222086	4.999991	3.375731	3.173333	2.553857	2.149592	2.031978	2.697750	2.808719	2.571622	0.000000	4.999991	19529.000000		1
4427.009277	412.801605	1.409269	2.541001	3679.005127	60016.636719	281.243134	175.877960	68.187630	35.842297	22.283096	81.426125	97.455399	81.537140	0.514796	0.000000	3.646111	2.615741	0.148994	0.405005	3.565730	4.778272	2.449082	2.245211	1.833706	1.554396	1.347975	1.910764	1.988806	1.911355	0.000000	0.000000	19577.000000		1
17499.468750	3510.521973	2.562587	5.174514	10730.346680	99998.000000	1432.347290	892.255127	217.329575	97.384468	69.393372	275.044830	367.307220	188.404099	1.624829	0.000000	4.243025	3.545372	0.408679	0.713870	4.030614	4.999991	3.156048	2.950489	2.337119	1.988490	1.841318	2.439404	2.565029	2.275090	0.210808	0.000000	19614.000000		1
11095.909180	1949.539673	3.799166	5.044997	2512.710449	44547.238281	50.783009	46.558289	12.828353	20.506863	10.919518	10.120831	40.412395	8.467947	0.839830	99998.000000	4.045163	3.289932	0.579688	0.702861	3.400142	4.648821	1.705718	1.667997	1.108171	1.311899	1.038203	1.005216	1.606515	0.927778	0.000000	4.999991	19631.000000		1
13973.943359	3573.498047	2.309720	6.361753	9960.673828	99998.000000	1359.367554	803.162842	253.976730	83.220856	83.853027	364.106293	439.155243	281.801300	0.899768	0.000000	4.145319	3.553093	0.363559	0.803577	3.998289	4.999991	3.133337	2.904804	2.404794	1.920232	1.923519	2.561228	2.642618	2.449943	0.000000	0.000000	19652.000000		1
10332.294922	1715.789185	2.454656	4.551599	4592.556641	68427.203125	419.440887	260.002350	60.151409	30.411831	27.275669	64.582741	89.872482	83.812935	0.556893	0.000000	4.014197	3.234464	0.389991	0.658164	3.662055	4.835229	2.622671	2.414977	1.779246	1.483043	1.435775	1.810117	1.953627	1.923311	0.000000	0.000000	19689.000000		1
8140.798828	1454.790771	0.989880	4.196969	7341.185547	99998.000000	889.436584	543.364014	138.873093	67.937851	40.181114	147.957779	204.087997	145.845428	1.669484	0.000000	3.910667	3.162801	0.000000	0.622936	3.865766	4.999991	2.949115	2.735091	2.142618	1.832112	1.604022	2.170138	2.309818	2.163893	0.222582	0.000000	19725.000000		1
11016.360352	2925.900635	3.210172	5.433547	8277.082031	99998.000000	1003.053894	628.931580	158.960571	74.706657	57.413048	267.332397	330.863586	222.232712	1.948391	0.000000	4.042038	3.466259	0.506528	0.735083	3.917877	4.999991	3.001324	2.798603	2.201289	1.873359	1.759011	2.427052	2.519649	2.346808	0.289676	0.000000	19753.000000		1
15522.600586	4000.885742	4.554682	5.313282	10454.241211	99998.000000	1423.166992	864.905457	243.306992	115.405838	77.395676	307.100281	433.191284	254.152496	1.211630	99998.000000	4.190965	3.602156	0.658458	0.725363	4.019292	4.999991	3.153256	2.936969	2.386155	2.062228	1.888717	2.487280	2.636680	2.405094	0.083370	4.999991	19864.000000		1
5255.504883	339.501129	2.519415	4.292564	2728.282471	53373.140625	96.440849	78.697014	80.238884	12.772846	19.097593	24.139507	74.817673	16.072447	0.090392	0.000000	3.720614	2.530841	0.401300	0.632717	3.435889	4.727323	1.984261	1.895958	1.904385	1.106288	1.280979	1.382728	1.874004	1.206082	0.000000	0.000000	19946.000000		1
18356.861328	5165.392090	1.511032	7.616835	13461.741211	99998.000000	1931.854370	1163.596436	318.636566	142.493393	93.215256	422.006561	505.295258	324.144104	4.559610	0.000000	4.263798	3.713103	0.179274	0.881775	4.129101	4.999991	3.285975	3.065802	2.503296	2.153795	1.969487	2.625319	2.703545	2.510738	0.658928	0.000000	19988.000000		1
5414.915527	2331.411377	3.145414	5.834434	5447.594238	80189.945312	550.203735	353.303955	90.483063	61.721031	20.238577	73.507080	92.743446	86.949097	1.661262	99998.000000	3.733592	3.367619	0.497678	0.765999	3.736205	4.904120	2.740524	2.548148	1.956567	1.790433	1.306180	1.866329	1.967283	1.939265	0.220438	4.999991	20031.000000		1
6066.155273	1538.538940	2.081524	5.023410	3678.536377	60301.351562	284.952881	170.043518	45.438892	38.250694	21.370310	39.505775	28.450573	29.788916	0.858016	99998.000000	3.782913	3.187109	0.318381	0.700999	3.565675	4.780327	2.454773	2.230560	1.657428	1.582639	1.329811	1.596661	1.454091	1.474055	0.000000	4.999991	20067.000000		1
6888.159668	224.773712	2.396065	2.531749	2930.618896	48728.960938	163.885300	92.549164	44.307159	42.086868	11.193972	30.963821	7.915957	20.445189	0.260000	0.000000	3.838103	2.351746	0.379499	0.403421	3.466959	4.687787	2.214540	1.966372	1.646474	1.624147	1.048984	1.490855	0.898503	1.310591	0.000000	0.000000	20098.000000		0
8076.509277	1430.185669	2.778449	4.227806	5394.260742	75814.515625	533.024231	337.410370	82.045952	56.777798	26.267286	92.709518	120.216469	97.606499	0.585251	99998.000000	3.907224	3.155392	0.443802	0.626115	3.731932	4.879752	2.726747	2.528158	1.914057	1.754179	1.419415	1.967124	2.079964	1.989479	0.000000	4.999991	20122.000000		1
25887.011719	6564.897461	2.315888	5.186849	21260.974609	99998.000000	3180.031494	1955.614624	469.141510	206.613586	116.441978	551.995422	669.673950	313.983185	2.594945	99998.000000	4.413082	3.817228	0.364717	0.714904	4.327583	4.999991	3.502431	3.291283	2.671304	2.315159	2.066110	2.741935	2.825863	2.496906	0.414128	4.999991	20144.000000		1
21212.433594	4932.054688	3.000478	6.596117	14933.923828	99998.000000	2180.493164	1322.168457	304.920074	120.703705	90.680420	377.862854	544.282959	356.137909	2.316485	0.000000	4.326591	3.693028	0.477190	0.819288	4.174174	4.999991	3.338555	3.121287	2.484186	2.081721	1.957514	2.577334	2.735825	2.551618	0.364830	0.000000	20241.000000		1
18433.603516	2915.002686	3.062153	5.174514	9382.666992	99998.000000	1174.084229	743.921143	213.209702	112.547211	76.461304	274.317078	368.075043	292.005402	1.392767	99998.000000	4.265610	3.464639	0.486027	0.713870	3.972326	4.999991	3.069699	2.871527	2.328807	2.051335	1.883442	2.438253	2.565936	2.465391	0.143878	4.999991	20271.000000		1
7175.906250	581.768921	1.871829	0.925122	3078.829346	49932.578125	162.365005	95.811760	9.167955	22.616140	0.000000	0.595162	0.000000	0.000000	0.420394	0.000000	3.855877	2.764750	0.272266	0.000000	3.488386	4.698384	2.210492	1.981419	0.962272	1.354419	0.000000	0.000000	0.000000	0.000000	0.000000	0.000000	20304.000000		1
19824.619141	4358.173828	3.765245	6.401842	15624.370117	99998.000000	2203.618164	1371.711792	325.352936	141.737885	94.297646	442.541168	672.267395	394.107971	2.831478	99998.000000	4.297205	3.639305	0.575793	0.806305	4.193802	4.999991	3.343136	3.137263	2.512355	2.151486	1.974501	2.645954	2.827542	2.595615	0.452013	4.999991	20332.000000		1
20022.021484	8774.359375	2.679769	8.323010	21395.412109	99998.000000	3155.108887	1951.395996	461.228638	172.529022	129.307327	653.823547	844.691528	466.147186	2.731377	0.000000	4.301508	3.943215	0.428097	0.920280	4.330321	4.999991	3.499014	3.290345	2.663916	2.236862	2.111623	2.815460	2.926698	2.668523	0.436382	0.000000	20364.000000		1
12751.762695	3616.880127	1.692973	2.436154	7963.736816	99998.000000	964.793945	580.310303	149.851196	67.203918	30.575270	160.437683	248.160797	71.000000	2.522238	99998.000000	4.105570	3.558334	0.228650	0.386705	3.901117	4.999991	2.984435	2.763660	2.175660	1.827395	1.485370	2.205306	2.394733	1.851258	0.401786	4.999991	20391.000000		1
12411.317383	1391.373657	2.969640	2.855542	5620.699707	85369.789062	562.304321	357.164795	117.370178	43.144588	20.272499	84.189148	95.750092	55.806419	0.902010	99998.000000	4.093818	3.143444	0.472704	0.455689	3.749790	4.931304	2.749971	2.552869	2.069558	1.634926	1.306907	1.925256	1.981139	1.746684	0.000000	4.999991	20430.000000		1
8369.569336	1880.729126	1.575791	6.022542	5340.674805	80514.546875	528.805664	345.054962	97.705177	51.100636	41.541046	151.800125	160.147812	108.208389	0.709015	0.000000	3.922703	3.274326	0.197498	0.779780	3.727596	4.905874	2.723296	2.537888	1.989918	1.708426	1.618477	2.181272	2.204521	2.034261	0.000000	0.000000	20492.000000		1
15869.918945	3304.620850	2.870961	6.784225	14692.082031	99998.000000	2108.472412	1296.869385	336.028839	121.008995	99.783615	416.754944	584.769409	301.675995	0.593632	0.000000	4.200575	3.519122	0.458027	0.831500	4.167083	4.999991	3.323968	3.112896	2.526376	2.082818	1.999059	2.619881	2.766985	2.479541	0.000000	0.000000	20522.000000		1
15989.700195	4669.270996	3.204005	5.834434	10450.368164	99998.000000	1375.763794	857.180664	218.609329	75.048950	65.384514	222.238892	311.392853	115.658707	0.928143	0.000000	4.203840	3.669249	0.505693	0.765999	4.019132	4.999991	3.138544	2.933072	2.339669	1.875345	1.815475	2.346820	2.493309	2.063178	0.000000	0.000000	20550.000000		1
22590.466797	9192.449219	1.301338	8.412439	20831.628906	99998.000000	3115.254639	1927.860962	502.741943	157.659225	155.167572	620.435913	818.976257	540.897034	2.226017	0.000000	4.353925	3.963431	0.114390	0.924922	4.318723	4.999991	3.493494	3.285076	2.701345	2.197719	2.190801	2.792697	2.913271	2.733114	0.347528	0.000000	20596.000000		1
5181.180664	2233.333008	2.960389	2.331306	4853.708984	72980.859375	481.667664	291.530487	102.447968	53.367184	19.970293	62.538223	79.215080	50.758339	1.964774	99998.000000	3.714429	3.348953	0.471349	0.367599	3.686074	4.863209	2.682748	2.464684	2.010503	1.727274	1.300384	1.796146	1.898808	1.705507	0.293312	4.999991	20645.000000		1
21743.361328	3805.219482	3.129995	6.512856	11506.520508	99998.000000	1508.564941	963.921204	267.683929	196.409485	79.252083	358.395203	497.789459	271.171661	1.282351	0.000000	4.337327	3.580380	0.495544	0.813771	4.060944	4.999991	3.178564	2.984041	2.427622	2.293162	1.899011	2.554362	2.697046	2.433244	0.108007	0.000000	20676.000000		1
27240.410156	4855.170898	2.047602	6.358669	13757.421875	99998.000000	1914.770508	1184.460938	297.294006	97.967293	89.524017	408.533722	523.652771	336.155273	3.298124	0.000000	4.435214	3.686204	0.311246	0.803366	4.138537	4.999991	3.282117	3.073521	2.473186	1.991081	1.951940	2.611228	2.719043	2.526540	0.518267	0.000000	20713.000000		1
7359.515137	1936.720581	2.803118	1.264333	4175.906738	66522.539062	342.702057	212.407928	58.085304	13.910746	14.891375	33.871788	27.291088	41.568798	0.311357	99998.000000	3.866849	3.287067	0.447641	0.101861	3.620751	4.822969	2.534917	2.327171	1.764066	1.143350	1.172935	1.529838	1.436021	1.618767	0.000000	4.999991	20765.000000		1
9277.584961	1725.194580	2.457740	3.990358	5548.013184	81761.773438	533.650269	344.555389	131.808243	52.201530	51.735886	183.066147	261.621307	117.212914	0.504626	99998.000000	3.967435	3.236838	0.390536	0.601012	3.744138	4.912550	2.727257	2.537259	2.119943	1.717683	1.713792	2.262608	2.417673	2.068975	0.000000	4.999991	20789.000000		1
18984.083984	3367.967041	2.584173	5.840601	11514.440430	99998.000000	1566.779785	967.782043	217.058197	79.174995	71.795609	349.745300	448.983124	277.329865	0.964366	0.000000	4.278389	3.527368	0.412322	0.766458	4.061243	4.999991	3.195008	2.985778	2.336576	1.898588	1.856098	2.543752	2.652230	2.442997	0.000000	0.000000	20843.000000		1
9170.613281	2669.583496	2.744528	2.248045	7138.108887	98431.390625	857.994812	504.246796	126.235931	60.398106	12.048167	118.480324	153.298828	95.472549	0.929997	99998.000000	3.962398	3.426444	0.438468	0.351805	3.853583	4.993134	2.933485	2.702643	2.101183	1.781023	1.080921	2.073646	2.185539	1.979879	0.000000	4.999991	20889.000000		1
22410.146484	5704.812012	4.163047	6.124305	10502.674805	99998.000000	1401.170654	835.073364	192.502396	71.869614	73.325142	342.443024	413.760651	289.729584	2.530506	0.000000	4.350445	3.756241	0.619411	0.787057	4.021300	4.999991	3.146491	2.921725	2.284436	1.856545	1.865253	2.534588	2.616749	2.461993	0.403207	0.000000	20947.000000		1
5665.367676	2079.115234	2.648932	4.773628	4819.938965	78539.468750	494.002625	304.377350	112.334435	53.077312	40.378475	146.946320	190.544220	130.044342	0.221401	99998.000000	3.753228	3.317878	0.423071	0.678849	3.683042	4.895088	2.693729	2.483412	2.050513	1.724909	1.606150	2.167159	2.279996	2.114091	0.000000	4.999991	21020.000000		1
21850.371094	8906.013672	2.716774	8.097898	19882.523438	99998.000000	2963.830566	1832.345215	474.411621	187.386475	120.000610	529.373108	662.966797	346.729431	2.012398	1172.495239	4.339459	3.949683	0.434053	0.908372	4.298471	4.999991	3.471853	3.263007	2.676155	2.272738	2.079183	2.723762	2.821492	2.539991	0.303714	3.069111	21061.000000		1
4285.986816	776.867798	2.963473	4.002693	2357.789551	39341.640625	31.666914	33.097767	0.283704	36.640984	0.000000	0.000000	0.000000	0.000000	0.226930	0.000000	3.632051	2.890347	0.471801	0.602352	3.372505	4.594852	1.500606	1.519799	0.000000	1.563967	0.000000	0.000000	0.000000	0.000000	0.000000	0.000000	21097.000000		1
8718.176758	935.877686	1.717642	2.429986	4784.109375	71196.398438	463.547607	284.450226	80.146370	20.587040	17.589645	71.468727	83.011162	1.347594	1.724675	99998.000000	3.940426	2.971219	0.234933	0.385604	3.679801	4.852458	2.666094	2.454006	1.903884	1.313594	1.245257	1.854116	1.919137	0.129559	0.236707	4.999991	21134.000000		1
18245.876953	3424.972900	2.926468	7.018589	9236.479492	99998.000000	1214.909790	736.683594	194.830612	63.136467	53.616966	252.675385	325.744568	234.580002	0.284375	99998.000000	4.261165	3.534657	0.466344	0.846250	3.965507	4.999991	3.084544	2.867281	2.289657	1.800280	1.729302	2.402563	2.512877	2.370291	0.000000	4.999991	21166.000000		1
20802.210938	5884.970215	2.769197	9.232714	15044.632812	99998.000000	2190.725098	1324.817383	353.812775	165.544342	84.485191	412.141693	601.396912	380.277405	1.863944	0.000000	4.318110	3.769744	0.442354	0.965329	4.177382	4.999991	3.340588	3.122156	2.548774	2.218914	1.926781	2.615047	2.779161	2.580101	0.270433	0.000000	21198.000000		1
14060.726562	643.782898	3.370527	3.496960	7201.606445	96247.867188	833.633240	528.817993	108.202225	33.285877	28.317972	117.404099	150.949005	108.929985	1.031687	99998.000000	4.148008	2.808739	0.527698	0.543691	3.857429	4.983391	2.920975	2.723306	2.034236	1.522260	1.452062	2.069683	2.178830	2.037148	0.013548	4.999991	21239.000000		1
3514.265625	203.280060	2.815454	3.441453	2525.464844	44360.878906	77.562195	53.308590	22.357105	34.470032	12.313369	10.401451	30.587605	35.450661	0.977356	99998.000000	3.545835	2.308095	0.449548	0.536742	3.402341	4.647000	1.889650	1.726797	1.349416	1.537442	1.090377	1.017094	1.485546	1.549624	0.000000	4.999991	21290.000000		1
5556.780273	2092.514160	3.367443	4.761292	5135.633789	75353.367188	487.181396	315.953705	84.383430	49.586517	16.889637	74.364357	75.240143	107.307938	0.758652	0.000000	3.744823	3.320668	0.527300	0.677725	3.710594	4.877103	2.687691	2.499624	1.926257	1.695364	1.227620	1.871365	1.876450	2.030632	0.000000	0.000000	21326.000000		1
11430.756836	2373.063477	2.204873	6.907575	8862.942383	99998.000000	1089.848755	690.748230	140.766510	101.862061	68.995567	295.520844	383.354980	203.360229	1.208825	99998.000000	4.058075	3.375309	0.343384	0.839326	3.947578	4.999991	3.037366	2.839320	2.148499	2.008013	1.838821	2.470588	2.583601	2.308266	0.082363	4.999991	21367.000000		1
28802.267578	7341.734375	2.827788	6.247655	20064.029297	99998.000000	2967.383057	1830.390137	435.732300	185.073669	105.161659	496.574463	626.288818	380.323669	3.307923	0.000000	4.459427	3.865799	0.451447	0.795717	4.302418	4.999991	3.472374	3.262544	2.639220	2.267345	2.021858	2.695984	2.796775	2.580153	0.519555	0.000000	21393.000000		1
20718.207031	4758.575684	3.370527	7.721682	14472.748047	99998.000000	2095.995605	1282.107544	339.353119	126.886597	106.549339	454.555420	615.566650	371.047791	2.174912	99998.000000	4.316352	3.677477	0.527698	0.887712	4.160551	4.999991	3.321390	3.107924	2.530652	2.103416	2.027551	2.657587	2.789275	2.569430	0.337442	4.999991	21455.000000		1
9872.752930	1614.189209	1.415436	2.269632	5492.588867	81130.062500	581.540710	356.233490	101.646194	45.380299	18.866314	72.255081	74.586388	65.729889	1.397596	0.000000	3.994438	3.207954	0.150890	0.355955	3.739777	4.909182	2.764580	2.551735	2.007091	1.656867	1.275687	1.858868	1.872660	1.817763	0.145382	0.000000	21485.000000		1
16088.238281	5209.970215	3.210172	4.085954	17132.884766	99998.000000	2468.501953	1540.188721	343.667267	133.664658	110.126480	456.152802	612.415100	305.697205	2.009255	0.000000	4.206509	3.716835	0.506528	0.611293	4.233830	4.999991	3.392433	3.187574	2.536138	2.126017	2.041892	2.659110	2.787046	2.485291	0.303035	0.000000	21510.000000		1
12913.785156	847.614929	4.067451	3.416783	6594.871582	96654.320312	766.395447	448.835083	108.939240	16.103283	19.862362	99.857628	125.184372	110.592125	1.521276	0.000000	4.111053	2.928199	0.609322	0.533617	3.819206	4.985221	2.884453	2.652087	2.037184	1.206914	1.298031	1.999381	2.097550	2.043724	0.182208	0.000000	21564.000000		1
17827.199219	3897.090332	3.216340	5.942365	12196.569336	99998.000000	1647.475098	1046.198486	245.450180	108.707962	84.232323	319.965637	393.722504	250.273148	2.006184	99998.000000	4.251083	3.590740	0.507362	0.773959	4.086238	4.999991	3.216819	3.019614	2.389963	2.036261	1.925479	2.505103	2.595190	2.398414	0.302371	4.999991	21632.000000		1
6908.919434	1692.818359	3.506211	4.147629	7024.979004	98270.671875	831.493164	515.915649	141.176651	67.607887	34.966515	170.928558	282.199097	147.683334	1.439594	0.000000	3.839410	3.228610	0.544838	0.617800	3.846645	4.992424	2.919859	2.712579	2.149763	1.829997	1.543652	2.232815	2.450556	2.169332	0.158240	0.000000	21651.000000		1
9826.339844	2882.481689	1.831741	3.848506	8103.167969	99998.000000	1027.600464	618.770691	174.869568	65.184067	51.982586	208.830795	248.472244	119.374611	0.627707	99998.000000	3.992392	3.459767	0.262864	0.585292	3.908655	4.999991	3.011824	2.791530	2.242714	1.814141	1.715858	2.319795	2.395278	2.076912	0.000000	4.999991	21668.000000		1
17460.894531	2519.146240	2.420735	3.071404	9126.451172	99998.000000	1179.523926	720.444641	185.940201	62.803425	37.704872	183.914185	248.851547	181.656876	1.517363	0.000000	4.242066	3.401253	0.383947	0.487337	3.960302	4.999991	3.071707	2.857601	2.269373	1.797983	1.576397	2.264615	2.395940	2.259252	0.181089	0.000000	21699.000000		1
38133.519531	13839.597656	2.636597	8.301425	22078.427734	99998.000000	3233.935303	2034.080322	683.849915	275.929871	192.671997	957.124695	1233.153198	853.723816	4.365222	99998.000000	4.581307	4.141123	0.421044	0.919153	4.343968	4.999991	3.509731	3.308368	2.834961	2.440799	2.284819	2.980968	3.091017	2.931317	0.640006	4.999991	21779.000000		1
9563.321289	1569.104980	2.818537	1.514116	6229.969238	83441.085938	644.683350	406.902405	89.841644	38.506645	13.839820	65.751480	86.122658	40.767025	0.780438	0.000000	3.980609	3.195652	0.450024	0.180159	3.794486	4.921380	2.809346	2.609490	1.953478	1.585536	1.141130	1.817906	1.935117	1.610309	0.000000	0.000000	21812.000000		1
9489.098633	1161.940430	2.189455	5.119006	9048.078125	99998.000000	1090.891113	710.240540	156.286957	78.252953	50.906361	213.820282	247.405273	116.429642	0.952554	99998.000000	3.977225	3.065184	0.340336	0.709186	3.956556	4.999991	3.037781	2.851405	2.193923	1.893501	1.706772	2.330049	2.393409	2.066064	0.000000	4.999991	21843.000000		1
9929.336914	584.602844	4.604022	4.807549	5620.397461	82070.195312	570.750732	353.254608	89.113884	52.719597	34.066063	103.021545	147.738846	79.338432	0.081381	99998.000000	3.996920	2.766861	0.663137	0.681924	3.749767	4.914186	2.756446	2.548088	1.949945	1.721972	1.532322	2.012928	2.169495	1.899484	0.000000	4.999991	21866.000000		1
16364.482422	3386.413818	2.463907	4.628692	8753.725586	99998.000000	1052.492310	666.065979	154.914703	73.417656	39.801815	219.950745	281.619354	274.289307	3.153734	0.000000	4.213902	3.529740	0.391624	0.665458	3.942193	4.999991	3.022219	2.823517	2.190093	1.865800	1.599903	2.342325	2.449662	2.438209	0.498825	0.000000	21897.000000		1
9190.213867	1252.593140	1.773150	4.267894	3248.290039	51493.332031	197.424042	134.574356	57.579571	19.384382	14.521326	43.684242	21.484407	36.159920	0.922059	0.000000	3.963326	3.097810	0.248745	0.630214	3.511655	4.711751	2.295400	2.128962	1.760268	1.287452	1.162006	1.640325	1.332123	1.558227	0.000000	0.000000	21936.000000		1
7087.649902	1474.921387	1.989012	3.182418	3725.686768	58898.078125	248.808380	172.482758	51.331917	36.542305	22.354023	26.612665	12.165349	59.707348	0.513878	99998.000000	3.850502	3.168769	0.298637	0.502757	3.571206	4.770101	2.395865	2.236746	1.710387	1.562796	1.349356	1.425088	1.085125	1.776028	0.000000	4.999991	21966.000000		1
13571.494141	1995.616821	3.429117	4.804465	7023.251953	98940.562500	837.972107	501.736633	117.767982	49.928814	28.965559	109.963043	136.927246	118.720856	0.763778	0.000000	4.132627	3.300077	0.535182	0.681645	3.846538	4.995374	2.923229	2.700476	2.071027	1.698351	1.461882	2.041247	2.136490	2.074527	0.000000	0.000000	22012.000000		1
9109.601562	1891.189087	3.311935	2.571838	6960.004395	97991.781250	753.314209	491.705231	163.626266	51.658791	38.765678	145.256424	216.999619	103.444016	1.440935	99998.000000	3.959499	3.276735	0.520082	0.410244	3.842609	4.991189	2.876976	2.691705	2.213853	1.713144	1.588447	2.162135	2.336459	2.014705	0.158644	4.999991	22029.000000		1
21835.738281	3706.595459	0.832609	6.519024	12608.871094	99998.000000	1812.023438	1088.541260	287.123840	113.040611	101.294647	418.981415	520.646118	322.087250	4.103150	99998.000000	4.339168	3.568975	0.000000	0.814183	4.100676	4.999991	3.258164	3.036845	2.458069	2.053235	2.005586	2.622195	2.716543	2.507973	0.613117	4.999991	22082.000000		1
6133.852539	1353.844604	2.396065	1.751564	3086.128662	53050.761719	179.714127	107.181511	52.793606	33.683678	5.180681	7.336215	22.209087	45.725677	0.610765	99998.000000	3.787733	3.131569	0.379499	0.243426	3.489414	4.724691	2.254582	2.030120	1.722581	1.527419	0.714387	0.865472	1.346531	1.660160	0.000000	4.999991	22113.000000		1
12203.559570	1685.016479	2.155533	2.380646	5821.827148	91663.125000	628.632507	384.677917	133.723251	54.724030	29.668650	108.300903	143.933502	66.537834	0.044759	0.000000	4.086486	3.226604	0.333555	0.376695	3.765059	4.962194	2.798397	2.585097	2.126207	1.738178	1.472298	2.034632	2.158162	1.823069	0.000000	0.000000	22143.000000		1
27067.757812	5534.034180	2.217208	4.320318	9801.126953	99998.000000	1286.535767	787.503601	117.894417	64.681419	17.170258	74.463043	109.053337	47.073273	2.519910	99998.000000	4.432452	3.743042	0.345806	0.635516	3.991276	4.999991	3.109422	2.896253	2.071493	1.810780	1.234777	1.871941	2.037639	1.672774	0.401385	4.999991	22157.000000		1
9323.360352	938.353943	2.272716	4.002693	5544.864258	80302.421875	566.482788	347.457184	87.837212	59.232452	14.909877	77.901405	122.301079	131.219254	0.646028	99998.000000	3.969573	2.972367	0.356545	0.602352	3.743891	4.904728	2.753187	2.540901	1.943678	1.772560	1.173474	1.891545	2.087430	2.117998	0.000000	4.999991	22172.000000		1
15213.483398	6786.960449	4.591687	5.134425	11390.750977	99998.000000	1540.271973	943.272522	276.759399	95.762421	47.057854	240.997269	324.591248	206.551910	1.634362	0.000000	4.182229	3.831675	0.661972	0.710492	4.056552	4.999991	3.187598	2.974637	2.442102	1.981195	1.672632	2.382012	2.511337	2.315029	0.213348	0.000000	22263.000000		1
5673.656738	948.924988	3.447620	1.572707	2908.375732	46506.886719	76.063499	53.971596	0.891200	8.091730	0.000000	0.000000	0.000000	44.473679	0.191063	99998.000000	3.753863	2.977232	0.537519	0.196648	3.463650	4.667517	1.881176	1.732165	0.000000	0.908041	0.000000	0.000000	0.000000	1.648103	0.000000	4.999991	22321.000000		1
11144.967773	3426.101562	2.655099	7.117269	9671.504883	99998.000000	1287.396118	781.271362	180.950699	99.428986	65.002129	266.657043	391.295624	227.965393	1.701217	99998.000000	4.047079	3.534800	0.424081	0.852313	3.985494	4.999991	3.109712	2.892802	2.257560	1.997513	1.812928	2.425953	2.592505	2.357869	0.230760	4.999991	22350.000000		1
8153.836914	733.408691	0.360797	0.000000	4402.656738	64294.324219	336.553070	236.473419	62.273022	25.129387	2.254213	42.734451	28.120613	8.912005	1.982453	99998.000000	3.911362	2.865346	0.000000	0.000000	3.643715	4.808173	2.527054	2.373782	1.794300	1.400182	0.352995	1.630778	1.449025	0.949975	0.297203	4.999991	22378.000000		1
6126.491699	2447.134766	2.827788	5.054248	4736.098633	67946.539062	454.657196	269.173401	53.694057	24.635988	10.685155	50.163177	45.990879	45.346378	0.741621	0.000000	3.787212	3.388658	0.451447	0.703657	3.675421	4.832167	2.657684	2.430032	1.729926	1.391570	1.028781	1.700385	1.662672	1.656543	0.000000	0.000000	22401.000000		1
13941.508789	4708.881348	3.490792	4.570101	7921.591309	99998.000000	971.164917	591.192810	154.556992	128.092346	27.716644	136.190231	133.735580	142.986801	1.710926	99998.000000	4.144310	3.672918	0.542924	0.659926	3.898813	4.999991	2.987293	2.771729	2.189089	2.107523	1.442741	2.134146	2.126247	2.155296	0.233231	4.999991	22418.000000		1
6736.593750	2249.612061	2.701355	2.479326	6103.079590	79311.945312	597.492859	400.667084	81.349030	38.343208	20.115229	92.749611	88.361450	108.889900	0.413792	99998.000000	3.828440	3.352108	0.431582	0.394334	3.785549	4.899339	2.776333	2.602784	1.910352	1.583688	1.303525	1.967312	1.946263	2.036988	0.000000	4.999991	22434.000000		1
7022.499512	2530.367920	2.744528	3.817669	7044.699219	99253.531250	837.950500	502.785095	109.389465	74.521629	19.146935	107.409706	129.159317	86.566711	0.185654	0.000000	3.846492	3.403184	0.438468	0.581798	3.847862	4.996746	2.923218	2.701382	2.038975	1.872282	1.282099	2.031044	2.111126	1.937351	0.000000	0.000000	22457.000000		1
8327.192383	1594.989868	2.303553	2.164785	4206.466309	62055.917969	326.657349	208.510086	40.680683	28.802120	6.232236	45.232281	23.713951	21.783531	1.284976	99998.000000	3.920499	3.202758	0.362398	0.335415	3.623917	4.792783	2.514092	2.319127	1.609388	1.459424	0.794644	1.655448	1.375004	1.338128	0.108895	4.999991	22475.000000		1
11923.476562	2582.662109	2.719858	4.243225	8631.989258	99998.000000	1023.940063	658.125366	165.593689	101.180550	45.633167	197.911270	283.518951	196.276886	1.665871	0.000000	4.076403	3.412068	0.434546	0.627696	3.936111	4.999991	3.010275	2.818309	2.219044	2.005097	1.659281	2.296471	2.452582	2.292869	0.221641	0.000000	22497.000000		1
18705.964844	6642.373047	3.925599	4.946317	11535.600586	99998.000000	1542.190063	969.385620	285.393860	84.136726	75.027367	298.438080	421.041351	269.225800	1.320295	0.000000	4.271980	3.822323	0.593906	0.694282	4.062040	4.999991	3.188138	2.986497	2.455445	1.924986	1.875220	2.474854	2.624325	2.430117	0.120671	0.000000	22556.000000		1
15695.706055	3024.216309	1.973593	5.757340	7831.592285	99998.000000	985.026306	595.540894	180.898285	86.150406	62.371700	267.150452	336.799774	226.408096	1.545084	0.000000	4.195781	3.480613	0.295258	0.760222	3.893850	4.999991	2.993448	2.774912	2.257434	1.935257	1.794988	2.426756	2.527372	2.354892	0.188952	0.000000	22645.000000		1
16940.414062	5715.179199	2.870961	7.468815	14434.416992	99998.000000	2080.555420	1268.249268	328.060455	117.089561	116.053421	465.878906	577.399231	318.679718	4.073922	0.000000	4.228924	3.757030	0.458027	0.873252	4.159399	4.999991	3.318179	3.103205	2.515954	2.068518	2.064658	2.668273	2.761476	2.503354	0.610013	0.000000	22731.000000		1
5652.490234	1864.194092	2.553336	2.112361	3205.293457	49956.203125	177.561676	110.798737	38.824272	10.364446	7.265288	16.433245	18.884815	24.225851	0.788846	99998.000000	3.752240	3.270491	0.407108	0.324768	3.505868	4.698589	2.249349	2.044535	1.589103	1.015546	0.861253	1.215723	1.276113	1.384279	0.000000	4.999991	22758.000000		1
16354.750000	3207.384277	4.030447	4.755125	12580.331055	99998.000000	1780.587769	1079.897583	281.995575	130.590164	69.106583	383.934723	496.003967	230.049988	2.013054	0.000000	4.213644	3.506151	0.605353	0.677162	4.099692	4.999991	3.250563	3.033383	2.450242	2.115911	1.839519	2.584257	2.695485	2.361822	0.303856	0.000000	22803.000000		1
11606.782227	374.507751	2.272716	2.608843	5178.448242	75723.359375	525.703430	328.717285	68.298645	31.444883	21.913048	75.563934	81.404533	59.417477	0.675906	0.000000	4.064712	2.573461	0.356545	0.416448	3.714200	4.879230	2.720741	2.516823	1.834412	1.497550	1.340703	1.878315	1.910649	1.773914	0.000000	0.000000	22884.000000		1
13941.657227	4085.312500	3.592556	5.341035	10417.326172	99998.000000	1430.287354	854.269653	255.626526	80.010689	78.058678	366.915558	459.557251	251.053345	2.699171	99998.000000	4.144314	3.611225	0.555404	0.727625	4.017756	4.999991	3.155423	2.931595	2.407606	1.903148	1.892421	2.564566	2.662340	2.399766	0.431230	4.999991	22957.000000		1
8978.181641	2177.819580	2.013681	4.539263	5071.843750	70320.273438	475.598846	312.947052	95.454048	27.340427	22.153580	60.506039	87.171127	37.791218	0.483644	99998.000000	3.953188	3.338022	0.303991	0.656985	3.705166	4.847081	2.677241	2.495471	1.979794	1.436805	1.345444	1.781799	1.940373	1.577391	0.000000	4.999991	23013.000000		1
17037.708984	4255.775391	3.422950	4.718120	10563.698242	99998.000000	1390.405396	863.749084	187.038010	95.352287	58.979588	293.282043	437.943329	244.651505	4.137485	0.000000	4.231411	3.628979	0.534401	0.673769	4.023816	4.999991	3.143142	2.936388	2.271930	1.979331	1.770702	2.467285	2.641418	2.388548	0.616736	0.000000	23073.000000		1
6740.013672	1464.819092	1.708391	4.730455	4255.759766	69269.148438	392.078888	229.713867	92.940804	50.496223	22.872089	73.346725	107.175339	75.270981	1.089445	0.000000	3.828661	3.165784	0.232587	0.674903	3.628977	4.840540	2.593374	2.361187	1.968206	1.703259	1.359306	1.865381	2.030095	1.876628	0.037205	0.000000	23189.000000		1
8500.054688	1823.609009	3.543216	5.630907	6585.397949	92775.585938	735.650574	463.513702	139.893814	67.703484	32.490273	95.716164	127.444756	99.580093	0.774194	0.000000	3.929422	3.260932	0.549398	0.750578	3.818582	4.967434	2.866672	2.666063	2.145798	1.830611	1.511753	1.980985	2.105322	1.998173	0.000000	0.000000	23219.000000		1
9599.444336	2537.016602	3.234842	2.960389	6319.290039	91669.273438	694.710815	425.716309	100.983192	76.547646	29.323273	101.889809	127.173386	119.152580	1.176422	99998.000000	3.982246	3.404323	0.509853	0.471349	3.800668	4.962224	2.841804	2.629120	2.004249	1.883932	1.467212	2.008131	2.104396	2.076103	0.070563	4.999991	23239.000000		1
16882.964844	3629.141113	3.755994	6.259990	9131.437500	99998.000000	1135.142700	711.140991	185.792175	90.307289	46.666218	185.452957	262.429260	154.279449	0.450512	99998.000000	4.227449	3.559804	0.574725	0.796574	3.960539	4.999991	3.055050	2.851956	2.269027	1.955723	1.669003	2.268234	2.419012	2.188308	0.000000	4.999991	23261.000000		1
9600.520508	992.007935	2.405316	4.277146	5427.312500	83637.289062	560.944397	349.717560	93.727158	25.258904	28.527668	76.658661	113.641937	116.534485	0.191440	99998.000000	3.982295	2.996515	0.381172	0.631154	3.734585	4.922400	2.748920	2.543717	1.971865	1.402414	1.455266	1.884561	2.055539	2.066454	0.000000	4.999991	23304.000000		1
12128.846680	2270.307129	3.025148	3.250261	8455.666992	99998.000000	1004.244202	650.702820	152.817764	64.317535	42.904057	167.002960	227.342468	134.426346	1.779911	0.000000	4.083819	3.356085	0.480747	0.511918	3.927148	4.999991	3.001839	2.813383	2.184174	1.808329	1.632498	2.222724	2.356681	2.128484	0.250398	0.000000	23347.000000		1
12513.715820	2344.770020	3.382861	6.327832	6308.268555	85937.500000	703.601257	445.859283	124.983932	35.018936	23.590601	85.256126	119.476372	85.018677	0.075702	99998.000000	4.097386	3.370100	0.529284	0.801255	3.799910	4.934183	2.847327	2.649198	2.096854	1.544303	1.372739	1.930726	2.077282	1.929514	0.000000	4.999991	23399.000000		1
7619.641113	538.106262	1.211909	2.050686	2997.887451	48659.875000	163.703354	106.299561	15.224419	7.083348	1.073141	9.966643	9.393068	13.790480	0.597489	0.000000	3.881934	2.730868	0.083470	0.311899	3.476815	4.687171	2.214058	2.026531	1.182541	0.850239	0.030657	0.998549	0.972807	1.139579	0.000000	0.000000	23427.000000		1
27540.199219	4757.925293	3.250261	6.540610	14688.347656	99998.000000	2059.709229	1281.222534	314.479675	99.247047	85.949966	367.461395	548.973328	289.997864	3.590573	99998.000000	4.439967	3.677418	0.511918	0.815618	4.166973	4.999991	3.313806	3.107625	2.497593	1.996718	1.934246	2.565212	2.739551	2.462395	0.555164	4.999991	23490.000000		1
18947.021484	4021.034912	2.047602	6.494354	11467.893555	99998.000000	1555.743164	962.764832	248.213211	156.592255	79.461777	330.030975	454.771301	331.165802	2.392160	99998.000000	4.277541	3.604338	0.311246	0.812536	4.059484	4.999991	3.191938	2.983520	2.394825	2.194770	1.900158	2.518555	2.657793	2.520046	0.378790	4.999991	23531.000000		1
7104.246582	1363.472046	2.420735	3.046734	4456.406250	66808.757812	394.589050	239.489319	40.094772	19.606411	16.821795	54.909054	87.945145	31.969120	0.726592	99998.000000	3.851518	3.134646	0.383947	0.483835	3.648985	4.824833	2.596145	2.379286	1.603088	1.292398	1.225872	1.739644	1.944212	1.504731	0.000000	4.999991	23561.000000		1
16679.652344	2728.239258	2.066105	4.829135	9872.259766	99998.000000	1276.374878	785.304932	167.508682	68.301727	59.584000	270.656677	308.216614	188.104980	3.901113	0.000000	4.222187	3.435883	0.315152	0.683869	3.994416	4.999991	3.105978	2.895038	2.224037	1.834432	1.775130	2.432419	2.488856	2.274400	0.591188	0.000000	23618.000000		1
18934.378906	3581.805664	3.003561	3.598723	7599.390137	99998.000000	886.174011	561.308289	196.008606	56.003780	67.234756	297.787415	400.121277	249.178421	1.417635	0.000000	4.277251	3.554102	0.477637	0.556148	3.880779	4.999991	2.947519	2.749202	2.292275	1.748217	1.827594	2.473906	2.602192	2.396510	0.151565	0.000000	23664.000000		1
5264.623535	749.712402	2.254213	3.953353	2095.277100	37771.113281	4.903145	9.945058	4.921647	12.957870	3.601807	0.000000	0.000000	0.000000	0.322009	0.000000	3.721367	2.874895	0.352995	0.596966	3.321241	4.577160	0.690475	0.997607	0.692110	1.112534	0.556520	0.000000	0.000000	0.000000	0.000000	0.000000	23696.000000		1
13255.755859	3036.600830	1.797820	4.526928	7922.310059	99998.000000	936.463623	605.402649	167.884903	78.706261	51.029709	188.977676	285.322937	177.493835	3.487006	0.000000	4.122405	3.482388	0.254746	0.655804	3.898852	4.999991	2.971491	2.782044	2.225012	1.896009	1.707823	2.276411	2.455337	2.249183	0.542453	0.000000	23728.000000		1
5334.328613	1888.740601	1.834825	3.438369	5311.080078	77707.351562	541.507629	332.747742	83.174599	28.721943	27.926338	99.361145	125.471161	52.050426	1.909593	0.000000	3.727080	3.276172	0.263595	0.536352	3.725183	4.890462	2.733605	2.522115	1.919991	1.458214	1.446014	1.997217	2.098544	1.716424	0.280941	0.000000	23756.000000		1
25427.289062	7051.717773	3.259512	8.100982	24438.384766	99998.000000	3695.154785	2284.402832	570.038330	225.415131	157.862747	784.959534	1023.782776	399.008026	3.058971	99998.000000	4.405300	3.848295	0.513153	0.908538	4.388072	4.999991	3.567633	3.358773	2.755904	2.352983	2.198280	2.894847	3.010208	2.600982	0.485575	4.999991	23786.000000		1
12866.190430	4240.883789	2.648932	3.145414	10869.435547	99998.000000	1451.688477	890.861267	257.038879	63.512684	39.579788	235.005569	274.643951	155.799728	2.887386	0.000000	4.109450	3.627456	0.423071	0.497678	4.036207	4.999991	3.161873	2.949810	2.409999	1.802860	1.597474	2.371078	2.438770	2.192567	0.460505	0.000000	23805.000000		1
18345.216797	4382.630859	2.528666	4.378909	13317.677734	99998.000000	1847.810181	1139.771484	254.436203	108.208389	66.476158	311.719727	401.561371	295.335815	1.500579	99998.000000	4.263523	3.641735	0.402891	0.641366	4.124428	4.999991	3.266657	3.056818	2.405579	2.034261	1.822666	2.493764	2.603752	2.470316	0.176259	4.999991	23835.000000		1
9127.101562	1084.538574	1.119397	1.196491	4652.855957	70637.414062	413.171661	253.788620	57.295864	30.131212	0.000000	36.286354	32.277493	37.017200	1.762219	0.000000	3.960333	3.035245	0.048984	0.077909	3.667720	4.849035	2.616131	2.404472	1.758123	1.479017	0.000000	1.559743	1.508900	1.568404	0.246060	0.000000	23858.000000		1
28372.052734	6887.838867	2.685936	8.834911	20949.410156	99998.000000	3131.869629	1944.932495	522.514832	199.718338	137.898636	637.183716	800.788391	544.289124	1.522373	0.000000	4.452891	3.838083	0.429096	0.946202	4.321172	4.999991	3.495804	3.288904	2.718099	2.300418	2.139560	2.804265	2.903518	2.735830	0.182521	0.000000	23932.000000		1
30746.146484	4317.570312	0.786353	4.582436	15138.730469	99998.000000	2196.883301	1342.221924	338.708618	125.088776	98.254082	466.258209	592.953613	263.345123	3.277234	0.000000	4.487791	3.635239	0.000000	0.661096	4.180089	4.999991	3.341807	3.127824	2.529826	2.097218	1.992351	2.668627	2.773021	2.420525	0.515507	0.000000	23961.000000		1
21294.751953	2789.611816	1.242747	3.984190	14414.131836	99998.000000	2029.719971	1257.641235	271.985748	117.169739	73.269630	350.645752	494.998657	311.624146	2.655180	99998.000000	4.328273	3.445544	0.094383	0.600340	4.158789	4.999991	3.307436	3.099557	2.434546	2.068815	1.864924	2.544868	2.694604	2.493631	0.424094	4.999991	23998.000000		1
9432.758789	998.042786	2.735276	2.559503	4206.145508	65250.765625	380.129395	206.521072	46.200573	23.942148	3.194753	32.471767	62.652321	51.859234	1.243118	99998.000000	3.974639	2.999149	0.437001	0.408156	3.623884	4.814586	2.579931	2.314964	1.664647	1.379163	0.504437	1.511506	1.796937	1.714826	0.094512	4.999991	24036.000000		1
12845.079102	2888.377686	2.920300	4.200052	10065.391602	99998.000000	1404.605957	840.392822	222.608932	110.052467	60.580048	274.687103	309.443939	153.564026	1.472564	0.000000	4.108737	3.460654	0.465428	0.623255	4.002831	4.999991	3.147554	2.924482	2.347543	2.041600	1.782330	2.438838	2.490582	2.186290	0.168074	0.000000	24078.000000		1
13789.289062	3516.868408	2.445405	5.655577	12635.820312	99998.000000	1791.399292	1094.906128	318.565643	129.760635	79.270592	373.894073	484.862396	219.108887	4.607950	0.000000	4.139542	3.546156	0.388351	0.752477	4.101604	4.999991	3.253192	3.039377	2.503199	2.113143	1.899112	2.572749	2.685618	2.340660	0.663508	0.000000	24112.000000		1
20283.396484	2226.027588	1.541869	2.991227	11990.013672	99998.000000	1663.424194	1020.655823	274.637787	96.382256	69.744919	308.669922	408.746490	170.182297	2.251474	99998.000000	4.307141	3.347531	0.188048	0.475849	4.078820	4.999991	3.221003	3.008879	2.438760	1.983997	1.843513	2.489494	2.611454	2.230914	0.352467	4.999991	24134.000000		1
24112.076172	2793.367676	2.858626	5.396543	13645.682617	99998.000000	1934.145630	1185.457031	317.341400	147.859100	105.235672	482.993652	614.101929	270.332886	2.518623	99998.000000	4.382235	3.446128	0.456157	0.732116	4.134995	4.999991	3.286489	3.073886	2.501527	2.169848	2.022163	2.683941	2.788240	2.431899	0.401163	4.999991	24156.000000		1
17895.994141	3438.251465	2.380646	2.812370	10193.390625	99998.000000	1344.395996	818.649353	245.237411	134.222809	46.379433	272.932465	405.221771	191.389160	0.618608	99998.000000	4.252756	3.536338	0.376695	0.449072	4.008319	4.999991	3.128527	2.913098	2.389587	2.127826	1.666325	2.436055	2.607693	2.281917	0.000000	4.999991	24189.000000		1
11368.011719	1082.040771	2.994310	4.496091	7986.041504	99998.000000	947.213501	588.340332	101.929901	38.639248	30.451920	102.158096	168.587997	137.910965	0.688988	0.000000	4.055685	3.034244	0.476297	0.652835	3.902332	4.999991	2.976448	2.769629	2.008301	1.587029	1.483615	2.009273	2.226827	2.139599	0.000000	0.000000	24220.000000		1
7577.248535	1420.832642	1.877997	4.582436	3127.833252	56692.191406	209.089828	134.716217	51.757473	28.509165	18.718294	60.129822	68.748871	91.614792	0.507584	99998.000000	3.879512	3.152543	0.273695	0.661096	3.495244	4.753523	2.320333	2.129420	1.713973	1.454985	1.272266	1.779090	1.837266	1.961966	0.000000	4.999991	24264.000000		1
6951.770996	594.507812	4.240141	5.926946	2467.928467	44942.183594	89.428421	58.171646	20.796734	39.854240	16.269806	24.552729	27.827658	9.352980	0.407835	0.000000	3.842095	2.774158	0.627380	0.772831	3.392333	4.652654	1.951476	1.764711	1.317995	1.600474	1.211382	1.390100	1.444477	0.970950	0.000000	0.000000	24293.000000		1
22483.185547	8880.372070	3.999609	7.974548	16159.968750	99998.000000	2364.395020	1453.520264	387.299072	99.265549	82.366661	409.104187	590.141235	264.520020	2.345558	99998.000000	4.351858	3.948431	0.602018	0.901706	4.208440	4.999991	3.373720	3.162421	2.588047	1.996799	1.915751	2.611834	2.770956	2.422459	0.370246	4.999991	24306.000000		1
18507.384766	4824.071289	3.250261	5.279361	11214.854492	99998.000000	1551.607788	942.813049	231.860153	131.410446	81.737579	372.293610	481.075592	277.807861	2.193099	0.000000	4.267345	3.683414	0.511918	0.722581	4.049794	4.999991	3.190782	2.974426	2.365226	2.118630	1.912422	2.570886	2.682213	2.443744	0.341058	0.000000	24390.000000		1
21071.460938	2732.352783	2.978892	4.859972	9595.935547	99998.000000	1251.557007	768.257996	198.549606	62.606064	54.172039	269.691467	384.998627	177.934814	2.605526	99998.000000	4.323695	3.436537	0.474055	0.686634	3.982087	4.999991	3.097451	2.885507	2.297869	1.796616	1.733775	2.430867	2.585459	2.250261	0.415895	4.999991	24416.000000		1
7951.845703	1270.466431	2.315888	3.496960	3599.549561	53542.945312	234.660187	154.183853	27.790653	0.000000	0.000000	0.000000	0.000000	22.264593	0.151298	99998.000000	3.900468	3.103963	0.364717	0.543691	3.556248	4.728702	2.370440	2.188039	1.443899	0.000000	0.000000	0.000000	0.000000	1.347615	0.000000	4.999991	24432.000000		1
16433.150391	4959.993164	2.565671	5.174514	9969.736328	99998.000000	1287.050781	800.772949	223.225677	72.239662	78.841949	287.318115	423.711884	294.962708	2.089866	0.000000	4.215721	3.695481	0.409201	0.713870	3.998684	4.999991	3.109596	2.903509	2.348744	1.858776	1.896757	2.458363	2.627071	2.469767	0.320119	0.000000	24460.000000		1
8683.561523	1620.375244	2.217208	3.870092	4718.616699	74600.367188	468.487762	293.278961	99.037354	50.197098	28.376564	117.111145	137.984970	69.670906	1.451916	0.000000	3.938698	3.209616	0.345806	0.587721	3.673815	4.872741	2.670698	2.467281	1.995799	1.700679	1.452960	2.068598	2.139832	1.843051	0.161941	0.000000	24508.000000		1
14327.259766	4437.925781	2.997394	3.978023	9724.483398	99998.000000	1238.546631	795.774231	255.799210	145.268768	48.790913	258.623932	345.070374	206.295959	0.811083	99998.000000	4.156163	3.647180	0.476744	0.599667	3.987867	4.999991	3.092912	2.900790	2.407899	2.162172	1.688339	2.412669	2.537908	2.314491	0.000000	4.999991	24535.000000		1
17188.488281	4571.105957	2.217208	9.978978	14582.192383	99998.000000	2015.103027	1286.582031	339.760162	131.681808	89.567192	420.085388	543.965332	315.972198	1.832063	0.000000	4.235238	3.660021	0.345806	0.999086	4.163823	4.999991	3.304297	3.109437	2.531173	2.119526	1.952149	2.623338	2.735571	2.499649	0.262940	0.000000	24560.000000		1
6418.376465	2203.935791	1.905751	1.961258	3769.593018	58026.890625	262.919556	173.204361	12.445970	26.319710	0.000000	23.229803	9.562674	40.242790	1.546234	99998.000000	3.807425	3.343199	0.280066	0.292535	3.576294	4.763629	2.419823	2.238559	1.095029	1.420281	0.000000	1.366045	0.980579	1.604688	0.189275	4.999991	24588.000000		1
24701.457031	4519.638672	2.849375	7.764854	16404.138672	99998.000000	2393.696777	1463.869263	343.503815	129.035965	102.016243	427.017639	533.533081	355.345398	2.802590	99998.000000	4.392723	3.655104	0.454750	0.890133	4.214953	4.999991	3.379069	3.165502	2.535932	2.110711	2.008669	2.630446	2.727161	2.550651	0.447560	4.999991	24612.000000		1
19476.134766	4873.281738	3.247177	5.563065	12091.780273	99998.000000	1691.914795	1036.515503	323.148071	143.816330	81.241096	406.779053	570.229553	261.396210	3.279218	0.000000	4.289503	3.687822	0.511506	0.745314	4.082490	4.999991	3.228379	3.015576	2.509402	2.157808	1.909776	2.609359	2.756050	2.417299	0.515770	0.000000	24659.000000		1
11400.677734	3687.701416	2.590341	4.477589	7300.294922	99998.000000	873.098938	534.007935	136.467773	54.409485	40.048515	170.931641	249.875351	157.418701	0.622748	99998.000000	4.056931	3.566756	0.413357	0.651044	3.863340	4.999991	2.941063	2.727548	2.135030	1.735675	1.602586	2.232822	2.397723	2.197056	0.000000	4.999991	24720.000000		1
18862.123047	4609.430664	2.001346	3.096074	13257.550781	99998.000000	1844.254639	1166.377930	289.812866	106.755951	69.748001	319.777527	416.255402	184.635773	3.005200	99998.000000	4.275590	3.663647	0.301322	0.490811	4.122463	4.999991	3.265821	3.066839	2.462118	2.028392	1.843532	2.504848	2.619360	2.266316	0.477873	4.999991	24778.000000		1
24740.599609	7107.277832	3.012813	7.407140	20365.621094	99998.000000	3101.226562	1875.742676	461.802216	158.158798	112.963516	567.336975	721.992676	501.280243	3.217532	99998.000000	4.393410	3.851703	0.478972	0.869651	4.308897	4.999991	3.491534	3.273173	2.664456	2.199093	2.052938	2.753841	2.858533	2.700081	0.507523	4.999991	24838.000000		1
21034.640625	4596.907715	3.315019	7.925209	13018.422852	99998.000000	1793.154053	1129.875732	311.722809	110.351593	105.806160	408.274689	531.676636	296.433624	1.579308	0.000000	4.322935	3.662466	0.520486	0.899011	4.114558	4.999991	3.253618	3.053031	2.493769	2.042778	2.024511	2.610952	2.725648	2.471927	0.198467	0.000000	24891.000000		1
3831.884521	414.152283	4.095205	3.660398	1368.846924	33372.734375	0.000000	0.000000	2.781532	0.000000	2.858626	0.000000	0.000000	0.000000	0.056011	0.000000	3.583412	2.617160	0.612276	0.563528	3.136355	4.523392	0.000000	0.000000	0.444284	0.000000	0.456157	0.000000	0.000000	0.000000	0.000000	0.000000	24916.000000		1
26725.990234	4931.558105	2.815454	4.961736	14423.709961	99998.000000	2054.084473	1257.721313	289.057343	164.909103	82.459175	361.926086	506.254303	262.716034	2.400208	0.000000	4.426934	3.692984	0.449548	0.695634	4.159077	4.999991	3.312618	3.099584	2.460984	2.217245	1.916239	2.558620	2.704369	2.419487	0.380249	0.000000	24954.000000		1
6089.872070	1692.793701	1.961258	3.274930	6438.963867	94734.617188	687.180359	433.012421	108.711044	33.332130	19.338125	101.109627	102.306114	156.068024	0.277654	0.000000	3.784608	3.228604	0.292535	0.515202	3.808816	4.976509	2.837071	2.636500	2.036274	1.522863	1.286414	2.004792	2.009902	2.193314	0.000000	0.000000	24997.000000		1
7768.847656	2500.387939	5.115922	6.192147	6837.601562	92313.703125	806.773926	477.856171	132.643936	42.142372	38.867443	160.539444	177.142288	148.599197	1.005554	99998.000000	3.890357	3.398007	0.708924	0.791841	3.834904	4.965266	2.906752	2.679297	2.122687	1.624719	1.589586	2.205582	2.248322	2.172016	0.002405	4.999991	25022.000000		1
5756.871582	2105.842041	3.210172	5.082002	5542.406738	85383.031250	594.378296	379.438629	131.234665	45.321709	16.411657	121.634995	140.421127	157.085648	0.948321	0.000000	3.760186	3.323426	0.506528	0.706035	3.743698	4.931372	2.774063	2.579142	2.118049	1.656306	1.215152	2.085058	2.147433	2.196136	0.000000	0.000000	25070.000000		1
13671.434570	4921.887695	3.170084	6.636206	13144.356445	99998.000000	1885.638428	1146.786987	295.341980	139.687195	67.429031	348.761597	432.204498	209.296432	3.334621	99998.000000	4.135814	3.692132	0.501071	0.821920	4.118739	4.999991	3.275458	3.059483	2.470325	2.145157	1.828847	2.542529	2.635689	2.320762	0.523046	4.999991	25100.000000		1
6713.215820	1164.068237	2.932636	2.368311	5249.417480	75811.906250	515.958862	324.560425	73.016769	26.973463	12.779014	73.463905	83.085175	87.633690	1.021935	99998.000000	3.826931	3.065979	0.467258	0.374439	3.720111	4.879737	2.712615	2.511296	1.863423	1.430937	1.106497	1.866074	1.919523	1.942671	0.009423	4.999991	25150.000000		1
8365.560547	1050.151855	1.705307	1.942755	4430.438477	65530.550781	403.960510	257.467529	47.279884	62.044823	15.591383	56.093208	72.699142	50.012074	4.127737	99998.000000	3.922495	3.021252	0.231803	0.288418	3.646447	4.816444	2.606339	2.410722	1.674676	1.792706	1.192885	1.748910	1.861529	1.699075	0.615712	4.999991	25191.000000		1
20198.630859	7192.509277	1.581958	9.581177	17443.642578	99998.000000	2571.884277	1580.206421	384.354126	120.685196	119.390030	478.849121	639.900452	414.867706	2.595461	0.000000	4.305322	3.856880	0.199195	0.981419	4.241637	4.999991	3.410251	3.198714	2.584732	2.081654	2.076968	2.680199	2.806113	2.617910	0.414215	0.000000	25228.000000		1
12784.385742	1345.274902	2.439237	4.859972	6927.985840	95186.054688	768.813049	493.620239	103.897324	57.073837	27.753649	136.116226	156.317795	153.012039	1.767550	0.000000	4.106680	3.128811	0.387254	0.686634	3.840607	4.978573	2.885821	2.693393	2.016604	1.756437	1.443320	2.133910	2.194008	2.184726	0.247372	0.000000	25272.000000		1
9787.447266	984.588440	2.541001	4.391244	5524.132324	79498.390625	560.414001	343.954041	97.211777	66.883209	10.244180	65.153229	64.311371	85.888290	0.956210	99998.000000	3.990669	2.993255	0.405005	0.642588	3.742264	4.900358	2.748509	2.536500	1.987719	1.825317	1.010477	1.813936	1.808288	1.933934	0.000000	4.999991	25292.000000		1
30245.062500	5878.407715	3.691235	7.459564	20170.525391	99998.000000	3038.956787	1867.820557	343.651855	158.772461	95.682243	470.939331	596.980957	333.345978	3.123783	0.000000	4.480655	3.769260	0.567172	0.872713	4.304717	4.999991	3.482724	3.271335	2.536119	2.200775	1.980831	2.672965	2.775960	2.522895	0.494681	0.000000	25353.000000		1
8738.326172	1564.855591	3.018980	4.844553	6769.429688	93979.515625	813.558105	493.839172	108.048035	67.259422	41.235756	126.158836	209.370438	101.803467	0.415649	99998.000000	3.941428	3.194474	0.479860	0.685254	3.830552	4.973033	2.910388	2.693586	2.033617	1.827753	1.615274	2.100918	2.320915	2.007763	0.000000	4.999991	25392.000000		1
18697.404297	4992.893555	3.567886	9.158704	13086.314453	99998.000000	1886.526489	1132.974854	292.696136	122.535446	74.361275	374.948700	520.362427	283.895142	1.717152	99998.000000	4.271781	3.698352	0.552411	0.961834	4.116817	4.999991	3.275663	3.054220	2.466417	2.088262	1.871347	2.573972	2.716306	2.453158	0.234809	4.999991	25410.000000		1
10280.102539	2430.781738	3.438369	5.390375	7257.659180	99760.703125	881.499084	549.559265	164.998520	68.835213	49.626606	195.956177	253.193451	148.429596	0.358558	0.000000	4.011997	3.385746	0.536352	0.731619	3.860796	4.998960	2.945222	2.740015	2.217480	1.837811	1.695715	2.292159	2.403452	2.171520	0.000000	0.000000	25458.000000		1
4051.557861	867.384766	2.769197	2.726025	3361.207275	51721.585938	197.760162	140.979279	49.382992	35.928638	7.465732	26.187109	22.677814	4.477589	0.766357	0.000000	3.607622	2.938212	0.442354	0.435530	3.526495	4.713672	2.296139	2.149155	1.693577	1.555441	0.873072	1.418088	1.355601	0.651044	0.000000	0.000000	25499.000000		1
6405.489746	2805.369629	4.449835	3.475374	4803.928223	69014.453125	460.365204	293.991302	74.817673	38.904449	18.450008	64.431641	78.481148	60.065063	0.038366	99998.000000	3.806552	3.447990	0.648344	0.541001	3.681597	4.838940	2.663102	2.468334	1.874004	1.589999	1.265997	1.809099	1.894765	1.778622	0.000000	4.999991	25540.000000		1
30000.134766	5756.229980	3.475374	8.498784	19558.023438	99998.000000	2957.401123	1798.920532	431.529144	188.290009	144.103119	550.505981	668.748840	412.850952	3.737414	0.000000	4.477123	3.760138	0.541001	0.929357	4.291325	4.999991	3.470910	3.255012	2.635010	2.274827	2.158673	2.740762	2.825263	2.615793	0.572571	0.000000	25566.000000		1
29236.439453	7210.946777	2.007514	9.985147	19597.666016	99998.000000	2981.586914	1814.145020	470.597046	251.944534	127.888817	551.390991	739.906128	426.144928	2.219982	99998.000000	4.465924	3.857992	0.302659	0.999354	4.292204	4.999991	3.474447	3.258672	2.672649	2.401305	2.106833	2.741460	2.869177	2.629557	0.346350	4.999991	25662.000000		1
16559.882812	1819.831421	2.334390	4.607106	10455.305664	99998.000000	1387.395630	866.092712	244.642242	110.730888	46.573708	246.100861	325.759979	214.418518	1.780615	0.000000	4.219057	3.260031	0.368173	0.663428	4.019337	4.999991	3.142200	2.937564	2.388531	2.044269	1.668141	2.391113	2.512898	2.331262	0.250570	0.000000	25700.000000		1
9852.903320	2168.417236	2.648932	2.565671	7161.270996	99998.000000	857.356445	535.250732	161.924042	65.372177	38.213692	155.482101	208.750610	192.897110	0.219663	99998.000000	3.993564	3.336143	0.423071	0.409201	3.854990	4.999991	2.933161	2.728557	2.209311	1.815393	1.582219	2.191680	2.319628	2.285326	0.000000	4.999991	25743.000000		1
6713.163574	488.152771	2.516331	1.751564	2338.790771	40125.132812	51.125305	40.874958	0.000000	36.135250	4.483756	0.000000	0.000000	3.811501	0.063715	99998.000000	3.826927	2.688556	0.400768	0.243426	3.368991	4.603416	1.708636	1.611457	0.000000	1.557931	0.651642	0.000000	0.000000	0.581096	0.000000	4.999991	25769.000000		1
12039.326172	4123.359375	3.389029	4.900061	9668.643555	99998.000000	1250.212402	789.356934	198.873398	109.574486	55.146500	239.837784	312.351898	206.117096	0.784125	0.000000	4.080602	3.615251	0.530075	0.690201	3.985366	4.999991	3.096984	2.897274	2.298577	2.039709	1.741518	2.379918	2.494644	2.314114	0.000000	0.000000	25839.000000		1
12863.757812	3917.606445	2.907966	6.636206	10162.196289	99998.000000	1343.711426	831.903259	186.128296	79.850334	48.821751	227.231461	290.115051	169.423691	0.260250	0.000000	4.109368	3.593021	0.463589	0.821920	4.006988	4.999991	3.128306	2.920073	2.269812	1.902277	1.688613	2.356468	2.462570	2.228974	0.000000	0.000000	25895.000000		1
19187.707031	5916.723145	2.019849	5.193016	11142.485352	99998.000000	1472.694946	940.688354	248.937897	106.290306	54.853546	237.450974	258.654755	220.980713	0.503029	0.000000	4.283023	3.772081	0.305319	0.715420	4.046982	4.999991	3.168113	2.973446	2.396091	2.026494	1.739205	2.375574	2.412720	2.344354	0.000000	0.000000	25944.000000		1
7041.492188	1499.208984	1.692973	3.558635	3769.926025	58204.132812	266.126648	184.925644	49.114708	19.908617	13.210737	64.363792	67.623306	18.591862	1.138601	99998.000000	3.847665	3.175862	0.228650	0.551283	3.576333	4.764954	2.425088	2.266997	1.691212	1.299041	1.120927	1.808642	1.830096	1.269323	0.056372	4.999991	25972.000000		1
4323.586914	0.000000	3.123827	3.120744	1624.797241	34662.488281	0.000000	0.000000	0.817191	17.953527	1.847160	0.000000	0.000000	9.827875	2.111426	99998.000000	3.635844	0.000000	0.494687	0.494258	3.210799	4.539860	0.000000	0.000000	0.000000	1.254150	0.266504	0.000000	0.000000	0.992460	0.324576	4.999991	26005.000000		0
8870.084961	2271.460449	2.494745	4.563933	7063.241699	99025.054688	865.062744	519.317017	130.815277	78.003174	37.368748	147.421219	177.129959	190.229675	1.415029	0.000000	3.947928	3.356305	0.397026	0.659339	3.849004	4.995745	2.937048	2.715433	2.116658	1.892112	1.572509	2.168560	2.248292	2.279278	0.150765	0.000000	26034.000000		1
19530.048828	4197.576172	2.892547	4.940149	9917.612305	99998.000000	1295.059204	805.114868	206.712265	97.736015	61.255386	245.712311	298.768036	176.315842	1.727486	0.000000	4.290703	3.622998	0.461280	0.693740	3.996407	4.999991	3.112290	2.905858	2.315366	1.990055	1.787144	2.390427	2.475334	2.246291	0.237415	0.000000	26060.000000		1
11128.750977	3389.719727	2.322055	6.984668	9777.080078	99998.000000	1219.322632	788.293030	160.995834	91.809067	48.797081	197.245178	276.062469	205.750137	2.517353	0.000000	4.046446	3.530164	0.365873	0.844146	3.990209	4.999991	3.086119	2.896688	2.206815	1.962886	1.688394	2.295007	2.441007	2.313340	0.400944	0.000000	26082.000000		1
21932.531250	6315.715820	2.766114	8.039307	16618.212891	99998.000000	2441.753662	1480.768188	351.163849	163.879135	124.502869	562.874817	721.240234	398.227844	3.001956	0.000000	4.341089	3.800423	0.441870	0.905219	4.220584	4.999991	3.387702	3.170487	2.545510	2.214524	2.095179	2.750412	2.858080	2.600132	0.477404	0.000000	26119.000000		1
20962.546875	6354.540039	1.310589	6.759555	15246.957031	99998.000000	2109.523926	1334.845703	344.179169	153.739792	89.622696	395.452484	475.037628	418.787140	2.581458	99998.000000	4.321444	3.803084	0.117467	0.829918	4.183183	4.999991	3.324184	3.125431	2.536785	2.186786	1.952418	2.597094	2.676728	2.621993	0.411865	4.999991	26155.000000		1
4935.304688	695.827148	2.852458	4.163047	1538.825684	32770.875000	0.000000	0.000000	0.000000	0.000000	0.000000	0.000000	0.000000	3.607974	1.757030	21666.423828	3.693314	2.842501	0.455219	0.619411	3.187189	4.515488	0.000000	0.000000	0.000000	0.000000	0.000000	0.000000	0.000000	0.557263	0.244779	4.335787	26182.000000		1
5012.450684	123.010338	3.836171	3.953353	3519.051758	62173.613281	258.904541	167.009125	67.626389	25.931160	18.502432	51.168476	30.849722	49.416912	0.766597	0.000000	3.700050	2.089942	0.583898	0.596966	3.546426	4.793606	2.413140	2.222740	1.830116	1.413822	1.267229	1.709002	1.489251	1.693876	0.000000	0.000000	26224.000000		0
9780.000000	2449.188477	1.581958	4.280230	7279.248535	99998.000000	895.135376	541.890015	143.381516	102.318451	37.362579	205.080963	271.640381	170.419739	2.353494	0.000000	3.990339	3.389022	0.199195	0.631467	3.862087	4.999991	2.951889	2.733911	2.156493	2.009954	1.572437	2.311925	2.433994	2.231520	0.371713	0.000000	26252.000000		1
9723.077148	3814.513916	4.813716	5.365705	9535.481445	99998.000000	1197.952271	763.589233	174.027710	84.753479	63.195057	292.511108	375.611725	269.950500	1.175796	99998.000000	3.987804	3.581439	0.682481	0.729627	3.979343	4.999991	3.078439	2.882860	2.240618	1.928158	1.800683	2.466142	2.574739	2.431284	0.070332	4.999991	26287.000000		1
5697.182617	693.480408	1.486362	1.948923	2099.822510	40544.628906	1.113230	2.584173	24.046995	15.070231	0.000000	0.000000	0.000000	1.831741	0.950729	99998.000000	3.755660	2.841034	0.172125	0.289795	3.322183	4.607934	0.046585	0.412322	1.381061	1.178120	0.000000	0.000000	0.000000	0.262864	0.000000	4.999991	26314.000000		1
8213.041992	0.000000	1.757731	1.782401	3651.069580	57847.078125	242.338699	157.625305	53.718731	39.807983	3.080655	22.421864	41.741489	40.828701	0.359836	99998.000000	3.914504	0.000000	0.244952	0.251005	3.562420	4.762281	2.384423	2.197626	1.730126	1.599970	0.488643	1.350672	1.620568	1.610966	0.000000	4.999991	26328.000000		0
5715.000488	1195.932495	2.618094	4.693450	2466.691895	41850.738281	78.259125	43.348114	15.797994	0.592078	4.030447	0.000000	0.000000	5.193016	0.711942	99998.000000	3.757016	3.077707	0.417985	0.671492	3.392115	4.621703	1.893535	1.636970	1.198602	0.000000	0.605353	0.000000	0.000000	0.715420	0.000000	4.999991	26349.000000		1
14761.894531	3354.120850	3.281098	8.356932	13671.457031	99998.000000	1976.121460	1184.747803	277.209625	116.688675	64.379211	333.568024	467.254272	284.626007	0.754227	99998.000000	4.169142	3.525579	0.516019	0.922047	4.135815	4.999991	3.295814	3.073626	2.442808	2.067029	1.808746	2.523184	2.669553	2.454275	0.000000	4.999991	26360.000000		1
13522.258789	2722.176514	2.565671	2.473158	8121.137207	99998.000000	1034.122559	611.653442	145.133087	58.023628	38.670082	171.227676	235.878265	122.230156	1.432708	99998.000000	4.131049	3.434916	0.409201	0.393252	3.909617	4.999991	3.014572	2.786505	2.161767	1.763605	1.587375	2.233574	2.372688	2.087178	0.156158	4.999991	26375.000000		1
6408.638184	922.207520	1.292086	4.298732	3184.111328	50601.582031	219.065720	129.566360	49.796215	13.038048	13.275496	21.626261	55.633732	41.467033	0.050704	0.000000	3.806766	2.964829	0.111292	0.633340	3.502988	4.704164	2.340575	2.112492	1.697196	1.115213	1.123051	1.334981	1.745338	1.617703	0.000000	0.000000	26410.000000		1
22167.214844	5793.229004	2.750695	7.912874	15286.487305	99998.000000	2232.528076	1357.045532	376.663269	124.068062	99.354980	408.731079	613.784302	370.875092	4.230266	99998.000000	4.345711	3.762921	0.439442	0.898334	4.184308	4.999991	3.348797	3.132594	2.575953	2.093660	1.997190	2.611438	2.788016	2.569228	0.626368	4.999991	26467.000000		1
8685.050781	1746.194824	3.099157	3.755994	5954.051758	82099.093750	645.765747	399.991760	86.693146	36.499130	23.396326	109.296951	140.800430	107.563889	1.193385	99998.000000	3.938772	3.242093	0.491244	0.574725	3.774813	4.914339	2.810075	2.602051	1.937985	1.562283	1.369148	2.038608	2.148604	2.031667	0.076780	4.999991	26499.000000		1
9028.946289	1801.319702	1.884164	2.386814	7975.430176	99998.000000	1025.626831	604.644104	161.584824	47.230541	26.671257	112.133995	160.912567	108.418083	2.443666	99998.000000	3.955637	3.255591	0.275119	0.377819	3.901754	4.999991	3.010989	2.781500	2.208400	1.674223	1.426044	2.049737	2.206590	2.035102	0.388042	4.999991	26521.000000		1
16190.177734	2732.923340	4.385077	7.703179	13945.388672	99998.000000	1949.397827	1199.185791	291.074097	79.100983	90.698921	423.496002	535.926025	365.450806	2.725898	0.000000	4.209251	3.436627	0.641977	0.886670	4.144431	4.999991	3.289901	3.078887	2.464004	1.898182	1.957602	2.626849	2.729105	2.562829	0.435510	0.000000	26571.000000		1
17596.349609	6222.923340	4.042781	3.126911	12980.597656	99998.000000	1801.770020	1100.900879	272.938629	128.302032	63.336910	310.365967	404.521759	278.236511	3.369310	99998.000000	4.245422	3.793994	0.606680	0.495116	4.113295	4.999991	3.255699	3.041748	2.436065	2.108233	1.801657	2.491874	2.606942	2.444414	0.527541	4.999991	26605.000000		1
17054.478516	3330.635254	2.352893	3.247177	8414.659180	99998.000000	1021.630310	627.713501	165.821884	52.553074	48.100159	194.750443	282.945374	257.800568	1.762951	0.000000	4.231838	3.522527	0.371602	0.511506	3.925036	4.999991	3.009294	2.797761	2.219642	1.720598	1.682147	2.289479	2.451703	2.411284	0.246240	0.000000	26630.000000		1
13305.848633	3448.708496	3.006645	6.420344	12741.456055	99998.000000	1817.012939	1114.617432	308.771667	121.820015	76.119011	322.845856	451.348328	272.590179	0.506374	99998.000000	4.124043	3.537657	0.478082	0.807558	4.105219	4.999991	3.259358	3.047126	2.489637	2.085719	1.881493	2.508995	2.654512	2.435510	0.000000	4.999991	26731.000000		1
11661.083984	3439.013184	2.676685	6.216817	8620.141602	99998.000000	1141.803589	677.944519	175.686768	71.225113	56.713039	235.017899	305.176025	160.388336	2.949101	0.000000	4.066739	3.536434	0.427597	0.793568	3.935514	4.999991	3.057591	2.831194	2.244739	1.852633	1.753683	2.371101	2.484550	2.205173	0.469690	0.000000	26813.000000		1
8854.758789	1246.478027	3.463039	4.514594	5924.867676	84588.312500	697.122314	400.158264	97.967293	47.205872	19.578657	59.374306	75.974075	64.234276	1.856089	99998.000000	3.947177	3.095685	0.539457	0.654619	3.772679	4.927310	2.843309	2.602232	1.991081	1.673996	1.291783	1.773599	1.880665	1.807767	0.268599	4.999991	26842.000000		1
7547.481445	0.000000	2.710606	2.528666	2872.607422	45909.800781	156.290054	88.595818	16.124870	19.125347	11.416001	23.279144	36.163006	11.980325	0.177874	99998.000000	3.877802	0.000000	0.433066	0.402891	3.458276	4.661905	2.193931	1.947413	1.207496	1.281609	1.057514	1.366967	1.558264	1.078469	0.000000	4.999991	26864.000000		0
11485.912109	1794.282593	4.338820	6.093468	7767.685059	99998.000000	963.924316	584.084778	160.625778	77.559113	41.340603	172.251480	206.400803	134.571274	0.423948	99998.000000	4.060165	3.253891	0.637372	0.784864	3.890292	4.999991	2.984043	2.766476	2.205815	1.889633	1.616377	2.236163	2.314711	2.128952	0.000000	4.999991	26878.000000		1
21331.031250	4890.883789	2.377563	5.920778	13466.742188	99998.000000	1884.540649	1162.514038	322.867462	119.760078	90.991882	463.960815	611.110657	351.256348	2.968503	99998.000000	4.329012	3.689387	0.376132	0.772379	4.129262	4.999991	3.275206	3.065398	2.509024	2.078312	1.959003	2.666481	2.786120	2.545624	0.472537	4.999991	26899.000000		1
28833.878906	6139.905762	4.061284	5.421213	19734.148438	99998.000000	2899.593262	1796.321045	461.799133	197.016983	100.770416	479.151337	713.274963	410.057068	2.920603	0.000000	4.459903	3.788162	0.608663	0.734096	4.295218	4.999991	3.462337	3.254384	2.664453	2.294504	2.003333	2.680473	2.853257	2.612844	0.465473	0.000000	26927.000000		1
7589.938477	2592.856934	1.199574	2.454656	7853.567383	99998.000000	939.476440	573.926941	140.800430	29.640898	30.562935	148.583786	233.149155	138.435196	1.141509	0.000000	3.880238	3.413779	0.079027	0.389991	3.895067	4.999991	2.972886	2.758857	2.148604	1.471891	1.485195	2.171971	2.367634	2.141247	0.057479	0.000000	26951.000000		1
18706.894531	4232.659668	2.266548	3.928683	8865.085938	99998.000000	1175.404053	719.522583	207.510941	126.667656	46.724808	240.001221	338.847382	149.604507	1.354943	99998.000000	4.272002	3.626613	0.355365	0.594247	3.947683	4.999991	3.070187	2.857044	2.317041	2.102666	1.669548	2.380213	2.530004	2.174945	0.131921	4.999991	27009.000000		1
7111.937012	2546.502197	3.564802	5.741921	6677.225586	90373.585938	780.361694	486.028076	118.813370	41.121655	28.540003	95.151840	122.233238	114.816841	1.400605	0.000000	3.851988	3.405944	0.552035	0.759057	3.824596	4.956041	2.892296	2.686661	2.074865	1.614071	1.455454	1.978417	2.087189	2.060006	0.146316	0.000000	27060.000000		1
20038.480469	4453.393555	3.580221	7.604500	18095.218750	99998.000000	2669.823975	1640.758667	412.166351	131.561539	89.915657	480.779541	631.494202	403.624390	2.272298	99998.000000	4.301865	3.648691	0.553910	0.881071	4.257564	4.999991	3.426483	3.215045	2.615072	2.119129	1.953835	2.681946	2.800369	2.605977	0.356465	4.999991	27099.000000		1
7181.756348	2077.292725	2.639680	2.855542	5615.593262	81434.382812	593.514893	356.609711	85.157448	79.606712	8.973680	60.348766	123.639420	80.072357	0.024466	0.000000	3.856231	3.317498	0.421551	0.455689	3.749396	4.910808	2.773432	2.552193	1.930223	1.900950	0.952971	1.780668	2.092157	1.903483	0.000000	0.000000	27133.000000		1
10515.098633	1138.584229	3.364359	3.848506	4830.929688	71593.718750	450.046997	269.811737	59.220119	41.204918	7.527406	34.035225	94.417915	16.282141	0.955595	0.000000	4.021813	3.056365	0.526902	0.585292	3.684031	4.854875	2.653258	2.431061	1.772469	1.614949	0.876645	1.531929	1.975054	1.211712	0.000000	0.000000	27154.000000		1
18292.103516	5883.397461	2.476242	7.669258	16069.859375	99998.000000	2298.421387	1416.854614	363.375427	161.933289	118.162704	561.077026	708.532166	347.222809	2.723003	0.000000	4.262264	3.769628	0.393793	0.884753	4.206012	4.999991	3.361430	3.151325	2.560356	2.209336	2.072480	2.749022	2.850360	2.540608	0.435048	0.000000	27180.000000		1
5625.479492	861.541077	5.063499	5.174514	2686.707275	49019.058594	76.655579	36.496048	37.214558	18.752214	0.000000	0.000000	0.000000	31.750174	0.810470	0.000000	3.750160	2.935276	0.704451	0.713870	3.429220	4.690365	1.884544	1.562246	1.570713	1.273053	0.000000	0.000000	0.000000	1.501746	0.000000	0.000000	27241.000000		1
8521.082031	1932.862793	2.488577	3.759078	6604.606934	88311.945312	712.146301	447.549164	84.031883	63.204308	15.221334	92.151367	104.248871	134.919739	0.264040	99998.000000	3.930495	3.286201	0.395951	0.575081	3.819847	4.946020	2.852569	2.650841	1.924444	1.800747	1.182453	1.964502	2.018071	2.130075	0.000000	4.999991	27262.000000		1
11342.398438	594.464661	2.951138	5.125174	5801.104492	82202.726562	599.262939	361.241486	94.078705	38.898281	8.794823	40.785530	103.484108	44.196144	1.261344	0.000000	4.054705	2.774126	0.469990	0.709709	3.763511	4.914886	2.777617	2.557798	1.973491	1.589930	0.944227	1.610506	2.014874	1.645384	0.100834	0.000000	27278.000000		1
8565.978516	2036.306763	1.791652	4.175382	6284.215332	90779.875000	777.342712	459.868713	121.058334	61.801208	34.790741	135.379211	184.916397	104.199532	0.577119	99998.000000	3.932777	3.308843	0.253254	0.620696	3.798251	4.957990	2.890613	2.662634	2.082995	1.790997	1.541464	2.131552	2.266975	2.017866	0.000000	4.999991	27325.000000		1
21494.279297	5862.788574	2.325139	7.986883	17748.513672	99998.000000	2636.362305	1616.048706	410.689240	210.795135	117.108063	572.545410	810.178345	529.817139	3.463466	0.000000	4.332323	3.768104	0.366449	0.902377	4.249162	4.999991	3.421005	3.208454	2.613513	2.323861	2.068587	2.757810	2.908581	2.724126	0.539511	0.000000	27373.000000		1
13624.229492	1348.404907	1.754647	3.330438	6409.125488	94394.875000	725.017822	446.358856	153.890900	92.626259	34.716732	123.454399	162.253998	104.578835	1.043334	0.000000	4.134312	3.129820	0.244190	0.522501	3.806799	4.974948	2.860349	2.649684	2.187213	1.966734	1.540539	2.091506	2.210195	2.019444	0.018423	0.000000	27407.000000		1
7740.544922	1649.726196	1.899583	0.678423	2924.648682	47270.500000	149.080261	85.996223	29.708738	27.377432	0.000000	0.000000	3.358191	8.480282	0.246608	0.000000	3.888772	3.217412	0.278658	0.000000	3.466074	4.674590	2.173420	1.934479	1.472884	1.437393	0.000000	0.000000	0.526105	0.928410	0.000000	0.000000	27427.000000		1
10001.743164	2399.142578	2.096942	3.681984	8082.460938	99998.000000	968.932312	610.793030	165.572098	80.337563	32.780144	168.307373	247.914093	174.107895	0.661400	99998.000000	4.000076	3.380056	0.321587	0.566082	3.907544	4.999991	2.986294	2.785894	2.218987	1.904919	1.515611	2.226103	2.394301	2.240819	0.000000	4.999991	27446.000000		1
10766.318359	4554.077637	1.995179	2.516331	8792.929688	99998.000000	1087.961548	681.623474	217.304901	108.069626	31.207436	186.637115	290.836639	166.799423	1.455284	0.000000	4.032067	3.658401	0.299982	0.400768	3.944134	4.999991	3.036613	2.833544	2.337070	2.033704	1.494258	2.270998	2.463649	2.222194	0.162948	0.000000	27468.000000		1
5918.625977	650.523926	2.010598	2.164785	4622.169922	72143.054688	412.376038	250.381088	58.763725	72.807076	11.249479	69.726418	95.528061	65.486275	0.611959	0.000000	3.772221	2.813263	0.303325	0.335415	3.664846	4.858194	2.615294	2.398602	1.769109	1.862174	1.051132	1.843397	1.980131	1.816150	0.000000	0.000000	27484.000000		1
31473.699219	7407.569336	2.587257	9.220379	23270.625000	99998.000000	3561.261963	2151.808350	540.554749	271.917908	154.479889	779.106567	1052.100708	660.623169	2.681917	0.000000	4.497948	3.869676	0.412840	0.964749	4.366808	4.999991	3.551604	3.332803	2.732840	2.434438	2.188872	2.891597	3.022057	2.819954	0.428445	0.000000	27510.000000		1
9254.379883	1800.175659	2.408400	3.447620	5375.554688	79338.101562	542.417297	315.555908	79.949013	33.640507	0.200443	35.231716	40.051598	34.241837	1.096743	99998.000000	3.966347	3.255315	0.381729	0.537519	3.730423	4.899482	2.734334	2.499076	1.902813	1.526863	0.000000	1.546934	1.602620	1.534557	0.040105	4.999991	27534.000000		1
5254.129395	2104.405029	1.729977	3.299600	7459.878418	99998.000000	884.755493	526.961609	126.131081	55.387032	35.993401	166.151840	155.738052	171.116669	0.918013	0.000000	3.720501	3.323129	0.238040	0.518461	3.872732	4.999991	2.946823	2.721779	2.100822	1.743408	1.556223	2.220505	2.192395	2.233292	0.000000	0.000000	27552.000000		1
11453.511719	3867.884277	2.137031	4.329569	11346.295898	99998.000000	1562.629150	962.564392	228.375519	116.281624	75.585518	271.035980	375.186157	176.735229	0.873134	99998.000000	4.058939	3.587473	0.329811	0.636445	4.054854	4.999991	3.193856	2.983430	2.358649	2.065511	1.878439	2.433027	2.574247	2.247323	0.000000	4.999991	27585.000000		1
11988.971680	2345.106201	3.018980	5.122090	8984.907227	99998.000000	1146.225708	714.277161	156.123520	97.726768	51.455265	221.511124	258.660919	207.834747	0.174497	0.000000	4.078782	3.370162	0.479860	0.709447	3.953514	4.999991	3.059270	2.853867	2.193468	1.990013	1.711430	2.345396	2.412731	2.317718	0.000000	0.000000	27609.000000		1
7723.624512	781.931274	2.898715	3.675817	6428.176758	96321.171875	700.995483	444.783051	104.859451	60.811329	28.956306	134.481842	176.115402	93.233757	0.214396	0.000000	3.887821	2.893169	0.462205	0.565354	3.808088	4.983722	2.845715	2.648148	2.020607	1.783985	1.461743	2.128664	2.245797	1.969573	0.000000	0.000000	27648.000000		1
5797.360840	0.000000	2.898715	5.014159	2603.609863	42273.164062	84.401932	68.267807	1.301338	15.418694	3.657314	0.000000	0.000000	14.138942	0.843778	0.000000	3.763230	0.000000	0.462205	0.700198	3.415576	4.626065	1.926352	1.834216	0.114390	1.188048	0.563162	0.000000	0.000000	1.150417	0.000000	0.000000	27686.000000		0
20407.437500	4107.429199	2.667434	6.173645	14269.803711	99998.000000	2042.603760	1255.969849	323.764801	96.261986	76.957787	345.273895	490.838684	290.324738	2.071088	0.000000	4.309789	3.613570	0.426094	0.790542	4.154418	4.999991	3.310184	3.098979	2.510230	1.983455	1.886253	2.538164	2.690939	2.462884	0.316199	0.000000	27714.000000		1
21282.472656	2768.540527	2.673601	6.839733	13810.554688	99998.000000	1990.682861	1208.985962	327.668823	93.597641	82.280319	414.423645	580.939392	281.406586	2.286846	0.000000	4.328022	3.442251	0.427097	0.835039	4.140211	4.999991	3.299002	3.082421	2.515435	1.971265	1.915296	2.617445	2.764131	2.449334	0.359237	0.000000	27803.000000		1
13441.150391	3311.411133	3.867008	7.108018	7739.814453	99998.000000	966.178528	595.972595	143.739227	96.379173	74.681984	235.079575	372.275116	196.246048	0.850482	0.000000	4.128437	3.520013	0.587375	0.851749	3.888731	4.999991	2.985057	2.775226	2.157575	1.983983	1.873216	2.371215	2.570864	2.292801	0.000000	0.000000	27873.000000		1
5767.439453	1915.797363	2.824705	5.809764	6243.124512	87354.476562	686.295288	436.093079	127.040787	58.452267	38.611492	146.156876	184.046783	122.566284	1.788833	0.000000	3.760983	3.282350	0.450973	0.764158	3.795402	4.941285	2.836511	2.639579	2.103943	1.766801	1.586717	2.164819	2.264928	2.088371	0.252570	0.000000	27928.000000		1
13485.408203	1867.681763	3.225591	5.547646	8209.763672	99998.000000	1064.423340	637.649353	161.224030	94.572098	47.397064	197.202011	270.974304	191.228806	0.665349	0.000000	4.129864	3.271303	0.508609	0.744109	3.914331	4.999991	3.027114	2.804582	2.207430	1.975763	1.675751	2.294911	2.432928	2.281553	0.000000	0.000000	27984.000000		1
6130.725586	1479.395874	3.052901	3.749826	3040.140869	47488.558594	205.728546	111.915047	49.463169	19.393633	9.494832	11.092208	27.802988	67.799080	0.044739	0.000000	3.787512	3.170084	0.484713	0.574011	3.482894	4.676589	2.313295	2.048888	1.694282	1.287659	0.977487	1.045018	1.444091	1.831224	0.000000	0.000000	28019.000000		1
19837.123047	4531.763672	2.189455	5.106671	16352.147461	99998.000000	2379.224609	1461.550293	350.047516	134.179642	91.179985	485.472992	726.146484	353.257690	2.568530	99998.000000	4.297479	3.656267	0.340336	0.708138	4.213575	4.999991	3.376436	3.164814	2.544127	2.127687	1.959900	2.686165	2.861024	2.548092	0.409685	4.999991	28055.000000		1
23907.099609	5552.965332	2.137031	5.279361	15381.142578	99998.000000	2228.281982	1355.543701	393.818115	147.149841	94.328484	440.351715	594.748352	300.023102	1.847474	99998.000000	4.378527	3.744525	0.329811	0.722581	4.186989	4.999991	3.347970	3.132113	2.595296	2.167760	1.974643	2.643800	2.774333	2.477155	0.266578	4.999991	28072.000000		1
15997.933594	1972.319214	2.920300	4.989489	7552.945801	99998.000000	901.450867	548.933228	135.215775	73.985062	32.169563	178.264771	235.175171	135.462479	2.143197	99998.000000	4.204064	3.294977	0.465428	0.698056	3.878116	4.999991	2.954942	2.739520	2.131027	1.869144	1.507445	2.251065	2.371392	2.131819	0.331062	4.999991	28100.000000		1
9281.276367	2297.363770	1.964342	3.768329	6486.280762	96598.882812	769.633362	477.193146	123.257034	60.361103	27.210911	120.219559	135.514893	117.650803	1.317769	0.000000	3.967608	3.361230	0.293217	0.576149	3.811996	4.984972	2.886284	2.678694	2.090812	1.780757	1.434743	2.079975	2.131987	2.070595	0.119839	0.000000	28147.000000		1
8818.468750	515.391418	1.797820	4.378909	5384.979004	80039.289062	546.259644	355.980621	86.819580	60.761990	20.775148	90.800690	113.475418	66.574837	0.013646	99998.000000	3.945393	2.712137	0.254746	0.641366	3.731184	4.903303	2.737399	2.551426	1.938618	1.783632	1.317544	1.958089	2.054902	1.823310	0.000000	4.999991	28213.000000		1
24041.472656	3246.566406	2.328223	6.389507	12256.039062	99998.000000	1693.472168	1049.140381	258.460480	118.261383	79.585129	315.241364	444.166321	251.679337	2.293225	0.000000	4.380961	3.511424	0.367025	0.805467	4.088350	4.999991	3.228778	3.020833	2.412394	2.072843	1.900832	2.498643	2.647546	2.400848	0.360447	0.000000	28246.000000		1
24827.357422	8073.518066	3.299600	4.163047	18322.863281	99998.000000	2701.497070	1658.854126	450.700745	152.922607	111.970551	508.659637	596.311829	436.102325	2.708163	99998.000000	4.394930	3.907063	0.518461	0.619411	4.262993	4.999991	3.431604	3.219808	2.653888	2.184472	2.049104	2.706427	2.775473	2.639588	0.432675	4.999991	28278.000000		1
2179.006836	33.119354	1.803987	2.559503	1148.908569	30478.326172	0.000000	0.000000	2.682853	12.766679	8.353848	0.000000	0.000000	7.289958	0.581902	99998.000000	3.338259	1.520082	0.256233	0.408156	3.060286	4.483991	0.000000	0.000000	0.428597	1.106078	0.921887	0.000000	0.000000	0.862725	0.000000	4.999991	28397.000000		0
15476.433594	3937.145020	1.726894	5.427380	9459.972656	99998.000000	1216.901855	767.178711	207.840912	102.047081	55.075573	245.980591	313.128998	205.475677	4.284947	99998.000000	4.189671	3.595181	0.237266	0.734590	3.975890	4.999991	3.085256	2.884897	2.317731	2.008801	1.740959	2.390901	2.495723	2.312760	0.631945	4.999991	28450.000000		1
10386.125000	2159.203125	3.219423	2.787700	4017.417725	77802.046875	317.588074	201.806030	105.951096	42.139290	30.245310	151.035355	189.643768	135.613586	0.346796	99998.000000	4.016454	3.334294	0.507778	0.445246	3.603947	4.890991	2.501864	2.304934	2.025105	1.624687	1.480658	2.179079	2.277939	2.132303	0.000000	4.999991	28476.000000		1
14384.395508	2411.742676	1.409269	5.341035	10502.011719	99998.000000	1382.751587	863.058289	232.100677	109.913704	38.728676	201.614838	234.416565	156.832779	2.746427	0.000000	4.157892	3.382331	0.148994	0.727625	4.021273	4.999991	3.140744	2.936040	2.365676	2.041052	1.588033	2.304523	2.369988	2.195437	0.438768	0.000000	28501.000000		1
7327.117676	724.234558	1.557288	4.625608	6429.866699	91741.601562	722.643311	441.899750	83.945534	45.537571	34.457695	104.696014	126.834175	108.748047	0.594736	0.000000	3.864933	2.859879	0.192369	0.665169	3.808202	4.962566	2.858924	2.645324	1.923998	1.658370	1.537286	2.019930	2.103236	2.036422	0.000000	0.000000	28519.000000		1
7340.020020	1110.620850	3.641896	4.779795	5461.961426	79643.906250	515.675110	340.774719	92.308640	73.753777	34.537872	86.381691	130.772110	84.068886	0.533670	0.000000	3.865697	3.045566	0.561327	0.679409	3.737349	4.901153	2.712376	2.532467	1.965242	1.867784	1.538296	1.936422	2.116515	1.924635	0.000000	0.000000	28545.000000		1
13204.446289	3597.736328	0.999131	3.771412	8527.497070	99998.000000	1090.884888	669.226807	184.305817	47.511162	38.852024	176.029053	234.098938	107.169174	2.056519	0.000000	4.120720	3.556029	0.000000	0.576504	3.930822	4.999991	3.037779	2.825573	2.265539	1.676796	1.589414	2.245584	2.369400	2.030070	0.313133	0.000000	28580.000000		1
15323.110352	4937.068848	1.942755	5.637074	12404.184570	99998.000000	1751.307617	1070.973267	267.196716	109.016335	80.349899	353.183685	464.318542	300.291382	2.125053	99998.000000	4.185347	3.693469	0.288418	0.751054	4.093568	4.999991	3.243362	3.029779	2.426831	2.037492	1.904985	2.548001	2.666816	2.477543	0.327370	4.999991	28659.000000		1
7578.546875	2152.856689	3.506211	4.554682	5955.593750	87829.992188	704.187134	409.276886	81.938019	27.420605	32.952831	76.020325	99.681854	100.243095	0.682968	99998.000000	3.879586	3.333015	0.544838	0.658458	3.774925	4.943643	2.847688	2.612017	1.913485	1.438077	1.517893	1.880930	1.998616	2.001055	0.000000	4.999991	28719.000000		1
21823.101562	4645.717285	2.969640	8.020804	15025.504883	99998.000000	2183.256104	1340.966919	383.715790	159.571152	110.638382	516.433716	653.903748	417.670837	3.070750	99998.000000	4.338916	3.667053	0.472704	0.904218	4.176829	4.999991	3.339105	3.127418	2.584010	2.202954	2.043906	2.713015	2.815514	2.620834	0.487244	4.999991	28769.000000		1
5069.382812	9.874131	3.509295	4.422081	2851.015137	53795.730469	139.909225	90.273369	56.528015	57.295864	7.878953	37.862144	46.413353	81.715996	1.319791	99998.000000	3.704955	0.994499	0.545220	0.645627	3.454999	4.730748	2.145846	1.955560	1.752264	1.758123	0.896468	1.578205	1.666643	1.912307	0.120505	4.999991	28801.000000		0
13396.082031	3135.625732	1.643633	3.567886	9036.544922	99998.000000	1170.679688	719.898804	189.144196	96.477852	50.169346	220.925217	296.516907	188.145065	1.668189	0.000000	4.126978	3.496324	0.215805	0.552411	3.956002	4.999991	3.068438	2.857271	2.276793	1.984428	1.700438	2.344245	2.472049	2.274493	0.222245	0.000000	28829.000000		1
8220.831055	1936.097656	4.048949	4.452919	4853.956055	74651.679688	453.331177	287.521637	75.863060	24.654491	16.494919	70.771805	68.758125	53.166740	0.485211	99998.000000	3.914916	3.286927	0.607342	0.648645	3.686096	4.873040	2.656416	2.458671	1.880030	1.391896	1.217350	1.849860	1.837324	1.725640	0.000000	4.999991	28857.000000		1
9938.862305	2965.378662	3.530881	2.923384	7950.815918	99998.000000	984.767273	597.841370	169.565536	90.840775	32.246655	167.656708	219.827408	124.903755	1.029852	99998.000000	3.997337	3.472080	0.547883	0.465886	3.900412	4.999991	2.993334	2.776586	2.229338	1.958281	1.508485	2.224421	2.342082	2.096575	0.012775	4.999991	28876.000000		1
16205.568359	5285.022461	1.588125	4.594771	14758.607422	99998.000000	2182.812256	1288.490845	339.430206	92.388809	105.041389	436.996613	577.565796	322.219849	3.502884	0.000000	4.209664	3.723047	0.200885	0.662264	4.169045	4.999991	3.339016	3.110081	2.530751	1.965619	2.021360	2.640478	2.761601	2.508152	0.544426	0.000000	28893.000000		1
7548.924805	1147.203247	2.463907	4.576268	4569.916016	68974.148438	422.404358	260.418640	69.704834	28.336475	15.785659	84.799728	139.986328	108.035706	0.189910	0.000000	3.877885	3.059640	0.391624	0.660511	3.659908	4.838686	2.625728	2.415672	1.843263	1.452346	1.198263	1.928394	2.146086	2.033567	0.000000	0.000000	28922.000000		1
5477.306152	954.262939	2.081524	2.244962	2369.603516	43321.914062	28.876129	38.244530	17.608149	22.566801	8.986014	16.692278	35.348896	70.216728	0.299258	0.000000	3.738567	2.979668	0.318381	0.351209	3.374676	4.636708	1.460539	1.582569	1.245714	1.353470	0.953567	1.222516	1.548376	1.846441	0.000000	0.000000	28954.000000		1
11123.088867	3128.853760	2.574922	5.174514	7059.038574	95480.007812	845.120178	521.848755	110.758644	88.922691	48.303684	166.629822	211.988541	149.660004	0.272819	0.000000	4.046226	3.495385	0.410764	0.713870	3.848746	4.979912	2.926919	2.717545	2.044378	1.949013	1.683980	2.221753	2.326312	2.175106	0.000000	0.000000	28991.000000		1
9399.306641	2697.247559	2.722941	5.720335	6403.771973	88354.984375	713.173157	456.300812	108.806641	60.277840	34.618050	139.175293	156.801941	122.091385	1.113167	0.000000	3.973096	3.430921	0.435038	0.757421	3.806436	4.946231	2.853195	2.659251	2.036655	1.780158	1.539303	2.143562	2.195351	2.086685	0.046560	0.000000	29049.000000		1
11673.841797	1992.613281	2.032184	3.515462	4879.970215	76734.367188	480.138123	297.531464	101.091125	58.769894	32.468685	125.088776	157.273758	172.054123	0.635070	99998.000000	4.067214	3.299423	0.307963	0.545982	3.688417	4.884990	2.681366	2.473533	2.004713	1.769155	1.511465	2.097218	2.196656	2.235665	0.000000	4.999991	29084.000000		1
16706.986328	4087.390869	1.643633	7.104934	12646.603516	99998.000000	1762.079102	1085.093628	221.659134	94.942146	63.771717	321.655548	458.311432	321.066559	2.115671	99998.000000	4.222898	3.611446	0.215805	0.851560	4.101974	4.999991	3.246025	3.035467	2.345686	1.977459	1.804628	2.507391	2.661161	2.506595	0.325448	4.999991	29101.000000		1
9870.039062	1911.754639	2.180203	5.257774	5298.205566	77095.296875	532.703552	343.482239	75.391243	28.111362	22.024061	78.783356	87.513420	126.951355	1.253800	0.000000	3.994319	3.281432	0.338497	0.720802	3.724129	4.887028	2.726485	2.535904	1.877321	1.448882	1.342897	1.896434	1.942075	2.103637	0.098228	0.000000	29139.000000		1
23912.345703	4031.698486	2.590341	5.310198	12835.199219	99998.000000	1832.345215	1108.348145	300.121796	124.857498	97.995049	458.379272	556.787537	271.439941	3.117319	99998.000000	4.378622	3.605488	0.413357	0.725111	4.108403	4.999991	3.263007	3.044676	2.477298	2.096415	1.991204	2.661225	2.745689	2.433674	0.493781	4.999991	29186.000000		1
10760.638672	807.402954	2.392981	4.002693	5692.754395	84461.210938	617.284302	369.527496	80.522583	14.949965	12.757427	59.658009	94.165047	8.082479	0.868425	99998.000000	4.031838	2.907090	0.378939	0.602352	3.755322	4.926657	2.790485	2.567647	1.905918	1.174640	1.105763	1.775669	1.973890	0.907545	0.000000	4.999991	29217.000000		1
9265.534180	3316.375977	3.771412	5.186849	9587.050781	99998.000000	1285.129639	764.622253	194.022675	97.143936	44.803638	172.088043	244.312286	124.317841	0.497207	0.000000	3.966871	3.520664	0.576504	0.714904	3.981685	4.999991	3.108947	2.883447	2.287853	1.987416	1.651313	2.235751	2.387945	2.094533	0.000000	0.000000	29233.000000		1
7986.093750	1141.245483	2.914133	3.564802	3332.929443	53405.882812	223.126999	116.355629	10.901016	48.982105	0.000000	1.702224	0.000000	22.255342	0.695367	99998.000000	3.902334	3.057379	0.464509	0.552035	3.522826	4.727589	2.348552	2.065787	1.037467	1.690037	0.000000	0.231017	0.000000	1.347434	0.000000	4.999991	29266.000000		1
7419.166992	1815.147217	2.685936	2.991227	6998.699219	98332.085938	831.101501	488.013977	115.671043	74.136162	12.054335	88.281273	136.384506	91.938583	1.324228	99998.000000	3.870355	3.258912	0.429096	0.475849	3.845017	4.992695	2.919654	2.688432	2.063225	1.870030	1.081143	1.945869	2.134765	1.963498	0.121963	4.999991	29283.000000		1
3275.645996	1733.468262	3.780664	4.452919	3671.107666	55174.308594	296.020416	189.162704	35.678856	18.860146	25.897238	66.988060	92.367226	98.531624	0.303924	99998.000000	3.515297	3.238916	0.577568	0.648645	3.564797	4.741737	2.471322	2.276835	1.552411	1.275545	1.413253	1.825997	1.965518	1.993576	0.000000	4.999991	29333.000000		1
12091.598633	2543.424561	1.631298	3.771412	7283.340820	99998.000000	865.173767	548.251770	136.825485	56.759296	33.988968	173.583649	229.359238	193.566284	2.154055	99998.000000	4.082484	3.405419	0.212533	0.576504	3.862331	4.999991	2.937103	2.738980	2.136167	1.754037	1.531338	2.239509	2.360516	2.286830	0.333257	4.999991	29359.000000		1
16924.677734	2423.473389	5.048080	4.570101	8446.307617	99998.000000	1068.774536	662.892822	209.897766	86.582130	53.866749	247.892502	305.172943	211.936111	0.832683	0.000000	4.228520	3.384438	0.703126	0.659926	3.926667	4.999991	3.028886	2.821443	2.322008	1.937428	1.731321	2.394264	2.484546	2.326205	0.000000	0.000000	29387.000000		1
3815.152344	643.209290	4.135293	6.244571	760.135437	25797.640625	0.000000	0.000000	0.000000	17.975113	1.017634	0.000000	0.000000	17.842512	0.798477	0.000000	3.581512	2.808352	0.616506	0.795503	2.880891	4.411580	0.000000	0.000000	0.000000	1.254672	0.007592	0.000000	0.000000	1.251456	0.000000	0.000000	29417.000000		1
6655.028809	1029.093018	2.266548	2.874044	3100.514404	50204.332031	166.608231	104.221115	15.471117	7.845031	5.618572	14.795778	5.822099	16.988317	1.203702	99998.000000	3.823150	3.012455	0.355365	0.458493	3.491434	4.700741	2.221696	2.017956	1.189522	0.894595	0.749626	1.170138	0.765080	1.230150	0.080519	4.999991	29434.000000		1
8113.122559	1659.029907	1.248914	3.046734	3926.062012	62652.460938	304.476044	192.335876	58.825401	51.094467	11.736710	30.646196	29.887596	21.237709	1.616612	0.000000	3.909188	3.219854	0.096533	0.483835	3.593957	4.796938	2.483553	2.284060	1.769565	1.708374	1.069546	1.486377	1.475491	1.327108	0.208606	0.000000	29454.000000		1
16331.227539	3281.483398	3.216340	4.465254	8204.635742	99998.000000	989.596436	635.318054	179.526016	81.453873	58.048298	229.066284	346.760254	261.300598	1.514994	99998.000000	4.213019	3.516070	0.507362	0.649846	3.914059	4.999991	2.995458	2.802991	2.254128	1.910912	1.763790	2.359961	2.540029	2.417140	0.180411	4.999991	29478.000000		1
8146.411133	375.213898	1.927337	3.182418	4367.606934	68717.734375	384.326355	235.153580	48.920433	45.688675	22.526712	70.559029	83.760513	83.153015	0.229069	0.000000	3.910966	2.574279	0.284958	0.502757	3.640244	4.837069	2.584700	2.371351	1.689490	1.659809	1.352698	1.848553	1.923039	1.919878	0.000000	0.000000	29508.000000		1
33942.984375	6759.783691	3.586388	7.163525	19630.544922	99998.000000	2848.998291	1792.003784	454.845306	165.979156	115.399673	583.850403	747.387268	588.537720	4.601249	0.000000	4.530750	3.829933	0.554657	0.855127	4.292933	4.999991	3.454692	3.253339	2.657864	2.220053	2.062205	2.766302	2.873546	2.769774	0.662876	0.000000	29545.000000		1
6131.299316	132.779617	2.322055	2.325139	4223.691895	65857.882812	370.101074	234.826706	73.466995	9.343728	19.998045	80.874130	90.698921	37.458176	0.368697	99998.000000	3.787553	2.123132	0.365873	0.366449	3.625692	4.818608	2.568320	2.370748	1.866092	0.970520	1.300987	1.907810	1.957602	1.573547	0.000000	4.999991	29633.000000		0
11788.232422	2471.795410	3.814585	4.622524	6360.306641	86753.992188	718.690002	448.135071	119.445534	67.651062	26.486233	122.264076	151.528748	100.529884	3.113163	0.000000	4.071449	3.393013	0.581447	0.664879	3.803478	4.938290	2.856542	2.651409	2.077170	1.830275	1.423020	2.087299	2.180495	2.002295	0.493202	0.000000	29654.000000		1
20822.689453	6054.958008	2.497828	7.989967	15866.754883	99998.000000	2315.900146	1411.525879	344.808258	123.836784	107.163002	472.117310	592.040833	275.528961	2.831018	99998.000000	4.318537	3.782111	0.397563	0.902545	4.200488	4.999991	3.364720	3.149689	2.537578	2.092850	2.030045	2.674050	2.772352	2.440167	0.451943	4.999991	29698.000000		1
9631.620117	2092.427734	2.032184	5.288612	11690.299805	99998.000000	1594.601318	1002.276794	230.956619	83.433632	69.149757	301.077759	400.870605	261.874176	1.178188	99998.000000	3.983699	3.320651	0.307963	0.723342	4.067826	4.999991	3.202652	3.000988	2.363530	1.921341	1.839791	2.478679	2.603004	2.418093	0.071215	4.999991	29796.000000		1
9446.962891	3014.345459	2.315888	2.571838	4538.671387	68897.367188	423.418915	266.043396	46.558289	50.934113	27.642633	73.966560	86.480370	83.482979	0.902080	99998.000000	3.975292	3.479193	0.364717	0.410244	3.656929	4.838202	2.626770	2.424953	1.667997	1.707009	1.441579	1.869035	1.936918	1.921598	0.000000	4.999991	29828.000000		1
26992.054688	4022.817383	2.396065	8.020804	13696.086914	99998.000000	1947.001709	1198.862061	290.919922	122.288742	109.497398	470.436676	601.591187	404.919556	2.381985	0.000000	4.431236	3.604530	0.379499	0.904218	4.136597	4.999991	3.289366	3.078769	2.463773	2.087386	2.039404	2.672501	2.779301	2.607369	0.376939	0.000000	29894.000000		1
21173.544922	20268.982422	2.806202	4.298732	12821.796875	99998.000000	1744.236694	1103.266113	297.673309	143.844070	78.931374	363.668396	450.861115	324.520325	2.214310	0.000000	4.325794	4.306832	0.448119	0.633340	4.107949	4.999991	3.241606	3.042680	2.473740	2.157892	1.897250	2.560706	2.654043	2.511242	0.345238	0.000000	29942.000000		1
20722.687500	5001.475586	2.741444	3.034399	10920.613281	99998.000000	1426.821289	887.620300	161.156189	73.756866	54.511250	247.248001	264.183899	167.958908	1.188016	99998.000000	4.316446	3.699098	0.437979	0.482073	4.038247	4.999991	3.154370	2.948227	2.207247	1.867803	1.736486	2.393133	2.421906	2.225203	0.074822	4.999991	30004.000000		1
17708.089844	2853.845947	1.853327	5.149844	7733.267578	99998.000000	971.026184	590.341675	152.247269	66.155449	38.272282	152.031403	255.475418	150.375443	0.720485	0.000000	4.248172	3.455431	0.267952	0.711794	3.888363	4.999991	2.987231	2.771103	2.182549	1.820566	1.582884	2.181933	2.407349	2.177177	0.000000	0.000000	30036.000000		1
11476.250977	2369.677490	2.599592	4.933982	6836.907715	89387.601562	774.780090	497.798706	109.879776	55.208176	36.471378	123.312546	135.838699	136.933426	0.288392	99998.000000	4.059800	3.374689	0.414905	0.693198	3.834860	4.951277	2.889179	2.697054	2.040918	1.742003	1.561952	2.091007	2.133024	2.136509	0.000000	4.999991	30064.000000		1
14252.756836	6062.741211	2.383730	6.969250	16823.937500	99998.000000	2476.988525	1516.138672	367.273285	154.390457	85.641594	417.769501	603.351990	320.116760	1.375214	99998.000000	4.153899	3.782669	0.377257	0.843186	4.225928	4.999991	3.393924	3.180739	2.564989	2.188621	1.932685	2.620937	2.780571	2.505308	0.138370	4.999991	30081.000000		1
17739.281250	2730.271484	2.710606	3.207088	9703.211914	99998.000000	1283.020386	785.357361	208.251053	81.620399	45.478977	216.133087	336.229279	121.783012	2.144607	99998.000000	4.248936	3.436206	0.433066	0.506111	3.986916	4.999991	3.108233	2.895067	2.318587	1.911799	1.657811	2.334721	2.526636	2.085587	0.331348	4.999991	30114.000000		1
20788.623047	3838.970947	1.637465	5.168346	11286.351562	99998.000000	1575.386475	959.104431	248.900894	83.390465	58.772976	268.220520	356.282837	258.078094	3.125900	0.000000	4.317826	3.584215	0.214172	0.713352	4.052554	4.999991	3.197387	2.981866	2.396026	1.921116	1.769178	2.428492	2.551795	2.411751	0.494975	0.000000	30181.000000		1
11400.208984	1408.007324	3.876260	4.594771	5460.330078	75749.125000	558.958496	354.253754	89.659706	44.097466	16.982149	80.719948	87.679947	43.530056	1.643394	99998.000000	4.056913	3.148605	0.588413	0.662264	3.737219	4.879378	2.747380	2.549314	1.952597	1.644414	1.229993	1.906981	1.942900	1.638789	0.215742	4.999991	30214.000000		1
6571.561523	2439.813965	2.482410	5.424296	6122.757324	88141.773438	723.056580	427.899597	98.901672	29.468208	24.016157	101.818886	110.829567	63.256733	0.027807	0.000000	3.817669	3.387357	0.394873	0.734343	3.786947	4.945182	2.859172	2.631342	1.995204	1.469354	1.380504	2.007828	2.044656	1.801107	0.000000	0.000000	30251.000000		1
20341.542969	4542.809570	2.306637	6.747221	13496.882812	99998.000000	1944.772217	1178.130005	297.047302	155.417343	102.605240	394.752472	530.165588	269.441681	1.795653	99998.000000	4.308384	3.657325	0.362979	0.829125	4.130233	4.999991	3.288869	3.071193	2.472826	2.191499	2.011169	2.596325	2.724411	2.430465	0.254222	4.999991	30310.000000		1
18975.675781	3670.259766	2.297385	7.074097	11128.359375	99998.000000	1541.628784	931.911987	254.133987	93.591469	68.347984	323.835754	428.565674	283.448029	2.738447	0.000000	4.278197	3.564697	0.361234	0.849671	4.046431	4.999991	3.187980	2.969375	2.405063	1.971236	1.834726	2.510325	2.632017	2.452473	0.437504	0.000000	30349.000000		1
5094.808105	2194.564209	3.222507	4.782879	6152.382812	90551.265625	722.316467	435.047699	135.995956	47.739361	28.123697	105.630386	138.163834	109.737930	0.029896	0.000000	3.707128	3.341348	0.508194	0.679689	3.789043	4.956894	2.858727	2.638537	2.133526	1.678877	1.449072	2.023789	2.140394	2.040357	0.000000	0.000000	30418.000000		1
6487.199707	2606.527100	3.037483	4.298732	4636.709473	66673.601562	414.676514	275.754089	71.040092	0.000000	27.636467	44.282490	79.335350	73.479324	0.819898	99998.000000	3.812057	3.416062	0.482514	0.633340	3.666210	4.823954	2.617709	2.440522	1.851503	0.000000	1.441483	1.646232	1.899467	1.866165	0.000000	4.999991	30436.000000		1
9079.569336	1070.834473	1.905751	4.465254	5344.045410	75678.070312	541.344177	342.936432	85.431900	87.112534	29.687153	60.869919	66.676598	45.330959	0.257232	99998.000000	3.958065	3.029722	0.280066	0.649846	3.727870	4.878970	2.733474	2.535214	1.931620	1.940081	1.472569	1.784403	1.823973	1.656395	0.000000	4.999991	30459.000000		1
9565.427734	600.915833	2.544085	4.193885	5834.193359	79570.296875	621.832825	394.678467	66.713608	37.874481	27.710476	123.485237	169.075226	139.829056	0.550946	99998.000000	3.980704	2.778814	0.405532	0.622617	3.765981	4.900751	2.793674	2.596243	1.824214	1.578347	1.442644	2.091615	2.228080	2.145597	0.000000	4.999991	30488.000000		1
11856.099609	2377.522461	3.644979	3.681984	7145.133789	97219.500000	844.617554	523.251892	129.082214	82.258728	43.039742	162.802902	254.063065	134.654541	5.172351	28127.429688	4.073942	3.376125	0.561695	0.566082	3.854010	4.987753	2.926660	2.718711	2.110866	1.915182	1.633870	2.211662	2.404942	2.129221	0.713688	4.449130	30505.000000		1
11308.800781	2057.951660	2.140115	3.358191	7023.989258	99998.000000	811.979248	497.357727	133.377869	75.952484	33.054596	166.703827	219.836655	181.900497	1.732845	0.000000	4.053417	3.313435	0.330437	0.526105	3.846584	4.999991	2.909545	2.696669	2.125084	1.880542	1.519232	2.221946	2.342100	2.259834	0.238760	0.000000	30550.000000		1
19809.888672	7208.575684	3.210172	8.162657	16613.083984	99998.000000	2386.980225	1471.831543	358.163910	142.518066	94.041695	492.362061	697.233337	385.640045	2.518926	99998.000000	4.296882	3.857849	0.506528	0.911832	4.220450	4.999991	3.377849	3.167858	2.554082	2.153870	1.973320	2.692285	2.843378	2.586182	0.401215	4.999991	30586.000000		1
10984.370117	2448.062988	2.115445	5.439715	10006.216797	99998.000000	1350.356812	833.324890	244.740921	94.929817	72.301338	306.119659	385.149719	306.387939	0.958431	99998.000000	4.040775	3.388823	0.325402	0.735576	4.000270	4.999991	3.130449	2.920814	2.388707	1.977403	1.859146	2.485891	2.585630	2.486272	0.000000	4.999991	30694.000000		1
5841.205566	213.539658	2.352893	6.330915	3944.502686	59422.238281	328.035797	205.870392	26.288874	19.779100	10.271934	33.757687	32.070885	52.047344	0.511531	0.000000	3.766502	2.329479	0.371602	0.801467	3.595992	4.773949	2.515921	2.313594	1.419772	1.296207	1.011652	1.528373	1.506111	1.716399	0.000000	0.000000	30716.000000		0
10259.361328	1569.755615	2.944971	4.748958	5267.959961	73970.664062	543.521301	342.387512	57.820103	40.458652	23.405577	60.250088	79.603630	126.013901	1.984946	99998.000000	4.011120	3.195832	0.469081	0.676598	3.721642	4.869060	2.735217	2.534518	1.762079	1.607011	1.369319	1.779958	1.900933	2.100419	0.297749	4.999991	30760.000000		1
7998.894531	0.000000	1.544953	2.251129	3495.991455	56746.589844	254.251175	156.999313	25.989750	14.956133	9.001433	25.224983	24.953613	32.740055	1.358435	99998.000000	3.903030	0.000000	0.188915	0.352400	3.543570	4.753940	2.405263	2.195898	1.414802	1.174819	0.954312	1.401831	1.397133	1.515079	0.133039	4.999991	30773.000000		0
20758.330078	5633.411133	2.892547	7.351633	15002.154297	99998.000000	2164.022949	1334.645264	285.995178	120.938065	92.672516	414.247864	626.973450	285.862579	3.484333	0.000000	4.317193	3.750772	0.461280	0.866384	4.176154	4.999991	3.335262	3.125366	2.456359	2.082563	1.966951	2.617260	2.797249	2.456157	0.542120	0.000000	30853.000000		1
10784.898438	2463.937988	2.309720	2.547168	6918.441895	99998.000000	827.037170	497.135681	157.357025	48.072403	27.506950	170.900803	221.693069	156.786530	1.111401	0.000000	4.032816	3.391630	0.363559	0.406058	3.840008	4.999991	2.917525	2.696475	2.196886	1.681896	1.439442	2.232744	2.345752	2.195309	0.045871	0.000000	30891.000000		1
9892.837891	2321.367676	2.784616	5.566148	6084.860840	81186.117188	656.120911	422.472198	87.596680	33.341385	43.684242	116.346382	112.997437	71.610580	1.121007	0.000000	3.995321	3.365744	0.444765	0.745555	3.784251	4.909482	2.816984	2.625798	1.942488	1.522984	1.640325	2.065753	2.053069	1.854977	0.049608	0.000000	30928.000000		1
19532.617188	4109.893066	1.952007	8.773236	12811.716797	99998.000000	1776.329102	1099.278809	254.627396	129.735977	106.392067	481.522736	650.237183	461.065186	1.858143	0.000000	4.290761	3.613831	0.290481	0.943160	4.107607	4.999991	3.249523	3.041108	2.405905	2.113060	2.026909	2.682617	2.813072	2.663762	0.269079	0.000000	30968.000000		1
8546.063477	2691.764648	1.884164	3.099157	6474.676270	95150.125000	751.096985	441.637634	97.110016	53.558376	33.797775	105.651970	117.021721	107.946274	0.090462	0.000000	3.931766	3.430037	0.275119	0.491244	3.811218	4.978409	2.875696	2.645066	1.987264	1.728827	1.528888	2.023878	2.068266	2.033208	0.000000	0.000000	31006.000000		1
4932.631348	919.937866	2.497828	2.275799	2761.435547	51935.730469	161.427551	60.262424	22.088821	13.392677	4.064368	0.000000	0.000000	55.464127	0.609217	99998.000000	3.693079	2.963758	0.397563	0.357134	3.441135	4.715466	2.207978	1.780047	1.344173	1.126867	0.608993	0.000000	0.000000	1.744012	0.000000	4.999991	31024.000000		1
11222.008789	3270.052002	3.176251	6.377172	9453.642578	99998.000000	1224.398438	758.411621	167.869492	82.967995	55.763248	203.468170	295.119965	200.720551	2.300466	99998.000000	4.050071	3.514555	0.501915	0.804628	3.975599	4.999991	3.087923	2.879905	2.224972	1.918911	1.746348	2.308496	2.469999	2.302592	0.361816	4.999991	31055.000000		1
9804.586914	444.465424	2.840123	4.341904	4240.446289	63603.386719	368.102814	235.853592	54.125782	73.355980	20.146065	44.226982	32.860321	99.617096	1.008424	99998.000000	3.991429	2.647838	0.453337	0.637680	3.627412	4.803480	2.565969	2.372643	1.733404	1.865435	1.304190	1.645687	1.516672	1.998334	0.003643	4.999991	31090.000000		1
13733.760742	5033.167480	3.830003	5.692582	10720.796875	99998.000000	1437.170288	888.582397	208.941803	115.245483	66.855453	335.248657	409.511261	277.382294	3.250484	99998.000000	4.137789	3.701841	0.583199	0.755309	4.030227	4.999991	3.157508	2.948698	2.320025	2.061624	1.825137	2.525367	2.612266	2.443079	0.511948	4.999991	31116.000000		1
30967.757812	5493.877930	2.534833	7.783357	20994.519531	99998.000000	3150.051514	1923.025635	470.973267	167.422348	146.015030	680.858704	849.810547	480.468079	3.211734	99998.000000	4.490910	3.739879	0.403949	0.891167	4.322106	4.999991	3.498318	3.283985	2.672996	2.223814	2.164397	2.833057	2.929322	2.681664	0.506740	4.999991	31177.000000		1
6979.592285	1636.830078	3.182418	4.255559	4145.799805	63715.703125	390.166962	233.149155	61.286224	39.154232	26.671257	64.703003	57.952702	65.082306	0.560999	99998.000000	3.843830	3.214004	0.502757	0.628957	3.617608	4.804246	2.591250	2.367634	1.787363	1.592779	1.426044	1.810924	1.763074	1.813463	0.000000	4.999991	31257.000000		1
33403.621094	6252.360352	1.979760	6.728718	17278.341797	99998.000000	2540.747803	1565.231812	366.221741	129.353592	105.932594	493.873108	718.751648	334.749084	3.113873	0.000000	4.523794	3.796044	0.296613	0.827932	4.237502	4.999991	3.404962	3.194579	2.563744	2.111778	2.025030	2.693615	2.856579	2.524719	0.493301	0.000000	31362.000000		1
6699.570312	2062.762207	4.166131	5.282444	6370.686523	89980.851562	704.816223	452.970398	96.860237	58.862404	27.901669	111.501823	147.587738	108.430420	0.804976	0.000000	3.826047	3.314449	0.619733	0.722835	3.804186	4.954150	2.848076	2.656070	1.986145	1.769838	1.445630	2.047282	2.169050	2.035151	0.000000	0.000000	31461.000000		1
20786.763672	3167.835449	3.123827	6.654708	13245.758789	99998.000000	1908.525879	1142.981567	259.570618	108.048035	96.884903	393.256866	538.371460	222.636688	4.191403	0.000000	4.317787	3.500763	0.494687	0.823129	4.122077	4.999991	3.280698	3.058039	2.414256	2.033617	1.986256	2.594676	2.731082	2.347597	0.622359	0.000000	31498.000000		1
7063.769043	2703.865234	4.292564	3.059069	8183.141602	99998.000000	1043.271973	639.440979	160.218735	112.192581	47.249046	180.127350	206.339127	153.742874	1.738489	99998.000000	3.849036	3.431985	0.632717	0.485589	3.912920	4.999991	3.018398	2.805800	2.204713	2.049964	1.674393	2.255580	2.314582	2.186795	0.240172	4.999991	31538.000000		1
30705.220703	7804.208984	2.439237	6.845900	23933.843750	99998.000000	3610.805176	2242.020020	506.621277	202.974762	154.038925	684.223022	856.483765	423.687195	3.226161	0.000000	4.487212	3.892329	0.387254	0.835431	4.379013	4.999991	3.557604	3.350640	2.704684	2.307442	2.187630	2.835198	2.932719	2.627045	0.508686	0.000000	31583.000000		1
12397.298828	3381.060547	2.735276	4.903145	9309.789062	99998.000000	1204.400391	748.346313	230.296692	92.333305	48.550385	169.799911	204.806503	173.484970	2.190895	99998.000000	4.093327	3.529053	0.437001	0.690475	3.968940	4.999991	3.080771	2.874103	2.362288	1.965358	1.686193	2.229938	2.311344	2.239262	0.340621	4.999991	31648.000000		1
6017.388672	730.648743	2.445405	4.338820	4494.302734	74741.656250	423.816711	258.445068	84.784309	27.377432	25.009121	43.782925	81.256516	74.163918	0.621875	0.000000	3.779408	2.863709	0.388351	0.637372	3.652662	4.873563	2.627178	2.412368	1.928316	1.437393	1.398098	1.641305	1.909858	1.870193	0.000000	0.000000	31686.000000		1
12589.341797	933.885620	3.657314	4.298732	6687.556152	89943.664062	813.200439	487.788879	120.271980	45.290871	35.974895	89.918739	98.303421	57.379128	0.420342	0.000000	4.100003	2.970294	0.563162	0.633340	3.825268	4.953970	2.910197	2.688232	2.080164	1.656011	1.556000	1.953850	1.992569	1.758754	0.000000	0.000000	31726.000000		1
32461.802734	6916.166016	2.655099	8.020804	19551.316406	99998.000000	2970.284912	1799.432495	419.536499	204.069489	119.565804	564.903931	753.813782	474.390045	3.113675	99998.000000	4.511373	3.839865	0.424081	0.904218	4.291176	4.999991	3.472798	3.255136	2.622770	2.309778	2.077607	2.751975	2.877264	2.676136	0.493273	4.999991	31764.000000		1
3270.582520	581.380371	1.979760	4.147629	1377.327271	27145.646484	0.000000	0.000000	0.000000	9.849462	6.882905	0.000000	0.000000	0.000000	0.254425	0.000000	3.514625	2.764460	0.296613	0.617800	3.139037	4.433700	0.000000	0.000000	0.000000	0.993412	0.837772	0.000000	0.000000	0.000000	0.000000	0.000000	31839.000000		1
4169.208496	2095.270996	2.161701	5.189932	5465.211426	75080.156250	554.172546	359.341919	93.107323	39.626041	21.595423	88.108582	117.619965	116.972382	0.417080	0.000000	3.620054	3.321240	0.334796	0.715162	3.737607	4.875525	2.743645	2.555508	1.968984	1.597981	1.334362	1.945018	2.070481	2.068083	0.000000	0.000000	31928.000000		1
29010.468750	5621.517090	2.257297	8.804074	16906.806641	99998.000000	2462.201904	1525.627319	368.947754	192.129257	94.905144	442.282135	552.198914	254.809326	2.610737	99998.000000	4.462555	3.749854	0.353589	0.944684	4.228062	4.999991	3.391324	3.183449	2.566965	2.283593	1.977290	2.645700	2.742095	2.406215	0.416763	4.999991	31977.000000		1
10023.014648	7200.974121	3.851590	6.238403	13710.700195	99998.000000	1941.565063	1203.891602	284.003082	124.339432	85.410309	369.931458	431.655579	275.263763	3.196412	99998.000000	4.000998	3.857391	0.585640	0.795073	4.137060	4.999991	3.288152	3.080587	2.453323	2.094609	1.931510	2.568121	2.635137	2.439749	0.504663	4.999991	32037.000000		1
9710.570312	1745.013794	1.501781	3.336605	5875.089844	86313.320312	661.757996	396.602722	104.674431	72.461693	20.701138	102.947533	143.079315	139.798218	2.210801	0.000000	3.987245	3.241799	0.176607	0.523305	3.769015	4.936078	2.820699	2.598356	2.019841	1.860108	1.315994	2.012616	2.155577	2.145502	0.344550	0.000000	32056.000000		1
17054.839844	4885.357422	3.367443	8.622133	15419.587891	99998.000000	2243.820801	1372.936035	331.406311	173.765594	102.423302	478.331055	655.544250	361.750305	3.118003	0.000000	4.231848	3.688896	0.527300	0.935615	4.188073	4.999991	3.350988	3.137650	2.520361	2.239964	2.010399	2.679729	2.816602	2.558409	0.493877	0.000000	32104.000000		1
9342.223633	2155.875732	2.920300	4.674948	5521.681152	86027.343750	570.590332	356.640564	86.976852	32.058548	20.917000	84.537613	115.920822	92.752693	0.668447	99998.000000	3.970450	3.333624	0.465428	0.669777	3.742071	4.934637	2.756324	2.552231	1.939404	1.505944	1.320499	1.927050	2.064162	1.967327	0.000000	4.999991	32145.000000		1
12610.250000	2432.406982	2.692104	2.719858	5864.450684	86135.789062	639.474915	385.781891	104.190285	35.139202	17.398455	100.505211	121.881691	80.090866	0.640667	99998.000000	4.100724	3.386036	0.430092	0.434546	3.768227	4.935184	2.805824	2.586342	2.017827	1.545792	1.240511	2.002189	2.085938	1.903583	0.000000	4.999991	32174.000000		1
5666.548828	345.995483	2.288134	3.500043	2435.848389	41617.632812	45.870613	54.082611	11.564020	4.409747	8.615966	0.000000	0.000000	22.168999	0.066010	20758.857422	3.753319	2.539070	0.359481	0.544073	3.386650	4.619277	1.661535	1.733058	1.063109	0.644414	0.935304	0.000000	0.000000	1.345746	0.000000	4.317204	32209.000000		1
7413.554688	0.000000	1.908834	4.169215	4760.398438	72032.601562	458.934326	288.351166	87.023109	68.027275	25.650539	70.861229	104.282791	85.650841	0.058858	0.000000	3.870027	0.000000	0.280768	0.620054	3.677643	4.857529	2.661751	2.459922	1.939635	1.832683	1.409096	1.850409	2.018213	1.932732	0.000000	0.000000	32248.000000		0
17370.357422	7358.238770	2.248045	6.688629	15721.186523	99998.000000	2279.404053	1399.823120	339.053986	141.784134	87.427078	362.166626	466.144104	319.259460	0.691607	0.000000	4.239809	3.866774	0.351805	0.825337	4.196486	4.999991	3.357821	3.146073	2.530269	2.151628	1.941646	2.558908	2.668520	2.504144	0.000000	0.000000	32295.000000		1
14232.937500	2928.265869	2.476242	3.672733	7648.788574	99998.000000	973.511658	570.763062	144.645844	95.663742	41.306679	184.376740	214.282837	145.796082	1.844232	0.000000	4.153295	3.466610	0.393793	0.564989	3.883593	4.999991	2.988341	2.756456	2.160306	1.980747	1.616020	2.265706	2.330987	2.163746	0.265816	0.000000	32318.000000		1
17324.869141	2198.532959	2.217208	3.607974	8381.022461	99998.000000	1088.695435	660.345642	149.037094	105.408356	46.860493	209.660309	239.988892	155.001038	1.251421	0.000000	4.238670	3.342133	0.345806	0.557263	3.923297	4.999991	3.036906	2.819771	2.173294	2.022875	1.670807	2.321516	2.380191	2.190335	0.097403	0.000000	32375.000000		1
7890.127930	2013.394653	3.000478	4.872307	7313.647461	99372.945312	881.375732	549.722717	146.008865	92.758865	29.526798	137.312714	160.335907	89.490097	1.784349	0.000000	3.897084	3.303929	0.477190	0.687735	3.864134	4.997268	2.945161	2.740144	2.164379	1.967355	1.470216	2.137711	2.205031	1.951775	0.251480	0.000000	32408.000000		1
13447.824219	2657.007812	2.568754	5.072750	8102.138184	99998.000000	1017.769470	620.929321	197.075577	58.390594	59.004257	237.176514	304.417450	188.428772	0.150310	0.000000	4.128652	3.424393	0.409723	0.705243	3.908600	4.999991	3.007649	2.793042	2.294633	1.766343	1.770883	2.375072	2.483469	2.275147	0.000000	0.000000	32445.000000		1
11065.244141	1453.591187	2.790784	2.855542	5671.704590	83058.976562	621.808167	365.651245	94.325401	22.116575	14.138942	98.500786	131.632477	40.279797	1.251902	0.000000	4.043961	3.162442	0.445726	0.455689	3.753714	4.919386	2.793656	2.563067	1.974629	1.344718	1.150417	1.993440	2.119363	1.605087	0.097570	0.000000	32472.000000		1
15296.275391	3282.575195	2.664350	5.723419	9154.140625	99998.000000	1146.897949	715.661743	191.691376	88.916527	53.006386	187.747269	247.294266	157.859665	4.232145	0.000000	4.184586	3.516215	0.425591	0.757656	3.961617	4.999991	3.059525	2.854708	2.282603	1.948982	1.724328	2.273574	2.393214	2.198271	0.626561	0.000000	32513.000000		1
5742.467285	1003.075439	1.455525	1.131732	2911.111084	44638.636719	133.920609	82.542435	18.237230	18.076876	0.709260	0.000000	0.000000	0.000000	1.363610	99998.000000	3.759099	3.001334	0.163020	0.053744	3.464059	4.649711	2.126848	1.916677	1.260959	1.257123	0.000000	0.000000	0.000000	0.000000	0.134690	4.999991	32562.000000		1
13478.479492	2485.795654	3.237926	5.538395	7548.844238	99998.000000	944.666382	568.055542	165.424088	72.424690	61.378735	221.859589	273.576965	198.383087	2.692263	16853.490234	4.129641	3.395465	0.510267	0.743384	3.877881	4.999991	2.975278	2.754391	2.218599	1.859887	1.788018	2.346078	2.437079	2.297505	0.430117	4.226690	32591.000000		1
13247.405273	7850.461914	2.500912	8.412439	14869.729492	99998.000000	2125.991211	1314.409668	329.898376	133.128082	87.214302	353.806610	478.901550	303.193207	1.657981	0.000000	4.122131	3.894895	0.398098	0.924922	4.172303	4.999991	3.327561	3.118731	2.518380	2.124270	1.940588	2.548766	2.680246	2.481719	0.219579	0.000000	32644.000000		1
11526.978516	4481.684082	5.479804	3.558635	12281.208984	99998.000000	1704.323853	1046.861450	282.877533	103.110970	77.226067	325.599640	429.089905	280.071320	2.262664	99998.000000	4.061716	3.651441	0.738765	0.551283	4.089241	4.999991	3.231552	3.019889	2.451598	2.013305	1.887764	2.512684	2.632548	2.447269	0.354620	4.999991	32674.000000		1
17921.361328	6425.925781	3.561718	8.979847	14537.009766	99998.000000	2092.495605	1275.631714	310.242615	148.269241	92.169868	357.726044	460.383698	317.887207	1.653657	0.000000	4.253371	3.807936	0.551660	0.953269	4.162475	4.999991	3.320665	3.105725	2.491701	2.171051	1.964589	2.553550	2.663120	2.502273	0.218445	0.000000	32717.000000		1
13595.115234	4106.491699	4.742790	5.387291	9208.022461	99998.000000	1197.372559	751.408447	190.794006	41.340603	46.841991	247.821579	300.146454	194.257034	1.113957	0.000000	4.133383	3.613471	0.676034	0.731370	3.964166	4.999991	3.078229	2.875876	2.280565	1.616377	1.670635	2.394139	2.477333	2.288377	0.046868	0.000000	32787.000000		1
18019.503906	3953.982178	3.441453	5.513725	13349.332031	99998.000000	1904.911743	1167.932129	329.500580	113.802292	93.850502	388.464752	513.057007	311.994171	2.395140	99998.000000	4.255743	3.597035	0.536742	0.741445	4.125460	4.999991	3.279875	3.067418	2.517856	2.056151	1.972437	2.589352	2.710166	2.494147	0.379331	4.999991	32812.000000		1
6664.206055	1576.974609	1.366096	2.318972	5437.969727	83991.695312	599.744019	351.762085	93.344772	38.546734	32.277493	105.220253	135.545731	110.619873	2.312781	0.000000	3.823748	3.197825	0.135481	0.365295	3.735437	4.924236	2.777966	2.546249	1.970090	1.585988	1.508900	2.022099	2.132086	2.043833	0.364135	0.000000	32844.000000		1
11084.249023	4883.732422	4.206220	5.251607	10135.808594	99998.000000	1325.588257	821.600525	191.142456	77.771889	50.730587	219.367920	311.624146	139.153717	1.265165	99998.000000	4.044706	3.688752	0.623892	0.720292	4.005858	4.999991	3.122409	2.914661	2.281357	1.890823	1.705270	2.341173	2.493631	2.143495	0.102147	4.999991	32880.000000		1
15106.631836	2536.550781	2.599592	4.977154	9966.273438	99998.000000	1345.931641	822.605835	173.262939	77.660873	58.914829	276.185822	361.633118	226.882996	1.254836	99998.000000	4.179168	3.404243	0.414905	0.696981	3.998533	4.999991	3.129023	2.915192	2.238706	1.890202	1.770225	2.441201	2.558268	2.355802	0.098587	4.999991	32946.000000		1
16287.922852	3478.472656	1.788568	5.889941	11015.398438	99998.000000	1527.838379	926.660400	242.468216	84.525276	66.460739	311.069061	439.913849	245.286743	2.380869	99998.000000	4.211866	3.541389	0.252506	0.770111	4.042000	4.999991	3.184078	2.966921	2.384655	1.926987	1.822565	2.492857	2.643368	2.389674	0.376735	4.999991	33005.000000		1
9340.644531	1996.511108	2.710606	4.674948	3999.513672	61066.593750	340.130219	209.725067	58.486191	46.459606	22.165915	55.013901	63.716209	103.629044	1.257861	0.000000	3.970377	3.300272	0.433066	0.669777	3.602007	4.785804	2.531645	2.321650	1.767053	1.667076	1.345686	1.740472	1.804250	2.015481	0.099633	0.000000	33095.000000		1
11651.268555	3866.194336	4.465254	5.501390	6463.130859	99998.000000	743.372253	461.123779	173.108765	94.581352	42.456917	205.080963	311.920166	185.008911	2.914153	99998.000000	4.066373	3.587284	0.649846	0.740472	3.810443	4.999991	2.871206	2.663817	2.238319	1.975806	1.627948	2.311925	2.494043	2.267193	0.464512	4.999991	33133.000000		1
2292.664062	0.000000	3.796082	5.889941	1031.174438	28093.576172	0.000000	0.000000	0.000000	6.907575	0.000000	0.000000	0.000000	13.630125	1.000520	0.000000	3.360340	0.000000	0.579336	0.770111	3.013332	4.448607	0.000000	0.000000	0.000000	0.839326	0.000000	0.000000	0.000000	1.134500	0.000226	0.000000	33181.000000		0
10343.661133	690.436768	1.572707	2.750695	5526.534668	73643.382812	568.043152	364.510254	85.533661	71.308372	29.952354	96.224983	130.713516	60.247005	0.493185	99998.000000	4.014674	2.839124	0.196648	0.439442	3.742453	4.867134	2.754381	2.561710	1.932137	1.853140	1.476431	1.983288	2.116321	1.779935	0.000000	4.999991	33226.000000		1
16877.388672	2727.690186	3.407531	5.470552	8591.447266	99998.000000	1092.528564	678.897400	162.216995	105.075317	50.832348	153.499268	181.484192	134.179642	0.408650	0.000000	4.227305	3.435795	0.532440	0.738031	3.934066	4.999991	3.038433	2.831804	2.210096	2.021501	1.706140	2.186106	2.258839	2.127687	0.000000	0.000000	33264.000000		1
5039.211426	598.575256	3.435285	5.455134	2522.297852	44250.937500	90.578659	54.887466	14.626173	11.570188	6.556028	9.596595	0.000000	15.406359	0.171638	99998.000000	3.702363	2.777119	0.535963	0.736805	3.401796	4.645923	1.957026	1.739473	1.165131	1.063340	0.816641	0.982117	0.000000	1.187700	0.000000	4.999991	33283.000000		1
4708.011719	1188.479126	1.776234	4.045865	5419.541504	79847.132812	613.734924	348.669098	77.284660	47.847290	26.113100	111.520325	122.532356	131.139069	0.599815	99998.000000	3.672837	3.074991	0.249500	0.607011	3.733963	4.902259	2.787981	2.542413	1.888093	1.679857	1.416858	2.047354	2.088251	2.117732	0.000000	4.999991	33297.000000		1
6718.933105	1715.039795	2.991227	4.822968	6675.063965	97429.679688	778.224670	469.739746	114.338867	40.131775	20.513031	117.052559	185.674988	101.831223	1.683205	99998.000000	3.827300	3.234274	0.475849	0.683314	3.824455	4.988691	2.891105	2.671857	2.058194	1.603488	1.312030	2.068381	2.268753	2.007881	0.226137	4.999991	33312.000000		1
10193.680664	2427.975586	1.844076	5.328701	7649.744141	99998.000000	918.411438	588.238586	189.282974	67.725067	51.513855	199.638168	258.244629	125.631516	0.116335	0.000000	4.008331	3.385244	0.265779	0.726621	3.883647	4.999991	2.963037	2.769553	2.277112	1.830749	1.711924	2.300244	2.412031	2.099099	0.000000	0.000000	33351.000000		1
7326.186035	2743.639404	2.507080	2.081524	3268.149414	51860.726562	192.116928	137.201706	45.034920	19.489229	21.367226	34.103065	11.372828	23.599854	0.506697	99998.000000	3.864878	3.438327	0.399168	0.318381	3.514302	4.714839	2.283566	2.137360	1.653549	1.289795	1.329748	1.532793	1.055869	1.372909	0.000000	4.999991	33368.000000		1
12487.460938	1561.528198	1.659051	2.559503	5588.240234	87450.476562	596.842224	368.920013	143.267426	75.378906	44.695709	152.364441	189.338470	132.011780	1.829610	99998.000000	4.096474	3.193550	0.219860	0.408156	3.747275	4.941762	2.775860	2.566932	2.156147	1.877250	1.650266	2.182884	2.277239	2.120613	0.262358	4.999991	33388.000000		1
17294.333984	5367.685059	1.989012	5.748089	13007.604492	99998.000000	1828.765015	1133.335693	278.560303	127.330658	101.899063	482.133301	571.055969	385.245300	2.950960	0.000000	4.237904	3.729787	0.298637	0.759523	4.114197	4.999991	3.262158	3.054358	2.444919	2.104933	2.008170	2.683167	2.756679	2.585737	0.469963	0.000000	33442.000000		1
14033.364258	4878.703125	3.925599	6.867486	9563.296875	99998.000000	1203.536987	768.406006	174.237411	73.093857	56.037701	248.826874	350.537842	190.180344	2.531381	0.000000	4.147162	3.688304	0.593906	0.836798	3.980608	4.999991	3.080459	2.885591	2.241141	1.863881	1.748480	2.395897	2.544735	2.279166	0.403358	0.000000	33477.000000		1
14803.571289	3191.089844	3.231758	5.680247	8768.875977	99998.000000	1163.019775	689.795349	181.107971	72.819405	56.376911	278.779236	361.528290	191.416916	0.509999	0.000000	4.170366	3.503939	0.509439	0.754367	3.942944	4.999991	3.065587	2.838720	2.257938	1.862247	1.751101	2.445261	2.558142	2.281980	0.000000	0.000000	33529.000000		1
6742.329590	795.820435	0.977545	1.847160	3378.075439	58194.132812	225.393555	154.057419	55.852676	55.223595	22.085737	73.948051	98.802986	70.022453	1.499047	99998.000000	3.828810	2.900815	0.000000	0.266504	3.528669	4.764879	2.352942	2.187683	1.747044	1.742125	1.344112	1.868927	1.994770	1.845237	0.175815	4.999991	33598.000000		1
13489.167969	2672.843018	3.666565	3.931767	8829.961914	99998.000000	1165.375732	704.813171	184.163956	55.710823	54.912136	209.786743	294.503204	154.165344	0.772705	99998.000000	4.129985	3.426973	0.564259	0.594588	3.945959	4.999991	3.066466	2.848074	2.265205	1.745940	1.739668	2.321778	2.469090	2.187987	0.000000	4.999991	33627.000000		1
7285.625977	1058.783203	3.167000	4.705785	4759.868164	74909.835938	450.016174	284.838776	67.712738	41.167912	21.262379	85.382561	109.278450	64.221947	0.263871	99998.000000	3.862467	3.024807	0.500648	0.672632	3.677595	4.874539	2.653228	2.454599	1.830670	1.614559	1.327612	1.931369	2.038535	1.807683	0.000000	4.999991	33643.000000		1
2702.637939	114.110672	4.357323	3.250261	2237.425049	43353.753906	35.092945	25.878736	10.666653	0.761683	0.000000	0.000000	2.399149	0.000000	1.378781	99998.000000	3.431788	2.057326	0.639220	0.511918	3.349749	4.637027	1.545220	1.412943	1.028028	0.000000	0.000000	0.000000	0.380057	0.000000	0.139495	4.999991	33666.000000		0
7493.805664	1488.255493	2.013681	2.664350	5721.278809	80986.476562	595.195496	378.115723	81.083824	36.838345	25.206480	91.485275	102.725502	76.464386	0.363798	0.000000	3.874702	3.172678	0.303991	0.425591	3.757493	4.908412	2.774660	2.577625	1.908934	1.566300	1.401512	1.961351	2.011678	1.883459	0.000000	0.000000	33683.000000		1
7419.743652	1166.825073	2.251129	4.582436	3821.190186	60111.835938	318.359009	190.044647	29.011814	0.000000	22.224504	45.972378	73.701355	59.004257	0.595003	99998.000000	3.870389	3.067006	0.352400	0.661096	3.582199	4.778960	2.502917	2.278856	1.462575	0.000000	1.346832	1.662497	1.867476	1.770883	0.000000	4.999991	33712.000000		1
20438.246094	16395.425781	4.122959	11.039784	21012.148438	99998.000000	3131.055664	1931.117432	490.033844	181.074051	156.249954	768.375183	1137.948975	594.501648	5.371386	99998.000000	4.310443	4.214723	0.615209	1.042961	4.322471	4.999991	3.495691	3.285809	2.690226	2.257856	2.193820	2.885573	3.056123	2.774153	0.730086	4.999991	33819.000000		1
8632.288086	222.019943	1.421604	2.525582	2938.389893	47401.882812	104.995140	73.907967	2.756862	12.976373	0.000000	0.000000	0.000000	0.000000	0.698101	0.000000	3.936126	2.346392	0.152779	0.402361	3.468109	4.675796	2.021169	1.868691	0.440415	1.113153	0.000000	0.000000	0.000000	0.000000	0.000000	0.000000	33852.000000		0
7480.271484	2311.567383	3.941018	4.052033	5356.734863	81094.554688	556.374329	330.595306	73.911049	46.259167	10.000565	48.340687	78.931374	33.153275	0.642943	0.000000	3.873917	3.363907	0.595608	0.607673	3.728900	4.908992	2.745367	2.519297	1.868709	1.665198	1.000025	1.684313	1.897250	1.520526	0.000000	0.000000	33874.000000		1
7746.977539	1548.080078	1.723810	3.614142	5997.418457	85676.054688	634.528564	388.421570	86.890511	73.121613	35.740532	130.331131	165.898972	157.939850	0.114349	0.000000	3.889132	3.189793	0.236489	0.558005	3.777964	4.932859	2.802451	2.589303	1.938972	1.864046	1.553161	2.115048	2.219844	2.198492	0.000000	0.000000	33900.000000		1
8143.207520	2057.375000	1.723810	2.257297	5458.948242	80247.539062	591.220581	371.639862	118.458740	67.031227	17.642069	88.241188	94.683113	26.378302	1.980479	99998.000000	3.910795	3.313313	0.236489	0.353589	3.737109	4.904432	2.771749	2.570122	2.073567	1.826277	1.246549	1.945671	1.976273	1.421247	0.296770	4.999991	33957.000000		1
6791.435059	535.512817	2.291218	3.897846	5216.443359	79731.648438	584.026184	336.648682	80.815544	54.514332	30.353241	129.606461	188.690887	200.544785	0.422147	0.000000	3.831962	2.728770	0.360066	0.590825	3.717375	4.901631	2.766432	2.527177	1.907495	1.736511	1.482205	2.112627	2.275751	2.302211	0.000000	0.000000	34020.000000		1
27485.937500	5860.614746	2.695188	6.179812	11440.466797	99998.000000	1517.686646	965.133118	284.126434	137.744446	71.104851	312.154541	412.520996	235.955353	0.474301	0.000000	4.439111	3.767943	0.430589	0.790975	4.058444	4.999991	3.181182	2.984587	2.453512	2.139074	1.851899	2.494370	2.615446	2.372830	0.000000	0.000000	34051.000000		1
9171.196289	2517.891113	2.297385	3.512378	5374.907227	82224.242188	556.250977	346.677002	100.792000	47.992226	22.094988	98.568626	123.793610	108.714127	2.495891	99998.000000	3.962426	3.401037	0.361234	0.545601	3.730371	4.915000	2.745271	2.539925	2.003426	1.681171	1.344294	1.993739	2.092698	2.036286	0.397226	4.999991	34089.000000		1
17466.400391	5695.175293	2.584173	8.659139	13306.314453	99998.000000	1860.092651	1145.100098	297.549957	157.283005	96.576530	433.252960	601.085449	335.344269	4.414246	99998.000000	4.242203	3.755507	0.412322	0.937475	4.124058	4.999991	3.269535	3.058843	2.473560	2.196682	1.984872	2.636742	2.778936	2.525491	0.644857	4.999991	34160.000000		1
6531.750488	1136.329956	3.123827	2.738360	4062.535889	67205.398438	307.917480	189.745529	68.622437	33.211864	11.095292	59.565498	87.772453	11.921734	0.525782	0.000000	3.815030	3.055505	0.494687	0.437491	3.608797	4.827404	2.488434	2.278172	1.836466	1.521293	1.045139	1.774995	1.943358	1.076339	0.000000	0.000000	34181.000000		1
9270.733398	1501.299683	2.032184	2.201789	4244.664551	59909.359375	320.980194	200.421432	26.279621	10.540219	0.000000	0.000000	0.000000	94.572098	0.785374	99998.000000	3.967114	3.176467	0.307963	0.342776	3.627843	4.777495	2.506478	2.301944	1.419619	1.022850	0.000000	0.000000	0.000000	1.975763	0.000000	4.999991	34208.000000		1
24460.197266	4948.688477	2.590341	6.472768	10962.015625	99998.000000	1481.227661	919.783691	240.328094	94.621437	60.453613	291.178955	361.296997	227.783447	3.956792	0.000000	4.388460	3.694490	0.413357	0.811090	4.039890	4.999991	3.170622	2.963686	2.380805	1.975990	1.781422	2.464160	2.557864	2.357522	0.597343	0.000000	34261.000000		1
9522.840820	1811.548462	1.581958	2.809286	4283.359375	63608.179688	389.470032	229.442505	47.461823	39.706219	12.288699	21.012596	44.011120	45.293953	0.443099	30885.716797	3.978766	3.258050	0.199195	0.448596	3.631784	4.803513	2.590474	2.360674	1.676344	1.598858	1.089506	1.322480	1.643562	1.656040	0.000000	4.489758	34282.000000		1
17161.406250	4447.050293	2.223376	5.800513	15772.704102	99998.000000	2265.801758	1404.155762	353.229950	140.044907	82.082954	380.178741	499.161713	195.499786	1.572509	99998.000000	4.234553	3.648072	0.347013	0.763466	4.197906	4.999991	3.355222	3.147415	2.548058	2.146267	1.914253	2.579988	2.698241	2.291146	0.196593	4.999991	34312.000000		1
20871.644531	3583.933594	1.982844	4.372742	9725.100586	99998.000000	1254.384766	778.267822	211.667831	61.853630	37.504429	176.066071	202.299423	158.328400	1.426555	0.000000	4.319557	3.554360	0.297289	0.640754	3.987894	4.999991	3.098431	2.891129	2.325655	1.791365	1.574083	2.245676	2.305995	2.199559	0.154288	0.000000	34331.000000		1
33062.320312	5422.254883	1.618963	7.240619	19266.169922	99998.000000	2847.912842	1767.256714	426.841858	202.916183	129.883987	559.541321	744.315857	438.933197	1.013690	99998.000000	4.519333	3.734180	0.209237	0.859776	4.284795	4.999991	3.454527	3.247300	2.630267	2.307317	2.113556	2.747832	2.871757	2.642398	0.005905	4.999991	34376.000000		1
7747.967773	3647.612793	1.625130	2.948054	7545.230469	99998.000000	907.834167	566.088074	152.170166	56.379997	38.910614	182.841034	259.191315	212.549774	1.714089	0.000000	3.889188	3.562009	0.210888	0.469535	3.877672	4.999991	2.958007	2.752884	2.182329	1.751125	1.590068	2.262074	2.413620	2.327461	0.234033	0.000000	34413.000000		1
9216.048828	384.551483	2.837040	4.076703	4904.384277	69756.187500	473.739380	299.690063	81.392204	29.949270	15.912092	48.399281	67.573967	67.780579	0.231416	99998.000000	3.964545	2.584955	0.452865	0.610309	3.690584	4.843583	2.675539	2.476672	1.910583	1.476386	1.201727	1.684839	1.829779	1.831105	0.000000	4.999991	34440.000000		1
11196.333984	3642.024902	2.346725	4.298732	7952.888184	99998.000000	1028.685913	604.391235	163.129776	68.055031	58.282661	195.453537	295.727448	154.800598	1.893657	99998.000000	4.049076	3.561343	0.370462	0.633340	3.900525	4.999991	3.012283	2.781318	2.212533	1.832860	1.765539	2.291044	2.470892	2.189773	0.277301	4.999991	34465.000000		1
8343.893555	956.745361	1.970509	3.028231	5244.311035	81403.710938	558.841309	319.287231	121.129257	23.726286	12.738925	82.126129	87.186546	0.000000	1.524880	99998.000000	3.921369	2.980796	0.294578	0.481189	3.719688	4.910644	2.747288	2.504182	2.083249	1.375230	1.105133	1.914481	1.940449	0.000000	0.183236	4.999991	34491.000000		1
8472.735352	1770.984985	2.692104	4.385077	4509.934082	72869.656250	445.541656	250.078873	75.748962	11.230976	20.334173	51.378170	88.768501	45.898369	0.435547	0.000000	3.928024	3.248215	0.430092	0.641977	3.654170	4.862547	2.648888	2.398077	1.879377	1.050418	1.308226	1.710779	1.948259	1.661797	0.000000	0.000000	34514.000000		1
10062.310547	3471.827393	1.332175	4.166131	6165.408203	86118.171875	705.371338	414.457581	121.465385	89.989662	39.521194	110.397850	163.931549	80.112450	2.390013	99998.000000	4.002698	3.540558	0.124561	0.619733	3.789962	4.935095	2.848418	2.617480	2.084453	1.954193	1.596830	2.042961	2.214663	1.903700	0.378400	4.999991	34533.000000		1
22520.111328	6654.862305	4.172298	7.542825	21340.693359	99998.000000	3299.544922	1958.537964	471.559174	211.081924	132.791962	627.867737	840.355835	454.268646	4.462089	0.000000	4.352571	3.823139	0.620375	0.877534	4.329208	4.999991	3.518454	3.291932	2.673536	2.324451	2.123172	2.797868	2.924463	2.657313	0.649538	0.000000	34573.000000		1
6124.780273	1241.266479	1.976677	1.005299	2748.477783	47027.257812	77.904495	51.597118	0.000000	4.249392	0.000000	0.000000	0.000000	0.000000	1.525218	99998.000000	3.787091	3.093865	0.295936	0.002295	3.439092	4.672349	1.891562	1.712626	0.000000	0.628327	0.000000	0.000000	0.000000	0.000000	0.183332	4.999991	34617.000000		1
10083.826172	2610.147461	3.210172	3.546299	8158.339355	99998.000000	1038.664917	620.645569	158.090958	81.561806	50.912525	191.154800	251.731766	106.416740	2.026545	0.000000	4.003625	3.416665	0.506528	0.549775	3.911602	4.999991	3.016475	2.792844	2.198907	1.911487	1.706825	2.281385	2.400938	2.027010	0.306756	0.000000	34639.000000		1
14952.108398	3402.967285	3.617226	5.452050	8153.266602	99998.000000	1029.080566	635.318054	169.827667	49.222637	38.913700	201.833786	255.040619	185.422134	0.164696	0.000000	4.174703	3.531858	0.558376	0.736560	3.911332	4.999991	3.012449	2.802991	2.230008	1.692165	1.590103	2.304994	2.406609	2.268162	0.000000	0.000000	34693.000000		1
16068.054688	3788.308350	4.422081	5.162179	11412.769531	99998.000000	1611.416992	959.314148	251.636169	109.990791	80.241966	330.860504	459.103943	294.105408	1.048407	99998.000000	4.205963	3.578445	0.645627	0.712833	4.057391	4.999991	3.207208	2.981961	2.400773	2.041356	1.904402	2.519645	2.661911	2.468503	0.020530	4.999991	34740.000000		1
11944.979492	3032.931152	2.303553	3.607974	7736.822754	99998.000000	937.086548	580.797546	135.462479	89.601112	49.148628	188.067978	310.831604	156.687851	1.805202	0.000000	4.077186	3.481863	0.362398	0.557263	3.888563	4.999991	2.971780	2.764025	2.131819	1.952313	1.691511	2.274315	2.492525	2.195035	0.256526	0.000000	34815.000000		1
15443.030273	5469.458008	2.599592	8.119484	17547.894531	99998.000000	2575.587891	1601.576782	378.902069	127.651367	129.695877	547.030579	691.960144	477.196228	2.914266	99998.000000	4.188733	3.737944	0.414905	0.909528	4.244225	4.999991	3.410876	3.204548	2.578527	2.106025	2.112926	2.738012	2.840081	2.678697	0.464529	4.999991	34878.000000		1
6043.119629	1385.813721	2.624262	4.360406	2745.101074	43970.664062	112.106239	80.929642	26.702093	29.915350	0.000000	0.000000	0.000000	0.000000	0.240224	0.000000	3.781261	3.141705	0.419007	0.639527	3.438558	4.643163	2.049630	1.908108	1.426545	1.475894	0.000000	0.000000	0.000000	0.000000	0.000000	0.000000	34944.000000		1
16398.310547	7487.829590	2.096942	4.977154	13389.716797	99998.000000	1869.578247	1162.375244	326.623444	153.175476	66.337387	329.078094	459.113190	200.603378	2.487087	0.000000	4.214799	3.874356	0.321587	0.696981	4.126771	4.999991	3.271744	3.065346	2.514047	2.185189	1.821758	2.517299	2.661920	2.302338	0.395691	0.000000	34968.000000		1
11668.574219	1575.972412	2.624262	4.113708	5650.346680	81283.109375	614.478088	362.015503	90.550903	43.345032	29.699488	117.841995	165.229813	129.054474	0.536602	0.000000	4.067018	3.197549	0.419007	0.614233	3.752075	4.910000	2.788507	2.558727	1.956893	1.636939	1.472749	2.071300	2.218088	2.110773	0.000000	0.000000	35002.000000		1
5426.075684	1522.663818	2.309720	2.670518	3926.759033	59973.796875	301.827087	188.663132	47.575920	44.948578	15.791826	48.386944	35.654186	26.470814	0.490894	99998.000000	3.734486	3.182604	0.363559	0.426595	3.594034	4.777962	2.479758	2.275687	1.677387	1.652716	1.198432	1.684728	1.552111	1.422767	0.000000	4.999991	35036.000000		1
12509.013672	2933.585449	3.271847	4.835302	7117.731445	99998.000000	971.263611	599.404785	166.950531	75.841469	39.425598	180.355545	260.221283	231.767639	0.704867	99998.000000	4.097223	3.467399	0.514793	0.684424	3.852342	4.999991	2.987337	2.777720	2.222588	1.879907	1.595778	2.256130	2.415343	2.365053	0.000000	4.999991	35088.000000		1
25291.273438	4202.867676	3.574053	6.716383	14693.212891	99998.000000	2334.717041	1409.459839	352.227722	175.088516	98.272583	435.846375	572.252502	287.681976	1.868758	99998.000000	4.402971	3.623546	0.553161	0.827135	4.167117	4.999991	3.368234	3.149053	2.546824	2.243258	1.992432	2.639333	2.757588	2.458913	0.271553	4.999991	35156.000000		1
12798.548828	1141.569214	1.810155	3.018980	6961.817871	96431.023438	1005.126160	613.466675	118.199707	33.384556	44.004951	174.632126	249.600891	194.651764	1.851906	0.000000	4.107161	3.057502	0.257716	0.479860	3.842723	4.984217	3.002221	2.787791	2.072616	1.523546	1.643502	2.242124	2.397246	2.289258	0.267619	0.000000	35177.000000		1
10874.730469	3633.587891	2.710606	5.223854	7914.452637	99998.000000	1151.807251	702.090210	172.482758	105.130821	49.589603	217.295654	327.388214	127.950485	1.774860	99998.000000	4.036418	3.560336	0.433066	0.717991	3.898421	4.999991	3.061380	2.846393	2.236746	2.021730	1.695391	2.337051	2.515063	2.107042	0.249164	4.999991	35222.000000		1
13579.357422	4457.057129	2.263464	5.809764	13696.135742	99998.000000	2122.062500	1285.086426	317.763855	93.625389	92.860626	385.738708	514.231934	279.960297	1.881761	0.000000	4.132879	3.649048	0.354774	0.764158	4.136598	4.999991	3.326758	3.108932	2.502105	1.971394	1.967832	2.586293	2.711159	2.447096	0.274565	0.000000	35251.000000		1
16694.429688	3828.862549	2.769197	3.336605	10108.520508	99998.000000	1465.361816	915.108704	230.111664	108.331741	48.349941	237.296783	362.598328	228.878174	3.440562	99998.000000	4.222571	3.583070	0.442354	0.523305	4.004688	4.999991	3.165945	2.961473	2.361939	2.034756	1.684396	2.375292	2.559426	2.359604	0.536629	4.999991	35288.000000		1
25068.548828	5898.260742	1.581958	7.215949	16021.835938	99998.000000	2435.712646	1520.958496	392.011047	168.908707	116.321709	464.990784	656.327515	303.171600	3.738154	0.000000	4.399129	3.770724	0.199195	0.858293	4.204712	4.999991	3.386626	3.182117	2.593298	2.227652	2.065661	2.667444	2.817121	2.481688	0.572657	0.000000	35320.000000		1
16493.105469	2124.770020	1.208826	2.584173	8718.621094	99998.000000	1222.973755	767.961975	162.297165	118.631432	31.019327	164.643890	229.593597	94.858887	1.962573	99998.000000	4.217302	3.327312	0.082364	0.412322	3.940448	4.999991	3.087417	2.885340	2.210311	2.074200	1.491632	2.216546	2.360960	1.977078	0.292826	4.999991	35367.000000		1
11749.408203	872.451355	1.329091	3.120744	6578.644531	94468.023438	905.299377	550.749573	152.626572	73.325142	37.911484	177.271805	238.289749	151.460907	0.139581	0.000000	4.070016	2.940741	0.123555	0.494258	3.818136	4.975285	2.956792	2.740954	2.183630	1.865253	1.578771	2.248640	2.377105	2.180300	0.000000	0.000000	35391.000000		1
5698.650391	1445.962036	3.327354	4.773628	4525.994141	65024.824219	558.773438	337.546051	80.393066	40.045433	20.661049	110.434853	196.637680	100.227676	0.395655	0.000000	3.755772	3.160157	0.522099	0.678849	3.655714	4.813079	2.747236	2.528333	1.905219	1.602553	1.315152	2.043106	2.293667	2.000988	0.000000	0.000000	35408.000000		1
13505.088867	4864.048828	2.710606	5.544562	9119.611328	99998.000000	1372.303833	834.404175	218.307114	91.568535	59.075184	255.660446	342.319672	159.882599	1.710326	99998.000000	4.130497	3.686998	0.433066	0.743867	3.959976	4.999991	3.137450	2.921376	2.339068	1.961746	1.771405	2.407664	2.534432	2.203801	0.233079	4.999991	35479.000000		1
24475.761719	8746.223633	2.827788	6.562196	18931.574219	99998.000000	2980.751221	1831.891968	423.795135	189.369308	125.853546	584.806396	782.995178	567.697815	4.890626	0.000000	4.388736	3.941821	0.451447	0.817049	4.277187	4.999991	3.474326	3.262900	2.627156	2.277310	2.099865	2.767012	2.893759	2.754117	0.689364	0.000000	35531.000000		1
19069.865234	7545.085449	2.161701	2.466991	15020.259766	99998.000000	2259.825439	1409.786621	323.848083	135.166443	81.592644	455.844421	613.987793	314.084961	5.460545	0.000000	4.280348	3.877664	0.334796	0.392168	4.176677	4.999991	3.354075	3.149153	2.510341	2.130869	1.911651	2.658817	2.788160	2.497047	0.737236	0.000000	35567.000000		1
10253.508789	2516.895264	2.593424	3.268763	7264.295410	98762.500000	1047.200684	644.143677	158.269806	66.568672	52.204613	200.643463	307.831146	180.898285	1.055297	99998.000000	4.010872	3.400865	0.413874	0.514383	3.861193	4.994592	3.020030	2.808983	2.199398	1.823270	1.717709	2.302425	2.488312	2.257434	0.023375	4.999991	35627.000000		1
6711.245605	1312.226440	1.569623	3.466122	4096.765625	71393.039062	489.000793	313.671753	93.070320	36.332611	34.223331	134.657623	155.870651	133.883606	0.703880	0.000000	3.826803	3.118009	0.195795	0.539844	3.612441	4.853656	2.689310	2.496475	1.968811	1.560297	1.534322	2.129231	2.192764	2.126727	0.000000	0.000000	35655.000000		1
13500.962891	6677.354980	1.840992	5.069666	10020.452148	99998.000000	1537.422607	917.822388	245.551956	133.390198	69.023323	311.136902	432.179810	245.934326	2.036067	0.000000	4.130365	3.824605	0.265052	0.704979	4.000887	4.999991	3.186793	2.962759	2.390143	2.125124	1.838996	2.492952	2.635664	2.390819	0.308792	0.000000	35755.000000		1
9706.524414	2196.448486	2.661267	2.047602	4593.364746	65429.425781	590.502075	359.101379	75.665695	42.611103	14.502823	69.834351	98.562454	61.005604	1.179399	99998.000000	3.987064	3.341721	0.425088	0.311246	3.662131	4.815773	2.771221	2.555217	1.878899	1.629523	1.161453	1.844069	1.993711	1.785370	0.071661	4.999991	35778.000000		1
1949.952881	0.000000	4.314150	5.538395	993.173584	28769.142578	10.250347	0.000000	12.988708	3.022064	1.091644	2.559503	11.619528	0.000000	1.685931	0.000000	3.290024	0.000000	0.634895	0.743384	2.997025	4.458927	1.010739	0.000000	1.113566	0.480304	0.038081	0.408156	1.065189	0.000000	0.226840	0.000000	35803.000000		0
7207.647461	36.970943	3.814585	3.558635	3035.102051	49387.984375	314.362488	199.258865	62.044823	44.664871	12.970205	49.876392	73.211044	42.839298	0.029507	0.000000	3.857794	1.567860	0.581447	0.551283	3.482173	4.693621	2.497431	2.299418	1.792706	1.649966	1.112947	1.697895	1.864577	1.631842	0.000000	0.000000	35819.000000		0
8845.506836	1178.271851	1.023801	2.775365	4892.172852	67953.757812	639.567444	397.404510	98.241753	35.607933	20.568537	82.647285	92.573837	40.841038	1.375223	0.000000	3.946723	3.071245	0.010216	0.443320	3.689502	4.832213	2.805886	2.599233	1.992296	1.551547	1.313203	1.917229	1.966488	1.611097	0.138373	0.000000	35865.000000		1
13271.526367	2929.656738	2.445405	4.474505	10815.732422	99998.000000	1617.464111	997.574097	244.003906	129.267242	70.401756	301.978210	354.192078	248.860794	2.612537	0.000000	4.122921	3.466817	0.388351	0.650745	4.034056	4.999991	3.208835	2.998945	2.387397	2.111489	1.847584	2.479976	2.549239	2.395957	0.417062	0.000000	35879.000000		1
9381.473633	4023.711670	1.921169	4.724288	6105.176758	89300.375000	845.656738	515.779968	114.634903	76.550728	29.958523	111.039268	189.005432	131.718811	3.179093	0.000000	3.972271	3.604627	0.283566	0.674336	3.785698	4.950853	2.927194	2.712465	2.059317	1.883949	1.476520	2.045477	2.276474	2.119648	0.502303	0.000000	35929.000000		1
19012.671875	5666.894043	2.716774	4.496091	9561.449219	99998.000000	1383.032104	861.220398	197.306854	82.604111	51.128387	201.913956	315.287628	205.808731	1.389142	99998.000000	4.279043	3.753345	0.434053	0.652835	3.980524	4.999991	3.140832	2.935114	2.295142	1.917002	1.708662	2.305166	2.498707	2.313464	0.142747	4.999991	35959.000000		1
17216.279297	3874.042480	2.149366	4.829135	11993.332031	99998.000000	1785.065308	1101.835327	250.263901	101.895981	56.938152	281.566925	467.590393	202.993271	1.594097	99998.000000	4.235940	3.588164	0.332310	0.683869	4.078940	4.999991	3.251654	3.042117	2.398398	2.008157	1.755403	2.449582	2.669866	2.307482	0.202515	4.999991	35990.000000		1
18052.687500	6349.313477	3.216340	7.555160	18485.861328	99998.000000	2953.447754	1752.948242	435.399231	143.418518	95.096336	516.757507	736.686707	370.326172	0.895131	99998.000000	4.256542	3.802727	0.507362	0.878244	4.266840	4.999991	3.470329	3.243769	2.638888	2.156605	1.978164	2.713287	2.867283	2.568584	0.000000	4.999991	36031.000000		1
25979.453125	7487.986816	3.833087	8.585129	18355.279297	99998.000000	2827.853271	1727.285278	437.261810	240.932510	132.273895	624.891907	931.905823	470.029633	3.541405	0.000000	4.414630	3.874365	0.583549	0.933747	4.263761	4.999991	3.451457	3.237364	2.640742	2.381895	2.121474	2.795805	2.969372	2.672125	0.549176	0.000000	36071.000000		1
5483.137207	1082.318237	3.450704	5.772759	5449.330078	80539.851562	735.320618	470.889984	139.665619	53.817410	52.694927	181.743225	210.770462	163.120529	1.794433	0.000000	3.739029	3.034355	0.537908	0.761383	3.736343	4.906011	2.866477	2.672920	2.145090	1.730923	1.721769	2.259458	2.323810	2.212509	0.253927	0.000000	36151.000000		1
6741.339844	818.445862	3.043650	3.345856	2446.820312	42353.093750	238.184891	158.084778	50.955700	21.660181	11.363577	41.698315	50.480804	39.764812	0.204905	99998.000000	3.828746	2.912990	0.483395	0.524507	3.388602	4.626885	2.376914	2.198890	1.707193	1.335662	1.055515	1.620118	1.703126	1.599499	0.000000	4.999991	36167.000000		1
5496.391113	1150.546021	2.007514	2.340558	1987.916748	37718.750000	172.066452	102.682335	34.667393	5.032661	10.873262	22.893677	34.439194	58.831570	0.625360	99998.000000	3.740078	3.060904	0.302659	0.369319	3.298398	4.576557	2.235696	2.011496	1.539921	0.701798	1.036360	1.359716	1.537053	1.769610	0.000000	4.999991	36193.000000		1
7544.856934	916.209595	3.012813	3.660398	3036.119629	46451.285156	296.464478	205.130295	43.005821	13.620874	19.384382	76.217690	109.574486	101.532097	0.011952	99998.000000	3.877651	2.961995	0.478972	0.563528	3.482319	4.666998	2.471973	2.312030	1.633527	1.134205	1.287452	1.882056	2.039709	2.006603	0.000000	4.999991	36213.000000		1
12062.139648	3691.580566	1.002215	4.082870	8783.511719	99998.000000	1281.080688	789.036255	206.320618	95.734673	64.823273	312.771301	396.954285	298.499756	1.929674	0.000000	4.081424	3.567212	0.000961	0.610966	3.943668	4.999991	3.107576	2.897097	2.314543	1.981069	1.811731	2.495227	2.598741	2.474944	0.285484	0.000000	36239.000000		1
12172.318359	4185.524902	2.729109	5.772759	9720.801758	99998.000000	1431.526978	881.936951	216.669647	76.063499	58.930248	241.610931	319.327301	196.976898	2.848955	99998.000000	4.085373	3.621750	0.436021	0.761383	3.987702	4.999991	3.155800	2.945437	2.335798	1.881176	1.770338	2.383116	2.504236	2.294415	0.454686	4.999991	36296.000000		1
8824.886719	3054.967529	2.957305	3.133079	4811.107422	69136.968750	577.278992	391.733490	88.272018	47.313805	21.783531	76.535309	120.561852	52.916958	0.695816	99998.000000	3.945709	3.485007	0.470896	0.495971	3.682245	4.839710	2.761386	2.592991	1.945823	1.674988	1.338128	1.883862	2.081210	1.723595	0.000000	4.999991	36353.000000		1
7898.854980	1324.434937	3.422950	5.205351	4271.841797	58341.882812	517.975586	327.739746	75.391243	54.101112	30.368660	117.388680	152.284271	131.626312	0.115260	0.000000	3.897564	3.122031	0.534401	0.716450	3.630615	4.765980	2.714309	2.515529	1.877321	1.733206	1.482426	2.069626	2.182655	2.119343	0.000000	0.000000	36426.000000		1
23356.501953	6002.293945	1.927337	4.341904	10100.274414	99998.000000	1481.203003	919.533875	247.732147	97.523239	67.509209	340.204224	445.791443	297.522186	2.297357	99998.000000	4.368408	3.778317	0.284958	0.637680	4.004333	4.999991	3.170614	2.963568	2.393982	1.989108	1.829363	2.531740	2.649132	2.473519	0.361228	4.999991	36450.000000		1
13565.878906	1814.715454	1.770066	4.027363	7537.212402	99998.000000	1079.126587	663.056274	145.429123	88.238098	51.902409	214.575790	305.604675	197.840347	3.417859	0.000000	4.132448	3.258809	0.247989	0.605021	3.877211	4.999991	3.033072	2.821550	2.162651	1.945656	1.715188	2.331581	2.485160	2.296315	0.533754	0.000000	36496.000000		1
8694.881836	2884.504639	2.470075	4.446751	8280.705078	99998.000000	1212.849854	743.350647	159.712997	91.417435	47.989143	186.615540	257.510681	201.201614	0.646880	0.000000	3.939264	3.460071	0.392710	0.648043	3.918067	4.999991	3.083807	2.871194	2.203340	1.961029	1.681143	2.270948	2.410795	2.303632	0.000000	0.000000	36547.000000		1
26069.900391	6962.838379	4.209303	6.488186	16422.093750	99998.000000	2560.459229	1567.701904	419.024597	198.975159	106.977982	540.696594	716.386414	349.214905	2.076152	99998.000000	4.416140	3.842786	0.624210	0.812123	4.215428	4.999991	3.408318	3.195263	2.622240	2.298799	2.029294	2.732954	2.855147	2.543093	0.317259	4.999991	36583.000000		1
3248.296387	749.823425	2.470075	0.246699	881.113586	23578.712891	0.000000	0.000000	0.000000	0.000000	0.000000	0.000000	0.000000	0.000000	0.532440	99998.000000	3.511656	2.874959	0.392710	0.000000	2.945032	4.372520	0.000000	0.000000	0.000000	0.000000	0.000000	0.000000	0.000000	0.000000	0.000000	4.999991	36611.000000		1
4578.463867	593.798584	3.111492	3.262596	2581.070801	43057.250000	228.782578	145.003571	22.770327	39.721638	10.037570	27.084478	56.919651	34.507038	0.721299	0.000000	3.660720	2.773639	0.492969	0.513563	3.411800	4.634046	2.359423	2.161379	1.357369	1.599027	1.001629	1.432720	1.755262	1.537908	0.000000	0.000000	36632.000000		1
7111.955566	1542.436768	2.716774	3.925599	3448.961426	51954.804688	392.341003	233.880005	72.427773	17.025322	18.120049	41.352936	85.774193	49.808548	0.738916	0.000000	3.851989	3.188207	0.434053	0.593906	3.537688	4.715626	2.593664	2.368993	1.859905	1.231095	1.258159	1.616506	1.933357	1.697304	0.000000	0.000000	36653.000000		1
8178.328125	2825.006836	3.018980	7.641505	6291.801270	89048.164062	849.687195	542.805847	135.453232	51.711216	32.866489	149.111099	220.533569	160.055298	0.158133	0.000000	3.912664	3.451020	0.479860	0.883179	3.798775	4.949625	2.929259	2.734644	2.131789	1.713585	1.516753	2.173510	2.343475	2.204270	0.000000	0.000000	36699.000000		1
8927.318359	1144.387817	0.629083	1.535702	4005.998779	57982.546875	487.992401	303.701996	66.565582	23.772543	7.706263	73.981979	113.506256	45.778103	0.863931	0.000000	3.950721	3.058573	0.000000	0.186307	3.602711	4.763297	2.688413	2.482448	1.823250	1.376076	0.886844	1.869126	2.055020	1.660658	0.000000	0.000000	36723.000000		1
4070.822021	2121.840576	2.692104	4.280230	5058.013184	72710.390625	648.167969	411.709961	103.835648	57.712170	31.768677	106.410576	145.771408	92.080437	1.379137	99998.000000	3.609682	3.326713	0.430092	0.631467	3.703980	4.861597	2.811687	2.614591	2.016346	1.761267	1.501999	2.026985	2.163672	1.964167	0.139607	4.999991	36765.000000		1
12725.676758	2431.120850	3.086823	6.549861	6738.209473	89048.804688	964.522583	577.911133	108.849808	72.076225	48.565800	153.564026	222.904968	122.668045	0.596799	99998.000000	4.104681	3.385807	0.489512	0.816232	3.828545	4.949628	2.984312	2.761861	2.036828	1.857792	1.686331	2.186290	2.348120	2.088732	0.000000	4.999991	36779.000000		1
19369.611328	5166.020996	3.555551	5.479804	12870.008789	99998.000000	1944.454590	1209.719849	331.616028	101.004776	69.834351	322.025574	471.321716	257.134460	1.323958	99998.000000	4.287121	3.713156	0.550907	0.738765	4.109579	4.999991	3.288798	3.082685	2.520636	2.004342	1.844069	2.507890	2.673317	2.410160	0.121874	4.999991	36837.000000		1
22601.246094	7116.596680	2.713690	5.254691	14688.791016	99998.000000	2249.279053	1383.426880	275.192841	148.210648	84.836739	381.295044	525.080505	219.062637	1.995801	0.000000	4.354132	3.852272	0.433560	0.720547	4.166986	4.999991	3.352043	3.140956	2.439637	2.170879	1.928584	2.581261	2.720226	2.340568	0.300117	0.000000	36893.000000		1
6246.655762	1479.553223	1.933504	4.773628	3697.815918	58254.519531	446.901581	274.699463	66.408318	46.071056	17.481714	54.915218	80.124786	25.437761	0.862948	0.000000	3.795648	3.170130	0.286345	0.678849	3.567945	4.765330	2.650212	2.438858	1.822222	1.663428	1.242584	1.739693	1.903767	1.405479	0.000000	0.000000	36932.000000		1
10023.208984	3199.557861	3.691235	4.329569	8602.524414	99998.000000	1309.494263	773.491089	222.352982	69.418045	35.913223	227.428818	336.633270	170.126785	1.408608	0.000000	4.001007	3.505090	0.567172	0.636445	3.934626	4.999991	3.117104	2.888455	2.347043	1.841472	1.555254	2.356845	2.527157	2.230773	0.148790	0.000000	36947.000000		1
10980.921875	2736.053467	1.557288	3.854673	7062.036133	99871.781250	999.933105	614.104980	166.028488	71.669174	56.235062	184.518585	273.438202	140.812759	2.216637	99998.000000	4.040639	3.437124	0.192369	0.585988	3.848930	4.999443	2.999971	2.788243	2.220183	1.855332	1.750007	2.266040	2.436859	2.148642	0.345695	4.999991	36975.000000		1
8584.671875	1642.948120	1.717642	4.018112	4098.622070	59635.757812	551.502014	316.629059	88.312111	59.075184	15.616053	66.173950	114.197014	55.303772	0.379471	99998.000000	3.933724	3.215624	0.234933	0.604022	3.612638	4.775507	2.741547	2.500551	1.946020	1.771405	1.193571	1.820687	2.057655	1.742755	0.000000	4.999991	37059.000000		1
17485.212891	4900.190430	2.790784	5.923862	11574.393555	99998.000000	1758.942993	1071.531372	269.457092	146.483765	87.868050	377.699402	487.326324	271.887085	1.974988	0.000000	4.242671	3.690213	0.445726	0.772605	4.063498	4.999991	3.245252	3.030005	2.430490	2.165790	1.943831	2.577146	2.687820	2.434389	0.295565	0.000000	37094.000000		1
5699.365723	137.661179	3.188586	1.813238	1780.942383	39625.585938	93.511292	77.367920	43.388203	19.196274	15.313847	78.148109	101.797302	69.862099	0.287414	9536.709961	3.755826	2.138812	0.503598	0.258455	3.250650	4.597976	1.970864	1.888561	1.637372	1.283217	1.185084	1.892918	2.007736	1.844242	0.000000	3.979398	37131.000000		0
10484.622070	2613.480957	3.515462	5.458218	6346.691895	92243.898438	897.694824	538.864868	121.610321	55.057072	33.865620	149.561325	196.696274	52.488316	0.347063	99998.000000	4.020553	3.417219	0.545982	0.737051	3.802547	4.964938	2.953129	2.731480	2.084970	1.740813	1.529759	2.174819	2.293796	1.720063	0.000000	4.999991	37145.000000		1
15893.129883	4217.450684	2.346725	5.519892	10619.150391	99998.000000	1606.424316	981.140808	251.879776	118.622177	73.174034	332.140259	434.739319	263.511658	4.173178	0.000000	4.201210	3.625050	0.370462	0.741931	4.026090	4.999991	3.205860	2.991731	2.401193	2.074166	1.864357	2.521322	2.638229	2.420800	0.620467	0.000000	37211.000000		1
8572.842773	1227.722778	4.761292	4.011944	4180.948242	56182.468750	508.779877	317.723785	70.084129	36.610146	21.743443	62.121918	104.458565	12.307201	1.782389	0.000000	3.933125	3.089100	0.677725	0.603355	3.621275	4.749601	2.706530	2.502050	1.845620	1.563601	1.337328	1.793245	2.018944	1.090159	0.251002	0.000000	37230.000000		1
7722.323242	2751.308594	0.000000	1.563456	5664.788086	82627.453125	771.930725	469.671906	108.347160	70.414093	27.550121	128.912613	161.652664	86.366272	2.002508	99998.000000	3.887748	3.439539	0.000000	0.194086	3.753184	4.917124	2.887578	2.671795	2.034817	1.847660	1.440124	2.110295	2.208583	1.936344	0.301574	4.999991	37253.000000		1
15464.814453	3985.208008	2.954222	5.038829	7910.758301	99998.000000	1151.165894	692.416504	152.928772	119.019981	45.235363	240.081390	322.389465	248.728195	1.763316	0.000000	4.189345	3.600451	0.470443	0.702330	3.898218	4.999991	3.061138	2.840367	2.184489	2.075620	1.655478	2.380358	2.508381	2.395725	0.246330	0.000000	37289.000000		1
11509.447266	2535.147705	3.080655	7.740184	7238.493652	99998.000000	1014.312622	605.880676	138.725067	110.015465	43.924774	224.304993	336.047333	208.417572	1.760647	0.000000	4.061054	3.404003	0.488643	0.888751	3.859648	4.999991	3.006172	2.782387	2.142155	2.041454	1.642709	2.350839	2.526401	2.318934	0.245672	0.000000	37311.000000		1
5517.120117	1986.698730	3.688152	4.354239	5120.211914	82716.148438	652.442017	383.953217	78.703178	38.472725	14.539828	82.039787	138.080566	77.167480	1.058366	0.000000	3.741712	3.298132	0.566809	0.638912	3.709288	4.917590	2.814542	2.584278	1.895992	1.585153	1.162559	1.914024	2.140133	1.887434	0.024636	0.000000	37369.000000		1
16871.912109	6071.644043	3.549383	7.980716	16283.083984	99998.000000	2526.513428	1524.890259	376.691010	132.283142	99.203873	444.909485	619.032776	303.002014	1.058010	99998.000000	4.227164	3.783306	0.550153	0.902042	4.211737	4.999991	3.402522	3.183239	2.575985	2.121505	1.996529	2.648272	2.791714	2.481446	0.024490	4.999991	37402.000000		1
4692.549805	202.712646	2.041435	2.753779	1617.837280	30734.335938	89.696709	76.344124	14.370223	3.324270	18.465427	5.408878	19.739012	16.945145	0.281026	0.000000	3.671409	2.306881	0.309936	0.439929	3.208935	4.487624	1.952777	1.882776	1.157464	0.521696	1.266359	0.733107	1.295325	1.229045	0.000000	0.000000	37457.000000		0
14436.399414	2844.770508	2.541001	5.424296	7566.850586	99998.000000	1133.631714	677.528259	200.319672	79.353851	56.235062	272.645691	369.780365	284.814117	0.758494	0.000000	4.159459	3.454047	0.405005	0.734343	3.878915	4.999991	3.054472	2.830927	2.301724	1.899568	1.750007	2.435599	2.567944	2.454561	0.000000	0.000000	37482.000000		1
8906.888672	3267.649902	4.061284	5.208435	8731.396484	99998.000000	1296.647339	783.864807	226.050385	74.040565	47.076355	238.363754	310.298126	202.219254	1.901789	0.000000	3.949726	3.514235	0.608663	0.716707	3.941084	4.999991	3.112822	2.894241	2.354205	1.869470	1.672803	2.377240	2.491779	2.305823	0.279162	0.000000	37532.000000		1
18146.541016	2843.330566	3.204005	4.690367	9314.787109	99998.000000	1381.656860	829.497986	165.047867	83.519981	41.645893	207.581879	279.334320	162.374268	1.299630	99998.000000	4.258794	3.453827	0.505693	0.671207	3.969173	4.999991	3.140400	2.918815	2.217610	1.921790	1.619572	2.317189	2.446124	2.210517	0.113820	4.999991	37580.000000		1
9828.720703	2140.096191	1.544953	0.616748	6886.000977	99998.000000	974.695801	576.708496	148.515945	61.594597	33.332130	174.015381	291.222107	192.261856	2.113048	99998.000000	3.992497	3.330433	0.188915	0.000000	3.837967	4.999991	2.988869	2.760956	2.171773	1.789543	1.522863	2.240588	2.464224	2.283893	0.324909	4.999991	37595.000000		1
11333.116211	2217.868164	3.228674	3.904013	5904.422363	91692.156250	768.850098	488.908264	132.326309	64.252777	36.893852	165.004700	244.774841	167.184891	0.477205	0.000000	4.054349	3.345936	0.509024	0.591511	3.771178	4.962332	2.885842	2.689227	2.121646	1.807892	1.566954	2.217496	2.388767	2.223197	0.000000	0.000000	37624.000000		1
9361.870117	1957.656006	3.012813	4.052033	7791.784668	99998.000000	1102.516724	676.809753	118.350807	35.191628	30.322403	132.458908	146.690369	166.700745	0.865724	0.000000	3.971363	3.291736	0.478972	0.607673	3.891637	4.999991	3.042385	2.830467	2.073171	1.546439	1.481764	2.122081	2.166402	2.221938	0.000000	0.000000	37648.000000		1
14317.604492	3685.447021	1.952007	4.061284	9561.350586	99998.000000	1417.428223	852.283691	201.667267	85.672432	55.112579	246.578827	369.515167	192.375961	2.479695	0.000000	4.155870	3.566490	0.290481	0.608663	3.980519	4.999991	3.151501	2.930584	2.304636	1.932841	1.741251	2.391956	2.567632	2.284151	0.394398	0.000000	37675.000000		1
6274.063965	1931.576904	2.340558	2.911049	5459.808594	79836.296875	686.067139	446.241669	81.830093	56.062370	17.848680	108.143631	154.754349	38.361710	1.249472	0.000000	3.797549	3.285912	0.369319	0.464050	3.737177	4.902200	2.836367	2.649570	1.912913	1.748671	1.251606	2.034001	2.189643	1.583898	0.096727	0.000000	37704.000000		1
6747.097168	4065.126221	1.363013	3.244093	6227.721191	83448.921875	870.132385	533.492981	126.649147	103.003044	29.480543	169.186249	254.195663	122.735886	1.683598	0.000000	3.829117	3.609074	0.134500	0.511093	3.794329	4.921421	2.939585	2.727129	2.102602	2.012850	1.469535	2.228365	2.405168	2.088972	0.226239	0.000000	37769.000000		1
29929.923828	5619.083984	4.008861	7.783357	18785.291016	99998.000000	2898.495361	1808.384521	451.866394	151.812454	132.576096	666.636475	891.111084	469.986450	3.495506	0.000000	4.476106	3.749665	0.603021	0.891167	4.273818	4.999991	3.462173	3.257291	2.655010	2.181307	2.122465	2.823889	2.949932	2.672085	0.543510	0.000000	37828.000000		1
5329.351074	1189.749634	2.405316	2.257297	2648.438232	40101.281250	239.782272	154.103683	0.000000	0.000000	4.468338	18.268068	29.761162	52.420475	0.036937	99998.000000	3.726674	3.075456	0.381172	0.353589	3.422990	4.603158	2.379817	2.187813	0.000000	0.000000	0.650146	1.261693	1.473650	1.719501	0.000000	4.999991	37846.000000		1
14485.057617	4394.376953	2.778449	4.366574	12577.719727	99998.000000	1890.541504	1180.714233	333.435425	110.959091	81.083824	352.144470	462.132172	301.552643	3.552578	0.000000	4.160920	3.642897	0.443802	0.640141	4.099602	4.999991	3.276586	3.072145	2.523012	2.045163	1.908934	2.546721	2.664766	2.479363	0.550544	0.000000	37883.000000		1
14703.692383	3227.397705	2.870961	2.238794	7508.650879	99998.000000	1065.746338	654.344666	151.004517	84.275497	49.731453	193.291824	246.566498	140.029495	0.587328	0.000000	4.167427	3.508852	0.458027	0.350014	3.875562	4.999991	3.027654	2.815807	2.178990	1.925701	1.696631	2.286213	2.391934	2.146219	0.000000	0.000000	37912.000000		1
17189.488281	3823.783691	1.686805	4.258643	8717.489258	99998.000000	1239.699951	781.511902	238.699875	95.756256	63.481846	306.757996	433.493500	260.970642	2.505904	99998.000000	4.235263	3.582493	0.227065	0.629271	3.940391	4.999991	3.093317	2.892936	2.377852	1.981167	1.802649	2.486796	2.636983	2.416592	0.398964	4.999991	37945.000000		1
13538.245117	2662.037598	2.704439	3.907097	7581.263672	99998.000000	1083.826294	658.458374	168.729843	55.834175	48.201920	178.597809	270.027588	86.720901	1.977197	99998.000000	4.131562	3.425214	0.432077	0.591854	3.879742	4.999991	3.034960	2.818528	2.227192	1.746900	1.683064	2.251876	2.431408	1.938124	0.296050	4.999991	38012.000000		1
14645.147461	2789.670410	1.606628	4.961736	9980.181641	99998.000000	1534.320435	913.742615	216.823837	128.764603	84.293999	285.369171	378.405579	177.947144	1.599877	0.000000	4.165694	3.445553	0.205915	0.695634	3.999138	4.999991	3.185916	2.960824	2.336107	2.109797	1.925797	2.455407	2.577958	2.250291	0.204087	0.000000	38044.000000		1
10653.752930	2594.333984	4.819884	4.711953	8892.025391	99998.000000	1292.354858	793.470642	176.503952	67.614059	32.915829	227.228378	297.531464	221.696152	1.421396	0.000000	4.027503	3.414026	0.683037	0.673201	3.949001	4.999991	3.111382	2.899531	2.246754	1.830037	1.517405	2.356462	2.473533	2.345758	0.152715	0.000000	38062.000000		1
19341.474609	2122.488037	2.753779	3.737491	9628.461914	99998.000000	1462.703613	868.649109	204.846603	84.549950	68.125954	258.010254	360.257782	141.969162	1.491275	0.000000	4.286489	3.326845	0.439929	0.572580	3.983557	4.999991	3.165156	2.938844	2.311429	1.927113	1.833313	2.411637	2.556613	2.152194	0.173558	0.000000	38110.000000		1
10260.234375	1689.944336	1.140983	4.354239	7583.776855	99998.000000	1082.108643	646.527405	152.527893	77.247658	41.488621	194.414307	251.559067	138.721985	3.498651	0.000000	4.011158	3.227872	0.057279	0.638912	3.879885	4.999991	3.034271	2.810587	2.183349	1.887885	1.617929	2.288728	2.400640	2.142145	0.543901	0.000000	38156.000000		1
9060.080078	2866.427734	2.195622	3.018980	6940.734375	98483.710938	994.095581	599.851929	159.780838	66.917130	49.922646	191.065369	286.417664	128.644333	1.086162	99998.000000	3.957132	3.457341	0.341558	0.479860	3.841405	4.993364	2.997428	2.778044	2.203525	1.825537	1.698298	2.281182	2.457000	2.109391	0.035894	4.999991	38191.000000		1
12409.603516	4380.663574	3.574053	6.377172	11438.388672	99998.000000	1741.085083	1067.112427	263.357452	109.466560	71.607498	317.757690	460.528625	233.531540	4.104624	0.000000	4.093758	3.641540	0.553161	0.804628	4.058365	4.999991	3.240820	3.028210	2.420546	2.039281	1.854959	2.502096	2.663257	2.368345	0.613273	0.000000	38241.000000		1
22335.955078	7014.697754	1.625130	5.741921	14813.895508	99998.000000	2301.604004	1404.599854	374.495392	160.631958	96.382256	414.358887	554.419250	321.806641	1.570881	0.000000	4.349005	3.846009	0.210888	0.759057	4.170669	4.999991	3.362031	3.147553	2.573447	2.205832	1.983997	2.617377	2.743838	2.507595	0.196143	0.000000	38269.000000		1
18756.828125	5252.565918	2.143198	2.806202	11776.184570	99998.000000	1689.453979	1076.872437	281.067383	85.478157	69.732582	352.073547	527.436523	256.160004	3.137930	99998.000000	4.273160	3.720371	0.331062	0.448119	4.071004	4.999991	3.227746	3.032164	2.448810	1.931855	1.843436	2.546633	2.722170	2.408511	0.496643	4.999991	38321.000000		1
7675.567383	1690.493286	2.346725	4.471421	6651.383789	92850.531250	935.661865	585.090088	139.277054	91.232414	50.335869	172.680115	217.141464	120.564934	0.306410	99998.000000	3.885110	3.228014	0.370462	0.650446	3.822912	4.967784	2.971119	2.767223	2.143880	1.960149	1.701878	2.237242	2.336743	2.081221	0.000000	4.999991	38365.000000		1
15322.564453	3825.806641	2.272716	4.548515	13172.523438	99998.000000	2066.493408	1240.261230	282.720245	131.521454	79.831825	385.017120	513.285217	258.960052	2.651052	0.000000	4.185331	3.582723	0.356545	0.657870	4.119669	4.999991	3.315234	3.093513	2.451357	2.118997	1.902176	2.585480	2.710359	2.413233	0.423418	0.000000	38405.000000		1
4951.963379	613.716431	0.579743	3.250261	7602.625000	99998.000000	1132.203979	665.973450	152.453873	52.775105	40.859539	143.677551	188.138901	159.071579	2.103467	99998.000000	3.694777	2.787968	0.000000	0.511918	3.880964	4.999991	3.053925	2.823457	2.183138	1.722429	1.611293	2.157389	2.274479	2.201593	0.322936	4.999991	38434.000000		1
21333.001953	6459.680176	3.515462	6.599201	15374.959961	99998.000000	2438.083984	1461.072388	335.939423	176.423782	117.438026	496.050201	659.710388	378.991486	3.060042	0.000000	4.329052	3.810211	0.545982	0.819491	4.186814	4.999991	3.387049	3.164672	2.526261	2.246557	2.069809	2.695526	2.819353	2.578629	0.485727	0.000000	38509.000000		1
12279.330078	4687.005371	3.894762	4.736623	8348.708008	99998.000000	1210.543213	717.299194	166.913528	68.125954	45.506733	253.477158	356.378448	196.878220	3.476490	0.000000	4.089175	3.670895	0.590481	0.675469	3.921619	4.999991	3.082980	2.855700	2.222492	1.833313	1.658076	2.403939	2.551911	2.294198	0.541141	0.000000	38581.000000		1
5308.428223	1213.096558	2.470075	3.749826	3447.373291	55437.585938	367.640259	203.582260	33.477066	44.905403	0.000000	32.354588	67.311852	76.960869	0.647926	99998.000000	3.724966	3.083895	0.392710	0.574011	3.537488	4.743804	2.565423	2.308740	1.524747	1.652299	0.000000	1.509936	1.828092	1.886270	0.000000	4.999991	38630.000000		1
35254.437500	10087.159180	3.321187	6.889072	23053.140625	99998.000000	3639.431641	2207.161377	526.048828	270.332886	114.110672	622.024048	867.727051	424.427307	3.288861	0.000000	4.547214	4.003769	0.521293	0.838161	4.362730	4.999991	3.561033	3.343834	2.721026	2.431899	2.057326	2.793807	2.938383	2.627803	0.517045	0.000000	38649.000000		1
17431.025391	2183.842041	2.476242	3.429117	7919.666992	99998.000000	1178.885620	724.672424	179.171387	68.644028	50.573315	246.156357	292.159576	182.865707	0.331902	99998.000000	4.241323	3.339221	0.393793	0.535182	3.898707	4.999991	3.071472	2.860142	2.253269	1.836603	1.703921	2.391211	2.465620	2.262132	0.000000	4.999991	38711.000000		1
4091.809814	998.903137	1.594293	1.671386	2268.737549	36546.484375	201.130692	135.434723	19.285702	45.059589	1.921169	6.704048	14.293129	14.761857	0.001940	99998.000000	3.611915	2.999523	0.202568	0.223077	3.355784	4.562846	2.303478	2.131730	1.285235	1.653787	0.283566	0.826337	1.155127	1.169141	0.000000	4.999991	38752.000000		1
13505.847656	3416.030029	4.335737	4.708869	8223.375000	99998.000000	1192.265869	735.995911	194.146027	61.347900	46.533619	200.100723	289.458221	171.218430	2.150887	99998.000000	4.130522	3.533522	0.637063	0.672917	3.915050	4.999991	3.076373	2.866875	2.288129	1.787800	1.667767	2.301249	2.461586	2.233551	0.332617	4.999991	38786.000000		1
5868.653809	1653.223145	2.007514	2.763030	3172.121826	47678.738281	365.114655	215.602676	59.584000	46.755646	9.824792	46.425686	74.577141	89.860146	1.347675	99998.000000	3.768538	3.218332	0.302659	0.441386	3.501350	4.678325	2.562429	2.333654	1.775130	1.669834	0.992323	1.666758	1.872606	1.953567	0.129585	4.999991	38803.000000		1
11566.740234	1842.845337	1.948923	1.702224	6363.757324	89605.617188	874.535950	547.375977	119.211174	36.048904	34.337433	127.176468	161.871613	133.445709	0.605443	0.000000	4.063211	3.265489	0.289795	0.231017	3.803714	4.952335	2.941778	2.738286	2.076317	1.556892	1.535768	2.104407	2.209171	2.125305	0.000000	0.000000	38870.000000		1
12537.587891	1468.442505	2.189455	4.471421	3379.426025	60011.207031	397.234894	237.346115	74.426033	51.316498	15.452615	80.612015	102.750175	55.433289	2.381043	99998.000000	4.098214	3.166857	0.340336	0.650446	3.528843	4.778233	2.599047	2.375382	1.871725	1.710257	1.189002	1.906400	2.011783	1.743771	0.376767	4.999991	38892.000000		1
22906.492188	5258.955566	2.840123	5.162179	10863.703125	99998.000000	1640.783325	1001.308472	283.155060	130.519241	74.722076	366.952576	469.838440	304.139893	3.450542	0.000000	4.359959	3.720900	0.453337	0.712833	4.035978	4.999991	3.215051	3.000568	2.452024	2.115674	1.873449	2.564610	2.671948	2.483073	0.537887	0.000000	38938.000000		1
14667.372070	3482.790039	1.877997	5.260859	10361.362305	99998.000000	1576.903687	933.472412	223.879440	122.091385	55.328442	266.040314	313.628571	227.931473	1.765131	0.000000	4.166352	3.541927	0.273695	0.721057	4.015417	4.999991	3.197805	2.970102	2.350014	2.086685	1.742948	2.424948	2.496416	2.357804	0.246777	0.000000	39035.000000		1
9437.344727	1886.634399	2.343642	3.654230	5569.602051	84100.367188	725.640747	430.637939	111.575836	25.878736	13.657879	106.086777	159.571152	84.648628	0.870718	0.000000	3.974850	3.275688	0.369891	0.562796	3.745824	4.924798	2.860722	2.634112	2.047570	1.412943	1.135383	2.025661	2.202954	1.927620	0.000000	0.000000	39054.000000		1
6170.647461	1953.915405	1.218077	3.589472	7742.598633	99998.000000	1097.632080	647.566650	144.806198	115.504517	23.081785	145.453796	201.516159	128.348297	1.424503	99998.000000	3.790331	3.290906	0.085675	0.555031	3.888887	4.999991	3.040457	2.811285	2.160787	2.062599	1.363269	2.162725	2.304310	2.108390	0.153663	4.999991	39074.000000		1
17423.738281	3645.589844	2.911049	5.427380	13403.217773	99998.000000	1994.796631	1223.374634	287.805328	156.253036	88.876434	387.542694	518.761963	325.075409	2.855325	0.000000	4.241141	3.561768	0.464050	0.734590	4.127209	4.999991	3.299899	3.087559	2.459099	2.193829	1.948787	2.588320	2.714968	2.511984	0.455656	0.000000	39112.000000		1
1492.233521	445.415222	1.973593	1.008383	653.003296	21610.066406	0.000000	0.000000	0.286788	0.000000	0.000000	0.000000	0.000000	0.000000	0.047732	0.000000	3.173837	2.648765	0.295258	0.003625	2.814915	4.334656	0.000000	0.000000	0.000000	0.000000	0.000000	0.000000	0.000000	0.000000	0.000000	0.000000	39195.000000		1
11105.496094	2987.097412	2.309720	5.390375	5221.784180	76652.750000	681.241089	415.928528	71.271370	47.079441	25.422342	59.494572	117.194405	78.206696	0.440112	0.000000	4.045538	3.475249	0.363559	0.731619	3.717819	4.884528	2.833301	2.619019	1.852915	1.672831	1.405216	1.774477	2.068907	1.893244	0.000000	0.000000	39218.000000		1
7256.857422	366.499268	2.911049	2.800035	2993.101562	49942.738281	279.710510	183.479370	45.041088	11.622611	8.190410	12.057419	30.279230	6.821230	0.293661	0.000000	3.860749	2.564073	0.464050	0.447163	3.476121	4.698472	2.446709	2.263587	1.653609	1.065304	0.913306	1.081254	1.481145	0.833863	0.000000	0.000000	39238.000000		1
17918.490234	4318.584961	1.464776	6.873654	10839.613281	99998.000000	1641.036255	983.419678	258.250793	107.357285	66.991142	278.652802	399.701874	250.103546	2.888635	0.000000	4.253302	3.635341	0.165771	0.837188	4.035014	4.999991	3.215118	2.992739	2.412042	2.030832	1.826017	2.445063	2.601736	2.398120	0.460693	0.000000	39263.000000		1
11732.451172	2775.482178	2.396065	3.015897	5620.786133	79664.539062	787.457336	477.785217	97.587997	75.218559	36.869179	134.821060	184.863968	125.397156	2.189385	0.000000	4.069389	3.443338	0.379499	0.479416	3.749797	4.901265	2.896227	2.679233	1.989396	1.876325	1.566664	2.129758	2.266852	2.098288	0.340322	0.000000	39325.000000		1
9447.434570	1347.917603	2.192538	3.472290	5483.781738	76231.304688	761.822266	455.727234	109.472725	92.302467	31.090254	132.110458	184.074539	89.752213	1.335663	0.000000	3.975314	3.129663	0.340947	0.540616	3.739080	4.882133	2.881854	2.658705	2.039306	1.965213	1.492624	2.120937	2.264994	1.953045	0.125697	0.000000	39368.000000		1
20058.148438	5291.516602	3.197837	4.600938	11087.274414	99998.000000	1698.372192	1019.699890	238.246567	128.949615	65.791565	323.015472	467.103149	316.934326	0.176457	99998.000000	4.302291	3.723580	0.504856	0.662846	4.044825	4.999991	3.230033	3.008472	2.377027	2.110420	1.818170	2.509223	2.669413	2.500969	0.000000	4.999991	39456.000000		1
9440.520508	2158.654053	2.090775	3.629560	7116.072754	99998.000000	1064.895142	624.574280	149.706268	32.854153	53.715645	209.589386	242.230759	173.219772	0.654681	0.000000	3.974996	3.334183	0.320307	0.559854	3.852240	4.999991	3.027307	2.795584	2.175240	1.516590	1.730101	2.321369	2.384229	2.238597	0.000000	0.000000	39502.000000		1
6737.790527	1684.634155	3.163916	2.735276	3795.012451	60683.968750	479.795837	278.258087	71.169609	42.959564	23.991488	67.601723	82.989578	46.397934	1.971790	99998.000000	3.828517	3.226506	0.500225	0.437001	3.579213	4.783074	2.681056	2.444448	1.852295	1.633060	1.380057	1.829958	1.919024	1.666499	0.294861	4.999991	39523.000000		1
9239.748047	2914.287354	2.121612	2.886379	8007.235840	99998.000000	1119.693237	703.795532	167.718384	61.807377	36.536137	167.024536	212.099548	130.590164	0.328610	99998.000000	3.965660	3.464532	0.326666	0.460353	3.903483	4.999991	3.049099	2.847446	2.224581	1.791040	1.562723	2.222780	2.326540	2.115911	0.000000	4.999991	39541.000000		1
14164.571289	2978.114502	2.312804	4.045865	7471.300781	99998.000000	1036.133179	640.384583	138.749741	73.032188	35.746700	139.138290	211.451965	103.181900	3.140268	0.000000	4.151204	3.473941	0.364139	0.607011	3.873396	4.999991	3.015416	2.806441	2.142232	1.863514	1.553236	2.143447	2.325212	2.013603	0.496967	0.000000	39569.000000		1
9994.307617	3470.402588	2.180203	1.517200	669.957642	21854.798828	0.000000	0.000000	0.000000	22.452702	0.000000	0.000000	0.000000	0.000000	0.784790	99998.000000	3.999753	3.540380	0.338497	0.181043	2.826047	4.339547	0.000000	0.000000	0.000000	1.351269	0.000000	0.000000	0.000000	0.000000	0.000000	4.999991	39587.000000		1
11689.328125	5689.146484	1.970509	4.292564	7576.881836	99998.000000	1097.539673	670.441833	141.293823	69.667824	44.606281	190.377701	219.315506	166.935120	0.284039	0.000000	4.067790	3.755047	0.294578	0.632717	3.879491	4.999991	3.040420	2.826361	2.150123	1.843032	1.649396	2.279616	2.341069	2.222548	0.000000	0.000000	39641.000000		1
11525.732422	2680.250000	2.568754	4.452919	7973.999512	99998.000000	1129.502563	704.865601	199.058426	91.633293	48.935852	204.137344	249.841431	147.624741	0.817837	99998.000000	4.061668	3.428175	0.409723	0.648645	3.901676	4.999991	3.052887	2.848106	2.298980	1.962053	1.689627	2.309922	2.397665	2.169159	0.000000	4.999991	39681.000000		1
9399.661133	5234.927246	2.747611	5.044997	7836.699219	99998.000000	1114.241211	677.226013	179.328659	57.357540	32.385426	183.716827	250.415009	132.788879	1.125582	0.000000	3.973112	3.718911	0.438955	0.702861	3.894133	4.999991	3.046979	2.830734	2.253650	1.758590	1.510350	2.264149	2.398660	2.123162	0.051377	0.000000	39711.000000		1
7984.314453	3127.802246	3.074487	3.962604	8011.957031	99998.000000	1161.413086	682.622559	178.955521	107.243179	50.897106	269.457092	380.240417	348.191101	1.386735	99998.000000	3.902238	3.495239	0.487773	0.597981	3.903738	4.999991	3.064987	2.834181	2.252745	2.030370	1.706693	2.430490	2.580058	2.541818	0.141994	4.999991	39772.000000		1
6413.032715	1457.695679	2.180203	2.355976	3239.378174	48768.867188	366.847717	240.050552	45.546822	38.602242	24.121004	63.574360	50.462299	56.050037	0.254562	0.000000	3.807063	3.163667	0.338497	0.372171	3.510462	4.688143	2.564486	2.380303	1.658458	1.586613	1.382395	1.803282	1.702967	1.748576	0.000000	0.000000	39823.000000		1
7736.536133	3242.434082	2.926468	4.980238	9985.395508	99998.000000	1446.415283	919.866943	296.415131	153.616440	65.766899	347.716217	433.357819	225.325714	2.429325	99998.000000	3.888546	3.510871	0.466344	0.697250	3.999365	4.999991	3.160293	2.963725	2.471900	2.186438	1.818007	2.541225	2.636847	2.352811	0.385486	4.999991	39872.000000		1
17959.277344	2564.011475	2.907966	5.239272	9802.024414	99998.000000	1459.848145	887.700439	213.989883	97.381386	52.781273	254.596558	383.364227	265.923126	2.824354	0.000000	4.254289	3.408920	0.463589	0.719271	3.991316	4.999991	3.164308	2.948267	2.330393	1.988476	1.722480	2.405853	2.583611	2.424756	0.450919	0.000000	39933.000000		1
8307.623047	912.703430	2.494745	4.082870	4074.722900	60765.683594	535.352478	315.602173	76.230019	61.847466	29.603891	109.522064	130.950974	86.868919	0.249301	0.000000	3.919477	2.960330	0.397026	0.610966	3.610098	4.783659	2.728640	2.499140	1.882126	1.791322	1.471349	2.039502	2.117109	1.938864	0.000000	0.000000	39979.000000		1
17826.007812	3899.622070	2.969640	4.792130	10650.860352	99998.000000	1621.485352	968.599243	250.655533	116.118179	73.183289	386.352386	504.095703	314.368652	2.096831	99998.000000	4.251054	3.591022	0.472704	0.680529	4.027385	4.999991	3.209913	2.986144	2.399077	2.064900	1.864412	2.586984	2.702513	2.497439	0.321563	4.999991	40055.000000		1
6565.967285	762.972473	1.692973	2.257297	3000.773926	49266.136719	306.079559	187.186020	39.912830	53.690975	6.321664	17.651321	30.886726	45.633167	1.139701	99998.000000	3.817299	2.882509	0.228650	0.353589	3.477233	4.692548	2.485834	2.272273	1.601112	1.729901	0.800831	1.246777	1.489772	1.659281	0.056791	4.999991	40087.000000		1
13900.581055	3887.527588	1.251998	6.044128	9215.155273	99998.000000	1353.428223	840.534668	193.621796	114.258690	68.576180	269.376923	348.986725	208.713608	3.317754	0.000000	4.143033	3.589674	0.097604	0.781334	3.964503	4.999991	3.131435	2.924556	2.286954	2.057889	1.836173	2.430360	2.542809	2.319551	0.520844	0.000000	40148.000000		1
5489.998535	3395.634277	3.099157	6.087300	5588.378906	84579.515625	753.082947	465.404022	145.796082	56.006863	45.300121	181.431763	231.237228	129.800735	0.609935	0.000000	3.739572	3.530921	0.491244	0.784425	3.747286	4.927265	2.876843	2.667830	2.163746	1.748241	1.656099	2.258713	2.364058	2.113277	0.000000	0.000000	40190.000000		1
21662.654297	7731.864258	2.433070	5.806680	17443.167969	99998.000000	2744.280762	1668.722046	391.594727	152.774582	105.408356	465.367004	606.432617	277.872620	5.269772	0.000000	4.335711	3.888284	0.386155	0.763928	4.241625	4.999991	3.438429	3.222384	2.592837	2.184051	2.022875	2.667796	2.782783	2.443846	0.721792	0.000000	40327.000000		1
4494.237793	557.792847	2.007514	0.869614	2092.637451	38314.570312	171.172165	98.855415	4.807549	16.744701	10.244180	13.590036	32.299080	5.686414	1.251679	99998.000000	3.652656	2.746473	0.302659	0.000000	3.320694	4.583364	2.233433	1.995000	0.681924	1.223877	1.010477	1.133221	1.509190	0.754838	0.097493	4.999991	40354.000000		1
17177.072266	4541.758301	3.654230	5.741921	9647.143555	99998.000000	1416.897827	849.378845	208.251053	83.131432	70.506599	289.088165	411.241241	211.411880	2.822182	99998.000000	4.234949	3.657224	0.562796	0.759057	3.984399	4.999991	3.151339	2.929101	2.318587	1.919765	1.848230	2.461030	2.614097	2.325129	0.450585	4.999991	40418.000000		1
10825.958008	4590.114258	2.473158	4.326486	13129.619141	99998.000000	1974.511719	1201.184082	278.119324	113.722115	69.263855	334.018250	492.090698	264.353516	0.801745	0.000000	4.034466	3.661824	0.393252	0.636135	4.118252	4.999991	3.295460	3.079610	2.444231	2.055845	1.840507	2.523770	2.692045	2.422185	0.000000	0.000000	40444.000000		1
5532.930176	900.072388	2.359060	3.256428	3052.179688	49848.230469	324.353821	223.478546	50.665829	0.000000	8.045474	53.333263	54.147369	19.449141	0.790409	0.000000	3.742955	2.954278	0.372739	0.512742	3.484610	4.697650	2.511019	2.349236	1.704715	0.000000	0.905552	1.726998	1.733577	1.288900	0.000000	0.000000	40499.000000		1
25205.466797	4643.438477	4.104456	5.846769	11930.100586	99998.000000	1816.914185	1118.974731	288.252472	122.893158	73.513245	349.359833	444.446930	314.932983	2.904678	99998.000000	4.401495	3.666840	0.613256	0.766916	4.076644	4.999991	3.259334	3.048820	2.459773	2.089528	1.866366	2.543273	2.647820	2.498218	0.463098	4.999991	40550.000000		1
8130.690430	1465.281616	2.960389	3.049818	3346.553467	57696.875000	368.994019	229.269806	98.254082	44.060459	20.750479	125.918304	163.021851	187.275452	1.349481	0.000000	3.910127	3.165921	0.471349	0.484274	3.524598	4.761152	2.567019	2.360347	1.992351	1.644049	1.317028	2.100089	2.212246	2.272481	0.130167	0.000000	40592.000000		1
6088.660156	1357.566650	3.953353	6.660876	3449.988281	52638.328125	387.033875	243.464264	55.346943	47.245960	18.601112	39.536613	30.029448	63.882732	0.372867	99998.000000	3.784522	3.132761	0.596966	0.823531	3.537818	4.721302	2.587749	2.386435	1.743094	1.674365	1.269539	1.597000	1.477547	1.805383	0.000000	4.999991	40623.000000		1
10262.336914	1655.150513	1.834825	3.145414	7404.260254	99998.000000	1023.970886	642.675842	175.874878	98.476112	49.247307	209.358109	314.362488	184.352066	3.179982	99998.000000	4.011246	3.218837	0.263595	0.497678	3.869482	4.999991	3.010288	2.807992	2.245204	1.993331	1.692382	2.320890	2.497431	2.265648	0.502425	4.999991	40638.000000		1
11258.119141	2393.021240	2.044519	4.156880	9187.256836	99998.000000	1397.013794	836.698486	214.751572	75.363495	62.710911	291.012421	407.651764	238.909576	0.524508	0.000000	4.051466	3.378947	0.310591	0.618767	3.963186	4.999991	3.145201	2.922569	2.331936	1.877161	1.797343	2.463912	2.610289	2.378234	0.000000	0.000000	40682.000000		1
11758.674805	1922.704956	2.032184	4.943233	7029.012207	99998.000000	1004.987366	610.851624	194.361893	72.332176	41.948097	222.590424	313.616241	139.761215	1.424822	0.000000	4.070358	3.283913	0.307963	0.694011	3.846894	4.999991	3.002161	2.785936	2.288611	1.859331	1.622712	2.347507	2.496398	2.145387	0.153761	0.000000	40721.000000		1
21314.703125	5887.819336	2.556419	8.501867	15404.999023	99998.000000	2412.754150	1457.344116	399.109802	108.223808	100.539131	453.636475	600.021545	256.597900	1.782785	0.000000	4.328679	3.769954	0.407632	0.929514	4.187662	4.999991	3.382513	3.163562	2.601092	2.034323	2.002335	2.656708	2.778167	2.409253	0.251099	0.000000	40778.000000		1
18917.205078	5367.940918	3.167000	5.495223	13378.167969	99998.000000	2038.372925	1254.187378	315.898193	130.075180	93.619225	400.469727	518.913025	277.354553	1.457127	99998.000000	4.276857	3.729808	0.500648	0.739985	4.126397	4.999991	3.309284	3.098362	2.499547	2.114194	1.971365	2.602570	2.715095	2.443035	0.163497	4.999991	40813.000000		1
6037.053711	382.312683	2.235711	2.396065	2870.886719	50172.894531	289.501404	178.603973	43.600983	31.071753	8.770153	20.007298	18.570274	17.046907	0.085733	0.000000	3.780825	2.582419	0.349416	0.379499	3.458016	4.700469	2.461651	2.251891	1.639496	1.492366	0.943007	1.301188	1.268818	1.231646	0.000000	0.000000	40845.000000		1
30013.412109	4971.273438	2.198706	5.674079	14911.958008	99998.000000	2306.186279	1420.533447	400.886047	115.337997	103.542694	485.170776	710.092529	401.348602	3.056217	99998.000000	4.477315	3.696468	0.342167	0.753895	4.173535	4.999991	3.362894	3.152452	2.603021	2.061972	2.015120	2.685895	2.851315	2.603522	0.485184	4.999991	40886.000000		1
8253.173828	1451.491211	1.322924	3.981107	5391.821777	77422.812500	736.470825	441.733246	96.755386	72.844078	25.308245	167.514862	220.767944	179.714127	2.613100	0.000000	3.916621	3.161814	0.121535	0.600004	3.731735	4.888869	2.867156	2.645160	1.985675	1.862394	1.403262	2.224053	2.343936	2.254582	0.417156	0.000000	40905.000000		1
16594.554688	4159.744629	3.876260	8.184242	12484.195312	99998.000000	1907.755005	1163.759888	295.838470	124.169823	68.872223	353.744934	422.185425	240.272583	1.371106	0.000000	4.219965	3.619067	0.588413	0.912978	4.096361	4.999991	3.280523	3.065863	2.471055	2.094016	1.838044	2.548690	2.625503	2.380704	0.137071	0.000000	40944.000000		1
7652.535156	1179.172363	3.352024	2.195622	4922.991699	73556.632812	636.018005	378.868134	95.663742	50.890942	10.734494	58.261078	99.123695	30.439585	0.461261	99998.000000	3.883805	3.071577	0.525307	0.341558	3.692229	4.866622	2.803469	2.578488	1.980747	1.706640	1.030782	1.765378	1.996177	1.483439	0.000000	4.999991	40979.000000		1
9092.693359	4438.758301	2.420735	4.045865	7897.078613	99998.000000	1108.230957	686.665344	162.833740	88.694496	42.466167	171.906097	254.528717	103.006126	0.717038	0.000000	3.958693	3.647261	0.383947	0.607011	3.897466	4.999991	3.044630	2.836745	2.211744	1.947897	1.628043	2.235291	2.405737	2.012863	0.000000	0.000000	41001.000000		1
6690.010742	1764.435181	2.155533	4.261727	3738.068115	53787.218750	423.421997	283.438751	46.848160	36.804420	15.366270	51.720467	67.897758	2.944971	2.132985	99998.000000	3.825427	3.246606	0.333555	0.629586	3.572647	4.730679	2.626773	2.452459	1.670693	1.565900	1.186568	1.713662	1.831855	0.469081	0.328988	4.999991	41049.000000		1
13633.270508	4438.462402	2.044519	5.951616	7816.716309	99998.000000	1134.273071	695.725403	171.261597	60.512207	44.911572	223.019073	273.999451	133.596817	0.815887	0.000000	4.134600	3.647233	0.310591	0.774635	3.893024	4.999991	3.054718	2.842438	2.233660	1.781843	1.652358	2.348342	2.437750	2.125796	0.000000	0.000000	41081.000000		1
7001.218750	2277.791260	3.234842	5.119006	5566.284180	86901.351562	784.749817	464.152008	135.018417	65.134727	27.395935	119.349937	178.129089	139.588516	0.340431	0.000000	3.845174	3.357514	0.509853	0.709186	3.745565	4.939026	2.894731	2.666660	2.130393	1.813813	1.437686	2.076822	2.250735	2.144850	0.000000	0.000000	41146.000000		1
7834.231934	254.133987	2.069189	3.481541	2677.203369	45536.019531	280.780579	171.014893	31.824184	60.231586	11.283401	47.230541	48.945103	67.262512	0.224183	99998.000000	3.893996	2.405063	0.315800	0.541772	3.427681	4.658355	2.448367	2.233034	1.502757	1.779824	1.052440	1.674223	1.689709	1.827773	0.000000	4.999991	41203.000000		0
20204.261719	3878.658691	1.970509	6.713299	11795.239258	99998.000000	1741.797363	1096.682373	277.881866	147.273193	80.719948	320.113678	443.392303	282.772675	3.727324	0.000000	4.305443	3.588681	0.294578	0.826936	4.071707	4.999991	3.240998	3.040081	2.443860	2.168124	1.906981	2.505304	2.646788	2.451437	0.571397	0.000000	41244.000000		1
10938.040039	1889.076782	2.195622	4.625608	5643.575195	89529.820312	725.141174	454.413574	153.135376	57.684418	29.677902	151.732285	208.096863	125.051773	1.391239	0.000000	4.038939	3.276250	0.341558	0.665169	3.751554	4.951968	2.860423	2.657451	2.185076	1.761059	1.472433	2.181078	2.318265	2.097090	0.143402	0.000000	41306.000000		1
7449.754883	2690.984619	2.352893	4.249392	10103.629883	99998.000000	1470.622681	920.755066	218.526062	107.751999	50.320450	242.924606	352.095123	166.478714	2.162379	99998.000000	3.872142	3.429911	0.371602	0.628327	4.004478	4.999991	3.167501	2.964144	2.339503	2.032425	1.701745	2.385472	2.546660	2.221359	0.334932	4.999991	41336.000000		1
4500.180176	1855.463989	3.937934	3.897846	4663.608887	68261.054688	583.915161	359.884644	81.558723	45.836693	19.331959	109.861275	133.417953	120.213387	0.973721	0.000000	3.653230	3.268453	0.595268	0.590825	3.668722	4.834173	2.766350	2.556163	1.911470	1.661213	1.286276	2.040845	2.125214	2.079953	0.000000	0.000000	41352.000000		1
11574.097656	3911.657959	2.365228	6.259990	9530.455078	99998.000000	1440.821411	868.399353	176.235672	76.717255	71.067841	255.311981	334.838531	205.469513	0.915965	99998.000000	4.063487	3.592361	0.373873	0.796574	3.979114	4.999991	3.158610	2.938720	2.246094	1.884893	1.851673	2.407071	2.524835	2.312747	0.000000	4.999991	41393.000000		1
18649.107422	4986.189941	2.137031	3.718989	11455.635742	99998.000000	1730.773071	1058.690674	270.453125	111.443237	60.959347	298.598419	393.250702	269.518768	1.751248	0.000000	4.270658	3.697769	0.329811	0.570425	4.059019	4.999991	3.238240	3.024769	2.432092	2.047054	1.785040	2.475087	2.594670	2.430589	0.243348	0.000000	41419.000000		1
27939.062500	5776.009277	3.031315	6.657792	16106.293945	99998.000000	2514.277100	1525.460815	341.931122	155.734970	101.396416	495.337860	693.088806	393.358643	2.424238	99998.000000	4.446212	3.761628	0.481631	0.823330	4.206995	4.999991	3.400413	3.183401	2.533939	2.192386	2.006023	2.694901	2.840789	2.594789	0.384575	4.999991	41472.000000		1
7723.112793	2538.694092	2.433070	2.251129	4178.280762	69317.960938	564.311829	302.385254	68.952400	22.801165	14.542912	55.710823	73.266548	29.776581	0.389833	0.000000	3.887792	3.404610	0.386155	0.352400	3.620998	4.840846	2.751519	2.480561	1.838549	1.357957	1.162651	1.745940	1.864906	1.473875	0.000000	0.000000	41505.000000		1
6669.100098	0.000000	3.395196	2.667434	3584.769287	56299.886719	393.898285	241.410492	37.519848	44.075878	15.986102	44.757385	44.029621	81.410706	2.047982	33134.945312	3.824067	0.000000	0.530865	0.426094	3.554461	4.750507	2.595384	2.382756	1.574261	1.644201	1.203743	1.650865	1.643745	1.910681	0.311326	4.520286	41529.000000		0
11107.595703	2096.239258	2.186371	4.320318	7580.625488	99998.000000	1072.308472	646.718628	155.938507	68.051949	28.376564	148.056458	211.852859	131.037308	2.588598	0.000000	4.045620	3.321441	0.339724	0.635516	3.879705	4.999991	3.030320	2.810715	2.192953	1.832841	1.452960	2.170427	2.326034	2.117395	0.413065	0.000000	41543.000000		1
18541.707031	3508.671875	3.065236	4.187717	9681.012695	99998.000000	1415.618042	885.319824	212.346252	74.410614	70.438759	300.183472	384.375702	260.637604	1.870299	99998.000000	4.268150	3.545143	0.486464	0.621977	3.985921	4.999991	3.150946	2.947100	2.327044	1.871635	1.847812	2.477387	2.584756	2.416037	0.271911	4.999991	41596.000000		1
11201.754883	3681.293213	1.927337	2.772281	6060.308105	87889.406250	843.374817	505.412445	130.701187	59.910877	46.083393	179.011032	316.154144	159.706833	1.306522	0.000000	4.049286	3.566000	0.284958	0.442837	3.782495	4.943936	2.926021	2.703646	2.116280	1.777506	1.663544	2.252880	2.499899	2.203324	0.116117	0.000000	41628.000000		1
10654.791992	1907.397217	1.483278	5.057332	5851.702637	92087.312500	821.976746	497.431732	167.773895	69.488968	33.347549	185.015076	251.793442	200.958008	1.899058	0.000000	4.027545	3.280441	0.171223	0.703921	3.767282	4.964200	2.914860	2.696733	2.224724	1.841916	1.523064	2.267207	2.401044	2.303105	0.278538	0.000000	41698.000000		1
22235.128906	8954.350586	3.247177	8.011553	23295.005859	99998.000000	3744.139893	2269.190674	548.486084	288.110626	145.512375	706.225525	1046.411255	629.684021	3.574355	0.000000	4.347040	3.952034	0.511506	0.903717	4.367263	4.999991	3.573352	3.355871	2.739166	2.459559	2.162900	2.848943	3.019702	2.799123	0.553198	0.000000	41784.000000		1
15663.616211	2266.477051	2.124696	3.059069	7125.801758	98676.695312	1011.907288	605.032654	147.464386	78.505821	42.814629	224.523941	278.535614	140.063416	1.796967	0.000000	4.194892	3.355351	0.327297	0.485589	3.852834	4.994215	3.005141	2.781779	2.168687	1.894902	1.631592	2.351263	2.444881	2.146325	0.254540	0.000000	41815.000000		1
21028.699219	4486.253906	3.749826	6.987752	16270.718750	99998.000000	2499.246826	1540.487915	362.394806	177.049774	108.609276	431.304047	543.866638	314.566010	1.380817	99998.000000	4.322813	3.651884	0.574011	0.844337	4.211407	4.999991	3.397809	3.187658	2.559182	2.248095	2.035867	2.634784	2.735492	2.497712	0.140136	4.999991	41856.000000		1
10629.980469	2846.312500	2.371395	3.102241	10097.576172	99998.000000	1479.867676	900.383850	289.920776	119.834091	50.832348	360.482880	464.096527	276.040863	2.877393	99998.000000	4.026533	3.454283	0.375004	0.491676	4.004217	4.999991	3.170223	2.954428	2.462279	2.078580	1.706140	2.556885	2.666608	2.440973	0.458999	4.999991	41898.000000		1
7256.542969	2325.851318	2.784616	1.144067	5200.167480	73637.921875	663.191956	396.470123	62.781837	37.421169	1.205742	56.568104	63.648369	65.572624	0.380183	99998.000000	3.860730	3.366582	0.444765	0.058451	3.716017	4.867102	2.821639	2.598211	1.797834	1.573117	0.081254	1.752572	1.803787	1.816723	0.000000	4.999991	41917.000000		1
7460.220703	927.841492	2.652015	1.560372	2608.287842	44477.660156	203.326309	128.773849	38.972290	8.899670	3.777580	24.796343	58.267242	7.548993	1.204016	0.000000	3.872752	2.967474	0.423576	0.193228	3.416356	4.648142	2.308194	2.109828	1.590756	0.949374	0.577214	1.394388	1.765424	0.877889	0.080632	0.000000	41938.000000		1
11513.884766	1486.294189	4.166131	3.478457	5383.523438	80964.890625	746.548462	453.778320	157.893585	33.720684	29.906099	125.088776	186.492188	97.643501	0.512177	99998.000000	4.061222	3.172105	0.619733	0.541387	3.731067	4.908297	2.873058	2.656844	2.198364	1.527896	1.475760	2.097218	2.270661	1.989643	0.000000	4.999991	41978.000000		1
13034.285156	4247.640625	2.568754	5.415045	9103.039062	99998.000000	1343.378418	826.062683	198.447845	99.478325	68.011856	322.599152	437.224823	271.911743	2.147731	0.000000	4.115087	3.628148	0.409723	0.733602	3.959186	4.999991	3.128198	2.917013	2.297646	1.997728	1.832585	2.508663	2.640705	2.434428	0.331980	0.000000	42041.000000		1
15250.346680	5431.919434	4.949401	4.896977	11998.315430	99998.000000	1811.591675	1113.482544	257.973236	147.075836	65.338257	338.051788	460.044495	329.053436	2.064298	99998.000000	4.183280	3.734953	0.694553	0.689928	4.079120	4.999991	3.258060	3.046683	2.411575	2.167541	1.815168	2.528983	2.662800	2.517267	0.314772	4.999991	42124.000000		1
16291.031250	4826.698730	2.137031	2.898715	9470.463867	99998.000000	1405.296753	831.949524	206.345291	63.549686	33.159443	203.329391	307.593689	216.311935	2.045935	99998.000000	4.211948	3.683650	0.329811	0.462205	3.976371	4.999991	3.147768	2.920097	2.314595	1.803113	1.520607	2.308200	2.487978	2.335080	0.310892	4.999991	42169.000000		1
24378.119141	5147.466309	2.442321	4.008861	14410.508789	99998.000000	2144.968506	1331.046509	311.263336	108.285484	70.383255	370.634552	513.374634	276.185822	2.820646	99998.000000	4.387000	3.711594	0.387803	0.603021	4.158679	4.999991	3.331421	3.124193	2.493128	2.034570	1.847469	2.568946	2.710434	2.441201	0.450349	4.999991	42191.000000		1
19668.949219	3945.908936	1.440106	8.190410	12819.974609	99998.000000	2001.047363	1211.243286	288.927826	143.267426	98.932510	393.929108	512.212097	337.311676	3.131063	0.000000	4.293781	3.596147	0.158394	0.913306	4.107887	4.999991	3.301257	3.083231	2.460789	2.156147	1.995339	2.595418	2.709450	2.528031	0.495692	0.000000	42239.000000		1
7957.661621	1600.472778	2.759946	2.710606	7412.401367	99998.000000	1068.074463	652.543762	160.422256	77.411095	47.319973	200.146973	236.353149	149.268372	1.135466	99998.000000	3.900785	3.204248	0.440901	0.433066	3.869959	4.999991	3.028602	2.814610	2.205265	1.888803	1.675045	2.301349	2.373561	2.173968	0.055174	4.999991	42278.000000		1
10211.387695	1687.205933	2.642764	4.329569	5032.831055	76166.039062	699.055847	411.253571	93.788834	34.581047	23.263725	106.404404	120.897980	82.579437	0.279266	0.000000	4.009085	3.227168	0.422058	0.636445	3.701812	4.881762	2.844512	2.614110	1.972151	1.538838	1.366679	2.026960	2.082419	1.916872	0.000000	0.000000	42318.000000		1
32384.869141	7116.038574	2.833956	6.913742	20113.158203	99998.000000	3173.130127	1947.405640	468.783783	176.170914	119.809418	574.423462	725.350891	580.032776	2.572029	0.000000	4.510342	3.852238	0.452393	0.839713	4.303480	4.999991	3.501488	3.289456	2.670973	2.245934	2.078491	2.759232	2.860548	2.763453	0.410276	0.000000	42345.000000		1
5992.213379	197.605972	1.625130	0.246699	3702.916504	55211.777344	429.518555	261.488708	70.108803	5.532228	4.727372	33.655926	25.443928	13.340254	1.481978	99998.000000	3.777587	2.295800	0.210888	0.000000	3.568544	4.742032	2.632982	2.417453	1.845773	0.742900	0.674620	1.527062	1.405584	1.125164	0.170842	4.999991	42364.000000		0
10868.816406	4274.545898	3.345856	4.042781	11379.360352	99998.000000	1706.692139	1063.575317	234.943893	61.483582	63.142635	316.841827	407.836792	185.101425	1.540303	0.000000	4.036182	3.630890	0.524507	0.606680	4.056118	4.999991	3.232155	3.026768	2.370964	1.788759	1.800323	2.500843	2.610487	2.267410	0.187606	0.000000	42407.000000		1
15213.563477	3785.341797	2.371395	7.040175	13738.821289	99998.000000	2122.494141	1299.845215	286.510162	123.155273	88.783920	423.397339	574.901428	362.653839	2.493492	0.000000	4.182231	3.578105	0.375004	0.847583	4.137949	4.999991	3.326847	3.113892	2.457140	2.090453	1.948334	2.626748	2.759593	2.559492	0.396808	0.000000	42505.000000		1
8868.428711	2300.919434	2.100026	3.879343	5726.428711	79467.601562	782.918091	473.110291	118.014679	34.747570	31.373959	131.496780	183.152496	142.181946	1.010615	99998.000000	3.947847	3.361902	0.322225	0.588758	3.757884	4.900190	2.893716	2.674962	2.071936	1.540924	1.496569	2.118915	2.262813	2.152844	0.004586	4.999991	42534.000000		1
9964.065430	2049.209229	3.833087	3.648063	4752.041504	71032.593750	594.106934	368.392670	68.357239	48.538048	16.698446	60.404274	64.144852	37.122047	0.175338	99998.000000	3.998437	3.311586	0.583549	0.562062	3.676880	4.851458	2.773865	2.566311	1.834785	1.686082	1.222676	1.781068	1.807162	1.569632	0.000000	4.999991	42549.000000		1
8499.381836	1893.751709	2.988143	3.139246	3644.667725	58295.390625	440.616913	263.363617	71.086342	52.442062	11.564020	63.654533	134.056290	41.217251	1.332867	0.000000	3.929387	3.277323	0.475401	0.496825	3.561658	4.765634	2.644061	2.420556	1.851786	1.719680	1.063109	1.803829	2.127287	1.615079	0.124787	0.000000	42580.000000		1
6035.693848	2080.687988	2.408400	3.725156	3407.583740	55257.812500	381.156281	234.922302	48.544216	14.240705	7.660007	39.934418	67.728157	66.932549	0.200517	0.000000	3.780727	3.318207	0.381729	0.571145	3.532447	4.742393	2.581103	2.370924	1.686137	1.153532	0.884229	1.601347	1.830769	1.825637	0.000000	0.000000	42594.000000		1
22028.792969	6139.116211	1.989012	4.064368	14116.609375	99998.000000	2133.271973	1327.635864	321.825134	135.314453	94.260643	398.079834	519.640808	319.247131	3.417505	0.000000	4.342991	3.788106	0.298637	0.608993	4.149730	4.999991	3.329046	3.123079	2.507620	2.131344	1.974330	2.599970	2.715703	2.504127	0.533709	0.000000	42623.000000		1
6037.676758	2490.732666	2.827788	2.429986	4295.642090	70720.898438	543.635376	321.892975	78.265289	33.726852	14.632340	71.000000	84.278580	66.929466	0.275995	0.000000	3.780870	3.396327	0.451447	0.385604	3.633028	4.849548	2.735308	2.507711	1.893569	1.527976	1.165314	1.851258	1.925717	1.825617	0.000000	0.000000	42663.000000		1
9648.688477	2346.965820	1.668303	3.321187	5889.182617	87134.898438	816.444519	480.502014	119.195755	40.363056	39.132645	132.597687	166.632904	126.254433	1.001054	0.000000	3.984468	3.370507	0.222275	0.521293	3.770055	4.940192	2.911927	2.681695	2.076261	1.605984	1.592539	2.122536	2.221761	2.101247	0.000457	0.000000	42679.000000		1
13124.135742	4441.104980	3.632644	7.536657	13059.004883	99998.000000	1957.187256	1205.661621	280.176178	136.174820	80.960480	371.254395	490.228119	258.984711	2.213115	0.000000	4.118071	3.647491	0.560223	0.877179	4.115910	4.999991	3.291632	3.081225	2.447431	2.134097	1.908273	2.569672	2.690398	2.413274	0.345004	0.000000	42709.000000		1
10763.685547	3032.258789	2.016765	3.151581	7126.162598	99998.000000	1039.173706	634.155457	183.396118	49.247307	52.485233	226.796646	258.374146	133.063324	1.079006	0.000000	4.031961	3.481766	0.304655	0.498528	3.852856	4.999991	3.016688	2.802196	2.263390	1.692382	1.720037	2.355637	2.412249	2.124058	0.033024	0.000000	42756.000000		1
19274.773438	3073.895508	1.686805	4.681116	11569.971680	99998.000000	1753.373779	1083.039917	293.830963	101.439583	87.294479	346.118835	486.145233	239.939545	2.216780	99998.000000	4.284989	3.487689	0.227065	0.670349	4.063332	4.999991	3.243875	3.034644	2.468097	2.006207	1.940987	2.539225	2.686766	2.380102	0.345723	4.999991	42775.000000		1
7735.799316	1959.793091	2.362144	3.897846	7175.810547	99998.000000	1026.246704	629.215332	174.681473	84.414261	35.543171	177.607941	255.481583	169.593292	0.756360	99998.000000	3.888505	3.292210	0.373306	0.590825	3.855871	4.999991	3.011252	2.798799	2.242247	1.926416	1.550756	2.249462	2.407360	2.229409	0.000000	4.999991	42823.000000		1
17642.238281	5326.446289	2.818537	5.254691	13907.920898	99998.000000	2131.936523	1311.051514	362.922119	174.878830	94.331566	450.040833	589.441223	275.784912	1.757393	99998.000000	4.246554	3.726438	0.450024	0.720547	4.143262	4.999991	3.328774	3.117620	2.559813	2.242737	1.974657	2.653252	2.770441	2.440571	0.244869	4.999991	42847.000000		1
2540.217529	509.948639	4.129126	3.675817	303.967224	22228.236328	0.000000	0.000000	6.722550	5.174514	8.486449	10.345943	27.827658	58.153145	1.048195	0.000000	3.404871	2.707526	0.615858	0.565354	2.482827	4.346905	0.000000	0.000000	0.827534	0.713870	0.928726	1.014770	1.444477	1.764573	0.020442	0.000000	42924.000000		1
7416.163574	517.343445	1.822490	4.163047	3140.072510	55518.437500	399.621704	212.407928	44.812893	31.019327	16.063194	66.914047	96.123222	67.080566	1.809976	99998.000000	3.870179	2.713779	0.260665	0.619411	3.496940	4.744437	2.601649	2.327171	1.651403	1.491632	1.205832	1.825517	1.982828	1.826597	0.257673	4.999991	42944.000000		1
21272.980469	3814.572510	4.755125	5.014159	12872.043945	99998.000000	1932.415649	1206.269165	299.184326	148.895248	74.808418	383.154541	502.538391	274.212219	1.727103	99998.000000	4.327828	3.581446	0.677162	0.700198	4.109648	4.999991	3.286101	3.081444	2.475939	2.172881	1.873950	2.583374	2.701169	2.438087	0.237318	4.999991	42978.000000		1
21326.980469	4707.570801	1.452441	7.095683	15680.663086	99998.000000	2431.287354	1500.840210	405.638092	184.287308	95.497223	501.773621	658.143860	528.161194	2.494300	0.000000	4.328929	3.672797	0.162098	0.850994	4.195364	4.999991	3.385836	3.176334	2.608139	2.265496	1.979991	2.700508	2.818321	2.722766	0.396949	0.000000	43028.000000		1
11605.367188	1691.480103	2.476242	3.891678	5247.848145	73603.687500	677.435730	423.610107	88.490967	38.633080	19.606411	115.396591	151.423904	153.853897	0.039068	0.000000	4.064659	3.228267	0.393793	0.590137	3.719981	4.866899	2.830868	2.626966	1.946899	1.586959	1.292398	2.062193	2.180194	2.187109	0.000000	0.000000	43066.000000		1
14382.397461	3439.383301	3.074487	5.168346	7782.351074	99998.000000	1112.468018	675.847595	130.010422	60.299427	43.906273	169.772156	227.583008	122.529274	1.624734	99998.000000	4.157831	3.536481	0.487773	0.713352	3.891111	4.999991	3.046288	2.829849	2.113978	1.780313	1.642527	2.229867	2.357140	2.088240	0.210782	4.999991	43088.000000		1
25467.238281	6823.231445	1.384599	6.734885	16367.223633	99998.000000	2515.559814	1539.803223	356.100891	151.781616	103.752388	491.723724	679.110168	453.574799	3.306443	0.000000	4.405982	3.833990	0.141324	0.828330	4.213975	4.999991	3.400635	3.187465	2.551573	2.181219	2.015998	2.691721	2.831940	2.656649	0.519361	0.000000	43132.000000		1
27972.810547	4740.770508	5.411962	5.273193	13582.595703	99998.000000	2021.532593	1254.890503	308.028503	147.334869	83.936287	387.453278	543.385620	323.755554	3.449478	99998.000000	4.446736	3.675849	0.733355	0.722074	4.132983	4.999991	3.305681	3.098606	2.488591	2.168306	1.923950	2.588219	2.735108	2.510217	0.537753	4.999991	43177.000000		1
8978.623047	851.996948	1.729977	2.075356	3245.033691	56503.546875	389.772247	224.064453	56.361492	43.129169	14.724853	51.436764	68.699532	23.356237	0.341801	0.000000	3.953210	2.930438	0.238040	0.317093	3.511219	4.752076	2.590811	2.350373	1.750983	1.634771	1.168051	1.711274	1.836954	1.368403	0.000000	0.000000	43207.000000		1
5891.458008	877.175659	1.908834	3.305768	3098.821289	60259.203125	349.264252	214.837906	101.541351	63.235146	25.345249	119.932770	187.503647	132.758041	0.654958	0.000000	3.770223	2.943087	0.280768	0.519272	3.491197	4.780024	2.543154	2.332111	2.006643	1.800959	1.403897	2.078938	2.273010	2.123061	0.000000	0.000000	43260.000000		1
8261.397461	1629.903931	2.278883	3.083739	4211.338867	61713.714844	532.469177	319.277985	84.778145	63.787136	26.557158	106.561676	184.404495	76.513725	2.355475	0.000000	3.917053	3.212162	0.357722	0.489078	3.624420	4.790382	2.726295	2.504169	1.928284	1.804733	1.424182	2.027601	2.265771	1.883739	0.372078	0.000000	43289.000000		1
14993.915039	2928.571289	3.281098	4.822968	7890.495117	99998.000000	1119.591431	687.726135	176.923340	78.394806	47.834957	210.298645	338.193634	156.919128	1.823712	0.000000	4.175915	3.466656	0.516019	0.683314	3.897104	4.999991	3.049060	2.837415	2.247785	1.894287	1.679745	2.322836	2.529166	2.195676	0.260956	0.000000	43316.000000		1
7407.710938	3492.809082	1.948923	2.466991	5604.972656	79469.226562	763.980835	461.706604	106.617180	40.708435	31.932116	121.702835	136.924164	120.080788	1.222056	0.000000	3.869684	3.543175	0.289795	0.392168	3.748574	4.900199	2.883082	2.664366	2.027827	1.609684	1.504228	2.085301	2.136480	2.079473	0.087091	0.000000	43354.000000		1
10775.014648	2652.314453	2.414567	4.594771	5751.601562	81197.164062	789.594360	469.496155	89.039871	51.695797	26.902536	147.199188	208.109192	90.970291	0.522404	5315.391602	4.032418	3.423625	0.382839	0.662264	3.759789	4.909541	2.897404	2.671632	1.949584	1.713455	1.429793	2.167905	2.318291	1.958900	0.000000	3.725535	43379.000000		1
21233.447266	2971.077393	1.119397	4.144545	11560.912109	99998.000000	1715.755249	1060.016724	207.532532	84.210739	64.320625	283.136566	344.724976	260.492676	2.433149	99998.000000	4.327021	3.472914	0.048984	0.617477	4.062992	4.999991	3.234455	3.025313	2.317086	1.925367	1.808350	2.451996	2.537473	2.415796	0.386169	4.999991	43416.000000		1
5359.380859	2494.843262	2.059937	3.348940	4210.209961	65479.761719	555.600281	303.227112	66.827705	48.303684	22.847420	102.259857	136.495529	140.328613	1.201139	0.000000	3.729115	3.397043	0.313854	0.524907	3.624304	4.816107	2.744762	2.481768	1.824957	1.683980	1.358837	2.009705	2.135118	2.147146	0.079593	0.000000	43444.000000		1
6646.832520	2302.985352	2.550252	2.630429	5035.902832	75758.820312	663.876526	384.933868	110.592125	29.742661	15.292260	53.191410	100.375694	56.537266	0.191634	0.000000	3.822615	3.362291	0.406583	0.420027	3.702077	4.879433	2.822087	2.585386	2.043724	1.473380	1.184472	1.725842	2.001629	1.752335	0.000000	0.000000	43471.000000		1
9712.790039	1930.087402	2.870961	3.355108	7862.886230	99998.000000	1140.317261	666.725891	152.176346	64.274368	48.081654	187.432724	244.093338	152.996613	1.114292	99998.000000	3.987344	3.285577	0.458027	0.525706	3.895582	4.999991	3.057026	2.823947	2.182347	1.808038	1.681979	2.272846	2.387556	2.184682	0.046999	4.999991	43490.000000		1
13909.141602	5583.186035	2.821621	5.584651	10089.715820	99998.000000	1484.764648	928.834473	228.458786	76.390373	57.921864	247.867844	363.110229	159.361450	1.571990	99998.000000	4.143301	3.746882	0.450499	0.746996	4.003879	4.999991	3.171658	2.967938	2.358808	1.883039	1.762843	2.394220	2.560039	2.202383	0.196450	4.999991	43543.000000		1
9342.753906	1996.221313	2.137031	3.632644	5224.433105	79783.250000	730.963257	426.064758	113.617271	54.881298	32.804813	150.036224	178.508392	155.025711	1.147701	99998.000000	3.970475	3.300209	0.329811	0.560223	3.718039	4.901912	2.863896	2.629476	2.055444	1.739424	1.515938	2.176196	2.251659	2.190404	0.059829	4.999991	43574.000000		1
22907.726562	6110.141602	4.514594	5.754257	15585.000000	99998.000000	2392.105469	1481.779663	359.622528	149.197449	76.356453	397.213318	582.401062	286.093872	1.461313	0.000000	4.359982	3.786051	0.654619	0.759989	4.192707	4.999991	3.378780	3.170784	2.555847	2.173761	1.882846	2.599024	2.765222	2.456509	0.164743	0.000000	43600.000000		1
4356.413086	984.286255	1.267417	3.398280	2823.742676	44419.414062	280.965607	173.972198	38.318539	35.552425	10.756081	43.949444	90.029755	38.127346	0.498700	99998.000000	3.639129	2.993121	0.102919	0.531259	3.450825	4.647573	2.448653	2.240480	1.583409	1.550869	1.031654	1.642953	1.954386	1.581237	0.000000	4.999991	43625.000000		1
16160.900391	2707.010742	3.315019	5.615488	10053.531250	99998.000000	1477.326782	923.058594	218.809769	109.078011	67.546211	251.895203	314.174377	176.352844	2.251390	99998.000000	4.208466	3.432490	0.520486	0.749388	4.002319	4.999991	3.169477	2.965229	2.340067	2.037737	1.829601	2.401220	2.497171	2.246382	0.352451	4.999991	43661.000000		1
5454.483398	670.373962	1.251998	2.673601	2898.899414	46192.144531	310.415314	191.592682	49.635860	21.425817	4.449835	28.456741	21.385729	84.836739	0.218652	0.000000	3.736754	2.826317	0.097604	0.427097	3.462233	4.664568	2.491943	2.282379	1.695796	1.330937	0.648344	1.454185	1.330124	1.928584	0.000000	0.000000	43715.000000		1
15049.878906	2876.739746	1.107062	5.550730	10319.318359	99998.000000	1524.319824	947.225891	208.547089	123.315628	77.623871	306.057983	381.631165	345.502075	1.841709	0.000000	4.177533	3.458901	0.044172	0.744350	4.013651	4.999991	3.183076	2.976454	2.319204	2.091018	1.889995	2.485804	2.581644	2.538451	0.265221	0.000000	43728.000000		1
40744.816406	7299.104980	2.189455	7.030924	26502.240234	99998.000000	4187.112793	2589.347656	633.584961	220.875870	163.610840	826.889099	1127.436523	681.037537	2.651546	99998.000000	4.610072	3.863270	0.340336	0.847012	4.423283	4.999991	3.621915	3.413190	2.801805	2.344148	2.213812	2.917447	3.052092	2.833171	0.423499	4.999991	43777.000000		1
14962.087891	4473.024902	3.722073	4.465254	5869.536133	87122.875000	807.754517	480.856628	145.416779	93.128914	32.604370	123.334129	177.691193	116.762688	0.002410	0.000000	4.174992	3.650601	0.570785	0.649846	3.768604	4.940132	2.907279	2.682016	2.162615	1.969085	1.513276	2.091083	2.249666	2.067304	0.000000	0.000000	43808.000000		1
17045.892578	2348.344238	3.728240	4.853805	8553.128906	99998.000000	1260.959229	765.143433	181.471863	122.923996	43.317280	200.751389	263.412964	201.954056	1.222318	99998.000000	4.231620	3.370762	0.571504	0.686082	3.932125	4.999991	3.100701	2.883743	2.258809	2.089637	1.636661	2.302659	2.420637	2.305253	0.087184	4.999991	43841.000000		1
10688.293945	3690.026367	2.244962	7.518155	11666.160156	99998.000000	1794.125366	1090.622803	260.942902	103.804817	79.504951	337.058807	448.079590	211.427292	3.705364	0.000000	4.028908	3.567029	0.351209	0.876111	4.066928	4.999991	3.253853	3.037675	2.416545	2.016217	1.900394	2.527706	2.651355	2.325161	0.568831	0.000000	43909.000000		1
7930.679199	1927.870239	1.174904	3.037483	7108.890625	95235.164062	999.402710	605.704895	145.493881	50.570232	18.329742	121.958786	200.409103	112.790825	1.745588	99998.000000	3.899310	3.285078	0.070003	0.482514	3.851802	4.978797	2.999741	2.782261	2.162845	1.703895	1.263156	2.086213	2.301918	2.052274	0.241942	4.999991	43968.000000		1
4552.560547	638.506592	3.401364	4.246308	2505.485352	43058.421875	247.352859	157.480377	43.345032	58.390594	11.903232	33.985886	38.253780	25.249653	0.330874	0.000000	3.658256	2.805165	0.531653	0.628012	3.398892	4.634058	2.393317	2.197227	1.636939	1.766343	1.075665	1.531299	1.582674	1.402255	0.000000	0.000000	44041.000000		1
13977.483398	3655.445312	3.197837	5.140593	6879.583496	91792.859375	959.702698	594.625000	127.811722	87.393158	33.865620	163.200699	225.005005	101.886726	0.040378	0.000000	4.145429	3.562940	0.504856	0.711013	3.837562	4.962809	2.982137	2.774243	2.106571	1.941477	1.529759	2.212722	2.352192	2.008118	0.000000	0.000000	44054.000000		1
17525.093750	2779.176270	2.636597	3.685068	8439.088867	99998.000000	1217.675903	744.069153	170.290222	80.695274	48.806332	249.591644	321.868317	232.365875	2.765619	0.000000	4.243660	3.443916	0.421044	0.566445	3.926296	4.999991	3.085532	2.871613	2.231190	1.906848	1.688476	2.397230	2.507678	2.366172	0.441792	0.000000	44135.000000		1
2800.836670	754.985596	1.989012	2.022933	901.697571	30120.978516	0.000000	0.000000	0.000000	24.959782	0.000000	0.000000	8.156489	25.558027	0.724145	0.000000	3.447288	2.877939	0.298637	0.305981	2.955061	4.478869	0.000000	0.000000	0.000000	1.397241	0.000000	0.000000	0.911503	1.407527	0.000000	0.000000	44183.000000		1
24470.935547	7532.580566	2.951138	6.238403	12853.612305	99998.000000	1956.644531	1200.061646	306.739502	124.552208	79.548126	335.871582	446.105988	364.624359	1.983795	0.000000	4.388650	3.876944	0.469990	0.795073	4.109025	4.999991	3.291512	3.079204	2.486770	2.095351	1.900630	2.526173	2.649438	2.561846	0.297497	0.000000	44213.000000		1
18885.962891	2641.956055	2.140115	4.940149	10523.730469	99998.000000	1583.302490	949.631165	221.875000	105.186325	64.413132	282.818939	352.042694	206.499481	1.661640	99998.000000	4.276139	3.421926	0.330437	0.693740	4.022170	4.999991	3.199564	2.977555	2.346108	2.021959	1.808974	2.451509	2.546595	2.314919	0.220537	4.999991	44253.000000		1
5235.479004	910.082214	2.568754	4.940149	2241.945801	37933.125000	201.688843	132.939972	22.455786	9.269719	19.846943	23.837301	31.651495	42.937977	1.081683	0.000000	3.718956	2.959081	0.409723	0.693740	3.350625	4.579019	2.304682	2.123656	1.351328	0.967067	1.297694	1.377257	1.500394	1.632842	0.034100	0.000000	44316.000000		1
17150.136719	4150.440918	1.964342	5.495223	10109.004883	99998.000000	1525.093872	929.000977	204.165085	94.026276	62.606064	276.213562	374.819183	244.759430	1.172581	0.000000	4.234268	3.618094	0.293217	0.739985	4.004708	4.999991	3.183297	2.968016	2.309982	1.973249	1.796616	2.441245	2.573822	2.388739	0.069143	0.000000	44355.000000		1
25678.896484	4829.184082	2.368311	7.030924	15067.684570	99998.000000	2337.248779	1428.307617	364.904968	126.501129	105.340515	431.908447	650.397522	301.697571	4.161985	0.000000	4.409576	3.683874	0.374439	0.847012	4.178047	4.999991	3.368705	3.154822	2.562180	2.102094	2.022595	2.635392	2.813179	2.479572	0.619300	0.000000	44424.000000		1
16717.707031	5718.651855	3.197837	5.489055	14187.356445	99998.000000	2146.837158	1331.102051	398.480713	196.070282	95.509560	490.595093	641.466980	411.910400	2.357989	99998.000000	4.223176	3.757294	0.504856	0.739498	4.151901	4.999991	3.331799	3.124211	2.600407	2.292412	1.980047	2.690723	2.807174	2.614803	0.372542	4.999991	44446.000000		1
11489.208984	2806.575439	2.433070	4.588603	6392.062988	99836.953125	831.067566	519.477356	152.142426	71.666092	32.823315	174.795563	294.700592	161.011246	2.057783	99998.000000	4.060290	3.448177	0.386155	0.661681	3.805641	4.999291	2.919636	2.715567	2.182250	1.855314	1.516182	2.242530	2.469381	2.206856	0.313400	4.999991	44538.000000		1
27223.152344	8008.592773	3.321187	9.241965	19853.167969	99998.000000	3107.162842	1925.165771	519.628479	245.835648	129.060638	620.121338	860.492615	348.104767	4.947394	0.000000	4.434938	3.903556	0.521293	0.965764	4.297830	4.999991	3.492364	3.284468	2.715693	2.390645	2.110794	2.792477	2.934747	2.541710	0.694376	0.000000	44594.000000		1
7408.611328	401.619965	3.685068	1.202658	2929.403809	42881.988281	269.376923	182.665268	41.574966	24.568146	4.338820	29.270847	43.641071	48.457870	0.055975	0.000000	3.869737	2.603815	0.566445	0.080142	3.466779	4.632275	2.430360	2.261656	1.618832	1.390372	0.637372	1.466435	1.639895	1.685364	0.000000	0.000000	44650.000000		1
16110.752930	3762.759521	2.075356	3.700486	8160.750488	99998.000000	1193.702881	717.598328	204.303864	95.207352	37.186806	204.744827	275.963776	174.749313	2.378906	0.000000	4.207116	3.575506	0.317093	0.568259	3.911730	4.999991	3.076896	2.855881	2.310277	1.978670	1.570389	2.311213	2.440852	2.242415	0.376377	0.000000	44672.000000		1
12338.630859	2676.099365	2.716774	3.533965	5236.971680	78221.312500	651.812927	408.700226	81.413788	43.977200	34.547127	138.712738	201.324966	168.011337	0.293737	99998.000000	4.091267	3.427502	0.434053	0.548262	3.719080	4.893325	2.814123	2.611405	1.910698	1.643228	1.538412	2.142116	2.303898	2.225339	0.000000	4.999991	44707.000000		1
26528.865234	4720.547363	4.030447	7.351633	18313.482422	99998.000000	2858.650391	1772.212280	429.447632	182.443237	124.721817	483.724518	590.640808	341.160187	2.186670	99998.000000	4.423718	3.673992	0.605353	0.866384	4.262771	4.999991	3.456161	3.248516	2.632910	2.261128	2.095942	2.684598	2.771323	2.532958	0.339783	4.999991	44768.000000		1
18324.265625	5826.039551	1.655968	3.231758	9270.304688	99998.000000	1345.533936	842.748779	168.810028	72.205742	38.670082	210.594681	284.536560	138.382782	2.211414	99998.000000	4.263027	3.765373	0.219052	0.509439	3.967094	4.999991	3.128895	2.925698	2.227398	1.858572	1.587375	2.323447	2.454138	2.141082	0.344670	4.999991	44797.000000		1
5915.681152	2909.220703	2.217208	5.957783	4496.615234	66430.960938	576.486450	354.238312	106.034355	69.859016	18.755299	89.434593	104.606583	66.525497	0.048576	0.000000	3.772005	3.463777	0.345806	0.775085	3.652886	4.822371	2.760789	2.549295	2.025447	1.844222	1.273124	1.951506	2.019559	1.822988	0.000000	0.000000	44910.000000		1
14555.089844	1663.914551	3.216340	4.428249	6586.872070	97265.828125	901.179504	561.955872	141.660797	78.968384	39.474941	154.667999	236.390167	98.482277	1.818992	0.000000	4.163015	3.221131	0.507362	0.646232	3.818679	4.987960	2.954811	2.749702	2.151250	1.897453	1.596321	2.189400	2.373629	1.993358	0.259831	0.000000	44941.000000		1
8567.280273	1709.723389	2.701355	5.538395	4485.837891	64389.101562	552.643005	348.465576	77.408012	18.372915	22.335520	81.278099	93.643898	102.253693	0.810981	99998.000000	3.932843	3.232926	0.431582	0.743384	3.651844	4.808812	2.742445	2.542160	1.888786	1.264178	1.348996	1.909974	1.971480	2.009679	0.000000	4.999991	44965.000000		1
16020.213867	5064.713867	1.412352	4.782879	12147.278320	99998.000000	1864.693604	1135.747192	301.595825	86.850418	71.104851	343.405151	490.265137	240.630295	1.926514	99998.000000	4.204669	3.704555	0.149943	0.679689	4.084479	4.999991	3.270607	3.055282	2.479425	1.938772	1.851899	2.535807	2.690431	2.381350	0.284772	4.999991	45011.000000		1
12343.672852	3072.328857	2.352893	3.962604	8774.876953	99998.000000	1287.664429	785.644104	174.918915	90.449142	49.321316	216.737488	313.936951	116.337128	0.653110	99998.000000	4.091444	3.487468	0.371602	0.597981	3.943241	4.999991	3.109803	2.895226	2.242837	1.956404	1.693035	2.335934	2.496842	2.065718	0.000000	4.999991	45045.000000		1
14217.738281	5487.543945	2.377563	7.635337	12795.619141	99998.000000	2017.394165	1203.558594	291.598328	115.560028	95.336868	373.412994	491.584961	292.662231	0.290981	99998.000000	4.152831	3.739378	0.376132	0.882828	4.107061	4.999991	3.304791	3.080467	2.464785	2.062808	1.979261	2.572189	2.691599	2.466367	0.000000	4.999991	45115.000000		1
11448.305664	1821.613770	1.634382	5.149844	5818.040527	75245.898438	771.964661	487.070374	125.350899	83.316452	28.706524	110.835739	139.061203	81.768417	1.685562	99998.000000	4.058741	3.260456	0.213353	0.711794	3.764777	4.876483	2.887597	2.687592	2.098127	1.920731	1.457981	2.044680	2.143206	1.912586	0.226745	4.999991	45151.000000		1
23494.693359	5529.680176	1.970509	6.386423	18636.988281	99998.000000	2988.198242	1788.722656	432.334015	186.279404	122.883904	637.695618	796.955261	440.795776	1.994929	99998.000000	4.370970	3.742700	0.294578	0.805258	4.270376	4.999991	3.475410	3.252543	2.635819	2.270165	2.089495	2.804613	2.901434	2.644238	0.299928	4.999991	45211.000000		1
7679.928223	903.806824	2.318972	1.942755	3256.588379	55396.597656	358.299591	215.078445	47.495743	34.359016	1.507948	38.392548	60.502953	58.452267	0.765865	99998.000000	3.885357	2.956076	0.365295	0.288418	3.512763	4.743483	2.554246	2.332597	1.676655	1.536041	0.178386	1.584247	1.781777	1.766801	0.000000	4.999991	45236.000000		1
18485.734375	7449.890137	3.657314	4.912396	9526.717773	99998.000000	1433.312500	862.697510	212.216736	106.191628	62.547474	239.563324	363.264435	207.600372	2.853198	99998.000000	4.266837	3.872150	0.563162	0.691293	3.978943	4.999991	3.156341	2.935858	2.326780	2.026090	1.796210	2.379420	2.560223	2.317228	0.455332	4.999991	45314.000000		1
7732.918945	650.644226	2.170952	2.392981	3455.397217	59468.835938	436.848602	237.959778	91.426689	43.616402	17.265854	73.386818	111.612839	84.716469	1.224515	99998.000000	3.888344	2.813344	0.336650	0.378939	3.538498	4.774290	2.640331	2.376503	1.961073	1.639650	1.237188	1.865618	2.047714	1.927968	0.087964	4.999991	45352.000000		1
9648.654297	2370.513184	2.328223	4.822968	9128.357422	99998.000000	1313.284180	829.815613	177.407486	90.150017	51.668041	222.433167	316.252838	228.825745	3.253411	0.000000	3.984467	3.374842	0.367025	0.683314	3.960393	4.999991	3.118359	2.918982	2.248972	1.954966	1.713222	2.347199	2.500034	2.359505	0.512339	0.000000	45426.000000		1
25274.412109	11451.864258	2.581089	9.818624	20404.025391	99998.000000	3209.795898	1971.523560	468.459991	168.982712	119.858757	578.882507	830.278137	524.355835	1.973230	99998.000000	4.402681	4.058876	0.411803	0.992051	4.309716	4.999991	3.506477	3.294802	2.670672	2.227842	2.078670	2.762590	2.919224	2.719626	0.295178	4.999991	45459.000000		1
16956.166016	2644.916504	2.796951	5.063499	8726.462891	99998.000000	1240.113159	773.793335	234.256210	116.263115	64.604324	274.344818	376.697205	234.441238	2.882245	0.000000	4.229328	3.422412	0.446685	0.704451	3.940838	4.999991	3.093461	2.888625	2.369691	2.065442	1.810262	2.438297	2.575992	2.370034	0.459731	0.000000	45495.000000		1
10308.093750	514.395386	2.833956	1.637465	4511.521973	70973.656250	539.937988	332.741577	92.613922	15.415610	14.764941	55.963692	100.110497	68.526840	0.664514	99998.000000	4.013178	2.711297	0.452393	0.214172	3.654323	4.851097	2.732344	2.522107	1.966676	1.187961	1.169232	1.747906	2.000480	1.835861	0.000000	4.999991	45524.000000		1
6365.342285	1188.728882	3.065236	2.877128	3017.463135	50584.667969	336.883026	208.796860	51.797562	9.007601	21.049601	54.912136	58.322750	42.734451	0.015822	99998.000000	3.803822	3.075083	0.486464	0.458959	3.479642	4.704019	2.527479	2.319724	1.714309	0.954609	1.323244	1.739668	1.765838	1.630778	0.000000	4.999991	45595.000000		1
16524.861328	3710.110840	4.323402	5.674079	9100.563477	99998.000000	1286.634521	824.172363	173.216690	89.015205	64.252777	220.262207	285.563446	164.094986	2.608065	0.000000	4.218138	3.569387	0.635826	0.753895	3.959068	4.999991	3.109455	2.916018	2.238590	1.949464	1.807892	2.342940	2.455703	2.215095	0.416318	0.000000	45622.000000		1
17432.146484	4415.198242	4.181550	5.596986	11828.771484	99998.000000	1794.365845	1091.412231	298.527496	99.450577	83.384293	380.992828	495.871368	372.540314	2.856174	0.000000	4.241351	3.644950	0.621337	0.747954	4.072940	4.999991	3.253911	3.037989	2.474984	1.997607	1.921084	2.580917	2.695369	2.571173	0.455785	0.000000	45652.000000		1
19018.814453	4902.503418	3.133079	4.348072	12733.805664	99998.000000	1932.998413	1188.661011	250.424255	102.932114	74.253342	373.857056	530.359863	322.867462	3.036089	0.000000	4.279183	3.690418	0.495971	0.638297	4.104958	4.999991	3.286232	3.075058	2.398676	2.012551	1.870716	2.572706	2.724571	2.509024	0.482315	0.000000	45685.000000		1
8659.471680	3290.269043	4.058200	5.405794	6641.340332	99803.117188	947.848755	558.647034	162.516113	51.948662	20.599375	126.902016	165.066360	129.430679	0.322926	99998.000000	3.937491	3.517231	0.608333	0.732859	3.822256	4.999144	2.976739	2.747138	2.210896	1.715574	1.313854	2.103468	2.217659	2.112037	0.000000	4.999991	45706.000000		1
17663.070312	3780.139404	1.026885	4.156880	11506.407227	99998.000000	1726.169067	1073.498779	230.457047	126.630646	70.966080	349.769989	437.832306	336.442078	1.924352	0.000000	4.247066	3.577508	0.011522	0.618767	4.060940	4.999991	3.237083	3.030802	2.362590	2.102539	1.851051	2.543782	2.641308	2.526910	0.284285	0.000000	45783.000000		1
16395.683594	7678.459961	3.944102	6.121222	10966.111328	99998.000000	1628.099976	1014.913940	359.955566	150.582047	90.846947	466.443237	606.333984	435.420837	0.088165	99998.000000	4.214729	3.885274	0.595948	0.786838	4.040052	4.999991	3.211681	3.006429	2.556249	2.177773	1.958310	2.668799	2.782712	2.638909	0.000000	4.999991	45837.000000		1
11665.641602	3411.645020	2.053770	4.563933	6696.721191	92606.867188	924.008423	574.916809	136.702133	65.911835	37.106628	155.919998	213.413223	175.393814	0.877955	99998.000000	4.066909	3.532964	0.312552	0.659339	3.825862	4.966643	2.965676	2.759605	2.135775	1.818963	1.569451	2.192902	2.329221	2.244014	0.000000	4.999991	45875.000000		1
10919.947266	2738.483398	3.167000	4.039698	5838.371582	80840.929688	789.387756	496.340088	104.125526	62.942192	33.871788	130.938629	171.061157	79.622131	0.462223	0.000000	4.038220	3.437510	0.500648	0.606349	3.766292	4.907631	2.897290	2.695779	2.017557	1.798942	1.529838	2.117068	2.233151	1.901034	0.000000	0.000000	45921.000000		1
8534.212891	922.725586	2.106194	4.126042	4259.124512	60660.792969	527.171326	328.732727	88.688324	26.927206	21.536831	51.507687	92.216125	29.736492	0.108479	99998.000000	3.931164	2.965073	0.323498	0.615534	3.629320	4.782908	2.721952	2.516843	1.947866	1.430191	1.333182	1.711872	1.964807	1.473290	0.000000	4.999991	45956.000000		1
9710.591797	2413.765625	3.315019	6.105803	6465.428223	87286.937500	876.836426	548.652649	112.655144	70.121132	45.478977	181.444107	278.998169	184.506256	1.287691	0.000000	3.987246	3.382695	0.520486	0.785743	3.810597	4.940949	2.942919	2.739297	2.051751	1.845849	1.657811	2.258743	2.445601	2.266011	0.109812	0.000000	45988.000000		1
5637.799316	77.207565	2.103110	3.694319	3156.104736	51450.468750	351.561646	216.789917	67.657227	45.953876	20.503778	41.029144	46.277668	44.523022	0.256256	0.000000	3.751110	1.887660	0.322862	0.567534	3.499151	4.711390	2.546001	2.336039	1.830314	1.662322	1.311834	1.613092	1.665371	1.648585	0.000000	0.000000	46125.000000		0
25816.246094	3761.319336	1.754647	6.537526	13376.780273	99998.000000	2076.438477	1259.562378	299.936768	116.910706	92.234627	394.854248	499.084625	317.831696	2.854437	0.000000	4.411893	3.575340	0.244190	0.815413	4.126351	4.999991	3.317319	3.100220	2.477030	2.067854	1.964894	2.596437	2.698174	2.502197	0.455520	0.000000	46190.000000		1
11582.855469	4048.110107	3.315019	7.209781	9843.673828	99998.000000	1481.865967	890.805786	227.175949	126.189674	65.344421	312.438232	399.575439	312.391998	1.006121	0.000000	4.063816	3.607252	0.520486	0.857922	3.993157	4.999991	3.170809	2.949783	2.356362	2.101024	1.815209	2.494764	2.601599	2.494700	0.002650	0.000000	46240.000000		1
8446.927734	3152.740479	2.621178	3.947186	8519.549805	99998.000000	1210.299561	758.195740	183.812408	114.119919	58.689716	256.301849	363.523468	255.913315	2.435391	0.000000	3.926699	3.498688	0.418496	0.596288	3.930417	4.999991	3.082893	2.879781	2.264375	2.057361	1.768562	2.408752	2.560533	2.408093	0.386569	0.000000	46289.000000		1
18567.662109	2870.368652	3.771412	4.539263	11239.185547	99998.000000	1695.673950	1029.666504	256.779846	85.459656	71.181938	370.458801	488.821930	289.643250	1.571357	0.000000	4.268757	3.457938	0.576504	0.656985	4.050735	4.999991	3.229342	3.012697	2.409561	1.931761	1.852370	2.568740	2.689151	2.461864	0.196275	0.000000	46330.000000		1
12256.880859	7101.396973	3.237926	6.182896	15614.794922	99998.000000	2440.584961	1466.576782	405.305023	205.077881	93.088821	468.703613	597.647095	373.536346	4.074660	0.000000	4.088380	3.851344	0.510267	0.791192	4.193536	4.999991	3.387494	3.166305	2.607782	2.311919	1.968898	2.670898	2.776445	2.572333	0.610091	0.000000	46367.000000		1
12956.506836	2787.872559	2.895631	4.625608	6700.187012	98796.632812	914.149658	547.560974	137.815369	35.062111	37.189888	173.750183	256.727417	149.854279	1.024107	0.000000	4.112488	3.445273	0.461743	0.665169	3.826087	4.994742	2.961017	2.738432	2.139298	1.544838	1.570425	2.239925	2.409472	2.175669	0.010345	0.000000	46398.000000		1
19173.447266	5098.042969	2.180203	5.519892	12419.412109	99998.000000	1887.537964	1145.467041	315.546661	101.809631	94.168129	417.960693	546.580383	305.376495	2.661574	99998.000000	4.282700	3.707403	0.338497	0.741931	4.094101	4.999991	3.275896	3.058983	2.499063	2.007789	1.973904	2.621135	2.737654	2.484836	0.425139	4.999991	46437.000000		1
20023.316406	5502.413574	1.384599	4.767460	11732.414062	99998.000000	1788.216919	1080.141113	255.530930	144.152451	86.856583	382.303436	506.023041	254.642807	3.281926	99998.000000	4.301536	3.740553	0.141324	0.678287	4.069387	4.999991	3.252420	3.033480	2.407444	2.158822	1.938803	2.582408	2.704170	2.405931	0.516129	4.999991	46472.000000		1
14137.536133	1732.968628	2.127780	1.915002	7160.145508	99998.000000	1056.899048	607.370117	151.399231	85.894463	44.060459	187.778107	241.555420	136.939590	0.256153	99998.000000	4.150374	3.238791	0.327927	0.282169	3.854922	4.999991	3.024034	2.783453	2.180124	1.933965	1.644049	2.273645	2.383017	2.136529	0.000000	4.999991	46493.000000		1
3487.329346	763.354858	2.981975	3.564802	1617.680054	37620.132812	116.910706	72.766983	46.000130	22.307766	9.605846	41.245007	64.462479	36.890766	0.703480	99998.000000	3.542493	2.882726	0.474504	0.552035	3.208893	4.575420	2.067854	1.861934	1.662759	1.348456	0.982536	1.615371	1.809307	1.566918	0.000000	4.999991	46538.000000		1
3531.537598	716.411133	2.303553	3.759078	2559.256348	42368.957031	264.143799	164.964600	33.742268	34.004387	14.835867	38.811935	71.518066	56.996742	0.309338	99998.000000	3.547964	2.855162	0.362398	0.575081	3.408114	4.627048	2.421840	2.217391	1.528174	1.531535	1.171313	1.588965	1.854416	1.755850	0.000000	4.999991	46552.000000		1
6374.220703	210.153717	3.500043	3.987274	2961.403809	50625.449219	339.208191	199.641251	69.303947	30.350157	21.835955	69.282356	105.503952	47.205872	1.213424	99998.000000	3.804427	2.322537	0.544073	0.600676	3.471498	4.704369	2.530466	2.300250	1.840758	1.482161	1.339172	1.840623	2.023269	1.673996	0.084013	4.999991	46577.000000		0
13367.483398	2421.897461	3.145414	4.175382	9184.690430	99998.000000	1413.727661	825.763550	178.597809	79.113319	49.913395	245.003036	324.467896	159.549561	0.410229	99998.000000	4.126050	3.384156	0.497678	0.620696	3.963064	4.999991	3.150366	2.916856	2.251876	1.898250	1.698217	2.389171	2.511172	2.202896	0.000000	4.999991	46658.000000		1
28035.660156	6944.009277	3.466122	6.956914	17715.261719	99998.000000	2739.004395	1683.613403	405.092255	147.556900	91.500694	447.977814	641.201782	392.637024	3.230850	0.000000	4.447711	3.841610	0.539844	0.842417	4.248348	4.999991	3.437593	3.226242	2.607554	2.168960	1.961424	2.651257	2.806995	2.593991	0.509317	0.000000	46739.000000		1
5623.580078	2435.604736	2.784616	3.028231	5177.776367	78086.718750	695.972107	396.325195	77.432678	20.044302	8.224331	100.119743	136.532532	158.646027	0.374332	99998.000000	3.750013	3.386607	0.444765	0.481189	3.714143	4.892577	2.842592	2.598052	1.888924	1.301991	0.915101	2.000520	2.135236	2.200429	0.000000	4.999991	46768.000000		1
7157.644531	1320.102295	1.729977	3.712821	3407.266113	55492.558594	363.816406	214.239670	60.758904	20.599375	15.471117	71.434807	83.128349	48.985191	1.733028	99998.000000	3.854770	3.120608	0.238040	0.569704	3.532406	4.744235	2.560882	2.330900	1.783610	1.313854	1.189522	1.853910	1.919749	1.690065	0.238806	4.999991	46793.000000		1
11895.867188	6464.040527	4.042781	7.459564	12774.665039	99998.000000	1919.047607	1162.566406	286.041443	143.085480	88.771591	335.615631	485.294128	293.559601	2.020884	71723.382812	4.075396	3.810504	0.606680	0.872713	4.106349	4.999991	3.283086	3.065418	2.456429	2.155596	1.948274	2.525842	2.686005	2.467696	0.305541	4.855661	46817.000000		1
26983.867188	5771.500977	2.254213	6.574531	15222.901367	99998.000000	2286.006348	1429.670654	365.860931	140.658569	91.315674	417.575226	522.755371	334.268036	2.568472	99998.000000	4.431104	3.761289	0.352995	0.817865	4.182498	4.999991	3.359077	3.155236	2.563316	2.148166	1.960545	2.620735	2.718298	2.524095	0.409675	4.999991	46857.000000		1
20972.371094	4359.731445	4.604022	5.458218	10076.656250	99998.000000	1491.629150	907.612183	247.855499	73.578003	60.342598	286.235718	373.320496	187.213776	2.968027	99998.000000	4.321648	3.639460	0.663137	0.737051	4.003316	4.999991	3.173661	2.957900	2.394199	1.866748	1.780624	2.456724	2.572082	2.272338	0.472468	4.999991	46904.000000		1
7558.397949	1393.985596	2.747611	3.663482	3940.086914	60489.804688	458.009216	283.198242	97.637337	30.513596	28.132948	62.630733	53.012554	15.998437	0.609603	99998.000000	3.878430	3.144258	0.438955	0.563894	3.595506	4.781682	2.660874	2.452091	1.989616	1.484493	1.449215	1.796788	1.724379	1.204078	0.000000	4.999991	46945.000000		1
12206.856445	4981.064453	1.834825	2.692104	8626.824219	99998.000000	1211.187744	759.870239	191.716034	93.708656	47.819538	217.172302	279.232544	179.270065	2.719969	0.000000	4.086604	3.697322	0.263595	0.430092	3.935851	4.999991	3.083211	2.880739	2.282658	1.971780	1.679605	2.336804	2.445966	2.253508	0.434564	0.000000	46991.000000		1
14475.753906	3036.702393	4.061284	3.830003	9812.428711	99998.000000	1388.394775	880.789795	191.709869	80.861801	58.566368	273.191498	367.603241	240.476120	1.660723	99998.000000	4.160641	3.482402	0.608663	0.583199	3.991776	4.999991	3.142513	2.944872	2.282645	1.907743	1.767648	2.436467	2.565379	2.381072	0.220297	4.999991	47043.000000		1
8184.008301	2809.159668	5.757340	6.611536	7650.256348	99998.000000	1092.130737	662.168152	155.102814	87.683029	49.117790	207.702133	277.160278	152.509384	2.178881	0.000000	3.912966	3.448576	0.760222	0.820302	3.883676	4.999991	3.038275	2.820968	2.190620	1.942916	1.691239	2.317441	2.442731	2.183297	0.338234	0.000000	47132.000000		1
21222.777344	3303.057373	4.480672	9.682940	10926.028320	99998.000000	1584.992432	990.694275	222.035355	80.676773	79.930511	315.432556	411.706879	271.486206	2.693251	99998.000000	4.326802	3.518916	0.651343	0.986007	4.038462	4.999991	3.200027	2.995940	2.346422	1.906749	1.902713	2.498907	2.614588	2.433748	0.430277	4.999991	47175.000000		1
5664.189941	1188.898438	3.586388	4.304899	3517.361816	57961.492188	403.013824	234.401154	83.745094	8.017721	29.468208	81.941109	102.950615	87.402405	0.702943	99998.000000	3.753138	3.075145	0.554657	0.633963	3.546217	4.763140	2.605320	2.369960	1.922959	0.904051	1.469354	1.913502	2.012629	1.941523	0.000000	4.999991	47224.000000		1
40741.328125	9021.125977	2.411484	10.222594	28615.546875	99998.000000	4538.014648	2805.344971	663.657593	336.799774	196.779541	870.261902	1042.982178	666.244812	3.525514	0.000000	4.610035	3.955261	0.382284	1.009561	4.456602	4.999991	3.656866	3.447986	2.821944	2.527372	2.293980	2.939650	3.018277	2.823634	0.547222	0.000000	47312.000000		1
15547.834961	659.395874	3.426034	6.235320	7266.226074	99998.000000	1010.060120	613.688660	162.670303	76.550728	48.855675	189.532745	235.474289	181.962173	1.961803	0.000000	4.191670	2.819146	0.534792	0.794859	3.861309	4.999991	3.004347	2.787948	2.211308	1.883949	1.688915	2.277684	2.371943	2.259981	0.292655	0.000000	47329.000000		1
15199.304688	3890.034668	2.392981	4.900061	8437.593750	99998.000000	1178.737549	727.632812	192.912521	87.522675	58.939499	237.642166	309.958923	144.281967	1.221852	0.000000	4.181824	3.589953	0.378939	0.690201	3.926219	4.999991	3.071417	2.861912	2.285360	1.942121	1.770406	2.375923	2.491304	2.159212	0.087019	0.000000	47352.000000		1
19504.814453	2918.666260	2.241878	2.704439	9745.545898	99998.000000	1436.772461	855.928711	202.231583	131.663315	39.416348	204.371704	250.788132	149.462646	1.937632	99998.000000	4.290142	3.465184	0.350612	0.432077	3.988806	4.999991	3.157388	2.932438	2.305849	2.119465	1.595676	2.310421	2.399307	2.174533	0.287271	4.999991	47386.000000		1
9446.284180	2648.373535	1.711475	4.150712	5075.143066	77119.875000	629.261536	400.679413	81.675903	45.756516	34.778404	99.169952	152.447708	153.431427	0.972235	0.000000	3.975261	3.422979	0.233371	0.618123	3.705448	4.887167	2.798831	2.602797	1.912094	1.660453	1.541310	1.996380	2.183121	2.185914	0.000000	0.000000	47480.000000		1
29602.886719	7764.511719	3.802250	9.732280	27691.017578	99998.000000	4349.366699	2700.695312	610.802307	212.679291	171.246185	796.338501	1026.798706	561.687622	3.102587	0.000000	4.471334	3.890114	0.580041	0.988215	4.442339	4.999991	3.638426	3.431476	2.785901	2.327725	2.233621	2.901098	3.011485	2.749495	0.491724	0.000000	47526.000000		1
17276.726562	6829.103027	2.803118	10.669736	15118.586914	99998.000000	2339.185547	1417.264771	378.590607	153.042877	128.989716	569.705322	752.919495	427.594299	2.876529	99998.000000	4.237462	3.834364	0.447641	1.028154	4.179511	4.999991	3.369065	3.151451	2.578170	2.184813	2.110555	2.755650	2.876749	2.631032	0.458869	4.999991	47628.000000		1
10767.447266	3459.171631	1.779317	4.218554	8130.215332	99998.000000	1169.942749	690.202393	147.970123	58.705135	43.311111	229.624435	261.812500	171.872177	0.829059	0.000000	4.032113	3.538972	0.250253	0.625164	3.910102	4.999991	3.068165	2.838976	2.170174	1.768676	1.636599	2.361018	2.417990	2.235206	0.000000	0.000000	47646.000000		1
11692.538086	2310.784180	2.602675	4.138377	6737.013184	97127.460938	923.508850	557.361084	166.688416	66.981888	32.678379	145.416779	197.118744	140.162094	1.315369	0.000000	4.067909	3.363759	0.415420	0.616830	3.828467	4.987342	2.965441	2.746137	2.221905	1.825957	1.514261	2.162615	2.294728	2.146631	0.119048	0.000000	47687.000000		1
8601.586914	1430.953491	1.896499	1.440106	5356.201172	77489.046875	673.630371	424.596893	112.103157	40.631340	33.711433	126.325356	189.680771	112.485535	0.450992	99998.000000	3.934579	3.155626	0.277953	0.158394	3.728857	4.889240	2.828422	2.627977	2.049618	1.608861	1.527777	2.101490	2.278023	2.051097	0.000000	4.999991	47723.000000		1
13155.309570	1459.166626	1.939672	3.151581	7015.699707	96849.007812	957.661255	590.085754	146.659531	95.648323	24.176512	140.371780	163.897629	150.338425	1.519419	0.000000	4.119101	3.164105	0.287728	0.498528	3.846071	4.986095	2.981212	2.770915	2.166310	1.980677	1.383394	2.147280	2.214573	2.177070	0.181677	0.000000	47745.000000		1
13317.770508	3747.618408	2.445405	5.775843	10537.128906	99998.000000	1576.814331	948.484009	219.469681	65.955002	58.288830	252.823410	281.295563	259.928345	1.218619	99998.000000	4.124432	3.573755	0.388351	0.761615	4.022722	4.999991	3.197781	2.977030	2.341375	1.819248	1.765585	2.402817	2.449163	2.414854	0.085868	4.999991	47769.000000		1
12628.298828	1976.839966	3.160832	3.503127	6700.011230	99989.289062	884.983704	551.791870	145.894760	55.417870	42.157791	197.087906	267.261475	205.364670	0.668734	0.000000	4.101345	3.295971	0.499801	0.544456	3.826076	4.999953	2.946935	2.741775	2.164040	1.743650	1.624878	2.294660	2.426936	2.312526	0.000000	0.000000	47786.000000		1
7718.228027	633.412292	3.114576	2.522498	3245.826172	56036.566406	320.949371	195.481277	72.134819	52.947796	11.449922	31.179682	69.899109	35.290306	0.026835	0.000000	3.887518	2.801687	0.493399	0.401831	3.511325	4.748472	2.506437	2.291105	1.858145	1.723848	1.058802	1.493872	1.844472	1.547655	0.000000	0.000000	47817.000000		1
9474.750000	1710.531372	1.026885	2.059937	4531.279785	73305.164062	521.296814	320.684174	91.852242	46.965340	17.185677	90.057503	93.566803	95.330696	0.966290	99998.000000	3.976568	3.233131	0.011522	0.313854	3.656221	4.865135	2.717085	2.506078	1.963090	1.671777	1.235167	1.954520	1.971122	1.979233	0.000000	4.999991	47842.000000		1
29582.367188	7743.826172	2.100026	6.722550	19248.320312	99998.000000	2967.888916	1827.445190	442.442505	213.120270	145.570969	629.770386	813.783264	443.204193	5.414753	0.000000	4.471033	3.888956	0.322225	0.827534	4.284393	4.999991	3.472448	3.261844	2.645857	2.328625	2.163075	2.799182	2.910509	2.646604	0.733579	0.000000	47895.000000		1
3827.958984	294.228760	2.833956	3.370527	2475.539062	44434.312500	189.498825	128.647415	26.180943	19.119181	15.273758	30.350157	35.462997	30.991575	0.443748	0.000000	3.582967	2.468685	0.452393	0.527698	3.393670	4.647718	2.277606	2.109401	1.417985	1.281469	1.183946	1.482161	1.549775	1.491244	0.000000	0.000000	47926.000000		1
4014.207520	687.411621	2.611927	5.106671	2425.742920	44731.800781	216.114578	126.155754	29.995527	36.557724	18.733713	36.850677	51.353500	36.465210	0.814862	99998.000000	3.603600	2.837217	0.416961	0.708138	3.384845	4.650616	2.334684	2.100907	1.477057	1.562979	1.272624	1.566445	1.710570	1.561879	0.000000	4.999991	48029.000000		1
11444.069336	1952.006592	3.845422	4.536180	6809.502441	99998.000000	908.469421	563.432983	157.258347	86.424866	39.138813	146.153793	189.014679	147.791260	0.161540	99998.000000	4.058580	3.290481	0.584944	0.656690	3.833115	4.999991	2.958310	2.750842	2.196614	1.936639	1.592608	2.164810	2.276495	2.169649	0.000000	4.999991	48057.000000		1
7339.384766	443.561890	2.988143	3.441453	2952.374512	49695.000000	261.047729	166.651413	38.926033	12.523063	19.356628	33.458565	77.966164	51.766724	0.876253	99998.000000	3.865660	2.646954	0.475401	0.536742	3.470171	4.696313	2.416720	2.221809	1.590240	1.097711	1.286830	1.524507	1.891906	1.714051	0.000000	4.999991	48091.000000		1
8333.646484	2187.592041	3.315019	5.652493	5777.967285	81397.984375	740.229919	458.490265	134.734711	43.234016	23.198967	121.268028	157.023972	113.185547	0.882700	99998.000000	3.920835	3.339966	0.520486	0.752240	3.761775	4.910614	2.869367	2.661330	2.129479	1.635826	1.365469	2.083746	2.195966	2.053791	0.000000	4.999991	48132.000000		1
5741.878418	1126.196777	3.293433	3.897846	3008.871826	46747.929688	265.429718	188.345505	72.474030	11.323488	14.043346	36.255516	60.860668	70.555946	2.585487	36947.121094	3.759054	3.051614	0.517649	0.590825	3.478404	4.669763	2.423949	2.274955	1.860182	1.053980	1.147471	1.559374	1.784337	1.848534	0.412542	4.567581	48169.000000		1
21483.107422	7661.515137	1.819406	6.173645	17070.035156	99998.000000	2651.534180	1620.680542	435.032288	157.366272	106.500000	517.247864	690.766724	451.570374	2.506315	0.000000	4.332097	3.884315	0.259930	0.790542	4.232234	4.999991	3.423497	3.209697	2.638521	2.196912	2.027350	2.713699	2.839331	2.654726	0.399036	0.000000	48192.000000		1
10915.466797	3104.510742	2.735276	4.465254	8532.279297	99998.000000	1248.167969	738.950134	198.981323	89.255737	44.196144	221.082489	305.105103	153.496185	2.725015	0.000000	4.038043	3.491993	0.437001	0.649846	3.931065	4.999991	3.096273	2.868615	2.298812	1.950636	1.645384	2.344554	2.484449	2.186098	0.435369	0.000000	48220.000000		1
25820.740234	3598.630615	1.729977	2.778449	12350.284180	99998.000000	1820.472778	1121.716187	250.649368	111.767029	70.426422	353.359467	463.646301	224.477676	2.981606	99998.000000	4.411969	3.556137	0.238040	0.443802	4.091677	4.999991	3.260184	3.049883	2.399067	2.048314	1.847736	2.548217	2.666187	2.351173	0.474450	4.999991	48262.000000		1
18103.994141	4535.988281	2.781532	5.735754	11288.975586	99998.000000	1616.138184	1007.189148	235.369446	103.104805	73.063019	346.587555	482.571198	312.576996	3.061498	0.000000	4.257774	3.656672	0.444284	0.758591	4.052655	4.999991	3.208478	3.003111	2.371750	2.013279	1.863698	2.539813	2.683561	2.494957	0.485934	0.000000	48290.000000		1
12939.081055	4590.833008	2.118529	1.794736	7152.361816	99998.000000	971.238953	589.607788	205.414001	66.331223	36.314106	176.981934	227.694016	138.786743	2.342964	0.000000	4.111904	3.661891	0.326034	0.254001	3.854450	4.999991	2.987326	2.770563	2.312630	1.821718	1.560075	2.247929	2.357352	2.142348	0.369766	0.000000	48317.000000		1
6501.464844	2363.377441	1.723810	1.696056	4006.976318	65458.160156	460.124664	263.835449	60.074314	23.084867	11.101460	36.196926	53.678642	47.424820	0.320729	0.000000	3.813011	3.373533	0.236489	0.229440	3.602817	4.815964	2.662875	2.421333	1.778689	1.363327	1.045380	1.558672	1.729802	1.676006	0.000000	0.000000	48334.000000		1
7002.553711	1104.237549	2.396065	2.985059	2709.847656	46916.277344	237.025406	146.397415	46.151234	16.211214	0.000000	5.791261	8.437109	22.958435	0.344436	99998.000000	3.845257	3.043062	0.379499	0.474953	3.432945	4.671324	2.374795	2.165533	1.664183	1.209816	0.000000	0.762773	0.926194	1.360942	0.000000	4.999991	48357.000000		1
11640.604492	1838.361572	3.611058	4.687283	8879.286133	99998.000000	1272.702148	774.977478	152.574142	72.572708	41.895676	199.089264	251.534409	159.342941	0.436547	0.000000	4.065976	3.264431	0.557634	0.670921	3.948378	4.999991	3.104727	2.889289	2.183481	1.860773	1.622169	2.299048	2.400597	2.202333	0.000000	0.000000	48380.000000		1
19855.271484	4943.547852	1.816322	7.397889	15869.511719	99998.000000	2390.107178	1475.609131	348.092438	153.949493	110.447189	437.934082	614.083374	330.977692	2.677120	99998.000000	4.297876	3.694039	0.259193	0.869108	4.200563	4.999991	3.378417	3.168971	2.541695	2.187378	2.043155	2.641409	2.788227	2.519799	0.427668	4.999991	48462.000000		1
20885.267578	3455.168945	2.920300	2.923384	12640.492188	99998.000000	1880.550293	1159.063354	277.709167	105.772240	75.193886	384.267761	452.643494	292.582062	4.052619	0.000000	4.319840	3.538469	0.465428	0.465886	4.101764	4.999991	3.274285	3.064107	2.443590	2.024372	1.876183	2.584634	2.655756	2.466248	0.607736	0.000000	48510.000000		1
6597.245605	962.940613	2.800035	3.065236	3963.307373	60036.847656	433.949890	265.355713	44.220814	32.841816	10.077659	41.140160	76.044998	53.040306	0.445812	99998.000000	3.819363	2.983599	0.447163	0.486464	3.598058	4.778418	2.637439	2.423828	1.645627	1.516427	1.003360	1.614266	1.881071	1.724606	0.000000	4.999991	48533.000000		1
[truncated: 8,811 more rows]
