# Supplementary material for: Distinct elongation stalls during translation are linked with distinct pathways for mRNA degradation
Source: eLife. 2022 Jul 27;11:e76038. doi: 10.7554/eLife.76038 (PMC9352352; doi:10.7554/eLife.76038)
Supplement: Figure 1—source data 2. [file elife-76038-fig1-data2.zip › 1C_flow_cytometry_data/list_mode_data.SLH1_OPT_3.CSV]

FSC-HLin	SSC-HLin	BLU-V-HLin	GRN-V-HLin	YEL-V-HLin	ORG-V-HLin	GRN-B-HLin	YEL-B-HLin	RED-B-HLin	NIR-B-HLin	YEL-G-HLin	ORG-G-HLin	RED-G-HLin	NIR-G-HLin	BLU-V-ALin	BLU-V-W	FSC-HLog	SSC-HLog	BLU-V-HLog	GRN-V-HLog	YEL-V-HLog	ORG-V-HLog	GRN-B-HLog	YEL-B-HLog	RED-B-HLog	NIR-B-HLog	YEL-G-HLog	ORG-G-HLog	RED-G-HLog	NIR-G-HLog	BLU-V-ALog	BLU-V-WLog	TIME		P01.R1
30127.945312	4441.027832	1.569623	5.640158	13940.802734	17208.330078	1766.384033	1103.435791	285.640564	163.018768	80.985146	321.609283	465.619873	300.797119	1.855321	0.000000	4.478970	3.647484	0.195795	0.751291	4.144288	4.235739	3.247085	3.042747	2.455820	2.212238	1.908405	2.507329	2.668031	2.478274	0.268419	0.000000	32.000000		1
31247.781250	7619.943359	3.558635	8.097898	21777.492188	25593.320312	3068.286133	1889.819946	430.132202	188.891327	119.784744	550.953125	710.607483	482.009949	1.717381	0.000000	4.494819	3.881952	0.551283	0.908372	4.338008	4.408127	3.486896	3.276420	2.633602	2.276212	2.078402	2.741115	2.851630	2.683056	0.234867	0.000000	86.000000		1
30673.369141	8485.956055	3.179335	8.912005	18872.619141	21343.654297	2527.352051	1565.527832	365.876343	178.681076	105.540962	545.553467	738.678772	498.720734	1.147025	0.000000	4.486762	3.928701	0.502336	0.949975	4.275832	4.329269	3.402666	3.194661	2.563334	2.252079	2.023421	2.736837	2.868456	2.697857	0.059573	0.000000	196.000000		1
32981.046875	4908.482422	2.803118	4.261727	16062.936523	19736.976562	2097.127441	1294.007690	381.640411	114.961784	87.109451	432.519043	586.918762	364.097046	1.637688	99998.000000	4.518264	3.690947	0.447641	0.629586	4.205825	4.295280	3.321625	3.111937	2.581654	2.060554	1.940065	2.636005	2.768578	2.561217	0.214231	4.999991	260.000000		1
5904.480957	1869.054077	2.951138	1.955090	6731.302246	7353.508301	523.267273	333.518677	84.546867	21.327137	0.000000	24.219685	23.152710	12.541566	0.504381	99998.000000	3.771182	3.271622	0.469990	0.291167	3.828099	3.866495	2.718724	2.523120	1.927098	1.328933	0.000000	1.384169	1.364602	1.098352	0.000000	4.999991	280.000000		1
26556.226562	7997.343262	3.567886	7.064846	21242.849609	25807.619141	2949.873535	1810.635742	476.693573	229.127960	138.614059	631.232056	873.959290	419.625916	2.383680	0.000000	4.424166	3.902946	0.552411	0.849103	4.327213	4.411748	3.469803	3.257831	2.678239	2.360078	2.141807	2.800189	2.941491	2.622862	0.377248	0.000000	304.000000		1
27340.976562	6084.059082	3.857757	5.782010	16949.804688	20402.378906	2278.448242	1349.709229	306.576050	158.109451	56.531097	309.718384	419.539581	192.197098	0.398637	0.000000	4.436814	3.784194	0.586335	0.762079	4.229165	4.309681	3.357639	3.130240	2.486538	2.198958	1.752287	2.490967	2.622773	2.283747	0.000000	0.000000	368.000000		1
6927.467773	3198.040527	2.380646	5.519892	9640.470703	11873.072266	1118.126709	667.327209	202.589294	78.585999	47.588257	208.688934	292.242828	118.548172	0.086885	0.000000	3.840575	3.504884	0.376695	0.741931	3.984098	4.074563	3.048491	2.824339	2.306617	1.895345	1.677500	2.319499	2.465744	2.073895	0.000000	0.000000	416.000000		1
14244.276367	3768.886963	3.962604	6.395674	9469.779297	10920.548828	1045.578613	639.437927	163.228455	62.550556	53.641636	219.704056	294.839355	170.293304	0.698941	99998.000000	4.153640	3.576213	0.597981	0.805886	3.976340	4.038244	3.019357	2.805798	2.212796	1.796231	1.729502	2.341838	2.469585	2.231198	0.000000	4.999991	526.000000		1
20280.232422	3133.605957	2.750695	6.895240	16126.840820	19807.773438	2191.110596	1330.830688	322.546753	137.099945	102.716255	422.062073	585.108582	377.983124	2.418980	99998.000000	4.307073	3.496044	0.439442	0.838549	4.207549	4.296835	3.340664	3.124123	2.508593	2.137037	2.011639	2.625376	2.767236	2.577472	0.383632	4.999991	615.000000		1
4994.343262	1516.536499	3.459955	5.075834	4858.011230	6078.456055	272.975647	168.655838	38.013248	40.335304	16.100201	24.167261	43.921692	30.895979	0.946371	0.000000	3.698478	3.180853	0.539070	0.705507	3.686459	3.783793	2.436124	2.227001	1.579935	1.605685	1.206831	1.383227	1.642679	1.489902	0.000000	0.000000	697.000000		1
9431.392578	2131.369141	2.843207	5.711084	8432.283203	11186.996094	836.670776	526.560730	161.652664	81.608063	61.557594	233.590134	288.385071	243.778793	0.128893	0.000000	3.974576	3.328659	0.453808	0.756719	3.925945	4.048714	2.922554	2.721448	2.208583	1.911733	1.789282	2.368454	2.459973	2.386996	0.000000	0.000000	732.000000		1
16710.921875	3445.448975	2.698272	4.471421	12120.737305	14966.382812	1494.799194	888.357300	218.248520	115.029625	45.589993	230.546478	316.928162	223.836258	1.441163	0.000000	4.223001	3.537246	0.431086	0.650446	4.083529	4.175117	3.174583	2.948588	2.338951	2.060810	1.658870	2.362758	2.500961	2.349931	0.158713	0.000000	793.000000		1
6208.371094	817.813660	1.406185	3.706654	2540.572021	3324.409180	0.000000	0.000000	0.000000	5.328701	3.620309	0.000000	0.000000	0.000000	0.366900	0.000000	3.792978	2.912654	0.148042	0.568982	3.404932	3.521714	0.000000	0.000000	0.000000	0.726621	0.558746	0.000000	0.000000	0.000000	0.000000	0.000000	840.000000		1
15307.981445	5065.901367	2.864793	8.443276	14688.420898	18658.292969	1907.486694	1175.777222	347.179657	123.849113	108.803551	509.294861	706.145325	398.329620	0.342501	99998.000000	4.184918	3.704657	0.457093	0.926511	4.166975	4.270872	3.280462	3.070325	2.540554	2.092893	2.036643	2.706969	2.848894	2.600243	0.000000	4.999991	858.000000		1
6154.229980	1976.611816	2.325139	3.361275	6298.773926	7198.075195	514.268921	315.558990	84.975502	29.338690	18.076876	36.492966	31.173515	59.454483	0.054038	0.000000	3.789174	3.295921	0.366449	0.526504	3.799256	3.857216	2.711190	2.499081	1.929294	1.467441	1.257123	1.562209	1.493786	1.774185	0.000000	0.000000	903.000000		1
16772.396484	3935.541504	1.492530	6.358669	13124.830078	16428.193359	1681.732300	1006.057434	232.911697	89.280403	87.063194	397.897888	454.302551	273.906921	1.031261	0.000000	4.224595	3.595005	0.173923	0.803366	4.118093	4.215590	3.225757	3.002623	2.367191	1.950756	1.939835	2.599772	2.657345	2.437603	0.013369	0.000000	928.000000		1
12665.253906	1400.532349	3.231758	4.662613	8191.582031	9657.033203	792.104553	499.479340	117.277672	47.486492	28.321056	89.524017	133.473465	70.663872	0.482374	99998.000000	4.102614	3.146293	0.509439	0.668629	3.913368	3.984844	2.898782	2.698518	2.069215	1.676570	1.452109	1.951940	2.125395	1.849197	0.000000	4.999991	953.000000		1
8145.856445	1233.390625	3.278014	3.786831	6257.898926	7375.001953	466.054688	297.688721	48.137161	39.733974	23.115705	54.754864	91.565453	53.219162	0.519990	0.000000	3.910937	3.091101	0.515611	0.578276	3.796428	3.867762	2.668437	2.473762	1.682480	1.599162	1.363907	1.738423	1.961732	1.726068	0.000000	0.000000	977.000000		1
17739.613281	3212.389160	2.417651	4.428249	9884.807617	11068.306641	1046.713501	662.340820	167.360672	67.259422	28.851460	131.065063	177.999573	89.493179	2.557108	4360.720703	4.248944	3.506828	0.383394	0.646232	3.994968	4.044081	3.019828	2.821082	2.223653	1.827753	1.460168	2.117487	2.250419	1.951790	0.407749	3.639558	993.000000		1
30070.087891	4083.218506	2.827788	7.018589	16582.873047	20412.041016	2217.137207	1345.083618	345.884460	173.669998	83.088257	380.940430	513.174194	342.856232	2.546515	0.000000	4.478135	3.611003	0.451447	0.846250	4.219660	4.309886	3.345793	3.128749	2.538931	2.239725	1.919540	2.580857	2.710265	2.535112	0.405946	0.000000	1057.000000		1
32912.535156	4915.933105	3.524713	5.871439	18546.054688	21509.218750	2455.522461	1526.833008	367.541565	105.476204	89.684372	449.908234	621.160583	262.478577	0.718360	99998.000000	4.517361	3.691606	0.547124	0.768745	4.268251	4.332624	3.390144	3.183792	2.565306	2.023154	1.952717	2.653124	2.793204	2.419094	0.000000	4.999991	1193.000000		1
10595.742188	2941.627686	2.692104	3.287266	7791.096680	9541.543945	723.765808	425.694702	119.806335	38.978458	9.880299	42.216385	51.273323	25.064629	1.044762	99998.000000	4.025131	3.468588	0.430092	0.516835	3.891599	3.979619	2.859598	2.629098	2.078480	1.590825	0.994770	1.625481	1.709891	1.399061	0.019017	4.999991	1248.000000		1
4991.382812	1527.856812	3.922516	3.897846	4748.569336	5558.796875	241.549255	152.719070	43.129169	4.082870	12.646413	25.403839	37.408836	16.760120	0.428279	99998.000000	3.698221	3.184083	0.593565	0.590825	3.676563	3.744981	2.383006	2.183893	1.634771	0.610966	1.101967	1.404899	1.572974	1.224277	0.000000	4.999991	1275.000000		1
8694.058594	928.427368	2.556419	4.415914	5433.886719	6334.147461	360.152924	221.585129	56.901146	46.558289	18.332827	76.748093	73.433067	103.709221	0.510587	0.000000	3.939223	2.967748	0.407632	0.645021	3.735111	3.801688	2.556487	2.345541	1.755121	1.667997	1.263229	1.885068	1.865892	2.015817	0.000000	0.000000	1303.000000		1
18938.781250	5215.616699	2.655099	8.171907	13979.019531	16598.556641	1791.454834	1079.598389	258.269287	104.165611	64.841774	369.629272	503.768799	325.525635	0.254133	99998.000000	4.277352	3.717306	0.424081	0.912323	4.145477	4.220070	3.253206	3.033262	2.412073	2.017724	1.811855	2.567766	2.702231	2.512585	0.000000	4.999991	1411.000000		1
12838.896484	2398.846436	3.321187	5.026494	6110.616211	7491.887695	480.835052	280.641815	61.813541	84.226158	16.627520	33.837864	55.815670	60.197662	0.308960	99998.000000	4.108528	3.380002	0.521293	0.701265	3.786085	3.874591	2.681996	2.448152	1.791084	1.925447	1.220827	1.529403	1.746756	1.779580	0.000000	4.999991	1444.000000		1
17212.474609	4305.398926	2.759946	7.240619	16407.281250	19519.066406	2195.893311	1335.650513	294.182495	153.601028	94.858887	436.577240	595.840027	372.959686	1.840360	0.000000	4.235843	3.634013	0.440901	0.859776	4.215036	4.290459	3.341611	3.125693	2.468617	2.186394	1.977078	2.640061	2.775130	2.571662	0.264903	0.000000	1506.000000		1
13153.576172	3813.101562	2.596508	4.255559	6944.333008	8909.325195	634.692017	386.632996	117.820404	47.369312	25.129387	110.255997	149.752518	91.331093	0.533338	99998.000000	4.119044	3.581278	0.414390	0.628957	3.841630	3.949845	2.802563	2.587299	2.071220	1.675497	1.400182	2.042402	2.175374	1.960619	0.000000	4.999991	1578.000000		1
19078.603516	5134.443359	3.607974	7.203614	13889.995117	16290.935547	1741.562988	1080.486572	266.259247	110.305336	54.011684	283.713226	364.581177	313.286285	3.681731	0.000000	4.280547	3.710493	0.557263	0.857550	4.142702	4.211946	3.240939	3.033619	2.425305	2.042597	1.732488	2.452880	2.561794	2.495941	0.566052	0.000000	1600.000000		1
16722.650391	6215.368164	2.917217	8.282923	20207.287109	23825.464844	2760.920654	1660.843140	392.427338	149.397888	108.859062	526.406555	701.205200	361.118134	0.103985	0.000000	4.223305	3.793467	0.464969	0.918184	4.305508	4.377041	3.441054	3.220329	2.593759	2.174345	2.036865	2.721321	2.845845	2.557649	0.000000	0.000000	1869.000000		1
16464.044922	4240.815918	3.654230	3.755994	14286.819336	16721.144531	1772.640991	1054.472168	221.733154	98.775238	41.208000	192.428375	269.568115	231.234146	0.430575	99998.000000	4.216537	3.627450	0.562796	0.574725	4.154935	4.223266	3.248621	3.023035	2.345831	1.994648	1.614982	2.284269	2.430669	2.364052	0.000000	4.999991	1959.000000		1
8634.576172	2090.466553	3.055985	5.082002	5992.021973	7941.928711	462.625580	291.280701	100.458954	58.683548	34.473114	85.872871	106.025108	76.208435	0.576850	0.000000	3.936241	3.320243	0.485151	0.706035	3.777573	3.899926	2.665230	2.464312	2.001989	1.768516	1.537480	1.933856	2.025409	1.882003	0.000000	0.000000	1994.000000		1
4101.107422	428.957306	2.861710	2.701355	2264.043945	3206.061523	0.000000	0.000000	13.910746	5.001824	3.570970	0.000000	0.000000	0.000000	1.021147	0.000000	3.612901	2.632414	0.456626	0.431582	3.354885	3.505972	0.000000	0.000000	1.143350	0.699128	0.552786	0.000000	0.000000	0.000000	0.009088	0.000000	2025.000000		1
10588.960938	1144.631348	1.655968	4.070535	7161.144531	9532.064453	636.335632	401.194397	195.330185	72.467857	53.163654	246.190277	295.079865	175.409225	1.410364	0.000000	4.024853	3.058666	0.219052	0.609652	3.854982	3.979187	2.803686	2.603355	2.290769	1.860145	1.725615	2.391271	2.469939	2.244052	0.149331	0.000000	2054.000000		1
12927.875000	1200.739990	3.213256	4.323402	7566.147461	8653.226562	716.352539	445.927124	105.248001	61.492836	26.600330	108.812805	135.098587	152.793091	0.722284	0.000000	4.111527	3.079449	0.506945	0.635826	3.878875	3.937178	2.855127	2.649264	2.022214	1.788825	1.424887	2.036680	2.130651	2.184104	0.000000	0.000000	2124.000000		1
8307.697266	1321.567139	1.859494	6.053379	4192.052734	5035.276855	153.462265	98.679642	12.412048	11.311153	4.280230	0.000000	0.000000	0.000000	0.260473	0.000000	3.919481	3.121089	0.269395	0.781998	3.622427	3.702023	2.186002	1.994228	1.093843	1.053507	0.631467	0.000000	0.000000	0.000000	0.000000	0.000000	2180.000000		1
4448.798828	1366.318237	2.713690	4.462170	3530.739014	4759.235840	58.646545	26.736015	19.082176	25.126303	10.808504	22.872089	11.308070	104.174866	0.641387	99998.000000	3.648243	3.135552	0.433560	0.649546	3.547866	3.677537	1.768242	1.427097	1.280628	1.400129	1.033766	1.359306	1.053388	2.017763	0.000000	4.999991	2215.000000		1
18531.468750	6084.583496	3.463039	8.572794	19123.109375	23134.056641	2601.540771	1611.999756	402.002350	217.496094	130.781357	639.647583	809.407410	559.263794	2.505068	99998.000000	4.267910	3.784231	0.539457	0.933122	4.281559	4.364252	3.415231	3.207365	2.604228	2.337451	2.116546	2.805941	2.908167	2.747617	0.398819	4.999991	2251.000000		1
9676.626953	1315.479736	3.123827	3.392113	7406.304688	8585.004883	667.734314	423.289398	106.191628	53.934589	24.938196	85.629257	98.300339	107.745834	0.861839	99998.000000	3.985724	3.119084	0.494687	0.530470	3.869601	3.933741	2.824604	2.626637	2.026090	1.731867	1.396865	1.932622	1.992555	2.032400	0.000000	4.999991	2291.000000		1
8783.098633	1668.207031	3.928683	6.623871	7736.937012	8566.237305	750.773193	457.663849	129.319672	53.348679	21.117443	78.351631	77.676292	71.533485	0.607881	99998.000000	3.943648	3.222250	0.594247	0.821112	3.888569	3.932790	2.875509	2.660547	2.111665	1.727124	1.324641	1.894048	1.890288	1.854509	0.000000	4.999991	2325.000000		1
8159.363281	3670.586670	2.895631	7.345466	8410.953125	10254.362305	847.257202	522.607361	121.545563	62.436459	51.495354	157.711655	221.122574	84.494438	0.148123	0.000000	3.911656	3.564735	0.461743	0.866019	3.924845	4.010909	2.928015	2.718175	2.084739	1.795438	1.711768	2.197864	2.344633	1.926828	0.000000	0.000000	2347.000000		1
12355.584961	3021.095703	3.308852	3.928683	9421.898438	10971.452148	1003.676758	621.237671	159.910355	28.993311	35.570927	148.259995	201.167694	229.254395	0.898302	0.000000	4.091863	3.480165	0.519677	0.594247	3.974138	4.040264	3.001594	2.793258	2.203876	1.462298	1.551095	2.171024	2.303558	2.360318	0.000000	0.000000	2368.000000		1
748.454224	3385.550537	1.005299	6.016374	13695.712891	15828.479492	1742.056396	1066.973633	216.607971	94.784882	56.324490	226.605453	272.485321	126.596725	1.063869	99998.000000	2.874165	3.529629	0.002295	0.779335	4.136585	4.199439	3.241062	3.028154	2.335675	1.976739	1.750697	2.355270	2.435343	2.102422	0.026888	4.999991	2414.000000		0
9664.489258	1214.000122	1.387682	4.052033	6173.663574	7269.173828	457.013153	292.076324	62.572144	39.206654	19.961040	60.089733	41.525627	78.999222	0.294586	0.000000	3.985179	3.084219	0.142290	0.607673	3.790543	3.861485	2.659929	2.465496	1.796381	1.593360	1.300183	1.778800	1.618316	1.897623	0.000000	0.000000	2432.000000		1
11569.824219	2542.622803	2.260381	2.726025	6502.556641	7511.827148	489.321503	319.987244	48.248177	26.045258	17.601980	42.648106	60.074314	46.416435	1.148121	0.000000	4.063327	3.405282	0.354182	0.435530	3.813084	3.875746	2.689594	2.505133	1.683481	1.415729	1.245561	1.629900	1.778689	1.666672	0.059988	0.000000	2451.000000		1
8179.873047	2360.386230	2.411484	4.758209	8300.863281	9617.638672	789.076294	511.465820	102.888947	74.792999	23.137291	91.146065	91.969421	151.670609	1.154261	0.000000	3.912747	3.372983	0.382284	0.677444	3.919123	3.983068	2.897119	2.708817	2.012369	1.873861	1.364313	1.959738	1.963643	2.180902	0.062304	0.000000	2490.000000		1
9957.429688	1908.266846	3.894762	4.274062	6024.253418	7447.284668	437.804565	271.655792	77.330917	19.298037	13.121308	76.840599	77.654709	43.224766	1.061054	0.000000	3.998147	3.280639	0.590481	0.630841	3.779903	3.871998	2.641280	2.434019	1.888353	1.285513	1.117977	1.885591	1.890168	1.635733	0.025738	0.000000	2526.000000		1
22584.251953	6476.677734	3.179335	6.198315	17018.472656	20542.708984	2283.446777	1385.838379	342.008209	125.680855	69.159012	347.935150	426.573578	283.019379	1.014692	0.000000	4.353806	3.811352	0.502336	0.792274	4.230921	4.312658	3.358591	3.141713	2.534037	2.099269	1.839849	2.541498	2.629994	2.451816	0.006334	0.000000	2568.000000		1
25167.957031	5278.672852	2.812370	9.809373	16581.244141	20722.384766	2288.356201	1350.424683	339.498047	154.223938	111.125610	454.721954	564.324219	348.703003	1.214528	0.000000	4.400848	3.722525	0.449072	0.991641	4.219617	4.316440	3.359524	3.130470	2.530837	2.188152	2.045814	2.657746	2.751529	2.542456	0.084408	0.000000	2628.000000		1
13699.145508	6450.879395	2.618094	9.137118	18004.898438	20974.486328	2489.465332	1509.002930	352.807465	158.254395	104.227287	514.697571	687.402344	382.880096	0.046607	0.000000	4.136693	3.809619	0.417985	0.960809	4.255391	4.321692	3.396106	3.178690	2.547538	2.199356	2.017982	2.711552	2.837211	2.583063	0.000000	0.000000	2670.000000		1
28706.308594	7363.073730	2.260381	7.141939	17625.003906	20636.554688	2300.993408	1456.946289	370.983032	163.783539	94.411743	428.389893	550.348694	363.221252	0.686503	0.000000	4.457977	3.867059	0.354182	0.853816	4.246129	4.314637	3.361915	3.163444	2.569354	2.214270	1.975026	2.631839	2.740638	2.560171	0.000000	0.000000	2853.000000		1
6436.617188	1202.716675	3.981107	1.597377	4974.967773	5683.768555	245.336090	152.139328	25.810894	28.037354	11.089125	26.134686	40.612839	57.764595	0.143623	0.000000	3.808658	3.080163	0.600004	0.203407	3.696790	3.754636	2.389761	2.182241	1.411803	1.447737	1.044897	1.417217	1.608663	1.761662	0.000000	0.000000	2939.000000		1
14856.701172	4039.892090	2.050686	5.563065	13577.833984	16304.546875	1725.647827	1045.998047	274.721039	126.038567	58.973419	256.681152	320.366547	219.361755	1.418392	0.000000	4.171922	3.606370	0.311899	0.745314	4.132831	4.212309	3.236952	3.019531	2.438892	2.100503	1.770656	2.409394	2.505647	2.341161	0.151796	0.000000	2981.000000		1
10752.392578	2045.610474	2.346725	5.427380	5299.719727	6113.956055	305.931549	188.592209	50.610321	52.207699	1.480195	1.585042	0.000000	37.399582	0.295424	0.000000	4.031505	3.310823	0.370462	0.734590	3.724253	3.786322	2.485624	2.275524	1.704239	1.717735	0.170319	0.200041	0.000000	1.572867	0.000000	0.000000	3014.000000		1
16943.019531	3361.935059	3.247177	4.955568	9271.377930	10781.370117	996.359070	625.530212	126.639900	47.649933	33.810112	156.928375	217.042786	161.535492	1.041190	0.000000	4.228991	3.526589	0.511506	0.695093	3.967144	4.032674	2.998416	2.796248	2.102571	1.678062	1.529047	2.195701	2.336545	2.208268	0.017530	0.000000	3104.000000		1
8020.588867	816.743652	1.692973	2.331306	3875.143311	4991.906738	99.573921	66.923302	19.871613	26.344379	2.630429	0.000000	0.000000	41.537960	1.030774	0.000000	3.904206	2.912086	0.228650	0.367599	3.588288	3.698267	1.998146	1.825577	1.298233	1.420688	0.420027	0.000000	0.000000	1.618445	0.013163	0.000000	3128.000000		1
12994.955078	3338.002197	3.487709	8.668389	12455.082031	14309.485352	1538.440308	940.706848	233.978683	105.056808	71.733932	292.236664	354.636139	253.767029	0.268302	0.000000	4.113775	3.523487	0.542540	0.937938	4.095346	4.155624	3.187081	2.973454	2.369176	2.021424	1.855725	2.465735	2.549783	2.404435	0.000000	0.000000	3154.000000		1
11505.799805	2294.807373	2.732193	4.298732	7306.271484	8593.535156	649.987366	412.443878	91.846077	66.325050	28.043520	126.414787	165.760208	149.845032	0.156091	0.000000	4.060917	3.360746	0.436511	0.633340	3.863696	3.934172	2.812905	2.615365	1.963061	1.821678	1.447832	2.101798	2.219480	2.175642	0.000000	0.000000	3194.000000		1
4963.110840	727.990540	1.396934	2.639680	4342.604004	5560.949219	191.031448	103.755470	50.181683	13.105889	8.353848	0.000000	15.122655	32.178814	1.543027	0.000000	3.695754	2.862126	0.145176	0.421551	3.637750	3.745149	2.281105	2.016011	1.700545	1.117466	0.921887	0.000000	1.179628	1.507570	0.188374	0.000000	3213.000000		1
23888.171875	7763.281250	2.340558	9.673689	23737.859375	28052.802734	3426.468506	2093.716797	482.207306	238.049210	135.104767	566.837463	786.276306	455.125916	0.910463	0.000000	4.378183	3.890045	0.369319	0.985592	4.375442	4.447976	3.534847	3.320918	2.683234	2.376667	2.130671	2.753458	2.895575	2.658132	0.000000	0.000000	3253.000000		1
7344.827148	2184.532959	3.278014	3.743659	7235.478027	8709.523438	647.184265	388.387634	90.017418	24.460217	12.507645	67.691147	96.113968	66.420647	1.089886	0.000000	3.865982	3.339359	0.515611	0.573296	3.859467	3.939994	2.811028	2.589265	1.954327	1.388460	1.097175	1.830532	1.982787	1.822303	0.037381	0.000000	3297.000000		1
4393.677246	584.670715	3.111492	3.071404	2770.649902	3430.480469	0.000000	0.000000	0.000000	18.104630	0.000000	0.000000	0.000000	0.000000	1.603412	20540.205078	3.642828	2.766911	0.492969	0.487337	3.442582	3.535355	0.000000	0.000000	0.000000	1.257790	0.000000	0.000000	0.000000	0.000000	0.205045	4.312605	3340.000000		1
18973.371094	6659.564941	2.988143	4.755125	14379.665039	17309.419922	1804.024170	1116.587891	293.861786	122.510773	79.754738	392.226898	597.782776	332.602814	0.954238	0.000000	4.278144	3.823446	0.475401	0.677162	4.157749	4.238283	3.256242	3.047893	2.468143	2.088174	1.901757	2.593537	2.776543	2.521926	0.000000	0.000000	3364.000000		1
30069.142578	9224.979492	1.433939	11.850808	29347.003906	35393.703125	4366.462891	2670.807617	700.437317	248.102203	206.295959	951.055847	1240.581909	704.584961	2.146832	0.000000	4.478121	3.964965	0.156531	1.073748	4.467564	4.548926	3.640130	3.426643	2.845369	2.394631	2.314491	2.978206	3.093626	2.847933	0.331798	0.000000	3456.000000		1
14079.124023	1564.238770	2.830872	4.033530	9209.653320	11562.502930	1005.372864	604.887695	150.794830	77.916824	43.514637	164.184418	206.437805	212.213654	0.517978	0.000000	4.148576	3.194303	0.451920	0.605685	3.964243	4.063052	3.002327	2.781675	2.178386	1.891631	1.638635	2.215332	2.314789	2.326773	0.000000	0.000000	3507.000000		1
26513.035156	8057.809570	3.000478	8.498784	21256.529297	25105.517578	2967.790283	1811.221680	456.297729	187.303207	107.348030	482.799377	706.419800	459.757690	0.324412	99998.000000	4.423460	3.906217	0.477190	0.929357	4.327492	4.399769	3.472433	3.257972	2.659248	2.272545	2.030794	2.683767	2.849063	2.662529	0.000000	4.999991	3599.000000		1
13946.960938	2482.520752	2.396065	5.044997	10501.101562	12554.776367	1210.219482	713.953369	185.218597	77.352501	38.895195	157.375519	171.005646	116.139771	0.492664	99998.000000	4.144480	3.394893	0.379499	0.702861	4.021235	4.098809	3.082864	2.853670	2.267685	1.888474	1.589896	2.196937	2.233011	2.064981	0.000000	4.999991	3631.000000		1
12613.077148	821.461731	2.889463	4.030447	6889.510254	8098.767578	579.900146	351.614075	82.807640	53.983929	30.476589	95.016159	96.194145	84.293999	0.486169	0.000000	4.100821	2.914587	0.460817	0.605353	3.838188	3.908419	2.763353	2.546066	1.918070	1.732265	1.483966	1.977798	1.983149	1.925797	0.000000	0.000000	3662.000000		1
9021.927734	1362.294067	2.547168	5.461301	4752.991211	5429.119629	234.885300	123.812111	43.005821	23.886641	10.941105	27.087561	32.403927	21.367226	1.923054	0.000000	3.955299	3.134271	0.406058	0.737296	3.676967	3.734730	2.370856	2.092763	1.633527	1.378155	1.039061	1.432770	1.510598	1.329748	0.283991	0.000000	3698.000000		1
27421.816406	7775.228027	3.694319	8.415523	21838.716797	26078.562500	3030.118652	1870.614380	459.362976	158.926651	130.701187	577.352966	809.185364	467.096985	1.651034	0.000000	4.438096	3.890713	0.567534	0.925081	4.339227	4.416284	3.481460	3.271984	2.662156	2.201197	2.116280	2.761441	2.908048	2.669407	0.217756	0.000000	3742.000000		1
19160.302734	3686.686768	1.739229	5.242356	11703.072266	13567.303711	1395.891357	880.308716	207.640472	92.607758	62.454960	257.248566	290.546783	225.985626	0.425350	0.000000	4.282403	3.566636	0.240357	0.719526	4.068300	4.132493	3.144852	2.944635	2.317312	1.966647	1.795567	2.410353	2.463216	2.354081	0.000000	0.000000	3819.000000		1
7756.148926	634.923279	3.247177	2.442321	4002.424561	4954.131348	127.053123	85.169777	42.685112	25.215733	7.120353	0.000000	0.000000	23.091036	0.256364	0.000000	3.889646	2.802721	0.511506	0.387803	3.602323	3.694968	2.103985	1.930285	1.630276	1.401672	0.852502	0.000000	0.000000	1.363443	0.000000	0.000000	3856.000000		1
6986.293457	390.598694	1.572707	2.189455	3555.760498	4703.892090	60.052727	35.829960	20.667217	30.667782	0.000000	0.000000	0.000000	17.777754	0.631076	99998.000000	3.844247	2.591731	0.196648	0.340336	3.550932	3.672457	1.778533	1.554246	1.315282	1.486682	0.000000	0.000000	0.000000	1.249877	0.000000	4.999991	3871.000000		1
8590.552734	2192.174316	1.887248	4.881558	8599.850586	10129.073242	888.597839	551.650024	171.141327	53.148239	31.663830	141.589859	173.105682	158.078613	1.877703	0.000000	3.934021	3.340875	0.275829	0.688559	3.934491	4.005570	2.948705	2.741664	2.233355	1.725489	1.500563	2.151032	2.238311	2.198873	0.273627	0.000000	3937.000000		1
11193.891602	2310.447998	1.850243	4.921647	10018.154297	13068.909180	1137.307495	688.611206	201.133774	67.003479	44.828312	211.970032	271.578705	207.399933	0.206030	0.000000	4.048981	3.363696	0.267229	0.692110	4.000788	4.116240	3.055878	2.837974	2.303485	1.826097	1.651552	2.326274	2.433896	2.316809	0.000000	0.000000	3969.000000		1
7267.126465	2975.283691	3.210172	3.583304	8269.877930	10597.098633	884.329956	516.591003	156.993134	80.553421	43.758251	177.626434	179.584610	124.509033	0.091635	0.000000	3.861363	3.473528	0.506528	0.554284	3.917499	4.025187	2.946614	2.713147	2.195881	1.906084	1.641060	2.249508	2.254269	2.095201	0.000000	0.000000	4006.000000		1
16052.966797	4302.722168	2.664350	4.187717	9838.584961	12191.916016	1121.565063	675.838379	185.030487	80.411575	53.752651	204.390198	240.303421	137.947968	0.309358	0.000000	4.205555	3.633743	0.425591	0.621977	3.992933	4.086072	3.049824	2.829843	2.267243	1.905319	1.730400	2.310460	2.380760	2.139715	0.000000	0.000000	4050.000000		1
16583.125000	7019.677734	2.093859	6.278492	13410.569336	15629.618164	1772.893799	1042.174194	268.895844	88.259689	79.591293	325.476288	456.948395	252.505783	0.739213	10007.428711	4.219666	3.846317	0.320947	0.797855	4.127447	4.193948	3.248683	3.017940	2.429584	1.945762	1.900866	2.512519	2.659867	2.402271	0.000000	4.000322	4124.000000		1
9178.224609	1349.351562	2.408400	7.018589	5985.000488	7423.598633	429.487701	270.351379	62.445709	62.254517	22.172081	19.143850	49.450836	58.603371	0.415165	0.000000	3.962759	3.130125	0.381729	0.846250	3.777064	3.870615	2.632951	2.431929	1.795503	1.794171	1.345806	1.282029	1.694174	1.767923	0.000000	0.000000	4144.000000		1
18149.503906	4450.519531	4.255559	7.530490	11899.688477	14521.399414	1410.933838	894.244141	228.168915	107.030403	61.011772	267.927551	385.692444	275.350128	2.034718	0.000000	4.258865	3.648411	0.628957	0.876823	4.075536	4.162008	3.149507	2.951456	2.358257	2.029507	1.785414	2.428017	2.586241	2.439885	0.308504	0.000000	4203.000000		1
13168.008789	5582.131348	1.615879	3.268763	10060.661133	11867.034180	1097.428589	668.153687	118.033188	58.153145	37.011032	195.771149	262.173309	202.496796	2.779177	0.000000	4.119520	3.746800	0.208409	0.514383	4.002626	4.074342	3.040376	2.824876	2.072004	1.764573	1.568331	2.291749	2.418588	2.306418	0.443916	0.000000	4311.000000		1
10461.000977	1122.437744	4.289481	5.763508	7003.281738	8917.169922	612.239319	362.549011	143.511032	33.649757	50.764507	176.164749	245.095551	193.473770	0.133393	0.000000	4.019573	3.050162	0.632405	0.760687	3.845302	3.950227	2.786921	2.559367	2.156885	1.526982	1.705560	2.245919	2.389335	2.286622	0.000000	0.000000	4358.000000		1
21182.873047	3488.272949	3.944102	5.260859	12019.858398	14677.257812	1438.286621	873.721863	255.469254	62.205177	56.768547	222.504089	349.378357	211.125092	0.648952	0.000000	4.325985	3.542610	0.595948	0.721057	4.079899	4.166645	3.157845	2.941373	2.407339	1.793827	1.754108	2.347338	2.543296	2.324540	0.000000	0.000000	4392.000000		1
18033.599609	2536.248779	3.123827	4.921647	8791.375000	10574.673828	976.798889	574.090393	182.921219	68.218468	49.876392	221.825668	247.917175	224.338913	0.653758	99998.000000	4.256083	3.404192	0.494687	0.692110	3.944057	4.024267	2.989805	2.758980	2.262264	1.833902	1.697895	2.346012	2.394307	2.350905	0.000000	4.999991	4441.000000		1
16181.005859	3515.542236	2.679769	5.291696	8971.342773	11000.825195	942.270325	583.764099	149.132690	73.217209	56.373829	222.473251	287.552460	230.478638	1.649375	0.000000	4.209005	3.545992	0.428097	0.723595	3.952857	4.041425	2.974175	2.766237	2.173573	1.864613	1.751078	2.347278	2.458717	2.362631	0.217319	0.000000	4532.000000		1
21748.585938	5990.301270	4.246308	9.041522	22895.945312	27386.191406	3276.611084	1961.760498	446.895416	195.108154	139.107452	609.747681	819.198303	348.086273	1.617252	99998.000000	4.337431	3.777449	0.628012	0.956242	4.359758	4.437531	3.515425	3.292646	2.650206	2.290275	2.143350	2.785150	2.913389	2.541687	0.208778	4.999991	4647.000000		1
20505.820312	4670.035645	3.937934	6.099635	16509.496094	20331.810547	2200.133545	1367.329712	317.554169	132.801208	86.064064	424.704834	528.571350	388.242706	0.748726	0.000000	4.311877	3.669320	0.595268	0.785304	4.217734	4.308176	3.342449	3.135873	2.501818	2.123202	1.934822	2.628087	2.723104	2.589103	0.000000	0.000000	4721.000000		1
17527.255859	4293.810059	2.294302	5.914611	12840.552734	15545.595703	1624.414917	983.305603	249.378876	133.948364	59.917046	271.211731	358.096069	181.721634	1.635143	0.000000	4.243714	3.632843	0.360651	0.771926	4.108584	4.191607	3.210697	2.992688	2.396860	2.126937	1.777550	2.433308	2.554000	2.259407	0.213556	0.000000	4756.000000		1
16256.671875	5611.812500	2.544085	6.556028	18722.302734	21634.292969	2573.478760	1575.426636	358.518555	117.814240	78.342384	365.478546	501.255554	300.445587	1.066079	0.000000	4.211031	3.749103	0.405532	0.816641	4.272359	4.335143	3.410521	3.197398	2.554512	2.071198	1.893997	2.562862	2.700059	2.477766	0.027790	0.000000	4788.000000		1
9518.447266	1954.297852	2.562587	3.762161	6527.232422	7770.701172	505.100983	324.979797	88.861015	50.727501	16.605932	80.463997	98.139984	89.126221	0.097614	0.000000	3.978566	3.290991	0.408679	0.575437	3.814729	3.890460	2.703378	2.511856	1.948711	1.705243	1.220263	1.905602	1.991846	1.950006	0.000000	0.000000	4815.000000		1
9375.700195	3253.005127	3.278014	5.199183	8405.205078	10100.934570	794.682556	492.951050	98.997269	62.451878	24.799427	131.284012	240.833832	119.164917	0.369128	0.000000	3.972004	3.512285	0.515611	0.715935	3.924548	4.004362	2.900194	2.692804	1.995623	1.795545	1.394442	2.118212	2.381717	2.076149	0.000000	0.000000	4887.000000		1
13209.472656	1451.065552	1.921169	3.046734	6515.239746	8154.148438	577.528748	323.838837	104.116272	54.326225	38.201355	98.522369	125.998482	83.729675	0.825946	0.000000	4.120885	3.161687	0.283566	0.483835	3.813931	3.911379	2.761574	2.510329	2.017519	1.735010	1.582079	1.993535	2.100365	1.922879	0.000000	0.000000	4939.000000		1
20853.820312	4424.252441	2.732193	5.384208	12737.025391	15938.639648	1562.752441	949.924133	260.347717	113.592598	74.234840	307.945221	410.908203	337.268494	1.151380	99998.000000	4.319186	3.645840	0.436511	0.731122	4.105068	4.202451	3.193890	2.977689	2.415554	2.055350	1.870608	2.488473	2.613745	2.527976	0.061219	4.999991	4990.000000		1
10045.846680	2047.963379	2.075356	3.028231	8026.620605	9107.137695	765.146484	459.692932	109.707092	35.493832	13.830568	57.033749	59.910877	44.498352	1.460493	99998.000000	4.001987	3.311322	0.317093	0.481189	3.904533	3.959382	2.883744	2.662468	2.040235	1.550153	1.140840	1.756132	1.777506	1.648344	0.164499	4.999991	5027.000000		1
10950.769531	1341.259888	2.460824	5.300947	6330.320312	7591.560547	463.473602	282.100433	84.660965	33.803944	12.387379	24.734669	46.308506	48.149498	1.435608	99998.000000	4.039444	3.127513	0.391080	0.724353	3.801426	3.880331	2.666025	2.450404	1.927683	1.528967	1.092979	1.393306	1.665661	1.682592	0.157036	4.999991	5053.000000		1
25924.011719	5425.832031	3.469206	7.034008	14656.390625	17123.035156	1872.045288	1142.250732	284.931305	146.172302	83.119095	352.329498	502.865265	306.088837	0.012730	0.000000	4.413702	3.734466	0.540230	0.847203	4.166027	4.233581	3.272316	3.057761	2.454740	2.164865	1.919701	2.546949	2.701452	2.485847	0.000000	0.000000	5145.000000		1
5940.199707	1066.803955	3.666565	3.305768	2964.268555	4047.684570	0.000000	0.000000	0.000000	33.646675	2.257297	0.000000	0.000000	10.515549	2.333204	0.000000	3.773801	3.028085	0.564259	0.519272	3.471918	3.607207	0.000000	0.000000	0.000000	1.526942	0.353589	0.000000	0.000000	1.021832	0.367953	0.000000	5200.000000		1
5921.160645	0.000000	3.352024	3.752910	3048.627197	3827.036865	0.000000	0.000000	0.000000	23.035528	3.937934	0.000000	0.000000	25.832479	0.714484	0.000000	3.772407	0.000000	0.525307	0.574368	3.484104	3.582863	0.000000	0.000000	0.000000	1.362398	0.595268	0.000000	0.000000	1.412166	0.000000	0.000000	5220.000000		0
5419.550781	1554.870361	2.306637	4.545431	4320.209961	5541.734375	133.408707	95.632904	17.043823	0.000000	23.331568	12.116010	38.950703	32.718468	1.042952	0.000000	3.733963	3.191694	0.362979	0.657575	3.635505	3.743646	2.125184	1.980607	1.231567	0.000000	1.367944	1.083360	1.590515	1.514793	0.018264	0.000000	5267.000000		1
8699.199219	961.068787	2.133947	3.040566	4257.749023	5412.417969	173.121094	113.336647	41.988186	24.799427	6.386423	10.000565	0.000000	15.375522	0.429577	0.000000	3.939479	2.982754	0.329184	0.482955	3.629180	3.733391	2.238350	2.054370	1.623127	1.394442	0.805258	1.000025	0.000000	1.186830	0.000000	0.000000	5309.000000		1
13014.194336	3081.210205	4.073619	7.074097	8364.921875	10288.092773	849.298645	526.338684	152.682068	103.703049	46.419518	200.853149	252.262161	184.099197	0.907544	0.000000	4.114417	3.488721	0.609980	0.849671	3.922462	4.012335	2.929060	2.721265	2.183788	2.015791	1.666701	2.302879	2.401852	2.265052	0.000000	0.000000	5362.000000		1
23598.367188	3937.391602	3.475374	7.687761	14909.339844	17122.656250	1923.010254	1189.749634	275.162018	109.044083	84.099724	320.314117	419.795532	267.088776	0.075460	0.000000	4.372882	3.595209	0.541001	0.885800	4.173459	4.233571	3.283982	3.075456	2.439589	2.037602	1.924795	2.505576	2.623038	2.426656	0.000000	0.000000	5390.000000		1
15774.254883	5262.264648	2.642764	7.453397	17065.326172	20003.710938	2236.305664	1396.529663	341.052246	134.509598	78.900543	399.627869	489.999908	348.804779	0.254393	0.000000	4.197949	3.721173	0.422058	0.872354	4.232115	4.301111	3.349531	3.145050	2.532821	2.128753	1.897080	2.601656	2.690196	2.542583	0.000000	0.000000	5452.000000		1
12494.356445	2970.254150	3.185502	8.060893	13025.058594	15589.067383	1631.726440	988.196411	243.541351	118.162704	97.631172	417.365540	503.010223	240.362015	0.938904	0.000000	4.096714	3.472794	0.503178	0.906383	4.114779	4.192820	3.212647	2.994843	2.386573	2.072480	1.989588	2.620517	2.701577	2.380866	0.000000	0.000000	5502.000000		1
6363.729492	1292.468872	1.507948	4.085954	3453.781250	4136.894043	30.513596	28.025019	9.766201	19.208609	7.450313	2.377563	0.000000	51.927078	1.120323	99998.000000	3.803712	3.111420	0.178386	0.611293	3.538295	3.616674	1.484493	1.447546	0.989726	1.283496	0.872175	0.376132	0.000000	1.715394	0.049343	4.999991	5570.000000		1
24804.730469	5938.990723	3.111492	5.119006	17175.722656	21576.417969	2309.781982	1427.730957	365.749908	183.618134	94.417915	457.219788	614.644653	347.099457	2.497895	99998.000000	4.394535	3.773713	0.492969	0.709186	4.234915	4.333979	3.363571	3.154646	2.563184	2.263916	1.975054	2.660125	2.788624	2.540454	0.397574	4.999991	5588.000000		1
15881.377930	4703.842773	2.075356	5.812848	9610.290039	11330.279297	1089.885742	651.735840	167.875656	76.544563	38.719425	164.788834	218.217682	127.179550	1.067349	0.000000	4.200888	3.672453	0.317093	0.764389	3.982737	4.054241	3.037381	2.814072	2.224988	1.883914	1.587929	2.216928	2.338890	2.104417	0.028307	0.000000	5638.000000		1
14964.644531	2360.632812	2.281967	6.469684	10700.425781	12761.405273	1189.743408	756.841980	170.681854	97.794609	53.919170	222.035355	262.484772	197.282181	0.329684	0.000000	4.175066	3.373029	0.358309	0.810883	4.029401	4.105898	3.075453	2.879005	2.232187	1.990315	1.731743	2.346422	2.419104	2.295088	0.000000	0.000000	5662.000000		1
18356.031250	5462.871094	3.185502	6.130473	13704.866211	16505.484375	1716.927002	1062.366455	279.935638	135.829437	75.613274	286.821625	385.615356	182.295212	0.471436	0.000000	4.263779	3.737421	0.503178	0.787494	4.136875	4.217628	3.234752	3.026274	2.447058	2.132994	1.878598	2.457612	2.586154	2.260775	0.000000	0.000000	5694.000000		1
6073.799805	1216.470215	1.316756	2.710606	3827.496338	4639.651367	89.490097	64.061592	40.844120	12.331871	8.504951	0.000000	0.000000	0.000000	1.168230	0.000000	3.783460	3.085101	0.119505	0.433066	3.582915	3.666485	1.951775	1.806598	1.611130	1.091029	0.929672	0.000000	0.000000	0.000000	0.067528	0.000000	5758.000000		1
14962.546875	4647.397949	3.401364	4.755125	9524.244141	11515.093750	1061.317993	631.031616	132.095032	90.113014	50.462299	144.756866	183.534882	172.260727	0.058859	0.000000	4.175005	3.667210	0.531653	0.677162	3.978831	4.061267	3.025846	2.800051	2.120887	1.954787	1.702967	2.160639	2.263719	2.236186	0.000000	0.000000	5825.000000		1
18402.734375	5109.070312	2.439237	7.638421	13938.397461	15908.381836	1701.113647	1065.200439	249.076660	91.858414	66.565582	305.561493	428.568756	272.830688	1.719354	0.000000	4.264883	3.708342	0.387254	0.883004	4.144213	4.201626	3.230733	3.027431	2.396333	1.963119	1.823250	2.485099	2.632020	2.435893	0.235365	0.000000	5898.000000		1
34772.656250	7945.524414	3.395196	7.928292	24609.121094	29394.957031	3637.239014	2151.623291	532.129944	214.387680	148.568359	757.810303	885.501770	511.922211	1.235886	99998.000000	4.541238	3.900123	0.530865	0.899180	4.391096	4.468273	3.560772	3.332766	2.726018	2.331200	2.171926	2.879560	2.947189	2.709204	0.091978	4.999991	6025.000000		1
30833.250000	5908.067383	3.154665	5.982453	18423.162109	22842.453125	2483.032715	1553.865112	404.934998	142.339218	139.656357	647.039307	837.028442	473.520416	1.650664	0.000000	4.489019	3.771446	0.498953	0.776879	4.265364	4.358743	3.394982	3.191413	2.607385	2.153325	2.145061	2.810931	2.922740	2.675339	0.217659	0.000000	6068.000000		1
14612.135742	3500.283936	3.845422	5.797429	11292.509766	13089.551758	1299.937744	800.643433	166.031570	103.070885	39.206654	227.222198	332.855682	232.288788	0.394737	0.000000	4.164714	3.544103	0.584944	0.763235	4.052791	4.116925	3.113923	2.903439	2.220191	2.013136	1.593360	2.356451	2.522256	2.366028	0.000000	0.000000	6170.000000		1
13634.769531	3193.288574	5.236188	7.077180	7659.963867	9512.294922	688.077698	421.574829	121.860107	20.368095	26.513987	147.279358	191.265808	89.514771	0.376760	0.000000	4.134648	3.504238	0.719015	0.849860	3.884227	3.978285	2.837637	2.624875	2.085861	1.308950	1.423475	2.168142	2.281637	1.951895	0.000000	0.000000	6224.000000		1
10202.247070	2082.615234	1.615879	3.722073	12096.572266	13950.753906	1416.469116	869.355286	222.072357	89.813889	44.362667	251.485062	334.483887	186.883820	2.155442	0.000000	4.008696	3.318609	0.208409	0.570785	4.082662	4.144598	3.151207	2.939197	2.346494	1.953344	1.647018	2.400512	2.524375	2.271572	0.333536	0.000000	6241.000000		1
15498.235352	5102.918457	1.551121	6.198315	14678.710938	16606.972656	1954.818970	1161.542603	262.675964	121.770676	68.116707	289.448975	385.868225	229.969818	0.715607	0.000000	4.190282	3.707819	0.190646	0.792274	4.166688	4.220291	3.291106	3.065035	2.419420	2.085543	1.833254	2.461572	2.586439	2.361671	0.000000	0.000000	6269.000000		1
4674.281738	1780.411987	2.892547	3.805334	4170.836914	5069.842285	117.675468	83.381210	1.640549	0.000000	12.751260	0.000000	0.000000	0.000000	0.856398	0.000000	3.669715	3.250520	0.461280	0.580393	3.620223	3.704994	2.070686	1.921068	0.214989	0.000000	1.105553	0.000000	0.000000	0.000000	0.000000	0.000000	6289.000000		1
8895.692383	709.540527	1.322924	1.625130	5620.045898	6874.125488	338.711700	228.400192	68.317146	6.485103	9.322143	38.577572	38.269199	34.337433	1.349751	0.000000	3.949180	2.850977	0.121535	0.210888	3.749740	3.837218	2.529830	2.358696	1.834530	0.811917	0.969516	1.586335	1.582849	1.535768	0.130254	0.000000	6307.000000		1
15987.239258	2673.286865	2.830872	5.748089	10745.262695	12515.004883	1215.720825	750.304504	170.169952	71.774017	68.946228	287.799164	404.463165	225.914703	1.315625	0.000000	4.203773	3.427046	0.451920	0.759523	4.031217	4.097431	3.084834	2.875237	2.230883	1.855967	1.838511	2.459090	2.606879	2.353945	0.119132	0.000000	6382.000000		1
12755.718750	1226.970337	2.337474	1.430855	6760.215332	7798.118652	560.275269	319.611023	61.317062	0.000000	3.885511	2.035268	34.562546	13.096639	0.297062	0.000000	4.105705	3.088834	0.368747	0.155596	3.829961	3.891990	2.748401	2.504622	1.787581	0.000000	0.589448	0.308622	1.538606	1.117160	0.000000	0.000000	6416.000000		1
5380.735352	1673.643677	1.674470	1.850243	3584.686035	4722.875488	0.000000	0.000000	0.000000	0.000000	0.000000	0.000000	0.000000	3.136162	0.498919	99998.000000	3.730842	3.223663	0.223877	0.267229	3.554451	3.674206	0.000000	0.000000	0.000000	0.000000	0.000000	0.000000	0.000000	0.496399	0.000000	4.999991	6433.000000		1
5438.783691	888.338806	1.070057	2.103110	4403.023926	5393.335938	170.475250	71.767853	0.000000	0.000000	0.000000	0.000000	0.000000	1.776234	0.024584	0.000000	3.735502	2.948579	0.029407	0.322862	3.643751	3.731858	2.231661	1.855930	0.000000	0.000000	0.000000	0.000000	0.000000	0.249500	0.000000	0.000000	6453.000000		1
18421.253906	2356.476074	3.092990	3.117660	11234.047852	13557.216797	1280.263428	773.919739	155.099731	53.657055	35.848461	184.857803	242.091995	151.183380	0.967472	0.000000	4.265319	3.372263	0.490378	0.493829	4.050536	4.132171	3.107299	2.888696	2.190611	1.729627	1.554471	2.266838	2.383981	2.179504	0.000000	0.000000	6485.000000		1
15810.445312	3928.744873	1.310589	2.895631	12049.000000	14242.287109	1396.199707	863.190918	212.188980	99.419739	51.553944	222.618179	313.795074	214.057724	1.848587	0.000000	4.198944	3.594254	0.117467	0.461743	4.080951	4.153580	3.144948	2.936107	2.326723	1.997473	1.712262	2.347561	2.496646	2.330531	0.266840	0.000000	6512.000000		1
12626.624023	1646.624023	2.365228	4.329569	7325.779297	9556.034180	683.606262	436.238007	156.888290	91.062805	47.696186	182.631348	272.525421	153.644196	0.279002	0.000000	4.101287	3.216594	0.373873	0.636445	3.864854	3.980278	2.834806	2.639724	2.195590	1.959341	1.678484	2.261575	2.435407	2.186516	0.000000	0.000000	6575.000000		1
8502.540039	1197.674805	2.522498	3.472290	3804.735352	4766.710938	83.415131	65.473938	27.371265	13.932332	7.252954	2.399149	13.861405	26.695927	0.592095	0.000000	3.929549	3.078339	0.401831	0.540616	3.580324	3.678219	1.921245	1.816068	1.437295	1.144024	0.860515	0.380057	1.141807	1.426445	0.000000	0.000000	6598.000000		1
13252.111328	1733.378784	2.180203	3.916348	7415.651367	8284.250977	668.529907	428.790802	106.765205	69.171341	35.866966	111.985970	172.760300	74.663483	0.474494	99998.000000	4.122285	3.238894	0.338497	0.592881	3.870149	3.918253	2.825121	2.632246	2.028430	1.839926	1.554695	2.049164	2.237444	1.873108	0.000000	4.999991	6624.000000		1
3055.605713	467.611969	2.692104	3.574053	3919.098877	5398.411621	86.850418	64.795517	63.441757	22.505125	12.976373	72.264336	105.232582	105.426857	0.534146	0.000000	3.485097	2.669886	0.430092	0.553161	3.593186	3.732266	1.938772	1.811545	1.802375	1.352281	1.113153	1.858924	2.022150	2.022951	0.000000	0.000000	6656.000000		1
6571.342285	3209.601562	2.611927	5.069666	9001.745117	11259.408203	892.211975	573.649414	153.736710	44.149887	36.770500	144.932632	201.090607	95.626740	0.578326	0.000000	3.817654	3.506451	0.416961	0.704979	3.954327	4.051516	2.950468	2.758646	2.186778	1.644930	1.565500	2.161166	2.303392	1.980579	0.000000	0.000000	6683.000000		1
11863.735352	3966.813477	2.981975	6.031793	7310.687500	9333.835938	733.630676	418.969086	104.125526	24.167261	35.080612	113.355156	159.435455	130.537750	0.313665	0.000000	4.074222	3.598442	0.474504	0.780446	3.863958	3.970060	2.865478	2.622182	2.017557	1.383227	1.545067	2.054441	2.202585	2.115736	0.000000	0.000000	6770.000000		1
5103.384277	845.940491	3.015897	6.537526	7234.546875	8640.586914	653.727966	409.119629	132.906052	34.784573	39.770977	128.326706	188.342422	96.832481	0.125001	99998.000000	3.707858	2.927340	0.479416	0.815413	3.859411	3.936543	2.815397	2.611850	2.123545	1.541387	1.599566	2.108317	2.274948	1.986021	0.000000	4.999991	6885.000000		1
2566.383057	636.240051	2.414567	4.058200	1546.649170	2952.365234	0.000000	0.000000	0.000000	0.000000	0.000000	0.000000	0.000000	0.000000	0.178404	0.000000	3.409322	2.803621	0.382839	0.608333	3.189392	3.470170	0.000000	0.000000	0.000000	0.000000	0.000000	0.000000	0.000000	0.000000	0.000000	0.000000	6927.000000		1
30080.458984	4763.331055	2.756862	5.797429	17321.398438	20360.677734	2348.365723	1426.824341	396.100067	141.013199	77.910660	451.702972	642.749817	286.719849	1.433088	99998.000000	4.478284	3.677911	0.440415	0.763235	4.238583	4.308792	3.370766	3.154371	2.597805	2.149260	1.891597	2.654853	2.808042	2.457458	0.156273	4.999991	7026.000000		1
32251.130859	8700.645508	3.068320	6.704048	21720.740234	24795.613281	3069.846436	1878.854126	440.046448	189.952133	127.080872	564.891602	734.910461	323.755554	1.473935	99998.000000	4.508545	3.939552	0.486901	0.826337	4.336874	4.394375	3.487117	3.273893	2.643498	2.278644	2.104080	2.751965	2.866235	2.510217	0.168478	4.999991	7068.000000		1
16983.234375	4411.516602	3.796082	5.168346	11305.578125	13963.526367	1364.717896	807.594177	214.551117	115.156059	73.392982	323.700043	465.228241	292.634460	0.032118	0.000000	4.230021	3.644588	0.579336	0.713352	4.053293	4.144995	3.135043	2.907193	2.331531	2.061287	1.865655	2.510143	2.667666	2.466326	0.000000	0.000000	7096.000000		1
19838.076172	4388.160156	3.074487	6.130473	12156.193359	13785.567383	1418.063477	887.126892	211.026413	60.496788	38.472725	156.583008	206.212692	131.506042	0.843137	0.000000	4.297500	3.642282	0.487773	0.787494	4.084797	4.139425	3.151696	2.947986	2.324337	1.781732	1.585153	2.194745	2.314315	2.118946	0.000000	0.000000	7117.000000		1
11722.484375	5864.836426	2.914133	8.110233	17497.189453	20551.648438	2272.524170	1419.827271	323.539703	114.156921	101.707870	475.836304	594.436890	416.458923	1.047247	0.000000	4.069020	3.768256	0.464509	0.909033	4.242968	4.312847	3.356508	3.152236	2.509928	2.057502	2.007354	2.677458	2.774106	2.619572	0.020049	0.000000	7176.000000		1
2755.443848	0.000000	1.168737	0.733930	1239.995972	2106.440186	0.000000	0.000000	0.000000	0.000000	0.000000	0.000000	0.000000	0.000000	0.712694	0.000000	3.440192	0.000000	0.067717	0.000000	3.093420	3.323549	0.000000	0.000000	0.000000	0.000000	0.000000	0.000000	0.000000	0.000000	0.000000	0.000000	7193.000000		0
9942.593750	972.623535	1.705307	4.008861	5749.562988	7284.441406	436.219513	257.257812	89.619614	32.857235	34.494701	88.595818	119.285179	58.788395	0.964578	0.000000	3.997500	2.987945	0.231803	0.603021	3.759635	3.862396	2.639705	2.410369	1.952403	1.516631	1.537752	1.947413	2.076586	1.769292	0.000000	0.000000	7226.000000		1
7164.740234	1260.925415	3.160832	2.880212	4367.961914	5767.017090	146.727371	110.357758	10.463125	0.000000	3.385945	14.977719	0.000000	25.980499	0.271668	99998.000000	3.855201	3.100689	0.499801	0.459424	3.640279	3.760951	2.166511	2.042803	1.019661	0.000000	0.529680	1.175446	0.000000	1.414647	0.000000	4.999991	7253.000000		1
22699.826172	4991.327148	2.285050	7.493485	13029.967773	17754.480469	1634.292114	998.218567	339.633728	137.288055	112.488625	550.863647	672.415405	392.825134	2.446346	0.000000	4.356022	3.698216	0.358896	0.874684	4.114944	4.249308	3.213330	2.999226	2.531011	2.137633	2.051109	2.741044	2.827638	2.594199	0.388518	0.000000	7280.000000		1
8812.547852	1835.515259	1.298254	4.126042	7314.495605	8730.347656	624.040771	406.011200	101.177467	15.357019	14.089602	77.241486	127.716125	102.703918	0.360954	0.000000	3.945101	3.263758	0.113360	0.615534	3.864184	3.941031	2.795213	2.608538	2.005084	1.186307	1.148899	1.887851	2.106246	2.011587	0.000000	0.000000	7316.000000		1
14609.983398	1778.589478	2.380646	4.338820	7589.099609	9526.409180	713.604919	451.311340	115.988663	61.267723	28.913134	144.815460	164.918350	168.507828	0.995649	0.000000	4.164649	3.250076	0.376695	0.637372	3.880190	3.978929	2.853458	2.654476	2.064415	1.787232	1.461095	2.160815	2.217269	2.226620	0.000000	0.000000	7383.000000		1
45962.046875	13524.689453	2.056854	12.316453	29858.880859	35452.054688	4406.391113	2722.484863	704.794678	339.356201	222.072357	1092.130737	1424.230957	748.352478	2.836586	0.000000	4.662399	4.131127	0.313203	1.090486	4.475073	4.549642	3.644083	3.434965	2.848063	2.530656	2.346494	3.038275	3.153580	2.874106	0.452796	0.000000	7424.000000		1
26664.083984	8061.645508	2.340558	8.467947	21987.705078	25614.412109	3119.411377	1909.299927	452.295044	202.789749	109.688591	504.903625	610.318176	437.477692	1.316422	0.000000	4.425927	3.906424	0.369319	0.927778	4.342180	4.408484	3.494073	3.280874	2.655422	2.307046	2.040161	2.703208	2.785556	2.640956	0.119395	0.000000	7474.000000		1
25204.662109	3719.099854	1.575791	9.380733	16262.762695	19183.734375	2159.381836	1327.688354	349.591125	128.101593	113.049866	459.150208	639.163452	364.004517	1.376239	0.000000	4.401481	3.570438	0.197498	0.972237	4.211195	4.282933	3.334329	3.123096	2.543561	2.107554	2.053270	2.661955	2.805612	2.561107	0.138694	0.000000	7521.000000		1
6947.071289	331.742462	2.112361	4.446751	4031.809570	5041.342285	136.338257	87.087868	73.059937	25.490185	13.133643	21.539915	50.838516	28.561588	0.439750	99998.000000	3.841802	2.520801	0.324768	0.648043	3.605500	3.702546	2.134618	1.939958	1.863679	1.406373	1.118385	1.333244	1.706193	1.455782	0.000000	4.999991	7561.000000		1
21722.687500	5847.018555	3.290349	5.923862	14677.384766	17030.970703	1931.906860	1167.355469	292.023895	142.175781	80.581177	291.811127	395.908875	190.889603	2.469158	99998.000000	4.336914	3.766934	0.517242	0.772605	4.166649	4.231239	3.285986	3.067203	2.465418	2.152826	1.906234	2.465102	2.597595	2.280782	0.392549	4.999991	7585.000000		1
10770.108398	2533.229736	1.014550	1.979760	6405.406250	7250.834961	457.287628	317.927307	89.064545	26.097681	14.043346	27.914003	54.970726	18.348246	1.327233	99998.000000	4.032220	3.403675	0.006273	0.296613	3.806547	3.860388	2.660189	2.502328	1.949705	1.416602	1.147471	1.445822	1.740131	1.263595	0.122947	4.999991	7618.000000		1
22549.302734	5198.813477	2.214124	7.746352	14500.455078	16913.511719	1849.469238	1153.648193	291.296143	118.520416	99.240883	460.451538	558.252319	308.799438	1.590563	0.000000	4.353133	3.715904	0.345202	0.889097	4.161382	4.228234	3.267047	3.062073	2.464335	2.073793	1.996691	2.663184	2.746830	2.489676	0.201551	0.000000	7654.000000		1
9439.528320	811.427246	2.716774	3.133079	4079.379395	5238.519531	131.379608	82.397499	33.964298	8.813325	14.172863	0.000000	14.922212	43.610233	0.284334	0.000000	3.974950	2.909250	0.434053	0.495971	3.610594	3.719208	2.118528	1.915914	1.531023	0.945140	1.151458	0.000000	1.173833	1.639588	0.000000	0.000000	7723.000000		1
25229.792969	6255.857422	3.611058	5.948532	17664.058594	20908.257812	2438.713135	1481.465088	374.994965	122.748222	94.837303	433.160461	576.776306	361.189056	1.740853	0.000000	4.401914	3.796287	0.557634	0.774410	4.247090	4.320318	3.387161	3.170691	2.574025	2.089015	1.976979	2.636649	2.761007	2.557734	0.240762	0.000000	7777.000000		1
17332.566406	3229.457764	4.588603	6.528275	10559.782227	13547.711914	1220.624023	741.617554	179.581528	103.006126	43.085999	227.811203	305.863708	169.537796	0.911611	0.000000	4.238863	3.509130	0.661681	0.814798	4.023655	4.131866	3.086582	2.870180	2.254262	2.012863	1.634336	2.357575	2.485528	2.229267	0.000000	0.000000	7814.000000		1
13858.285156	5635.988770	3.062153	6.531359	14995.814453	17753.750000	1947.997803	1211.480713	319.524689	99.287140	103.792480	397.336639	537.921204	289.714172	1.145479	0.000000	4.141709	3.750970	0.486027	0.815004	4.175970	4.249290	3.289588	3.083317	2.504504	1.996893	2.016166	2.599159	2.730719	2.461970	0.058987	0.000000	7881.000000		1
15051.951172	3468.268555	2.988143	6.198315	18633.701172	21359.466797	2595.959229	1573.083008	358.040558	180.867447	83.933205	395.948975	504.986877	311.778320	1.270062	99998.000000	4.177593	3.540113	0.475401	0.792274	4.270299	4.329590	3.414298	3.196752	2.553932	2.257360	1.923934	2.597639	2.703280	2.493846	0.103825	4.999991	7920.000000		1
9370.963867	1892.619995	2.735276	5.439715	5818.709961	7036.580078	419.718445	265.984802	72.079308	52.633251	28.068190	100.141335	92.580002	183.143250	1.036689	99998.000000	3.971784	3.277063	0.437001	0.735576	3.764827	3.847362	2.622958	2.424857	1.857811	1.721260	1.448214	2.000613	1.966517	2.262791	0.015648	4.999991	7999.000000		1
19319.210938	5354.736328	3.296517	6.593033	16573.767578	21096.203125	2204.996582	1352.638794	377.788849	145.151581	113.956482	572.255554	776.337402	448.224518	0.576136	99998.000000	4.285989	3.728738	0.518055	0.819085	4.219421	4.324204	3.343408	3.131182	2.577249	2.161822	2.056739	2.757590	2.890050	2.651496	0.000000	4.999991	8093.000000		1
13270.833008	3702.336670	3.077571	5.711084	12662.423828	15141.918945	1513.912231	963.011536	253.557343	106.626434	68.508339	271.412170	386.262939	208.506989	1.043784	99998.000000	4.122898	3.568476	0.488208	0.756719	4.102517	4.180181	3.180101	2.983631	2.404076	2.027865	1.835743	2.433629	2.586883	2.319121	0.018611	4.999991	8178.000000		1
17672.675781	3534.529053	1.803987	6.691713	14198.745117	17135.982422	1819.822144	1113.161865	257.834473	165.797211	95.383125	350.429901	449.584442	273.934692	1.039917	0.000000	4.247303	3.548331	0.256233	0.825537	4.152250	4.233909	3.260029	3.046558	2.411341	2.219577	1.979472	2.544601	2.652811	2.437647	0.016999	0.000000	8211.000000		1
21061.507812	10036.758789	2.926468	2.300469	8627.307617	10429.244141	835.757935	530.736084	106.629517	65.063805	15.653058	91.728889	135.551910	104.159447	2.029191	99998.000000	4.323490	4.001594	0.466344	0.361816	3.935875	4.018253	2.922081	2.724879	2.027877	1.813339	1.194599	1.962506	2.132106	2.017699	0.307323	4.999991	8246.000000		1
17429.445312	3147.843506	2.830872	3.410615	9971.882812	12107.596680	1120.945190	666.494629	173.081009	70.164307	40.773193	137.186279	200.661957	116.574577	0.951586	99998.000000	4.241283	3.498013	0.451920	0.532833	3.998777	4.083058	3.049584	2.823797	2.238249	1.846116	1.610375	2.137311	2.302465	2.066604	0.000000	4.999991	8293.000000		1
9529.650391	1851.834473	2.192538	3.570970	5225.759277	6465.388184	329.275452	190.840256	50.345119	17.549557	9.476329	2.787700	0.000000	0.000000	1.447211	99998.000000	3.979077	3.267602	0.340947	0.552786	3.718149	3.810595	2.517559	2.280670	1.701957	1.244266	0.976640	0.445246	0.000000	0.000000	0.160532	4.999991	8340.000000		1
20166.603516	6783.287598	3.685068	7.101851	13340.531250	16201.802734	1674.365234	1028.642700	292.403198	114.067497	104.029930	473.282959	595.978760	372.521820	2.553642	0.000000	4.304633	3.831440	0.566445	0.851372	4.125173	4.209563	3.223850	3.012264	2.465982	2.057162	2.017158	2.675121	2.775231	2.571152	0.407160	0.000000	8396.000000		1
10241.598633	2153.436523	2.827788	7.215949	9202.283203	11998.006836	960.862183	584.211243	182.816360	77.651627	51.489185	212.281494	269.074707	217.671860	0.687502	0.000000	4.010368	3.333132	0.451447	0.858293	3.963896	4.079109	2.982661	2.766570	2.262015	1.890151	1.711716	2.326912	2.429873	2.337802	0.000000	0.000000	8475.000000		1
27078.390625	6795.928223	2.155533	9.806290	26097.763672	29149.867188	3726.951172	2307.222412	545.963623	253.190369	138.065155	624.839478	827.351685	432.565277	0.668515	0.000000	4.432623	3.832249	0.333555	0.991505	4.416603	4.464637	3.571354	3.363090	2.737164	2.403447	2.140084	2.795768	2.917690	2.636052	0.000000	0.000000	8490.000000		1
22248.873047	5019.642090	3.111492	6.377172	12972.958984	15476.359375	1613.236328	952.829041	247.648895	97.674339	52.722683	273.413544	353.575317	187.053421	0.973570	99998.000000	4.347308	3.700673	0.492969	0.804628	4.113039	4.189669	3.207698	2.979015	2.393836	1.989780	1.721997	2.436820	2.548482	2.271966	0.000000	4.999991	8562.000000		1
16199.810547	3332.960449	1.989012	3.197837	10762.556641	12388.621094	1216.682983	752.913330	183.389938	93.918350	49.783878	219.099640	221.837997	106.222466	1.165291	0.000000	4.209510	3.522830	0.298637	0.504856	4.031916	4.093023	3.085177	2.876745	2.263376	1.972750	1.697089	2.340642	2.346036	2.026216	0.066434	0.000000	8598.000000		1
6647.677246	0.000000	3.555551	3.854673	4192.857910	5023.728027	124.351768	93.350937	18.693624	22.930681	13.617790	0.000000	0.000000	0.000000	1.584272	0.000000	3.822670	0.000000	0.550907	0.585988	3.622510	3.701026	2.094652	1.970119	1.271693	1.360417	1.134107	0.000000	0.000000	0.000000	0.199830	0.000000	8629.000000		0
12169.207031	2823.927490	1.393850	5.874522	11377.675781	13386.457031	1345.734375	822.140198	220.030930	60.132904	48.519547	233.522278	329.435822	139.018021	2.418521	0.000000	4.085262	3.450854	0.144216	0.768973	4.056054	4.126666	3.128959	2.914946	2.342484	1.779112	1.685917	2.368328	2.517771	2.143071	0.383550	0.000000	8656.000000		1
16181.441406	4065.394531	4.089037	5.017243	10596.586914	13623.458008	1179.884644	735.104736	194.324875	87.713867	65.785400	272.038177	377.187500	295.915558	1.493881	0.000000	4.209017	3.609103	0.611621	0.700465	4.025166	4.134287	3.071840	2.866349	2.288528	1.943068	1.818130	2.434630	2.576557	2.471168	0.174316	0.000000	8677.000000		1
14976.676758	2447.517090	2.676685	6.068798	7228.511719	8579.861328	613.799683	363.165741	82.459175	76.341034	20.109060	115.526108	205.716217	151.312897	1.700539	0.000000	4.175416	3.388726	0.427597	0.783103	3.859049	3.933480	2.788027	2.560105	1.916239	1.882758	1.303392	2.062680	2.313268	2.179876	0.230587	0.000000	8758.000000		1
18139.396484	4817.521484	3.126911	7.764854	14916.130859	17815.449219	1938.573853	1187.156128	290.929169	147.140594	100.243095	437.227905	585.037659	386.793365	1.812328	0.000000	4.258623	3.682824	0.495116	0.890133	4.173656	4.250797	3.287482	3.074508	2.463787	2.167732	2.001055	2.640708	2.767184	2.587479	0.258237	0.000000	8799.000000		1
10139.727539	0.000000	3.382861	5.159095	4982.458496	7982.994629	311.778320	190.655228	87.874222	63.814888	44.177643	165.787964	197.276016	125.307724	1.201481	0.000000	4.006026	0.000000	0.529284	0.712574	3.697444	3.902166	2.493846	2.280249	1.943861	1.804922	1.645203	2.219553	2.295074	2.097978	0.079717	0.000000	8879.000000		0
11728.047852	1205.877563	5.041913	5.590818	5007.032715	6147.936035	287.845428	182.967468	45.034920	24.127172	10.913351	36.070492	0.841861	12.831437	1.429522	99998.000000	4.069226	3.081303	0.702595	0.747475	3.699580	3.788729	2.459159	2.262374	1.653549	1.382506	1.037958	1.557152	0.000000	1.108275	0.155191	4.999991	8934.000000		1
11692.260742	754.045044	2.877128	5.751173	8624.433594	9859.286133	894.028259	551.986145	103.570450	101.979240	27.556290	113.638855	198.148712	113.490837	0.863258	0.000000	4.067898	2.877397	0.458959	0.759756	3.935731	3.993845	2.951351	2.741928	2.015236	2.008512	1.440221	2.055527	2.296991	2.054961	0.000000	0.000000	8963.000000		1
3400.685303	212.044037	2.013681	3.638812	1550.673462	2396.151367	0.000000	0.000000	0.000000	11.594858	0.000000	0.000000	0.000000	2.796951	0.478362	0.000000	3.531566	2.326426	0.303991	0.560960	3.190520	3.379514	0.000000	0.000000	0.000000	1.064265	0.000000	0.000000	0.000000	0.446685	0.000000	0.000000	9009.000000		1
11835.867188	3990.028076	3.364359	6.525191	9346.256836	10485.257812	996.022949	621.755737	159.950439	55.168087	45.358715	178.172256	249.005737	132.125870	0.209740	0.000000	4.073200	3.600976	0.526902	0.814593	3.970638	4.020579	2.998269	2.793620	2.203985	1.741688	1.656661	2.250840	2.396209	2.120988	0.000000	0.000000	9052.000000		1
15288.757812	4193.283203	2.433070	6.148975	11281.586914	13362.958984	1321.230957	825.387329	199.150925	67.712738	60.607800	265.201538	370.011658	206.323715	1.492414	0.000000	4.184372	3.622554	0.386155	0.788803	4.052370	4.125903	3.120979	2.916658	2.299182	1.830670	1.782529	2.423576	2.568215	2.314549	0.173889	0.000000	9125.000000		1
4092.617920	1940.399414	1.958174	2.454656	5043.380859	7099.374023	294.167084	189.045517	82.382080	43.949444	11.036701	69.482803	102.253693	36.659485	0.387247	0.000000	3.612001	3.287891	0.291851	0.389991	3.702722	3.851220	2.468594	2.276566	1.915833	1.642953	1.042839	1.841877	2.009679	1.564186	0.000000	0.000000	9179.000000		1
27913.988281	5435.336426	2.211041	9.294389	17689.099609	21800.972656	2420.790527	1475.248291	373.508606	164.600723	116.889114	518.706421	721.301941	366.138458	1.240146	99998.000000	4.445822	3.735226	0.344597	0.968221	4.247706	4.338476	3.383957	3.168865	2.572301	2.216432	2.067774	2.714922	2.858117	2.563645	0.093473	4.999991	9252.000000		1
18768.337891	6298.724609	1.995179	5.427380	14024.538086	17250.250000	1829.042603	1090.884888	262.315155	96.613533	79.628304	366.539368	495.886780	248.166962	1.445884	0.000000	4.273426	3.799253	0.299982	0.734590	4.146889	4.236795	3.262224	3.037779	2.418823	1.985038	1.901067	2.564121	2.695383	2.394744	0.160133	0.000000	9290.000000		1
6918.263184	1508.648315	3.552467	5.359538	5223.196777	6356.797363	278.708313	184.407578	38.244530	35.537006	22.301600	60.879169	70.740967	109.164352	1.321053	0.000000	3.839997	3.178588	0.550530	0.729127	3.717936	3.803238	2.445150	2.265779	1.582569	1.550681	1.348336	1.784469	1.849671	2.038081	0.120920	0.000000	9321.000000		1
12864.728516	4151.335449	2.581089	8.060893	17739.728516	21768.062500	2391.038574	1462.419922	380.730713	165.738617	96.536438	526.153687	742.921997	399.948578	1.610247	0.000000	4.109401	3.618188	0.411803	0.906383	4.248947	4.337820	3.378587	3.165072	2.580618	2.219424	1.984691	2.721113	2.870943	2.602004	0.206892	0.000000	9371.000000		1
19359.513672	2917.405029	1.970509	3.632644	10326.991211	12432.891602	1180.442871	726.855713	184.105377	79.498787	39.185070	193.193146	229.565842	159.090088	1.949938	99998.000000	4.286894	3.464997	0.294578	0.560223	4.013974	4.094572	3.072045	2.861448	2.265066	1.900360	1.593121	2.285992	2.360907	2.201643	0.290021	4.999991	9434.000000		1
18741.917969	4940.371582	3.466122	4.776711	9257.383789	12647.386719	980.591919	606.259949	214.597382	107.881516	74.324272	317.597351	408.783478	254.541046	2.626646	99998.000000	4.272814	3.693760	0.539844	0.679129	3.966488	4.102001	2.991488	2.782659	2.331625	2.032947	1.871131	2.501877	2.611493	2.405758	0.419402	4.999991	9485.000000		1
4887.858398	546.922668	1.535702	2.121612	3054.310547	4349.348145	0.000000	0.000000	16.892721	11.986492	0.000000	0.000000	0.000000	32.921993	0.269075	0.000000	3.689119	2.737926	0.186307	0.326666	3.484913	3.638424	0.000000	0.000000	1.227700	1.078692	0.000000	0.000000	0.000000	1.517486	0.000000	0.000000	9529.000000		1
22925.087891	6810.745605	2.297385	6.531359	22682.156250	26749.703125	3194.512695	1952.111450	466.366150	250.803558	104.618919	582.046448	821.483337	404.284332	2.204299	0.000000	4.360311	3.833195	0.361234	0.815004	4.355684	4.427319	3.504405	3.290505	2.668727	2.399334	2.019610	2.764958	2.914599	2.606687	0.343271	0.000000	9575.000000		1
11646.380859	4793.443848	1.828657	5.415045	10141.911133	11817.879883	1066.736206	651.825256	128.548737	70.811890	31.136511	184.302734	229.501083	162.460602	1.651608	0.000000	4.066191	3.680648	0.262132	0.733602	4.006120	4.072540	3.028057	2.814131	2.109068	1.850106	1.493270	2.265532	2.360785	2.210748	0.217907	0.000000	9629.000000		1
13888.724609	3514.444580	2.642764	5.729587	11513.008789	14020.091797	1391.845459	815.463867	189.585175	51.775974	51.112968	259.888245	341.388397	193.535446	0.643915	0.000000	4.142663	3.545857	0.422058	0.758123	4.061189	4.146751	3.143591	2.911405	2.277804	1.714128	1.708531	2.414787	2.533249	2.286761	0.000000	0.000000	9681.000000		1
5421.989746	1193.965088	1.674470	2.257297	4386.362305	5950.252930	198.117874	124.536789	23.886641	30.680117	8.474114	19.547819	28.706524	65.313583	0.006039	0.000000	3.734159	3.076992	0.223877	0.353589	3.642104	3.774535	2.296924	2.095298	1.378155	1.486857	0.928094	1.291098	1.457981	1.815004	0.000000	0.000000	9714.000000		1
3545.115479	1190.816528	1.979760	3.469206	2133.472412	3298.040039	0.000000	0.000000	4.533096	19.066757	0.986796	0.000000	0.000000	0.000000	0.389590	0.000000	3.549630	3.075845	0.296613	0.540230	3.329087	3.518256	0.000000	0.000000	0.656395	1.280277	0.000000	0.000000	0.000000	0.000000	0.000000	0.000000	9730.000000		1
19401.150391	4138.624023	2.784616	3.182418	12066.528320	14829.557617	1498.678589	899.310730	227.552170	92.678688	46.058723	204.754089	275.060242	130.109100	1.439321	99998.000000	4.287827	3.616856	0.444765	0.502757	4.081583	4.171128	3.175709	2.953910	2.357081	1.966980	1.663312	2.311233	2.439428	2.114308	0.158158	4.999991	9753.000000		1
6024.675781	177.546265	2.411484	1.400017	2651.330811	3247.081299	0.000000	0.000000	0.000000	23.917479	0.000000	0.000000	0.000000	0.000000	0.242201	99998.000000	3.779934	2.249311	0.382284	0.146133	3.423464	3.511493	0.000000	0.000000	0.000000	1.378715	0.000000	0.000000	0.000000	0.000000	0.000000	4.999991	9775.000000		0
6018.458984	1037.594849	2.556419	4.193885	2742.075928	3278.183838	0.000000	0.000000	0.000000	40.649845	2.636597	0.000000	0.000000	0.000000	0.145943	0.000000	3.779485	3.016028	0.407632	0.622617	3.438079	3.515633	0.000000	0.000000	0.000000	1.609059	0.421044	0.000000	0.000000	0.000000	0.000000	0.000000	9808.000000		1
5561.960938	390.900879	2.679769	4.141461	3094.587402	3980.588623	0.000000	0.000000	3.564802	17.225765	10.191756	0.000000	0.169606	37.751129	0.593484	0.000000	3.745228	2.592067	0.428097	0.617154	3.490603	3.599947	0.000000	0.000000	0.552035	1.236179	1.008249	0.000000	0.000000	1.576930	0.000000	0.000000	9858.000000		1
40941.910156	9575.375977	2.537917	11.354326	30132.738281	37307.089844	4625.546387	2752.563721	698.596313	252.644547	207.600372	1004.404541	1315.547607	743.168701	1.747109	0.000000	4.612168	3.981156	0.404477	1.055161	4.479039	4.571791	3.665163	3.439737	2.844226	2.402510	2.317228	3.001909	3.119107	2.871087	0.242320	0.000000	9893.000000		1
16399.224609	5045.363770	2.692104	6.691713	15242.134766	19097.599609	2041.142090	1218.847778	295.295746	154.489151	75.964821	325.352936	462.832184	267.930634	1.055713	99998.000000	4.214823	3.702893	0.430092	0.825537	4.183046	4.280979	3.309873	3.085949	2.470257	2.188898	1.880612	2.512355	2.665424	2.428022	0.023546	4.999991	9925.000000		1
11885.688477	3381.655762	4.536180	5.859104	7635.774902	9035.314453	709.552856	457.645325	104.615837	85.731018	46.968426	168.776108	157.187408	153.378998	2.601995	0.000000	4.075024	3.529130	0.656690	0.767831	3.882853	3.955943	2.850985	2.660529	2.019598	1.933138	1.671806	2.227311	2.196418	2.185766	0.415307	0.000000	10024.000000		1
15383.674805	3413.717285	2.149366	4.206220	8690.959961	10908.836914	899.838074	560.642212	156.296219	79.794823	49.083870	197.655319	207.202576	154.205444	0.090308	99998.000000	4.187060	3.533227	0.332310	0.623892	3.939068	4.037778	2.954164	2.748686	2.193949	1.901975	1.690939	2.295908	2.316395	2.188100	0.000000	4.999991	10087.000000		1
26024.265625	7313.407227	3.555551	6.713299	16085.148438	18822.335938	2106.609863	1304.076172	318.266510	145.601807	114.678078	451.465515	685.675476	448.461945	3.407433	99998.000000	4.415379	3.864120	0.550907	0.826936	4.206425	4.274673	3.323584	3.115303	2.502791	2.163167	2.059480	2.654625	2.836119	2.651726	0.532427	4.999991	10131.000000		1
9863.960938	1031.812866	2.488577	5.661744	6609.697754	7875.076172	581.167603	345.011780	98.263336	58.319668	36.329525	133.717087	171.153671	69.646240	0.576956	0.000000	3.994051	3.013601	0.395951	0.752950	3.820182	3.896255	2.764301	2.537834	1.992391	1.765815	1.560260	2.126187	2.233386	1.842898	0.000000	0.000000	10186.000000		1
25455.390625	4802.864746	3.367443	7.863534	14742.458008	17524.578125	1914.437500	1166.285400	276.228973	121.474640	65.187157	303.874695	433.077179	326.826965	2.547931	0.000000	4.405780	3.681500	0.527300	0.895618	4.168570	4.243648	3.282041	3.066805	2.441269	2.084486	1.814162	2.482695	2.636565	2.514318	0.406188	0.000000	10225.000000		1
16565.031250	3230.139160	3.052901	6.919910	10973.207031	13197.797852	1280.485474	794.053467	252.866577	70.864319	63.491096	251.623825	342.109985	161.655746	1.202897	99998.000000	4.219192	3.509221	0.484713	0.840100	4.040334	4.120502	3.107375	2.899850	2.402891	1.850428	1.802713	2.400752	2.534166	2.208591	0.080229	4.999991	10333.000000		1
8160.895508	1162.742188	2.473158	2.596508	4049.871094	4995.456543	127.028450	78.536659	18.092295	23.837301	5.276277	0.296039	0.000000	0.000000	0.629903	99998.000000	3.911738	3.065483	0.393252	0.414390	3.607441	3.698575	2.103901	1.895072	1.257494	1.377257	0.722328	0.000000	0.000000	0.000000	0.000000	4.999991	10354.000000		1
7948.490723	1949.567383	2.402232	4.933982	4030.064209	5264.607910	139.372650	74.968773	42.617271	36.582394	22.542130	65.847076	84.953918	91.389679	0.993560	0.000000	3.900285	3.289938	0.380615	0.693198	3.605312	3.721366	2.144178	1.874880	1.629586	1.563272	1.352995	1.818537	1.929183	1.960897	0.000000	0.000000	10392.000000		1
7102.695312	1741.226929	2.633513	3.678900	4795.000977	6092.891113	230.046906	145.999619	30.717121	38.485058	19.202440	71.166519	62.963779	57.123177	0.824266	99998.000000	3.851423	3.240855	0.420535	0.565718	3.680789	3.784823	2.361816	2.164352	1.487381	1.585292	1.283356	1.852276	1.799091	1.756812	0.000000	4.999991	10414.000000		1
11037.040039	266.795837	1.631298	3.570970	5971.462891	7191.383789	416.872131	260.051697	64.715340	29.178335	2.056854	0.801772	16.494919	13.941583	0.453959	99998.000000	4.042852	2.426179	0.212533	0.552786	3.776081	3.856812	2.620003	2.415060	1.811007	1.465060	0.313203	0.000000	1.217350	1.144312	0.000000	4.999991	10433.000000		0
9085.403320	1641.998413	2.615010	3.009729	6794.784180	8233.471680	592.016174	354.121124	92.287048	64.758514	14.724853	52.392723	77.192146	66.873955	0.797567	99998.000000	3.958344	3.215373	0.417473	0.478527	3.832176	3.915583	2.772334	2.549152	1.965141	1.811297	1.168051	1.719271	1.887573	1.825257	0.000000	4.999991	10461.000000		1
24369.119141	6312.169434	4.585519	7.897455	18308.281250	22093.162109	2509.781006	1527.116821	350.719788	156.555252	97.128517	433.222107	629.122803	309.656708	0.609928	0.000000	4.386840	3.800179	0.661389	0.897487	4.262648	4.344258	3.399636	3.183872	2.544960	2.194668	1.987347	2.636711	2.798735	2.490880	0.000000	0.000000	10494.000000		1
11752.982422	2638.601074	1.692973	3.509295	7475.145996	8962.140625	709.506592	407.189209	96.440849	28.462908	17.438543	102.534317	123.876869	29.372612	0.238496	0.000000	4.070148	3.421374	0.228650	0.545220	3.873620	3.952412	2.850956	2.609796	1.984261	1.454279	1.241510	2.010869	2.092990	1.467943	0.000000	0.000000	10553.000000		1
46568.265625	14182.049805	2.938803	12.233191	23956.382812	32005.535156	3467.047363	2130.992920	657.086121	236.411743	192.523972	985.408691	1203.163818	674.176208	2.916373	0.000000	4.668090	4.151739	0.468170	1.087540	4.379421	4.505225	3.539960	3.328582	2.817622	2.373669	2.284485	2.993616	3.080325	2.828773	0.464843	0.000000	10602.000000		1
8923.836914	3692.490479	3.225591	3.786831	7719.514160	9414.741211	722.988708	452.766846	115.149887	89.453094	19.803770	83.640244	130.744354	76.014160	1.089993	0.000000	3.950552	3.567319	0.508609	0.578276	3.887590	3.973808	2.859132	2.655875	2.061264	1.951595	1.296748	1.922415	2.116423	1.880895	0.037424	0.000000	10726.000000		1
26328.923828	5737.160156	3.919432	8.646804	18779.451172	22710.835938	2571.023926	1573.641113	366.924835	178.381958	112.103157	528.648438	694.038574	367.285614	0.843533	99998.000000	4.420433	3.758697	0.593223	0.936856	4.273683	4.356233	3.410106	3.196906	2.564577	2.251351	2.049618	2.723167	2.841384	2.565004	0.000000	4.999991	10785.000000		1
8612.481445	1682.839355	2.325139	4.274062	6019.279297	7385.477051	448.699402	291.925201	112.294350	38.349377	29.172169	116.260033	182.091690	151.738449	0.434141	99998.000000	3.935128	3.226043	0.366449	0.630841	3.779545	3.868379	2.651956	2.465271	2.050358	1.583758	1.464969	2.065430	2.260290	2.181096	0.000000	4.999991	10861.000000		1
4159.149414	605.923828	1.440106	0.185024	0.000000	0.000000	0.000000	0.000000	0.000000	0.000000	0.000000	0.000000	0.000000	0.000000	0.222158	99998.000000	3.619004	2.782418	0.158394	0.000000	0.000000	0.000000	0.000000	0.000000	0.000000	0.000000	0.000000	0.000000	0.000000	0.000000	0.000000	4.999991	10883.000000		1
7132.172852	1669.770508	1.251998	2.787700	5776.921875	6853.267090	392.754211	263.742920	72.831741	32.295998	15.875087	43.055161	64.619743	106.148453	1.028922	0.000000	3.853222	3.222657	0.097604	0.445246	3.761697	3.835898	2.594121	2.421181	1.862321	1.509149	1.200716	1.634025	1.810365	2.025914	0.012382	0.000000	10925.000000		1
14448.158203	4219.701660	0.971378	6.136640	8121.013672	9637.479492	801.466797	497.339233	124.404190	70.830399	26.498568	105.812325	133.797256	64.151016	0.821160	0.000000	4.159812	3.625282	0.000000	0.787931	3.909610	3.983963	2.903886	2.696653	2.094835	1.850220	1.423222	2.024536	2.126447	1.807204	0.000000	0.000000	10952.000000		1
12309.048828	3281.585205	2.901798	6.247655	9867.041992	12553.961914	1063.418091	670.534302	199.379135	79.625221	77.210648	330.570618	367.341125	269.580444	0.076176	0.000000	4.090224	3.516084	0.462667	0.795717	3.994187	4.098781	3.026704	2.826421	2.299680	1.901051	1.887677	2.519264	2.565069	2.430688	0.000000	0.000000	10972.000000		1
15022.621094	4422.389648	2.161701	4.502259	15039.329102	18328.572266	1893.141113	1187.674194	278.301270	155.685638	55.257515	300.448669	435.886475	273.459778	0.338188	0.000000	4.176746	3.645657	0.334796	0.653430	4.177228	4.263129	3.277183	3.074697	2.444515	2.192249	1.742391	2.477770	2.639373	2.436893	0.000000	0.000000	11006.000000		1
16567.472656	1696.907471	1.446273	3.265679	8678.325195	10672.837891	894.410645	537.612854	131.274765	88.925774	24.423210	130.124527	157.862747	100.203011	0.778320	99998.000000	4.219256	3.229658	0.160250	0.513974	3.938436	4.028280	2.951537	2.730470	2.118181	1.949028	1.387803	2.114359	2.198280	2.000881	0.000000	4.999991	11042.000000		1
15781.825195	4891.864258	2.072273	3.570970	10878.211914	13000.844727	1283.581543	757.554321	116.747269	67.814499	29.776581	189.853455	275.636902	111.415482	1.897768	99998.000000	4.198157	3.689474	0.316447	0.552786	4.036558	4.113972	3.108423	2.879414	2.067247	1.831323	1.473875	2.278419	2.440337	2.046946	0.278243	4.999991	11064.000000		1
29450.312500	5787.912598	3.432201	7.308461	16942.421875	20137.119141	2269.129150	1380.068726	326.302734	121.752174	100.961609	428.658203	586.002869	426.450226	1.977653	0.000000	4.469090	3.762522	0.535573	0.863826	4.228975	4.303998	3.355859	3.139901	2.513621	2.085477	2.004156	2.632111	2.767900	2.629868	0.296150	0.000000	11115.000000		1
10145.201172	2676.901123	2.877128	2.818537	6332.568359	7573.440430	448.566803	281.684113	61.674774	76.701836	26.023672	52.275539	88.660576	71.786354	1.092460	0.000000	4.006261	3.427632	0.458959	0.450024	3.801580	3.879293	2.651827	2.449762	1.790108	1.884806	1.415369	1.718299	1.947731	1.856042	0.038405	0.000000	11154.000000		1
20069.138672	5775.904297	1.029969	6.617703	14626.826172	18615.476562	1919.772339	1149.050415	315.700836	106.900887	69.988533	338.375580	414.485321	214.387680	0.874692	99998.000000	4.302529	3.761620	0.012824	0.820707	4.165150	4.269874	3.283250	3.060339	2.499276	2.028981	1.845027	2.529399	2.617509	2.331200	0.000000	4.999991	11186.000000		1
10942.533203	2498.771973	3.364359	4.104456	7508.725098	9181.699219	716.158264	445.405975	98.087563	45.189106	26.791523	94.414833	122.424431	91.716560	1.076028	99998.000000	4.039118	3.397727	0.526902	0.613256	3.875566	3.962923	2.855009	2.648756	1.991614	1.655034	1.427997	1.975040	2.087868	1.962448	0.031823	4.999991	11229.000000		1
13757.964844	3911.355713	2.593424	5.535311	8440.242188	9285.979492	829.797119	526.076599	133.667740	57.706005	30.038700	124.027969	126.140335	112.291260	0.640352	0.000000	4.138554	3.592327	0.413874	0.743142	3.926355	3.967828	2.918972	2.721049	2.126027	1.761221	1.477681	2.093520	2.100854	2.050346	0.000000	0.000000	11286.000000		1
17216.865234	2327.735596	2.550252	5.877606	9775.239258	12169.644531	1074.087769	654.819580	136.205658	101.377914	38.324707	162.981766	204.199005	209.891602	0.849314	99998.000000	4.235954	3.366934	0.406583	0.769200	3.990127	4.085278	3.031040	2.816122	2.134195	2.005943	1.583479	2.212139	2.310054	2.321995	0.000000	4.999991	11341.000000		1
8065.194824	1676.107666	2.741444	5.889941	5016.891602	6443.388672	298.925293	188.077225	61.727200	56.931984	14.891375	82.465340	92.934631	104.369141	1.370785	99998.000000	3.906615	3.224302	0.437979	0.770111	3.700435	3.809114	2.475563	2.274336	1.790477	1.755356	1.172935	1.916271	1.968178	2.018572	0.136969	4.999991	11405.000000		1
832.328857	0.000000	3.799166	4.810632	572.526917	1281.222534	0.000000	0.000000	0.000000	11.107627	0.000000	0.000000	0.000000	0.000000	0.538263	0.000000	2.920295	0.000000	0.579688	0.682202	2.757796	3.107625	0.000000	0.000000	0.000000	1.045621	0.000000	0.000000	0.000000	0.000000	0.000000	0.000000	11433.000000		0
12348.125977	4696.984375	3.129995	4.998741	15623.542969	18667.134766	2044.617432	1257.631958	317.002167	167.043045	92.102028	413.843903	565.508362	279.084534	0.778890	0.000000	4.091601	3.671819	0.495544	0.698861	4.193779	4.271078	3.310612	3.099554	2.501062	2.222828	1.964269	2.616837	2.752439	2.445736	0.000000	0.000000	11469.000000		1
16266.780273	5658.059082	1.834825	3.188586	9070.281250	11192.293945	947.805603	575.351624	120.734543	60.555378	32.067799	128.709091	181.795654	118.039352	1.183929	0.000000	4.211302	3.752667	0.263595	0.503598	3.957621	4.048919	2.976719	2.759933	2.081831	1.782153	1.506069	2.109609	2.259583	2.072027	0.073326	0.000000	11507.000000		1
18274.947266	4877.617188	3.493876	6.148975	11339.104492	13080.510742	1342.228149	836.815674	186.066635	110.308418	75.415916	282.772675	392.698700	245.736969	2.358795	99998.000000	4.261856	3.688208	0.543307	0.788803	4.054579	4.116625	3.127826	2.922630	2.269669	2.042609	1.877463	2.451437	2.594059	2.390471	0.372690	4.999991	11583.000000		1
21809.603516	4604.573730	1.816322	7.511988	20264.160156	24649.775391	2846.081055	1734.368652	430.813721	216.515472	142.188110	627.365051	869.117859	441.196655	1.952808	0.000000	4.338648	3.663189	0.259193	0.875755	4.306729	4.391813	3.454247	3.239141	2.634290	2.335489	2.152863	2.797520	2.939079	2.644632	0.290659	0.000000	11639.000000		1
3247.707275	488.720154	3.074487	4.391244	1959.691284	2674.119629	0.000000	0.000000	0.000000	0.000000	0.000000	0.000000	0.000000	0.000000	1.061269	0.000000	3.511577	2.689060	0.487773	0.642588	3.292188	3.427181	0.000000	0.000000	0.000000	0.000000	0.000000	0.000000	0.000000	0.000000	0.025826	0.000000	11676.000000		1
8728.356445	241.469086	1.634382	2.087691	4753.336426	5854.351562	246.470901	148.741058	49.996655	29.042652	0.000000	0.000000	0.000000	2.738360	0.462372	0.000000	3.940933	2.382862	0.213353	0.319666	3.676999	3.767479	2.391766	2.172431	1.698941	1.463036	0.000000	0.000000	0.000000	0.437491	0.000000	0.000000	11701.000000		0
6740.908203	2033.559204	2.969640	5.279361	7630.560547	8704.419922	704.637390	437.132294	94.680031	33.921127	20.223158	49.999741	129.840820	72.689888	0.732588	8022.437012	3.828718	3.308257	0.472704	0.722581	3.882556	3.939740	2.847966	2.640613	1.976258	1.530470	1.305849	1.698968	2.113411	1.861474	0.000000	3.904306	11723.000000		1
13867.443359	3146.702637	3.709738	5.448967	11501.379883	13426.271484	1354.405762	822.698303	221.495697	79.992180	70.938324	251.481979	353.482819	242.341782	0.688790	0.000000	4.141996	3.497856	0.569343	0.736314	4.060750	4.127955	3.131749	2.915241	2.345365	1.903048	1.850881	2.400507	2.548368	2.384428	0.000000	0.000000	11812.000000		1
30403.375000	5605.382812	4.141461	7.851199	21502.761719	25284.755859	2954.360596	1825.345093	430.277161	182.810196	112.164833	510.593140	703.447083	323.712402	1.638768	0.000000	4.482922	3.748605	0.617154	0.894936	4.332494	4.402859	3.470464	3.261345	2.633748	2.262000	2.049857	2.708075	2.847231	2.510159	0.214518	0.000000	11884.000000		1
14483.962891	2804.253418	2.803118	3.614142	9419.786133	10904.998047	1045.313477	654.267578	177.462997	78.980721	55.716991	216.700485	283.978424	161.945618	0.907359	99998.000000	4.160887	3.447817	0.447641	0.558005	3.974041	4.037626	3.019247	2.815755	2.249108	1.897521	1.745988	2.335860	2.453285	2.209369	0.000000	4.999991	11974.000000		1
14083.551758	3464.648438	2.266548	5.677163	9728.147461	12621.163086	1110.633179	675.650269	199.092346	75.332657	52.102848	250.504440	311.732056	191.740707	1.152079	99998.000000	4.148712	3.539659	0.355365	0.754131	3.988030	4.101099	3.045571	2.829722	2.299055	1.876983	1.716861	2.398815	2.493782	2.282714	0.061482	4.999991	12013.000000		1
11297.877930	2857.706787	3.154665	4.977154	7625.271973	9538.916992	679.359985	441.489624	93.597641	43.721249	32.955917	135.271286	181.687714	113.444580	0.812403	99998.000000	4.052997	3.456018	0.498953	0.696981	3.882255	3.979499	2.832100	2.644921	1.971265	1.640693	1.517933	2.131206	2.259326	2.054784	0.000000	4.999991	12070.000000		1
8660.692383	1950.504883	1.847160	3.281098	4259.506836	5564.791504	178.585480	84.867577	35.265636	3.743659	7.117269	0.000000	2.223376	8.730064	0.995224	0.000000	3.937553	3.290147	0.266504	0.516019	3.629359	3.745449	2.251846	1.928742	1.547352	0.573296	0.852313	0.000000	0.347013	0.941017	0.000000	0.000000	12119.000000		1
5245.745117	750.403137	1.696056	2.917217	2574.706055	3381.883789	0.000000	0.000000	6.204483	5.038829	0.000000	0.000000	0.000000	13.882992	0.417962	0.000000	3.719807	2.875295	0.229440	0.464969	3.410728	3.529159	0.000000	0.000000	0.792706	0.702330	0.000000	0.000000	0.000000	1.142483	0.000000	0.000000	12158.000000		1
4900.884277	435.658264	3.006645	4.872307	2487.386963	3433.018311	0.000000	0.000000	0.000000	0.000000	1.461692	0.000000	0.000000	0.000000	1.408238	0.000000	3.690274	2.639146	0.478082	0.687735	3.395743	3.535676	0.000000	0.000000	0.000000	0.000000	0.164856	0.000000	0.000000	0.000000	0.148676	0.000000	12179.000000		1
6270.446777	159.691406	1.717642	2.963473	3236.315918	4238.241211	0.000000	2.818537	13.139811	0.000000	0.770935	0.000000	0.000000	0.000000	0.677105	99998.000000	3.797298	2.203282	0.234933	0.471801	3.510051	3.627186	0.000000	0.450024	1.118589	0.000000	0.000000	0.000000	0.000000	0.000000	0.000000	4.999991	12204.000000		0
10944.118164	1299.654053	2.013681	4.520761	6648.136719	7908.213867	567.673157	347.774811	113.931808	101.516678	30.843555	98.870834	160.255737	112.756905	1.007781	99998.000000	4.039181	3.113828	0.303991	0.655212	3.822700	3.898078	2.754098	2.541298	2.056645	2.006537	1.489164	1.995068	2.204813	2.052143	0.003366	4.999991	12232.000000		1
7236.921387	85.555244	1.979760	2.516331	4245.857910	5444.976074	172.273071	107.856850	37.291653	40.541912	13.617790	39.733974	56.389248	39.370094	1.849366	0.000000	3.859554	1.932247	0.296613	0.400768	3.627965	3.735996	2.236217	2.032848	1.571612	1.607904	1.134107	1.599162	1.751196	1.595166	0.267023	0.000000	12283.000000		0
23013.107422	2224.177490	1.871829	3.583304	10701.584961	12562.399414	1199.636108	762.253967	175.914963	78.518158	37.081959	165.596771	188.718643	200.217911	1.760047	99998.000000	4.361975	3.347169	0.272266	0.554284	4.029448	4.099072	3.079050	2.882100	2.245303	1.894970	1.569163	2.219052	2.275815	2.301503	0.245524	4.999991	12315.000000		1
8417.950195	1405.805542	3.099157	3.515462	4514.716797	5491.336914	201.858459	130.846115	29.070406	65.110062	10.712909	7.585997	21.697186	50.758339	0.824022	0.000000	3.925206	3.147925	0.491244	0.545982	3.654630	3.739678	2.305047	2.116761	1.463451	1.813648	1.029907	0.880013	1.336403	1.705507	0.000000	0.000000	12353.000000		1
25353.308594	6119.300293	3.453787	7.922125	18950.142578	23484.712891	2644.947510	1603.587280	425.142731	220.052521	147.695663	667.145264	845.699951	510.941589	2.733701	0.000000	4.404035	3.786702	0.538296	0.898842	4.277613	4.370785	3.422417	3.205093	2.628535	2.342526	2.169368	2.824220	2.927216	2.708371	0.436751	0.000000	12479.000000		1
28903.113281	6668.029785	3.789915	9.966643	20522.871094	23591.324219	2891.612549	1767.383179	405.631897	192.144684	139.064285	513.325317	631.796387	381.976562	1.335671	0.000000	4.460945	3.823997	0.578629	0.998549	4.312238	4.372752	3.461140	3.247331	2.608132	2.283628	2.143216	2.710393	2.800577	2.582037	0.125700	0.000000	12587.000000		1
10901.411133	2449.250244	2.679769	3.305768	6580.880371	9464.490234	553.589722	340.034607	112.463951	66.790695	38.414135	156.444229	208.651932	132.835129	0.108750	99998.000000	4.037483	3.389033	0.428097	0.519272	3.818284	3.976097	2.743188	2.531523	2.051013	1.824716	1.584491	2.194360	2.319422	2.123313	0.000000	4.999991	12631.000000		1
11577.721680	2536.893311	1.859494	1.930420	8581.157227	10858.288086	911.759766	538.605835	146.798294	72.159485	31.142677	146.064377	175.366058	85.339386	0.829628	0.000000	4.063623	3.404302	0.269395	0.285652	3.933546	4.035761	2.959880	2.731271	2.166721	1.858293	1.493356	2.164544	2.243946	1.931149	0.000000	0.000000	12646.000000		1
20278.730469	5016.502930	3.376694	7.808026	15102.829102	17966.707031	1944.411377	1201.961182	313.980103	131.120575	75.748962	338.767212	429.752930	261.309845	1.071971	99998.000000	4.307041	3.700401	0.528492	0.892541	4.179058	4.254468	3.288788	3.079890	2.496902	2.117671	1.879377	2.529901	2.633219	2.417156	0.030183	4.999991	12665.000000		1
15653.936523	7694.791504	1.742312	3.271847	11161.787109	15727.125977	1249.271851	794.734985	272.398987	132.329391	92.490578	450.694580	634.321960	366.021301	1.524273	0.000000	4.194623	3.886197	0.241126	0.514793	4.047734	4.196650	3.096657	2.900222	2.435205	2.121656	1.966097	2.653882	2.802310	2.563506	0.183063	0.000000	12691.000000		1
22852.476562	9486.002930	2.550252	8.375435	24704.134766	28994.886719	3629.992188	2177.791748	505.212006	241.882294	131.003387	686.736267	852.552002	513.726196	0.997712	0.000000	4.358933	3.977083	0.406583	0.923007	4.392770	4.462321	3.559906	3.338016	2.703474	2.383604	2.117283	2.836790	2.930721	2.710732	0.000000	0.000000	12723.000000		1
17240.166016	3167.258789	3.000478	4.456003	12414.750000	14561.392578	1465.753418	925.809326	235.825836	93.033318	50.835434	239.455399	378.945251	219.235321	0.816683	0.000000	4.236541	3.500684	0.477190	0.648945	4.093938	4.163203	3.166061	2.966522	2.372591	1.968639	1.706167	2.379225	2.578577	2.340910	0.000000	0.000000	12756.000000		1
15898.789062	2154.697754	2.800035	4.440584	8907.953125	9860.655273	903.532349	590.378723	121.449966	101.852806	38.713257	143.955093	212.870483	130.531570	0.805590	99998.000000	4.201364	3.333386	0.447163	0.647440	3.949778	3.993906	2.955944	2.771131	2.084397	2.007973	1.587860	2.158227	2.328115	2.115716	0.000000	4.999991	12865.000000		1
8063.409668	714.539246	1.930420	3.015897	4759.395996	6037.615234	265.343384	159.737671	31.885859	21.888378	10.715992	23.744789	37.889896	97.353630	0.697537	0.000000	3.906519	2.854026	0.285652	0.479416	3.677552	3.780865	2.423808	2.203407	1.503598	1.340214	1.030032	1.375568	1.578523	1.988352	0.000000	0.000000	12889.000000		1
8002.323730	825.819092	1.597377	3.601807	5932.323730	6674.610840	446.744324	276.401672	70.259903	52.062763	18.823141	47.677685	55.306854	37.587692	0.437240	0.000000	3.903216	2.916885	0.203407	0.556520	3.773225	3.824426	2.650059	2.441541	1.846708	1.716527	1.274692	1.678315	1.742779	1.575046	0.000000	0.000000	12906.000000		1
9584.398438	2797.675781	0.774018	1.544953	5618.639648	7004.873047	357.738373	237.460220	87.812546	19.011250	16.864967	38.491226	9.556506	36.940105	1.469254	0.000000	3.981565	3.446797	0.000000	0.188915	3.749631	3.845400	2.553566	2.375591	1.943557	1.279011	1.226985	1.585362	0.980299	1.567498	0.167097	0.000000	12923.000000		1
25196.802734	8212.206055	2.870961	11.853891	28327.267578	34596.382812	4183.812988	2548.059326	670.669983	238.308243	147.600067	756.533630	921.051086	618.548645	0.720798	99998.000000	4.401345	3.914460	0.458027	1.073861	4.452205	4.539031	3.621572	3.406209	2.826509	2.377139	2.169086	2.878828	2.964284	2.791374	0.000000	4.999991	12973.000000		1
7280.028809	2518.106934	3.259512	3.410615	4782.848145	5692.008301	222.389984	129.517029	37.652451	0.934373	0.000000	0.000000	0.000000	0.000000	0.657120	99998.000000	3.862133	3.401074	0.513153	0.532833	3.679687	3.755265	2.347115	2.112327	1.575793	0.000000	0.000000	0.000000	0.000000	0.000000	0.000000	4.999991	13004.000000		1
15574.514648	2255.227539	4.579352	6.309330	9793.630859	11212.942383	1045.917847	635.225525	142.259033	82.304985	23.337734	135.129425	181.203568	131.469040	0.870078	0.000000	4.192414	3.353190	0.660804	0.799983	3.990944	4.049720	3.019498	2.802928	2.153080	1.915426	1.368059	2.130750	2.258167	2.118824	0.000000	0.000000	13027.000000		1
7082.126953	283.682373	3.293433	2.889463	4327.808594	5282.052734	115.072792	69.260773	12.600157	57.502476	0.000000	0.000000	0.000000	0.000000	0.412213	0.000000	3.850164	2.452832	0.517649	0.460817	3.636268	3.722803	2.060973	1.840487	1.100376	1.759687	0.000000	0.000000	0.000000	0.000000	0.000000	0.000000	13058.000000		1
19987.001953	3434.498535	2.300469	4.403579	12365.601562	14572.805664	1551.795898	954.950623	234.379562	110.672302	60.873001	272.756683	329.673248	146.452927	1.710123	0.000000	4.300748	3.535863	0.361816	0.643806	4.092215	4.163543	3.190835	2.979981	2.369920	2.044039	1.784425	2.435776	2.518084	2.165698	0.233027	0.000000	13120.000000		1
15206.171875	4984.962402	4.425165	9.596595	11748.107422	14078.636719	1396.841187	879.047485	203.042618	114.792175	65.187157	289.156006	394.524292	228.468033	0.902643	0.000000	4.182020	3.697662	0.645930	0.982117	4.069968	4.148561	3.145147	2.944012	2.307587	2.059912	1.814162	2.461132	2.596074	2.358825	0.000000	0.000000	13166.000000		1
20659.101562	5157.713379	3.907097	6.025626	12814.485352	15387.116211	1568.167480	980.138611	246.082352	115.985580	58.991920	287.688141	348.468658	214.511032	0.203337	0.000000	4.315112	3.712457	0.591854	0.780002	4.107701	4.187157	3.195392	2.991287	2.391080	2.064404	1.770792	2.458922	2.542164	2.331450	0.000000	0.000000	13186.000000		1
6695.795898	2032.279419	1.563456	3.463039	3190.744385	4147.159668	0.000000	0.000000	0.000000	21.197620	3.712821	0.000000	0.000000	34.278839	0.098196	0.000000	3.825802	3.307983	0.194086	0.539457	3.503892	3.617751	0.000000	0.000000	0.000000	1.326287	0.569704	0.000000	0.000000	1.535026	0.000000	0.000000	13219.000000		1
11600.069336	4532.645508	3.688152	4.452919	10053.589844	12409.753906	1152.744751	689.971130	170.160706	100.329437	41.855587	208.103027	277.595093	246.785446	1.316378	0.000000	4.064461	3.656352	0.566809	0.648645	4.002321	4.093763	3.061733	2.838831	2.230859	2.001428	1.621753	2.318278	2.443412	2.392319	0.119380	0.000000	13244.000000		1
13294.136719	4850.307617	4.246308	7.104934	13776.242188	16263.567383	1682.006836	1063.189819	270.240356	111.483322	87.319145	359.193878	458.943573	306.677826	0.983075	0.000000	4.123660	3.685769	0.628012	0.851560	4.139131	4.211216	3.225828	3.026611	2.431750	2.047210	1.941109	2.555329	2.661759	2.486682	0.000000	0.000000	13285.000000		1
12656.317383	5129.978027	2.911049	6.371004	10198.534180	12008.846680	1143.706299	699.176086	174.536530	72.159485	37.707958	175.415390	196.394073	188.348602	1.191774	0.000000	4.102307	3.710115	0.464050	0.804208	4.008538	4.079501	3.058315	2.844587	2.241886	1.858293	1.576433	2.244068	2.293128	2.274962	0.076194	0.000000	13339.000000		1
9682.273438	2456.133057	1.578874	3.234842	7828.320801	9872.712891	783.553345	453.414429	99.049690	31.515810	28.160702	100.320190	141.432587	124.690979	0.397846	99998.000000	3.985977	3.390252	0.198348	0.509853	3.893669	3.994437	2.894068	2.656495	1.995853	1.498528	1.449643	2.001388	2.150549	2.095835	0.000000	4.999991	13393.000000		1
13220.552734	5224.747559	2.260381	5.455134	13120.441406	16125.597656	1626.841797	1016.091919	254.929596	78.271454	77.216820	335.375092	365.885590	271.739044	1.236929	0.000000	4.121250	3.718065	0.354182	0.736805	4.117949	4.207516	3.211345	3.006933	2.406420	1.893603	1.887712	2.525531	2.563345	2.434152	0.092345	0.000000	13433.000000		1
4808.369141	439.849091	1.137900	0.345379	2553.018066	3274.714600	0.000000	0.000000	0.000000	12.035832	0.000000	0.000000	0.000000	0.000000	0.847599	0.000000	3.681998	2.643304	0.056104	0.000000	3.407054	3.515173	0.000000	0.000000	0.000000	1.080476	0.000000	0.000000	0.000000	0.000000	0.000000	0.000000	13457.000000		1
13554.870117	2108.105469	2.207957	5.378040	10117.481445	12091.604492	1092.032104	701.316223	176.818497	82.570190	43.551643	175.748444	216.068329	165.590607	1.711575	0.000000	4.132095	3.323892	0.343991	0.730624	4.005073	4.082484	3.038235	2.845914	2.247528	1.916823	1.639005	2.244891	2.334591	2.219036	0.233396	0.000000	13482.000000		1
29313.294922	5426.578613	1.803987	9.846377	18611.960938	21802.433594	2492.675537	1573.187866	355.832611	193.785233	114.708916	398.810669	515.200256	323.811066	1.427556	0.000000	4.467065	3.734526	0.256233	0.993276	4.269792	4.338505	3.396666	3.196781	2.551246	2.287321	2.059597	2.600767	2.711976	2.510292	0.154593	0.000000	13533.000000		1
6056.274902	1984.981079	0.521152	1.640549	5336.274414	6431.831055	342.896332	211.926865	56.000694	23.800295	5.689498	13.327919	0.000000	36.422039	1.498626	0.000000	3.782206	3.297756	0.000000	0.214989	3.727238	3.808335	2.535163	2.326186	1.748193	1.376582	0.755074	1.124762	0.000000	1.561364	0.175693	0.000000	13570.000000		1
4972.177246	905.058838	0.740097	1.899583	4318.344238	6153.101074	194.654846	113.105370	29.616226	46.983845	11.597941	30.485842	24.617487	48.905014	1.853808	0.000000	3.696547	2.956677	0.000000	0.278658	3.635317	3.789094	2.289265	2.053483	1.471530	1.671949	1.064381	1.484098	1.391244	1.689353	0.268065	0.000000	13600.000000		1
15960.500000	6217.594238	2.994310	7.222116	14987.901367	17671.472656	1934.404663	1169.517212	240.988022	97.353630	66.769112	367.973297	481.575134	267.952240	0.149087	99998.000000	4.203046	3.793622	0.476297	0.858664	4.175741	4.247273	3.286547	3.068007	2.381995	1.988352	1.824576	2.565816	2.682664	2.428057	0.000000	4.999991	13734.000000		1
8811.678711	1997.695312	2.698272	2.689020	3367.618408	4246.493164	50.345119	28.977894	17.299774	32.188065	17.716080	0.000000	0.000000	53.145153	0.185876	0.000000	3.945059	3.300529	0.431086	0.429594	3.527323	3.628031	1.701957	1.462067	1.238040	1.507695	1.248368	0.000000	0.000000	1.725464	0.000000	0.000000	13773.000000		1
18374.546875	1046.648682	2.951138	5.563065	10815.236328	13127.469727	1310.921997	779.371826	200.874741	102.888947	48.491791	206.672165	248.675781	211.251526	0.293933	0.000000	4.264216	3.019801	0.469990	0.745314	4.034036	4.118181	3.117577	2.891745	2.302925	2.012369	1.685668	2.315282	2.395633	2.324800	0.000000	0.000000	13807.000000		1
39953.585938	11235.210938	3.453787	9.482496	30015.935547	34679.656250	4413.058105	2732.106201	678.299194	287.056000	164.529800	828.640686	1117.331055	620.889221	2.726528	0.000000	4.601556	4.050581	0.538296	0.976923	4.477352	4.540075	3.644740	3.436498	2.831421	2.457967	2.216244	2.918366	3.048182	2.793014	0.435610	0.000000	13843.000000		1
12884.119141	1509.138550	2.907966	5.387291	8023.647461	10106.509766	786.257812	491.319763	175.514069	86.739403	66.809196	226.059631	306.190582	206.135605	2.551468	0.000000	4.110055	3.178729	0.463589	0.731370	3.904372	4.004601	2.895565	2.691364	2.244312	1.938216	1.824836	2.354223	2.485992	2.314153	0.406790	0.000000	13929.000000		1
4748.488770	1025.429443	3.259512	1.723810	3874.955078	5138.125488	98.627220	62.137337	31.808765	71.129517	0.000000	0.000000	0.000000	40.187283	0.394800	0.000000	3.676555	3.010906	0.513153	0.236489	3.588267	3.710805	1.993997	1.793353	1.502547	1.852050	0.000000	0.000000	0.000000	1.604089	0.000000	0.000000	13945.000000		1
14743.095703	2049.425049	1.588125	2.522498	6992.513184	8422.646484	653.145142	376.015686	118.545082	20.873827	16.414742	110.632210	134.198135	116.673256	0.595109	0.000000	4.168589	3.311632	0.200885	0.401831	3.844633	3.925449	2.815010	2.575206	2.073884	1.319602	1.215234	2.043882	2.127747	2.066971	0.000000	0.000000	13962.000000		1
29583.390625	6127.641602	3.549383	7.018589	14409.398438	17355.843750	1806.256836	1141.331787	284.733948	151.291306	60.493702	300.920471	390.216309	286.500916	1.611152	0.000000	4.471048	3.787293	0.550153	0.846250	4.158646	4.239446	3.256779	3.057412	2.454439	2.179814	1.781710	2.478452	2.591305	2.457126	0.207136	0.000000	13994.000000		1
13712.500977	2102.554688	2.827788	4.906229	6844.666504	8115.956543	588.343445	372.031494	88.049995	64.937370	28.879213	81.737579	85.305466	98.876999	0.811176	0.000000	4.137117	3.322747	0.451447	0.690748	3.835352	3.909340	2.769631	2.570580	1.944729	1.812495	1.460585	1.912422	1.930977	1.995095	0.000000	0.000000	14069.000000		1
6800.778809	1011.090088	1.915002	1.985928	3433.576660	4383.312500	35.219379	15.239837	0.000000	19.868528	0.000000	0.000000	0.000000	0.000000	0.488143	99998.000000	3.832559	3.004790	0.282169	0.297963	3.535747	3.641803	1.546782	1.182980	0.000000	1.298166	0.000000	0.000000	0.000000	0.000000	0.000000	4.999991	14120.000000		1
3401.835693	363.230499	2.143198	2.741444	1784.103271	2368.271240	0.000000	0.000000	0.000000	0.000000	0.000000	0.000000	0.000000	18.098463	1.051254	19897.353516	3.531713	2.560182	0.331062	0.437979	3.251420	3.374431	0.000000	0.000000	0.000000	0.000000	0.000000	0.000000	0.000000	1.257642	0.021708	4.298795	14193.000000		1
9221.094727	1991.709717	1.945839	5.088169	5123.903320	6117.098633	270.539490	192.887863	42.274975	13.497524	18.240314	21.586172	18.264984	16.609016	0.986406	0.000000	3.964782	3.299226	0.289107	0.706562	3.709601	3.786546	2.432231	2.285305	1.626083	1.130254	1.261032	1.334176	1.261619	1.220344	0.000000	0.000000	14223.000000		1
4403.622070	1003.636719	2.796951	6.333999	6473.766602	9339.069336	577.756958	328.664886	133.905182	46.373264	33.859451	182.822540	223.126999	170.339554	0.080203	0.000000	3.643810	3.001576	0.446685	0.801678	3.811157	3.970304	2.761745	2.516753	2.126797	1.666268	1.529680	2.262030	2.348552	2.231316	0.000000	0.000000	14263.000000		1
5057.257324	918.183228	1.748480	2.485493	3410.688965	4369.941406	12.652580	20.198488	22.687065	12.791348	7.419476	21.203787	12.717339	20.753561	0.678748	0.000000	3.703915	2.962929	0.242661	0.395413	3.532842	3.640476	1.102179	1.305319	1.355778	1.106916	0.870373	1.326413	1.104396	1.317093	0.000000	0.000000	14313.000000		1
16457.636719	4023.394043	2.075356	8.085563	11847.829102	13846.177734	1444.688477	877.385376	195.913010	101.091125	57.992790	273.410431	348.120178	221.036224	1.546118	0.000000	4.216367	3.604593	0.317093	0.907710	4.073639	4.141330	3.159774	2.943190	2.292063	2.004713	1.763374	2.436815	2.541729	2.344463	0.189243	0.000000	14349.000000		1
14084.297852	2684.147949	3.234842	7.166609	12866.746094	15138.416016	1524.076172	988.375244	255.333572	133.902100	93.474289	316.644470	467.112396	281.844482	0.750572	0.000000	4.148735	3.428807	0.509853	0.855314	4.109469	4.180080	3.183007	2.994922	2.407108	2.126787	1.970692	2.500572	2.669421	2.450010	0.000000	0.000000	14423.000000		1
7581.945312	1989.973633	1.168737	2.022933	5481.447266	6883.777832	375.321838	224.052124	53.499783	40.936630	16.920475	109.963043	133.112671	180.352463	1.142217	0.000000	3.879781	3.298847	0.067717	0.305981	3.738895	3.837827	2.574404	2.350349	1.728352	1.612112	1.228413	2.041247	2.124219	2.256122	0.057749	0.000000	14449.000000		1
4792.065430	27.599463	2.050686	6.321664	4052.785156	5319.544922	146.348068	89.335915	69.834351	24.565063	17.028406	46.209824	77.660873	74.345856	0.719498	0.000000	3.680523	1.440901	0.311899	0.800831	3.607754	3.725874	2.165387	1.951026	1.844069	1.390318	1.231174	1.664734	1.890202	1.871257	0.000000	0.000000	14502.000000		0
13858.371094	1875.122803	2.106194	2.972724	7601.631836	9311.598633	753.073669	448.104248	95.737755	44.590862	33.699097	135.539566	162.568542	142.003082	1.200595	0.000000	4.141712	3.273030	0.323498	0.473155	3.880907	3.969024	2.876837	2.651379	1.981083	1.649246	1.527618	2.132066	2.211036	2.152298	0.079397	0.000000	14542.000000		1
6675.921387	1897.227051	3.188586	5.914611	7878.045898	8948.047852	736.584900	472.897491	116.753433	64.181854	37.788136	150.905838	205.398590	137.886292	0.584392	0.000000	3.824511	3.278119	0.503598	0.771926	3.896419	3.951728	2.867223	2.674767	2.067270	1.807412	1.577356	2.178706	2.312598	2.139521	0.000000	0.000000	14581.000000		1
11275.197266	2311.107910	0.832609	3.743659	6783.734863	8274.093750	572.736633	354.007050	82.341995	52.611668	17.808592	78.330048	115.538437	97.640419	1.209285	0.000000	4.052124	3.363820	0.000000	0.573296	3.831469	3.917721	2.757955	2.549012	1.915621	1.721082	1.250630	1.893928	2.062726	1.989630	0.082529	0.000000	14602.000000		1
15482.212891	1711.567505	2.593424	5.248523	8806.612305	11567.017578	925.266541	566.630798	128.298950	50.940281	43.221684	190.772415	221.723907	201.084442	0.795614	0.000000	4.189833	3.233394	0.413874	0.720037	3.944809	4.063221	2.966267	2.753300	2.108223	1.707061	1.635702	2.280516	2.345813	2.303379	0.000000	0.000000	14646.000000		1
16839.363281	5448.626953	2.220292	7.043259	12677.342773	14735.176758	1552.499023	971.266663	239.042175	84.479027	70.623787	277.295959	395.819458	189.927475	0.062640	0.000000	4.226326	3.736287	0.346410	0.847774	4.103028	4.168355	3.191031	2.987339	2.378474	1.926749	1.848951	2.442944	2.597497	2.278588	0.000000	0.000000	14721.000000		1
6711.914551	1821.280762	1.921169	3.231758	5744.885254	7094.945801	422.490723	253.406235	69.270027	57.178684	20.463690	46.228329	58.689716	83.464470	0.775730	0.000000	3.826846	3.260377	0.283566	0.509439	3.759281	3.850949	2.625817	2.403817	1.840545	1.757234	1.310984	1.664908	1.768562	1.921502	0.000000	0.000000	14755.000000		1
14772.724609	5808.776855	3.404448	6.170561	12872.508789	15366.406250	1620.510864	970.816467	255.126953	81.959610	47.218208	232.205521	322.003998	241.842209	0.869419	0.000000	4.169461	3.764085	0.532047	0.790325	4.109663	4.186572	3.209652	2.987137	2.406756	1.913600	1.674109	2.365873	2.507861	2.383532	0.000000	0.000000	14798.000000		1
5060.430664	762.805969	1.729977	2.605759	2790.095947	3348.277344	0.000000	0.000000	0.000000	10.102328	0.000000	0.000000	0.000000	0.000000	1.536952	0.000000	3.704187	2.882414	0.238040	0.415934	3.445619	3.524822	0.000000	0.000000	0.000000	1.004421	0.000000	0.000000	0.000000	0.000000	0.186660	0.000000	14839.000000		1
9018.995117	3077.691650	3.142330	4.742790	8489.449219	9724.461914	865.216919	534.377991	135.962036	42.623436	35.176208	120.031448	180.620743	124.351768	0.304355	0.000000	3.955158	3.488225	0.497252	0.676034	3.928879	3.987866	2.937125	2.727849	2.133418	1.629648	1.546249	2.079295	2.256768	2.094652	0.000000	0.000000	14876.000000		1
17430.654297	3284.607422	1.501781	3.490792	10567.352539	12038.237305	1206.330811	741.703918	178.042740	96.311325	44.942410	173.395554	183.945023	155.287827	0.830258	0.000000	4.241313	3.516484	0.176607	0.542924	4.023966	4.080563	3.081466	2.870231	2.250524	1.983677	1.652656	2.239038	2.264688	2.191137	0.000000	0.000000	14899.000000		1
3881.304688	634.571777	2.359060	4.434416	2341.701660	2958.625244	0.000000	0.000000	0.000000	8.026972	6.192147	0.000000	0.000000	0.000000	0.288992	0.000000	3.588978	2.802481	0.372739	0.646836	3.369532	3.471090	0.000000	0.000000	0.000000	0.904552	0.791841	0.000000	0.000000	0.000000	0.000000	0.000000	14948.000000		1
5040.636230	123.392723	2.753779	4.674948	2744.996338	4290.828125	0.000000	0.000000	4.591687	7.777189	6.808895	3.148497	10.925687	1.011466	0.074621	99998.000000	3.702485	2.091290	0.439929	0.669777	3.438542	3.632541	0.000000	0.000000	0.661972	0.890823	0.833077	0.498103	1.038449	0.004951	0.000000	4.999991	14992.000000		0
22865.308594	5105.567383	3.191670	7.067929	16466.746094	20421.572266	2236.549316	1351.408447	367.612488	143.566544	85.764938	366.742889	543.367126	286.954224	1.884550	0.000000	4.359177	3.708044	0.504018	0.849292	4.216608	4.310089	3.349578	3.130787	2.565390	2.157053	1.933310	2.564362	2.735093	2.457813	0.275208	0.000000	15019.000000		1
3194.969238	567.882812	3.321187	2.938803	1727.282227	2263.550537	0.000000	0.000000	0.000000	7.897455	0.000000	0.000000	0.000000	0.000000	0.803114	99998.000000	3.504467	2.754259	0.521293	0.468170	3.237363	3.354790	0.000000	0.000000	0.000000	0.897487	0.000000	0.000000	0.000000	0.000000	0.000000	4.999991	15088.000000		1
3847.247803	356.887268	1.649800	4.042781	2533.093994	3769.479004	0.000000	0.000000	0.000000	16.831045	4.637943	0.000000	0.000000	11.576355	0.132250	0.000000	3.585150	2.552531	0.217431	0.606680	3.403651	3.576281	0.000000	0.000000	0.000000	1.226111	0.666325	0.000000	0.000000	1.063572	0.000000	0.000000	15102.000000		1
20572.812500	4490.454102	3.611058	5.834434	15754.864258	18131.417969	2054.766113	1260.684814	309.977417	134.179642	98.315758	395.612854	506.538025	305.845215	2.436808	0.000000	4.313293	3.652290	0.557634	0.765999	4.197415	4.258432	3.312762	3.100606	2.491330	2.127687	1.992623	2.597270	2.704612	2.485502	0.386821	0.000000	15130.000000		1
17590.900391	5536.131348	3.506211	5.106671	13652.753906	16592.296875	1644.489990	1014.599365	252.222076	87.399323	66.695099	360.581573	503.734894	209.937851	0.104108	0.000000	4.245288	3.743207	0.544838	0.708138	4.135220	4.219906	3.216031	3.006294	2.401783	1.941508	1.824094	2.557003	2.702202	2.322091	0.000000	0.000000	15182.000000		1
6496.731445	2156.014404	3.123827	2.738360	3673.941650	4531.353516	17.401537	7.993051	0.000000	0.000000	0.000000	0.000000	0.000000	0.000000	0.820091	99998.000000	3.812695	3.333652	0.494687	0.437491	3.565132	3.656228	1.240588	0.902713	0.000000	0.000000	0.000000	0.000000	0.000000	0.000000	0.000000	4.999991	15252.000000		1
5402.152344	804.195923	1.847160	3.296517	3711.233398	5241.291992	92.373398	63.441757	37.017200	46.138901	6.226068	10.768415	38.377129	40.532661	1.270720	99998.000000	3.732567	2.905362	0.266504	0.518055	3.569518	3.719438	1.965547	1.802375	1.568404	1.664067	0.794214	1.032152	1.584072	1.607805	0.104050	4.999991	15289.000000		1
15926.554688	5603.856445	2.673601	9.060024	17280.082031	20420.765625	2369.890137	1444.546631	397.900970	142.974457	96.092384	418.950592	513.528870	455.369537	0.444465	99998.000000	4.202122	3.748487	0.427097	0.957129	4.237546	4.310072	3.374728	3.159732	2.599775	2.155258	1.982689	2.622163	2.710565	2.658364	0.000000	4.999991	15327.000000		1
10186.334961	4177.164551	3.567886	5.612404	8515.738281	10243.122070	892.538818	531.192505	119.682983	88.913437	36.008816	148.488190	194.858368	166.108673	1.706638	99998.000000	4.008018	3.620882	0.552411	0.749149	3.930222	4.010432	2.950627	2.725252	2.078032	1.948967	1.556409	2.171692	2.289719	2.220392	0.232141	4.999991	15392.000000		1
15862.749023	3085.428711	2.121612	5.612404	9569.750977	11713.880859	1037.560913	652.482117	178.147583	95.324532	51.433678	224.314240	298.740265	173.913620	1.055506	0.000000	4.200378	3.489316	0.326666	0.749149	3.980901	4.068701	3.016014	2.814569	2.250780	1.979205	1.711248	2.350857	2.475294	2.240334	0.023461	0.000000	15467.000000		1
15473.543945	3474.164795	2.235711	6.056463	13758.479492	16793.193359	1763.620972	1075.157837	262.968903	124.197578	108.464340	391.024231	497.067841	247.562546	0.505011	0.000000	4.189590	3.540850	0.349416	0.782219	4.138570	4.225133	3.246405	3.031472	2.419904	2.094113	2.035287	2.592204	2.696416	2.393685	0.000000	0.000000	15522.000000		1
22269.306641	4393.038574	2.596508	4.335737	12965.373047	16126.340820	1565.216309	971.979065	242.671738	87.078613	75.792130	341.428467	426.274445	205.469513	1.231697	99998.000000	4.347707	3.642765	0.414390	0.637063	4.112785	4.207536	3.194574	2.987657	2.385019	1.939911	1.879624	2.533300	2.629689	2.312747	0.090504	4.999991	15596.000000		1
18060.916016	3549.605225	3.247177	5.168346	11433.788086	15166.375977	1380.484985	840.744385	228.794907	123.201530	79.514206	286.923401	406.205475	212.367844	1.979265	0.000000	4.256740	3.550180	0.511506	0.713352	4.058190	4.180882	3.140032	2.924664	2.359446	2.090616	1.900445	2.457766	2.608746	2.327089	0.296504	0.000000	15650.000000		1
11758.666016	1523.718506	2.590341	3.607974	6100.208984	7564.620605	483.591919	272.932465	100.566887	17.469379	3.635728	62.109581	94.189720	78.391724	0.158562	99998.000000	4.070358	3.182905	0.413357	0.557263	3.785345	3.878787	2.684479	2.436055	2.002455	1.242278	0.560591	1.793159	1.974004	1.894270	0.000000	4.999991	15721.000000		1
5848.831543	1121.247437	1.165653	2.124696	4432.565918	5836.416504	185.369705	119.920433	47.878128	31.787180	0.000000	6.700964	39.462605	0.000000	1.215292	0.000000	3.767069	3.049701	0.066569	0.327297	3.646655	3.766146	2.268039	2.078893	1.680137	1.502252	0.000000	0.826137	1.596186	0.000000	0.084681	0.000000	15752.000000		1
14012.074219	2425.878662	1.952007	3.034399	6036.609863	7190.257812	474.713837	280.009644	78.548996	20.173819	23.806463	34.396023	24.568146	21.546083	0.479210	0.000000	4.146502	3.384869	0.290481	0.482073	3.780793	3.856745	2.676432	2.447173	1.895141	1.304788	1.376695	1.536508	1.390372	1.333368	0.000000	0.000000	15776.000000		1
22843.810547	5463.715820	3.876260	5.822099	14202.627930	16679.410156	1819.362671	1123.609497	260.258301	127.019196	67.919350	293.254303	434.893494	271.378265	1.197774	0.000000	4.358768	3.737488	0.588413	0.765080	4.152369	4.222181	3.259919	3.050615	2.415405	2.103869	1.831993	2.467244	2.638383	2.433575	0.078375	0.000000	15816.000000		1
15465.998047	3608.748291	3.117660	4.039698	10198.158203	12152.169922	1159.963745	700.677856	152.620392	79.773239	35.820709	166.417038	230.783920	165.467255	0.852961	0.000000	4.189378	3.557357	0.493829	0.606349	4.008522	4.084654	3.064444	2.845518	2.183613	1.901857	1.554134	2.221198	2.363205	2.218712	0.000000	0.000000	15857.000000		1
22007.617188	8188.026367	1.717642	5.214602	15871.460938	18915.144531	2146.855713	1295.349121	331.366241	168.008255	98.519287	443.244263	571.315002	360.581573	0.984819	99998.000000	4.342573	3.913179	0.234933	0.717221	4.200617	4.276810	3.331803	3.112387	2.520308	2.225331	1.993521	2.646643	2.756876	2.557003	0.000000	4.999991	15910.000000		1
25422.800781	4491.545898	2.204873	5.643242	16462.113281	19758.578125	2116.215820	1345.558594	306.323181	131.743484	95.669914	466.424744	572.351135	335.748230	2.857848	0.000000	4.405223	3.652396	0.343384	0.751529	4.216486	4.295756	3.325560	3.128903	2.486180	2.119729	1.980775	2.668782	2.757663	2.526014	0.456039	0.000000	15969.000000		1
8779.873047	1554.087158	2.917217	2.288134	6411.268555	8975.887695	518.691040	312.555420	108.852898	50.073750	33.196449	116.978546	140.933029	140.057251	0.461138	99998.000000	3.943488	3.191475	0.464969	0.359481	3.806944	3.953077	2.714909	2.494927	2.036840	1.699610	1.521092	2.068106	2.149013	2.146306	0.000000	4.999991	15995.000000		1
5190.037109	1544.194458	1.057722	0.259034	2744.481201	3671.012207	0.000000	0.000000	0.000000	1.174904	0.000000	0.000000	0.000000	0.000000	1.294911	0.000000	3.715170	3.188702	0.024372	0.000000	3.438460	3.564786	0.000000	0.000000	0.000000	0.070003	0.000000	0.000000	0.000000	0.000000	0.112240	0.000000	16022.000000		1
6677.638672	1111.138916	2.355976	2.972724	4132.132812	5136.642090	157.501953	81.527885	51.954830	0.000000	5.735754	29.258512	33.930378	18.126217	0.474874	0.000000	3.824623	3.045768	0.372171	0.473155	3.616174	3.710679	2.197286	1.911306	1.715626	0.000000	0.758591	1.466252	1.530589	1.258307	0.000000	0.000000	16039.000000		1
25755.992188	3641.469971	3.055985	7.000087	16644.400391	19493.820312	2201.410156	1354.405762	310.239532	121.573318	80.214211	309.274323	428.402252	305.691010	1.426673	99998.000000	4.410878	3.561277	0.485151	0.845103	4.221268	4.289897	3.342701	3.131749	2.491697	2.084838	1.904251	2.490344	2.631852	2.485283	0.154324	4.999991	16080.000000		1
13649.318359	3240.497559	2.140115	5.729587	10180.322266	11787.733398	1176.403198	728.625793	157.979935	64.317535	59.941715	249.351120	331.699280	196.588348	1.233959	99998.000000	4.135111	3.510612	0.330437	0.758123	4.007761	4.071430	3.070556	2.862504	2.198602	1.808329	1.777729	2.396811	2.520745	2.293558	0.091301	4.999991	16189.000000		1
13692.028320	3284.570312	2.883296	5.695665	9059.931641	11052.128906	992.075745	603.324219	142.715424	100.508301	47.286049	188.237579	267.822723	154.806763	0.668623	0.000000	4.136468	3.516479	0.459889	0.755544	3.957125	4.043446	2.996545	2.780551	2.154471	2.002202	1.674733	2.274706	2.427847	2.189790	0.000000	0.000000	16232.000000		1
11717.775391	1801.877930	2.232627	2.732193	6064.400391	7496.359375	459.162537	279.661194	85.666260	11.271065	11.804552	56.324490	50.317364	78.382469	0.835896	99998.000000	4.068845	3.255725	0.348816	0.436511	3.782788	3.874851	2.661967	2.446632	1.932810	1.051965	1.072049	1.750697	1.701718	1.894219	0.000000	4.999991	16295.000000		1
22580.205078	5733.808105	2.494745	5.963951	16322.682617	19178.900391	2182.722656	1307.736450	320.267853	126.356194	85.598419	367.011169	476.564056	368.916931	2.661928	0.000000	4.353728	3.758443	0.397026	0.775534	4.212791	4.282824	3.338999	3.116520	2.505513	2.101597	1.932466	2.564679	2.678121	2.566929	0.425196	0.000000	16378.000000		1
17765.324219	6835.254883	4.252476	3.752910	14660.741211	18531.777344	1877.114990	1127.519775	291.228302	116.161354	61.008686	338.502014	521.688416	200.517029	3.219337	0.000000	4.249573	3.834755	0.628642	0.574368	4.166156	4.267917	3.273491	3.052124	2.464234	2.065062	1.785392	2.529561	2.717411	2.302151	0.507766	0.000000	16430.000000		1
27719.351562	5276.745605	1.618963	7.771022	18420.798828	22116.931641	2565.658203	1533.043701	361.229156	126.522720	97.029839	473.199707	619.109924	282.599976	1.265206	0.000000	4.442783	3.722366	0.209237	0.890478	4.265308	4.344725	3.409199	3.185555	2.557783	2.102169	1.986905	2.675045	2.791768	2.451172	0.102161	0.000000	16479.000000		1
18201.906250	3504.428467	1.538786	3.638812	9718.346680	12330.650391	1085.719604	670.454163	189.807205	71.252869	34.439194	204.929855	293.849457	130.346558	1.019860	99998.000000	4.260117	3.544617	0.187178	0.560960	3.987592	4.090986	3.035718	2.826369	2.278313	1.852802	1.537053	2.311605	2.468125	2.115100	0.008540	4.999991	16564.000000		1
24556.132812	7878.807617	3.651147	4.789046	11625.408203	14520.000000	1388.928223	859.197449	247.926422	99.564674	72.227325	358.170074	468.660461	287.811493	1.758945	0.000000	4.390160	3.896461	0.562429	0.680249	4.065408	4.161967	3.142680	2.934093	2.394323	1.998105	1.858702	2.554089	2.670858	2.459108	0.245252	0.000000	16594.000000		1
13908.852539	2605.895020	4.477589	5.507557	7873.463379	9910.143555	808.756714	461.197815	118.902802	64.570404	43.431377	188.508957	233.287918	195.879089	1.151114	0.000000	4.143291	3.415957	0.651044	0.740959	3.896166	3.996080	2.907818	2.663887	2.075192	1.810034	1.637804	2.275332	2.367892	2.291988	0.061118	0.000000	16639.000000		1
28143.193359	4941.691406	3.358191	4.909312	15408.014648	18284.285156	2000.005005	1213.482056	281.825958	138.496872	46.305420	293.171051	398.209351	251.663925	1.154886	0.000000	4.449373	3.693876	0.526105	0.691021	4.187747	4.262078	3.301031	3.084033	2.449981	2.141440	1.665632	2.467121	2.600111	2.400821	0.062539	0.000000	16695.000000		1
34722.343750	5953.558594	2.599592	6.478935	21074.587891	25160.871094	3014.339111	1820.358765	449.935974	172.701706	105.173996	553.361511	714.153809	439.926178	3.645201	99998.000000	4.540609	3.774777	0.414905	0.811504	4.323759	4.400726	3.479192	3.260157	2.653151	2.237297	2.021908	2.743009	2.853792	2.643380	0.561722	4.999991	16821.000000		1
15751.062500	3689.409668	4.819884	5.501390	11042.347656	13183.705078	1348.805786	795.512085	192.619568	79.887337	61.196796	209.392029	266.040314	143.859497	1.634591	0.000000	4.197310	3.566957	0.683037	0.740472	4.043061	4.120038	3.129949	2.900647	2.284700	1.902478	1.786729	2.320960	2.424948	2.157938	0.213409	0.000000	16858.000000		1
14084.008789	4063.846436	2.365228	6.352502	11690.335938	13473.197266	1371.193726	870.909485	227.077271	84.321754	65.554115	286.550262	369.891388	256.101410	0.969007	0.000000	4.148726	3.608937	0.373873	0.802945	4.067827	4.129471	3.137099	2.939973	2.356174	1.925940	1.816600	2.457201	2.568074	2.408412	0.000000	0.000000	16928.000000		1
14572.201172	2660.054688	1.742312	6.657792	14679.081055	17156.994141	1890.196167	1173.152954	280.071320	126.939018	83.538483	387.786316	475.219574	272.426727	0.743506	0.000000	4.163525	3.424891	0.241126	0.823330	4.166699	4.234441	3.276507	3.069355	2.447269	2.103595	1.921887	2.588593	2.676894	2.435250	0.000000	0.000000	16986.000000		1
19684.835938	5514.807129	1.989012	6.969250	15813.011719	18583.455078	2083.321533	1270.037842	289.911530	161.316544	65.341339	357.562592	423.921570	186.871490	0.684204	0.000000	4.294132	3.741530	0.298637	0.843186	4.199015	4.269126	3.318756	3.103817	2.462265	2.207679	1.815188	2.553352	2.627285	2.271543	0.000000	0.000000	17042.000000		1
5802.041992	241.814453	2.411484	2.787700	3282.831055	4411.621094	2.232627	0.000000	0.000000	0.000000	0.000000	0.000000	0.000000	14.068016	0.527946	0.000000	3.763581	2.383482	0.382284	0.445246	3.516248	3.644598	0.348816	0.000000	0.000000	0.000000	0.000000	0.000000	0.000000	1.148233	0.000000	0.000000	17064.000000		0
7442.079102	3050.579346	1.896499	3.577137	6756.601074	8366.248047	568.949829	348.135590	119.938934	54.205959	19.948706	99.771286	106.543175	53.290089	1.043584	0.000000	3.871694	3.484382	0.277953	0.553536	3.829728	3.922531	2.755074	2.541749	2.078960	1.734047	1.299915	1.999006	2.027526	1.726646	0.018527	0.000000	17091.000000		1
9182.001953	1236.508301	1.779317	2.288134	5633.583496	7187.356445	418.913574	254.849426	58.933331	51.424427	23.417912	53.650887	66.300385	61.320145	0.295576	0.000000	3.962937	3.092197	0.250253	0.359481	3.750785	3.856569	2.622124	2.406284	1.770361	1.711169	1.369548	1.729577	1.821516	1.787603	0.000000	0.000000	17138.000000		1
22201.630859	9845.906250	3.129995	7.024757	26940.214844	31657.560547	3943.978516	2412.655518	539.009766	186.112885	185.619492	703.453247	983.549194	412.332886	1.195052	99998.000000	4.346385	3.993256	0.495544	0.846631	4.430401	4.500477	3.595935	3.382495	2.731597	2.269776	2.268624	2.847235	2.992796	2.615248	0.077387	4.999991	17169.000000		1
5703.843750	1396.853516	1.686805	3.527797	5464.977051	5979.431152	311.991089	205.765549	45.765766	38.269199	11.486927	0.000000	0.727762	24.497221	0.169028	0.000000	3.756168	3.145151	0.227065	0.547504	3.737588	3.776660	2.494142	2.313373	1.660541	1.582849	1.060204	0.000000	0.000000	1.389117	0.000000	0.000000	17249.000000		1
5489.005859	1358.510254	1.137900	2.022933	3039.363770	4336.119141	0.000000	0.000000	0.000000	3.780664	1.908834	0.000000	0.000000	34.204830	0.980707	0.000000	3.739494	3.133063	0.056104	0.305981	3.482783	3.637101	0.000000	0.000000	0.000000	0.577568	0.280768	0.000000	0.000000	1.534087	0.000000	0.000000	17276.000000		1
17449.126953	5083.685059	3.352024	4.736623	10247.170898	11960.388672	1132.570923	718.138000	217.126053	90.991882	49.080788	170.543091	233.651794	137.658096	1.254827	0.000000	4.241774	3.706179	0.525307	0.675469	4.010604	4.077745	3.054065	2.856208	2.336712	1.959003	1.690912	2.231834	2.368569	2.138802	0.098584	0.000000	17310.000000		1
21763.232422	5938.337402	3.231758	10.910268	18896.058594	22341.337891	2617.107422	1603.599609	372.968964	160.610367	96.049210	406.449097	496.907501	279.099945	1.379979	0.000000	4.337723	3.773665	0.509439	1.037835	4.276371	4.349109	3.417822	3.205096	2.571673	2.205774	1.982494	2.609006	2.696275	2.445760	0.139873	0.000000	17372.000000		1
15294.221680	4856.493652	2.217208	4.631775	13680.926758	16878.087891	1750.768066	1053.469971	241.015762	119.211174	63.037788	307.263733	378.467255	145.700485	0.380671	0.000000	4.184527	3.686323	0.345806	0.665747	4.136116	4.227323	3.243229	3.022622	2.382046	2.076317	1.799601	2.487511	2.578028	2.163461	0.000000	0.000000	17415.000000		1
9807.713867	1098.029907	1.631298	2.491661	5386.208984	6559.969727	362.900543	204.951447	56.154884	12.800599	8.708478	12.871526	27.136902	78.481148	0.207933	0.000000	3.991568	3.040614	0.212533	0.396489	3.731283	3.816902	2.559788	2.311651	1.749388	1.107230	0.939942	1.109630	1.433560	1.894765	0.000000	0.000000	17443.000000		1
13284.678711	3227.835693	2.550252	8.150322	9824.350586	12590.417969	1110.115112	682.277222	195.009476	69.007904	67.191582	243.057205	308.938202	255.284225	0.561505	0.000000	4.123351	3.508911	0.406583	0.911175	3.992304	4.100040	3.045368	2.833961	2.290056	1.838899	1.827315	2.385709	2.489872	2.407024	0.000000	0.000000	17489.000000		1
24036.488281	4811.588379	2.118529	4.742790	15790.505859	19482.259766	2034.299316	1275.116699	332.701477	132.116623	92.151367	433.394806	609.645874	286.109283	2.332787	0.000000	4.380871	3.682288	0.326034	0.676034	4.198396	4.289639	3.308415	3.105550	2.522055	2.120957	1.964502	2.636884	2.785078	2.456532	0.367875	0.000000	17536.000000		1
20057.160156	6524.762695	3.592556	6.599201	15645.694336	19277.332031	2042.909058	1268.434204	336.898468	151.578094	100.335609	420.862488	534.011047	401.872833	3.154342	99998.000000	4.302269	3.814565	0.555404	0.819491	4.194395	4.285047	3.310249	3.103268	2.527499	2.180636	2.001455	2.624140	2.727550	2.604089	0.498909	4.999991	17635.000000		1
7243.319824	910.998108	2.633513	3.228674	3757.190186	4631.312988	55.038570	59.130692	21.863708	19.769850	0.274453	0.000000	0.000000	8.134903	0.755207	0.000000	3.859938	2.959517	0.420535	0.509024	3.574863	3.665704	1.740667	1.771813	1.339724	1.296003	0.000000	0.000000	0.000000	0.910352	0.000000	0.000000	17691.000000		1
32034.744141	12754.352539	3.648063	7.037092	18608.216797	22755.716797	2511.433838	1568.179810	379.719269	164.165909	95.071663	452.572571	611.977234	375.417450	0.190959	0.000000	4.505621	4.105659	0.562062	0.847393	4.269705	4.357090	3.399922	3.195396	2.579463	2.215283	1.978051	2.655688	2.786735	2.574514	0.000000	0.000000	17729.000000		1
33875.636719	5762.730469	2.380646	6.639289	23830.771484	28810.619141	3382.367920	2089.415039	469.511566	186.390427	151.793961	667.610962	923.234375	495.862122	2.488594	0.000000	4.529888	3.760628	0.376695	0.822122	4.377138	4.459553	3.529221	3.320025	2.671646	2.270424	2.181254	2.824523	2.965312	2.695361	0.395954	0.000000	17779.000000		1
18875.240234	3682.693359	3.607974	5.011075	12714.483398	13853.946289	1525.877075	939.525757	198.293655	99.117531	33.662090	162.281754	211.532150	141.349335	0.742486	0.000000	4.275892	3.566165	0.557263	0.699931	4.104299	4.141573	3.183520	2.972909	2.297309	1.996150	1.527141	2.210270	2.325376	2.150294	0.000000	0.000000	17870.000000		1
19863.236328	2460.974609	2.013681	6.108886	9981.415039	12266.008789	1100.934814	663.947449	175.637421	88.164093	59.981804	311.778320	442.467163	234.536835	2.879701	0.000000	4.298050	3.391107	0.303991	0.785962	3.999192	4.088703	3.041762	2.822134	2.244617	1.945292	1.778020	2.493846	2.645881	2.370211	0.459347	0.000000	17918.000000		1
12776.447266	1962.078125	2.340558	6.074965	7909.228516	9185.027344	797.131042	482.697632	132.798126	43.024323	33.958130	105.149323	154.803680	126.747833	1.753488	99998.000000	4.106410	3.292716	0.369319	0.783544	3.898134	3.963080	2.901530	2.683675	2.123192	1.633714	1.530944	2.021806	2.189781	2.102941	0.243903	4.999991	17997.000000		1
7891.031738	2050.636963	3.052901	5.214602	5980.044922	7625.407715	452.279633	276.623688	66.766029	26.045258	11.471508	35.558590	59.741272	108.751129	0.976381	3166.380371	3.897134	3.311889	0.484713	0.717221	3.776705	3.882263	2.655407	2.441889	1.824556	1.415729	1.059620	1.550945	1.776274	2.036434	0.000000	3.500563	18029.000000		1
22077.164062	9493.678711	2.630429	8.023889	18617.906250	21687.576172	2529.282471	1574.708130	390.558594	166.793259	117.262253	487.828979	664.203430	354.377075	0.579075	0.000000	4.343943	3.977435	0.420027	0.904385	4.269931	4.336211	3.402997	3.197200	2.591686	2.222178	2.069158	2.688268	2.822301	2.549466	0.000000	0.000000	18073.000000		1
22997.689453	3082.659424	2.127780	8.218163	10997.475586	13635.953125	1262.840332	774.302124	165.726288	119.331436	52.781273	237.302948	333.386078	245.468689	0.793658	0.000000	4.361684	3.488925	0.327927	0.914775	4.041293	4.134686	3.101348	2.888911	2.219391	2.076755	1.722480	2.375303	2.522948	2.389996	0.000000	0.000000	18146.000000		1
15352.196289	4596.910645	2.673601	5.803596	12256.017578	15058.882812	1429.942017	896.630981	252.484192	107.832176	76.794350	303.871613	413.803833	315.031677	1.686199	0.000000	4.186171	3.662466	0.427097	0.763697	4.088349	4.177793	3.155318	2.952614	2.402234	2.032748	1.885329	2.482690	2.616795	2.498354	0.226909	0.000000	18188.000000		1
28903.742188	8646.146484	4.307983	6.808895	21584.154297	25724.349609	3062.827881	1844.112793	484.088379	149.780273	140.442719	592.367737	807.890198	479.906830	2.955367	99998.000000	4.460954	3.936823	0.634274	0.833077	4.334135	4.410345	3.486123	3.265787	2.684925	2.175455	2.147499	2.772591	2.907352	2.681157	0.470611	4.999991	18215.000000		1
14390.375000	3198.398438	2.337474	3.422950	7201.615234	9230.114258	678.342346	423.434326	135.974380	100.243095	42.700531	110.225159	138.783661	81.860931	2.166324	99998.000000	4.158072	3.504933	0.368747	0.534401	3.857430	3.965207	2.831449	2.626786	2.133457	2.001055	1.630433	2.042281	2.142338	1.913077	0.335723	4.999991	18289.000000		1
24773.214844	6644.793945	2.423819	7.912874	14160.293945	16554.378906	1840.187134	1122.520996	272.038177	127.318321	71.400887	291.268372	403.300598	224.687378	1.893601	0.000000	4.393982	3.822482	0.384500	0.898334	4.151073	4.218913	3.264862	3.050195	2.434630	2.104891	1.853704	2.464293	2.605629	2.351579	0.277289	0.000000	18314.000000		1
8052.298828	1732.857666	2.198706	4.539263	9926.897461	11120.066406	1066.063965	681.484680	134.127213	75.841469	23.840384	179.254654	245.271332	94.757126	0.454210	0.000000	3.905920	3.238763	0.342167	0.656985	3.996814	4.046107	3.027783	2.833456	2.127517	1.879907	1.377313	2.253470	2.389647	1.976612	0.000000	0.000000	18357.000000		1
9660.194336	2588.555176	4.153796	5.217686	9190.463867	11499.964844	1011.284363	602.744507	163.176041	88.805511	32.200401	150.745483	178.048904	91.679550	0.686062	0.000000	3.984986	3.413057	0.618445	0.717478	3.963337	4.060697	3.004873	2.780133	2.212656	1.948440	1.507861	2.178244	2.250539	1.962273	0.000000	0.000000	18389.000000		1
41246.011719	8988.031250	3.586388	12.149931	31457.873047	38445.894531	4756.685547	2847.770996	678.718567	254.787750	203.076538	1049.667725	1408.022827	710.888123	1.703188	99998.000000	4.615382	3.953665	0.554657	1.084574	4.497729	4.584850	3.677305	3.454505	2.831690	2.406178	2.307660	3.021052	3.148610	2.851801	0.231263	4.999991	18499.000000		1
9141.255859	3074.604736	2.531749	5.291696	7945.339355	10284.777344	818.707947	497.419403	157.390945	66.127693	48.464039	157.742493	259.687805	118.184288	0.422160	0.000000	3.961006	3.487789	0.403421	0.723595	3.900112	4.012195	2.913129	2.696723	2.196980	1.820383	1.685420	2.197949	2.414452	2.072560	0.000000	0.000000	18550.000000		1
22864.466797	5971.135742	3.826920	5.587735	15381.081055	17862.988281	2042.952271	1251.060425	292.409363	135.598160	86.498871	376.052704	496.602203	272.405151	1.795938	0.000000	4.359161	3.776057	0.582849	0.747236	4.186987	4.251954	3.310258	3.097278	2.465991	2.132254	1.937010	2.575249	2.696009	2.435215	0.254291	0.000000	18569.000000		1
25560.830078	7345.761719	2.821621	5.766592	21974.007812	25929.435547	3160.847656	1905.818359	458.496460	219.247650	146.360413	666.729004	846.535645	482.222717	1.788320	0.000000	4.407575	3.866037	0.450499	0.760919	4.341909	4.413793	3.499804	3.280082	2.661336	2.340935	2.165424	2.823949	2.927645	2.683248	0.252445	0.000000	18628.000000		1
24396.865234	3876.632812	2.007514	4.727372	15097.519531	17906.154297	1951.778442	1196.795898	281.384979	121.792259	63.774799	365.136261	470.843750	279.719788	2.482244	0.000000	4.387334	3.588455	0.302659	0.674620	4.178905	4.253002	3.290431	3.078020	2.449301	2.085620	1.804649	2.562455	2.672877	2.446723	0.394844	0.000000	18673.000000		1
24441.513672	6219.302734	3.537048	7.709347	14866.035156	19213.691406	1922.273193	1175.792603	358.256439	155.198410	103.841820	389.149323	510.081238	427.766998	2.218479	0.000000	4.388128	3.793742	0.548641	0.887018	4.172195	4.283611	3.283815	3.070331	2.554194	2.190887	2.016372	2.590116	2.707639	2.631207	0.346055	0.000000	18758.000000		1
20750.580078	5395.460449	3.712821	7.052511	17449.279297	21039.041016	2326.847412	1410.918457	333.167145	99.395065	78.934464	406.584778	587.427551	337.237671	4.956277	0.000000	4.317030	3.732028	0.569704	0.848344	4.241777	4.323026	3.366768	3.149502	2.522662	1.997365	1.897267	2.609151	2.768954	2.527936	0.695156	0.000000	18868.000000		1
18497.341797	3073.624023	3.339689	6.315497	12034.204102	14861.779297	1431.801514	892.615906	264.489197	80.047691	68.816711	266.391846	274.341736	246.196457	1.810278	99998.000000	4.267109	3.487651	0.523706	0.800408	4.080417	4.172071	3.155883	2.950665	2.422408	1.903349	1.837694	2.425521	2.438292	2.391282	0.257745	4.999991	18925.000000		1
14045.313477	3523.652588	1.711475	5.038829	11528.020508	14106.365234	1403.502075	830.786987	230.324448	102.488060	43.520805	227.468903	263.573303	191.574188	0.906024	0.000000	4.147532	3.546993	0.233371	0.702330	4.061755	4.149415	3.147213	2.919490	2.362340	2.010673	1.638697	2.356922	2.420902	2.282337	0.000000	0.000000	18961.000000		1
3663.666748	573.325623	3.028231	4.477589	2219.453125	3380.644287	0.000000	0.000000	0.000000	12.763595	0.000000	0.000000	0.000000	0.000000	0.317536	0.000000	3.563916	2.758401	0.481189	0.651044	3.346246	3.529000	0.000000	0.000000	0.000000	1.105973	0.000000	0.000000	0.000000	0.000000	0.000000	0.000000	18978.000000		1
19292.826172	10973.407227	2.204873	5.495223	16122.162109	18327.269531	2063.909424	1289.453003	321.362579	159.167175	61.983150	340.327576	483.786194	327.280273	1.292203	0.000000	4.285396	4.040341	0.343384	0.739985	4.207423	4.263098	3.314691	3.110405	2.506995	2.201854	1.792274	2.531897	2.684654	2.514920	0.111331	0.000000	18993.000000		1
2228.340576	0.000000	2.550252	3.136162	1748.060425	2874.467041	0.000000	0.000000	0.000000	0.514984	0.104847	0.000000	0.000000	0.000000	0.709764	0.000000	3.347981	0.000000	0.406583	0.496399	3.242556	3.458557	0.000000	0.000000	0.000000	0.000000	0.000000	0.000000	0.000000	0.000000	0.000000	0.000000	19029.000000		0
4388.999023	124.305511	2.063021	3.922516	2874.846191	3887.842041	0.000000	0.000000	9.473246	21.351807	8.856498	0.000000	0.000000	0.000000	0.498844	0.000000	3.642365	2.094490	0.314504	0.593565	3.458615	3.589709	0.000000	0.000000	0.976499	1.329435	0.947262	0.000000	0.000000	0.000000	0.000000	0.000000	19081.000000		0
9774.372070	2241.936768	3.799166	7.416392	7248.516113	8857.987305	663.404724	412.224945	133.849686	56.802467	42.422993	187.164444	233.805984	146.995651	0.944753	0.000000	3.990089	3.350623	0.579688	0.870193	3.860249	3.947335	2.821779	2.615134	2.126617	1.754367	1.627601	2.272223	2.368856	2.167305	0.000000	0.000000	19125.000000		1
8530.019531	1340.242188	1.285919	3.867008	6056.561523	8464.696289	449.417908	281.927734	131.114410	53.968513	29.335608	100.246178	146.881561	110.897415	0.603007	0.000000	3.930950	3.127183	0.109214	0.587375	3.782226	3.927611	2.652650	2.450138	2.117651	1.732140	1.467395	2.001068	2.166967	2.044921	0.000000	0.000000	19170.000000		1
18313.208984	4895.876465	2.692104	5.877606	13554.129883	16313.304688	1765.949219	1056.806519	273.502960	145.854675	81.950356	308.293701	439.321747	285.921173	0.602038	0.000000	4.262764	3.689831	0.430092	0.769200	4.132071	4.212542	3.246978	3.023995	2.436962	2.163920	1.913551	2.488965	2.642783	2.456246	0.000000	0.000000	19236.000000		1
7752.469727	1791.414795	1.507948	2.466991	4810.607910	6098.238281	253.714600	160.147812	29.625479	7.067929	8.797907	14.789611	69.384125	27.997265	1.123156	0.000000	3.889440	3.253196	0.178386	0.392168	3.682200	3.785204	2.404346	2.204521	1.471665	0.849292	0.944379	1.169957	1.841260	1.447116	0.050440	0.000000	19281.000000		1
6006.900879	741.697754	2.445405	4.021195	2786.830322	3786.408691	0.000000	0.000000	0.000000	2.590341	0.000000	0.000000	0.000000	0.000000	1.781011	99998.000000	3.778651	2.870227	0.388351	0.604355	3.445111	3.578228	0.000000	0.000000	0.000000	0.413357	0.000000	0.000000	0.000000	0.000000	0.250667	4.999991	19295.000000		1
8387.109375	1878.681519	3.749826	4.804465	5478.588867	7508.811523	353.599976	222.201874	72.942757	37.085041	13.207653	74.681984	121.758339	79.313759	1.192317	99998.000000	3.923612	3.273853	0.574011	0.681645	3.738669	3.875571	2.548512	2.346748	1.862982	1.569199	1.120826	1.873216	2.085499	1.899348	0.076392	4.999991	19307.000000		1
10105.646484	2309.680176	3.413699	4.175382	7530.273926	8919.899414	648.982056	412.132446	106.425995	61.588428	25.770805	100.002563	175.239624	117.407188	0.057346	99998.000000	4.004564	3.363552	0.533225	0.620696	3.876811	3.950360	2.812233	2.615037	2.027048	1.789499	1.411128	2.000011	2.243632	2.069695	0.000000	4.999991	19377.000000		1
21355.115234	4201.643555	2.759946	7.431810	15047.815430	19641.630859	1934.000732	1197.122803	343.411316	141.904404	115.569275	580.458313	811.220642	473.976807	1.351194	0.000000	4.329502	3.623419	0.440901	0.871095	4.177474	4.293178	3.286457	3.078139	2.535815	2.151996	2.062842	2.763771	2.909139	2.675757	0.130718	0.000000	19412.000000		1
13746.616211	2631.052002	2.719858	6.827398	8093.232422	9521.268555	839.393677	501.607117	109.753349	58.446102	43.511555	142.277542	189.834961	140.680161	0.463023	0.000000	4.138196	3.420130	0.434546	0.834255	3.908122	3.978695	2.923966	2.700364	2.040418	1.766756	1.638605	2.153136	2.278376	2.148233	0.000000	0.000000	19466.000000		1
10373.148438	1506.779541	1.998263	3.836171	5595.758301	6610.339355	358.589478	245.891159	84.667130	46.274582	22.458870	71.040092	72.591209	62.054073	0.718911	0.000000	4.015911	3.178050	0.300653	0.583898	3.747859	3.820224	2.554598	2.390743	1.927715	1.665342	1.351388	1.851503	1.860884	1.792770	0.000000	0.000000	19529.000000		1
29660.083984	5699.763672	3.342773	8.360016	17334.953125	21132.177734	2326.822754	1423.706665	318.880188	193.631042	100.196838	435.124786	564.931702	346.072571	1.288751	99998.000000	4.472172	3.755857	0.524107	0.922207	4.238923	4.324944	3.366763	3.153420	2.503628	2.286975	2.000854	2.638614	2.751996	2.539167	0.110169	4.999991	19628.000000		1
6445.162109	0.000000	1.865662	3.990358	3406.945312	4167.848633	38.984627	32.249741	38.142765	15.455699	13.950834	17.981281	23.720118	83.529228	0.260963	0.000000	3.809234	0.000000	0.270833	0.601012	3.532365	3.619912	1.590893	1.508526	1.581412	1.189089	1.144600	1.254821	1.375117	1.921839	0.000000	0.000000	19695.000000		0
16477.738281	2793.793213	2.238794	5.137509	10474.578125	12589.314453	1182.465820	742.447083	168.597244	114.502304	68.335648	261.433197	359.637939	286.673615	1.295721	0.000000	4.216897	3.446194	0.350014	0.710753	4.020136	4.100002	3.072788	2.870666	2.226851	2.058814	1.834647	2.417361	2.555866	2.457388	0.112511	0.000000	19743.000000		1
7990.084473	1575.266235	2.152450	3.355108	6390.913086	8032.405273	546.796204	316.866486	85.906792	39.823402	22.964603	85.512077	92.521416	84.488274	0.669913	99998.000000	3.902551	3.197354	0.332933	0.525706	3.805563	3.904846	2.737825	2.500876	1.934028	1.600138	1.361059	1.932027	1.966242	1.926796	0.000000	4.999991	19774.000000		1
7227.753418	2455.513428	1.955090	5.464385	8075.843262	9778.689453	824.776794	499.331299	128.141678	80.257385	40.927380	154.683426	204.118835	125.045609	0.776536	0.000000	3.859003	3.390142	0.291167	0.737541	3.907188	3.990281	2.916337	2.698389	2.107690	1.904485	1.612014	2.189444	2.309883	2.097069	0.000000	0.000000	19814.000000		1
10838.598633	3884.659668	2.118529	6.488186	14374.404297	17537.351562	1874.194702	1137.227295	288.431335	148.423431	86.455696	386.219788	517.312622	322.463470	0.505892	0.000000	4.034973	3.589353	0.326034	0.812123	4.157590	4.243964	3.272815	3.055847	2.460042	2.171502	1.936794	2.586834	2.713753	2.508481	0.000000	0.000000	19836.000000		1
18193.958984	3874.819580	1.970509	5.606237	14228.425781	16531.103516	1811.693481	1124.318848	258.852112	105.019806	81.614227	365.691315	488.118835	404.333649	1.496083	0.000000	4.259927	3.588252	0.294578	0.748671	4.153157	4.218302	3.258085	3.050889	2.413052	2.021271	1.911766	2.563115	2.688526	2.606740	0.174956	0.000000	19934.000000		1
7588.945312	1867.265503	2.371395	2.948054	4725.730957	5741.742676	220.999222	135.986710	46.724808	10.521717	2.405316	6.839733	13.645544	13.812066	1.675072	38940.648438	3.880181	3.271206	0.375004	0.469535	3.674469	3.759044	2.344391	2.133497	1.669548	1.022087	0.381172	0.835039	1.134991	1.140259	0.224034	4.590403	19969.000000		1
5733.687988	1112.033203	3.944102	6.485103	5406.780762	7111.175781	391.949371	231.502441	99.805206	36.314106	30.877476	112.254257	141.568283	107.613228	1.082602	0.000000	3.758434	3.046118	0.595948	0.811917	3.732939	3.851941	2.593230	2.364556	1.999153	1.560075	1.489642	2.050203	2.150966	2.031866	0.034469	0.000000	20033.000000		1
9891.943359	445.880859	2.864793	5.220770	4510.264160	4872.557129	167.039963	133.781845	44.140636	32.786312	4.940149	0.428640	0.000000	6.731802	1.268171	99998.000000	3.995282	2.649219	0.457093	0.717735	3.654202	3.687757	2.222820	2.126397	1.644839	1.515693	0.693740	0.000000	0.000000	0.828131	0.103178	4.999991	20058.000000		1
22412.880859	3318.161377	1.625130	5.507557	11165.829102	13176.079102	1307.492920	809.410522	217.896973	75.206223	72.026886	238.292831	326.142365	181.641464	1.109403	0.000000	4.350498	3.520897	0.210888	0.740959	4.047891	4.119786	3.116439	2.908169	2.338251	1.876254	1.857495	2.377111	2.513407	2.259215	0.045089	0.000000	20095.000000		1
32138.835938	5566.225586	3.543216	6.818146	19618.388672	23067.123047	2725.883301	1651.869385	391.471375	182.171860	103.696884	499.812378	663.161072	322.864349	1.323283	0.000000	4.507030	3.745561	0.549398	0.833666	4.292663	4.362993	3.435507	3.217976	2.592700	2.260481	2.015766	2.698807	2.821619	2.509020	0.121653	0.000000	20157.000000		1
9057.434570	1924.037109	2.217208	2.793867	7742.904297	8823.840820	683.689575	412.209534	76.967033	28.336475	16.590515	54.625347	94.226723	43.557812	0.074188	0.000000	3.957005	3.284214	0.345806	0.446206	3.888904	3.945658	2.834859	2.615118	1.886305	1.452346	1.219860	1.737394	1.974174	1.639066	0.000000	0.000000	20234.000000		1
6239.359375	1125.132935	2.309720	4.138377	5988.195312	7859.876465	475.188721	305.703369	93.825836	55.501129	35.799122	120.830139	132.162872	145.996521	0.061393	0.000000	3.795140	3.051204	0.363559	0.616830	3.777296	3.895416	2.676866	2.485300	1.972322	1.744302	1.553872	2.082175	2.121109	2.164342	0.000000	0.000000	20299.000000		1
13161.372070	2457.092285	3.213256	3.873176	8398.346680	9637.179688	829.744690	542.870605	132.751877	70.296906	46.052555	148.414185	197.679993	120.777710	0.940851	99998.000000	4.119301	3.390421	0.506945	0.588067	3.924194	3.983950	2.918945	2.734696	2.123041	1.846936	1.663254	2.171475	2.295963	2.081987	0.000000	4.999991	20331.000000		1
11198.140625	1939.449585	0.817191	3.669649	7360.825684	10165.446289	711.322937	428.972717	156.986969	65.270416	47.147282	184.611099	254.158661	135.012253	1.308401	0.000000	4.049146	3.287678	0.000000	0.564625	3.866926	4.007126	2.852067	2.632430	2.195863	1.814716	1.673457	2.266258	2.405105	2.130373	0.116741	0.000000	20364.000000		1
11112.616211	5586.833984	1.985928	3.882427	9631.715820	11730.659180	1064.201294	654.505066	189.520416	121.338951	50.246441	203.779617	253.649841	130.917038	1.155630	0.000000	4.045816	3.747166	0.297963	0.589103	3.983704	4.069323	3.027024	2.815913	2.277656	2.084000	1.701105	2.309161	2.404235	2.116996	0.062819	0.000000	20389.000000		1
14378.656250	4716.239258	3.219423	5.014159	11872.335938	14982.952148	1467.730103	876.154907	223.786926	104.048431	51.689629	244.999954	341.039917	196.150452	1.986526	0.000000	4.157718	3.673596	0.507778	0.700198	4.074536	4.175597	3.166646	2.942581	2.349835	2.017236	1.713403	2.389166	2.532805	2.292589	0.298094	0.000000	20419.000000		1
9694.216797	2376.187256	2.090775	4.730455	6672.063477	8446.940430	563.127686	334.388306	85.431900	33.729935	22.206003	78.971466	135.703003	130.238617	0.818454	0.000000	3.986513	3.375881	0.320307	0.674903	3.824260	3.926699	2.750607	2.524251	1.931620	1.528015	1.346470	1.897470	2.132589	2.114740	0.000000	0.000000	20445.000000		1
39675.769531	8472.503906	2.830872	7.188195	22168.158203	25764.564453	3117.345215	1908.778809	415.928528	164.699402	106.752869	524.035156	698.954041	359.052032	1.434180	99998.000000	4.598526	3.928012	0.451920	0.856620	4.345730	4.411023	3.493785	3.280756	2.619019	2.216692	2.028379	2.719360	2.844449	2.555157	0.156604	4.999991	20477.000000		1
27102.208984	9063.154297	3.241009	7.450313	20904.460938	24902.736328	2987.106689	1819.751221	520.865051	165.405579	142.653748	622.125793	874.128906	461.799133	1.800992	0.000000	4.433005	3.957279	0.510680	0.872175	4.320239	4.396247	3.475251	3.260012	2.716725	2.218550	2.154283	2.793878	2.941576	2.664453	0.255512	0.000000	20544.000000		1
24352.408203	7491.674805	4.042781	12.843772	22458.437500	27091.373047	3283.454102	1963.801880	490.894196	173.904358	143.492538	608.400085	885.643616	474.494873	0.559975	0.000000	4.386542	3.874579	0.606680	1.108693	4.351379	4.432831	3.516331	3.293098	2.690988	2.240310	2.156829	2.784189	2.947259	2.676232	0.000000	0.000000	20606.000000		1
8677.850586	2378.003662	4.819884	4.483756	6800.658691	7729.979980	599.799500	344.934692	63.010033	25.644371	15.810328	51.597118	78.388641	78.363968	0.343531	0.000000	3.938412	3.376213	0.683037	0.651642	3.832551	3.888178	2.778006	2.537737	1.799410	1.408992	1.198941	1.712626	1.894253	1.894116	0.000000	0.000000	20699.000000		1
11828.540039	3544.575684	1.890332	4.884642	9377.156250	11024.412109	964.655151	595.738220	136.618881	76.473640	34.966515	152.669739	216.117661	132.721039	0.422101	0.000000	4.072931	3.549564	0.276538	0.688833	3.972071	4.042356	2.984372	2.775055	2.135511	1.883512	1.543652	2.183753	2.334690	2.122940	0.000000	0.000000	20748.000000		1
16633.902344	2338.013672	3.971855	6.340167	12165.688477	13616.713867	1394.593140	872.272522	181.188156	66.904793	28.055855	146.755127	211.775757	197.248260	0.519234	99998.000000	4.220994	3.368847	0.598993	0.802101	4.085137	4.134072	3.144448	2.940652	2.258130	1.825457	1.448024	2.166593	2.325876	2.295013	0.000000	4.999991	20786.000000		1
14735.768555	6076.932617	1.665219	8.091730	19858.531250	23179.835938	2729.158203	1653.389648	415.222351	169.593292	106.691193	499.032196	645.269226	389.177094	2.076388	99998.000000	4.168373	3.783684	0.221471	0.908041	4.297947	4.365110	3.436029	3.218375	2.618281	2.229409	2.028129	2.698128	2.809741	2.590147	0.317309	4.999991	20807.000000		1
15654.605469	2614.520264	4.838386	5.815931	9970.332031	11804.404297	1061.256348	653.783447	160.471603	61.372570	47.890461	165.713959	236.202057	170.404312	1.165143	0.000000	4.194642	3.417392	0.684700	0.764619	3.998710	4.072044	3.025820	2.815434	2.205398	1.787974	1.680249	2.219359	2.373284	2.231481	0.066379	0.000000	20843.000000		1
21724.625000	7496.192871	3.953353	10.453875	20311.935547	25001.353516	2907.506104	1765.378784	482.228912	184.419907	141.259903	664.194153	851.114990	551.761047	0.682994	0.000000	4.336952	3.874841	0.596966	1.019277	4.307751	4.397964	3.463521	3.246838	2.683253	2.265808	2.150019	2.822295	2.929988	2.741751	0.000000	0.000000	20942.000000		1
26700.373047	6962.301758	3.142330	9.716861	23996.964844	29244.835938	3434.643555	2126.157715	526.033386	204.683167	147.476715	685.413391	935.371948	462.221588	1.235900	0.000000	4.426517	3.842753	0.497252	0.987526	4.380157	4.466049	3.535882	3.327595	2.721013	2.311082	2.168723	2.835953	2.970984	2.664850	0.091983	0.000000	21015.000000		1
20554.990234	8440.905273	2.926468	6.250739	17988.091797	20800.980469	2481.817627	1497.451172	345.699463	161.806854	102.922867	396.343689	513.504150	345.276978	0.250423	0.000000	4.312917	3.926389	0.466344	0.795931	4.254985	4.318084	3.394770	3.175353	2.538699	2.208997	2.012512	2.598072	2.710544	2.538168	0.000000	0.000000	21057.000000		1
17681.652344	3550.737061	2.494745	5.439715	9812.241211	12117.921875	1073.486450	648.763123	173.605240	78.734016	45.904533	198.623611	269.188812	180.966125	1.780931	0.000000	4.247523	3.550318	0.397026	0.735576	3.991768	4.083428	3.030797	2.812086	2.239563	1.896162	1.661856	2.298031	2.430057	2.257597	0.250647	0.000000	21092.000000		1
27952.908203	4192.583496	3.117660	5.735754	16097.986328	18910.417969	2177.816406	1326.004639	322.324707	149.413315	89.095383	422.981018	580.353455	431.856018	1.779298	0.000000	4.446427	3.622482	0.493829	0.758591	4.206771	4.276701	3.338021	3.122545	2.508294	2.174389	1.949855	2.626321	2.763693	2.635339	0.250249	0.000000	21193.000000		1
25448.474609	6119.766113	2.118529	8.319927	19001.597656	22677.292969	2622.380615	1597.099121	357.997406	204.982285	114.739754	577.744629	803.202942	494.236969	3.840275	0.000000	4.405662	3.786735	0.326034	0.920120	4.278790	4.355591	3.418696	3.203332	2.553880	2.311716	2.059714	2.761736	2.904825	2.693935	0.584362	0.000000	21266.000000		1
7236.282715	740.877502	3.925599	3.904013	3502.852783	4282.058105	6.266157	11.736710	8.970596	13.617790	1.063890	0.000000	4.082870	0.000000	0.124796	0.000000	3.859515	2.869746	0.593906	0.591511	3.544422	3.631653	0.797001	1.069546	0.952821	1.134107	0.026897	0.000000	0.610966	0.000000	0.000000	0.000000	21296.000000		1
11349.814453	2562.321777	3.413699	5.248523	5817.691895	7023.119629	419.308289	261.501038	59.873871	54.896717	14.145109	19.017416	9.368399	17.712996	0.631358	0.000000	4.054989	3.408634	0.533225	0.720037	3.764751	3.846530	2.622534	2.417473	1.777237	1.739546	1.150606	1.279152	0.971665	1.248292	0.000000	0.000000	21328.000000		1
13829.489258	5884.125000	2.482410	6.771890	13524.223633	16129.353516	1654.407349	1054.256226	256.135345	134.959824	96.076965	388.538757	507.626556	394.490356	1.405725	0.000000	4.140806	3.769682	0.394873	0.830710	4.131113	4.207617	3.218642	3.022946	2.408469	2.130204	1.982619	2.589434	2.705544	2.596036	0.147900	0.000000	21366.000000		1
5528.782715	967.473694	3.253344	3.231758	2397.520508	3271.507568	0.000000	0.000000	0.000000	0.000000	0.000000	0.000000	0.000000	0.000000	0.152894	0.000000	3.742630	2.985639	0.512330	0.509439	3.379762	3.514748	0.000000	0.000000	0.000000	0.000000	0.000000	0.000000	0.000000	0.000000	0.000000	0.000000	21400.000000		1
5874.208008	1388.579834	2.793867	3.703570	3247.540771	3896.997803	0.000000	0.000000	4.496091	23.874306	0.000000	0.000000	0.000000	0.000000	0.243301	99998.000000	3.768949	3.142571	0.446206	0.568621	3.511555	3.590730	0.000000	0.000000	0.652835	1.377931	0.000000	0.000000	0.000000	0.000000	0.000000	4.999991	21422.000000		1
14590.502930	2359.362305	1.273584	4.089037	8716.999023	10416.138672	858.074951	548.483032	134.512680	71.545822	29.906099	114.792175	133.316193	107.480629	1.983835	0.000000	4.164070	3.372795	0.105028	0.611621	3.940367	4.017707	2.933525	2.739163	2.128763	1.854584	1.475760	2.059912	2.124883	2.031330	0.297506	0.000000	21445.000000		1
15847.765625	3784.311768	2.473158	6.642373	14120.960938	17277.250000	1796.984009	1091.859375	274.761108	127.444756	112.278931	470.547699	646.385559	390.472260	2.926361	0.000000	4.199968	3.577987	0.393252	0.822323	4.149864	4.237474	3.254544	3.038167	2.438955	2.105322	2.050298	2.672604	2.810492	2.591590	0.466328	0.000000	21465.000000		1
10159.296875	4045.390381	2.941887	5.131341	10963.791992	13438.665039	1211.008911	762.161438	182.813278	68.539177	49.783878	186.482941	281.150635	138.111404	1.685076	0.000000	4.006864	3.606961	0.468626	0.710231	4.039961	4.128356	3.083147	2.882047	2.262008	1.835939	1.697089	2.270639	2.448939	2.140229	0.226619	0.000000	21513.000000		1
15214.158203	2901.094971	4.067451	7.915957	9579.622070	11010.380859	987.900391	636.224670	199.191025	67.681900	75.678032	297.839813	388.341400	237.195023	1.597728	99998.000000	4.182248	3.462562	0.609322	0.898503	3.981348	4.041802	2.994713	2.803611	2.299270	1.830473	1.878970	2.473983	2.589214	2.375106	0.203503	4.999991	21621.000000		1
14263.506836	1957.418579	2.636597	4.588603	4906.882324	6420.553711	250.615448	172.529022	57.736839	39.706219	14.246873	21.771196	46.931419	38.398716	1.545902	0.000000	4.154226	3.291684	0.421044	0.661681	3.690806	3.807572	2.399008	2.236862	1.761453	1.598858	1.153720	1.337882	1.671464	1.584317	0.189182	0.000000	21729.000000		1
20924.974609	5571.514160	2.192538	5.128258	16946.390625	19405.505859	2329.354492	1399.961914	375.118317	156.616928	70.040955	332.775513	497.650665	279.596436	0.729969	0.000000	4.320665	3.745973	0.340947	0.709970	4.229077	4.287925	3.367236	3.146116	2.574168	2.194839	1.845352	2.522151	2.696925	2.446532	0.000000	0.000000	21750.000000		1
27153.343750	5457.616211	4.718120	7.058678	17617.498047	21061.417969	2359.004639	1442.548340	320.884613	111.372307	80.115532	408.509033	606.805786	361.623871	1.313126	99998.000000	4.433823	3.737003	0.673769	0.848723	4.245944	4.323488	3.372729	3.159130	2.506349	2.046777	1.903717	2.611202	2.783050	2.558257	0.118306	4.999991	21833.000000		1
5623.395020	1528.865234	3.083739	4.489923	5234.893066	6480.853027	311.679657	185.678070	89.644287	21.814367	14.228371	46.206741	76.621658	95.805595	0.266422	0.000000	3.749999	3.184369	0.489078	0.652239	3.718908	3.811632	2.493708	2.268761	1.952523	1.338743	1.153155	1.664705	1.884351	1.981391	0.000000	0.000000	21869.000000		1
12067.163086	2485.274414	4.523845	4.841470	8427.228516	9803.079102	790.103210	499.790802	116.380302	25.033791	40.927380	153.206314	188.413361	185.628738	0.618857	0.000000	4.081605	3.395374	0.655508	0.684977	3.925685	3.991363	2.897684	2.698788	2.065880	1.398527	1.612014	2.185277	2.275112	2.268645	0.000000	0.000000	21893.000000		1
10914.168945	1831.694580	2.192538	4.977154	6980.147461	9185.082031	634.300415	362.909790	111.319885	58.739056	39.397846	151.652100	210.184555	124.903755	1.335747	0.000000	4.037991	3.262853	0.340947	0.696981	3.843865	3.963083	2.802295	2.559799	2.046573	1.768927	1.595472	2.180848	2.322601	2.096575	0.125724	0.000000	21960.000000		1
19401.150391	4032.978271	2.544085	7.919041	14486.939453	17430.533203	1827.463623	1128.555908	280.299530	178.455963	83.560066	334.175507	458.897339	356.338348	1.511722	99998.000000	4.287827	3.605626	0.405532	0.898673	4.160976	4.241311	3.261849	3.052523	2.447622	2.251531	1.921999	2.523975	2.661716	2.551862	0.179472	4.999991	21982.000000		1
3566.717041	1233.091553	1.526451	2.362144	4053.380371	5443.144043	92.132866	69.192932	49.629692	47.788700	0.619832	1.976677	0.000000	0.000000	0.208061	0.000000	3.552269	3.090995	0.183683	0.373306	3.607817	3.735850	1.964415	1.840062	1.695742	1.679325	0.000000	0.295936	0.000000	0.000000	0.000000	0.000000	22016.000000		1
6837.348633	2389.527588	2.985059	4.446751	5174.047852	5943.147949	308.398560	204.482712	46.983845	62.004734	24.164177	41.759991	77.417259	63.543522	0.785784	0.000000	3.834888	3.378312	0.474953	0.648043	3.713830	3.774017	2.489112	2.310657	1.671949	1.792425	1.383172	1.620760	1.888838	1.803071	0.000000	0.000000	22071.000000		1
20436.744141	3775.526123	3.216340	6.105803	11630.604492	13518.358398	1309.515869	855.848511	208.704361	90.671173	74.743660	298.527496	408.771149	262.222626	0.991548	0.000000	4.310412	3.576977	0.507362	0.785743	4.065602	4.130924	3.117111	2.932397	2.319531	1.957469	1.873574	2.474984	2.611480	2.418670	0.000000	0.000000	22096.000000		1
16558.794922	5482.572754	3.271847	6.445014	12408.530273	14608.743164	1531.760864	941.536377	243.384079	96.872566	80.827873	318.112335	417.763336	317.248871	0.166144	0.000000	4.219029	3.738984	0.514793	0.809224	4.093720	4.164613	3.185191	2.973837	2.386292	1.986201	1.907561	2.502580	2.620930	2.501400	0.000000	0.000000	22172.000000		1
12895.582031	1883.106689	2.821621	5.288612	8291.923828	10224.462891	855.496948	521.703857	144.497833	78.804947	42.426079	203.079620	251.916779	175.859451	1.415632	0.000000	4.110441	3.274875	0.450499	0.723342	3.918655	4.009641	2.932219	2.717424	2.159861	1.896554	1.627633	2.307666	2.401257	2.245166	0.150950	0.000000	22289.000000		1
35417.453125	6281.825684	3.789915	7.277624	21572.029297	24770.880859	3051.267090	1871.872559	434.884247	178.708832	131.999435	529.539612	677.192139	448.998535	3.469668	99998.000000	4.549217	3.798086	0.578629	0.861990	4.333891	4.393941	3.484480	3.272276	2.638374	2.252146	2.120572	2.723898	2.830712	2.652245	0.540288	4.999991	22344.000000		1
17749.201172	4644.295410	1.643633	3.096074	12724.936523	15390.970703	1580.496338	955.410095	247.877090	87.263641	60.694145	296.556976	430.853821	223.975037	1.573072	99998.000000	4.249179	3.666920	0.215805	0.490811	4.104656	4.187266	3.198793	2.980190	2.394236	1.940833	1.783147	2.472108	2.634330	2.350200	0.196749	4.999991	22375.000000		1
5558.081543	1317.505737	2.698272	3.441453	407.907715	607.450256	0.000000	0.000000	0.000000	21.277798	0.000000	0.000000	0.000000	0.000000	0.525585	0.000000	3.744925	3.119752	0.431086	0.536742	2.610562	2.783511	0.000000	0.000000	0.000000	1.327927	0.000000	0.000000	0.000000	0.000000	0.000000	0.000000	22433.000000		1
28485.261719	5142.541504	3.111492	6.475852	17479.076172	21823.597656	2351.276855	1439.587891	411.432434	193.689636	108.007950	519.486633	659.328003	514.191833	2.335326	0.000000	4.454620	3.711178	0.492969	0.811297	4.242518	4.338926	3.371304	3.158238	2.614299	2.287106	2.033456	2.715574	2.819102	2.711125	0.368348	0.000000	22520.000000		1
18353.099609	2477.617676	1.797820	2.923384	11254.295898	13195.798828	1291.451294	790.134033	178.363449	71.875786	22.989273	110.829567	176.624222	104.406143	2.671822	99998.000000	4.263710	3.394034	0.254746	0.465886	4.051318	4.120436	3.111078	2.897701	2.251306	1.856583	1.361525	2.044656	2.247050	2.018726	0.426808	4.999991	22566.000000		1
36172.800781	6299.313477	3.037483	10.423037	22107.828125	26322.371094	3177.681885	1930.876831	446.035065	234.083527	158.609024	692.095825	902.406799	527.911377	2.088575	99998.000000	4.558382	3.799293	0.482514	1.017994	4.344546	4.420325	3.502110	3.285755	2.649369	2.369371	2.200328	2.840166	2.955402	2.722561	0.319850	4.999991	22632.000000		1
13428.053711	2502.811768	2.556419	5.119006	7346.976562	9074.903320	658.769836	409.064117	129.871658	87.522675	46.724808	174.311417	213.912796	216.398285	0.771612	99998.000000	4.128013	3.398428	0.407632	0.709186	3.866109	3.957842	2.818734	2.611791	2.113514	1.942121	1.669548	2.241326	2.330237	2.335254	0.000000	4.999991	22690.000000		1
24316.791016	3811.815674	3.762161	7.394805	13962.385742	17064.488281	1813.858276	1096.155029	258.812012	162.790573	80.275887	330.980774	432.852081	252.613708	0.272001	0.000000	4.385906	3.581132	0.575437	0.868927	4.144959	4.232093	3.258603	3.039872	2.412984	2.211629	1.904585	2.519803	2.636339	2.402457	0.000000	0.000000	22735.000000		1
11105.080078	4788.898438	2.611927	6.315497	15466.966797	18214.066406	2100.001465	1244.760376	272.867706	113.617271	74.361275	337.755737	348.740021	386.102600	1.156905	0.000000	4.045522	3.680236	0.416961	0.800408	4.189405	4.260407	3.322220	3.095086	2.435952	2.055444	1.871347	2.528603	2.542502	2.586703	0.063298	0.000000	22838.000000		1
5837.918457	834.595398	1.699140	2.072273	3043.822754	3708.516602	0.000000	0.000000	0.000000	27.106064	5.162179	0.000000	0.000000	4.462170	0.570323	0.000000	3.766258	2.921476	0.230229	0.316447	3.483419	3.569200	0.000000	0.000000	0.000000	1.433066	0.712833	0.000000	0.000000	0.649546	0.000000	0.000000	22893.000000		1
3904.152100	2057.504395	2.278883	3.244093	6349.917480	7530.067383	505.939758	320.496063	88.638985	36.767418	25.373003	93.739494	70.771805	125.384819	0.552552	0.000000	3.591527	3.313341	0.357722	0.511093	3.802768	3.876799	2.704099	2.505823	1.947625	1.565463	1.404372	1.971923	1.849860	2.098245	0.000000	0.000000	22927.000000		1
22558.822266	5181.082031	2.281967	6.352502	12945.041992	15503.370117	1627.171753	989.251038	239.106934	94.960648	72.884163	282.806610	357.673615	295.755219	1.619559	0.000000	4.353316	3.714421	0.358309	0.802945	4.112103	4.190426	3.211433	2.995306	2.378592	1.977544	1.862633	2.451489	2.553487	2.470932	0.209397	0.000000	22971.000000		1
8012.971680	1526.607910	2.325139	4.471421	7235.049316	9004.147461	684.315552	387.413177	126.069405	60.851418	32.175732	122.775978	171.156754	98.528534	0.035390	0.000000	3.903794	3.183728	0.366449	0.650446	3.859442	3.954443	2.835256	2.588174	2.100610	1.784271	1.507528	2.089113	2.233394	1.993562	0.000000	0.000000	23044.000000		1
7945.037109	1106.827881	3.031315	5.704916	4076.930908	5053.402832	123.442062	64.101677	28.117531	36.789001	1.060806	0.000000	6.404925	24.151842	0.491948	0.000000	3.900096	3.044080	0.481631	0.756249	3.610333	3.703584	2.091463	1.806869	1.448977	1.565718	0.025636	0.000000	0.806514	1.382950	0.000000	0.000000	23081.000000		1
18413.513672	2724.483154	2.093859	6.528275	11967.416992	13633.221680	1358.106323	864.624817	187.691757	80.214211	52.482151	215.312805	289.951630	152.015991	0.708696	0.000000	4.265137	3.435284	0.320947	0.814798	4.078001	4.134599	3.132934	2.936828	2.273445	1.904251	1.720012	2.333070	2.462326	2.181889	0.000000	0.000000	23102.000000		1
12631.721680	2986.104492	1.896499	6.414176	8101.928223	10159.445312	789.282959	495.260773	143.825577	76.359535	48.760078	218.994797	288.193878	193.871567	0.432609	0.000000	4.101462	3.475105	0.277953	0.807141	3.908588	4.006870	2.897233	2.694834	2.157836	1.882863	1.688064	2.340434	2.459685	2.287514	0.000000	0.000000	23145.000000		1
12800.223633	2575.840820	2.870961	5.908443	9583.612305	11516.416992	1035.087769	641.710632	136.073059	73.864792	52.479065	190.963608	303.489227	241.857635	1.681898	0.000000	4.107218	3.410919	0.458027	0.771473	3.981529	4.061317	3.014977	2.807339	2.133772	1.868438	1.719986	2.280951	2.482143	2.383560	0.225800	0.000000	23179.000000		1
8639.165039	2835.226318	3.339689	4.477589	8035.149902	10287.922852	825.985596	476.863190	105.466949	76.800514	37.806637	116.839775	173.851944	102.188934	0.549281	0.000000	3.936472	3.452588	0.523706	0.651044	3.904994	4.012328	2.916972	2.678394	2.023116	1.885364	1.577568	2.067591	2.240180	2.009404	0.000000	0.000000	23231.000000		1
9217.973633	1526.842285	2.772281	6.099635	7854.760742	9536.218750	751.618164	483.332886	89.206398	33.877953	41.738403	121.909447	136.073059	125.798042	0.382103	0.000000	3.964635	3.183794	0.442837	0.785304	3.895133	3.979376	2.875997	2.684246	1.950396	1.529917	1.620536	2.086037	2.133772	2.099674	0.000000	0.000000	23285.000000		1
27258.257812	6112.145996	3.216340	6.716383	19241.302734	21973.214844	2633.549805	1637.169189	397.682037	105.954178	94.007774	450.173431	689.305054	366.527008	2.429387	99998.000000	4.435498	3.786194	0.507362	0.827135	4.284235	4.341894	3.420542	3.214093	2.599536	2.025118	1.973164	2.653380	2.838412	2.564106	0.385497	4.999991	23328.000000		1
9323.530273	1136.841919	3.937934	4.539263	6281.915039	7525.839844	637.162109	397.660461	97.961128	67.031227	40.489491	92.240791	99.367317	146.335739	1.678081	99998.000000	3.969580	3.055700	0.595268	0.656985	3.798092	3.876555	2.804250	2.599512	1.991054	1.826277	1.607342	1.964923	1.997244	2.165350	0.224813	4.999991	23396.000000		1
26078.568359	4313.441406	3.160832	8.079395	17820.675781	21211.142578	2553.076660	1563.085449	384.394196	137.898636	119.642899	513.849548	626.455383	304.321838	1.322499	99998.000000	4.416284	3.634824	0.499801	0.907379	4.250924	4.326564	3.407064	3.193983	2.584777	2.139560	2.077887	2.710836	2.796890	2.483333	0.121395	4.999991	23461.000000		1
8803.032227	2701.718994	2.211041	3.755994	7646.071777	9158.951172	835.514343	509.492218	92.468987	101.174385	30.199053	87.932808	121.008995	117.712479	1.382442	0.000000	3.944632	3.431640	0.344597	0.574725	3.883438	3.961846	2.921954	2.707138	1.965996	2.005071	1.479993	1.944151	2.082818	2.070822	0.140647	0.000000	23524.000000		1
23247.509766	3992.862061	4.153796	6.845900	17103.580078	20022.302734	2475.986328	1480.324097	347.549683	137.836960	108.581528	494.332581	674.392090	427.612793	2.048028	99998.000000	4.366376	3.601284	0.618445	0.835431	4.233087	4.301514	3.393748	3.170357	2.541017	2.139366	2.035756	2.694019	2.828912	2.631051	0.311336	4.999991	23579.000000		1
13331.002930	2635.708496	2.272716	3.916348	10825.550781	13269.374023	1411.683228	827.428772	201.081360	79.060898	67.768242	271.899414	357.100037	177.188538	0.169369	0.000000	4.124863	3.420897	0.356545	0.592881	4.034450	4.122850	3.149737	2.917731	2.303372	1.897962	1.831026	2.434408	2.552790	2.248436	0.000000	0.000000	23607.000000		1
7435.384277	1250.224731	1.847160	2.550252	6259.292969	7558.114258	630.353210	364.097046	68.730370	35.641853	18.832392	85.006340	97.662003	61.341732	0.488318	0.000000	3.871303	3.096988	0.266504	0.406583	3.796525	3.878413	2.799584	2.561217	1.837149	1.551960	1.274905	1.929451	1.989726	1.787756	0.000000	0.000000	23628.000000		1
7652.701660	2696.094238	3.222507	4.237057	6335.781738	7628.990723	634.084534	402.057861	90.137680	60.046562	26.822359	93.258430	137.294220	111.662178	0.949384	0.000000	3.883815	3.430735	0.508194	0.627064	3.801800	3.882467	2.802147	2.604289	1.954906	1.778488	1.428497	1.969688	2.137652	2.047906	0.000000	0.000000	23667.000000		1
9689.427734	2177.908936	2.621178	6.734885	9535.314453	11974.268555	1183.541992	717.302307	181.299164	97.369049	54.255299	206.163361	289.643250	130.405151	0.794555	0.000000	3.986298	3.338040	0.418496	0.828330	3.979335	4.078249	3.073184	2.855702	2.258396	1.988421	1.734442	2.314211	2.461864	2.115295	0.000000	0.000000	23701.000000		1
15972.255859	2371.919434	2.408400	5.917695	9460.528320	10783.590820	1127.359375	711.628235	162.670303	121.588737	37.374912	133.229843	216.469208	72.251999	1.436325	0.000000	4.203366	3.375100	0.381729	0.772153	3.975915	4.032763	3.052062	2.852253	2.211308	2.084893	1.572580	2.124602	2.335396	1.858850	0.157253	0.000000	23739.000000		1
11401.368164	2674.764160	1.236579	2.864793	7492.831543	8756.955078	846.190247	504.536652	117.101898	35.759033	22.215254	97.791527	165.553604	65.541786	0.693434	0.000000	4.056957	3.427285	0.092222	0.457093	3.874646	3.942353	2.927468	2.702893	2.068564	1.553386	1.346651	1.990301	2.218939	1.816518	0.000000	0.000000	23774.000000		1
6020.182617	186.735794	2.655099	1.893416	2477.685303	3550.333008	0.000000	0.000000	27.414438	21.209955	6.784225	0.000000	0.000000	0.000000	1.425865	99998.000000	3.779610	2.271228	0.424081	0.277246	3.394046	3.550269	0.000000	0.000000	1.437979	1.326540	0.831500	0.000000	0.000000	0.000000	0.154078	4.999991	23796.000000		0
19181.076172	3646.681396	2.537917	6.916826	15333.440430	18326.400391	2145.131836	1299.721924	334.690491	171.680984	87.584351	369.795776	486.959351	267.255310	1.625224	99998.000000	4.282873	3.561898	0.404477	0.839907	4.185639	4.263077	3.331454	3.113850	2.524643	2.234722	1.942427	2.567962	2.687493	2.426926	0.210913	4.999991	23823.000000		1
12883.537109	1471.042114	4.008861	4.270978	10612.400391	12577.734375	1347.347168	811.683228	201.056686	82.687370	40.332218	215.343643	291.172791	135.141769	0.636266	99998.000000	4.110035	3.167625	0.603021	0.630527	4.025814	4.099602	3.129479	2.909387	2.303319	1.917439	1.605652	2.333132	2.464151	2.130790	0.000000	4.999991	23868.000000		1
13857.455078	2497.547852	2.544085	6.253822	11079.762695	12647.745117	1375.510864	845.157166	220.400970	107.656403	43.042824	200.393677	265.920044	169.297256	1.261800	99998.000000	4.141684	3.397514	0.405532	0.796146	4.044530	4.102013	3.138464	2.926938	2.343214	2.032040	1.633901	2.301884	2.424751	2.228650	0.100990	4.999991	23919.000000		1
10747.113281	2443.156738	1.973593	2.735276	8717.100586	11551.345703	1068.734375	617.053040	177.996490	93.375610	40.637508	160.496262	222.214218	85.024841	1.232383	0.000000	4.031292	3.387951	0.295258	0.437001	3.940372	4.062633	3.028870	2.790323	2.250412	1.970233	1.608927	2.205465	2.346772	1.929546	0.090746	0.000000	23953.000000		1
33415.488281	5264.546387	2.537917	9.090862	18262.017578	21514.496094	2624.795166	1589.025879	389.556396	141.346252	114.517723	466.440155	655.649109	379.747009	1.415174	0.000000	4.523948	3.721361	0.404477	0.958605	4.261549	4.332731	3.419096	3.201131	2.590570	2.150284	2.058873	2.668796	2.816671	2.579494	0.150810	0.000000	23985.000000		1
13994.580078	1514.072510	1.717642	6.821230	10110.284180	11733.761719	1223.507324	759.167114	184.096115	80.134033	52.685677	192.662750	270.042999	138.604813	0.229762	0.000000	4.145960	3.180147	0.234933	0.833863	4.004763	4.069437	3.087607	2.880337	2.265045	1.903817	1.721693	2.284798	2.431433	2.141778	0.000000	0.000000	24021.000000		1
6095.830078	1920.916382	2.537917	3.422950	6037.547363	6878.843750	538.297424	336.889221	79.313759	36.258598	10.897933	17.651321	20.321838	28.237795	0.514369	0.000000	3.785033	3.283509	0.404477	0.534401	3.780861	3.837515	2.731022	2.527487	1.899348	1.559411	1.037344	1.246777	1.307963	1.450831	0.000000	0.000000	24041.000000		1
6652.083984	909.388367	2.553336	2.917217	4472.053223	5220.590820	298.758789	174.709213	60.792828	18.329742	7.481150	0.000000	0.000000	58.819233	0.362095	0.000000	3.822958	2.958749	0.407108	0.464969	3.650507	3.717720	2.475321	2.242316	1.783852	1.263156	0.873968	0.000000	0.000000	1.769519	0.000000	0.000000	24063.000000		1
35122.507812	4326.929688	1.600460	7.286875	18360.519531	23158.794922	2581.129395	1588.106934	412.527161	173.336960	111.859543	479.607727	636.082764	368.161407	1.922977	0.000000	4.545586	3.636180	0.204245	0.862541	4.263885	4.364716	3.411810	3.200880	2.615453	2.238891	2.048673	2.680886	2.803514	2.566038	0.283974	0.000000	24085.000000		1
8027.375977	796.807251	2.951138	0.474896	6024.894531	7305.207520	554.221863	309.921906	58.880909	7.536657	0.000000	0.000000	13.309417	0.000000	1.656571	99998.000000	3.904574	2.901353	0.469990	0.000000	3.779949	3.863632	2.743684	2.491252	1.769974	0.877179	0.000000	0.000000	1.124159	0.000000	0.219210	4.999991	24132.000000		1
6904.879395	3923.101562	2.562587	3.108409	9894.780273	11585.584961	1183.733154	703.764709	152.404541	87.926643	32.160313	149.323883	234.040359	95.312195	0.138095	99998.000000	3.839156	3.593630	0.408679	0.492538	3.995406	4.063918	3.073254	2.847427	2.182998	1.944121	1.507320	2.174129	2.369291	1.979149	0.000000	4.999991	24146.000000		1
5103.371582	151.966644	2.112361	1.393850	3010.802246	4653.676270	12.193103	0.000000	22.403362	19.412136	0.598245	0.582827	9.312891	20.602459	1.697057	0.000000	3.707857	2.181748	0.324768	0.144216	3.478682	3.667796	1.086114	0.000000	1.350313	1.288073	0.000000	0.000000	0.969085	1.313919	0.229696	0.000000	24167.000000		0
9188.943359	1064.861206	2.297385	4.835302	4984.752441	6560.882324	394.545868	210.243134	68.079697	27.695057	21.888378	40.507992	62.192844	46.539783	0.334622	0.000000	3.963266	3.027293	0.361234	0.684424	3.697644	3.816962	2.596097	2.322722	1.833018	1.442402	1.340214	1.607541	1.793740	1.667824	0.000000	0.000000	24189.000000		1
19524.035156	3527.562744	2.602675	5.168346	10707.807617	13162.785156	1312.633545	798.438538	189.014679	70.740967	41.063065	231.231064	288.323395	175.995132	1.237194	99998.000000	4.290570	3.547475	0.415420	0.713352	4.029701	4.119348	3.118144	2.902241	2.276495	1.849671	1.613451	2.364046	2.459880	2.245501	0.092438	4.999991	24251.000000		1
10950.223633	1960.856934	3.857757	5.658660	6992.547363	8019.629395	775.233398	480.014771	126.127998	70.759468	36.832176	138.305679	156.829697	126.556641	1.390380	0.000000	4.039423	3.292446	0.586335	0.752714	3.844635	3.904154	2.889432	2.681255	2.100811	1.849785	1.566227	2.140840	2.195428	2.102285	0.143134	0.000000	24310.000000		1
14825.647461	1636.965698	3.888595	6.084217	8288.531250	10022.989258	987.110962	606.922974	159.894943	91.056641	38.010162	127.111710	220.811111	185.422134	0.862218	99998.000000	4.171014	3.214040	0.589793	0.784205	3.918478	4.000997	2.994366	2.783134	2.203835	1.959312	1.579900	2.104186	2.344021	2.268162	0.000000	4.999991	24363.000000		1
11133.770508	2525.128662	2.433070	5.865271	4762.075684	5762.064453	358.355103	235.939941	65.440018	47.538918	33.964298	67.567802	97.976547	78.589081	0.078251	0.000000	4.046642	3.402283	0.386155	0.768288	3.677796	3.760578	2.554314	2.372802	1.815843	1.677049	1.531023	1.829740	1.991122	1.895362	0.000000	0.000000	24416.000000		1
17861.417969	4044.190674	1.945839	6.660876	12639.264648	14869.849609	1682.284302	1026.977539	278.680542	98.146156	60.447449	260.748627	273.219238	165.639938	0.212334	0.000000	4.251916	3.606832	0.289107	0.823531	4.101722	4.172307	3.225899	3.011561	2.445107	1.991873	1.781378	2.416222	2.436511	2.219165	0.000000	0.000000	24453.000000		1
14823.174805	3075.554443	3.170084	4.076703	9461.875977	11706.090820	1172.098267	696.061523	175.063843	106.117615	52.025757	213.067841	254.559555	202.441284	0.589494	0.000000	4.170941	3.487923	0.501071	0.610309	3.975977	4.068412	3.068964	2.842648	2.243196	2.025788	1.716218	2.328518	2.405789	2.306299	0.000000	0.000000	24476.000000		1
17584.335938	4433.617676	3.746742	7.610667	14461.689453	16804.195312	1970.160645	1182.262207	298.542908	113.826965	83.433632	374.655762	519.665466	295.514679	1.127863	0.000000	4.245126	3.646758	0.573654	0.881423	4.160219	4.225418	3.294502	3.072714	2.475007	2.056245	1.921341	2.573632	2.715724	2.470579	0.052256	0.000000	24587.000000		1
17328.939453	3794.417236	3.697403	4.098289	10775.563477	12706.008789	1359.275024	871.939453	236.639938	86.483452	65.288918	241.943970	316.009216	166.349197	1.088876	0.000000	4.238772	3.579145	0.567897	0.612603	4.032440	4.104009	3.133307	2.940486	2.374088	1.936933	1.814839	2.383715	2.499700	2.221021	0.036979	0.000000	24644.000000		1
21984.896484	5722.330566	2.923384	9.245049	15775.692383	18484.460938	2265.157227	1371.061035	322.253784	187.084259	89.015205	380.672119	514.281250	308.978302	1.046226	0.000000	4.342124	3.757573	0.465886	0.965909	4.197989	4.266807	3.355098	3.137057	2.508198	2.272037	1.949464	2.580551	2.711201	2.489928	0.019626	0.000000	24693.000000		1
17573.851562	4439.177734	2.562587	6.861319	11148.656250	13201.170898	1431.573242	888.261719	235.421875	146.718124	53.256168	273.558472	344.435120	202.826752	1.102637	0.000000	4.244867	3.647303	0.408679	0.836408	4.047223	4.120613	3.155813	2.948541	2.371847	2.166484	1.726370	2.437050	2.537107	2.307125	0.042432	0.000000	24753.000000		1
15116.083008	3674.308594	2.004430	3.401364	6913.952148	9049.391602	709.481934	440.888306	156.348633	65.714470	23.430246	124.401108	169.861588	83.267113	0.940247	0.000000	4.179439	3.565176	0.301991	0.531653	3.839726	3.956620	2.850941	2.644329	2.194094	1.817661	1.369777	2.094824	2.230095	1.920473	0.000000	0.000000	24789.000000		1
39412.039062	15019.448242	2.522498	10.842425	33276.371094	38714.656250	5172.136230	3110.289795	758.414734	256.110657	193.698883	937.974670	1291.710327	689.369812	2.148554	0.000000	4.595629	4.176654	0.401831	1.035126	4.522136	4.587875	3.713670	3.492801	2.879907	2.408428	2.287127	2.972191	3.111165	2.838452	0.332146	0.000000	24881.000000		1
12386.302734	1650.219604	2.531749	8.779405	9559.469727	11712.699219	1217.179443	725.135010	196.717865	99.481415	77.133560	248.173126	313.113586	210.776627	1.397811	99998.000000	4.092942	3.217542	0.403421	0.943465	3.980434	4.068657	3.085355	2.860419	2.293844	1.997742	1.887243	2.394755	2.495702	2.323822	0.145449	4.999991	24928.000000		1
3416.452637	1354.886841	1.477111	3.447620	4149.521973	5362.109863	293.072357	163.086609	64.382301	30.402580	18.761467	50.206352	64.006081	50.422211	0.979403	0.000000	3.533575	3.131903	0.169413	0.537519	3.617998	3.729336	2.466975	2.212418	1.808766	1.482910	1.273267	1.700759	1.806221	1.702622	0.000000	0.000000	24968.000000		1
16593.326172	2068.420898	2.679769	3.709738	7333.417480	8192.861328	829.531921	488.680084	123.534576	19.908617	6.805811	19.319624	14.166696	17.975113	0.266035	99998.000000	4.219934	3.315639	0.428097	0.569343	3.865306	3.913436	2.918833	2.689025	2.091789	1.299041	0.832880	1.285999	1.151269	1.254672	0.000000	4.999991	24996.000000		1
7933.105957	2329.388428	2.574922	5.060415	6096.406738	7546.223145	593.453186	354.543610	114.474548	38.639248	29.199923	111.023849	160.120056	98.263336	0.470286	0.000000	3.899443	3.367242	0.410764	0.704186	3.785074	3.877730	2.773386	2.549670	2.058709	1.587029	1.465382	2.045416	2.204446	1.992391	0.000000	0.000000	25018.000000		1
6896.578125	444.459259	2.198706	4.169215	3886.213867	5248.039062	267.946045	125.156624	16.646021	61.825878	13.799731	6.512856	22.344770	36.903103	1.442741	0.000000	3.838634	2.647832	0.342167	0.620054	3.589527	3.719997	2.428047	2.097454	1.221310	1.791170	1.139871	0.813771	1.349176	1.567063	0.159188	0.000000	25039.000000		1
7348.354980	1580.884888	2.087691	2.291218	6316.838379	7362.222656	585.423157	367.476807	87.427078	66.836952	18.995831	86.514290	84.728806	99.379646	0.441649	0.000000	3.866190	3.198900	0.319666	0.360066	3.800500	3.867009	2.767470	2.565230	1.941646	1.825017	1.278658	1.937088	1.928031	1.997297	0.000000	0.000000	25064.000000		1
7278.215332	1633.709229	1.915002	4.027363	7176.557129	9186.562500	821.646790	457.170441	149.040176	59.738186	39.000046	147.559982	212.448013	142.844940	1.062276	0.000000	3.862025	3.213175	0.282169	0.605021	3.855916	3.963153	2.914685	2.660078	2.173303	1.776252	1.591065	2.168969	2.327253	2.154865	0.026237	0.000000	25101.000000		1
14020.051758	2417.564941	3.247177	3.752910	8300.521484	10249.943359	917.381470	567.731750	152.632736	85.678596	30.590689	121.921776	174.891159	159.928864	0.469158	0.000000	4.146749	3.383378	0.511506	0.574368	3.919105	4.010722	2.962550	2.754143	2.183648	1.932872	1.485589	2.086081	2.242768	2.203927	0.000000	0.000000	25121.000000		1
5248.699219	2574.681396	1.107062	3.225591	5327.100098	6604.341309	545.248169	310.116180	86.538963	48.248177	21.802032	76.914612	103.027710	114.690414	0.191021	99998.000000	3.720052	3.410723	0.044172	0.508609	3.726491	3.819829	2.736594	2.491524	1.937212	1.683481	1.338497	1.886009	2.012954	2.059527	0.000000	4.999991	25175.000000		1
18445.455078	2790.157471	2.732193	5.180681	11997.039062	13881.511719	1580.255737	982.950989	231.995834	96.706047	69.982368	289.341034	354.895172	293.880310	1.366399	99998.000000	4.265889	3.445629	0.436511	0.714387	4.079074	4.142437	3.198727	2.992532	2.365480	1.985454	1.844989	2.461410	2.550100	2.468170	0.135578	4.999991	25220.000000		1
3870.539307	2202.073242	1.051555	2.627345	3543.459473	4567.375000	216.062149	112.716820	59.386642	21.709520	20.007298	29.822838	15.286093	31.447968	0.647870	99998.000000	3.587771	3.342832	0.021832	0.419517	3.549428	3.659667	2.334579	2.051989	1.773689	1.336650	1.301188	1.474549	1.184296	1.497593	0.000000	4.999991	25238.000000		1
6340.481445	1844.007935	2.198706	4.970987	8018.876953	9832.205078	992.612305	563.399048	128.826263	91.997177	58.085304	211.470474	298.635437	148.864410	0.570071	0.000000	3.802122	3.265763	0.342167	0.696443	3.904114	3.992651	2.996780	2.750816	2.110004	1.963774	1.764066	2.325250	2.475141	2.172791	0.000000	0.000000	25308.000000		1
31970.488281	6922.527832	3.000478	7.740184	21828.947266	26344.248047	3253.612549	1966.950439	484.165497	199.727585	131.398102	623.161926	796.616089	447.462830	2.030400	0.000000	4.504749	3.840265	0.477190	0.888751	4.339033	4.420686	3.512366	3.293793	2.684994	2.300438	2.118589	2.794601	2.901249	2.650757	0.307582	0.000000	25360.000000		1
28815.218750	8048.996094	2.618094	8.400105	20841.470703	24316.488281	3120.521484	1882.018066	459.076202	187.309372	137.303467	591.865051	755.509827	443.817841	2.405758	0.000000	4.459622	3.905742	0.417985	0.924285	4.318928	4.385901	3.494227	3.274624	2.661885	2.272559	2.137681	2.772223	2.878240	2.647205	0.381252	0.000000	25471.000000		1
23508.318359	4850.733398	2.318972	4.110624	14670.872070	17744.740234	2088.363281	1240.298218	291.074097	121.012077	75.742790	326.506256	426.067841	290.037964	0.844202	99998.000000	4.371222	3.685807	0.365295	0.613908	4.166456	4.249070	3.319806	3.093526	2.464004	2.082829	1.879341	2.513891	2.629479	2.462455	0.000000	4.999991	25507.000000		1
13842.000000	2125.630371	2.679769	4.397411	6517.549805	7729.045898	657.502441	412.342133	119.340691	72.233498	25.490185	123.617836	107.406624	87.140289	0.963406	99998.000000	4.141199	3.327488	0.428097	0.643197	3.814084	3.888126	2.817897	2.615258	2.076789	1.858739	1.406373	2.092081	2.031031	1.940219	0.000000	4.999991	25555.000000		1
16710.990234	3773.564941	3.296517	6.000956	16153.461914	19832.326172	2250.349121	1387.972290	362.536652	187.537567	116.260033	545.019958	781.946716	442.020020	2.207014	0.000000	4.223002	3.576752	0.518055	0.778220	4.208266	4.297374	3.352250	3.142381	2.559352	2.273088	2.065430	2.736413	2.893177	2.645442	0.343805	0.000000	25603.000000		1
14009.005859	2842.590332	3.315019	4.076703	8401.519531	9923.613281	967.692627	587.631104	109.491226	69.556808	36.079742	138.311844	214.489456	181.274506	0.463252	0.000000	4.146407	3.453714	0.520486	0.610309	3.924358	3.996670	2.985737	2.769105	2.039379	1.842340	1.557263	2.140859	2.331406	2.258337	0.000000	0.000000	25647.000000		1
31631.250000	9589.144531	3.382861	11.264897	28273.816406	33848.886719	4302.077637	2605.540283	672.211853	249.927780	167.468597	797.131042	1012.835510	576.640625	1.848205	99998.000000	4.500116	3.981780	0.529284	1.051727	4.451385	4.529544	3.633678	3.415898	2.827506	2.397815	2.223933	2.901530	3.005539	2.760905	0.266750	4.999991	25755.000000		1
8817.633789	2864.111816	0.928205	3.762161	9811.793945	11900.465820	1247.921265	762.244690	178.489883	88.460129	46.823490	175.751526	241.009598	144.380646	1.386003	99998.000000	3.945352	3.456990	0.000000	0.575437	3.991748	4.075564	3.096187	2.882094	2.251614	1.946748	1.670464	2.244899	2.382034	2.159509	0.141764	4.999991	25799.000000		1
11476.198242	2088.098145	2.411484	7.111102	10174.654297	12333.580078	1279.387695	791.040649	205.895065	113.469254	65.982758	201.688843	262.071533	118.554337	0.507148	0.000000	4.059798	3.319751	0.382284	0.851937	4.007520	4.091089	3.107002	2.898199	2.313646	2.054878	1.819430	2.304682	2.418420	2.073917	0.000000	0.000000	25822.000000		1
7109.661621	0.000000	3.025148	2.343642	3266.832764	4011.589600	164.039490	79.467949	40.976719	7.049427	13.821317	5.307115	0.000000	53.419605	0.806065	0.000000	3.851849	0.000000	0.480747	0.369891	3.514127	3.603317	2.214948	1.900192	1.612537	0.848154	1.140549	0.724858	0.000000	1.727701	0.000000	0.000000	25844.000000		0
6449.158691	1503.970215	1.640549	2.343642	8061.463379	9462.110352	920.878418	564.453735	131.000305	76.131340	21.564585	132.190628	166.589737	75.523849	0.495269	99998.000000	3.809503	3.177239	0.214989	0.369891	3.906414	3.975988	2.964202	2.751628	2.117272	1.881563	1.333741	2.121201	2.221648	1.878084	0.000000	4.999991	25860.000000		1
6177.027832	1521.208374	3.987274	5.390375	4002.748291	4937.025879	266.971588	153.853897	52.448227	20.247829	16.143372	26.720596	7.638421	50.453049	0.550168	0.000000	3.790780	3.182189	0.600676	0.731619	3.602358	3.693465	2.426465	2.187109	1.719731	1.306378	1.207994	1.426846	0.883004	1.702887	0.000000	0.000000	25888.000000		1
20255.318359	4150.478027	3.796082	6.836649	10510.375000	12998.846680	1347.433472	803.387939	213.015427	87.359238	61.437328	184.857803	262.318237	205.941330	1.831173	0.000000	4.306539	3.618098	0.579336	0.834843	4.021618	4.113905	3.129507	2.904925	2.328411	1.941309	1.788432	2.266838	2.418828	2.313744	0.262729	0.000000	25944.000000		1
7942.215332	0.000000	1.837908	2.763030	4136.280273	5365.822754	248.971817	155.355667	51.331917	21.752693	19.113012	27.614880	42.142372	34.790741	0.385865	0.000000	3.899942	0.000000	0.264324	0.441386	3.616610	3.729636	2.396150	2.191327	1.710387	1.337513	1.281329	1.441143	1.624719	1.541464	0.000000	0.000000	25998.000000		0
23076.425781	3834.009277	2.371395	7.986883	13275.242188	16103.573242	1804.918457	1088.485718	243.840469	107.462128	68.816711	258.744171	359.634857	195.589218	1.233490	0.000000	4.363169	3.583653	0.375004	0.902377	4.123043	4.206922	3.256458	3.036823	2.387106	2.031255	1.837694	2.412871	2.555862	2.291345	0.091136	0.000000	26027.000000		1
10623.742188	2204.200928	2.596508	4.209303	8277.642578	9527.549805	949.575684	564.169983	124.058807	46.953007	33.736103	143.819412	187.664001	166.367706	1.361876	0.000000	4.026278	3.343251	0.414390	0.624210	3.917907	3.978981	2.977530	2.751410	2.093628	1.671663	1.528095	2.157818	2.273381	2.221069	0.134137	0.000000	26067.000000		1
7769.047852	3196.489502	2.220292	2.429986	7178.447266	8593.189453	766.426270	466.039276	117.789566	55.168087	17.515636	65.344421	82.357414	97.674339	1.221702	0.000000	3.890368	3.504673	0.346410	0.385604	3.856030	3.934154	2.884470	2.668422	2.071107	1.741688	1.243426	1.815209	1.915703	1.989780	0.086965	0.000000	26091.000000		1
5249.513184	1387.996948	1.998263	3.651147	4450.880371	5570.813965	333.931915	215.741440	65.927254	36.166088	21.441235	66.947968	69.125092	31.620657	1.439759	99998.000000	3.720119	3.142389	0.300653	0.562429	3.648446	3.745919	2.523658	2.333934	1.819065	1.558302	1.331250	1.825737	1.839636	1.499971	0.158290	4.999991	26152.000000		1
6523.492188	2648.055908	2.507080	5.871439	6142.801270	7417.985840	599.781006	378.775635	102.213608	40.378475	33.868702	75.647194	107.437462	35.706612	1.162938	99998.000000	3.814480	3.422927	0.399168	0.768745	3.788367	3.870286	2.777993	2.578382	2.009509	1.606150	1.529799	1.878793	2.031156	1.552749	0.065557	4.999991	26191.000000		1
15698.524414	2827.843994	3.265679	7.820362	9232.047852	11530.577148	1113.633667	690.729736	192.443802	85.875954	60.527626	247.815414	355.141846	254.115494	0.357510	0.000000	4.195859	3.451455	0.513974	0.893227	3.965298	4.061851	3.046742	2.839308	2.284304	1.933872	1.781954	2.394128	2.550402	2.405031	0.000000	0.000000	26225.000000		1
7350.504395	1084.146973	1.316756	1.955090	2204.712891	4154.958496	0.000000	0.000000	21.290133	24.145674	0.000000	5.004908	26.550991	15.236753	1.927407	0.000000	3.866317	3.035088	0.119505	0.291167	3.343352	3.618567	0.000000	0.000000	1.328178	1.382839	0.000000	0.699396	1.424081	1.182892	0.284973	0.000000	26266.000000		1
6474.593262	1577.474243	3.395196	5.791261	7143.342285	8719.490234	780.605286	455.755005	108.886818	33.396893	30.199053	120.978157	179.618530	146.304901	0.437172	99998.000000	3.811213	3.197962	0.530865	0.762773	3.853901	3.940491	2.892431	2.658731	2.036975	1.523706	1.479993	2.082707	2.254351	2.165259	0.000000	4.999991	26285.000000		1
17996.310547	3863.656250	2.562587	6.241487	11682.109375	13881.727539	1518.938721	920.693359	210.375748	139.850632	72.569626	306.970764	401.508942	232.850037	0.658833	0.000000	4.255184	3.586998	0.408679	0.795288	4.067521	4.142444	3.181540	2.964115	2.322996	2.145664	1.860755	2.487097	2.603695	2.367076	0.000000	0.000000	26322.000000		1
20415.876953	5847.218750	4.172298	8.615966	18184.128906	21517.927734	2547.531982	1581.791504	414.195465	146.900070	122.516937	531.658142	710.114136	427.726898	0.356244	0.000000	4.309968	3.766949	0.620375	0.935304	4.259693	4.332800	3.406120	3.199149	2.617205	2.167022	2.088196	2.725632	2.851328	2.631166	0.000000	0.000000	26404.000000		1
5879.073730	3066.540771	0.249783	0.693841	3444.267822	4568.990723	127.913483	77.041046	31.521978	0.351546	5.236188	16.818710	0.000000	41.476288	1.324275	0.000000	3.769309	3.486649	0.000000	0.000000	3.537097	3.659820	2.106916	1.886722	1.498613	0.000000	0.719015	1.225793	0.000000	1.617800	0.121978	0.000000	26445.000000		1
24155.257812	3418.312012	2.285050	6.707132	15233.009766	17457.982422	2072.821289	1275.711914	324.989044	89.271156	76.652496	350.565582	474.041565	260.458740	0.030718	99998.000000	4.383012	3.533812	0.358896	0.826537	4.182786	4.241994	3.316562	3.105753	2.511869	1.950711	1.884526	2.544769	2.675817	2.415739	0.000000	4.999991	26481.000000		1
14495.444336	1961.578613	2.636597	5.880690	8605.980469	10766.765625	1040.141968	615.341553	161.649582	64.397713	57.480892	192.752167	285.881073	175.248871	1.217075	0.000000	4.161232	3.292606	0.421044	0.769428	3.934800	4.032085	3.017093	2.789116	2.208575	1.808870	1.759524	2.284999	2.456185	2.243655	0.085317	0.000000	26515.000000		1
6658.933105	1459.151123	2.605759	3.025148	3148.512695	4460.149902	130.926300	50.110756	16.214298	29.166000	6.725634	0.000000	10.928770	63.737797	0.973479	0.000000	3.823405	3.164100	0.415934	0.480747	3.498106	3.649349	2.117027	1.699931	1.209898	1.464877	0.827733	0.000000	1.038571	1.804397	0.000000	0.000000	26541.000000		1
15493.002930	5647.108887	3.537048	12.014246	20051.394531	24471.720703	3003.950195	1812.689453	472.959167	159.102417	178.650238	750.248962	1019.043030	513.522705	0.631446	99998.000000	4.190135	3.751826	0.548641	1.079697	4.302145	4.388665	3.477693	3.258323	2.674824	2.201677	2.252004	2.875206	3.008193	2.710560	0.000000	4.999991	26595.000000		1
24895.089844	3759.268799	2.272716	4.804465	14902.235352	17863.216797	2077.329834	1276.785034	299.230591	122.954834	84.664047	366.937164	495.001740	311.756744	1.024658	99998.000000	4.396114	3.575103	0.356545	0.681645	4.173252	4.251960	3.317505	3.106118	2.476006	2.089746	1.927699	2.564592	2.694607	2.493816	0.010579	4.999991	26622.000000		1
8324.121094	1757.959229	2.315888	4.144545	4734.756836	6124.073730	370.168915	230.250443	75.456001	49.654362	13.728805	37.229977	35.200878	67.866920	0.303291	0.000000	3.920338	3.245009	0.364717	0.617477	3.675298	3.787040	2.568400	2.362200	1.877694	1.695957	1.137633	1.570893	1.546553	1.831658	0.000000	0.000000	26658.000000		1
5599.866211	2290.323486	2.451572	0.733930	5134.492676	6148.527832	447.783539	277.484070	87.926643	52.340298	9.670605	44.353413	43.752087	15.542044	0.271693	99998.000000	3.748178	3.359897	0.389445	0.000000	3.710498	3.788771	2.651068	2.443238	1.944121	1.718836	0.985454	1.646927	1.640999	1.191508	0.000000	4.999991	26704.000000		1
22515.273438	4533.617188	3.401364	7.912874	17111.626953	20169.412109	2475.739502	1498.783325	379.753174	179.078873	88.299774	433.993042	578.090027	333.244232	1.228355	99998.000000	4.352477	3.656445	0.531653	0.898334	4.233291	4.304693	3.393705	3.175739	2.579501	2.253044	1.945960	2.637483	2.761996	2.522763	0.089324	4.999991	26747.000000		1
32516.460938	8570.425781	3.345856	11.921734	25831.134766	30270.380859	3964.537842	2390.498779	610.148560	262.993561	167.881821	755.895264	967.899231	590.588379	1.946731	0.000000	4.512103	3.933002	0.524507	1.076339	4.412144	4.481018	3.598192	3.378489	2.785436	2.419945	2.225004	2.878462	2.985830	2.771285	0.289306	0.000000	26815.000000		1
5633.312500	1448.577026	2.309720	3.589472	4064.444824	6018.295410	341.009094	162.402023	55.871178	26.609581	26.026754	63.127216	125.424904	74.262596	0.853617	99998.000000	3.750764	3.160942	0.363559	0.555031	3.609001	3.779474	2.532766	2.210592	1.747188	1.425038	1.415420	1.800217	2.098384	1.870770	0.000000	4.999991	26873.000000		1
13312.059570	1584.424927	2.833956	4.341904	7060.299805	8674.211914	744.994263	462.690338	128.413055	71.259033	41.713734	131.024979	168.054504	169.963348	1.588383	25181.382812	4.124245	3.199872	0.452393	0.637680	3.848823	3.938230	2.872153	2.665290	2.108609	1.852840	1.620279	2.117354	2.225450	2.230355	0.200955	4.401080	26891.000000		1
47003.132812	18447.384766	3.709738	7.178944	20042.322266	24577.171875	2910.574463	1783.424805	465.496521	274.619263	114.671906	537.153381	702.065552	511.530579	2.062613	0.000000	4.672127	4.265935	0.569343	0.856061	4.301948	4.390532	3.463979	3.251255	2.667917	2.438731	2.059457	2.730098	2.846378	2.708872	0.314418	0.000000	26921.000000		1
19210.927734	5530.642090	4.613273	9.460911	19282.683594	23088.863281	2784.030273	1696.861206	431.951630	177.814545	108.917656	589.142151	825.186890	369.080353	0.687832	99998.000000	4.283548	3.742775	0.664009	0.975933	4.285168	4.363402	3.444674	3.229646	2.635435	2.249967	2.037098	2.770220	2.916552	2.567121	0.000000	4.999991	26959.000000		1
15209.320312	2873.295166	3.506211	3.688152	8184.643555	9729.806641	925.146301	548.917847	110.259079	71.240532	17.145588	122.288742	174.792480	100.628563	1.255882	0.000000	4.182110	3.458380	0.544838	0.566809	3.913000	3.988104	2.966210	2.739507	2.042414	1.852727	1.234152	2.087386	2.242523	2.002721	0.098949	0.000000	27000.000000		1
16380.172852	2882.090088	2.988143	6.713299	13049.611328	15531.508789	1745.328247	1036.604980	255.540176	71.450226	75.101372	341.061493	447.080444	252.107971	0.376529	0.000000	4.214318	3.459707	0.475401	0.826936	4.115598	4.191214	3.241877	3.015613	2.407459	1.854004	1.875648	2.532833	2.650386	2.401587	0.000000	0.000000	27027.000000		1
13165.026367	2265.869629	1.538786	4.076703	11776.446289	13819.525391	1542.301147	931.797913	251.145859	105.414528	71.206612	265.374237	377.221436	227.718689	2.044092	0.000000	4.119422	3.355235	0.187178	0.610309	4.071014	4.140493	3.188169	2.969322	2.399926	2.022901	1.852520	2.423859	2.576596	2.357399	0.310501	0.000000	27081.000000		1
41442.921875	18828.439453	2.278883	14.974635	42776.781250	49762.867188	6697.985352	4131.291016	964.186401	400.704102	252.471863	1166.291626	1674.195679	805.706909	3.415484	99998.000000	4.617450	4.274814	0.357722	1.175356	4.631208	4.696906	3.825944	3.616086	2.984161	2.602824	2.402213	3.066807	3.223806	2.906177	0.533452	4.999991	27127.000000		1
13216.574219	3081.959473	2.411484	2.374479	10020.553711	12017.730469	1289.931030	767.240356	184.052948	67.484535	39.376259	175.877960	262.025269	177.330399	0.723940	0.000000	4.121119	3.488827	0.382284	0.375568	4.000892	4.079823	3.110566	2.884931	2.264943	1.829204	1.595234	2.245211	2.418343	2.248783	0.000000	0.000000	27165.000000		1
10647.721680	2399.925781	2.769197	5.476720	8815.385742	10983.469727	1085.408203	653.987000	166.009995	98.254082	62.180508	233.707306	349.187164	232.785278	0.298382	0.000000	4.027256	3.380198	0.442354	0.738521	3.945241	4.040740	3.035593	2.815569	2.220134	1.992351	1.793654	2.368672	2.543058	2.366956	0.000000	0.000000	27225.000000		1
11769.668945	2443.998535	3.352024	6.562196	8364.580078	9970.260742	940.608154	585.756165	118.989143	107.656403	52.883038	198.108627	243.476593	221.961349	0.403695	99998.000000	4.070764	3.388101	0.525307	0.817049	3.922444	3.998707	2.973409	2.767717	2.075507	2.032040	1.723316	2.296903	2.386457	2.346277	0.000000	4.999991	27285.000000		1
16001.027344	3519.079346	2.026016	5.945448	9842.483398	12058.676758	1296.009033	740.202148	159.460129	76.014160	55.303772	257.535370	312.166870	297.636292	1.319455	99998.000000	4.204148	3.546429	0.306643	0.774185	3.993105	4.081300	3.112608	2.869350	2.202652	1.880895	1.742755	2.410837	2.494387	2.473686	0.120395	4.999991	27321.000000		1
5282.361328	530.288940	1.137900	1.023801	2560.894043	3392.707764	0.000000	0.000000	8.295258	22.243008	0.000000	0.000000	0.000000	0.000000	0.197531	0.000000	3.722828	2.724513	0.056104	0.010216	3.408392	3.530546	0.000000	0.000000	0.918830	1.347193	0.000000	0.000000	0.000000	0.000000	0.000000	0.000000	27347.000000		1
4412.213379	780.340088	2.907966	3.786831	1946.776611	2872.508789	0.000000	0.000000	0.000000	18.718294	6.700964	0.000000	0.000000	0.000000	0.820878	0.000000	3.644656	2.892284	0.463589	0.578276	3.289316	3.458261	0.000000	0.000000	0.000000	1.272266	0.826137	0.000000	0.000000	0.000000	0.000000	0.000000	27378.000000		1
24054.595703	6541.673828	2.655099	8.347681	16786.128906	19261.648438	2356.688721	1456.209229	343.513092	143.470947	83.149933	351.786743	487.619263	350.889374	1.009028	0.000000	4.381198	3.815689	0.424081	0.921566	4.224951	4.284693	3.372302	3.163224	2.535943	2.156764	1.919862	2.546279	2.688081	2.545170	0.003903	0.000000	27408.000000		1
11803.445312	1971.878296	2.562587	5.667912	5820.140625	7447.041016	572.927795	329.007172	91.750481	56.950489	31.546648	115.174561	161.760605	139.650192	0.511635	0.000000	4.072009	3.294880	0.408679	0.753423	3.764934	3.871984	2.758100	2.517205	1.962608	1.755497	1.498953	2.061357	2.208873	2.145041	0.000000	0.000000	27470.000000		1
17393.650391	3264.988525	4.196969	7.015506	8458.232422	10598.486328	989.580994	591.211304	129.196320	81.885597	45.383385	211.572235	269.642120	177.018936	0.841414	2038.618164	4.240391	3.513882	0.622936	0.846059	3.927280	4.025244	2.995451	2.771743	2.111250	1.913208	1.656897	2.325459	2.430788	2.248020	0.000000	3.309336	27505.000000		1
19045.806641	5122.743652	2.380646	5.581567	11652.277344	14052.270508	1610.716919	953.865173	229.254395	77.710213	57.150928	269.512604	388.273560	188.771072	1.167872	0.000000	4.279799	3.709503	0.376695	0.746756	4.066411	4.147747	3.207019	2.979487	2.360318	1.890478	1.757023	2.430579	2.589138	2.275935	0.067395	0.000000	27565.000000		1
12004.211914	2414.209717	2.877128	5.908443	6702.870117	8284.655273	716.737976	432.167480	108.587692	65.276581	31.956785	55.683071	69.843597	75.206223	0.332284	0.000000	4.079334	3.382775	0.458959	0.771473	3.826261	3.918274	2.855361	2.635652	2.035781	1.814757	1.504563	1.745723	1.844127	1.876254	0.000000	0.000000	27639.000000		1
4567.257812	1393.960938	2.741444	5.418129	4386.158691	5790.755859	326.617279	194.352631	79.912003	48.232758	19.224028	67.216255	123.358803	66.599503	0.122249	0.000000	3.659656	3.144251	0.437979	0.733849	3.642084	3.762735	2.514039	2.288590	1.902612	1.683342	1.283844	1.827474	2.091170	1.823471	0.000000	0.000000	27693.000000		1
22119.873047	3895.181396	4.579352	6.966166	12784.308594	15401.955078	1735.478882	1046.855347	263.391388	114.135338	80.319061	418.506531	547.860107	256.246368	2.053252	99998.000000	4.344783	3.590528	0.660804	0.842994	4.106677	4.187576	3.239419	3.019887	2.420602	2.057420	1.904819	2.621702	2.738670	2.408658	0.312442	4.999991	27721.000000		1
24369.701172	6252.601074	3.327354	7.511988	15811.089844	19469.218750	2231.029541	1372.572144	344.028076	148.707138	93.391029	433.811127	533.644104	308.090179	1.373466	0.000000	4.386850	3.796061	0.522099	0.875755	4.198962	4.289349	3.348505	3.137535	2.536594	2.172332	1.970305	2.637301	2.727252	2.488678	0.137818	0.000000	27815.000000		1
11099.590820	3387.517822	2.266548	5.686414	12260.039062	14815.168945	1662.912231	989.275696	256.147675	109.472725	66.260292	265.617828	329.352539	159.284363	0.596675	0.000000	4.045307	3.529881	0.355365	0.754838	4.088492	4.170707	3.220869	2.995317	2.408490	2.039306	1.821253	2.424257	2.517661	2.202173	0.000000	0.000000	27918.000000		1
19649.693359	15342.655273	2.488577	6.670127	14398.833984	17882.767578	1946.264648	1212.547607	335.732819	141.229065	124.388771	415.407349	598.189819	460.692078	0.856403	99998.000000	4.293356	4.185901	0.395951	0.824134	4.158327	4.252435	3.289202	3.083699	2.525994	2.149924	2.094781	2.618474	2.776839	2.663411	0.000000	4.999991	28006.000000		1
6363.177734	1126.572998	2.556419	5.865271	3093.181152	3732.480225	111.199623	67.281013	18.409920	59.602501	17.022238	0.000000	0.000000	34.618050	0.302539	0.000000	3.803674	3.051759	0.407632	0.768288	3.490405	3.571997	2.046103	1.827893	1.265052	1.775265	1.231017	0.000000	0.000000	1.539303	0.000000	0.000000	28041.000000		1
5486.039062	298.401062	2.796951	1.409269	2628.486328	3518.206787	21.610842	16.686110	35.913223	8.594379	0.000000	0.000000	0.000000	12.664915	0.564694	0.000000	3.739259	2.474800	0.446685	0.148994	3.419706	3.546321	1.334672	1.222355	1.555254	0.934215	0.000000	0.000000	0.000000	1.102602	0.000000	0.000000	28063.000000		1
4795.521973	1827.170776	2.383730	6.099635	5575.417969	6785.825684	528.198181	314.340912	82.061371	50.024410	22.064150	63.842644	95.046997	88.861015	0.084351	0.000000	3.680836	3.261779	0.377257	0.785304	3.746277	3.831603	2.722797	2.497401	1.914139	1.699182	1.343687	1.805111	1.977938	1.948711	0.000000	0.000000	28083.000000		1
19411.099609	7122.492676	2.408400	7.974548	14710.522461	17907.800781	2023.789917	1242.392090	300.208130	116.090431	81.284271	372.608154	479.749573	276.873474	0.779863	0.000000	4.288050	3.852632	0.381729	0.901706	4.167628	4.253042	3.306165	3.094259	2.477422	2.064796	1.910007	2.571252	2.681015	2.442281	0.000000	0.000000	28117.000000		1
8112.298828	1037.070557	2.420735	3.395196	4452.431641	5967.595703	370.301514	212.522018	73.710609	16.451746	16.072447	54.298473	79.326096	69.677078	0.348174	0.000000	3.909144	3.015808	0.383947	0.530865	3.648597	3.775799	2.568556	2.327404	1.867530	1.216212	1.206082	1.734788	1.899416	1.843090	0.000000	0.000000	28170.000000		1
23573.925781	4392.902832	3.043650	6.050295	12596.539062	15752.271484	1754.372925	1033.561279	274.021027	132.909134	67.244011	303.957947	412.110840	231.783051	1.742547	99998.000000	4.372432	3.642752	0.483395	0.781777	4.100251	4.197343	3.244122	3.014336	2.437784	2.123555	1.827654	2.482814	2.615014	2.365082	0.241185	4.999991	28221.000000		1
17651.990234	4983.861328	3.463039	4.810632	14229.570312	16316.247070	2000.976440	1188.469849	276.244415	113.197884	76.362625	340.148712	434.045471	231.866318	2.571145	99998.000000	4.246794	3.697566	0.539457	0.682202	4.153192	4.212620	3.301242	3.074988	2.441293	2.053838	1.882881	2.531669	2.637535	2.365238	0.410127	4.999991	28265.000000		1
12719.133789	1678.688721	2.309720	5.720335	9373.301758	11207.901367	1168.832642	716.734924	200.720551	79.800995	56.805550	187.540649	284.733948	183.793915	0.570125	0.000000	4.104457	3.224970	0.363559	0.757421	3.971893	4.049524	3.067752	2.855359	2.302592	1.902008	1.754391	2.273095	2.454439	2.264331	0.000000	0.000000	28343.000000		1
18352.566406	3027.466797	1.659051	3.194753	10469.367188	12952.199219	1383.614990	815.840088	219.031799	136.763809	52.275539	216.737488	276.725464	143.181076	1.457270	99998.000000	4.263697	3.481079	0.219860	0.504437	4.019920	4.112343	3.141015	2.911605	2.340507	2.135971	1.718299	2.335934	2.442049	2.155886	0.163540	4.999991	28385.000000		1
5276.320312	730.901611	2.833956	2.578006	2913.997314	3771.902832	95.793259	35.601765	47.030098	25.770805	0.000000	0.000000	0.000000	0.000000	1.039981	0.000000	3.722331	2.863859	0.452393	0.411284	3.464489	3.576560	1.981335	1.551471	1.672376	1.411128	0.000000	0.000000	0.000000	0.000000	0.017025	0.000000	28405.000000		1
17390.396484	5138.890137	1.828657	5.902276	10636.338867	12221.146484	1329.911621	833.833679	200.319672	105.180161	73.328224	298.968475	362.123444	219.562195	1.431520	0.000000	4.240310	3.710869	0.262132	0.771020	4.026792	4.087112	3.123823	2.921079	2.301724	2.021934	1.865271	2.475626	2.558857	2.341558	0.155797	0.000000	28450.000000		1
17386.587891	3413.131348	3.537048	5.633991	14906.981445	16683.785156	2023.913208	1259.429688	266.188324	130.269455	82.517769	338.446503	500.900940	264.745148	1.600263	0.000000	4.240214	3.533153	0.548641	0.750816	4.173390	4.222295	3.306192	3.100174	2.425189	2.114843	1.916547	2.529490	2.699752	2.422828	0.204191	0.000000	28490.000000		1
7063.550293	2042.754883	2.248045	5.267026	4366.207031	5717.590820	349.449280	201.596344	55.609062	26.964212	14.808113	43.295692	74.601807	68.940063	0.375626	0.000000	3.849023	3.310216	0.351805	0.721565	3.640104	3.757213	2.543384	2.304483	1.745146	1.430788	1.170500	1.636445	1.872749	1.838472	0.000000	0.000000	28538.000000		1
27604.146484	3084.682373	3.629560	6.919910	14380.362305	18022.779297	1983.799927	1212.563110	281.696442	123.886124	67.527710	296.930115	459.029938	253.634430	2.010081	0.000000	4.440974	3.489210	0.559854	0.840100	4.157770	4.255822	3.297498	3.083704	2.449781	2.093023	1.829482	2.472654	2.661841	2.404208	0.303214	0.000000	28595.000000		1
6553.154297	633.054565	2.238794	3.546299	3524.432861	4183.264160	198.235062	100.745743	37.023369	32.141808	5.356454	0.000000	0.000000	37.797386	0.538148	0.000000	3.816450	2.801441	0.350014	0.549775	3.547089	3.621515	2.297180	2.003227	1.568476	1.507070	0.728877	0.000000	0.000000	1.577462	0.000000	0.000000	28624.000000		1
14489.920898	3938.036133	3.493876	5.803596	9960.645508	11689.852539	1284.352539	753.952515	188.878998	87.501083	58.421432	218.294785	296.856110	196.548264	1.362086	0.000000	4.161066	3.595280	0.543307	0.763697	3.998287	4.067809	3.108684	2.877344	2.276184	1.942013	1.766572	2.339043	2.472546	2.293469	0.134204	0.000000	28650.000000		1
14138.676758	2573.318359	3.148497	6.068798	11340.563477	13988.736328	1517.489380	923.558167	240.204742	128.974289	72.211914	296.516907	361.608459	290.115051	0.470405	0.000000	4.150409	3.410494	0.498103	0.783103	4.054635	4.145779	3.181126	2.965464	2.380582	2.110503	1.858609	2.472049	2.558239	2.462570	0.000000	0.000000	28756.000000		1
5108.922363	1499.067139	2.951138	3.984190	5994.818848	6954.096191	652.796631	363.878082	83.310287	59.482235	25.958912	66.655014	100.381866	40.831783	0.210437	0.000000	3.708329	3.175821	0.469990	0.600340	3.777776	3.842241	2.814778	2.560956	1.920699	1.774387	1.414286	1.823833	2.001655	1.610998	0.000000	0.000000	28808.000000		1
9198.761719	1199.685425	2.766114	5.334868	5739.966309	7191.975586	542.457397	332.883423	90.840775	41.547211	23.565931	65.208740	45.599243	43.764420	0.338719	99998.000000	3.963729	3.079067	0.441870	0.727124	3.758909	3.856848	2.734366	2.522292	1.958281	1.618542	1.372285	1.814306	1.658958	1.641121	0.000000	4.999991	28829.000000		1
8595.333008	1109.041992	1.668303	3.851590	6003.240723	6908.185547	573.387329	365.913361	110.157318	49.635860	17.796257	65.446190	92.293221	96.246567	0.799905	0.000000	3.934263	3.044948	0.222275	0.585640	3.778386	3.839364	2.758448	2.563378	2.042013	1.695796	1.250329	1.815884	1.965170	1.983385	0.000000	0.000000	28870.000000		1
20451.425781	7383.938477	2.044519	6.330915	17888.115234	21765.083984	2595.650635	1566.033569	420.557220	168.221039	92.983978	439.627045	605.078857	364.029205	0.263326	99998.000000	4.310724	3.868288	0.310591	0.801467	4.252564	4.337760	3.414246	3.194801	2.623825	2.225880	1.968408	2.643084	2.781812	2.561136	0.000000	4.999991	28916.000000		1
7611.296387	2213.063721	3.237926	2.451572	8672.111328	11071.972656	1030.533081	614.959167	173.534317	54.014767	38.919868	160.317413	229.895813	150.023895	1.391319	99998.000000	3.881459	3.344994	0.510267	0.389445	3.938125	4.044225	3.013062	2.788846	2.239385	1.732512	1.590171	2.204981	2.361531	2.176160	0.143427	4.999991	28951.000000		1
5913.574707	2447.825684	4.314150	4.156880	5527.638672	7736.341797	496.571381	308.673004	122.917824	32.687630	27.910919	82.597946	91.735062	63.043957	1.085173	99998.000000	3.771850	3.388781	0.634895	0.618767	3.742540	3.888536	2.695982	2.489499	2.089615	1.514383	1.445774	1.916969	1.962535	1.799644	0.035499	4.999991	28982.000000		1
23680.830078	4840.344238	3.136162	9.408487	14674.778320	17911.050781	2028.070068	1238.679321	300.106384	137.130783	122.427513	455.088928	617.611206	390.000427	2.059635	99998.000000	4.374397	3.684876	0.496399	0.973520	4.166572	4.253121	3.307083	3.092959	2.477275	2.137135	2.087879	2.658096	2.790715	2.591065	0.313790	4.999991	29017.000000		1
20611.416016	3390.601562	2.840123	5.038829	12450.111328	14822.215820	1687.878296	1030.696533	286.824707	100.754997	82.382080	347.913574	444.940338	259.638458	0.459264	0.000000	4.314108	3.530277	0.453337	0.702330	4.095173	4.170913	3.227341	3.013131	2.457617	2.003267	1.915833	2.541471	2.648302	2.414369	0.000000	0.000000	29080.000000		1
23255.355469	6658.467285	3.709738	6.044128	20796.714844	26111.955078	3086.945801	1866.725830	510.593140	268.849609	138.984100	672.918030	823.651184	547.434570	1.851252	0.000000	4.366523	3.823374	0.569343	0.781334	4.317995	4.416840	3.489529	3.271080	2.708075	2.429509	2.142965	2.827962	2.915743	2.738332	0.267465	0.000000	29202.000000		1
7398.308594	916.820190	3.204005	5.439715	3734.139404	4838.817871	250.439682	142.320709	56.790134	15.474201	21.265463	39.043217	53.906837	21.031097	0.574485	0.000000	3.869133	2.962284	0.505693	0.735576	3.572191	3.684739	2.398703	2.153268	1.754273	1.189608	1.327675	1.591546	1.731644	1.322862	0.000000	0.000000	29274.000000		1
24662.142578	6080.204590	2.544085	7.764854	16439.375000	19163.675781	2358.532715	1431.150879	348.178772	166.355377	118.467995	528.417114	716.716370	363.011566	0.944958	0.000000	4.392031	3.783918	0.405532	0.890133	4.215885	4.282479	3.372642	3.155685	2.541802	2.221037	2.073601	2.722977	2.855347	2.559921	0.000000	0.000000	29330.000000		1
15942.479492	5396.447266	2.907966	6.081133	15837.184570	17915.005859	2252.270264	1363.419556	324.141022	130.183121	88.484802	371.470245	455.076569	257.606293	0.880611	0.000000	4.202556	3.732108	0.463589	0.783984	4.199678	4.253217	3.352621	3.134629	2.510734	2.114555	1.946869	2.569924	2.658084	2.410956	0.000000	0.000000	29365.000000		1
7711.225098	417.837341	1.230412	3.225591	5328.367676	6216.077148	442.652191	289.396545	57.409966	41.932678	11.560937	51.239403	73.630432	48.846420	0.100653	0.000000	3.887123	2.621007	0.090050	0.508609	3.726594	3.793516	2.646063	2.461493	1.758987	1.622553	1.062993	1.709604	1.867057	1.688833	0.000000	0.000000	29395.000000		1
5778.722656	1255.167969	3.086823	3.629560	6577.713379	8012.284180	654.835022	412.197205	87.174210	79.224335	20.482193	100.721077	119.488708	107.243179	0.559703	0.000000	3.761832	3.098702	0.489512	0.559854	3.818075	3.903756	2.816132	2.615105	1.940388	1.898859	1.311376	2.003120	2.077327	2.030370	0.000000	0.000000	29413.000000		1
17806.367188	3925.836914	2.698272	6.642373	14212.051758	17409.482422	2007.954956	1188.864502	321.646301	135.622833	77.944580	364.621277	443.250427	281.847565	1.215359	0.000000	4.250576	3.593932	0.431086	0.822323	4.152657	4.240786	3.302754	3.075132	2.507379	2.132333	1.891786	2.561842	2.646649	2.450014	0.084704	0.000000	29462.000000		1
5988.694824	1347.282349	1.686805	4.193885	6513.605469	7284.358398	677.996948	411.386169	93.918350	45.386467	39.915913	56.950489	116.978546	49.074619	0.060090	0.000000	3.777332	3.129459	0.227065	0.622617	3.813822	3.862391	2.831228	2.614250	1.972750	1.656926	1.601146	1.755497	2.068106	1.690857	0.000000	0.000000	29496.000000		1
29499.871094	7572.805176	2.618094	11.952572	26634.066406	32017.607422	4091.430664	2462.460938	619.634155	220.197449	203.082703	936.864502	1235.089844	686.970642	2.892420	99998.000000	4.469820	3.879257	0.417985	1.077461	4.425437	4.505389	3.611875	3.391369	2.792135	2.342812	2.307673	2.971677	3.091699	2.836938	0.461261	4.999991	29519.000000		1
7202.898438	0.000000	2.093859	2.775365	3279.038086	4003.497803	133.914444	68.804382	23.328484	4.924731	0.000000	0.000000	0.000000	0.000000	0.525162	0.000000	3.857507	0.000000	0.320947	0.443320	3.515746	3.602440	2.126827	1.837616	1.367887	0.692383	0.000000	0.000000	0.000000	0.000000	0.000000	0.000000	29540.000000		0
6209.758789	1474.255371	2.846291	4.206220	4199.722168	5100.386719	273.243927	158.741623	49.281227	51.742054	20.710390	33.060764	52.287876	38.300034	0.063303	0.000000	3.793075	3.168573	0.454279	0.623892	3.623220	3.707603	2.436551	2.200691	1.692682	1.713844	1.316188	1.519313	1.718401	1.583199	0.000000	0.000000	29559.000000		1
25408.625000	5911.425293	2.994310	7.576746	20474.542969	24492.363281	2980.593750	1811.406616	445.594086	195.314758	113.034447	554.903381	742.857239	448.181335	0.554935	0.000000	4.404981	3.771692	0.476297	0.879483	4.311214	4.389030	3.474303	3.258016	2.648939	2.290735	2.053211	2.744217	2.870905	2.651454	0.000000	0.000000	29603.000000		1
14313.808594	3096.033691	3.284182	5.085085	8913.420898	11327.885742	1045.572510	653.077271	188.897507	113.416824	52.676426	239.063766	336.793610	239.954956	0.266674	0.000000	4.155755	3.490806	0.516427	0.706298	3.950044	4.054149	3.019354	2.814965	2.276226	2.054677	1.721616	2.378514	2.527364	2.380130	0.000000	0.000000	29743.000000		1
9073.247070	1173.078857	1.668303	4.323402	7087.535645	8165.098633	732.943054	474.291351	125.699356	50.801514	37.541435	132.721039	166.497223	110.971420	0.206334	99998.000000	3.957763	3.069327	0.222275	0.635826	3.850495	3.911961	2.865070	2.676045	2.099333	1.705877	1.574511	2.122940	2.221407	2.045211	0.000000	4.999991	29806.000000		1
6347.182617	1509.120117	2.248045	2.448488	7024.784668	8533.528320	807.476990	461.154633	111.631340	64.709175	33.557243	120.685196	183.130905	106.327309	0.129195	0.000000	3.802581	3.178724	0.351805	0.388898	3.846633	3.931129	2.907130	2.663846	2.047786	1.810966	1.525786	2.081654	2.262762	2.026645	0.000000	0.000000	29829.000000		1
20238.216797	6702.740723	2.254213	6.608452	20343.900391	23047.816406	2962.489258	1817.210205	407.056610	162.494522	97.581825	486.539978	560.151917	368.186066	1.385952	0.000000	4.306172	3.826252	0.352995	0.820100	4.308434	4.362630	3.471657	3.259405	2.609655	2.210839	1.989369	2.687119	2.748306	2.566067	0.141748	0.000000	29851.000000		1
4498.761719	1007.679504	3.703570	4.381993	1847.689941	2860.611816	0.000000	0.000000	0.000000	12.677250	0.000000	0.000000	0.000000	0.000000	1.210878	99998.000000	3.653093	3.003322	0.568621	0.641672	3.266629	3.456459	0.000000	0.000000	0.000000	1.103025	0.000000	0.000000	0.000000	0.000000	0.083101	4.999991	29879.000000		1
10271.323242	3423.492676	2.911049	5.094337	9751.839844	12031.996094	1240.705322	738.515320	189.415573	59.531578	47.785614	232.442978	294.059174	160.157059	0.360470	0.000000	4.011626	3.534469	0.464050	0.707088	3.989087	4.080338	3.093669	2.868360	2.277416	1.774747	1.679297	2.366316	2.468435	2.204546	0.000000	0.000000	29906.000000		1
3756.582764	0.000000	2.584173	2.830872	2335.210449	3263.736572	0.000000	0.000000	17.712996	13.327919	3.552467	1.474027	0.000000	0.000000	0.726223	99998.000000	3.574793	0.000000	0.412322	0.451920	3.368326	3.513715	0.000000	0.000000	1.248292	1.124762	0.550530	0.168505	0.000000	0.000000	0.000000	4.999991	29958.000000		0
16605.193359	1351.257324	3.876260	7.006255	11286.974609	12800.340820	1414.973511	890.953796	226.241577	83.600159	54.835041	184.392166	229.935898	135.234283	1.276237	0.000000	4.220244	3.130738	0.588413	0.845486	4.052577	4.107222	3.150748	2.949855	2.354573	1.922207	1.739058	2.265743	2.361607	2.131087	0.105931	0.000000	29978.000000		1
14901.720703	3685.151123	2.457740	5.125174	11545.653320	14850.964844	1512.552246	916.465576	253.816376	122.035881	74.271851	309.699890	431.408875	320.662567	1.238823	99998.000000	4.173236	3.566455	0.390536	0.709709	4.062418	4.171755	3.179710	2.962116	2.404520	2.086488	1.870824	2.490941	2.634889	2.506048	0.093009	4.999991	30009.000000		1
9792.667969	2775.697998	2.679769	5.032661	10316.179688	12731.983398	1359.564941	787.580688	210.798218	88.379951	61.128952	225.051254	275.883606	227.037186	0.317294	99998.000000	3.990901	3.443372	0.428097	0.701798	4.013519	4.104896	3.133400	2.896295	2.323867	1.946354	1.786247	2.352281	2.440726	2.356097	0.000000	4.999991	30048.000000		1
14058.635742	2887.341553	3.037483	4.372742	5454.591309	7595.310059	510.334106	277.326782	95.851852	54.051773	26.002085	69.063416	106.567841	84.075050	0.409600	0.000000	4.147943	3.460498	0.482514	0.640754	3.736762	3.880546	2.707855	2.442992	1.981601	1.732810	1.415008	1.839248	2.027626	1.924667	0.000000	0.000000	30103.000000		1
29068.625000	6747.057129	2.809286	11.594858	25597.431641	30740.083984	3895.054932	2321.827148	524.910950	234.950058	171.480545	827.092651	1164.993286	631.256714	1.641481	0.000000	4.463425	3.829114	0.448596	1.064265	4.408196	4.487705	3.590513	3.365830	2.720086	2.370975	2.234215	2.917554	3.066324	2.800206	0.215236	0.000000	30167.000000		1
12420.621094	1505.977783	3.046734	3.743659	7682.317871	10166.624023	944.049622	553.978271	196.415649	87.686111	70.725548	261.346863	365.882507	237.219681	0.944913	0.000000	4.094143	3.177819	0.483835	0.573296	3.885492	4.007177	2.974995	2.743493	2.293176	1.942931	1.849576	2.417217	2.563342	2.375151	0.000000	0.000000	30280.000000		1
39449.253906	7571.333984	2.726025	14.549080	29780.738281	35876.617188	4653.944824	2803.457764	666.053650	227.795776	232.159271	1013.433716	1372.239014	744.624207	2.748876	0.000000	4.596039	3.879172	0.435530	1.162835	4.473936	4.554811	3.667821	3.447694	2.823509	2.357546	2.365786	3.005795	3.137430	2.871937	0.439155	0.000000	30331.000000		1
24655.357422	5705.465820	2.806202	7.148107	16654.533203	19150.570312	2376.810059	1441.937744	348.101685	157.992264	90.214775	386.731689	535.121216	311.473022	1.377406	0.000000	4.391912	3.756291	0.448119	0.854191	4.221532	4.282182	3.375994	3.158947	2.541706	2.198636	1.955278	2.587410	2.728452	2.493420	0.139062	0.000000	30429.000000		1
5933.982910	964.340637	2.667434	3.182418	3488.994385	4009.498779	157.872009	74.142334	12.671082	0.000000	0.000000	0.000000	0.000000	41.957348	0.073468	0.000000	3.773346	2.984231	0.426094	0.502757	3.542700	3.603090	2.198305	1.870066	1.102814	0.000000	0.000000	0.000000	0.000000	1.622808	0.000000	0.000000	30463.000000		1
13186.859375	1090.524170	2.420735	4.764376	5949.901367	7087.378418	563.966492	344.028076	106.623352	50.557896	26.671257	56.820969	100.471291	124.709480	0.534245	0.000000	4.120142	3.037635	0.383947	0.678006	3.774510	3.850486	2.751253	2.536594	2.027852	1.703789	1.426044	1.754509	2.002042	2.095900	0.000000	0.000000	30491.000000		1
12667.650391	2263.547607	2.402232	4.964819	4059.260986	4954.624512	240.161575	149.333130	50.986538	31.617573	14.635424	22.520544	15.767157	34.528622	1.036478	0.000000	4.102696	3.354790	0.380615	0.695903	3.608447	3.695011	2.380503	2.174156	1.707456	1.499928	1.165405	1.352579	1.197753	1.538179	0.015560	0.000000	30524.000000		1
3300.297363	294.268860	1.511032	2.935719	2221.676514	2638.687500	0.000000	0.000000	0.000000	13.059633	0.000000	0.000000	0.000000	0.000000	0.653272	0.000000	3.518553	2.468744	0.179274	0.467715	3.346681	3.421388	0.000000	0.000000	0.000000	1.115931	0.000000	0.000000	0.000000	0.000000	0.000000	0.000000	30548.000000		1
16471.701172	5647.404785	2.963473	7.083348	14322.369141	17018.234375	1958.103149	1196.237793	286.183289	125.551338	95.580482	382.321930	529.148010	231.258820	0.493696	99998.000000	4.216738	3.751849	0.471801	0.850239	4.156015	4.230915	3.291836	3.077817	2.456644	2.098821	1.980369	2.582429	2.723577	2.364098	0.000000	4.999991	30578.000000		1
39509.179688	9798.497070	2.624262	10.207175	31735.027344	38047.625000	4939.643555	2975.147949	751.858704	264.597107	205.728546	962.431763	1327.996704	765.772522	1.681111	0.000000	4.596698	3.991159	0.419007	1.008906	4.501539	4.580328	3.693696	3.473509	2.876136	2.422585	2.313295	2.983370	3.123197	2.884100	0.225596	0.000000	30698.000000		1
9050.464844	3005.590576	2.901798	7.283791	7762.655273	9444.946289	910.011292	549.210815	154.865356	69.609238	58.640377	187.540649	213.653763	130.590164	0.696636	0.000000	3.956671	3.477930	0.462667	0.862357	3.890010	3.975199	2.959047	2.739739	2.189954	1.842667	1.768197	2.273095	2.329710	2.115911	0.000000	0.000000	30810.000000		1
22729.466797	4073.748291	2.670518	5.936197	16194.908203	18589.767578	2268.940918	1405.302979	329.747253	129.748306	100.091995	409.662354	521.824097	317.884125	0.738683	0.000000	4.356589	3.609994	0.426595	0.773508	4.209379	4.269274	3.355823	3.147770	2.518181	2.113102	2.000399	2.612426	2.717524	2.502269	0.000000	0.000000	30847.000000		1
16230.901367	5458.673828	4.320318	7.012422	12016.774414	14562.295898	1561.861206	960.245422	247.525543	109.124260	89.638115	465.875824	608.406250	355.462555	0.837545	0.000000	4.210342	3.737087	0.635516	0.845868	4.079788	4.163230	3.193642	2.982382	2.393620	2.037921	1.952493	2.668270	2.784194	2.550794	0.000000	0.000000	30911.000000		1
16203.773438	3624.842285	2.951138	6.716383	12133.179688	14411.029297	1634.847168	998.345032	266.823578	93.350937	78.061760	316.724640	437.403687	191.333649	1.628308	0.000000	4.209616	3.559289	0.469990	0.827135	4.083975	4.158695	3.213477	2.999281	2.426224	1.970119	1.892438	2.500682	2.640882	2.281791	0.211737	0.000000	31001.000000		1
9608.883789	2990.572754	1.242747	3.771412	5503.421875	6716.518555	500.293427	308.195007	100.144417	41.759991	34.173992	116.876785	199.431549	114.144592	0.652709	99998.000000	3.982673	3.475754	0.094383	0.576504	3.740633	3.827144	2.699225	2.488826	2.000627	1.620760	1.533696	2.067728	2.299794	2.057455	0.000000	4.999991	31056.000000		1
6119.821289	2960.278076	2.389898	3.120744	4635.235352	6036.881348	363.800995	229.670700	88.571144	41.056896	23.294563	43.036659	57.061501	51.624870	0.069295	99998.000000	3.786739	3.471333	0.378379	0.494258	3.666072	3.780813	2.560864	2.361106	1.947292	1.613386	1.367255	1.633839	1.756343	1.712859	0.000000	4.999991	31100.000000		1
8419.260742	3848.034180	3.456871	6.426512	13316.792969	16356.416016	1776.905762	1106.911133	268.763245	91.146065	77.438850	274.289307	408.694061	254.685989	1.044221	0.000000	3.925274	3.585239	0.538683	0.807975	4.124400	4.213688	3.249664	3.044113	2.429370	1.959738	1.888959	2.438209	2.611398	2.406005	0.018792	0.000000	31164.000000		1
5808.585938	1076.887817	3.937934	5.248523	2807.685547	3468.675781	48.979023	32.974419	9.103197	44.082047	13.380342	0.000000	0.000000	25.952745	0.516066	99998.000000	3.764071	3.032171	0.595268	0.720037	3.448349	3.540164	1.690010	1.518177	0.959194	1.644262	1.126467	0.000000	0.000000	1.414183	0.000000	4.999991	31202.000000		1
11578.242188	1728.478760	1.304422	4.246308	7083.079590	8382.717773	741.484985	464.429565	147.075836	72.671387	28.820621	119.174171	129.652710	134.087128	1.306067	99998.000000	4.063643	3.237664	0.115418	0.628012	3.850222	3.923385	2.870102	2.666920	2.167541	1.861363	1.459703	2.076182	2.112782	2.127387	0.115965	4.999991	31251.000000		1
17218.640625	2972.002441	2.331306	5.982453	10457.186523	12259.594727	1330.633301	814.430847	214.455521	68.946228	48.510296	177.493835	231.351334	100.693321	1.023950	0.000000	4.235999	3.473049	0.367599	0.776879	4.019415	4.088476	3.124058	2.910854	2.331337	1.838511	1.685834	2.249183	2.364272	2.003001	0.010279	0.000000	31294.000000		1
7252.574219	2705.626221	2.232627	3.780664	6451.138184	8663.992188	654.816528	400.013336	122.843819	60.009556	33.088516	163.407318	206.141769	107.449791	0.580343	99998.000000	3.860492	3.432268	0.348816	0.577568	3.809636	3.937718	2.816120	2.602074	2.089353	1.778220	1.519677	2.213272	2.314166	2.031206	0.000000	4.999991	31318.000000		1
13406.785156	5151.724609	1.939672	5.119006	7079.113770	8787.150391	783.738342	459.504822	118.551254	74.046738	43.752087	204.929855	237.540390	176.022888	0.762784	0.000000	4.127325	3.711953	0.287728	0.709186	3.849979	3.943848	2.894171	2.662290	2.073906	1.869506	1.640999	2.311605	2.375737	2.245569	0.000000	0.000000	31345.000000		1
3946.291260	242.280106	1.544953	2.121612	1778.475342	2167.560059	0.000000	0.000000	0.000000	0.000000	0.000000	0.000000	0.000000	0.000000	0.393739	0.000000	3.596189	2.384318	0.188915	0.326666	3.250048	3.335971	0.000000	0.000000	0.000000	0.000000	0.000000	0.000000	0.000000	0.000000	0.000000	0.000000	31371.000000		1
11440.503906	2271.926025	1.989012	6.244571	6996.729004	8379.107422	730.815247	447.900726	109.170517	56.225807	55.124912	183.257339	250.939240	169.260254	0.317463	99998.000000	4.058445	3.356394	0.298637	0.795503	3.844895	3.923198	2.863808	2.651182	2.038105	1.749936	1.741348	2.263061	2.399569	2.228555	0.000000	4.999991	31422.000000		1
5720.662109	136.242661	1.742312	1.921169	3226.485107	4222.347656	107.727333	55.377781	8.424774	32.804813	5.177598	4.641027	9.747698	13.778145	0.161952	0.000000	3.757446	2.134313	0.241126	0.283566	3.508730	3.625554	2.032326	1.743336	0.925558	1.515938	0.714128	0.666614	0.988902	1.139191	0.000000	0.000000	31441.000000		0
5691.724609	866.937622	3.111492	6.019458	3135.832275	3896.957764	142.561249	77.204483	30.963821	36.943192	15.548211	0.000000	0.000000	10.632731	1.108166	99998.000000	3.755244	2.937988	0.492969	0.779557	3.496353	3.590726	2.154001	1.887643	1.490855	1.567534	1.191680	0.000000	0.000000	1.026645	0.044605	4.999991	31492.000000		1
13218.279297	4626.172363	1.911918	6.016374	9006.820312	10772.412109	1119.033325	668.184509	203.270813	73.988144	55.760162	215.562592	276.595947	230.540314	1.972912	99998.000000	4.121175	3.665222	0.281469	0.779335	3.954571	4.032313	3.048843	2.824896	2.308075	1.869162	1.746324	2.333573	2.441846	2.362747	0.295108	4.999991	31531.000000		1
27628.720703	8077.767090	3.518546	8.844163	24250.046875	29524.882812	3637.818848	2196.624268	526.973938	196.252213	124.185242	645.219910	918.716675	481.988373	0.530969	0.000000	4.441361	3.907291	0.546363	0.946657	4.384713	4.470188	3.560841	3.341756	2.721789	2.292814	2.094070	2.809708	2.963181	2.683037	0.000000	0.000000	31607.000000		1
20101.007812	4201.041992	2.288134	6.278492	10738.731445	13158.622070	1433.747314	861.053894	222.719940	97.828529	71.696922	286.032196	419.083191	226.889160	1.906307	0.000000	4.303218	3.623357	0.359481	0.797855	4.030953	4.119210	3.156473	2.935030	2.347759	1.990466	1.855500	2.456415	2.622300	2.355814	0.280193	0.000000	31674.000000		1
17355.984375	4814.443848	4.511510	5.630907	16368.142578	18766.906250	2352.433105	1403.168945	332.214264	129.819229	58.600288	301.019165	385.131226	313.634735	2.791461	0.000000	4.239449	3.682546	0.654322	0.750578	4.213999	4.273393	3.371517	3.147110	2.521418	2.113339	1.767900	2.478594	2.585609	2.496424	0.445832	0.000000	31769.000000		1
16828.119141	3874.689941	2.180203	4.317234	5928.074707	8344.079102	557.299438	337.071136	132.030273	51.785225	31.031664	159.663651	200.532440	163.928467	0.119274	0.000000	4.226036	3.588237	0.338497	0.635206	3.772914	3.921378	2.746089	2.527722	2.120673	1.714206	1.491805	2.203206	2.302185	2.214654	0.000000	0.000000	31831.000000		1
15490.832031	3848.240723	2.328223	5.134425	11440.503906	13888.585938	1471.782104	896.115967	228.039398	116.565323	63.898151	267.841217	343.324982	228.147324	1.331414	0.000000	4.190075	3.585262	0.367025	0.710492	4.058445	4.142658	3.167844	2.952364	2.358010	2.066569	1.805488	2.427877	2.535705	2.358215	0.124313	0.000000	31867.000000		1
5782.509766	1979.223755	1.514116	3.009729	4863.512207	5857.833008	413.911743	244.432556	66.553253	23.220552	18.853979	49.712952	40.723854	94.427162	0.403982	0.000000	3.762116	3.296495	0.180159	0.478527	3.686950	3.767737	2.616908	2.388159	1.823169	1.365873	1.275403	1.696470	1.609849	1.975097	0.000000	0.000000	31919.000000		1
7265.837402	436.253448	2.201789	2.559503	3734.950439	4908.476562	214.221161	126.168091	27.812241	31.771761	11.008947	9.272802	7.237535	18.046040	1.311249	99998.000000	3.861286	2.639739	0.342776	0.408156	3.572285	3.690947	2.330862	2.100950	1.444236	1.502041	1.041746	0.967211	0.859591	1.256382	0.117685	4.999991	31940.000000		1
6453.333984	522.644348	1.785485	4.113708	3768.378174	4468.713867	226.475937	134.296829	25.354500	23.165045	32.422428	39.437935	35.851547	37.350243	0.491124	0.000000	3.809784	2.718206	0.251756	0.614233	3.576154	3.650182	2.355022	2.128066	1.404055	1.364833	1.510846	1.595914	1.554508	1.572293	0.000000	0.000000	31972.000000		1
12269.484375	2863.078857	1.955090	3.102241	9742.320312	11504.889648	1245.195190	747.152893	177.043610	77.451180	45.494396	178.455963	232.982635	208.288055	0.498340	99998.000000	4.088826	3.456833	0.291167	0.491676	3.988662	4.060883	3.095237	2.873410	2.248080	1.889028	1.657958	2.251531	2.367324	2.318664	0.000000	4.999991	32033.000000		1
5160.325195	0.000000	2.463907	4.255559	2659.749268	4272.594238	31.179682	21.228458	52.731934	11.675035	10.857844	34.059895	43.952530	54.810371	0.281934	0.000000	3.712677	0.000000	0.391624	0.628957	3.424841	3.630692	1.493872	1.326918	1.722074	1.067258	1.035744	1.532243	1.642984	1.738863	0.000000	0.000000	32066.000000		0
19926.878906	8723.083008	2.211041	8.844163	25100.439453	30102.591797	3701.464111	2313.605713	620.735046	243.054123	163.015686	740.547546	942.853149	457.028595	1.171985	0.000000	4.299439	3.940670	0.344597	0.946657	4.399681	4.478604	3.568373	3.364289	2.792906	2.385703	2.212229	2.869553	2.974444	2.659943	0.068922	0.000000	32095.000000		1
15336.447266	3388.131592	1.057722	3.965688	9132.912109	12004.199219	1133.199951	678.092590	197.186584	107.560806	56.450920	245.468689	342.742157	167.928070	0.641293	0.000000	4.185725	3.529960	0.024372	0.598319	3.960609	4.079333	3.054307	2.831289	2.294877	2.031654	1.751671	2.389996	2.534967	2.225123	0.000000	0.000000	32139.000000		1
6025.711914	1582.947876	2.753779	3.281098	4677.609375	5850.139160	386.392456	216.617233	57.184853	57.456219	14.610754	28.691105	36.653320	36.088993	0.380199	99998.000000	3.780008	3.199467	0.439929	0.516019	3.670024	3.767166	2.587029	2.335693	1.757281	1.759337	1.164673	1.457747	1.564113	1.557375	0.000000	4.999991	32158.000000		1
28285.572266	5364.740234	2.389898	8.011553	17168.259766	21568.933594	2502.454102	1489.686401	366.770630	154.338043	122.819145	527.356323	644.347229	475.281250	1.505729	0.000000	4.451565	3.729549	0.378379	0.903717	4.234726	4.333828	3.398366	3.173095	2.564394	2.188473	2.089266	2.722104	2.809120	2.676951	0.177747	0.000000	32216.000000		1
22624.136719	5400.795410	2.630429	7.360884	18521.900391	21524.105469	2674.557373	1615.003296	383.148376	152.521713	124.638550	512.976868	650.727478	474.093994	0.013750	0.000000	4.354572	3.732458	0.420027	0.866930	4.267685	4.332925	3.427252	3.208174	2.583367	2.183332	2.095652	2.710098	2.813399	2.675864	0.000000	0.000000	32305.000000		1
2036.778564	454.308716	2.451572	2.935719	1333.575195	2065.802734	0.000000	0.000000	2.633513	0.000000	11.394415	0.000000	0.000000	0.000000	0.569286	0.000000	3.308944	2.657351	0.389445	0.467715	3.125017	3.315089	0.000000	0.000000	0.420535	0.000000	1.056692	0.000000	0.000000	0.000000	0.000000	0.000000	32336.000000		1
5458.109863	912.780518	2.473158	3.059069	2901.107422	3563.081299	94.319237	46.718643	30.399496	0.000000	5.436631	0.000000	0.000000	16.513420	0.233702	0.000000	3.737042	2.960366	0.393252	0.485589	3.462564	3.551826	1.974600	1.669490	1.482866	0.000000	0.735330	0.000000	0.000000	1.217837	0.000000	0.000000	32367.000000		1
13583.067383	6164.770020	1.489446	7.764854	13141.655273	15314.747070	1757.021851	1085.642578	269.589691	114.591728	60.629387	276.802551	366.601044	255.022110	0.662528	0.000000	4.132998	3.789917	0.173025	0.890133	4.118650	4.185110	3.244777	3.035687	2.430703	2.059153	1.782683	2.442170	2.564194	2.406578	0.000000	0.000000	32391.000000		1
8520.780273	1215.998413	2.207957	2.081524	2565.020020	4634.779297	0.000000	0.000000	49.790047	19.584826	18.887899	44.492184	76.960869	62.939106	0.868438	0.000000	3.930479	3.084933	0.343991	0.318381	3.409091	3.666029	0.000000	0.000000	1.697142	1.291920	1.276184	1.648284	1.886270	1.798921	0.000000	0.000000	32432.000000		1
19674.441406	4012.042725	2.322055	6.879821	17227.507812	21329.666016	2520.728271	1510.550903	389.254181	189.286057	110.015465	429.601807	579.786072	300.898895	0.594339	99998.000000	4.293902	3.603366	0.365873	0.837577	4.236222	4.328984	3.401526	3.179135	2.590233	2.277119	2.041454	2.633066	2.763268	2.478420	0.000000	4.999991	32463.000000		1
25570.982422	3249.832031	2.359060	6.352502	14065.854492	16803.103516	1942.252808	1182.077271	344.487549	130.633347	86.683899	369.401062	532.796021	363.427856	1.414536	99998.000000	4.407747	3.511861	0.372739	0.802945	4.148166	4.225389	3.288306	3.072646	2.537174	2.116054	1.937938	2.567498	2.726561	2.560418	0.150614	4.999991	32487.000000		1
8523.145508	1563.008423	1.662135	3.755994	4378.733398	5392.882324	302.181732	183.827835	32.271324	15.890506	8.628301	5.177598	0.000000	0.000000	1.182122	0.000000	3.930600	3.193961	0.220666	0.574725	3.641349	3.731821	2.480268	2.264411	1.508817	1.201138	0.935925	0.714128	0.000000	0.000000	0.072662	0.000000	32511.000000		1
22340.388672	3328.328613	4.270978	6.432679	12756.548828	14884.966797	1723.822266	1037.912476	213.049347	117.521286	45.719509	229.618271	336.435883	145.163925	1.175809	0.000000	4.349091	3.522226	0.630527	0.808392	4.105733	4.172748	3.236492	3.016161	2.328480	2.070117	1.660102	2.361006	2.526902	2.161859	0.070337	0.000000	32532.000000		1
16593.675781	1810.089844	3.108409	4.724288	8498.651367	9251.625977	976.068054	604.545410	127.216560	30.553684	34.038307	151.809372	166.497223	125.224464	1.187987	0.000000	4.219943	3.257700	0.492538	0.674336	3.929350	3.966218	2.989480	2.781429	2.104544	1.485064	1.531968	2.181298	2.221407	2.097689	0.074812	0.000000	32586.000000		1
10498.045898	1073.122559	3.432201	4.909312	7413.671875	8784.875000	869.016052	509.569336	99.688019	48.473289	31.000826	100.095078	124.601547	108.115883	0.688643	0.000000	4.021109	3.030649	0.535573	0.691021	3.870033	3.943736	2.939028	2.707203	1.998643	1.685503	1.491373	2.000413	2.095523	2.033890	0.000000	0.000000	32658.000000		1
8007.100586	1668.968750	1.739229	3.956437	7114.700195	8019.108398	794.007202	473.847290	118.995308	52.861450	33.674427	72.477112	158.513428	133.023239	0.562773	0.000000	3.903475	3.222448	0.240357	0.597304	3.852157	3.904126	2.899824	2.675638	2.075530	1.723139	1.527300	1.860201	2.200066	2.123928	0.000000	0.000000	32705.000000		1
12241.301758	2716.403809	4.298732	5.615488	7449.313477	9154.460938	792.274170	503.093475	154.248611	103.878822	45.096596	168.233368	225.683426	128.286621	0.815828	0.000000	4.087828	3.433994	0.633340	0.749388	3.872116	3.961633	2.898875	2.701649	2.188221	2.016527	1.654144	2.225912	2.353500	2.108181	0.000000	0.000000	32742.000000		1
27071.386719	6069.800293	2.241878	7.863534	17510.396484	21853.740234	2578.351074	1549.948730	397.552521	173.565155	147.199188	555.769897	718.696167	379.469482	0.091939	0.000000	4.432510	3.783175	0.350612	0.895618	4.243296	4.339526	3.411342	3.190317	2.599395	2.239463	2.167905	2.744895	2.856545	2.579177	0.000000	0.000000	32827.000000		1
19083.363281	4097.471680	3.059069	5.957783	16799.765625	20681.710938	2442.944092	1467.588257	354.192078	189.097946	108.263901	462.785919	580.251709	324.751617	1.296269	0.000000	4.280655	3.612516	0.485589	0.775085	4.225303	4.315587	3.387913	3.166604	2.549239	2.276687	2.034484	2.665380	2.763616	2.511551	0.112695	0.000000	32855.000000		1
2757.537842	760.206360	2.063021	0.659920	1095.689331	2096.794434	0.000000	0.000000	0.000000	14.083435	0.000000	0.000000	0.000000	5.393459	0.212374	99998.000000	3.440521	2.880932	0.314504	0.000000	3.039687	3.321556	0.000000	0.000000	0.000000	1.148709	0.000000	0.000000	0.000000	0.731867	0.000000	4.999991	32921.000000		1
8292.244141	1344.997314	2.204873	2.861710	4406.422363	5565.328125	306.690155	178.280182	64.659836	3.145414	6.512856	18.413004	18.826225	30.868225	0.050043	99998.000000	3.918672	3.128721	0.343384	0.456626	3.644086	3.745491	2.486700	2.251103	1.810635	0.497678	0.813771	1.265125	1.274763	1.489512	0.000000	4.999991	32935.000000		1
27719.091797	5806.488770	3.268763	5.606237	13231.277344	16059.106445	1779.329590	1084.402954	297.368011	97.399887	66.442238	314.695526	455.551483	216.725159	2.046328	0.000000	4.442779	3.763914	0.514383	0.748671	4.121602	4.205721	3.250256	3.035191	2.473294	1.988558	1.822444	2.497890	2.658537	2.335909	0.310975	0.000000	33003.000000		1
1545.588379	0.000000	2.457740	1.329091	1295.651367	2046.695923	0.000000	0.000000	0.000000	12.890028	0.000000	0.000000	0.000000	0.000000	1.512274	99998.000000	3.189094	0.000000	0.390536	0.123555	3.112488	3.311053	0.000000	0.000000	0.000000	1.110254	0.000000	0.000000	0.000000	0.000000	0.179630	4.999991	33028.000000		0
15003.054688	5137.696777	3.025148	4.446751	10661.999023	12609.009766	1341.127197	814.634338	184.173218	82.354324	59.044346	174.909668	254.559555	143.572708	0.927628	0.000000	4.176180	3.710768	0.480747	0.648043	4.027839	4.100681	3.127470	2.910963	2.265226	1.915686	1.771178	2.242814	2.405789	2.157072	0.000000	0.000000	33043.000000		1
18123.708984	2801.354736	3.438369	4.101373	8964.456055	10956.514648	1134.159058	680.824768	173.611404	82.147720	54.761032	187.765762	277.881866	107.381950	1.380263	0.000000	4.258247	3.447368	0.536352	0.612929	3.952524	4.039672	3.054674	2.833035	2.239578	1.914595	1.738472	2.273616	2.443860	2.030931	0.139962	0.000000	33109.000000		1
12902.862305	1931.687866	3.031315	4.930898	5662.207031	6831.998535	525.632507	328.535370	108.559937	38.127346	15.310763	37.448925	62.038654	41.127823	1.060167	0.000000	4.110686	3.285937	0.481631	0.692926	3.752986	3.834548	2.720682	2.516582	2.035670	1.581237	1.184997	1.573439	1.792662	1.614136	0.025374	0.000000	33178.000000		1
7632.016113	1676.955688	2.044519	3.657314	5675.886230	7085.188965	552.445618	332.556549	108.559937	49.490925	31.614491	69.785011	147.584656	70.457260	0.479823	0.000000	3.882639	3.224522	0.310591	0.563162	3.754034	3.850351	2.742290	2.521866	2.035670	1.694526	1.499886	1.843762	2.169041	1.847926	0.000000	0.000000	33236.000000		1
15296.571289	5204.830078	3.074487	10.293520	15172.481445	19582.474609	2158.894775	1299.139038	359.015045	109.229111	105.001305	491.147064	618.952637	413.520111	1.119947	0.000000	4.184594	3.716407	0.487773	1.012564	4.181056	4.291868	3.334231	3.113656	2.555113	2.038338	2.021195	2.691211	2.791657	2.616497	0.049198	0.000000	33253.000000		1
6856.797852	808.895508	2.322055	2.719858	3743.507812	4461.133789	190.063156	121.375954	20.636379	17.620483	1.615879	0.000000	6.889072	53.336346	0.511238	0.000000	3.836121	2.907892	0.365873	0.434546	3.573279	3.649445	2.278898	2.084133	1.314633	1.246018	0.208409	0.000000	0.838161	1.727023	0.000000	0.000000	33295.000000		1
25281.585938	4058.323486	2.463907	8.424774	16652.214844	19814.859375	2367.528076	1447.106079	380.934235	162.241669	112.624306	533.748901	738.540039	359.163055	1.468073	0.000000	4.402804	3.608347	0.391624	0.925558	4.221472	4.296991	3.374295	3.160500	2.580850	2.210162	2.051632	2.727337	2.868374	2.555292	0.166748	0.000000	33328.000000		1
7685.484863	995.887268	1.544953	3.817669	6119.666992	8417.268555	609.658264	382.889343	147.751175	70.790306	42.241055	173.256775	238.413101	181.650711	0.819570	0.000000	3.885671	2.998210	0.188915	0.581798	3.786728	3.925171	2.785086	2.583073	2.169531	1.849974	1.625735	2.238690	2.377330	2.259237	0.000000	0.000000	33387.000000		1
8383.550781	2382.687744	1.585042	5.769675	4659.088379	5808.681641	390.015869	226.503693	48.766243	32.422428	31.484972	40.162613	64.120178	76.769676	0.144627	0.000000	3.923428	3.377067	0.200041	0.761151	3.668301	3.764078	2.591082	2.355075	1.688119	1.510846	1.498103	1.603822	1.806995	1.885190	0.000000	0.000000	33450.000000		1
23624.289062	6316.412598	3.580221	6.778058	13341.654297	15541.534180	1852.864380	1105.862671	312.015778	145.919434	85.675514	361.522125	467.473206	263.949524	1.238332	0.000000	4.373359	3.800471	0.553910	0.831105	4.125210	4.191494	3.267844	3.043701	2.494177	2.164113	1.932857	2.558135	2.669757	2.421521	0.092837	0.000000	33504.000000		1
12911.376953	2084.786133	4.055117	6.041044	8531.916016	10698.625000	998.995667	601.045349	160.428421	68.933899	38.787266	205.182724	230.355286	193.254822	1.019520	0.000000	4.110972	3.319062	0.608003	0.781112	3.931046	4.029328	2.999564	2.778907	2.205281	1.838433	1.588689	2.312141	2.362398	2.286130	0.008396	0.000000	33578.000000		1
13857.600586	3521.222656	1.834825	5.017243	11607.738281	13922.155273	1518.732056	910.717468	240.436020	66.568672	45.448143	238.144806	347.762482	264.384338	0.519702	0.000000	4.141688	3.546694	0.263595	0.700465	4.064748	4.143706	3.181481	2.959384	2.381000	1.823270	1.657516	2.376841	2.541283	2.422236	0.000000	0.000000	33603.000000		1
8453.838867	2686.090576	2.932636	2.759946	4415.987793	5616.845215	306.983124	168.760681	26.199444	26.794605	3.000478	0.000000	0.000000	41.994354	0.720170	99998.000000	3.927054	3.429121	0.467258	0.440901	3.645028	3.749492	2.487114	2.227271	1.418292	1.428047	0.477190	0.000000	0.000000	1.623191	0.000000	4.999991	33624.000000		1
26382.513672	99998.000000	2.944971	10.786918	10637.699219	13366.641602	1373.281372	808.707397	214.655975	84.586952	74.231758	224.070618	338.594513	226.047302	1.285567	0.000000	4.421316	4.999991	0.469081	1.032897	4.026848	4.126022	3.137759	2.907791	2.331743	1.927303	1.870590	2.350385	2.529680	2.354199	0.109095	0.000000	33649.000000		0
17179.412109	3720.944092	2.574922	4.218554	9118.464844	11165.737305	1100.876221	649.617310	180.611496	83.735840	27.439108	145.410614	224.486923	156.595337	1.351667	0.000000	4.235008	3.570653	0.410764	0.625164	3.959922	4.047887	3.041739	2.812658	2.256745	1.922911	1.438370	2.162596	2.351191	2.194779	0.130870	0.000000	33675.000000		1
14422.402344	7342.085938	5.048080	7.145023	13358.305664	16618.281250	1781.309326	1098.140991	304.303345	170.413574	82.329659	371.063202	470.115967	249.668747	1.507174	99998.000000	4.159038	3.865819	0.703126	0.854004	4.125751	4.220586	3.250739	3.040658	2.483307	2.231504	1.915556	2.569448	2.672205	2.397364	0.178163	4.999991	33751.000000		1
9361.761719	1508.170288	1.495613	0.524236	3790.013672	5710.735840	207.103897	112.035309	69.229935	21.139029	12.100591	69.368706	103.157227	41.827831	0.773354	99998.000000	3.971358	3.178450	0.174819	0.000000	3.578641	3.756692	2.316188	2.049355	1.840294	1.325085	1.082807	1.841164	2.013500	1.621465	0.000000	4.999991	33772.000000		1
7892.483887	2121.994629	3.558635	7.533574	10531.609375	13286.332031	1335.591919	797.883484	223.231842	103.114059	76.032661	300.932800	473.242889	224.921738	1.138204	0.000000	3.897214	3.326744	0.551283	0.877001	4.022495	4.123405	3.125674	2.901939	2.348756	2.013318	1.881000	2.478470	2.675084	2.352031	0.056220	0.000000	33790.000000		1
18306.232422	4614.827148	1.757731	5.156011	14692.359375	18339.957031	2097.620850	1239.515015	349.581879	138.281006	71.511902	385.988495	521.543457	301.780853	1.748140	0.000000	4.262599	3.664155	0.244952	0.712314	4.167091	4.263398	3.321727	3.093252	2.543549	2.140763	1.854378	2.586574	2.717290	2.479692	0.242576	0.000000	33834.000000		1
8121.038574	1383.297363	2.784616	3.207088	4552.754883	5865.631836	369.052612	186.017288	57.258862	29.011814	14.900625	49.352154	56.275150	55.538136	0.176400	0.000000	3.909611	3.140916	0.444765	0.506111	3.658274	3.768315	2.567088	2.269553	1.757843	1.462575	1.173205	1.693306	1.750317	1.744591	0.000000	0.000000	33888.000000		1
8426.735352	2082.701660	1.884164	3.694319	5379.699219	6970.439941	469.930939	268.020081	80.174126	36.452877	1.224244	27.124565	80.935806	0.000000	0.481643	0.000000	3.925659	3.318627	0.275119	0.567534	3.730758	3.843260	2.672034	2.428167	1.904034	1.561732	0.087868	1.433363	1.908141	0.000000	0.000000	0.000000	33920.000000		1
5719.265137	2352.140137	1.958174	4.816800	7322.270020	8459.583984	793.390503	509.322632	121.468468	60.990185	37.399582	123.651756	149.425644	50.653492	1.143938	0.000000	3.757340	3.371463	0.291851	0.682759	3.864646	3.927349	2.899487	2.706993	2.084464	1.785260	1.572867	2.092200	2.174425	1.704609	0.058403	0.000000	33960.000000		1
26495.482422	5286.520996	1.834825	9.467078	20411.017578	24180.597656	3000.496338	1841.152344	468.278076	218.704926	147.683334	595.531616	806.610474	480.995392	0.802872	0.000000	4.423172	3.723170	0.263595	0.976216	4.309865	4.383467	3.477193	3.265090	2.670504	2.339859	2.169332	2.774905	2.906664	2.682141	0.000000	0.000000	33981.000000		1
11098.955078	2471.662842	3.737491	5.920778	8433.328125	10117.191406	1014.753601	614.080322	176.556381	92.626259	60.176079	181.595215	229.861893	225.698837	0.142091	99998.000000	4.045282	3.392989	0.572580	0.772379	3.925999	4.005060	3.006361	2.788225	2.246883	1.966734	1.779424	2.259104	2.361467	2.353529	0.000000	4.999991	34054.000000		1
14082.792969	3138.527588	2.513247	5.310198	8060.282715	9702.098633	961.596069	572.144531	167.428513	78.737099	42.426079	150.683807	192.758347	122.473770	0.451712	99998.000000	4.148689	3.496726	0.400235	0.725111	3.906350	3.986866	2.982993	2.757506	2.223830	1.896179	1.627633	2.178066	2.285013	2.088043	0.000000	4.999991	34095.000000		1
20198.503906	3034.920166	2.420735	5.846769	7887.549805	10453.485352	936.435852	539.259583	144.294296	97.008255	56.441669	172.963821	265.084351	148.605377	0.853141	99998.000000	4.305319	3.482147	0.383947	0.766916	3.896942	4.019261	2.971478	2.731798	2.159249	1.986809	1.751600	2.237955	2.423384	2.172035	0.000000	4.999991	34150.000000		1
18478.539062	3464.713135	1.680638	5.896109	15011.239258	18081.652344	2130.558105	1261.862793	297.725739	162.426682	74.780663	367.094421	535.478882	282.640076	0.431523	0.000000	4.266668	3.539667	0.225474	0.770565	4.176416	4.257238	3.328493	3.101012	2.473816	2.210657	1.873789	2.564778	2.728742	2.451234	0.000000	0.000000	34172.000000		1
17959.345703	5289.675781	2.747611	5.815931	13187.149414	15146.300781	1796.724976	1104.613770	282.680176	124.610802	76.356453	329.710266	407.207703	251.204437	2.541081	0.000000	4.254291	3.723429	0.438955	0.764619	4.120151	4.180306	3.254482	3.043211	2.451295	2.095556	1.882846	2.518132	2.609816	2.400027	0.405019	0.000000	34247.000000		1
33430.816406	10793.461914	3.660398	12.618659	35083.488281	41947.992188	5386.656250	3319.314697	841.222351	314.954559	280.944031	1245.870483	1633.459473	874.187500	2.768494	99998.000000	4.524147	4.033161	0.563528	1.101013	4.545103	4.622711	3.731319	3.521049	2.924911	2.498248	2.448620	3.095473	3.213108	2.941605	0.442244	4.999991	34331.000000		1
8014.159180	3989.969482	4.730455	4.132210	6897.429199	7830.143066	707.446655	425.007050	85.265373	41.053814	3.614142	54.045605	71.598244	54.270718	1.703373	0.000000	3.903858	3.600970	0.674903	0.616182	3.838687	3.893770	2.849694	2.628396	1.930773	1.613353	0.558005	1.732760	1.854902	1.734566	0.231310	0.000000	34374.000000		1
24682.617188	4750.826660	1.964342	7.499653	15705.524414	18905.255859	2186.552734	1332.107300	323.894318	135.958954	99.435158	429.620300	590.881348	301.392303	1.267575	0.000000	4.392391	3.676769	0.293217	0.875041	4.196053	4.276583	3.339760	3.124539	2.510403	2.133408	1.997540	2.633085	2.771500	2.479132	0.102974	0.000000	34413.000000		1
9497.304688	1484.052368	2.050686	4.280230	6130.361816	7961.057129	648.877197	383.771301	122.942497	45.923038	45.142853	161.871613	211.297775	176.753738	0.150832	99998.000000	3.977600	3.171449	0.311899	0.631467	3.787486	3.900971	2.812162	2.584073	2.089702	1.662031	1.654589	2.209171	2.324895	2.247369	0.000000	4.999991	34486.000000		1
14969.140625	3388.282715	2.652015	7.299210	13236.029297	15799.705078	1775.237427	1101.264771	284.018494	135.225021	73.516335	323.373169	432.525208	240.809158	0.599283	0.000000	4.175197	3.529980	0.423576	0.863276	4.121758	4.198649	3.249256	3.041892	2.453347	2.131057	1.866384	2.509704	2.636011	2.381673	0.000000	0.000000	34538.000000		1
10589.155273	821.622131	1.289003	5.729587	5017.779297	5970.509766	420.769989	265.488312	64.268196	42.481586	26.378302	66.935631	89.742966	97.927208	0.718086	0.000000	4.024861	2.914672	0.110254	0.758123	3.700511	3.776011	2.624045	2.424045	1.807996	1.628201	1.421247	1.825657	1.953000	1.990903	0.000000	0.000000	34580.000000		1
12550.427734	3332.543945	3.759078	5.162179	10211.856445	11765.477539	1275.536133	775.329041	184.802292	102.312286	45.839775	181.533539	267.156616	149.937546	0.862613	99998.000000	4.098659	3.522776	0.575081	0.712833	4.009105	4.070610	3.105693	2.889486	2.266707	2.009928	1.661242	2.258957	2.426766	2.175910	0.000000	4.999991	34652.000000		1
19570.898438	5430.266602	3.481541	5.711084	16463.232422	19776.998047	2336.382324	1430.457031	424.377960	229.090958	106.826881	467.698334	627.047424	384.912262	1.700875	99998.000000	4.291611	3.734821	0.541772	0.756719	4.216515	4.296160	3.368544	3.155475	2.627753	2.360008	2.028681	2.669966	2.797300	2.585362	0.230672	4.999991	34707.000000		1
8284.889648	2136.657715	1.989012	3.003561	7088.809082	9335.340820	809.031189	467.254272	126.371613	54.542088	26.594164	118.887383	127.531097	78.548996	1.117455	0.000000	3.918287	3.329735	0.298637	0.477637	3.850573	3.970130	2.907965	2.669553	2.101650	1.736732	1.424786	2.075136	2.105616	1.895141	0.048230	0.000000	34744.000000		1
38196.265625	7231.537109	3.493876	7.481150	19892.810547	24675.068359	2889.086914	1738.732178	420.409180	192.841599	99.530754	581.676392	835.514343	399.560028	1.871344	99998.000000	4.582021	3.859231	0.543307	0.873968	4.298696	4.392258	3.460761	3.240233	2.623672	2.285201	1.997957	2.764681	2.921954	2.601582	0.272154	4.999991	34902.000000		1
26106.556641	6193.374512	3.928683	8.301425	19987.736328	24809.968750	2881.686035	1734.251465	453.886261	188.801910	105.272675	457.839600	671.040039	336.460571	1.452769	99998.000000	4.416749	3.791927	0.594247	0.919153	4.300764	4.394626	3.459647	3.239112	2.656947	2.276006	2.022316	2.660713	2.826748	2.526934	0.162196	4.999991	34982.000000		1
7290.926758	1778.669678	2.334390	3.978023	6084.459961	7233.455078	616.945129	389.821594	105.624222	52.590080	22.674730	85.416481	119.741577	92.993225	0.310998	0.000000	3.862783	3.250095	0.368173	0.599667	3.784222	3.859346	2.790246	2.590866	2.023763	1.720904	1.355542	1.931542	2.078245	1.968451	0.000000	0.000000	35060.000000		1
23807.332031	6784.490234	2.180203	4.872307	14333.708008	17040.339844	1998.040649	1225.490112	336.127533	144.525589	74.034401	307.235962	427.258179	263.175507	2.576269	99998.000000	4.376711	3.831517	0.338497	0.687735	4.156359	4.231478	3.300604	3.088310	2.526504	2.159945	1.869434	2.487472	2.630690	2.420245	0.410991	4.999991	35131.000000		1
15847.962891	2711.719482	3.441453	7.481150	11450.076172	14544.545898	1482.917480	915.444824	225.957870	113.157791	66.738274	350.349731	507.848602	256.813751	0.548999	0.000000	4.199974	3.433245	0.536742	0.873968	4.058808	4.162700	3.171117	2.961632	2.354028	2.053684	1.824375	2.544502	2.705734	2.409618	0.000000	0.000000	35198.000000		1
27843.246094	4349.949707	2.880212	8.437109	18162.136719	20769.152344	2548.635986	1588.874756	339.174255	111.881126	84.309418	419.542664	622.927551	334.934113	0.210591	0.000000	4.444720	3.638484	0.459424	0.926194	4.259167	4.317419	3.406308	3.201090	2.530423	2.048757	1.925876	2.622776	2.794438	2.524959	0.000000	0.000000	35243.000000		1
19424.757812	7797.199707	2.278883	6.611536	16432.515625	19864.242188	2302.106689	1395.888306	389.994263	173.034744	94.420998	514.965881	648.430054	399.356506	1.986425	0.000000	4.288356	3.891939	0.357722	0.820302	4.215704	4.298072	3.362125	3.144851	2.591058	2.238133	1.975069	2.711778	2.811863	2.601361	0.298072	0.000000	35295.000000		1
18195.400391	4968.520020	1.140983	6.013290	13278.834961	15222.617188	1753.956543	1076.335815	248.059036	94.448753	57.416130	241.028107	371.704620	211.081924	0.889568	0.000000	4.259962	3.696227	0.057279	0.779112	4.123160	4.182489	3.244019	3.031948	2.394555	1.975196	1.759034	2.382068	2.570198	2.324451	0.000000	0.000000	35334.000000		1
20316.916016	4839.721191	2.359060	4.733539	16347.722656	19336.330078	2247.989990	1399.295776	371.855713	121.045998	89.194061	385.862061	515.138550	303.538574	0.584607	99998.000000	4.307858	3.684820	0.372739	0.675186	4.213457	4.286374	3.351794	3.145910	2.570374	2.082950	1.950336	2.586432	2.711924	2.482214	0.000000	4.999991	35378.000000		1
12102.200195	1635.467041	2.170952	3.685068	8007.966797	9938.119141	908.167236	541.393494	146.764374	53.555290	30.828136	131.925430	174.274414	132.875214	0.391868	99998.000000	4.082864	3.213642	0.336650	0.566445	3.903522	3.997304	2.958166	2.733513	2.166621	1.728802	1.488947	2.120328	2.241234	2.123444	0.000000	4.999991	35397.000000		1
15480.035156	2873.150146	1.964342	4.079786	10797.803711	13046.904297	1349.894287	820.882019	185.391296	55.649151	40.625175	163.925385	251.515900	155.294006	0.896159	0.000000	4.189772	3.458358	0.293217	0.610637	4.033335	4.115508	3.130300	2.914281	2.268089	1.745458	1.608795	2.214646	2.400565	2.191155	0.000000	0.000000	35417.000000		1
5880.434082	1508.602051	2.975808	4.742790	7578.423828	9156.560547	818.337891	483.998962	153.082962	74.503128	42.348984	163.555328	211.559891	184.099197	0.827548	0.000000	3.769409	3.178575	0.473605	0.676034	3.879579	3.961732	2.912933	2.684844	2.184927	1.872175	1.626843	2.213665	2.325433	2.265052	0.000000	0.000000	35440.000000		1
35771.160156	9146.023438	2.615010	9.251216	23757.707031	30231.500000	3548.889893	2197.422852	664.773926	225.171524	196.024017	916.410034	1262.871216	650.246399	1.110582	0.000000	4.553533	3.961232	0.417473	0.966199	4.375804	4.480460	3.550092	3.341914	2.822674	2.352514	2.292309	2.962090	3.101359	2.813078	0.045551	0.000000	35534.000000		1
16104.206055	3420.822266	1.970509	3.540132	9106.730469	10951.577148	1136.058594	683.008057	171.668655	89.224899	53.317844	241.074356	311.883179	206.369965	0.015099	0.000000	4.206939	3.534131	0.294578	0.549019	3.959363	4.039477	3.055401	2.834426	2.234691	1.950486	1.726873	2.382151	2.493992	2.314646	0.000000	0.000000	35572.000000		1
6434.770020	729.516968	2.414567	1.708391	3403.775391	4899.881836	175.008347	93.246094	49.642025	28.136032	0.000000	30.492008	53.453529	48.676815	0.583383	99998.000000	3.808533	2.863035	0.382839	0.232587	3.531961	3.690186	2.243059	1.969631	1.695850	1.449263	0.000000	1.484186	1.727976	1.687322	0.000000	4.999991	35590.000000		1
15068.806641	3393.472656	2.211041	4.548515	7603.050293	9272.997070	857.556885	525.043518	144.781540	72.628212	26.754517	99.388901	161.079086	79.455612	0.629203	99998.000000	4.178079	3.530644	0.344597	0.657870	3.880988	3.967220	2.933263	2.720195	2.160713	1.861105	1.427397	1.997338	2.207039	1.900125	0.000000	4.999991	35623.000000		1
7231.515625	2816.520508	4.721204	6.216817	4777.914062	5997.551270	361.102722	228.745575	51.328831	47.467991	12.516895	23.689281	32.777058	28.854544	0.343429	0.000000	3.859229	3.449713	0.674053	0.793568	3.679238	3.777974	2.557631	2.359353	1.710361	1.676401	1.097497	1.374552	1.515570	1.460214	0.000000	0.000000	35650.000000		1
11962.125000	2200.919922	2.479326	4.089037	8829.758789	10463.347656	1065.730835	645.272339	159.894943	97.449226	41.793911	178.745834	219.771896	162.679550	1.101883	99998.000000	4.077808	3.342604	0.394334	0.611621	3.945949	4.019670	3.027647	2.809743	2.203835	1.988778	1.621113	2.252236	2.341972	2.211333	0.042136	4.999991	35729.000000		1
16491.044922	3121.462158	3.151581	6.864402	11432.949219	13544.203125	1489.313232	898.613831	199.129349	105.568710	55.414783	247.645813	353.877533	153.625702	0.747424	99998.000000	4.217248	3.494358	0.498528	0.836603	4.058158	4.131753	3.172986	2.953573	2.299135	2.023535	1.743626	2.393831	2.548853	2.186464	0.000000	4.999991	35751.000000		1
4925.069824	1589.883179	2.889463	2.343642	5317.777832	6487.205566	462.425140	267.702454	58.776062	63.339993	17.376867	59.479153	61.995483	26.467730	1.432870	99998.000000	3.692412	3.201365	0.460817	0.369891	3.725730	3.812058	2.665041	2.427652	1.769200	1.801678	1.239972	1.774365	1.792360	1.422717	0.156207	4.999991	35776.000000		1
8966.959961	4252.722656	1.970509	4.607106	8796.957031	10577.119141	1009.199768	621.336365	145.657318	77.321663	36.240097	137.732101	149.999222	122.868484	0.912351	0.000000	3.952645	3.628667	0.294578	0.663428	3.944332	4.024367	3.003977	2.793327	2.163332	1.888301	1.559189	2.139035	2.176089	2.089441	0.000000	0.000000	35799.000000		1
14148.779297	4734.791016	2.991227	5.590818	12956.250977	15300.660156	1691.769897	1037.665771	252.999176	87.356148	78.663094	259.564453	351.274841	221.051651	1.035887	0.000000	4.150719	3.675301	0.475849	0.747475	4.112479	4.184710	3.228341	3.016057	2.403119	1.941293	1.895771	2.414245	2.545647	2.344494	0.015313	0.000000	35830.000000		1
10522.878906	1383.988159	1.329091	5.044997	7555.887695	8969.165039	857.415039	538.766174	153.471512	54.656185	44.920822	176.651978	217.169220	79.449448	0.263336	0.000000	4.022135	3.141132	0.123555	0.702861	3.878285	3.952752	2.933191	2.731400	2.186028	1.737639	1.652448	2.247118	2.336798	1.900091	0.000000	0.000000	35900.000000		1
6090.500977	1220.269287	3.167000	5.020327	6988.109863	8316.729492	733.097229	474.019989	137.988052	42.321232	43.314194	152.719070	192.779922	159.515640	0.497839	0.000000	3.784653	3.086456	0.500648	0.700732	3.844360	3.919953	2.865162	2.675797	2.139842	1.626558	1.636630	2.183893	2.285062	2.202803	0.000000	0.000000	35930.000000		1
5494.423828	3410.633545	3.475374	4.909312	6052.669922	7510.106445	588.858398	370.505035	101.331657	36.835258	23.081785	86.961433	153.693542	49.389160	0.052271	0.000000	3.739922	3.532835	0.541001	0.691021	3.781947	3.875646	2.770011	2.568794	2.005745	1.566264	1.363269	1.939327	2.186656	1.693632	0.000000	0.000000	35958.000000		1
10027.825195	2235.836914	3.253344	4.274062	8399.841797	10221.964844	955.829468	606.938354	145.574051	64.274368	25.342165	147.674088	170.746613	147.729584	0.382193	0.000000	4.001207	3.349440	0.512330	0.630841	3.924271	4.009534	2.980380	2.783144	2.163084	1.808038	1.403844	2.169304	2.232352	2.169467	0.000000	0.000000	35982.000000		1
13033.856445	2427.975586	3.654230	4.227806	6238.511230	7570.285645	606.340149	397.934906	127.475594	80.639771	41.112404	164.128906	183.439285	131.231583	0.240089	0.000000	4.115073	3.385244	0.562796	0.626115	3.795081	3.879112	2.782716	2.599812	2.105427	1.906549	1.613973	2.215185	2.263492	2.118038	0.000000	0.000000	36021.000000		1
13179.587891	2797.222412	2.975808	3.308852	6998.347656	8121.747559	752.173218	471.263123	112.309769	69.673996	29.680986	129.621872	188.262253	128.351379	1.100894	0.000000	4.119902	3.446727	0.473605	0.519677	3.844995	3.909649	2.876318	2.673264	2.050417	1.843071	1.472478	2.112678	2.274763	2.108401	0.041746	0.000000	36042.000000		1
19437.687500	6105.787109	3.697403	7.672342	18417.009766	21681.400391	2645.169434	1627.316650	426.111023	196.958389	97.261124	432.210663	627.762878	295.012024	1.486411	0.000000	4.288645	3.785742	0.567897	0.884928	4.265219	4.336087	3.422453	3.211472	2.629523	2.294374	1.987939	2.635695	2.797796	2.469840	0.172139	0.000000	36073.000000		1
13318.075195	3427.082275	2.571838	5.726503	9774.936523	11321.993164	1222.030151	765.951355	166.787094	91.247833	63.327660	221.298340	281.326416	170.777451	0.080013	0.000000	4.124442	3.534925	0.410244	0.757890	3.990114	4.053923	3.087082	2.884201	2.222162	1.960223	1.801593	2.344978	2.449210	2.232430	0.000000	0.000000	36150.000000		1
26768.734375	4294.963379	2.534833	4.567017	13660.148438	16394.296875	1835.305664	1154.573364	291.940643	124.317841	92.222290	348.598175	488.100342	333.034546	1.010961	99998.000000	4.427628	3.632959	0.403949	0.659633	4.135456	4.214693	3.263708	3.062422	2.465295	2.094533	1.964836	2.542325	2.688509	2.522489	0.004734	4.999991	36188.000000		1
9499.124023	2260.984863	1.908834	2.121612	6132.492676	7346.146973	613.269287	375.941681	113.253387	38.281532	18.807722	83.563156	81.675903	94.192802	0.013304	99998.000000	3.977684	3.354298	0.280768	0.326666	3.787637	3.866060	2.787651	2.575120	2.054051	1.582989	1.274336	1.922015	1.912094	1.974018	0.000000	4.999991	36207.000000		1
14824.278320	5050.272949	2.766114	5.183765	14629.349609	17124.072266	2041.607788	1230.880493	290.161316	152.281189	78.709351	370.631470	553.916565	324.588165	0.545326	0.000000	4.170974	3.703315	0.441870	0.714645	4.165225	4.233607	3.309972	3.090216	2.462640	2.182646	1.896026	2.568942	2.743444	2.511333	0.000000	0.000000	36264.000000		1
17715.175781	7410.551270	2.766114	6.253822	22432.916016	25959.511719	3264.489014	2016.438232	492.988068	227.416489	105.547127	534.680237	706.367371	378.849640	0.845979	99998.000000	4.248345	3.869850	0.441870	0.796146	4.350886	4.414297	3.513815	3.304585	2.692837	2.356822	2.023446	2.728094	2.849031	2.578467	0.000000	4.999991	36336.000000		1
9615.470703	3386.509521	2.759946	6.870570	13556.876953	16412.363281	1880.981934	1157.077393	318.235657	127.484840	74.635727	336.041168	423.335663	285.196503	0.939983	0.000000	3.982970	3.529752	0.440901	0.836993	4.132160	4.215171	3.274385	3.063362	2.502749	2.105458	1.872947	2.526392	2.626685	2.455144	0.000000	0.000000	36384.000000		1
8481.851562	1161.181885	2.815454	4.397411	4354.270020	6059.509766	294.022156	199.237274	80.479416	62.427208	36.628651	135.114014	220.838867	113.808464	0.337568	0.000000	3.928491	3.064900	0.449548	0.643197	3.638915	3.782438	2.468380	2.299371	1.905685	1.795374	1.563821	2.130700	2.344075	2.056175	0.000000	0.000000	36424.000000		1
4051.283447	1417.921631	2.414567	2.676685	5669.126953	7257.091797	523.797668	337.780396	118.828789	68.912308	35.598679	85.345551	137.812286	77.630043	0.790391	99998.000000	3.607593	3.151652	0.382839	0.427597	3.753516	3.860763	2.719164	2.528635	2.074922	1.838297	1.551434	1.931181	2.139288	1.890030	0.000000	4.999991	36479.000000		1
15402.152344	4051.727539	2.457740	4.909312	11819.539062	14207.178711	1561.919800	961.836609	223.827011	130.537750	71.006172	254.152496	387.237396	271.840820	0.409470	0.000000	4.187582	3.607640	0.390536	0.691021	4.072600	4.152508	3.193659	2.983101	2.349912	2.115736	1.851296	2.405094	2.587977	2.434315	0.000000	0.000000	36493.000000		1
8952.642578	1953.301758	2.140115	4.989489	6661.732910	8071.143555	702.389343	428.975800	105.516289	40.002258	25.070797	100.159836	120.475502	64.736931	0.691326	99998.000000	3.951951	3.290769	0.330437	0.698056	3.823587	3.906935	2.846578	2.632433	2.023319	1.602085	1.399168	2.000694	2.080899	1.811152	0.000000	4.999991	36510.000000		1
7398.657227	3209.169922	1.649800	2.174036	5496.604004	6925.426758	511.364075	300.911224	59.485321	53.953094	12.695752	30.479673	40.896542	9.328310	0.920979	0.000000	3.869153	3.506393	0.217431	0.337267	3.740094	3.840446	2.708730	2.478438	1.774410	1.732016	1.103658	1.484010	1.611687	0.969803	0.000000	0.000000	36544.000000		1
8803.549805	253.773193	2.957305	3.669649	6302.372559	7380.645020	616.605896	377.724091	65.955002	62.075661	12.726590	77.611534	92.654015	64.314453	0.169981	99998.000000	3.944658	2.404446	0.470896	0.564625	3.799504	3.868094	2.790008	2.577175	1.819248	1.792921	1.104712	1.889926	1.966864	1.808309	0.000000	4.999991	36563.000000		0
15727.335938	4173.297852	3.910181	4.607106	11364.224609	12874.739258	1504.182983	922.740967	230.515640	93.202919	48.291348	223.355194	287.762177	197.192764	1.917186	0.000000	4.196655	3.620479	0.592197	0.663428	4.055540	4.109738	3.177301	2.965080	2.362700	1.969429	1.683869	2.348996	2.459034	2.294891	0.282664	0.000000	36619.000000		1
11750.762695	1260.055786	2.664350	6.210650	8330.020508	9421.155273	934.782959	600.588989	129.751389	76.248528	34.809242	156.049515	233.142990	176.392944	0.919926	0.000000	4.070066	3.100390	0.425591	0.793137	3.920646	3.974104	2.970711	2.778577	2.113112	1.882231	1.541695	2.193262	2.367622	2.246481	0.000000	0.000000	36673.000000		1
8393.329102	706.851501	3.700486	6.044128	4928.899902	6665.748047	404.999756	246.856369	96.508690	83.649498	21.478241	86.477287	136.338257	76.686417	0.515313	0.000000	3.923934	2.849328	0.568259	0.781334	3.692750	3.823849	2.607455	2.392444	1.984566	1.922463	1.331999	1.936902	2.134618	1.884718	0.000000	0.000000	36688.000000		1
6305.086426	617.164062	1.292086	0.333044	3473.384521	4333.892578	114.690414	92.832870	6.272325	8.110233	0.000000	0.000000	0.000000	18.289654	1.331987	0.000000	3.799691	2.790401	0.111292	0.000000	3.540753	3.636878	2.059527	1.967702	0.797429	0.909033	0.000000	0.000000	0.000000	1.262205	0.124500	0.000000	36704.000000		1
36563.835938	8495.252930	2.112361	13.759643	32369.927734	37205.417969	4936.020508	3051.720215	701.328552	301.272034	216.447617	1028.081543	1310.305298	788.752502	1.616267	0.000000	4.563052	3.929176	0.324768	1.138607	4.510142	4.570606	3.693377	3.484545	2.845922	2.478959	2.335353	3.012028	3.117373	2.896941	0.208513	0.000000	36730.000000		1
14506.258789	1397.642944	3.207088	5.199183	9563.012695	10438.378906	1141.008057	728.292725	159.746918	78.653839	53.706394	192.197098	235.061066	123.852196	1.034997	0.000000	4.161555	3.145396	0.506111	0.715935	3.980595	4.018633	3.057289	2.862306	2.203433	1.895720	1.730026	2.283747	2.371181	2.092904	0.014939	0.000000	36778.000000		1
20956.345703	5189.586914	2.112361	3.595639	12396.537109	14881.672852	1644.046021	1002.381592	240.917084	95.182678	53.308590	248.493835	338.983063	181.730896	1.848132	0.000000	4.321316	3.715133	0.324768	0.555776	4.093300	4.172652	3.215914	3.001033	2.381868	1.978558	1.726797	2.395316	2.530178	2.259429	0.266733	0.000000	36823.000000		1
20405.695312	8662.456055	2.914133	6.796560	18210.890625	21903.851562	2617.909180	1611.632812	393.660828	115.550774	110.638382	447.607758	591.325378	298.650848	0.777035	0.000000	4.309752	3.937641	0.464509	0.832289	4.260331	4.340520	3.417955	3.207266	2.595122	2.062773	2.043906	2.650898	2.771827	2.475164	0.000000	0.000000	36879.000000		1
24087.136719	2844.181641	2.420735	6.358669	14176.783203	16563.003906	1937.500732	1187.405884	295.505432	117.823494	85.175949	348.240448	507.225677	298.086517	1.019530	0.000000	4.381785	3.453957	0.383947	0.803366	4.151577	4.219139	3.287242	3.074599	2.470566	2.071232	1.930317	2.541879	2.705201	2.474342	0.008400	0.000000	36925.000000		1
19294.333984	4006.134277	2.667434	5.251607	11538.088867	14062.360352	1515.028564	911.041260	240.050552	97.359802	49.265812	246.446228	308.555817	207.279663	1.470075	0.000000	4.285430	3.602726	0.426094	0.720292	4.062134	4.148058	3.180421	2.959538	2.380303	1.988380	1.692546	2.391722	2.489334	2.316557	0.167340	0.000000	36969.000000		1
9860.436523	1964.890503	3.817669	3.672733	7516.116699	9210.960938	855.176270	488.020172	118.989143	55.729328	23.306898	105.349770	100.428123	73.318970	0.135344	99998.000000	3.993896	3.293338	0.581798	0.564989	3.875993	3.964305	2.932056	2.688438	2.075507	1.746084	1.367484	2.022634	2.001855	1.865216	0.000000	4.999991	37006.000000		1
22081.666016	7636.545898	2.981975	9.726112	23310.123047	27678.726562	3479.185059	2150.013428	501.502258	248.888550	148.432678	720.675903	1018.737793	571.725159	1.468425	99998.000000	4.344032	3.882897	0.474504	0.987939	4.367545	4.442146	3.541477	3.332441	2.700273	2.396005	2.171530	2.857740	3.008062	2.757187	0.166852	4.999991	37045.000000		1
11611.951172	2779.814697	2.692104	2.571838	9514.749023	11590.102539	1176.279785	730.241699	157.572876	42.654274	34.500870	168.523239	230.040741	115.152969	0.103268	99998.000000	4.064905	3.444016	0.430092	0.410244	3.978397	4.064087	3.070511	2.863467	2.197481	1.629963	1.537830	2.226660	2.361805	2.061275	0.000000	4.999991	37087.000000		1
15600.566406	3118.634277	3.284182	5.322533	10691.599609	13270.931641	1368.834595	843.451904	194.084351	98.747482	66.772194	276.956757	365.315125	231.647369	0.430296	0.000000	4.193141	3.493964	0.516427	0.726118	4.029043	4.122901	3.136351	2.926060	2.287991	1.994526	1.824596	2.442412	2.562668	2.364827	0.000000	0.000000	37123.000000		1
19568.992188	3142.992676	1.640549	3.490792	11496.606445	13840.612305	1478.128540	918.923340	247.568710	76.270111	59.312630	264.609467	322.707092	228.492706	0.734609	0.000000	4.291568	3.497343	0.214989	0.542924	4.060570	4.141155	3.169712	2.963279	2.393696	1.882354	1.773147	2.422605	2.508809	2.358872	0.000000	0.000000	37157.000000		1
14874.179688	3538.732178	2.673601	4.980238	9543.711914	11882.324219	1130.440063	710.672241	159.438538	58.788395	43.967949	177.105286	219.071884	151.929642	0.592048	0.000000	4.172433	3.548848	0.427097	0.697250	3.979717	4.074902	3.053247	2.851669	2.202593	1.769292	1.643136	2.248231	2.340587	2.181643	0.000000	0.000000	37186.000000		1
9387.378906	1646.821289	1.961258	5.970118	9085.496094	10394.728516	1044.980347	660.031128	137.762939	49.515594	37.532185	145.919434	188.663132	127.777802	0.129775	0.000000	3.972544	3.216646	0.292535	0.775983	3.958349	4.016813	3.019108	2.819564	2.139132	1.694742	1.574404	2.164113	2.275687	2.106455	0.000000	0.000000	37218.000000		1
8111.503418	602.445374	1.813238	4.776711	4963.820312	6183.192383	458.582794	271.356689	69.069580	28.447491	16.778622	79.104065	106.592514	143.344513	0.790888	0.000000	3.909101	2.779918	0.258455	0.679129	3.695816	3.791213	2.661418	2.433541	1.839287	1.454044	1.224756	1.898199	2.027727	2.156381	0.000000	0.000000	37288.000000		1
18913.599609	4513.258301	2.211041	7.034008	14347.214844	17069.927734	1972.359253	1216.488647	287.176270	140.544479	102.753258	491.692902	620.580811	400.485138	2.876838	99998.000000	4.276774	3.654490	0.344597	0.847203	4.156767	4.232232	3.294986	3.085108	2.458148	2.147814	2.011796	2.691694	2.792798	2.602587	0.458915	4.999991	37356.000000		1
11623.166016	2955.214600	3.003561	5.353371	8745.427734	11017.696289	1050.102417	643.977173	171.637817	92.225372	72.455528	298.647766	404.901062	242.745743	0.768950	99998.000000	4.065324	3.470589	0.477637	0.728627	3.941781	4.042091	3.021232	2.808871	2.234613	1.964850	1.860072	2.475159	2.607349	2.385152	0.000000	4.999991	37449.000000		1
18656.181641	2981.121094	3.241009	6.821230	10813.043945	12786.568359	1379.257690	868.880371	228.942932	145.533966	65.742226	227.595337	340.666779	236.553604	0.760244	99998.000000	4.270823	3.474380	0.510680	0.833863	4.033948	4.106754	3.139645	2.938960	2.359727	2.162964	1.817844	2.357163	2.532330	2.373930	0.000000	4.999991	37548.000000		1
13364.260742	3795.739990	2.396065	5.149844	12866.083008	15302.097656	1709.963989	1046.463623	258.007172	87.272888	60.962433	268.143433	356.930420	199.357544	1.715557	99998.000000	4.125945	3.579296	0.379499	0.711794	4.109447	4.184751	3.232987	3.019724	2.411632	1.940879	1.785062	2.428367	2.552583	2.299633	0.234405	4.999991	37657.000000		1
15161.664062	2848.094971	2.365228	5.294779	10404.043945	12431.698242	1284.340210	804.757141	198.885727	87.516502	72.958176	307.075623	399.729645	265.374237	0.260442	99998.000000	4.180747	3.454555	0.373873	0.723848	4.017202	4.094531	3.108680	2.905665	2.298604	1.942090	1.863074	2.487245	2.601766	2.423859	0.000000	4.999991	37698.000000		1
4646.340332	892.415466	2.130863	2.997394	2557.005371	3074.993164	18.755299	26.847029	11.721291	24.706915	1.486362	1.844076	7.086432	16.430161	0.396204	99998.000000	3.667111	2.950567	0.328556	0.476744	3.407732	3.487844	1.273124	1.428896	1.068975	1.392819	0.172125	0.265779	0.850428	1.215642	0.000000	4.999991	37753.000000		1
14241.060547	3777.965332	3.049818	6.198315	7606.627441	9255.851562	850.612305	530.307495	125.838127	71.043175	32.073967	148.876740	202.493698	109.546738	0.999633	99998.000000	4.153543	3.577258	0.484274	0.792274	3.881192	3.966416	2.929732	2.724528	2.099812	1.851522	1.506153	2.172827	2.306412	2.039599	0.000000	4.999991	37800.000000		1
14758.884766	4667.423828	2.075356	4.946317	10933.432617	12975.364258	1414.597290	856.184631	223.296600	88.000656	51.350418	211.852859	319.074463	178.403534	0.822964	99998.000000	4.169054	3.669077	0.317093	0.694282	4.038756	4.113120	3.150633	2.932567	2.348882	1.944486	1.710544	2.326034	2.503892	2.251404	0.000000	4.999991	37860.000000		1
35098.351562	7314.967285	3.493876	8.677641	25750.320312	31003.798828	3889.430176	2372.492920	618.200195	223.241104	169.423691	734.910461	944.499817	549.957031	2.166557	0.000000	4.545287	3.864212	0.543307	0.938402	4.410783	4.491415	3.589886	3.375205	2.791129	2.348774	2.228974	2.866235	2.975202	2.740329	0.335770	0.000000	37914.000000		1
9136.994141	2064.865234	3.549383	4.693450	6714.640625	7699.466797	714.082886	432.185974	104.936546	59.987968	20.879995	67.086739	114.240189	65.951920	0.905099	0.000000	3.960803	3.314892	0.550153	0.671492	3.827023	3.886461	2.853749	2.635671	2.020927	1.778064	1.319730	1.826637	2.057819	1.819227	0.000000	0.000000	37957.000000		1
8671.196289	1821.037109	2.710606	1.474027	4758.230469	6399.393066	366.486938	234.024933	80.195709	40.063934	4.955568	34.513203	45.910702	32.385426	0.567359	99998.000000	3.938079	3.260319	0.433066	0.168505	3.677445	3.806139	2.564059	2.369262	1.904151	1.602754	0.695093	1.537985	1.661914	1.510350	0.000000	4.999991	38001.000000		1
19172.355469	2369.159424	2.550252	5.809764	11069.185547	13041.745117	1433.534546	891.114136	223.456955	85.623093	65.766899	246.791611	326.814636	197.316101	0.434300	0.000000	4.282675	3.374594	0.406583	0.764158	4.044116	4.115336	3.156408	2.949933	2.349194	1.932591	1.818007	2.392330	2.514302	2.295162	0.000000	0.000000	38052.000000		1
3106.213135	21.268547	2.417651	1.572707	1440.476074	1943.008301	0.000000	0.000000	0.000000	13.771977	0.000000	0.000000	0.000000	0.000000	0.297009	0.000000	3.492231	1.327738	0.383394	0.196648	3.158506	3.288475	0.000000	0.000000	0.000000	1.138996	0.000000	0.000000	0.000000	0.000000	0.000000	0.000000	38087.000000		0
40215.058594	9359.825195	2.106194	10.827006	30210.541016	35385.976562	4633.881836	2830.206055	665.372131	196.172043	193.849991	833.978638	1168.289795	567.003967	2.484805	99998.000000	4.604389	3.971268	0.323498	1.034508	4.480158	4.548831	3.665945	3.451818	2.823065	2.292637	2.287466	2.921155	3.067551	2.753586	0.395292	4.999991	38141.000000		1
11466.737305	2989.098877	2.186371	3.136162	10488.070312	12944.973633	1307.875244	806.061584	192.924866	135.240448	44.621700	214.026886	260.236725	114.058243	1.348766	99998.000000	4.059440	3.475540	0.339724	0.496399	4.020696	4.112101	3.116566	2.906368	2.285388	2.131107	1.649546	2.330468	2.415369	2.057127	0.129937	4.999991	38164.000000		1
4905.969238	110.922081	3.182418	3.842339	3051.035645	3730.768799	50.400627	37.165218	0.000000	21.592339	0.000000	0.000000	0.000000	5.893025	0.000243	0.000000	3.690725	2.045018	0.502757	0.584596	3.484447	3.571798	1.702436	1.570137	0.000000	1.334300	0.000000	0.000000	0.000000	0.770338	0.000000	0.000000	38192.000000		0
5993.909180	1671.815063	3.068320	2.510163	3364.889404	4152.938965	107.394287	64.940453	0.000000	4.804465	0.000000	0.000000	0.000000	18.113882	1.988000	32503.878906	3.777710	3.223188	0.486901	0.399702	3.526971	3.618356	2.030981	1.812515	0.000000	0.681645	0.000000	0.000000	0.000000	1.258012	0.298416	4.511935	38205.000000		1
18018.939453	2938.827637	3.105325	4.761292	12356.556641	14710.935547	1666.748413	1005.813843	247.679733	76.763512	65.137817	275.763336	358.003571	159.962784	0.690295	99998.000000	4.255729	3.468174	0.492107	0.677725	4.091897	4.167640	3.221870	3.002518	2.393890	1.885155	1.813833	2.440536	2.553887	2.204019	0.000000	4.999991	38242.000000		1
8055.567383	2389.268555	2.769197	5.445883	7426.089844	9178.060547	826.944641	516.393616	138.718903	94.556679	55.457958	189.822617	267.751770	204.855850	1.030321	0.000000	3.906096	3.378265	0.442354	0.736068	3.870760	3.962751	2.917476	2.712981	2.142136	1.975692	1.743964	2.278348	2.427732	2.311448	0.012973	0.000000	38298.000000		1
8599.917969	2908.980225	2.149366	3.407531	9165.059570	10481.584961	1078.694946	688.401489	178.946274	82.465340	41.118572	175.683685	232.159271	140.498215	0.863583	99998.000000	3.934494	3.463741	0.332310	0.532440	3.962135	4.020427	3.032899	2.837842	2.252723	1.916271	1.614038	2.244731	2.365786	2.147671	0.000000	4.999991	38338.000000		1
18959.566406	3980.015137	3.179335	5.510641	13740.211914	16590.283203	1892.080322	1140.890869	293.405396	100.147499	65.162483	365.268860	466.884216	292.378510	0.719011	0.000000	4.277828	3.599885	0.502336	0.741202	4.137993	4.219854	3.276940	3.057244	2.467468	2.000640	1.813998	2.562613	2.669209	2.465945	0.000000	0.000000	38388.000000		1
3247.657959	321.535278	0.811023	0.693841	1255.834106	2104.078125	0.000000	0.000000	0.000000	6.247655	0.638334	0.000000	0.000000	0.000000	1.910745	0.000000	3.511570	2.507229	0.000000	0.000000	3.098932	3.323062	0.000000	0.000000	0.000000	0.795717	0.000000	0.000000	0.000000	0.000000	0.281203	0.000000	38422.000000		1
14857.761719	5390.122559	4.098289	6.426512	12741.181641	14856.845703	1665.462524	1054.280884	247.315842	92.771194	83.390465	327.428284	458.434784	205.543518	0.743789	99998.000000	4.171953	3.731599	0.612603	0.807975	4.105210	4.171926	3.221535	3.022956	2.393252	1.967413	1.921116	2.515116	2.661278	2.312904	0.000000	4.999991	38443.000000		1
9969.791992	2949.750244	2.167868	3.259512	8441.019531	10763.712891	976.157532	606.509766	161.254868	70.448013	43.721249	172.269989	204.902100	95.805595	1.160171	0.000000	3.998686	3.469785	0.336033	0.513153	3.926395	4.031962	2.989520	2.782838	2.207513	1.847869	1.640693	2.236210	2.311546	1.981391	0.064522	0.000000	38475.000000		1
15208.404297	4567.794434	2.463907	4.699618	12287.144531	15189.383789	1630.489868	1012.212585	282.377960	125.791870	78.564415	378.750946	470.038879	407.623993	0.546475	99998.000000	4.182084	3.659707	0.391624	0.672063	4.089451	4.181540	3.212318	3.005272	2.450831	2.099653	1.895226	2.578354	2.672134	2.610260	0.000000	4.999991	38512.000000		1
15645.844727	5049.070312	2.510163	5.461301	15548.925781	17873.541016	2155.450195	1345.688110	323.502686	127.894981	87.331482	379.228943	494.810547	277.752350	0.615654	99998.000000	4.194399	3.703211	0.399702	0.737296	4.191700	4.252211	3.333538	3.128944	2.509878	2.106853	1.941171	2.578902	2.694439	2.443658	0.000000	4.999991	38619.000000		1
16171.128906	3319.869873	3.358191	7.018589	10006.506836	12360.136719	1275.829102	764.304626	207.276581	85.216034	63.315323	231.545609	291.484253	209.913177	0.113612	0.000000	4.208740	3.521121	0.526105	0.846250	4.000282	4.092023	3.105793	2.883266	2.316550	1.930521	1.801509	2.364637	2.464615	2.322040	0.000000	0.000000	38646.000000		1
40620.722656	6535.567871	2.608843	7.293042	19823.744141	24111.482422	2860.217041	1767.586670	440.502838	205.512680	151.886475	645.494385	738.990234	496.925995	1.347069	0.000000	4.608747	3.815283	0.416448	0.862909	4.297186	4.382224	3.456399	3.247381	2.643949	2.312839	2.181519	2.809892	2.868639	2.696292	0.129390	0.000000	38707.000000		1
21949.367188	3350.247803	1.726894	5.439715	12894.930664	15949.975586	1736.733887	1079.370239	260.233643	114.542389	78.086433	300.572021	432.321655	312.348816	1.811729	0.000000	4.341422	3.525077	0.237266	0.735576	4.110419	4.202760	3.239733	3.033170	2.415364	2.058966	1.892576	2.477949	2.635807	2.494640	0.258093	0.000000	38784.000000		1
18349.886719	5467.351562	2.991227	8.652971	18006.873047	21787.869141	2620.570557	1587.218872	384.545319	165.902054	121.881691	506.781616	669.966919	343.824524	0.716451	99998.000000	4.263633	3.737777	0.475849	0.937165	4.255438	4.338215	3.418396	3.200637	2.584948	2.219852	2.085938	2.704821	2.826053	2.536337	0.000000	4.999991	38869.000000		1
11835.315430	2067.554199	1.322924	2.895631	7713.386719	9554.533203	866.034119	526.887573	99.956306	70.753304	31.472637	124.324013	164.486618	73.155533	0.856765	99998.000000	4.073180	3.315457	0.121535	0.461743	3.887245	3.980210	2.937535	2.721718	1.999810	1.849747	1.497933	2.094555	2.216130	1.864247	0.000000	4.999991	38898.000000		1
20412.595703	5457.986328	3.080655	6.876738	16233.981445	18882.878906	2251.813965	1394.549927	318.522461	147.902283	84.516029	367.920868	539.237976	263.998871	0.835866	99998.000000	4.309898	3.737032	0.488643	0.837382	4.210425	4.276068	3.352533	3.144434	2.503140	2.169975	1.926939	2.565754	2.731781	2.421602	0.000000	4.999991	38949.000000		1
12970.710938	3053.635254	3.204005	3.688152	7992.532715	8963.121094	867.350891	546.247314	116.867531	60.043476	25.644371	118.400146	169.895508	103.567368	0.582506	0.000000	4.112964	3.484817	0.505693	0.566809	3.902684	3.952459	2.938195	2.737389	2.067694	1.778466	1.408992	2.073352	2.230182	2.015223	0.000000	0.000000	38974.000000		1
11856.222656	1388.965332	2.759946	3.311935	6673.657715	7579.650879	667.502991	403.602814	103.447098	36.523800	29.045734	140.131256	179.001785	87.498001	0.499404	0.000000	4.073946	3.142691	0.440901	0.520082	3.824364	3.879649	2.824453	2.605954	2.014718	1.562576	1.463082	2.146535	2.252857	1.941998	0.000000	0.000000	39008.000000		1
7424.181152	1274.848389	3.012813	4.286397	3317.714355	4572.940918	162.278671	104.970467	44.011120	9.852546	15.918260	7.675426	2.827788	21.737274	0.356590	0.000000	3.870649	3.105458	0.478972	0.632092	3.520839	3.660196	2.210261	2.021067	1.643562	0.993548	1.201896	0.885102	0.451447	1.337205	0.000000	0.000000	39055.000000		1
4927.129883	278.819336	2.938803	4.378909	3207.658691	5185.827637	125.492752	88.302856	99.206963	76.205353	28.006516	84.627045	147.387299	119.303688	0.042177	0.000000	3.692594	2.445323	0.468170	0.641366	3.506188	3.714818	2.098619	1.945975	1.996542	1.881985	1.447259	1.927509	2.168460	2.076654	0.000000	0.000000	39082.000000		1
28555.183594	10803.696289	2.840123	4.674948	10988.514648	13693.280273	1333.535034	875.997681	237.768585	92.364143	64.810936	220.919037	352.597778	108.868317	0.561098	0.000000	4.455685	4.033572	0.453337	0.669777	4.040939	4.136508	3.125005	2.942503	2.376154	1.965503	1.811648	2.344233	2.547280	2.036901	0.000000	0.000000	39107.000000		1
7267.542480	2895.864990	2.846291	3.780664	7451.083984	9180.321289	811.720215	507.737579	119.390030	44.936241	39.663048	116.867531	166.188843	109.441887	0.312626	0.000000	3.861387	3.461778	0.454279	0.577568	3.872220	3.962858	2.909406	2.705639	2.076968	1.652597	1.598386	2.067694	2.220602	2.039184	0.000000	0.000000	39160.000000		1
18888.136719	2607.930176	1.847160	4.739707	9472.696289	11496.023438	1095.677002	731.216125	194.997131	114.964867	48.127911	237.586655	289.741913	206.561157	0.229960	0.000000	4.276189	3.416296	0.266504	0.675751	3.976474	4.060548	3.039683	2.864046	2.290028	2.060565	1.682397	2.375822	2.462011	2.315049	0.000000	0.000000	39208.000000		1
18660.011719	2312.582031	3.271847	6.179812	14112.739258	16974.152344	1884.114990	1199.164185	307.565948	159.922699	91.442108	384.166016	527.060303	394.761719	0.194539	99998.000000	4.270912	3.364097	0.514793	0.790975	4.149611	4.229788	3.275107	3.078879	2.487938	2.203910	1.961146	2.584519	2.721860	2.596335	0.000000	4.999991	39231.000000		1
9617.857422	834.394958	2.889463	4.055117	3843.818604	4454.614746	233.861496	140.146667	49.808548	42.546345	18.218729	23.084867	28.250132	34.732151	0.256605	0.000000	3.983078	2.921372	0.460817	0.608003	3.584763	3.648810	2.368959	2.146583	1.697304	1.628862	1.260518	1.363327	1.451020	1.540732	0.000000	0.000000	39291.000000		1
17949.537109	5331.420410	3.743659	5.923862	15299.572266	18370.097656	2077.561035	1308.769531	309.687561	123.072014	77.642372	356.942749	434.159576	330.299255	1.754762	0.000000	4.254053	3.726843	0.573296	0.772605	4.184680	4.264112	3.317554	3.116863	2.490924	2.090159	1.890099	2.552598	2.637649	2.518908	0.244218	0.000000	39370.000000		1
7685.608398	400.315552	2.843207	1.177988	3737.543701	4791.161621	177.660355	104.492485	49.127041	25.345249	0.000000	0.000000	0.000000	25.709129	0.845986	0.000000	3.885678	2.602402	0.453808	0.071141	3.572586	3.680441	2.249591	2.019085	1.691321	1.403897	0.000000	0.000000	0.000000	1.410087	0.000000	0.000000	39397.000000		1
16987.953125	6146.440430	1.199574	8.319927	20184.568359	23352.150391	3014.925049	1837.347046	488.880524	197.328445	110.767899	467.710663	647.110229	394.181976	2.081622	0.000000	4.230141	3.788624	0.079027	0.920120	4.305019	4.368327	3.479276	3.264191	2.689203	2.295190	2.044414	2.669977	2.810978	2.595697	0.318402	0.000000	39447.000000		1
19884.062500	4192.105469	3.389029	10.867095	16565.873047	22154.986328	2372.227783	1452.838745	432.895233	180.485062	131.401199	631.259827	878.113098	480.825806	0.486030	0.000000	4.298505	3.622432	0.530075	1.036114	4.219214	4.345471	3.375156	3.162217	2.636383	2.256441	2.118599	2.800208	2.943550	2.681988	0.000000	0.000000	39508.000000		1
7679.190918	247.066071	1.797820	3.120744	3456.430176	4197.529785	123.802856	100.788918	25.739967	13.371091	6.987752	0.000000	9.929639	50.166264	0.911757	0.000000	3.885315	2.392813	0.254746	0.494258	3.538628	3.622994	2.092731	2.003413	1.410608	1.126167	0.844337	0.000000	0.996933	1.700412	0.000000	0.000000	39549.000000		0
19037.939453	4910.089355	2.796951	6.531359	14890.899414	18111.402344	2104.697998	1269.498169	340.376923	142.690765	99.857628	410.260590	585.127075	332.090912	2.993199	0.000000	4.279620	3.691089	0.446685	0.815004	4.172921	4.257952	3.323190	3.103632	2.531960	2.154396	1.999381	2.613060	2.767250	2.521257	0.476136	0.000000	39591.000000		1
10212.411133	2044.487915	2.796951	2.519415	7070.750977	8571.217773	769.250977	453.223267	108.800468	31.509642	28.240879	150.881165	188.018631	156.302383	0.176787	0.000000	4.009128	3.310585	0.446685	0.401300	3.849466	3.933043	2.886068	2.656312	2.036631	1.498443	1.450878	2.178635	2.274201	2.193966	0.000000	0.000000	39628.000000		1
16893.017578	4208.834473	3.672733	7.160441	15639.467773	18959.119141	2151.684814	1354.970093	315.620667	143.255081	109.488144	468.123871	610.543274	326.389069	0.589214	0.000000	4.227707	3.624162	0.564989	0.854940	4.194222	4.277818	3.332779	3.131930	2.499166	2.156110	2.039367	2.670361	2.785717	2.513736	0.000000	0.000000	39702.000000		1
13440.089844	2405.661621	2.445405	3.552467	9395.729492	11514.868164	1126.949219	706.163818	162.469864	74.879341	49.793129	224.008957	290.818146	171.927689	0.412398	99998.000000	4.128402	3.381235	0.388351	0.550530	3.972930	4.061259	3.051904	2.848906	2.210773	1.874362	1.697169	2.350266	2.463622	2.235346	0.000000	4.999991	39756.000000		1
14005.536133	4280.506836	1.267417	4.533096	9794.059570	11874.244141	1187.273315	743.054626	196.542084	76.822098	80.624352	343.435974	503.697876	308.938202	1.789125	0.000000	4.146300	3.631495	0.102919	0.656395	3.990963	4.074606	3.074551	2.871021	2.293456	1.885486	1.906466	2.535846	2.702170	2.489872	0.252641	0.000000	39806.000000		1
8291.050781	2909.337891	1.606628	1.773150	7971.060547	10811.748047	928.156006	558.125854	176.574875	74.688156	36.141418	166.117920	267.822723	182.427811	0.727991	99998.000000	3.918610	3.463794	0.205915	0.248745	3.901516	4.033896	2.967621	2.746732	2.246929	1.873252	1.558005	2.220417	2.427847	2.261091	0.000000	4.999991	39843.000000		1
7896.480469	1942.447021	3.537048	3.200921	5859.313477	7028.809082	571.463074	342.520111	96.758469	49.271976	16.057028	40.427814	61.101200	19.393633	0.001145	0.000000	3.897434	3.288349	0.548641	0.505275	3.767847	3.846882	2.756988	2.534686	1.985689	1.692600	1.205665	1.606680	1.786050	1.287659	0.000000	0.000000	39872.000000		1
16152.015625	3932.944824	2.383730	5.097420	9009.635742	10486.368164	1079.814331	677.142761	161.122269	67.065147	36.807507	153.366669	215.106201	107.283272	1.046863	0.000000	4.208227	3.594718	0.377257	0.707350	3.954707	4.020625	3.033349	2.830680	2.207155	1.826497	1.565936	2.185731	2.332653	2.030532	0.019890	0.000000	39912.000000		1
12813.541992	1963.209839	3.244093	3.333522	8713.553711	10239.197266	1017.892822	638.808838	174.271332	76.285530	32.181896	163.509079	184.130035	69.143593	0.476844	0.000000	4.107669	3.292967	0.511093	0.522903	3.940195	4.010266	3.007702	2.805371	2.241226	1.882442	1.507612	2.213542	2.265125	1.839752	0.000000	0.000000	39938.000000		1
8312.732422	1605.089111	2.158617	4.739707	7918.655762	9240.808594	921.186768	570.985046	119.624397	122.180817	37.177555	158.158798	200.014374	140.106583	0.938972	99998.000000	3.919744	3.205499	0.334176	0.675751	3.898651	3.965710	2.964348	2.756625	2.077820	2.087003	1.570281	2.199093	2.301061	2.146459	0.000000	4.999991	39983.000000		1
8345.568359	2111.170654	3.487709	7.869701	7003.380371	8555.762695	768.165466	465.428680	131.040390	50.721336	44.399670	152.938019	188.296173	111.767029	0.297454	0.000000	3.921456	3.324523	0.542540	0.895958	3.845308	3.932259	2.885455	2.667853	2.117405	1.705191	1.647380	2.184515	2.274842	2.048314	0.000000	0.000000	40022.000000		1
18974.830078	3007.292969	1.748480	6.371004	12030.599609	14915.825195	1578.713867	990.059021	246.816284	128.798523	63.925903	294.077667	386.441803	316.934326	1.054024	0.000000	4.278178	3.478176	0.242661	0.804208	4.080287	4.173647	3.198303	2.995661	2.392374	2.109911	1.805677	2.468462	2.587084	2.500969	0.022851	0.000000	40078.000000		1
16759.072266	5046.427246	3.142330	6.784225	14645.455078	17999.718750	2010.887573	1247.865723	331.082520	157.486542	88.861015	452.211792	540.838440	413.177826	1.968103	99998.000000	4.224250	3.702984	0.497252	0.831500	4.165703	4.255266	3.303388	3.096168	2.519936	2.197243	1.948711	2.655342	2.733068	2.616137	0.294048	4.999991	40133.000000		1
24330.019531	6761.491699	2.544085	6.852067	16574.667969	20289.595703	2366.966797	1455.086792	371.602844	146.406662	95.232018	409.079529	605.430420	319.768280	0.857961	0.000000	4.386142	3.830043	0.405532	0.835822	4.219445	4.307273	3.374192	3.162889	2.570079	2.165561	1.978783	2.611808	2.782064	2.504835	0.000000	0.000000	40203.000000		1
5429.190430	2385.321289	2.405316	4.761292	6255.922363	7411.291016	625.092346	384.918427	106.092949	20.463690	18.372915	83.476807	105.004387	110.737061	0.169047	0.000000	3.734735	3.377547	0.381172	0.677725	3.796291	3.869894	2.795944	2.585369	2.025687	1.310984	1.264178	1.921566	2.021207	2.044293	0.000000	0.000000	40245.000000		1
9337.872070	1711.515137	3.746742	4.468338	5674.908691	7602.270020	545.155701	343.115265	95.472549	70.028625	39.690800	134.179642	174.169571	152.071487	1.277949	0.000000	3.970248	3.233381	0.573654	0.650146	3.753959	3.880943	2.736521	2.535440	1.979879	1.845276	1.598690	2.127687	2.240972	2.182048	0.106513	0.000000	40292.000000		1
20591.748047	4653.263184	3.617226	8.323010	16286.750977	19285.548828	2316.424316	1419.333984	336.645599	139.421997	96.635124	416.573029	579.076782	327.289520	1.017130	0.000000	4.313693	3.667758	0.558376	0.920280	4.211834	4.285232	3.364818	3.152085	2.527173	2.144331	1.985135	2.619691	2.762736	2.514932	0.007377	0.000000	40375.000000		1
6948.461914	167.921906	2.334390	3.200921	3300.047607	4584.264648	174.249741	98.189323	51.899323	27.587128	24.151842	42.173210	36.801338	58.628040	0.182719	0.000000	3.841889	2.225107	0.368173	0.505275	3.518520	3.661270	2.241172	1.992064	1.715162	1.440706	1.382950	1.625037	1.565864	1.768105	0.000000	0.000000	40460.000000		0
40425.527344	11032.256836	3.000478	13.213820	37138.417969	44765.121094	5788.041992	3552.386963	903.214722	359.067444	259.290009	1188.836792	1582.491455	763.108154	1.982913	0.000000	4.606656	4.042665	0.477190	1.121028	4.569823	4.650940	3.762532	3.550520	2.955791	2.555176	2.413786	3.075122	3.199341	2.882586	0.297304	0.000000	40503.000000		1
8048.928223	5613.891113	3.583304	4.286397	6300.722656	7990.657715	688.851746	401.120392	91.158401	70.673126	32.400845	96.869484	147.513733	60.971684	0.042536	0.000000	3.905738	3.749264	0.554284	0.632092	3.799390	3.902583	2.838126	2.603275	1.959797	1.849254	1.510556	1.986187	2.168833	1.785128	0.000000	0.000000	40603.000000		1
14892.947266	2668.710693	3.768329	6.099635	11491.545898	13638.442383	1509.388306	908.111694	209.404358	110.157318	45.485146	261.050812	375.420532	256.597900	0.655909	0.000000	4.172981	3.426301	0.576149	0.785304	4.060379	4.134765	3.178801	2.958139	2.320986	2.042013	1.657870	2.416725	2.574518	2.409253	0.000000	0.000000	40705.000000		1
17942.478516	6030.118652	2.624262	5.026494	14011.925781	16262.401367	1916.185913	1175.080200	280.808319	102.460304	69.316277	298.536743	378.405579	241.586258	0.613872	99998.000000	4.253882	3.780326	0.419007	0.701265	4.146498	4.211185	3.282438	3.070067	2.448410	2.010556	1.840835	2.474998	2.577958	2.383072	0.000000	4.999991	40768.000000		1
23374.830078	4365.402344	2.359060	6.485103	15043.772461	18380.568359	2090.768799	1288.567993	298.820465	120.450836	106.176208	432.451202	548.695801	249.372696	1.063934	0.000000	4.368749	3.640024	0.372739	0.811917	4.177357	4.264359	3.320306	3.110107	2.475410	2.080810	2.026027	2.635937	2.739332	2.396849	0.026915	0.000000	40810.000000		1
16095.925781	2796.883301	3.062153	7.302293	10045.618164	11838.429688	1252.808960	769.038208	220.379395	86.147324	45.802773	185.446793	236.787964	149.721680	0.492464	99998.000000	4.206716	3.446674	0.486027	0.863459	4.001976	4.073294	3.097885	2.885948	2.343171	1.935242	1.660892	2.268219	2.374360	2.175285	0.000000	4.999991	40842.000000		1
11000.319336	592.299866	2.618094	3.006645	5124.874512	6081.641602	403.257446	267.856628	85.333221	38.528233	16.729282	20.886162	12.563151	50.746006	0.095169	99998.000000	4.041405	2.772542	0.417985	0.478082	3.709683	3.784021	2.605582	2.427902	1.931118	1.585779	1.223477	1.319859	1.099099	1.705402	0.000000	4.999991	40868.000000		1
14112.141602	934.634949	1.569623	2.645848	7265.427246	9106.749023	797.831055	479.872925	106.216301	34.189411	23.803379	82.021286	103.946663	76.186852	0.417569	0.000000	4.149593	2.970642	0.195795	0.422565	3.861261	3.959363	2.901911	2.681126	2.026191	1.533892	1.376639	1.913927	2.016811	1.881880	0.000000	0.000000	40889.000000		1
11023.703125	2270.001709	2.479326	5.359538	8144.897461	10475.256836	931.144165	574.997009	154.199280	72.467857	49.330570	178.610153	249.634827	147.165268	0.631735	0.000000	4.042327	3.356026	0.394334	0.729127	3.910886	4.020164	2.969017	2.759665	2.188082	1.860145	1.693116	2.251906	2.397305	2.167805	0.000000	0.000000	40949.000000		1
24652.119141	8257.715820	2.426902	9.109365	21367.041016	25708.675781	3262.385986	1947.158936	493.336517	192.425293	147.615494	655.790955	920.496033	437.252563	1.538175	99998.000000	4.391854	3.916860	0.385052	0.959488	4.329744	4.410079	3.513535	3.289401	2.693143	2.284262	2.169132	2.816765	2.964022	2.640732	0.187006	4.999991	41025.000000		1
23521.701172	8002.931152	2.988143	6.790393	21981.525391	26607.398438	3277.866211	1995.129639	472.761810	190.667572	132.526764	617.734558	846.449280	504.360901	1.777952	0.000000	4.371469	3.903249	0.475401	0.831895	4.342058	4.425003	3.515591	3.299971	2.674642	2.280277	2.122303	2.790802	2.927601	2.702741	0.249920	0.000000	41068.000000		1
11180.020508	3462.008545	2.667434	3.728240	8075.503906	10163.398438	930.579834	583.535889	153.369751	65.387596	52.614750	155.034973	220.829620	176.624222	0.737680	99998.000000	4.048442	3.539328	0.426094	0.571504	3.907170	4.007039	2.968754	2.766068	2.185740	1.815495	1.721107	2.190430	2.344057	2.247050	0.000000	4.999991	41114.000000		1
9776.645508	2415.282959	1.310589	4.415914	9162.768555	10959.906250	1117.815186	688.093140	171.474380	81.888680	44.708046	180.068756	216.527802	140.402618	0.741778	0.000000	3.990190	3.382968	0.117467	0.645021	3.962027	4.039807	3.048370	2.837647	2.234199	1.913224	1.650386	2.255438	2.335514	2.147375	0.000000	0.000000	41142.000000		1
10760.860352	2558.553467	2.775365	5.458218	5482.536133	6489.475098	483.326721	317.251953	95.808678	48.448620	30.020197	100.381866	107.348030	105.960350	0.023656	99998.000000	4.031847	3.407995	0.443320	0.737051	3.738981	3.812210	2.684241	2.501404	1.981405	1.685281	1.477414	2.001655	2.030794	2.025143	0.000000	4.999991	41246.000000		1
7968.109375	4599.353027	2.103110	5.526060	7279.294922	8634.045898	810.085815	503.148987	110.656883	70.679291	42.404491	125.381737	205.891983	127.894981	0.532340	0.000000	3.901355	3.662697	0.322862	0.742416	3.862089	3.936214	2.908531	2.701697	2.043978	1.849292	1.627412	2.098234	2.313639	2.106853	0.000000	0.000000	41298.000000		1
5752.412598	1094.699463	2.963473	5.085085	4329.553711	5522.041504	295.267975	195.410355	59.682678	6.919910	6.000956	32.912743	71.114098	42.188629	0.525648	0.000000	3.759850	3.039295	0.471801	0.706298	3.636443	3.742100	2.470216	2.290948	1.775848	0.840100	0.778220	1.517364	1.851956	1.625195	0.000000	0.000000	41316.000000		1
13738.015625	1495.403564	2.266548	5.273193	9749.579102	11865.949219	1218.453003	746.067444	217.187714	95.438629	43.594814	190.198837	226.623962	140.791183	0.349373	0.000000	4.137924	3.174758	0.355365	0.722074	3.988986	4.074303	3.085809	2.872778	2.336835	1.979724	1.639435	2.279208	2.355306	2.148576	0.000000	0.000000	41343.000000		1
8449.287109	1386.754272	2.824705	3.170084	5578.409180	6850.565918	534.331726	315.269104	66.602592	53.564541	28.345726	95.700745	139.813629	119.134079	1.000640	99998.000000	3.926820	3.141999	0.450973	0.501071	3.746510	3.835726	2.727811	2.498681	1.823491	1.728877	1.452488	1.980915	2.145550	2.076036	0.000278	4.999991	41381.000000		1
14456.058594	7302.274902	3.808417	9.087778	13515.268555	15813.100586	1842.506104	1132.311890	297.728821	119.331436	78.956047	324.733124	467.032227	257.341095	0.564531	0.000000	4.160050	3.863458	0.580745	0.958458	4.130825	4.199017	3.265409	3.053966	2.473821	2.076755	1.897385	2.511527	2.669347	2.410509	0.000000	0.000000	41414.000000		1
2987.828369	532.765198	2.297385	2.396065	1707.438354	2286.505859	0.000000	0.000000	0.000000	0.000000	2.497828	0.000000	0.000000	0.000000	0.407076	99998.000000	3.475356	2.726536	0.361234	0.379499	3.232345	3.359172	0.000000	0.000000	0.000000	0.000000	0.397563	0.000000	0.000000	0.000000	0.000000	4.999991	41434.000000		1
32311.482422	7462.493652	3.136162	7.826529	22862.173828	27526.125000	3419.335938	2079.031982	477.409027	211.538315	173.565155	755.586914	1052.800781	517.346497	2.133368	0.000000	4.509357	3.872884	0.496399	0.893569	4.359118	4.439745	3.533942	3.317861	2.678891	2.325389	2.239463	2.878284	3.022346	2.713782	0.329066	0.000000	41468.000000		1
9220.579102	1781.479004	4.150712	4.483756	6006.234863	7565.250000	593.767700	369.709442	74.176254	38.858192	27.525452	80.578094	93.468124	58.859322	0.801837	99998.000000	3.964758	3.250781	0.618123	0.651642	3.778602	3.878823	2.773617	2.567861	1.870265	1.589483	1.439734	1.906217	1.970664	1.769815	0.000000	4.999991	41542.000000		1
10565.141602	2913.371338	3.018980	8.085563	9071.200195	10875.667969	1114.234985	684.250793	168.951874	87.954399	69.769592	233.954010	329.944641	197.572052	0.264317	99998.000000	4.023875	3.464396	0.479860	0.907710	3.957665	4.036456	3.046977	2.835215	2.227763	1.944258	1.843666	2.369131	2.518441	2.295726	0.000000	4.999991	41594.000000		1
35828.667969	8759.206055	2.396065	9.368399	31521.373047	37385.320312	4824.703613	2965.088867	735.323669	305.361053	202.761993	925.155518	1215.264404	640.640564	1.934420	99998.000000	4.554231	3.942465	0.379499	0.971665	4.498605	4.572701	3.683471	3.472038	2.866478	2.484814	2.306987	2.966215	3.084671	2.806614	0.286551	4.999991	41636.000000		1
7556.415039	1619.598145	2.815454	2.214124	4771.441406	6550.157227	348.943542	223.407623	104.575752	61.832047	25.875652	117.653885	115.834480	104.729935	0.439781	0.000000	3.878316	3.209407	0.449548	0.345202	3.678650	3.816252	2.542755	2.349098	2.019431	1.791214	1.412891	2.070606	2.063838	2.020071	0.000000	0.000000	41664.000000		1
10957.053711	3347.327393	2.426902	3.638812	7692.528320	9208.787109	839.066833	515.804626	132.955399	55.226677	32.258991	115.726547	197.072495	117.601463	0.358827	0.000000	4.039694	3.524698	0.385052	0.560960	3.886069	3.964202	2.923797	2.712485	2.123706	1.742149	1.508651	2.063433	2.294626	2.070413	0.000000	0.000000	41686.000000		1
12881.343750	2562.923096	3.598723	4.758209	16562.183594	20227.130859	2333.699463	1409.142212	319.740540	130.917038	59.756691	312.691101	450.080933	212.216736	0.734877	99998.000000	4.109961	3.408736	0.556148	0.677444	4.219118	4.305934	3.368045	3.148955	2.504798	2.116996	1.776386	2.495116	2.653291	2.326780	0.000000	4.999991	41740.000000		1
3111.162354	520.458008	1.714559	3.466122	2363.614746	3831.314209	0.000000	4.977154	41.935764	31.830351	11.527016	3.570970	15.983018	31.713169	0.199479	0.000000	3.492923	2.716386	0.234152	0.539844	3.373577	3.583348	0.000000	0.696981	1.622585	1.502841	1.061717	0.552786	1.203659	1.501240	0.000000	0.000000	41861.000000		1
28666.814453	4174.959961	1.335259	9.121699	17297.103516	20365.589844	2444.726318	1523.604370	382.642639	158.994492	130.389725	528.210510	725.708557	384.862946	0.651719	0.000000	4.457379	3.620652	0.125565	0.960076	4.237973	4.308897	3.388230	3.182872	2.582793	2.201382	2.115243	2.722807	2.860762	2.585306	0.000000	0.000000	41891.000000		1
32534.544922	10076.067383	2.809286	7.382471	22989.990234	27789.089844	3446.207520	2074.832031	511.259216	247.473114	123.645592	609.723022	812.182800	511.860535	1.810857	0.000000	4.512345	4.003291	0.448596	0.868202	4.361539	4.443874	3.537341	3.316983	2.708641	2.393528	2.092179	2.785133	2.909654	2.709152	0.257884	0.000000	41937.000000		1
19145.855469	4751.566406	1.655968	5.193016	12909.085938	15467.469727	1702.365601	1050.290527	296.396637	116.882950	62.128086	329.475891	419.968201	244.515808	1.654492	0.000000	4.282075	3.676837	0.219052	0.715420	4.110896	4.189419	3.231053	3.021309	2.471873	2.067751	1.793288	2.517824	2.623216	2.388307	0.218665	0.000000	42032.000000		1
6480.477051	1798.766357	2.790784	3.934851	7504.904297	9146.067383	834.589233	527.461182	141.429504	39.678467	41.004475	139.409668	200.387512	68.335648	0.428846	0.000000	3.811607	3.254975	0.445726	0.594928	3.875345	3.961234	2.921473	2.722191	2.150540	1.598555	1.612831	2.144293	2.301871	1.834647	0.000000	0.000000	42072.000000		1
20942.142578	4434.740234	2.581089	7.363968	15848.930664	18776.958984	2263.489014	1374.231201	327.971039	177.487671	77.589951	400.852112	536.545898	246.273544	1.285865	99998.000000	4.321021	3.646868	0.411803	0.867112	4.200000	4.273625	3.354778	3.138060	2.515836	2.249168	1.889805	2.602984	2.729607	2.391418	0.109195	4.999991	42097.000000		1
17050.882812	2851.579590	3.302684	5.402710	9434.779297	11353.660156	1167.441772	723.747314	167.906494	85.505905	59.503822	240.571716	308.716156	200.307327	0.849988	99998.000000	4.231747	3.455086	0.518867	0.732612	3.974732	4.055136	3.067235	2.859587	2.225067	1.931996	1.774545	2.381245	2.489559	2.301697	0.000000	4.999991	42153.000000		1
15200.315430	2831.803467	2.140115	2.291218	8515.645508	10252.611328	996.821655	612.063538	146.792130	61.196796	41.778492	176.436111	240.186249	116.056511	1.532953	99998.000000	4.181853	3.452063	0.330437	0.360066	3.930218	4.010835	2.998617	2.786797	2.166703	1.786729	1.620953	2.246588	2.380548	2.064670	0.185529	4.999991	42202.000000		1
26081.828125	7020.433594	2.907966	9.362231	28616.841797	33188.890625	4258.445801	2653.070068	593.033813	251.996964	155.034973	731.145203	984.930725	504.336212	0.731889	0.000000	4.416338	3.846364	0.463589	0.971379	4.456622	4.520993	3.629251	3.423749	2.773079	2.401395	2.190430	2.864004	2.993406	2.702720	0.000000	0.000000	42239.000000		1
12883.271484	3904.164307	2.833956	2.707523	8173.967773	10046.528320	891.129578	547.721313	134.543518	74.786835	16.627520	132.443497	166.420135	73.547173	2.206294	0.000000	4.110026	3.591528	0.452393	0.432572	3.912433	4.002016	2.949941	2.738560	2.128863	1.873825	1.220827	2.122031	2.221206	1.866566	0.343663	0.000000	42301.000000		1
6345.008301	83.288696	1.652884	1.646716	2757.975586	3536.777100	40.711517	16.596682	23.584435	26.338213	8.492617	0.000000	0.000000	0.000000	0.615153	0.000000	3.802432	1.920586	0.218242	0.216619	3.440590	3.548608	1.609717	1.220021	1.372625	1.420586	0.929042	0.000000	0.000000	0.000000	0.000000	0.000000	42330.000000		0
9179.735352	0.000000	2.726025	4.332653	4235.265625	5069.629395	309.252747	198.716125	32.545780	40.760860	24.404709	50.083000	43.715080	43.215515	0.074672	99998.000000	3.962830	0.000000	0.435530	0.636754	3.626881	3.704976	2.490314	2.298233	1.512495	1.610243	1.387474	1.699690	1.640631	1.635640	0.000000	4.999991	42366.000000		0
23855.822266	5059.595215	3.043650	5.939281	14214.518555	16763.744141	1924.706299	1210.589478	292.603638	145.706650	72.810158	371.430176	520.276062	232.513901	0.706395	0.000000	4.377594	3.704116	0.483395	0.773734	4.152732	4.224371	3.284364	3.082997	2.466280	2.163479	1.862192	2.569877	2.716234	2.366449	0.000000	0.000000	42412.000000		1
16703.810547	3391.718018	3.435285	4.150712	12538.083984	15269.008789	1666.415405	1029.907104	211.902191	86.363190	63.392418	324.578918	359.909332	235.418777	0.574833	0.000000	4.222816	3.530420	0.535963	0.618123	4.098231	4.183811	3.221783	3.012798	2.326135	1.936329	1.802037	2.511320	2.556193	2.371841	0.000000	0.000000	42443.000000		1
18414.728516	5676.712891	3.506211	6.969250	17418.498047	21357.773438	2480.880127	1516.684448	358.142334	136.042221	111.159531	542.574585	703.647522	347.759399	0.518474	99998.000000	4.265165	3.754097	0.544838	0.843186	4.241011	4.329556	3.394606	3.180895	2.554056	2.133674	2.045947	2.734459	2.847355	2.541279	0.000000	4.999991	42522.000000		1
17652.935547	3815.127686	3.907097	5.692582	12619.189453	14862.310547	1706.158691	1021.944824	199.610413	70.481934	80.923470	319.370483	427.147156	190.534973	1.650737	0.000000	4.246817	3.581509	0.591854	0.755309	4.101031	4.172086	3.232019	3.009428	2.300183	1.848078	1.908074	2.504295	2.630578	2.279975	0.217678	0.000000	42560.000000		1
9555.125000	805.534241	1.637465	3.330438	4344.318848	4861.227539	218.075836	164.782669	15.674644	32.829483	0.277536	0.000000	2.177119	5.014159	0.575295	0.000000	3.980236	2.906084	0.214172	0.522501	3.637922	3.686746	2.338608	2.216912	1.195198	1.516264	0.000000	0.000000	0.337882	0.700198	0.000000	0.000000	42629.000000		1
19539.302734	4685.913574	4.357323	7.394805	14288.296875	17251.890625	1920.015869	1178.308960	270.607330	146.437500	74.111496	374.850037	520.781799	310.708252	0.018087	0.000000	4.290909	3.670794	0.639220	0.868927	4.154981	4.236837	3.283305	3.071259	2.432340	2.165652	1.869886	2.573858	2.716656	2.492353	0.000000	0.000000	42655.000000		1
18739.337891	4314.147461	3.395196	5.717252	13300.470703	15654.991211	1813.457275	1066.079346	245.255905	96.656708	61.976982	278.470856	376.419647	200.523193	0.919739	0.000000	4.272754	3.634895	0.530865	0.757187	4.123867	4.194653	3.258507	3.027790	2.389620	1.985232	1.792230	2.444780	2.575672	2.302165	0.000000	0.000000	42746.000000		1
24473.458984	2985.934814	2.772281	6.654708	12170.227539	14591.666016	1622.037354	1015.512146	234.558426	67.638725	80.137115	324.585083	416.372559	258.170593	0.202759	0.000000	4.388695	3.475080	0.442837	0.823129	4.085299	4.164105	3.210061	3.006685	2.370251	1.830195	1.903834	2.511328	2.619482	2.411907	0.000000	0.000000	42831.000000		1
26166.691406	9326.558594	5.072750	9.562674	20004.761719	23793.826172	2945.414551	1808.458618	441.353943	195.391861	125.020935	558.172119	733.532043	367.581665	1.120060	0.000000	4.417749	3.969721	0.705243	0.980579	4.301133	4.376464	3.469146	3.257308	2.644787	2.290906	2.096983	2.746768	2.865419	2.565354	0.049241	0.000000	42861.000000		1
14403.952148	2326.292236	4.055117	4.517677	11262.797852	14396.961914	1466.296143	892.526489	266.083496	90.190109	73.315887	385.815796	453.833832	334.816925	0.920665	0.000000	4.158482	3.366664	0.608003	0.654915	4.051646	4.158271	3.166222	2.950621	2.425018	1.955159	1.865198	2.586380	2.656897	2.524807	0.000000	0.000000	42923.000000		1
9827.027344	1580.403809	1.939672	4.221638	5097.081055	6395.106934	401.157410	274.801208	87.134125	43.440628	24.222769	75.711952	85.527496	107.554642	1.512967	99998.000000	3.992422	3.198768	0.287728	0.625481	3.707322	3.805848	2.603315	2.439019	1.940188	1.637896	1.384224	1.879164	1.932106	2.031629	0.179829	4.999991	43031.000000		1
30461.400391	5468.282715	2.954222	6.059546	16091.688477	18394.513672	2235.393066	1391.771484	319.327301	142.758606	76.970116	405.835449	558.406494	265.371124	1.817968	0.000000	4.483750	3.737851	0.470443	0.782440	4.206602	4.264688	3.349354	3.143568	2.504236	2.154602	1.886322	2.608350	2.746950	2.423854	0.259586	0.000000	43107.000000		1
26523.757812	8319.329102	2.889463	5.556897	17235.962891	20648.529297	2506.308594	1490.355469	323.721649	138.293350	69.189850	379.811768	560.028564	273.410431	2.108755	0.000000	4.423635	3.920088	0.460817	0.744832	4.236435	4.314889	3.399035	3.173290	2.510172	2.140801	1.840042	2.579568	2.748210	2.436815	0.324026	0.000000	43131.000000		1
7785.786621	4837.688965	1.982844	4.360406	11733.431641	14823.572266	1571.837158	945.159729	234.974731	117.882080	69.023323	280.200836	372.262787	211.297775	0.005650	0.000000	3.891303	3.684638	0.297289	0.639527	4.069425	4.170953	3.196408	2.975505	2.371021	2.071448	1.838996	2.447469	2.570850	2.324895	0.000000	0.000000	43174.000000		1
2795.785400	0.000000	3.046734	3.145414	2255.927490	3733.359131	0.000000	0.000000	25.373003	16.932810	5.951616	0.000000	0.000000	0.012335	1.624930	99998.000000	3.446504	0.000000	0.483835	0.497678	3.353325	3.572100	0.000000	0.000000	1.404372	1.228729	0.774635	0.000000	0.000000	0.000000	0.210835	4.999991	43242.000000		0
9194.293945	2198.718018	2.778449	4.893893	8937.519531	10551.671875	1036.925659	668.474365	163.876038	115.146805	41.914177	202.287094	269.167206	138.524628	0.637993	99998.000000	3.963518	3.342170	0.443802	0.689654	3.951217	4.023321	3.015748	2.825085	2.214515	2.061252	1.622361	2.305968	2.430022	2.141527	0.000000	4.999991	43266.000000		1
7967.992188	859.629211	3.055985	4.329569	5567.838379	7753.068359	488.177429	318.661224	98.155403	69.476631	27.139984	106.907059	152.022156	81.012901	0.717072	0.000000	3.901349	2.934311	0.485151	0.636445	3.745687	3.889474	2.688578	2.503329	1.991914	1.841839	1.433610	2.029006	2.181907	1.908554	0.000000	0.000000	43295.000000		1
5074.579102	327.712006	2.759946	3.151581	2387.011230	3227.431641	0.000000	0.000000	19.350460	5.165262	0.000000	0.000000	0.000000	92.758865	0.441409	0.000000	3.705400	2.515492	0.440901	0.498528	3.377854	3.508857	0.000000	0.000000	1.286691	0.713092	0.000000	0.000000	0.000000	1.967355	0.000000	0.000000	43315.000000		1
28438.763672	6451.884766	2.772281	5.957783	20410.484375	27205.693359	2951.643799	1808.671387	490.977478	198.376907	142.265198	785.018127	982.485352	535.898315	0.928123	99998.000000	4.453911	3.809687	0.442837	0.775085	4.309853	4.434660	3.470064	3.257360	2.691061	2.297491	2.153099	2.894880	2.992326	2.729082	0.000000	4.999991	43392.000000		1
9010.151367	1950.646729	2.149366	3.762161	6217.242676	7546.433105	623.923584	392.149811	90.837692	72.686806	27.599463	134.731628	191.308990	123.778191	0.728828	0.000000	3.954732	3.290179	0.332310	0.575437	3.793598	3.877742	2.795131	2.593452	1.958266	1.861456	1.440901	2.129470	2.281735	2.092644	0.000000	0.000000	43433.000000		1
10521.032227	2711.139893	1.230412	4.206220	8063.206055	11129.225586	905.505981	574.654724	184.826965	119.063156	46.388683	249.403534	328.831390	202.518372	0.985698	99998.000000	4.022058	3.433152	0.090050	0.623892	3.906508	4.046465	2.956891	2.759407	2.266765	2.075777	1.666412	2.396903	2.516973	2.306464	0.000000	4.999991	43456.000000		1
5336.841797	155.432770	2.710606	4.776711	5685.211426	7014.321289	520.174316	329.771942	90.227112	13.586953	36.381950	65.168648	78.345467	64.184937	0.116765	0.000000	3.727284	2.191543	0.433066	0.679129	3.754747	3.845986	2.716149	2.518214	1.955337	1.133122	1.560886	1.814039	1.894014	1.807433	0.000000	0.000000	43479.000000		0
8626.672852	1555.215820	0.909703	4.255559	4599.828125	5875.629395	346.791107	231.422256	76.433548	41.747654	11.301903	50.881691	72.245834	40.443233	0.904917	0.000000	3.935843	3.191791	0.000000	0.628957	3.662742	3.769054	2.540068	2.364405	1.883284	1.620632	1.053152	1.706562	1.858813	1.606846	0.000000	0.000000	43532.000000		1
35111.023438	6532.212891	3.321187	7.339298	17737.988281	20284.388672	2551.250977	1566.835327	368.201477	161.146942	116.552986	485.223206	674.216309	280.799072	1.967399	99998.000000	4.545444	3.815060	0.521293	0.865655	4.248904	4.307162	3.406753	3.195023	2.566086	2.207222	2.066523	2.685941	2.828799	2.448396	0.293893	4.999991	43582.000000		1
20607.660156	2503.187988	3.071404	5.196100	10892.918945	13338.523438	1396.751709	857.763550	190.072403	75.089035	60.222336	246.933472	313.532959	226.805908	1.652800	99998.000000	4.314029	3.398494	0.487337	0.715677	4.037144	4.125108	3.145119	2.933367	2.278919	1.875576	1.779758	2.392580	2.496283	2.355654	0.218220	4.999991	43647.000000		1
12078.866211	2870.239258	2.038351	3.740575	9604.403320	11684.258789	1208.140991	729.575562	196.656189	83.859192	45.664005	159.059250	247.941849	187.617752	0.125330	0.000000	4.082026	3.457918	0.309279	0.572938	3.982470	4.067601	3.082118	2.863070	2.293708	1.923551	1.659574	2.201559	2.394350	2.273274	0.000000	0.000000	43680.000000		1
10574.942383	3448.255127	2.226459	4.298732	8367.502930	9810.600586	1004.318176	595.383606	167.440842	52.633251	50.681248	148.031799	183.383774	135.326797	0.608423	0.000000	4.024278	3.537599	0.347615	0.633340	3.922596	3.991696	3.001871	2.774797	2.223861	1.721260	1.704847	2.170355	2.263361	2.131384	0.000000	0.000000	43706.000000		1
8908.366211	2264.407959	2.874044	5.902276	10782.354492	13258.260742	1349.573608	818.131287	215.618103	101.226807	41.402275	247.328186	308.626740	167.891068	0.810792	0.000000	3.949798	3.354955	0.458493	0.771020	4.032713	4.122487	3.130197	2.912823	2.333685	2.005296	1.617024	2.393274	2.489434	2.225028	0.000000	0.000000	43781.000000		1
11540.118164	2711.778076	2.389898	4.520761	12466.423828	15385.845703	1623.286255	984.992432	264.856140	87.319145	76.667915	341.117004	490.104767	202.780487	0.245840	0.000000	4.062210	3.433254	0.378379	0.655212	4.095742	4.187121	3.210395	2.993433	2.423010	1.941109	1.884614	2.532903	2.690289	2.307026	0.000000	0.000000	43805.000000		1
9750.692383	990.879272	3.463039	4.326486	7290.800293	9065.569336	800.930237	495.883698	124.990097	59.170780	45.380299	116.969292	146.283310	109.386383	1.532095	99998.000000	3.989035	2.996021	0.539457	0.636135	3.862775	3.957395	2.903595	2.695380	2.096876	1.772107	1.656867	2.068072	2.165195	2.038963	0.185286	4.999991	43848.000000		1
21738.167969	6563.700684	4.295648	5.282444	14904.943359	17856.957031	2069.293457	1280.155518	286.781525	168.538651	74.638809	310.803864	392.242310	286.300476	0.555036	0.000000	4.337223	3.817149	0.633029	0.722835	4.173330	4.251808	3.315822	3.107263	2.457551	2.226700	1.872965	2.492486	2.593554	2.456822	0.000000	0.000000	43904.000000		1
12675.220703	3222.655029	2.550252	4.551599	11436.409180	13556.673828	1525.402222	903.183899	222.192627	71.613663	65.816238	293.254303	375.186157	184.130035	1.588954	0.000000	4.102955	3.508214	0.406583	0.658164	4.058290	4.132153	3.183384	2.955776	2.346730	1.854996	1.818333	2.467244	2.574247	2.265125	0.201111	0.000000	43973.000000		1
9291.354492	959.449829	2.118529	5.578484	7615.015137	9441.998047	849.030396	525.734314	133.791092	70.216728	45.315540	141.281494	223.857849	140.118927	0.446977	99998.000000	3.968079	2.982022	0.326034	0.746516	3.881671	3.975064	2.928923	2.720766	2.126427	1.846441	1.656247	2.150085	2.349972	2.146497	0.000000	4.999991	44013.000000		1
22029.582031	6437.313965	3.456871	7.030924	21774.568359	25603.531250	3220.289795	1961.334961	485.571686	173.444885	116.657837	599.068665	756.083374	390.506165	1.582932	0.000000	4.343006	3.808705	0.538683	0.847012	4.337950	4.408300	3.507895	3.292552	2.686253	2.239161	2.066914	2.777477	2.878570	2.591628	0.199462	0.000000	44080.000000		1
5238.976074	2444.158936	3.746742	3.447620	5510.184570	7038.411621	484.554047	287.496979	95.824097	27.192408	18.351330	42.836216	73.312805	84.186066	1.341686	99998.000000	3.719246	3.388129	0.573654	0.537519	3.741166	3.847475	2.685342	2.458633	1.981475	1.434448	1.263668	1.631811	1.865180	1.925240	0.127651	4.999991	44110.000000		1
9706.206055	29.011814	1.742312	2.374479	5103.553711	6160.063965	404.925720	267.551331	58.597202	42.133121	14.835867	62.063328	65.039131	81.426125	0.595083	0.000000	3.987050	1.462575	0.241126	0.375568	3.707873	3.789585	2.607375	2.427407	1.767877	1.624624	1.171313	1.792835	1.813175	1.910764	0.000000	0.000000	44139.000000		0
5792.494629	365.857849	2.328223	4.187717	2928.469482	3283.059326	92.154449	42.845467	3.120744	32.447098	12.085172	0.000000	16.380819	38.855106	0.632615	0.000000	3.762866	2.563312	0.367025	0.621977	3.466641	3.516279	1.964516	1.631905	0.494258	1.511176	1.082253	0.000000	1.214336	1.589448	0.000000	0.000000	44158.000000		1
10350.362305	1951.679810	4.468338	6.327832	8312.196289	9838.424805	961.666992	613.608521	166.454056	44.486015	44.523022	191.740707	223.071487	152.003647	0.055434	0.000000	4.014956	3.290409	0.650146	0.801255	3.919716	3.992926	2.983025	2.787891	2.221294	1.648224	1.648585	2.282714	2.348444	2.181854	0.000000	0.000000	44203.000000		1
8301.899414	1791.084839	2.855542	3.077571	6187.518555	8090.490723	605.874512	377.070312	109.358627	41.608887	21.209955	121.271111	172.032532	128.659744	0.542728	38303.667969	3.919178	3.253116	0.455689	0.488208	3.791517	3.907975	2.782383	2.576422	2.038853	1.619186	1.326540	2.083757	2.235610	2.109443	0.000000	4.583241	44255.000000		1
3579.085938	681.571045	2.402232	3.512378	2443.289307	3254.540771	0.000000	3.589472	0.000000	27.617964	0.299123	0.000000	0.000000	14.277710	0.536911	0.000000	3.553772	2.833511	0.380615	0.545601	3.387975	3.512490	0.000000	0.555031	0.000000	1.441192	0.000000	0.000000	0.000000	1.154659	0.000000	0.000000	44301.000000		1
11317.182617	2144.376465	1.834825	3.768329	6246.698730	7463.782715	554.067688	389.790741	81.386032	65.452354	17.638987	79.273674	110.095642	89.409920	0.436328	99998.000000	4.053738	3.331301	0.263595	0.576149	3.795650	3.872959	2.743563	2.590832	1.910550	1.815925	1.246474	1.899129	2.041770	1.951386	0.000000	4.999991	44329.000000		1
15472.554688	3559.272949	1.520283	5.809764	13102.719727	15279.820312	1736.780151	1099.288086	266.734161	98.025887	57.450054	276.077881	366.564026	134.876572	1.185567	0.000000	4.189562	3.551361	0.181925	0.764158	4.117362	4.184118	3.239745	3.041111	2.426079	1.991341	1.759290	2.441032	2.564150	2.129936	0.073926	0.000000	44385.000000		1
17745.337891	4085.898438	2.244962	5.498306	13153.993164	15382.567383	1769.251953	1099.581055	275.920593	106.358147	52.266289	243.399506	347.562042	173.389374	1.088997	0.000000	4.249084	3.611288	0.351209	0.740229	4.119058	4.187029	3.247790	3.041227	2.440784	2.026771	1.718222	2.386320	2.541032	2.239022	0.037027	0.000000	44438.000000		1
21387.162109	5545.107910	2.775365	10.719076	20191.619141	23962.541016	3002.565430	1818.940186	440.061859	201.991058	140.936111	617.123962	833.694946	556.189270	0.471942	0.000000	4.330153	3.743910	0.443320	1.030157	4.305171	4.379533	3.477493	3.259818	2.643514	2.305332	2.149022	2.790372	2.921007	2.745223	0.000000	0.000000	44489.000000		1
14797.018555	6343.435547	3.018980	7.943711	17251.501953	20926.269531	2492.336182	1516.422363	369.983887	194.331055	115.041954	505.828766	617.990479	383.099030	1.491698	0.000000	4.170174	3.802325	0.479860	0.900023	4.236827	4.320692	3.396607	3.180820	2.568183	2.288542	2.060856	2.704004	2.790982	2.583311	0.173681	0.000000	44575.000000		1
16612.826172	5008.151855	2.747611	5.782010	13479.626953	15814.337891	1804.511353	1114.179443	249.523804	128.073837	86.474205	384.474365	544.014709	330.450348	1.512547	99998.000000	4.220444	3.699677	0.438955	0.762079	4.129678	4.199051	3.256360	3.046955	2.397112	2.107460	1.936887	2.584867	2.735611	2.519106	0.179709	4.999991	44616.000000		1
27078.486328	5259.560059	2.957305	4.283313	15766.530273	18962.189453	2185.399414	1345.715820	344.382690	156.814285	72.628212	366.212494	430.452911	247.821579	1.604686	0.000000	4.432624	3.720949	0.470896	0.631780	4.197736	4.277888	3.339531	3.128953	2.537041	2.195386	1.861105	2.563733	2.633926	2.394139	0.205390	0.000000	44671.000000		1
12843.855469	2357.172852	2.944971	3.250261	8515.516602	9864.263672	963.822571	602.513184	132.995483	47.871960	29.406532	151.476334	188.071060	145.185501	0.335429	0.000000	4.108696	3.372391	0.469081	0.511918	3.930211	3.994065	2.983997	2.779967	2.123837	1.680081	1.468444	2.180345	2.274322	2.161923	0.000000	0.000000	44703.000000		1
16413.482422	5694.986816	2.547168	6.250739	14431.058594	17201.683594	1988.249756	1200.881836	247.510117	124.040306	72.443192	328.834473	479.709473	325.938843	1.393738	0.000000	4.215201	3.755493	0.406058	0.795931	4.159298	4.235571	3.298471	3.079500	2.393593	2.093563	1.859998	2.516977	2.680978	2.513136	0.144181	0.000000	44744.000000		1
30666.937500	9642.620117	4.101373	9.229630	24336.599609	28765.404297	3703.782959	2252.381348	569.597412	250.359497	166.602066	762.984802	1002.708496	583.171997	0.942928	0.000000	4.486670	3.984195	0.612929	0.965184	4.386260	4.458870	3.568645	3.352642	2.755568	2.398564	2.221680	2.882516	3.001175	2.765797	0.000000	0.000000	44813.000000		1
9086.430664	5470.435547	2.429986	11.049036	26010.599609	33136.957031	3889.754150	2421.450439	658.862366	318.383698	213.018509	952.680969	1256.561890	718.788635	0.704206	0.000000	3.958393	3.738022	0.385604	1.043324	4.415150	4.520313	3.589922	3.384076	2.818795	2.502951	2.328417	2.978947	3.099184	2.856601	0.000000	0.000000	44923.000000		1
5034.299316	412.160187	2.615010	2.029100	2226.036865	2674.039307	0.000000	0.000000	0.000000	27.479197	0.000000	0.000000	0.000000	0.000000	0.566250	0.000000	3.701939	2.615066	0.417473	0.307303	3.347532	3.427168	0.000000	0.000000	0.000000	1.439004	0.000000	0.000000	0.000000	0.000000	0.000000	0.000000	44949.000000		1
15408.554688	2325.311768	3.043650	5.026494	10501.496094	12820.551758	1352.022095	830.716064	218.069672	115.741966	56.515678	246.609665	325.590393	176.433029	2.718486	0.000000	4.187762	3.366481	0.483395	0.701265	4.021251	4.107907	3.130984	2.919453	2.338595	2.063491	1.752169	2.392010	2.512671	2.246580	0.434327	0.000000	45010.000000		1
18654.626953	3584.457764	3.290349	5.846769	13763.885742	16107.844727	1876.189819	1155.199341	273.623230	109.201355	89.915657	435.476349	538.581116	324.714600	1.675734	99998.000000	4.270787	3.554424	0.517242	0.766916	4.138741	4.207037	3.273277	3.062657	2.437153	2.038228	1.953835	2.638965	2.731251	2.511502	0.224205	4.999991	45073.000000		1
42562.976562	6065.430176	3.845422	9.941974	28262.589844	33777.238281	4288.354980	2644.716064	646.172791	220.795700	183.130905	838.767700	1106.140137	574.395691	0.995716	0.000000	4.629032	3.782862	0.584944	0.997473	4.451212	4.528624	3.632291	3.422379	2.810349	2.343991	2.262762	2.923642	3.043810	2.759211	0.000000	0.000000	45191.000000		1
12741.990234	2549.317627	2.235711	3.182418	9488.102539	11751.527344	1113.371582	694.343872	184.509338	65.134727	29.122829	150.526535	205.824142	158.744705	0.833841	99998.000000	4.105237	3.406424	0.349416	0.502757	3.977179	4.070094	3.046640	2.841575	2.266018	1.813813	1.464234	2.177613	2.313496	2.200699	0.000000	4.999991	45280.000000		1
20131.412109	4856.413574	4.092121	7.764854	13786.433594	16989.750000	1865.458374	1161.298950	296.519989	166.617493	101.747963	410.180420	511.145111	360.171448	0.824711	0.000000	4.303874	3.686316	0.611948	0.890133	4.139452	4.230187	3.270786	3.064944	2.472054	2.221721	2.007526	2.612975	2.708544	2.556509	0.000000	0.000000	45322.000000		1
13931.477539	2024.554688	3.111492	4.212387	10198.269531	11847.051758	1269.439575	778.995605	208.744446	71.357712	49.259644	191.407669	255.284225	206.946625	1.907266	99998.000000	4.143997	3.306329	0.492969	0.624528	4.008526	4.073610	3.103612	2.891535	2.319615	1.853441	1.692491	2.281959	2.407024	2.315858	0.280411	4.999991	45360.000000		1
9902.794922	557.302490	3.253344	4.613273	3604.261475	4542.593750	194.016510	130.824539	26.705177	30.396414	9.426990	21.444319	49.176380	35.074444	1.809637	0.000000	3.995758	2.746091	0.512330	0.664009	3.556816	3.657304	2.287839	2.116689	1.426595	1.482822	0.974373	1.331312	1.691757	1.544991	0.257592	0.000000	45428.000000		1
17447.318359	3819.552734	3.604891	8.649887	13433.166992	16041.306641	1810.657349	1123.794556	272.994141	115.714211	81.543304	343.571655	459.739197	225.621750	1.078826	0.000000	4.241729	3.582012	0.556892	0.937010	4.128179	4.205240	3.257836	3.050687	2.436153	2.063387	1.911388	2.536017	2.662512	2.353381	0.032951	0.000000	45474.000000		1
21589.445312	7961.704590	2.932636	7.610667	19408.560547	22456.179688	2715.783936	1717.124390	353.081909	169.340424	106.632599	479.453522	635.453735	399.621704	0.881703	0.000000	4.334241	3.901006	0.467258	0.881423	4.287993	4.351336	3.433895	3.234802	2.547875	2.228761	2.027890	2.680747	2.803084	2.601649	0.000000	0.000000	45531.000000		1
18850.648438	5169.058594	2.544085	5.026494	14413.114258	17492.687500	2054.898682	1233.291992	291.302307	126.328445	88.284355	441.523560	601.554199	365.262695	1.126383	99998.000000	4.275326	3.713412	0.405532	0.701265	4.158758	4.242857	3.312790	3.091066	2.464344	2.101501	1.945884	2.644954	2.779275	2.562605	0.051686	4.999991	45629.000000		1
21344.763672	7659.112793	3.453787	7.709347	19771.412109	23784.867188	2886.962402	1775.268311	414.152283	178.104416	113.019028	595.617981	822.442383	369.595337	0.206809	0.000000	4.329291	3.884178	0.538296	0.887018	4.296038	4.376301	3.460441	3.249264	2.617160	2.250675	2.053152	2.774968	2.915106	2.567726	0.000000	0.000000	45650.000000		1
17343.890625	3963.332031	2.803118	5.316366	13310.933594	15937.613281	1828.811279	1100.435303	232.557068	95.811760	83.072838	361.102722	491.535614	306.033325	0.992896	0.000000	4.239147	3.598060	0.447641	0.725615	4.124208	4.202423	3.262169	3.041564	2.366529	1.981419	1.919459	2.557631	2.691555	2.485769	0.000000	0.000000	45696.000000		1
8059.505371	1852.956909	2.254213	3.385945	7211.489746	8378.077148	783.713684	469.261780	90.094513	48.935852	12.254778	62.424122	53.743401	34.513203	0.026779	0.000000	3.906308	3.267865	0.352995	0.529680	3.858025	3.923144	2.894157	2.671415	1.954698	1.689627	1.088305	1.795352	1.730325	1.537985	0.000000	0.000000	45716.000000		1
26958.808594	9208.022461	3.086823	5.328701	20456.015625	23736.228516	3009.087646	1825.030640	387.339172	184.450745	81.604980	449.516602	596.518433	405.462311	2.102648	0.000000	4.430701	3.964166	0.489512	0.726621	4.310821	4.375412	3.478435	3.261270	2.588091	2.265880	1.911717	2.652746	2.775624	2.607950	0.322767	0.000000	45811.000000		1
9506.885742	1249.059082	2.883296	4.126042	6196.514160	7034.763672	617.765381	365.441559	73.442322	26.970379	20.343424	62.951443	77.284660	49.549515	0.992107	99998.000000	3.978038	3.096583	0.459889	0.615534	3.792147	3.847250	2.790823	2.562818	1.865946	1.430887	1.308424	1.799006	1.888093	1.695039	0.000000	4.999991	45846.000000		1
19272.564453	1897.720459	3.660398	2.362144	8921.724609	10386.078125	1039.494385	638.247559	141.796478	63.710041	37.353329	184.395248	258.488220	242.637817	0.892251	0.000000	4.284939	3.278232	0.563528	0.373306	3.950449	4.016451	3.016822	2.804989	2.151665	1.804208	1.572329	2.265750	2.412441	2.384959	0.000000	0.000000	45869.000000		1
19130.583984	4923.003906	3.845422	5.183765	15066.021484	18201.011719	2077.302002	1280.907959	320.912354	158.482590	88.626648	431.991699	641.951172	222.103195	1.694623	0.000000	4.281728	3.692230	0.584944	0.714645	4.177999	4.260096	3.317500	3.107518	2.506387	2.199981	1.947564	2.635475	2.807502	2.346555	0.229073	0.000000	45932.000000		1
13967.483398	5134.023926	3.287266	3.786831	9346.722656	11761.678711	1158.791870	687.760071	165.667694	72.702225	40.751606	148.250748	191.617355	79.532707	0.811474	0.000000	4.145118	3.710458	0.516835	0.578276	3.970659	4.070469	3.064005	2.837437	2.219238	1.861548	1.610145	2.170997	2.282435	1.900546	0.000000	0.000000	45976.000000		1
12220.240234	4106.818359	3.426034	3.842339	9595.737305	12273.421875	1192.731567	707.893799	217.270981	143.973602	67.237839	241.339569	316.968262	125.683937	0.497409	99998.000000	4.087080	3.613506	0.534792	0.584596	3.982078	4.088966	3.076543	2.849968	2.337002	2.158283	1.827614	2.382628	2.501016	2.099280	0.000000	4.999991	45999.000000		1
14613.107422	4390.463867	3.857757	6.145891	8558.362305	10439.495117	947.518799	594.202515	142.425552	44.038872	43.400539	186.109802	233.257080	181.490356	0.862856	0.000000	4.164742	3.642510	0.586335	0.788585	3.932391	4.018680	2.976588	2.773935	2.153588	1.643836	1.637495	2.269769	2.367835	2.258853	0.000000	0.000000	46040.000000		1
5285.531250	296.334961	1.745396	0.918954	2263.858887	3176.553223	0.000000	0.000000	0.000000	16.649105	0.000000	0.000000	0.000000	0.000000	0.579795	99998.000000	3.723089	2.471783	0.241894	0.000000	3.354849	3.501956	0.000000	0.000000	0.000000	1.221391	0.000000	0.000000	0.000000	0.000000	0.000000	4.999991	46060.000000		1
14672.617188	3257.498291	3.481541	5.788177	8079.414062	8952.538086	896.017273	589.712585	132.008682	92.798950	51.526192	206.971298	243.448837	183.297424	0.534793	0.000000	4.166508	3.512884	0.541772	0.762542	3.907380	3.951946	2.952316	2.770640	2.120603	1.967543	1.712028	2.315910	2.386408	2.263156	0.000000	0.000000	46131.000000		1
10169.846680	960.337952	3.265679	4.283313	5923.187012	6906.529297	577.121704	360.396545	70.944496	38.466557	36.378864	112.476288	124.894501	98.081398	0.868080	99998.000000	4.007314	2.982424	0.513974	0.631780	3.772555	3.839260	2.761267	2.556781	1.850919	1.585083	1.560849	2.051061	2.096543	1.991587	0.000000	4.999991	46234.000000		1
33891.058594	9510.256836	3.099157	9.830959	20971.167969	24807.292969	3132.982910	1892.268433	490.033844	188.175903	125.017853	548.816040	721.249512	379.882690	0.266833	0.000000	4.530085	3.978192	0.491244	0.992596	4.321623	4.394579	3.495958	3.276983	2.690226	2.274564	2.096972	2.739427	2.858086	2.579649	0.000000	0.000000	46261.000000		1
20864.074219	5685.895996	2.883296	4.693450	12858.000000	15592.128906	1685.901611	1039.004150	312.910065	122.871567	79.868835	394.511963	503.559113	276.885834	0.199003	99998.000000	4.319399	3.754799	0.459889	0.671492	4.109173	4.192905	3.226832	3.016617	2.495420	2.089451	1.902377	2.596060	2.702050	2.442301	0.000000	4.999991	46303.000000		1
15495.602539	5097.790039	2.170952	3.663482	11878.512695	13878.526367	1503.038940	936.290955	204.242188	122.520027	44.704960	219.044128	317.375305	256.267944	1.877536	0.000000	4.190208	3.707382	0.336650	0.563894	4.074762	4.142344	3.176970	2.971411	2.310145	2.088207	1.650356	2.340532	2.501573	2.408694	0.273588	0.000000	46382.000000		1
17500.498047	2599.591797	2.648932	6.118138	13706.324219	16827.191406	1886.566650	1127.680054	259.619965	69.362534	71.598244	302.721375	396.288177	274.298553	1.041502	99998.000000	4.243051	3.414905	0.423071	0.786619	4.136921	4.226012	3.275672	3.052186	2.414338	1.841125	1.854902	2.481043	2.598011	2.438224	0.017660	4.999991	46428.000000		1
7980.024902	733.584473	3.598723	5.723419	4969.420410	5945.855469	370.042480	224.715134	47.825703	24.642157	18.487013	29.514463	82.998825	70.777969	0.281238	0.000000	3.902004	2.865450	0.556148	0.757656	3.696306	3.774214	2.568252	2.351632	1.679661	1.391679	1.266867	1.470035	1.919072	1.849898	0.000000	0.000000	46454.000000		1
6898.937012	0.000000	1.884164	2.929552	2973.149658	3851.315186	72.316757	34.442280	33.292042	0.000000	0.000000	0.000000	0.000000	12.868442	0.663858	0.000000	3.838782	0.000000	0.275119	0.466801	3.473217	3.585609	1.859239	1.537092	1.522340	0.000000	0.000000	0.000000	0.000000	1.109526	0.000000	0.000000	46478.000000		0
29480.751953	6441.770020	3.358191	11.409833	19373.808594	22903.166016	2802.150146	1728.688477	420.029877	202.105148	135.144852	623.109497	812.929016	491.171753	1.787189	99998.000000	4.469539	3.809005	0.526105	1.057279	4.287215	4.359896	3.447491	3.237717	2.623280	2.305577	2.130800	2.794564	2.910053	2.691233	0.252171	4.999991	46515.000000		1
9889.874023	3264.408936	3.099157	7.777189	14077.156250	15943.965820	1887.309814	1202.075317	263.613403	100.082741	80.063110	358.382874	480.057953	238.302078	0.320607	0.000000	3.995191	3.513805	0.491244	0.890823	4.148515	4.202596	3.275843	3.079932	2.420968	2.000359	1.903432	2.554347	2.681294	2.377128	0.000000	0.000000	46572.000000		1
15598.592773	3154.615479	2.883296	5.325617	11372.230469	14508.515625	1513.992432	900.485657	218.834442	98.852333	64.499481	281.795135	398.113770	289.248535	0.503828	0.000000	4.193085	3.498946	0.459889	0.726370	4.055846	4.161623	3.180124	2.954477	2.340116	1.994987	1.809556	2.449934	2.600007	2.461271	0.000000	0.000000	46672.000000		1
9679.202148	2557.696045	3.839255	5.985537	6765.217285	8002.989746	700.930725	455.810516	102.077919	38.395630	44.412006	150.393936	179.180634	102.941368	1.681651	0.000000	3.985840	3.407849	0.584247	0.777103	3.830282	3.903252	2.845675	2.658784	2.008932	1.584282	1.647500	2.177230	2.253291	2.012590	0.225736	0.000000	46713.000000		1
16705.791016	4634.156250	4.530012	7.712430	12649.360352	15543.606445	1731.574829	1060.540894	245.641373	150.603638	95.999870	391.699585	525.552368	345.742615	0.180667	0.000000	4.222867	3.665971	0.656099	0.887191	4.102068	4.191552	3.238441	3.025527	2.390301	2.177835	1.982271	2.592953	2.720616	2.538753	0.000000	0.000000	46778.000000		1
14975.357422	3802.746338	2.812370	5.044997	11334.056641	13983.795898	1545.717896	919.546204	238.228073	126.720078	59.389725	231.046036	340.688385	199.829361	1.051177	0.000000	4.175377	3.580097	0.449072	0.702861	4.054385	4.145625	3.189130	2.963573	2.376993	2.102845	1.773711	2.363698	2.532357	2.300659	0.021676	0.000000	46852.000000		1
4649.312988	1359.552612	2.886379	4.064368	2943.891113	3831.829102	119.753914	73.423820	38.759514	11.326572	13.546865	17.185677	31.503475	38.358627	0.881314	0.000000	3.667389	3.133396	0.460353	0.608993	3.468922	3.583406	2.078290	1.865837	1.588378	1.054098	1.131839	1.235167	1.498358	1.583863	0.000000	0.000000	46912.000000		1
22789.988281	9292.698242	2.494745	12.063586	27861.962891	34156.925781	4325.063965	2615.380615	697.017456	248.129959	219.259995	930.459595	1340.713989	603.105286	1.516737	0.000000	4.357744	3.968142	0.397026	1.081476	4.445012	4.533479	3.635993	3.417535	2.843244	2.394679	2.340959	2.968698	3.127336	2.780393	0.180910	0.000000	46931.000000		1
6730.235352	1544.546021	2.701355	1.239663	5425.292480	6915.108398	536.968323	317.356812	74.059067	40.261292	19.479979	64.459389	103.857239	47.566669	0.339272	0.000000	3.828030	3.188801	0.431582	0.093304	3.734423	3.839799	2.729949	2.501548	1.869578	1.604888	1.289588	1.809286	2.016437	1.677303	0.000000	0.000000	46952.000000		1
6321.226562	2776.894531	1.933504	3.786831	7135.895020	8176.064453	818.229980	493.271759	93.215256	52.756603	29.597725	95.984451	123.457481	90.224030	1.176450	0.000000	3.800801	3.443559	0.286345	0.578276	3.853448	3.912544	2.912875	2.693086	1.969487	1.722277	1.471258	1.982201	2.091517	1.955322	0.070573	0.000000	46979.000000		1
22956.357422	4444.093262	3.651147	7.786440	14134.890625	16968.994141	1922.411987	1193.801636	305.629333	121.946449	93.406448	359.668793	475.083862	270.493225	0.008376	0.000000	4.360903	3.647783	0.562429	0.891339	4.150292	4.229656	3.283846	3.076932	2.485195	2.086169	1.970377	2.555903	2.676770	2.432156	0.000000	0.000000	47037.000000		1
11650.914062	2811.783936	2.278883	6.099635	11697.589844	14628.331055	1607.707153	967.100586	271.649628	135.952789	65.449272	281.674866	351.253265	281.665619	0.769171	0.000000	4.066360	3.448982	0.357722	0.785304	4.068096	4.165195	3.206207	2.985472	2.434009	2.133388	1.815905	2.449748	2.545620	2.449734	0.000000	0.000000	47070.000000		1
5005.151367	704.711426	0.774018	2.436154	3083.236084	3695.142334	108.143631	95.269028	4.341904	26.282705	7.271456	0.000000	0.000000	0.000000	0.953034	0.000000	3.699417	2.848011	0.000000	0.386705	3.489007	3.567631	2.034001	1.978952	0.637680	1.419670	0.861621	0.000000	0.000000	0.000000	0.000000	0.000000	47147.000000		1
9725.933594	3435.815430	5.458218	5.745005	7745.272461	9358.743164	902.912537	562.563354	132.536011	51.584782	29.113577	158.460999	184.179382	91.522285	2.197028	1479.219360	3.987931	3.536030	0.737051	0.759290	3.889037	3.971218	2.955646	2.750171	2.122334	1.712522	1.464096	2.199922	2.265241	1.961527	0.341836	3.170033	47163.000000		1
17141.855469	3751.214111	2.883296	6.099635	14089.871094	16320.527344	1964.144165	1203.506104	296.359619	99.025017	78.009338	439.667145	516.162354	283.660797	2.608895	0.000000	4.234058	3.574172	0.459889	0.785304	4.148907	4.212734	3.293173	3.080448	2.471819	1.995745	1.892147	2.643124	2.712786	2.452799	0.416457	0.000000	47210.000000		1
26032.275391	6295.634766	3.432201	7.351633	18443.660156	21704.082031	2694.537109	1611.790039	418.432526	155.611618	98.741318	524.747498	682.039734	404.756134	2.337040	99998.000000	4.415512	3.799040	0.535573	0.866384	4.265847	4.336542	3.430484	3.207309	2.621625	2.192042	1.994499	2.719950	2.833810	2.607193	0.368666	4.999991	47345.000000		1
29923.376953	7077.652344	4.110624	7.456481	23029.949219	27154.394531	3464.401611	2135.562988	506.864899	210.693359	141.037872	636.671814	840.910889	491.646637	2.490095	99998.000000	4.476011	3.849889	0.613908	0.872534	4.362293	4.433840	3.539628	3.329512	2.704892	2.323651	2.149336	2.803916	2.924750	2.691653	0.396216	4.999991	47482.000000		1
20485.720703	2200.922852	2.685936	5.596986	10430.450195	13056.581055	1408.793701	841.364197	206.616669	114.184677	82.193970	340.444763	462.397369	230.688324	0.249316	0.000000	4.311451	3.342605	0.429096	0.747954	4.018303	4.115829	3.148847	2.924984	2.315165	2.057608	1.914840	2.532047	2.665015	2.363026	0.000000	0.000000	47529.000000		1
21132.216797	6831.696289	3.382861	10.694406	16697.251953	19986.238281	2400.925049	1473.721802	354.781067	199.610413	151.038437	631.475708	834.897583	449.131134	0.539837	0.000000	4.324945	3.834528	0.529284	1.029157	4.222645	4.300731	3.380378	3.168416	2.549960	2.300183	2.179087	2.800357	2.921633	2.652373	0.000000	0.000000	47608.000000		1
25308.521484	4998.354980	3.108409	6.192147	16265.839844	19895.640625	2349.929199	1423.515503	331.708527	170.900803	98.377434	434.526550	548.717407	467.793915	1.992829	0.000000	4.403267	3.698827	0.492538	0.791841	4.211277	4.298758	3.371055	3.153362	2.520757	2.232744	1.992895	2.638016	2.739349	2.670055	0.299470	0.000000	47669.000000		1
15662.722656	3308.796143	3.487709	6.852067	11349.848633	13744.442383	1487.046631	917.732971	238.934250	107.693405	58.473854	274.039520	380.755402	183.729156	0.478340	0.000000	4.194867	3.519670	0.542540	0.835822	4.054990	4.138127	3.172325	2.962716	2.378278	2.032189	1.766962	2.437813	2.580646	2.264178	0.000000	0.000000	47706.000000		1
34357.007812	6150.973145	2.883296	8.196578	23966.583984	27443.576172	3560.971924	2214.463623	560.025452	250.233063	167.450104	683.815979	966.998779	526.209167	1.655578	0.000000	4.536016	3.788944	0.459889	0.913633	4.379606	4.438441	3.551569	3.345268	2.748208	2.398345	2.223886	2.834939	2.985426	2.721159	0.218950	0.000000	47766.000000		1
11458.538086	2660.501709	2.257297	4.872307	11964.128906	14688.279297	1607.512939	974.322693	271.976501	95.108673	56.555767	281.236969	379.108673	183.544128	0.371968	0.000000	4.059129	3.424963	0.353589	0.687735	4.077881	4.166971	3.206155	2.988703	2.434531	1.978220	1.752477	2.449072	2.578764	2.263741	0.000000	0.000000	47803.000000		1
19592.722656	7945.986816	2.818537	7.357800	15522.375000	18595.197266	2246.257080	1370.857544	378.855804	165.865051	115.757385	504.240631	697.430664	426.690765	0.690601	0.000000	4.292095	3.900148	0.450024	0.866748	4.190958	4.269401	3.351460	3.136992	2.578474	2.219755	2.063549	2.702638	2.843501	2.630113	0.000000	0.000000	47859.000000		1
23415.365234	2864.441650	3.796082	4.369658	13288.795898	15319.504883	1821.675537	1131.880127	277.706085	111.711517	58.338169	286.466980	397.783783	176.019806	1.476300	0.000000	4.369501	3.457040	0.579336	0.640447	4.123486	4.185245	3.260471	3.053800	2.443585	2.048098	1.765953	2.457075	2.599647	2.245562	0.169175	0.000000	47886.000000		1
5775.463379	1451.528198	3.574053	6.241487	3502.692383	4633.631836	204.340866	136.254990	47.477242	46.299255	18.184807	46.505863	68.850632	52.081264	0.856254	99998.000000	3.761587	3.161825	0.553161	0.795288	3.544402	3.665921	2.310355	2.134352	1.676485	1.665574	1.259709	1.667508	1.837908	1.716681	0.000000	4.999991	47940.000000		1
10016.446289	1606.933228	2.772281	3.586388	5759.541992	6807.791016	534.899170	360.149841	108.288567	36.826008	22.656229	65.372177	98.392853	38.845856	1.470120	99998.000000	4.000714	3.205998	0.442837	0.554657	3.760388	3.833006	2.728272	2.556483	2.034583	1.566155	1.355188	1.815393	1.992964	1.589345	0.167353	4.999991	47960.000000		1
10567.466797	2792.325439	3.490792	4.224722	7589.293945	9046.292969	892.211975	535.472717	109.031754	76.066582	26.143938	104.359886	153.286484	117.863579	1.465931	0.000000	4.023971	3.445966	0.542924	0.625798	3.880201	3.956471	2.950468	2.728737	2.037553	1.881194	1.417371	2.018534	2.185504	2.071380	0.166113	0.000000	47977.000000		1
4681.778320	731.842102	2.312804	4.385077	2302.997803	2916.603271	9.393068	12.837605	22.227589	9.294389	0.891200	0.000000	0.000000	11.184720	0.327357	2391.869385	3.670411	2.864417	0.364139	0.641977	3.362293	3.464877	0.972807	1.108484	1.346892	0.968221	0.000000	0.000000	0.000000	1.048625	0.000000	3.378737	48041.000000		1
15774.763672	3512.686768	3.567886	7.999218	10694.307617	13187.325195	1408.608643	864.951721	226.355682	98.812241	85.256126	332.331451	406.017365	235.933762	0.676117	0.000000	4.197963	3.545640	0.552411	0.903048	4.029153	4.120157	3.148790	2.936992	2.354791	1.994811	1.930726	2.521571	2.608545	2.372790	0.000000	0.000000	48064.000000		1
10165.834961	2603.699219	3.487709	5.131341	10778.061523	12800.242188	1381.983643	861.417725	179.439667	95.290611	55.612144	288.711945	358.188599	159.117828	0.800563	0.000000	4.007143	3.415591	0.542540	0.710231	4.032541	4.107218	3.140503	2.935214	2.253918	1.979050	1.745170	2.460465	2.554112	2.201719	0.000000	0.000000	48099.000000		1
37492.312500	7419.845703	4.156880	10.811588	26779.443359	31002.298828	4122.594727	2496.730469	577.226562	263.964966	173.925949	767.351379	983.771240	513.655273	1.533929	99998.000000	4.573942	3.870395	0.618767	1.033890	4.427802	4.491394	3.615171	3.397372	2.761346	2.421546	2.240364	2.884994	2.992894	2.710672	0.185805	4.999991	48163.000000		1
7035.839844	523.822388	2.716774	3.737491	3306.279785	4244.090820	182.600510	112.297432	17.173342	25.835564	19.853109	0.000000	19.310371	0.000000	0.361934	0.000000	3.847316	2.719184	0.434053	0.572580	3.519340	3.627785	2.261502	2.050370	1.234855	1.412218	1.297829	0.000000	1.285791	0.000000	0.000000	0.000000	48229.000000		1
14458.552734	2537.084473	2.689020	7.715514	9279.173828	11195.676758	1249.407593	725.205933	177.940979	89.064545	33.612751	108.479759	166.898102	121.261856	1.363335	99998.000000	4.160125	3.404335	0.429594	0.887365	3.967509	4.049050	3.096704	2.860461	2.250276	1.949705	1.526504	2.035349	2.222451	2.083724	0.134603	4.999991	48303.000000		1
12424.911133	2975.496338	3.052901	6.599201	9634.916992	11676.761719	1242.863892	749.993042	178.400452	91.155319	54.600677	186.948578	249.859940	225.908539	0.313956	0.000000	4.094293	3.473559	0.484713	0.819491	3.983848	4.067322	3.094424	2.875057	2.251396	1.959782	1.737198	2.271722	2.397697	2.353933	0.000000	0.000000	48367.000000		1
14047.145508	4183.569824	3.222507	4.819884	10726.384766	13448.623047	1401.738159	873.169861	218.088165	80.053856	62.303856	251.885956	331.316895	173.296860	0.005799	99998.000000	4.147588	3.621547	0.508194	0.683037	4.030453	4.128678	3.146667	2.941099	2.338632	1.903382	1.794515	2.401204	2.520244	2.238791	0.000000	4.999991	48418.000000		1
32396.398438	6552.235352	3.055985	9.571925	21772.275391	26528.851562	3288.051758	1995.370117	499.266541	167.736893	140.334778	632.502563	829.248169	371.442505	2.354413	99998.000000	4.510497	3.816390	0.485151	0.980999	4.337904	4.423718	3.516939	3.300024	2.698333	2.224629	2.147165	2.801062	2.918684	2.569892	0.371883	4.999991	48462.000000		1
9478.348633	898.903687	2.248045	4.946317	5526.528809	7026.011719	514.783936	318.636566	74.262596	51.085217	14.986970	92.876045	111.258209	74.089905	0.639218	99998.000000	3.976733	2.953713	0.351805	0.694282	3.742452	3.846709	2.711625	2.503296	1.870770	1.708295	1.175714	1.967904	2.046332	1.869759	0.000000	4.999991	48511.000000		1
5545.058594	868.316101	2.278883	3.737491	4102.861816	5500.338379	315.512726	193.964081	49.247307	19.566322	27.408270	95.013077	89.422256	102.503479	0.214480	99998.000000	3.743906	2.938678	0.357722	0.572580	3.613087	3.740389	2.499017	2.287721	1.692382	1.291509	1.437882	1.977783	1.951446	2.010739	0.000000	4.999991	48542.000000		1
13402.150391	3292.329102	3.731324	4.496091	11048.061523	13136.166016	1423.792969	901.367615	246.529495	90.146935	47.039352	242.252350	293.861786	198.154892	0.504507	0.000000	4.127174	3.517503	0.571863	0.652835	4.043286	4.118469	3.153447	2.954902	2.391869	1.954951	1.672461	2.384268	2.468143	2.297005	0.000000	0.000000	48578.000000		1
11371.092773	1909.771729	2.855542	5.023410	6857.723145	7777.238281	779.526001	466.137939	98.180077	51.458347	25.860233	81.765335	103.832565	56.315239	0.495566	0.000000	4.055802	3.280982	0.455689	0.700999	3.836180	3.890826	2.891831	2.668514	1.992023	1.711456	1.412632	1.912569	2.016334	1.750626	0.000000	0.000000	48601.000000		1
6073.521973	2016.006592	2.735276	4.095205	5682.608887	6945.294922	577.803223	338.976898	70.540527	20.596291	15.933678	66.577919	73.652016	42.863968	0.110577	99998.000000	3.783441	3.304492	0.437001	0.612276	3.754548	3.841691	2.761780	2.530170	1.848439	1.313789	1.202316	1.823330	1.867185	1.632092	0.000000	4.999991	48632.000000		1
17557.253906	4225.425293	4.514594	8.412439	10137.365234	12585.002930	1265.254883	794.957031	219.259995	53.512119	54.566757	250.862152	327.055176	241.607849	0.412891	0.000000	4.244457	3.625870	0.654619	0.924922	4.005925	4.099854	3.102178	2.900344	2.340959	1.728452	1.736928	2.399435	2.514621	2.383111	0.000000	0.000000	48671.000000		1
8674.649414	2302.877441	1.748480	1.504864	4205.692383	5270.565918	289.149841	177.635681	44.812893	22.548298	10.145500	0.653753	35.330395	48.741573	0.135408	0.000000	3.938252	3.362271	0.242661	0.177497	3.623837	3.721857	2.461123	2.249530	1.651403	1.353114	1.006274	0.000000	1.548149	1.687900	0.000000	0.000000	48705.000000		1
10698.282227	2257.105469	3.123827	3.959521	7503.430176	8636.972656	878.196350	535.506653	138.573975	53.709476	23.353153	104.285873	143.190323	67.589386	0.005241	99998.000000	4.029314	3.353552	0.494687	0.597643	3.875260	3.936362	2.943592	2.728765	2.141682	1.730051	1.368345	2.018225	2.155914	1.829878	0.000000	4.999991	48738.000000		1
11653.173828	2658.697754	1.421604	4.933982	8783.416016	10342.507812	1059.184082	650.480774	160.450012	88.817841	55.966774	265.281708	342.035980	232.239456	2.140040	0.000000	4.066444	3.424669	0.152779	0.693198	3.943663	4.014626	3.024971	2.813235	2.205340	1.948500	1.747930	2.423707	2.534072	2.365936	0.330422	0.000000	48795.000000		1
23516.589844	4476.734375	1.409269	6.500521	15589.946289	19534.054688	2273.042236	1364.135010	320.014984	119.667564	81.312027	369.175964	440.706360	264.035889	1.618774	0.000000	4.371374	3.650961	0.148994	0.812948	4.192844	4.290792	3.356607	3.134857	2.505170	2.077976	1.910155	2.567233	2.644149	2.421663	0.209186	0.000000	48831.000000		1
4433.867188	1875.560791	2.858626	3.133079	3512.927246	4239.523926	201.007339	121.409882	36.708828	5.630907	8.002302	7.900538	6.401842	59.340385	1.553500	99998.000000	3.646783	3.273131	0.456157	0.495971	3.545669	3.627317	2.303212	2.084254	1.564770	0.750578	0.903215	0.897657	0.806305	1.773350	0.191311	4.999991	48854.000000		1
5970.130371	2377.735352	2.803118	5.165262	7524.362793	8967.207031	856.385071	547.089172	115.143723	61.243053	40.415482	125.582176	184.623444	116.818192	0.443599	0.000000	3.775984	3.376163	0.447641	0.713092	3.876470	3.952657	2.932669	2.738058	2.061240	1.787057	1.606548	2.098928	2.266287	2.067510	0.000000	0.000000	48939.000000		1
19294.599609	6445.420898	2.537917	7.428727	16598.238281	19963.060547	2434.765869	1455.802246	348.650574	157.770248	102.802597	478.929291	690.853088	410.168091	1.970343	0.000000	4.285436	3.809251	0.404477	0.870914	4.220062	4.300227	3.386457	3.163102	2.542390	2.198025	2.012004	2.680271	2.839386	2.612962	0.294542	0.000000	49009.000000		1
21085.013672	2082.445801	1.646716	6.463516	12194.003906	14873.898438	1684.600220	1009.091858	256.995697	160.453094	62.553642	259.727905	402.082520	239.131607	0.158252	0.000000	4.323974	3.318574	0.216619	0.810469	4.086146	4.172425	3.226497	3.003931	2.409926	2.205348	1.796253	2.414519	2.604315	2.378637	0.000000	0.000000	49076.000000		1
9759.145508	3451.782959	2.463907	3.962604	7288.274902	8221.349609	840.164612	510.179901	129.088394	62.501217	37.954655	139.082779	194.448227	126.371613	0.372158	0.000000	3.989412	3.538043	0.391624	0.597981	3.862625	3.914943	2.924364	2.707723	2.110887	1.795888	1.579265	2.143273	2.288804	2.101650	0.000000	0.000000	49115.000000		1
7422.707031	1787.689575	2.180203	4.126042	3538.152344	4399.927734	239.026764	116.494400	9.109365	5.754257	0.000000	0.000000	0.000000	12.464472	0.147794	0.000000	3.870562	3.252292	0.338497	0.615534	3.548777	3.643445	2.378447	2.066305	0.959488	0.759989	0.000000	0.000000	0.000000	1.095674	0.000000	0.000000	49189.000000		1
26026.564453	3479.601318	2.568754	8.979847	22611.853516	25591.462891	3415.123535	2060.097900	448.958435	210.526840	128.752258	595.802979	742.773987	465.656891	2.921256	0.000000	4.415417	3.541529	0.409723	0.953269	4.354336	4.408095	3.533406	3.313888	2.652206	2.323308	2.109755	2.775103	2.870857	2.668066	0.465570	0.000000	49218.000000		1
8547.216797	1248.204956	3.654230	4.274062	4762.041992	6088.092773	431.652496	275.112671	102.407883	80.100113	23.192799	100.446625	96.298996	68.070450	0.693715	99998.000000	3.931825	3.096286	0.562796	0.630841	3.677793	3.784481	2.635134	2.439511	2.010333	1.903633	1.365353	2.001935	1.983622	1.832959	0.000000	4.999991	49279.000000		1
17625.572266	2512.050537	2.303553	5.297863	8869.776367	10915.559570	1122.520996	681.037537	176.220245	70.170479	55.686153	207.843994	304.001129	162.291000	0.965869	99998.000000	4.246143	3.400028	0.362398	0.724101	3.947913	4.038046	3.050195	2.833171	2.246056	1.846154	1.745747	2.317738	2.482875	2.210294	0.000000	4.999991	49335.000000		1
10970.656250	1884.300049	3.623393	4.696534	6460.025391	8120.674316	695.709961	429.589478	116.716431	71.450226	22.030230	95.006905	166.697662	92.351807	0.573016	99998.000000	4.040233	3.275150	0.559115	0.671777	3.810234	3.909592	2.842428	2.633054	2.067132	1.854004	1.343019	1.977755	2.221930	1.965445	0.000000	4.999991	49373.000000		1
2990.776367	320.237030	1.541869	1.036136	1846.197388	3028.872803	0.000000	0.000000	7.965297	7.490401	12.001911	0.000000	0.000000	0.000000	0.474701	99998.000000	3.475784	2.505471	0.188048	0.015417	3.266278	3.481281	0.000000	0.000000	0.901202	0.874505	1.079250	0.000000	0.000000	0.000000	0.000000	4.999991	49393.000000		1
11885.367188	3136.285645	2.186371	3.348940	6799.076660	7862.614746	716.401855	460.587219	127.102463	36.483715	21.401148	94.458000	139.292480	140.436554	0.728818	0.000000	4.075013	3.496416	0.339724	0.524907	3.832450	3.895567	2.855157	2.663312	2.104154	1.562099	1.330437	1.975239	2.143928	2.147480	0.000000	0.000000	49420.000000		1
7177.476074	1574.825317	1.893416	4.292564	7533.182129	8626.709961	836.658386	529.203491	147.538391	75.024277	45.824356	182.705353	265.084351	132.733368	0.588135	0.000000	3.855972	3.197232	0.277246	0.632717	3.876978	3.935845	2.922548	2.723623	2.168905	1.875202	1.661096	2.261751	2.423384	2.122980	0.000000	0.000000	49448.000000		1
7994.339844	1693.370361	3.876260	6.167478	6424.707520	8120.344727	743.147095	437.304993	100.412704	46.891331	29.332523	123.210785	205.201233	170.746613	2.457913	39099.804688	3.902783	3.228752	0.588413	0.790108	3.807853	3.909575	2.871075	2.640785	2.001789	1.671093	1.467349	2.090649	2.312180	2.232352	0.390567	4.592175	49537.000000		1
9811.167969	1419.124268	3.191670	4.425165	7067.769043	8452.515625	782.804016	496.657715	125.557510	55.679985	25.246569	100.964691	126.390114	136.375259	0.249721	0.000000	3.991721	3.152020	0.504018	0.645930	3.849282	3.926986	2.893653	2.696057	2.098843	1.745699	1.402202	2.004169	2.101713	2.134736	0.000000	0.000000	49566.000000		1
8049.184082	1696.155029	3.191670	4.530012	5577.860352	6771.853516	526.249268	333.185638	71.351547	34.346684	21.271629	63.127216	71.604416	80.208046	0.079110	99998.000000	3.905752	3.229465	0.504018	0.656099	3.746468	3.830708	2.721191	2.522686	1.853403	1.535885	1.327801	1.800217	1.854940	1.904218	0.000000	4.999991	49588.000000		1
13694.649414	1802.217163	1.548037	1.884164	6838.400391	8644.241211	773.484924	457.651489	133.081833	22.122742	30.411831	91.260162	105.133904	54.360146	1.987972	99998.000000	4.136551	3.255807	0.189781	0.275119	3.834955	3.936727	2.888452	2.660535	2.124119	1.344839	1.483043	1.960281	2.021743	1.735281	0.298410	4.999991	49610.000000		1
6696.175293	1382.554199	2.075356	3.120744	3509.461182	4334.971680	209.182327	137.207870	27.957176	34.112320	12.131429	33.788525	1.461692	42.540176	0.291552	99998.000000	3.825827	3.140682	0.317093	0.494258	3.545240	3.636986	2.320525	2.137379	1.446493	1.532911	1.083912	1.528769	0.164856	1.628799	0.000000	4.999991	49652.000000		1
26552.960938	4558.280762	3.327354	6.753388	15179.682617	18314.878906	2144.650879	1319.319092	333.965820	178.051987	97.766853	433.132690	525.462891	306.757996	2.252730	0.000000	4.424113	3.658801	0.522099	0.829522	4.181262	4.262804	3.331357	3.120350	2.523702	2.250547	1.990192	2.636621	2.720542	2.486796	0.352709	0.000000	49690.000000		1
11273.633789	1556.134766	2.803118	3.213256	6743.100586	8550.140625	752.197876	449.069458	113.839302	40.446316	18.342077	68.653275	100.616226	61.076530	0.836886	0.000000	4.052064	3.192047	0.447641	0.506945	3.828860	3.931973	2.876332	2.652313	2.056292	1.606879	1.263448	1.836661	2.002668	1.785874	0.000000	0.000000	49715.000000		1
8085.853027	2070.397461	2.747611	5.057332	5432.939941	6576.140625	510.812073	329.198364	72.455528	39.314587	33.341385	74.228676	116.990883	104.510986	0.151068	99998.000000	3.907726	3.316054	0.438955	0.703921	3.735035	3.817971	2.708261	2.517458	1.860072	1.594554	1.522984	1.870572	2.068152	2.019162	0.000000	4.999991	49754.000000		1
25529.056641	7151.964355	2.803118	6.333999	14644.271484	18776.000000	2087.515381	1272.606567	346.226776	164.067230	87.763206	415.564636	555.621887	311.978760	1.172131	0.000000	4.407035	3.854425	0.447641	0.801678	4.165668	4.273603	3.319630	3.104694	2.539361	2.215022	1.943313	2.618639	2.744779	2.494125	0.068976	0.000000	49796.000000		1
4336.001953	349.088470	1.640549	0.000000	2497.211670	3150.600342	17.441626	9.763117	19.264116	0.000000	0.000000	0.000000	0.000000	0.000000	0.513904	0.000000	3.637089	2.542936	0.214989	0.000000	3.397455	3.498393	1.241587	0.989588	1.284749	0.000000	0.000000	0.000000	0.000000	0.000000	0.000000	0.000000	49847.000000		1
11978.425781	1128.420166	2.907966	3.959521	6993.160645	8039.812500	802.092773	492.778381	140.094254	63.136467	33.893372	125.909050	149.499649	87.072449	0.602966	99998.000000	4.078400	3.052471	0.463589	0.597643	3.844673	3.905246	2.904225	2.692652	2.146420	1.800280	1.530115	2.100057	2.174640	1.939881	0.000000	4.999991	49881.000000		1
32754.943359	7025.201172	1.575791	6.408009	19336.611328	23010.726562	2843.265625	1749.845947	489.617523	167.163315	116.084259	551.532837	732.557556	463.165222	2.104909	0.000000	4.515277	3.846659	0.197498	0.806723	4.286380	4.361930	3.453817	3.243000	2.689857	2.223141	2.064773	2.741571	2.864842	2.665736	0.323233	0.000000	49910.000000		1
27773.037109	7488.085449	1.810155	12.085172	21450.535156	25572.716797	3205.817871	1957.748535	495.294708	198.611282	142.416306	743.547974	1015.706421	492.303467	1.702385	99998.000000	4.443624	3.874371	0.257716	1.082253	4.331438	4.407777	3.505939	3.291757	2.694864	2.298004	2.153560	2.871309	3.006768	2.692233	0.231058	4.999991	49942.000000		1
18536.656250	5943.246582	2.735276	8.363099	15977.998047	19281.953125	2280.615967	1380.293823	333.518677	122.473770	98.337341	538.895691	713.629578	465.228241	1.869028	0.000000	4.268032	3.774024	0.437001	0.922367	4.203522	4.285151	3.358052	3.139971	2.523120	2.088043	1.992718	2.731505	2.853473	2.667666	0.271616	0.000000	50008.000000		1
8815.218750	1692.035156	2.522498	3.167000	6009.836914	7278.471680	603.225586	363.517303	89.625786	43.406708	12.310285	77.605370	81.790001	62.895935	0.356479	99998.000000	3.945233	3.228409	0.401831	0.500648	3.778863	3.862040	2.780480	2.560525	1.952433	1.637557	1.090268	1.889892	1.912700	1.798623	0.000000	4.999991	50033.000000		1
21132.386719	2638.884766	2.587257	5.078918	9324.140625	13710.333008	1159.680054	714.119873	262.891815	156.428818	77.423431	390.752869	507.709839	292.603638	0.500978	7453.173828	4.324949	3.421420	0.412840	0.705771	3.969609	4.137048	3.064338	2.853771	2.419777	2.194317	1.888872	2.591902	2.705616	2.466280	0.000000	3.872341	50059.000000		1
8702.393555	809.737366	2.315888	5.532228	8628.415039	11024.270508	1047.172974	636.073547	186.708054	61.313976	55.433289	242.116669	303.982635	150.415527	1.447666	0.000000	3.939639	2.908344	0.364717	0.742900	3.935931	4.042350	3.020018	2.803507	2.271163	1.787560	1.743771	2.384025	2.482849	2.177293	0.160668	0.000000	50094.000000		1
25687.556641	3319.373291	3.694319	6.432679	17718.765625	20373.636719	2486.918213	1546.908203	317.406158	140.710999	92.496742	517.472961	731.922302	446.031982	0.358989	0.000000	4.409723	3.521056	0.567534	0.808392	4.248434	4.309069	3.395662	3.189465	2.501615	2.148328	1.966126	2.713888	2.864465	2.649366	0.000000	0.000000	50144.000000		1
13406.283203	2251.733643	2.833956	2.652015	9476.171875	10706.099609	1106.803223	696.696777	130.250961	69.988533	40.178032	175.813202	264.180817	142.949799	0.561860	0.000000	4.127308	3.352517	0.452393	0.423576	3.976633	4.029631	3.044070	2.843044	2.114781	1.845027	1.603989	2.245051	2.421901	2.155184	0.000000	0.000000	50166.000000		1
22639.853516	4234.882812	3.472290	5.649409	15530.165039	18839.673828	2192.485840	1327.814697	324.110199	157.683899	90.418304	373.095398	536.215942	323.570526	1.714228	0.000000	4.354874	3.626841	0.540616	0.752003	4.191176	4.275074	3.340937	3.123137	2.510693	2.197787	1.956256	2.571820	2.729340	2.509969	0.234069	0.000000	50237.000000		1
10118.980469	1557.735229	4.690367	5.310198	7528.522461	8827.976562	832.035889	497.191193	137.997314	51.017372	14.672429	79.674561	109.071838	113.475418	0.429858	0.000000	4.005137	3.192494	0.671207	0.725111	3.876710	3.945861	2.920142	2.696523	2.139871	1.707718	1.166502	1.901320	2.037713	2.054902	0.000000	0.000000	50289.000000		1
6633.300781	707.122864	2.112361	1.245830	4176.032715	6039.406738	261.205017	153.588699	83.809853	46.175903	1.776234	32.197315	97.834694	55.026234	0.771880	99998.000000	3.821730	2.849495	0.324768	0.095459	3.620764	3.780994	2.416981	2.186359	1.923295	1.664415	0.249500	1.507820	1.990493	1.740570	0.000000	4.999991	50318.000000		1
16211.708008	4591.323242	1.890332	2.877128	9235.103516	11047.398438	1099.907959	681.586426	151.581177	61.696362	25.829395	100.335609	161.217865	73.997398	0.569982	0.000000	4.209829	3.661938	0.276538	0.458959	3.965442	4.043260	3.041356	2.833521	2.180645	1.790260	1.412114	2.001455	2.207413	1.869216	0.000000	0.000000	50338.000000		1
29212.552734	7462.391602	2.207957	4.804465	14855.010742	17994.126953	2007.612549	1250.980347	315.861206	159.956619	77.244576	326.062195	495.532135	313.233856	0.708615	99998.000000	4.465569	3.872878	0.343991	0.681645	4.171873	4.255131	3.302680	3.097250	2.499496	2.204002	1.887868	2.513300	2.695072	2.495869	0.000000	4.999991	50362.000000		1
7794.997559	3549.593018	2.106194	5.439715	6922.043945	7944.256836	820.678467	501.656464	140.797348	73.399147	44.461346	190.245102	305.031097	172.618439	0.007033	0.000000	3.891816	3.550179	0.323498	0.735576	3.840234	3.900053	2.914173	2.700406	2.148594	1.865691	1.647983	2.279314	2.484344	2.237087	0.000000	0.000000	50412.000000		1
17921.681641	4819.889648	2.544085	4.967903	14232.777344	16334.298828	2032.516846	1230.387085	291.394806	113.392159	71.761688	324.578918	463.874481	211.125092	1.427461	0.000000	4.253379	3.683037	0.405532	0.696173	4.153290	4.213100	3.308034	3.090042	2.464482	2.054583	1.855893	2.511320	2.666400	2.324540	0.154564	0.000000	50486.000000		1
20243.347656	2592.295654	3.191670	6.093468	9753.686523	12254.870117	1306.845337	767.043030	205.438675	91.864578	45.059589	209.015808	284.009247	177.096039	0.874076	0.000000	4.306283	3.413685	0.504018	0.784864	3.989169	4.088309	3.116224	2.884820	2.312682	1.963148	1.653787	2.320179	2.453332	2.248209	0.000000	0.000000	50524.000000		1
5108.083496	1200.271240	2.130863	2.513247	2636.917236	3441.683838	41.843250	32.382339	17.999783	34.297344	7.441061	0.000000	0.000000	0.000000	0.565018	0.000000	3.708258	3.079279	0.328556	0.400235	3.421097	3.536771	1.621625	1.510308	1.255267	1.535260	0.871635	0.000000	0.000000	0.000000	0.000000	0.000000	50546.000000		1
22554.718750	8810.716797	2.479326	9.069276	24483.072266	29523.570312	3583.205811	2261.376465	580.174622	255.250305	149.188202	751.016846	1010.251343	704.501709	1.592053	0.000000	4.353238	3.945011	0.394334	0.957573	4.388866	4.470169	3.554272	3.354373	2.763559	2.406966	2.173734	2.875650	3.004429	2.847882	0.201957	0.000000	50569.000000		1
10251.975586	3277.927979	3.395196	4.829135	10354.642578	11215.045898	1297.267212	809.089783	195.885254	68.650192	38.327789	202.354935	222.553421	154.516891	0.291588	0.000000	4.010808	3.515599	0.530865	0.683869	4.015135	4.049801	3.113029	2.907997	2.292002	1.836642	1.583514	2.306114	2.347434	2.188976	0.000000	0.000000	50601.000000		1
9421.608398	3912.530518	1.933504	3.725156	8232.857422	10270.947266	1008.851318	626.294983	156.863617	76.553818	56.043869	198.216553	263.061432	147.930038	1.299518	0.000000	3.974125	3.592458	0.286345	0.571145	3.915551	4.011611	3.003827	2.796779	2.195522	1.883967	1.748528	2.297140	2.420057	2.170056	0.113782	0.000000	50662.000000		1
6555.227051	383.903900	3.222507	5.538395	3173.364502	4046.599121	178.381958	99.814453	40.030014	34.821579	13.463603	13.198401	26.535572	38.682419	2.570826	99998.000000	3.816588	2.584223	0.508194	0.743384	3.501520	3.607090	2.251351	1.999193	1.602386	1.541848	1.129161	1.120521	1.423828	1.587514	0.410073	4.999991	50709.000000		1
13280.219727	3245.678223	4.048949	7.727849	10303.989258	12371.741211	1346.730347	826.337158	279.374390	99.746613	69.525970	293.775452	381.267303	188.780319	1.037188	0.000000	4.123205	3.511306	0.607342	0.888059	4.013005	4.092431	3.129281	2.917157	2.446187	1.998898	1.842147	2.468015	2.581229	2.275957	0.015857	0.000000	50756.000000		1
23345.726562	5536.683105	1.366096	7.632253	14239.182617	18063.847656	1984.718872	1228.629395	359.884644	197.294525	108.418083	514.450867	683.156067	415.120575	1.972068	0.000000	4.368207	3.743250	0.135481	0.882653	4.153485	4.256810	3.297699	3.089421	2.556163	2.295115	2.035102	2.711344	2.834520	2.618174	0.294922	0.000000	50811.000000		1
11617.949219	3878.220947	2.386814	4.258643	10888.255859	13129.819336	1463.166138	875.057129	235.671646	120.531013	61.859798	298.271545	409.292297	207.304337	0.094034	0.000000	4.065129	3.588633	0.377819	0.629271	4.036958	4.118259	3.165294	2.942036	2.372307	2.081099	1.791409	2.474612	2.612034	2.316608	0.000000	0.000000	50854.000000		1
5668.726074	1443.797241	3.136162	6.352502	4313.774414	5100.050781	353.963867	221.464859	72.936592	30.738708	24.549644	67.512291	97.205612	61.693279	1.863127	0.000000	3.753485	3.159506	0.496399	0.802945	3.634857	3.707575	2.548959	2.345305	1.862945	1.487686	1.390045	1.829383	1.987691	1.790238	0.270242	0.000000	50904.000000		1
10233.165039	1695.569092	3.611058	5.072750	5520.873047	6420.276367	537.612854	334.375946	100.850594	44.288654	27.790653	116.229195	176.368271	96.869484	0.953104	0.000000	4.010010	3.229316	0.557634	0.705243	3.742008	3.807554	2.730470	2.524235	2.003679	1.646292	1.443899	2.065315	2.246420	1.986187	0.000000	0.000000	50946.000000		1
11845.291016	1668.157715	1.643633	4.551599	7305.364746	9060.085938	800.122253	503.512848	130.127609	81.339775	39.111057	159.373779	181.629135	109.343208	0.443815	0.000000	4.073546	3.222237	0.215805	0.658164	3.863642	3.957132	2.903156	2.702011	2.114369	1.910303	1.592300	2.202417	2.259186	2.038792	0.000000	0.000000	50999.000000		1
22488.728516	3695.857910	3.333522	6.278492	15911.166992	18970.802734	2261.071289	1384.444458	323.616791	191.401489	98.044388	400.007172	559.035583	292.332275	1.807274	0.000000	4.351965	3.567715	0.522903	0.797855	4.201702	4.278086	3.354314	3.141276	2.510031	2.281945	1.991423	2.602068	2.747439	2.465877	0.257024	0.000000	51057.000000		1
18630.943359	4605.406738	1.939672	6.284659	15269.810547	17448.978516	2139.078613	1307.600830	279.682770	136.122391	73.377563	357.500916	510.586975	274.443512	1.481574	0.000000	4.270235	3.663268	0.287728	0.798282	4.183834	4.241770	3.330227	3.116475	2.446666	2.133929	1.865563	2.553277	2.708070	2.438453	0.170723	0.000000	51086.000000		1
15423.572266	2623.814453	1.797820	0.000000	4743.918945	5898.630859	374.199371	226.352585	48.991356	42.111538	0.000000	44.149887	56.417000	59.078266	0.203623	99998.000000	4.188185	3.418933	0.254746	0.000000	3.676137	3.770751	2.573103	2.354785	1.690120	1.624401	0.000000	1.644930	1.751410	1.771428	0.000000	4.999991	51106.000000		1
35035.492188	11346.197266	3.755994	10.074574	27801.095703	34342.980469	4283.122070	2577.811279	620.935486	296.667999	169.673477	806.776978	1112.921265	546.056152	1.880890	99998.000000	4.544508	4.054850	0.574725	1.003227	4.444062	4.535838	3.631760	3.411251	2.793046	2.472271	2.229614	2.906754	3.046464	2.737237	0.274363	4.999991	51141.000000		1
4444.416992	2120.329346	3.204005	2.541001	3541.945312	4902.077637	190.137161	87.001518	24.614403	15.258339	6.953831	24.272108	54.048691	35.863880	0.411131	99998.000000	3.647815	3.326403	0.505693	0.405005	3.549242	3.690380	2.279067	1.939527	1.391189	1.183507	0.842224	1.385108	1.732785	1.554657	0.000000	4.999991	51205.000000		1
4357.945801	0.000000	1.236579	3.219423	2525.242920	3333.752930	39.129562	21.570753	14.422647	38.855106	6.861319	0.000000	0.000000	15.332349	0.661918	0.000000	3.639282	0.000000	0.092222	0.507778	3.402303	3.522933	1.592505	1.333865	1.159045	1.589448	0.836408	0.000000	0.000000	1.185609	0.000000	0.000000	51237.000000		0
15813.510742	2191.209229	3.487709	5.677163	10413.760742	12842.582031	1383.445435	833.784363	229.695358	100.489792	55.436371	225.282532	322.636169	172.732544	0.203158	0.000000	4.199028	3.340684	0.542540	0.754131	4.017608	4.108652	3.140962	2.921054	2.361152	2.002122	1.743795	2.352727	2.508713	2.237374	0.000000	0.000000	51277.000000		1
5098.523926	1820.651733	2.713690	7.703179	8341.469727	10446.192383	1035.843262	628.077393	150.788651	79.255173	64.129433	202.539963	262.669769	180.010162	0.370873	0.000000	3.707444	3.260227	0.433560	0.886670	3.921242	4.018958	3.015294	2.798013	2.178369	1.899028	1.807057	2.306511	2.419410	2.255297	0.000000	0.000000	51319.000000		1
13755.522461	2766.619385	2.581089	4.816800	9164.875000	10621.697266	1156.513062	705.476135	157.202835	76.991707	51.313412	222.115540	288.203125	215.180206	0.155045	9390.100586	4.138477	3.441949	0.411803	0.682759	3.962126	4.026194	3.063151	2.848482	2.196460	1.886444	1.710231	2.346579	2.459699	2.332802	0.000000	3.972670	51364.000000		1
15472.745117	1490.266113	2.204873	3.376694	7258.670898	8664.833984	775.313599	493.768250	130.220123	38.176685	19.347378	105.507034	121.425301	124.061897	0.181895	99998.000000	4.189568	3.173264	0.343384	0.528492	3.860857	3.937760	2.889477	2.693523	2.114678	1.581798	1.286622	2.023281	2.084309	2.093638	0.000000	4.999991	51406.000000		1
6318.291016	1013.547852	2.235711	3.015897	3189.282715	3811.717041	129.998093	76.214600	28.327225	28.567757	1.162570	0.000000	0.000000	19.896282	0.202680	0.000000	3.800600	3.005844	0.349416	0.479416	3.503693	3.581121	2.113937	1.882038	1.452204	1.455876	0.065419	0.000000	0.000000	1.298772	0.000000	0.000000	51430.000000		1
38576.984375	7389.421387	2.618094	11.249479	31919.921875	36638.367188	4816.876953	3013.130371	700.576111	289.846771	177.882385	762.096680	1070.319458	562.995117	0.742164	0.000000	4.586329	3.868610	0.417985	1.051132	4.504062	4.563936	3.682765	3.479018	2.845455	2.462168	2.250133	2.882010	3.029513	2.750505	0.000000	0.000000	51479.000000		1
10344.561523	1098.310547	3.037483	4.483756	7867.437988	9404.370117	881.002563	569.483276	130.457565	57.160183	41.550297	135.280533	190.266678	166.136429	0.106825	0.000000	4.014712	3.040725	0.482514	0.651642	3.895833	3.973330	2.944977	2.755481	2.115469	1.757094	1.618574	2.131235	2.279363	2.220465	0.000000	0.000000	51523.000000		1
16747.343750	3003.922363	4.079786	4.471421	9683.988281	11551.118164	1274.503052	748.855103	185.520813	82.952576	70.962997	230.309021	257.979431	119.596642	0.425717	0.000000	4.223946	3.477689	0.610637	0.650446	3.986054	4.062624	3.105341	2.874398	2.268393	1.918830	1.851032	2.362311	2.411585	2.077719	0.000000	0.000000	51542.000000		1
36523.585938	8312.036133	2.605759	9.849462	26186.673828	31515.828125	3989.420410	2423.874268	598.405701	251.466553	205.355408	931.329163	1202.547119	720.247253	2.162419	0.000000	4.562573	3.919708	0.415934	0.993412	4.418080	4.498529	3.600910	3.384510	2.776996	2.400480	2.312506	2.969103	3.080102	2.857482	0.334940	0.000000	51616.000000		1
7278.854004	1427.471924	1.440106	1.535702	3923.875732	4888.731445	228.159668	133.414871	25.243484	12.812935	0.000000	0.000000	6.074965	25.961996	0.060229	0.000000	3.862063	3.154567	0.158394	0.186307	3.593715	3.689196	2.358239	2.125204	1.402149	1.107649	0.000000	0.000000	0.783544	1.414338	0.000000	0.000000	51655.000000		1
19138.882812	7208.214844	4.048949	5.627823	15778.828125	19095.878906	2287.711670	1373.598999	336.781281	136.646637	110.033966	458.080139	633.911865	339.646057	1.934872	0.000000	4.281917	3.857828	0.607342	0.750340	4.198075	4.280940	3.359401	3.137860	2.527348	2.135599	2.041527	2.660941	2.802029	2.531027	0.286652	0.000000	51715.000000		1
35085.996094	6339.713379	2.337474	6.463516	22162.103516	26227.035156	3389.287842	2052.962158	521.833374	211.109665	146.511505	623.226685	848.536987	456.260742	1.090765	99998.000000	4.545134	3.802070	0.368747	0.810469	4.345611	4.418749	3.530108	3.312381	2.717532	2.324508	2.165872	2.794646	2.928671	2.659213	0.037731	4.999991	51829.000000		1
15406.919922	2313.161865	2.254213	4.304899	11767.219727	13769.528320	1652.812988	979.198059	248.715866	154.498398	56.663700	253.850296	321.877563	142.255951	1.058255	0.000000	4.187716	3.364206	0.352995	0.633963	4.070674	4.138919	3.218224	2.990870	2.395704	2.188924	1.753305	2.404578	2.507691	2.153070	0.024591	0.000000	51863.000000		1
24413.144531	7283.926758	1.319840	9.417738	21829.884766	26024.337891	3270.224854	2007.452271	511.209869	172.177475	131.499878	572.863037	694.892761	448.785767	1.130926	0.000000	4.387624	3.862365	0.120521	0.973947	4.339051	4.415380	3.514578	3.302645	2.708599	2.235976	2.118925	2.758051	2.841918	2.652039	0.053434	0.000000	51934.000000		1
14761.734375	5730.900391	2.966557	9.781619	15695.986328	18627.984375	2251.468506	1378.239990	337.854431	137.510071	83.430550	348.336060	499.137024	306.159760	0.657428	0.000000	4.169137	3.758223	0.472253	0.990411	4.195788	4.270166	3.352466	3.139325	2.528730	2.138335	1.921325	2.541998	2.698220	2.485948	0.000000	0.000000	51994.000000		1
10194.858398	3448.884277	3.851590	5.313282	9050.637695	10777.139648	1086.475220	680.750732	165.766373	81.231850	50.783009	201.716599	282.174438	193.017380	0.253817	0.000000	4.008381	3.537679	0.585640	0.725363	3.956679	4.032504	3.036020	2.832988	2.219496	1.909726	1.705718	2.304742	2.450518	2.285596	0.000000	0.000000	52046.000000		1
10612.334961	2241.446289	1.335259	1.689889	7120.624023	9421.845703	806.521057	501.289490	159.355286	60.903839	43.101418	174.684555	245.326843	115.560028	0.687430	99998.000000	4.025811	3.350528	0.125565	0.227858	3.852518	3.974136	2.906616	2.700089	2.202367	1.784645	1.634492	2.242254	2.389745	2.062808	0.000000	4.999991	52081.000000		1
20080.609375	6795.215820	3.055985	9.167955	17771.152344	21153.412109	2614.553955	1584.363281	402.936737	157.514297	143.048477	624.395447	840.072083	510.022644	1.305678	0.000000	4.302777	3.832203	0.485151	0.962272	4.249716	4.325380	3.417397	3.199855	2.605237	2.197320	2.155483	2.795460	2.924317	2.707589	0.115836	0.000000	52101.000000		1
4456.958496	351.404358	3.339689	4.974071	2789.827637	3955.268066	147.778931	72.634384	30.717121	37.038788	13.775061	8.699227	0.000000	11.878562	0.283619	99998.000000	3.649039	2.545807	0.523706	0.696712	3.445577	3.597176	2.169612	1.861142	1.487381	1.568657	1.139094	0.939481	0.000000	1.074764	0.000000	4.999991	52244.000000		1
32053.841797	5727.168945	2.661267	9.892633	23524.533203	29572.394531	3637.861816	2176.114258	545.254333	256.641083	148.537521	681.438416	872.361938	479.111237	1.807493	99998.000000	4.505880	3.757940	0.425088	0.995312	4.371521	4.470887	3.560846	3.337682	2.736599	2.409326	2.171836	2.833427	2.940697	2.680436	0.257077	4.999991	52302.000000		1
10842.002930	2219.742920	3.860841	5.359538	7878.008789	10108.822266	968.108948	573.815918	128.681335	100.727242	44.115967	145.922516	227.160538	124.527534	0.241901	0.000000	4.035110	3.346303	0.586682	0.729127	3.896416	4.004701	2.985924	2.758773	2.109516	2.003147	1.644596	2.164122	2.356333	2.095265	0.000000	0.000000	52365.000000		1
8277.926758	3058.708008	1.964342	2.932636	6415.292969	7459.693359	687.155701	426.394714	71.952873	19.106846	21.447403	60.484451	72.563454	38.306202	0.538661	0.000000	3.917922	3.485538	0.293217	0.467258	3.807216	3.872721	2.837055	2.629812	1.857048	1.281189	1.331375	1.781644	1.860718	1.583269	0.000000	0.000000	52400.000000		1
9831.730469	1612.857056	1.409269	4.557766	6320.375488	7406.212402	702.589783	422.614075	93.024063	45.022587	20.522282	107.739662	104.816277	103.545776	0.279122	0.000000	3.992630	3.207596	0.148994	0.658752	3.800743	3.869596	2.846702	2.625944	1.968595	1.653430	1.312226	2.032376	2.020429	2.015132	0.000000	0.000000	52449.000000		1
30727.656250	4824.959473	2.497828	4.662613	16776.478516	20906.736328	2485.046387	1480.916138	385.165131	177.981064	104.729935	492.263397	644.485962	404.836304	2.179602	0.000000	4.487529	3.683494	0.397563	0.668629	4.224701	4.320286	3.395334	3.170531	2.585647	2.250374	2.020071	2.692198	2.809213	2.607280	0.338377	0.000000	52488.000000		1
14547.333984	3876.623535	2.766114	4.693450	8415.627930	10422.774414	1031.535278	613.182922	147.297867	74.854675	41.704483	216.743668	242.949280	183.315933	0.161370	0.000000	4.162784	3.588454	0.441870	0.671492	3.925086	4.017983	3.013484	2.787590	2.168196	1.874219	1.620183	2.335946	2.385516	2.263200	0.000000	0.000000	52527.000000		1
24026.250000	3847.398926	2.858626	6.333999	14454.874023	16582.027344	2039.091431	1245.546753	308.262848	117.354759	91.121399	380.903412	494.681030	312.589355	0.104200	0.000000	4.380686	3.585167	0.456157	0.801678	4.160014	4.219637	3.309437	3.095360	2.488921	2.069501	1.959620	2.580815	2.694325	2.494974	0.000000	0.000000	52581.000000		1
18299.349609	5806.532227	4.937066	4.311067	14001.175781	16377.471680	1944.580933	1190.387939	283.151978	73.303551	71.363884	312.364227	470.945496	288.107544	1.491946	0.000000	4.262435	3.763917	0.693469	0.634585	4.146164	4.214247	3.288826	3.075689	2.452020	1.865125	1.853478	2.494661	2.672971	2.459555	0.173753	0.000000	52611.000000		1
25358.853516	5065.216797	2.639680	7.191279	16514.654297	19897.355469	2411.033447	1463.499268	342.242584	157.270676	92.505997	414.728943	527.788025	248.629517	1.023738	99998.000000	4.404130	3.704598	0.421551	0.856806	4.217869	4.298795	3.382203	3.165392	2.534334	2.196648	1.966170	2.617764	2.722460	2.395553	0.010189	4.999991	52656.000000		1
7729.533203	2548.117920	3.509295	5.893025	8554.785156	10554.860352	1046.651733	639.172668	150.008469	83.467560	48.692234	196.884384	234.216125	169.864670	0.870723	0.000000	3.888153	3.406219	0.545220	0.770338	3.932209	4.023452	3.019802	2.805618	2.176116	1.921518	1.687460	2.294211	2.369617	2.230103	0.000000	0.000000	52700.000000		1
12536.776367	4597.959473	3.851590	6.037961	11211.085938	13189.986328	1445.860229	918.781433	228.717819	94.300728	57.631992	246.480148	322.993866	222.630524	0.126971	0.000000	4.098186	3.662565	0.585640	0.780890	4.049648	4.120245	3.160126	2.963212	2.359300	1.974515	1.760664	2.391782	2.509194	2.347585	0.000000	0.000000	52758.000000		1
6580.306641	898.709412	2.359060	3.318103	4498.123047	5162.838379	345.415741	220.823441	55.229759	22.283096	15.764072	53.191410	84.395760	80.667519	0.072310	0.000000	3.818246	2.953619	0.372739	0.520890	3.653031	3.712888	2.538342	2.344045	1.742173	1.347975	1.197668	1.725842	1.926321	1.906699	0.000000	0.000000	52796.000000		1
12661.220703	3126.463867	3.219423	8.467947	11644.660156	13536.321289	1572.857910	954.549744	205.241318	90.446060	62.840427	247.796906	386.765594	193.535446	0.488867	0.000000	4.102476	3.495054	0.507778	0.927778	4.066127	4.131501	3.196690	2.979799	2.312265	1.956390	1.798239	2.394096	2.587448	2.286761	0.000000	0.000000	52829.000000		1
9934.912109	2249.605957	4.011944	4.637943	7715.970703	8860.685547	897.216858	567.688538	112.016808	57.086170	38.617661	147.285538	250.041870	124.666306	0.620289	99998.000000	3.997164	3.352107	0.603355	0.666325	3.887391	3.947467	2.952897	2.754110	2.049283	1.756531	1.586786	2.168160	2.398013	2.095749	0.000000	4.999991	52897.000000		1
12610.450195	3115.251465	3.438369	6.531359	10868.541992	12482.518555	1408.886230	867.104187	189.952133	105.281921	69.078835	269.811737	383.364227	192.709000	0.266931	0.000000	4.100730	3.493493	0.536352	0.815004	4.036171	4.096302	3.148876	2.938071	2.278644	2.022354	1.839345	2.431061	2.583611	2.284902	0.000000	0.000000	52938.000000		1
44025.339844	9470.173828	2.112361	9.772368	33389.894531	40534.726562	5147.675781	3159.771484	750.060852	419.820190	189.622177	939.334595	1359.922607	757.979919	1.925349	0.000000	4.643703	3.976358	0.324768	0.990000	4.523615	4.607827	3.711611	3.499656	2.875097	2.623063	2.277889	2.972820	3.133514	2.879658	0.284509	0.000000	53015.000000		1
23964.203125	8502.811523	3.228674	7.986883	19901.123047	22828.402344	2922.551758	1817.512451	409.933716	190.306763	137.682770	563.272644	756.712463	327.456055	1.303341	0.000000	4.379563	3.929563	0.509024	0.902377	4.298878	4.358476	3.465762	3.259477	2.612714	2.279454	2.138880	2.750719	2.878931	2.515153	0.115058	0.000000	53092.000000		1
10403.720703	1710.272339	2.100026	2.534833	5539.017578	6574.475586	584.393188	340.413910	87.794044	23.578266	12.846855	47.054771	65.116226	82.005867	2.105415	99998.000000	4.017189	3.233065	0.322225	0.403949	3.743433	3.817861	2.766705	2.532007	1.943465	1.372512	1.108797	1.672604	1.813689	1.913845	0.323338	4.999991	53142.000000		1
5697.238281	1632.512817	1.218077	3.404448	6246.217773	7202.284668	669.121948	412.067688	89.409920	44.273239	14.835867	81.555641	104.452400	123.787437	1.239609	0.000000	3.755664	3.212857	0.085675	0.532047	3.795617	3.857470	2.825505	2.614969	1.951386	1.646141	1.171313	1.911454	2.018919	2.092677	0.093285	0.000000	53178.000000		1
11344.572266	1867.086670	2.096942	3.330438	6287.444336	7668.863770	674.111450	411.423187	103.866486	76.911530	23.522758	90.224030	151.103195	49.931896	0.429641	0.000000	4.054788	3.271164	0.321587	0.522501	3.798474	3.884731	2.828732	2.614289	2.016475	1.885991	1.371488	1.955322	2.179274	1.698378	0.000000	0.000000	53204.000000		1
11800.691406	5071.122070	2.457740	4.878475	9505.143555	12223.890625	1224.799316	734.512634	150.282928	98.053642	47.702354	231.696716	272.155365	176.429947	0.351806	0.000000	4.071908	3.705104	0.390536	0.688284	3.977959	4.087209	3.088065	2.865999	2.176910	1.991464	1.678540	2.364920	2.434817	2.246572	0.000000	0.000000	53249.000000		1
13768.418945	1624.186646	3.345856	3.885511	5205.751953	6052.182617	514.904175	309.548767	87.568932	56.827137	14.206784	64.283615	93.014809	101.781883	0.363616	99998.000000	4.138884	3.210636	0.524507	0.589448	3.716483	3.781912	2.711726	2.490729	1.942350	1.754556	1.152496	1.808100	1.968552	2.007670	0.000000	4.999991	53309.000000		1
22461.134766	3806.456055	2.254213	4.150712	11564.300781	14285.854492	1522.121094	958.533936	263.625732	94.350067	68.255470	266.175995	368.916931	212.932159	2.576453	99998.000000	4.351432	3.580521	0.352995	0.618123	4.063119	4.154906	3.182449	2.981607	2.420988	1.974742	1.834137	2.425169	2.566929	2.328241	0.411022	4.999991	53367.000000		1
45356.414062	9509.586914	3.376694	9.849462	26531.939453	32461.826172	4142.299805	2483.399658	650.357422	242.659409	157.301514	677.824280	876.071655	435.997498	2.101326	0.000000	4.656639	3.978162	0.528492	0.993412	4.423769	4.511373	3.617242	3.395047	2.813152	2.384997	2.196733	2.831117	2.942540	2.639484	0.322493	0.000000	53411.000000		1
4748.815918	359.539276	2.645848	3.015897	2502.182617	3340.694336	20.947838	16.843382	4.878475	11.656532	0.000000	0.000000	0.000000	0.000000	0.400595	0.000000	3.676585	2.555746	0.422565	0.479416	3.398319	3.523837	1.321139	1.226429	0.688284	1.066569	0.000000	0.000000	0.000000	0.000000	0.000000	0.000000	53432.000000		1
7663.726074	3154.165283	3.765245	6.429595	6072.750977	7388.008789	608.911987	379.762421	74.305771	32.724636	21.188370	48.550385	77.654709	54.397152	0.985389	4395.827637	3.884440	3.498884	0.575793	0.808184	3.783386	3.868527	2.784554	2.579512	1.871023	1.514875	1.326097	1.686193	1.890168	1.735576	0.000000	3.643041	53461.000000		1
7057.166992	1743.943726	2.519415	5.294779	4599.464355	5562.148926	362.721680	223.490875	40.538830	47.554337	18.203310	48.849506	74.555550	118.252129	0.864952	0.000000	3.848630	3.241533	0.401300	0.723848	3.662707	3.745243	2.559573	2.349260	1.607871	1.677190	1.260150	1.688860	1.872480	2.072809	0.000000	0.000000	53477.000000		1
7518.688477	1932.757935	3.638812	4.696534	4434.345215	4834.432617	327.375885	199.715256	30.325487	19.742096	14.943798	47.335388	91.238579	71.468727	0.493506	0.000000	3.876142	3.286177	0.560960	0.671777	3.646830	3.684345	2.515047	2.300411	1.481808	1.295393	1.174461	1.675186	1.960178	1.854116	0.000000	0.000000	53496.000000		1
6231.218262	1363.176025	3.173167	3.965688	5712.595215	6316.566895	538.945007	350.331238	77.691711	41.303596	13.549948	36.092079	75.190804	61.421909	0.729606	99998.000000	3.794573	3.134552	0.501493	0.598319	3.756834	3.800481	2.731544	2.544479	1.890375	1.615988	1.131938	1.557412	1.876165	1.788323	0.000000	4.999991	53524.000000		1
37356.597656	7917.496094	3.370527	7.111102	21716.140625	26310.273438	3252.493164	1983.318970	469.570160	217.101379	110.792564	491.665131	698.278748	402.400146	2.070806	99998.000000	4.572367	3.898588	0.527698	0.851937	4.336782	4.420125	3.512216	3.297393	2.671700	2.336663	2.044511	2.691669	2.844029	2.604658	0.316139	4.999991	53548.000000		1
19196.501953	2053.430908	2.803118	3.978023	9722.849609	11383.652344	1213.355591	750.810181	147.427383	62.979195	53.132820	168.436890	261.093994	240.858505	0.781807	0.000000	4.283222	3.312480	0.447641	0.599667	3.987794	4.056282	3.083988	2.875530	2.168578	1.799197	1.725363	2.226437	2.416797	2.381762	0.000000	0.000000	53572.000000		1
26140.353516	7026.036621	1.514116	6.087300	17587.275391	21249.695312	2566.423096	1575.608521	425.229065	175.137863	120.931900	599.330811	752.901001	453.494629	0.641813	99998.000000	4.417312	3.846710	0.180159	0.784425	4.245199	4.327353	3.409328	3.197448	2.628623	2.243380	2.082541	2.777667	2.876738	2.656572	0.000000	4.999991	53625.000000		1
31362.378906	7721.564453	2.981975	10.725244	19737.775391	23670.941406	2940.502197	1777.519409	391.172272	184.608017	140.294693	536.471863	709.549805	458.595123	1.507521	0.000000	4.496409	3.887705	0.474504	1.030407	4.295298	4.374216	3.468421	3.249814	2.592368	2.266251	2.147041	2.729547	2.850983	2.661429	0.178263	0.000000	53695.000000		1
13522.807617	3609.781494	2.281967	4.779795	10323.728516	12166.657227	1364.455688	805.025391	199.622742	115.868401	51.461433	199.903366	266.530609	193.849991	0.096010	0.000000	4.131067	3.557481	0.358309	0.679409	4.013836	4.085171	3.134959	2.905810	2.300210	2.063965	1.711482	2.300820	2.425747	2.287466	0.000000	0.000000	53725.000000		1
8548.169922	2369.513916	1.569623	5.007992	8638.403320	9929.151367	1023.283203	642.385925	146.563934	43.678074	39.570534	137.553253	176.716736	132.844376	0.037197	0.000000	3.931873	3.374659	0.195795	0.699664	3.936434	3.996912	3.009996	2.807796	2.166027	1.640263	1.597372	2.138471	2.247278	2.123343	0.000000	0.000000	53755.000000		1
18109.015625	5659.326660	3.512378	11.502345	16833.355469	19807.322266	2421.256104	1471.723511	337.410370	101.245308	117.798820	534.048035	647.566650	421.843140	0.973441	0.000000	4.257895	3.752765	0.545601	1.060786	4.226171	4.296826	3.384041	3.167826	2.528158	2.005375	2.071141	2.727580	2.811285	2.625151	0.000000	0.000000	53775.000000		1
8563.542969	1516.780029	3.839255	3.620309	5444.279297	6531.500488	517.371155	282.834351	48.309853	41.454700	6.340167	26.908705	12.936284	25.058460	1.107585	0.000000	3.932653	3.180923	0.584247	0.558746	3.735940	3.815013	2.713802	2.451532	1.684036	1.617574	0.802101	1.429893	1.111809	1.398954	0.044377	0.000000	53877.000000		1
27814.750000	8620.579102	2.729109	6.537526	19786.199219	23885.046875	2843.154785	1739.937866	405.175507	202.459778	110.144981	531.423767	661.036377	344.641724	1.529507	99998.000000	4.444275	3.935536	0.436021	0.815413	4.296362	4.378126	3.453800	3.240534	2.607643	2.306339	2.041965	2.725441	2.820225	2.537368	0.184551	4.999991	53925.000000		1
15717.082031	2996.650879	2.346725	3.200921	8085.741699	11085.698242	962.373169	601.224182	219.941498	86.776405	51.495354	197.248260	268.942108	211.735672	1.794052	99998.000000	4.196372	3.476636	0.370462	0.505275	3.907720	4.044763	2.983344	2.779037	2.342307	1.938402	1.711768	2.295013	2.429659	2.325794	0.253835	4.999991	53961.000000		1
10185.324219	1414.190308	3.308852	3.527797	5629.651855	7555.240234	574.284668	347.093292	110.218994	25.249653	18.949575	80.772369	58.217903	66.716690	1.306628	99998.000000	4.007975	3.150508	0.519677	0.547504	3.750482	3.878248	2.759127	2.540446	2.042256	1.402255	1.277599	1.907263	1.765057	1.824234	0.116152	4.999991	53989.000000		1
4094.511230	316.410095	2.198706	2.396065	1796.900757	3138.879150	0.000000	0.000000	30.849722	24.938196	17.552641	12.523063	15.421778	66.655014	0.190957	0.000000	3.612202	2.500250	0.342167	0.379499	3.254524	3.496775	0.000000	0.000000	1.489251	1.396865	1.244342	1.097711	1.188134	1.823833	0.000000	0.000000	54028.000000		1
17476.019531	4687.810059	2.818537	7.573662	13502.001953	16271.470703	1869.886719	1148.532349	278.609619	127.472511	72.535706	347.836487	452.890198	261.309845	0.130705	0.000000	4.242443	3.670970	0.450024	0.879306	4.130398	4.211427	3.271815	3.060143	2.444996	2.105417	1.860552	2.541375	2.655993	2.417156	0.000000	0.000000	54073.000000		1
17452.814453	8133.422852	2.655099	10.244180	26608.976562	30021.732422	3968.685547	2484.377197	569.430847	224.147720	169.337341	753.875427	952.970886	488.257599	2.074730	99998.000000	4.241866	3.910273	0.424081	1.010477	4.425028	4.477436	3.598647	3.395217	2.755441	2.350534	2.228753	2.877300	2.979080	2.688649	0.316962	4.999991	54146.000000		1
12724.696289	880.626343	3.117660	0.000000	5715.642090	6840.814941	537.785522	329.380310	90.748260	35.429073	6.787309	49.725288	70.386337	49.672863	1.745231	99998.000000	4.104648	2.944792	0.493829	0.000000	3.757065	3.835108	2.730609	2.517698	1.957838	1.549360	0.831698	1.696577	1.847488	1.696119	0.241853	4.999991	54189.000000		1
13396.945312	1855.874146	1.779317	3.398280	7504.293457	8910.777344	883.124207	518.786621	153.110718	51.862320	24.151842	143.082397	169.204742	147.186844	0.792324	0.000000	4.127006	3.268548	0.250253	0.531259	3.875310	3.949916	2.946022	2.714989	2.185006	1.714852	1.382950	2.155586	2.228413	2.167869	0.000000	0.000000	54210.000000		1
7425.615234	1762.076050	3.009729	2.824705	4235.687988	5281.729004	308.466400	197.467209	64.413132	28.012682	4.702702	34.192493	44.208477	70.814980	0.242031	99998.000000	3.870733	3.246025	0.478527	0.450973	3.626924	3.722776	2.489208	2.295495	1.808974	1.447355	0.672347	1.533931	1.645506	1.850125	0.000000	4.999991	54244.000000		1
6205.894531	305.049591	1.890332	3.472290	3930.126465	5122.521973	285.874908	160.536362	28.626347	51.399757	6.300078	22.788830	61.428078	57.154015	1.129463	0.000000	3.792804	2.484370	0.276538	0.540616	3.594407	3.709484	2.456176	2.205573	1.456766	1.710961	0.799346	1.357722	1.788367	1.757047	0.052872	0.000000	54266.000000		1
13317.283203	4408.722656	3.589472	5.069666	9471.808594	11184.409180	1194.048340	732.424988	178.511475	92.876045	43.856934	161.310379	261.920441	158.084778	2.408077	0.000000	4.124415	3.644313	0.555031	0.704979	3.976433	4.048613	3.077022	2.864763	2.251666	1.967904	1.642038	2.207662	2.418169	2.198890	0.381670	0.000000	54299.000000		1
4206.321289	1607.923096	3.752910	3.207088	5347.212402	7272.473633	522.983582	295.705872	110.700050	80.103195	14.216036	78.977631	113.993484	35.500000	0.814873	0.000000	3.623903	3.206265	0.574368	0.506111	3.728127	3.861682	2.718488	2.470860	2.044148	1.903650	1.152779	1.897504	2.056880	1.550228	0.000000	0.000000	54343.000000		1
17471.482422	8046.886719	2.914133	5.452050	20416.392578	22851.431641	2972.206055	1829.122681	425.855072	183.516373	82.647285	415.145233	548.097534	326.142365	0.872198	99998.000000	4.242330	3.905628	0.464509	0.736560	4.309979	4.358913	3.473079	3.262243	2.629262	2.263675	1.917229	2.618200	2.738858	2.513407	0.000000	4.999991	54386.000000		1
16155.583984	4217.570801	2.803118	5.267026	12522.134766	14867.404297	1645.612549	1012.533264	215.152451	76.745003	59.543911	289.186859	402.458740	222.195709	0.114317	99998.000000	4.208323	3.625062	0.447641	0.721565	4.097678	4.172235	3.216328	3.005409	2.332746	1.885050	1.774837	2.461179	2.604721	2.346736	0.000000	4.999991	54479.000000		1
13194.081055	3365.191650	3.373610	7.345466	10883.460938	14082.299805	1474.742554	902.268066	237.383118	76.550728	87.612099	332.945099	410.057068	267.045593	0.246757	99998.000000	4.120379	3.527010	0.528095	0.866019	4.036767	4.148674	3.168716	2.955336	2.375450	1.883949	1.942564	2.522373	2.612844	2.426585	0.000000	4.999991	54522.000000		1
8318.388672	431.510651	3.327354	4.801381	5739.186035	7138.562012	563.599487	361.118134	115.375000	51.486103	32.823315	125.653099	174.943588	102.407883	0.368542	0.000000	3.920039	2.634991	0.522099	0.681366	3.758850	3.853611	2.750971	2.557649	2.062112	1.711690	1.516182	2.099173	2.242898	2.010333	0.000000	0.000000	54618.000000		1
12833.225586	1871.662842	2.470075	6.229152	10778.388672	12891.875000	1438.542480	865.241577	191.173294	96.388420	52.947796	226.725723	326.611115	159.062332	0.792133	99998.000000	4.108336	3.272228	0.392710	0.794429	4.032554	4.110316	3.157923	2.937137	2.281427	1.984025	1.723848	2.355501	2.514031	2.201567	0.000000	4.999991	54634.000000		1
10696.734375	897.300110	2.874044	3.681984	7436.405273	8902.386719	810.970886	518.160645	152.040649	65.557205	35.240967	123.176857	210.607025	144.195618	0.403723	0.000000	4.029251	2.952938	0.458493	0.566082	3.871363	3.949507	2.909005	2.714464	2.181960	1.816620	1.547048	2.090529	2.323473	2.158952	0.000000	0.000000	54684.000000		1
13435.412109	4589.176758	2.803118	4.866140	13689.857422	16027.528320	1832.098511	1141.143677	270.271210	191.228806	65.236496	302.067627	456.393341	263.835449	0.464417	0.000000	4.128251	3.661735	0.447641	0.687185	4.136399	4.204866	3.262949	3.057340	2.431800	2.281553	1.814491	2.480104	2.659339	2.421333	0.000000	0.000000	54715.000000		1
9881.094727	4514.611816	2.448488	5.226937	13174.468750	15827.147461	1841.997314	1077.325684	249.351120	115.812889	62.636902	311.920166	460.223328	230.031494	0.995463	0.000000	3.994805	3.654620	0.388898	0.718247	4.119733	4.199403	3.265289	3.032347	2.396811	2.063757	1.796830	2.494043	2.662969	2.361787	0.000000	0.000000	54768.000000		1
5477.472656	1004.136292	2.260381	3.731324	2086.759766	3156.373047	0.000000	0.000000	10.278101	3.746742	0.527319	0.000000	0.000000	0.000000	1.255908	99998.000000	3.738580	3.001793	0.354182	0.571863	3.319473	3.499188	0.000000	0.000000	1.011913	0.573654	0.000000	0.000000	0.000000	0.000000	0.098958	4.999991	54805.000000		1
9941.693359	1737.905762	3.259512	5.356454	8586.202148	9959.057617	1027.208740	628.715759	151.174118	60.876087	47.600590	160.039871	259.697052	188.286926	0.788419	0.000000	3.997460	3.240026	0.513153	0.728877	3.933801	3.998218	3.011659	2.798454	2.179477	1.784447	1.677612	2.204228	2.414467	2.274820	0.000000	0.000000	54843.000000		1
17699.552734	3952.495850	3.416783	7.222116	13284.718750	14430.941406	1785.996582	1099.763062	274.224548	95.417046	76.785095	300.781708	491.329010	194.368057	1.467096	0.000000	4.247962	3.596871	0.533617	0.858664	4.123353	4.159295	3.251881	3.041299	2.438106	1.979626	1.885277	2.478251	2.691372	2.288625	0.166459	0.000000	54875.000000		1
15326.573242	3112.599365	3.839255	3.463039	7716.914551	12479.131836	900.667603	546.210327	235.480453	126.223595	49.679031	252.459518	348.456299	178.385040	0.972462	99998.000000	4.185445	3.493123	0.584247	0.539457	3.887444	4.096184	2.954565	2.737360	2.371955	2.101140	1.696173	2.402192	2.542148	2.251359	0.000000	4.999991	54903.000000		1
12749.613281	6860.782227	2.951138	4.625608	14651.129883	17346.214844	2030.278076	1246.838867	284.653748	141.888992	89.471596	391.409698	554.160217	346.291534	0.544540	0.000000	4.105497	3.836374	0.469990	0.665169	4.165871	4.239205	3.307555	3.095810	2.454317	2.151949	1.951685	2.592632	2.743635	2.539442	0.000000	0.000000	54954.000000		1
7743.382324	218.519897	1.686805	3.194753	6757.853027	8694.031250	748.340149	454.947052	137.676605	101.411835	27.522367	154.328796	197.806427	67.940933	0.464534	99998.000000	3.888931	2.339491	0.227065	0.504437	3.829809	3.939221	2.874099	2.657961	2.138860	2.006089	1.439686	2.188447	2.296240	1.832132	0.000000	4.999991	54984.000000		0
43944.136719	7255.000977	3.055985	11.163135	28920.035156	34353.675781	4518.565430	2727.215332	629.520569	289.461304	227.231461	957.627319	1265.177856	693.520508	3.095006	0.000000	4.642901	3.860637	0.485151	1.047786	4.461199	4.535973	3.655001	3.435719	2.799010	2.461591	2.356468	2.981197	3.102152	2.841059	0.490661	0.000000	55021.000000		1
8114.719727	562.307434	4.092121	4.101373	4291.303223	5417.518555	350.858551	192.409882	33.723766	43.258686	13.260077	0.348462	0.000000	1.918085	0.199762	99998.000000	3.909274	2.749974	0.611948	0.612929	3.632589	3.733800	2.545132	2.284227	1.527936	1.636073	1.122546	0.000000	0.000000	0.282868	0.000000	4.999991	55099.000000		1
13896.529297	2388.016357	3.611058	5.988621	8335.006836	9474.987305	946.143494	591.683105	117.459610	84.614708	41.695232	136.760727	204.482712	152.891769	1.064566	0.000000	4.142906	3.378037	0.557634	0.777327	3.920906	3.976579	2.975957	2.772089	2.069889	1.927446	1.620086	2.135961	2.310657	2.184384	0.027173	0.000000	55142.000000		1
17787.613281	1312.907959	2.673601	6.333999	12423.273438	14827.133789	1671.219849	1005.564026	257.486023	138.694229	47.646847	256.974121	326.197876	240.152328	1.232649	0.000000	4.250118	3.118234	0.427097	0.801678	4.094236	4.171057	3.223034	3.002410	2.410754	2.142058	1.678034	2.409889	2.513481	2.380487	0.090839	0.000000	55161.000000		1
22900.705078	3954.956543	2.821621	5.402710	14760.972656	17896.595703	2122.003906	1261.909058	305.240784	159.857941	105.624222	463.180634	558.825867	350.281891	0.901829	0.000000	4.359849	3.597142	0.450499	0.732612	4.169115	4.252770	3.326746	3.101028	2.484643	2.203734	2.023763	2.665751	2.747277	2.544418	0.000000	0.000000	55195.000000		1
16384.064453	4094.992188	2.889463	4.995657	12633.911133	15424.632812	1749.497559	1037.024292	255.734451	99.163788	56.438587	231.742966	333.003693	271.257996	0.446988	99998.000000	4.214422	3.612253	0.460817	0.698593	4.101538	4.188215	3.242913	3.015789	2.407789	1.996353	1.751576	2.365006	2.522449	2.433383	0.000000	4.999991	55274.000000		1
15321.278320	4086.684570	4.215471	4.641027	11013.307617	13102.408203	1456.252441	867.810364	193.020462	95.195015	57.989708	286.633514	318.837006	263.382141	0.037820	0.000000	4.185295	3.611371	0.624846	0.666614	4.041918	4.117351	3.163237	2.938425	2.285603	1.978614	1.763351	2.457327	2.503569	2.420586	0.000000	0.000000	55295.000000		1
8062.545898	1536.124390	2.627345	4.039698	7836.634277	10521.919922	917.671326	536.527344	141.938324	56.074707	29.113577	123.861450	192.052170	61.637772	0.628945	0.000000	3.906472	3.186426	0.419517	0.606349	3.894130	4.022095	2.962687	2.729592	2.152100	1.748767	1.464096	2.092936	2.283419	1.789847	0.000000	0.000000	55335.000000		1
20042.550781	4611.746582	2.423819	5.316366	13840.994141	16367.417969	1903.533325	1180.020386	287.740570	157.838089	71.447144	321.220734	497.487244	224.872391	0.984343	99998.000000	4.301953	3.663865	0.384500	0.725615	4.141167	4.213980	3.279561	3.071889	2.459001	2.198212	1.853985	2.506804	2.696782	2.351936	0.000000	4.999991	55382.000000		1
17636.111328	4400.914551	3.475374	7.126520	10583.714844	12687.459961	1426.768799	837.756226	183.007553	95.750092	59.247871	288.286407	348.909607	178.708832	0.175250	99998.000000	4.246403	3.643543	0.541001	0.852877	4.024638	4.103374	3.154354	2.923118	2.262469	1.981139	1.772673	2.459824	2.542713	2.252146	0.000000	4.999991	55424.000000		1
20598.580078	4399.847656	2.340558	6.420344	14577.351562	18159.937500	2009.746582	1226.412109	282.874451	129.846985	89.927986	389.038300	517.158386	329.651672	1.099337	0.000000	4.313837	3.643438	0.369319	0.807558	4.163679	4.259114	3.303141	3.088636	2.451594	2.113432	1.953895	2.589992	2.713624	2.518055	0.041131	0.000000	55494.000000		1
26780.531250	7005.193848	2.355976	10.799253	22705.802734	27266.189453	3512.884277	2107.205078	534.707947	258.910706	158.257477	674.068298	868.692261	559.843506	1.186384	99998.000000	4.427819	3.845420	0.372171	1.033394	4.356137	4.435625	3.545664	3.323707	2.728117	2.413150	2.199364	2.828704	2.938866	2.748067	0.074225	4.999991	55551.000000		1
18311.203125	4088.414551	3.567886	4.816800	10995.743164	12866.958984	1405.090088	877.817078	208.226379	80.565758	54.847378	267.390991	388.489410	246.523331	0.185204	99998.000000	4.262717	3.611555	0.552411	0.682759	4.041224	4.109476	3.147704	2.943404	2.318536	1.906150	1.739156	2.427147	2.589379	2.391858	0.000000	4.999991	55645.000000		1
26195.845703	8429.754883	3.900929	7.727849	18908.314453	25670.378906	2794.465576	1674.571899	545.732361	198.136383	145.299606	709.888977	983.151428	536.151184	0.195326	0.000000	4.418232	3.925815	0.591168	0.888059	4.276653	4.409432	3.446299	3.223904	2.736980	2.296964	2.162264	2.851190	2.992620	2.729287	0.000000	0.000000	55682.000000		1
13174.071289	2953.083740	1.569623	5.217686	12843.951172	15282.608398	1864.958862	1105.773193	285.615875	105.599548	108.775803	381.911804	514.398438	248.358154	1.750738	0.000000	4.119720	3.470276	0.195795	0.717478	4.108699	4.184197	3.270669	3.043666	2.455782	2.023662	2.036532	2.581963	2.711300	2.395078	0.243221	0.000000	55770.000000		1
21045.763672	4519.650879	4.665697	7.030924	14370.623047	17085.216797	2013.847900	1251.760498	298.351715	86.289177	78.552078	361.919922	422.876190	193.375092	0.770005	99998.000000	4.323164	3.655105	0.668917	0.847012	4.157475	4.232621	3.304027	3.097521	2.474729	1.935956	1.895158	2.558613	2.626213	2.286401	0.000000	4.999991	55808.000000		1
15214.914062	3152.709717	2.938803	5.452050	10437.218750	11890.699219	1334.457153	832.458374	187.223038	99.617096	72.131737	270.844788	376.647858	158.655273	0.846254	0.000000	4.182270	3.498684	0.468170	0.736560	4.018585	4.075207	3.125305	2.920362	2.272359	1.998334	1.858126	2.432720	2.575936	2.200454	0.000000	0.000000	55872.000000		1
8240.511719	3431.565918	2.053770	5.236188	10178.551758	12602.802734	1334.580444	816.062134	198.386169	84.932335	64.382301	255.506256	335.865417	213.869614	0.372816	0.000000	3.915954	3.535492	0.312552	0.719015	4.007686	4.100467	3.125345	2.911723	2.297511	1.929073	1.808766	2.407402	2.526165	2.330149	0.000000	0.000000	55925.000000		1
39536.804688	9120.958984	1.908834	9.106280	27772.238281	32841.683594	4208.890137	2613.854004	655.195801	257.683380	145.777588	724.021790	991.656372	577.522583	1.440979	99998.000000	4.597002	3.960041	0.280768	0.959341	4.443611	4.516426	3.624168	3.417281	2.816371	2.411086	2.163691	2.859752	2.996361	2.761569	0.158658	4.999991	55989.000000		1
5065.201172	1089.185791	2.784616	3.287266	5178.029297	6211.152344	478.805939	295.317322	48.960522	11.508513	13.124393	62.165089	59.904709	41.886425	0.792467	0.000000	3.704597	3.037102	0.444765	0.516835	3.714164	3.793172	2.680160	2.470289	1.689846	1.061019	1.118079	1.793547	1.777461	1.622073	0.000000	0.000000	56014.000000		1
11878.015625	3402.350586	1.637465	3.256428	7772.628418	9228.630859	942.979553	557.891541	129.566360	61.141289	34.596466	140.041824	166.586655	105.192497	0.132912	0.000000	4.074744	3.531779	0.214172	0.512742	3.890568	3.965137	2.974502	2.746550	2.112492	1.786335	1.539032	2.146258	2.221640	2.021985	0.000000	0.000000	56029.000000		1
12116.897461	3402.631348	1.992095	4.631775	12952.486328	15277.316406	1733.828979	1082.231934	265.374237	83.507645	68.104370	331.156525	411.278229	216.157745	0.445016	0.000000	4.083392	3.531815	0.299310	0.665747	4.112353	4.184047	3.239006	3.034320	2.423859	1.921726	1.833175	2.520033	2.614136	2.334771	0.000000	0.000000	56051.000000		1
24079.275391	3983.746338	3.407531	5.149844	12400.611328	16703.666016	1710.812012	1036.703613	322.815033	128.431549	90.680420	363.591309	487.492828	312.469086	0.467085	99998.000000	4.381643	3.600292	0.532440	0.711794	4.093443	4.222812	3.233202	3.015655	2.508954	2.108672	1.957514	2.560613	2.687968	2.494807	0.000000	4.999991	56089.000000		1
30033.703125	6305.487305	3.407531	8.930508	18926.000000	22558.773438	2724.489258	1670.609253	403.322205	151.501007	92.327141	499.473175	643.126038	381.239532	0.659177	99998.000000	4.477609	3.799719	0.532440	0.950876	4.277059	4.353315	3.435285	3.222875	2.605652	2.180416	1.965329	2.698512	2.808296	2.581198	0.000000	4.999991	56149.000000		1
8153.177246	2885.824463	1.948923	3.891678	11519.485352	13432.809570	1501.398438	902.820007	200.766815	63.913570	47.554337	152.194839	246.279709	105.608803	1.438165	0.000000	3.911327	3.460270	0.289795	0.590137	4.061433	4.128167	3.176496	2.955601	2.302692	1.805593	1.677190	2.182400	2.391429	2.023700	0.157809	0.000000	56243.000000		1
4729.758301	0.000000	2.883296	2.621178	2080.996338	3005.066406	0.000000	0.000000	40.107105	8.998350	10.848593	0.000000	0.000000	15.307679	0.383646	0.000000	3.674839	0.000000	0.459889	0.418496	3.318271	3.477854	0.000000	0.000000	1.603221	0.954163	1.035373	0.000000	0.000000	1.184909	0.000000	0.000000	56273.000000		0
28726.748047	7186.166016	4.357323	9.837127	25109.587891	29414.433594	3848.296387	2346.324219	554.086182	237.228943	173.697754	767.573425	1055.347900	648.411560	2.300294	0.000000	4.458286	3.856497	0.639220	0.992868	4.399839	4.468561	3.585268	3.370388	2.743577	2.375168	2.239794	2.885120	3.023396	2.811851	0.361783	0.000000	56321.000000		1
7497.234863	1699.035156	1.230412	0.888117	4158.051758	5573.052734	295.992676	184.666611	31.824184	25.786224	5.926946	50.650410	57.110840	73.775368	0.185236	99998.000000	3.874901	3.230202	0.090050	0.000000	3.618890	3.746093	2.471281	2.266388	1.502757	1.411388	0.772831	1.704583	1.756719	1.867911	0.000000	4.999991	56365.000000		1
12458.104492	3607.613525	2.278883	5.316366	7820.752930	9489.129883	896.344177	569.363037	163.573837	74.746742	53.071144	205.703873	255.293488	193.766724	2.081806	0.000000	4.095452	3.557220	0.357722	0.725615	3.893249	3.977226	2.952475	2.755389	2.213714	1.873592	1.724858	2.313242	2.407040	2.287279	0.318440	0.000000	56404.000000		1
13841.262695	1299.358032	1.575791	6.408009	9123.830078	11533.325195	1161.878784	693.650024	186.300995	95.275192	50.647324	199.403793	247.655060	201.324966	0.699437	0.000000	4.141176	3.113729	0.197498	0.806723	3.960177	4.061954	3.065161	2.841141	2.270215	1.978980	1.704556	2.299733	2.393847	2.303898	0.000000	0.000000	56433.000000		1
9647.998047	1777.713745	2.951138	6.981585	5903.450684	7533.875977	590.249207	353.621582	99.792870	47.483410	28.746613	108.282402	144.007523	106.228630	0.710768	0.000000	3.984437	3.249862	0.469990	0.843954	3.771106	3.877018	2.771035	2.548539	1.999099	1.676542	1.458587	2.034558	2.158385	2.026242	0.000000	0.000000	56467.000000		1
13622.504883	2611.710938	3.148497	4.863056	7708.853516	9425.512695	875.433350	534.815918	136.288925	92.068108	24.142591	124.296257	139.039612	107.822922	0.255784	0.000000	4.134257	3.416925	0.498103	0.686909	3.886990	3.974305	2.942223	2.728204	2.134460	1.964109	1.382784	2.094458	2.143139	2.032711	0.000000	0.000000	56522.000000		1
26473.011719	7975.353027	3.176251	8.486449	21806.914062	25286.177734	3259.166504	1972.479614	432.836670	168.143936	150.313766	653.721802	909.604248	492.886292	0.584183	0.000000	4.422803	3.901750	0.501915	0.928726	4.338594	4.402883	3.513107	3.295012	2.636324	2.225681	2.176999	2.815393	2.958853	2.692747	0.000000	0.000000	56586.000000		1
11289.657227	2370.667236	1.785485	5.433547	11288.352539	13456.073242	1475.020142	907.390137	238.320587	87.772453	53.203743	229.735458	293.479431	168.612671	0.076120	0.000000	4.052681	3.374871	0.251756	0.735083	4.052630	4.128918	3.168798	2.957794	2.377162	1.943358	1.725942	2.361228	2.467578	2.226890	0.000000	0.000000	56636.000000		1
9047.276367	3848.768066	2.571838	3.799166	12947.635742	16235.837891	1785.678955	1068.712891	277.006073	104.800865	69.896019	360.405792	467.753815	296.316467	2.509823	0.000000	3.956518	3.585322	0.410244	0.579688	4.112190	4.210474	3.251803	3.028861	2.442489	2.020365	1.844452	2.556792	2.670017	2.471756	0.399643	0.000000	56666.000000		1
[truncated: 8,809 more rows]
