# Supplementary material for: Distinct elongation stalls during translation are linked with distinct pathways for mRNA degradation
Source: eLife. 2022 Jul 27;11:e76038. doi: 10.7554/eLife.76038 (PMC9352352; doi:10.7554/eLife.76038)
Supplement: Figure 1—source data 2. [file elife-76038-fig1-data2.zip › 1C_flow_cytometry_data/list_mode_data.SKI2_CGA_2.CSV]

FSC-HLin	SSC-HLin	BLU-V-HLin	GRN-V-HLin	YEL-V-HLin	ORG-V-HLin	GRN-B-HLin	YEL-B-HLin	RED-B-HLin	NIR-B-HLin	YEL-G-HLin	ORG-G-HLin	RED-G-HLin	NIR-G-HLin	BLU-V-ALin	BLU-V-W	FSC-HLog	SSC-HLog	BLU-V-HLog	GRN-V-HLog	YEL-V-HLog	ORG-V-HLog	GRN-B-HLog	YEL-B-HLog	RED-B-HLog	NIR-B-HLog	YEL-G-HLog	ORG-G-HLog	RED-G-HLog	NIR-G-HLog	BLU-V-ALog	BLU-V-WLog	TIME		P01.R1
10084.708008	599.599060	1.495613	2.294302	1539.353027	39128.472656	240.565536	154.933197	64.740013	23.905144	28.499914	91.923172	139.998657	152.074570	0.024466	0.000000	4.003664	2.777861	0.174819	0.360651	3.187338	4.592493	2.381233	2.190145	1.811173	1.378491	1.454844	1.963425	2.146124	2.182057	0.000000	0.000000	27.000000		1
19255.160156	4596.161621	2.248045	3.712821	3938.070068	84873.289062	612.214661	395.699188	204.350113	99.762032	72.338341	339.729340	464.337036	325.781586	2.342058	0.000000	4.284547	3.662395	0.351805	0.569704	3.595284	4.928771	2.786904	2.597365	2.310375	1.998965	1.859369	2.531133	2.666833	2.512927	0.369598	0.000000	55.000000		1
7620.303711	1412.870361	1.347594	2.525582	1969.821411	51950.363281	318.318939	195.851334	97.597244	50.274193	45.842861	183.331360	232.837692	102.460304	1.377262	99998.000000	3.881972	3.150102	0.129559	0.402361	3.294427	4.715589	2.502862	2.291927	1.989438	1.701345	1.661272	2.263237	2.367053	2.010556	0.139017	4.999991	86.000000		1
12127.634766	3006.435547	2.201789	3.472290	2866.221191	60838.328125	451.924988	284.206604	111.563499	76.951614	48.205006	166.555817	247.784576	125.495834	0.223410	99998.000000	4.083776	3.478052	0.342776	0.540616	3.457310	4.784177	2.655066	2.453634	2.047522	1.886218	1.683092	2.221560	2.394074	2.098629	0.000000	4.999991	103.000000		1
8578.193359	3019.575439	2.266548	3.194753	2009.499878	49191.664062	294.204102	190.060074	79.403191	42.728283	19.911701	121.767593	175.384552	104.165611	0.118604	0.000000	3.933396	3.479946	0.355365	0.504437	3.303088	4.691892	2.468649	2.278891	1.899838	1.630715	1.299108	2.085532	2.243991	2.017724	0.000000	0.000000	117.000000		1
16506.833984	1755.566284	3.765245	3.848506	2312.834961	63604.324219	368.263153	216.265686	121.406792	32.539612	32.092468	162.164566	198.383087	203.181381	2.105155	0.000000	4.217664	3.244417	0.575793	0.585292	3.364145	4.803487	2.566158	2.334988	2.084243	1.512412	1.506403	2.209956	2.297505	2.307884	0.323284	0.000000	151.000000		1
9202.203125	1724.235474	1.763899	4.169215	1833.671265	46176.335938	296.362701	194.861450	114.758255	52.861450	32.514942	154.149933	186.473679	131.219254	1.293755	99998.000000	3.963892	3.236597	0.246474	0.620054	3.263321	4.664420	2.471823	2.289726	2.059784	1.723139	1.512083	2.187943	2.270617	2.117998	0.111852	4.999991	221.000000		1
7870.274902	2321.512451	1.945839	3.096074	1154.329712	33217.152344	175.763855	122.227066	68.699532	58.507774	13.953918	63.944408	74.814583	73.954224	0.790688	99998.000000	3.895990	3.365771	0.289107	0.490811	3.062330	4.521362	2.244930	2.087168	1.836954	1.767214	1.144696	1.805803	1.873986	1.868963	0.000000	4.999991	240.000000		1
11579.691406	1753.759277	2.466991	3.712821	2180.079834	50304.976562	339.161926	218.997879	95.306030	50.934113	32.277493	139.529922	202.376526	132.745697	1.008210	99998.000000	4.063697	3.243970	0.392168	0.569704	3.338472	4.701611	2.530407	2.340440	1.979120	1.707009	1.508900	2.144667	2.306160	2.123020	0.003551	4.999991	292.000000		1
10951.833008	3904.580566	1.717642	3.447620	2901.258545	66186.023438	457.386292	294.401459	157.301514	80.960480	62.427208	260.301483	320.708832	176.710571	1.395131	0.000000	4.039487	3.591574	0.234933	0.537519	3.462586	4.820766	2.660283	2.468940	2.196733	1.908273	1.795374	2.415477	2.506111	2.247262	0.144615	0.000000	389.000000		1
7460.402832	1511.500732	2.257297	3.848506	2040.334106	43642.097656	311.365112	202.299423	78.351631	62.812675	22.230673	144.127777	171.653229	156.092682	0.565644	0.000000	3.872762	3.179408	0.353589	0.585292	3.309701	4.639905	2.493270	2.305995	1.894048	1.798047	1.346953	2.158748	2.234652	2.193383	0.000000	0.000000	406.000000		1
19152.345703	3948.329590	1.285919	2.355976	3278.513916	69064.453125	494.162964	331.989136	150.819489	88.953529	56.114796	270.394562	384.998627	201.947876	2.367830	0.000000	4.282222	3.596413	0.109214	0.372171	3.515677	4.839254	2.693870	2.521124	2.178457	1.949163	1.749077	2.431998	2.585459	2.305239	0.374351	0.000000	449.000000		1
8793.370117	869.688354	1.637465	3.404448	1609.526611	44837.476562	248.681946	163.533752	92.015678	24.210432	27.562456	128.638168	156.715607	70.941406	0.507302	0.000000	3.944155	2.939364	0.214172	0.532047	3.206698	4.651641	2.395644	2.213607	1.963862	1.384003	1.440318	2.109370	2.195112	1.850900	0.000000	0.000000	550.000000		1
7150.699707	1383.611938	3.352024	3.805334	1157.237671	43119.382812	200.754471	115.553856	81.540222	87.072449	24.694580	96.598114	117.157402	126.929771	0.180739	0.000000	3.854348	3.141014	0.525307	0.580393	3.063423	4.634673	2.302665	2.062784	1.911372	1.939881	1.392602	1.984969	2.068770	2.103564	0.000000	0.000000	574.000000		1
10344.241211	2396.068115	3.000478	4.317234	2206.029541	55622.800781	344.077393	218.461304	114.745918	63.824142	30.072620	158.997574	225.461395	146.779800	3.154014	0.000000	4.014699	3.379499	0.477190	0.635206	3.343611	4.745253	2.536656	2.339375	2.059737	1.804985	1.478171	2.201391	2.353072	2.166666	0.498864	0.000000	653.000000		1
14966.466797	2356.855225	1.797820	3.114576	2238.893066	52009.355469	366.193970	233.229324	93.338608	55.535049	45.019501	173.315369	257.812897	149.496567	0.355978	0.000000	4.175119	3.372333	0.254746	0.493399	3.350033	4.716082	2.563711	2.367783	1.970061	1.744567	1.653401	2.238837	2.411305	2.174631	0.000000	0.000000	712.000000		1
10513.479492	2874.951172	2.470075	3.478457	2910.136475	66514.492188	488.932953	293.855621	140.892944	57.582653	47.162701	226.886078	294.089996	165.704697	0.178813	0.000000	4.021747	3.458631	0.392710	0.541387	3.463913	4.822917	2.689249	2.468134	2.148889	1.760292	1.673599	2.355808	2.468480	2.219335	0.000000	0.000000	757.000000		1
15001.242188	3776.648682	2.901798	4.415914	2977.084473	63810.820312	480.526672	299.301514	142.851120	75.274063	41.864838	195.546036	272.593262	169.244827	0.789727	0.000000	4.176127	3.577106	0.462667	0.645021	3.473791	4.804894	2.681717	2.476109	2.154884	1.876645	1.621849	2.291249	2.435515	2.228515	0.000000	0.000000	795.000000		1
6129.914551	834.626221	2.707523	3.126911	727.509460	21528.373047	115.856064	67.169998	14.117356	32.416264	0.588994	0.000000	0.000000	6.719467	0.139161	99998.000000	3.787454	2.921492	0.432572	0.495116	2.861839	4.333011	2.063919	1.827175	1.149753	1.510763	0.000000	0.000000	0.000000	0.827335	0.000000	4.999991	829.000000		1
13965.336914	4108.539062	2.929552	3.993442	3849.147461	89718.898438	618.243347	390.752869	208.038269	91.334175	68.474419	336.004181	486.632477	252.194321	0.157717	99998.000000	4.145051	3.613688	0.466801	0.601347	3.585365	4.952884	2.791159	2.591902	2.318143	1.960633	1.835528	2.526345	2.687201	2.401735	0.000000	4.999991	860.000000		1
9766.527344	1235.580078	0.848028	3.049818	1498.481201	39062.207031	225.402802	147.501389	53.962345	34.614967	10.638899	61.801208	81.558723	61.039524	0.834430	0.000000	3.989740	3.091871	0.000000	0.484274	3.175651	4.591757	2.352959	2.168796	1.732091	1.539264	1.026897	1.790997	1.911470	1.785611	0.000000	0.000000	886.000000		1
40886.464844	7927.555176	3.028231	4.724288	9031.623047	99998.000000	1414.696045	923.154175	440.203705	178.751999	139.107452	635.752808	861.380737	542.602356	3.824650	99998.000000	4.611579	3.899139	0.481189	0.674336	3.955766	4.999991	3.150663	2.965274	2.643654	2.252251	2.143350	2.803288	2.935195	2.734482	0.582592	4.999991	941.000000		1
12666.388672	3303.683350	3.129995	3.373610	2377.584229	58146.871094	404.321320	252.860413	114.107582	60.570797	34.540958	151.319061	196.810379	157.714737	0.327881	0.000000	4.102653	3.518998	0.495544	0.528095	3.376136	4.764526	2.606727	2.402881	2.057314	1.782263	1.538334	2.179894	2.294048	2.197872	0.000000	0.000000	1069.000000		1
6544.372070	1521.991577	1.810155	4.502259	2643.855713	52024.500000	410.902008	272.078278	117.404099	40.945885	26.902536	158.698441	241.484497	169.349686	0.424407	0.000000	3.815868	3.182412	0.257716	0.653430	3.422238	4.716208	2.613738	2.434694	2.069683	1.612210	1.429793	2.200573	2.382889	2.228784	0.000000	0.000000	1128.000000		1
20295.441406	4284.195312	2.056854	4.039698	4010.235840	81623.132812	629.286255	407.041168	174.783234	74.133080	75.847641	322.003998	442.257477	258.090424	1.195023	0.000000	4.307398	3.631869	0.313203	0.606349	3.603170	4.911813	2.798848	2.609638	2.242500	1.870012	1.879942	2.507861	2.645675	2.411772	0.077376	0.000000	1214.000000		1
9816.111328	3183.769043	2.833956	2.541001	1657.518799	46167.234375	247.972687	150.896591	87.763206	40.699184	27.349678	124.046478	186.325668	97.689758	0.367244	0.000000	3.991940	3.502942	0.452393	0.405005	3.219459	4.664334	2.394404	2.178679	1.943313	1.609586	1.436952	2.093585	2.270273	1.989849	0.000000	0.000000	1276.000000		1
7735.867188	2241.945801	2.149366	4.422081	2125.115479	57374.125000	369.262299	225.137604	144.405319	90.887032	42.361320	176.263428	223.299698	120.358322	1.565565	0.000000	3.888509	3.350625	0.332310	0.645627	3.327383	4.758716	2.567335	2.352448	2.159583	1.958502	1.626969	2.246162	2.348888	2.080476	0.194671	0.000000	1323.000000		1
7374.369629	1980.848877	3.163916	4.779795	1758.801147	44189.140625	275.257599	183.010651	81.941109	43.172344	24.898108	94.279144	122.442932	107.776672	1.059287	0.000000	3.867725	3.296851	0.500225	0.679409	3.245217	4.645316	2.439739	2.262476	1.913502	1.635206	1.396166	1.974416	2.087934	2.032525	0.025014	0.000000	1351.000000		1
10418.842773	2111.318848	2.568754	4.474505	2064.189941	54100.472656	331.005432	212.463440	114.739754	25.672125	31.574402	135.943542	212.821152	135.437805	0.589754	0.000000	4.017819	3.324554	0.409723	0.650745	3.314750	4.733201	2.519835	2.327284	2.059714	1.409462	1.499335	2.133358	2.328015	2.131740	0.000000	0.000000	1419.000000		1
15559.108398	2326.918457	4.163047	5.328701	3336.037842	72494.679688	541.532288	336.229279	184.210220	92.650932	58.294998	258.845947	418.728546	251.855118	2.119338	0.000000	4.191985	3.366781	0.619411	0.726621	3.523231	4.860306	2.733624	2.526636	2.265314	1.966850	1.765631	2.413041	2.621933	2.401151	0.326200	0.000000	1481.000000		1
17472.269531	4663.735352	2.565671	4.015028	4933.525391	92686.382812	799.382202	504.197449	212.071793	69.310112	75.705788	306.690155	425.679291	308.762421	1.658757	0.000000	4.242349	3.668734	0.409201	0.603689	3.693157	4.967016	2.902755	2.702601	2.326483	1.840797	1.879129	2.486700	2.629082	2.489625	0.219783	0.000000	1566.000000		1
11226.837891	2837.650146	3.783747	4.835302	1878.070923	55460.035156	318.399109	190.849503	109.540565	56.790134	30.732540	178.332611	239.156281	127.762383	0.477977	0.000000	4.050258	3.452959	0.577922	0.684424	3.273712	4.743980	2.502972	2.280691	2.039575	1.754273	1.487598	2.251231	2.378682	2.106403	0.000000	0.000000	1618.000000		1
15099.456055	2730.579834	2.914133	4.332653	3398.668701	85046.476562	511.993134	336.152191	186.828308	87.023109	69.408791	347.568207	481.189667	245.160309	1.108231	0.000000	4.178961	3.436255	0.464509	0.636754	3.531309	4.929657	2.709264	2.526536	2.271443	1.939635	1.841414	2.541040	2.682316	2.389450	0.044630	0.000000	1689.000000		1
2978.312012	369.191376	1.819406	2.220292	341.591919	19993.951172	58.214821	40.403145	26.236450	10.108496	12.708087	24.158009	40.110191	64.530319	0.810958	0.000000	3.473970	2.567251	0.259930	0.346410	2.533508	4.300899	1.765034	1.606415	1.418905	1.004686	1.104080	1.383061	1.603255	1.809764	0.000000	0.000000	1757.000000		1
13013.846680	2681.841309	2.476242	3.392113	2325.018799	53932.054688	339.701569	234.820541	117.348595	62.199009	39.437935	171.215347	199.813934	130.716599	1.343036	0.000000	4.114406	3.428433	0.393793	0.530470	3.366426	4.731847	2.531098	2.370736	2.069478	1.793783	1.595914	2.233543	2.300626	2.116331	0.128088	0.000000	1773.000000		1
4875.979980	460.679718	2.593424	3.176251	718.267517	23592.732422	100.227676	68.776627	24.250521	40.412395	8.116401	40.116356	69.183678	26.550991	0.227974	99998.000000	3.688062	2.663399	0.413874	0.501915	2.856286	4.372778	2.000988	1.837441	1.384721	1.606515	0.909364	1.603321	1.840004	1.424081	0.000000	4.999991	1816.000000		1
6714.427734	1150.404175	2.075356	3.000478	0.000000	7145.300293	0.000000	0.000000	2.485493	11.311153	0.000000	0.000000	0.000000	0.000000	0.818278	0.000000	3.827009	3.060850	0.317093	0.477190	0.000000	3.854021	0.000000	0.000000	0.395413	1.053507	0.000000	0.000000	0.000000	0.000000	0.000000	0.000000	1839.000000		1
9286.093750	2736.087402	2.420735	3.916348	3170.006348	66321.109375	508.428345	326.947235	124.749565	87.238968	42.438412	214.655975	269.383087	150.073227	0.030442	0.000000	3.967833	3.437130	0.383947	0.592881	3.501060	4.821652	2.706230	2.514478	2.096039	1.940711	1.627759	2.331743	2.430370	2.176303	0.000000	0.000000	1912.000000		1
17678.759766	3930.299072	2.192538	4.588603	2688.030273	68648.250000	467.787750	274.384918	153.385162	78.573662	45.793522	232.581741	293.060028	205.873489	0.309708	99998.000000	4.247452	3.594426	0.340947	0.661681	3.429434	4.836629	2.670049	2.438360	2.185783	1.895277	1.660804	2.366576	2.466957	2.313601	0.000000	4.999991	1952.000000		1
23386.468750	4695.528809	3.259512	4.348072	5242.648926	99998.000000	822.889526	529.027710	245.459442	146.909317	88.447792	423.813629	590.508240	350.506989	3.862344	0.000000	4.368965	3.671685	0.513153	0.638297	3.719551	4.999991	2.915342	2.723478	2.389980	2.167049	1.946687	2.627175	2.771226	2.544697	0.586851	0.000000	2024.000000		1
8440.467773	1128.484985	2.223376	3.783747	1061.540039	38794.496094	177.342728	109.953789	47.908966	19.464560	14.413395	59.143024	70.596031	63.956741	0.855016	99998.000000	3.926367	3.052496	0.347013	0.577922	3.025936	4.588770	2.248813	2.041210	1.680417	1.289245	1.158766	1.771904	1.848780	1.805886	0.000000	4.999991	2112.000000		1
19348.773438	5906.666992	4.822968	6.876738	5439.505371	99998.000000	849.607056	552.945190	276.580536	89.116966	78.376305	380.095459	510.707214	314.880554	2.681581	0.000000	4.286654	3.771343	0.683314	0.837382	3.735559	4.999991	2.929218	2.742682	2.441822	1.949960	1.894185	2.579893	2.708172	2.498146	0.428391	0.000000	2131.000000		1
3240.762695	661.375610	4.181550	3.780664	222.442413	16921.646484	62.880516	27.796822	31.710085	27.525452	12.082088	15.797994	27.130733	13.633209	0.742555	0.000000	3.510647	2.820448	0.621337	0.577568	2.347218	4.228443	1.798516	1.443995	1.501197	1.439734	1.082142	1.198602	1.433462	1.134598	0.000000	0.000000	2200.000000		1
14781.735352	2329.983643	3.697403	4.243225	2061.460938	51050.234375	314.112701	209.185425	96.696793	53.835911	25.804726	157.757904	204.063324	94.171211	2.183061	99998.000000	4.169725	3.367353	0.567897	0.627696	3.314175	4.707998	2.497086	2.320531	1.985412	1.731072	1.411699	2.197991	2.309765	1.973918	0.339066	4.999991	2231.000000		1
17996.539062	3583.865723	3.253344	3.620309	5130.918945	99998.000000	824.638000	512.178162	255.401413	113.737534	87.260559	467.121674	618.184753	338.258392	0.228223	99998.000000	4.255189	3.554352	0.512330	0.558746	3.710195	4.999991	2.916263	2.709421	2.407223	2.055904	1.940818	2.669430	2.791118	2.529248	0.000000	4.999991	2293.000000		1
18614.761719	4549.384277	3.031315	5.421213	4364.193359	95728.328125	700.764221	429.527802	211.199097	99.913132	73.923386	330.209839	518.043457	319.425995	0.614350	99998.000000	4.269857	3.657953	0.481631	0.734096	3.639904	4.981040	2.845572	2.632991	2.324692	1.999623	1.868782	2.518790	2.714366	2.504370	0.000000	4.999991	2339.000000		1
13772.316406	3490.946533	2.692104	3.965688	3588.309326	81948.796875	613.753418	372.330627	194.657928	86.005470	70.488098	298.891388	399.643280	245.703049	2.402092	99998.000000	4.139007	3.542943	0.430092	0.598319	3.554890	4.913543	2.787994	2.570929	2.289272	1.934526	1.848116	2.475513	2.601672	2.390411	0.380590	4.999991	2408.000000		1
11035.662109	1917.515015	2.371395	4.175382	2163.088623	53689.632812	330.848175	220.746353	136.843994	48.439369	39.592121	169.146149	214.298264	131.370361	1.780498	0.000000	4.042799	3.282739	0.375004	0.620696	3.335074	4.729890	2.519629	2.343894	2.136226	1.685198	1.597609	2.228262	2.331019	2.118497	0.250541	0.000000	2438.000000		1
12140.062500	1633.638306	2.661267	3.219423	2000.260986	47474.667969	311.537781	198.617447	98.001221	40.686848	18.684374	104.168694	121.628822	64.107841	0.503479	0.000000	4.084221	3.213156	0.425088	0.507778	3.301087	4.676462	2.493511	2.298018	1.991231	1.609454	1.271479	2.017737	2.085037	1.806911	0.000000	0.000000	2459.000000		1
24328.853516	4247.967285	2.223376	4.875391	5322.273926	99998.000000	817.943176	532.259460	247.248001	119.266678	73.818535	325.026062	492.581024	292.557373	3.003071	99998.000000	4.386122	3.628181	0.347013	0.688009	3.726097	4.999991	2.912723	2.726123	2.393133	2.076519	1.868165	2.511918	2.692478	2.466211	0.477566	4.999991	2508.000000		1
8508.078125	2329.129395	2.698272	2.827788	3043.101318	63276.507812	479.074219	312.580109	138.799088	35.715862	38.929119	172.103455	239.470810	154.587830	0.696008	0.000000	3.929832	3.367194	0.431086	0.451447	3.483316	4.801242	2.680403	2.494961	2.142387	1.552861	1.590275	2.235790	2.379253	2.189175	0.000000	0.000000	2612.000000		1
15540.439453	2975.737061	3.413699	5.038829	2786.626709	65509.812500	445.270294	283.845825	147.291702	58.372089	48.454788	228.039398	291.018585	181.906662	1.212132	0.000000	4.191463	3.473595	0.533225	0.702330	3.445079	4.816307	2.648624	2.453083	2.168178	1.766205	1.685337	2.358010	2.463921	2.259849	0.083550	0.000000	2659.000000		1
18488.398438	3613.673096	2.112361	2.972724	3665.803711	81971.031250	570.584167	368.195312	180.734848	103.292915	69.236099	326.000519	467.695251	306.165924	3.116173	0.000000	4.266899	3.557949	0.324768	0.473155	3.564169	4.913661	2.756320	2.566078	2.257042	2.014071	1.840333	2.513218	2.669963	2.485957	0.493622	0.000000	2716.000000		1
8480.208008	2151.089600	1.458608	3.475374	2377.488525	51989.441406	361.148987	243.658539	84.278580	78.271454	32.992920	126.328445	192.465393	109.306206	1.901134	99998.000000	3.928406	3.332659	0.163939	0.541001	3.376118	4.715915	2.557686	2.386782	1.925717	1.893603	1.518421	2.101501	2.284353	2.038645	0.279013	4.999991	2758.000000		1
7536.281250	1513.816650	3.074487	5.199183	1397.575073	38081.652344	212.312332	140.035660	44.967079	26.847029	8.326095	49.145546	61.939976	53.361015	0.749236	0.000000	3.877157	3.180073	0.487773	0.715935	3.145375	4.580716	2.326975	2.146239	1.652895	1.428896	0.920441	1.691484	1.791971	1.727224	0.000000	0.000000	2801.000000		1
22031.953125	5006.150879	2.849375	5.427380	5804.934570	99998.000000	952.462036	581.432800	253.532669	94.797211	72.134819	382.596375	553.074707	269.746948	1.296319	0.000000	4.343053	3.699504	0.454750	0.734590	3.763797	4.999991	2.978848	2.764499	2.404034	1.976796	1.858145	2.582741	2.742784	2.430957	0.112712	0.000000	2835.000000		1
35534.656250	7299.585938	2.322055	5.149844	8571.865234	99998.000000	1352.941040	863.388245	355.638336	168.890198	126.078659	634.170898	872.667236	531.204834	6.035633	99998.000000	4.550652	3.863298	0.365873	0.711794	3.933075	4.999991	3.131279	2.936206	2.551008	2.227604	2.100641	2.802206	2.940849	2.725262	0.780723	4.999991	2954.000000		1
12929.462891	2677.317383	2.109277	2.596508	2415.622070	53511.261719	398.326538	243.115799	71.558159	38.824272	28.697273	117.030968	164.005554	153.795303	0.513557	0.000000	4.111580	3.427700	0.324134	0.414390	3.383029	4.728445	2.600239	2.385813	1.854659	1.589103	1.457841	2.068301	2.214859	2.186943	0.000000	0.000000	2996.000000		1
5864.093262	1259.469849	1.147151	2.130863	589.974731	25252.876953	73.217209	52.207699	17.515636	25.536440	10.164003	6.870570	19.322706	6.922994	1.193032	99998.000000	3.768201	3.100188	0.059621	0.328556	2.770833	4.402311	1.864613	1.717735	1.243426	1.407160	1.007065	0.836993	1.286068	0.840294	0.076652	4.999991	3026.000000		1
10197.282227	2713.381836	3.253344	3.700486	2754.864258	57216.664062	439.488281	284.872711	121.067581	60.626305	25.237318	132.606934	198.352249	99.620178	1.992771	99998.000000	4.008484	3.433511	0.512330	0.568259	3.440100	4.757523	2.642947	2.454651	2.083028	1.782661	1.402043	2.122566	2.297437	1.998347	0.299457	4.999991	3064.000000		1
6159.555176	217.619446	2.451572	4.058200	628.052734	27863.537109	104.177948	67.157661	23.183548	22.372524	19.140766	21.950052	78.869705	50.397541	0.086156	99998.000000	3.789549	2.337698	0.389445	0.608333	2.797996	4.445036	2.017776	1.827096	1.365180	1.349715	1.281959	1.341436	1.896910	1.702409	0.000000	4.999991	3115.000000		0
24128.164062	4771.314941	1.045387	4.397411	5318.530273	99998.000000	883.170471	541.547668	224.638031	67.805244	74.558632	327.573242	478.368073	282.155914	1.987141	0.000000	4.382524	3.678638	0.019277	0.643197	3.725792	4.999991	2.946044	2.733637	2.351483	1.831263	1.872498	2.515308	2.679762	2.450489	0.298229	0.000000	3151.000000		1
11776.014648	1575.084351	2.063021	3.897846	1627.378418	45801.074219	279.630341	160.844727	64.619743	36.206177	25.764637	119.957436	183.013733	90.890114	0.352678	0.000000	4.070998	3.197304	0.314504	0.590825	3.211488	4.660876	2.446584	2.206407	1.810365	1.558783	1.411024	2.079027	2.262484	1.958517	0.000000	0.000000	3176.000000		1
20001.105469	4182.968262	1.868746	3.731324	4665.996094	99309.007812	741.966064	478.411224	207.002136	104.884125	80.892632	323.814148	456.636963	303.344299	1.448949	0.000000	4.301054	3.621485	0.271550	0.571863	3.668944	4.996989	2.870384	2.679801	2.315975	2.020710	1.907909	2.510296	2.659571	2.481936	0.161053	0.000000	3245.000000		1
9440.011719	2100.605713	2.618094	3.034399	2166.896973	47670.179688	362.252960	222.306732	88.157921	58.066799	31.617573	120.386078	166.521896	80.584259	1.317573	99998.000000	3.974972	3.322345	0.417985	0.482073	3.335838	4.678247	2.559012	2.346953	1.945261	1.763928	1.499928	2.080576	2.221471	1.906250	0.119775	4.999991	3301.000000		1
17964.029297	1562.542725	2.445405	2.837040	2454.640625	57734.921875	392.405762	248.706619	107.838341	53.188328	42.987320	200.816147	259.080322	168.942627	1.547366	99998.000000	4.254404	3.193832	0.388351	0.452865	3.389988	4.761438	2.593735	2.395687	2.032773	1.725816	1.633340	2.302799	2.413435	2.227739	0.189593	4.999991	3329.000000		1
15386.536133	3168.890137	1.705307	2.941887	3355.588867	84949.406250	563.041382	335.677307	171.909180	89.286575	59.238621	252.548950	357.072266	183.066147	1.615494	0.000000	4.187141	3.500907	0.231803	0.468626	3.525769	4.929160	2.750540	2.525922	2.235299	1.950786	1.772605	2.402346	2.552756	2.262608	0.208305	0.000000	3351.000000		1
9991.982422	1630.637939	1.840992	2.920300	1274.959473	40798.316406	206.496399	124.829742	85.721771	45.031837	29.104326	118.560501	143.242752	135.098587	0.674390	99998.000000	3.999652	3.212358	0.265052	0.465428	3.105496	4.610642	2.314913	2.096318	1.933091	1.653520	1.463958	2.073940	2.156073	2.130651	0.000000	4.999991	3389.000000		1
7330.500488	1374.323730	3.549383	5.541479	1288.009888	33426.347656	196.301559	122.600204	40.554249	68.206131	21.098940	57.721420	111.082436	96.999001	0.625539	99998.000000	3.865134	3.138089	0.550153	0.743626	3.109919	4.524089	2.292924	2.088491	1.608036	1.833823	1.324261	1.761337	2.045645	1.986767	0.000000	4.999991	3420.000000		1
4343.076172	353.488983	2.396065	4.434416	382.442200	22252.826172	51.446014	27.802988	17.953527	5.273193	2.972724	0.000000	0.000000	1.794736	0.112752	0.000000	3.637797	2.548376	0.379499	0.646836	2.582566	4.347385	1.711352	1.444091	1.254150	0.722074	0.473155	0.000000	0.000000	0.254001	0.000000	0.000000	3444.000000		1
11662.080078	1458.503540	3.074487	2.948054	1822.005493	50241.324219	286.044525	188.428772	88.719162	66.630341	33.082348	124.764984	137.362061	99.265549	1.268336	0.000000	4.066776	3.163908	0.487773	0.469535	3.260550	4.701061	2.456434	2.275147	1.948017	1.823672	1.519596	2.096093	2.137867	1.996799	0.103234	0.000000	3560.000000		1
9532.024414	1837.322388	2.778449	5.889941	1852.050293	41712.320312	308.420135	185.872360	63.691540	43.095249	28.654100	89.012115	143.918091	71.345383	1.240880	0.000000	3.979185	3.264185	0.443802	0.770111	3.267653	4.620265	2.489143	2.269215	1.804082	1.634429	1.457187	1.949449	2.158115	1.853366	0.093730	0.000000	3595.000000		1
11006.267578	2323.344238	2.544085	3.626477	2621.255127	57889.910156	406.538544	266.690979	150.495697	120.453918	45.145935	235.394119	309.261993	206.718430	0.243011	0.000000	4.041640	3.366114	0.405532	0.559485	3.418509	4.762603	2.609102	2.426008	2.177524	2.080821	1.654619	2.371796	2.490327	2.315379	0.000000	0.000000	3685.000000		1
13699.959961	2519.726074	3.099157	5.082002	2498.679443	55191.214844	357.232635	254.735321	128.215683	45.491314	49.648193	172.744873	215.537918	215.756866	0.096329	0.000000	4.136719	3.401353	0.491244	0.706035	3.397711	4.741870	2.552951	2.406089	2.107941	1.657928	1.695903	2.237405	2.333524	2.333965	0.000000	0.000000	3797.000000		1
11419.818359	1999.860107	5.535311	5.587735	2146.023193	52142.921875	348.351471	220.129608	111.507996	46.508949	31.423298	110.172737	147.889938	112.877174	0.335053	0.000000	4.057659	3.301000	0.743142	0.747236	3.331635	4.717196	2.542018	2.342679	2.047306	1.667536	1.497252	2.042074	2.169939	2.052606	0.000000	0.000000	3852.000000		1
4698.347168	2563.854248	2.630429	4.175382	1382.785400	41032.183594	191.503265	136.677475	73.337479	41.482452	33.739185	119.161835	169.574799	88.059242	0.265459	0.000000	3.671945	3.408893	0.420027	0.620696	3.140755	4.613125	2.282176	2.135697	1.865326	1.617864	1.528135	2.076137	2.229361	1.944775	0.000000	0.000000	3886.000000		1
6712.904297	1718.101929	3.854673	3.361275	1588.532471	39848.277344	260.295319	155.969345	80.115532	20.870745	15.431028	78.527405	111.094772	35.515419	0.267047	0.000000	3.826910	3.235049	0.585988	0.526504	3.200996	4.600410	2.415466	2.193039	1.903717	1.319538	1.188395	1.895021	2.045694	1.550417	0.000000	0.000000	3911.000000		1
6983.588867	1606.035767	1.791652	4.409747	1470.514771	41618.796875	231.110794	145.826920	93.273849	60.385773	41.978935	136.060715	164.856674	157.437195	0.662759	0.000000	3.844079	3.205755	0.253254	0.644414	3.167470	4.619289	2.363820	2.163838	1.969760	1.780935	1.623031	2.133733	2.217107	2.197107	0.000000	0.000000	3943.000000		1
3318.571533	573.572327	0.317625	2.673601	351.947113	20844.566406	62.125000	34.038307	13.364923	12.137596	0.548905	9.263551	19.479979	10.484712	1.968455	0.000000	3.520951	2.758588	0.000000	0.427097	2.546477	4.318993	1.793266	1.531968	1.125966	1.084133	0.000000	0.966778	1.289588	1.020556	0.294125	0.000000	3997.000000		1
7917.440430	2829.006592	3.148497	4.394328	2612.682129	62328.402344	395.030029	267.782623	91.664131	36.459042	56.074707	208.565582	280.657227	192.289612	1.732043	0.000000	3.898585	3.451634	0.498103	0.642892	3.417087	4.794686	2.596630	2.427782	1.962199	1.561805	1.748767	2.319243	2.448176	2.283956	0.238559	0.000000	4049.000000		1
13071.934570	2400.813965	1.766982	3.136162	2368.499512	58390.710938	365.376801	234.937714	94.553596	61.412659	55.741661	207.523285	266.246918	183.695236	3.305081	0.000000	4.116340	3.380358	0.247232	0.496399	3.374473	4.766344	2.562741	2.370953	1.975678	1.788258	1.746180	2.317067	2.425285	2.264098	0.519182	0.000000	4082.000000		1
13942.443359	4441.940430	1.322924	5.270110	4726.705566	95421.054688	756.545959	477.220917	233.917007	138.592468	68.545341	336.759705	456.399506	224.027451	3.574905	0.000000	4.144339	3.647573	0.121535	0.721820	3.674559	4.979644	2.878835	2.678720	2.369062	2.141740	1.835978	2.527320	2.659345	2.350301	0.553265	0.000000	4131.000000		1
10985.952148	1173.458130	1.655968	3.426034	2190.506104	49011.304688	342.288849	226.368011	96.675209	37.220726	26.862448	103.154144	151.769287	30.158964	1.294703	99998.000000	4.040838	3.069468	0.219052	0.534792	3.340544	4.690296	2.534393	2.354815	1.985315	1.570785	1.429146	2.013487	2.181184	1.479416	0.112170	4.999991	4229.000000		1
29220.693359	8705.857422	3.000478	4.496091	6922.336426	99998.000000	1094.400391	698.210876	329.121277	192.597992	131.835999	618.394470	822.948120	507.336700	2.324202	0.000000	4.465691	3.939811	0.477190	0.652835	3.840253	4.999991	3.039176	2.843987	2.517356	2.284652	2.120034	2.791265	2.915372	2.705296	0.366274	0.000000	4309.000000		1
8224.392578	3222.047607	1.403101	1.856411	2344.415527	56973.406250	378.593689	248.925552	119.639809	61.986233	45.263119	161.714340	220.030930	113.043694	2.184862	99998.000000	3.915104	3.508132	0.147089	0.268674	3.370035	4.755672	2.578173	2.396070	2.077876	1.792295	1.655744	2.208749	2.342484	2.053246	0.339424	4.999991	4352.000000		1
6320.329102	229.090958	2.386814	2.911049	998.175415	31348.621094	163.724945	107.468292	35.950226	37.325573	21.860624	49.589603	80.608932	54.024017	1.290224	99998.000000	3.800740	2.360008	0.377819	0.464050	2.999207	4.496218	2.214115	2.031280	1.555702	1.572006	1.339663	1.695391	1.906383	1.732587	0.110665	4.999991	4370.000000		0
7959.031250	1319.087769	1.646716	1.384599	2952.217285	65419.031250	484.806915	302.342072	102.201271	72.905754	32.496437	136.495529	184.685120	71.878868	2.859231	99998.000000	3.900860	3.120274	0.216619	0.141324	3.470148	4.815704	2.685569	2.480499	2.009456	1.862762	1.511836	2.135118	2.266432	1.856601	0.456249	4.999991	4394.000000		1
5757.374023	1156.429810	0.625999	2.016765	344.910004	25390.650391	69.131256	36.992531	46.095726	55.568974	9.710693	22.532879	25.551859	26.495483	0.828034	0.000000	3.760224	3.063119	0.000000	0.304655	2.537706	4.404674	1.839674	1.568114	1.663661	1.744832	0.987250	1.352817	1.407423	1.423172	0.000000	0.000000	4423.000000		1
12383.887695	2951.298340	2.106194	3.046734	2917.420410	66531.414062	435.784698	297.580780	152.083832	59.688847	52.019588	253.924301	328.455170	208.195541	0.757132	99998.000000	4.092857	3.470013	0.323498	0.483835	3.464999	4.823027	2.639272	2.473605	2.182083	1.775893	1.716167	2.404704	2.516476	2.318471	0.000000	4.999991	4503.000000		1
8970.121094	1365.171143	3.074487	2.744528	1325.221313	37315.773438	228.326187	135.542648	61.267723	45.593079	15.134990	49.330570	71.823357	57.601154	0.221658	99998.000000	3.952798	3.135187	0.487773	0.438468	3.122288	4.571892	2.358556	2.132076	1.787232	1.658899	1.179982	1.693116	1.856266	1.760431	0.000000	4.999991	4568.000000		1
16094.186523	1336.162354	1.859494	3.851590	3127.256592	67787.078125	463.683289	319.244049	155.266251	69.032578	51.751305	222.679855	308.685333	145.358200	1.125035	0.000000	4.206669	3.125859	0.269395	0.585640	3.495163	4.831147	2.666221	2.504123	2.191077	1.839054	1.713921	2.347681	2.489516	2.162440	0.051166	0.000000	4644.000000		1
9684.339844	1460.495728	1.745396	3.077571	2365.853516	59039.218750	404.527924	237.635986	134.642197	60.592384	53.311676	226.235413	334.493134	178.397369	0.723087	0.000000	3.986070	3.164500	0.241894	0.488208	3.373988	4.771141	2.606949	2.375912	2.129181	1.782418	1.726822	2.354561	2.524387	2.251389	0.000000	0.000000	4676.000000		1
11003.686523	1782.481201	1.070057	2.553336	2101.052979	52434.375000	331.918213	218.196106	97.353630	32.610538	34.809242	154.677246	254.732239	121.900192	0.821616	0.000000	4.041538	3.251025	0.029407	0.407108	3.322437	4.719616	2.521031	2.338847	1.988352	1.513358	1.541695	2.189426	2.406084	2.086004	0.000000	0.000000	4744.000000		1
7445.878418	2011.106445	2.624262	4.156880	1654.074341	42601.140625	267.104187	168.042175	82.378998	34.880169	29.203007	82.943321	103.203484	49.441582	1.141747	99998.000000	3.871916	3.303435	0.419007	0.618767	3.218555	4.629421	2.426681	2.225418	1.915817	1.542579	1.465428	1.918781	2.013694	1.694092	0.057570	4.999991	4769.000000		1
8003.532227	2255.566895	2.096942	2.769197	2481.111328	60714.351562	395.973633	247.377518	119.667564	68.656357	41.701401	173.426376	231.172470	137.858536	0.553575	0.000000	3.903282	3.353256	0.321587	0.442354	3.394646	4.783291	2.597666	2.393360	2.077976	1.836681	1.620151	2.239115	2.363936	2.139434	0.000000	0.000000	4794.000000		1
6346.090820	2540.433350	1.714559	3.416783	3101.766357	62681.246094	516.880859	318.830841	107.270935	69.177513	49.117790	200.146973	254.513290	166.043915	1.215554	99998.000000	3.802506	3.404908	0.234152	0.533617	3.491609	4.797138	2.713390	2.503560	2.030482	1.839965	1.691239	2.301349	2.405710	2.220223	0.084774	4.999991	4848.000000		1
6942.797363	2278.509766	2.211041	4.039698	1040.552124	30609.958984	190.362274	104.853287	46.293087	38.787266	11.893980	57.308201	39.644547	37.825138	0.024320	99998.000000	3.841534	3.357651	0.344597	0.606349	3.017264	4.485863	2.279581	2.020582	1.665516	1.588689	1.075327	1.758217	1.598184	1.577780	0.000000	4.999991	4882.000000		1
6095.077637	1704.632202	1.372264	2.016765	1209.220337	34701.175781	196.597595	122.763641	91.272499	62.569057	13.022629	65.677467	108.781967	99.897720	0.902153	99998.000000	3.784979	3.231631	0.137438	0.304655	3.082505	4.540344	2.293578	2.089070	1.960340	1.796360	1.114699	1.817416	2.036557	1.999556	0.000000	4.999991	4904.000000		1
12111.698242	2474.086670	3.549383	2.929552	1918.671387	51558.531250	309.829407	195.308594	110.410179	54.477329	36.634815	185.829178	219.429596	122.220901	0.448738	99998.000000	4.083205	3.393415	0.550153	0.466801	3.283001	4.712300	2.491123	2.290721	2.043009	1.736216	1.563894	2.269114	2.341295	2.087146	0.000000	4.999991	4948.000000		1
12242.659180	1651.379150	2.340558	5.193016	2858.277344	62543.414062	455.542236	288.258636	124.832825	75.927818	36.375782	198.528015	286.183289	112.787743	0.762570	0.000000	4.087876	3.217847	0.369319	0.715420	3.456104	4.796182	2.658529	2.459782	2.096329	1.880401	1.560812	2.297822	2.456644	2.052262	0.000000	0.000000	4971.000000		1
6225.248047	3062.183350	0.706176	2.084607	1713.201904	46807.144531	292.511108	177.361237	80.103195	51.442928	36.058159	109.161270	139.079697	55.094078	1.374095	0.000000	3.794157	3.486031	0.000000	0.319024	3.233809	4.670312	2.466142	2.248859	1.903650	1.711326	1.557003	2.038069	2.143264	1.741105	0.138017	0.000000	5010.000000		1
8532.369141	2109.271240	3.709738	4.594771	1667.244995	44559.675781	284.548920	172.186722	76.988625	57.561066	28.666435	120.204140	186.803650	109.386383	0.591546	0.000000	3.931070	3.324132	0.569343	0.662264	3.221999	4.648942	2.454157	2.236000	1.886427	1.760129	1.457374	2.079919	2.271385	2.038963	0.000000	0.000000	5052.000000		1
6053.126465	973.579468	1.939672	3.469206	897.263123	31846.265625	143.529541	89.730629	53.240749	14.290046	10.546387	43.789089	67.863838	51.242485	0.483517	0.000000	3.781980	2.988371	0.287728	0.540230	2.952920	4.503058	2.156941	1.952941	1.726244	1.155034	1.023104	1.641366	1.831638	1.709630	0.000000	0.000000	5111.000000		1
20847.658203	6707.359863	3.197837	6.216817	5990.865723	99998.000000	936.870667	605.421204	260.017761	115.439758	93.107323	433.074097	639.878845	305.188385	3.169668	99998.000000	4.319057	3.826552	0.504856	0.793568	3.777490	4.999991	2.971680	2.782058	2.415003	2.062356	1.968984	2.636562	2.806098	2.484568	0.501014	4.999991	5156.000000		1
7793.166016	1420.727783	3.783747	4.264811	1527.955566	38353.980469	239.714432	142.999130	57.465473	51.190063	5.930029	60.610886	70.266068	30.004778	1.807158	99998.000000	3.891714	3.152511	0.577922	0.629900	3.184111	4.583810	2.379694	2.155333	1.759407	1.709186	0.773057	1.782551	1.846746	1.477190	0.256996	4.999991	5180.000000		1
12644.916992	909.906433	2.084607	5.088169	3290.892090	71263.101562	513.368469	342.930237	146.274063	79.887337	59.793694	261.060059	342.628052	258.099670	0.831251	0.000000	4.101916	2.958997	0.319024	0.706562	3.517314	4.852865	2.710429	2.535206	2.165167	1.902478	1.776655	2.416740	2.534823	2.411788	0.000000	0.000000	5236.000000		1
15800.525391	2042.551392	2.303553	2.374479	2389.965332	57450.566406	363.952087	243.840469	139.952393	48.026146	38.003998	165.590607	242.030319	188.940674	0.665056	0.000000	4.198671	3.310173	0.362398	0.375568	3.378392	4.759295	2.561044	2.387106	2.145980	1.681478	1.579829	2.219036	2.383870	2.276325	0.000000	0.000000	5349.000000		1
13488.822266	3066.099854	1.844076	4.582436	3121.045898	73888.945312	521.703857	318.870911	178.344940	83.436722	56.725376	256.153839	341.585754	292.097900	0.836785	99998.000000	4.129974	3.486586	0.265779	0.661096	3.494300	4.868579	2.717424	2.503615	2.251261	1.921357	1.753777	2.408501	2.533500	2.465528	0.000000	4.999991	5418.000000		1
6543.909668	884.650635	2.855542	4.317234	654.819580	31588.968750	103.218903	65.973503	58.005127	41.883339	25.033791	101.677032	133.686249	33.514072	1.420205	0.000000	3.815837	2.946772	0.455689	0.635206	2.816122	4.499536	2.013759	1.819370	1.763466	1.622041	1.398527	2.007223	2.126087	1.525227	0.152351	0.000000	5450.000000		1
15118.852539	1820.084229	1.853327	3.151581	2532.995361	69168.726562	406.708130	252.959091	154.214691	67.700401	38.614578	181.314590	277.295959	176.198669	1.882629	99998.000000	4.179519	3.260092	0.267952	0.498528	3.403634	4.839910	2.609283	2.403050	2.188126	1.830591	1.586751	2.258433	2.442944	2.246003	0.274765	4.999991	5470.000000		1
10321.847656	2130.348389	1.955090	3.552467	1553.155884	43717.503906	245.962082	155.599289	97.662003	59.944798	34.651974	120.722206	166.127167	148.164398	1.904639	99998.000000	4.013757	3.328451	0.291167	0.550530	3.191215	4.640656	2.390868	2.192008	1.989726	1.777751	1.539728	2.081787	2.220441	2.170744	0.279813	4.999991	5547.000000		1
22344.808594	4434.961914	3.500043	5.334868	4347.343750	92315.718750	693.307739	440.058777	201.802948	74.635727	61.051861	274.708710	398.323456	263.739838	1.671005	0.000000	4.349176	3.646890	0.544073	0.727124	3.638224	4.965276	2.840926	2.643511	2.304928	1.872947	1.785699	2.438872	2.600236	2.421176	0.222978	0.000000	5579.000000		1
10947.146484	2228.809082	2.463907	2.029100	1756.081299	44658.972656	280.265594	171.076569	79.631386	88.790092	21.765028	98.032051	142.033920	126.735497	1.680849	99998.000000	4.039301	3.348073	0.391624	0.307303	3.244545	4.649909	2.447570	2.233191	1.901084	1.948364	1.337759	1.991368	2.152392	2.102898	0.225529	4.999991	5602.000000		1
10058.317383	912.385803	1.763899	2.010598	2213.544678	47551.652344	351.851501	216.518555	87.094032	35.956394	26.322794	99.157623	153.770630	122.911659	1.201832	99998.000000	4.002525	2.960179	0.246474	0.303325	3.345088	4.677166	2.546359	2.335495	1.939988	1.555776	1.420332	1.996326	2.186873	2.089593	0.079844	4.999991	5631.000000		1
12779.256836	3332.781494	2.013681	4.261727	2750.904541	67023.312500	432.025635	285.433929	164.930679	46.953007	54.286137	210.076614	290.056458	155.808990	1.022930	0.000000	4.106505	3.522807	0.303991	0.629586	3.439476	4.826226	2.635509	2.455506	2.217301	1.671663	1.734689	2.322378	2.462482	2.192593	0.009846	0.000000	5688.000000		1
9047.504883	1327.654419	1.026885	2.664350	1269.337769	38603.234375	198.299820	128.042999	69.223770	31.851938	22.323185	78.681595	120.586517	92.117447	1.014942	0.000000	3.956529	3.123085	0.011522	0.425591	3.103577	4.586624	2.297322	2.107356	1.840255	1.503136	1.348756	1.895873	2.081299	1.964342	0.006441	0.000000	5736.000000		1
15130.521484	3098.371094	3.641896	6.013290	2697.617676	61827.296875	435.914215	278.449280	135.459396	53.533703	44.664871	239.261124	310.282715	238.206482	0.779468	0.000000	4.179854	3.491133	0.561327	0.779112	3.430980	4.791180	2.639401	2.444746	2.131809	1.728627	1.649966	2.378872	2.491758	2.376954	0.000000	0.000000	5780.000000		1
15543.875000	5505.374023	3.247177	4.847637	4369.685547	87478.375000	669.498169	445.171600	186.282486	83.159180	63.811806	264.516937	370.773315	180.522064	2.133685	0.000000	4.191559	3.740787	0.511506	0.685530	3.640450	4.941901	2.825749	2.648527	2.270172	1.919910	1.804901	2.422453	2.569108	2.256530	0.329130	0.000000	5825.000000		1
13088.325195	4199.136230	3.315019	5.982453	3316.755371	70113.750000	527.973083	338.788788	129.621872	67.503044	57.339039	258.614655	382.053650	201.102936	0.185517	0.000000	4.116884	3.623160	0.520486	0.776879	3.520713	4.845803	2.722612	2.529929	2.112678	1.829323	1.758450	2.412653	2.582124	2.303418	0.000000	0.000000	5897.000000		1
9377.362305	1383.223389	4.465254	5.522976	1760.481812	47252.621094	286.300476	168.609589	91.818321	36.946274	34.716732	126.550468	168.982712	79.107147	0.804552	0.000000	3.972081	3.140892	0.649846	0.742173	3.245631	4.674426	2.456822	2.226882	1.962929	1.567571	1.540539	2.102264	2.227842	1.898216	0.000000	0.000000	5945.000000		1
7222.942383	2194.622803	2.670518	1.757731	1306.617065	39763.398438	218.880692	128.530228	45.701008	31.293781	21.370310	82.856979	120.123962	97.637337	0.178670	0.000000	3.858714	3.341360	0.426595	0.244952	3.116148	4.599483	2.340207	2.109005	1.659926	1.495458	1.329811	1.918329	2.079630	1.989616	0.000000	0.000000	5975.000000		1
16507.753906	4821.844727	2.371395	2.004430	4040.320557	92025.601562	650.921753	404.056122	206.721512	95.306030	63.124134	297.457428	390.900879	139.832138	2.522700	99998.000000	4.217688	3.683213	0.375004	0.301991	3.606416	4.963909	2.813529	2.606442	2.315386	1.979120	1.800195	2.473425	2.592067	2.145607	0.401866	4.999991	6025.000000		1
8845.982422	1113.356079	3.567886	3.410615	1835.953247	52207.667969	293.097046	176.457703	82.267982	39.407097	20.842991	82.326576	133.501221	63.602112	0.550537	0.000000	3.946746	3.046634	0.552411	0.532833	3.263862	4.717734	2.467011	2.246641	1.915231	1.595574	1.318960	1.915540	2.125485	1.803472	0.000000	0.000000	6048.000000		1
3599.345947	634.571777	1.970509	4.008861	529.437866	21797.974609	68.733452	47.131863	24.959782	27.648802	3.546299	3.074487	0.000000	10.009816	0.198177	0.000000	3.556224	2.802481	0.294578	0.603021	2.723815	4.338416	1.837168	1.673315	1.397241	1.441676	0.549775	0.487773	0.000000	1.000426	0.000000	0.000000	6074.000000		1
9039.027344	1305.146118	1.304422	2.454656	1987.630005	51576.250000	313.397278	192.123093	81.444626	85.456566	17.654404	100.970856	139.779709	106.931725	1.043872	0.000000	3.956122	3.115659	0.115418	0.389991	3.298336	4.712450	2.496095	2.283580	1.910862	1.931745	1.246853	2.004196	2.145444	2.029107	0.018647	0.000000	6091.000000		1
16020.195312	3485.771973	3.487709	3.478457	4298.919922	88649.835938	656.003723	417.208252	182.252045	101.883644	55.396282	299.751740	395.702271	240.266418	5.277490	99998.000000	4.204668	3.542299	0.542540	0.541387	3.633359	4.947678	2.816906	2.620353	2.260672	2.008105	1.743481	2.476762	2.597368	2.380693	0.722427	4.999991	6123.000000		1
25285.777344	5150.448242	1.773150	4.517677	6276.577148	99998.000000	973.295776	614.737183	287.648071	103.046211	93.317017	466.785522	584.605957	391.548462	1.728421	99998.000000	4.402876	3.711845	0.248745	0.654915	3.797723	4.999991	2.988245	2.788689	2.458861	2.013032	1.969961	2.669117	2.766863	2.592786	0.237650	4.999991	6186.000000		1
30821.136719	7396.285645	3.167000	4.409747	7868.961426	99998.000000	1229.076538	768.267273	382.146149	154.310287	134.204315	635.937866	889.630859	560.562012	5.489097	0.000000	4.488849	3.869014	0.500648	0.644414	3.895917	4.999991	3.089579	2.885512	2.582229	2.188395	2.127766	2.803415	2.949210	2.748624	0.739501	0.000000	6212.000000		1
9157.816406	4461.997070	1.544953	1.930420	2605.031494	67723.257812	390.487671	227.182114	103.555031	27.550121	20.534616	124.354851	187.864441	54.754864	1.286641	0.000000	3.961792	3.649529	0.188915	0.285652	3.415813	4.830738	2.591607	2.356374	2.015171	1.440124	1.312487	2.094663	2.273844	1.738423	0.109457	0.000000	6261.000000		1
11913.522461	1605.018188	2.263464	2.750695	1961.729614	47106.324219	359.156891	218.248520	85.216034	37.485928	35.561676	117.311592	155.531448	81.811592	0.288210	99998.000000	4.076040	3.205480	0.354774	0.439442	3.292639	4.673079	2.555284	2.338951	1.930521	1.573868	1.550982	2.069341	2.191818	1.912815	0.000000	4.999991	6309.000000		1
8638.810547	2714.945068	2.026016	3.540132	3192.163086	65857.171875	534.387268	334.523987	145.626480	95.460220	47.754780	213.212784	266.829742	132.921478	1.372823	99998.000000	3.936454	3.433761	0.306643	0.549019	3.504085	4.818603	2.727856	2.524427	2.163240	1.979822	1.679017	2.328813	2.426234	2.123595	0.137615	4.999991	6344.000000		1
10368.550781	1529.796509	5.239272	6.642373	3451.665771	74478.164062	552.553589	347.839569	175.319794	91.846077	47.634514	223.447708	305.709534	188.727890	4.076735	0.000000	4.015718	3.184634	0.719271	0.822323	3.538029	4.872029	2.742374	2.541379	2.243831	1.963061	1.677922	2.349176	2.485309	2.275836	0.610313	0.000000	6447.000000		1
14993.007812	2340.958496	2.692104	3.974939	3354.799316	71905.796875	514.413879	343.765930	157.680817	69.806595	75.058205	301.805511	443.466309	181.083313	0.747091	0.000000	4.175889	3.369394	0.430092	0.599330	3.525666	4.856764	2.711313	2.536263	2.197779	1.843897	1.875398	2.479727	2.646861	2.257879	0.000000	0.000000	6558.000000		1
10118.490234	2054.050537	2.019849	4.138377	2290.246582	51366.460938	371.760132	233.050476	79.313759	32.373089	26.554075	113.364403	138.638733	138.401276	0.473393	0.000000	4.005116	3.312611	0.305319	0.616830	3.359882	4.710680	2.570263	2.367450	1.899348	1.510184	1.424131	2.054477	2.141885	2.141140	0.000000	0.000000	6586.000000		1
10338.961914	2366.399414	4.486840	7.055594	2821.756592	68112.109375	451.033783	282.004822	161.248703	89.746048	47.323055	265.636353	310.686676	238.918823	0.803200	0.000000	4.014477	3.374088	0.651941	0.848534	3.450520	4.833224	2.654209	2.450257	2.207496	1.953015	1.675073	2.424288	2.492323	2.378250	0.000000	0.000000	6649.000000		1
15333.527344	1861.057861	2.735276	3.049818	2408.517090	53824.210938	377.301605	234.166779	103.613625	58.196320	33.628170	164.702484	178.153748	142.218948	0.423870	0.000000	4.185642	3.269760	0.437001	0.484274	3.381750	4.730978	2.576689	2.369525	2.015417	1.764896	1.526703	2.216700	2.250795	2.152957	0.000000	0.000000	6710.000000		1
18566.402344	6309.899902	1.131732	6.568364	8235.698242	99998.000000	1294.371582	824.036682	459.273560	184.151627	126.513466	606.811951	818.954651	530.807007	1.254779	0.000000	4.268728	3.800022	0.053744	0.817457	3.915700	4.999991	3.112059	2.915946	2.662071	2.265176	2.102137	2.783054	2.913260	2.724937	0.098567	0.000000	6735.000000		1
12090.778320	3502.442627	2.904882	4.653362	3704.680420	82395.546875	604.665649	382.497711	174.184982	95.663742	60.607800	260.020844	351.484528	226.466690	1.987860	0.000000	4.082454	3.544371	0.463128	0.667767	3.568751	4.915904	2.781515	2.582629	2.241011	1.980747	1.782529	2.415008	2.545906	2.355004	0.298386	0.000000	6815.000000		1
19292.486328	4076.770508	1.486362	3.830003	4887.226562	99998.000000	763.021790	489.845734	233.969421	131.724991	65.261162	387.601288	516.146912	245.841827	2.707859	99998.000000	4.285388	3.610316	0.172125	0.583199	3.689062	4.999991	2.882537	2.690059	2.369159	2.119668	1.814655	2.588385	2.712773	2.390656	0.432626	4.999991	6867.000000		1
18426.955078	4244.427246	2.652015	3.512378	3969.684570	88791.250000	620.923157	391.847595	165.165054	105.109238	49.524845	248.580185	314.445770	153.998825	0.441808	0.000000	4.265454	3.627819	0.423576	0.545601	3.598756	4.948370	2.793038	2.593117	2.217918	2.021641	1.694823	2.395467	2.497546	2.187517	0.000000	0.000000	6896.000000		1
8671.331055	1450.954590	1.258165	1.918085	1332.847412	37165.039062	210.523758	132.091949	62.606064	46.274582	32.243572	61.764202	83.976372	127.111710	1.404058	99998.000000	3.938086	3.161654	0.099738	0.282868	3.124780	4.570135	2.323301	2.120876	1.796616	1.665342	1.508443	1.790737	1.924157	2.104186	0.147385	4.999991	6930.000000		1
6750.584961	2998.100342	3.537048	3.552467	1625.349243	44401.550781	277.897278	169.577881	101.689369	33.116272	22.893677	100.045738	149.906708	129.526276	0.080766	0.000000	3.829341	3.476846	0.548641	0.550530	3.210947	4.647398	2.443884	2.229369	2.007276	1.520041	1.359716	2.000199	2.175821	2.112358	0.000000	0.000000	7001.000000		1
15647.833984	2171.149414	2.133947	3.278014	2930.452148	65116.640625	454.136047	295.789124	131.157578	42.922558	44.041958	186.452103	291.166626	149.317719	2.061457	99998.000000	4.194454	3.336690	0.329184	0.515611	3.466935	4.813692	2.657186	2.470982	2.117793	1.632686	1.643867	2.270567	2.464142	2.174111	0.314174	4.999991	7025.000000		1
14443.544922	3752.737305	2.849375	3.638812	3330.388428	74179.406250	519.276917	337.774231	165.683121	79.529625	58.541695	262.799286	333.820892	228.616058	0.876170	99998.000000	4.159674	3.574348	0.454750	0.560960	3.522495	4.870283	2.715399	2.528626	2.219278	1.900529	1.767465	2.419624	2.523514	2.359107	0.000000	4.999991	7066.000000		1
27358.511719	4987.003906	3.496960	3.904013	5896.990234	99998.000000	950.278748	594.853210	235.498962	108.880646	84.198402	436.956543	603.398254	369.592255	1.770579	0.000000	4.437092	3.697840	0.543691	0.591511	3.770630	4.999991	2.977851	2.774410	2.371989	2.036951	1.925304	2.640438	2.780604	2.567723	0.248115	0.000000	7107.000000		1
16642.533203	2683.808594	1.729977	3.685068	3425.500244	74151.375000	521.756287	344.139069	145.416779	88.953529	68.397324	292.554291	432.167480	226.839828	1.362413	0.000000	4.221220	3.428751	0.238040	0.566445	3.534724	4.870119	2.717468	2.536734	2.162615	1.949163	1.835039	2.466207	2.635652	2.355719	0.134309	0.000000	7149.000000		1
6519.251953	407.078186	3.062153	2.442321	1002.326111	32531.464844	160.820053	99.524582	20.636379	68.548431	8.332262	21.135946	43.699661	9.121699	1.285794	99998.000000	3.814198	2.609678	0.486027	0.387803	3.001009	4.512304	2.206340	1.997930	1.314633	1.835997	0.920763	1.325022	1.640478	0.960076	0.109171	4.999991	7184.000000		1
8076.120605	1789.851318	2.257297	3.163916	1363.607666	38718.078125	200.076050	135.141769	72.819405	23.010859	27.658052	72.662140	101.939156	100.048820	0.739708	0.000000	3.907203	3.252817	0.353589	0.500225	3.134689	4.587914	2.301195	2.130790	1.862247	1.361933	1.441822	1.861308	2.008341	2.000212	0.000000	0.000000	7208.000000		1
24040.855469	5298.372070	1.267417	3.204005	6604.295410	99998.000000	1044.012085	672.461670	305.468994	122.057465	99.641769	505.489532	634.013611	386.244446	2.476148	99998.000000	4.380950	3.724143	0.102919	0.505693	3.819827	4.999991	3.018706	2.827667	2.484967	2.086564	1.998441	2.703712	2.802099	2.586862	0.393777	4.999991	7283.000000		1
6936.207520	650.477661	2.809286	2.744528	955.971375	28648.679688	149.323883	91.383514	56.373829	51.806812	15.020891	62.948360	124.277756	75.514595	2.060578	0.000000	3.841122	2.813232	0.448596	0.438468	2.980445	4.457105	2.174129	1.960868	1.751078	1.714387	1.176696	1.798984	2.094393	1.878031	0.313989	0.000000	7326.000000		1
9885.202148	1660.784546	2.103110	2.414567	2433.927246	55435.324219	379.010010	241.758957	119.932770	53.700226	30.476589	151.180298	162.667221	117.360931	1.747570	99998.000000	3.994986	3.220313	0.322862	0.382839	3.386307	4.743787	2.578651	2.383383	2.078938	1.729976	1.483966	2.179495	2.211300	2.069524	0.242435	4.999991	7352.000000		1
22199.828125	6946.941895	4.545431	5.905360	8663.113281	99998.000000	1340.784912	867.902832	358.130005	169.315765	130.892380	631.090210	852.178894	482.324493	1.083280	0.000000	4.346350	3.841794	0.657575	0.771246	3.937674	4.999991	3.127359	2.938471	2.554041	2.228697	2.116914	2.800092	2.930531	2.683339	0.034741	0.000000	7373.000000		1
34261.238281	7237.337402	1.585042	5.149844	8167.355957	99998.000000	1252.281616	801.802917	341.536407	181.971420	96.857147	579.042847	835.835083	488.396362	2.196655	0.000000	4.534803	3.859579	0.200041	0.711794	3.912081	4.999991	3.097702	2.904068	2.533437	2.260003	1.986132	2.762711	2.922121	2.688772	0.341762	0.000000	7457.000000		1
23160.505859	5400.625488	1.936588	2.917217	5287.461914	99998.000000	821.668335	512.717834	213.681503	83.057419	77.377174	392.794312	498.406189	371.010773	2.874883	99998.000000	4.364748	3.732444	0.287037	0.464969	3.723247	4.999991	2.914696	2.709878	2.329767	1.919378	1.888613	2.594165	2.697583	2.569386	0.458620	4.999991	7498.000000		1
4699.050293	1171.755981	2.451572	1.726894	891.311523	36551.125000	146.264816	59.701183	31.111841	9.149453	10.450790	29.128996	48.285183	27.531620	1.542981	99998.000000	3.672010	3.068837	0.389445	0.237266	2.950030	4.562901	2.165140	1.775983	1.492926	0.961395	1.019149	1.464326	1.683814	1.439832	0.188361	4.999991	7526.000000		1
13553.608398	2544.429932	3.564802	4.486840	2116.160156	51279.656250	302.249573	183.254257	66.744438	33.807030	15.353935	72.449356	118.871964	68.002609	1.333864	0.000000	4.132055	3.405591	0.552035	0.651941	3.325549	4.709945	2.480366	2.263054	1.824415	1.529007	1.186220	1.860035	2.075079	1.832526	0.125111	0.000000	7540.000000		1
7403.181152	3873.437988	3.327354	3.928683	2897.659668	61841.421875	444.742981	285.363007	144.405319	83.745094	39.663048	198.666779	237.540390	171.449707	0.431062	0.000000	3.869418	3.588097	0.522099	0.594247	3.462047	4.791279	2.648109	2.455398	2.159583	1.922959	1.598386	2.298125	2.375737	2.234137	0.000000	0.000000	7570.000000		1
18314.695312	3887.829834	3.182418	4.052033	3998.461914	83543.195312	625.937317	388.498657	170.268631	94.516594	51.917824	284.114105	361.207581	217.878479	2.082718	0.000000	4.262800	3.589707	0.502757	0.607673	3.601893	4.921911	2.796531	2.589390	2.231135	1.975508	1.715317	2.453493	2.557757	2.338214	0.318630	0.000000	7616.000000		1
20060.583984	6927.548340	3.419866	7.037092	8928.185547	99998.000000	1412.244385	920.822876	388.535675	202.879166	150.816406	719.747681	945.169006	566.325562	1.360450	0.000000	4.302343	3.840580	0.534009	0.847393	3.950763	4.999991	3.149910	2.964176	2.589431	2.307237	2.178449	2.857180	2.975509	2.753066	0.133682	0.000000	7674.000000		1
8953.881836	1701.298706	2.667434	3.299600	1372.636841	35926.527344	231.724472	139.104370	62.072578	44.541523	20.670301	63.173473	114.671906	45.932289	0.032493	0.000000	3.952011	3.230781	0.426094	0.518461	3.137556	4.555415	2.364972	2.143341	1.792900	1.648765	1.315347	1.800535	2.059457	1.662118	0.000000	0.000000	7721.000000		1
7470.520508	2473.096924	2.365228	2.793867	2185.565918	49639.941406	367.692688	217.344986	84.281662	75.705788	18.949575	105.414528	138.783661	83.467560	0.499391	0.000000	3.873351	3.393241	0.373873	0.446206	3.339564	4.695831	2.565485	2.337150	1.925733	1.879129	1.277599	2.022901	2.142338	1.921518	0.000000	0.000000	7761.000000		1
30435.718750	7313.576660	2.500912	4.301816	6882.029297	99998.000000	1123.739014	690.745117	307.309998	142.530411	84.247742	422.176178	529.024658	326.697449	0.879984	0.000000	4.483384	3.864130	0.398098	0.633652	3.837717	4.999991	3.050665	2.839318	2.487577	2.153908	1.925558	2.625494	2.723476	2.514146	0.000000	0.000000	7780.000000		1
17745.195312	2626.959961	1.631298	3.626477	3314.091064	71271.656250	522.376099	341.209534	144.130859	80.208046	68.681030	301.756165	376.102020	270.394562	1.403573	99998.000000	4.249081	3.419453	0.212533	0.559485	3.520365	4.852917	2.717983	2.533021	2.158757	1.904218	1.836837	2.479656	2.575306	2.431998	0.147235	4.999991	7840.000000		1
6700.316895	1026.200439	1.655968	4.018112	788.468811	26065.000000	124.706398	79.483368	21.502911	7.912874	18.924904	30.137379	52.725765	34.840080	0.564782	99998.000000	3.826095	3.011232	0.219052	0.604022	2.896785	4.416058	2.095889	1.900276	1.332497	0.898334	1.277034	1.479105	1.722023	1.542079	0.000000	4.999991	7859.000000		1
34232.125000	8786.231445	1.902667	4.718120	7852.910156	99998.000000	1284.398804	799.776917	303.739014	146.098297	129.381348	600.869568	786.698730	453.044403	2.199661	0.000000	4.534434	3.943803	0.279363	0.673769	3.895031	4.999991	3.108700	2.902969	2.482501	2.164645	2.111872	2.778780	2.895808	2.656141	0.342356	0.000000	7890.000000		1
28862.271484	7041.208496	3.185502	7.619918	5725.559082	99998.000000	897.679443	568.743164	305.555328	130.682678	96.410011	501.863068	708.214539	353.908356	2.852992	0.000000	4.460330	3.847647	0.503178	0.881950	3.757818	4.999991	2.953121	2.754916	2.485090	2.116218	1.984122	2.700585	2.850165	2.548891	0.455301	0.000000	7943.000000		1
8791.011719	1453.581909	1.890332	3.472290	2523.537598	53615.917969	384.301697	257.769714	116.300125	33.073097	26.526321	151.587341	205.216644	107.008820	1.032763	0.000000	3.944039	3.162440	0.276538	0.540616	3.402010	4.729294	2.584672	2.411232	2.065580	1.519475	1.423677	2.180663	2.312212	2.029420	0.014001	0.000000	7991.000000		1
9617.958984	2523.084229	2.864793	3.897846	2754.204346	69143.171875	441.218262	282.979279	150.757812	66.059853	54.144283	230.426208	285.924255	169.839996	0.346086	0.000000	3.983083	3.401932	0.457093	0.590825	3.439996	4.839749	2.644654	2.451755	2.178280	1.819938	1.733553	2.362532	2.456251	2.230040	0.000000	0.000000	8030.000000		1
5908.696289	1495.940186	2.457740	5.541479	2252.375000	51884.496094	361.364838	226.241577	100.098160	23.528927	31.102589	133.057159	177.290314	109.250694	0.280658	0.000000	3.771492	3.174914	0.390536	0.743626	3.352641	4.715038	2.557946	2.354573	2.000426	1.371602	1.492797	2.124038	2.248685	2.038424	0.000000	0.000000	8056.000000		1
7100.632324	1919.204956	3.129995	3.842339	2228.836914	55319.027344	347.959839	222.522583	104.375305	34.525539	32.573532	157.887421	237.882690	171.147507	1.509134	99998.000000	3.851297	3.283121	0.495544	0.584596	3.348078	4.742875	2.541529	2.347374	2.018598	1.538140	1.512865	2.198348	2.376363	2.233371	0.178728	4.999991	8079.000000		1
15621.877930	2009.718750	1.538786	2.133947	2960.481689	47556.273438	439.660980	298.690948	100.036484	86.326180	18.129299	92.465904	102.525063	93.187500	1.081356	99998.000000	4.193733	3.303135	0.187178	0.329184	3.471362	4.677208	2.643118	2.475222	2.000158	1.936143	1.258381	1.965982	2.010830	1.969358	0.033969	4.999991	8103.000000		1
12885.272461	3276.642090	3.055985	4.752041	2248.554443	58659.230469	352.147552	220.077179	125.828873	47.045517	40.779362	178.875351	248.203964	198.827133	0.488641	99998.000000	4.110094	3.515429	0.485151	0.676880	3.351903	4.768336	2.546725	2.342575	2.099780	1.672518	1.610440	2.252551	2.394809	2.298476	0.000000	4.999991	8161.000000		1
19814.986328	7607.161133	3.049818	4.887726	7332.177734	99998.000000	1181.549927	727.087036	356.301331	155.824402	143.110153	632.949707	831.064514	411.993652	2.871940	99998.000000	4.296994	3.881223	0.484274	0.689107	3.865233	4.999991	3.072452	2.861586	2.551817	2.192636	2.155670	2.801369	2.919635	2.614891	0.458175	4.999991	8290.000000		1
12416.806641	1808.002197	2.016765	2.288134	2235.084717	51038.339844	318.994263	196.156616	86.625305	51.695797	11.912483	112.090820	160.607285	101.532097	1.004221	99998.000000	4.094010	3.257199	0.304655	0.359481	3.349294	4.707897	2.503783	2.292603	1.937645	1.713455	1.076002	2.049570	2.205765	2.006603	0.001829	4.999991	8336.000000		1
18560.718750	5888.152344	3.879343	4.150712	7000.771484	99998.000000	1132.614014	727.546509	360.563080	190.180344	123.975548	570.362122	737.744385	405.474640	3.045582	0.000000	4.268595	3.769979	0.588758	0.618123	3.845146	4.999991	3.054082	2.861861	2.556981	2.279166	2.093336	2.756151	2.867906	2.607964	0.483670	0.000000	8393.000000		1
7741.769531	542.670166	1.470943	1.375347	2246.115234	55277.964844	364.393066	230.065414	100.832092	51.661877	34.830830	158.757034	200.378265	120.586517	3.923342	99998.000000	3.888840	2.734536	0.167596	0.138412	3.351432	4.742552	2.561570	2.361851	2.003599	1.713170	1.541964	2.200733	2.301851	2.081299	0.593656	4.999991	8426.000000		1
18065.939453	2701.703613	4.209303	3.034399	3027.972412	64882.558594	467.470123	305.462830	137.510071	28.617096	39.786396	161.513901	235.042572	201.695023	2.213975	99998.000000	4.256861	3.431638	0.624210	0.482073	3.481152	4.812128	2.669754	2.484958	2.138335	1.456626	1.599735	2.208210	2.371146	2.304695	0.345173	4.999991	8547.000000		1
6926.166504	1990.648926	1.535702	2.118529	2562.426514	62883.988281	406.800659	256.641083	139.144455	75.539261	45.115097	211.704834	296.701935	159.944275	1.634699	0.000000	3.840493	3.298995	0.186307	0.326034	3.408651	4.798540	2.609382	2.409326	2.143466	1.878173	1.654322	2.325731	2.472320	2.203969	0.213438	0.000000	8580.000000		1
8025.393066	1406.721436	2.636597	4.341904	1805.196045	45968.082031	290.494354	186.621704	117.089561	56.672951	26.535572	119.578140	188.965347	57.992790	0.598506	0.000000	3.904466	3.148208	0.421044	0.637680	3.256524	4.662457	2.463138	2.270962	2.068518	1.753376	1.423828	2.077652	2.276382	1.763374	0.000000	0.000000	8668.000000		1
15576.466797	4329.165039	1.729977	3.370527	2903.139648	65448.273438	471.244629	287.139252	124.666306	64.764679	63.339993	263.576416	307.242157	258.509827	1.939016	99998.000000	4.192469	3.636404	0.238040	0.527698	3.462868	4.815898	2.673246	2.458092	2.095749	1.811338	1.801678	2.420907	2.487481	2.412477	0.287581	4.999991	8719.000000		1
11598.049805	2774.667969	1.350678	1.190323	2485.339355	54034.937500	356.347595	244.367798	78.801857	76.489059	27.198576	118.702354	174.585876	119.914268	1.318418	99998.000000	4.064385	3.443211	0.130552	0.075665	3.395386	4.732675	2.551874	2.388044	1.896536	1.883599	1.434546	2.074459	2.242009	2.078871	0.120053	4.999991	8746.000000		1
14835.454102	3646.252686	3.407531	4.045865	2421.071045	57807.304688	398.511566	246.507904	81.725243	64.662918	32.937412	161.967209	223.170166	97.513985	1.665524	99998.000000	4.171301	3.561847	0.532440	0.607011	3.384007	4.761983	2.600441	2.391831	1.912356	1.810655	1.517689	2.209427	2.348636	1.989067	0.221551	4.999991	8779.000000		1
9688.375977	836.636841	2.032184	2.775365	1448.438232	38332.882812	222.658279	141.016296	42.500088	42.012856	9.812457	53.589211	86.221336	45.241531	0.383371	0.000000	3.986251	2.922537	0.307963	0.443320	3.160900	4.583571	2.347639	2.149269	1.628390	1.623382	0.991778	1.729077	1.935615	1.655537	0.000000	0.000000	8805.000000		1
17350.000000	3294.207031	1.927337	4.033530	3187.956787	77714.968750	532.681946	326.799225	153.930984	90.677338	54.110363	220.086441	342.011292	172.115799	2.300984	99998.000000	4.239299	3.517751	0.284958	0.605685	3.503512	4.890505	2.726468	2.514281	2.187326	1.957499	1.733280	2.342593	2.534040	2.235821	0.361914	4.999991	8901.000000		1
10699.265625	2591.688232	2.451572	4.274062	3516.156006	75587.640625	531.861694	354.389435	151.158707	108.223808	46.493530	226.531448	276.136475	173.099503	1.666842	0.000000	4.029354	3.413583	0.389445	0.630841	3.546068	4.878451	2.725799	2.549481	2.179433	2.034323	1.667392	2.355129	2.441124	2.238296	0.221894	0.000000	8936.000000		1
6907.969727	2384.981934	2.581089	6.312413	2222.253174	49800.320312	368.173737	221.588211	100.474373	28.592426	47.668434	127.845642	176.790741	136.276581	0.538979	0.000000	3.839350	3.377485	0.411803	0.800195	3.346794	4.697232	2.566053	2.345547	2.002055	1.456251	1.678231	2.106686	2.247459	2.134421	0.000000	0.000000	8993.000000		1
4695.522461	0.000000	1.356845	2.503996	457.327698	20409.978516	62.408707	50.382122	14.604587	22.243008	9.439324	19.776016	0.733930	21.129778	1.992267	0.000000	3.671684	0.000000	0.132530	0.398634	2.660228	4.309843	1.795245	1.702276	1.164489	1.347193	0.974941	1.296139	0.000000	1.324895	0.299348	0.000000	9044.000000		0
13859.138672	2712.040283	1.535702	2.781532	1811.986328	46840.171875	294.725250	186.711136	77.441933	51.532360	20.192322	99.934723	157.236755	135.049255	0.997031	0.000000	4.141736	3.433296	0.186307	0.444284	3.258155	4.670619	2.469417	2.271170	1.888976	1.712080	1.305186	1.999716	2.196554	2.130492	0.000000	0.000000	9099.000000		1
7075.817383	1140.212402	1.310589	2.941887	1247.011475	37183.878906	215.078445	124.996269	51.547775	51.075966	18.730629	88.278191	106.148453	103.348419	0.095245	0.000000	3.849777	3.056986	0.117467	0.468626	3.095870	4.570354	2.332597	2.096897	1.712210	1.708217	1.272552	1.945853	2.025914	2.014304	0.000000	0.000000	9121.000000		1
10904.458008	1281.037476	2.494745	4.021195	2525.890381	59863.394531	408.940765	251.741013	101.236061	43.150757	29.230759	166.170349	203.156708	153.252563	0.031868	99998.000000	4.037604	3.107562	0.397026	0.604355	3.402415	4.777161	2.611660	2.400954	2.005335	1.634988	1.465840	2.220554	2.307831	2.185408	0.000000	4.999991	9140.000000		1
7263.592285	2396.265381	1.705307	3.725156	1144.770142	34318.742188	155.549957	108.424255	50.123089	23.177380	9.806290	62.556725	99.922386	81.611145	0.087188	3935.354004	3.861151	3.379535	0.231803	0.571145	3.058718	4.535532	2.191870	2.035126	1.700038	1.365064	0.991505	1.796274	1.999663	1.911749	0.000000	3.594984	9153.000000		1
6130.596191	1880.614990	1.791652	3.268763	2175.959961	47394.535156	329.349457	219.309326	81.975029	44.849895	30.670866	110.607544	136.982758	50.998871	1.036987	0.000000	3.787503	3.274300	0.253254	0.514383	3.337651	4.675728	2.517657	2.341057	1.913682	1.651761	1.486726	2.043785	2.136666	1.707561	0.015773	0.000000	9182.000000		1
24164.062500	5490.664551	2.833956	5.051164	5521.236816	99998.000000	845.795532	554.869446	240.975677	112.800079	97.076096	498.803986	663.361572	376.684845	3.883656	0.000000	4.383170	3.739625	0.452393	0.703391	3.742036	4.999991	2.927265	2.744191	2.381973	2.052310	1.987112	2.697930	2.821750	2.575978	0.589241	0.000000	9223.000000		1
6839.556641	1782.108032	2.738360	5.458218	2003.902832	50171.453125	295.008942	208.016678	120.083870	50.551731	49.336735	194.590088	264.177734	178.764328	0.790461	0.000000	3.835028	3.250934	0.437491	0.737051	3.301877	4.700457	2.469835	2.318098	2.079485	1.703736	1.693170	2.289121	2.421896	2.252281	0.000000	0.000000	9300.000000		1
10863.114258	1670.766602	1.301338	2.726025	2364.916260	58853.714844	376.826721	239.760681	104.347549	28.317972	48.402363	189.193542	278.069977	185.042831	2.542502	99998.000000	4.035954	3.222916	0.114390	0.435530	3.373816	4.769774	2.576142	2.379778	2.018482	1.452062	1.684867	2.276906	2.444154	2.267272	0.405261	4.999991	9334.000000		1
6264.303711	2301.196777	1.853327	2.618094	2570.410400	58979.359375	401.425690	262.287415	114.246353	70.771805	53.098896	167.249649	263.505463	125.427986	1.263464	0.000000	3.796873	3.361954	0.267952	0.417985	3.410002	4.770700	2.603605	2.418777	2.057842	1.849860	1.725085	2.223365	2.420790	2.098394	0.101563	0.000000	9436.000000		1
9804.158203	1697.925049	2.581089	4.045865	2734.425049	56134.609375	404.746887	279.399078	101.100372	50.937195	38.346291	159.401535	207.338257	132.850555	0.289327	99998.000000	3.991410	3.229918	0.411803	0.607011	3.436866	4.749231	2.607183	2.446225	2.004753	1.707035	1.583723	2.202492	2.316679	2.123363	0.000000	4.999991	9542.000000		1
9470.130859	1386.430420	2.756862	4.819884	3395.214844	69549.929688	517.537720	342.122314	144.812378	46.983845	43.311111	182.890381	261.621307	139.810547	0.781569	99998.000000	3.976356	3.141898	0.440415	0.683037	3.530867	4.842297	2.713942	2.534181	2.160806	1.671949	1.636599	2.262191	2.417673	2.145540	0.000000	4.999991	9604.000000		1
9017.734375	1506.088745	1.051555	2.183287	1227.096802	35954.218750	172.621521	127.774712	72.242744	52.358799	26.560242	71.037003	90.967209	58.877823	1.106773	0.000000	3.955097	3.177850	0.021832	0.339111	3.088879	4.555750	2.237095	2.106445	1.858794	1.718990	1.424232	1.851485	1.958885	1.769952	0.044059	0.000000	9673.000000		1
6362.931152	1421.224243	1.526451	2.689020	926.626465	30467.074219	158.396240	94.103371	50.209435	42.049862	23.350069	71.613663	88.987450	83.985626	0.575544	0.000000	3.803657	3.152663	0.183683	0.429594	2.966905	4.483831	2.199745	1.973605	1.700785	1.623765	1.368288	1.854996	1.949329	1.924205	0.000000	0.000000	9695.000000		1
29415.589844	6389.787109	2.827788	4.027363	6211.686035	99998.000000	1015.832886	630.926758	256.758270	141.192062	90.390549	384.807434	498.776245	288.604034	2.232089	99998.000000	4.468577	3.805486	0.451447	0.605021	3.793210	4.999991	3.006822	2.799979	2.409524	2.149810	1.956123	2.585243	2.697906	2.460302	0.348711	4.999991	9732.000000		1
2426.032715	164.156662	2.377563	1.492530	382.550140	20592.839844	52.312546	33.467815	3.071404	21.111275	2.454656	6.784225	0.459477	24.219685	0.454297	99998.000000	3.384897	2.215259	0.376132	0.173923	2.582688	4.313716	1.718606	1.524627	0.487337	1.324515	0.389991	0.831500	0.000000	1.384169	0.000000	4.999991	9752.000000		0
18960.148438	1504.574585	1.600460	1.683721	2621.905762	61228.750000	413.439941	267.162781	140.704834	69.260773	44.239315	196.135040	273.169922	150.699234	3.396297	0.000000	4.277842	3.177414	0.204245	0.226270	3.418617	4.786955	2.616412	2.426776	2.148309	1.840487	1.645808	2.292555	2.436433	2.178111	0.531006	0.000000	9793.000000		1
7162.285645	563.679688	1.486362	3.379778	979.848755	29483.195312	145.851593	98.013550	48.901928	29.048819	17.188759	37.131298	62.291523	57.573402	0.519864	99998.000000	3.855052	2.751032	0.172125	0.528888	2.991159	4.469574	2.163911	1.991286	1.689326	1.463128	1.235245	1.569740	1.794429	1.760222	0.000000	4.999991	9826.000000		1
13931.474609	1551.132935	1.316756	3.284182	2480.210938	62761.683594	403.056976	248.429077	144.525589	76.843689	44.276321	217.681122	330.940674	203.850555	1.735329	99998.000000	4.143997	3.190649	0.119505	0.516427	3.394489	4.797695	2.605366	2.395202	2.159945	1.885608	1.646172	2.337821	2.519750	2.309312	0.239382	4.999991	9846.000000		1
16399.195312	4663.171387	2.704439	4.150712	3611.270752	78175.007812	551.005493	366.462250	171.227676	68.459000	73.300468	295.045959	374.328888	245.252823	1.112629	0.000000	4.214823	3.668681	0.432077	0.618123	3.557660	4.893068	2.741156	2.564029	2.233574	1.835431	1.865107	2.469890	2.573253	2.389614	0.046350	0.000000	9906.000000		1
11494.882812	645.074951	2.309720	3.151581	1998.820923	45571.265625	316.579712	205.549683	91.112144	84.882996	29.554552	115.714211	131.724991	109.485062	1.030885	0.000000	4.060504	2.809610	0.363559	0.498528	3.300774	4.658691	2.500483	2.312917	1.959576	1.928821	1.470624	2.063387	2.119668	2.039355	0.013210	0.000000	9965.000000		1
27155.400391	6279.444824	3.031315	5.100504	9712.129883	99998.000000	1493.948120	985.202087	460.044495	203.539093	134.302994	729.902466	998.597839	588.007324	1.107952	99998.000000	4.433856	3.797921	0.481631	0.707613	3.987314	4.999991	3.174335	2.993525	2.662800	2.308648	2.128086	2.863265	2.999391	2.769383	0.044521	4.999991	10004.000000		1
9795.123047	1360.116943	3.567886	3.469206	1393.988647	38138.910156	225.347290	146.002701	89.144722	26.301208	24.454048	90.091431	119.155663	72.387680	0.842839	99998.000000	3.991010	3.133576	0.552411	0.540230	3.144259	4.581368	2.352852	2.164361	1.950096	1.419976	1.388351	1.954684	2.076115	1.859665	0.000000	4.999991	10060.000000		1
11024.535156	1947.973145	3.083739	4.773628	1686.758789	48627.484375	283.993835	171.477463	111.304466	57.826267	26.039089	110.394760	189.221298	161.933289	0.559049	0.000000	4.042360	3.289583	0.489078	0.678849	3.227053	4.686882	2.453309	2.234207	2.046513	1.762125	1.415626	2.042948	2.276970	2.209336	0.000000	0.000000	10077.000000		1
18533.726562	1814.360840	3.244093	3.792999	3469.181396	79549.179688	535.050232	348.203430	210.866058	97.535576	67.348854	312.105194	379.817932	290.327850	1.842730	0.000000	4.267963	3.258724	0.511093	0.578983	3.540227	4.900636	2.728395	2.541833	2.324007	1.989163	1.828330	2.494301	2.579576	2.462889	0.265462	0.000000	10112.000000		1
24216.396484	7709.784668	2.750695	2.494745	6497.573242	99998.000000	1035.408447	649.645081	298.064941	179.772720	102.972206	543.092651	734.901184	445.014343	1.936533	99998.000000	4.384109	3.887042	0.439442	0.397026	3.812751	4.999991	3.015112	2.812676	2.474311	2.254724	2.012720	2.734874	2.866229	2.648374	0.287025	4.999991	10169.000000		1
13157.996094	3119.556396	2.821621	5.507557	2541.938232	54992.941406	391.841431	258.300140	112.840172	40.174950	24.500305	131.416611	218.057327	113.540176	0.266849	0.000000	4.119190	3.494093	0.450499	0.740959	3.405165	4.740307	2.593110	2.412125	2.052464	1.603955	1.389171	2.118650	2.338571	2.055150	0.000000	0.000000	10202.000000		1
22217.080078	5844.733398	1.464776	2.917217	5287.862793	99998.000000	905.401123	539.389099	236.017029	110.993011	85.351723	380.163300	482.210388	429.953369	1.548100	0.000000	4.346687	3.766765	0.165771	0.464969	3.723280	4.999991	2.956841	2.731902	2.372943	2.045296	1.931212	2.579970	2.683237	2.633421	0.189799	0.000000	10245.000000		1
19680.476562	3236.871094	3.022064	5.094337	3981.045166	91173.921875	680.568787	406.449097	179.553772	124.142075	60.555378	309.669037	409.585266	204.680069	2.000358	99998.000000	4.294035	3.510125	0.480304	0.707088	3.599997	4.959871	2.832872	2.609006	2.254194	2.093919	1.782153	2.490898	2.612344	2.311075	0.301108	4.999991	10301.000000		1
17786.863281	1926.960449	1.723810	1.742312	3198.145508	73849.070312	502.057343	321.593872	188.450363	67.503044	65.455437	302.295837	411.697632	230.228851	1.660622	0.000000	4.250099	3.284873	0.236489	0.241126	3.504898	4.868345	2.700753	2.507308	2.275197	1.829323	1.815946	2.480432	2.614578	2.362160	0.220271	0.000000	10320.000000		1
10652.745117	1783.255249	1.810155	4.576268	1567.445923	39908.570312	250.550690	166.170349	84.025711	31.346205	23.513508	82.616447	97.008255	88.420044	1.178058	99998.000000	4.027462	3.251214	0.257716	0.660511	3.195193	4.601066	2.398896	2.220554	1.924412	1.496185	1.371317	1.917067	1.986809	1.946551	0.071167	4.999991	10384.000000		1
10529.589844	1737.585083	2.211041	5.146760	2536.325684	59213.273438	418.198151	259.104980	115.297905	62.818844	42.854717	182.298294	221.313766	174.888077	1.394870	99998.000000	4.022411	3.239946	0.344597	0.711534	3.404205	4.772419	2.621382	2.413476	2.061821	1.798090	1.631999	2.260783	2.345008	2.242760	0.144534	4.999991	10406.000000		1
9537.288086	2573.777832	1.529534	3.191670	2704.608398	56374.863281	426.052429	272.488403	109.028664	83.624825	27.007383	157.131912	198.256653	104.911873	0.398479	0.000000	3.979425	3.410571	0.184559	0.504018	3.432104	4.751085	2.629463	2.435348	2.037541	1.922335	1.431483	2.196265	2.297228	2.020825	0.000000	0.000000	10424.000000		1
14066.397461	3053.619873	2.340558	5.735754	2127.974121	53954.289062	339.908173	219.145889	95.528061	49.990490	44.196144	142.542740	192.779922	92.354889	0.757557	0.000000	4.148183	3.484815	0.369319	0.758591	3.327966	4.732026	2.531362	2.340733	1.980131	1.698887	1.645384	2.153945	2.285062	1.965460	0.000000	0.000000	10480.000000		1
27538.990234	8303.707031	2.975808	6.241487	8772.028320	99998.000000	1385.341919	887.083679	355.678436	194.290955	135.302124	643.437500	874.165955	413.748322	3.104957	99998.000000	4.439948	3.919272	0.473605	0.795288	3.943100	4.999991	3.141557	2.947965	2.551058	2.288453	2.131305	2.808506	2.941594	2.616736	0.492056	4.999991	10588.000000		1
7669.837891	2829.213135	2.747611	2.556419	1222.659302	38638.460938	168.695923	126.479546	70.950661	44.341080	21.391895	89.647369	126.769417	68.218468	1.376442	99998.000000	3.884786	3.451666	0.438955	0.407632	3.087306	4.587020	2.227105	2.102020	1.850956	1.646806	1.330249	1.952538	2.103014	1.833902	0.138758	4.999991	10631.000000		1
16013.099609	1760.771606	2.716774	3.792999	2770.893555	53527.148438	408.802002	280.385864	112.022980	49.099289	46.003216	209.586304	265.790527	170.839127	1.483244	0.000000	4.204475	3.245703	0.434053	0.578983	3.442620	4.728574	2.611513	2.447756	2.049307	1.691075	1.662788	2.321363	2.424540	2.232587	0.171213	0.000000	10680.000000		1
10407.257812	2358.110352	2.870961	5.513725	2666.946777	57298.960938	401.308502	265.349548	106.348900	42.296562	42.271893	184.830048	239.575668	170.820618	1.096446	0.000000	4.017336	3.372564	0.458027	0.741445	3.426014	4.758147	2.603478	2.423818	2.026733	1.626305	1.626052	2.266773	2.379443	2.232540	0.039987	0.000000	10703.000000		1
15338.433594	3915.028320	2.322055	3.934851	3313.415527	71245.539062	518.768127	332.470215	154.874619	43.317280	46.311588	199.271194	249.045822	248.123795	0.659649	0.000000	4.185781	3.592735	0.365873	0.594928	3.520276	4.852757	2.714973	2.521753	2.189980	1.636661	1.665690	2.299444	2.396279	2.394668	0.000000	0.000000	10734.000000		1
12982.475586	3972.783691	2.972724	2.787700	4857.684082	91868.289062	768.079163	478.793610	184.247223	41.901844	53.950008	236.371658	332.433197	171.557632	1.160425	99998.000000	4.113358	3.599095	0.473155	0.445246	3.686429	4.963166	2.885406	2.680148	2.265401	1.622233	1.731992	2.373595	2.521704	2.234410	0.064617	4.999991	10786.000000		1
15849.683594	1202.251099	3.432201	3.675817	2725.426758	60641.636719	448.079590	266.780396	106.870049	94.942146	29.014898	126.809502	151.735367	90.276451	1.281235	99998.000000	4.200021	3.079995	0.535573	0.565354	3.435435	4.782771	2.651355	2.426154	2.028856	1.977459	1.462621	2.103152	2.181087	1.955575	0.107629	4.999991	10811.000000		1
16084.343750	4518.010254	3.117660	2.800035	4253.089355	85375.539062	659.093628	421.340485	189.384735	79.437111	49.691368	220.940628	319.185455	158.035446	1.287603	99998.000000	4.206403	3.654947	0.493829	0.447163	3.628705	4.931334	2.818947	2.624633	2.277345	1.900023	1.696281	2.344275	2.504043	2.198755	0.109782	4.999991	10846.000000		1
17508.740234	3077.392334	2.241878	4.804465	3823.120605	86207.492188	621.293152	387.394684	169.935593	94.174301	59.966385	291.610657	383.826782	152.015991	0.113644	0.000000	4.243255	3.488183	0.350612	0.681645	3.582418	4.935545	2.793297	2.588154	2.230284	1.973932	1.777908	2.464803	2.584135	2.181889	0.000000	0.000000	10880.000000		1
9662.735352	792.863159	1.541869	4.320318	1355.272339	37666.839844	220.379395	138.555466	37.781967	27.346596	32.817146	53.388767	90.168518	49.053032	1.279164	0.000000	3.985100	2.899198	0.188048	0.635516	3.132027	4.575959	2.343171	2.141624	1.577285	1.436903	1.516101	1.727450	1.955055	1.690666	0.106926	0.000000	10919.000000		1
10026.178711	3468.700439	2.618094	3.934851	3778.936768	81343.625000	627.843018	383.441315	183.001389	96.456261	50.061417	276.380096	346.744843	181.064804	1.281573	0.000000	4.001135	3.540167	0.417985	0.594928	3.577370	4.910324	2.797851	2.583699	2.262454	1.984330	1.699503	2.441507	2.540010	2.257834	0.107743	0.000000	10946.000000		1
10113.118164	2063.357422	3.348940	4.582436	2312.322998	51026.355469	344.296356	238.727631	109.118095	61.899887	35.759033	145.475372	188.459610	125.995399	0.270269	0.000000	4.004885	3.314574	0.524907	0.661096	3.364048	4.707795	2.536932	2.377903	2.037897	1.791690	1.553386	2.162790	2.275218	2.100355	0.000000	0.000000	11005.000000		1
10379.309570	3210.252197	2.500912	4.292564	3618.002686	73466.375000	604.122925	362.419495	131.832916	87.868050	41.935764	214.208832	275.624573	128.860184	0.853050	0.000000	4.016169	3.506539	0.398098	0.632717	3.558469	4.866088	2.781125	2.559211	2.120024	1.943831	1.622585	2.330837	2.440318	2.110119	0.000000	0.000000	11028.000000		1
29252.722656	4545.291992	1.501781	3.771412	5486.482910	99998.000000	879.291077	555.239502	278.233398	116.562241	70.962997	407.013428	530.057678	296.544647	5.197760	0.000000	4.466166	3.657562	0.176607	0.576504	3.739294	4.999991	2.944133	2.744480	2.444409	2.066558	1.851032	2.609609	2.724323	2.472090	0.715816	0.000000	11069.000000		1
11075.346680	2491.700928	2.565671	4.116791	2206.581543	49473.226562	354.296906	231.900238	122.794479	40.187283	44.566193	148.130478	191.746872	137.562500	0.461703	99998.000000	4.044357	3.396496	0.409201	0.614559	3.343720	4.694370	2.549367	2.365301	2.089179	1.604089	1.649006	2.170645	2.282728	2.138500	0.000000	4.999991	11139.000000		1
3579.745850	1009.539001	1.326008	2.476242	161.677338	20316.833984	45.025669	18.631950	26.069927	19.597160	7.703179	13.987839	41.112404	21.145197	0.451013	0.000000	3.553852	3.004123	0.122546	0.393793	2.208649	4.307856	1.653460	1.270258	1.416140	1.292193	0.886670	1.145751	1.613973	1.325212	0.000000	0.000000	11204.000000		1
9650.286133	2499.709473	2.050686	3.537048	2412.103516	50870.941406	379.037750	241.132950	89.067627	80.220383	27.580959	147.572311	217.952484	122.442932	1.790650	0.000000	3.984540	3.397890	0.311899	0.548641	3.382396	4.706470	2.578682	2.382257	1.949720	1.904285	1.440609	2.169005	2.338362	2.087934	0.253011	0.000000	11232.000000		1
25741.201172	8076.934570	1.745396	4.773628	8759.875000	99998.000000	1386.794312	895.613342	455.610077	177.956390	171.119751	794.025696	1097.848022	635.231689	2.523602	0.000000	4.410629	3.907247	0.241894	0.678849	3.942498	4.999991	3.142012	2.952121	2.658593	2.250314	2.233300	2.899835	3.040542	2.802932	0.402021	0.000000	11301.000000		1
9220.927734	1491.185059	2.429986	3.490792	1840.369141	48827.023438	300.593597	192.209442	75.567017	74.003563	41.328266	167.200317	203.563766	124.712563	0.217247	99998.000000	3.964775	3.173532	0.385604	0.542924	3.264905	4.688660	2.477980	2.283775	1.878332	1.869253	1.616247	2.223237	2.308701	2.095910	0.000000	4.999991	11384.000000		1
21521.074219	6302.995605	2.630429	4.508426	4982.418457	99998.000000	788.527405	508.416016	274.421906	130.497650	71.308372	367.405884	486.046570	253.033096	1.843571	99998.000000	4.332864	3.799547	0.420027	0.654025	3.697440	4.999991	2.896817	2.706219	2.438419	2.115603	1.853140	2.565146	2.686678	2.403177	0.265660	4.999991	11406.000000		1
11332.320312	1332.286133	1.532618	2.627345	1841.630371	51100.890625	259.172821	180.984634	77.793480	77.549866	41.331352	175.862534	200.109970	222.368408	0.147173	0.000000	4.054319	3.124598	0.185434	0.419517	3.265203	4.708428	2.413589	2.257642	1.890943	1.889581	1.616280	2.245173	2.301269	2.347073	0.000000	0.000000	11433.000000		1
12940.071289	4139.626465	3.129995	6.118138	4490.854980	99998.000000	708.852844	446.846069	225.390472	113.469254	88.025322	412.499390	563.787598	283.247559	0.667427	0.000000	4.111937	3.616961	0.495544	0.786619	3.652329	4.999991	2.850556	2.650158	2.352936	2.054878	1.944608	2.615423	2.751116	2.452166	0.000000	0.000000	11473.000000		1
6163.425293	844.728577	1.911918	3.077571	1196.632446	31347.068359	176.167831	106.234802	35.148453	41.941929	4.200052	46.767982	41.753822	69.100418	0.604547	0.000000	3.789822	2.926717	0.281469	0.488208	3.077961	4.496197	2.245927	2.026267	1.545906	1.622648	0.623255	1.669949	1.620696	1.839481	0.000000	0.000000	11496.000000		1
6194.293457	761.930176	2.753779	4.015028	1049.340820	33282.265625	160.696716	89.113884	40.322968	6.130473	7.185112	34.988098	68.742706	52.491402	1.114562	99998.000000	3.791992	2.881915	0.439929	0.603689	3.020916	4.522213	2.206007	1.949945	1.605552	0.787494	0.856434	1.543920	1.837227	1.720088	0.047104	4.999991	11513.000000		1
12492.132812	2419.408936	3.873176	3.904013	2493.677734	56907.652344	382.886261	233.728897	109.115013	45.454308	42.012856	167.521027	225.353455	176.272675	2.340862	0.000000	4.096637	3.383709	0.588067	0.591511	3.396840	4.755171	2.583070	2.368712	2.037884	1.657575	1.623382	2.224069	2.352864	2.246185	0.369376	0.000000	11553.000000		1
13656.552734	3440.305176	1.168737	3.080655	3939.167969	79870.671875	601.726868	383.906982	180.580658	75.237061	52.386555	269.164124	395.989075	213.789444	0.948913	0.000000	4.135341	3.536597	0.067717	0.488643	3.595404	4.902387	2.779399	2.584226	2.256671	1.876432	1.719220	2.430017	2.597683	2.329986	0.000000	0.000000	11594.000000		1
6857.315918	1070.082031	1.902667	2.460824	714.718140	26661.845703	122.720467	84.269325	40.443233	37.532185	14.027927	42.413742	69.001740	47.859627	0.136692	0.000000	3.836154	3.029417	0.279363	0.391080	2.854135	4.425890	2.088917	1.925670	1.606846	1.574404	1.146994	1.627507	1.838860	1.679969	0.000000	0.000000	11640.000000		1
8211.792969	2932.715820	2.248045	4.076703	1325.884277	36092.769531	181.706223	138.163834	37.510597	77.124306	23.226721	73.340561	93.215256	143.063889	2.087468	99998.000000	3.914438	3.467270	0.351805	0.610309	3.122506	4.557420	2.259370	2.140394	1.574154	1.887191	1.365988	1.865344	1.969487	2.155530	0.319620	4.999991	11673.000000		1
5528.937012	1777.975830	4.011944	5.291696	1573.437622	39398.320312	245.891159	162.374268	70.256821	8.964429	24.284443	96.231148	145.404449	65.544868	0.124937	99998.000000	3.742642	3.249926	0.603355	0.723595	3.196850	4.595478	2.390743	2.210517	1.846689	0.952523	1.385328	1.983316	2.162578	1.816539	0.000000	4.999991	11691.000000		1
6328.238770	2498.219971	2.396065	2.578006	1857.422241	44981.695312	293.420837	191.786957	90.106850	56.309071	20.035051	84.346420	113.031357	108.424255	1.318325	0.000000	3.801283	3.397631	0.379499	0.411284	3.268911	4.653036	2.467491	2.282819	1.954758	1.750578	1.301790	1.926067	2.053199	2.035126	0.120023	0.000000	11823.000000		1
13324.347656	1963.826660	2.260381	4.221638	2403.755859	59559.312500	383.965576	243.035614	118.548172	113.167046	37.973160	166.768585	210.508347	120.358322	0.714041	0.000000	4.124646	3.293103	0.354182	0.625481	3.380890	4.774950	2.584292	2.385670	2.073895	2.053720	1.579477	2.222114	2.323269	2.080476	0.000000	0.000000	11856.000000		1
5348.007812	837.771667	2.291218	4.304899	881.832092	30580.517578	136.341339	81.444626	55.161919	33.020676	13.210737	52.287876	79.696144	72.236580	0.664741	99998.000000	3.728192	2.923126	0.360066	0.633963	2.945386	4.485445	2.134628	1.910862	1.741639	1.518786	1.120927	1.718401	1.901437	1.858757	0.000000	4.999991	11882.000000		1
18275.937500	3249.338623	2.072273	4.206220	4938.185059	99998.000000	779.408813	490.928131	295.517761	106.478416	79.847244	399.495270	513.063232	279.318878	7.255785	0.000000	4.261879	3.511795	0.316447	0.623892	3.693567	4.999991	2.891765	2.691018	2.470584	2.027261	1.902260	2.601512	2.710171	2.446100	0.860684	0.000000	11905.000000		1
17815.933594	5364.317871	2.729109	2.917217	5182.223145	99998.000000	763.854431	494.909241	231.872482	99.715775	96.638206	483.277374	721.955688	326.537109	2.311167	0.000000	4.250809	3.729515	0.436021	0.464969	3.714516	4.999991	2.883011	2.694525	2.365249	1.998764	1.985149	2.684196	2.858510	2.513932	0.363831	0.000000	12002.000000		1
5292.651855	743.421570	2.377563	1.313673	573.778931	24934.601562	75.440582	34.587215	17.188759	37.578442	0.000000	0.000000	0.000000	27.966427	0.577368	99998.000000	3.723673	2.871235	0.376132	0.118487	2.758744	4.396802	1.877605	1.538916	1.235245	1.574939	0.000000	0.000000	0.000000	1.446637	0.000000	4.999991	12029.000000		1
13186.424805	2361.252686	1.976677	3.749826	1888.108521	48856.144531	277.986725	169.673477	83.698837	69.791176	32.684547	74.737495	93.110405	87.118706	1.274631	0.000000	4.120127	3.373142	0.295936	0.574011	3.276027	4.688919	2.444024	2.229614	1.922719	1.843801	1.514342	1.873538	1.968998	1.940111	0.105384	0.000000	12060.000000		1
8297.881836	1357.258301	2.383730	3.361275	745.842285	33408.472656	87.020027	51.338081	68.162964	24.444798	8.276754	11.557853	61.415741	45.620831	0.614134	99998.000000	3.918967	3.132663	0.377257	0.526504	2.872647	4.523857	1.939619	1.710440	1.833548	1.388186	0.917860	1.062877	1.788280	1.659163	0.000000	4.999991	12081.000000		1
15435.626953	2850.703613	1.989012	4.311067	3409.813232	72998.804688	529.030823	350.238708	180.398712	67.758995	57.203354	230.765427	277.410065	204.969940	1.649900	99998.000000	4.188524	3.454952	0.298637	0.634585	3.532731	4.863316	2.723481	2.544364	2.256233	1.830967	1.757421	2.363171	2.443122	2.311690	0.217458	4.999991	12186.000000		1
10228.125977	1224.469360	1.899583	4.144545	2155.166504	47694.449219	327.715088	218.415054	94.359322	47.915134	27.944841	112.448532	181.786392	88.191841	0.489680	99998.000000	4.009796	3.087948	0.278658	0.617477	3.333481	4.678468	2.515496	2.339283	1.974785	1.680473	1.446302	2.050954	2.259561	1.945428	0.000000	4.999991	12218.000000		1
20045.056641	4294.593262	2.957305	5.186849	5008.784180	99998.000000	766.191895	497.262115	293.078522	133.754089	105.534790	487.181396	718.702332	365.176331	3.642669	99998.000000	4.302007	3.632922	0.470896	0.714904	3.699732	4.999991	2.884338	2.696585	2.466984	2.126307	2.023396	2.687691	2.856549	2.562503	0.561420	4.999991	12280.000000		1
9014.986328	1715.126099	2.050686	4.089037	2450.924805	53571.093750	392.763458	248.339645	108.066544	41.377605	45.013336	173.488052	273.317932	117.712479	0.435299	0.000000	3.954965	3.234296	0.311899	0.611621	3.389330	4.728930	2.594131	2.395046	2.033691	1.616765	1.653341	2.239269	2.436668	2.070822	0.000000	0.000000	12412.000000		1
14980.904297	6082.030273	3.438369	6.284659	8521.390625	99998.000000	1364.979980	867.267578	454.607849	222.035355	145.873184	758.575073	1033.823364	636.767395	1.046403	0.000000	4.175538	3.784049	0.536352	0.798282	3.930511	4.999991	3.135126	2.938153	2.657637	2.346422	2.163975	2.879999	3.014446	2.803981	0.019699	0.000000	12449.000000		1
6009.309570	2359.467285	3.043650	2.473158	2166.320312	53480.941406	337.283936	219.747223	114.523888	65.495529	38.195187	142.255951	215.007523	71.249786	0.901255	0.000000	3.778825	3.372814	0.483395	0.393252	3.335723	4.728199	2.527996	2.341923	2.058896	1.816212	1.582009	2.153070	2.332454	1.852784	0.000000	0.000000	12492.000000		1
11506.533203	1061.573975	3.352024	4.798297	2636.479492	54491.250000	398.116852	263.998871	87.047775	76.683334	43.887772	201.565506	290.185974	187.411133	1.362255	99998.000000	4.060945	3.025950	0.525307	0.681087	3.421024	4.736327	2.600011	2.421602	1.939758	1.884701	1.642344	2.304416	2.462677	2.272795	0.134259	4.999991	12522.000000		1
8159.637695	1805.103516	3.271847	3.897846	1539.756958	41704.046875	276.864227	162.565460	86.270676	80.769287	31.818016	142.696930	193.171570	220.783356	0.098267	0.000000	3.911671	3.256502	0.514793	0.590825	3.187452	4.620178	2.442267	2.211028	1.935863	1.907246	1.502673	2.154415	2.285943	2.343966	0.000000	0.000000	12586.000000		1
10994.308594	1166.288452	2.861710	4.446751	1829.748779	47562.953125	298.052612	188.123489	87.864967	45.827442	26.723680	132.477417	187.417313	129.455353	0.777399	0.000000	4.041168	3.066806	0.456626	0.648043	3.262392	4.677269	2.474293	2.274443	1.943816	1.661126	1.426896	2.122142	2.272810	2.112120	0.000000	0.000000	12655.000000		1
6132.964355	357.488586	2.830872	1.819406	889.899170	30951.779297	142.141861	87.279060	56.728458	45.515984	9.682940	44.353413	79.566628	32.632122	1.166498	0.000000	3.787670	2.553262	0.451920	0.259930	2.949341	4.490685	2.152722	1.940910	1.753801	1.658164	0.986007	1.646927	1.900731	1.513645	0.066884	0.000000	12695.000000		1
6610.536621	2189.210938	2.877128	5.297863	1703.401733	49628.218750	281.196899	165.155792	107.008820	31.145761	28.305637	136.658966	186.122131	217.341904	0.390089	0.000000	3.820237	3.340288	0.458959	0.724101	3.231317	4.695729	2.449011	2.217894	2.029420	1.493399	1.451873	2.135638	2.269798	2.337143	0.000000	0.000000	12728.000000		1
21871.953125	5577.743164	3.842339	4.018112	3650.557617	78573.125000	551.279968	354.827301	169.802994	85.459656	45.861362	269.941254	370.283020	209.114487	2.357449	99998.000000	4.339888	3.746459	0.584596	0.604022	3.562359	4.895274	2.741372	2.550017	2.229945	1.931761	1.661447	2.431269	2.568534	2.320384	0.372442	4.999991	12759.000000		1
20709.871094	4043.281006	1.532618	3.148497	3366.203125	78115.445312	531.420715	323.249817	188.715561	68.792046	51.439846	270.844788	370.612976	200.066803	2.287405	0.000000	4.316177	3.606734	0.185434	0.498103	3.527140	4.892737	2.725439	2.509538	2.275808	1.837538	1.711300	2.432720	2.568921	2.301175	0.359343	0.000000	12783.000000		1
4731.882812	943.451355	4.283313	5.482887	469.255615	23060.958984	86.011642	59.537743	59.858452	42.894806	16.929726	23.266809	39.737057	33.967381	0.045246	0.000000	3.675034	2.974720	0.631780	0.739009	2.671409	4.362877	1.934557	1.774792	1.777125	1.632405	1.228650	1.366737	1.599196	1.531062	0.000000	0.000000	12829.000000		1
7481.390625	2140.688232	2.473158	3.163916	2165.370605	43859.066406	324.723846	227.367142	97.421478	43.733582	29.110495	107.872269	101.297737	96.807808	0.136386	99998.000000	3.873982	3.330554	0.393252	0.500225	3.335532	4.642059	2.511514	2.356728	1.988655	1.640815	1.464050	2.032910	2.005600	1.985910	0.000000	4.999991	12848.000000		1
16376.755859	3363.689697	1.939672	2.806202	4200.625977	82446.929688	666.263367	430.224731	197.828003	83.664917	66.334305	299.668488	379.145691	350.096863	2.357248	99998.000000	4.214228	3.526816	0.287728	0.448119	3.623314	4.916174	2.823646	2.633695	2.296288	1.922543	1.821738	2.476641	2.578806	2.544188	0.372405	4.999991	12893.000000		1
10108.168945	2057.636963	2.451572	4.785963	1847.292114	53256.187500	304.102905	185.551651	100.866013	41.991272	34.482368	137.901718	174.132553	111.908882	0.208586	0.000000	4.004673	3.313369	0.389445	0.679969	3.266536	4.726370	2.483021	2.268465	2.003745	1.623159	1.537597	2.139570	2.240880	2.048865	0.000000	0.000000	12966.000000		1
10375.004883	5252.893066	2.389898	4.193885	5789.349609	99998.000000	905.798889	593.076965	274.196808	138.355026	111.033096	527.704773	684.281616	344.317932	0.962894	0.000000	4.015988	3.720399	0.378379	0.622617	3.762630	4.999991	2.957032	2.773111	2.438062	2.140995	2.045452	2.722391	2.835235	2.536960	0.000000	0.000000	13020.000000		1
4796.098633	585.379944	1.544953	4.085954	514.009888	23289.892578	98.972595	54.501999	28.376564	25.243484	7.724766	34.784573	54.973812	30.664698	0.064599	0.000000	3.680888	2.767438	0.188915	0.611293	2.710971	4.367167	1.995515	1.736412	1.452960	1.402149	0.887885	1.541387	1.740156	1.486639	0.000000	0.000000	13063.000000		1
7056.167969	1686.425781	2.285050	2.392981	1175.299194	35596.640625	211.226852	120.746872	52.636337	35.740532	29.058071	66.229454	111.927383	87.772453	1.922322	99998.000000	3.848569	3.226967	0.358896	0.378939	3.070148	4.551409	2.324749	2.081876	1.721286	1.553161	1.463267	1.821051	2.048936	1.943358	0.283826	4.999991	13091.000000		1
36361.820312	15149.983398	4.153796	6.031793	12011.131836	99998.000000	1957.067017	1221.687866	536.872742	215.590347	181.934418	913.468201	1189.848267	740.054138	2.775394	99998.000000	4.560646	4.180412	0.618445	0.780446	4.079584	4.999991	3.291606	3.086960	2.729871	2.333629	2.259915	2.960693	3.075492	2.869263	0.443325	4.999991	13147.000000		1
14874.102539	4159.035156	2.938803	3.219423	4200.896973	80221.585938	645.796570	423.307892	165.676941	56.364578	42.521675	212.774887	274.440399	175.797775	2.172533	99998.000000	4.172431	3.618993	0.468170	0.507778	3.623342	4.904291	2.810096	2.626656	2.219262	1.751006	1.628610	2.327920	2.438448	2.245013	0.336966	4.999991	13189.000000		1
12182.343750	2808.780273	1.615879	3.688152	1536.223022	39406.730469	235.890594	149.555161	71.243614	49.278145	19.745180	76.797432	124.993179	7.006255	0.687498	99998.000000	4.085731	3.448518	0.208409	0.566809	3.186454	4.595571	2.372711	2.174801	1.852746	1.692654	1.295461	1.885347	2.096886	0.845486	0.000000	4.999991	13220.000000		1
7306.030762	1719.733276	2.315888	3.574053	1378.739624	34524.824219	211.744919	141.864319	49.802380	33.338299	18.428423	53.690975	68.539177	21.367226	0.039428	0.000000	3.863682	3.235461	0.364717	0.553161	3.139482	4.538132	2.325813	2.151873	1.697250	1.522943	1.265488	1.729901	1.835939	1.329748	0.000000	0.000000	13250.000000		1
9992.368164	947.953613	1.702224	2.164785	1125.940918	34121.265625	178.665649	109.938370	63.808723	27.210911	16.584347	62.266853	72.489449	91.112144	0.319188	0.000000	3.999668	2.976787	0.231017	0.335415	3.051516	4.533025	2.252041	2.041149	1.804880	1.434743	1.219698	1.794257	1.860275	1.959576	0.000000	0.000000	13270.000000		1
7436.722656	1915.473633	1.236579	3.867008	1149.990967	36857.968750	155.966248	110.484192	66.448402	48.686066	22.631559	90.850029	146.005783	63.876564	0.868425	99998.000000	3.871382	3.282276	0.092222	0.587375	3.060694	4.566531	2.193031	2.043300	1.822484	1.687405	1.354715	1.958325	2.164370	1.805342	0.000000	4.999991	13294.000000		1
8954.221680	1895.136353	2.278883	3.999609	2029.056885	51814.031250	322.034851	194.423553	104.390724	51.985668	33.606586	174.724640	238.354507	154.742004	0.055413	0.000000	3.952028	3.277641	0.357722	0.602018	3.307294	4.714447	2.507903	2.288749	2.018662	1.715884	1.526424	2.242354	2.377223	2.189608	0.000000	0.000000	13323.000000		1
11308.464844	1151.989258	1.649800	3.247177	2331.349609	56621.242188	394.354675	241.657181	106.049774	56.808636	47.421734	176.069153	252.218994	134.528107	1.365584	99998.000000	4.053404	3.061448	0.217431	0.511506	3.367607	4.752979	2.595887	2.383200	2.025510	1.754414	1.675977	2.245683	2.401778	2.128813	0.135319	4.999991	13357.000000		1
3566.282227	271.739044	2.201789	3.743659	62.976112	16755.941406	18.857063	5.701833	6.494354	30.658531	6.401842	0.000000	0.000000	12.600157	0.586889	0.000000	3.552216	2.434152	0.342776	0.573296	1.799176	4.224169	1.275474	0.756014	0.812536	1.486551	0.806305	0.000000	0.000000	1.100376	0.000000	0.000000	13380.000000		1
10376.672852	1637.440552	3.644979	4.092121	1706.571899	48463.597656	266.172913	167.585785	83.479889	48.713821	20.673384	92.959305	135.727676	75.406662	0.217910	99998.000000	4.016058	3.214165	0.561695	0.611948	3.232125	4.685416	2.425164	2.224237	1.921582	1.687652	1.315412	1.968293	2.132668	1.877410	0.000000	4.999991	13399.000000		1
18727.537109	4674.503906	3.237926	4.866140	3711.618896	80000.656250	556.343506	362.474976	170.530746	78.299210	57.622742	255.419907	379.466400	184.364410	0.129804	0.000000	4.272480	3.669735	0.510267	0.687185	3.569563	4.903093	2.745343	2.559278	2.231803	1.893757	1.760594	2.407255	2.579173	2.265677	0.000000	0.000000	13439.000000		1
21196.781250	2724.501709	2.766114	4.835302	3232.738770	75613.031250	532.777527	321.899139	192.974197	86.323097	51.405926	235.005569	318.525543	116.975464	1.093727	0.000000	4.326270	3.435287	0.441870	0.684424	3.509571	4.878597	2.726546	2.507720	2.285499	1.936127	1.711013	2.371078	2.503144	2.068095	0.038909	0.000000	13474.000000		1
7445.418945	1927.793091	2.568754	5.482887	2096.772705	46196.679688	322.047180	204.538223	70.361664	22.869007	17.688326	77.306244	141.574448	101.020195	0.623297	0.000000	3.871889	3.285060	0.409723	0.739009	3.321551	4.664611	2.507920	2.310775	1.847336	1.359247	1.247687	1.888215	2.150985	2.004408	0.000000	0.000000	13491.000000		1
19810.656250	3878.322510	3.222507	3.663482	4078.016357	89455.687500	657.403748	398.906281	181.613708	101.279228	88.139420	363.844177	490.450134	305.977814	1.494538	0.000000	4.296899	3.588644	0.508194	0.563894	3.610449	4.951608	2.817832	2.600871	2.259149	2.005520	1.945170	2.560915	2.690595	2.485690	0.174507	0.000000	13549.000000		1
8396.268555	1848.359131	2.470075	3.426034	2009.058838	55926.542969	341.709076	212.259903	129.294998	67.866920	41.920345	185.348114	264.396667	188.752563	1.132524	0.000000	3.924086	3.266786	0.392710	0.534792	3.302993	4.747618	2.533657	2.326868	2.111582	1.831658	1.622425	2.267988	2.422256	2.275893	0.054047	0.000000	13590.000000		1
23881.275391	6609.784180	2.874044	4.434416	7931.462402	99998.000000	1242.481567	796.039429	353.917603	154.541565	120.204140	581.636292	764.477356	431.088165	2.050978	99998.000000	4.378057	3.820187	0.458493	0.646836	3.899353	4.999991	3.094290	2.900935	2.548902	2.189045	2.079919	2.764652	2.883365	2.634566	0.311961	4.999991	13677.000000		1
9430.332031	3184.521484	2.318972	2.525582	2407.123291	58520.089844	353.680176	227.089600	94.630692	15.316931	24.635988	167.086212	252.909744	117.650803	1.414273	99998.000000	3.974527	3.503044	0.365295	0.402361	3.381498	4.767305	2.548611	2.356197	1.976032	1.185172	1.391570	2.222941	2.402966	2.070595	0.150533	4.999991	13703.000000		1
10657.237305	1703.087280	2.587257	3.370527	3022.794922	72229.140625	476.739838	297.747314	155.102814	54.526669	49.703701	242.264679	308.367706	193.560120	0.420134	0.000000	4.027645	3.231237	0.412840	0.527698	3.480409	4.858713	2.678282	2.473848	2.190620	1.736609	1.696389	2.384290	2.489069	2.286816	0.000000	0.000000	13737.000000		1
20371.623047	1628.066040	2.624262	2.229543	4234.824219	89213.585938	663.330688	412.542572	191.617355	101.162048	49.250393	297.608551	385.260742	266.077301	1.104622	0.000000	4.309026	3.211672	0.419007	0.348216	3.626835	4.950431	2.821730	2.615469	2.282435	2.005018	1.692410	2.473645	2.585755	2.425008	0.043214	0.000000	13777.000000		1
7884.330566	2982.302246	1.615879	3.663482	2923.936279	58191.894531	455.082733	303.874695	137.022842	52.460564	43.563976	207.739151	277.258942	181.323837	1.697251	0.000000	3.896765	3.474552	0.208409	0.563894	3.465968	4.764863	2.658090	2.482695	2.136793	1.719833	1.639127	2.317518	2.442886	2.258455	0.229746	0.000000	13844.000000		1
14057.195312	2645.943359	2.815454	5.809764	2830.850586	64469.832031	466.187286	282.840515	128.073837	72.125565	52.146023	228.406357	291.814209	179.331741	2.029865	0.000000	4.147899	3.422580	0.449548	0.764158	3.451917	4.809357	2.668561	2.451542	2.107460	1.858089	1.717221	2.358708	2.465106	2.253657	0.307467	0.000000	13913.000000		1
26688.494141	8032.208008	2.161701	2.707523	6456.269531	99998.000000	996.405334	642.361267	285.881073	128.616577	96.730721	533.742737	692.367188	351.857666	2.314609	99998.000000	4.426324	3.904835	0.334796	0.432572	3.809982	4.999991	2.998436	2.807779	2.456185	2.109297	1.985564	2.727332	2.840337	2.546367	0.364478	4.999991	13959.000000		1
17972.568359	4285.925293	4.462170	5.088169	5579.390137	99998.000000	889.276245	571.990356	264.464508	121.471550	71.400887	376.604675	494.064301	282.896027	4.575292	0.000000	4.254610	3.632045	0.649546	0.706562	3.746587	4.999991	2.949037	2.757389	2.422367	2.084475	1.853704	2.575886	2.693784	2.451627	0.660419	0.000000	14003.000000		1
7226.556641	804.300720	4.650278	3.241009	857.408875	25302.367188	129.609543	89.915657	38.330872	40.070103	15.437196	21.675600	18.360580	36.878433	1.024205	99998.000000	3.858931	2.905418	0.667479	0.510680	2.933188	4.403161	2.112637	1.953835	1.583549	1.602820	1.188568	1.335971	1.263886	1.566772	0.010387	4.999991	14086.000000		1
12494.153320	2407.123291	3.231758	3.860841	2087.222412	54575.316406	326.586426	209.870010	87.864967	68.847549	29.597725	152.555634	177.552429	91.596291	1.261847	99998.000000	4.096707	3.381498	0.509439	0.586682	3.319569	4.736996	2.513998	2.321950	1.943816	1.837888	1.471258	2.183428	2.249327	1.961878	0.101007	4.999991	14106.000000		1
6935.174316	1196.459839	1.828657	2.251129	769.232483	27315.050781	129.711304	73.476242	48.541130	40.868790	11.397498	48.186501	61.536007	26.631168	0.712838	0.000000	3.841057	3.077898	0.262132	0.352400	2.886058	4.436402	2.112978	1.866147	1.686110	1.611392	1.056810	1.682925	1.789129	1.425390	0.000000	0.000000	14127.000000		1
7067.629883	979.845642	2.574922	2.837040	772.220581	25715.390625	126.189674	69.088081	50.857021	38.161266	2.846291	13.287830	31.787180	23.087952	1.379095	0.000000	3.849274	2.991158	0.410764	0.452865	2.887741	4.410193	2.101024	1.839403	1.706351	1.581623	0.454279	1.123454	1.502252	1.363385	0.139594	0.000000	14150.000000		1
10724.444336	2613.900391	1.887248	1.773150	3110.851074	70723.367188	495.347137	319.506165	142.203522	68.970901	54.113449	215.929550	256.567078	151.809372	2.263937	0.000000	4.030375	3.417289	0.275829	0.248745	3.492879	4.849563	2.694910	2.504479	2.152910	1.838666	1.733305	2.334312	2.409201	2.181298	0.354864	0.000000	14192.000000		1
10585.142578	3674.869873	1.964342	4.946317	2841.412354	61999.812500	436.663574	288.366577	112.127823	44.905403	41.763073	206.755432	284.758606	202.509125	1.057407	0.000000	4.024697	3.565242	0.293217	0.694282	3.453534	4.792390	2.640147	2.459945	2.049713	1.652299	1.620792	2.315457	2.454477	2.306445	0.024242	0.000000	14231.000000		1
10767.947266	998.289490	5.307115	7.123436	1401.377319	38288.472656	232.800690	144.685944	70.691628	25.169476	27.830742	85.626175	98.559372	78.678513	0.903910	0.000000	4.032133	2.999257	0.724858	0.852690	3.146555	4.583068	2.366984	2.160426	1.849368	1.400874	1.444525	1.932607	1.993698	1.895856	0.000000	0.000000	14314.000000		1
19792.154297	3372.129883	3.626477	4.418998	4957.702148	99998.000000	788.071045	495.069580	273.623230	83.698837	81.284271	376.657104	525.644836	293.195709	2.569544	99998.000000	4.296493	3.527904	0.559485	0.645324	3.695280	4.999991	2.896565	2.694666	2.437153	1.922719	1.910007	2.575946	2.720692	2.467158	0.409856	4.999991	14413.000000		1
13022.878906	2763.110107	1.440106	1.800903	3405.983398	76118.648438	533.653320	354.099548	191.312073	95.410873	52.617836	264.964081	396.423859	197.149582	2.008383	99998.000000	4.114707	3.441398	0.158394	0.255490	3.532243	4.881491	2.727259	2.549125	2.281742	1.979598	1.721133	2.423187	2.598160	2.294796	0.302847	4.999991	14462.000000		1
11697.003906	2047.254028	2.155533	4.573184	1862.757080	45843.574219	303.131531	192.271118	88.885689	65.856323	42.493919	116.004082	193.270248	109.876694	0.564469	0.000000	4.068075	3.311172	0.333555	0.660219	3.270156	4.661278	2.481631	2.283914	1.948832	1.818597	1.628327	2.064473	2.286165	2.040905	0.000000	0.000000	14523.000000		1
8874.546875	2209.813477	2.695188	5.304030	2320.029297	55993.835938	377.045654	233.546951	149.101852	51.769806	43.742836	189.202789	278.156311	189.582092	1.284491	99998.000000	3.948146	3.344356	0.430589	0.724606	3.365494	4.748140	2.576394	2.368374	2.173483	1.714077	1.640907	2.276927	2.444289	2.277797	0.108731	4.999991	14544.000000		1
12533.659180	2883.252441	2.167868	3.737491	2867.494629	63838.585938	463.279327	294.182495	165.359329	47.051685	42.611103	190.559631	241.472168	197.676910	1.260734	99998.000000	4.098078	3.459883	0.336033	0.572580	3.457503	4.805083	2.665843	2.468617	2.218429	1.672575	1.629523	2.280031	2.382867	2.295956	0.100624	4.999991	14649.000000		1
20447.599609	5035.529297	2.574922	4.921647	6088.397949	99998.000000	997.281128	620.287903	254.405365	128.104675	84.463608	421.951050	557.943909	306.061066	1.756882	0.000000	4.310642	3.702045	0.410764	0.692110	3.784503	4.999991	2.998818	2.792593	2.405526	2.107565	1.926670	2.625262	2.746591	2.485808	0.244743	0.000000	14709.000000		1
10594.057617	1169.437012	2.870961	5.263942	1501.648193	39537.667969	243.236069	147.809769	70.639206	43.915524	27.756733	108.183723	144.565674	172.578354	1.283820	0.000000	4.025063	3.067977	0.458027	0.721311	3.176568	4.597011	2.386028	2.169703	1.849046	1.642618	1.443368	2.034162	2.160065	2.236986	0.108504	0.000000	14755.000000		1
10882.637695	3650.690186	2.503996	3.287266	2924.260010	64446.691406	417.698578	284.141846	134.546600	51.489185	34.926426	166.925858	237.830261	131.348770	1.485501	99998.000000	4.036734	3.562375	0.398634	0.516835	3.466016	4.809201	2.620863	2.453535	2.128873	1.711716	1.543154	2.222524	2.376267	2.118426	0.171873	4.999991	14788.000000		1
4067.870850	845.431641	1.760815	2.861710	817.964783	28361.632812	103.351501	65.184067	45.713345	28.284052	1.985928	25.702963	38.919868	27.661137	0.427250	0.000000	3.609367	2.927078	0.245714	0.456626	2.912735	4.452731	2.014317	1.814141	1.660043	1.451542	0.297963	1.409983	1.590171	1.441870	0.000000	0.000000	14809.000000		1
21461.103516	4014.636230	1.865662	2.026016	4127.880371	87123.648438	671.487183	426.197357	205.737793	83.658745	59.920128	312.795959	414.602509	233.963257	2.755497	99998.000000	4.331652	3.603646	0.270833	0.306643	3.615727	4.940136	2.827038	2.629611	2.313314	1.922511	1.777573	2.495261	2.617632	2.369148	0.440200	4.999991	14874.000000		1
22737.056641	4937.059570	2.497828	4.514594	7229.270508	99998.000000	1173.310181	735.755371	305.940796	104.538742	101.186722	538.867920	739.091980	448.329346	1.677698	0.000000	4.356734	3.693468	0.397563	0.654619	3.859094	4.999991	3.069413	2.866734	2.485637	2.019277	2.005124	2.731482	2.868699	2.651597	0.224714	0.000000	14953.000000		1
10336.796875	1388.271484	2.007514	4.052033	2238.883789	55628.031250	365.278107	232.261032	117.755646	50.551731	40.640594	167.268158	254.513290	178.073578	1.755773	99998.000000	4.014386	3.142474	0.302659	0.607673	3.350032	4.745294	2.562624	2.365976	2.070982	1.703736	1.608960	2.223413	2.405710	2.250599	0.244468	4.999991	14999.000000		1
13915.744141	5758.940918	1.427771	3.540132	2956.762695	69204.015625	478.978638	298.530579	144.590347	47.184288	47.440235	229.701538	292.538879	191.111618	2.944691	0.000000	4.143507	3.760343	0.154659	0.549019	3.470816	4.840131	2.680316	2.474989	2.160139	1.673797	1.676147	2.361164	2.466184	2.281287	0.469040	0.000000	15053.000000		1
4988.129395	446.291016	3.657314	6.266157	1266.195435	40769.402344	219.922989	128.718338	79.326096	31.938282	32.558113	108.948486	163.894547	106.971817	0.150203	99998.000000	3.697938	2.649618	0.563162	0.797001	3.102501	4.610334	2.342271	2.109640	1.899416	1.504312	1.512659	2.037221	2.214565	2.029269	0.000000	4.999991	15092.000000		1
10458.370117	1506.048706	2.513247	3.746742	2674.304688	64684.441406	406.526184	266.811249	129.017456	65.899498	53.472031	254.106247	350.895538	226.691803	2.292665	99998.000000	4.019464	3.177839	0.400235	0.573654	3.427211	4.810800	2.609088	2.426204	2.110648	1.818882	1.728127	2.405015	2.545178	2.355436	0.360341	4.999991	15118.000000		1
19204.417969	3908.552490	3.863925	2.497828	3790.716797	75688.210938	623.075562	378.627625	151.300552	99.783615	48.100159	206.067764	312.456757	208.420654	2.542178	0.000000	4.283401	3.592016	0.587029	0.397563	3.578721	4.879028	2.794541	2.578212	2.179841	1.999059	1.682147	2.314010	2.494790	2.318941	0.405206	0.000000	15167.000000		1
31535.054688	9717.520508	1.622047	2.578006	6379.497070	99998.000000	1021.710510	630.408691	299.455688	127.475594	98.334259	543.314697	718.760925	392.674042	4.000058	99998.000000	4.498794	3.987556	0.210063	0.411284	3.804786	4.999991	3.009328	2.799622	2.476333	2.105427	1.992705	2.735051	2.856585	2.594032	0.602066	4.999991	15216.000000		1
5913.210938	1168.515015	2.291218	4.255559	698.479187	29384.218750	100.702576	57.699837	45.173691	46.434937	10.222594	31.651495	30.347073	34.229500	0.688879	0.000000	3.771823	3.067634	0.360066	0.628957	2.844153	4.468114	2.003041	1.761175	1.654886	1.666845	1.009561	1.500394	1.482117	1.534401	0.000000	0.000000	15242.000000		1
25056.703125	4239.369629	2.248045	2.824705	5550.822266	99998.000000	876.688416	560.503418	247.648895	147.273193	86.671562	436.654327	578.916443	351.891602	2.645918	99998.000000	4.398924	3.627301	0.351805	0.450973	3.744357	4.999991	2.942845	2.748578	2.393836	2.168124	1.937877	2.640138	2.762616	2.546409	0.422576	4.999991	15275.000000		1
8591.197266	1717.192261	2.661267	4.138377	832.146912	33187.753906	126.171173	86.270676	52.442062	37.899151	15.831915	39.835735	107.579308	13.013377	0.800646	0.000000	3.934054	3.234819	0.425088	0.616830	2.920200	4.520978	2.100960	1.935863	1.719680	1.578629	1.199533	1.600273	2.031729	1.114390	0.000000	0.000000	15309.000000		1
12532.120117	1954.723389	2.272716	2.732193	2855.122803	63061.777344	461.586365	294.389130	139.101288	82.378998	51.621788	225.825272	313.869110	203.048782	1.252549	0.000000	4.098024	3.291085	0.356545	0.436511	3.455625	4.799766	2.664253	2.468922	2.143331	1.915817	1.712833	2.353773	2.496749	2.307600	0.097795	0.000000	15372.000000		1
6938.492188	1109.375000	1.711475	1.763899	1230.146606	36006.050781	192.875519	120.463173	31.851938	44.279404	12.356542	45.657837	65.258080	40.862621	0.761295	0.000000	3.841265	3.045078	0.233371	0.246474	3.089957	4.556376	2.285277	2.080854	1.503136	1.646202	1.091897	1.659515	1.814634	1.611326	0.000000	0.000000	15397.000000		1
15640.291016	4763.528320	2.911049	3.305768	4520.323242	95670.031250	719.093933	462.036591	242.967773	104.449318	70.235237	340.241241	428.507080	244.256775	2.411388	99998.000000	4.194245	3.677929	0.464050	0.519272	3.655169	4.980776	2.856786	2.664676	2.385549	2.018906	1.846555	2.531787	2.631958	2.387847	0.382267	4.999991	15442.000000		1
22283.712891	4049.393066	2.759946	3.799166	3471.768799	83573.703125	516.803772	352.298645	198.157974	94.291481	80.186462	309.345245	425.645386	281.125946	1.961190	99998.000000	4.347988	3.607390	0.440901	0.579688	3.540551	4.922070	2.713326	2.546911	2.297012	1.974472	1.904101	2.490443	2.629048	2.448901	0.292520	4.999991	15471.000000		1
7460.655762	2278.793457	1.387682	3.897846	1772.480591	45014.339844	274.983154	172.269989	88.447792	55.812588	23.982237	126.963692	182.113281	108.100464	0.806977	0.000000	3.872777	3.357705	0.142290	0.590825	3.248581	4.653351	2.439306	2.236210	1.946687	1.746732	1.379890	2.103680	2.260342	2.033828	0.000000	0.000000	15503.000000		1
4192.040527	5147.709961	1.958174	4.881558	4556.658691	94463.625000	716.136658	470.837555	200.473862	71.684593	62.174339	308.158020	445.372040	290.990845	2.204621	99998.000000	3.622426	3.711614	0.291851	0.688559	3.658647	4.975265	2.854996	2.672871	2.302058	1.855426	1.793611	2.488774	2.648723	2.463879	0.343334	4.999991	15546.000000		1
18498.791016	3148.130371	4.030447	4.132210	3730.534424	82491.898438	572.958679	371.340729	147.674088	98.580963	50.209435	265.981720	324.785522	273.761993	1.759865	99998.000000	4.267143	3.498053	0.605353	0.616182	3.571771	4.916411	2.758123	2.569772	2.169304	1.993793	1.700785	2.424852	2.511597	2.437373	0.245479	4.999991	15577.000000		1
17328.341797	3834.604492	2.525582	1.862578	4128.632812	91759.640625	646.875854	406.711212	181.259079	100.301689	68.421997	310.825439	399.905396	228.865845	1.386030	99998.000000	4.238757	3.583721	0.402361	0.270115	3.615806	4.962652	2.810821	2.609286	2.258300	2.001308	1.835196	2.492517	2.601957	2.359581	0.141773	4.999991	15625.000000		1
22881.753906	4977.641602	2.658183	3.823836	5448.701172	99998.000000	873.783569	534.748047	208.451492	151.251221	57.650497	331.165802	415.934692	279.991150	0.340236	0.000000	4.359489	3.697024	0.424585	0.582499	3.736293	4.999991	2.941404	2.728149	2.319005	2.179699	1.760803	2.520046	2.619025	2.447144	0.000000	0.000000	15693.000000		1
3886.059814	2265.826416	1.332175	3.096074	1999.354370	44766.468750	332.343781	209.441376	97.529404	49.598854	29.798168	117.647720	175.443146	128.841690	1.128524	0.000000	3.589509	3.355227	0.124561	0.490811	3.300890	4.650953	2.521588	2.321063	1.989136	1.695472	1.474190	2.070584	2.244136	2.110056	0.052511	0.000000	15787.000000		1
8782.965820	1526.944092	3.401364	3.126911	2704.728760	64018.242188	445.430634	276.888916	128.326706	78.437981	49.160965	205.969086	322.407959	213.551987	0.065536	0.000000	3.943641	3.183823	0.531653	0.495116	3.432124	4.806304	2.648780	2.442306	2.108317	1.894526	1.691620	2.313802	2.508406	2.329504	0.000000	0.000000	15816.000000		1
21620.054688	7900.174805	2.100026	4.298732	6864.744629	99998.000000	1074.097046	685.848145	328.556946	158.368484	97.159355	509.430573	686.002380	389.605713	1.732122	99998.000000	4.334857	3.897637	0.322225	0.633340	3.836624	4.999991	3.031044	2.836228	2.516611	2.199669	1.987485	2.707085	2.836326	2.590625	0.238578	4.999991	15874.000000		1
20792.343750	4464.750977	1.686805	3.305768	4896.511719	99998.000000	826.775024	504.197449	264.291840	105.540962	96.496353	464.136597	574.327820	384.714905	2.525972	0.000000	4.317904	3.649797	0.227065	0.519272	3.689887	4.999991	2.917387	2.702601	2.422084	2.023421	1.984511	2.666646	2.759160	2.585139	0.402428	0.000000	15951.000000		1
12720.869141	3032.098389	2.318972	4.431333	2890.795410	76749.554688	440.589172	294.641998	166.706924	112.331352	66.414482	293.809387	424.806610	197.556641	2.503462	0.000000	4.104517	3.481743	0.365295	0.646534	3.461017	4.885076	2.644034	2.469295	2.221954	2.050501	1.822263	2.468066	2.628191	2.295692	0.398541	0.000000	16000.000000		1
25116.408203	3921.562744	2.143198	5.032661	4835.561523	95890.656250	764.813477	488.516632	198.962830	102.361626	70.411003	324.017670	449.097198	296.205444	1.997330	0.000000	4.399958	3.593459	0.331062	0.701798	3.684447	4.981776	2.883556	2.688879	2.298772	2.010137	1.847641	2.510569	2.652340	2.471593	0.300450	0.000000	16063.000000		1
12528.540039	3220.123291	1.390766	2.605759	2828.750488	61574.726562	456.868225	292.094818	145.611053	85.993141	61.964645	262.420013	348.413147	204.097244	0.831734	99998.000000	4.097900	3.507873	0.143254	0.415934	3.451595	4.789402	2.659791	2.465524	2.163194	1.934464	1.792144	2.418997	2.542094	2.309837	0.000000	4.999991	16133.000000		1
20393.583984	3456.100098	3.463039	4.002693	4243.156738	87866.171875	695.259766	427.677551	190.710739	117.650803	67.780579	291.188202	432.845917	226.226166	0.046622	0.000000	4.309494	3.538586	0.539457	0.602352	3.627689	4.943822	2.842147	2.631116	2.280375	2.070595	1.831105	2.464174	2.636333	2.354543	0.000000	0.000000	16172.000000		1
6878.322266	2895.254395	2.729109	4.089037	3106.620117	67795.234375	515.548706	317.776184	145.145416	76.128258	60.740402	268.679993	349.939575	192.345123	4.411718	0.000000	3.837482	3.461687	0.436021	0.611621	3.492288	4.831199	2.712270	2.502121	2.161803	1.881546	1.783478	2.429235	2.543993	2.284081	0.644608	0.000000	16263.000000		1
25694.343750	5070.486816	2.759946	5.282444	5397.736328	99998.000000	890.947632	546.370667	238.604279	115.640205	101.701706	490.891113	655.861877	471.997040	3.724167	0.000000	4.409838	3.705050	0.440901	0.722835	3.732212	4.999991	2.949852	2.737487	2.377678	2.063109	2.007328	2.690985	2.816812	2.673939	0.571029	0.000000	16374.000000		1
14760.506836	1140.048950	1.776234	3.234842	1941.830322	48337.226562	274.458923	188.175903	95.429382	43.937111	23.865055	138.567795	214.961258	125.397156	0.063163	99998.000000	4.169101	3.056923	0.249500	0.509853	3.288211	4.684282	2.438477	2.274564	1.979682	1.642831	1.377762	2.141662	2.332360	2.098288	0.000000	4.999991	16398.000000		1
6175.421387	2492.888184	1.606628	4.826051	1614.799805	39598.414062	266.327087	169.565536	84.463608	23.316149	29.332523	117.706306	144.359055	145.533966	0.643502	99998.000000	3.790667	3.396703	0.205915	0.683592	3.208119	4.597678	2.425415	2.229338	1.926670	1.367657	1.467349	2.070800	2.159444	2.162964	0.000000	4.999991	16441.000000		1
11151.292969	2595.835693	5.088169	4.792130	3687.938721	76998.406250	582.339417	373.995850	155.229248	72.322922	59.574749	267.381744	346.689331	191.259644	0.216857	0.000000	4.047325	3.414277	0.706562	0.680529	3.566784	4.886482	2.765176	2.572867	2.190974	1.859276	1.775062	2.427132	2.539941	2.281623	0.000000	0.000000	16518.000000		1
6781.986328	1211.150757	2.701355	4.058200	2030.450806	46544.207031	328.353424	200.187073	107.462128	46.317757	33.153275	123.673340	126.824921	110.811066	0.391099	99998.000000	3.831357	3.083198	0.431582	0.608333	3.307592	4.667866	2.516341	2.301436	2.031255	1.665748	1.520526	2.092276	2.103204	2.044583	0.000000	4.999991	16545.000000		1
11000.630859	1700.919312	1.612795	2.864793	1582.587036	43609.242188	276.216644	165.646118	89.715210	39.154232	23.948315	102.062500	127.117882	94.470337	1.431084	99998.000000	4.041418	3.230684	0.207579	0.457093	3.199368	4.639578	2.441250	2.219181	1.952866	1.592779	1.379275	2.008866	2.104207	1.975295	0.155665	4.999991	16612.000000		1
5752.073242	1663.575317	1.319840	3.015897	550.996277	26484.650391	89.567192	55.575138	27.291088	12.535398	16.445580	45.401886	66.251045	44.584694	0.441239	0.000000	3.759825	3.221042	0.120521	0.479416	2.741149	4.422994	1.952149	1.744881	1.436021	1.098138	1.216049	1.657074	1.821193	1.649186	0.000000	0.000000	16635.000000		1
15287.949219	3938.039307	3.293433	4.446751	4036.139160	89490.250000	643.477600	411.016113	218.698746	70.555946	69.701744	301.299774	373.089203	245.681473	1.465066	0.000000	4.184349	3.595280	0.517649	0.648043	3.605966	4.951776	2.808533	2.613859	2.339846	1.848534	1.843244	2.478999	2.571813	2.390373	0.165857	0.000000	16669.000000		1
19731.314453	6877.952637	2.615010	6.374088	5699.122559	99998.000000	912.031128	572.089050	264.442932	128.249603	104.992050	479.786591	655.457947	343.365051	2.557520	0.000000	4.295156	3.837459	0.417473	0.804418	3.755808	4.999991	2.960010	2.757464	2.422332	2.108056	2.021156	2.681048	2.816545	2.535756	0.407819	0.000000	16823.000000		1
26472.250000	10174.188477	3.419866	4.434416	13841.028320	99998.000000	2179.706787	1415.537842	611.135376	248.117615	199.271194	986.497253	1327.830200	658.409058	3.250013	0.000000	4.422791	4.007500	0.534009	0.646836	4.141169	4.999991	3.338398	3.150922	2.786137	2.394658	2.299444	2.994096	3.123142	2.818496	0.511885	0.000000	16932.000000		1
7237.818359	303.094513	1.665219	2.534833	1155.776001	37431.265625	197.084824	109.586823	93.653145	51.264072	13.451268	74.521629	117.323921	109.990791	0.602642	0.000000	3.859608	2.481578	0.221471	0.403949	3.062874	4.573235	2.294653	2.039758	1.971522	1.709813	1.128763	1.872282	2.069386	2.041356	0.000000	0.000000	16986.000000		1
23459.832031	6934.360352	2.491661	4.335737	4810.327148	99998.000000	800.464600	490.061584	223.345947	90.365883	79.871918	367.479889	500.984192	276.494171	2.119096	0.000000	4.370325	3.841007	0.396489	0.637063	3.682175	4.999991	2.903342	2.690251	2.348978	1.956005	1.902394	2.565233	2.699824	2.441686	0.326151	0.000000	17132.000000		1
26361.349609	2579.066406	3.278014	4.853805	4861.772949	99998.000000	815.137024	490.265137	238.798569	104.618919	81.981194	334.394470	471.719513	234.028015	0.292800	0.000000	4.420968	3.411463	0.515611	0.686082	3.686795	4.999991	2.911231	2.690431	2.378032	2.019610	1.913714	2.524259	2.673684	2.369268	0.000000	0.000000	17176.000000		1
16019.464844	2678.587891	2.593424	4.200052	1657.025391	46058.976562	258.805847	157.270676	107.215431	24.743919	28.758947	131.940842	185.770584	143.224243	0.884882	99998.000000	4.204648	3.427906	0.413874	0.623255	3.219329	4.663314	2.412974	2.196648	2.030257	1.393468	1.458773	2.120379	2.268977	2.156017	0.000000	4.999991	17215.000000		1
12163.789062	3072.776123	1.970509	3.015897	1996.801025	52993.339844	287.641907	194.593170	105.960350	42.089951	36.718079	120.959656	179.415009	57.820103	0.736501	0.000000	4.085069	3.487531	0.294578	0.479416	3.300335	4.724221	2.458852	2.289128	2.025143	1.624178	1.564880	2.082641	2.253859	1.762079	0.000000	0.000000	17246.000000		1
9119.423828	2914.672852	2.556419	5.014159	2319.566650	55154.214844	340.574280	230.151764	102.762512	38.762596	34.473114	155.056549	192.499313	197.436371	0.881093	99998.000000	3.959967	3.464590	0.407632	0.700198	3.365407	4.741579	2.532212	2.362014	2.011835	1.588413	1.537480	2.190490	2.284429	2.295427	0.000000	4.999991	17304.000000		1
8164.861328	1126.816650	1.378431	2.676685	1153.891846	35413.855469	209.166916	116.004082	68.468254	52.846031	25.866400	89.591866	123.694931	94.781792	0.794211	0.000000	3.911949	3.051853	0.139385	0.427597	3.062165	4.549173	2.320493	2.064473	1.835489	1.723012	1.412736	1.952269	2.092352	1.976725	0.000000	0.000000	17356.000000		1
35165.292969	8347.584961	2.072273	4.375825	6834.132324	99998.000000	1077.316528	698.198547	348.117096	197.140335	123.657921	540.674988	667.142212	354.719391	2.817651	99998.000000	4.546114	3.921561	0.316447	0.641060	3.834683	4.999991	3.032343	2.843979	2.541725	2.294775	2.092222	2.732936	2.824219	2.549885	0.449887	4.999991	17426.000000		1
10963.304688	2089.991699	1.618963	1.927337	2632.035889	59173.062500	404.598846	262.722198	137.667343	57.240360	31.663830	136.153229	205.623703	167.616623	1.284275	0.000000	4.039941	3.320145	0.209237	0.284958	3.420292	4.772124	2.607025	2.419497	2.138831	1.757702	1.500563	2.134028	2.313073	2.224317	0.108658	0.000000	17474.000000		1
6019.279297	931.714661	2.719858	2.756862	1117.642578	33155.429688	162.602463	113.015938	36.030403	37.054203	20.352676	75.853806	88.410789	106.977982	0.193518	0.000000	3.779545	2.969283	0.434546	0.440415	3.048303	4.520555	2.211127	2.053140	1.556669	1.568838	1.308622	1.879977	1.946505	2.029294	0.000000	0.000000	17510.000000		1
12552.882812	2391.901855	1.834825	4.804465	2490.075928	56452.187500	422.416687	246.702179	98.479195	66.479240	33.128605	132.733368	208.528580	152.389114	0.829931	0.000000	4.098743	3.378743	0.263595	0.681645	3.396213	4.751681	2.625741	2.392173	1.993345	1.822686	1.520203	2.122980	2.319165	2.182954	0.000000	0.000000	17533.000000		1
17454.769531	6334.604004	2.485493	4.064368	4628.793457	88908.679688	731.438171	474.238922	209.379700	199.005997	80.599678	330.586060	454.234711	307.818817	1.005101	0.000000	4.241914	3.801719	0.395413	0.608993	3.665468	4.948944	2.864178	2.675997	2.320935	2.298866	1.906333	2.519284	2.657280	2.488295	0.002210	0.000000	17618.000000		1
13788.783203	3720.755859	1.927337	2.812370	3208.577637	72776.515625	524.380493	325.149414	184.586441	79.159576	48.605888	222.214218	300.245148	216.139252	1.215912	0.000000	4.139526	3.570631	0.284958	0.449072	3.506313	4.861991	2.719646	2.512083	2.266200	1.898503	1.686689	2.346772	2.477476	2.334734	0.084902	0.000000	17675.000000		1
5740.755859	738.466003	2.103110	3.755994	515.351318	22374.232422	80.904968	53.598465	42.620354	21.015680	11.952572	20.664133	55.248264	19.988794	0.547564	0.000000	3.758969	2.868330	0.322862	0.574725	2.712103	4.349748	1.907975	1.729152	1.629617	1.322544	1.077461	1.315217	1.742319	1.300787	0.000000	0.000000	17792.000000		1
9051.769531	717.832703	2.223376	3.937934	1619.283569	39025.859375	242.406540	163.993225	73.750694	40.495659	17.867182	79.406273	136.292007	66.556335	0.926842	0.000000	3.956733	2.856023	0.347013	0.595268	3.209323	4.591352	2.384544	2.214826	1.867766	1.607409	1.252056	1.899855	2.134470	1.823189	0.000000	0.000000	17835.000000		1
4071.374023	75.921646	1.600460	3.043650	791.734497	26719.986328	104.338303	74.737495	44.871483	33.455482	5.960867	38.349377	35.947144	45.710258	1.077430	0.000000	3.609741	1.880366	0.204245	0.483395	2.898580	4.426836	2.018444	1.873538	1.651970	1.524467	0.775309	1.583758	1.555664	1.660014	0.032389	0.000000	17860.000000		0
9201.465820	1596.920288	2.229543	3.077571	2055.268799	48289.199219	340.796295	199.258865	83.362709	67.231674	24.713083	138.432114	164.708649	126.806419	0.971649	99998.000000	3.963857	3.203283	0.348216	0.488208	3.312869	4.683850	2.532495	2.299418	1.920972	1.827574	1.392927	2.141237	2.216716	2.103141	0.000000	4.999991	17881.000000		1
19781.134766	6390.885254	2.266548	3.928683	4965.065918	97538.781250	772.664673	507.423035	256.644165	140.670914	83.831436	358.651154	526.915344	354.013214	0.415351	0.000000	4.296251	3.805561	0.355365	0.594247	3.695925	4.989177	2.887991	2.705370	2.409331	2.148204	1.923407	2.554672	2.721741	2.549020	0.000000	0.000000	17920.000000		1
13967.470703	2515.232910	1.887248	2.281967	3352.868896	70772.109375	562.769958	344.910004	132.221466	61.138203	42.666611	194.768936	264.652618	170.237793	1.059346	0.000000	4.145118	3.400578	0.275829	0.358309	3.525417	4.849862	2.750331	2.537706	2.121302	1.786313	1.630088	2.289520	2.422676	2.231056	0.025038	0.000000	17984.000000		1
9727.348633	2490.538330	2.655099	3.796082	3151.858643	70195.460938	491.461609	321.886810	158.368484	82.989578	58.409096	221.637558	305.209961	149.678513	0.001530	99998.000000	3.987994	3.396293	0.424081	0.579336	3.498567	4.846309	2.691490	2.507703	2.199669	1.919024	1.766480	2.345643	2.484599	2.175159	0.000000	4.999991	18052.000000		1
4746.549316	194.707260	1.440106	3.157748	848.287170	27260.849609	138.706573	84.830566	64.144852	66.223289	8.924340	64.394630	65.618874	59.254040	1.749569	0.000000	3.676378	2.289382	0.158394	0.499378	2.928543	4.435539	2.142097	1.928552	1.807162	1.821011	0.950576	1.808850	1.817029	1.772718	0.242931	0.000000	18096.000000		0
28194.802734	6237.287109	3.728240	4.002693	6140.436035	99998.000000	976.752686	620.701111	322.947632	157.893585	108.633949	467.217255	642.194763	380.271240	2.710864	0.000000	4.450169	3.794996	0.571504	0.602352	3.788199	4.999991	2.989785	2.792882	2.509132	2.198364	2.035966	2.669519	2.807667	2.580093	0.433108	0.000000	18113.000000		1
16590.433594	4368.998047	1.810155	2.867877	5424.863770	99998.000000	868.760132	561.579651	248.059036	96.709129	80.852547	352.903076	464.219879	246.273544	2.771405	99998.000000	4.219858	3.640382	0.257716	0.457561	3.734389	4.999991	2.938900	2.749411	2.394555	1.985467	1.907694	2.547655	2.666724	2.391418	0.442700	4.999991	18201.000000		1
16701.847656	4621.136719	1.868746	3.385945	3087.306641	83703.773438	474.275940	311.821503	188.848160	81.786919	66.075272	291.795685	372.469391	165.057114	1.712308	99998.000000	4.222764	3.664749	0.271550	0.529680	3.489580	4.922745	2.676031	2.493906	2.276113	1.912684	1.820039	2.465079	2.571091	2.217634	0.233582	4.999991	18239.000000		1
10151.603516	2285.303223	1.088560	4.187717	2692.134766	64317.003906	419.650574	266.348694	145.888596	47.612926	46.838909	250.532181	292.504944	176.775330	0.413530	0.000000	4.006535	3.358944	0.036852	0.621977	3.430097	4.808326	2.622888	2.425451	2.164021	1.677725	1.670607	2.398864	2.466133	2.247422	0.000000	0.000000	18259.000000		1
25052.087891	3339.300537	1.964342	3.737491	4993.263672	99998.000000	774.002991	500.096069	233.109070	98.328094	69.926857	326.410675	425.386353	234.216125	1.851887	0.000000	4.398844	3.523655	0.293217	0.572580	3.698385	4.999991	2.888743	2.699054	2.367559	1.992678	1.844644	2.513764	2.628783	2.369617	0.267615	0.000000	18288.000000		1
8302.426758	2864.108643	1.757731	2.599592	1361.347290	39728.406250	231.320496	146.875397	79.560463	53.583046	26.766851	87.220467	120.879478	82.141548	0.336817	99998.000000	3.919205	3.456990	0.244952	0.414905	3.133969	4.599101	2.364214	2.166949	1.900697	1.729027	1.427597	1.940618	2.082353	1.914563	0.000000	4.999991	18343.000000		1
8839.185547	336.719604	1.686805	2.556419	1217.339844	34377.320312	192.172424	124.185242	45.596161	27.210911	11.338907	46.801903	70.432594	73.846291	0.039268	0.000000	3.946412	2.527268	0.227065	0.407632	3.085412	4.536272	2.283691	2.094070	1.658928	1.434743	1.054571	1.670264	1.847774	1.868329	0.000000	0.000000	18385.000000		1
7390.513184	1685.257080	2.118529	3.065236	2803.571777	60789.062500	426.086365	282.248444	123.432808	37.818974	44.905403	213.653763	262.953491	148.034882	0.501570	0.000000	3.868675	3.226666	0.326034	0.486464	3.447712	4.783825	2.629498	2.450632	2.091431	1.577710	1.652299	2.329710	2.419879	2.170364	0.000000	0.000000	18414.000000		1
8527.154297	1444.090210	3.595639	4.884642	1056.643066	35025.621094	182.733109	111.332222	79.258255	48.988274	28.771282	72.088562	91.272499	83.230110	0.283484	99998.000000	3.930804	3.159594	0.555776	0.688833	3.023928	4.544386	2.261817	2.046621	1.899045	1.690092	1.458959	1.857866	1.960340	1.920280	0.000000	4.999991	18466.000000		1
8329.295898	2928.531006	1.329091	2.263464	1230.356201	39872.644531	196.850464	124.638550	62.266853	27.599463	19.476894	68.178383	84.368011	57.098507	0.800705	0.000000	3.920608	3.466650	0.123555	0.354774	3.090031	4.600675	2.294137	2.095652	1.794257	1.440901	1.289520	1.833647	1.926178	1.756625	0.000000	0.000000	18492.000000		1
11084.307617	850.236084	2.075356	3.530881	1736.212769	41371.890625	280.675720	179.177551	98.938675	13.858322	37.467426	123.704178	167.249649	94.861969	1.253697	99998.000000	4.044709	2.929539	0.317093	0.547883	3.239603	4.616705	2.448205	2.253284	1.995366	1.141711	1.573654	2.092384	2.223365	1.977092	0.098192	4.999991	18561.000000		1
17506.060547	3579.631592	2.352893	3.352024	3275.488770	70358.523438	507.450806	327.200104	152.376785	81.052986	51.988750	237.250519	354.241394	189.344650	0.589927	99998.000000	4.243188	3.553838	0.371602	0.525307	3.515276	4.847317	2.705394	2.514813	2.182919	1.908769	1.715909	2.375207	2.549299	2.277253	0.000000	4.999991	18663.000000		1
16905.048828	7324.693848	2.100026	3.916348	7527.110352	99998.000000	1204.514526	765.186584	375.358856	203.748779	136.594208	626.316589	849.983276	500.278015	2.204221	0.000000	4.228016	3.864789	0.322225	0.592881	3.876628	4.999991	3.080812	2.883767	2.574447	2.309095	2.135432	2.796794	2.929410	2.699211	0.343255	0.000000	18714.000000		1
13524.159180	4161.591797	2.864793	3.244093	3302.671875	60440.664062	543.619995	341.049164	109.864357	76.797432	29.807419	108.711044	156.814285	79.443275	0.700393	99998.000000	4.131110	3.619260	0.457093	0.511093	3.518865	4.781329	2.735296	2.532817	2.040857	1.885347	1.474324	2.036274	2.195386	1.900057	0.000000	4.999991	18789.000000		1
7167.099121	1572.151733	1.773150	0.844944	1457.791260	37131.019531	221.498795	148.475861	73.429985	68.206131	21.518330	74.820755	88.053078	36.455959	0.197369	99998.000000	3.855343	3.196494	0.248745	0.000000	3.163695	4.569737	2.345371	2.171656	1.865873	1.833823	1.332809	1.874022	1.944745	1.561769	0.000000	4.999991	18806.000000		1
15363.612305	4356.829590	1.211909	2.337474	2290.221924	60874.250000	367.655670	228.178162	171.203003	76.852936	40.982887	193.609451	285.881073	130.195450	2.355464	99998.000000	4.186493	3.639171	0.083470	0.368747	3.359878	4.784434	2.565441	2.358274	2.233511	1.885660	1.612603	2.286927	2.456185	2.114596	0.372077	4.999991	18822.000000		1
6034.777832	1719.098022	2.679769	5.507557	1658.021484	37748.285156	242.705658	171.603897	56.746960	34.389854	29.677902	98.929420	104.261208	104.449318	0.587113	0.000000	3.780661	3.235301	0.428097	0.740959	3.219590	4.576897	2.385080	2.234527	1.753943	1.536430	1.472433	1.995325	2.018123	2.018906	0.000000	0.000000	19011.000000		1
5801.968262	1040.758789	1.961258	2.824705	647.073242	26355.994141	91.494530	64.277451	39.033966	19.846943	10.213343	24.895023	32.416264	35.876217	0.027124	99998.000000	3.763575	3.017350	0.292535	0.450973	2.810953	4.420879	1.961395	1.808059	1.591443	1.297694	1.009168	1.396113	1.510763	1.554807	0.000000	4.999991	19034.000000		1
9098.244141	2538.478271	1.893416	2.806202	2067.307617	50690.289062	319.802216	203.835129	117.265335	20.698055	27.368181	146.190796	183.923431	139.844467	0.533635	0.000000	3.958958	3.404573	0.277246	0.448119	3.315405	4.704925	2.504881	2.309279	2.069170	1.315930	1.437246	2.164920	2.264637	2.145645	0.000000	0.000000	19059.000000		1
5641.675293	1942.588867	2.211041	3.959521	1619.459351	41718.253906	256.335785	153.385162	65.702141	41.155579	21.336388	91.889244	116.762688	89.742966	0.746143	0.000000	3.751408	3.288381	0.344597	0.597643	3.209370	4.620326	2.408809	2.185783	1.817580	1.614429	1.329121	1.963265	2.067304	1.953000	0.000000	0.000000	19091.000000		1
7051.751953	1231.802490	1.230412	2.133947	1066.646729	28335.193359	176.448441	100.320190	45.201443	19.094511	5.569232	21.734190	36.138336	7.567495	0.592625	0.000000	3.848297	3.090541	0.090050	0.329184	3.028021	4.452326	2.246618	2.001388	1.655152	1.280909	0.745795	1.337143	1.557968	0.878952	0.000000	0.000000	19121.000000		1
14431.064453	4270.947266	1.945839	3.074487	2445.521973	56680.683594	408.681732	249.718079	112.519463	66.127693	35.638767	142.835693	181.761734	132.714859	0.085986	0.000000	4.159298	3.630524	0.289107	0.487773	3.388371	4.753435	2.611385	2.397450	2.051228	1.820383	1.551923	2.154837	2.259502	2.122920	0.000000	0.000000	19177.000000		1
6143.227051	366.363586	0.937457	1.036136	1170.741455	38091.535156	205.808731	115.504517	64.505646	52.355717	27.954092	73.300468	119.427032	113.737534	1.563348	99998.000000	3.788397	2.563912	0.000000	0.015417	3.068461	4.580829	2.313464	2.062599	1.809598	1.718964	1.446445	1.865107	2.077103	2.055904	0.194056	4.999991	19208.000000		1
17280.281250	3382.386475	2.676685	5.519892	3714.961670	77581.281250	581.238525	373.983490	144.648941	90.085258	55.525799	280.999512	381.347473	191.401489	2.865736	0.000000	4.237551	3.529223	0.427597	0.741931	3.569954	4.889757	2.764354	2.572852	2.160315	1.954654	1.744495	2.448706	2.581321	2.281945	0.457236	0.000000	19245.000000		1
4100.734375	0.000000	2.861710	3.111492	573.581604	29553.802734	91.170738	39.308418	29.967773	13.904578	4.721204	38.793434	39.585953	31.583652	2.072692	99998.000000	3.612862	0.000000	0.456626	0.492969	2.758595	4.470613	1.959855	1.594486	1.476655	1.143158	0.674053	1.588758	1.597541	1.499462	0.316535	4.999991	19349.000000		0
18218.302734	5892.161133	2.775365	2.867877	5571.606445	99998.000000	852.989868	548.168457	253.723862	120.845551	77.074966	375.522278	494.662537	277.814026	1.273615	0.000000	4.260508	3.770275	0.443320	0.457561	3.745981	4.999991	2.930944	2.738914	2.404361	2.082231	1.886913	2.574636	2.694309	2.443754	0.105038	0.000000	19367.000000		1
7601.804688	2356.223145	2.562587	2.988143	1965.346924	48276.406250	310.939545	210.573105	87.979065	60.731152	26.412222	108.294739	120.823967	68.952400	0.207616	0.000000	3.880917	3.372216	0.408679	0.475401	3.293439	4.683735	2.492676	2.323403	1.944379	1.783412	1.421805	2.034607	2.082153	1.838549	0.000000	0.000000	19420.000000		1
8363.626953	243.923737	1.945839	2.087691	1104.098755	32984.285156	177.447586	113.925644	56.549603	32.493355	17.086996	56.768547	77.522110	60.728065	0.855270	99998.000000	3.922395	2.387254	0.289107	0.319666	3.043008	4.518307	2.249070	2.056622	1.752430	1.511795	1.232666	1.754108	1.889426	1.783389	0.000000	4.999991	19476.000000		0
16562.812500	2145.875000	1.366096	3.145414	2784.616211	68109.765625	448.424957	281.576172	109.488144	80.719948	40.551163	195.842087	288.267883	148.448105	0.840894	99998.000000	4.219134	3.331604	0.135481	0.497678	3.444765	4.833210	2.651690	2.449596	2.039367	1.906981	1.608003	2.291906	2.459796	2.171575	0.000000	4.999991	19562.000000		1
8700.898438	3024.765381	2.226459	1.868746	2035.671509	48934.585938	320.545380	203.795044	85.780357	51.920910	22.761076	108.109711	165.479584	108.322495	0.241518	0.000000	3.939564	3.480692	0.347615	0.271550	3.308708	4.689616	2.505889	2.309194	1.933388	1.715342	1.357193	2.033865	2.218745	2.034719	0.000000	0.000000	19585.000000		1
17050.003906	4354.146484	2.291218	3.632644	4405.919434	87523.960938	684.182922	448.091919	202.928513	147.291702	51.011208	262.950409	375.044312	187.960037	2.027693	99998.000000	4.231724	3.638903	0.360066	0.560223	3.644037	4.942127	2.835172	2.651367	2.307343	2.168178	1.707666	2.419874	2.574083	2.274065	0.307002	4.999991	19629.000000		1
7061.527344	1659.332031	2.355976	3.734408	779.155945	28916.878906	119.812500	81.392204	43.184677	30.445753	14.811197	40.005344	57.474724	24.250521	1.394057	11359.035156	3.848899	3.219933	0.372171	0.572222	2.891624	4.461152	2.078502	1.910583	1.635330	1.483527	1.170590	1.602118	1.759477	1.384721	0.144280	4.055341	19696.000000		1
13116.679688	4379.115723	1.884164	2.349809	3183.466797	73171.656250	518.959290	321.556854	157.770248	58.103806	48.618225	196.955307	268.562805	150.471039	1.362764	99998.000000	4.117824	3.641387	0.275119	0.371033	3.502900	4.864343	2.715133	2.507258	2.198025	1.764205	1.686799	2.294368	2.429046	2.177453	0.134421	4.999991	19726.000000		1
23315.794922	5611.125000	2.414567	5.307115	5098.375977	99998.000000	792.847717	519.465027	222.063110	124.478195	82.385162	380.135559	573.766602	251.768768	0.004713	0.000000	4.367650	3.749050	0.382839	0.724858	3.707432	4.999991	2.899190	2.715556	2.346476	2.095093	1.915849	2.579938	2.758735	2.401002	0.000000	0.000000	19810.000000		1
17168.218750	3753.363281	1.643633	4.076703	3556.124268	74216.687500	559.328552	357.244965	163.163696	94.701614	43.752087	212.867401	276.525024	175.988968	1.135805	0.000000	4.234725	3.574421	0.215805	0.610309	3.550977	4.870502	2.747667	2.552966	2.212624	1.976357	1.640999	2.328109	2.441735	2.245486	0.055304	0.000000	19845.000000		1
16808.306641	5105.110840	3.117660	4.113708	4623.218262	99455.906250	715.689514	457.065582	221.862671	101.831223	91.241661	427.939667	626.686646	294.426117	1.599475	0.000000	4.225524	3.708005	0.493829	0.614233	3.664944	4.997631	2.854725	2.659979	2.346084	2.007881	1.960193	2.631382	2.797050	2.468976	0.203977	0.000000	19893.000000		1
17483.722656	4251.485840	2.975808	5.569232	3576.927246	79046.609375	597.443542	377.511292	174.835648	92.752693	74.191673	302.890991	415.977844	250.165222	1.229236	99998.000000	4.242634	3.628541	0.473605	0.745795	3.553510	4.897883	2.776297	2.576930	2.242630	1.967327	1.870355	2.481286	2.619070	2.398227	0.089635	4.999991	19994.000000		1
9898.320312	2069.503174	2.100026	3.413699	2059.268311	50685.085938	352.650208	216.777588	104.184113	86.085648	28.092859	162.389679	185.795258	125.751785	1.589468	99998.000000	3.995562	3.315866	0.322225	0.533225	3.313713	4.704880	2.547344	2.336014	2.017802	1.934931	1.448596	2.210558	2.269035	2.099514	0.201252	4.999991	20014.000000		1
4720.691895	1677.338013	2.362144	1.921169	1306.900757	36477.656250	208.966476	131.644806	68.967819	71.277534	19.961040	84.044212	109.568321	76.603157	1.565886	99998.000000	3.674006	3.224621	0.373306	0.283566	3.116243	4.562027	2.320077	2.119404	1.838647	1.852953	1.300183	1.924508	2.039685	1.884247	0.194760	4.999991	20071.000000		1
9302.813477	2149.245605	2.013681	2.803118	1799.851929	42494.152344	286.479340	178.314102	68.483673	30.417999	27.654968	85.194450	97.717514	38.855106	0.325385	99998.000000	3.968614	3.332286	0.303991	0.447641	3.255237	4.628329	2.457093	2.251186	1.835587	1.483131	1.441773	1.930411	1.989972	1.589448	0.000000	4.999991	20093.000000		1
10623.486328	1833.970337	2.883296	4.122959	2140.623535	44329.148438	330.829651	212.044037	88.438545	42.891724	18.530186	77.158226	135.465561	85.401062	0.482595	99998.000000	4.026267	3.263392	0.459889	0.615209	3.330540	4.646689	2.519604	2.326426	1.946642	1.632373	1.267880	1.887382	2.131829	1.931463	0.000000	4.999991	20116.000000		1
19276.580078	4044.218506	2.645848	3.916348	4240.757324	87112.976562	668.406555	416.187561	194.608582	86.064064	76.563065	329.337128	468.950317	265.454407	2.093851	0.000000	4.285030	3.606835	0.422565	0.592881	3.627443	4.940083	2.825041	2.619289	2.289162	1.934822	1.884019	2.517641	2.671127	2.423990	0.320946	0.000000	20184.000000		1
17566.107422	2571.239990	2.877128	6.142807	2414.838867	64720.300781	347.654541	238.388428	128.231110	60.490620	32.172646	193.532364	266.148254	190.016891	1.155746	99998.000000	4.244676	3.410143	0.458959	0.788367	3.382888	4.811040	2.541148	2.377285	2.107993	1.781688	1.507487	2.286754	2.425124	2.278792	0.062862	4.999991	20248.000000		1
8692.279297	1893.323120	1.785485	2.673601	1690.715332	44941.664062	276.608276	175.825531	74.373611	80.982063	26.002085	124.404190	159.142502	88.071579	2.507515	0.000000	3.939134	3.277225	0.251756	0.427097	3.228070	4.652649	2.441865	2.245082	1.871419	1.908389	1.415008	2.094835	2.201786	1.944836	0.399244	0.000000	20286.000000		1
22725.150391	4030.668457	2.744528	3.546299	5015.849121	99998.000000	793.069763	505.313782	259.314667	169.735153	113.373657	488.698578	673.152405	360.692596	4.793427	99998.000000	4.356507	3.605377	0.438468	0.549775	3.700345	4.999991	2.899311	2.703561	2.413827	2.229772	2.054512	2.689041	2.828113	2.557137	0.680646	4.999991	20321.000000		1
8355.236328	1781.186035	2.618094	4.175382	2436.656250	55902.078125	421.210968	251.429550	89.138550	31.364706	36.801338	159.213425	195.681732	117.086479	0.505382	99998.000000	3.921959	3.250709	0.417985	0.620696	3.386794	4.747428	2.624500	2.400416	1.950066	1.496441	1.565864	2.201980	2.291550	2.068507	0.000000	4.999991	20373.000000		1
10497.805664	3715.982178	2.161701	4.792130	2710.951660	66565.250000	457.975281	276.441772	151.275894	67.342690	58.615707	219.691711	300.535004	209.657227	1.144177	0.000000	4.021099	3.570074	0.334796	0.680529	3.433122	4.823247	2.660842	2.441604	2.179770	1.828290	1.768014	2.341814	2.477895	2.321510	0.058493	0.000000	20409.000000		1
12430.396484	4270.707031	1.797820	4.267894	5536.828125	99998.000000	892.526489	560.660706	248.814545	105.673561	80.072357	385.858978	552.060181	284.647583	1.445282	0.000000	4.094485	3.630500	0.254746	0.630214	3.743261	4.999991	2.950621	2.748700	2.395876	2.023966	1.903483	2.586429	2.741987	2.454308	0.159953	0.000000	20442.000000		1
6217.082520	2106.816406	2.716774	4.674948	931.245911	42285.777344	124.943840	97.600334	101.599937	69.226852	33.770023	146.089035	205.367752	137.368225	0.203832	0.000000	3.793587	3.323627	0.434053	0.669777	2.969064	4.626194	2.096715	1.989451	2.006893	1.840275	1.528531	2.164618	2.312532	2.137886	0.000000	0.000000	20522.000000		1
12537.633789	1358.778564	3.105325	2.621178	2080.977783	55509.269531	320.523804	210.159882	122.143806	76.430466	33.100853	150.150330	174.613617	98.155403	1.764020	99998.000000	4.098216	3.133149	0.492107	0.418496	3.318267	4.744366	2.505860	2.322550	2.086871	1.883266	1.519839	2.176526	2.242078	1.991914	0.246504	4.999991	20551.000000		1
22826.138672	3964.503906	1.992095	5.418129	5572.060059	99998.000000	896.097473	562.992004	274.730286	82.819969	102.352371	467.396118	639.132629	402.483429	2.157916	99998.000000	4.358432	3.598189	0.299310	0.733849	3.746016	4.999991	2.952355	2.750502	2.438906	1.918135	2.010098	2.669685	2.805591	2.604748	0.334035	4.999991	20602.000000		1
6060.483887	2718.963379	2.041435	1.763899	2192.658447	50807.253906	324.760864	218.248520	95.478722	40.844120	32.274410	104.532578	154.615570	72.979759	0.011198	0.000000	3.782507	3.434403	0.309936	0.246474	3.340971	4.705926	2.511564	2.338951	1.979907	1.611130	1.508858	2.019252	2.189253	1.863202	0.000000	0.000000	20628.000000		1
3136.464600	720.321289	1.403101	2.183287	407.028839	23542.412109	62.454960	45.645500	25.841730	41.827831	16.966730	40.770111	44.979412	24.466383	1.192244	0.000000	3.496440	2.857526	0.147089	0.339111	2.609625	4.371851	1.795567	1.659398	1.412322	1.621465	1.229598	1.610342	1.653014	1.388570	0.076365	0.000000	20679.000000		1
18145.933594	6358.391602	1.945839	2.886379	3436.262451	72528.312500	547.277283	351.148407	128.052246	52.059677	56.071621	215.238800	333.737640	139.909225	1.818604	0.000000	4.258780	3.803347	0.289107	0.460353	3.536086	4.860507	2.738207	2.545491	2.107387	1.716501	1.748743	2.332921	2.523405	2.145846	0.259738	0.000000	20702.000000		1
19036.724609	4426.925781	2.716774	4.076703	5215.006348	99998.000000	819.818115	526.980103	240.476120	104.594254	73.032188	322.682434	460.507050	308.256683	1.609020	0.000000	4.279592	3.646102	0.434053	0.610309	3.717255	4.999991	2.913718	2.721794	2.381072	2.019508	1.863514	2.508775	2.663236	2.488913	0.206561	0.000000	20731.000000		1
10926.266602	1945.601685	3.814585	3.601807	1652.600220	41438.031250	224.856979	169.716644	90.205528	34.513203	27.075226	109.324707	123.454399	83.350372	0.334709	99998.000000	4.038472	3.289054	0.581447	0.556520	3.218168	4.617399	2.351906	2.229724	1.955233	1.537985	1.432572	2.038718	2.091506	1.920907	0.000000	4.999991	20858.000000		1
19724.144531	2626.244629	1.970509	4.671864	4689.068359	99059.640625	725.955261	474.846436	203.798126	119.260513	89.129303	423.159882	548.344238	373.906403	2.249013	0.000000	4.294998	3.419335	0.294578	0.669490	3.671087	4.995897	2.860910	2.676553	2.309200	2.076497	1.950021	2.626504	2.739053	2.572763	0.351992	0.000000	20891.000000		1
5656.930664	1034.171875	2.359060	2.818537	554.348267	27753.273438	95.450966	47.859627	20.648714	13.093554	13.932332	34.365185	63.438675	33.890289	0.106558	0.000000	3.752581	3.014593	0.372739	0.450024	2.743783	4.443314	1.979780	1.679969	1.314893	1.117058	1.144024	1.536119	1.802354	1.530075	0.000000	0.000000	20915.000000		1
13134.056641	2455.772461	1.998263	3.065236	2771.855469	67168.062500	461.885468	271.322754	148.907578	66.923302	42.595684	219.078049	320.156830	202.052734	1.346328	0.000000	4.118399	3.390188	0.300653	0.486464	3.442770	4.827163	2.664534	2.433486	2.172917	1.825577	1.629366	2.340599	2.505363	2.305465	0.129151	0.000000	20936.000000		1
7171.345703	5405.020020	2.846291	5.513725	2947.570068	69907.320312	481.720093	285.628204	127.657532	33.273540	48.864925	226.065811	334.468475	177.207047	1.659971	99998.000000	3.855601	3.732797	0.454279	0.741445	3.469464	4.844522	2.682795	2.455801	2.106046	1.522099	1.688997	2.354235	2.524355	2.248481	0.220100	4.999991	20962.000000		1
10945.181641	608.338379	1.480195	3.472290	1668.339722	41152.671875	244.953705	171.804337	87.954399	57.194103	25.576529	94.393242	134.694626	84.512947	0.705580	0.000000	4.039223	2.784145	0.170319	0.540616	3.222285	4.614398	2.389084	2.235034	1.944258	1.757351	1.407842	1.974941	2.129350	1.926923	0.000000	0.000000	21066.000000		1
7214.113770	793.233215	3.722073	5.257774	1090.903442	38929.136719	193.991837	111.606674	65.791565	30.837387	23.371656	121.585655	148.969254	118.375481	0.910732	0.000000	3.858183	2.899401	0.570785	0.720802	3.037786	4.590275	2.287783	2.047690	1.818170	1.489078	1.368690	2.084882	2.173097	2.073262	0.000000	0.000000	21094.000000		1
15227.958008	4597.055664	2.026016	4.835302	4944.904785	99998.000000	773.851929	499.537933	206.798599	112.618141	91.072060	420.119324	560.450989	318.457703	0.842477	0.000000	4.182642	3.662480	0.306643	0.684424	3.694158	4.999991	2.888658	2.698569	2.315548	2.051608	1.959385	2.623373	2.748538	2.503052	0.000000	0.000000	21132.000000		1
10183.263672	2030.860962	2.186371	3.780664	2529.359619	51167.218750	391.129089	257.735809	89.422256	44.239315	39.619877	154.945541	196.431076	131.506042	0.298591	0.000000	4.007887	3.307680	0.339724	0.577568	3.403011	4.708992	2.592320	2.411175	1.951446	1.645808	1.597913	2.190179	2.293210	2.118946	0.000000	0.000000	21179.000000		1
17789.429688	2740.543213	1.255082	5.331784	3666.614746	85680.914062	624.466370	373.234161	224.221725	82.594856	68.483673	357.349823	499.420746	283.031708	0.713533	0.000000	4.250162	3.437837	0.098672	0.726873	3.564265	4.932884	2.795509	2.571981	2.350678	1.916953	1.835587	2.553094	2.698467	2.451835	0.000000	0.000000	21217.000000		1
11968.680664	1989.776245	2.402232	3.549383	1994.984741	51196.917969	336.846039	199.425385	85.142029	89.974243	29.933851	133.057159	175.440063	99.000351	0.210800	0.000000	4.078046	3.298804	0.380615	0.550153	3.299940	4.709244	2.527431	2.299780	1.930144	1.954118	1.476163	2.124038	2.244129	1.995637	0.000000	0.000000	21254.000000		1
8446.582031	1677.005005	3.641896	5.353371	1192.756226	35395.031250	216.065247	124.012550	69.171341	44.115967	14.684764	65.288918	96.107803	81.518631	1.137023	0.000000	3.926681	3.224534	0.561327	0.728627	3.076552	4.548942	2.334585	2.093466	1.839926	1.644596	1.166867	1.814839	1.982759	1.911257	0.055769	0.000000	21300.000000		1
8100.201660	1181.164429	1.446273	3.496960	2247.218994	51340.339844	353.815857	228.548218	103.292915	44.498352	38.028667	149.018585	211.359451	129.421432	0.744160	0.000000	3.908496	3.072310	0.160250	0.543691	3.351645	4.710459	2.548777	2.358978	2.014071	1.648344	1.580111	2.173240	2.325022	2.112006	0.000000	0.000000	21394.000000		1
9385.346680	1360.024414	1.643633	2.423819	1411.550537	36791.335938	213.524231	146.203140	68.792046	41.504040	29.240011	102.312286	98.543953	109.266113	0.220513	99998.000000	3.972450	3.133547	0.215805	0.384500	3.149696	4.565745	2.329447	2.164957	1.837538	1.618090	1.465978	2.009928	1.993630	2.038486	0.000000	4.999991	21446.000000		1
6695.826660	380.903412	2.880212	5.035745	745.974915	27788.195312	118.449486	75.224724	69.402626	36.687241	13.152145	28.293303	34.087646	11.132297	0.386582	0.000000	3.825804	2.580815	0.459424	0.702064	2.872724	4.443861	2.073533	1.876361	1.841376	1.564515	1.118997	1.451684	1.532597	1.046585	0.000000	0.000000	21465.000000		1
19355.033203	3269.429199	0.610580	2.167868	3908.089844	83246.343750	617.746887	394.370087	192.678162	101.868225	54.936806	272.235535	392.948486	192.604156	0.878017	0.000000	4.286794	3.514472	0.000000	0.336033	3.591964	4.920365	2.790811	2.595904	2.284832	2.008039	1.739863	2.434945	2.594336	2.284666	0.000000	0.000000	21483.000000		1
9469.224609	1971.674683	2.389898	3.644979	1655.687134	45688.085938	271.106903	161.902451	66.408318	47.255211	29.758080	128.551819	222.078537	168.205612	1.619979	0.000000	3.976314	3.294835	0.378379	0.561695	3.218978	4.659803	2.433141	2.209253	1.822222	1.674450	1.473605	2.109078	2.346507	2.225841	0.209509	0.000000	21509.000000		1
7010.383789	2640.164551	2.833956	3.250261	1936.464600	46073.218750	288.539276	192.752167	92.271629	42.518589	22.646976	110.308418	155.907669	82.289566	0.492647	0.000000	3.845742	3.421631	0.452393	0.511918	3.287009	4.663448	2.460205	2.284999	1.965068	1.628579	1.355010	2.042609	2.192868	1.915345	0.000000	0.000000	21540.000000		1
9079.806641	2914.006592	3.031315	5.720335	2633.765869	63214.382812	437.477692	267.267639	133.698578	85.993141	54.637684	238.471680	306.014801	154.455215	2.816950	0.000000	3.958077	3.464490	0.481631	0.757421	3.420577	4.800816	2.640956	2.426946	2.126127	1.934464	1.737492	2.377437	2.485742	2.188802	0.449779	0.000000	21610.000000		1
11060.263672	1396.631470	0.823358	1.344510	1695.895996	41964.214844	273.678741	168.819275	68.736534	16.226633	23.818798	75.739708	101.615356	39.801815	2.098336	99998.000000	4.043766	3.145082	0.000000	0.128564	3.229399	4.622879	2.437241	2.227422	1.837188	1.210228	1.376920	1.879324	2.006959	1.599903	0.321875	4.999991	21634.000000		1
7742.805664	1140.477661	3.487709	3.873176	1167.151978	30500.328125	160.786133	120.925728	34.392937	26.205612	16.103283	54.902885	89.298904	40.094772	1.661254	99998.000000	3.888898	3.057087	0.542540	0.588067	3.067127	4.484304	2.206249	2.082519	1.536469	1.418394	1.206914	1.739595	1.950846	1.603088	0.220436	4.999991	21665.000000		1
8753.666992	2630.185547	2.556419	5.630907	1789.240723	37249.675781	267.724030	182.643677	55.800251	40.998306	19.840775	57.798515	89.857063	83.304115	0.403157	99998.000000	3.942190	3.419986	0.407632	0.750578	3.252669	4.571123	2.427687	2.261605	1.746636	1.612766	1.297559	1.761917	1.953552	1.920666	0.000000	4.999991	21691.000000		1
7139.391602	1603.390015	2.537917	4.144545	877.903442	27222.261719	151.195709	90.698921	41.698315	41.402275	16.695362	46.681637	62.125000	90.165436	0.276351	0.000000	3.853661	3.205039	0.404477	0.617477	2.943447	4.434924	2.179539	1.957602	1.620118	1.617024	1.222596	1.669146	1.793266	1.955040	0.000000	0.000000	21749.000000		1
13680.020508	2144.737305	2.167868	4.381993	2808.055664	60138.339844	413.905579	283.244476	107.064323	43.079830	38.034832	157.205917	196.535919	113.099205	0.998587	0.000000	4.136087	3.331374	0.336033	0.641672	3.448406	4.779151	2.616901	2.452162	2.029645	1.634274	1.580181	2.196469	2.293442	2.053460	0.000000	0.000000	21778.000000		1
6387.107422	1679.286987	3.555551	3.361275	5136.972168	99998.000000	801.035034	520.189697	242.545303	135.055420	79.927422	391.872284	556.550110	279.947968	0.028647	99998.000000	3.805304	3.225125	0.550907	0.526504	3.710707	4.999991	2.903651	2.716162	2.384793	2.130512	1.902696	2.593145	2.745504	2.447077	0.000000	4.999991	21824.000000		1
9297.842773	2520.746826	2.328223	3.281098	2677.813965	56494.617188	393.919861	264.331909	105.186325	60.539959	45.306290	138.006561	199.036835	150.942841	0.168359	99998.000000	3.968382	3.401529	0.367025	0.516019	3.427780	4.752007	2.595408	2.422150	2.021959	1.782042	1.656158	2.139900	2.298934	2.178813	0.000000	4.999991	21844.000000		1
9357.478516	1567.421265	3.136162	3.540132	1281.712891	35681.859375	189.446411	118.674599	23.501173	33.924210	20.439020	42.086868	63.062458	49.130127	0.583903	99998.000000	3.971159	3.195186	0.496399	0.549019	3.107791	4.552447	2.277486	2.074358	1.371090	1.530510	1.310460	1.624147	1.799771	1.691348	0.000000	4.999991	21863.000000		1
6610.209961	1556.893311	3.308852	3.577137	1871.379150	44653.488281	312.811371	179.559937	72.329094	31.084087	22.304682	94.821884	159.595810	118.372398	0.389037	99998.000000	3.820215	3.192259	0.519677	0.553536	3.272162	4.649856	2.495283	2.254210	1.859313	1.492538	1.348396	1.976909	2.203022	2.073251	0.000000	4.999991	21880.000000		1
16249.727539	6465.681152	2.664350	4.613273	5127.384766	99998.000000	827.456543	506.945068	206.499481	99.055855	73.285049	395.720764	521.873474	271.800720	1.495878	99998.000000	4.210846	3.810614	0.425591	0.664009	3.709896	4.999991	2.917745	2.704961	2.314919	1.995880	1.865015	2.597389	2.717565	2.434251	0.174896	4.999991	21906.000000		1
17206.152344	5684.594727	1.107062	3.533965	5460.783203	99998.000000	865.155212	561.289795	268.982208	165.559769	107.360367	487.021027	720.802368	286.596527	2.174156	99998.000000	4.235684	3.754699	0.044172	0.548262	3.737255	4.999991	2.937094	2.749187	2.429724	2.218955	2.030844	2.687548	2.857816	2.457271	0.337291	4.999991	21956.000000		1
7502.224609	1295.500244	3.728240	4.576268	736.381409	32504.494141	120.771545	75.650276	40.045433	17.423124	27.328093	62.393288	96.872566	51.344250	0.428511	0.000000	3.875190	3.112437	0.571504	0.660511	2.867103	4.511943	2.081965	1.878811	1.602553	1.241126	1.436609	1.795138	1.986201	1.710492	0.000000	0.000000	21972.000000		1
12150.612305	4498.992676	2.399149	3.839255	3509.356445	83490.570312	560.022400	354.451111	186.017288	92.049599	72.643631	316.462524	464.118103	319.697357	1.171521	0.000000	4.084598	3.653115	0.380057	0.584247	3.545228	4.921638	2.748205	2.549556	2.269553	1.964022	1.861198	2.500322	2.666629	2.504739	0.068750	0.000000	22038.000000		1
7339.165527	1445.576538	2.457740	3.055985	1166.818848	34688.058594	188.160492	116.512901	60.009556	41.109322	18.844727	48.140247	44.954742	24.395456	1.148739	0.000000	3.865647	3.160041	0.390536	0.485151	3.067003	4.540180	2.274529	2.066374	1.778220	1.613940	1.275190	1.682508	1.652776	1.387309	0.060221	0.000000	22070.000000		1
9629.082031	2313.500977	2.352893	2.898715	2811.404541	71156.312500	461.845398	281.884552	148.583786	72.113228	50.931030	207.285828	289.186859	104.020676	2.142033	99998.000000	3.983585	3.364270	0.371602	0.462205	3.448923	4.852213	2.664497	2.450071	2.171971	1.858015	1.706982	2.316570	2.461179	2.017120	0.330826	4.999991	22084.000000		1
13585.962891	2464.838623	2.553336	3.244093	3199.687256	67841.953125	494.872223	328.223907	134.188889	99.765114	52.667175	204.683167	290.303162	177.114532	2.267385	0.000000	4.133090	3.391788	0.407108	0.511093	3.505108	4.831498	2.694493	2.516170	2.127717	1.998979	1.721540	2.311082	2.462852	2.248254	0.355525	0.000000	22223.000000		1
19724.958984	4348.284180	0.983713	4.440584	5636.291016	99998.000000	911.102966	563.457642	246.292053	135.332962	100.992447	516.476929	688.426147	351.996429	1.608713	99998.000000	4.295016	3.638318	0.000000	0.647440	3.750993	4.999991	2.959568	2.750861	2.391450	2.131404	2.004289	2.713051	2.837857	2.546538	0.206479	4.999991	22254.000000		1
14777.482422	2734.492920	2.747611	4.619441	2543.301270	57942.281250	398.829193	256.366608	121.742920	90.754433	39.989925	158.963654	228.600632	143.902664	1.244786	0.000000	4.169600	3.436877	0.438955	0.664589	3.405398	4.762996	2.600787	2.408861	2.085444	1.957868	1.601951	2.201298	2.359077	2.158069	0.095095	0.000000	22295.000000		1
28586.476562	7115.656250	3.407531	5.085085	5918.619629	99998.000000	935.566223	602.627319	282.643158	154.960953	92.962387	434.986023	619.331909	354.879730	1.004050	99998.000000	4.456161	3.852215	0.532440	0.706298	3.772220	4.999991	2.971075	2.780049	2.451238	2.190222	1.968307	2.638475	2.791924	2.550081	0.001755	4.999991	22396.000000		1
7164.625977	2013.422363	3.210172	4.964819	1292.188354	41224.054688	216.188583	125.532837	59.550079	49.364491	16.695362	91.321838	124.339432	110.123398	1.207176	99998.000000	3.855194	3.303935	0.506528	0.695903	3.111326	4.615151	2.334833	2.098757	1.774882	1.693415	1.222596	1.960575	2.094609	2.041880	0.081771	4.999991	22419.000000		1
7694.582031	1107.071411	3.333522	3.836171	1034.039307	31125.179688	185.523895	104.982803	48.303684	23.738621	25.221899	46.727894	59.954048	15.628388	1.041665	0.000000	3.886185	3.044176	0.522903	0.583898	3.014537	4.493112	2.268400	2.021118	1.683980	1.375455	1.401778	1.669576	1.777819	1.193914	0.017728	0.000000	22460.000000		1
7935.989258	1664.142700	2.084607	3.814585	3557.647705	75707.281250	570.923401	363.995270	136.847076	54.218296	58.507774	250.507523	344.792816	186.436676	0.864754	0.000000	3.899601	3.221190	0.319024	0.581447	3.551163	4.879138	2.756578	2.561096	2.136235	1.734146	1.767214	2.398821	2.537558	2.270531	0.000000	0.000000	22500.000000		1
10571.426758	1792.108643	2.115445	3.398280	2000.094482	46546.757812	329.861359	201.596344	82.378998	46.444191	29.388031	94.485756	131.287094	110.339256	0.232906	99998.000000	4.024134	3.253364	0.325402	0.531259	3.301050	4.667890	2.518332	2.304483	1.915817	1.666931	1.468171	1.975366	2.118222	2.042730	0.000000	4.999991	22534.000000		1
12161.886719	1710.750366	1.261249	2.870961	1909.660767	48541.640625	298.327057	188.502777	94.646111	47.384731	26.692842	132.955399	177.928635	72.162567	1.680019	0.000000	4.085001	3.233187	0.100801	0.458027	3.280956	4.686114	2.474693	2.275318	1.976103	1.675638	1.426395	2.123706	2.250246	1.858312	0.225314	0.000000	22555.000000		1
6967.766113	66.608757	2.115445	3.416783	698.762878	29054.947266	126.337692	74.151581	37.112797	27.161572	11.391331	31.599072	38.361710	57.184853	0.799104	0.000000	3.843094	1.823531	0.325402	0.533617	2.844330	4.463220	2.101533	1.870120	1.569524	1.433955	1.056574	1.499674	1.583898	1.757281	0.000000	0.000000	22607.000000		0
8579.689453	2775.784180	2.143198	3.225591	2890.758301	63045.460938	442.084778	296.803680	114.369705	80.991318	41.781578	201.022766	267.927551	163.916138	0.530278	0.000000	3.933472	3.443386	0.331062	0.508609	3.461012	4.799654	2.645506	2.472469	2.058311	1.908438	1.620985	2.303245	2.428017	2.214622	0.000000	0.000000	22640.000000		1
5413.716309	179.806641	2.420735	3.225591	676.778870	23654.363281	98.115318	65.298164	33.628170	32.286743	7.323880	38.102676	39.160397	21.943886	0.736100	0.000000	3.733495	2.254806	0.383947	0.508609	2.830447	4.373911	1.991737	1.814901	1.526703	1.509024	0.864741	1.580956	1.592847	1.341313	0.000000	0.000000	22658.000000		0
19572.250000	4385.311035	2.174036	3.694319	4686.246582	97072.921875	744.383667	477.476868	203.884476	113.413742	67.355019	321.948486	456.550598	172.590683	2.702678	99998.000000	4.291641	3.642000	0.337267	0.567534	3.670825	4.987098	2.871797	2.678952	2.309384	2.054666	1.828370	2.507786	2.659489	2.237017	0.431794	4.999991	22691.000000		1
11002.604492	1511.170776	4.073619	5.994788	3016.315918	66878.132812	473.165802	304.414368	168.439972	71.542740	60.669476	273.965515	381.113098	287.472290	0.002372	0.000000	4.041495	3.179314	0.609980	0.777774	3.479477	4.825284	2.675013	2.483465	2.226445	1.854566	1.782970	2.437696	2.581054	2.458596	0.000000	0.000000	22769.000000		1
10209.265625	2385.950439	3.598723	5.001824	2348.501465	58155.839844	401.663147	242.196838	132.588425	72.770065	33.082348	160.261902	259.027893	143.942764	0.530177	0.000000	4.008995	3.377661	0.556148	0.699128	3.370791	4.764593	2.603862	2.384168	2.122506	1.861953	1.519596	2.204830	2.413347	2.158190	0.000000	0.000000	22851.000000		1
13394.663086	1745.482422	1.828657	3.688152	2094.675781	48361.789062	331.551270	212.269150	114.755173	71.820274	26.461563	126.309937	165.828049	115.661789	1.796324	0.000000	4.126932	3.241915	0.262132	0.566809	3.321117	4.684502	2.520551	2.326887	2.059772	1.856247	1.422616	2.101438	2.219658	2.063190	0.254385	0.000000	23016.000000		1
21280.496094	7090.896973	1.578874	4.952485	8196.049805	99998.000000	1288.663574	835.742554	393.793427	175.908798	123.133690	567.438782	746.727356	531.013672	1.926812	0.000000	4.327982	3.850701	0.198348	0.694823	3.913604	4.999991	3.110140	2.922072	2.595268	2.245288	2.090377	2.753919	2.873162	2.725106	0.284839	0.000000	23068.000000		1
7668.092773	375.198486	3.247177	5.297863	1057.404785	35197.960938	197.781754	108.091209	60.490620	20.920084	13.975504	60.487537	72.054642	77.031792	1.042126	99998.000000	3.884687	2.574261	0.511506	0.724101	3.024241	4.546517	2.296186	2.033790	1.781688	1.320563	1.145368	1.781666	1.857662	1.886670	0.017920	4.999991	23142.000000		1
10855.401367	5316.017090	1.523367	3.018980	2164.531738	59934.503906	320.900024	216.808426	110.024712	68.033447	43.190845	182.961304	265.004181	169.099899	0.779128	0.000000	4.035646	3.725586	0.182805	0.479860	3.335364	4.777677	2.506370	2.336076	2.041490	1.832722	1.635392	2.262359	2.423253	2.228143	0.000000	0.000000	23177.000000		1
22471.996094	6267.427734	2.747611	4.095205	4708.872070	98544.992188	736.217957	472.712494	247.966522	94.263725	89.533272	359.215485	457.417145	227.965393	2.243732	0.000000	4.351642	3.797089	0.438955	0.612276	3.672917	4.993635	2.867006	2.674597	2.394393	1.974345	1.951984	2.555355	2.660312	2.357869	0.350971	0.000000	23195.000000		1
12509.029297	2118.583984	2.926468	3.823836	2554.288574	53654.187500	385.744873	263.678162	112.975853	31.540480	40.890377	140.266937	214.304428	49.241138	0.480365	0.000000	4.097224	3.326046	0.466344	0.582499	3.407270	4.729604	2.586300	2.421074	2.052986	1.498868	1.611621	2.146955	2.331031	1.692328	0.000000	0.000000	23270.000000		1
11826.091797	1847.396973	1.668303	1.862578	1885.767944	46543.148438	288.008850	191.438507	84.731888	53.422691	34.753735	130.907791	193.510773	112.920349	4.259909	0.000000	4.072841	3.266560	0.222275	0.270115	3.275488	4.667856	2.459406	2.282029	1.928047	1.727726	1.541001	2.116966	2.286705	2.052772	0.629400	0.000000	23294.000000		1
7271.838379	1339.227661	3.493876	4.896977	1863.793213	43345.492188	300.189636	181.564377	80.491753	76.538399	20.688803	113.925644	168.569489	102.336952	1.017454	0.000000	3.861644	3.126854	0.543307	0.689928	3.270398	4.636944	2.477396	2.259031	1.905751	1.883879	1.315735	2.056622	2.226779	2.010032	0.007515	0.000000	23310.000000		1
6343.756348	1670.871460	2.926468	4.002693	1494.225586	36893.734375	246.834778	160.089218	72.116318	31.602154	20.229326	80.278969	115.276321	92.361061	0.331762	0.000000	3.802346	3.222943	0.466344	0.602352	3.174416	4.566953	2.392406	2.204362	1.858034	1.499717	1.305981	1.904602	2.061740	1.965489	0.000000	0.000000	23390.000000		1
18950.878906	6089.369629	2.149366	2.411484	5582.122070	99998.000000	910.609558	570.454651	240.679642	113.126953	87.917389	398.745911	579.638062	350.161621	2.210088	99998.000000	4.277629	3.784572	0.332310	0.382284	3.746799	4.999991	2.959332	2.756221	2.381439	2.053566	1.944075	2.600696	2.763157	2.544269	0.344410	4.999991	23442.000000		1
6255.055664	2263.202148	3.543216	5.088169	1281.823853	31804.359375	197.254440	129.227158	45.491314	20.198488	17.947359	51.738968	94.208221	46.675468	0.459408	0.000000	3.796231	3.354723	0.549398	0.706562	3.107828	4.502487	2.295027	2.111354	1.657928	1.305319	1.254001	1.713818	1.974089	1.669089	0.000000	0.000000	23483.000000		1
11613.686523	1036.971924	1.520283	4.785963	1956.311523	46761.578125	305.542999	194.516068	86.455696	44.473679	23.202051	107.764336	158.997574	138.638733	1.243031	0.000000	4.064970	3.015767	0.181925	0.679969	3.291438	4.669889	2.485072	2.288955	1.936794	1.648103	1.365526	2.032475	2.201391	2.141885	0.094482	0.000000	23505.000000		1
12854.275391	3025.385254	2.328223	1.726894	2605.173340	58969.101562	428.226471	258.303223	137.380554	86.680809	39.382427	157.967606	259.484283	151.371490	1.248650	99998.000000	4.109047	3.480781	0.367025	0.237266	3.415837	4.770625	2.631674	2.412130	2.137925	1.937923	1.595302	2.198568	2.414111	2.180044	0.096441	4.999991	23525.000000		1
4402.475098	1039.448120	4.061284	3.604891	719.821716	25107.203125	115.800560	82.098373	22.107323	49.879475	19.365879	45.007168	70.821144	59.210869	0.948029	0.000000	3.643697	3.016803	0.608663	0.556892	2.857225	4.399798	2.063711	1.914335	1.344536	1.697922	1.287037	1.653282	1.850163	1.772401	0.000000	0.000000	23585.000000		1
3347.555664	613.084290	1.403101	3.416783	435.633606	20561.849609	82.875481	47.637596	52.136772	20.439020	17.136335	62.069492	71.117180	48.205006	1.752675	0.000000	3.524728	2.787520	0.147089	0.533617	2.639121	4.313062	1.918426	1.677950	1.717144	1.310460	1.233918	1.792878	1.851974	1.683092	0.243701	0.000000	23676.000000		1
17656.880859	2420.383301	3.284182	4.964819	4472.617676	88485.351562	677.084167	454.462921	189.273712	110.616791	68.551514	372.342957	476.712097	288.153809	0.562250	99998.000000	4.246914	3.383884	0.516427	0.695903	3.650562	4.946871	2.830643	2.657498	2.277090	2.043821	1.836017	2.570943	2.678256	2.459624	0.000000	4.999991	23738.000000		1
12979.623047	2503.453125	3.031315	6.340167	3121.246338	63744.839844	485.127625	305.959320	110.804901	67.293350	59.069016	235.249176	291.669250	238.113968	3.227547	0.000000	4.113262	3.398540	0.481631	0.802101	3.494328	4.804445	2.685856	2.485664	2.044559	1.827972	1.771360	2.371528	2.464891	2.376785	0.508873	0.000000	23761.000000		1
9619.858398	2320.914307	1.427771	2.645848	2045.749146	46473.054688	335.553955	216.315018	92.718773	44.439758	44.899235	176.272675	220.296127	146.841476	0.991694	99998.000000	3.983169	3.365659	0.154659	0.422565	3.310852	4.667201	2.525762	2.335087	1.967168	1.647772	1.652239	2.246185	2.343007	2.166849	0.000000	4.999991	23855.000000		1
6435.207520	1785.999756	3.552467	3.700486	1621.365112	31975.218750	241.857635	169.223251	65.544868	56.731541	21.943886	59.053596	70.528191	57.493225	0.424034	0.000000	3.808563	3.251881	0.550530	0.568259	3.209881	4.504814	2.383560	2.228460	1.816539	1.753825	1.341313	1.771246	1.848363	1.759617	0.000000	0.000000	23891.000000		1
17438.851562	2205.940186	1.353761	3.429117	3568.863281	70068.023438	548.960999	366.659607	167.539520	88.675995	70.633034	217.681122	309.255829	152.941101	2.433083	0.000000	4.241518	3.343594	0.131542	0.535182	3.552530	4.845520	2.739542	2.564263	2.224117	1.947806	1.849008	2.337821	2.490318	2.184524	0.386157	0.000000	23930.000000		1
6703.542480	1717.176880	2.994310	4.563933	1421.905762	38841.273438	239.048340	152.490875	76.011078	24.867270	26.008253	100.600807	121.721336	119.519547	0.289739	99998.000000	3.826304	3.234815	0.476297	0.659339	3.152871	4.589293	2.378486	2.183244	1.880877	1.395628	1.415111	2.002601	2.085367	2.077439	0.000000	4.999991	23982.000000		1
20316.457031	4740.761230	2.167868	4.230890	4131.858398	82802.039062	634.873962	423.320251	217.147629	101.695534	70.861229	284.666077	372.472473	208.858536	1.256616	0.000000	4.307848	3.675848	0.336033	0.626432	3.616145	4.918041	2.802687	2.626669	2.336755	2.007302	1.850409	2.454336	2.571094	2.319852	0.099203	0.000000	23999.000000		1
7692.466309	2298.532471	3.358191	2.682853	1573.468506	43163.605469	241.330307	165.248306	79.622131	63.808723	33.100853	137.670425	171.310944	109.901367	0.901435	0.000000	3.886066	3.361451	0.526105	0.428597	3.196858	4.635118	2.382612	2.218137	1.901034	1.804880	1.519839	2.138841	2.233785	2.041003	0.000000	0.000000	24079.000000		1
7300.276367	2784.736328	4.542347	4.551599	2259.162354	51752.074219	390.318054	226.673294	111.165695	49.845554	26.347464	119.673737	158.078613	145.244095	0.101599	99998.000000	3.863339	3.444784	0.657280	0.658164	3.353947	4.713928	2.591419	2.355400	2.045971	1.697626	1.420739	2.077999	2.198873	2.162098	0.000000	4.999991	24126.000000		1
10890.016602	2118.571777	1.902667	3.953353	2247.302246	50608.933594	361.571442	229.596680	105.759903	65.640465	26.501652	113.361320	171.329437	111.174950	1.380866	99998.000000	4.037028	3.326043	0.279363	0.596966	3.351661	4.704227	2.558194	2.360965	2.024321	1.817172	1.423273	2.054465	2.233832	2.046007	0.140152	4.999991	24156.000000		1
10245.835938	3928.750977	1.936588	4.539263	3274.708496	70892.468750	510.186066	330.385590	153.890900	63.574360	42.456917	267.835052	404.749969	207.125473	1.883011	0.000000	4.010547	3.594254	0.287037	0.656985	3.515173	4.850600	2.707729	2.519021	2.187213	1.803282	1.627948	2.427867	2.607187	2.316233	0.274853	0.000000	24207.000000		1
6862.885254	1198.710938	2.488577	3.971855	972.679016	31990.970703	158.331482	91.587044	35.105282	37.109711	22.591471	43.742836	72.924255	44.933159	0.276208	0.000000	3.836507	3.078714	0.395951	0.598993	2.987970	4.505027	2.199567	1.961834	1.545372	1.569488	1.353945	1.640907	1.862872	1.652567	0.000000	0.000000	24234.000000		1
6537.260742	2124.443115	1.507948	1.541869	908.463257	29206.414062	144.460831	83.014244	59.226288	7.296126	3.598723	52.201530	48.528797	31.645327	1.618612	99998.000000	3.815396	3.327245	0.178386	0.188048	2.958307	4.465478	2.159750	1.919153	1.772514	0.863092	0.556148	1.717683	1.686000	1.500310	0.209143	4.999991	24251.000000		1
9332.115234	491.776154	1.421604	3.278014	2009.290161	52097.921875	328.877655	214.085480	120.749962	49.173298	32.727718	136.961166	184.950317	92.031097	1.148643	0.000000	3.969980	2.691767	0.152779	0.515611	3.303043	4.716820	2.517034	2.330587	2.081887	1.691729	1.514916	2.136597	2.267055	1.963935	0.060185	0.000000	24295.000000		1
5345.827637	419.061584	2.359060	3.250261	512.868896	22762.080078	82.739792	58.054466	27.106064	32.508774	12.106758	48.393112	72.890335	34.867832	0.436562	0.000000	3.728015	2.622278	0.372739	0.511918	2.710006	4.357212	1.917714	1.763836	1.433066	1.512001	1.083028	1.684784	1.862670	1.542425	0.000000	0.000000	24322.000000		1
6381.115723	641.180237	2.056854	3.524713	974.328857	31792.699219	170.407410	104.905708	51.819145	38.037918	27.849245	63.864231	77.284660	61.736450	1.483391	99998.000000	3.804897	2.806980	0.313203	0.547124	2.988706	4.502327	2.231488	2.020799	1.714490	1.580217	1.444813	1.805258	1.888093	1.790542	0.171256	4.999991	24353.000000		1
10399.667969	2526.704590	2.645848	5.600070	2957.761963	64413.777344	475.842468	305.691010	148.000961	56.201138	54.909054	248.586349	356.147156	194.389633	1.527645	99998.000000	4.017019	3.402555	0.422565	0.748193	3.470963	4.808979	2.677463	2.485283	2.170264	1.749745	1.739644	2.395477	2.551630	2.288673	0.184023	4.999991	24435.000000		1
41729.761719	9418.990234	2.386814	5.032661	9757.007812	99998.000000	1577.054810	997.348938	411.327576	202.894592	162.328003	765.840332	1013.816101	626.436829	2.056670	99998.000000	4.620446	3.974004	0.377819	0.701798	3.989317	4.999991	3.197847	2.998847	2.614188	2.307271	2.210393	2.884138	3.005959	2.796877	0.313165	4.999991	24489.000000		1
7865.951660	2364.114502	2.396065	4.030447	1543.781250	37840.746094	247.158585	152.527893	68.199966	52.873783	15.397107	69.029495	102.599075	117.592209	0.347331	0.000000	3.895751	3.373668	0.379499	0.605353	3.188586	4.577960	2.392976	2.183349	1.833784	1.723240	1.187439	1.839035	2.011143	2.070379	0.000000	0.000000	24519.000000		1
18054.009766	3305.231445	2.809286	1.927337	3719.830811	83575.906250	611.940186	380.363770	180.626907	114.113754	70.710129	320.545380	408.472046	175.073105	2.026973	99998.000000	4.256574	3.519202	0.448596	0.284958	3.570523	4.922081	2.786709	2.580199	2.256783	2.057338	1.849482	2.505889	2.611162	2.243219	0.306848	4.999991	24574.000000		1
21989.468750	6271.880371	3.543216	5.260859	5860.404785	99998.000000	896.094421	598.994690	259.934509	98.648804	90.187027	429.802246	608.955139	274.292389	2.275414	99998.000000	4.342215	3.797398	0.549398	0.721057	3.767928	4.999991	2.952354	2.777423	2.414864	1.994092	1.955144	2.633269	2.784585	2.438214	0.357061	4.999991	24625.000000		1
21207.654297	3359.955322	0.832609	2.892547	4967.196777	99998.000000	799.832397	505.313782	254.451614	69.125092	78.956047	380.255829	509.939362	248.799133	2.823113	99998.000000	4.326493	3.526334	0.000000	0.461280	3.696111	4.999991	2.902999	2.703561	2.405605	1.839636	1.897385	2.580076	2.707519	2.395849	0.450728	4.999991	24670.000000		1
21029.673828	6672.482910	5.313282	3.657314	7443.250977	99998.000000	1147.764526	745.416748	334.634979	120.543350	98.078308	492.830780	670.929016	371.818726	1.750770	99998.000000	4.322833	3.824287	0.725363	0.563162	3.871763	4.999991	3.059853	2.872399	2.524571	2.081143	1.991573	2.692698	2.826677	2.570331	0.243229	4.999991	24713.000000		1
8760.155273	2639.745117	1.433939	2.565671	2387.797607	55852.609375	363.933594	241.450577	110.903580	50.369789	30.525930	133.704742	200.254913	86.776405	0.837305	0.000000	3.942512	3.421562	0.156531	0.409201	3.377997	4.747044	2.561022	2.382828	2.044945	1.702170	1.484669	2.126147	2.301583	1.938402	0.000000	0.000000	24783.000000		1
14469.605469	4640.012207	2.383730	3.768329	4406.619629	88611.914062	690.492249	443.191864	197.908188	114.625656	77.987755	343.402069	451.391510	262.595764	0.827999	0.000000	4.160457	3.666519	0.377257	0.576149	3.644106	4.947492	2.839159	2.646592	2.296464	2.059282	1.892026	2.535803	2.654553	2.419288	0.000000	0.000000	24821.000000		1
8163.291504	1822.455688	2.001346	4.576268	3533.625488	74879.710938	569.190308	367.220856	209.234756	85.777275	68.977066	312.385834	433.715515	238.971252	0.026233	0.000000	3.911865	3.260657	0.301322	0.660511	3.548221	4.874364	2.755258	2.564927	2.320634	1.933372	1.838705	2.494691	2.637205	2.378346	0.000000	0.000000	24922.000000		1
18965.251953	6323.363770	2.389898	3.860841	5815.431641	99998.000000	913.187561	593.607361	259.030975	108.270065	95.947449	423.394257	589.580017	314.134308	2.197103	0.000000	4.277958	3.800948	0.378379	0.586682	3.764582	4.999991	2.960560	2.773499	2.413352	2.034508	1.982033	2.626745	2.770543	2.497115	0.341850	0.000000	24985.000000		1
16668.916016	5000.017090	3.367443	2.941887	4549.180664	92908.671875	741.848877	467.195679	162.516113	92.601593	64.299034	335.695801	428.664368	269.361511	1.924757	0.000000	4.221907	3.698972	0.527300	0.468626	3.657933	4.968056	2.870316	2.669499	2.210896	1.966618	1.808204	2.525946	2.632117	2.430336	0.284376	0.000000	25064.000000		1
7034.942383	1391.074585	1.446273	2.442321	757.767151	24420.244141	129.208649	81.527885	32.379257	32.570450	10.725244	49.123959	71.419388	80.238884	0.843676	0.000000	3.847260	3.143350	0.160250	0.387803	2.879536	4.387750	2.111292	1.911306	1.510267	1.512824	1.030407	1.691293	1.853816	1.904385	0.000000	0.000000	25099.000000		1
7211.544922	1056.044800	3.247177	3.567886	1117.694946	31560.548828	185.662659	116.818192	63.074791	31.127258	16.994484	84.756561	119.806335	85.715599	1.118950	0.000000	3.858028	3.023682	0.511506	0.552411	3.048323	4.499145	2.268725	2.067510	1.799856	1.493141	1.230308	1.928173	2.078480	1.933060	0.048811	0.000000	25116.000000		1
9719.916992	1753.204102	2.655099	3.786831	1904.689697	49931.816406	294.201019	193.008118	105.624222	38.259945	37.233063	145.407532	192.366714	150.267502	0.631865	0.000000	3.987663	3.243833	0.424081	0.578276	3.279824	4.698377	2.468644	2.285576	2.023763	1.582744	1.570929	2.162587	2.284130	2.176865	0.000000	0.000000	25137.000000		1
7698.705078	581.975525	1.174904	1.622047	1176.372314	30875.730469	177.018936	114.838432	27.099895	42.373653	6.552945	31.503475	90.572495	0.000000	0.208982	0.000000	3.886418	2.764905	0.070003	0.210063	3.070545	4.489617	2.248020	2.060087	1.432968	1.627096	0.816437	1.498358	1.956996	0.000000	0.000000	0.000000	25155.000000		1
12242.266602	4241.374512	2.149366	4.412830	5289.540039	99998.000000	811.254578	534.307068	239.859375	110.018547	64.314453	357.121613	500.583313	285.569641	2.488332	0.000000	4.087862	3.627507	0.332310	0.644717	3.723418	4.999991	2.909157	2.727791	2.379957	2.041466	1.808309	2.552816	2.699476	2.455712	0.395908	0.000000	25176.000000		1
6569.254883	2664.273193	3.247177	4.906229	1281.959595	33875.226562	203.705612	124.943840	35.709694	16.578180	17.814758	79.150322	94.578270	47.538918	1.661581	0.000000	3.817516	3.425579	0.511506	0.690748	3.107874	4.529882	2.309003	2.096715	1.552786	1.219537	1.250780	1.898453	1.975791	1.677049	0.220521	0.000000	25211.000000		1
18098.619141	6110.588867	1.581958	2.226459	4791.852539	96069.531250	758.735413	496.451111	247.349762	91.975594	92.357979	383.160706	497.413239	388.646667	0.391219	0.000000	4.257646	3.786083	0.199195	0.347615	3.680503	4.982586	2.880090	2.695877	2.393312	1.963673	1.965474	2.583381	2.696717	2.589555	0.000000	0.000000	25253.000000		1
13461.339844	2797.783691	2.315888	3.796082	2464.847900	52442.628906	406.886993	249.311020	122.430595	61.088863	56.142548	236.495010	299.249084	193.350418	0.706084	99998.000000	4.129088	3.446814	0.364717	0.579336	3.391790	4.719685	2.609474	2.396741	2.087890	1.785962	1.749292	2.373822	2.476033	2.286345	0.000000	4.999991	25367.000000		1
5429.359863	1081.954468	3.620309	3.663482	782.776245	25778.679688	134.531189	74.083740	39.601372	16.479500	21.909964	53.262337	85.379478	53.105064	1.275258	99998.000000	3.734749	3.034209	0.558746	0.563894	2.893638	4.411261	2.128823	1.869723	1.597710	1.216944	1.340642	1.726420	1.931353	1.725136	0.105598	4.999991	25388.000000		1
14543.583984	3694.078613	3.117660	5.217686	3369.801758	76428.289062	542.034912	343.562408	156.249954	102.133430	69.902191	253.455566	388.779266	202.832916	1.472651	0.000000	4.162672	3.567506	0.493829	0.717478	3.527604	4.883254	2.734027	2.536006	2.193820	2.009168	1.844491	2.403902	2.589703	2.307138	0.168100	0.000000	25491.000000		1
5306.000977	1674.642822	1.840992	3.632644	1765.455811	41467.714844	294.993530	183.306686	66.198616	84.506775	35.244049	139.668701	170.114441	95.253609	0.290080	0.000000	3.724767	3.223922	0.265052	0.560223	3.246857	4.617710	2.469812	2.263178	1.820849	1.926892	1.547086	2.145099	2.230741	1.978881	0.000000	0.000000	25548.000000		1
26698.710938	6095.324219	2.285050	3.376694	7602.402832	99998.000000	1174.081055	771.169067	424.655487	228.431030	140.174423	768.809998	1047.132812	615.773315	1.336395	99998.000000	4.426490	3.784997	0.358896	0.528492	3.880951	4.999991	3.069698	2.887150	2.628037	2.358755	2.146669	2.885819	3.020002	2.789421	0.125935	4.999991	25589.000000		1
13532.549805	4334.154785	2.266548	3.176251	3905.697021	78046.562500	611.690430	401.462708	154.819107	68.360321	46.798820	252.400940	313.141327	196.653107	0.247471	99998.000000	4.131380	3.636904	0.355365	0.501915	3.591699	4.892354	2.786532	2.603645	2.189825	1.834804	1.670235	2.402091	2.495740	2.293701	0.000000	4.999991	25632.000000		1
8297.754883	1605.314209	1.760815	1.961258	1382.557251	35071.859375	229.448669	148.321671	48.217339	41.303596	12.701920	82.798386	119.815582	125.674690	1.089454	99998.000000	3.918961	3.205560	0.245714	0.292535	3.140683	4.544959	2.360686	2.171205	1.683203	1.615988	1.103869	1.918022	2.078513	2.099248	0.037209	4.999991	25673.000000		1
25946.976562	12588.977539	2.254213	5.248523	12547.677734	99998.000000	1993.279419	1284.593018	598.186707	210.378830	197.004654	959.129089	1250.533203	690.529297	1.580936	0.000000	4.414087	4.099990	0.352995	0.720037	4.098563	4.999991	3.299568	3.108766	2.776837	2.323002	2.294477	2.981877	3.097095	2.839182	0.198914	0.000000	25700.000000		1
18850.962891	5811.207031	2.143198	3.611058	5047.805664	95748.093750	804.547424	518.435059	190.519547	56.413918	73.954224	374.677338	535.935303	347.562042	2.253651	99998.000000	4.275333	3.764266	0.331062	0.557634	3.703103	4.981130	2.905552	2.714694	2.279940	1.751386	1.868963	2.573658	2.729112	2.541032	0.352887	4.999991	25779.000000		1
26212.541016	6435.284668	3.432201	4.955568	6215.694824	99998.000000	949.526306	639.829529	280.373535	155.611618	112.908012	514.663635	636.625549	334.490051	3.632824	0.000000	4.418509	3.808568	0.535573	0.695093	3.793490	4.999991	2.977507	2.806064	2.447737	2.192042	2.052725	2.711524	2.803884	2.524383	0.560244	0.000000	25841.000000		1
19173.935547	4469.632812	2.155533	3.376694	4153.459961	83543.023438	657.483948	429.524719	203.218384	80.177208	70.633034	278.140900	414.331146	192.005905	0.018153	0.000000	4.282711	3.650272	0.333555	0.528492	3.618410	4.921910	2.817885	2.632988	2.307963	1.904051	1.849008	2.444265	2.617347	2.283314	0.000000	0.000000	25925.000000		1
7230.904785	89.921822	1.507948	2.935719	1894.679932	48098.160156	306.030243	193.066711	95.006905	43.539307	24.395456	122.930161	173.238281	77.858238	1.536140	0.000000	3.859193	1.953865	0.178386	0.467715	3.277536	4.682128	2.485764	2.285707	1.977755	1.638882	1.387309	2.089658	2.238644	1.891305	0.186431	0.000000	25943.000000		0
20368.136719	8254.807617	2.648932	6.105803	8044.019043	99998.000000	1280.343628	818.646301	429.854675	198.265900	144.325134	674.592529	973.931030	485.978729	0.746266	0.000000	4.308951	3.916707	0.423071	0.785743	3.905473	4.999991	3.107327	2.913096	2.633322	2.297248	2.159342	2.829041	2.988528	2.686617	0.000000	0.000000	25974.000000		1
12695.382812	4700.071289	2.112361	3.660398	3919.163574	83639.187500	613.374146	404.407654	176.867844	141.694717	72.177986	326.222565	423.973999	227.154358	1.188349	0.000000	4.103646	3.672104	0.324768	0.563528	3.593193	4.922410	2.787725	2.606819	2.247649	2.151354	1.858405	2.513514	2.627339	2.356321	0.074944	0.000000	26034.000000		1
10238.348633	2081.718018	2.732193	3.410615	1940.078735	48913.328125	333.302826	204.717087	92.435066	60.573879	40.245876	170.580093	244.605240	155.531448	0.282625	0.000000	4.010230	3.318422	0.436511	0.532833	3.287819	4.689427	2.522839	2.311154	1.965837	1.782285	1.604721	2.231928	2.388466	2.191818	0.000000	0.000000	26112.000000		1
19386.183594	3584.423828	2.241878	4.693450	3679.859375	74668.007812	543.249939	375.543884	184.617279	87.103287	71.481064	350.676605	488.374786	305.552246	3.382466	0.000000	4.287492	3.554419	0.350612	0.671492	3.565831	4.873135	2.735000	2.574661	2.266272	1.940035	1.854191	2.544907	2.688753	2.485085	0.529233	0.000000	26136.000000		1
12128.832031	1341.491089	2.667434	3.515462	2148.163330	51925.128906	363.094818	225.775940	103.521111	48.309853	37.865227	132.557587	197.016983	159.117828	0.529215	99998.000000	4.083819	3.127588	0.426094	0.545982	3.332067	4.715378	2.560020	2.353678	2.015029	1.684036	1.578241	2.122405	2.294504	2.201719	0.000000	4.999991	26186.000000		1
5885.303223	1745.504028	2.399149	4.674948	1696.142700	39479.132812	268.470306	177.968735	84.475937	53.909920	39.872742	142.881958	216.395203	79.122566	0.156531	0.000000	3.769769	3.241921	0.380057	0.669777	3.229462	4.596368	2.428896	2.250344	1.926733	1.731669	1.600676	2.154977	2.335248	1.898300	0.000000	0.000000	26219.000000		1
12469.073242	2595.610596	3.108409	4.761292	3053.009277	62232.800781	498.446289	309.841736	153.665787	73.618095	54.646935	255.549423	327.514648	190.908096	1.193151	0.000000	4.095834	3.414240	0.492538	0.677725	3.484728	4.794019	2.697618	2.491140	2.186577	1.866985	1.737566	2.407475	2.515231	2.280824	0.076695	0.000000	26324.000000		1
21970.324219	4164.157227	3.623393	4.391244	4509.671875	92059.554688	712.497864	463.492096	212.204391	107.517632	73.383728	357.692108	480.600677	317.322876	1.038978	99998.000000	4.341836	3.619527	0.559115	0.642588	3.654145	4.964069	2.852784	2.666042	2.326754	2.031480	1.865600	2.553509	2.681784	2.501501	0.016606	4.999991	26375.000000		1
9172.219727	3009.500732	1.840992	3.823836	4661.909668	92288.242188	740.553711	478.318726	211.948441	89.607277	76.051163	359.079803	482.765472	276.898163	0.819417	0.000000	3.962474	3.478494	0.265052	0.582499	3.668564	4.965147	2.869557	2.679717	2.326230	1.952343	1.881106	2.555191	2.683736	2.442320	0.000000	0.000000	26410.000000		1
16321.504883	3398.875244	2.124696	3.638812	4572.265625	90468.664062	746.452881	467.451630	211.100418	71.302208	59.658009	332.892670	495.069580	208.207870	1.864411	0.000000	4.212760	3.531335	0.327297	0.560960	3.660131	4.956498	2.873002	2.669737	2.324489	1.853103	1.775669	2.522304	2.694666	2.318497	0.270542	0.000000	26494.000000		1
5821.728516	654.961426	1.766982	4.286397	858.229187	24186.949219	131.740402	92.798950	47.631428	31.848854	24.225851	57.150928	72.871834	63.500347	0.488205	0.000000	3.765052	2.816216	0.247232	0.632092	2.933603	4.383581	2.119719	1.967543	1.677894	1.503094	1.384279	1.757023	1.862560	1.802776	0.000000	0.000000	26622.000000		1
9928.652344	1837.066406	2.315888	3.398280	2178.266602	46386.941406	346.840424	223.632736	82.533180	41.288177	25.829395	128.952698	210.400406	62.393288	0.558908	99998.000000	3.996890	3.264125	0.364717	0.531259	3.338111	4.666396	2.540130	2.349535	1.916629	1.615826	1.412114	2.110430	2.323047	1.795138	0.000000	4.999991	26653.000000		1
8401.581055	2433.359863	2.325139	5.023410	2145.727051	48377.488281	302.829315	210.570023	80.023018	62.754082	37.892982	134.336914	189.717773	115.658707	0.103596	0.000000	3.924361	3.386206	0.366449	0.700999	3.331574	4.684643	2.481198	2.323396	1.903215	1.797642	1.578559	2.128195	2.278108	2.063178	0.000000	0.000000	26709.000000		1
16446.376953	5097.302734	2.682853	4.095205	4545.036133	99998.000000	705.423767	451.110901	255.783798	128.887939	91.513031	452.560242	606.278442	373.160156	3.259584	99998.000000	4.216070	3.707340	0.428597	0.612276	3.657537	4.999991	2.848450	2.654283	2.407873	2.110212	1.961483	2.655676	2.782672	2.571895	0.513162	4.999991	26780.000000		1
28307.855469	8076.240723	3.450704	2.898715	6355.671875	99998.000000	1020.406067	632.878784	304.025818	132.292389	101.966904	523.575684	695.361511	371.661438	2.414944	99998.000000	4.451907	3.907209	0.537908	0.462205	3.803161	4.999991	3.008773	2.801321	2.482910	2.121535	2.008459	2.718979	2.842211	2.570148	0.382907	4.999991	26802.000000		1
4664.524902	975.343384	1.631298	2.741444	1602.779419	36139.046875	239.643509	161.365875	76.865273	40.834869	13.685633	74.654228	125.138115	68.705696	0.908513	0.000000	3.668808	2.989157	0.212533	0.437979	3.204874	4.557977	2.379566	2.207812	1.885730	1.611031	1.136265	1.873054	2.097390	1.836993	0.000000	0.000000	26831.000000		1
7253.678223	2084.379150	1.927337	3.811501	886.796936	28531.138672	121.480804	83.575485	63.235146	39.138813	13.173732	54.267635	81.201012	48.390030	0.508933	0.000000	3.860558	3.318977	0.284958	0.581096	2.947824	4.455319	2.084508	1.922079	1.800959	1.592608	1.119709	1.734541	1.909561	1.684756	0.000000	0.000000	26847.000000		1
11046.245117	1535.421265	1.245830	1.511032	1669.705811	38132.558594	264.103729	177.718948	85.407227	42.524757	24.617487	141.167389	177.062119	111.076271	0.980961	99998.000000	4.043215	3.186228	0.095459	0.179274	3.222640	4.581296	2.421775	2.249734	1.931495	1.628642	1.391244	2.149734	2.248126	2.045621	0.000000	4.999991	26887.000000		1
8887.619141	1551.058960	1.859494	3.928683	1473.974731	38897.867188	243.701706	155.019547	86.970680	25.860233	20.917000	107.440544	164.813507	122.097549	1.300849	99998.000000	3.948786	3.190628	0.269395	0.594247	3.168490	4.589926	2.386858	2.190387	1.939373	1.412632	1.320499	2.031168	2.216993	2.086707	0.114227	4.999991	26911.000000		1
13447.666992	3417.821777	1.850243	5.072750	3918.454346	89380.640625	623.951355	401.999268	228.924423	97.032921	76.245438	381.757599	529.829468	232.174698	0.977713	99998.000000	4.128647	3.533749	0.267229	0.705243	3.593115	4.951243	2.795151	2.604225	2.359692	1.986919	1.882214	2.581788	2.724136	2.365815	0.000000	4.999991	27049.000000		1
25468.113281	6740.393066	2.189455	4.637943	5767.843262	99998.000000	899.828796	576.239746	274.532928	138.644897	79.319931	432.885986	562.134766	366.699707	1.698078	0.000000	4.405997	3.828685	0.340336	0.666325	3.761014	4.999991	2.954160	2.760603	2.438594	2.141904	1.899382	2.636374	2.749840	2.564311	0.229958	0.000000	27092.000000		1
18815.126953	5071.908203	0.906619	3.028231	3207.674316	72704.445312	542.503662	339.371613	172.658539	72.258163	61.147457	277.551910	351.308777	266.142059	1.776544	99998.000000	4.274507	3.705171	0.000000	0.481189	3.506190	4.861561	2.734403	2.530675	2.237188	1.858887	1.786378	2.443344	2.545689	2.425113	0.249576	4.999991	27161.000000		1
33070.019531	9078.539062	3.549383	5.612404	10676.600586	99998.000000	1727.784912	1092.213989	563.624207	241.845291	175.686768	882.677063	1135.756348	737.765991	2.603745	99998.000000	4.519434	3.958016	0.550153	0.749149	4.028433	4.999991	3.237490	3.038308	2.750990	2.383538	2.244739	2.945802	3.055285	2.867919	0.415598	4.999991	27239.000000		1
9213.983398	1159.121948	1.285919	2.473158	1379.396484	37361.289062	253.961304	148.438843	73.429985	38.670082	23.895891	97.646591	156.931458	97.581825	1.019325	0.000000	3.964447	3.064129	0.109214	0.393252	3.139689	4.572422	2.404768	2.171548	1.865873	1.587375	1.378323	1.989657	2.195710	1.989369	0.008313	0.000000	27349.000000		1
15591.096680	4895.274902	3.176251	5.402710	4868.643555	97976.742188	811.134277	494.465179	227.524414	87.411659	69.970032	404.654358	543.989990	269.762390	1.503938	99998.000000	4.192877	3.689777	0.501915	0.732612	3.687408	4.991123	2.909093	2.694136	2.357028	1.941569	1.844912	2.607084	2.735591	2.430981	0.177230	4.999991	27419.000000		1
7112.600098	986.808716	1.945839	2.417651	2280.850342	52859.042969	383.234711	229.353073	107.887688	47.933636	36.449791	163.336395	220.829620	109.620743	0.239255	99998.000000	3.852028	2.994233	0.289107	0.383394	3.358097	4.723119	2.583465	2.360505	2.032972	1.680640	1.561695	2.213083	2.344057	2.039893	0.000000	4.999991	27453.000000		1
12320.399414	3637.460938	4.061284	6.124305	3357.895508	71163.593750	510.161407	334.995789	165.658447	71.462563	48.615143	237.059326	330.049469	242.394196	1.791230	0.000000	4.090625	3.560798	0.608663	0.787057	3.526067	4.852258	2.707708	2.525039	2.219213	1.854079	1.686772	2.374857	2.518579	2.384522	0.253151	0.000000	27472.000000		1
10791.506836	2600.060547	1.890332	3.108409	2040.392700	52709.675781	344.882263	210.958572	113.395241	76.563065	33.085434	195.515198	256.061340	165.198975	4.740645	0.000000	4.033082	3.414984	0.276538	0.492538	3.309714	4.721890	2.537671	2.324197	2.054595	1.884019	1.519637	2.291181	2.408344	2.218007	0.675837	0.000000	27551.000000		1
8898.332031	2978.099121	2.334390	4.742790	2931.476074	67545.250000	485.997223	306.542145	150.517288	73.050690	57.141678	297.627045	381.810028	219.358673	0.629272	0.000000	3.949309	3.473939	0.368173	0.676034	3.467086	4.829595	2.686634	2.486490	2.177586	1.863624	1.756953	2.473672	2.581847	2.341155	0.000000	0.000000	27608.000000		1
9985.288086	2525.825684	1.489446	3.604891	1507.806396	36407.742188	234.697189	157.609894	95.491051	31.929031	27.127649	119.195755	149.024765	66.784531	2.284539	99998.000000	3.999361	3.402403	0.173025	0.556892	3.178346	4.561194	2.370508	2.197583	1.979963	1.504186	1.433412	2.076261	2.173259	1.824676	0.358799	4.999991	27640.000000		1
4305.546875	943.747437	1.581958	3.281098	780.719360	22887.166016	110.400932	81.497047	38.272282	32.098637	15.868919	53.364098	68.570015	73.917221	0.510596	99998.000000	3.634028	2.974856	0.199195	0.516019	2.892495	4.359592	2.042973	1.911142	1.582884	1.506487	1.200547	1.727249	1.836134	1.868746	0.000000	4.999991	27665.000000		1
9293.000977	2344.801025	2.716774	3.765245	3018.693359	59465.718750	468.185547	311.673462	120.151711	42.734451	32.693798	171.748825	240.873917	168.692841	1.927999	99998.000000	3.968156	3.370106	0.434053	0.575793	3.479819	4.774267	2.670418	2.493700	2.079730	1.630778	1.514465	2.234894	2.381790	2.227097	0.285107	4.999991	27747.000000		1
9320.590820	1061.916260	2.183287	3.028231	1490.537476	40578.109375	214.776230	150.745483	94.670776	43.841515	20.941669	99.651016	143.831741	102.074837	0.210788	0.000000	3.969444	3.026090	0.339111	0.481189	3.173343	4.608292	2.331986	2.178244	1.976216	1.641886	1.321011	1.998482	2.157855	2.008919	0.000000	0.000000	27768.000000		1
26367.988281	6785.816406	1.594293	3.422950	5699.905762	99998.000000	921.612305	584.905090	276.888916	98.355850	88.275108	390.256378	524.574829	301.688324	0.352404	0.000000	4.421077	3.831602	0.202568	0.534401	3.755868	4.999991	2.964548	2.767085	2.442306	1.992800	1.945838	2.591350	2.719807	2.479558	0.000000	0.000000	27856.000000		1
12001.223633	1786.206299	2.204873	4.881558	2016.157593	47589.785156	321.279327	202.650970	97.766853	71.107933	22.958435	133.208267	150.949005	120.191803	1.555080	99998.000000	4.079226	3.251932	0.343384	0.688559	3.304524	4.677514	2.506883	2.306749	1.990192	1.851918	1.360942	2.124531	2.178830	2.079875	0.191753	4.999991	27908.000000		1
10702.948242	2005.244263	2.917217	3.978023	2881.211182	59724.476562	448.563721	295.033630	153.163132	95.737755	47.881210	221.363098	270.320526	175.251953	1.373512	99998.000000	4.029503	3.302167	0.464969	0.599667	3.459575	4.776152	2.651824	2.469872	2.185154	1.981083	1.680165	2.345105	2.431879	2.243663	0.137832	4.999991	27997.000000		1
21092.128906	5125.414551	2.044519	4.693450	4514.581055	87974.109375	715.205383	457.910522	228.483459	92.845207	68.366486	353.963867	489.636047	351.900848	1.380895	0.000000	4.324121	3.709729	0.310591	0.671492	3.654618	4.944355	2.854431	2.660781	2.358855	1.967759	1.834843	2.548959	2.689873	2.546420	0.140161	0.000000	28101.000000		1
10296.529297	2285.907715	2.257297	6.050295	2805.671875	57881.386719	442.565857	289.852936	135.690674	60.262424	43.514637	190.263596	206.366882	199.767685	0.281804	0.000000	4.012691	3.359059	0.353589	0.781777	3.448037	4.762539	2.645978	2.462178	2.132550	1.780047	1.638635	2.279356	2.314640	2.300525	0.000000	0.000000	28213.000000		1
15164.510742	4824.466309	2.470075	3.626477	4463.773438	93046.484375	725.529724	455.280090	200.951843	101.063370	73.365227	372.469391	439.531464	263.820007	2.202132	0.000000	4.180829	3.683449	0.392710	0.559485	3.649702	4.968700	2.860655	2.658279	2.303092	2.004594	1.865490	2.571091	2.642990	2.421308	0.342843	0.000000	28240.000000		1
11354.936523	4009.486328	2.615010	5.001824	4204.748535	80446.796875	688.746887	431.405792	184.376740	91.491447	69.482803	325.232666	452.236450	254.877182	2.874996	0.000000	4.055185	3.603089	0.417473	0.699128	3.623740	4.905509	2.838060	2.634886	2.265706	1.961380	1.841877	2.512194	2.655365	2.406331	0.458637	0.000000	28325.000000		1
12939.654297	3609.072266	1.881081	5.421213	3150.628174	66569.250000	501.764374	326.845459	153.311157	81.694405	56.802467	236.232895	303.674255	171.317108	0.119332	0.000000	4.111923	3.557396	0.274407	0.734096	3.498397	4.823274	2.700500	2.514343	2.185574	1.912192	1.754367	2.373340	2.482408	2.233801	0.000000	0.000000	28407.000000		1
11900.696289	3994.449951	2.772281	4.095205	3324.153076	77852.992188	559.763367	340.253571	194.355713	81.179420	50.453049	286.639679	316.474854	202.654053	1.006503	0.000000	4.075572	3.601457	0.442837	0.612276	3.521681	4.891275	2.748004	2.531803	2.288597	1.909446	1.702887	2.457336	2.500339	2.306755	0.002815	0.000000	28448.000000		1
4750.215820	308.947449	3.046734	3.996526	1044.129272	27494.232422	160.619614	113.370575	52.001087	27.988012	20.793650	76.741920	122.486107	91.513031	1.188441	0.000000	3.676713	2.489885	0.483835	0.601683	3.018754	4.439241	2.205799	2.054500	1.716012	1.446972	1.317931	1.885033	2.088087	1.961483	0.074977	0.000000	28529.000000		1
16946.275391	4013.017334	2.537917	4.335737	4319.334473	83751.781250	684.300110	433.240631	182.782440	112.319016	54.693192	277.746185	384.085815	213.376221	1.943964	0.000000	4.229074	3.603471	0.404477	0.637063	3.635417	4.922994	2.835247	2.636729	2.261935	2.050453	1.737933	2.443648	2.584428	2.329146	0.288688	0.000000	28560.000000		1
15350.721680	4599.692383	2.719858	4.449835	5119.737305	99998.000000	787.148987	534.202209	253.107117	168.128525	80.497917	380.601196	507.031403	295.428345	0.361800	0.000000	4.186129	3.662729	0.434546	0.648344	3.709248	4.999991	2.896057	2.727706	2.403304	2.225641	1.905785	2.580470	2.705035	2.470452	0.000000	0.000000	28674.000000		1
10532.679688	2337.868652	1.871829	4.224722	1858.917847	44142.398438	304.087463	194.463654	96.092384	50.271111	37.892982	125.986145	171.369537	120.913399	1.507263	0.000000	4.022539	3.368820	0.272266	0.625798	3.269260	4.644856	2.482999	2.288838	1.982689	1.701319	1.578559	2.100323	2.233934	2.082474	0.178189	0.000000	28730.000000		1
6582.878906	2676.438477	2.180203	4.816800	3346.343750	67955.453125	561.305237	344.937775	143.276672	82.742882	45.963127	234.712601	343.417480	206.573486	0.460764	0.000000	3.818416	3.427557	0.338497	0.682759	3.524570	4.832224	2.749199	2.537741	2.156175	1.917731	1.662410	2.370536	2.535822	2.315075	0.000000	0.000000	28774.000000		1
10082.697266	956.566528	4.264811	5.532228	1781.244629	44472.839844	291.706268	179.800476	68.273979	53.579960	26.705177	142.962128	157.930603	99.132950	0.043602	0.000000	4.003577	2.980715	0.629900	0.742900	3.250724	4.648095	2.464946	2.254791	1.834255	1.729002	1.426595	2.155221	2.198466	1.996218	0.000000	0.000000	28816.000000		1
7848.691895	2764.047607	2.969640	4.058200	1878.885010	45957.597656	293.972809	184.882477	82.206306	42.160877	32.058548	119.562721	151.960480	82.304985	0.492241	0.000000	3.894797	3.441545	0.472704	0.608333	3.273900	4.662357	2.468307	2.266896	1.914905	1.624910	1.505944	2.077596	2.181731	1.915426	0.000000	0.000000	28858.000000		1
10244.445312	3350.457520	3.262596	6.367920	2925.481201	60895.046875	470.498352	292.831818	128.561066	65.301254	44.091297	262.592682	327.141510	215.747620	0.232326	0.000000	4.010489	3.525104	0.513563	0.803998	3.466197	4.784582	2.672558	2.466618	2.109109	1.814921	1.644353	2.419283	2.514736	2.333946	0.000000	0.000000	28910.000000		1
8445.475586	3267.729980	2.864793	3.768329	2384.975830	50599.199219	398.212433	249.418961	97.045258	58.541695	42.197880	167.317490	178.940109	102.213608	1.928170	99998.000000	3.926624	3.514246	0.457093	0.576149	3.377484	4.704144	2.600115	2.396930	1.986974	1.767465	1.625291	2.223541	2.252708	2.009509	0.285145	4.999991	28988.000000		1
23276.957031	5352.988281	3.262596	3.598723	6673.469727	99998.000000	1107.629639	677.087280	304.432861	144.969635	105.963432	491.640472	667.425903	344.012634	1.781953	0.000000	4.366926	3.728596	0.513563	0.556148	3.824352	4.999991	3.044394	2.830645	2.483491	2.161277	2.025156	2.691648	2.824403	2.536574	0.250896	0.000000	29067.000000		1
13771.838867	2408.739258	2.414567	4.434416	2979.391113	57586.343750	486.148315	311.106079	128.693665	68.021111	60.410442	208.889374	251.426468	230.056168	1.038976	99998.000000	4.138992	3.381790	0.382839	0.646836	3.474128	4.760320	2.686769	2.492908	2.109557	1.832644	1.781112	2.319916	2.400411	2.361834	0.016605	4.999991	29139.000000		1
9608.942383	2904.653809	2.260381	4.459086	1454.966553	37221.378906	237.506470	150.572800	70.845818	36.838345	16.655273	80.686028	97.594162	85.024841	0.588889	0.000000	3.982676	3.463094	0.354182	0.649246	3.162853	4.570793	2.375675	2.177747	1.850314	1.566300	1.221552	1.906798	1.989424	1.929546	0.000000	0.000000	29188.000000		1
12261.494141	3832.889893	3.845422	3.743659	5629.713379	99998.000000	896.270142	574.253845	262.746887	151.180298	101.211388	478.401978	664.138672	474.167999	1.293779	0.000000	4.088543	3.583526	0.584944	0.573296	3.750486	4.999991	2.952439	2.759104	2.419538	2.179495	2.005229	2.679793	2.822259	2.675932	0.111860	0.000000	29228.000000		1
10260.996094	4507.867676	1.791652	2.972724	3680.991211	75597.179688	567.818054	372.762329	160.058380	86.156578	49.981239	233.836823	343.947876	196.770279	0.662543	99998.000000	4.011189	3.653971	0.253254	0.473155	3.565965	4.878506	2.754209	2.571432	2.204278	1.935288	1.698807	2.368913	2.536493	2.293960	0.000000	4.999991	29264.000000		1
10930.235352	2046.369019	2.880212	3.496960	2238.988525	48062.835938	336.713440	229.057037	98.873917	66.873955	39.669216	166.861099	210.156799	159.049988	0.377476	99998.000000	4.038630	3.310984	0.459424	0.543691	3.350052	4.681809	2.527261	2.359944	1.995082	1.825257	1.598454	2.222355	2.322543	2.201534	0.000000	4.999991	29315.000000		1
10724.641602	2108.531006	2.288134	4.637943	1770.787598	45394.695312	297.620880	177.722031	109.398712	33.483234	35.725113	152.089996	201.886215	73.439240	1.325245	0.000000	4.030383	3.323980	0.359481	0.666325	3.248167	4.657005	2.473663	2.249741	2.039012	1.524827	1.552974	2.182101	2.305107	1.865928	0.122296	0.000000	29338.000000		1
23840.039062	8187.119629	2.346725	4.637943	7067.824219	99998.000000	1123.122314	727.737671	356.224243	115.726547	117.980759	636.304810	799.141663	515.890991	1.887031	99998.000000	4.377307	3.913131	0.370462	0.666325	3.849286	4.999991	3.050427	2.861975	2.551723	2.063433	2.071811	2.803665	2.902624	2.712558	0.275779	4.999991	29417.000000		1
11353.900391	3108.599854	1.122481	1.282835	2407.138672	51351.671875	387.277496	251.753342	125.983063	53.829742	40.720772	147.378036	235.357101	169.081390	1.657887	0.000000	4.055145	3.492565	0.050179	0.108171	3.381501	4.710555	2.588022	2.400975	2.100312	1.731022	1.609816	2.168433	2.371727	2.228096	0.219555	0.000000	29484.000000		1
10810.657227	2610.834961	0.733930	1.646716	2181.776123	45356.207031	339.664581	223.275024	118.147285	82.594856	33.347549	167.388428	223.765335	150.551208	1.376314	0.000000	4.033852	3.416780	0.000000	0.216619	3.338810	4.656637	2.531050	2.348840	2.072424	1.916953	1.523064	2.223725	2.349793	2.177684	0.138717	0.000000	29514.000000		1
12980.733398	1610.698364	2.066105	4.008861	2449.148438	52262.722656	367.230103	249.619400	110.934418	57.530231	34.485451	204.633820	301.059235	158.491837	0.222957	0.000000	4.113299	3.207014	0.315152	0.603021	3.389015	4.718192	2.564938	2.397278	2.045066	1.759896	1.537636	2.310977	2.478652	2.200007	0.000000	0.000000	29554.000000		1
12906.572266	1965.800171	1.631298	2.522498	2381.201416	50689.593750	384.943115	241.034271	107.739662	61.828960	42.373653	184.672775	265.577759	167.847900	1.424370	0.000000	4.110811	3.293539	0.212533	0.401831	3.376796	4.704919	2.585397	2.382079	2.032376	1.791192	1.627096	2.266403	2.424192	2.224916	0.153623	0.000000	29581.000000		1
7180.655273	608.791687	2.352893	2.223376	766.432434	25510.519531	144.599594	83.705002	69.698662	26.754517	9.790871	54.548256	106.931725	46.959175	1.589636	99998.000000	3.856164	2.784469	0.371602	0.347013	2.884474	4.406719	2.160167	1.922751	1.843224	1.427397	0.990821	1.736781	2.029107	1.671721	0.201298	4.999991	29649.000000		1
19812.824219	2728.461182	3.068320	5.310198	3258.364746	66623.328125	551.868958	334.493134	159.472473	77.614624	63.592861	307.565948	442.297577	284.931305	2.008940	99998.000000	4.296947	3.435918	0.486901	0.725111	3.513000	4.823627	2.741836	2.524387	2.202686	1.889944	1.803408	2.487938	2.645715	2.454740	0.302967	4.999991	29709.000000		1
6980.533203	1404.109497	2.975808	3.854673	989.873962	30703.031250	156.027924	94.553596	50.641159	40.643677	17.765419	94.948318	113.099205	48.266678	0.201426	0.000000	3.843889	3.147401	0.473605	0.585988	2.995580	4.487181	2.193202	1.975678	1.704504	1.608993	1.249575	1.977487	2.053460	1.683647	0.000000	0.000000	29744.000000		1
11528.190430	1910.906616	2.883296	3.780664	1753.358398	43391.964844	300.217377	186.017288	101.399498	30.840471	40.030014	147.708008	196.930634	142.912796	1.562753	99998.000000	4.061761	3.281240	0.459889	0.577568	3.243871	4.637409	2.477436	2.269553	2.006036	1.489121	1.602386	2.169404	2.294313	2.155071	0.193890	4.999991	29797.000000		1
9841.271484	1514.553589	2.803118	4.335737	1868.502075	42197.500000	302.261902	193.738968	108.590775	54.878216	24.235104	114.739754	154.711166	103.601288	1.163217	0.000000	3.993051	3.180285	0.447641	0.637063	3.271494	4.625287	2.480383	2.287217	2.035793	1.739400	1.384445	2.059714	2.189522	2.015365	0.065661	0.000000	29827.000000		1
32838.136719	6635.499512	2.938803	3.651147	6199.887695	99998.000000	973.508545	622.307739	317.760773	155.290909	105.081482	497.555084	648.121704	430.983337	3.596218	99998.000000	4.516378	3.821874	0.468170	0.562429	3.792384	4.999991	2.988340	2.794005	2.502100	2.191146	2.021526	2.696841	2.811656	2.634460	0.555846	4.999991	29905.000000		1
8491.462891	2968.114014	1.292086	2.954222	1373.968994	33430.980469	217.878479	136.686722	61.828960	51.483017	20.439020	67.179245	114.329613	35.691193	0.994272	0.000000	3.928982	3.472481	0.111292	0.470443	3.137977	4.524149	2.338214	2.135726	1.791192	1.711664	1.310460	1.827235	2.058159	1.552561	0.000000	0.000000	29940.000000		1
5200.765625	496.827332	3.629560	4.949401	435.719940	19406.832031	58.883991	37.596943	35.225548	18.440758	13.707219	3.108409	54.477329	38.895195	0.641786	0.000000	3.716067	2.696205	0.559854	0.694553	2.639207	4.287955	1.769997	1.575153	1.546858	1.265779	1.136949	0.492538	1.736216	1.589896	0.000000	0.000000	29958.000000		1
12392.272461	2411.724121	2.109277	4.119875	3492.050537	68766.453125	562.967346	363.532715	124.345596	56.339909	53.675556	241.845291	327.690430	178.459045	1.913334	0.000000	4.093151	3.382328	0.324134	0.614884	3.543081	4.837377	2.750483	2.560544	2.094630	1.750816	1.729777	2.383538	2.515464	2.251539	0.281791	0.000000	29997.000000		1
7701.865723	1515.984497	1.137900	2.217208	1213.235352	33969.949219	188.049469	126.439453	37.189888	56.740791	19.409052	81.796173	94.794128	66.602592	1.263037	99998.000000	3.886596	3.180695	0.056104	0.345806	3.083945	4.531095	2.274272	2.101883	1.570425	1.753895	1.288004	1.912733	1.976781	1.823491	0.101416	4.999991	30037.000000		1
9095.974609	2683.500244	2.830872	5.748089	3006.996826	68419.195312	514.922668	307.695465	144.701355	80.047691	54.714775	278.304352	347.053223	301.429291	1.201761	0.000000	3.958849	3.428702	0.451920	0.759523	3.478133	4.835178	2.711742	2.488121	2.160473	1.903349	1.738105	2.444520	2.540396	2.479185	0.079818	0.000000	30113.000000		1
25104.742188	4785.533691	3.358191	3.879343	5038.443848	99974.921875	802.586182	517.522278	259.746399	127.179550	84.895325	446.559296	566.951538	422.786743	2.512637	0.000000	4.399756	3.679930	0.526105	0.588758	3.702296	4.999891	2.904492	2.713929	2.414550	2.104417	1.928884	2.649879	2.753546	2.626121	0.400130	0.000000	30168.000000		1
6684.972168	555.199402	4.015028	5.205351	1060.577881	31292.078125	157.662308	109.213692	35.894718	25.046125	21.872959	58.254910	59.022758	71.265205	1.981300	0.000000	3.825100	2.744449	0.603689	0.716450	3.025542	4.495434	2.197728	2.038277	1.555031	1.398741	1.339908	1.765333	1.771019	1.852877	0.296950	0.000000	30230.000000		1
15625.766602	4359.169922	1.514116	2.121612	4819.553711	91499.164062	808.772156	489.179657	220.579834	93.431114	60.734234	316.814056	373.520935	276.130310	1.380594	0.000000	4.193841	3.639404	0.180159	0.326666	3.683007	4.961417	2.907826	2.689468	2.343566	1.970492	1.783434	2.500804	2.572315	2.441114	0.140066	0.000000	30259.000000		1
20511.716797	3263.773682	2.143198	3.971855	3603.515137	79925.835938	566.643188	364.047699	166.022324	84.975502	45.620831	237.099426	345.594604	218.822098	1.139147	0.000000	4.312002	3.513720	0.331062	0.598993	3.556726	4.902687	2.753310	2.561158	2.220166	1.929294	1.659163	2.374931	2.538567	2.340091	0.056580	0.000000	30299.000000		1
10931.533203	2321.753174	2.948054	5.057332	2756.615723	59019.386719	445.153107	293.994415	127.688370	59.176945	42.783791	198.222733	268.979126	129.069885	0.878275	0.000000	4.038681	3.365816	0.469535	0.703921	3.440376	4.770995	2.648510	2.468339	2.106151	1.772153	1.631279	2.297153	2.429718	2.110825	0.000000	0.000000	30379.000000		1
7051.168945	628.552307	2.951138	2.503996	1835.139038	39524.550781	309.317505	193.785233	104.369141	22.495874	34.550209	127.987495	171.098160	92.172951	0.275731	0.000000	3.848261	2.798342	0.469990	0.398634	3.263669	4.596867	2.490405	2.287321	2.018572	1.352103	1.538451	2.107167	2.233245	1.964604	0.000000	0.000000	30418.000000		1
17819.107422	4672.265137	1.292086	2.183287	4979.821777	98380.304688	795.175964	508.378998	197.969864	74.503128	62.368618	313.190674	433.943726	215.963470	2.842419	99998.000000	4.250886	3.669528	0.111292	0.339111	3.697214	4.992908	2.900463	2.706187	2.296599	1.872175	1.794966	2.495809	2.637434	2.334380	0.453688	4.999991	30438.000000		1
16042.953125	5227.245605	1.322924	4.502259	4514.479492	93352.101562	688.386108	462.841431	193.871567	95.907356	73.093857	349.097717	495.948456	271.751404	3.718451	0.000000	4.205284	3.718273	0.121535	0.653430	3.654608	4.970124	2.837832	2.665432	2.287514	1.981852	1.863881	2.542947	2.695436	2.434172	0.570362	0.000000	30469.000000		1
10928.702148	1248.513306	4.937066	7.937543	1681.753906	45805.394531	284.545837	172.257645	100.418869	50.746006	36.644066	151.892639	209.416702	104.800865	1.723740	0.000000	4.038568	3.096393	0.693469	0.899686	3.225762	4.660917	2.454152	2.236178	2.001815	1.705402	1.564004	2.181537	2.321011	2.020365	0.236472	0.000000	30565.000000		1
18441.099609	5039.217773	4.366574	4.058200	5211.971680	99998.000000	779.917603	526.175232	231.107712	97.572578	86.434113	438.803680	571.447632	356.933502	2.297131	0.000000	4.265787	3.702363	0.640141	0.608333	3.717002	4.999991	2.892049	2.721130	2.363814	1.989328	1.936685	2.642270	2.756976	2.552587	0.361186	0.000000	30592.000000		1
6657.249023	1371.748779	1.218077	2.081524	788.746338	24582.044922	113.083786	67.102158	21.105108	44.489098	4.875391	29.431202	55.914352	50.015160	0.146874	0.000000	3.823295	3.137275	0.085675	0.318381	2.896937	4.390618	2.053400	1.826736	1.324388	1.648254	0.688009	1.468808	1.747523	1.699102	0.000000	0.000000	30628.000000		1
15498.436523	2996.959229	2.877128	3.830003	3464.611328	80395.453125	521.090149	349.193329	170.154541	85.700180	60.015724	298.206787	429.059082	274.381836	0.163713	0.000000	4.190288	3.476681	0.458959	0.583199	3.539654	4.905231	2.716913	2.543066	2.230844	1.932982	1.778265	2.474518	2.632517	2.438355	0.000000	0.000000	30664.000000		1
22238.712891	6787.857910	1.896499	5.717252	7527.452637	99998.000000	1170.275757	758.174194	383.151459	170.829880	156.653931	726.205078	1017.491943	526.264709	3.450931	0.000000	4.347110	3.831733	0.277953	0.757187	3.876648	4.999991	3.068288	2.879769	2.583370	2.232564	2.194941	2.861059	3.007531	2.721204	0.537936	0.000000	30702.000000		1
8207.092773	1691.208618	3.117660	3.941018	1678.087402	47980.148438	268.118744	183.676727	117.379433	31.571318	36.573143	169.476120	217.283310	153.465347	0.517402	0.000000	3.914189	3.228197	0.493829	0.595608	3.224815	4.681062	2.428327	2.264054	2.069592	1.499293	1.563162	2.229109	2.337026	2.186010	0.000000	0.000000	30759.000000		1
22905.113281	4323.617676	1.822490	2.988143	5448.577637	99998.000000	869.543396	556.593262	217.554688	112.032227	88.521805	443.675995	597.465149	374.076019	2.149792	99998.000000	4.359932	3.635847	0.260665	0.475401	3.736283	4.999991	2.939291	2.745538	2.337569	2.049343	1.947050	2.647066	2.776313	2.572960	0.332397	4.999991	30799.000000		1
8715.604492	1420.737061	2.849375	0.820275	1093.478394	27896.142578	189.606766	106.574013	43.678074	56.574272	2.843207	51.125305	61.566845	15.523540	1.491794	99998.000000	3.940298	3.152514	0.454750	0.000000	3.038810	4.445544	2.277854	2.027651	1.640263	1.752619	0.453808	1.708636	1.789347	1.190991	0.173709	4.999991	30821.000000		1
13582.629883	1674.821655	2.124696	2.698272	2290.120117	55518.726562	367.439819	241.259384	131.065063	50.160095	52.127522	208.411392	281.862976	202.120575	0.443003	0.000000	4.132984	3.223969	0.327297	0.431086	3.359858	4.744440	2.565186	2.382484	2.117487	1.700358	1.717067	2.318922	2.450038	2.305610	0.000000	0.000000	30891.000000		1
2131.763916	937.906799	2.627345	3.151581	345.801208	17158.228516	52.266289	41.180248	35.062111	0.000000	25.971249	36.468296	44.362667	49.965820	0.183350	99998.000000	3.328739	2.972160	0.419517	0.498528	2.538826	4.234472	1.718222	1.614689	1.544838	0.000000	1.414493	1.561916	1.647018	1.698673	0.000000	4.999991	30952.000000		1
5503.116699	1155.039062	2.463907	4.329569	2372.751953	54017.359375	393.506653	244.528152	129.449188	54.665436	43.271023	202.691071	274.344818	186.726547	0.517137	99998.000000	3.740609	3.062597	0.391624	0.636445	3.375252	4.732533	2.594952	2.388329	2.112099	1.737713	1.636197	2.306835	2.438297	2.271206	0.000000	4.999991	30994.000000		1
11144.317383	2222.737305	2.655099	3.734408	2085.766846	50132.281250	339.454865	218.960876	117.407188	47.711605	50.844685	196.310806	268.683075	175.825531	1.166698	0.000000	4.047053	3.346888	0.424081	0.572222	3.319266	4.700118	2.530782	2.340367	2.069695	1.678624	1.706246	2.292944	2.429240	2.245082	0.066958	0.000000	31057.000000		1
15638.628906	2785.183594	3.330438	6.401842	2427.139893	60663.507812	388.652832	247.778412	116.145935	78.869705	42.900974	186.729630	233.756653	140.060333	0.999708	0.000000	4.194199	3.444854	0.522501	0.806305	3.385095	4.782928	2.589562	2.394063	2.065004	1.896910	1.632467	2.271213	2.368764	2.146315	0.000000	0.000000	31087.000000		1
5466.904297	1519.197754	2.932636	4.563933	705.420654	29171.990234	137.442230	70.176643	43.308025	31.084087	15.310763	45.812023	91.448273	106.419823	0.538780	0.000000	3.737741	3.181614	0.467258	0.659339	2.848448	4.464966	2.138120	1.846193	1.636568	1.492538	1.184997	1.660980	1.961176	2.027023	0.000000	0.000000	31127.000000		1
17030.761719	4879.554199	2.556419	4.767460	5384.398926	99998.000000	867.085632	545.124817	253.134857	131.216171	89.354416	442.383911	608.211975	421.645752	1.912955	99998.000000	4.231234	3.688380	0.407632	0.678287	3.731137	4.999991	2.938062	2.736496	2.403352	2.117987	1.951116	2.645799	2.784055	2.624948	0.281705	4.999991	31152.000000		1
19132.857422	6369.190918	1.760815	3.632644	5662.888184	99998.000000	886.941833	569.390747	275.359375	113.336647	108.892982	464.016327	649.682068	424.791168	1.334868	99998.000000	4.281780	3.804084	0.245714	0.560223	3.753038	4.999991	2.947895	2.755410	2.439900	2.054370	2.037000	2.666533	2.812701	2.628175	0.125438	4.999991	31170.000000		1
12987.726562	2005.367676	1.896499	3.595639	2345.621094	54029.089844	386.164276	246.039185	129.406006	44.640202	36.169170	166.398544	227.256134	123.741188	1.306475	0.000000	4.113533	3.302194	0.277953	0.555776	3.370258	4.732628	2.586772	2.391004	2.111954	1.649726	1.558339	2.221149	2.356516	2.092514	0.116101	0.000000	31273.000000		1
4885.234375	1602.174927	2.257297	3.268763	1172.002686	39404.394531	199.817017	125.224464	75.283318	57.009079	20.710390	150.871918	180.673172	61.597683	0.106522	0.000000	3.688885	3.204710	0.353589	0.514383	3.068929	4.595545	2.300632	2.097689	1.876699	1.755944	1.316188	2.178608	2.256894	1.789564	0.000000	0.000000	31309.000000		1
14013.662109	4452.604004	3.392113	3.885511	3182.094482	73893.148438	520.189697	327.011993	143.634384	98.411354	57.915699	214.979767	342.187073	193.254822	1.040282	99998.000000	4.146552	3.648614	0.530470	0.589448	3.502713	4.868604	2.716162	2.514564	2.157259	1.993045	1.762796	2.332398	2.534264	2.286130	0.017151	4.999991	31361.000000		1
7374.631836	2920.686035	1.797820	2.895631	1980.037842	45071.933594	309.083130	199.832443	74.934853	45.984711	19.473810	97.831612	148.574539	88.589645	0.291198	0.000000	3.867740	3.465485	0.254746	0.461743	3.296674	4.653906	2.490075	2.300666	1.874684	1.662614	1.289451	1.990479	2.171944	1.947383	0.000000	0.000000	31381.000000		1
18739.935547	5601.944336	3.123827	7.117269	6680.112305	99998.000000	1026.268311	689.434570	315.842682	133.134247	110.120308	477.183899	644.630920	473.477234	2.236536	0.000000	4.272768	3.748339	0.494687	0.852313	3.824784	4.999991	3.011261	2.838493	2.499471	2.124290	2.041867	2.678686	2.809311	2.675299	0.349576	0.000000	31434.000000		1
7545.464844	1351.315918	1.335259	2.695188	1436.115601	35160.035156	231.733719	148.290833	49.867138	44.433590	20.170734	101.032532	163.450485	87.729286	0.992894	99998.000000	3.877686	3.130757	0.125565	0.430589	3.157189	4.546049	2.364989	2.171114	1.697814	1.647711	1.304722	2.004461	2.213386	1.943145	0.000000	4.999991	31496.000000		1
6474.148926	883.568237	1.588125	1.615879	1209.608887	30123.687500	172.451920	126.871178	54.289219	41.997437	12.516895	52.648670	66.133858	41.562630	1.145783	99998.000000	3.811183	2.946240	0.200885	0.208409	3.082645	4.478908	2.236668	2.103363	1.734714	1.623223	1.097497	1.721387	1.820424	1.618703	0.059102	4.999991	31525.000000		1
16347.429688	2580.488037	3.126911	2.929552	3205.466309	69430.867188	514.990540	328.618622	174.743134	83.846855	65.446190	324.359985	451.706055	287.213257	0.909012	0.000000	4.213449	3.411702	0.495116	0.466801	3.505891	4.841553	2.711799	2.516692	2.242400	1.923487	1.815884	2.511027	2.654856	2.458205	0.000000	0.000000	31559.000000		1
9647.420898	2849.488770	5.140593	7.024757	2621.807129	64252.078125	411.373840	268.723175	136.665131	80.602760	43.582481	248.592514	323.046295	239.742188	1.038463	99998.000000	3.984411	3.454767	0.711013	0.846631	3.418601	4.807887	2.614237	2.429305	2.135658	1.906350	1.639312	2.395488	2.509265	2.379745	0.016391	4.999991	31589.000000		1
6872.654785	1258.294922	1.751564	1.893416	687.445557	27835.669922	113.185547	69.020241	47.551250	45.334042	22.526712	38.713257	44.852982	46.508949	2.011420	99998.000000	3.837125	3.099782	0.243426	0.277246	2.837238	4.444602	2.053791	1.838977	1.677162	1.656424	1.352698	1.587860	1.651791	1.667536	0.303503	4.999991	31620.000000		1
30832.912109	5321.342773	2.735276	4.724288	6301.780273	99998.000000	987.761597	636.021118	293.460907	108.785049	115.405838	566.091187	729.927124	463.553772	2.709584	99998.000000	4.489015	3.726021	0.437001	0.674336	3.799463	4.999991	2.994652	2.803472	2.467550	2.036569	2.062228	2.752886	2.863280	2.666100	0.432903	4.999991	31676.000000		1
8112.255859	2467.308594	2.146282	3.614142	2071.402832	47535.140625	336.244720	201.735107	75.921646	49.105457	24.676077	111.116356	153.727463	83.976372	0.007092	0.000000	3.909142	3.392223	0.331687	0.558005	3.316265	4.677015	2.526655	2.304781	1.880366	1.691130	1.392276	2.045778	2.186751	1.924157	0.000000	0.000000	31713.000000		1
18859.816406	7806.703613	3.290349	4.779795	7146.142090	99998.000000	1161.681396	734.700745	330.928345	175.338303	113.675865	475.931915	629.853638	320.449799	1.627772	0.000000	4.275537	3.892468	0.517242	0.679409	3.854072	4.999991	3.065087	2.866111	2.519734	2.243877	2.055668	2.677545	2.799240	2.505760	0.211594	0.000000	31814.000000		1
16883.281250	1831.423218	2.519415	3.022064	3177.891357	69889.117188	499.226471	330.983856	148.667038	88.762337	64.141769	206.995956	318.001312	198.719208	2.157413	99998.000000	4.227457	3.262789	0.401300	0.480304	3.502139	4.844409	2.698298	2.519807	2.172215	1.948229	1.807141	2.315962	2.502429	2.298240	0.333933	4.999991	31933.000000		1
6945.261230	1754.989624	1.964342	3.450704	990.111389	27484.648438	170.709610	106.049774	66.115356	27.050556	27.414438	81.074577	128.453140	120.768463	0.456093	99998.000000	3.841689	3.244275	0.293217	0.537908	2.995684	4.439090	2.232258	2.025510	1.820302	1.432176	1.437979	1.908885	2.108745	2.081954	0.000000	4.999991	31977.000000		1
15088.953125	3902.458984	2.667434	2.707523	3218.960693	65686.828125	506.115540	330.675476	141.858154	84.966255	33.033009	196.619186	263.132355	134.895065	0.417048	0.000000	4.178659	3.591338	0.426094	0.432572	3.507716	4.817478	2.704250	2.519402	2.151854	1.929246	1.518948	2.293626	2.420174	2.129996	0.000000	0.000000	32015.000000		1
8395.965820	2853.466797	0.968294	2.692104	2093.087646	50922.820312	317.054596	210.064285	125.113449	61.409573	27.408270	147.152924	216.904022	141.996918	1.486383	99998.000000	3.924071	3.455373	0.000000	0.430092	3.320787	4.706913	2.501134	2.322352	2.097304	1.788236	1.437882	2.167769	2.336268	2.152279	0.172131	4.999991	32038.000000		1
15225.691406	4533.666504	1.600460	4.150712	4344.247559	93603.414062	691.445129	437.712036	188.922165	93.557549	75.502258	386.358551	488.044830	313.579224	2.037060	99998.000000	4.182577	3.656450	0.204245	0.618123	3.637915	4.971292	2.839758	2.641188	2.276283	1.971079	1.877960	2.586991	2.688460	2.496347	0.309004	4.999991	32067.000000		1
9521.358398	2687.287109	3.083739	3.348940	1841.318970	42617.898438	278.584961	192.783005	82.261818	13.090471	19.387466	104.085434	147.741928	121.234108	1.142610	99998.000000	3.978699	3.429314	0.489078	0.524907	3.265129	4.629592	2.444958	2.285069	1.915198	1.116955	1.287521	2.017390	2.169504	2.083625	0.057898	4.999991	32110.000000		1
8923.791016	3188.570557	2.260381	2.874044	2294.255371	51469.285156	384.366455	235.474289	119.812500	58.449184	30.214472	156.132782	193.424423	112.938850	0.375323	99998.000000	3.950549	3.503596	0.354182	0.458493	3.360642	4.711548	2.584745	2.371943	2.078502	1.766778	1.480215	2.193494	2.286511	2.052843	0.000000	4.999991	32133.000000		1
9153.976562	3588.972412	3.506211	4.804465	2730.579834	55251.867188	447.925385	282.414948	149.684677	92.163696	39.080223	172.633865	243.436508	137.263382	0.861545	0.000000	3.961610	3.554970	0.544838	0.681645	3.436255	4.742347	2.651206	2.450888	2.175177	1.964560	1.591957	2.237126	2.386386	2.137555	0.000000	0.000000	32168.000000		1
18671.365234	4644.903320	2.562587	3.688152	4986.911133	96183.992188	772.945312	499.849396	234.937714	108.458176	79.665306	364.994415	519.535950	281.588531	3.306609	0.000000	4.271176	3.666977	0.408679	0.566809	3.697832	4.983103	2.888149	2.698839	2.370953	2.035262	1.901269	2.562286	2.715616	2.449615	0.519383	0.000000	32238.000000		1
9183.395508	2780.446777	1.551121	4.206220	2406.660645	53857.843750	377.400269	253.936630	133.735580	40.538830	35.598679	158.393158	223.694412	108.630867	0.575960	99998.000000	3.963003	3.444115	0.190646	0.623892	3.381415	4.731249	2.576802	2.404725	2.126247	1.607871	1.551434	2.199736	2.349655	2.035953	0.000000	4.999991	32280.000000		1
4809.984863	1732.413574	2.766114	5.939281	957.143188	32897.746094	168.227203	101.837387	66.855453	13.463603	32.345337	132.671692	146.730453	123.963211	0.208278	0.000000	3.682144	3.238652	0.441870	0.773734	2.980977	4.517166	2.225896	2.007907	1.825137	1.129161	1.509812	2.122778	2.166520	2.093293	0.000000	0.000000	32309.000000		1
9295.461914	1463.752075	1.128648	2.713690	1743.552002	41995.351562	267.677765	179.202225	85.444237	57.783096	30.667782	155.506775	185.850769	114.011986	0.634296	0.000000	3.968271	3.165468	0.052559	0.433560	3.241435	4.623201	2.427612	2.253343	1.931683	1.761801	1.486682	2.191749	2.269164	2.056951	0.000000	0.000000	32343.000000		1
7193.582520	368.593140	2.729109	4.736623	1182.718628	31573.587891	196.782623	128.366791	58.726719	30.547516	19.378214	63.645283	90.967209	141.253738	0.137813	0.000000	3.856945	2.566547	0.436021	0.675469	3.072881	4.499324	2.293987	2.108453	1.768836	1.484976	1.287314	1.803766	1.958885	2.150000	0.000000	0.000000	32409.000000		1
22494.560547	8995.500000	2.331306	4.249392	7668.505859	99998.000000	1246.767944	782.443176	355.518066	182.474075	102.250610	528.848877	744.272705	339.091003	2.859060	0.000000	4.352077	3.954025	0.367599	0.628327	3.884711	4.999991	3.095786	2.893453	2.550862	2.261201	2.009666	2.723332	2.871732	2.530316	0.456223	0.000000	32463.000000		1
6991.770020	1152.926636	2.365228	2.004430	905.228455	27265.060547	147.711090	87.535011	49.484756	23.837301	10.990445	44.590862	61.165958	49.611191	0.486964	99998.000000	3.844587	3.061802	0.373873	0.301991	2.956758	4.435606	2.169413	1.942182	1.694471	1.377257	1.041015	1.649246	1.786510	1.695580	0.000000	4.999991	32502.000000		1
5467.623047	1620.723633	2.254213	3.916348	1804.067383	43445.675781	306.646973	187.679428	84.836739	73.207954	38.531315	126.189674	160.746048	153.995743	0.274606	0.000000	3.737798	3.209709	0.352995	0.592881	3.256253	4.637947	2.486639	2.273417	1.928584	1.864558	1.585814	2.101024	2.206140	2.187509	0.000000	0.000000	32601.000000		1
18820.171875	4082.099121	1.884164	4.755125	6529.526855	99998.000000	1000.022583	665.350586	281.591614	133.633820	101.929901	529.817139	731.145203	339.633728	3.434481	0.000000	4.274623	3.610883	0.275119	0.677162	3.814882	4.999991	3.000010	2.823050	2.449620	2.125916	2.008301	2.724126	2.864004	2.531011	0.535861	0.000000	32628.000000		1
13217.345703	3628.357910	3.885511	4.311067	2557.643555	56254.914062	377.989288	243.325485	87.359238	21.117443	22.976938	155.947754	189.933640	101.905228	0.983134	0.000000	4.121144	3.559710	0.589448	0.634585	3.407840	4.750161	2.577480	2.386188	1.941309	1.324641	1.361292	2.192979	2.278602	2.008196	0.000000	0.000000	32686.000000		1
9927.291992	2114.143555	2.658183	4.335737	2466.105957	54127.718750	384.687164	248.355072	125.255302	77.148979	41.433113	191.379913	262.105469	170.132950	0.110273	0.000000	3.996831	3.325135	0.424585	0.637063	3.392012	4.733420	2.585108	2.395073	2.097796	1.887330	1.617348	2.281896	2.418476	2.230788	0.000000	0.000000	32719.000000		1
12016.238281	2252.924072	2.525582	4.388160	3086.575684	66460.734375	489.858063	322.981537	147.785095	60.626305	61.930725	272.584015	365.435364	203.107376	1.097280	99998.000000	4.079769	3.352746	0.402361	0.642282	3.489477	4.822565	2.690070	2.509178	2.169631	1.782661	1.791906	2.435500	2.562811	2.307726	0.040317	4.999991	32808.000000		1
16728.880859	5932.601562	3.105325	3.484625	4385.163086	88454.218750	695.700684	445.566315	204.081833	81.962692	52.670258	293.581177	425.247559	208.408310	1.249431	0.000000	4.223467	3.773245	0.492107	0.542156	3.641986	4.946719	2.842422	2.648912	2.309804	1.913616	1.721565	2.467728	2.628642	2.318915	0.096712	0.000000	32831.000000		1
11057.102539	1891.639404	1.091644	3.601807	1855.553467	42914.351562	303.772949	199.052246	81.244179	48.464039	36.301773	145.111496	197.707748	109.633080	0.670209	0.000000	4.043642	3.276838	0.038081	0.556520	3.268473	4.632603	2.482549	2.298967	1.909792	1.685420	1.559928	2.161702	2.296024	2.039942	0.000000	0.000000	32923.000000		1
10894.006836	2144.811279	1.948923	2.935719	995.936584	35681.960938	158.750870	106.065193	74.382866	42.950314	28.351894	113.241051	133.010910	95.065498	0.183818	0.000000	4.037188	3.331389	0.289795	0.467715	2.998232	4.552449	2.200716	2.025573	1.871473	1.632966	1.452582	2.054004	2.123887	1.978023	0.000000	0.000000	32993.000000		1
17016.236328	2588.098633	1.692973	2.670518	5154.318359	99372.132812	853.433960	525.654114	231.283493	114.382034	83.877693	422.176178	589.216125	255.731369	2.528846	0.000000	4.230864	3.412981	0.228650	0.426595	3.712171	4.997264	2.931170	2.720700	2.364145	2.058358	1.923646	2.625494	2.770275	2.407784	0.402922	0.000000	33040.000000		1
7798.248047	2592.533203	3.284182	4.687283	2776.610596	54316.203125	432.759552	281.092041	100.014900	58.917912	30.405664	153.610275	240.802994	142.783264	0.971829	0.000000	3.891997	3.413724	0.516427	0.670921	3.443515	4.734930	2.636247	2.448848	2.000065	1.770247	1.482955	2.186420	2.381662	2.154677	0.000000	0.000000	33088.000000		1
11322.946289	1630.900024	1.834825	4.341904	1495.591675	42421.785156	228.881256	152.512466	80.513336	57.160183	31.077919	143.807068	226.013382	163.940796	1.122909	0.000000	4.053959	3.212427	0.263595	0.637680	3.174813	4.627589	2.359610	2.183305	1.905868	1.757094	1.492452	2.157780	2.354134	2.214687	0.050345	0.000000	33129.000000		1
2868.388916	129.760635	2.488577	2.349809	520.353149	25600.138672	86.930595	48.911179	50.258774	53.277756	6.623871	42.481586	70.784142	48.069321	0.126297	0.000000	3.457638	2.113143	0.395951	0.371033	2.716298	4.408242	1.939173	1.689408	1.701212	1.726546	0.821112	1.628201	1.849936	1.681868	0.000000	0.000000	33156.000000		0
10016.976562	3446.923096	1.874913	5.038829	2303.287598	51476.398438	362.499664	226.889160	95.099419	83.908531	32.225071	131.496780	165.427170	151.285141	1.379761	99998.000000	4.000737	3.537431	0.272981	0.702330	3.362348	4.711608	2.559308	2.355814	1.978178	1.923806	1.508194	2.118915	2.218607	2.179796	0.139804	4.999991	33177.000000		1
9174.610352	877.675232	2.726025	3.786831	1364.249146	34241.035156	197.729324	144.170959	66.130775	28.777451	24.000738	64.847939	92.055771	57.588821	1.157328	0.000000	3.962588	2.943334	0.435530	0.578276	3.134894	4.534547	2.296071	2.158878	1.820404	1.459052	1.380225	1.811896	1.964051	1.760338	0.063456	0.000000	33210.000000		1
11600.109375	631.947510	0.971378	2.022933	1691.017456	41226.359375	273.277832	177.129959	73.325142	18.958826	22.622307	132.505173	187.408051	95.824097	1.089206	0.000000	4.064462	2.800681	0.000000	0.305981	3.228148	4.615175	2.436604	2.248292	1.865253	1.277811	1.354537	2.122233	2.272788	1.981475	0.037110	0.000000	33264.000000		1
6978.618164	731.515259	1.918085	2.497828	897.509827	32089.394531	152.204086	95.306030	70.568275	34.309677	17.765419	57.820103	102.003914	41.214169	0.681734	0.000000	3.843770	2.864223	0.282868	0.397563	2.953039	4.506361	2.182426	1.979120	1.848609	1.535417	1.249575	1.762079	2.008617	1.615047	0.000000	0.000000	33297.000000		1
8300.591797	1004.771484	1.871829	3.777580	1268.483643	32596.878906	199.820099	128.619659	73.537918	28.851460	23.464169	65.708305	111.868790	87.476418	0.015415	0.000000	3.919109	3.002067	0.272266	0.577214	3.103285	4.513176	2.300639	2.109307	1.866511	1.460168	1.370405	1.817620	2.048709	1.941891	0.000000	0.000000	33313.000000		1
10647.952148	1634.726929	1.655968	3.484625	2004.202026	46330.660156	323.681549	203.875214	83.137596	45.485146	27.442192	132.338654	172.683197	73.272713	0.921835	99998.000000	4.027266	3.213445	0.219052	0.542156	3.301941	4.665868	2.510118	2.309364	1.919797	1.657870	1.438419	2.121687	2.237250	1.864942	0.000000	4.999991	33342.000000		1
44038.507812	8413.419922	0.881949	3.151581	9203.319336	99998.000000	1437.568115	941.317444	461.681946	231.678207	137.729019	741.071777	993.244507	581.913818	3.442304	99998.000000	4.643833	3.924973	0.000000	0.498528	3.963944	4.999991	3.157629	2.973736	2.664343	2.364885	2.139025	2.869860	2.997056	2.764859	0.536849	4.999991	33386.000000		1
5837.539062	686.538940	2.334390	4.514594	878.569519	28325.472656	153.394409	90.335045	48.679901	29.918434	14.771109	61.486668	76.310196	26.899452	0.815165	0.000000	3.766230	2.836665	0.368173	0.654619	2.943776	4.452177	2.185810	1.955856	1.687350	1.475939	1.169413	1.788781	1.882583	1.429743	0.000000	0.000000	33430.000000		1
11237.582031	1339.181396	2.972724	4.428249	1963.644653	43180.742188	297.420441	196.427994	90.304207	44.433590	46.545952	157.162750	204.208267	90.035919	0.732046	0.000000	4.050673	3.126839	0.473155	0.646232	3.293063	4.635290	2.473371	2.293203	1.955708	1.647711	1.667882	2.196350	2.310073	1.954416	0.000000	0.000000	33453.000000		1
10365.771484	1895.891846	2.371395	3.817669	3093.335449	68718.296875	486.367279	299.134979	141.358582	67.870003	48.087822	239.668182	348.277466	207.338257	1.762798	0.000000	4.015602	3.277814	0.375004	0.581798	3.490427	4.837072	2.686964	2.475867	2.150322	1.831678	1.682035	2.379610	2.541925	2.316679	0.246202	0.000000	33507.000000		1
6437.279785	1291.041138	1.412352	2.297385	983.126770	25493.722656	125.619179	80.985146	19.137682	28.999479	3.062153	24.410875	18.246483	40.242790	0.479458	99998.000000	3.808702	3.110940	0.149943	0.361234	2.992610	4.406433	2.099056	1.908405	1.281889	1.462390	0.486027	1.387583	1.261179	1.604688	0.000000	4.999991	33524.000000		1
16474.785156	6276.259277	2.914133	3.219423	5841.001953	99998.000000	917.171753	572.070557	250.590775	151.315979	96.656708	475.580353	595.895508	372.398468	3.260427	99998.000000	4.216820	3.797701	0.464509	0.507778	3.766487	4.999991	2.962451	2.757450	2.398965	2.179885	1.985232	2.677224	2.775170	2.571008	0.513274	4.999991	33584.000000		1
17847.107422	1854.905884	1.594293	3.059069	3593.197021	70763.468750	610.099182	382.004303	129.307327	49.352154	61.199879	249.264771	323.225159	203.446579	1.590761	99998.000000	4.251568	3.268322	0.202568	0.485589	3.555481	4.849809	2.785400	2.582068	2.111623	1.693306	1.786751	2.396661	2.509505	2.308450	0.201605	4.999991	33631.000000		1
9899.510742	2282.309082	2.359060	3.367443	2221.725830	48882.984375	343.744354	231.903320	99.916222	32.175732	37.495178	151.686020	174.292908	108.951576	0.824381	99998.000000	3.995614	3.358374	0.372739	0.527300	3.346690	4.689157	2.536236	2.365307	1.999636	1.507528	1.573975	2.180946	2.241280	2.037234	0.000000	4.999991	33673.000000		1
27104.802734	8409.219727	2.534833	3.348940	8224.306641	99998.000000	1312.254150	845.764709	344.345673	186.035797	127.376915	584.649109	781.977539	458.604370	2.266493	0.000000	4.433046	3.924756	0.403949	0.524907	3.915099	4.999991	3.118018	2.927250	2.536995	2.269597	2.105091	2.766895	2.893194	2.661438	0.355354	0.000000	33741.000000		1
7566.748535	4199.848633	2.507080	5.797429	2627.200439	57590.808594	427.887268	274.563751	152.971939	63.114880	50.166264	166.154922	234.916138	159.124008	0.083742	99998.000000	3.878909	3.623234	0.399168	0.763235	3.419493	4.760353	2.631329	2.438643	2.184612	1.800132	1.700412	2.220513	2.370913	2.201736	0.000000	4.999991	33827.000000		1
7116.732422	2183.354980	2.180203	4.477589	1564.602661	37231.539062	253.767029	164.616135	91.846077	40.662178	23.729370	87.621353	96.342163	72.020721	0.766971	99998.000000	3.852281	3.339124	0.338497	0.651044	3.194404	4.570911	2.404435	2.216472	1.963061	1.609191	1.375286	1.942610	1.983816	1.857458	0.000000	4.999991	33879.000000		1
15541.695312	6694.090820	2.433070	4.015028	5619.241211	99998.000000	875.960632	561.073914	242.406540	127.642113	70.349335	392.035706	553.614380	292.952087	3.057037	99998.000000	4.191498	3.825692	0.386155	0.603689	3.749678	4.999991	2.942485	2.749020	2.384544	2.105994	1.847260	2.593326	2.743207	2.466797	0.485301	4.999991	33917.000000		1
8919.165039	749.940613	1.952007	3.311935	1592.960815	42040.152344	260.791779	165.186630	96.212646	35.173122	41.945015	164.199844	224.804550	144.763031	0.364234	0.000000	3.950324	2.875027	0.290481	0.520082	3.202205	4.623664	2.416294	2.217975	1.983232	1.546211	1.622680	2.215373	2.351805	2.160658	0.000000	0.000000	33984.000000		1
7869.025879	1879.443115	2.365228	3.663482	1067.948120	33015.957031	182.797867	114.369705	90.017418	31.469553	25.206480	60.287094	85.092690	35.755951	0.556992	0.000000	3.895921	3.274029	0.373873	0.563894	3.028550	4.518724	2.261971	2.058311	1.954327	1.497891	1.401512	1.780224	1.929892	1.553348	0.000000	0.000000	34029.000000		1
6264.750977	1316.562134	2.803118	4.036614	675.850708	30408.933594	126.239014	69.673996	44.883816	29.116661	14.875956	42.762207	60.835999	59.688847	1.453433	0.000000	3.796904	3.119441	0.447641	0.606017	2.829851	4.483001	2.101194	1.843071	1.652090	1.464142	1.172485	1.631060	1.784161	1.775893	0.162395	0.000000	34051.000000		1
8277.337891	1031.368774	0.866531	3.262596	1292.814331	34613.191406	208.766037	139.767380	63.420170	30.479673	23.257557	101.806549	134.420166	69.297775	0.596020	0.000000	3.917891	3.013414	0.000000	0.513563	3.111536	4.539242	2.319660	2.145406	1.802227	1.484010	1.366564	2.007776	2.128464	1.840719	0.000000	0.000000	34093.000000		1
17189.525391	3456.377686	1.264333	3.530881	3686.433838	74555.054688	587.914795	379.666840	180.244537	71.992966	66.072189	291.379395	387.934326	181.724731	2.065861	0.000000	4.235264	3.538621	0.101861	0.547883	3.566607	4.872477	2.769314	2.579403	2.255862	1.857290	1.820019	2.464459	2.588758	2.259414	0.315101	0.000000	34128.000000		1
16648.593750	4087.137939	2.673601	3.762161	4159.201660	92815.125000	678.490356	424.458130	208.247955	117.601463	96.141724	411.904236	609.075378	364.146362	1.890383	99998.000000	4.221377	3.611419	0.427097	0.575437	3.619010	4.967619	2.831544	2.627835	2.318581	2.070413	1.982912	2.614796	2.784671	2.561276	0.276550	4.999991	34227.000000		1
9118.174805	1360.816895	1.952007	2.334390	1745.285156	37942.746094	288.708862	182.440155	53.724895	36.317192	22.329351	98.223244	111.763947	104.517159	0.312861	0.000000	3.959908	3.133800	0.290481	0.368173	3.241866	4.579129	2.460460	2.261120	1.730176	1.560112	1.348876	1.992214	2.048302	2.019188	0.000000	0.000000	34276.000000		1
6377.251953	2357.413330	1.915002	4.785963	2071.677246	44192.382812	337.068054	214.520279	75.132210	43.998783	18.949575	123.673340	159.161011	110.132645	0.443982	0.000000	3.804634	3.372436	0.282169	0.679969	3.316322	4.645348	2.527718	2.331468	1.875826	1.643441	1.277599	2.092276	2.201837	2.041916	0.000000	0.000000	34308.000000		1
6601.063477	1796.065063	1.452441	3.768329	1228.006470	31389.392578	197.852676	124.919174	58.566368	36.514549	13.796647	54.554420	76.664825	124.311676	0.716739	0.000000	3.819614	3.254322	0.162098	0.576149	3.089201	4.496783	2.296342	2.096629	1.767648	1.562466	1.139774	1.736830	1.884596	2.094512	0.000000	0.000000	34325.000000		1
15353.624023	4648.125488	2.470075	5.063499	3869.925537	81307.640625	593.265076	389.704407	209.321106	93.813499	67.018898	308.124084	415.567719	252.601379	2.898067	0.000000	4.186211	3.667278	0.392710	0.704451	3.587703	4.910131	2.773249	2.590735	2.320813	1.972265	1.826197	2.488726	2.618642	2.402436	0.462108	0.000000	34346.000000		1
8590.198242	2190.133057	1.560372	2.174036	1284.768799	41814.242188	238.360672	132.776535	74.052902	51.005039	13.753475	78.977631	104.751518	105.099983	0.801807	99998.000000	3.934003	3.340471	0.193228	0.337267	3.108825	4.621324	2.377235	2.123121	1.869542	1.707613	1.138412	1.897504	2.020160	2.021603	0.000000	4.999991	34399.000000		1
9226.216797	2977.445312	2.870961	4.181550	3056.059082	57536.550781	462.668732	307.288391	119.090904	83.014244	40.215038	147.609329	197.063248	163.456650	1.096998	99998.000000	3.965024	3.473844	0.458027	0.621337	3.485162	4.759944	2.665270	2.487546	2.075879	1.919153	1.604388	2.169114	2.294606	2.213403	0.040206	4.999991	34420.000000		1
14537.875977	1423.355103	2.537917	3.040566	2412.242188	60951.839844	393.821198	254.457794	142.937454	93.027145	45.367966	218.593903	278.255005	183.997437	1.019033	0.000000	4.162501	3.153313	0.404477	0.482955	3.382421	4.784987	2.595299	2.405616	2.155146	1.968610	1.656749	2.339638	2.444443	2.264812	0.008188	0.000000	34466.000000		1
10354.479492	1040.354736	3.253344	2.374479	2086.833740	41245.695312	330.980774	215.735275	99.521500	38.065670	24.555811	94.935982	123.716515	94.430244	0.545545	0.000000	4.015128	3.017181	0.512330	0.375568	3.319488	4.615379	2.519803	2.333921	1.997917	1.580534	1.390154	1.977431	2.092428	1.975111	0.000000	0.000000	34492.000000		1
19918.892578	4576.058594	1.998263	3.941018	4883.263672	96844.632812	777.182312	499.852478	213.558167	81.842430	94.337738	359.076721	479.447357	222.103195	1.427389	0.000000	4.299265	3.660491	0.300653	0.595608	3.688710	4.986075	2.890523	2.698842	2.329516	1.912979	1.974685	2.555187	2.680741	2.346555	0.154542	0.000000	34551.000000		1
5458.279297	626.387512	1.433939	2.124696	1461.297485	35251.929688	209.225510	138.725067	66.713608	25.453180	13.978588	91.645630	143.936584	56.475590	0.516649	0.000000	3.737056	2.796843	0.156531	0.327297	3.164739	4.547183	2.320615	2.142155	1.824214	1.405742	1.145463	1.962112	2.158171	1.751861	0.000000	0.000000	34600.000000		1
12177.980469	1065.012329	3.567886	4.267894	2638.132324	59430.695312	417.812683	276.879639	141.219818	53.009468	43.326530	178.896942	211.741837	161.359711	0.657942	0.000000	4.085575	3.027355	0.552411	0.630214	3.421297	4.774011	2.620982	2.442291	2.149896	1.724353	1.636754	2.252603	2.325807	2.207795	0.000000	0.000000	34645.000000		1
12534.719727	3872.306152	2.559503	3.863925	4068.623291	81830.460938	638.272217	409.295380	192.998871	114.813759	51.603283	278.338257	365.234924	258.636261	0.930984	0.000000	4.098114	3.587970	0.408156	0.587029	3.609447	4.912915	2.805006	2.612037	2.285555	2.059994	1.712677	2.444573	2.562572	2.412689	0.000000	0.000000	34707.000000		1
11521.100586	2122.811768	2.741444	4.523845	1847.067017	40433.191406	318.722900	196.690109	86.390938	54.384815	24.811762	104.489403	170.703445	104.921127	0.632234	0.000000	4.061494	3.326911	0.437979	0.655508	3.266483	4.606738	2.503413	2.293782	1.936468	1.735478	1.394658	2.019072	2.232242	2.020863	0.000000	0.000000	34789.000000		1
5785.781738	1083.971191	1.483278	2.750695	718.899658	22926.619141	105.812325	76.652496	44.806725	15.107236	17.839428	40.723854	65.970421	59.904709	1.578563	99998.000000	3.762362	3.035018	0.171223	0.439442	2.856668	4.360340	2.024536	1.884526	1.651343	1.179185	1.251381	1.609849	1.819349	1.777461	0.198262	4.999991	34808.000000		1
5868.003418	68.011856	1.449357	2.315888	760.187866	24770.576172	129.193237	78.573662	32.959000	9.026103	13.247742	46.444191	68.459000	74.691238	0.297737	0.000000	3.768490	1.832585	0.161175	0.364717	2.880921	4.393936	2.111240	1.895277	1.517974	0.955500	1.122142	1.666931	1.835431	1.873270	0.000000	0.000000	34826.000000		0
17022.861328	4558.999512	2.766114	3.352024	3974.072754	79410.890625	631.198120	406.347351	179.982407	83.846855	62.001652	270.166351	334.520905	187.559158	1.176317	0.000000	4.231032	3.658870	0.441870	0.525307	3.599236	4.899880	2.800166	2.608897	2.255230	1.923487	1.792403	2.431631	2.524423	2.273138	0.070524	0.000000	34896.000000		1
12410.028320	3018.119873	2.167868	4.073619	2463.635986	54140.832031	381.995056	255.574097	129.566360	60.746571	50.542477	213.083267	290.044128	164.523636	0.910951	0.000000	4.093773	3.479737	0.336033	0.609980	3.391577	4.733525	2.582058	2.407517	2.112492	1.783522	1.703657	2.328549	2.462464	2.216228	0.000000	0.000000	34982.000000		1
20216.785156	5081.443359	2.639680	5.267026	5557.332031	99998.000000	909.005981	568.255981	293.772369	126.359276	109.463478	430.483765	603.466064	327.585571	3.148062	0.000000	4.305712	3.705987	0.421551	0.721565	3.744866	4.999991	2.958567	2.754544	2.468011	2.101607	2.039269	2.633957	2.780653	2.515325	0.498043	0.000000	35087.000000		1
11337.679688	970.723938	2.466991	3.429117	2107.636719	53807.035156	309.591949	208.994232	91.072060	41.920345	27.506950	144.682861	213.814117	98.383598	1.734531	0.000000	4.054524	2.987096	0.392168	0.535182	3.323796	4.730839	2.490790	2.320134	1.959385	1.622425	1.439442	2.160417	2.330036	1.992923	0.239182	0.000000	35111.000000		1
7396.757324	1800.585815	2.519415	2.689020	2121.174316	53058.378906	316.277496	209.438278	82.298820	48.081654	20.679552	106.435242	132.030273	76.492142	0.471027	0.000000	3.869041	3.255414	0.401300	0.429594	3.326576	4.724754	2.500068	2.321056	1.915394	1.681979	1.315541	2.027086	2.120673	1.883617	0.000000	0.000000	35137.000000		1
7654.070801	356.535706	1.640549	2.972724	805.167297	25072.769531	128.659744	75.116791	5.316366	12.862274	0.000000	16.266722	18.622698	32.570450	0.296830	0.000000	3.883893	2.552103	0.214989	0.473155	2.905886	4.399202	2.109443	1.875737	0.725615	1.109318	0.000000	1.211300	1.270043	1.512824	0.000000	0.000000	35160.000000		1
13721.305664	2205.668701	3.463039	4.955568	1601.108032	57065.777344	279.485413	176.574875	122.122223	68.862968	42.518589	154.267120	252.619873	148.654709	0.643383	99998.000000	4.137395	3.343540	0.539457	0.695093	3.204421	4.756376	2.446359	2.246929	2.086795	1.837986	1.628579	2.188273	2.402467	2.172179	0.000000	4.999991	35246.000000		1
11496.341797	4299.897461	2.901798	3.922516	3737.892334	90996.414062	586.413025	380.271240	217.018112	112.078484	79.865753	426.912781	568.391663	250.396500	2.481501	99998.000000	4.060560	3.633458	0.462667	0.593565	3.572627	4.959024	2.768203	2.580093	2.336496	2.049522	1.902361	2.630339	2.754648	2.398628	0.394715	4.999991	35297.000000		1
7765.853516	2282.873291	2.451572	3.802250	1747.169312	44229.007812	284.098694	176.136993	64.132515	42.808460	21.376476	100.606979	171.033401	130.460648	1.227608	0.000000	3.890189	3.358482	0.389445	0.580041	3.242335	4.645707	2.453469	2.245851	1.807078	1.631530	1.329936	2.002628	2.233081	2.115479	0.089060	0.000000	35327.000000		1
17370.494141	3450.678955	2.291218	3.934851	3994.459229	81356.062500	617.740723	387.844910	161.128433	89.798470	38.164352	212.586777	292.245911	180.306198	3.050510	0.000000	4.239812	3.537905	0.360066	0.594928	3.601458	4.910390	2.790806	2.588658	2.207172	1.953269	1.581658	2.327536	2.465749	2.256011	0.484372	0.000000	35397.000000		1
16243.473633	3269.836182	2.322055	3.604891	3298.943604	76514.109375	528.407898	324.776276	136.251907	76.877609	35.900887	187.935379	243.880569	154.951706	0.318291	0.000000	4.210679	3.514526	0.365873	0.556892	3.518375	4.883741	2.722969	2.511584	2.134343	1.885800	1.555105	2.274009	2.387177	2.190196	0.000000	0.000000	35432.000000		1
15271.463867	3022.082520	2.803118	3.996526	2598.934814	60474.332031	448.088837	273.240845	127.417000	67.021980	50.906361	222.374573	317.187195	163.095856	0.109095	0.000000	4.183881	3.480306	0.447641	0.601683	3.414795	4.781571	2.651364	2.436546	2.105227	1.826217	1.706772	2.347085	2.501316	2.212443	0.000000	0.000000	35586.000000		1
17427.101562	5678.624512	3.025148	3.475374	3809.576904	86961.835938	603.879333	392.630859	177.259476	96.323662	50.752171	289.729584	408.311676	248.062119	0.963651	99998.000000	4.241225	3.754243	0.480747	0.541001	3.580877	4.939329	2.780950	2.593984	2.248610	1.983733	1.705455	2.461993	2.610992	2.394560	0.000000	4.999991	35612.000000		1
6843.750488	3386.293701	2.571838	3.318103	2599.270996	62021.878906	443.506378	276.330750	165.914398	61.366402	44.032707	186.115967	259.441101	112.001389	1.096379	99998.000000	3.835294	3.529725	0.410244	0.520890	3.414852	4.792545	2.646900	2.441429	2.219884	1.787931	1.643775	2.269784	2.414039	2.049223	0.039961	4.999991	35662.000000		1
7595.572266	1667.312744	1.884164	2.948054	2371.863770	55593.199219	361.136658	246.403061	99.314888	35.913223	57.499393	161.051346	262.820892	126.858841	0.134339	0.000000	3.880560	3.222017	0.275119	0.469535	3.375090	4.745022	2.557672	2.391646	1.997014	1.555254	1.759663	2.206964	2.419660	2.103321	0.000000	0.000000	35691.000000		1
10996.127930	2844.030518	1.985928	2.661267	1642.790894	44410.738281	250.951569	163.536835	74.379776	52.571579	29.847507	94.519676	141.599121	94.189720	0.744626	0.000000	4.041240	3.453934	0.297963	0.425088	3.215582	4.647488	2.399590	2.213616	1.871455	1.720751	1.474908	1.975522	2.151061	1.974004	0.000000	0.000000	35717.000000		1
14360.268555	2905.548096	2.985059	3.792999	3294.530762	74172.835938	504.425659	343.584015	153.622620	61.983150	68.409660	265.731934	363.992188	199.320541	1.498977	99998.000000	4.157163	3.463228	0.474953	0.578983	3.517794	4.870245	2.702797	2.536033	2.186455	1.792274	1.835117	2.424444	2.561092	2.299552	0.175795	4.999991	35765.000000		1
13246.329102	3659.013184	2.944971	5.563065	1956.225220	50011.031250	323.974518	202.564636	55.081741	39.169651	13.389594	79.184242	130.161530	90.412140	1.830429	99998.000000	4.122096	3.563364	0.469081	0.745314	3.291419	4.699066	2.510511	2.306564	1.741008	1.592950	1.126767	1.898639	2.114483	1.956227	0.262553	4.999991	35781.000000		1
12543.197266	1394.022583	1.557288	2.559503	1425.192993	45037.613281	248.179291	158.047775	90.538567	48.399281	18.829309	112.537964	136.803909	91.550034	1.400360	0.000000	4.098408	3.144270	0.192369	0.408156	3.153874	4.653575	2.394766	2.198788	1.956834	1.684839	1.274834	2.051299	2.136099	1.961658	0.146240	0.000000	35814.000000		1
10279.236328	2324.300293	3.376694	4.045865	1912.059937	51552.328125	344.336426	200.979584	99.102112	65.973503	40.813282	139.878387	206.030746	134.537354	0.627045	0.000000	4.011961	3.366292	0.528492	0.607011	3.281502	4.712248	2.536983	2.303152	1.996083	1.819370	1.610802	2.145751	2.313932	2.128843	0.000000	0.000000	35876.000000		1
16932.677734	2909.825195	2.513247	3.842339	3999.578369	82883.890625	622.662354	416.687103	195.052643	71.508820	76.729591	341.616577	452.853210	318.195587	2.476003	0.000000	4.228725	3.463867	0.400235	0.584596	3.602014	4.918470	2.794253	2.619810	2.290152	1.854360	1.884963	2.533539	2.655957	2.502694	0.393751	0.000000	35931.000000		1
20022.931641	4096.672852	1.970509	2.972724	1784.772339	46547.582031	308.043915	188.953003	91.389679	65.230324	32.860321	150.045471	214.134811	145.984192	0.729220	0.000000	4.301528	3.612431	0.294578	0.473155	3.251583	4.667897	2.488613	2.276354	1.960897	1.814450	1.516672	2.176223	2.330687	2.164306	0.000000	0.000000	35979.000000		1
19532.111328	3446.870605	1.893416	3.607974	4503.485840	89377.046875	696.135498	467.880249	186.714218	94.115707	69.214516	367.655670	469.434479	263.292694	1.385375	0.000000	4.290749	3.537425	0.277246	0.557263	3.653549	4.951226	2.842694	2.670135	2.271177	1.973662	1.840197	2.565441	2.671575	2.420439	0.141567	0.000000	36017.000000		1
6529.434570	1339.634644	1.640549	3.422950	591.584412	24348.712891	91.864578	64.733841	28.222378	16.316061	7.863534	38.774933	38.078007	58.853153	0.238454	0.000000	3.814876	3.126986	0.214989	0.534401	2.772017	4.386476	1.963148	1.811131	1.450594	1.212615	0.895618	1.588551	1.580674	1.769770	0.000000	0.000000	36049.000000		1
5055.290039	1627.375244	2.371395	4.218554	1478.911743	39657.750000	253.304474	155.583878	55.470291	61.239967	17.327528	94.661530	123.997131	48.525715	0.125390	4090.069092	3.703746	3.211488	0.375004	0.625164	3.169942	4.598328	2.403643	2.191965	1.744060	1.787035	1.238737	1.976174	2.093412	1.685972	0.000000	3.611731	36074.000000		1
16228.501953	3509.766602	2.414567	4.607106	2550.261230	57764.777344	423.551514	262.817810	133.026321	87.886551	49.592686	210.277069	277.860291	173.478806	1.308072	0.000000	4.210279	3.545278	0.382839	0.663428	3.406585	4.761663	2.626906	2.419655	2.123938	1.943922	1.695418	2.322792	2.443826	2.239246	0.116632	0.000000	36137.000000		1
13012.717773	3861.679688	1.813238	2.639680	2732.161621	66398.570312	422.774414	272.756683	146.456009	61.964645	32.252823	162.796738	248.611023	181.441025	2.644440	0.000000	4.114368	3.586776	0.258455	0.421551	3.436506	4.822159	2.626109	2.435776	2.165707	1.792144	1.508568	2.211646	2.395520	2.258735	0.422334	0.000000	36207.000000		1
7498.727539	1213.747192	2.593424	3.022064	1534.699707	44414.476562	246.483246	156.142029	71.746269	36.554638	27.038221	82.924820	101.720207	72.489449	0.291018	0.000000	3.874988	3.084128	0.413874	0.480304	3.186023	4.647524	2.391787	2.193520	1.855799	1.562943	1.431978	1.918684	2.007407	1.860275	0.000000	0.000000	36237.000000		1
13808.368164	2855.921387	4.018112	6.469684	2360.494141	52463.042969	390.598694	255.503174	123.645592	39.333088	32.724636	154.338043	211.026413	154.359634	0.001936	0.000000	4.140142	3.455746	0.604022	0.810883	3.373003	4.719853	2.591731	2.407396	2.092179	1.594758	1.514875	2.188473	2.324337	2.188534	0.000000	0.000000	36298.000000		1
15861.755859	3320.878174	3.136162	5.482887	2777.354004	61273.085938	443.725342	292.363098	131.000305	50.163177	52.220032	212.346252	264.806824	183.519455	0.932398	99998.000000	4.200351	3.521253	0.496399	0.739009	3.443631	4.787270	2.647114	2.465923	2.117272	1.700385	1.717837	2.327044	2.422929	2.263682	0.000000	4.999991	36345.000000		1
11998.081055	2642.865967	1.282835	2.861710	1875.804321	49995.218750	336.204620	202.811325	81.065323	62.569057	37.769630	118.076355	182.588165	85.555244	1.052660	0.000000	4.079112	3.422075	0.108171	0.456626	3.273188	4.698928	2.526604	2.307092	1.908835	1.796360	1.577143	2.072163	2.261473	1.932247	0.022288	0.000000	36413.000000		1
20029.292969	4974.869141	0.885033	5.973202	5145.375488	99998.000000	826.346375	535.170532	266.256165	120.339821	85.564499	438.649506	566.643188	356.393860	1.542951	0.000000	4.301666	3.696782	0.000000	0.776207	3.711417	4.999991	2.917162	2.728492	2.425300	2.080409	1.932294	2.642118	2.753310	2.551930	0.188352	0.000000	36554.000000		1
25888.390625	6623.087402	2.137031	3.432201	8171.318848	99998.000000	1317.530518	838.918762	376.425812	143.834824	125.600677	542.568420	717.647705	458.872650	3.878039	0.000000	4.413105	3.821060	0.329811	0.535573	3.912292	4.999991	3.119761	2.923720	2.575679	2.157864	2.098992	2.734454	2.855911	2.661692	0.588612	0.000000	36572.000000		1
23087.453125	7240.205566	2.528666	5.532228	6760.316895	99998.000000	1077.776001	699.842163	313.696411	152.031403	105.710564	512.276855	686.902832	331.437164	0.207989	99998.000000	4.363376	3.859751	0.402891	0.742900	3.829967	4.999991	3.032528	2.845000	2.496510	2.181933	2.024118	2.709505	2.836895	2.520401	0.000000	4.999991	36623.000000		1
21708.478516	3315.500244	2.053770	6.161310	3456.047852	75338.898438	535.852051	348.379211	146.502258	97.106934	46.037136	238.931168	351.089813	158.982147	1.082798	0.000000	4.336629	3.520549	0.312552	0.789673	3.538580	4.877019	2.729045	2.542052	2.165844	1.987250	1.663108	2.378273	2.545418	2.201348	0.034548	0.000000	36689.000000		1
3899.677490	391.801331	2.615010	3.305768	452.205627	22465.625000	88.287437	58.054466	34.556377	13.290914	17.777754	38.161266	66.843124	46.656967	0.241423	99998.000000	3.591029	2.593066	0.417473	0.519272	2.655336	4.351519	1.945899	1.763836	1.538528	1.123555	1.249877	1.581623	1.825057	1.668916	0.000000	4.999991	36799.000000		1
34558.976562	9749.110352	1.933504	5.004908	8991.836914	99998.000000	1474.332397	926.259521	418.950592	187.041092	175.702179	848.438293	1089.719238	667.145264	1.701240	0.000000	4.538561	3.988965	0.286345	0.699396	3.953848	4.999991	3.168595	2.966733	2.622163	2.271937	2.244777	2.928620	3.037315	2.824220	0.230766	0.000000	36841.000000		1
23624.892578	4929.812988	2.047602	3.089906	4635.923340	97463.601562	773.050110	475.527924	213.296036	133.852768	57.761509	335.994934	470.100555	294.512482	2.249793	0.000000	4.373370	3.692831	0.311246	0.489945	3.666136	4.988842	2.888208	2.677176	2.328983	2.126627	1.761639	2.526333	2.672191	2.469104	0.352142	0.000000	36870.000000		1
7328.067383	1557.392944	1.908834	2.121612	563.584106	29452.220703	110.243660	68.536095	48.328354	47.464909	24.469467	61.122787	99.499916	65.806984	0.761217	0.000000	3.864990	3.192398	0.280768	0.326666	2.750959	4.469118	2.042354	1.835919	1.684202	1.676373	1.388625	1.786203	1.997823	1.818272	0.000000	0.000000	36949.000000		1
11553.510742	2928.120850	2.627345	2.997394	2665.885986	63928.230469	449.091034	275.374786	121.681244	51.341167	49.265812	215.457748	270.369873	273.250092	1.697109	0.000000	4.062714	3.466589	0.419517	0.476744	3.425842	4.805693	2.652334	2.439924	2.085224	1.710466	1.692546	2.333362	2.431958	2.436560	0.229710	0.000000	36982.000000		1
11073.733398	2430.618408	2.519415	4.138377	3375.975342	79369.992188	611.061340	346.778748	168.665085	88.746918	55.741661	261.534973	364.510254	215.975815	1.506824	99998.000000	4.044294	3.385717	0.401300	0.616830	3.528399	4.899656	2.786085	2.540052	2.227025	1.948153	1.746180	2.417530	2.561710	2.334405	0.178062	4.999991	37045.000000		1
7445.939941	502.751190	3.746742	3.527797	732.159729	30040.333984	144.463913	71.197357	44.442844	11.514681	9.476329	19.529318	46.049469	24.669910	0.551840	0.000000	3.871920	2.701353	0.573654	0.547504	2.864606	4.477705	2.159759	1.852464	1.647802	1.061252	0.976640	1.290687	1.663225	1.392168	0.000000	0.000000	37103.000000		1
17744.912109	2539.588379	2.056854	2.343642	2657.180664	68413.710938	447.382660	276.716217	139.563843	125.785706	47.757862	230.130173	323.126495	236.109543	1.785152	0.000000	4.249074	3.404763	0.313203	0.369891	3.424421	4.835143	2.650679	2.442035	2.144773	2.099631	1.679045	2.361974	2.509372	2.373114	0.251675	0.000000	37137.000000		1
15233.940430	3538.892334	2.457740	2.738360	2344.757812	71601.476562	344.694153	234.172958	155.352585	50.116920	52.047344	295.897064	409.156616	172.806549	0.994748	0.000000	4.182812	3.548867	0.390536	0.437491	3.370098	4.854922	2.537434	2.369537	2.191319	1.699984	1.716399	2.471141	2.611890	2.237560	0.000000	0.000000	37189.000000		1
19705.972656	4317.483887	3.031315	5.976286	5146.645996	99998.000000	806.863342	529.548889	266.660126	122.590950	73.738358	361.898315	443.953522	363.067078	2.110981	99998.000000	4.294598	3.635231	0.481631	0.776431	3.711524	4.999991	2.906800	2.723906	2.425958	2.088458	1.867693	2.558587	2.647337	2.559987	0.324484	4.999991	37294.000000		1
6564.712402	780.321594	3.475374	3.194753	338.674683	25787.294922	64.653664	41.399193	37.683289	18.924904	9.325226	10.521717	15.918260	28.876129	0.408451	99998.000000	3.817216	2.892274	0.541001	0.504437	2.529783	4.411406	1.810593	1.616992	1.576149	1.277034	0.969659	1.022087	1.201896	1.460539	0.000000	4.999991	37330.000000		1
17700.904297	2712.573730	3.660398	4.230890	3103.283447	70383.710938	532.065186	328.782043	153.860062	78.746353	57.154015	233.901581	287.857758	196.209045	0.875378	0.000000	4.247995	3.433382	0.563528	0.626432	3.491822	4.847472	2.725965	2.516908	2.187126	1.896230	1.757047	2.369033	2.459178	2.292719	0.000000	0.000000	37369.000000		1
5443.443359	2441.815430	2.229543	3.978023	1136.659912	40765.566406	202.638641	123.294044	59.901627	62.599895	18.150887	96.339081	115.433594	63.799473	0.316784	99998.000000	3.735874	3.387713	0.348216	0.599667	3.055630	4.610293	2.306722	2.090942	1.777439	1.796574	1.258898	1.983803	2.062332	1.804817	0.000000	4.999991	37412.000000		1
28720.080078	5861.971680	1.483278	2.830872	6621.360840	99998.000000	1049.602905	682.622559	295.588684	137.528580	104.245789	493.956360	716.352539	410.642975	1.464319	99998.000000	4.458186	3.768044	0.171223	0.451920	3.820947	4.999991	3.021025	2.834181	2.470688	2.138393	2.018059	2.693689	2.855127	2.613464	0.165636	4.999991	37574.000000		1
7968.704590	2016.031250	1.384599	1.942755	2058.441895	54116.710938	352.249298	215.201797	95.870354	67.404358	28.351894	134.518845	207.384521	138.715820	0.821136	0.000000	3.901388	3.304497	0.141324	0.288418	3.313539	4.733331	2.546850	2.332846	1.981684	1.828688	1.452582	2.128783	2.316776	2.142126	0.000000	0.000000	37611.000000		1
37332.386719	5023.971680	2.343642	3.950269	6265.226074	99998.000000	992.103516	638.278442	313.764252	128.302032	108.072708	514.318298	724.650879	449.050964	2.986763	99998.000000	4.572086	3.701047	0.369891	0.596627	3.796937	4.999991	2.996557	2.805010	2.496603	2.108233	2.033716	2.711232	2.860129	2.652296	0.475201	4.999991	37639.000000		1
17631.248047	1991.074463	2.673601	4.307983	2556.623047	66269.351562	435.004517	274.381836	133.325439	94.084869	55.695404	281.977081	344.533783	239.082260	0.521573	0.000000	4.246283	3.299088	0.427097	0.634274	3.407667	4.821313	2.638494	2.438355	2.124913	1.973520	1.745819	2.450214	2.537232	2.378547	0.000000	0.000000	37718.000000		1
6618.659180	892.659119	1.853327	2.429986	817.307922	26772.650391	132.061111	91.969421	41.784660	8.239750	24.173428	28.617096	49.022194	48.325272	0.263564	0.000000	3.820770	2.950686	0.267952	0.385604	2.912386	4.427691	2.120775	1.963643	1.621017	0.915914	1.383338	1.456626	1.690393	1.684174	0.000000	0.000000	37739.000000		1
8356.121094	2553.687256	3.398280	4.496091	4206.867188	97706.468750	702.549683	430.665710	234.422729	108.686371	56.953571	364.571930	480.304657	245.727722	2.020523	0.000000	3.922005	3.407168	0.531259	0.652835	3.623959	4.989923	2.846677	2.634140	2.370000	2.036175	1.755521	2.561783	2.681517	2.390454	0.305464	0.000000	37776.000000		1
7185.111328	2231.689453	1.427771	2.479326	2704.750244	64986.617188	434.483368	273.398102	119.704575	53.731064	40.400063	182.625183	244.740921	172.855896	1.070173	0.000000	3.856433	3.348634	0.154659	0.394334	3.432127	4.812824	2.637973	2.436795	2.078111	1.730225	1.606382	2.261561	2.388707	2.237684	0.029454	0.000000	37803.000000		1
24318.628906	3788.480957	1.877997	3.959521	4644.437500	94691.226562	753.459167	472.644653	229.285233	140.010986	67.173080	298.034088	396.559540	185.434464	1.258721	0.000000	4.385939	3.578465	0.273695	0.597643	3.666933	4.976310	2.877060	2.674535	2.360376	2.146162	1.827195	2.474266	2.598308	2.268190	0.099929	0.000000	37830.000000		1
9238.656250	3323.194092	2.081524	3.762161	3900.688965	84912.796875	640.677551	396.266602	169.648804	68.273979	69.223770	332.362274	377.761078	241.885391	0.626624	0.000000	3.965609	3.521556	0.318381	0.575437	3.591141	4.928973	2.806639	2.597987	2.229551	1.834255	1.840255	2.521612	2.577217	2.383610	0.000000	0.000000	37858.000000		1
8023.545898	1298.300293	3.956437	4.218554	974.723572	31945.041016	184.281143	111.936630	50.533226	36.631733	17.605064	55.325356	64.320625	42.225636	0.233921	99998.000000	3.904366	3.113375	0.597304	0.625164	2.988881	4.504404	2.265481	2.048972	1.703577	1.563857	1.245638	1.742924	1.808350	1.625576	0.000000	4.999991	37907.000000		1
7788.204102	1080.585205	1.581958	2.830872	856.940186	33406.843750	145.463043	99.740448	56.771629	38.586823	22.267677	58.618790	93.178253	70.781059	0.369732	99998.000000	3.891437	3.033659	0.199195	0.451920	2.932950	4.523836	2.162753	1.998871	1.754131	1.586439	1.347675	1.768037	1.969315	1.849917	0.000000	4.999991	37967.000000		1
9362.480469	2516.454102	2.507080	3.962604	1495.160034	42971.769531	258.882965	158.713867	71.928207	57.733757	27.553205	120.386078	172.384079	115.279404	0.498642	0.000000	3.971391	3.400789	0.399168	0.597981	3.174688	4.633183	2.413104	2.200615	1.856899	1.761430	1.440172	2.080576	2.236497	2.061752	0.000000	0.000000	37992.000000		1
18047.435547	2717.458496	2.969640	4.502259	2932.984131	63402.285156	468.512421	299.184326	108.630867	80.433159	42.561764	185.918610	237.891937	140.470474	1.404389	99998.000000	4.256415	3.434163	0.472704	0.653430	3.467310	4.802105	2.670721	2.475939	2.035953	1.905435	1.629020	2.269323	2.376380	2.147585	0.147487	4.999991	38043.000000		1
18764.417969	4644.048828	1.156402	2.541001	4583.070801	99998.000000	741.691589	478.500671	242.428116	118.122612	77.722549	390.527771	516.393616	304.050476	1.531422	0.000000	4.273335	3.666897	0.063109	0.405005	3.661157	4.999991	2.870223	2.679883	2.384583	2.072333	1.890547	2.591652	2.712981	2.482946	0.185095	0.000000	38100.000000		1
11807.715820	4215.514160	2.599592	4.082870	2433.248779	58944.156250	393.774933	251.309296	95.654495	58.698967	42.595684	170.524582	240.735153	119.353027	0.070383	0.000000	4.072166	3.624851	0.414905	0.610966	3.386187	4.770441	2.595248	2.400208	1.980705	1.768631	1.629366	2.231787	2.381540	2.076833	0.000000	0.000000	38136.000000		1
10180.340820	2940.159912	2.457740	3.947186	2595.539795	66225.429688	414.380493	264.220917	120.469337	47.992226	45.263119	199.422302	248.604843	232.134598	1.984467	0.000000	4.007762	3.468371	0.390536	0.596288	3.414228	4.821025	2.617399	2.421967	2.080877	1.681171	1.655744	2.299774	2.395509	2.365740	0.297644	0.000000	38169.000000		1
12673.003906	3074.321045	1.921169	1.301338	3286.105957	72703.351562	511.083435	348.891113	150.097900	94.069450	43.323444	190.319107	268.710815	163.028015	1.496253	0.000000	4.102880	3.487749	0.283566	0.114390	3.516682	4.861555	2.708492	2.542690	2.176375	1.973449	1.636723	2.279482	2.429285	2.212262	0.175005	0.000000	38212.000000		1
17623.292969	4830.599609	2.143198	4.588603	6662.210938	99998.000000	1040.351685	686.979919	265.805939	175.125519	124.327095	541.112915	818.553772	420.917999	2.751296	99998.000000	4.246087	3.684001	0.331062	0.661681	3.823618	4.999991	3.017180	2.836944	2.424565	2.243350	2.094566	2.733288	2.913047	2.624197	0.439537	4.999991	38313.000000		1
10185.570312	2064.704834	2.109277	1.800903	1550.365112	45785.386719	228.279922	158.843384	87.359238	22.181334	16.439411	95.352287	129.257996	90.538567	0.967215	99998.000000	4.007985	3.314858	0.324134	0.255490	3.190434	4.660727	2.358468	2.200969	1.941309	1.345988	1.215886	1.979331	2.111457	1.956834	0.000000	4.999991	38338.000000		1
17337.109375	4102.535156	2.322055	3.644979	3450.993652	80849.890625	546.996643	354.096466	154.634079	54.057941	57.801598	231.453094	324.174957	175.301300	0.475025	0.000000	4.238976	3.613052	0.365873	0.561695	3.537944	4.907680	2.737985	2.549122	2.189305	1.732859	1.761940	2.364463	2.510779	2.243785	0.000000	0.000000	38370.000000		1
11392.657227	1824.645142	3.092990	4.440584	1507.165039	47773.101562	232.575577	156.949966	100.745743	53.684807	36.323360	148.142807	216.271851	134.062454	1.192524	99998.000000	4.056625	3.261178	0.490378	0.647440	3.178161	4.679183	2.366564	2.195761	2.003227	1.729851	1.560186	2.170681	2.335000	2.127307	0.076467	4.999991	38401.000000		1
24187.687500	5281.362305	2.661267	2.482410	6470.905273	99998.000000	1032.361694	656.882629	306.387939	101.430336	84.586952	498.548035	628.191528	352.952393	2.785010	0.000000	4.383595	3.722746	0.425088	0.394873	3.810965	4.999991	3.013832	2.817488	2.486272	2.006168	1.927303	2.697707	2.798092	2.547716	0.444827	0.000000	38437.000000		1
18019.919922	2343.518066	3.086823	2.414567	2191.955322	62414.527344	372.898010	235.850510	146.782883	59.756691	42.012856	178.998703	255.102295	151.575012	0.861147	0.000000	4.255753	3.369868	0.489512	0.382839	3.340832	4.795286	2.571590	2.372637	2.166675	1.776386	1.623382	2.252850	2.406714	2.180628	0.000000	0.000000	38511.000000		1
8778.093750	2614.227295	3.247177	4.196969	2100.433105	53519.199219	339.433289	220.505829	108.828224	107.844513	38.312370	185.749008	248.577103	117.542870	1.620840	0.000000	3.943400	3.417343	0.511506	0.622936	3.322309	4.728509	2.530754	2.343420	2.036741	2.032798	1.583339	2.268927	2.395461	2.070196	0.209740	0.000000	38572.000000		1
18444.017578	6132.063965	2.322055	4.249392	5109.754883	99998.000000	827.031006	511.484314	219.744141	125.094948	102.324615	468.675873	680.244995	405.086090	3.232740	0.000000	4.265855	3.787607	0.365873	0.628327	3.708400	4.999991	2.917522	2.708832	2.341917	2.097240	2.009980	2.670873	2.832665	2.607547	0.509571	0.000000	38626.000000		1
7291.679199	1463.678101	2.047602	4.175382	1851.396606	52089.261719	314.892914	206.416214	107.644066	85.629257	26.637335	132.835129	137.602585	117.092644	0.475743	99998.000000	3.862828	3.165446	0.311246	0.620696	3.267499	4.716748	2.498163	2.314744	2.031990	1.932622	1.425491	2.123313	2.138627	2.068530	0.000000	4.999991	38715.000000		1
7880.293945	1580.391479	2.402232	4.650278	1096.784058	33280.824219	190.460953	124.925339	75.631775	20.500694	15.501955	54.720943	67.509209	48.146412	1.523018	0.000000	3.896542	3.198765	0.380615	0.667479	3.040121	4.522194	2.279806	2.096651	1.878704	1.311769	1.190386	1.738154	1.829363	1.682564	0.182705	0.000000	38738.000000		1
8712.447266	1731.426758	2.473158	3.484625	1259.297119	32972.316406	224.067535	136.634293	46.505863	34.809242	17.210346	78.175858	81.469292	53.644718	0.866136	0.000000	3.940140	3.238404	0.393252	0.542156	3.100128	4.518149	2.350379	2.135560	1.667508	1.541695	1.235790	1.893073	1.910994	1.729527	0.000000	0.000000	38757.000000		1
6889.127930	972.950439	2.118529	5.482887	1870.750122	51921.074219	302.551788	202.077408	108.134384	80.624352	44.936241	179.177551	246.002182	106.459915	0.841874	0.000000	3.838164	2.988091	0.326034	0.739009	3.272016	4.715343	2.480800	2.305518	2.033964	1.906466	1.652597	2.253284	2.390939	2.027186	0.000000	0.000000	38871.000000		1
4150.033691	103.650627	2.411484	3.194753	77.691711	18366.832031	27.753649	16.282141	13.775061	19.945621	17.259686	12.661831	30.686285	48.679901	0.237787	0.000000	3.618052	2.015572	0.382284	0.504437	1.890375	4.264034	1.443320	1.211712	1.139094	1.299848	1.237033	1.102497	1.486944	1.687350	0.000000	0.000000	38939.000000		0
26327.626953	2672.836670	4.397411	4.061284	4263.305664	98328.460938	685.638489	441.384766	224.135376	128.042999	72.569626	345.754944	449.883575	331.168884	2.754160	99998.000000	4.420412	3.426972	0.643197	0.608663	3.629746	4.992679	2.836095	2.644817	2.350510	2.107356	1.860755	2.538768	2.653100	2.520050	0.439989	4.999991	39000.000000		1
9412.246094	2474.305664	1.958174	3.614142	1773.646240	44750.707031	287.663483	187.670166	92.450485	57.005993	28.688021	120.608109	150.696152	108.640114	2.102242	99998.000000	3.973693	3.393453	0.291851	0.558005	3.248867	4.650800	2.458885	2.273395	1.965909	1.755921	1.457701	2.081377	2.178102	2.035990	0.322683	4.999991	39061.000000		1
11768.314453	2710.075928	2.574922	3.867008	1357.363159	45019.234375	204.797256	141.919830	78.049431	35.752869	35.259468	149.256042	182.948975	119.710739	1.372282	0.000000	4.070714	3.432981	0.410764	0.587375	3.132696	4.653398	2.311324	2.152043	1.892370	1.553311	1.547276	2.173932	2.262330	2.078133	0.137443	0.000000	39086.000000		1
15038.098633	3547.977051	2.861710	3.700486	3553.854736	78091.468750	595.750549	370.745575	146.489929	91.525368	68.270889	225.742004	304.661041	172.279236	0.518120	99998.000000	4.177193	3.549981	0.456626	0.568259	3.550700	4.892603	2.775064	2.569076	2.165808	1.961542	1.834236	2.353612	2.483817	2.236233	0.000000	4.999991	39120.000000		1
19119.291016	8228.182617	3.034399	4.822968	7239.714844	99998.000000	1127.673950	729.365906	349.591125	177.500000	122.557030	577.362244	792.530090	436.219513	2.172897	99998.000000	4.281472	3.915304	0.482073	0.683314	3.859721	4.999991	3.052184	2.862946	2.543561	2.249198	2.088338	2.761448	2.899016	2.639705	0.337039	4.999991	39193.000000		1
24326.826172	5407.721191	4.459086	5.729587	4322.186523	98261.890625	713.200928	458.416260	234.832870	93.122742	81.851677	402.797943	500.981110	334.668915	2.144384	99998.000000	4.386086	3.733014	0.649246	0.758123	3.635704	4.992385	2.853212	2.661260	2.370759	1.969056	1.913028	2.605087	2.699821	2.524615	0.331303	4.999991	39249.000000		1
16056.126953	2148.042969	3.296517	4.600938	2482.896973	58509.433594	381.427643	258.167511	133.041748	61.875217	50.305031	211.855942	297.309418	206.844864	0.109327	0.000000	4.205641	3.332043	0.518055	0.662846	3.394959	4.767226	2.581412	2.411901	2.123988	1.791517	1.701611	2.326041	2.473209	2.315645	0.000000	0.000000	39329.000000		1
15248.054688	2963.318848	2.550252	5.088169	2182.920166	51785.695312	356.939667	228.899765	80.935806	55.242096	30.245310	132.165955	156.971558	54.835041	0.077796	0.000000	4.183215	3.471778	0.406583	0.706562	3.339038	4.714210	2.552595	2.359645	1.908141	1.742270	1.480658	2.121119	2.195821	1.739058	0.000000	0.000000	39402.000000		1
10686.493164	3210.767090	2.281967	3.484625	2276.301758	52003.398438	373.915649	235.286179	77.127388	51.442928	36.270935	113.450752	187.121262	121.749092	1.751881	99998.000000	4.028835	3.506609	0.358309	0.542156	3.357230	4.716032	2.572774	2.371596	1.887209	1.711326	1.559559	2.054807	2.272123	2.085466	0.243505	4.999991	39421.000000		1
8819.816406	1698.039185	2.790784	3.429117	921.562988	35701.070312	151.775452	105.016724	63.845726	35.265636	26.131601	67.651062	101.976158	85.216034	1.260086	99998.000000	3.945460	3.229948	0.445726	0.535182	2.964525	4.552681	2.181201	2.021258	1.805132	1.547352	1.417166	1.830275	2.008499	1.930521	0.100400	4.999991	39470.000000		1
16393.828125	3393.309082	3.031315	5.378040	3165.747803	76348.585938	509.698853	321.103546	163.351807	65.652802	54.505081	265.920044	363.794830	198.364578	1.916336	0.000000	4.214680	3.530623	0.481631	0.730624	3.500476	4.882801	2.707314	2.506645	2.213124	1.817253	1.736437	2.424751	2.560857	2.297464	0.282472	0.000000	39503.000000		1
8803.919922	1792.355347	1.585042	4.110624	1736.832642	47752.023438	273.052734	177.142288	84.195320	26.763769	36.397369	148.688629	207.409180	95.432465	1.021753	0.000000	3.944676	3.253424	0.200041	0.613908	3.239758	4.678992	2.436247	2.248322	1.925288	1.427547	1.561070	2.172278	2.316828	1.979696	0.009346	0.000000	39528.000000		1
31481.585938	6335.994629	2.352893	5.048080	6515.754883	99998.000000	1007.139832	660.391907	270.934204	110.558205	96.786224	475.672882	654.366272	387.656799	2.506928	0.000000	4.498056	3.801815	0.371602	0.703126	3.813965	4.999991	3.003090	2.819802	2.432864	2.043591	1.985813	2.677308	2.815821	2.588447	0.399142	0.000000	39548.000000		1
7419.857910	1063.143555	1.853327	4.878475	904.842957	29954.291016	149.067932	90.026672	19.908617	19.267200	10.947272	6.167478	24.386206	44.634033	0.296847	0.000000	3.870396	3.026592	0.267952	0.688284	2.956573	4.476459	2.173384	1.954371	1.299041	1.284819	1.039306	0.790108	1.387144	1.649666	0.000000	0.000000	39592.000000		1
17457.810547	4291.010254	3.290349	4.489923	4401.728516	99998.000000	703.413147	444.113892	231.203308	125.267639	74.327354	349.874817	476.416046	240.988022	0.955640	0.000000	4.241990	3.632560	0.517242	0.652239	3.643623	4.999991	2.847210	2.647494	2.363994	2.097839	1.871149	2.543913	2.677986	2.381995	0.000000	0.000000	39623.000000		1
7916.820801	460.359009	2.932636	3.907097	947.756287	30082.818359	167.681381	110.126480	53.225330	14.579917	11.940236	35.749783	46.592209	52.383469	0.624178	0.000000	3.898551	2.663097	0.467258	0.591854	2.976697	4.478319	2.224485	2.041892	1.726118	1.163755	1.077013	1.553273	1.668313	1.719194	0.000000	0.000000	39660.000000		1
2924.062744	165.365494	2.352893	4.326486	306.027161	22166.472656	55.211258	42.820797	26.874783	28.302555	12.532314	14.071100	31.210520	16.683027	0.606684	0.000000	3.465987	2.218445	0.371602	0.636135	2.485760	4.345696	1.742028	1.631655	1.429345	1.451826	1.098031	1.148328	1.494301	1.222275	0.000000	0.000000	39699.000000		0
10542.279297	2553.613281	2.920300	4.755125	2327.898926	55437.457031	365.521729	242.406540	111.174950	62.895935	56.765465	214.591217	272.152283	169.368179	0.644108	0.000000	4.022934	3.407155	0.465428	0.677162	3.366964	4.743804	2.562913	2.384544	2.046007	1.798623	1.754084	2.331612	2.434812	2.228832	0.000000	0.000000	39803.000000		1
4503.485840	0.000000	2.451572	3.552467	177.857712	21774.593750	50.591820	29.203007	10.580308	64.403885	17.694492	33.489403	44.396587	27.247915	0.235311	99998.000000	3.653549	0.000000	0.389445	0.550530	2.250073	4.337950	1.704080	1.465428	1.024498	1.808912	1.247838	1.524907	1.647350	1.435333	0.000000	4.999991	39907.000000		0
7954.855469	683.954773	1.233495	1.822490	1581.017456	43590.390625	261.871094	169.130737	76.581566	44.630951	24.694580	96.129387	119.127914	107.462128	1.470148	99998.000000	3.900632	2.835027	0.091138	0.260665	3.198937	4.639391	2.418087	2.228223	1.884124	1.649636	1.392602	1.982856	2.076014	2.031255	0.167361	4.999991	39933.000000		1
14953.946289	2937.202637	4.326486	5.004908	2829.308838	65346.167969	462.280182	290.586884	118.313805	69.131256	36.733498	194.041183	273.644806	156.977722	1.116550	99998.000000	4.174756	3.467934	0.636135	0.699396	3.451680	4.815220	2.664905	2.463276	2.073035	1.839674	1.565062	2.287894	2.437187	2.195838	0.047878	4.999991	39981.000000		1
11250.447266	2435.080566	1.816322	3.984190	2130.530518	50562.101562	346.343964	230.090088	103.070885	48.473289	36.758167	110.570534	167.539520	93.801163	1.117006	99998.000000	4.051170	3.386513	0.259193	0.600340	3.328488	4.703825	2.539508	2.361898	2.013136	1.685503	1.565354	2.043639	2.224117	1.972208	0.048055	4.999991	40024.000000		1
12294.668945	3308.660400	1.477111	2.830872	2213.325684	61534.421875	382.784485	233.759735	126.772499	49.096203	35.722031	188.428772	243.131210	172.775711	1.011778	0.000000	4.089717	3.519652	0.169413	0.451920	3.345045	4.789118	2.582954	2.368770	2.103025	1.691048	1.552936	2.275147	2.385841	2.237483	0.005085	0.000000	40052.000000		1
9104.498047	1447.272583	2.568754	3.669649	2088.634766	53366.558594	344.539978	219.694794	95.198097	29.249262	23.892807	95.158012	124.447365	133.054077	0.466921	0.000000	3.959256	3.160550	0.409723	0.564625	3.319863	4.727269	2.537240	2.341820	1.978628	1.466115	1.378267	1.978445	2.094986	2.124028	0.000000	0.000000	40091.000000		1
9433.588867	1098.625122	2.198706	5.193016	1477.292847	42906.363281	254.223419	158.430161	55.309937	51.285660	31.629908	101.778801	194.010345	116.460480	1.315629	0.000000	3.974677	3.040849	0.342167	0.715420	3.169466	4.632522	2.405216	2.199838	1.742803	1.709996	1.500098	2.007657	2.287825	2.066179	0.119133	0.000000	40148.000000		1
10905.617188	3117.758545	2.463907	3.934851	3346.266602	59163.187500	524.849243	344.265503	115.140640	48.436283	39.015461	148.987747	217.736633	115.880737	0.622308	99998.000000	4.037650	3.493842	0.391624	0.594928	3.524560	4.772051	2.720035	2.536894	2.061229	1.685171	1.591237	2.173151	2.337931	2.064011	0.000000	4.999991	40199.000000		1
6029.464844	1597.271851	2.895631	4.681116	2058.404785	48667.218750	341.887939	224.804550	92.179115	47.156532	39.678467	146.058197	171.369537	154.695755	0.688040	0.000000	3.780279	3.203379	0.461743	0.670349	3.313531	4.687236	2.533884	2.351805	1.964633	1.673542	1.598555	2.164526	2.233934	2.189478	0.000000	0.000000	40258.000000		1
1377.450562	76.415047	2.500912	4.181550	0.000000	16985.464844	5.279361	4.073619	2.463907	26.458479	6.922994	1.427771	19.846943	95.623657	0.265493	0.000000	3.139076	1.883179	0.398098	0.621337	0.000000	4.230077	0.722581	0.609980	0.391624	1.422565	0.840294	0.154659	1.297694	1.980565	0.000000	0.000000	40283.000000		0
20293.048828	9803.785156	2.753779	4.079786	7323.756348	99998.000000	1139.222534	757.008545	349.452362	152.423035	118.286049	531.303528	771.289307	403.797089	2.332282	99998.000000	4.307347	3.991394	0.439929	0.610637	3.864734	4.999991	3.056609	2.879101	2.543388	2.183051	2.072933	2.725343	2.887217	2.606163	0.367781	4.999991	40384.000000		1
3834.493408	458.490265	2.994310	5.032661	251.805771	25217.996094	67.709648	29.788916	44.803638	35.244049	12.051251	38.879780	43.542393	44.526104	0.455820	0.000000	3.583708	2.661330	0.476297	0.701798	2.401066	4.401711	1.830651	1.474055	1.651313	1.547086	1.081032	1.589724	1.638912	1.648615	0.000000	0.000000	40425.000000		1
22940.005859	3748.302979	2.285050	4.545431	5551.938477	99998.000000	905.188354	564.839172	251.306198	115.415092	93.733322	429.842346	573.600098	351.848419	1.960433	0.000000	4.360593	3.573835	0.358896	0.657575	3.744445	4.999991	2.956739	2.751925	2.400203	2.062263	1.971894	2.633309	2.758609	2.546355	0.292352	0.000000	40447.000000		1
3348.123047	526.085815	1.396934	2.655099	331.286041	20632.636719	39.218990	22.326269	17.355282	2.380646	0.000000	0.000000	0.000000	7.869701	0.393932	99998.000000	3.524801	2.721057	0.145176	0.424081	2.520203	4.314555	1.593496	1.348816	1.239432	0.376695	0.000000	0.000000	0.000000	0.895958	0.000000	4.999991	40483.000000		1
13274.363281	3685.838623	2.454656	3.540132	3680.324951	80808.898438	641.130859	393.377136	159.518723	85.111191	61.915306	304.559296	389.815430	173.373962	0.753456	99998.000000	4.123013	3.566536	0.389991	0.549019	3.565886	4.907459	2.806947	2.594809	2.202812	1.929987	1.791798	2.483672	2.590859	2.238984	0.000000	4.999991	40523.000000		1
14738.735352	2443.116699	2.793867	3.083739	3011.554688	74722.507812	500.990356	318.016724	177.817627	52.207699	48.667564	231.360580	291.792603	198.053116	1.285776	0.000000	4.168460	3.387944	0.446206	0.489078	3.478791	4.873451	2.699829	2.502450	2.249975	1.717735	1.687240	2.364289	2.465074	2.296782	0.109165	0.000000	40568.000000		1
10248.281250	1468.846436	1.729977	4.428249	2844.110596	66418.835938	450.808685	294.093079	152.188675	37.933071	55.029320	245.625961	360.828278	159.824005	0.547038	99998.000000	4.010651	3.166976	0.238040	0.646232	3.453947	4.822291	2.653992	2.468485	2.182382	1.579018	1.740594	2.390274	2.557301	2.203642	0.000000	4.999991	40601.000000		1
13374.693359	1516.382324	1.791652	1.918085	2373.837402	55897.976562	375.050476	247.821579	107.918518	62.609146	36.014984	130.839951	196.227554	114.560898	1.291356	0.000000	4.126284	3.180809	0.253254	0.282868	3.375451	4.747396	2.574090	2.394139	2.033096	1.796638	1.556483	2.116740	2.292760	2.059036	0.111046	0.000000	40630.000000		1
9012.312500	2263.791016	3.546299	4.656446	2218.195068	54695.898438	391.850677	234.361069	115.186897	33.584999	52.164524	209.207001	264.479950	170.428986	1.661866	0.000000	3.954836	3.354836	0.549775	0.668055	3.346000	4.737955	2.593121	2.369885	2.061403	1.526145	1.717375	2.320576	2.422393	2.231544	0.220596	0.000000	40668.000000		1
10614.795898	2750.571533	3.601807	4.378909	1873.994263	45006.460938	293.380737	203.640854	103.388512	57.123177	32.792477	122.066711	166.432465	123.398888	1.788773	0.000000	4.025912	3.439423	0.556520	0.641366	3.272768	4.653275	2.467432	2.308865	2.014472	1.756812	1.515774	2.086597	2.221238	2.091311	0.252555	0.000000	40730.000000		1
6411.811523	1413.999023	2.161701	3.904013	1549.264160	43595.964844	267.190552	165.399414	58.150063	52.497570	37.735710	115.381172	175.495575	126.868095	0.684565	0.000000	3.806981	3.150449	0.334796	0.591511	3.190125	4.639446	2.426821	2.218534	1.764550	1.720139	1.576753	2.062135	2.244266	2.103352	0.000000	0.000000	40764.000000		1
19876.460938	3257.026367	3.318103	2.621178	3040.776123	72971.648438	507.089996	316.163391	163.049606	55.365444	55.365444	228.520462	323.089478	182.871872	1.328809	99998.000000	4.298339	3.512821	0.520890	0.418496	3.482985	4.863154	2.705085	2.499912	2.212320	1.743239	1.743239	2.358925	2.509323	2.262147	0.123463	4.999991	40797.000000		1
11692.791016	3637.424072	4.591687	7.108018	4537.518066	94670.585938	733.393250	463.109711	200.381348	109.555984	64.379211	319.277985	420.927246	191.281235	2.278458	0.000000	4.067918	3.560794	0.661972	0.851749	3.656818	4.976215	2.865337	2.665684	2.301857	2.039636	1.808746	2.504169	2.624207	2.281672	0.357641	0.000000	40989.000000		1
12000.714844	2143.445068	4.530012	4.801381	2660.548096	60317.546875	406.116058	266.734161	104.211868	68.421997	39.474941	168.162445	212.309250	133.581390	0.401876	99998.000000	4.079207	3.331112	0.656099	0.681366	3.424971	4.780444	2.608650	2.426079	2.017917	1.835196	1.596321	2.225729	2.326969	2.125746	0.000000	4.999991	41009.000000		1
7085.852051	1390.081543	3.015897	4.542347	1169.390747	32102.564453	187.364883	124.968513	40.807114	20.793650	20.978674	47.483410	87.568932	50.998871	0.061994	99998.000000	3.850392	3.143040	0.479416	0.657280	3.067960	4.506540	2.272688	2.096801	1.610736	1.317931	1.321778	1.676542	1.942350	1.707561	0.000000	4.999991	41035.000000		1
11860.712891	4194.553711	2.827788	6.111970	2906.966553	69019.257812	507.201019	302.915649	161.532410	69.448883	56.864143	225.853027	313.252350	235.400284	1.837749	0.000000	4.074111	3.622686	0.451447	0.786181	3.463440	4.838970	2.705180	2.481322	2.208260	1.841665	1.754838	2.353826	2.495894	2.371807	0.264286	0.000000	41093.000000		1
14194.875000	1678.602295	3.395196	4.520761	2305.498779	51413.269531	337.009460	231.739883	93.896759	58.782227	23.858887	102.898193	140.966949	88.811676	0.640582	0.000000	4.152132	3.224948	0.530865	0.655212	3.362765	4.711075	2.527642	2.365001	1.972651	1.769246	1.377650	2.012408	2.149117	1.948470	0.000000	0.000000	41142.000000		1
2096.140625	515.533264	2.920300	4.927814	0.092512	22965.818359	19.245613	0.000000	17.990532	26.665089	0.000000	0.000000	2.118529	17.346031	0.562882	0.000000	3.321420	2.712257	0.465428	0.692654	0.000000	4.361082	1.284332	0.000000	1.255044	1.425943	0.000000	0.000000	0.326034	1.239200	0.000000	0.000000	41167.000000		1
6426.104492	1636.762207	2.618094	4.089037	2186.564941	54318.058594	359.930908	232.677338	93.415695	64.101677	40.816364	124.231499	168.439972	128.511734	0.788791	0.000000	3.807948	3.213986	0.417985	0.611621	3.339762	4.734944	2.556219	2.366754	1.970420	1.806869	1.610834	2.094232	2.226445	2.108943	0.000000	0.000000	41295.000000		1
10324.940430	3145.490723	2.251129	5.621656	2157.605713	55972.804688	360.217682	226.327927	123.608582	48.402363	28.561588	139.859894	228.406357	138.157669	0.516242	99998.000000	4.013887	3.497688	0.352400	0.749864	3.333972	4.747977	2.556565	2.354738	2.092049	1.684867	1.455782	2.145693	2.358708	2.140375	0.000000	4.999991	41323.000000		1
26785.628906	3523.541504	3.157748	4.477589	4736.996094	99998.000000	745.629517	484.896332	205.364670	128.172516	95.848770	386.222870	487.381836	354.315430	2.056324	0.000000	4.427902	3.546979	0.499378	0.651044	3.675503	4.999991	2.872523	2.685649	2.312526	2.107795	1.981587	2.586838	2.687869	2.549390	0.313092	0.000000	41344.000000		1
11518.399414	2363.901611	1.853327	2.796951	1321.067505	42913.382812	227.317795	130.414398	71.329964	24.907358	19.316540	104.489403	152.509384	89.036789	1.076775	0.000000	4.061392	3.373629	0.267952	0.446685	3.120925	4.632593	2.356633	2.115325	1.853272	1.396328	1.285929	2.019072	2.183297	1.949569	0.032125	0.000000	41369.000000		1
15487.670898	1362.852173	3.700486	5.476720	2015.932495	54920.800781	338.276886	219.482025	113.682030	48.969772	42.456917	201.895462	238.684464	145.731323	0.308165	0.000000	4.189986	3.134449	0.568259	0.738521	3.304476	4.739737	2.529272	2.341399	2.055692	1.689928	1.627948	2.305127	2.377824	2.163553	0.000000	0.000000	41431.000000		1
11195.695312	1229.116577	3.426034	6.593033	2762.872559	66470.664062	456.448853	289.143677	129.100723	81.842430	42.863968	208.929474	272.180023	193.393585	1.233956	0.000000	4.049051	3.089593	0.534792	0.819085	3.441361	4.822630	2.659392	2.461114	2.110929	1.912979	1.632092	2.320000	2.434856	2.286442	0.091300	0.000000	41471.000000		1
16595.140625	3252.409912	1.162570	3.040566	2844.363525	68920.617188	460.991180	295.187805	146.283310	51.874653	39.129562	194.969376	235.116577	156.832779	1.260607	99998.000000	4.219981	3.512205	0.065419	0.482955	3.453985	4.838349	2.663693	2.470098	2.165195	1.714955	1.592505	2.289966	2.371283	2.195437	0.100580	4.999991	41505.000000		1
25027.753906	3803.236572	2.886379	2.923384	5202.618652	99998.000000	792.502380	530.301331	231.274246	151.584259	65.791565	381.285797	473.921295	317.279724	1.864562	0.000000	4.398422	3.580153	0.460353	0.465886	3.716222	4.999991	2.899001	2.724523	2.364127	2.180654	1.818170	2.581251	2.675706	2.501442	0.270577	0.000000	41651.000000		1
13822.914062	1585.158936	1.070057	2.874044	2199.439697	59515.949219	371.168060	239.088440	117.798820	75.613274	36.659485	189.933640	237.447891	131.943924	1.794776	0.000000	4.140600	3.200073	0.029407	0.458493	3.342312	4.774633	2.569571	2.378559	2.071141	1.878598	1.564186	2.278602	2.375568	2.120389	0.254010	0.000000	41744.000000		1
15481.777344	4802.476074	3.018980	6.457349	3712.688965	72921.304688	598.991577	387.151062	150.026978	79.569710	69.316277	269.466339	373.539429	223.475464	0.809537	0.000000	4.189821	3.681465	0.479860	0.810054	3.569689	4.862854	2.777421	2.587880	2.176169	1.900748	1.840835	2.430505	2.572336	2.349230	0.000000	0.000000	41823.000000		1
13852.841797	714.206238	0.900452	2.146282	1794.051392	47655.273438	311.395935	194.587006	79.110237	52.855282	28.432072	88.352196	152.950363	119.047737	0.795173	0.000000	4.141539	2.853824	0.000000	0.331687	3.253835	4.678111	2.493313	2.289114	1.898233	1.723088	1.453809	1.946217	2.184551	2.075721	0.000000	0.000000	41882.000000		1
5741.027344	2311.145020	2.966557	2.377563	1199.703857	37008.378906	188.925247	128.746094	64.585823	34.559460	22.936850	88.096245	78.752518	83.054337	0.085653	0.000000	3.758990	3.363827	0.472253	0.376132	3.079074	4.568300	2.276290	2.109734	1.810137	1.538567	1.360534	1.944957	1.896264	1.919362	0.000000	0.000000	41902.000000		1
7555.471191	557.536865	2.519415	4.727372	927.724304	26835.666016	158.149536	97.618835	34.608799	19.054422	11.527016	39.743225	100.906097	32.558113	0.680001	0.000000	3.878262	2.746274	0.401300	0.674620	2.967419	4.428712	2.199068	1.989534	1.539186	1.279996	1.061717	1.599263	2.003917	1.512659	0.000000	0.000000	41924.000000		1
23999.886719	5552.734375	3.055985	4.036614	6079.779297	99998.000000	991.964722	628.910034	292.998352	137.547089	100.967773	507.176331	602.238770	407.858368	3.949707	0.000000	4.380209	3.744507	0.485151	0.606017	3.783888	4.999991	2.996496	2.798589	2.466865	2.138451	2.004183	2.705159	2.779769	2.610509	0.596565	0.000000	41978.000000		1
6682.166016	554.376038	2.463907	3.564802	537.440186	27570.326172	103.027710	64.480980	36.782837	24.506472	19.470726	30.615358	23.208218	33.128605	1.938088	99998.000000	3.824917	2.743804	0.391624	0.552035	2.730330	4.440442	2.012954	1.809432	1.565645	1.389281	1.289382	1.485939	1.365642	1.520203	0.287374	4.999991	42019.000000		1
22860.642578	3876.080811	4.443667	4.443667	4527.313965	96888.429688	709.888977	471.309387	189.764038	108.834389	63.441757	316.690704	424.976196	275.621490	1.223369	0.000000	4.359088	3.588393	0.647742	0.647742	3.655841	4.986272	2.851190	2.673306	2.278214	2.036766	1.802375	2.500635	2.628365	2.440313	0.087558	0.000000	42087.000000		1
19447.531250	6392.103027	2.396065	2.957305	4448.397949	99998.000000	704.914917	447.906891	279.796875	107.838341	118.150368	522.342163	702.349243	488.430298	1.093278	0.000000	4.288865	3.805644	0.379499	0.470896	3.648204	4.999991	2.848137	2.651188	2.446843	2.032773	2.072435	2.717955	2.846553	2.688802	0.038730	0.000000	42158.000000		1
18117.767578	4860.684570	3.432201	4.520761	4224.404297	89859.703125	714.428284	428.843201	189.360062	101.800385	75.113708	335.590942	460.738312	253.236633	2.122261	0.000000	4.258105	3.686697	0.535573	0.655212	3.625766	4.953565	2.853959	2.632298	2.277288	2.007749	1.875719	2.525810	2.663454	2.403527	0.326799	0.000000	42188.000000		1
5993.418945	715.066589	2.260381	2.019849	654.042480	26521.605469	95.774757	63.716209	34.346684	18.422255	6.864402	20.738144	46.564457	45.565323	0.418301	0.000000	3.777675	2.854347	0.354182	0.305319	2.815606	4.423600	1.981251	1.804250	1.535885	1.265343	0.836603	1.316770	1.668055	1.658634	0.000000	0.000000	42235.000000		1
4194.208496	610.352051	2.547168	3.792999	459.958130	26694.455078	72.671387	41.809330	22.221422	32.736969	0.727762	4.511510	15.964516	17.494049	0.509812	0.000000	3.622650	2.785580	0.406058	0.578983	2.662718	4.426421	1.861363	1.621273	1.346772	1.515038	0.000000	0.654322	1.203156	1.242890	0.000000	0.000000	42255.000000		1
7004.768066	3307.044678	1.372264	2.596508	1398.364502	44286.187500	242.841339	147.291702	90.291870	65.874825	37.078876	129.806900	161.825363	76.436630	0.824959	0.000000	3.845394	3.519440	0.137438	0.414390	3.145620	4.646268	2.385323	2.168178	1.955649	1.818720	1.569127	2.113298	2.209047	1.883301	0.000000	0.000000	42280.000000		1
15984.788086	4013.510742	2.599592	3.207088	2546.169189	66444.773438	412.958862	272.796783	151.223465	54.347813	39.000046	190.957443	270.181763	156.246872	1.042908	0.000000	4.203707	3.603524	0.414905	0.506111	3.405887	4.822461	2.615907	2.435839	2.179619	1.735182	1.591065	2.280936	2.431656	2.193811	0.018246	0.000000	42322.000000		1
9909.819336	2345.238770	1.745396	3.496960	1544.546021	39901.175781	250.701797	167.567276	71.419388	35.959476	21.505995	86.930595	161.816101	97.261124	0.311479	99998.000000	3.996066	3.370187	0.241894	0.543691	3.188801	4.600986	2.399158	2.224189	1.853816	1.555813	1.332560	1.939173	2.209022	1.987939	0.000000	4.999991	42362.000000		1
19806.798828	5866.224121	2.920300	3.614142	6385.571777	99998.000000	1016.030273	655.898926	287.570984	189.748611	98.630302	473.184296	610.500122	348.542664	3.363551	0.000000	4.296814	3.768359	0.465428	0.558005	3.805200	4.999991	3.006907	2.816837	2.458745	2.278179	1.994010	2.675030	2.785686	2.542256	0.526798	0.000000	42396.000000		1
15464.866211	3221.202637	4.163047	6.229152	2950.323975	64649.300781	468.123871	299.434113	145.931763	66.670433	55.636814	250.732635	390.173126	221.282928	1.198648	0.000000	4.189346	3.508018	0.619411	0.794429	3.469870	4.810564	2.670361	2.476301	2.164150	1.823933	1.745362	2.399211	2.591257	2.344948	0.078692	0.000000	42433.000000		1
7068.860352	1880.470093	2.735276	3.706654	610.068359	31143.427734	98.682724	67.540047	51.939411	43.733582	13.528362	46.743313	60.916176	38.370960	1.026916	0.000000	3.849349	3.274266	0.437001	0.568982	2.785378	4.493366	1.994241	1.829561	1.715497	1.640815	1.131245	1.669719	1.784733	1.584003	0.011535	0.000000	42482.000000		1
15342.519531	3250.353271	3.006645	4.496091	4271.002930	99298.929688	711.276672	444.705963	223.201004	138.194672	87.090950	407.836792	528.531250	309.884918	0.839800	99998.000000	4.185897	3.511930	0.478082	0.652835	3.630530	4.996944	2.852039	2.648073	2.348696	2.140491	1.939973	2.610487	2.723071	2.491200	0.000000	4.999991	42556.000000		1
10028.543945	2093.907959	1.110146	4.502259	2098.080322	51125.359375	368.346436	216.533966	104.655922	42.305813	24.583565	122.436760	160.422256	76.007996	1.172124	0.000000	4.001238	3.320958	0.045380	0.653430	3.321822	4.708636	2.566257	2.335526	2.019764	1.626400	1.390645	2.087912	2.205265	1.880859	0.068973	0.000000	42579.000000		1
4705.430664	1194.924072	2.692104	3.151581	1396.178101	41122.378906	235.548294	154.282532	68.381905	47.890461	27.957176	134.364670	174.262070	122.769806	0.406203	99998.000000	3.672599	3.077340	0.430092	0.498528	3.144941	4.614078	2.372080	2.188317	1.834941	1.680249	1.446493	2.128285	2.241203	2.089092	0.000000	4.999991	42633.000000		1
13933.972656	3902.847656	2.685936	4.523845	2492.370117	60954.550781	408.567627	260.563599	136.301254	69.960777	50.141594	214.292084	288.289490	124.894501	1.315940	99998.000000	4.144075	3.591382	0.429096	0.655508	3.396613	4.785006	2.611264	2.415914	2.134500	1.844855	1.700198	2.331006	2.459829	2.096543	0.119236	4.999991	42652.000000		1
10752.241211	2091.727783	2.556419	2.207957	1148.853027	41817.859375	205.216644	125.255302	79.495705	50.903275	30.831221	88.968948	123.294044	75.946320	1.099277	0.000000	4.031499	3.320505	0.407632	0.343991	3.060265	4.621362	2.312212	2.097796	1.900344	1.706746	1.488991	1.949238	2.090942	1.880507	0.041107	0.000000	42698.000000		1
10908.824219	4712.529297	2.423819	3.823836	3817.212158	80798.226562	601.557251	374.433716	135.369965	68.338737	44.597031	209.737411	302.588776	160.539444	0.119679	0.000000	4.037778	3.673254	0.384500	0.582499	3.581746	4.907402	2.779277	2.573375	2.131522	1.834667	1.649306	2.321676	2.480853	2.205582	0.000000	0.000000	42727.000000		1
13656.635742	3820.770752	2.895631	6.059546	3425.897949	80099.695312	548.174622	352.736542	196.246048	72.902664	60.869919	292.036224	400.380310	292.603638	1.600728	99998.000000	4.135344	3.582151	0.461743	0.782440	3.534774	4.903631	2.738919	2.547451	2.292801	1.862743	1.784403	2.465437	2.602473	2.466280	0.204318	4.999991	42961.000000		1
10345.631836	3199.520752	1.964342	5.291696	2760.815674	61404.449219	416.946136	294.780762	173.521973	55.568974	69.970032	257.674133	400.919952	276.432495	0.410886	99998.000000	4.014757	3.505085	0.293217	0.723595	3.441037	4.788200	2.620080	2.469499	2.239354	1.744832	1.844912	2.411071	2.603058	2.441589	0.000000	4.999991	43017.000000		1
17552.521484	2938.294189	4.385077	6.019458	4196.009277	89170.351562	685.545959	439.167572	206.585831	90.476898	55.254433	249.702667	383.481415	183.232666	1.433530	99998.000000	4.244339	3.468095	0.641977	0.779557	3.622836	4.950221	2.836037	2.642630	2.315100	1.956538	1.742367	2.397423	2.583744	2.263003	0.156407	4.999991	43067.000000		1
11466.151367	2310.164307	3.253344	4.354239	2882.672852	63862.023438	470.735809	298.734100	102.583656	42.154709	35.481499	164.400284	175.961212	127.941238	1.478699	0.000000	4.059418	3.363643	0.512330	0.638912	3.459795	4.805243	2.672777	2.475285	2.011078	1.624846	1.550002	2.215903	2.245417	2.107011	0.169880	0.000000	43100.000000		1
10999.116211	2306.784668	2.402232	2.867877	2337.945801	56203.976562	371.861877	248.133041	100.440453	40.683765	27.170822	130.568588	171.659409	123.497566	0.729675	99998.000000	4.041358	3.363007	0.380615	0.457561	3.368834	4.749767	2.570382	2.394685	2.001909	1.609421	1.434103	2.115839	2.234668	2.091658	0.000000	4.999991	43153.000000		1
8761.685547	1891.926147	3.315019	4.909312	1111.801880	31892.023438	184.851639	121.952614	55.972942	32.801727	17.398455	42.879387	51.951748	47.104111	0.006887	99998.000000	3.942588	3.276904	0.520486	0.691021	3.046027	4.503682	2.266823	2.086191	1.747978	1.515897	1.240511	1.632249	1.715600	1.673059	0.000000	4.999991	43273.000000		1
12650.714844	2920.905029	2.038351	5.427380	3023.211182	63712.437500	501.841492	314.513611	109.404884	85.185196	42.746788	202.539963	308.614410	176.544037	0.925459	0.000000	4.102115	3.465518	0.309279	0.734590	3.480469	4.804224	2.700567	2.497639	2.039037	1.930364	1.630903	2.306511	2.489416	2.246853	0.000000	0.000000	43301.000000		1
14233.640625	4664.928711	1.316756	3.614142	3618.329590	76025.656250	573.498291	380.570374	147.029587	94.525841	48.938934	219.630035	250.378006	113.669693	1.870979	0.000000	4.153316	3.668845	0.119505	0.558005	3.558508	4.880960	2.758532	2.580435	2.167405	1.975551	1.689654	2.341692	2.398596	2.055645	0.272069	0.000000	43359.000000		1
21350.320312	5333.739258	2.303553	2.466991	5233.928223	99998.000000	827.718628	538.824768	257.350342	160.391418	102.133430	456.091125	640.967407	447.028015	2.592804	0.000000	4.329404	3.727032	0.362398	0.392168	3.718828	4.999991	2.917883	2.731447	2.410525	2.205181	2.009168	2.659052	2.806836	2.650335	0.413770	0.000000	43390.000000		1
6668.902832	1120.553589	2.519415	4.718120	797.960571	29063.294922	138.953262	88.238098	43.835346	33.606586	16.491835	69.424210	122.751305	87.905060	0.196821	0.000000	3.824054	3.049433	0.401300	0.673769	2.901981	4.463345	2.142869	1.945656	1.641824	1.526424	1.217269	1.841511	2.089026	1.944014	0.000000	0.000000	43434.000000		1
20404.083984	6260.751465	1.048471	3.290349	7075.373535	99998.000000	1137.628174	722.082092	323.422516	128.585739	105.183243	476.095337	673.766052	382.531616	2.397542	99998.000000	4.309717	3.796627	0.020557	0.517242	3.849749	4.999991	3.056000	2.858587	2.509770	2.109193	2.021947	2.677694	2.828509	2.582667	0.379766	4.999991	43456.000000		1
19433.521484	7498.986328	1.572707	2.883296	5494.759766	99998.000000	857.396545	561.533386	271.591034	102.737839	95.250519	441.690063	561.576599	258.096588	3.021025	0.000000	4.288551	3.875003	0.196648	0.459889	3.739949	4.999991	2.933182	2.749376	2.433915	2.011730	1.978867	2.645118	2.749409	2.411782	0.480154	0.000000	43479.000000		1
8687.095703	2429.017822	1.989012	2.951138	1040.552124	34967.253906	174.773972	119.627480	59.950966	32.820232	21.197620	66.581001	101.936066	42.185547	0.722943	99998.000000	3.938875	3.385431	0.298637	0.469990	3.017264	4.543662	2.242477	2.077831	1.777796	1.516142	1.326287	1.823350	2.008328	1.625164	0.000000	4.999991	43528.000000		1
4285.949707	974.390503	1.239663	2.334390	155.198410	21004.781250	53.789654	25.521023	19.261032	6.932245	6.741053	0.774018	29.677902	11.477675	0.207986	99998.000000	3.632047	2.988733	0.093304	0.368173	2.190887	4.322318	1.730699	1.406898	1.284680	0.840874	0.828728	0.000000	1.472433	1.059854	0.000000	4.999991	43553.000000		1
21831.583984	7368.772461	2.482410	5.532228	7773.411621	99998.000000	1293.872070	801.642578	367.356537	135.675247	153.443756	683.593933	964.479370	428.325134	3.741915	0.000000	4.339085	3.867395	0.394873	0.742900	3.890612	4.999991	3.111891	2.903981	2.565088	2.132501	2.185949	2.834798	2.984293	2.631773	0.573094	0.000000	43604.000000		1
9934.470703	1888.873291	2.692104	5.026494	1364.770264	40897.355469	210.175293	140.985458	70.173561	48.167999	15.369354	66.025932	90.745178	86.933678	0.850194	0.000000	3.997145	3.276203	0.430092	0.701265	3.135060	4.611695	2.322582	2.149174	1.846174	1.682759	1.186656	1.819715	1.957824	1.939188	0.000000	0.000000	43640.000000		1
12718.874023	1642.097046	1.905751	4.301816	2083.081055	55010.042969	348.382294	221.430939	110.595207	34.729065	28.379648	119.143333	198.376907	168.279617	2.174468	0.000000	4.104449	3.215399	0.280066	0.633652	3.318706	4.740442	2.542056	2.345238	2.043736	1.540693	1.453007	2.076070	2.297491	2.226032	0.337353	0.000000	43674.000000		1
8662.126953	2386.024414	2.303553	2.445405	2169.175781	56006.246094	374.125366	227.949966	112.488625	37.677120	36.218513	167.965088	225.088257	137.140030	0.448433	0.000000	3.937624	3.377675	0.362398	0.388351	3.336295	4.748237	2.573017	2.357840	2.051109	1.576078	1.558931	2.225219	2.352353	2.137164	0.000000	0.000000	43704.000000		1
5525.369141	875.704712	4.665697	4.159964	494.181458	27066.986328	88.910355	55.649151	39.650711	43.465298	9.778536	6.491270	24.642157	44.041958	1.953742	0.000000	3.742361	2.942358	0.668917	0.619090	2.693887	4.432440	1.948952	1.745458	1.598251	1.638143	0.990274	0.812330	1.391679	1.643867	0.290867	0.000000	43729.000000		1
15840.241211	2657.757324	1.600460	4.237057	2620.157227	63853.289062	418.953674	265.799774	132.711777	72.187241	38.959957	165.010864	219.352509	172.701706	2.048225	0.000000	4.199762	3.424515	0.204245	0.627064	3.418327	4.805183	2.622166	2.424555	2.122910	1.858460	1.590618	2.217513	2.341143	2.237297	0.311378	0.000000	43756.000000		1
11223.782227	4007.105713	3.493876	5.439715	3362.807861	77290.953125	536.885071	354.978424	174.906586	87.991402	48.473289	255.518600	383.490662	183.093903	0.574580	0.000000	4.050139	3.602831	0.543307	0.735576	3.526702	4.888129	2.729881	2.550202	2.242806	1.944440	1.685503	2.407423	2.583755	2.262674	0.000000	0.000000	43813.000000		1
11866.041992	2164.618164	2.423819	2.466991	1483.562012	45889.812500	258.056519	161.547821	90.760597	50.887856	23.260641	122.923996	179.356415	106.672691	0.756252	0.000000	4.074306	3.335381	0.384500	0.392168	3.171306	4.661716	2.411715	2.208301	1.957897	1.706614	1.366622	2.089637	2.253717	2.028053	0.000000	0.000000	43862.000000		1
7463.637695	2959.661377	3.382861	5.162179	2411.930908	57023.789062	380.388428	256.394379	118.896629	31.084087	44.976330	190.121750	276.377014	203.005600	0.043600	0.000000	3.872951	3.471242	0.529284	0.712833	3.382365	4.756056	2.580227	2.408909	2.075170	1.492538	1.652984	2.279032	2.441502	2.307508	0.000000	0.000000	43917.000000		1
12213.344727	2771.393066	2.121612	3.681984	3005.714111	71283.554688	484.905579	316.292908	134.124130	77.941498	49.962734	216.031311	289.507568	191.065369	0.260085	0.000000	4.086834	3.442698	0.326666	0.566082	3.477948	4.852989	2.685657	2.500089	2.127507	1.891769	1.698646	2.334517	2.461660	2.281182	0.000000	0.000000	43965.000000		1
9719.879883	1289.224854	1.982844	3.663482	1494.367432	46802.363281	237.608231	160.366745	88.299774	45.466644	33.998219	149.632248	210.175293	102.663834	0.259311	0.000000	3.987661	3.110329	0.297289	0.563894	3.174457	4.670268	2.375861	2.205114	1.945960	1.657693	1.531456	2.175025	2.322582	2.011417	0.000000	0.000000	44002.000000		1
14459.623047	2825.774658	2.448488	3.003561	2325.580078	59381.621094	400.867523	242.329437	139.172211	35.469162	46.885162	194.272461	271.168579	225.180771	1.623130	99998.000000	4.160157	3.451138	0.388898	0.477637	3.366531	4.773652	2.603001	2.384406	2.143553	1.549851	1.671035	2.288411	2.433239	2.352531	0.210353	4.999991	44030.000000		1
14405.611328	5370.929199	3.490792	5.103588	2401.403076	62186.152344	400.879883	243.476593	120.657448	87.898888	58.785313	224.937149	289.097412	198.756210	0.581186	0.000000	4.158532	3.730049	0.542924	0.707876	3.380465	4.793694	2.603014	2.386457	2.081554	1.943983	1.769269	2.352061	2.461044	2.298321	0.000000	0.000000	44057.000000		1
11324.031250	2799.402588	1.147151	1.634382	2018.242310	53943.804688	311.158478	220.277634	108.831306	37.837475	38.133514	153.736710	216.318100	156.456573	0.411156	0.000000	4.054001	3.447065	0.059621	0.213353	3.304973	4.731942	2.492982	2.342970	2.036754	1.577922	1.581307	2.186778	2.335093	2.194394	0.000000	0.000000	44127.000000		1
13862.475586	4348.743652	1.803987	4.357323	4034.301270	90760.078125	684.879883	420.566467	201.904709	116.691757	76.994789	342.705139	439.821320	304.337250	0.770569	0.000000	4.141841	3.638364	0.256233	0.639220	3.605768	4.957895	2.835614	2.623835	2.305146	2.067040	1.886461	2.534921	2.643276	2.483355	0.000000	0.000000	44166.000000		1
10772.933594	3637.248291	2.174036	2.599592	2460.823486	57771.179688	435.575012	260.958313	120.234970	30.929899	28.660269	130.661087	224.844650	158.201965	0.451238	0.000000	4.032334	3.560773	0.337267	0.414905	3.391080	4.761711	2.639063	2.416571	2.080031	1.490378	1.457280	2.116146	2.351882	2.199212	0.000000	0.000000	44269.000000		1
2276.397461	0.000000	2.809286	4.144545	146.203140	18965.421875	28.617096	23.744789	27.917088	28.262466	14.320883	21.783531	56.882645	32.521111	0.123888	0.000000	3.357248	0.000000	0.448596	0.617477	2.164957	4.277963	1.456626	1.375568	1.445870	1.451210	1.155970	1.338128	1.754980	1.512165	0.000000	0.000000	44302.000000		0
12834.520508	5145.541992	2.463907	4.872307	3522.860107	85701.132812	564.253235	368.645538	201.109100	65.563370	74.709740	331.862701	478.676422	275.599915	1.372139	99998.000000	4.108380	3.711431	0.391624	0.687735	3.546896	4.932987	2.751474	2.566609	2.303432	1.816661	1.873377	2.520958	2.680042	2.440279	0.137398	4.999991	44360.000000		1
33138.933594	9076.926758	1.168737	2.664350	6176.241699	99998.000000	1006.668030	636.055054	305.549164	158.479507	122.088303	549.451294	785.221680	440.647766	1.996597	0.000000	4.520339	3.957939	0.067717	0.425591	3.790724	4.999991	3.002886	2.803495	2.485081	2.199973	2.086674	2.739929	2.894992	2.644092	0.300290	0.000000	44393.000000		1
8612.494141	1882.499146	2.143198	2.066105	1619.317505	50150.109375	252.447189	163.129776	94.840385	72.541870	33.532574	114.715080	163.074280	131.573883	0.680430	0.000000	3.935129	3.274735	0.331062	0.315152	3.209332	4.700272	2.402171	2.212533	1.976993	1.860589	1.525467	2.059621	2.212385	2.119170	0.000000	0.000000	44423.000000		1
6001.137695	211.414963	2.093859	3.259512	606.793457	24176.824219	103.727722	73.377563	17.842512	24.734669	3.629560	15.557462	46.542870	2.186371	0.048524	0.000000	3.778234	2.325136	0.320947	0.513153	2.783041	4.383399	2.015895	1.865563	1.251456	1.393306	0.559854	1.191939	1.667853	0.339724	0.000000	0.000000	44455.000000		0
17249.615234	2469.729248	1.995179	3.336605	3295.313965	74165.445312	532.416748	344.817505	162.263245	124.071144	52.987885	295.915558	362.197449	177.327316	1.272235	0.000000	4.236779	3.392649	0.299982	0.523305	3.517897	4.870202	2.726252	2.537589	2.210220	2.093671	1.724177	2.471168	2.558945	2.248776	0.104567	0.000000	44482.000000		1
8107.568359	3296.905273	2.846291	6.358669	2085.782227	57472.695312	335.911652	221.720810	132.480499	80.494835	56.352242	217.119873	275.125000	174.724640	0.416687	0.000000	3.908891	3.518106	0.454279	0.803366	3.319269	4.759461	2.526225	2.345806	2.122152	1.905768	1.750911	2.336699	2.439530	2.242354	0.000000	0.000000	44535.000000		1
13291.694336	4416.099121	1.569623	4.116791	3386.259766	76916.882812	573.526062	352.175293	121.853935	74.379776	62.162006	261.747742	355.502655	187.201447	1.020478	0.000000	4.123580	3.645039	0.195795	0.614559	3.529720	4.886022	2.758553	2.546759	2.085840	1.871455	1.793525	2.417883	2.550843	2.272309	0.008804	0.000000	44576.000000		1
9224.323242	1804.153687	2.044519	1.757731	1857.585571	45101.113281	298.197540	204.599899	88.466301	22.338604	18.690540	106.626434	143.356842	92.394981	2.229338	99998.000000	3.964935	3.256274	0.310591	0.244952	3.268949	4.654187	2.474504	2.310905	1.946778	1.349056	1.271622	2.027865	2.156418	1.965648	0.348176	4.999991	44625.000000		1
13388.243164	3055.035400	5.208435	5.930029	2100.753906	53480.804688	346.177429	220.804947	87.664528	104.335220	42.900974	159.882599	215.553345	156.700180	1.259277	99998.000000	4.126724	3.485016	0.716707	0.773057	3.322375	4.728198	2.539299	2.344009	1.942824	2.018431	1.632467	2.203801	2.333555	2.195070	0.100121	4.999991	44700.000000		1
9046.776367	2244.551758	3.185502	3.139246	2412.288574	59109.191406	391.088989	243.060287	85.333221	33.181030	25.517939	161.415222	237.065506	163.823624	1.491658	99998.000000	3.956494	3.351130	0.503178	0.496825	3.382429	4.771655	2.592276	2.385714	1.931118	1.520890	1.406846	2.207944	2.374868	2.214376	0.173669	4.999991	44731.000000		1
30742.060547	9064.736328	3.133079	5.374957	7492.004883	99998.000000	1240.372192	766.404663	383.296387	205.938248	144.726028	689.773743	888.252441	495.859009	2.080412	99998.000000	4.487733	3.957355	0.495971	0.730375	3.874598	4.999991	3.093552	2.884458	2.583535	2.313737	2.160547	2.838707	2.948536	2.695358	0.318149	4.999991	44762.000000		1
9329.867188	2249.300537	2.248045	5.538395	2219.826172	56181.390625	368.469788	237.768585	86.727066	52.090515	56.204224	141.651535	161.698929	193.048218	1.245081	0.000000	3.969876	3.352047	0.351805	0.743384	3.346319	4.749592	2.566402	2.376154	1.938155	1.716759	1.749769	2.151221	2.208707	2.285666	0.095198	0.000000	44821.000000		1
10247.833984	2575.732910	1.137900	1.948923	2797.123779	60285.804688	445.233276	292.754730	123.105934	42.410660	38.707088	166.990616	226.673294	125.853546	0.672247	0.000000	4.010632	3.410901	0.056104	0.289795	3.446712	4.780215	2.648588	2.466504	2.090279	1.627475	1.587790	2.222692	2.355400	2.099865	0.000000	0.000000	44865.000000		1
9254.848633	1819.189941	2.615010	3.580221	1435.767212	39908.785156	230.198013	155.423523	48.390030	49.531013	12.368876	56.824055	93.036400	77.303162	0.999175	99998.000000	3.966369	3.259878	0.417473	0.553910	3.157084	4.601068	2.362102	2.191517	1.684756	1.694877	1.092330	1.754532	1.968653	1.888197	0.000000	4.999991	44939.000000		1
12249.230469	1831.950562	1.372264	3.151581	2277.310303	51263.750000	372.022247	242.505219	71.579742	55.535049	32.777058	136.443100	175.773102	107.317192	2.043657	0.000000	4.088109	3.262914	0.137438	0.498528	3.357422	4.709810	2.570569	2.384721	1.854790	1.744567	1.515570	2.134952	2.244952	2.030669	0.310408	0.000000	44991.000000		1
11586.498047	2711.247803	2.004430	5.313282	2056.409668	51943.832031	322.238373	220.931381	100.677902	122.874657	38.913700	146.286392	222.784698	131.361099	1.517321	99998.000000	4.063952	3.433169	0.301991	0.725363	3.313110	4.715534	2.508177	2.344257	2.002934	2.089462	1.590103	2.165204	2.347885	2.118467	0.181077	4.999991	45032.000000		1
10088.439453	2464.644287	2.463907	5.846769	2797.552490	59054.695312	452.899445	293.895721	104.285873	37.892982	39.749393	131.515289	192.696671	192.240280	0.122911	0.000000	4.003824	3.391754	0.391624	0.766916	3.446778	4.771255	2.656002	2.468193	2.018225	1.578559	1.599331	2.118976	2.284874	2.283844	0.000000	0.000000	45092.000000		1
8495.188477	2469.581299	2.096942	3.176251	1952.512329	50076.433594	317.840942	203.002518	95.978287	57.265030	26.800774	113.666611	182.726944	64.801689	1.297676	0.000000	3.929173	3.392623	0.321587	0.501915	3.290594	4.699634	2.502210	2.307501	1.982173	1.757890	1.428147	2.055633	2.261803	1.811586	0.113166	0.000000	45115.000000		1
7402.952637	1375.964233	1.581958	1.942755	680.485535	27955.039062	112.923431	83.550819	61.828960	59.796780	16.667608	42.515507	46.656967	38.148933	1.756878	99998.000000	3.869405	3.138607	0.199195	0.288418	2.832819	4.446460	2.052784	1.921951	1.791192	1.776678	1.221873	1.628547	1.668916	1.581482	0.244742	4.999991	45160.000000		1
10708.224609	1833.504761	1.662135	3.478457	1480.996338	47536.621094	264.720459	160.937241	98.291092	50.036743	24.676077	98.408272	128.635071	59.756691	1.734579	99998.000000	4.029717	3.263282	0.220666	0.541387	3.170554	4.677028	2.422787	2.206656	1.992514	1.699289	1.392276	1.993032	2.109360	1.776386	0.239194	4.999991	45176.000000		1
3578.888428	782.107056	1.961258	3.570970	507.281189	19242.902344	76.260857	60.724983	27.099895	47.258297	23.445665	29.357193	42.826965	16.057028	0.020447	99998.000000	3.553748	2.893266	0.292535	0.552786	2.705249	4.284271	1.882302	1.783367	1.432968	1.674478	1.370063	1.467715	1.631717	1.205665	0.000000	4.999991	45261.000000		1
10003.672852	2113.098145	2.457740	3.170084	2436.625488	63860.949219	402.310730	254.442368	104.014511	54.872047	37.529102	179.378006	239.242615	178.955521	1.632249	99998.000000	4.000159	3.324920	0.390536	0.501071	3.386789	4.805235	2.604562	2.405589	2.017094	1.739351	1.574368	2.253769	2.378839	2.252745	0.212786	4.999991	45292.000000		1
8094.360840	561.197266	1.514116	4.329569	1188.392700	37103.574219	207.982758	123.213867	70.010124	45.238449	25.977415	81.450790	112.692146	55.519634	0.206771	0.000000	3.908183	2.749115	0.180159	0.636445	3.074960	4.569416	2.318027	2.090660	1.845161	1.655508	1.414596	1.910895	2.051894	1.744447	0.000000	0.000000	45310.000000		1
9922.761719	1536.053467	3.077571	4.810632	1324.709351	38778.429688	189.665344	132.761124	50.860104	45.349461	25.382254	79.375435	125.653099	82.274147	0.460689	0.000000	3.996633	3.186406	0.488208	0.682202	3.122121	4.588590	2.277988	2.123071	1.706377	1.656572	1.404530	1.899686	2.099173	1.915263	0.000000	0.000000	45340.000000		1
6538.796875	1146.028320	1.295170	3.398280	533.221619	26513.048828	117.953011	65.671303	46.903667	53.579960	21.869875	42.426079	63.105629	30.624609	0.249870	99998.000000	3.815498	3.059195	0.112327	0.531259	2.726908	4.423460	2.071709	1.817376	1.671207	1.729002	1.339846	1.627633	1.800068	1.486071	0.000000	4.999991	45426.000000		1
7248.583984	2322.496338	2.476242	3.925599	1941.083984	54416.296875	321.757294	206.955872	99.231628	79.363098	47.582088	179.254654	254.019897	170.928558	0.429388	99998.000000	3.860253	3.365955	0.393793	0.593906	3.288044	4.735729	2.507528	2.315878	1.996650	1.899619	1.677444	2.253470	2.404868	2.232815	0.000000	4.999991	45437.000000		1
4131.617676	271.295013	2.790784	4.644111	449.584442	17530.238281	60.176079	57.776928	30.689367	16.115620	12.137596	12.553901	26.446144	24.466383	0.201384	99998.000000	3.616120	2.433442	0.445726	0.666903	2.652811	4.243788	1.779424	1.761754	1.486988	1.207247	1.084133	1.098779	1.422362	1.388570	0.000000	4.999991	45531.000000		1
5028.837891	1125.651001	2.457740	3.546299	542.590027	23213.298828	100.354111	62.994614	17.561892	54.498917	12.467556	17.219597	33.816280	12.162266	0.021832	0.000000	3.701468	3.051404	0.390536	0.549775	2.734472	4.365737	2.001535	1.799303	1.244571	1.736388	1.095781	1.236023	1.529126	1.085014	0.000000	0.000000	45545.000000		1
9835.988281	1868.788818	2.920300	4.884642	2337.770020	49077.898438	383.842224	245.558121	96.246567	27.559374	49.503258	140.325531	178.283279	140.140503	1.038220	0.000000	3.992818	3.271560	0.465428	0.688833	3.368802	4.690886	2.584153	2.390154	1.983385	1.440269	1.694634	2.147137	2.251111	2.146564	0.016289	0.000000	45590.000000		1
13204.458008	2187.255859	4.591687	5.371873	2376.137939	66278.156250	331.372406	229.038528	122.939415	91.966339	37.263901	166.213516	242.011810	140.075745	0.423584	99998.000000	4.120720	3.339900	0.661972	0.730126	3.375872	4.821371	2.520316	2.359909	2.089691	1.963629	1.571288	2.220666	2.383837	2.146363	0.000000	4.999991	45690.000000		1
7486.589844	2105.132812	3.370527	5.331784	1034.902710	34529.472656	165.513504	103.403931	54.754864	40.939716	6.007123	43.570145	54.794952	0.000000	0.031343	99998.000000	3.874284	3.323280	0.527698	0.726873	3.014899	4.538190	2.218833	2.014537	1.738423	1.612145	0.778666	1.639189	1.738741	0.000000	0.000000	4.999991	45716.000000		1
21252.408203	6734.164062	2.889463	5.418129	5321.305664	99998.000000	846.766907	549.784363	242.986282	102.956787	97.800774	446.186157	640.131714	340.355316	1.699078	99998.000000	4.327408	3.828284	0.460817	0.733849	3.726018	4.999991	2.927764	2.740192	2.385582	2.012655	1.990342	2.649516	2.806269	2.531933	0.230213	4.999991	45760.000000		1
9613.345703	2079.895508	4.403579	4.668780	1409.250122	38531.964844	211.285446	142.197357	84.232323	32.712299	12.960954	52.765854	48.242008	55.550468	0.500179	0.000000	3.982875	3.318042	0.643806	0.669203	3.148988	4.585821	2.324870	2.152892	1.925479	1.514711	1.112637	1.722353	1.683425	1.744688	0.000000	0.000000	45792.000000		1
12839.876953	3173.984375	2.877128	4.360406	2610.079590	64391.746094	420.837830	276.235138	130.738190	90.905533	35.839211	169.383606	229.911224	157.212082	2.533996	0.000000	4.108561	3.501605	0.458959	0.639527	3.416654	4.808830	2.624115	2.441279	2.116402	1.958590	1.554358	2.228871	2.361560	2.196486	0.403806	0.000000	45862.000000		1
10752.349609	4207.440918	2.833956	3.200921	3029.748535	68186.773438	513.584351	312.021942	128.376038	89.971161	42.065281	241.469086	350.328156	252.299164	2.377488	99998.000000	4.031503	3.624018	0.452393	0.505275	3.481407	4.833700	2.710612	2.494185	2.108484	1.954103	1.623924	2.382862	2.544475	2.401916	0.376118	4.999991	45905.000000		1
7619.141113	1725.515259	2.100026	5.023410	2259.812988	50088.257812	367.609406	242.924606	89.582611	31.176600	41.066151	123.883034	174.666046	131.601639	0.966878	99998.000000	3.881906	3.236919	0.322225	0.700999	3.354073	4.699736	2.565387	2.385472	1.952224	1.493829	1.613484	2.093012	2.242208	2.119261	0.000000	4.999991	45941.000000		1
61785.105469	16294.041016	2.377563	4.098289	12201.585938	99998.000000	1953.949341	1250.968018	609.500977	269.768555	229.109451	1047.472046	1422.374512	669.831238	4.247394	99998.000000	4.790884	4.212029	0.376132	0.612603	4.086416	4.999991	3.290913	3.097246	2.784974	2.430991	2.360043	3.020143	3.153014	2.825965	0.628123	4.999991	45984.000000		1
6098.993652	1540.531006	2.473158	2.541001	1963.684692	53240.089844	341.721436	210.329483	122.748222	56.071621	41.050732	135.379211	184.481583	107.277107	0.460245	0.000000	3.785258	3.187670	0.393252	0.405005	3.293072	4.726239	2.533672	2.322900	2.089015	1.748743	1.613321	2.131552	2.265953	2.030507	0.000000	0.000000	46028.000000		1
10763.845703	1291.438965	2.257297	2.870961	1682.885620	45313.183594	270.733765	177.025101	78.764854	61.520588	22.153580	120.049950	207.917999	128.687500	2.417162	0.000000	4.031968	3.111074	0.353589	0.458027	3.226055	4.656225	2.432542	2.248035	1.896333	1.789020	1.345444	2.079362	2.317892	2.109536	0.383306	0.000000	46050.000000		1
13261.039062	2488.783691	3.382861	3.669649	3933.037354	87479.109375	635.916260	404.423096	193.190063	108.868317	55.689240	335.066711	485.232452	203.980072	0.921717	0.000000	4.122578	3.395987	0.529284	0.564625	3.594728	4.941905	2.803400	2.606836	2.285985	2.036901	1.745771	2.525131	2.685950	2.309588	0.000000	0.000000	46106.000000		1
22785.410156	5113.702148	2.954222	4.613273	5992.687988	99998.000000	979.080872	612.273254	249.437454	125.776451	90.427559	417.763336	549.497559	405.894043	3.968663	0.000000	4.357657	3.708735	0.470443	0.664009	3.777622	4.999991	2.990819	2.786945	2.396962	2.099599	1.956301	2.620930	2.739966	2.608413	0.598644	0.000000	46180.000000		1
13936.908203	1781.784302	2.155533	2.756862	2219.416016	62866.058594	347.682281	222.812454	129.498520	75.184631	35.496918	168.483154	253.033096	88.712997	0.016267	0.000000	4.144166	3.250855	0.333555	0.440415	3.346239	4.798416	2.541183	2.347939	2.112265	1.876129	1.550191	2.226557	2.403177	1.947987	0.000000	0.000000	46207.000000		1
9259.178711	1481.970825	2.402232	5.347203	2611.220459	59779.699219	429.762177	276.910492	136.350586	98.673470	50.428379	204.535141	309.484009	274.779633	0.136714	99998.000000	3.966573	3.170840	0.380615	0.728127	3.416844	4.776554	2.633228	2.442339	2.134657	1.994200	1.702675	2.310768	2.490638	2.438985	0.000000	4.999991	46304.000000		1
11260.537109	2294.872070	1.631298	1.720726	2738.360107	65613.828125	439.260071	281.872223	118.091774	69.297775	41.744572	195.632385	245.379257	174.773972	2.173737	0.000000	4.051559	3.360759	0.212533	0.235712	3.437490	4.816995	2.642722	2.450052	2.072220	1.840719	1.620600	2.291441	2.389838	2.242477	0.337207	0.000000	46341.000000		1
14155.952148	3450.490967	2.519415	4.539263	3963.094727	85735.156250	655.084778	408.283936	169.284927	65.973503	61.273888	333.077698	418.654541	284.854187	0.912626	99998.000000	4.150939	3.537881	0.401300	0.656985	3.598034	4.933159	2.816298	2.610962	2.228618	1.819370	1.787275	2.522546	2.621856	2.454623	0.000000	4.999991	46377.000000		1
19170.101562	4515.854980	4.610189	6.808895	3472.104736	87225.539062	553.241211	357.710602	200.757553	74.777580	67.987190	317.353729	457.321533	319.247131	1.866782	0.000000	4.282624	3.654740	0.663719	0.833077	3.540593	4.940644	2.742914	2.553532	2.302672	1.873771	1.832427	2.501544	2.660222	2.504127	0.271094	0.000000	46496.000000		1
9436.437500	1821.364014	2.035268	4.335737	1505.108154	45501.128906	276.602112	166.848770	96.561111	60.028057	37.874481	164.474289	194.543823	154.831436	0.338974	0.000000	3.974808	3.260397	0.308622	0.637063	3.177568	4.658022	2.441855	2.222323	1.984802	1.778354	1.578347	2.216098	2.289017	2.189859	0.000000	0.000000	46577.000000		1
13860.819336	4201.837891	2.405316	4.126042	3896.436523	85719.859375	635.928589	406.516937	189.693100	106.746704	77.321663	333.725281	441.215179	291.120361	1.160711	0.000000	4.141789	3.623439	0.381172	0.615534	3.590668	4.933082	2.803408	2.609079	2.278052	2.028354	1.888301	2.523389	2.644650	2.464072	0.064724	0.000000	46726.000000		1
16968.593750	4346.523438	3.574053	6.337083	2837.496094	66781.882812	466.489502	296.291779	114.221680	116.673256	49.253475	241.012680	333.003693	149.382477	1.219395	99998.000000	4.229646	3.638142	0.553161	0.801889	3.452935	4.824659	2.668842	2.471720	2.057749	2.066971	1.692437	2.382040	2.522449	2.174300	0.086144	4.999991	46762.000000		1
4777.855469	928.538391	2.368311	2.386814	568.515015	25367.443359	92.188370	61.276974	30.430334	25.739967	18.169388	70.084129	110.610626	47.517330	0.158687	0.000000	3.679233	2.967800	0.374439	0.377819	2.754742	4.404277	1.964676	1.787297	1.483307	1.410608	1.259340	1.845620	2.043797	1.676852	0.000000	0.000000	46809.000000		1
10385.667969	834.638550	1.834825	2.380646	1624.421021	37945.800781	273.598541	170.496826	59.121441	23.624523	39.471855	139.058121	185.539307	114.271027	0.120281	0.000000	4.016435	2.921499	0.263595	0.376695	3.210699	4.579164	2.437114	2.231716	1.771745	1.373363	1.596287	2.143196	2.268436	2.057936	0.000000	0.000000	46868.000000		1
2272.215820	280.706573	3.681984	7.006255	375.907745	19889.935547	54.705524	39.178902	33.239620	22.449617	15.264506	46.980759	61.027191	66.729019	1.340504	0.000000	3.356450	2.448253	0.566082	0.845486	2.575081	4.298634	1.738031	1.593052	1.521656	1.351209	1.183683	1.671920	1.785523	1.824315	0.127268	0.000000	46904.000000		1
6058.522949	2207.161377	2.516331	4.970987	1573.779907	33572.878906	238.120132	166.096344	65.467773	25.342165	20.587040	78.246788	129.202484	67.132996	0.164044	0.000000	3.782367	3.343834	0.400768	0.696443	3.196944	4.525989	2.376796	2.220360	1.816028	1.403844	1.313594	1.893466	2.111271	1.826936	0.000000	0.000000	46973.000000		1
9781.320312	2520.537109	4.425165	5.526060	2943.881836	59229.828125	452.939545	302.144714	144.587265	70.620705	33.026840	194.944717	218.815933	147.125183	0.536661	0.000000	3.990397	3.401493	0.645930	0.742416	3.468920	4.772541	2.656040	2.480215	2.160130	1.848932	1.518867	2.289912	2.340079	2.167687	0.000000	0.000000	46993.000000		1
5346.071289	1632.229126	3.549383	3.540132	634.864685	22389.951172	105.343597	61.199879	28.290218	38.466557	2.328223	18.789221	35.678856	35.157707	0.519952	0.000000	3.728035	3.212781	0.550153	0.549019	2.802681	4.350053	2.022608	1.786751	1.451636	1.585083	0.367025	1.273909	1.552411	1.546021	0.000000	0.000000	47030.000000		1
12848.014648	1924.925293	3.163916	2.562587	1973.777832	42458.929688	335.655701	202.928513	100.468208	36.767418	19.874697	108.566109	155.182983	86.381691	0.297745	0.000000	4.108836	3.284414	0.500225	0.408679	3.295298	4.627969	2.525894	2.307343	2.002029	1.565463	1.298301	2.035694	2.190844	1.936422	0.000000	0.000000	47064.000000		1
18684.820312	3995.803711	1.372264	4.505342	4478.754395	93227.335938	727.413879	454.580109	165.615280	111.409317	80.294388	387.511871	504.684692	252.499619	1.319015	0.000000	4.271489	3.601604	0.137438	0.653728	3.651157	4.969543	2.861782	2.657610	2.219100	2.046921	1.904685	2.588285	2.703020	2.402261	0.120250	0.000000	47084.000000		1
10366.367188	3531.553223	1.273584	2.695188	1762.113037	38949.464844	274.138214	183.208008	103.900414	60.947014	29.406532	103.770889	150.036224	101.507431	0.884254	0.000000	4.015626	3.547966	0.105028	0.430589	3.246034	4.590501	2.437970	2.262944	2.016617	1.784952	1.468444	2.016076	2.176196	2.006498	0.000000	0.000000	47138.000000		1
24057.433594	4958.232422	2.593424	4.116791	4755.097168	94531.601562	758.741577	488.223694	233.901581	122.837646	82.138466	329.053436	417.760254	255.392166	2.438843	0.000000	4.381249	3.695327	0.413874	0.614559	3.677159	4.975577	2.880094	2.688619	2.369033	2.089331	1.914547	2.517267	2.620927	2.407207	0.387184	0.000000	47198.000000		1
6830.524414	1140.829102	2.855542	6.204483	993.608398	31681.140625	176.516296	92.111275	41.599636	21.765028	17.275105	96.141724	163.863708	143.492538	0.950409	0.000000	3.834454	3.057221	0.455689	0.792706	2.997215	4.500801	2.246785	1.964313	1.619089	1.337759	1.237421	1.982912	2.214483	2.156829	0.000000	0.000000	47250.000000		1
11036.512695	2791.542236	2.716774	3.937934	4653.688477	96945.554688	749.903564	465.804901	199.968124	87.448662	61.967731	340.447845	440.586090	215.698273	1.485389	0.000000	4.042832	3.445844	0.434053	0.595268	3.667797	4.986528	2.875005	2.668204	2.300961	1.941753	1.792166	2.532051	2.644031	2.333847	0.171840	0.000000	47278.000000		1
18677.347656	3332.947998	2.359060	3.216340	4190.319824	83776.671875	691.759705	434.270599	203.215302	92.293221	65.917999	333.037628	416.733368	253.720779	1.971072	99998.000000	4.271315	3.522829	0.372739	0.507362	3.622247	4.923123	2.839955	2.637760	2.307956	1.965170	1.819004	2.522493	2.619858	2.404356	0.294703	4.999991	47351.000000		1
19797.332031	7210.570801	2.722941	5.630907	6938.498535	99998.000000	1083.693604	701.818848	286.750702	90.606415	87.168045	408.456604	530.982788	310.526337	1.573677	99998.000000	4.296607	3.857970	0.435038	0.750578	3.841265	4.999991	3.034907	2.846225	2.457505	1.957159	1.940357	2.611146	2.725080	2.492098	0.196916	4.999991	47403.000000		1
31421.642578	5614.075684	2.309720	4.557766	8180.807129	99998.000000	1354.192993	841.666382	396.331360	173.059418	149.734024	635.475281	779.057251	490.289795	5.142813	99998.000000	4.497229	3.749278	0.363559	0.658752	3.912796	4.999991	3.131680	2.925140	2.598058	2.238195	2.175320	2.803099	2.891569	2.690453	0.711201	4.999991	47459.000000		1
12759.758789	1361.017334	1.905751	3.284182	2136.611572	51972.320312	353.081909	223.382950	106.580177	52.549992	28.139116	167.977417	248.965652	170.065109	1.041049	0.000000	4.105843	3.133864	0.280066	0.516427	3.329726	4.715772	2.547875	2.349050	2.027676	1.720573	1.449310	2.225251	2.396139	2.230615	0.017471	0.000000	47506.000000		1
12608.353516	2508.331543	2.124696	3.191670	3431.097168	73931.890625	581.781250	354.454193	172.041779	99.453659	46.928337	226.179901	302.209473	234.684860	2.732538	0.000000	4.100658	3.399385	0.327297	0.504018	3.535433	4.868832	2.764760	2.549560	2.235634	1.997621	1.671435	2.354454	2.480308	2.370485	0.436566	0.000000	47549.000000		1
7789.036621	3015.834717	2.476242	3.675817	3007.456299	63243.964844	491.551025	310.908722	118.020851	63.895065	48.454788	184.268814	249.517639	178.810593	0.118642	99998.000000	3.891484	3.479408	0.393793	0.565354	3.478199	4.801019	2.691569	2.492633	2.071959	1.805467	1.685337	2.265452	2.397101	2.252393	0.000000	4.999991	47594.000000		1
10456.329102	2163.199463	3.426034	2.473158	1827.096680	55661.960938	310.483154	187.842865	118.514244	48.602806	38.466557	208.312714	267.514343	229.760117	1.586958	99998.000000	4.019379	3.335097	0.534792	0.393252	3.261761	4.745559	2.492038	2.273795	2.073771	1.686661	1.585083	2.318716	2.427347	2.361275	0.200566	4.999991	47633.000000		1
18138.029297	4172.391113	2.513247	4.489923	4138.562500	85599.648438	648.920410	423.884552	204.889771	123.682594	66.707436	287.657318	391.030396	260.865784	1.055304	0.000000	4.258590	3.620385	0.400235	0.652239	3.616849	4.932472	2.812191	2.627248	2.311520	2.092309	1.824174	2.458875	2.592211	2.416417	0.023377	0.000000	47778.000000		1
5798.054688	1143.561401	1.341426	3.385945	2200.361816	54438.832031	351.410522	227.616928	125.363228	61.828960	40.289047	227.105026	297.975494	255.817719	0.974530	99998.000000	3.763282	3.058259	0.127567	0.529680	3.342494	4.735909	2.545815	2.357205	2.098170	1.791192	1.605187	2.356227	2.474180	2.407931	0.000000	4.999991	47860.000000		1
16199.107422	2626.913574	1.948923	4.415914	2425.884766	53729.597656	379.404724	240.371262	102.907448	59.997223	47.976807	172.525925	239.736023	172.319321	0.742220	0.000000	4.209491	3.419446	0.289795	0.645021	3.384870	4.730214	2.579103	2.380883	2.012447	1.778131	1.681031	2.236854	2.379733	2.236334	0.000000	0.000000	47881.000000		1
9191.964844	1480.925415	2.056854	3.324270	1420.394775	38032.242188	237.154922	151.880295	75.607109	52.380386	27.260250	122.362755	168.662003	112.938850	2.344863	0.000000	3.963408	3.170533	0.313203	0.521696	3.152409	4.580152	2.375032	2.181501	1.878563	1.719169	1.435530	2.087649	2.227017	2.052843	0.370117	0.000000	47954.000000		1
6367.353027	1599.612427	2.056854	3.694319	1260.398071	30305.189453	195.922256	133.846603	59.457565	33.668259	31.043999	97.995049	120.460083	85.314713	0.253433	99998.000000	3.803959	3.204015	0.313203	0.567534	3.100508	4.481517	2.292084	2.126607	1.774207	1.527221	1.491978	1.991204	2.080843	1.931024	0.000000	4.999991	47994.000000		1
7703.364258	3831.045898	1.890332	3.857757	3737.198486	73176.507812	623.482605	381.908722	160.530182	43.406708	46.567539	220.903625	317.017609	202.163742	1.231043	0.000000	3.886680	3.583317	0.276538	0.586335	3.572546	4.864372	2.794824	2.581959	2.205557	1.637557	1.668083	2.344203	2.501083	2.305703	0.090273	0.000000	48013.000000		1
9141.077148	3431.448730	1.936588	2.608843	4031.510498	77048.656250	637.325562	413.526276	177.777542	72.689888	58.504692	263.092255	399.245483	190.942017	1.391887	0.000000	3.960997	3.535477	0.287037	0.416448	3.605468	4.886765	2.804361	2.616503	2.249877	1.861474	1.767191	2.420108	2.601240	2.280901	0.143604	0.000000	48080.000000		1
18761.019531	4812.519531	1.729977	3.089906	5982.147949	99998.000000	997.385986	611.906250	253.745438	171.603897	83.328789	380.104736	527.784973	321.791229	1.759137	99998.000000	4.273256	3.682373	0.238040	0.489945	3.776857	4.999991	2.998863	2.786685	2.404398	2.234527	1.920795	2.579903	2.722457	2.507574	0.245300	4.999991	48123.000000		1
7487.909668	1206.346313	2.503996	3.453787	792.520874	28536.718750	148.623871	86.946014	50.092251	54.128868	18.391418	63.734711	112.941933	78.459564	0.668868	0.000000	3.874361	3.081472	0.398634	0.538296	2.899011	4.455404	2.172089	1.939250	1.699771	1.733429	1.264615	1.804376	2.052855	1.894646	0.000000	0.000000	48178.000000		1
6238.477539	1127.177490	0.218945	2.115445	1035.155640	26272.855469	160.631958	109.161270	33.033009	34.062977	8.082479	45.759598	78.024757	59.772110	2.063459	0.000000	3.795079	3.051992	0.000000	0.325402	3.015006	4.419508	2.205832	2.038069	1.518948	1.532283	0.907545	1.660482	1.892232	1.776499	0.314596	0.000000	48210.000000		1
9497.924805	1231.108643	3.518546	3.176251	1669.332642	40472.035156	265.244690	171.329437	73.571838	23.997656	16.226633	83.973289	100.714905	32.884991	0.250228	99998.000000	3.977629	3.090296	0.546363	0.501915	3.222543	4.607155	2.423647	2.233832	1.866712	1.380169	1.210228	1.924141	2.003094	1.516998	0.000000	4.999991	48230.000000		1
7511.537598	1429.393066	2.454656	3.860841	2302.812744	51513.847656	341.258850	238.385345	106.925560	43.036659	45.041088	162.072052	233.889252	131.095901	1.055675	99998.000000	3.875729	3.155152	0.389991	0.586682	3.362259	4.711924	2.533084	2.377280	2.029082	1.633839	1.653609	2.209708	2.369010	2.117589	0.023530	4.999991	48273.000000		1
8201.869141	2717.230225	2.621178	3.009729	2534.259766	60675.082031	425.559021	260.600586	139.169128	53.916088	34.664307	208.260300	257.436676	162.476028	0.244974	0.000000	3.913913	3.434126	0.418496	0.478527	3.403851	4.783010	2.628960	2.415975	2.143543	1.731718	1.539883	2.318606	2.410671	2.210789	0.000000	0.000000	48330.000000		1
3942.384277	393.771851	1.908834	3.416783	661.480469	23370.761719	98.053642	66.614922	51.285660	18.820057	11.049036	37.812805	43.465298	37.661701	0.305238	99998.000000	3.595759	2.595245	0.280768	0.533617	2.820517	4.368673	1.991464	1.823572	1.709996	1.274621	1.043324	1.577639	1.638143	1.575900	0.000000	4.999991	48343.000000		1
8113.877930	2049.104248	2.944971	3.820752	2041.200684	47326.203125	319.777527	208.645767	111.144112	59.673428	29.597725	155.189148	185.897018	121.619576	0.014721	7035.507812	3.909229	3.311564	0.469081	0.582149	3.309886	4.675102	2.504848	2.319410	2.045887	1.775781	1.471258	2.190861	2.269272	2.085003	0.000000	3.847296	48379.000000		1
22528.693359	5360.099121	2.112361	2.047602	5713.427734	99998.000000	903.964111	581.602356	275.569061	91.528450	88.194931	414.938629	595.423706	399.137543	3.307197	0.000000	4.352736	3.729173	0.324768	0.311246	3.756897	4.999991	2.956151	2.764626	2.440230	1.961556	1.945444	2.617984	2.774826	2.601123	0.519460	0.000000	48418.000000		1
23498.728516	3183.750488	2.127780	3.472290	4096.148926	82366.515625	656.638977	411.543427	201.883118	86.168915	86.831917	344.715729	455.955444	299.594482	0.915243	0.000000	4.371044	3.502939	0.327927	0.540616	3.612376	4.915751	2.817327	2.614416	2.305100	1.935351	1.938679	2.537461	2.658922	2.476534	0.000000	0.000000	48441.000000		1
12354.308594	3287.413574	3.345856	3.204005	3439.244385	72462.843750	523.304321	338.646942	137.392899	88.102417	46.345509	264.701965	359.018127	206.271286	1.781773	99998.000000	4.091818	3.516854	0.524507	0.505693	3.536463	4.860116	2.718754	2.529747	2.137964	1.944988	1.666008	2.422757	2.555116	2.314439	0.250852	4.999991	48484.000000		1
9152.727539	1554.759399	2.044519	2.177119	1668.324219	39425.273438	261.171082	158.652191	42.475418	38.244530	19.720509	90.584824	138.481461	99.163788	0.169934	0.000000	3.961550	3.191663	0.310591	0.337882	3.222281	4.595775	2.416925	2.200446	1.628138	1.582569	1.294918	1.957055	2.141392	1.996353	0.000000	0.000000	48501.000000		1
8449.401367	3060.764893	2.417651	3.607974	1925.992188	44516.238281	327.357361	206.443970	112.904930	63.660702	33.137856	109.879776	139.918472	91.938583	1.007952	0.000000	3.926826	3.485830	0.383394	0.557263	3.284655	4.648519	2.515022	2.314802	2.052713	1.803871	1.520324	2.040918	2.145875	1.963498	0.003440	0.000000	48548.000000		1
11437.642578	2572.800293	1.649800	2.861710	2879.459473	57581.511719	453.676575	297.324829	113.845467	48.868008	41.340603	185.163086	246.652847	138.503036	0.370972	0.000000	4.058337	3.410406	0.217431	0.456626	3.459311	4.760283	2.656746	2.473231	2.056316	1.689025	1.616377	2.267555	2.392086	2.141459	0.000000	0.000000	48588.000000		1
16893.466797	4997.682617	3.293433	5.729587	8154.574219	99998.000000	1258.140747	820.866577	371.081696	163.465912	133.340866	654.856567	896.960938	470.470612	2.863278	0.000000	4.227719	3.698769	0.517649	0.758123	3.911401	4.999991	3.099729	2.914273	2.569469	2.213427	2.124963	2.816146	2.952774	2.672533	0.456864	0.000000	48653.000000		1
5102.172363	1874.789795	2.457740	4.539263	1142.330933	31913.705078	165.775635	103.980583	52.864532	31.984539	27.602545	77.818146	142.018509	95.370789	1.182927	0.000000	3.707755	3.272953	0.390536	0.656985	3.057792	4.503977	2.219521	2.016952	1.723164	1.504940	1.440949	1.891081	2.152345	1.979415	0.072958	0.000000	48684.000000		1
5847.545898	1259.608643	2.112361	2.133947	902.804626	29302.457031	126.016983	82.801468	36.440540	71.117180	3.358191	41.439281	67.188499	83.464470	1.187633	99998.000000	3.766974	3.100236	0.324768	0.329184	2.955594	4.466904	2.100429	1.918038	1.561585	1.851974	0.526105	1.617412	1.827295	1.921502	0.074682	4.999991	48708.000000		1
8767.932617	3400.673096	2.722941	4.863056	2838.288574	59757.246094	459.699097	288.573181	113.432243	55.467209	35.866966	185.826096	279.972656	117.755646	0.139906	99998.000000	3.942897	3.531565	0.435038	0.686909	3.453057	4.776391	2.662474	2.460256	2.054737	1.744036	1.554695	2.269107	2.447116	2.070982	0.000000	4.999991	48739.000000		1
1844.485962	269.327576	1.668303	2.880212	211.192932	14573.968750	25.027624	16.504169	0.000000	38.528233	0.000000	0.000000	1.005299	14.089602	0.903729	0.000000	3.265875	2.430281	0.222275	0.459424	2.324679	4.163578	1.398420	1.217594	0.000000	1.585779	0.000000	0.000000	0.002295	1.148899	0.000000	0.000000	48760.000000		1
6496.019043	449.744781	1.612795	3.941018	1550.016602	44627.039062	285.881073	165.288391	69.652405	25.887987	47.767113	204.205185	237.824097	161.908615	0.535196	99998.000000	3.812647	2.652966	0.207579	0.595608	3.190336	4.649598	2.456185	2.218242	1.842936	1.413098	1.679129	2.310067	2.376256	2.209270	0.000000	4.999991	48812.000000		1
16695.083984	4709.254395	3.685068	4.570101	5204.537109	99998.000000	805.494141	534.387268	236.017029	146.668777	76.711082	355.616760	464.700928	294.580322	1.342244	0.000000	4.222589	3.672952	0.566445	0.659926	3.716382	4.999991	2.906062	2.727856	2.372943	2.166338	1.884858	2.550982	2.667174	2.469204	0.127831	0.000000	48865.000000		1
9804.232422	1568.349487	2.269632	2.479326	1531.822510	40443.531250	260.178131	160.681290	111.674515	55.772499	24.096334	105.762985	154.322617	53.755733	1.024775	0.000000	3.991414	3.195443	0.355955	0.394334	3.185209	4.606849	2.415271	2.205965	2.047954	1.746420	1.381951	2.024334	2.188430	1.730425	0.010628	0.000000	48924.000000		1
32378.597656	8654.253906	2.815454	5.038829	8037.179199	99998.000000	1292.863647	822.161743	293.689117	170.314896	101.239143	503.657806	643.206238	407.522247	1.818291	99998.000000	4.510258	3.937230	0.449548	0.702330	3.905104	4.999991	3.111553	2.914957	2.467888	2.231253	2.005348	2.702136	2.808350	2.610151	0.259663	4.999991	48991.000000		1
8367.873047	3066.312500	2.846291	3.959521	3156.502686	62494.851562	492.673523	316.986755	137.056763	99.635597	48.272846	190.038483	246.902634	114.304947	0.386903	0.000000	3.922615	3.486616	0.454279	0.597643	3.499206	4.795844	2.692559	2.501041	2.136900	1.998415	1.683703	2.278841	2.392526	2.058065	0.000000	0.000000	49019.000000		1
19072.347656	5394.818848	2.630429	5.433547	6510.019043	99998.000000	1023.363403	667.922424	377.048737	181.490356	153.952576	649.629639	887.644958	506.097046	1.514646	0.000000	4.280404	3.731977	0.420027	0.735083	3.813582	4.999991	3.010030	2.824726	2.576397	2.258853	2.187387	2.812666	2.948239	2.704234	0.180311	0.000000	49098.000000		1
14208.406250	2795.433838	2.359060	2.460824	2967.679199	60451.695312	443.885681	300.013855	143.036133	96.635124	39.518112	225.976379	330.641541	212.885910	1.191288	0.000000	4.152545	3.446449	0.372739	0.391080	3.472417	4.781408	2.647271	2.477141	2.155446	1.985135	1.596796	2.354063	2.519357	2.328147	0.076017	0.000000	49137.000000		1
8970.355469	2885.700928	1.649800	2.584173	3355.804688	65345.507812	497.484161	334.597992	141.580612	74.068321	37.325573	178.110580	282.532135	168.856277	1.056004	0.000000	3.952810	3.460251	0.217431	0.412322	3.525797	4.815216	2.696779	2.524523	2.151004	1.869632	1.572006	2.250690	2.451068	2.227517	0.023665	0.000000	49165.000000		1
6654.239258	1252.852173	2.275799	4.576268	1236.443604	33003.394531	191.043777	130.725861	77.383339	29.468208	18.736797	62.584476	106.410576	91.075142	0.660477	0.000000	3.823098	3.097900	0.357134	0.660511	3.092174	4.518559	2.281133	2.116362	1.888647	1.469354	1.272695	1.796467	2.026985	1.959400	0.000000	0.000000	49260.000000		1
6223.540039	1214.330078	2.007514	5.359538	836.609070	26321.337891	143.045395	89.847809	42.250305	15.677728	12.529230	70.488098	100.733414	59.534660	0.797239	15738.590820	3.794038	3.084337	0.302659	0.729127	2.922523	4.420308	2.155474	1.953508	1.625830	1.195283	1.097924	1.848116	2.003174	1.774770	0.000000	4.196966	49308.000000		1
6409.165527	1732.422852	2.763030	2.713690	1444.333862	34158.609375	229.840302	148.445023	62.926773	51.523106	30.902145	103.160309	150.471039	83.535400	0.777511	0.000000	3.806802	3.238654	0.441386	0.433560	3.159667	4.533500	2.361426	2.171566	1.798836	1.712002	1.489989	2.013513	2.177453	1.921871	0.000000	0.000000	49363.000000		1
23452.703125	6325.809082	2.007514	3.126911	4939.853516	99998.000000	793.350403	494.412750	271.893250	154.248611	82.798386	339.757080	442.380829	268.713898	3.230245	99998.000000	4.370193	3.801116	0.302659	0.495116	3.693714	4.999991	2.899465	2.694090	2.434398	2.188221	1.918022	2.531168	2.645796	2.429290	0.509235	4.999991	49404.000000		1
12665.383789	3175.177734	3.191670	5.128258	2521.607178	60610.140625	385.973083	253.119446	107.640984	71.851112	30.575270	188.613800	261.137177	137.991135	1.164132	99998.000000	4.102618	3.501768	0.504018	0.709970	3.401677	4.782545	2.586557	2.403326	2.031978	1.856434	1.485370	2.275573	2.416869	2.139851	0.066002	4.999991	49479.000000		1
9761.769531	1940.242188	1.674470	2.975808	2213.372070	53754.597656	326.228729	215.769196	98.580963	75.579353	22.270761	173.003906	274.212219	110.129562	1.210637	99998.000000	3.989529	3.287856	0.223877	0.473605	3.345054	4.730416	2.513522	2.333989	1.993793	1.878403	1.347735	2.238056	2.438087	2.041904	0.083014	4.999991	49501.000000		1
19088.064453	5275.509277	3.207088	4.388160	6380.894043	99998.000000	1013.982666	657.709045	261.716919	146.477585	115.671043	545.467102	728.829346	455.690247	1.513905	0.000000	4.280762	3.722264	0.506111	0.642282	3.804882	4.999991	3.006031	2.818034	2.417832	2.165771	2.063225	2.736768	2.862626	2.658670	0.180099	0.000000	49575.000000		1
8943.545898	902.585632	2.318972	2.553336	1276.069580	32111.650391	193.236328	129.948746	62.883602	34.103065	22.526712	67.774414	105.729065	62.929855	1.265324	0.000000	3.951510	2.955488	0.365295	0.407108	3.105874	4.506663	2.286089	2.113772	1.798537	1.532793	1.352698	1.831066	2.024194	1.798857	0.102202	0.000000	49623.000000		1
8703.775391	2032.806763	1.396934	2.726025	1772.162964	35992.332031	272.466827	182.390808	78.949883	35.574009	27.445274	98.577873	129.649628	76.569237	0.083443	0.000000	3.939708	3.308096	0.145176	0.435530	3.248504	4.556210	2.435314	2.261003	1.897352	1.551133	1.438468	1.993779	2.112771	1.884054	0.000000	0.000000	49651.000000		1
7635.411133	1535.427490	1.381515	3.379778	1009.036316	28953.273438	180.081085	102.916695	38.355541	26.017504	9.827875	50.092251	56.595856	63.935154	0.125895	99998.000000	3.882833	3.186229	0.140356	0.528888	3.003907	4.461698	2.255468	2.012486	1.583828	1.415266	0.992460	1.699771	1.752785	1.805740	0.000000	4.999991	49676.000000		1
10036.481445	2037.537231	1.680638	4.545431	1918.612793	46787.332031	330.552124	200.220993	138.848419	28.222378	36.526886	153.918655	196.671600	140.677078	0.492118	99998.000000	4.001582	3.309106	0.225474	0.657575	3.282987	4.670128	2.519240	2.301510	2.142541	1.450594	1.562613	2.187291	2.293742	2.148223	0.000000	4.999991	49720.000000		1
6165.738281	2577.573975	1.181072	2.861710	2609.913086	61205.292969	412.598083	267.064117	143.948929	65.782318	47.739361	244.784103	358.857758	187.778107	0.632953	0.000000	3.789985	3.411211	0.072276	0.456626	3.416626	4.786789	2.615527	2.426615	2.158208	1.818109	1.678877	2.388783	2.554922	2.273645	0.000000	0.000000	49739.000000		1
16476.246094	1883.698730	1.248914	3.318103	2524.111084	61400.667969	410.013916	261.864929	174.166473	78.697014	64.397713	225.609406	276.941315	187.540649	1.973081	99998.000000	4.216858	3.275012	0.096533	0.520890	3.402108	4.788173	2.612799	2.418077	2.240965	1.895958	1.808870	2.353357	2.442388	2.273095	0.295145	4.999991	49801.000000		1
10485.069336	1919.198730	2.180203	2.991227	2280.005371	47295.851562	366.138458	234.410400	85.552162	78.968384	24.287527	129.634216	166.346115	95.343033	0.461793	99998.000000	4.020571	3.283120	0.338497	0.475849	3.357936	4.674823	2.563645	2.369977	1.932231	1.897453	1.385383	2.112720	2.221013	1.979289	0.000000	4.999991	49831.000000		1
13426.511719	4752.245117	2.032184	3.262596	4486.916992	81995.445312	704.705200	461.910156	193.486099	97.088432	53.768070	282.917603	405.292694	199.080002	1.221354	0.000000	4.127963	3.676899	0.307963	0.513563	3.651948	4.913790	2.848007	2.664557	2.286650	1.987167	1.730524	2.451660	2.607769	2.299028	0.086842	0.000000	49882.000000		1
13250.637695	3849.039551	1.828657	4.252476	4073.813232	79940.523438	667.832947	416.480499	172.306992	80.386902	57.511726	308.978302	386.925964	221.899673	1.881155	0.000000	4.122237	3.585352	0.262132	0.628642	3.610001	4.902767	2.824668	2.619595	2.236303	1.905185	1.759756	2.489928	2.587628	2.346157	0.274425	0.000000	49923.000000		1
12281.699219	2245.677246	2.975808	6.130473	2418.261719	56200.226562	406.156158	241.435165	103.092468	47.865791	32.388508	179.905319	228.159668	98.568626	0.511203	0.000000	4.089259	3.351347	0.473605	0.787494	3.383503	4.749738	2.608693	2.382801	2.013227	1.680025	1.510391	2.255044	2.358239	1.993739	0.000000	0.000000	49951.000000		1
3104.396729	715.347229	2.130863	3.352024	710.160339	25344.802734	137.365143	70.947578	28.703440	9.164871	7.188195	45.047256	40.720772	45.938457	0.332841	0.000000	3.491977	2.854517	0.328556	0.525307	2.851357	4.403889	2.137877	1.850938	1.457934	0.962126	0.856620	1.653668	1.609816	1.662176	0.000000	0.000000	49982.000000		1
8048.129395	4243.144531	1.803987	5.735754	5738.477051	99998.000000	952.899963	591.726318	220.277634	117.175903	67.046646	352.400421	507.120850	249.505295	0.752674	0.000000	3.905695	3.627688	0.256233	0.758591	3.758797	4.999991	2.979047	2.772121	2.342970	2.068838	1.826377	2.547036	2.705112	2.397080	0.000000	0.000000	50028.000000		1
7315.966797	2847.197510	2.001346	0.863447	1451.105713	35464.093750	229.726196	151.380737	55.137249	40.517242	22.545214	95.515724	119.161835	57.813934	0.143908	99998.000000	3.864272	3.454418	0.301322	0.000000	3.161699	4.549789	2.361211	2.180071	1.741445	1.607640	1.353054	1.980075	2.076137	1.762033	0.000000	4.999991	50074.000000		1
11036.944336	842.110474	2.605759	3.102241	2091.009277	47740.546875	328.893066	213.570496	75.452919	55.124912	20.630213	103.505692	153.360489	64.154099	0.288994	0.000000	4.042849	2.925369	0.415934	0.491676	3.320356	4.678887	2.517055	2.329541	1.877676	1.741348	1.314504	2.014964	2.185714	1.807224	0.000000	0.000000	50093.000000		1
8962.380859	1666.958130	1.884164	3.324270	1865.057495	38600.695312	291.487335	188.071060	69.559898	42.426079	19.452225	88.404625	122.936333	92.675598	0.828028	0.000000	3.952423	3.221925	0.275119	0.521696	3.270692	4.586595	2.464620	2.274322	1.842359	1.627633	1.288969	1.946475	2.089680	1.966965	0.000000	0.000000	50119.000000		1
16622.208984	7239.770508	2.445405	4.372742	5811.373535	99998.000000	886.066101	584.590515	276.043945	146.634857	102.509644	522.484009	666.500793	414.519257	2.655197	0.000000	4.220689	3.859725	0.388351	0.640754	3.764279	4.999991	2.947466	2.766852	2.440978	2.166237	2.010765	2.718073	2.823801	2.617545	0.424097	0.000000	50174.000000		1
5642.976562	902.456116	2.374479	2.488577	961.383301	27691.005859	169.463776	102.713173	34.420692	35.401321	17.793173	52.685677	121.974205	70.586777	0.100914	0.000000	3.751508	2.955426	0.375568	0.395951	2.982897	4.442339	2.229077	2.011626	1.536820	1.549019	1.250253	1.721693	2.086268	1.848723	0.000000	0.000000	50297.000000		1
11248.214844	1657.743896	3.746742	6.445014	2529.936279	54563.265625	378.868134	261.618225	140.994705	76.205353	48.763161	185.739746	272.543915	191.321320	0.891868	0.000000	4.051084	3.219517	0.573654	0.809224	3.403110	4.736900	2.578488	2.417668	2.149203	1.881985	1.688092	2.268905	2.435436	2.281763	0.000000	0.000000	50346.000000		1
5516.777832	2305.110107	3.308852	3.404448	1913.348877	43838.757812	300.282135	198.025360	99.558502	52.405056	23.158878	126.627563	150.239746	87.553513	0.889946	99998.000000	3.741685	3.362692	0.519677	0.532047	3.281794	4.641858	2.477530	2.296721	1.998078	1.719373	1.364717	2.102528	2.176785	1.942274	0.000000	4.999991	50412.000000		1
8912.769531	808.362000	3.012813	3.151581	1477.271240	36580.328125	238.425430	148.889069	68.011856	43.634903	20.954004	85.003258	128.477814	70.281487	1.205076	99998.000000	3.950013	2.907606	0.478972	0.498528	3.169460	4.563248	2.377352	2.172863	1.832585	1.639834	1.321267	1.929436	2.108828	1.846841	0.081014	4.999991	50430.000000		1
11598.450195	2580.719238	2.325139	3.830003	2993.921875	65610.179688	485.349640	306.832001	154.408966	83.396629	54.532837	239.384476	339.016998	192.354370	2.175956	99998.000000	4.064400	3.411741	0.366449	0.583199	3.476240	4.816971	2.686055	2.486901	2.188673	1.921149	1.736658	2.379096	2.530221	2.284102	0.337650	4.999991	50516.000000		1
13899.711914	6795.699707	3.755994	4.850721	7306.583008	99998.000000	1165.779663	740.778809	372.309021	188.194412	126.553558	623.303772	894.765320	422.885437	2.554313	0.000000	4.143006	3.832234	0.574725	0.685806	3.863714	4.999991	3.066617	2.869689	2.570904	2.274607	2.102274	2.794700	2.951709	2.626223	0.407274	0.000000	50543.000000		1
12412.264648	1768.376099	3.043650	2.503996	3087.451660	66691.578125	451.601196	305.882202	164.418777	38.793434	44.893070	195.869827	302.274231	201.682678	0.591207	0.000000	4.093851	3.247575	0.483395	0.398634	3.489600	4.824071	2.654755	2.485554	2.215951	1.588758	1.652179	2.291968	2.480401	2.304669	0.000000	0.000000	50564.000000		1
7010.586914	1800.752319	1.905751	0.965210	1182.678589	33901.625000	172.149719	114.258690	56.352242	7.764854	16.152624	58.510860	57.983540	77.759560	1.080037	99998.000000	3.845754	3.255454	0.280066	0.000000	3.072867	4.530221	2.235906	2.057889	1.750911	0.890133	1.208243	1.767236	1.763305	1.890754	0.033439	4.999991	50586.000000		1
6657.961426	1706.645874	3.216340	5.211518	1945.398193	45847.738281	308.583557	205.383163	106.580177	58.819233	33.625088	143.692978	178.594727	116.278534	0.494994	0.000000	3.823341	3.232143	0.507362	0.716964	3.289009	4.661318	2.489373	2.312565	2.027676	1.769519	1.526663	2.157436	2.251869	2.065500	0.000000	0.000000	50621.000000		1
23888.103516	5751.888184	2.476242	2.547168	5356.327637	97791.218750	862.096191	547.921814	240.870834	86.899757	84.408096	407.460571	552.168091	352.866058	2.567996	99998.000000	4.378181	3.759810	0.393793	0.406058	3.728867	4.990300	2.935556	2.738719	2.381784	1.939019	1.926384	2.610085	2.742071	2.547610	0.409594	4.999991	50664.000000		1
22358.410156	6163.795410	2.503996	3.799166	7666.649414	99998.000000	1231.968994	778.237000	365.395294	144.479324	162.232407	607.182007	842.560669	444.357513	2.833228	0.000000	4.349441	3.789848	0.398634	0.579688	3.884606	4.999991	3.090600	2.891112	2.562763	2.159806	2.210138	2.783319	2.925601	2.647732	0.452282	0.000000	50696.000000		1
15232.658203	4501.410645	2.855542	4.440584	3357.457520	68794.914062	541.723450	351.971771	142.854202	89.203308	45.417305	245.792480	333.759216	224.628784	1.930267	99998.000000	4.182775	3.653349	0.455689	0.647440	3.526011	4.837556	2.733778	2.546508	2.154893	1.950381	1.657221	2.390568	2.523433	2.351465	0.285618	4.999991	50794.000000		1
11749.652344	2762.385498	2.272716	4.674948	2686.590088	54066.976562	435.941986	276.521942	113.456917	62.149670	49.987404	185.197021	256.363525	167.776978	0.482532	0.000000	4.070025	3.441284	0.356545	0.669777	3.429201	4.732932	2.639429	2.441730	2.054831	1.793439	1.698861	2.267634	2.408856	2.224732	0.000000	0.000000	50846.000000		1
19932.523438	6098.546875	4.107540	5.433547	5148.489746	97259.617188	815.210999	523.979614	217.119873	82.758293	76.452049	323.274506	458.675293	224.295731	1.155463	99998.000000	4.299562	3.785226	0.613582	0.735083	3.711680	4.987933	2.911270	2.719314	2.336699	1.917812	1.883389	2.509572	2.661505	2.350821	0.062756	4.999991	50904.000000		1
28949.925781	6956.131348	0.743181	2.066105	7721.897461	99998.000000	1201.338257	787.494385	422.765167	159.922699	126.448708	555.288818	739.048828	476.434540	2.752391	0.000000	4.461648	3.842368	0.000000	0.315152	3.887724	4.999991	3.079665	2.896247	2.626099	2.203910	2.101914	2.744519	2.868673	2.678003	0.439710	0.000000	50947.000000		1
31289.808594	5778.981934	1.600460	4.613273	8242.911133	99998.000000	1286.717773	838.388367	389.901764	218.664825	128.980453	667.333374	865.778137	420.079224	3.202938	0.000000	4.495403	3.761851	0.204245	0.664009	3.916081	4.999991	3.109483	2.923445	2.590955	2.339779	2.110524	2.824343	2.937407	2.623331	0.505549	0.000000	51019.000000		1
7755.874512	1439.495361	2.109277	1.736145	1469.342896	37492.738281	251.941452	152.201004	65.214905	32.502605	24.420128	105.510124	129.072968	114.039742	1.010146	99998.000000	3.889631	3.158210	0.324134	0.239586	3.167123	4.573947	2.401300	2.182418	1.814347	1.511918	1.387748	2.023294	2.110835	2.057056	0.004384	4.999991	51066.000000		1
8318.011719	1613.933228	1.822490	2.355976	1196.450562	29860.447266	201.451401	121.175514	51.344250	18.625782	15.643806	69.205261	83.997963	61.637772	0.696618	0.000000	3.920020	3.207886	0.260665	0.372171	3.077895	4.475096	2.304170	2.083415	1.710492	1.270115	1.194342	1.840139	1.924269	1.789847	0.000000	0.000000	51091.000000		1
15920.130859	5293.524414	4.132210	5.291696	5671.054199	99998.000000	906.020935	581.432800	222.362228	94.602936	84.420433	368.133636	526.129028	349.153229	0.876975	0.000000	4.201947	3.723745	0.616182	0.723595	3.753664	4.999991	2.957138	2.764499	2.347061	1.975905	1.926448	2.566005	2.721092	2.543016	0.000000	0.000000	51184.000000		1
19041.136719	3641.389648	2.275799	6.457349	4038.143555	74547.843750	620.485229	414.849213	160.153976	101.066452	68.452835	298.638519	381.285797	262.108551	1.730407	0.000000	4.279693	3.561267	0.357134	0.810054	3.606182	4.872435	2.792732	2.617890	2.204538	2.004607	1.835391	2.475146	2.581251	2.418481	0.238148	0.000000	51271.000000		1
8784.307617	1643.185669	1.298254	2.815454	1659.298096	37241.417969	267.582184	170.570847	92.157532	54.295387	22.295431	96.265076	127.179550	69.572227	0.263290	99998.000000	3.943707	3.215687	0.113360	0.449548	3.219924	4.571026	2.427457	2.231905	1.964531	1.734763	1.348216	1.983469	2.104417	1.842436	0.000000	4.999991	51384.000000		1
8431.000000	3040.066895	1.538786	1.474027	3012.914551	63356.886719	498.560364	311.251007	164.788834	69.695580	40.643677	196.131958	257.994843	143.995178	1.771506	99998.000000	3.925879	3.482883	0.187178	0.168505	3.478987	4.801794	2.697718	2.493111	2.216928	1.843205	1.608993	2.292548	2.411611	2.158348	0.248343	4.999991	51465.000000		1
9040.402344	2206.855957	5.371873	9.670605	2156.470947	46002.164062	356.039215	217.563934	113.953400	75.822968	34.389854	134.481842	190.652145	127.857979	0.533301	0.000000	3.956188	3.343774	0.730126	0.985454	3.333744	4.662778	2.551498	2.337587	2.056727	1.879801	1.536430	2.128664	2.280242	2.106728	0.000000	0.000000	51499.000000		1
6800.920410	3727.021973	1.766982	3.592556	3114.286377	66910.718750	505.202759	323.715485	163.410400	58.042130	40.048515	212.435684	276.389343	190.026154	0.262885	0.000000	3.832568	3.571362	0.247232	0.555404	3.493359	4.825496	2.703466	2.510164	2.213280	1.763743	1.602586	2.327227	2.441521	2.278813	0.000000	0.000000	51563.000000		1
18546.751953	4270.521973	3.950269	3.509295	4316.503418	85393.078125	710.678406	440.101929	193.936325	100.314018	82.249481	385.809631	515.317444	345.354065	0.600413	0.000000	4.268268	3.630481	0.596627	0.545220	3.635132	4.931423	2.851673	2.643553	2.287659	2.001362	1.915133	2.586373	2.712075	2.538265	0.000000	0.000000	51601.000000		1
15064.662109	4181.247559	2.880212	2.312804	3719.926270	74204.507812	555.714417	371.926636	159.861023	71.986801	48.852589	264.523102	319.197784	180.713257	1.601462	0.000000	4.177959	3.621306	0.459424	0.364139	3.570534	4.870430	2.744852	2.570457	2.203743	1.857253	1.688888	2.422464	2.504060	2.256990	0.204517	0.000000	51630.000000		1
16898.947266	5473.697754	1.341426	3.459955	5432.184570	99998.000000	867.548218	561.049255	290.879822	120.012947	93.844337	432.589966	553.824036	337.453522	0.895246	0.000000	4.227859	3.738281	0.127567	0.539070	3.734975	4.999991	2.938294	2.749001	2.463714	2.079228	1.972408	2.636076	2.743372	2.528214	0.000000	0.000000	51723.000000		1
8877.195312	1134.630859	1.643633	4.156880	1985.391235	42561.113281	308.651398	204.643066	97.541740	66.707436	43.718163	156.567581	234.691025	129.294998	0.152594	0.000000	3.948276	3.054855	0.215805	0.618767	3.297846	4.629013	2.489468	2.310997	1.989190	1.824174	1.640662	2.194702	2.370497	2.111582	0.000000	0.000000	51842.000000		1
19764.250000	2133.509277	2.291218	2.855542	4217.432129	84124.406250	679.800964	433.342377	194.189194	92.043434	57.369877	258.133606	376.105103	240.648804	1.587529	99998.000000	4.295880	3.329095	0.360066	0.455689	3.625048	4.924922	2.832382	2.636831	2.288225	1.963993	1.758684	2.411844	2.575309	2.381384	0.200722	4.999991	51897.000000		1
11768.614258	1940.948364	2.655099	4.422081	2266.418457	46523.933594	359.681122	233.303345	91.772064	31.713169	39.542782	143.014557	194.503738	133.458038	0.850367	99998.000000	4.070725	3.288014	0.424081	0.645627	3.355340	4.667676	2.555918	2.367921	1.962710	1.501240	1.597067	2.155380	2.288928	2.125345	0.000000	4.999991	51963.000000		1
9247.885742	2886.098877	1.193407	2.417651	1404.689209	40833.136719	234.691025	143.338348	86.387856	35.870049	24.728500	112.303596	155.438934	131.928513	2.463212	99998.000000	3.966043	3.460311	0.076789	0.383394	3.147580	4.611013	2.370497	2.156362	1.936453	1.554732	1.393198	2.050394	2.191560	2.120339	0.391502	4.999991	52002.000000		1
10419.262695	2871.034668	2.994310	5.082002	2967.811768	59541.265625	457.663849	306.486633	137.861618	80.232712	58.967251	241.940887	356.816315	217.600937	0.372895	0.000000	4.017837	3.458038	0.476297	0.706035	3.472436	4.774818	2.660547	2.486412	2.139443	1.904351	1.770611	2.383709	2.552445	2.337661	0.000000	0.000000	52075.000000		1
17708.660156	5346.613770	3.376694	6.148975	4337.284668	91884.203125	701.424133	448.696320	230.503311	97.692841	69.063416	337.487457	420.110077	281.045776	1.225656	0.000000	4.248186	3.728079	0.528492	0.788803	3.637218	4.963241	2.845981	2.651953	2.362677	1.989863	1.839248	2.528258	2.623363	2.448777	0.088368	0.000000	52149.000000		1
13235.413086	2619.861084	1.915002	4.486840	3265.062500	71726.765625	552.895874	331.097931	162.876907	50.252605	52.818275	302.394501	410.340790	269.611267	1.008493	0.000000	4.121737	3.418278	0.282169	0.651941	3.513891	4.855681	2.742643	2.519956	2.211859	1.701159	1.722784	2.480574	2.613145	2.430738	0.003673	0.000000	52181.000000		1
6384.936523	1464.800537	2.790784	3.022064	1246.570557	34944.058594	215.938812	134.525024	70.491180	57.098507	34.553291	126.698494	167.718384	105.127739	0.259453	99998.000000	3.805156	3.165778	0.445726	0.480304	3.095717	4.543373	2.334331	2.128803	1.848135	1.756625	1.538489	2.102772	2.224581	2.021717	0.000000	4.999991	52234.000000		1
9179.322266	2371.392090	3.857757	6.623871	1398.111694	38834.855469	243.325485	148.497437	92.558418	44.603199	36.625565	135.641327	206.499481	95.867271	0.592914	99998.000000	3.962811	3.375003	0.586335	0.821112	3.145542	4.589221	2.386188	2.171719	1.966416	1.649366	1.563784	2.132392	2.314919	1.981670	0.000000	4.999991	52301.000000		1
40638.507812	11648.240234	2.716774	5.044997	10995.754883	99998.000000	1781.660889	1118.376465	476.036743	220.200531	147.741928	675.785950	870.656616	469.742828	2.920065	99998.000000	4.608938	4.066260	0.434053	0.702861	4.041225	4.999991	3.250825	3.048588	2.677640	2.342818	2.169504	2.829809	2.939847	2.671860	0.465393	4.999991	52366.000000		1
4832.662598	1634.760864	2.741444	3.620309	1900.014771	47008.527344	315.892029	196.159698	93.159744	52.889202	50.012074	171.955444	255.015945	147.856018	0.365790	0.000000	3.684186	3.213454	0.437979	0.558746	3.278757	4.672177	2.499539	2.292610	1.969228	1.723367	1.699075	2.235416	2.406567	2.169839	0.000000	0.000000	52414.000000		1
7667.571289	2811.509277	1.082392	3.336605	2688.335693	57881.671875	440.135864	274.360229	129.652710	94.516594	45.916870	174.903488	224.113800	172.825058	1.087910	99998.000000	3.884658	3.448940	0.034385	0.523305	3.429483	4.762541	2.643587	2.438321	2.112782	1.975508	1.661972	2.242799	2.350469	2.237607	0.036593	4.999991	52440.000000		1
18278.546875	3712.414307	2.685936	3.345856	4400.936035	96480.859375	698.164612	441.307678	232.643417	121.027496	77.250740	402.875061	579.234070	310.964203	1.918313	0.000000	4.261941	3.569656	0.429096	0.524507	3.643545	4.984441	2.843958	2.644742	2.366691	2.082884	1.887903	2.605170	2.762854	2.492710	0.282919	0.000000	52471.000000		1
10169.050781	2824.433350	2.568754	2.392981	1855.374634	39376.351562	303.054413	186.282486	53.792740	12.874609	24.244354	88.558807	109.503563	141.956833	0.818367	99998.000000	4.007280	3.450931	0.409723	0.378939	3.268432	4.595235	2.481521	2.270172	1.730724	1.109734	1.384611	1.947232	2.039428	2.152156	0.000000	4.999991	52509.000000		1
9779.775391	2559.466064	3.987274	4.776711	2825.950439	54162.917969	440.737183	290.540619	110.638382	52.842949	44.356499	145.244095	199.992798	176.238754	0.165840	99998.000000	3.990329	3.408149	0.600676	0.679129	3.451164	4.733702	2.644180	2.463207	2.043906	1.722987	1.646957	2.162098	2.301014	2.246101	0.000000	4.999991	52629.000000		1
7765.680664	1541.598022	2.359060	3.873176	1669.533081	43118.242188	274.375641	171.295517	93.036400	34.753735	34.642719	157.723984	207.871750	176.473114	0.650203	99998.000000	3.890180	3.187971	0.372739	0.588067	3.222595	4.634661	2.438346	2.233746	1.968653	1.541001	1.539612	2.197898	2.317796	2.246679	0.000000	4.999991	52671.000000		1
21210.361328	3149.792480	3.592556	4.607106	6325.867676	99998.000000	1007.830566	642.096069	289.815948	119.553467	117.376350	505.545044	730.183105	399.698792	2.943665	99998.000000	4.326548	3.498282	0.555404	0.663428	3.801120	4.999991	3.003387	2.807600	2.462122	2.077562	2.069581	2.703760	2.863432	2.601733	0.468888	4.999991	52720.000000		1
9213.999023	2562.004150	1.289003	1.733061	2293.968506	51869.175781	372.037659	223.703659	99.916222	36.653320	23.861971	119.608978	174.502609	97.615753	1.215682	0.000000	3.964448	3.408580	0.110254	0.238814	3.360587	4.714910	2.570587	2.349673	1.999636	1.564113	1.377706	2.077764	2.241802	1.989520	0.084820	0.000000	52784.000000		1
15086.920898	4611.971680	2.223376	3.765245	3828.819336	75474.000000	617.133240	377.455780	156.206787	111.911964	75.600937	315.392456	396.269684	269.947418	2.148947	99998.000000	4.178601	3.663887	0.347013	0.575793	3.583065	4.877798	2.790379	2.576866	2.193700	2.048877	1.878527	2.498851	2.597991	2.431279	0.332226	4.999991	52865.000000		1
11516.574219	676.553772	4.113708	4.058200	1967.573364	42315.980469	301.743835	172.606110	81.126999	53.906837	19.686588	92.632431	122.069801	66.309631	1.701625	99998.000000	4.061323	2.830302	0.614233	0.608333	3.293931	4.626504	2.479638	2.237056	1.909165	1.731644	1.294170	1.966763	2.086608	1.821577	0.230864	4.999991	52882.000000		1
6715.575195	997.009766	1.939672	2.164785	1376.562500	35277.753906	221.693069	157.523544	92.900711	27.032053	34.118484	154.680328	166.577393	174.422424	0.300849	99998.000000	3.827083	2.998699	0.287728	0.335415	3.138796	4.547501	2.345752	2.197345	1.968019	1.431879	1.532990	2.189435	2.221616	2.241602	0.000000	4.999991	52932.000000		1
14909.728516	3163.518066	2.602675	3.324270	3704.251709	77560.054688	575.629150	390.691193	185.739746	94.935982	54.613014	302.832397	394.866577	273.176086	1.210898	99998.000000	4.173470	3.500170	0.415420	0.521696	3.568701	4.889638	2.760143	2.591834	2.268905	1.977431	1.737296	2.481202	2.596450	2.436443	0.083108	4.999991	52951.000000		1
17443.541016	4493.771973	3.031315	6.037961	3558.061035	76552.664062	562.045288	367.640259	176.704391	102.848854	54.381733	262.355255	359.853821	210.610107	0.838149	0.000000	4.241635	3.652611	0.481631	0.780890	3.551214	4.883960	2.749771	2.565423	2.247247	2.012199	1.735453	2.418890	2.556126	2.323479	0.000000	0.000000	52996.000000		1
9009.056641	819.127380	1.026885	1.560372	1451.278442	40084.781250	239.726761	147.732666	57.795433	26.372133	28.740446	96.521027	125.172043	57.209522	1.126650	99998.000000	3.954679	2.913352	0.011522	0.193228	3.161751	4.602980	2.379717	2.169477	1.761894	1.421145	1.458493	1.984622	2.097507	1.757468	0.051789	4.999991	53020.000000		1
10238.413086	3644.464111	1.544953	2.383730	4080.418457	77421.726562	602.507019	416.828979	187.149017	101.276146	56.235062	294.077667	391.542297	220.422562	0.868777	0.000000	4.010232	3.561634	0.188915	0.377257	3.610705	4.888863	2.779962	2.619958	2.272187	2.005507	1.750007	2.468462	2.592779	2.343256	0.000000	0.000000	53083.000000		1
6149.243164	1415.476196	2.611927	3.509295	1482.994629	36096.566406	254.803162	155.882996	76.205353	78.474983	37.510597	113.574097	140.245361	92.339470	0.752464	0.000000	3.788822	3.150903	0.416961	0.545220	3.171139	4.557466	2.406205	2.192799	1.881985	1.894731	1.574154	2.055279	2.146888	1.965387	0.000000	0.000000	53131.000000		1
25993.474609	3214.803711	2.618094	3.237926	4931.789551	97308.796875	791.827026	504.946808	216.601807	130.688843	79.427856	376.805115	520.908203	312.308716	2.073816	0.000000	4.414865	3.507154	0.417985	0.510267	3.693005	4.988152	2.898630	2.703246	2.335662	2.116239	1.899973	2.576117	2.716761	2.494584	0.316770	0.000000	53202.000000		1
15518.064453	3627.007080	2.716774	3.873176	4609.671387	92227.234375	769.044373	470.300995	214.612793	90.834610	72.063889	314.266907	406.890076	296.538483	1.255080	0.000000	4.190837	3.559548	0.434053	0.588067	3.663670	4.964859	2.885951	2.672376	2.331656	1.958251	1.857718	2.497299	2.609477	2.472081	0.098671	0.000000	53256.000000		1
8086.111816	2121.458008	1.964342	1.862578	1853.872803	41013.507812	299.998444	185.345032	90.957954	43.998783	29.243095	110.622963	138.684982	98.192406	0.294903	0.000000	3.907740	3.326634	0.293217	0.270115	3.268080	4.612927	2.477119	2.267981	1.958841	1.643441	1.466023	2.043845	2.142030	1.992078	0.000000	0.000000	53279.000000		1
10693.943359	2237.422119	2.457740	3.022064	2313.614990	51183.500000	370.495789	236.590607	88.901108	49.753040	32.764725	147.923859	172.513596	118.261383	1.032741	0.000000	4.029138	3.349748	0.390536	0.480304	3.364291	4.709130	2.568783	2.373997	1.948907	1.696820	1.515406	2.170038	2.236823	2.072843	0.013992	0.000000	53310.000000		1
14958.825195	3870.727295	3.080655	6.966166	3769.784180	84630.523438	603.265625	379.349213	205.740875	90.538567	58.069885	317.443146	420.532532	218.501389	1.895456	0.000000	4.174898	3.587793	0.488643	0.842994	3.576317	4.927527	2.780509	2.579039	2.313321	1.956834	1.763951	2.501666	2.623800	2.339454	0.277714	0.000000	53337.000000		1
21445.910156	6841.770996	1.948923	3.290349	7266.885742	99998.000000	1184.448608	744.451538	332.473297	159.293610	151.121704	645.491272	831.446899	481.775574	2.120177	0.000000	4.331345	3.835169	0.289795	0.517242	3.861348	4.999991	3.073516	2.871836	2.521757	2.202198	2.179327	2.809890	2.919835	2.682845	0.326372	0.000000	53412.000000		1
19935.828125	5958.930176	1.955090	5.254691	4670.476562	97432.523438	726.047791	471.654755	206.225021	140.741837	75.409744	394.046295	541.936218	384.662476	1.729039	0.000000	4.299634	3.775168	0.291167	0.720547	3.669361	4.988704	2.860965	2.673624	2.314341	2.148423	1.877427	2.595547	2.733948	2.585080	0.237805	0.000000	53460.000000		1
21266.128906	4433.709961	3.256428	5.489055	5913.297363	99998.000000	928.044983	584.501099	287.441467	157.671570	87.501083	501.650299	657.277344	420.754578	2.566410	99998.000000	4.327688	3.646767	0.512742	0.739498	3.771830	4.999991	2.967569	2.766785	2.458549	2.197753	1.942013	2.700401	2.817749	2.624029	0.409326	4.999991	53527.000000		1
10155.673828	2863.769531	2.463907	2.300469	2296.229004	52003.703125	360.094330	236.569016	104.914963	71.271370	33.097767	150.637558	189.588257	108.168304	0.079486	0.000000	4.006709	3.456938	0.391624	0.361816	3.361015	4.716034	2.556416	2.373958	2.020838	1.852915	1.519799	2.177933	2.277812	2.034100	0.000000	0.000000	53572.000000		1
4172.998535	832.257935	2.414567	4.496091	1124.950928	29823.330078	196.995392	121.474640	55.038570	33.995136	19.544737	91.072060	122.988754	73.362144	0.769802	0.000000	3.620448	2.920258	0.382839	0.652835	3.051134	4.474556	2.294456	2.084486	1.740667	1.531417	1.291030	1.959385	2.089865	1.865472	0.000000	0.000000	53617.000000		1
23026.947266	4502.116699	2.482410	4.240141	5362.048340	99998.000000	846.403015	552.590576	271.480011	135.166443	80.368401	427.871826	581.808960	428.886383	1.939332	0.000000	4.362236	3.653417	0.394873	0.627380	3.729331	4.999991	2.927577	2.742404	2.433738	2.130869	1.905085	2.631314	2.764781	2.632342	0.287652	0.000000	53666.000000		1
9986.218750	2164.210938	2.420735	2.565671	2855.298584	65614.593750	487.899902	295.067535	132.998566	86.566711	42.284225	207.088470	289.587738	135.628998	0.224615	0.000000	3.999401	3.335299	0.383947	0.409201	3.455652	4.817000	2.688331	2.469921	2.123847	1.937351	1.626178	2.316156	2.461780	2.132353	0.000000	0.000000	53766.000000		1
18593.523438	10127.889648	3.167000	4.311067	8605.166992	99998.000000	1345.592529	873.222290	368.022644	134.133377	99.049690	549.420471	746.576233	420.224152	2.748661	0.000000	4.269361	4.005519	0.500648	0.634585	3.934759	4.999991	3.128914	2.941125	2.565875	2.127537	1.995853	2.739905	2.873074	2.623481	0.439121	0.000000	53798.000000		1
7112.726562	1198.121948	2.140115	3.731324	1118.145142	31296.156250	177.139206	92.502914	27.543955	15.187413	3.077571	19.285702	49.703701	16.041609	0.642559	0.000000	3.852036	3.078501	0.330437	0.571863	3.048498	4.495491	2.248315	1.966155	1.440026	1.181484	0.488208	1.285235	1.696389	1.205248	0.000000	0.000000	53860.000000		1
4239.773926	352.955475	2.081524	4.557766	489.956757	19784.861328	80.787788	65.631210	30.427250	21.539915	18.351330	44.720379	51.754387	18.496265	0.563305	0.000000	3.627343	2.547720	0.318381	0.658752	2.690158	4.296333	1.907346	1.817110	1.483263	1.333244	1.263668	1.650505	1.713947	1.267084	0.000000	0.000000	53908.000000		1
17119.650391	5660.609375	3.012813	4.906229	5670.730469	99998.000000	886.371338	578.250366	279.827698	116.309372	73.883293	336.232361	470.590881	324.322968	2.504807	0.000000	4.233495	3.752863	0.478972	0.690748	3.753639	4.999991	2.947616	2.762116	2.446891	2.065615	1.868546	2.526639	2.672643	2.510978	0.398774	0.000000	53974.000000		1
10196.237305	2765.367432	0.539654	1.825573	2298.295166	51920.859375	366.631866	238.385345	96.934242	51.967167	26.680508	133.917526	186.498352	127.068542	1.960437	0.000000	4.008440	3.441753	0.000000	0.261399	3.361406	4.715342	2.564230	2.377280	1.986477	1.715729	1.426194	2.126837	2.270675	2.104038	0.292353	0.000000	54030.000000		1
13244.016602	5453.628906	2.167868	6.148975	4968.075684	99998.000000	789.816406	508.055206	230.339859	125.773369	94.821884	470.695709	647.067078	363.609802	0.304593	0.000000	4.122020	3.736686	0.336033	0.788803	3.696188	4.999991	2.897526	2.705911	2.362369	2.099589	1.976909	2.672740	2.810949	2.560636	0.000000	0.000000	54089.000000		1
18428.638672	3320.989258	3.648063	5.186849	4505.160156	98522.992188	731.829773	453.550140	203.949234	79.905838	78.459564	427.958191	609.189514	323.234406	1.755549	99998.000000	4.265493	3.521267	0.562062	0.714904	3.653710	4.993537	2.864410	2.656625	2.309522	1.902578	1.894646	2.631401	2.784752	2.509518	0.244413	4.999991	54198.000000		1
24548.521484	5911.120117	2.796951	3.466122	6020.281250	99998.000000	921.516724	610.160889	256.104492	102.663834	76.563065	399.843719	518.909973	331.261383	1.974890	0.000000	4.390025	3.771670	0.446685	0.539844	3.779617	4.999991	2.964503	2.785444	2.408417	2.011417	1.884019	2.601890	2.715092	2.520171	0.295543	0.000000	54289.000000		1
14793.623047	3002.611816	3.709738	4.588603	2722.962891	66685.773438	442.951324	282.917603	167.669037	82.804550	51.948662	239.020584	348.258942	183.491714	2.029769	0.000000	4.170074	3.477499	0.569343	0.661681	3.435042	4.824033	2.646356	2.451660	2.224453	1.918054	1.715574	2.378435	2.541902	2.263617	0.307447	0.000000	54395.000000		1
12417.093750	3415.468750	2.445405	4.607106	3167.502441	65762.921875	493.472198	322.281525	155.741135	64.851028	29.492878	167.496353	275.377869	132.428070	2.330463	0.000000	4.094020	3.533450	0.388351	0.663428	3.500717	4.817981	2.693263	2.508235	2.192403	1.811917	1.469717	2.224005	2.439929	2.121980	0.367442	0.000000	54446.000000		1
8605.561523	2623.577148	2.476242	2.744528	2416.713623	55884.789062	382.898590	241.404327	133.306946	45.605412	44.914654	174.659882	280.521545	141.716293	1.513344	99998.000000	3.934779	3.418894	0.393793	0.438468	3.383225	4.747293	2.583084	2.382745	2.124853	1.659016	1.652388	2.242193	2.447966	2.151420	0.179938	4.999991	54463.000000		1
12544.248047	1571.130981	2.420735	3.453787	2310.296875	46039.742188	361.682465	243.251480	93.572968	54.973812	30.741791	113.453835	169.365097	156.453491	1.245509	0.000000	4.098444	3.196212	0.383947	0.538296	3.363668	4.663133	2.558327	2.386055	1.971150	1.740156	1.487729	2.054819	2.228824	2.194385	0.095347	0.000000	54502.000000		1
3646.117188	263.656586	2.226459	3.145414	989.177063	32263.121094	142.632172	104.011421	48.396194	35.129951	26.230282	109.475807	151.177216	57.113926	0.244475	0.000000	3.561831	2.421039	0.347615	0.497678	2.995274	4.508707	2.154217	2.017081	1.684811	1.545678	1.418803	2.039318	2.179486	1.756742	0.000000	0.000000	54531.000000		1
8966.729492	2773.292725	2.420735	4.193885	2837.730469	55472.753906	442.411652	293.596588	147.442795	68.446663	43.582481	199.598068	266.712555	139.486755	1.742635	0.000000	3.952634	3.442996	0.383947	0.622617	3.452971	4.744080	2.645827	2.467751	2.168623	1.835352	1.639312	2.300156	2.426044	2.144533	0.241206	0.000000	54622.000000		1
9449.402344	4246.687500	3.133079	4.357323	4030.403320	84207.960938	660.678711	409.643860	221.338440	66.812286	68.150627	313.215332	427.955109	325.285095	0.570400	99998.000000	3.975404	3.628050	0.495971	0.639220	3.605349	4.925353	2.819990	2.612406	2.345057	1.824856	1.833470	2.495843	2.631398	2.512264	0.000000	4.999991	54640.000000		1
17061.675781	3708.498047	1.828657	4.385077	3078.983643	64293.746094	499.568756	313.573059	136.470856	95.580482	37.214558	188.311584	234.931549	145.311935	2.103486	0.000000	4.232022	3.569198	0.262132	0.641977	3.488407	4.808169	2.698595	2.496339	2.135040	1.980369	1.570713	2.274877	2.370941	2.162301	0.322940	0.000000	54663.000000		1
16869.626953	3890.987549	1.396934	4.150712	4910.468262	94037.859375	744.957275	496.781067	243.680115	116.010254	68.536095	346.858948	467.652069	235.196762	1.389943	99998.000000	4.227106	3.590060	0.145176	0.618123	3.691123	4.973303	2.872131	2.696165	2.386820	2.064496	1.835919	2.540153	2.669923	2.371431	0.142997	4.999991	54684.000000		1
25499.662109	6300.503906	2.081524	4.619441	7921.853516	99998.000000	1257.471558	809.327209	355.659912	142.511902	134.993744	641.454651	892.174988	548.581726	4.925867	0.000000	4.406534	3.799375	0.318381	0.664589	3.898827	4.999991	3.099498	2.908124	2.551035	2.153851	2.130314	2.807166	2.950450	2.739241	0.692483	0.000000	54769.000000		1
7345.009277	827.249939	3.500043	3.632644	1152.664551	29386.679688	209.666489	121.804596	63.777885	41.201832	17.225765	60.157574	107.998695	54.946056	0.828801	99998.000000	3.865992	2.917637	0.544073	0.560223	3.061703	4.468151	2.321529	2.085664	1.804670	1.614917	1.236179	1.779290	2.033418	1.739936	0.000000	4.999991	54815.000000		1
10952.850586	2331.161621	2.858626	3.654230	2453.801758	56943.871094	411.614380	254.658234	149.820358	99.160706	36.437458	172.220642	258.926117	139.893814	1.129775	99998.000000	4.039527	3.367572	0.456157	0.562796	3.389839	4.755447	2.614491	2.405958	2.175571	1.996340	1.561548	2.236085	2.413176	2.145798	0.052992	4.999991	54884.000000		1
13216.620117	2592.594727	1.381515	3.718989	2940.492920	63928.957031	468.019043	303.029755	158.303726	51.011208	39.326920	199.400711	265.731934	172.603027	1.059203	99998.000000	4.121120	3.413735	0.140356	0.570425	3.468420	4.805697	2.670264	2.481485	2.199491	1.707666	1.594690	2.299727	2.424444	2.237048	0.024979	4.999991	54941.000000		1
9632.045898	5736.879883	2.254213	3.518546	2812.394531	63749.371094	452.199463	290.256897	138.293350	73.288132	37.837475	195.074234	251.731766	131.028061	1.013423	0.000000	3.983719	3.758676	0.352995	0.546363	3.449076	4.804476	2.655330	2.462783	2.140801	1.865034	1.577922	2.290200	2.400938	2.117364	0.005791	0.000000	54994.000000		1
14126.416016	3882.568848	3.188586	4.533096	3700.144287	78371.226562	619.128418	379.466400	180.515900	98.951012	52.947796	251.682419	326.077606	263.983459	0.635148	0.000000	4.150032	3.589119	0.503598	0.656395	3.568219	4.894156	2.791781	2.579173	2.256516	1.995420	1.723848	2.400853	2.513321	2.421577	0.000000	0.000000	55053.000000		1
8389.077148	2353.864014	3.068320	5.526060	2292.161621	47895.121094	352.770447	232.890121	73.858627	55.612144	39.977589	124.552208	176.648895	155.611618	1.031787	99998.000000	3.923714	3.371781	0.486901	0.742416	3.360245	4.680291	2.547492	2.367151	1.868401	1.745170	1.601817	2.095351	2.247111	2.192042	0.013590	4.999991	55078.000000		1
7460.868652	2072.984863	2.587257	2.377563	1365.254395	38407.738281	225.593994	142.965210	63.882732	32.971336	25.712214	92.928467	132.976990	72.992096	0.990779	0.000000	3.872789	3.316596	0.412840	0.376132	3.135214	4.584419	2.353328	2.155230	1.805383	1.518137	1.410139	1.968149	2.123776	1.863276	0.000000	0.000000	55115.000000		1
6074.561523	1008.943787	1.526451	1.862578	926.370544	26905.564453	155.022629	96.484016	40.205788	24.151842	20.648714	77.667046	97.162437	77.118141	1.214751	0.000000	3.783515	3.003867	0.183683	0.270115	2.966785	4.429842	2.190395	1.984455	1.604289	1.382950	1.314893	1.890237	1.987498	1.887157	0.084487	0.000000	55148.000000		1
15479.646484	6443.404297	2.880212	5.609321	4791.673828	96377.335938	764.662354	489.688477	221.091736	107.172256	89.857063	397.364410	513.032349	335.356598	1.158131	0.000000	4.189761	3.809115	0.459424	0.748910	3.680487	4.983975	2.883470	2.689920	2.344573	2.030082	1.953552	2.599189	2.710145	2.525507	0.063758	0.000000	55184.000000		1
13626.437500	1290.735840	2.087691	3.897846	2314.435303	51706.757812	359.018127	242.301682	91.340340	87.929726	34.892506	157.168915	215.352890	141.244492	0.601029	0.000000	4.134382	3.110837	0.319666	0.590825	3.364445	4.713547	2.555116	2.384356	1.960663	1.944136	1.542732	2.196367	2.333151	2.149971	0.000000	0.000000	55274.000000		1
13954.959961	3073.192383	1.692973	3.441453	3161.362549	68206.945312	505.492615	325.698334	171.440460	101.294647	69.270027	272.698090	347.891998	205.891983	1.637328	0.000000	4.144729	3.487590	0.228650	0.536742	3.499874	4.833828	2.703715	2.512815	2.234113	2.005586	1.840545	2.435682	2.541445	2.313639	0.214136	0.000000	55390.000000		1
26185.068359	5451.050781	3.012813	3.697403	5973.288086	99998.000000	965.364441	609.032227	291.783356	158.908142	93.369438	486.185333	610.305847	325.038391	0.689194	0.000000	4.418054	3.736480	0.478972	0.567897	3.776213	4.999991	2.984691	2.784640	2.465060	2.201146	1.970205	2.686802	2.785547	2.511935	0.000000	0.000000	55427.000000		1
7499.655762	1485.714478	3.518546	3.681984	2189.849121	52539.808594	347.145721	223.401459	98.978760	55.439457	41.241920	176.809250	222.806290	109.790352	1.628597	99998.000000	3.875041	3.171935	0.546363	0.566082	3.340414	4.720489	2.540512	2.349086	1.995542	1.743819	1.615339	2.247505	2.347927	2.040564	0.211814	4.999991	55462.000000		1
18308.144531	6712.990723	2.796951	5.020327	6093.998047	99998.000000	935.911621	611.258667	222.883392	128.699844	81.722160	451.428528	631.602112	360.504486	1.487819	0.000000	4.262644	3.826916	0.446685	0.700732	3.784902	4.999991	2.971235	2.786225	2.348078	2.109578	1.912340	2.654589	2.800444	2.556911	0.172550	0.000000	55515.000000		1
10554.204102	4070.794189	1.221161	2.994310	2917.494385	57243.109375	476.120026	310.905640	144.830872	58.924080	54.606846	191.031448	299.560547	178.286362	1.909706	0.000000	4.023426	3.609679	0.086773	0.476297	3.465010	4.757723	2.677716	2.492629	2.160861	1.770293	1.737247	2.281105	2.476485	2.251118	0.280966	0.000000	55585.000000		1
8823.686523	4086.175781	3.241009	3.595639	4732.172852	89876.273438	761.893188	488.177429	248.413666	106.487663	49.993572	304.886169	384.622406	234.561508	0.126642	0.000000	3.945650	3.611317	0.510680	0.555776	3.675061	4.953645	2.881894	2.688578	2.395175	2.027299	1.698914	2.484138	2.585035	2.370257	0.000000	0.000000	55620.000000		1
17952.519531	2468.391113	2.201789	4.748958	3687.420654	78639.914062	570.738342	375.109070	188.141983	96.539528	54.119614	267.711700	385.966919	155.599289	2.041085	0.000000	4.254126	3.392414	0.342776	0.676598	3.566723	4.895643	2.756437	2.574157	2.274486	1.984705	1.733355	2.427667	2.586550	2.192008	0.309861	0.000000	55651.000000		1
14997.362305	4225.668945	2.503996	3.984190	3751.627197	85989.500000	606.136597	383.823700	195.219162	118.384727	72.745399	329.127441	415.789734	256.181610	1.891428	0.000000	4.176015	3.625896	0.398634	0.600340	3.574220	4.934445	2.782571	2.584132	2.290522	2.073296	1.861806	2.517364	2.618874	2.408548	0.276790	0.000000	55707.000000		1
19873.003906	4474.356934	1.958174	3.207088	4971.985840	99147.976562	803.258423	512.705505	233.186157	105.975769	96.854065	387.656799	517.987915	268.744751	1.945867	99998.000000	4.298264	3.650731	0.291851	0.506111	3.696530	4.996284	2.904855	2.709868	2.367703	2.025207	1.986118	2.588447	2.714320	2.429340	0.289113	4.999991	55784.000000		1
8696.439453	2420.549805	3.126911	4.443667	1435.042480	38136.089844	243.134293	147.162186	60.262424	51.205482	30.417999	126.118744	174.783234	87.377739	0.053177	99998.000000	3.939342	3.383914	0.495116	0.647742	3.156865	4.581336	2.385846	2.167796	1.780047	1.709316	1.483131	2.100780	2.242500	1.941401	0.000000	4.999991	55813.000000		1
13617.574219	1379.886719	1.144067	4.052033	3119.587158	60089.105469	493.382782	315.670013	146.526932	61.292393	50.116920	209.136078	261.349945	182.060852	0.867464	99998.000000	4.134100	3.139843	0.058451	0.607673	3.494097	4.778796	2.693184	2.499233	2.165917	1.787407	1.699984	2.320429	2.417222	2.260216	0.000000	4.999991	55832.000000		1
13523.906250	3650.058105	1.033052	2.362144	2614.766846	56264.378906	422.191589	272.229370	122.831482	40.822533	42.450748	181.712387	255.385986	155.226151	2.641939	0.000000	4.131102	3.562300	0.014122	0.373306	3.417433	4.750234	2.625510	2.434935	2.089310	1.610900	1.627885	2.259385	2.407197	2.190965	0.421923	0.000000	55939.000000		1
13691.664062	1635.038330	2.109277	2.454656	2760.075684	57373.675781	416.798126	282.603058	144.096939	73.149368	35.151539	182.378479	278.051483	143.563461	1.961941	99998.000000	4.136456	3.213528	0.324134	0.389991	3.440921	4.758713	2.619926	2.451177	2.158655	1.864211	1.545944	2.260974	2.444125	2.157044	0.292686	4.999991	55984.000000		1
5803.395996	2998.932861	2.867877	2.411484	1692.405151	38972.558594	271.658875	176.411438	61.190628	42.056030	21.613924	107.363449	116.404968	99.154533	0.929101	99998.000000	3.763682	3.476967	0.457561	0.382284	3.228504	4.590759	2.434024	2.246527	1.786685	1.623828	1.334734	2.030856	2.065972	1.996313	0.000000	4.999991	56032.000000		1
11094.098633	1537.314697	2.769197	5.828266	1827.892334	41544.699219	308.676086	189.649933	81.386032	24.891939	25.746136	114.622566	142.672256	76.304031	0.831009	0.000000	4.045092	3.186763	0.442354	0.765539	3.261950	4.618515	2.489503	2.277953	1.910550	1.396059	1.410712	2.059270	2.154340	1.882547	0.000000	0.000000	56071.000000		1
11221.934570	3323.866455	0.992964	2.830872	2393.955811	50075.550781	401.977692	246.893372	99.879211	26.637335	37.368748	162.442108	230.157928	194.139862	0.910930	99998.000000	4.050068	3.521644	0.000000	0.451920	3.379116	4.699626	2.604202	2.392509	1.999475	1.425491	1.572509	2.210699	2.362026	2.288115	0.000000	4.999991	56107.000000		1
16904.238281	4971.529785	5.004908	3.780664	5914.546387	99998.000000	942.708191	593.234253	262.142456	111.507996	96.046127	466.501831	627.725830	348.326782	1.423894	99998.000000	4.227995	3.696490	0.699396	0.577568	3.771921	4.999991	2.974377	2.773226	2.418537	2.047306	1.982480	2.668853	2.797770	2.541987	0.153478	4.999991	56181.000000		1
10300.717773	2322.289551	1.958174	4.856888	1638.291748	38211.484375	263.372864	176.136993	67.737404	37.316322	21.191452	107.175339	151.127869	102.133430	2.115672	0.000000	4.012867	3.365916	0.291851	0.686358	3.214391	4.582194	2.420571	2.245851	1.830829	1.571899	1.326161	2.030095	2.179345	2.009168	0.325448	0.000000	56224.000000		1
14190.860352	4306.299316	1.501781	4.711953	3885.116211	83439.406250	642.253357	399.738892	208.710526	62.593731	68.795128	320.603973	403.488708	199.820099	0.817599	0.000000	4.152009	3.634104	0.176607	0.673201	3.589404	4.921371	2.807706	2.601776	2.319544	1.796531	1.837558	2.505969	2.605831	2.300639	0.000000	0.000000	56277.000000		1
11933.670898	3311.278564	1.736145	2.322055	2738.729980	61569.996094	444.928009	278.461609	103.370010	43.924774	42.682030	202.339523	285.868744	165.436417	1.997812	0.000000	4.076774	3.519996	0.239586	0.365873	3.437549	4.789369	2.648290	2.444765	2.014395	1.642709	1.630245	2.306081	2.456167	2.218631	0.300555	0.000000	56301.000000		1
7915.960449	1416.006592	2.645848	2.214124	2495.928711	54791.394531	398.560913	249.098251	116.608498	57.952702	36.588562	171.724167	237.000748	120.820885	0.262785	0.000000	3.898504	3.151065	0.422565	0.345202	3.397232	4.738712	2.600495	2.396371	2.066730	1.763074	1.563345	2.234831	2.374750	2.082142	0.000000	0.000000	56321.000000		1
6568.937012	1577.215210	4.052033	5.803596	1999.354370	41756.253906	315.639160	202.657150	109.910614	94.609108	37.248482	147.541473	216.876266	149.185120	1.044939	0.000000	3.817495	3.197891	0.607673	0.763697	3.300890	4.620721	2.499191	2.306762	2.041040	1.975933	1.571109	2.168914	2.336212	2.173726	0.019091	0.000000	56440.000000		1
4507.093750	669.131226	3.644979	4.018112	884.073975	23866.810547	147.785095	89.471596	46.037136	24.861101	16.880386	62.482716	84.164482	50.989620	0.042240	0.000000	3.653897	2.825511	0.561695	0.604022	2.946489	4.377794	2.169631	1.951685	1.663108	1.395520	1.227382	1.795760	1.925129	1.707482	0.000000	0.000000	56498.000000		1
17540.146484	3329.666992	3.598723	6.290827	3338.693115	68325.046875	499.195618	335.368927	149.721680	70.386337	49.605022	203.613098	285.862579	166.895020	0.408049	0.000000	4.244033	3.522401	0.556148	0.798708	3.523576	4.834580	2.698271	2.525523	2.175285	1.847488	1.695526	2.308806	2.456157	2.222443	0.000000	0.000000	56518.000000		1
8191.619141	3588.420410	3.370527	3.429117	2601.312500	57578.152344	370.600647	270.006012	130.109100	63.580524	42.722118	205.531189	307.220551	151.966644	0.370714	0.000000	3.913370	3.554903	0.527698	0.535182	3.415193	4.760258	2.568906	2.431373	2.114308	1.803324	1.630653	2.312878	2.487450	2.181748	0.000000	0.000000	56576.000000		1
22781.787109	6132.727051	2.661267	5.930029	5273.637207	99998.000000	848.940918	530.933472	283.522034	94.720116	76.199188	378.840393	485.957153	266.761902	2.553707	99998.000000	4.357588	3.787654	0.425088	0.773057	3.722110	4.999991	2.928877	2.725040	2.452587	1.976442	1.881950	2.578456	2.686598	2.426124	0.407171	4.999991	56691.000000		1
17446.005859	3796.261230	3.546299	5.939281	4359.160645	93313.906250	699.407349	450.623657	209.197754	113.370575	62.809589	345.431152	478.232361	279.084534	0.576737	0.000000	4.241696	3.579356	0.549775	0.773734	3.639403	4.969946	2.844730	2.653814	2.320557	2.054500	1.798026	2.538362	2.679639	2.445736	0.000000	0.000000	56736.000000		1
5812.853516	612.815979	1.227328	1.273584	1288.817749	33914.757812	206.246613	131.765076	67.339600	52.772022	19.001999	77.972336	115.319496	65.514030	1.311514	0.000000	3.764389	2.787330	0.088961	0.105028	3.110192	4.530389	2.314387	2.119800	1.828271	1.722404	1.278799	1.891941	2.061903	1.816334	0.117773	0.000000	56766.000000		1
8100.581055	1170.716797	3.080655	3.919432	1262.861938	33470.000000	222.325226	134.719299	47.912048	24.376955	20.235495	85.157448	106.718948	62.041740	1.162593	0.000000	3.908516	3.068452	0.488643	0.593223	3.101356	4.524656	2.346989	2.129430	1.680445	1.386979	1.306114	1.930223	2.028242	1.792684	0.065428	0.000000	56809.000000		1
8207.339844	1868.085815	2.861710	3.984190	1391.746826	36928.011719	226.784317	138.842255	76.026497	56.904232	23.680029	122.578613	178.335693	109.497398	2.335864	0.000000	3.914202	3.271397	0.456626	0.600340	3.143560	4.567356	2.355613	2.142522	1.880965	1.755145	1.374382	2.088415	2.251238	2.039404	0.368448	0.000000	56868.000000		1
9548.661133	2078.927246	2.334390	2.994310	1978.952393	42819.378906	338.862793	209.151505	97.347466	38.374046	23.223637	125.020935	174.601288	145.342773	1.082799	0.000000	3.979943	3.317839	0.368173	0.476297	3.296435	4.631640	2.530024	2.320461	1.988325	1.584038	1.365930	2.096983	2.242048	2.162393	0.034548	0.000000	56905.000000		1
6410.414551	2640.186035	2.365228	3.521630	2170.101074	51311.832031	358.046753	224.449921	115.276321	78.548996	36.662571	149.906708	226.990921	165.251389	1.092124	0.000000	3.806886	3.421634	0.373873	0.546744	3.336480	4.710217	2.553940	2.351120	2.061740	1.895141	1.564223	2.175821	2.356009	2.218145	0.038272	0.000000	56925.000000		1
7721.256348	2784.563721	2.605759	3.854673	1921.190796	45241.726562	331.252136	201.707352	120.475502	46.684719	34.010555	124.657059	192.218689	83.717339	0.282777	99998.000000	3.887688	3.444757	0.415934	0.585988	3.283571	4.655539	2.520159	2.304722	2.080899	1.669175	1.531614	2.095717	2.283796	1.922815	0.000000	4.999991	56970.000000		1
12170.853516	3308.216309	2.895631	4.135293	3221.600342	62161.726562	502.840607	332.275940	131.657135	66.183205	59.698097	247.870926	359.255554	148.589951	0.639998	0.000000	4.085321	3.519594	0.461743	0.616506	3.508072	4.793523	2.701430	2.521499	2.119444	1.820748	1.775960	2.394226	2.555403	2.171989	0.000000	0.000000	57018.000000		1
16347.938477	6795.215820	1.785485	4.311067	6073.081055	99998.000000	975.220032	618.918701	269.580444	130.306458	76.624741	367.353455	521.645264	282.667816	1.414222	0.000000	4.213463	3.832203	0.251756	0.634585	3.783409	4.999991	2.989103	2.791634	2.430688	2.114966	1.884369	2.565084	2.717375	2.451276	0.150518	0.000000	57059.000000		1
6234.400879	1119.335449	1.699140	1.930420	1186.166260	29356.945312	193.742050	119.143333	74.429115	51.026627	10.407619	58.973419	79.788658	42.666611	1.061926	0.000000	3.794795	3.048960	0.230229	0.285652	3.074146	4.467711	2.287224	2.076070	1.871743	1.707797	1.017351	1.770656	1.901941	1.630088	0.026094	0.000000	57090.000000		1
20676.177734	4044.258545	2.846291	3.373610	3960.757080	77368.882812	657.018311	399.433594	187.741104	104.295128	56.540352	260.480316	334.647339	229.214294	1.543173	0.000000	4.315470	3.606839	0.454279	0.528095	3.597778	4.888566	2.817577	2.601444	2.273559	2.018264	1.752359	2.415775	2.524587	2.360242	0.188415	0.000000	57116.000000		1
6955.826172	2149.748291	2.445405	3.392113	2280.461914	43685.855469	346.402527	227.037186	71.203529	62.421040	30.285398	126.399368	193.523102	99.549255	0.341590	0.000000	3.842349	3.332388	0.388351	0.530470	3.358023	4.640341	2.539581	2.356097	1.852502	1.795331	1.481233	2.101745	2.286733	1.998038	0.000000	0.000000	57145.000000		1
8279.807617	1292.404175	1.458608	4.477589	1822.298462	49160.992188	302.564117	195.222244	98.439110	44.436676	34.642719	162.809067	185.992615	148.966171	0.397797	0.000000	3.918020	3.111398	0.163939	0.651044	3.260619	4.691621	2.480817	2.290529	1.993168	1.647742	1.539612	2.211679	2.269496	2.173088	0.000000	0.000000	57183.000000		1
21956.978516	3417.294434	2.556419	5.260859	4346.819824	87299.835938	681.139282	445.532410	220.274536	81.817757	65.396851	318.121582	410.834167	245.450180	0.915984	99998.000000	4.341573	3.533682	0.407632	0.721057	3.638172	4.941013	2.833236	2.648879	2.342964	1.912848	1.815557	2.502593	2.613667	2.389963	0.000000	4.999991	57216.000000		1
14524.366211	3509.122070	3.327354	4.459086	3622.082520	79390.734375	593.240417	369.653931	166.756256	73.396065	66.818451	292.427856	387.462524	224.039795	0.905158	0.000000	4.162097	3.545198	0.522099	0.649246	3.558958	4.899770	2.773231	2.567795	2.222082	1.865673	1.824896	2.466019	2.588230	2.350325	0.000000	0.000000	57282.000000		1
6286.053223	1166.932983	1.507948	3.099157	870.425354	22531.703125	133.374786	94.781792	41.038395	48.488708	14.336302	52.617836	82.927902	45.639332	0.204273	0.000000	3.798378	3.067046	0.178386	0.491244	2.939732	4.352794	2.125074	1.976725	1.613190	1.685641	1.156437	1.721133	1.918701	1.659339	0.000000	0.000000	57385.000000		1
5853.170410	1406.323608	1.995179	3.922516	820.302246	24065.490234	132.471252	87.306808	40.298298	33.699097	13.475939	42.031361	40.252041	74.065239	0.078333	0.000000	3.767391	3.148085	0.299982	0.593565	2.913974	4.381395	2.122122	1.941048	1.605287	1.527618	1.129559	1.623573	1.604788	1.869614	0.000000	0.000000	57406.000000		1
8318.970703	1900.187500	2.877128	4.403579	1556.319824	35077.582031	232.590988	157.671570	91.380432	41.177162	14.724853	86.563629	152.191757	85.175949	0.692633	0.000000	3.920070	3.278796	0.458959	0.643806	3.192099	4.545030	2.366593	2.197753	1.960853	1.614656	1.168051	1.937335	2.182391	1.930317	0.000000	0.000000	57429.000000		1
9748.296875	1045.273315	2.063021	3.453787	1740.449829	42251.699219	288.745880	181.607544	94.892807	27.056725	31.355455	98.109146	115.421257	142.811020	0.472630	0.000000	3.988929	3.019230	0.314504	0.538296	3.240662	4.625844	2.460516	2.259134	1.977233	1.432275	1.496313	1.991709	2.062286	2.154762	0.000000	0.000000	57482.000000		1
6310.183594	518.660217	3.493876	3.459955	929.105835	25800.472656	145.709747	96.382256	71.758598	28.971725	19.652668	74.987274	116.876785	80.115532	0.532216	0.000000	3.800042	2.714883	0.543307	0.539070	2.968065	4.411628	2.163489	1.983997	1.855874	1.461974	1.293422	1.874988	2.067728	1.903717	0.000000	0.000000	57545.000000		1
9492.278320	1944.192383	4.144545	3.715905	2905.433838	56464.433594	456.288483	293.164886	104.452400	66.417564	32.268242	142.043167	214.958176	131.829834	0.214219	99998.000000	3.977371	3.288739	0.617477	0.570065	3.463211	4.751775	2.659240	2.467112	2.018919	1.822283	1.508775	2.152420	2.332354	2.120014	0.000000	4.999991	57572.000000		1
28615.236328	7664.225586	4.048949	6.438847	8226.964844	99998.000000	1273.032104	829.374634	377.640808	177.802216	115.831398	612.495300	807.495483	458.567383	1.482007	0.000000	4.456597	3.884468	0.607342	0.808808	3.915240	4.999991	3.104839	2.918751	2.577079	2.249937	2.063826	2.787103	2.907140	2.661403	0.170850	0.000000	57610.000000		1
11392.052734	1946.532959	3.358191	4.958652	4523.052246	98101.281250	712.300476	460.574890	223.962692	119.004562	72.150238	347.105621	480.276886	249.246262	0.928425	0.000000	4.056602	3.289262	0.526105	0.695364	3.655432	4.991675	2.852663	2.663300	2.350176	2.075564	1.858238	2.540462	2.681492	2.396629	0.000000	0.000000	57717.000000		1
6091.762695	1212.282471	1.137900	1.344510	1600.065674	33255.105469	257.519928	160.773804	63.389336	60.274757	17.327528	88.675995	127.648285	105.149323	0.926933	0.000000	3.784743	3.083604	0.056104	0.128564	3.204138	4.521858	2.410811	2.206215	1.802016	1.780136	1.238737	1.947806	2.106015	2.021806	0.000000	0.000000	57759.000000		1
25674.808594	4870.000488	5.815931	8.344597	5860.349609	99998.000000	948.823242	593.514893	291.308472	127.904236	92.367226	468.139282	678.749390	343.417480	1.669409	0.000000	4.409507	3.687529	0.764619	0.921405	3.767924	4.999991	2.977185	2.773432	2.464353	2.106885	1.965518	2.670375	2.831709	2.535822	0.222563	0.000000	57859.000000		1
33415.281250	13324.017578	3.691235	5.726503	11092.806641	99998.000000	1756.768921	1129.302124	551.116516	259.851257	177.749786	917.637390	1242.219360	654.727051	2.250816	99998.000000	4.523945	4.124635	0.567172	0.757890	4.045042	4.999991	3.244715	3.052810	2.741243	2.414725	2.249809	2.962671	3.094198	2.816060	0.352340	4.999991	57954.000000		1
4270.145508	1471.396729	3.429117	2.374479	579.650391	22342.833984	107.718079	65.350594	24.851851	23.590601	13.778145	24.296778	45.639332	30.424166	0.459487	0.000000	3.630443	3.167730	0.535182	0.375568	2.763166	4.349138	2.032289	1.815250	1.395359	1.372739	1.139191	1.385549	1.659339	1.483219	0.000000	0.000000	58039.000000		1
11291.122070	5508.121582	2.380646	3.694319	3266.468750	77303.640625	535.574524	337.188324	182.948975	89.638115	51.880821	237.275192	366.255646	242.835175	1.260069	0.000000	4.052737	3.741004	0.376695	0.567534	3.514079	4.888200	2.728820	2.527873	2.262330	1.952493	1.715007	2.375252	2.563784	2.385312	0.100394	0.000000	58087.000000		1
14006.014648	5225.996582	2.026016	4.570101	5286.909668	99998.000000	846.239563	538.889526	221.844162	98.241753	87.386986	421.325043	547.579468	243.149719	1.137640	0.000000	4.146315	3.718169	0.306643	0.659926	3.723202	4.999991	2.927493	2.731500	2.346048	1.992296	1.941447	2.624617	2.738447	2.385874	0.056005	0.000000	58152.000000		1
20479.726562	5178.393066	2.932636	3.589472	6359.449707	99998.000000	1002.875000	653.166687	298.024841	126.155754	104.002174	528.343140	654.079468	451.921906	2.111823	0.000000	4.311324	3.714195	0.467258	0.555031	3.803420	4.999991	3.001247	2.815024	2.474252	2.100907	2.017042	2.722916	2.815630	2.655063	0.324658	0.000000	58215.000000		1
25202.650391	4174.543457	3.031315	4.946317	4203.663086	88484.710938	645.087280	429.410614	237.574310	147.809769	62.655403	330.613800	398.604065	260.582092	2.782426	99998.000000	4.401446	3.620609	0.481631	0.694282	3.623628	4.946868	2.809618	2.632873	2.375799	2.169703	1.796959	2.519321	2.600542	2.415945	0.444424	4.999991	58320.000000		1
11680.437500	4025.928955	2.500912	4.872307	3851.836426	75183.796875	625.366821	393.491241	163.129776	64.385384	56.059288	249.764343	367.745087	240.272583	0.028532	4891.670410	4.067459	3.604866	0.398098	0.687735	3.585668	4.876124	2.796135	2.594935	2.212533	1.808787	1.748648	2.397531	2.565547	2.380704	0.000000	3.689457	58408.000000		1
6081.274902	1356.573730	3.305768	2.137031	1006.026611	27662.925781	144.417648	97.298126	52.673340	20.432854	13.528362	32.980587	59.775192	46.215992	0.430070	0.000000	3.783995	3.132443	0.519272	0.329811	3.002609	4.441898	2.159620	1.988104	1.721591	1.310329	1.131245	1.518258	1.776521	1.664792	0.000000	0.000000	58424.000000		1
6740.423828	1587.292847	2.948054	4.758209	1757.700195	42890.578125	284.542755	172.954575	100.721077	54.039436	18.557940	113.182465	158.738541	150.912003	0.569652	0.000000	3.828687	3.200657	0.469535	0.677444	3.244945	4.632362	2.454148	2.237932	2.003120	1.732711	1.268530	2.053779	2.200682	2.178724	0.000000	0.000000	58445.000000		1
12713.088867	3003.376465	2.827788	4.715036	2457.826172	53175.394531	418.870392	260.970642	146.329575	87.639854	59.917046	205.265991	245.801727	155.266251	0.359736	0.000000	4.104251	3.477610	0.451447	0.673485	3.390551	4.725711	2.622080	2.416592	2.165332	1.942702	1.777550	2.312317	2.390585	2.191077	0.000000	0.000000	58502.000000		1
11727.137695	1638.951660	2.744528	3.176251	2821.472900	61677.761719	420.079224	292.338440	143.763901	85.172867	45.648586	192.437637	303.458405	151.275894	0.936307	99998.000000	4.069192	3.214566	0.438468	0.501915	3.450476	4.790129	2.623331	2.465886	2.157650	1.930301	1.659427	2.284290	2.482099	2.179770	0.000000	4.999991	58559.000000		1
8470.611328	1057.793335	2.870961	4.292564	1258.615601	37155.570312	226.247742	129.023636	60.018806	33.415394	33.242702	100.714905	110.663048	106.324226	0.100285	0.000000	3.927915	3.024401	0.458027	0.632717	3.099893	4.570024	2.354584	2.110669	1.778287	1.523947	1.521696	2.003094	2.044003	2.026632	0.000000	0.000000	58600.000000		1
17196.095703	1309.472656	2.405316	2.701355	3238.884766	62578.539062	503.552948	323.511963	102.898193	53.987015	36.344944	180.787262	245.379257	186.939331	0.621431	0.000000	4.235430	3.117096	0.381172	0.431582	3.510396	4.796425	2.702045	2.509890	2.012408	1.732289	1.560444	2.257168	2.389838	2.271701	0.000000	0.000000	58639.000000		1
14794.976562	2501.599854	2.019849	3.888595	3137.229248	65673.593750	502.347198	327.517731	141.044037	73.355980	58.853153	295.724365	358.105316	256.456055	1.583013	0.000000	4.170115	3.398218	0.305319	0.589793	3.496546	4.817391	2.701004	2.515235	2.149355	1.865435	1.769770	2.470887	2.554011	2.409013	0.199484	0.000000	58693.000000		1
7352.703125	1153.176392	1.745396	2.516331	1064.685425	32160.314453	178.499130	110.033966	55.673820	52.731934	19.424471	82.237144	124.376434	38.626911	0.301077	0.000000	3.866447	3.061896	0.241894	0.400768	3.027221	4.507320	2.251636	2.041527	1.745651	1.722074	1.288349	1.915068	2.094738	1.586890	0.000000	0.000000	58713.000000		1
10596.638672	3232.205322	1.489446	1.541869	2904.252930	65079.074219	437.514679	294.817749	114.508469	56.019199	40.181114	215.951141	279.692017	176.414520	1.641335	0.000000	4.025168	3.509499	0.173025	0.188048	3.463034	4.813441	2.640993	2.469554	2.058838	1.748337	1.604022	2.334356	2.446680	2.246534	0.215197	0.000000	58730.000000		1
14252.549805	2375.046143	2.568754	2.078440	2783.216064	57623.914062	482.999847	293.414673	143.011475	75.625610	58.677380	215.636597	296.797516	142.333038	1.213416	99998.000000	4.153893	3.375672	0.409723	0.317737	3.444547	4.760603	2.683947	2.467482	2.155371	1.878669	1.768471	2.333722	2.472460	2.153306	0.084010	4.999991	58791.000000		1
[truncated: 8,808 more rows]
