# Supplementary material for: Distinct elongation stalls during translation are linked with distinct pathways for mRNA degradation
Source: eLife. 2022 Jul 27;11:e76038. doi: 10.7554/eLife.76038 (PMC9352352; doi:10.7554/eLife.76038)
Supplement: Figure 1—source data 2. [file elife-76038-fig1-data2.zip › 1C_flow_cytometry_data/list_mode_data.HEL2_CGA_3.CSV]

FSC-HLin	SSC-HLin	BLU-V-HLin	GRN-V-HLin	YEL-V-HLin	ORG-V-HLin	GRN-B-HLin	YEL-B-HLin	RED-B-HLin	NIR-B-HLin	YEL-G-HLin	ORG-G-HLin	RED-G-HLin	NIR-G-HLin	BLU-V-ALin	BLU-V-W	FSC-HLog	SSC-HLog	BLU-V-HLog	GRN-V-HLog	YEL-V-HLog	ORG-V-HLog	GRN-B-HLog	YEL-B-HLog	RED-B-HLog	NIR-B-HLog	YEL-G-HLog	ORG-G-HLog	RED-G-HLog	NIR-G-HLog	BLU-V-ALog	BLU-V-WLog	TIME		P01.R1
4579.500000	1399.425293	3.512378	4.397411	461.006622	1037.721313	78.465729	50.490055	24.491053	31.457218	18.847811	52.263203	73.180206	51.720467	0.667528	0.000000	3.660818	3.145950	0.545601	0.643197	2.663707	3.016081	1.894680	1.703206	1.389007	1.497720	1.275261	1.718196	1.864394	1.713662	0.000000	0.000000	96.000000		1
8662.086914	2626.364746	2.960389	4.378909	1250.388184	2896.370850	170.789780	130.127609	105.636551	43.095249	35.493832	135.943542	230.574234	99.092857	0.742561	99998.000000	3.937623	3.419355	0.471349	0.641366	3.097045	3.461854	2.232462	2.114369	2.023814	1.634429	1.550153	2.133358	2.362811	1.996042	0.000000	4.999991	154.000000		1
6119.494629	2688.020996	2.402232	2.837040	1729.172607	4965.528809	248.472244	176.223328	156.169785	51.344250	48.559635	273.845245	394.582886	282.143585	0.150396	0.000000	3.786716	3.429433	0.380615	0.452865	3.237838	3.695966	2.395278	2.246063	2.193597	1.710492	1.686275	2.437505	2.596138	2.450470	0.000000	0.000000	186.000000		1
5613.604004	1777.698242	1.316756	2.886379	568.835693	2272.508789	81.376785	61.255386	72.443192	47.406315	31.016245	167.135559	238.767731	164.350937	0.156298	0.000000	3.749242	3.249858	0.119505	0.460353	2.754987	3.356506	1.910501	1.787144	1.859998	1.675836	1.491589	2.223069	2.377976	2.215772	0.000000	0.000000	300.000000		1
10447.392578	2616.083496	3.321187	3.814585	1157.641724	3007.141846	165.365494	118.804115	90.495399	75.699615	44.119049	174.447098	233.041214	186.856064	0.583281	0.000000	4.019008	3.417652	0.521293	0.581447	3.063574	3.478154	2.218445	2.074831	1.956627	1.879094	1.644626	2.241664	2.367433	2.271507	0.000000	0.000000	329.000000		1
9111.208008	1861.720947	2.661267	2.522498	883.185852	2363.025879	141.423340	94.226723	67.120659	33.427727	28.481411	114.724335	129.560196	83.088257	0.495798	99998.000000	3.959576	3.269915	0.425088	0.401831	2.946052	3.373468	2.150521	1.974174	1.826856	1.524107	1.454561	2.059656	2.112472	1.919540	0.000000	4.999991	387.000000		1
8920.173828	2295.911377	1.865662	3.447620	1182.305420	3044.165039	177.518509	122.979500	104.470901	29.949270	31.562067	139.224640	161.180862	114.659576	1.007035	0.000000	3.950373	3.360955	0.270833	0.537519	3.072730	3.483468	2.249244	2.089833	2.018995	1.476386	1.499165	2.143716	2.207314	2.059410	0.003044	0.000000	402.000000		1
11398.765625	2577.274658	2.568754	3.096074	1275.835205	3787.157959	200.902496	130.732025	120.864059	74.071404	41.787743	226.722641	293.115540	210.964737	0.738530	0.000000	4.056858	3.411161	0.409723	0.490811	3.105795	3.578313	2.302985	2.116382	2.082297	1.869651	1.621049	2.355495	2.467039	2.324210	0.000000	0.000000	421.000000		1
7436.568359	3411.450684	3.459955	3.157748	1252.966187	3007.746094	182.048523	130.287964	108.649368	73.827789	30.575270	171.918442	238.058456	177.749786	0.249739	99998.000000	3.871372	3.532939	0.539070	0.499378	3.097939	3.478241	2.260187	2.114904	2.036027	1.868220	1.485370	2.235322	2.376684	2.249809	0.000000	4.999991	498.000000		1
4235.743164	1549.637329	1.995179	2.152450	488.587555	1224.891846	82.604111	51.627953	45.081177	36.792088	4.320318	31.790262	67.669563	69.356369	0.290640	0.000000	3.626930	3.190230	0.299982	0.332933	2.688942	3.088098	1.917002	1.712885	1.653995	1.565754	0.635516	1.502294	1.830393	1.841086	0.000000	0.000000	533.000000		1
5446.459473	1680.107178	2.840123	2.698272	625.376038	1651.631958	89.887901	63.944408	49.275063	38.852024	23.633774	81.601898	127.457092	77.873657	1.084839	0.000000	3.736114	3.225337	0.453337	0.431086	2.796141	3.217913	1.953701	1.805803	1.692627	1.589414	1.373533	1.911700	2.105364	1.891391	0.035365	0.000000	565.000000		1
22851.900391	4043.546387	3.567886	4.545431	1664.744019	5107.525391	251.466553	174.348419	177.108368	87.275970	63.364662	285.042297	358.607971	192.187851	0.467314	0.000000	4.358922	3.606762	0.552411	0.657575	3.221348	3.708210	2.400480	2.241418	2.248239	1.940895	1.801847	2.454909	2.554620	2.283726	0.000000	0.000000	629.000000		1
5804.607910	2050.473389	1.692973	3.308852	1201.282715	2978.543213	166.204269	127.373833	106.160789	44.442844	41.383774	146.215469	226.926163	133.377869	0.192031	99998.000000	3.763773	3.311854	0.228650	0.519677	3.079645	3.474004	2.220642	2.105080	2.025964	1.647802	1.616830	2.164993	2.355885	2.125084	0.000000	4.999991	692.000000		1
10181.398438	4025.420166	2.932636	3.953353	1651.687500	4139.296387	246.301300	169.220169	133.054077	92.290131	51.960999	227.897552	371.069366	213.252869	1.246646	0.000000	4.007807	3.604811	0.467258	0.596966	3.217928	3.616926	2.391467	2.228452	2.124028	1.965155	1.715677	2.357740	2.569455	2.328895	0.095743	0.000000	722.000000		1
8735.785156	2112.811279	2.960389	3.993442	1087.381836	2849.615234	161.159271	110.533531	110.844986	65.319756	28.691105	135.881866	173.842682	109.099594	0.712729	99998.000000	3.941302	3.324861	0.471349	0.601347	3.036382	3.454786	2.207255	2.043494	2.044716	1.815045	1.457747	2.133162	2.240156	2.037823	0.000000	4.999991	771.000000		1
6793.257324	982.241699	3.530881	4.539263	752.842407	2244.992676	107.853760	81.558723	77.170563	29.298601	27.846161	95.321449	140.319366	106.151543	0.095524	0.000000	3.832078	2.992218	0.547883	0.656985	2.876704	3.351215	2.032835	1.911470	1.887452	1.466847	1.444765	1.979191	2.147118	2.025926	0.000000	0.000000	812.000000		1
8329.394531	2731.702148	1.551121	2.587257	1315.973145	3442.359131	170.675690	135.086258	114.345032	72.853325	43.203178	190.519547	251.969208	128.397629	1.131400	0.000000	3.920614	3.436433	0.190646	0.412840	3.119247	3.536856	2.232172	2.130611	2.058217	1.862449	1.635516	2.279940	2.401347	2.108557	0.053616	0.000000	839.000000		1
9608.929688	1443.300781	2.957305	5.686414	1311.544922	2630.133057	187.386475	130.654922	110.348511	47.489578	35.370483	132.135117	200.640381	142.175781	0.406935	0.000000	3.982675	3.159357	0.470896	0.754838	3.117783	3.419978	2.272738	2.116126	2.042767	1.676598	1.548641	2.121018	2.302418	2.152826	0.000000	0.000000	867.000000		1
7190.236328	1152.254395	4.178466	4.397411	638.500427	1604.463135	97.190193	71.505737	57.221855	62.575226	24.552729	85.212952	123.210785	68.619354	0.248279	0.000000	3.856743	3.061548	0.621017	0.643197	2.805161	3.205330	1.987622	1.854341	1.757562	1.796402	1.390100	1.930506	2.090649	1.836447	0.000000	0.000000	914.000000		1
12883.505859	3333.302734	3.469206	5.230021	1595.714478	4324.110840	213.237457	161.883957	155.034973	72.285919	62.063328	260.514252	348.326782	229.479507	0.087554	0.000000	4.110034	3.522875	0.540230	0.718503	3.202955	3.635897	2.328863	2.209204	2.190430	1.859054	1.792835	2.415832	2.541987	2.360744	0.000000	0.000000	1024.000000		1
8144.918945	3041.747559	1.659051	2.232627	489.090210	2096.288574	81.506302	51.779057	59.984886	44.597031	29.369528	114.366615	154.705002	61.585346	0.122113	99998.000000	3.910887	3.483123	0.219860	0.348816	2.689389	3.321451	1.911191	1.714154	1.778042	1.649306	1.467897	2.058299	2.189504	1.789477	0.000000	4.999991	1057.000000		1
5302.833984	834.959290	3.197837	3.311935	581.075073	1669.209229	76.550728	60.937763	62.461128	51.227070	24.429379	95.509560	125.329308	106.231720	0.226676	0.000000	3.724508	2.921665	0.504856	0.520082	2.764232	3.222511	1.883949	1.784886	1.795610	1.709499	1.387912	1.980047	2.098053	2.026254	0.000000	0.000000	1152.000000		1
7014.864258	2298.625000	3.339689	3.916348	983.253174	2803.155518	157.770248	101.640030	107.233932	46.959175	35.250217	147.757339	181.724731	132.711777	0.759327	0.000000	3.846019	3.361468	0.523706	0.592881	2.992665	3.447647	2.198025	2.007065	2.030332	1.671721	1.547162	2.169549	2.259414	2.122910	0.000000	0.000000	1220.000000		1
6306.211914	1077.029663	1.952007	2.571838	647.693054	1517.332031	96.107803	68.927727	49.308983	56.901146	24.984451	77.815063	118.878128	106.937889	0.626566	99998.000000	3.799768	3.032228	0.290481	0.410244	2.811369	3.181081	1.982759	1.838394	1.692926	1.755121	1.397670	1.891064	2.075102	2.029132	0.000000	4.999991	1290.000000		1
15287.456055	4230.911133	2.793867	3.453787	1927.894897	5428.367188	296.957886	195.351761	173.404800	85.188286	79.393936	380.150970	509.026581	335.066711	0.175220	99998.000000	4.184335	3.626434	0.446206	0.538296	3.285083	3.734669	2.472695	2.290817	2.239061	1.930380	1.899787	2.579956	2.706740	2.525131	0.000000	4.999991	1327.000000		1
9725.902344	2857.802490	1.958174	3.373610	1078.047363	2653.924072	148.099640	108.128212	81.524803	49.913395	31.568233	119.741577	205.494186	146.730453	1.134429	99998.000000	3.987930	3.456032	0.291851	0.528095	3.032638	3.423888	2.170554	2.033939	1.911290	1.698217	1.499250	2.078245	2.312799	2.166520	0.054777	4.999991	1353.000000		1
12236.365234	4508.925781	3.182418	3.984190	2439.354492	5557.686523	348.561157	252.012375	205.216644	84.926163	61.656273	309.690643	384.594635	262.586517	0.596039	0.000000	4.087652	3.654073	0.502757	0.600340	3.387275	3.744894	2.542279	2.401422	2.312212	1.929042	1.789977	2.490928	2.585003	2.419272	0.000000	0.000000	1407.000000		1
9448.908203	2350.061768	1.538786	2.405316	1289.650391	3617.755859	187.102768	130.426727	125.125786	72.418518	33.248871	185.036667	234.845215	117.629211	1.014263	0.000000	3.975382	3.371079	0.187178	0.381172	3.110472	3.558439	2.272080	2.115367	2.097347	1.859850	1.521777	2.267258	2.370782	2.070515	0.006151	0.000000	1430.000000		1
6971.000977	2857.666748	4.011944	4.847637	1023.400391	2670.317383	162.929337	109.466560	83.254776	39.983757	34.306595	144.084610	161.217865	76.442802	0.168123	0.000000	3.843295	3.456012	0.603355	0.685530	3.010046	3.426563	2.211999	2.039281	1.920409	1.601884	1.535378	2.158617	2.207413	1.883337	0.000000	0.000000	1470.000000		1
5599.088867	1590.074341	1.711475	2.541001	670.969116	1484.971313	96.379173	72.384598	57.499393	36.634815	17.161007	77.284660	114.304947	55.479546	0.245180	99998.000000	3.748117	3.201417	0.233371	0.405005	2.826703	3.171718	1.983983	1.859646	1.759663	1.563894	1.234543	1.888093	2.058065	1.744133	0.000000	4.999991	1512.000000		1
4405.645020	1193.076904	2.485493	2.300469	547.826172	1729.940430	71.844948	58.578701	42.808460	44.294823	17.978197	75.594772	111.396980	95.580482	1.250072	0.000000	3.644010	3.076669	0.395413	0.361816	2.738643	3.238031	1.856396	1.767740	1.631530	1.646353	1.254746	1.878492	2.046873	1.980369	0.096935	0.000000	1540.000000		1
8724.266602	2345.485596	1.560372	1.813238	613.318604	2043.624512	99.980980	66.288048	63.673038	42.993484	30.482758	111.693016	141.222900	61.033356	1.165565	0.000000	3.940729	3.370233	0.193228	0.258455	2.787686	3.310401	1.999917	1.821435	1.803956	1.633403	1.484054	2.048026	2.149905	1.785567	0.066536	0.000000	1591.000000		1
6452.741699	1619.369873	1.551121	2.578006	834.055725	2172.632812	126.208176	85.851288	57.610409	34.127735	17.201096	92.074272	131.524536	71.604416	0.483914	0.000000	3.809744	3.209346	0.190646	0.411284	2.921195	3.336986	2.101088	1.933747	1.760501	1.533108	1.235556	1.964138	2.119007	1.854940	0.000000	0.000000	1608.000000		1
8059.715332	1816.945068	2.100026	4.542347	873.157532	2176.724854	130.115280	92.857544	71.021584	41.562630	33.316715	131.684891	207.868668	139.813629	1.146758	0.000000	3.906320	3.259342	0.322225	0.657280	2.941092	3.337804	2.114328	1.967817	1.851390	1.618703	1.522662	2.119536	2.317789	2.145550	0.059472	0.000000	1658.000000		1
16294.808594	6572.979980	2.130863	3.509295	2552.166992	6810.770020	372.447784	262.635864	213.342300	120.123962	71.262115	354.454193	507.345947	349.581879	0.039813	0.000000	4.212049	3.817762	0.328556	0.545220	3.406909	3.833196	2.571065	2.419354	2.329077	2.079630	1.852859	2.549560	2.705304	2.543549	0.000000	0.000000	1734.000000		1
6944.773926	1922.729614	2.519415	3.151581	847.035217	2460.222168	133.695496	87.306808	90.106850	34.346684	27.778318	121.462303	155.294006	109.189018	0.185475	99998.000000	3.841658	3.283918	0.401300	0.498528	2.927902	3.390974	2.126117	1.941048	1.954758	1.535885	1.443706	2.084441	2.191155	2.038179	0.000000	4.999991	1772.000000		1
13790.800781	3971.226318	3.435285	4.027363	1561.716309	4025.524902	243.470428	157.887421	162.741226	65.708305	53.657055	247.389862	327.819946	233.605545	0.121574	99998.000000	4.139589	3.598925	0.535963	0.605021	3.193602	3.604823	2.386446	2.198348	2.211498	1.817620	1.729627	2.393382	2.515635	2.368483	0.000000	4.999991	1814.000000		1
8260.333984	1727.491943	2.149366	1.600460	662.115723	1813.364868	98.001221	65.128563	72.566544	16.874218	17.111666	86.665398	127.968994	112.121658	0.262906	99998.000000	3.916998	3.237416	0.332310	0.204245	2.820934	3.258485	1.991231	1.813771	1.860736	1.227224	1.233292	1.937846	2.107105	2.049690	0.000000	4.999991	1840.000000		1
8982.912109	2210.056885	1.921169	3.176251	727.290527	2054.445312	93.168999	76.791260	59.546997	36.665653	24.087084	99.385818	124.814323	64.823273	0.143168	0.000000	3.953417	3.344404	0.283566	0.501915	2.861708	3.312695	1.969271	1.885312	1.774860	1.564259	1.381784	1.997324	2.096264	1.811731	0.000000	0.000000	1874.000000		1
9574.737305	2535.338867	3.799166	6.216817	1073.773193	2727.789062	170.271713	109.562157	79.356934	40.147194	25.345249	145.302689	221.566635	186.122131	0.334508	0.000000	3.981127	3.404036	0.579688	0.793568	3.030913	3.435811	2.231143	2.039660	1.899585	1.603655	1.403897	2.162274	2.345504	2.269798	0.000000	0.000000	1908.000000		1
14087.906250	2466.488281	3.364359	5.948532	1142.420410	3374.988525	192.351288	117.490448	139.329483	42.234886	51.643372	254.633560	315.256775	167.187973	0.640818	0.000000	4.148847	3.392079	0.526902	0.774410	3.057826	3.528272	2.284095	2.070003	2.144043	1.625671	1.713015	2.405916	2.498664	2.223205	0.000000	0.000000	1959.000000		1
9154.158203	1481.619263	3.120744	2.599592	654.298462	1871.061523	103.243576	68.132126	73.676689	52.571579	20.639463	79.511124	108.149803	90.745178	0.269085	99998.000000	3.961618	3.170737	0.494258	0.414905	2.815776	3.272088	2.013863	1.833352	1.867330	1.720751	1.314698	1.900428	2.034026	1.957824	0.000000	4.999991	2028.000000		1
15243.398438	2296.845703	1.702224	2.596508	1091.495483	3683.834229	164.825836	111.976723	114.918610	53.435024	30.260729	166.398544	256.116852	115.365753	0.452249	0.000000	4.183082	3.361132	0.231017	0.414390	3.038022	3.566300	2.217025	2.049128	2.060390	1.727826	1.480879	2.221149	2.408438	2.062077	0.000000	0.000000	2049.000000		1
6749.638184	1705.344482	2.803118	3.996526	670.259888	2840.215820	105.587212	73.488579	84.429680	54.323143	49.133209	191.019119	264.479950	125.563675	1.440883	1997.830933	3.829280	3.231812	0.447641	0.601683	2.826243	3.453351	2.023611	1.866220	1.926495	1.734985	1.691375	2.281077	2.422393	2.098864	0.158629	3.300559	2087.000000		1
8828.861328	3254.281738	2.944971	3.373610	1041.680786	3011.647217	149.200531	109.158188	98.716644	45.059589	45.099678	160.878647	228.384781	158.436325	0.120917	0.000000	3.945905	3.512455	0.469081	0.528095	3.017735	3.478804	2.173770	2.038056	1.994390	1.653787	1.654173	2.206498	2.358667	2.199855	0.000000	0.000000	2123.000000		1
9919.551758	1854.295288	2.556419	3.540132	948.656738	2394.467529	142.807938	98.574791	79.763985	33.282791	27.426773	141.457260	206.089340	81.493965	0.238453	0.000000	3.996492	3.268179	0.407632	0.549019	2.977109	3.379209	2.154752	1.993766	1.901807	1.522220	1.438175	2.150625	2.314055	1.911125	0.000000	0.000000	2159.000000		1
7930.611328	3470.377930	1.538786	2.355976	974.553955	2667.316895	136.042221	96.440849	76.365707	64.437805	29.788916	145.265686	175.588089	115.470596	0.375345	34628.355469	3.899307	3.540377	0.187178	0.372171	2.988806	3.426075	2.133674	1.984261	1.882898	1.809141	1.474055	2.162163	2.244495	2.062471	0.000000	4.539432	2189.000000		1
8465.994141	1635.183350	2.923384	5.677163	559.220581	2013.718384	77.972336	56.549603	68.588516	49.382992	21.635511	81.601898	142.508820	156.286957	0.307410	0.000000	3.927678	3.213567	0.465886	0.754131	2.747583	3.303999	1.891941	1.752430	1.836251	1.693577	1.335167	1.911700	2.153842	2.193923	0.000000	0.000000	2218.000000		1
17785.154297	3514.062256	2.146282	3.148497	2088.634766	6829.648926	305.542999	216.644989	220.524323	97.840866	91.587044	439.152161	583.794922	323.006226	0.970622	99998.000000	4.250058	3.545810	0.331687	0.498103	3.319863	3.834398	2.485072	2.335749	2.343457	1.990520	1.961834	2.642615	2.766260	2.509211	0.000000	4.999991	2273.000000		1
28147.544922	6270.508301	4.354239	5.655577	3790.519287	10817.931641	539.012878	389.599548	333.965820	126.957527	141.155060	663.241272	853.332214	480.428009	1.239122	0.000000	4.449440	3.797303	0.638912	0.752477	3.578699	4.034144	2.731599	2.590618	2.523702	2.103658	2.149696	2.821671	2.931118	2.681628	0.093114	0.000000	2334.000000		1
7807.187500	1764.777466	2.497828	2.994310	938.720886	2641.018799	156.243790	100.246178	91.469856	48.821751	32.980587	130.886200	149.740189	135.203445	0.569319	0.000000	3.892495	3.246690	0.397563	0.476297	2.972537	3.421772	2.193803	2.001068	1.961278	1.688613	1.518258	2.116894	2.175338	2.130988	0.000000	0.000000	2396.000000		1
6599.682129	2693.732178	1.378431	3.111492	1368.288818	3340.459961	190.325272	143.298264	123.238533	35.913223	44.418175	164.276932	223.056076	109.139679	1.707306	0.000000	3.819523	3.430354	0.139385	0.492969	3.136178	3.523806	2.279496	2.156241	2.090746	1.555254	1.647561	2.215577	2.348414	2.037983	0.232311	0.000000	2427.000000		1
11726.345703	3434.600342	2.803118	4.779795	1620.313477	3774.841553	225.408966	166.293701	135.968216	90.850029	53.250000	238.558029	280.191589	177.157715	0.194851	0.000000	4.069163	3.535876	0.447641	0.679409	3.209599	3.576899	2.352971	2.220876	2.133437	1.958325	1.726320	2.377594	2.447455	2.248360	0.000000	0.000000	2475.000000		1
12997.583008	5373.149414	2.901798	3.740575	2521.751953	6533.221191	367.239349	258.910706	228.597549	100.943108	96.434677	447.092773	633.782349	325.818573	0.433368	99998.000000	4.113863	3.730229	0.462667	0.572938	3.401702	3.815127	2.564949	2.413150	2.359071	2.004077	1.984233	2.650398	2.801940	2.512976	0.000000	4.999991	2550.000000		1
5757.562500	3281.970703	3.355108	4.613273	1624.158936	3698.216797	228.588303	156.182114	84.435852	55.883514	38.858192	165.078705	232.612579	170.006516	0.521029	0.000000	3.760239	3.516135	0.525706	0.664009	3.210629	3.567992	2.359054	2.193631	1.926527	1.747284	1.589483	2.217691	2.366633	2.230466	0.000000	0.000000	2592.000000		1
11277.769531	4157.684570	1.979760	2.935719	1637.745850	4308.988281	228.680817	161.507736	133.852768	67.768242	41.756905	209.515381	272.710449	215.923386	0.763710	99998.000000	4.052223	3.618851	0.296613	0.467715	3.214247	3.634375	2.359230	2.208193	2.126627	1.831026	1.620728	2.321216	2.435702	2.334300	0.000000	4.999991	2655.000000		1
8798.714844	1192.327637	1.964342	3.475374	851.833496	2345.380615	131.829834	90.939453	63.719296	51.988750	42.395241	128.968124	178.640991	116.130516	0.018585	0.000000	3.944419	3.076396	0.293217	0.541001	2.930355	3.370213	2.120014	1.958752	1.804271	1.715909	1.627317	2.110482	2.251981	2.064946	0.000000	0.000000	2692.000000		1
3148.947510	3227.487305	1.332175	3.598723	1042.127930	2744.666260	180.472733	109.731758	96.989754	68.095116	33.955048	188.900589	233.651794	128.249603	0.892151	0.000000	3.498165	3.508865	0.124561	0.556148	3.017921	3.438489	2.256412	2.040332	1.986726	1.833116	1.530904	2.276233	2.368569	2.108056	0.000000	0.000000	2733.000000		1
8063.144043	2328.694580	3.173167	3.678900	926.487732	2555.309326	125.190544	95.410873	84.710304	46.299255	42.219467	149.018585	247.260345	149.909790	1.971605	99998.000000	3.906504	3.367113	0.501493	0.565718	2.966840	3.407444	2.097572	1.979598	1.927936	1.665574	1.625513	2.173240	2.393154	2.175830	0.294820	4.999991	2811.000000		1
10203.450195	1770.029053	3.163916	5.378040	1369.685791	3713.805176	197.498047	138.546219	135.490234	82.400581	47.230541	198.577362	282.525970	199.326706	0.709359	0.000000	4.008747	3.247980	0.500225	0.730624	3.136621	3.569819	2.295563	2.141595	2.131908	1.915930	1.674223	2.297930	2.451058	2.299566	0.000000	0.000000	2912.000000		1
7116.214355	1922.439697	2.732193	4.841470	649.891785	1489.439697	76.738838	62.427208	52.127522	17.062326	23.723202	74.700485	128.308197	82.930984	0.573898	0.000000	3.852249	3.283853	0.436511	0.684977	2.812841	3.173023	1.885015	1.795374	1.717067	1.232038	1.375173	1.873323	2.108254	1.918717	0.000000	0.000000	2926.000000		1
2675.803223	417.162018	1.026885	0.499566	346.038666	1105.125610	39.582870	30.103458	27.784487	10.660485	12.236276	47.878128	74.808418	90.668083	1.243348	0.000000	3.427454	2.620305	0.011522	0.000000	2.539125	3.043412	1.597507	1.478616	1.443802	1.027777	1.087649	1.680137	1.873950	1.957454	0.094593	0.000000	2943.000000		1
5923.368652	1218.391357	1.396934	3.015897	640.412354	1557.103027	85.385643	58.307331	44.122135	34.926426	16.732367	85.690933	121.860107	123.876869	0.414395	99998.000000	3.772569	3.085787	0.145176	0.479416	2.806460	3.192317	1.931385	1.765723	1.644657	1.543154	1.223557	1.932935	2.085861	2.092990	0.000000	4.999991	2958.000000		1
9287.697266	1907.680908	2.901798	5.837517	919.715820	2709.539307	136.415344	100.236931	96.388420	71.783272	40.073185	184.179382	238.342163	164.428040	1.060782	0.000000	3.967908	3.280506	0.462667	0.766228	2.963654	3.432895	2.134863	2.001028	1.984025	1.856023	1.602854	2.265241	2.377201	2.215976	0.025626	0.000000	3005.000000		1
17486.859375	4421.958008	2.781532	2.824705	1100.820679	3349.958008	155.580780	115.180725	117.508949	68.132126	30.843555	182.628265	272.164612	165.322311	0.104085	0.000000	4.242712	3.645615	0.444284	0.450973	3.041717	3.525039	2.191956	2.061380	2.070071	1.833352	1.489164	2.261568	2.434832	2.218332	0.000000	0.000000	3037.000000		1
12629.544922	2652.592041	2.402232	2.781532	1673.538818	3950.849121	230.691406	172.553680	139.526840	85.888290	52.321796	235.517456	290.463531	226.229248	0.540940	0.000000	4.101388	3.423671	0.380615	0.444284	3.223636	3.596690	2.363031	2.236924	2.144658	1.933934	1.718683	2.372023	2.463092	2.354549	0.000000	0.000000	3065.000000		1
16669.449219	1494.755981	0.348462	0.783270	1459.780273	4086.629150	216.722076	151.978973	167.965088	48.877258	35.700443	234.271637	288.662628	208.016678	1.876308	0.000000	4.221921	3.174570	0.000000	0.000000	3.164288	3.611365	2.335903	2.181783	2.225219	1.689107	1.552674	2.369720	2.460391	2.318098	0.273304	0.000000	3138.000000		1
12337.045898	1946.079712	3.197837	4.089037	1360.638062	3945.292236	193.649536	140.581482	145.743668	57.468555	48.972855	208.775284	323.746307	170.465988	1.197412	0.000000	4.091211	3.289161	0.504856	0.611621	3.133743	3.596079	2.287016	2.147928	2.163590	1.759430	1.689955	2.319679	2.510205	2.231638	0.078244	0.000000	3164.000000		1
13547.431641	4178.024902	1.908834	2.590341	1300.798096	3582.965332	185.684250	133.726334	115.482933	37.529102	47.168869	171.070404	248.780624	175.218033	1.410768	0.000000	4.131857	3.620971	0.280768	0.413357	3.114210	3.554243	2.268775	2.126217	2.062518	1.574368	1.673656	2.233175	2.395817	2.243579	0.149456	0.000000	3209.000000		1
7274.444336	2614.214844	3.049818	3.570970	681.777649	2110.967285	98.886253	72.060806	68.693367	39.508862	22.437283	98.318840	146.829132	97.566414	1.583090	0.000000	3.861800	3.417341	0.484274	0.552786	2.833643	3.324481	1.995136	1.857699	1.836915	1.596694	1.350970	1.992637	2.166812	1.989300	0.199506	0.000000	3255.000000		1
23690.697266	3773.817871	1.390766	1.532618	2276.641113	5749.815918	335.079041	231.656616	171.446625	87.476418	67.219337	335.313416	413.631134	232.224030	0.445399	0.000000	4.374578	3.576781	0.143254	0.185434	3.357295	3.759654	2.525147	2.364845	2.234129	1.941891	1.827494	2.525451	2.616613	2.365907	0.000000	0.000000	3360.000000		1
15672.016602	3224.838379	2.710606	4.267894	1348.050171	3999.513672	190.097076	131.287094	138.287186	66.799950	39.206654	242.758087	308.602081	199.283539	1.297361	0.000000	4.195125	3.508508	0.433066	0.630214	3.129706	3.602007	2.278975	2.118222	2.140782	1.824776	1.593360	2.385174	2.489399	2.299471	0.113061	0.000000	3399.000000		1
7616.958008	2469.306885	2.201789	2.534833	1239.385498	3185.107422	163.185287	129.742142	103.295998	43.030491	41.189499	174.900406	239.162445	158.692276	0.829509	0.000000	3.881782	3.392575	0.342776	0.403949	3.093206	3.503124	2.212681	2.113081	2.014083	1.633776	1.614787	2.242791	2.378693	2.200556	0.000000	0.000000	3495.000000		1
14969.978516	5625.122070	3.469206	4.773628	2222.432129	6012.402344	312.792877	227.169785	191.444672	107.459045	72.091644	396.078491	520.775635	276.870392	0.474534	0.000000	4.175221	3.750132	0.540230	0.678849	3.346828	3.779048	2.495257	2.356351	2.282043	2.031243	1.857885	2.597781	2.716651	2.442276	0.000000	0.000000	3540.000000		1
18545.197266	4815.116211	2.642764	3.398280	2546.119629	7069.945801	354.814972	255.863968	234.876053	109.670082	89.588776	451.656708	653.129700	392.948486	0.489310	0.000000	4.268231	3.682607	0.422058	0.531259	3.405879	3.849416	2.550002	2.408009	2.370839	2.040088	1.952254	2.654809	2.814999	2.594336	0.000000	0.000000	3575.000000		1
5474.845215	2326.896729	1.643633	2.312804	880.919312	1928.823120	123.158356	94.874306	67.299515	50.227936	33.816280	125.289223	164.415695	127.580437	0.506473	0.000000	3.738372	3.366777	0.215805	0.364139	2.944936	3.285292	2.090464	1.977149	1.828012	1.700945	1.529126	2.097914	2.215943	2.105784	0.000000	0.000000	3645.000000		1
5966.306641	1988.746338	1.911918	3.120744	794.596191	1916.404907	114.866188	83.775932	74.293434	42.056030	19.760597	91.917000	101.310066	84.562286	0.036958	99998.000000	3.775706	3.298579	0.281469	0.494258	2.900146	3.282487	2.060192	1.923119	1.870950	1.623828	1.295800	1.963396	2.005653	1.927177	0.000000	4.999991	3695.000000		1
18918.240234	2353.472412	2.642764	3.429117	1727.630737	4782.801758	238.172562	175.554169	184.857803	59.275627	63.673038	258.059601	330.515106	195.570709	2.393449	0.000000	4.276881	3.371709	0.422058	0.535182	3.237451	3.679682	2.376892	2.244411	2.266838	1.772876	1.803956	2.411720	2.519191	2.291304	0.379024	0.000000	3716.000000		1
8286.690430	2620.851074	1.538786	2.534833	734.614441	2314.093018	104.637421	69.162094	68.631691	53.885250	12.378127	111.680679	169.402100	133.951447	0.755676	0.000000	3.918381	3.418442	0.187178	0.403949	2.866060	3.364381	2.019687	1.839868	1.836525	1.731470	1.092655	2.047978	2.228919	2.126947	0.000000	0.000000	3764.000000		1
12361.718750	2702.440674	3.968772	2.898715	1460.717651	3934.018066	200.658875	151.476334	136.418442	83.122177	52.947796	219.605377	327.042816	203.088867	0.333703	0.000000	4.092079	3.431756	0.598656	0.462205	3.164566	3.594836	2.302458	2.180345	2.134873	1.919717	1.723848	2.341643	2.514605	2.307686	0.000000	0.000000	3828.000000		1
8285.506836	1900.372559	1.711475	2.966557	580.072815	2209.455566	111.289047	59.688847	75.462173	33.538742	16.201963	109.781097	173.188934	92.971642	0.251393	0.000000	3.918319	3.278839	0.233371	0.472253	2.763483	3.344285	2.046453	1.775893	1.877729	1.525547	1.209568	2.040528	2.238520	1.968351	0.000000	0.000000	3854.000000		1
17921.548828	3185.292480	3.179335	3.429117	1179.712036	3619.704834	164.363281	121.477722	126.957527	43.382038	36.582394	197.263687	245.903488	202.469040	0.467579	0.000000	4.253376	3.503149	0.502336	0.535182	3.071776	3.558673	2.215805	2.084497	2.103658	1.637310	1.563272	2.295047	2.390765	2.306359	0.000000	0.000000	3923.000000		1
13583.536133	4326.898926	2.571838	3.102241	2049.280029	5585.779297	275.772583	214.437027	177.493835	100.067322	91.488358	350.781464	507.752991	237.204269	0.827528	0.000000	4.133013	3.636177	0.410244	0.491676	3.311601	3.747084	2.440551	2.331300	2.249183	2.000292	1.961366	2.545037	2.705652	2.375123	0.000000	0.000000	3982.000000		1
9871.892578	3616.895508	2.895631	1.335259	925.368347	3573.837402	119.180336	93.961517	119.988274	51.988750	38.614578	189.566666	280.287170	163.882217	0.843889	15727.856445	3.994401	3.558336	0.461743	0.125565	2.966315	3.553135	2.076205	1.972950	2.079139	1.715909	1.586751	2.277762	2.447603	2.214532	0.000000	4.196670	4009.000000		1
10330.768555	3030.275879	3.549383	3.330438	984.680969	2829.644775	152.540222	97.384468	89.150887	56.441669	34.775322	149.108017	211.960785	109.497398	1.232863	0.000000	4.014132	3.481482	0.550153	0.522501	2.993295	3.451732	2.183384	1.988490	1.950126	1.751600	1.541271	2.173501	2.326256	2.039404	0.090915	0.000000	4042.000000		1
6915.518555	1043.342896	2.053770	3.422950	420.581879	1479.346558	82.092209	48.769329	57.881775	47.159618	19.964125	81.864014	146.579361	115.905403	0.025085	0.000000	3.839825	3.018427	0.312552	0.534401	2.623851	3.170070	1.914302	1.688147	1.762542	1.673570	1.300250	1.913093	2.166073	2.064104	0.000000	0.000000	4110.000000		1
10044.529297	2643.189697	2.849375	2.189455	1427.801880	3951.545898	199.406876	149.487320	139.816711	74.715904	42.839298	227.404144	284.869629	143.834824	0.250485	99998.000000	4.001930	3.422128	0.454750	0.340336	3.154668	3.596767	2.299740	2.174604	2.145559	1.873413	1.631842	2.356798	2.454646	2.157864	0.000000	4.999991	4176.000000		1
13601.866211	4795.065918	2.220292	2.315888	1290.735840	3640.254883	182.384644	130.479156	122.328835	81.318192	47.261379	223.142426	279.929474	155.377258	1.419856	99998.000000	4.133598	3.680794	0.346410	0.364717	3.110837	3.561132	2.260988	2.115541	2.087529	1.910188	1.674506	2.348582	2.447049	2.191387	0.152244	4.999991	4222.000000		1
11055.295898	2049.002441	3.022064	3.089906	1325.458740	4032.555908	186.273239	126.559723	135.604324	76.239273	51.803726	251.161270	358.216339	199.465469	0.372149	0.000000	4.043571	3.311543	0.480304	0.489945	3.122366	3.605580	2.270150	2.102295	2.132273	1.882179	1.714361	2.399953	2.554145	2.299868	0.000000	0.000000	4260.000000		1
18262.033203	7204.236816	2.100026	2.713690	2859.896240	7527.304688	430.567017	283.824219	187.386475	130.435974	75.378906	406.220917	498.936584	344.391937	0.803899	0.000000	4.261549	3.857588	0.322225	0.433560	3.456350	3.876640	2.634041	2.453049	2.272738	2.115397	1.877250	2.608762	2.698045	2.537053	0.000000	0.000000	4304.000000		1
11712.030273	3494.289307	2.864793	3.737491	1297.014404	3174.653564	177.484589	131.576965	93.733322	34.090733	31.139593	155.068893	183.504044	94.538177	0.663805	0.000000	4.068632	3.543359	0.457093	0.572580	3.112945	3.501696	2.249161	2.119180	1.971894	1.532636	1.493313	2.190525	2.263646	1.975607	0.000000	0.000000	4343.000000		1
8079.901367	1783.603638	1.594293	2.541001	649.083862	1916.216797	88.111664	73.022934	57.684418	23.476503	19.954874	93.024063	99.234711	69.319366	1.184444	0.000000	3.907406	3.251298	0.202568	0.405005	2.812301	3.282445	1.945033	1.863459	1.761059	1.370633	1.300049	1.968595	1.996664	1.840855	0.073514	0.000000	4430.000000		1
16535.654297	4032.993652	4.196969	5.587735	2428.728027	6364.448242	351.894684	249.952438	193.051300	134.981415	72.458611	401.172821	577.084717	316.622864	1.279702	99998.000000	4.218421	3.605628	0.622936	0.747236	3.385379	3.803761	2.546413	2.397857	2.285673	2.130274	1.860090	2.603332	2.761240	2.500542	0.107109	4.999991	4473.000000		1
7520.813477	2511.914795	1.202658	1.985928	1124.713501	2930.991943	178.659485	118.529663	114.388206	57.163265	28.620180	128.687500	182.933548	102.025497	1.874851	0.000000	3.876265	3.400005	0.080142	0.297963	3.051042	3.467015	2.252026	2.073827	2.058381	1.757117	1.456672	2.109536	2.262293	2.008709	0.272967	0.000000	4649.000000		1
8084.569824	7616.517090	4.240141	5.381124	553.053101	1537.293091	56.534184	58.652710	59.139942	41.513290	23.004690	111.489494	154.353455	104.020676	0.284599	0.000000	3.907657	3.881756	0.627380	0.730873	2.742767	3.186757	1.752311	1.768288	1.771881	1.618187	1.361816	2.047234	2.188516	2.017120	0.000000	0.000000	4687.000000		1
5546.033203	747.849792	2.769197	3.774496	620.257019	1359.919556	97.541740	63.309158	56.864143	51.100636	20.883080	56.417000	87.701530	58.578701	0.163391	0.000000	3.743983	2.873814	0.442354	0.576859	2.792572	3.133513	1.989190	1.801467	1.754838	1.708426	1.319795	1.751410	1.943007	1.767740	0.000000	0.000000	4715.000000		1
6879.148926	3533.637695	3.981107	3.759078	1021.516235	2761.620605	146.394333	100.751915	88.577309	61.298557	24.848766	134.907410	176.818497	141.722458	0.771118	0.000000	3.837535	3.548222	0.600004	0.575081	3.009245	3.441164	2.165524	2.003253	1.947322	1.787450	1.395305	2.130036	2.247528	2.151439	0.000000	0.000000	4738.000000		1
9131.903320	2851.822998	2.133947	2.590341	811.091125	2604.146484	122.655708	74.978027	95.469467	85.391808	32.647541	160.952667	225.711182	188.558289	0.231709	0.000000	3.960561	3.455122	0.329184	0.413357	2.909070	3.415665	2.088688	1.874934	1.979864	1.931416	1.513850	2.206698	2.353553	2.275446	0.000000	0.000000	4759.000000		1
7573.396973	2953.743652	1.131732	1.344510	1457.245361	4095.957520	210.048859	144.621185	129.560196	44.082047	31.892027	181.354675	284.764771	214.251999	0.271997	0.000000	3.879291	3.470373	0.053744	0.128564	3.163533	3.612355	2.322320	2.160232	2.112472	1.644262	1.503682	2.258529	2.454486	2.330925	0.000000	0.000000	4787.000000		1
23071.892578	6934.344727	1.483278	2.867877	2186.309082	6363.251953	332.362274	210.986328	175.131699	118.720856	83.720421	436.555634	528.811829	346.081818	2.045937	0.000000	4.363083	3.841005	0.171223	0.457561	3.339712	3.803679	2.521612	2.324254	2.243365	2.074527	1.922831	2.640040	2.723301	2.539179	0.310892	0.000000	4828.000000		1
14249.278320	3933.922363	2.667434	3.401364	1293.273804	3652.842773	183.935760	142.000000	125.918304	53.398022	56.296734	248.092957	350.584076	227.502823	0.933339	0.000000	4.153793	3.594826	0.426094	0.531653	3.111691	3.562631	2.264666	2.152288	2.100089	1.727525	1.750483	2.394614	2.544792	2.356987	0.000000	0.000000	4889.000000		1
10638.352539	3312.669434	1.495613	2.281967	1078.226196	3216.367188	140.911438	116.099678	97.165527	73.103111	26.187109	175.640503	217.477585	129.190155	0.649003	0.000000	4.026875	3.520178	0.174819	0.358309	3.032710	3.507366	2.148946	2.064831	1.987512	1.863936	1.418088	2.244625	2.337415	2.111229	0.000000	0.000000	4912.000000		1
14075.371094	2376.871826	2.019849	4.304899	1159.121948	3160.163086	173.469559	121.813850	146.816803	90.452225	45.389549	163.092773	220.407150	123.747353	0.249355	0.000000	4.148460	3.376006	0.305319	0.633963	3.064129	3.499710	2.239223	2.085697	2.166776	1.956419	1.656956	2.212435	2.343226	2.092536	0.000000	0.000000	4997.000000		1
10676.640625	2500.773438	3.142330	5.112839	1152.698486	3761.482910	171.030319	118.508080	120.151711	65.159401	45.253864	206.548828	296.985626	171.354111	0.290374	0.000000	4.028435	3.398074	0.497252	0.708662	3.061716	3.575359	2.233073	2.073748	2.079730	1.813977	1.655656	2.315023	2.472735	2.233895	0.000000	0.000000	5036.000000		1
7804.671387	1769.288940	0.996048	2.346725	1165.468262	4007.602295	170.018860	113.678947	145.805328	98.728981	46.444191	228.813416	315.250610	194.383469	0.989942	0.000000	3.892355	3.247799	0.000000	0.370462	3.066500	3.602885	2.230497	2.055680	2.163773	1.994445	1.666931	2.359482	2.498656	2.288659	0.000000	0.000000	5067.000000		1
9802.700195	2343.440918	3.259512	3.737491	976.533691	2400.289795	149.740189	95.632904	75.101372	65.276581	22.051815	120.931900	162.944763	104.430809	0.084539	99998.000000	3.991346	3.369854	0.513153	0.572580	2.989687	3.380264	2.175338	1.980607	1.875648	1.814757	1.343444	2.082541	2.212040	2.018829	0.000000	4.999991	5090.000000		1
22351.037109	3180.114746	3.308852	3.965688	1886.119507	5889.740723	254.004471	186.134476	202.527634	114.036659	60.108234	343.781372	460.778412	271.911743	0.647685	0.000000	4.349298	3.502443	0.519677	0.598319	3.275569	3.770096	2.404841	2.269827	2.306484	2.057045	1.778934	2.536282	2.663492	2.434428	0.000000	0.000000	5137.000000		1
6428.922852	2180.434570	3.321187	3.743659	1178.170166	2851.601074	165.923645	114.789093	82.274147	36.844509	22.079569	161.612579	188.431854	101.171303	0.035405	99998.000000	3.808138	3.338543	0.521293	0.573296	3.071208	3.455089	2.219908	2.059901	1.915263	1.566373	1.343991	2.208475	2.275154	2.005057	0.000000	4.999991	5163.000000		1
4630.536133	978.528870	1.625130	1.603544	383.558502	955.761658	63.238232	49.358322	35.277973	68.295563	17.019154	54.212128	75.687286	16.871134	0.909142	99998.000000	3.665631	2.990574	0.210888	0.205081	2.583832	2.980350	1.800980	1.693360	1.547504	1.834392	1.230938	1.734096	1.879023	1.227144	0.000000	4.999991	5210.000000		1
13592.984375	2935.071777	1.788568	2.285050	1322.597046	2939.105225	205.765549	136.893326	103.968254	85.894463	35.216297	142.848038	206.080093	100.631645	0.928705	0.000000	4.133315	3.467619	0.252506	0.358896	3.121428	3.468215	2.313373	2.136382	2.016901	1.933965	1.546744	2.154874	2.314036	2.002735	0.000000	0.000000	5237.000000		1
9226.290039	3475.789795	2.784616	3.629560	1368.072998	3210.520508	208.312714	142.518066	140.569153	39.607540	46.542870	176.488541	263.425293	125.791870	1.244563	0.000000	3.965027	3.541054	0.444765	0.559854	3.136109	3.506575	2.318716	2.153870	2.147890	1.597778	1.667853	2.246716	2.420657	2.099653	0.095017	0.000000	5291.000000		1
6557.653809	701.636902	0.632166	2.133947	531.929504	1502.200195	83.486061	56.309071	62.902103	33.446232	9.627433	59.855370	89.786140	43.193928	1.879383	0.000000	3.816748	2.846112	0.000000	0.329184	2.725854	3.176728	1.921614	1.750578	1.798665	1.524347	0.983510	1.777103	1.953209	1.635423	0.274015	0.000000	5338.000000		1
13217.407227	1170.565674	4.036614	5.748089	1012.968079	3241.456543	139.878387	107.548470	115.748131	55.430202	41.633556	199.844772	242.986282	202.142166	0.169322	0.000000	4.121146	3.068396	0.606017	0.759523	3.005596	3.510740	2.145751	2.031604	2.063514	1.743747	1.619444	2.300693	2.385582	2.305657	0.000000	0.000000	5389.000000		1
18979.375000	3600.702881	3.092990	5.313282	2176.462646	6490.088867	319.897797	222.254303	206.995956	95.278275	81.453873	417.858948	595.741333	270.906464	1.938126	0.000000	4.278282	3.556387	0.490378	0.725363	3.337751	3.812251	2.505011	2.346850	2.315962	1.978994	1.910912	2.621030	2.775058	2.432819	0.287382	0.000000	5435.000000		1
5392.589355	1716.174683	1.760815	1.828657	485.167694	1246.872803	84.799728	53.398022	48.575054	17.586561	10.709825	66.870872	77.663963	67.281013	1.099264	0.000000	3.731797	3.234561	0.245714	0.262132	2.685892	3.095822	1.928394	1.727525	1.686413	1.245181	1.029782	1.825237	1.890220	1.827893	0.041102	0.000000	5528.000000		1
7638.772461	1594.585938	1.612795	3.305768	623.248291	1507.109497	91.781319	67.250175	64.456306	20.398932	19.356628	63.580524	106.913223	69.448883	1.265085	99998.000000	3.883024	3.202648	0.207579	0.519272	2.794661	3.178145	1.962754	1.827693	1.809265	1.309607	1.286830	1.803324	2.029032	1.841665	0.102120	4.999991	5555.000000		1
5820.421387	3026.606201	2.149366	3.133079	1624.661621	3451.912598	243.507431	167.132477	106.860802	81.731415	41.408443	172.914490	222.485580	131.293259	0.668020	0.000000	3.764954	3.480956	0.332310	0.495971	3.210763	3.538060	2.386512	2.223061	2.028818	1.912389	1.617089	2.237831	2.347302	2.118243	0.000000	0.000000	5634.000000		1
6941.499023	2592.819824	2.550252	4.428249	1244.541504	2829.552246	169.519287	124.595383	94.803383	70.222900	35.166958	157.326187	223.941101	116.537575	0.480201	0.000000	3.841453	3.413772	0.406583	0.646232	3.095009	3.451718	2.229219	2.095502	1.976824	1.846479	1.546135	2.196801	2.350134	2.066466	0.000000	0.000000	5668.000000		1
8392.632812	1438.453125	3.259512	4.224722	1220.297119	2666.780273	174.934326	120.623528	65.307419	48.883427	28.567757	115.365753	144.029099	89.431511	0.689316	99998.000000	3.923898	3.157896	0.513153	0.625798	3.086466	3.425987	2.242875	2.081432	1.814963	1.689162	1.455876	2.062077	2.158450	1.951491	0.000000	4.999991	5697.000000		1
8574.375977	2309.541504	1.989012	3.247177	623.778687	1408.775269	73.004433	66.460739	59.448315	28.950140	20.657967	73.991226	110.999176	82.230980	1.011137	99998.000000	3.933203	3.363526	0.298637	0.511506	2.795031	3.148842	1.863349	1.822565	1.774140	1.461651	1.315088	1.869180	2.045320	1.915035	0.004810	4.999991	5760.000000		1
13619.693359	2144.795898	2.701355	4.859972	1230.263794	3083.285400	190.291351	125.138115	108.569191	60.277840	34.426861	166.370789	226.549957	178.320282	0.357139	0.000000	4.134167	3.331386	0.431582	0.686634	3.089998	3.489014	2.279419	2.097390	2.035707	1.780158	1.536897	2.221077	2.355164	2.251201	0.000000	0.000000	5782.000000		1
12528.095703	2851.372803	2.944971	5.285528	1420.345459	3810.153564	203.514420	140.877518	129.146973	89.582611	46.965340	213.783279	320.536133	205.047043	0.107537	0.000000	4.097885	3.455054	0.469081	0.723088	3.152394	3.580942	2.308595	2.148842	2.111084	1.952224	1.671777	2.329974	2.505877	2.311853	0.000000	0.000000	5817.000000		1
10621.981445	2559.318115	2.001346	5.230021	1000.081177	2676.678955	158.775543	105.417610	98.272583	59.765942	33.742268	163.968552	195.311676	151.454742	0.027645	0.000000	4.026206	3.408124	0.301322	0.718503	3.000035	3.427596	2.200783	2.022913	1.992432	1.776454	1.528174	2.214761	2.290728	2.180283	0.000000	0.000000	5877.000000		1
9599.620117	1037.456055	1.082392	3.108409	624.247375	2241.791748	99.126785	63.296822	65.042221	11.786050	20.284834	95.993706	100.030319	108.667870	1.793532	99998.000000	3.982254	3.015970	0.034385	0.492538	2.795357	3.350595	1.996191	1.801382	1.813195	1.071368	1.307171	1.982243	2.000132	2.036101	0.253709	4.999991	5904.000000		1
14768.271484	2615.963379	3.401364	4.021195	1421.511108	3529.499268	195.937683	148.728714	131.182251	68.687195	45.713345	185.921692	249.721161	139.650192	0.489625	99998.000000	4.169330	3.417632	0.531653	0.604355	3.152750	3.547713	2.292118	2.172395	2.117875	1.836876	1.660043	2.269330	2.397455	2.145041	0.000000	4.999991	6005.000000		1
16778.042969	2226.619629	4.119875	3.567886	1763.439087	5404.970703	246.890289	179.794312	176.062973	60.071232	51.106804	263.909454	375.935516	299.875092	1.397818	99998.000000	4.224741	3.347646	0.614884	0.552411	3.246361	3.732793	2.392504	2.254776	2.245668	1.778666	1.708479	2.421455	2.575113	2.476940	0.145451	4.999991	6038.000000		1
13813.157227	4095.599854	2.266548	5.260859	2227.668213	5054.734863	330.453430	228.822662	153.601028	53.805073	69.381035	286.544098	397.737549	298.940704	0.467156	0.000000	4.140293	3.612318	0.355365	0.721057	3.347851	3.703698	2.519110	2.359499	2.186394	1.730823	1.841241	2.457191	2.599597	2.475585	0.000000	0.000000	6164.000000		1
26508.783203	3806.425293	2.574922	4.351155	2808.521240	8284.525391	424.603058	288.859985	251.555984	121.308113	82.739792	414.155365	517.028870	347.010040	0.916903	0.000000	4.423390	3.580517	0.410764	0.638605	3.448478	3.918268	2.627983	2.460687	2.400635	2.083890	1.917714	2.617163	2.713515	2.540342	0.000000	0.000000	6273.000000		1
11124.716797	4736.588867	2.309720	2.195622	1982.184082	4873.047363	294.259613	203.125870	172.732544	95.996788	54.736362	290.522125	370.773315	232.933289	1.103056	99998.000000	4.046289	3.675466	0.363559	0.341558	3.297144	3.687801	2.468731	2.307765	2.237374	1.982257	1.738276	2.463179	2.569108	2.367232	0.042598	4.999991	6355.000000		1
5880.066895	1702.529053	2.482410	4.070535	776.806152	2109.042969	103.141808	76.834435	53.361015	41.766159	10.546387	70.386337	96.826317	93.776497	1.284388	99998.000000	3.769382	3.231095	0.394873	0.609652	2.890313	3.324085	2.013435	1.885556	1.727224	1.620825	1.023104	1.847488	1.985993	1.972094	0.108696	4.999991	6375.000000		1
14628.543945	3370.378418	3.062153	4.964819	2323.239502	6578.509277	334.887848	233.179993	231.890991	102.910530	64.690674	318.322021	446.929352	288.070526	0.300863	0.000000	4.165201	3.527679	0.486027	0.695903	3.366094	3.818127	2.524899	2.367691	2.365284	2.012460	1.810842	2.502867	2.650239	2.459499	0.000000	0.000000	6399.000000		1
24485.582031	7177.806152	3.293433	3.315019	2782.494385	8597.994141	414.007355	286.914124	264.964081	142.175781	111.403145	562.214905	702.324585	401.518219	0.217502	0.000000	4.388910	3.855992	0.517649	0.520486	3.444434	3.934397	2.617008	2.457752	2.423187	2.152826	2.046897	2.749902	2.846538	2.603705	0.000000	0.000000	6501.000000		1
13717.497070	2263.162109	1.748480	4.298732	1266.932495	3421.873779	165.861969	128.758423	108.714127	67.203918	37.229977	168.788437	201.389725	141.907486	1.703726	99998.000000	4.137275	3.354716	0.242661	0.633340	3.102753	3.534264	2.219747	2.109776	2.036286	1.827395	1.570893	2.227343	2.304037	2.152005	0.231400	4.999991	6542.000000		1
8882.540039	2609.034180	2.433070	3.607974	1002.360046	2304.764648	146.607101	101.328575	85.068016	34.636555	30.911398	127.182640	170.339554	112.587303	0.836493	0.000000	3.948537	3.416480	0.386155	0.557263	3.001024	3.362627	2.166155	2.005732	1.929766	1.539535	1.490119	2.104428	2.231316	2.051489	0.000000	0.000000	6589.000000		1
21164.162109	4356.826172	3.077571	3.281098	2539.650146	7262.691895	355.909698	257.701874	236.979156	93.387947	68.903061	378.362396	516.424500	290.219910	0.703365	99998.000000	4.325601	3.639170	0.488208	0.516019	3.404774	3.861098	2.551340	2.411118	2.374710	1.970291	1.838238	2.577908	2.713007	2.462727	0.000000	4.999991	6682.000000		1
4557.451172	1093.311768	2.053770	3.894762	747.461243	1465.577637	85.135857	66.642677	19.325790	25.150972	5.038829	23.898975	43.597897	25.669041	2.317045	99998.000000	3.658722	3.038744	0.312552	0.590481	2.873589	3.166009	1.930112	1.823752	1.286137	1.400555	0.702330	1.378379	1.639466	1.409410	0.364935	4.999991	6739.000000		1
14060.664062	4478.300781	1.754647	1.079309	1200.231201	3709.114746	184.234894	111.483322	88.037659	67.607887	43.927860	184.345901	238.006042	131.000305	1.250365	99998.000000	4.148006	3.651113	0.244190	0.033146	3.079265	3.569270	2.265372	2.047210	1.944669	1.829997	1.642740	2.265634	2.376588	2.117272	0.097037	4.999991	6757.000000		1
4705.149902	1338.083618	3.250261	5.371873	304.950928	1130.905640	49.897976	25.471682	23.140375	39.262161	12.214689	33.359886	57.339039	18.866314	0.299907	99998.000000	3.672574	3.126483	0.511918	0.730126	2.484230	3.053426	1.698083	1.406058	1.364370	1.593974	1.086882	1.523225	1.758450	1.275687	0.000000	4.999991	6777.000000		1
9722.312500	2563.228271	1.655968	2.500912	1103.047241	2858.897217	130.574753	113.456917	114.696579	32.539612	38.062588	147.877609	218.350296	93.193672	0.984953	0.000000	3.987770	3.408787	0.219052	0.398098	3.042594	3.456198	2.115859	2.054831	2.059551	1.512412	1.580498	2.169902	2.339154	1.969386	0.000000	0.000000	6804.000000		1
11917.941406	2622.217041	2.599592	4.381993	1079.888306	4078.571289	147.276276	108.957741	128.135513	126.075577	65.322838	260.498840	359.992584	269.321411	0.450416	0.000000	4.076201	3.418669	0.414905	0.641672	3.033379	3.610508	2.168133	2.037258	2.107670	2.100631	1.815065	2.415806	2.556293	2.430271	0.000000	0.000000	6824.000000		1
3874.205811	807.951904	2.408400	3.259512	334.009003	785.030457	41.491703	35.623348	29.579222	48.149498	15.258339	53.950008	82.123047	79.350769	0.183028	0.000000	3.588183	2.907386	0.381729	0.513153	2.523758	2.894886	1.617961	1.551735	1.470987	1.682592	1.183507	1.731992	1.914465	1.899551	0.000000	0.000000	6936.000000		1
18742.578125	3795.003174	3.145414	4.015028	1778.925659	5311.493164	256.977203	174.521118	150.430939	60.792828	56.685287	272.645691	390.660370	200.921005	0.432893	99998.000000	4.272830	3.579212	0.497678	0.603689	3.250158	3.725217	2.409895	2.241848	2.177337	1.783852	1.753470	2.435599	2.591799	2.303025	0.000000	4.999991	7008.000000		1
11976.723633	2968.974365	1.921169	2.997394	1529.478882	5408.285645	221.887344	158.726196	194.435898	85.879044	81.472382	402.508087	482.352234	294.114655	0.803172	0.000000	4.078338	3.472606	0.283566	0.476744	3.184543	3.733060	2.346133	2.200649	2.288776	1.933887	1.911010	2.604775	2.683364	2.468517	0.000000	0.000000	7086.000000		1
3319.641602	244.275284	1.810155	1.381515	304.750488	533.616333	27.291088	34.926426	18.551773	39.709305	5.939281	18.773802	47.060936	11.385163	0.133730	0.000000	3.521091	2.387880	0.257716	0.140356	2.483944	2.727229	1.436021	1.543154	1.268385	1.598892	0.773734	1.273552	1.672661	1.056339	0.000000	0.000000	7118.000000		1
8517.064453	2647.861572	2.618094	3.860841	1206.630005	3000.897217	174.900406	124.324013	100.277016	49.176380	45.722595	168.896378	249.967865	140.584564	0.447437	0.000000	3.930290	3.422895	0.417985	0.586682	3.081574	3.477251	2.242791	2.094555	2.001201	1.691757	1.660131	2.227620	2.397884	2.147938	0.000000	0.000000	7151.000000		1
7340.365234	1239.126465	3.012813	3.577137	538.849426	1418.828247	72.307503	58.772976	41.460869	28.345726	23.624523	69.328613	110.937500	74.302689	0.549366	0.000000	3.865718	3.093116	0.478972	0.553536	2.731467	3.151930	1.859183	1.769178	1.617638	1.452488	1.373363	1.840912	2.045078	1.871005	0.000000	0.000000	7223.000000		1
5299.466797	1459.289917	3.607974	2.127780	731.496765	1521.270020	86.310760	74.959518	45.704090	49.802380	12.976373	73.608841	106.759033	33.255039	0.205076	99998.000000	3.724232	3.164142	0.557263	0.327927	2.864213	3.182206	1.936065	1.874827	1.659955	1.697250	1.113153	1.866930	2.028405	1.521858	0.000000	4.999991	7251.000000		1
9884.517578	2759.937012	2.929552	3.200921	1209.602661	3273.875977	169.815323	121.049080	145.102249	47.757862	53.222248	165.750961	237.830261	160.536362	0.162837	0.000000	3.994956	3.440899	0.466801	0.505275	3.082643	3.515062	2.229977	2.082962	2.161674	1.679045	1.726093	2.219456	2.376267	2.205573	0.000000	0.000000	7298.000000		1
17888.041016	2892.500732	2.365228	2.685936	1770.571777	4873.078125	266.644714	181.225159	158.584351	75.079788	49.037613	211.220688	321.381073	179.202225	0.039532	0.000000	4.252563	3.461273	0.373873	0.429096	3.248114	3.687803	2.425933	2.258219	2.200260	1.875523	1.690529	2.324736	2.507020	2.253343	0.000000	0.000000	7421.000000		1
10760.891602	1353.607178	2.297385	3.564802	987.249695	2607.717529	154.914703	99.234711	84.731888	57.203354	33.569580	120.675949	183.676727	144.399155	0.189791	0.000000	4.031848	3.131493	0.361234	0.552035	2.994427	3.416260	2.190093	1.996664	1.928047	1.757421	1.525946	2.081621	2.264054	2.159565	0.000000	0.000000	7459.000000		1
13664.071289	3158.722900	3.037483	3.250261	1439.624878	4041.510986	211.911438	144.500916	144.550247	66.747528	40.982887	225.917786	285.597382	191.271973	0.740652	0.000000	4.135580	3.499511	0.482514	0.511918	3.158249	3.606544	2.326154	2.159871	2.160019	1.824435	1.612603	2.353951	2.455754	2.281651	0.000000	0.000000	7491.000000		1
15138.511719	6662.173828	2.503996	3.941018	1887.359131	4890.402832	255.728287	185.542389	140.889862	74.129997	50.955700	279.103027	349.011383	196.431076	1.196873	99998.000000	4.180083	3.823616	0.398634	0.595608	3.275855	3.689345	2.407779	2.268443	2.148880	1.869994	1.707193	2.445765	2.542840	2.293210	0.078048	4.999991	7535.000000		1
19796.619141	5270.402344	2.337474	5.945448	2053.301270	5663.063965	280.897766	211.544479	197.482635	75.212387	83.026581	344.102081	462.829102	348.197266	1.556347	0.000000	4.296591	3.721844	0.368747	0.774185	3.312453	3.753052	2.448548	2.325402	2.295529	1.876289	1.919217	2.536687	2.665421	2.541825	0.192106	0.000000	7621.000000		1
8098.977051	1758.807373	1.498697	2.411484	763.138977	1866.349609	110.166565	74.583305	67.367355	36.048904	26.313543	104.877953	162.818329	90.557076	0.216568	0.000000	3.908430	3.245218	0.175714	0.382284	2.882604	3.270993	2.042050	1.872642	1.828449	1.556892	1.420179	2.020684	2.211703	1.956922	0.000000	0.000000	7646.000000		1
9386.382812	2595.453369	1.853327	3.385945	1774.688599	4948.352051	263.597992	176.926422	147.378036	50.585651	48.013813	227.888290	265.546906	219.599197	0.340758	99998.000000	3.972498	3.414213	0.267952	0.529680	3.249122	3.694461	2.420942	2.247793	2.168433	1.704027	1.681366	2.357722	2.424141	2.341631	0.000000	4.999991	7675.000000		1
16507.558594	4669.480469	3.900929	3.897846	1691.689697	6144.910645	235.949188	173.555908	200.726730	102.447968	78.564415	350.781464	451.604279	292.070160	0.189850	0.000000	4.217683	3.669269	0.591168	0.590825	3.228321	3.788516	2.372818	2.239439	2.302605	2.010503	1.895226	2.545037	2.654758	2.465487	0.000000	0.000000	7719.000000		1
12359.569336	3073.050537	3.318103	2.874044	1393.886963	3705.812012	206.363800	141.241409	120.666695	59.001175	39.650711	188.996185	220.585999	156.345551	0.992874	0.000000	4.092003	3.487570	0.520890	0.458493	3.144228	3.568883	2.314634	2.149962	2.081587	1.770861	1.598251	2.276453	2.343578	2.194086	0.000000	0.000000	7753.000000		1
13063.827148	1014.093628	2.087691	4.122959	1073.801025	2726.789795	174.178818	115.661789	100.727242	69.171341	42.722118	166.611328	208.343552	201.106018	0.576170	18526.226562	4.116070	3.006078	0.319666	0.615209	3.030924	3.435652	2.240995	2.063190	2.003147	1.839926	1.630653	2.221704	2.318780	2.303425	0.000000	4.267787	7826.000000		1
10450.256836	3138.583008	1.871829	2.355976	1181.543701	3201.315430	158.849548	118.828789	105.297340	79.819496	35.388985	171.243103	255.919479	148.417267	0.161116	0.000000	4.019127	3.496734	0.272266	0.372171	3.072450	3.505328	2.200986	2.074922	2.022417	1.902109	1.548868	2.233613	2.408103	2.171484	0.000000	0.000000	7862.000000		1
8918.326172	1357.982910	2.565671	2.985059	869.978210	2553.755127	156.203705	91.155319	83.325706	30.155882	28.475245	162.402023	222.457825	140.149765	0.668299	99998.000000	3.950283	3.132894	0.409201	0.474953	2.939508	3.407179	2.193691	1.959782	1.920779	1.479372	1.454467	2.210592	2.347248	2.146592	0.000000	4.999991	7968.000000		1
8520.117188	2424.527832	1.754647	2.442321	1142.186035	2755.847900	167.385345	116.855194	114.246353	41.291264	30.658531	150.008469	185.252518	158.337646	0.093927	99998.000000	3.930446	3.384627	0.244190	0.387803	3.057737	3.440255	2.223717	2.067648	2.057842	1.615858	1.486551	2.176116	2.267764	2.199584	0.000000	4.999991	8025.000000		1
23036.882812	5963.876953	2.436154	3.799166	2868.561523	7773.648926	420.856323	290.204498	262.712952	103.225067	107.758163	494.896912	693.403320	338.489655	0.042897	0.000000	4.362424	3.775529	0.386705	0.579688	3.457664	3.890625	2.624134	2.462704	2.419482	2.013785	2.032450	2.694515	2.840986	2.529545	0.000000	0.000000	8058.000000		1
9712.839844	3311.701172	2.692104	4.178466	1340.781860	3841.142090	192.998871	133.562897	140.069580	60.314846	48.827919	242.878342	342.868591	250.991669	0.260755	0.000000	3.987346	3.520051	0.430092	0.621017	3.127358	3.584460	2.285555	2.125686	2.146344	1.780424	1.688668	2.385389	2.535128	2.399659	0.000000	0.000000	8146.000000		1
5251.971191	1638.526123	0.669171	1.942755	484.797638	1210.259521	76.519890	55.834175	47.212040	52.855282	20.451355	58.455353	70.771805	89.116966	1.779079	0.000000	3.720322	3.214453	0.000000	0.288418	2.685560	3.082879	1.883774	1.746900	1.674053	1.723088	1.310722	1.766824	1.849860	1.949960	0.250195	0.000000	8182.000000		1
14795.210938	2158.216309	2.676685	2.923384	1707.959595	3824.946289	249.909271	177.669601	136.942673	65.776146	52.266289	237.747009	326.756042	174.582779	0.834651	0.000000	4.170121	3.334095	0.427597	0.465886	3.232478	3.582625	2.397782	2.249613	2.136539	1.818068	1.718222	2.376115	2.514224	2.242001	0.000000	0.000000	8248.000000		1
12772.426758	1809.608765	2.180203	2.544085	1015.641663	2934.075684	158.531921	108.350243	90.322708	48.494877	39.829571	157.131912	229.303726	127.660614	0.311301	0.000000	4.106274	3.257585	0.338497	0.405532	3.006741	3.467471	2.200117	2.034830	1.955797	1.685696	1.600206	2.196265	2.360411	2.106057	0.000000	0.000000	8300.000000		1
9954.487305	664.733826	0.897368	0.777102	736.316650	2159.104248	107.792091	79.137985	77.136642	37.683289	24.312197	119.642899	139.853714	132.048782	1.068864	0.000000	3.998019	2.822648	0.000000	0.000000	2.867065	3.334274	2.032587	1.898385	1.887261	1.576149	1.385824	2.077887	2.145674	2.120734	0.028923	0.000000	8347.000000		1
9702.860352	2028.005371	4.203136	5.088169	1233.473877	3775.017334	180.182861	124.080399	132.295471	64.110931	44.316410	246.726852	305.786621	186.513763	1.171655	99998.000000	3.986900	3.307069	0.623573	0.706562	3.091130	3.576919	2.255713	2.093703	2.121545	1.806932	1.646565	2.392216	2.485419	2.270711	0.068800	4.999991	8407.000000		1
14944.050781	1250.964844	2.266548	2.698272	1223.023071	3374.066650	158.760117	122.597115	119.346855	65.788483	50.594902	201.673431	312.947052	115.220818	0.743824	0.000000	4.174469	3.097245	0.355365	0.431086	3.087435	3.528154	2.200741	2.088480	2.076811	1.818150	1.704107	2.304649	2.495471	2.061531	0.000000	0.000000	8453.000000		1
16515.933594	4234.861328	3.376694	3.990358	1885.342407	4369.259766	275.470367	181.684631	134.716217	79.881172	42.904057	232.655746	293.183380	151.695282	0.635064	99998.000000	4.217903	3.626839	0.528492	0.601012	3.275390	3.640408	2.440075	2.259318	2.129420	1.902444	1.632498	2.366714	2.467139	2.180972	0.000000	4.999991	8517.000000		1
13282.945312	1439.637329	2.938803	2.972724	1211.212402	3612.803467	177.990311	117.225243	92.567673	60.706482	25.298992	145.537048	186.165314	138.817581	0.271697	0.000000	4.123294	3.158253	0.468170	0.473155	3.083220	3.557844	2.250396	2.069021	1.966459	1.783235	1.403103	2.162974	2.269899	2.142444	0.000000	0.000000	8576.000000		1
5391.269531	2637.275146	1.711475	5.075834	912.065063	2342.503662	147.242355	99.462906	59.818363	40.470989	32.656792	122.942497	134.996826	117.777237	0.873270	99998.000000	3.731691	3.421155	0.233371	0.705507	2.960026	3.369680	2.168033	1.997661	1.776834	1.607144	1.513973	2.089702	2.130324	2.071061	0.000000	4.999991	8638.000000		1
14545.095703	3607.363770	3.789915	3.830003	1880.402222	5785.112305	289.171448	194.337219	198.528015	72.770065	68.394241	300.035431	399.338013	225.825272	1.679191	0.000000	4.162716	3.557190	0.578629	0.583199	3.274251	3.762312	2.461155	2.288556	2.297822	1.861953	1.835020	2.477173	2.601341	2.353773	0.225100	0.000000	8652.000000		1
7228.610352	1190.427979	2.093859	3.083739	651.399719	1737.729980	125.505081	70.025543	64.147934	22.943016	21.216122	94.713951	136.887161	105.340515	0.690762	0.000000	3.859055	3.075703	0.320947	0.489078	2.813848	3.239982	2.098661	1.845256	1.807183	1.360651	1.326666	1.976414	2.136363	2.022595	0.000000	0.000000	8694.000000		1
11371.817383	2967.142578	2.235711	3.216340	1029.395142	3881.495850	132.610016	107.375786	130.787521	48.309853	61.002522	261.957428	332.747742	236.868134	1.294473	0.000000	4.055830	3.472338	0.349416	0.507362	3.012582	3.588999	2.122576	2.030906	2.116566	1.684036	1.785348	2.418231	2.522115	2.374507	0.112093	0.000000	8742.000000		1
11763.951172	1554.466431	1.884164	4.369658	932.439331	2413.142822	131.607803	95.472549	91.506866	57.326702	22.822750	121.129257	146.317230	115.908485	0.712649	0.000000	4.070553	3.191581	0.275119	0.640447	2.969620	3.382583	2.119282	1.979879	1.961454	1.758357	1.358368	2.083249	2.165295	2.064115	0.000000	0.000000	8801.000000		1
1520.233887	659.775146	1.748480	1.634382	176.602631	722.131409	22.079569	20.836823	15.054812	33.958130	10.959607	47.298386	55.316105	70.802643	0.614949	0.000000	3.181911	2.819396	0.242661	0.213353	2.246997	2.858616	1.343991	1.318831	1.177675	1.530944	1.039795	1.674846	1.742852	1.850049	0.000000	0.000000	8825.000000		1
4695.707520	1140.076660	1.618963	3.293433	732.856689	1642.516479	102.426384	77.475853	57.061501	31.447968	25.502520	99.509163	128.647415	75.459084	0.142386	0.000000	3.671701	3.056934	0.209237	0.517649	2.865019	3.215510	2.010412	1.889166	1.756343	1.497593	1.406583	1.997863	2.109401	1.877712	0.000000	0.000000	8871.000000		1
9229.586914	3561.200195	2.994310	4.644111	1202.852417	3266.098633	175.754608	123.334129	93.779579	50.138508	50.175514	257.168396	324.039276	229.547348	0.236674	0.000000	3.965182	3.551596	0.476297	0.666903	3.080212	3.514029	2.244907	2.091083	1.972108	1.700171	1.700492	2.410218	2.510598	2.360872	0.000000	0.000000	8905.000000		1
6388.436523	1884.096558	1.057722	2.312804	620.562317	1546.421021	87.615189	59.806030	30.837387	11.508513	12.880776	58.270329	82.073708	61.295475	0.090311	0.000000	3.805395	3.275103	0.024372	0.364139	2.792785	3.189328	1.942579	1.776745	1.489078	1.061019	1.109942	1.765447	1.914204	1.787428	0.000000	0.000000	8920.000000		1
17479.732422	3115.106445	1.877997	4.607106	1405.919678	4505.317871	196.992310	143.005295	163.176041	87.137207	69.970032	290.642365	370.443359	211.186768	0.613230	0.000000	4.242535	3.493473	0.273695	0.663428	3.147960	3.653725	2.294449	2.155352	2.212656	1.940204	1.844912	2.463359	2.568722	2.324667	0.000000	0.000000	8948.000000		1
16839.458984	4096.672852	3.389029	5.186849	1798.646118	5364.259277	275.929871	187.648590	192.086090	79.825661	79.307594	299.162750	385.855896	199.283539	1.400631	0.000000	4.226328	3.612431	0.530075	0.714904	3.254946	3.729510	2.440799	2.273345	2.283496	1.902143	1.899315	2.475908	2.586425	2.299471	0.146324	0.000000	9033.000000		1
7396.837891	1195.232422	3.376694	3.237926	557.897705	1720.713867	90.933289	59.621006	73.195625	19.652668	25.453180	72.242744	112.843254	71.551987	0.497341	0.000000	3.869046	3.077452	0.528492	0.510267	2.746555	3.235709	1.958723	1.775399	1.864485	1.293422	1.405742	1.858794	2.052476	1.854622	0.000000	0.000000	9127.000000		1
9578.250000	715.310181	1.609712	1.137900	561.884949	2047.411377	91.836823	55.291435	64.354546	36.459042	24.034660	92.552254	147.859100	76.223854	0.605134	0.000000	3.981286	2.854494	0.206748	0.056104	2.749647	3.311205	1.963017	1.742658	1.808579	1.561805	1.380838	1.966387	2.169848	1.882091	0.000000	0.000000	9155.000000		1
22347.296875	5208.397949	3.068320	3.250261	2643.609131	7680.526367	406.510773	273.993286	252.811066	120.034531	85.644676	459.868713	599.750183	271.828491	0.280072	99998.000000	4.349225	3.716704	0.486901	0.511918	3.422197	3.885391	2.609072	2.437740	2.402796	2.079306	1.932700	2.662634	2.777970	2.434295	0.000000	4.999991	9243.000000		1
9798.502930	2261.392090	2.630429	5.563065	971.824829	2294.443604	139.998657	102.848854	92.675598	69.442711	41.343685	166.571228	211.596909	126.346947	1.704764	0.000000	3.991160	3.354376	0.420027	0.745314	2.987588	3.360677	2.146124	2.012199	1.966965	1.841627	1.616409	2.221600	2.325509	2.101565	0.231664	0.000000	9295.000000		1
10851.130859	2829.916260	2.636597	4.095205	1261.952271	2945.599609	179.405746	126.343857	108.566109	50.949532	37.794304	186.893066	240.161575	123.596252	0.264196	0.000000	4.035475	3.451774	0.421044	0.612276	3.101043	3.469174	2.253836	2.101554	2.035694	1.707140	1.577426	2.271593	2.380503	2.092005	0.000000	0.000000	9339.000000		1
7365.846191	4958.963379	1.989012	1.696056	1749.762695	5312.097656	249.804428	179.618530	209.271759	74.398277	78.450317	307.313080	403.618225	207.705231	0.670126	0.000000	3.867223	3.695391	0.298637	0.229440	3.242979	3.725266	2.397600	2.254351	2.320711	1.871563	1.894595	2.487581	2.605971	2.317447	0.000000	0.000000	9390.000000		1
3904.000977	778.144470	2.112361	3.848506	295.200134	894.537109	45.102764	29.579222	21.024931	22.159746	19.680420	50.200184	64.009163	76.088173	0.587860	99998.000000	3.591510	2.891060	0.324768	0.585292	2.470117	2.951598	1.654203	1.470987	1.322735	1.345565	1.294034	1.700705	1.806242	1.881317	0.000000	4.999991	9424.000000		1
7288.860352	2588.299072	3.361275	4.052033	919.077515	2472.541748	122.328835	97.569496	73.460823	45.031837	44.769718	163.903793	209.025070	140.852844	0.135465	0.000000	3.862660	3.413014	0.526504	0.607673	2.963352	3.393144	2.087529	1.989314	1.866056	1.653520	1.650984	2.214589	2.320198	2.148766	0.000000	0.000000	9462.000000		1
11502.660156	3519.211914	3.700486	4.280230	1511.876953	5868.629395	211.532150	158.032364	179.100464	48.325272	80.300560	394.629120	542.960022	309.049225	0.343378	0.000000	4.060798	3.546445	0.568259	0.631467	3.179517	3.768537	2.325376	2.198746	2.253097	1.684174	1.904719	2.596189	2.734768	2.490028	0.000000	0.000000	9508.000000		1
10330.154297	2155.200439	2.562587	4.391244	1161.292847	2662.287354	158.192719	118.221291	91.309502	30.855890	27.981846	107.422043	146.983322	102.299950	0.705004	0.000000	4.014107	3.333488	0.408679	0.642588	3.064942	3.425255	2.199187	2.072696	1.960516	1.489338	1.446876	2.031093	2.167268	2.009876	0.000000	0.000000	9551.000000		1
6012.488770	2075.171143	2.525582	3.037483	825.914673	3180.173340	132.030273	87.140289	115.233147	83.257866	37.529102	204.636902	244.188934	146.489929	0.134277	99998.000000	3.779054	3.317054	0.402361	0.482514	2.916935	3.502451	2.120673	1.940219	2.061577	1.920425	1.574368	2.310984	2.387726	2.165808	0.000000	4.999991	9593.000000		1
5635.492676	294.589569	1.973593	3.336605	507.867096	1259.281738	76.664825	53.798904	40.628258	38.404881	15.097985	62.458046	63.053207	60.154491	1.868157	99998.000000	3.750932	2.469217	0.295258	0.523305	2.705750	3.100123	1.884596	1.730773	1.608828	1.584386	1.178919	1.795588	1.799707	1.779268	0.271413	4.999991	9604.000000		1
11342.564453	3686.202637	1.918085	4.641027	1773.772705	4725.120605	269.851807	182.535751	170.290222	84.087387	73.473160	300.464081	393.867462	217.067459	1.115349	99998.000000	4.054711	3.566579	0.282868	0.666614	3.248898	3.674413	2.431125	2.261348	2.231190	1.924731	1.866129	2.477793	2.595350	2.336595	0.047411	4.999991	9656.000000		1
16967.570312	2390.165771	1.353761	2.460824	2645.539551	7798.867676	386.124176	267.205963	265.401978	85.650841	75.718124	373.635040	526.267761	330.339355	0.592145	0.000000	4.229620	3.378428	0.131542	0.391080	3.422514	3.892032	2.586727	2.426846	2.423904	1.932732	1.879200	2.572448	2.721207	2.518960	0.000000	0.000000	9690.000000		1
2104.620850	840.044373	1.773150	2.766114	128.850937	986.642212	32.302162	19.415218	51.372005	11.745961	22.292347	78.373222	114.955612	108.254646	0.525406	99998.000000	3.323174	2.924302	0.248745	0.441870	2.110088	2.994160	1.509232	1.288142	1.710726	1.069889	1.348156	1.894168	2.060530	2.034446	0.000000	4.999991	9741.000000		1
8120.988770	689.588745	2.396065	3.737491	560.713135	1509.804688	82.863144	59.546997	76.291695	35.052860	20.001129	83.396629	109.164352	38.855106	1.319898	0.000000	3.909609	2.838590	0.379499	0.572580	2.748741	3.178921	1.918361	1.774860	1.882477	1.544724	1.301054	1.921149	2.038081	1.589448	0.120540	0.000000	9758.000000		1
6550.265137	454.629425	1.165653	1.979760	744.247986	1524.563477	105.072227	76.698753	57.820103	38.281532	18.126217	82.502350	150.640640	59.630257	1.716555	0.000000	3.816259	2.657658	0.066569	0.296613	2.871718	3.183146	2.021488	1.884788	1.762079	1.582989	1.258307	1.916466	2.177942	1.775467	0.234658	0.000000	9796.000000		1
11526.293945	3602.972412	1.557288	2.090775	1966.598877	5173.400391	290.805817	200.211731	148.041046	79.952095	60.891506	312.145294	397.666626	208.864716	1.206719	0.000000	4.061690	3.556661	0.192369	0.320307	3.293716	3.713776	2.463603	2.301490	2.170382	1.902830	1.784557	2.494357	2.599519	2.319865	0.081606	0.000000	9983.000000		1
7976.564941	1760.839478	2.830872	4.372742	856.619446	2054.343506	110.012383	87.383904	76.498306	39.277580	43.289524	114.693497	196.847382	96.252739	0.262989	0.000000	3.901816	3.245720	0.451920	0.640754	2.932788	3.312673	2.041442	1.941431	1.883652	1.594145	1.636383	2.059539	2.294130	1.983413	0.000000	0.000000	10023.000000		1
23529.138672	5359.186523	1.942755	4.409747	2445.253662	6626.084961	354.935242	244.879700	197.479553	91.426689	55.935936	304.815247	406.344269	205.441757	0.142591	99998.000000	4.371606	3.729099	0.288418	0.644414	3.388324	3.821257	2.550149	2.388953	2.295522	1.961073	1.747691	2.484037	2.608894	2.312689	0.000000	4.999991	10083.000000		1
4879.011230	962.422546	1.273584	3.305768	652.093567	1486.090698	98.118401	72.893417	66.975723	73.294304	25.795475	103.419350	130.161530	88.515640	1.245956	0.000000	3.688332	2.983366	0.105028	0.519272	2.814310	3.172045	1.991750	1.862688	1.825917	1.865070	1.411543	2.014602	2.114483	1.947020	0.095503	0.000000	10140.000000		1
15465.289062	4877.182617	3.052901	3.731324	1757.129761	4938.077148	266.900665	180.238358	164.283096	75.126045	50.073750	251.503571	329.041107	241.265549	0.036622	0.000000	4.189358	3.688169	0.484713	0.571863	3.244804	3.693558	2.426350	2.255847	2.215593	1.875790	1.699610	2.400544	2.517250	2.382495	0.000000	0.000000	10172.000000		1
6985.180176	1668.099121	2.198706	3.256428	775.048401	2213.029785	116.765770	78.518158	71.018501	45.441975	24.327616	91.170738	140.384125	61.218380	0.353296	0.000000	3.844178	3.222222	0.342167	0.512742	2.889329	3.344987	2.067316	1.894970	1.851372	1.657457	1.386100	1.959855	2.147318	1.786882	0.000000	0.000000	10195.000000		1
5069.225586	2188.144043	0.792521	0.000000	1031.923828	2618.908203	147.307114	100.560722	87.399323	63.167305	17.392286	116.466644	105.528625	66.584084	0.960620	99998.000000	3.704942	3.340076	0.000000	0.000000	3.013648	3.418120	2.168224	2.002428	1.941508	1.800492	1.240357	2.066201	2.023370	1.823370	0.000000	4.999991	10217.000000		1
5963.118164	1881.765259	1.887248	3.947186	745.388977	2791.591553	96.881821	71.234367	86.483452	65.893326	30.269979	123.960129	171.804337	91.426689	1.325248	0.000000	3.775473	3.274565	0.275829	0.596288	2.872383	3.445852	1.986242	1.852690	1.936933	1.818841	1.481012	2.093282	2.235034	1.961073	0.122297	0.000000	10240.000000		1
7252.518555	1836.505249	2.019849	3.830003	884.835632	2302.189941	135.490234	94.868141	69.122002	52.139854	23.001608	116.781189	147.217682	64.878777	0.551730	0.000000	3.860489	3.263992	0.305319	0.583199	2.946863	3.362141	2.131908	1.977120	1.839616	1.717170	1.361758	2.067373	2.167960	1.812103	0.000000	0.000000	10339.000000		1
14083.542969	2119.783691	2.352893	3.466122	1326.794067	3772.093994	221.261337	138.166916	131.835999	87.488754	44.590862	214.998260	297.466705	177.509247	1.093324	0.000000	4.148712	3.326292	0.371602	0.539844	3.122803	3.576582	2.344906	2.140404	2.120034	1.941952	1.649246	2.332435	2.473438	2.249221	0.038749	0.000000	10462.000000		1
7568.956543	676.828247	1.011466	2.587257	693.320068	1874.058960	90.344292	72.862579	71.265205	22.338604	19.902451	80.621269	120.450836	77.269241	0.347849	0.000000	3.879036	2.830478	0.004951	0.412840	2.840934	3.272783	1.955901	1.862504	1.852877	1.349056	1.298907	1.906450	2.080810	1.888007	0.000000	0.000000	10511.000000		1
7434.212402	1330.401978	3.358191	4.233974	1030.600952	2754.117920	153.200134	104.292046	69.778839	61.742619	33.344467	152.833176	214.548035	105.901756	0.156256	0.000000	3.871235	3.123983	0.526105	0.626748	3.013091	3.439982	2.185259	2.018251	1.843724	1.790585	1.523024	2.184218	2.331525	2.024903	0.000000	0.000000	10529.000000		1
6245.526855	3330.613525	1.406185	3.404448	2379.153809	7257.979980	354.543610	244.003906	209.737411	145.228683	75.637947	368.337189	500.527802	280.447540	1.103010	99998.000000	3.795569	3.522524	0.148042	0.532047	3.376422	3.860816	2.549670	2.387397	2.321676	2.162052	1.878740	2.566246	2.699428	2.447852	0.042579	4.999991	10565.000000		1
28378.263672	5778.876953	1.976677	3.293433	2969.492432	7901.001465	455.616241	304.975586	242.943100	126.917435	99.678772	503.870575	639.598267	368.124390	1.434849	0.000000	4.452986	3.761843	0.295936	0.517649	3.472682	3.897682	2.658599	2.484265	2.385504	2.103521	1.998603	2.702319	2.805907	2.565995	0.156806	0.000000	10616.000000		1
7120.198730	2869.196777	2.155533	2.544085	794.460510	2010.298584	115.048126	83.100594	83.149933	23.294563	33.945797	126.383949	160.083054	123.876869	0.364764	0.000000	3.852492	3.457760	0.333555	0.405532	2.900072	3.303261	2.060879	1.919604	1.919862	1.367255	1.530786	2.101692	2.204345	2.092990	0.000000	0.000000	10664.000000		1
13811.963867	3828.875000	2.513247	4.520761	2228.053711	6560.802246	314.294647	226.269333	210.933899	86.073318	81.068405	366.104553	519.591492	328.085144	1.545977	0.000000	4.140255	3.583071	0.400235	0.655212	3.347926	3.816957	2.497337	2.354626	2.324146	1.934869	1.908852	2.563605	2.715662	2.515987	0.189203	0.000000	10695.000000		1
7705.229980	1369.081299	2.383730	2.719858	1057.648438	3828.045410	158.630600	102.065582	101.319321	62.849678	35.330395	177.857712	246.298218	186.923904	0.446668	99998.000000	3.886786	3.136429	0.377257	0.434546	3.024341	3.582977	2.200387	2.008879	2.005692	1.798303	1.548149	2.250073	2.391461	2.271665	0.000000	4.999991	10718.000000		1
9170.018555	1744.477173	2.593424	3.256428	1237.257690	3719.741455	203.906052	131.450531	148.176727	70.432594	53.792740	250.732635	342.674316	242.650146	1.273954	0.000000	3.962370	3.241665	0.413874	0.512742	3.092460	3.570513	2.309430	2.118762	2.170780	1.847774	1.730724	2.399211	2.534882	2.384980	0.105154	0.000000	10782.000000		1
19896.429688	4474.196777	1.856411	3.746742	3342.507568	10116.818359	525.502991	343.667267	325.241913	173.981461	132.033356	688.231873	886.849365	586.826233	0.474480	0.000000	4.298775	3.650715	0.268674	0.573654	3.524072	4.005044	2.720575	2.536138	2.512207	2.240503	2.120684	2.837735	2.947850	2.768510	0.000000	0.000000	10850.000000		1
6607.076660	1782.524292	2.676685	3.962604	649.234924	1610.692261	92.015678	63.969078	47.853458	58.856239	11.582522	54.483498	86.483452	89.379082	1.196556	0.000000	3.820009	3.251035	0.427597	0.597981	2.812402	3.207013	1.963862	1.805970	1.679913	1.769793	1.063803	1.736265	1.936933	1.951236	0.077933	0.000000	10871.000000		1
7766.831055	2937.813232	3.731324	2.426902	621.885254	1616.042603	85.308548	62.057159	55.383949	39.098724	17.145588	67.916260	119.963608	53.068062	0.924688	99998.000000	3.890244	3.468024	0.571863	0.385052	2.793710	3.208453	1.930993	1.792792	1.743384	1.592163	1.234152	1.831974	2.079050	1.724833	0.000000	4.999991	10902.000000		1
6747.297363	2342.808838	2.362144	3.287266	599.716248	1545.440308	78.447227	66.331223	69.948448	23.871222	12.387379	61.054943	71.999130	52.568493	0.920982	99998.000000	3.829130	3.369737	0.373306	0.516835	2.777946	3.189052	1.894578	1.821718	1.844778	1.377875	1.092979	1.785721	1.857327	1.720726	0.000000	4.999991	10956.000000		1
4375.942383	1194.708252	2.988143	3.833087	438.618652	1333.747803	83.800598	48.488708	34.457695	16.868052	13.793564	62.680073	73.618095	54.057941	0.336220	0.000000	3.641072	3.077262	0.475401	0.583549	2.642087	3.125074	1.923247	1.685641	1.537286	1.227065	1.139676	1.797130	1.866985	1.732859	0.000000	0.000000	10975.000000		1
5697.787109	844.346191	1.702224	2.380646	563.439148	1534.943237	67.623306	57.727589	53.142071	19.850027	16.470249	62.513554	92.691017	47.279884	0.369504	0.000000	3.755706	2.926521	0.231017	0.376695	2.750847	3.186092	1.830096	1.761383	1.725438	1.297761	1.216700	1.795974	1.967038	1.674676	0.000000	0.000000	10995.000000		1
8778.013672	3236.075439	3.247177	4.563933	1410.036499	4641.470703	224.878571	142.709259	177.422913	86.902840	48.889595	248.388992	330.900574	218.134430	0.306614	99998.000000	3.943396	3.510019	0.511506	0.659339	3.149230	3.666656	2.351948	2.154452	2.249010	1.939034	1.689216	2.395132	2.519697	2.338724	0.000000	4.999991	11021.000000		1
8129.336914	3383.327148	2.112361	1.427771	1314.887695	3850.726318	194.651764	137.695099	131.724991	61.218380	45.506733	200.865494	270.906464	209.543137	0.319676	0.000000	3.910055	3.529344	0.324768	0.154659	3.118889	3.585543	2.289258	2.138918	2.119668	1.786882	1.658076	2.302905	2.432819	2.321273	0.000000	0.000000	11147.000000		1
8556.980469	2561.748047	2.618094	1.924253	1692.620972	4362.922852	255.487762	171.705658	131.666397	75.736626	64.203438	319.900879	436.305847	287.546295	0.246173	0.000000	3.932321	3.408536	0.417985	0.284262	3.228560	3.639777	2.407370	2.234785	2.119475	1.879306	1.807558	2.505015	2.639791	2.458708	0.000000	0.000000	11204.000000		1
5941.871094	1275.847534	3.348940	2.658183	464.444977	1431.508545	66.944885	49.574184	40.322968	11.712040	22.455786	65.708305	97.473900	82.052124	0.031166	99998.000000	3.773923	3.105799	0.524907	0.424585	2.666934	3.155794	1.825717	1.695256	1.605552	1.068633	1.351328	1.817620	1.988888	1.914090	0.000000	4.999991	11343.000000		1
15506.697266	2590.408447	1.865662	3.641896	1816.895752	4436.439453	274.896820	187.034927	140.088089	51.529274	44.291740	205.790222	316.804810	165.272980	1.645105	0.000000	4.190519	3.413368	0.270833	0.561327	3.259330	3.647035	2.439170	2.271923	2.146401	1.712054	1.646323	2.313425	2.500792	2.218202	0.216194	0.000000	11380.000000		1
7758.254883	635.028137	1.514116	2.140115	654.557495	1452.360718	81.392204	69.211433	63.629864	26.421474	18.252649	86.640724	130.220123	89.659706	0.255818	0.000000	3.889764	2.802793	0.180159	0.330437	2.815948	3.162075	1.910583	1.840178	1.803661	1.421957	1.261326	1.937722	2.114678	1.952597	0.000000	0.000000	11423.000000		1
16650.431641	3191.663330	2.254213	3.305768	1712.165771	4692.331055	245.860321	172.306992	160.076874	66.439148	65.393761	255.506256	344.928528	227.465820	0.411094	0.000000	4.221426	3.504017	0.352995	0.519272	3.233546	3.671389	2.390688	2.236303	2.204329	1.822424	1.815536	2.407402	2.537729	2.356916	0.000000	0.000000	11475.000000		1
7536.361328	1466.067993	1.359929	2.170952	673.078430	1937.402100	113.586433	72.221161	56.228893	32.437847	13.793564	86.538963	132.890640	96.564194	0.179279	0.000000	3.877162	3.166154	0.133516	0.336650	2.828066	3.287220	2.055326	1.858665	1.749960	1.511052	1.139676	1.937212	2.123494	1.984816	0.000000	0.000000	11524.000000		1
10736.986328	2080.527588	3.339689	4.076703	974.800659	2467.798828	157.289185	101.103462	79.295258	79.924339	26.347464	122.920914	156.179031	119.988274	0.851406	0.000000	4.030882	3.318173	0.523706	0.610309	2.988916	3.392310	2.196699	2.004766	1.899247	1.902679	1.420739	2.089626	2.193623	2.079139	0.000000	0.000000	11555.000000		1
9597.171875	5241.273438	2.127780	2.713690	1705.942749	4868.396973	246.754608	174.394684	150.036224	77.247658	61.147457	261.507202	344.786652	251.935287	0.684997	99998.000000	3.982143	3.719437	0.327927	0.433560	3.231964	3.687386	2.392265	2.241533	2.176196	1.887885	1.786378	2.417484	2.537550	2.401289	0.000000	4.999991	11596.000000		1
8592.834961	3176.130615	2.596508	3.860841	1118.946899	2973.889893	161.486145	109.000916	83.905449	45.401886	40.871872	170.280975	242.048828	137.830780	0.161354	0.000000	3.934136	3.501898	0.414390	0.586682	3.048810	3.473325	2.208135	2.037430	1.923790	1.657074	1.611425	2.231166	2.383903	2.139346	0.000000	0.000000	11619.000000		1
10497.275391	2404.397217	1.486362	2.553336	1087.381836	3401.249756	154.772842	112.652061	116.990883	37.948490	41.605804	184.805374	265.639435	134.842651	0.936554	0.000000	4.021077	3.381006	0.172125	0.407108	3.036382	3.531639	2.189695	2.051739	2.068152	1.579195	1.619154	2.266715	2.424293	2.129827	0.000000	0.000000	11671.000000		1
10921.915039	2926.930664	2.315888	3.913265	1285.684692	3749.869385	192.431473	129.942581	119.124825	67.758995	41.291264	202.669479	313.511383	170.188461	0.096289	0.000000	4.038299	3.466413	0.364717	0.592539	3.109134	3.574016	2.284276	2.113751	2.076002	1.830967	1.615858	2.306788	2.496253	2.230930	0.000000	0.000000	11687.000000		1
6061.270508	1416.077515	2.605759	3.256428	528.087158	1647.700195	71.764771	47.668434	36.838345	43.656490	17.077745	79.693062	75.949402	82.064453	0.261773	0.000000	3.782564	3.151087	0.415934	0.512742	2.722706	3.216878	1.855911	1.678231	1.566300	1.640049	1.232431	1.901420	1.880524	1.914155	0.000000	0.000000	11725.000000		1
24704.166016	6057.313965	1.807071	2.639680	2336.271240	6969.305176	332.892670	245.607452	264.547791	84.475937	105.655060	432.583801	567.148926	247.972687	2.277849	0.000000	4.392770	3.782280	0.256975	0.421551	3.368523	3.843189	2.522304	2.390242	2.422504	1.926733	2.023890	2.636070	2.753697	2.394404	0.357525	0.000000	11775.000000		1
2421.502686	754.436707	2.032184	1.964342	317.526398	640.696045	34.476200	36.110580	21.330221	22.011726	12.094423	31.851938	45.491314	52.747353	0.952876	0.000000	3.384085	2.877623	0.307963	0.293217	2.501780	2.806652	1.537519	1.557634	1.328995	1.342654	1.082585	1.503136	1.657928	1.722201	0.000000	0.000000	11792.000000		1
2584.681885	673.210999	1.757731	3.879343	232.677338	978.661499	39.268330	26.319710	38.574490	21.105108	18.311241	68.243141	71.296043	42.407574	1.030108	99998.000000	3.412407	2.828151	0.244952	0.588758	2.366754	2.990633	1.594042	1.420281	1.586300	1.324388	1.262718	1.834059	1.853065	1.627443	0.012883	4.999991	11876.000000		1
11102.865234	2611.902100	1.729977	4.366574	1305.087524	3766.916504	213.912796	133.168167	154.973297	49.339821	38.867443	196.563675	294.774597	116.136688	1.685729	99998.000000	4.045435	3.416957	0.238040	0.640141	3.115640	3.575986	2.330237	2.124400	2.190257	1.693198	1.589586	2.293503	2.469490	2.064970	0.226788	4.999991	11888.000000		1
11590.288086	3876.567871	2.346725	3.589472	2179.796143	5603.479980	312.299469	220.015503	206.447052	92.176033	71.086342	347.241333	421.275726	266.222260	0.106273	0.000000	4.064094	3.588447	0.370462	0.555031	3.338416	3.748458	2.494571	2.342453	2.314809	1.964618	1.851786	2.540632	2.624567	2.425244	0.000000	0.000000	11914.000000		1
22852.927734	6996.133789	3.654230	7.006255	2558.405273	7540.721680	379.410889	267.076447	216.826920	96.292824	83.112930	447.243896	563.189392	291.268372	0.139950	0.000000	4.358942	3.844858	0.562796	0.845486	3.407969	3.877413	2.579110	2.426636	2.336113	1.983594	1.919669	2.650544	2.750654	2.464293	0.000000	0.000000	11972.000000		1
5684.048828	2100.716797	2.201789	1.726894	927.508423	2237.813721	153.243317	93.535965	76.606239	30.387161	16.766287	83.655663	111.837952	38.247612	0.986750	0.000000	3.754658	3.322367	0.342776	0.237266	2.967318	3.349824	2.185382	1.970979	1.884264	1.482690	1.224437	1.922495	2.048589	1.582604	0.000000	0.000000	12010.000000		1
11135.781250	1982.165649	1.076225	3.207088	1164.805176	2231.411865	157.471115	122.325752	98.870834	29.193754	25.224983	118.360062	132.705612	137.491577	0.627630	0.000000	4.046721	3.297140	0.031903	0.506111	3.066253	3.348580	2.197201	2.087518	1.995068	1.465290	1.401831	2.073205	2.122889	2.138276	0.000000	0.000000	12044.000000		1
3571.055908	842.258484	1.754647	3.493876	773.636047	1388.724731	112.004478	79.554291	18.564108	40.218121	12.214689	34.334347	56.346073	47.319973	0.535895	0.000000	3.552797	2.925445	0.244190	0.543307	2.888537	3.142616	2.049235	1.900664	1.268674	1.604422	1.086882	1.535729	1.750864	1.675045	0.000000	0.000000	12060.000000		1
13258.951172	2793.247559	2.627345	3.173167	1077.840698	2985.096191	176.183243	108.094292	75.832222	29.702572	35.657272	186.538437	250.624695	138.188507	0.030943	99998.000000	4.122509	3.446110	0.419517	0.501493	3.032555	3.474958	2.245965	2.033803	1.879854	1.472794	1.552148	2.270768	2.399024	2.140472	0.000000	4.999991	12084.000000		1
13847.442383	3573.343994	3.389029	3.799166	1756.805908	4086.348633	246.184113	183.383774	151.504089	57.024498	59.337299	224.909409	336.090515	184.900970	0.507067	0.000000	4.141369	3.553075	0.530075	0.579688	3.244724	3.611336	2.391260	2.263361	2.180424	1.756061	1.773328	2.352008	2.526456	2.266939	0.000000	0.000000	12126.000000		1
8840.857422	2441.648926	2.433070	3.117660	935.557007	2562.583740	127.725372	94.263725	69.229935	48.525715	25.110884	121.363625	177.228638	84.130562	0.772451	99998.000000	3.946494	3.387683	0.386155	0.493829	2.971070	3.408678	2.106277	1.974345	1.840294	1.685972	1.399862	2.084089	2.248534	1.924954	0.000000	4.999991	12167.000000		1
8126.746094	2914.164062	2.618094	1.862578	1062.206177	2370.164795	159.611237	110.089470	73.877129	41.587299	22.767242	121.449966	139.656357	137.328140	0.540049	0.000000	3.909917	3.464514	0.417985	0.270115	3.026209	3.374779	2.203063	2.041746	1.868510	1.618961	1.357310	2.084397	2.145061	2.137759	0.000000	0.000000	12206.000000		1
18271.312500	4048.868896	2.346725	4.354239	2527.006836	7279.214844	359.937073	252.610626	235.113495	98.821495	72.911919	366.116882	515.823120	345.884460	0.799038	0.000000	4.261770	3.607334	0.370462	0.638912	3.402606	3.862085	2.556226	2.402452	2.371278	1.994851	1.862799	2.563620	2.712501	2.538931	0.000000	0.000000	12239.000000		1
7500.596191	2773.452881	2.192538	1.174904	732.532898	3136.260986	117.956093	75.579353	124.049561	71.477982	34.022888	183.075409	263.366699	133.319275	0.087989	99998.000000	3.875096	3.443021	0.340947	0.070003	2.864827	3.496412	2.071720	1.878403	2.093595	1.854172	1.531771	2.262630	2.420561	2.124893	0.000000	4.999991	12273.000000		1
9621.551758	2170.575928	2.880212	4.372742	1321.681152	3761.933105	179.192978	134.401672	134.235153	73.574921	65.695969	239.557159	336.454407	251.346298	0.360260	0.000000	3.983245	3.336575	0.459424	0.640754	3.121127	3.575411	2.253321	2.128405	2.127866	1.866730	1.817539	2.379409	2.526926	2.400273	0.000000	0.000000	12304.000000		1
11329.943359	3513.026123	2.756862	3.364359	1263.611328	3852.197266	190.442459	127.617447	129.837738	80.260468	52.186111	254.547211	339.868103	272.275635	1.144040	0.000000	4.054228	3.545681	0.440415	0.526902	3.101614	3.585709	2.279764	2.105910	2.113401	1.904502	1.717555	2.405768	2.531310	2.435009	0.058441	0.000000	12341.000000		1
4614.737793	1013.563232	1.329091	1.918085	243.729462	598.806580	52.432812	31.663830	40.566582	21.003345	19.039003	46.653885	63.552773	27.688890	1.149573	0.000000	3.664147	3.005851	0.123555	0.282868	2.386908	2.777287	1.719603	1.500563	1.608168	1.322289	1.279644	1.668888	1.803135	1.442306	0.060537	0.000000	12386.000000		1
7136.308105	1981.653687	2.963473	4.514594	970.628357	2340.579346	132.024109	103.610535	100.511383	49.534096	35.611015	159.003738	204.889771	171.499054	0.404898	99998.000000	3.853474	3.297028	0.471801	0.654619	2.987053	3.369323	2.120653	2.015404	2.002215	1.694904	1.551584	2.201407	2.311520	2.234262	0.000000	4.999991	12424.000000		1
14037.327148	2289.432373	3.062153	4.486840	1271.647461	3921.997559	201.368134	131.669479	143.079315	77.315498	46.058723	221.026978	298.619995	176.849335	0.429723	0.000000	4.147285	3.359728	0.486027	0.651941	3.104367	3.593507	2.303991	2.119485	2.155577	1.888267	1.663312	2.344445	2.475119	2.247603	0.000000	0.000000	12484.000000		1
18704.250000	5332.129883	1.964342	3.123827	1979.778809	5781.750977	292.591309	205.352325	207.430771	97.618835	60.789742	305.465912	397.299652	231.983505	0.179924	0.000000	4.271940	3.726901	0.293217	0.494687	3.296617	3.762059	2.466261	2.312500	2.316873	1.989534	1.783830	2.484963	2.599118	2.365457	0.000000	0.000000	12542.000000		1
6293.577637	718.199646	0.419388	0.764767	629.600769	1390.331421	85.666260	64.095512	47.168869	21.037266	9.895718	65.054550	87.618271	82.206306	1.611598	0.000000	3.798898	2.856245	0.000000	0.000000	2.799065	3.143118	1.932810	1.806828	1.673656	1.322989	0.995447	1.813278	1.942595	1.914905	0.207257	0.000000	12564.000000		1
3906.498779	956.822449	1.634382	2.121612	354.543610	838.644348	51.051296	39.632210	57.998959	43.909355	15.859669	79.594383	104.156357	54.637684	1.140772	99998.000000	3.591788	2.980831	0.213353	0.326666	2.549670	2.923578	1.708007	1.598048	1.763420	1.642557	1.200294	1.900882	2.017686	1.737492	0.057199	4.999991	12625.000000		1
5464.576172	1207.172729	2.911049	3.503127	452.865540	1175.607544	82.496178	47.686935	35.598679	39.302250	18.493181	48.066235	68.517593	55.812588	0.708588	0.000000	3.737556	3.081769	0.464050	0.544456	2.655969	3.070262	1.916434	1.678399	1.551434	1.594417	1.267012	1.681840	1.835802	1.746732	0.000000	0.000000	12678.000000		1
8428.517578	2045.949707	1.887248	2.809286	861.661377	2252.751221	124.937675	86.776405	84.494438	36.764332	28.388899	137.584091	117.518204	127.528015	0.877022	0.000000	3.925751	3.310895	0.275829	0.448596	2.935337	3.352713	2.096694	1.938402	1.926828	1.565427	1.453149	2.138568	2.070105	2.105606	0.000000	0.000000	12700.000000		1
10554.126953	2097.201416	3.012813	3.003561	709.370911	2498.266357	105.880173	75.724289	90.976463	82.724373	30.445753	118.504997	137.762939	109.041000	0.077154	99998.000000	4.023422	3.321640	0.478972	0.477637	2.850873	3.397639	2.024815	1.879235	1.958929	1.917634	1.483527	2.073737	2.139132	2.037590	0.000000	4.999991	12736.000000		1
14132.028320	3872.041016	3.117660	4.841470	1445.138672	3961.210449	208.457657	145.376694	130.451401	66.516243	35.077530	156.700180	222.883392	116.824356	0.441361	0.000000	4.150205	3.587940	0.493829	0.684977	3.159909	3.597828	2.319018	2.162495	2.115449	1.822928	1.545029	2.195070	2.348078	2.067533	0.000000	0.000000	12770.000000		1
8836.746094	1260.052612	2.519415	6.241487	1245.389526	3507.256348	183.673645	129.828491	112.855591	69.553726	47.316887	190.861847	238.123230	163.203796	0.614535	0.000000	3.946292	3.100389	0.401300	0.795288	3.095305	3.544967	2.264047	2.113370	2.052523	1.842320	1.675016	2.280719	2.376802	2.212730	0.000000	0.000000	12861.000000		1
18964.246094	5194.169434	1.692973	3.265679	1639.056519	4798.544434	250.427338	164.754913	164.656235	74.068321	53.549122	235.122742	328.927002	172.966904	0.653008	0.000000	4.277936	3.715516	0.228650	0.513974	3.214594	3.681109	2.398682	2.216838	2.216578	1.869632	1.728752	2.371295	2.517100	2.237963	0.000000	0.000000	12901.000000		1
8967.339844	921.328613	2.417651	3.524713	871.378235	2233.545898	116.778099	90.436806	93.727158	44.011120	31.515810	120.231888	144.966553	80.035355	0.404400	99998.000000	3.952664	2.964415	0.383394	0.547124	2.940207	3.348995	2.067361	1.956345	1.971865	1.643562	1.498528	2.080020	2.161268	1.903282	0.000000	4.999991	12987.000000		1
9316.514648	3027.531494	1.248914	2.528666	914.886719	2603.825684	141.549774	95.466385	99.530754	41.248089	32.200401	122.603287	213.986801	153.696625	0.264689	0.000000	3.969254	3.481089	0.096533	0.402891	2.961367	3.415612	2.150909	1.979851	1.997957	1.615404	1.507861	2.088502	2.330387	2.186664	0.000000	0.000000	13016.000000		1
5665.888672	1023.653259	1.887248	3.089906	710.703125	1516.934204	105.883255	71.974464	50.335869	41.402275	11.378996	61.264637	71.820274	41.510208	0.004702	0.000000	3.753268	3.010153	0.275829	0.489945	2.851688	3.180967	2.024827	1.857178	1.701878	1.617024	1.056104	1.787210	1.856247	1.618155	0.000000	0.000000	13042.000000		1
4651.443848	1020.507812	1.079309	2.837040	566.418030	1343.853271	89.104630	64.551903	54.600677	18.681290	25.480934	67.694237	88.475548	69.976196	1.605697	0.000000	3.667588	3.008816	0.033146	0.452865	2.753137	3.128352	1.949900	1.809909	1.737198	1.271407	1.406215	1.830552	1.946823	1.844950	0.205663	0.000000	13092.000000		1
5570.200684	1632.657715	2.497828	3.367443	673.741394	1639.953857	102.583656	70.685463	63.191975	35.148453	19.051338	79.224335	89.524017	73.306641	0.845630	99998.000000	3.745871	3.212895	0.397563	0.527300	2.828493	3.214832	2.011078	1.849330	1.800662	1.545906	1.279925	1.898859	1.951940	1.865143	0.000000	4.999991	13118.000000		1
9354.958984	3183.500732	2.482410	4.024279	1539.969849	4596.158203	213.518066	155.957001	134.515762	92.018761	46.953007	252.780228	342.094543	175.554169	0.646406	0.000000	3.971042	3.502905	0.394873	0.604688	3.187512	3.662395	2.329435	2.193005	2.128773	1.963876	1.671663	2.402743	2.534146	2.244411	0.000000	0.000000	13145.000000		1
10999.576172	1443.464233	1.390766	1.079309	1063.032593	2860.833740	147.004913	102.497307	87.050858	40.104023	24.327616	109.337044	130.155365	79.363098	1.557833	99998.000000	4.041376	3.159406	0.143254	0.033146	3.026546	3.456493	2.167332	2.010712	1.939773	1.603188	1.386100	2.038767	2.114462	1.899619	0.192521	4.999991	13177.000000		1
2972.964600	592.247437	3.765245	4.819884	503.648560	1754.394531	58.146976	47.477242	46.064888	38.398716	19.520067	92.885292	123.846031	115.905403	0.854015	0.000000	3.473190	2.772503	0.575793	0.683037	2.702128	3.244127	1.764527	1.676485	1.663370	1.584317	1.290481	1.967947	2.092882	2.064104	0.000000	0.000000	13198.000000		1
5314.166992	775.921082	2.556419	2.775365	595.059814	1515.306030	77.192146	56.614361	49.056114	26.834694	14.484321	49.006775	58.140812	35.299557	1.205235	0.000000	3.725435	2.889817	0.407632	0.443320	2.774561	3.180500	1.887573	1.752927	1.690693	1.428697	1.160898	1.690256	1.764481	1.547769	0.081072	0.000000	13227.000000		1
14084.699219	3553.133057	2.204873	4.412830	1526.213257	4054.200684	205.925903	159.712997	145.953354	55.377781	50.295780	225.482971	340.768555	170.018860	0.498909	0.000000	4.148747	3.550611	0.343384	0.644717	3.183615	3.607905	2.313711	2.203340	2.164214	1.743336	1.701532	2.353114	2.532459	2.230497	0.000000	0.000000	13282.000000		1
6910.874512	3004.939941	2.562587	3.204005	1130.658936	3167.101562	154.519974	118.896629	113.025192	62.266853	41.433113	166.309113	212.130386	164.360199	0.320864	99998.000000	3.839533	3.477836	0.408679	0.505693	3.053332	3.500662	2.188985	2.075170	2.053175	1.794257	1.617348	2.220916	2.326603	2.215797	0.000000	4.999991	13351.000000		1
18252.615234	2871.497314	1.140983	2.901798	1996.110229	6366.116699	288.110626	203.619263	181.536621	72.588127	55.405533	324.717682	473.313812	257.060455	1.634081	0.000000	4.261325	3.458108	0.057279	0.462667	3.300184	3.803874	2.459559	2.308819	2.258964	1.860866	1.743553	2.511506	2.675149	2.410035	0.213274	0.000000	13374.000000		1
6802.203613	1757.789673	2.158617	2.143198	837.932007	2847.385498	128.490143	88.759254	98.784485	72.137901	33.908791	168.427643	254.026062	117.872833	0.540064	0.000000	3.832650	3.244967	0.334176	0.331062	2.923209	3.454446	2.108870	1.948214	1.994689	1.858163	1.530312	2.226413	2.404878	2.071414	0.000000	0.000000	13404.000000		1
4258.291504	301.904205	1.714559	1.958174	299.187408	898.003235	62.945274	33.649757	44.510685	18.317408	11.601026	25.607367	36.283272	32.129475	0.034233	0.000000	3.629236	2.479869	0.234152	0.291851	2.475943	2.953278	1.798963	1.526982	1.648464	1.262864	1.064496	1.408365	1.559706	1.506904	0.000000	0.000000	13449.000000		1
12429.684570	6027.247559	3.031315	4.243225	1617.852661	4723.057129	228.831924	163.909973	175.807037	51.304161	64.104759	265.491394	331.477234	200.717468	0.994042	0.000000	4.094460	3.780119	0.481631	0.627696	3.208939	3.674223	2.359517	2.214605	2.245036	1.710153	1.806890	2.424050	2.520454	2.302585	0.000000	0.000000	13486.000000		1
11027.283203	2280.221191	2.870961	3.762161	1179.893921	3613.284424	169.294174	112.587303	105.556381	36.838345	44.630951	194.855286	254.328262	228.748657	1.122741	0.000000	4.042469	3.357977	0.458027	0.575437	3.071843	3.557902	2.228642	2.051489	2.023484	1.566300	1.649636	2.289712	2.405395	2.359359	0.050280	0.000000	13532.000000		1
13214.708984	1885.175903	2.544085	2.596508	1029.080566	3224.273926	157.754822	110.416351	126.800255	93.317017	32.477936	180.805771	216.981110	111.785530	0.117544	0.000000	4.121058	3.275352	0.405532	0.414390	3.012449	3.508432	2.197983	2.043033	2.103120	1.969961	1.511588	2.257212	2.336422	2.048386	0.000000	0.000000	13575.000000		1
9854.093750	2668.229736	2.778449	4.699618	1262.297607	3812.309082	193.341171	131.243927	138.385864	60.160660	47.853458	221.578964	312.092865	190.155670	0.923153	99998.000000	3.993617	3.426223	0.443802	0.672063	3.101162	3.581188	2.286324	2.118079	2.141092	1.779313	1.679913	2.345529	2.494284	2.279109	0.000000	4.999991	13589.000000		1
6835.384277	2633.050293	2.482410	3.089906	1227.213867	3936.472656	176.180161	123.429726	129.356674	67.015808	41.288177	223.530975	329.697937	170.422821	1.911896	0.000000	3.834763	3.420459	0.394873	0.489945	3.088920	3.595107	2.245957	2.091420	2.111789	1.826177	1.615826	2.349338	2.518116	2.231528	0.281464	0.000000	13613.000000		1
13008.936523	1936.199341	2.476242	2.362144	970.036255	2773.668701	141.898239	106.296478	92.666351	61.603848	31.074835	147.507553	206.490234	118.378563	0.259829	0.000000	4.114242	3.286950	0.393793	0.373306	2.986788	3.443055	2.151977	2.026519	1.966922	1.789608	1.492409	2.168814	2.314899	2.073273	0.000000	0.000000	13676.000000		1
9644.784180	2400.042969	2.994310	3.752910	920.785889	3272.346436	132.745697	94.843468	132.668610	44.849895	30.205221	169.099899	246.810120	108.439674	1.019961	99998.000000	3.984293	3.380219	0.476297	0.574368	2.964159	3.514859	2.123020	1.977007	2.122768	1.651761	1.480082	2.228143	2.392363	2.035188	0.008584	4.999991	13724.000000		1
21101.697266	7523.523926	1.982844	4.126042	1871.049194	6183.870605	268.266754	191.860977	182.958221	117.114227	84.303253	372.268951	563.325073	250.069626	0.656441	0.000000	4.324317	3.876421	0.297289	0.615534	3.272085	3.791260	2.428567	2.282987	2.262352	2.068610	1.925844	2.570857	2.750759	2.398061	0.000000	0.000000	13777.000000		1
15021.939453	4364.880859	2.636597	3.077571	1976.895508	4670.969727	265.352631	197.568970	168.834702	60.570797	64.083176	298.351715	376.172943	178.221603	0.610666	0.000000	4.176726	3.639972	0.421044	0.488208	3.295984	3.669407	2.423823	2.295719	2.227462	1.782263	1.806744	2.474729	2.575387	2.250960	0.000000	0.000000	13800.000000		1
7303.372559	2397.039551	3.342773	6.636206	1351.985107	3159.518555	202.135986	142.576660	88.885689	53.768070	47.989143	190.056992	285.214996	161.631088	0.423165	0.000000	3.863523	3.379675	0.524107	0.821920	3.130972	3.499621	2.305644	2.154048	1.948832	1.730524	1.681143	2.278884	2.455172	2.208525	0.000000	0.000000	13851.000000		1
9359.134766	1654.891479	1.803987	4.052033	1097.360718	3251.426270	162.247833	116.145935	104.699097	45.836693	55.387032	195.660141	314.337830	221.677643	0.600132	0.000000	3.971236	3.218770	0.256233	0.607673	3.040349	3.512074	2.210179	2.065004	2.019943	1.661213	1.743408	2.291502	2.497397	2.345722	0.000000	0.000000	13897.000000		1
8491.660156	2242.593506	3.080655	4.335737	1260.499756	3151.056885	190.044647	131.391937	130.340393	82.264900	60.034225	189.212036	279.016693	107.499130	0.533737	0.000000	3.928993	3.350750	0.488643	0.637063	3.100543	3.498456	2.278856	2.118569	2.115079	1.915215	1.778399	2.276949	2.445630	2.031405	0.000000	0.000000	13982.000000		1
1711.660034	287.527802	1.840992	3.863925	306.196747	992.054199	27.639551	27.901669	16.621351	18.502432	7.089515	46.838909	83.260948	49.293564	0.687085	0.000000	3.233418	2.458680	0.265052	0.587029	2.486001	2.996535	1.441531	1.445630	1.220666	1.267229	0.850617	1.670607	1.920441	1.692790	0.000000	0.000000	14018.000000		1
6686.643555	1674.056885	1.877997	4.360406	556.534668	1486.294189	84.787399	54.101112	60.191498	4.637943	23.035528	84.842903	87.177292	129.313507	0.120673	0.000000	3.825208	3.223770	0.273695	0.639527	2.745492	3.172105	1.928331	1.733206	1.779535	0.666325	1.362398	1.928616	1.940403	2.111644	0.000000	0.000000	14046.000000		1
4908.788086	738.000366	2.476242	3.694319	289.020325	1332.005493	39.188152	26.859365	77.525192	37.498264	18.820057	73.670517	118.810287	66.658096	0.924877	0.000000	3.690974	2.868057	0.393793	0.567534	2.460928	3.124506	1.593155	1.429096	1.889443	1.574011	1.274621	1.867294	2.074854	1.823853	0.000000	0.000000	14069.000000		1
2223.418701	386.882782	3.290349	2.855542	252.237488	1332.264526	42.222549	23.035528	35.364315	8.942842	6.367920	44.152973	56.993660	23.954483	0.521554	99998.000000	3.347021	2.587579	0.517242	0.455689	2.401810	3.124590	1.625544	1.362398	1.548565	0.951476	0.803998	1.644960	1.755827	1.379387	0.000000	4.999991	14097.000000		1
12519.109375	2723.237305	2.494745	4.724288	1459.613770	3783.574707	214.760818	151.112457	125.168953	64.095512	34.772240	188.086472	283.407928	154.874619	0.615369	0.000000	4.097573	3.435086	0.397026	0.674336	3.164238	3.577902	2.331955	2.179300	2.097497	1.806828	1.541233	2.274358	2.452412	2.189980	0.000000	0.000000	14128.000000		1
8174.929688	1075.780762	1.440106	2.756862	777.028137	1773.957764	108.023369	81.207176	37.760380	32.792477	17.238100	83.806770	120.901062	81.176338	0.103404	0.000000	3.912484	3.031724	0.158394	0.440415	2.890437	3.248943	2.033518	1.909594	1.577036	1.515774	1.236489	1.923279	2.082430	1.909429	0.000000	0.000000	14168.000000		1
14175.740234	2805.320312	2.155533	2.800035	1801.455444	4497.231934	274.875214	185.900101	119.143333	87.652191	48.550385	268.584381	346.088013	145.937943	0.069004	0.000000	4.151546	3.447983	0.333555	0.447163	3.255624	3.652945	2.439136	2.269280	2.076070	1.942763	1.686193	2.429081	2.539186	2.164168	0.000000	0.000000	14193.000000		1
7359.191406	2715.413818	2.753779	5.353371	968.170593	3413.072754	156.376389	98.636467	105.488533	68.033447	39.983757	232.338135	312.376556	145.897842	0.164956	0.000000	3.866830	3.433836	0.439929	0.728627	2.985952	3.533145	2.194171	1.994038	2.023205	1.832722	1.601884	2.366121	2.494678	2.164049	0.000000	0.000000	14209.000000		1
10570.057617	2184.039551	1.285919	2.491661	1047.592285	3051.310059	156.900635	101.936066	62.205177	45.201443	20.312588	105.183243	146.816803	69.433464	1.470021	99998.000000	4.024077	3.339261	0.109214	0.396489	3.020192	3.484486	2.195625	2.008328	1.793827	1.655152	1.307765	2.021947	2.166776	1.841569	0.167324	4.999991	14238.000000		1
6721.529785	985.236023	1.285919	2.214124	617.617371	2139.615234	95.259773	68.144463	82.505432	36.159920	38.337040	142.419388	179.325577	123.432808	0.227601	0.000000	3.827468	2.993540	0.109214	0.345202	2.790720	3.330336	1.978909	1.833431	1.916483	1.558227	1.583619	2.153569	2.253642	2.091431	0.000000	0.000000	14292.000000		1
10113.892578	757.088684	0.878866	2.756862	674.913208	2613.268066	94.405579	74.099159	94.578270	22.511293	32.524193	148.445023	254.029144	102.731674	0.540480	0.000000	4.004918	2.879147	0.000000	0.440415	2.829248	3.417184	1.974998	1.869813	1.975791	1.352400	1.512207	2.171566	2.404884	2.011704	0.000000	0.000000	14344.000000		1
9078.983398	3298.909668	2.442321	2.611927	1419.041016	4312.633301	188.487366	147.168350	165.091034	52.941628	51.239403	211.223770	278.150146	164.893677	1.207762	0.000000	3.958037	3.518370	0.387803	0.416961	3.151995	3.634742	2.275282	2.167814	2.217723	1.723797	1.709604	2.324743	2.444279	2.217204	0.081981	0.000000	14383.000000		1
14901.446289	3291.286621	3.783747	4.588603	1964.332275	5156.276367	282.621582	203.986237	162.861496	81.648148	57.678249	284.718506	394.194336	240.272583	0.398874	0.000000	4.173228	3.517366	0.577922	0.661681	3.293215	3.712336	2.451205	2.309601	2.211818	1.911946	1.761012	2.454416	2.595710	2.380704	0.000000	0.000000	14438.000000		1
9796.004883	1935.527100	1.877997	2.522498	1132.552368	3100.403320	157.366272	118.982979	114.776756	66.349724	37.365662	163.863708	227.669342	156.064941	0.368212	0.000000	3.991049	3.286799	0.273695	0.401831	3.054058	3.491418	2.196912	2.075485	2.059854	1.821839	1.572473	2.214483	2.357305	2.193305	0.000000	0.000000	14550.000000		1
2710.254883	821.079346	2.084607	2.371395	357.565674	864.458313	43.354282	38.195187	34.636555	18.083044	4.847637	41.322098	51.621788	55.464127	1.279826	99998.000000	3.433010	2.914385	0.319024	0.375004	2.553356	2.936744	1.637032	1.582009	1.539535	1.257272	0.685530	1.616182	1.712833	1.744012	0.107151	4.999991	14569.000000		1
5736.932129	1329.590942	1.964342	3.574053	535.395630	1141.257812	61.813541	59.053596	46.225243	29.924601	24.784008	51.436764	75.175385	55.917435	0.295305	0.000000	3.758680	3.123718	0.293217	0.553161	2.728675	3.057384	1.791084	1.771246	1.664879	1.476028	1.394172	1.711274	1.876076	1.747547	0.000000	0.000000	14608.000000		1
17501.111328	5633.910645	2.944971	5.745005	1627.733032	4855.735352	211.063416	168.060684	196.400238	99.099030	65.066887	283.040955	412.323639	239.005173	1.645879	0.000000	4.243066	3.750810	0.469081	0.759290	3.211583	3.686255	2.324413	2.225466	2.293142	1.996069	1.813360	2.451849	2.615238	2.378407	0.216398	0.000000	14643.000000		1
15915.604492	2474.842285	1.668303	1.566539	1478.239502	4225.961914	173.818024	145.792999	118.409401	29.289351	40.600506	219.438843	311.198578	142.696930	0.260088	0.000000	4.201823	3.393548	0.222275	0.194941	3.169745	3.625926	2.240095	2.163737	2.073386	1.466710	1.608531	2.341314	2.493038	2.154415	0.000000	0.000000	14679.000000		1
14531.539062	2182.608643	1.859494	2.664350	1419.155029	3604.094971	201.328049	147.384216	145.114578	55.679985	39.993008	193.945587	243.575272	142.289871	0.565193	0.000000	4.162312	3.338976	0.269395	0.425591	3.152030	3.556796	2.303904	2.168451	2.161711	1.745699	1.601984	2.287680	2.386633	2.153174	0.000000	0.000000	14764.000000		1
9457.385742	2534.463135	1.662135	3.096074	1464.689575	4340.143555	219.633118	152.099243	148.796555	86.495789	61.304726	258.457397	352.958557	207.184067	0.577579	0.000000	3.975771	3.403886	0.220666	0.490811	3.165745	3.637504	2.341698	2.182127	2.172593	1.936995	1.787494	2.412389	2.547724	2.316356	0.000000	0.000000	14865.000000		1
6355.789062	1275.169189	4.227806	4.021195	1015.586182	2300.959473	144.534836	98.765984	80.719948	63.318409	25.918825	118.773285	156.154358	99.222382	0.493642	0.000000	3.803169	3.105568	0.626115	0.604355	3.006717	3.361909	2.159972	1.994607	1.906981	1.801530	1.413615	2.074719	2.193554	1.996610	0.000000	0.000000	14884.000000		1
12141.364258	1777.664429	1.868746	2.448488	980.659790	3010.848389	174.881912	99.092857	94.676949	45.966209	26.840862	145.481537	193.344254	100.813591	1.085257	0.000000	4.084268	3.249850	0.271550	0.388898	2.991518	3.478689	2.242745	1.996042	1.976244	1.662439	1.428796	2.162808	2.286331	2.003519	0.035532	0.000000	14919.000000		1
9613.231445	2622.497803	1.742312	2.078440	969.138916	3651.387207	141.978409	94.948318	115.226982	51.862320	36.110580	208.972641	273.694153	109.552902	0.151063	0.000000	3.982869	3.418715	0.241126	0.317737	2.986386	3.562458	2.152222	1.977487	2.061554	1.714852	1.557634	2.320089	2.437266	2.039624	0.000000	0.000000	14936.000000		1
14238.534180	2278.697998	2.963473	3.891678	1561.222900	3707.776367	250.637039	162.241669	125.921387	55.072491	47.310719	230.472473	288.406677	229.498001	0.482817	0.000000	4.153465	3.357687	0.471801	0.590137	3.193465	3.569113	2.399045	2.210162	2.100100	1.740935	1.674960	2.362619	2.460005	2.360779	0.000000	0.000000	15009.000000		1
23567.648438	8219.856445	1.803987	2.935719	2205.070557	6559.248047	325.957367	224.712036	186.328751	104.584999	102.225937	430.354248	578.083862	344.225433	0.944095	0.000000	4.372316	3.914864	0.256233	0.467715	3.343422	3.816854	2.513161	2.351626	2.270280	2.019469	2.009561	2.633826	2.761991	2.536843	0.000000	0.000000	15082.000000		1
6001.344238	2171.735352	2.830872	2.485493	777.176147	2541.395508	114.647240	84.611626	101.343987	77.586868	25.810894	142.955963	203.230713	114.613319	0.080555	99998.000000	3.778249	3.336807	0.451920	0.395413	2.890519	3.405072	2.059364	1.927430	2.005798	1.889788	1.411803	2.155202	2.307989	2.059235	0.000000	4.999991	15176.000000		1
6462.301270	1875.159912	1.634382	4.070535	1541.511719	3838.024414	227.086517	158.923553	139.668701	68.668694	45.882950	216.888596	285.816315	178.616318	0.230014	0.000000	3.810387	3.273038	0.213353	0.609652	3.187947	3.584108	2.356191	2.201188	2.145099	1.836759	1.661651	2.336237	2.456087	2.251921	0.000000	0.000000	15275.000000		1
15006.875977	1833.387573	2.772281	3.311935	1320.370605	3458.187988	215.186371	134.050125	127.703789	66.658096	49.780796	225.304123	270.795441	166.722336	0.903512	99998.000000	4.176291	3.263254	0.442837	0.520082	3.120696	3.538849	2.332815	2.127267	2.106204	1.823853	1.697062	2.352769	2.432641	2.221994	0.000000	4.999991	15311.000000		1
6331.149902	2554.316406	4.681116	5.674079	1275.341797	3094.574951	179.933075	126.377785	99.678772	67.385857	50.190933	178.175339	241.718857	98.093727	1.879408	0.000000	3.801483	3.407275	0.670349	0.753895	3.105627	3.490601	2.255111	2.101671	1.998603	1.828569	1.700625	2.250848	2.383311	1.991641	0.274021	0.000000	15329.000000		1
12975.534180	1001.280701	2.445405	3.379778	1292.296265	3407.330811	178.008820	124.391853	105.257256	79.156487	28.765116	136.356766	205.605194	118.526581	1.185700	99998.000000	4.113125	3.000556	0.388351	0.528888	3.111362	3.532414	2.250442	2.094792	2.022252	1.898486	1.458866	2.134677	2.313034	2.073816	0.073975	4.999991	15348.000000		1
9338.233398	4916.895020	1.677554	3.681984	1889.968018	5794.480957	262.370667	184.527847	171.135162	53.172909	67.015808	290.068787	414.028931	241.083618	0.288596	0.000000	3.970265	3.691691	0.224676	0.566082	3.276454	3.763015	2.418915	2.266062	2.233339	1.725690	1.826177	2.462501	2.617031	2.382168	0.000000	0.000000	15373.000000		1
10946.834961	1405.851807	3.941018	4.008861	937.330139	2895.895996	147.100510	100.869095	80.630516	35.425991	39.638378	176.645813	232.301117	187.781189	1.165681	0.000000	4.039289	3.147939	0.595608	0.603021	2.971893	3.461783	2.167614	2.003758	1.906499	1.549322	1.598116	2.247103	2.366051	2.273652	0.066580	0.000000	15428.000000		1
8005.971680	1020.270386	1.489446	2.195622	619.917847	1632.241455	105.497787	64.320625	81.817757	27.534704	19.069841	69.815842	94.806465	40.390812	0.571022	0.000000	3.903414	3.008715	0.173025	0.341558	2.792334	3.212784	2.023243	1.808350	1.912848	1.439880	1.280347	1.843954	1.976838	1.606283	0.000000	0.000000	15453.000000		1
6560.645020	612.375000	2.010598	3.404448	600.767822	1565.561768	97.958046	62.223682	65.301254	44.600113	26.726765	102.574402	130.994141	88.783920	0.144902	0.000000	3.816947	2.787017	0.303325	0.532047	2.778707	3.194670	1.991040	1.793956	1.814921	1.649336	1.426946	2.011039	2.117252	1.948334	0.000000	0.000000	15486.000000		1
7264.252441	1657.975220	1.939672	3.213256	583.255249	1717.904541	84.075050	62.362450	32.366920	37.260815	14.456567	74.697403	88.016075	85.370224	1.010114	37744.367188	3.861191	3.219578	0.287728	0.506945	2.765859	3.234999	1.924667	1.794923	1.510101	1.571252	1.160065	1.873306	1.944562	1.931306	0.004371	4.576852	15540.000000		1
8751.209961	1299.910034	1.779317	2.926468	953.954590	2767.236084	139.119797	97.483147	84.364922	44.282490	29.705656	122.563194	199.573410	123.220032	0.088414	99998.000000	3.942068	3.113913	0.250253	0.466344	2.979528	3.442046	2.143389	1.988930	1.926162	1.646232	1.472839	2.088360	2.300103	2.090681	0.000000	4.999991	15585.000000		1
8977.075195	1874.185425	2.263464	2.664350	1029.142334	3256.162842	136.011383	102.010078	118.054771	65.029884	42.376740	243.229889	335.288757	244.349289	2.047119	0.000000	3.953135	3.272813	0.354774	0.425591	3.012475	3.512706	2.133575	2.008643	2.072083	1.813113	1.627128	2.386017	2.525419	2.388011	0.311143	0.000000	15614.000000		1
10973.132812	3108.726318	2.747611	2.346725	1033.129517	2711.759766	136.652802	96.542610	87.911224	41.704483	33.495571	157.890503	215.334396	161.282623	0.022191	0.000000	4.040330	3.492583	0.438955	0.370462	3.014155	3.433251	2.135618	1.984719	1.944044	1.620183	1.524987	2.198356	2.333113	2.207587	0.000000	0.000000	15643.000000		1
3408.283691	773.410950	2.482410	4.665697	400.978546	814.979736	48.177250	44.390419	34.288090	18.416088	13.007210	50.961868	61.132038	37.976242	0.440194	0.000000	3.532536	2.888410	0.394873	0.668917	2.603121	2.911147	1.682842	1.647289	1.535143	1.265197	1.114184	1.707245	1.786269	1.579512	0.000000	0.000000	15750.000000		1
31413.917969	7055.702148	2.975808	3.493876	3441.144043	8895.143555	505.736237	347.827240	276.093292	120.154800	93.708656	456.701721	632.659851	351.962524	0.679399	0.000000	4.497122	3.848540	0.473605	0.543307	3.536703	3.949153	2.703924	2.541363	2.441056	2.079741	1.971780	2.659633	2.801170	2.546496	0.000000	0.000000	15818.000000		1
14271.459961	2399.093262	2.426902	2.753779	1148.001953	3784.697266	176.266510	121.456131	133.929855	89.974243	51.097549	215.371399	283.204407	189.156540	0.009108	0.000000	4.154469	3.380047	0.385052	0.439929	3.059943	3.578031	2.246170	2.084419	2.126877	1.954118	1.708400	2.333188	2.452100	2.276821	0.000000	0.000000	15909.000000		1
10087.501953	2740.145508	2.568754	5.476720	1266.673462	4047.573730	184.367493	130.839951	101.741791	77.660873	44.412006	216.170090	271.578705	180.580658	0.013193	0.000000	4.003784	3.437774	0.409723	0.738521	3.102665	3.607195	2.265684	2.116740	2.007499	1.890202	1.647500	2.334796	2.433896	2.256671	0.000000	0.000000	15945.000000		1
9761.050781	2072.324951	3.034399	3.293433	570.528687	1499.319946	72.529533	53.234581	38.528233	41.787743	19.100677	86.363190	123.842949	72.575790	0.964851	99998.000000	3.989496	3.316458	0.482073	0.517649	2.756278	3.175894	1.860515	1.726194	1.585779	1.621049	1.281049	1.936329	2.092871	1.860792	0.000000	4.999991	15978.000000		1
6881.286133	2102.443848	2.599592	4.650278	1076.727417	3154.504395	158.747787	108.214561	112.605804	69.118919	40.162613	193.705048	241.099030	122.738968	0.468791	0.000000	3.837670	3.322724	0.414905	0.667479	3.032106	3.498931	2.200708	2.034286	2.051561	1.839597	1.603822	2.287141	2.382195	2.088983	0.000000	0.000000	16001.000000		1
10872.328125	3816.271729	3.006645	4.307983	1519.314941	3908.860840	208.078354	157.452621	140.788086	73.306641	50.030579	202.469040	287.854675	196.175125	0.211962	0.000000	4.036323	3.581639	0.478082	0.634274	3.181648	3.592050	2.318227	2.197150	2.148566	1.865143	1.699236	2.306359	2.459173	2.292644	0.000000	0.000000	16033.000000		1
5212.027344	1608.869751	3.506211	4.807549	431.704926	1355.426514	70.216728	47.557419	84.192238	18.792303	24.164177	93.243011	120.416916	64.323708	0.316039	99998.000000	3.717007	3.206521	0.544838	0.681924	2.635187	3.132076	1.846441	1.677218	1.925272	1.273980	1.383172	1.969616	2.080688	1.808371	0.000000	4.999991	16090.000000		1
9008.587891	2720.832031	3.678900	6.111970	1280.343628	3025.690430	200.257996	133.544388	130.442154	72.017632	48.519547	209.469116	287.638824	171.030319	0.062075	0.000000	3.954657	3.434702	0.565718	0.786181	3.107327	3.480824	2.301590	2.125626	2.115418	1.857439	1.685917	2.321120	2.458848	2.233073	0.000000	0.000000	16186.000000		1
11156.615234	2878.719482	2.439237	4.295648	1826.936401	4281.715820	264.794464	189.942886	131.317932	59.423645	51.344250	239.365967	315.984528	207.930344	0.978063	99998.000000	4.047533	3.459199	0.387254	0.633029	3.261724	3.631618	2.422909	2.278623	2.118324	1.773959	1.710492	2.379062	2.499666	2.317918	0.000000	4.999991	16304.000000		1
9158.842773	4288.179199	1.757731	2.846291	1773.559937	5936.751953	264.757477	183.790833	188.986923	85.641594	75.563934	345.233795	471.170624	266.256165	1.055633	0.000000	3.961841	3.632273	0.244952	0.454279	3.248846	3.773549	2.422848	2.264324	2.276432	1.932685	1.878315	2.538113	2.673178	2.425300	0.023513	0.000000	16380.000000		1
10988.120117	2595.471924	2.528666	3.651147	1185.750000	3598.134033	186.282486	118.205872	134.139557	28.469076	43.567062	227.900635	345.462006	176.241837	0.067881	0.000000	4.040924	3.414216	0.402891	0.562429	3.073993	3.556077	2.270172	2.072639	2.127557	1.454373	1.639158	2.357746	2.538400	2.246109	0.000000	0.000000	16407.000000		1
13049.352539	2994.029785	1.131732	5.143676	1398.709839	3716.090332	213.795609	142.434814	109.833527	66.078354	47.175034	200.658875	250.868317	150.748566	0.383867	0.000000	4.115589	3.476256	0.053744	0.711274	3.145728	3.570086	2.329999	2.153616	2.040735	1.820059	1.673712	2.302458	2.399446	2.178253	0.000000	0.000000	16443.000000		1
10400.325195	3170.145020	2.796951	2.904882	1427.789551	3636.717773	222.436249	149.243698	115.967079	79.378517	39.767895	197.935944	267.316986	108.815887	0.070634	0.000000	4.017047	3.501079	0.446685	0.463128	3.154664	3.560710	2.347206	2.173896	2.064335	1.899703	1.599533	2.296525	2.427027	2.036692	0.000000	0.000000	16498.000000		1
2748.348145	902.456116	1.751564	2.084607	606.981567	1845.623779	78.814194	61.458912	57.394547	50.042912	18.194059	106.342728	126.994530	103.703049	0.280934	0.000000	3.439072	2.955426	0.243426	0.319024	2.783175	3.266143	1.896604	1.788585	1.758871	1.699343	1.259930	2.026708	2.103785	2.015791	0.000000	0.000000	16520.000000		1
6760.554688	801.701172	0.894284	2.288134	383.592438	1453.680664	76.849854	42.179379	61.927643	17.811674	18.992746	69.155922	74.589470	70.596031	1.018987	0.000000	3.829982	2.904012	0.000000	0.359481	2.583870	3.162469	1.885643	1.625100	1.791885	1.250705	1.278588	1.839829	1.872678	1.848780	0.008169	0.000000	16561.000000		1
11355.624023	2695.761230	2.775365	3.783747	341.261963	1128.953613	0.000000	38.139683	120.382996	110.114143	31.077919	0.000000	24.990620	88.083916	0.158101	0.000000	4.055211	3.430681	0.443320	0.577922	2.533088	3.052676	0.000000	1.581377	2.080565	2.041843	1.492452	0.000000	1.397777	1.944897	0.000000	0.000000	16593.000000		1
17426.429688	3122.260742	1.822490	3.333522	2027.749390	5976.705078	306.057983	210.634781	187.623917	76.461304	63.309158	318.414520	433.684692	231.212570	0.068101	0.000000	4.241209	3.494469	0.260665	0.522903	3.307014	3.776462	2.485804	2.323530	2.273288	1.883442	1.801467	2.502993	2.637174	2.364012	0.000000	0.000000	16631.000000		1
4006.186768	1415.799927	3.207088	3.318103	416.736450	915.321533	60.089733	45.457394	32.625957	35.888550	15.233669	27.975677	37.522934	64.292870	0.399217	0.000000	3.602731	3.151002	0.506111	0.520890	2.619862	2.961574	1.778800	1.657605	1.513563	1.554956	1.182804	1.446781	1.574297	1.808163	0.000000	0.000000	16692.000000		1
8799.546875	1144.757812	2.685936	3.663482	1152.232788	2504.476807	147.522980	113.549431	90.853111	76.991707	31.361624	139.983231	188.327011	129.979584	0.832571	99998.000000	3.944460	3.058714	0.429096	0.563894	3.061540	3.398717	2.168860	2.055185	1.958340	1.886444	1.496399	2.146076	2.274913	2.113875	0.000000	4.999991	16825.000000		1
8486.723633	2254.172852	3.635728	3.139246	553.540344	1422.735352	83.960953	60.885338	33.643589	30.960737	23.007774	57.120094	111.686852	24.697664	0.365150	99998.000000	3.928740	3.352987	0.560591	0.496825	2.743149	3.153124	1.924077	1.784513	1.526902	1.490811	1.361875	1.756789	2.048002	1.392656	0.000000	4.999991	16894.000000		1
10057.462891	2826.135498	2.704439	4.008861	993.148926	3467.827637	165.750961	103.373093	113.894806	65.887161	52.531490	199.511734	295.453003	233.152237	0.916402	0.000000	4.002489	3.451193	0.432077	0.603021	2.997014	3.540057	2.219456	2.014407	2.056504	1.818801	1.720420	2.299968	2.470488	2.367640	0.000000	0.000000	16980.000000		1
4100.092773	1470.542480	2.685936	4.634860	691.842957	1886.181152	112.389946	73.935722	67.385857	38.676250	34.960346	95.577400	123.775108	80.146370	0.197593	0.000000	3.612794	3.167478	0.429096	0.666037	2.840008	3.275584	2.050727	1.868854	1.828569	1.587444	1.543576	1.980355	2.092633	1.903884	0.000000	0.000000	17018.000000		1
7719.085449	2122.383301	2.269632	3.780664	1121.876465	2482.366455	166.370789	116.867531	66.177032	38.034832	30.029448	125.939888	146.048950	95.580482	0.053160	0.000000	3.887566	3.326824	0.355955	0.577568	3.049945	3.394866	2.221077	2.067694	1.820707	1.580181	1.477547	2.100163	2.164498	1.980369	0.000000	0.000000	17068.000000		1
11345.105469	3840.636230	2.254213	4.073619	1545.088745	3636.807373	221.236664	160.274231	130.235535	49.228806	53.129734	214.298264	286.627350	233.667221	0.217814	0.000000	4.054809	3.584403	0.352995	0.609980	3.188953	3.560720	2.344857	2.204864	2.114729	1.692219	1.725338	2.331019	2.457318	2.368598	0.000000	0.000000	17170.000000		1
11566.730469	2958.446533	3.416783	5.606237	1400.566284	4329.168457	218.044998	138.984100	122.714302	71.225113	56.947403	255.789963	314.245300	205.574356	0.138965	0.000000	4.063210	3.471064	0.533617	0.748671	3.146304	3.636405	2.338546	2.142965	2.088895	1.852633	1.755474	2.407883	2.497269	2.312969	0.000000	0.000000	17214.000000		1
9280.869141	2917.907715	1.976677	3.348940	1247.218140	3319.724854	158.698441	121.696663	90.825356	44.239315	34.260338	153.810715	192.150848	137.479248	1.163196	99998.000000	3.967589	3.465071	0.295936	0.524907	3.095942	3.521102	2.200573	2.085279	1.958207	1.645808	1.534792	2.186987	2.283642	2.138237	0.065653	4.999991	17257.000000		1
10205.666992	3933.157715	2.204873	3.003561	1566.579346	5277.951660	230.962784	162.121399	178.560806	74.755997	62.411789	318.898682	424.236115	254.914185	0.518374	0.000000	4.008842	3.594741	0.343384	0.477637	3.194952	3.722466	2.363542	2.209840	2.251786	1.873646	1.795267	2.503653	2.627608	2.406394	0.000000	0.000000	17291.000000		1
5168.787109	2169.101807	3.037483	3.830003	683.319519	2310.386475	108.236145	72.548035	67.305679	50.123089	34.152405	126.254433	179.340988	162.291000	0.218212	0.000000	3.713389	3.336280	0.482514	0.583199	2.834624	3.363685	2.034372	1.860626	1.828052	1.700038	1.533421	2.101247	2.253680	2.210294	0.000000	0.000000	17349.000000		1
7843.150391	2404.684082	2.744528	3.867008	1131.158569	3172.803223	203.406494	117.222160	96.080048	41.796993	47.939804	196.057938	248.826874	152.941101	1.205536	0.000000	3.894490	3.381058	0.438468	0.587375	3.053524	3.501443	2.308365	2.069010	1.982633	1.621145	1.680696	2.292384	2.395897	2.184524	0.081180	0.000000	17396.000000		1
6006.166992	1318.464844	2.164785	3.139246	546.756104	1386.078857	81.062241	51.584782	50.638073	28.777451	16.075531	77.435760	161.113022	85.163612	0.390100	0.000000	3.778597	3.120069	0.335415	0.496825	2.737794	3.141788	1.908819	1.712522	1.704477	1.459052	1.206165	1.888942	2.207131	1.930254	0.000000	0.000000	17428.000000		1
10194.828125	2961.369873	3.709738	4.570101	1269.590698	2843.457031	155.149063	127.577354	79.520370	62.732498	21.897629	152.225677	172.439590	93.591469	0.664665	0.000000	4.008380	3.471493	0.569343	0.659926	3.103664	3.453847	2.190749	2.105774	1.900478	1.797493	1.340397	2.182488	2.236637	1.971236	0.000000	0.000000	17453.000000		1
6635.330078	3405.604004	2.537917	3.466122	1790.859741	4483.176270	281.218475	177.364319	150.693054	57.591904	49.185635	207.177902	285.649811	129.587952	1.684658	99998.000000	3.821862	3.532194	0.404477	0.539844	3.253062	3.651586	2.449044	2.248866	2.178093	1.760361	1.691838	2.316344	2.455834	2.112565	0.226512	4.999991	17472.000000		1
4270.166992	1160.595947	3.697403	5.337952	439.438934	1039.364868	70.744049	48.719990	59.522324	42.635773	22.005560	53.589211	72.708389	33.791611	0.172224	0.000000	3.630445	3.064681	0.567897	0.727375	2.642899	3.016768	1.849690	1.687707	1.774680	1.629774	1.342532	1.729077	1.861585	1.528809	0.000000	0.000000	17580.000000		1
13720.481445	1922.094360	1.871829	2.426902	1645.532349	3546.200928	227.573746	164.832001	104.914963	55.590557	50.092251	215.161697	292.292175	213.832611	1.054668	99998.000000	4.137369	3.283775	0.272266	0.385052	3.216306	3.549763	2.357122	2.217041	2.020838	1.745001	1.699771	2.332765	2.465817	2.330074	0.023116	4.999991	17624.000000		1
5308.933594	5257.194824	1.520283	4.690367	1157.459717	3964.260254	184.540176	119.396194	114.523888	42.675861	35.361233	205.111801	255.123871	154.307205	1.634833	0.000000	3.725007	3.720754	0.181925	0.671207	3.063506	3.598162	2.266091	2.076990	2.058896	1.630182	1.548527	2.311991	2.406751	2.188386	0.213473	0.000000	17677.000000		1
3516.479736	1929.967163	3.419866	3.796082	688.944214	2369.418457	126.427124	74.265678	72.424690	29.425035	29.890680	118.557419	148.315506	133.936020	1.310044	99998.000000	3.546108	3.285550	0.534009	0.579336	2.838184	3.374642	2.101840	1.870788	1.859887	1.468717	1.475536	2.073929	2.171186	2.126897	0.117286	4.999991	17719.000000		1
8753.189453	3080.081543	3.885511	5.075834	1303.940430	3846.384277	189.153458	132.206055	159.894943	115.433594	68.354156	277.166443	380.015289	245.564285	0.508879	0.000000	3.942166	3.488562	0.589448	0.705507	3.115258	3.585053	2.276814	2.121251	2.203835	2.062332	1.834765	2.442741	2.579801	2.390165	0.000000	0.000000	17791.000000		1
27665.996094	4039.546631	2.892547	4.884642	2979.650146	8785.340820	456.365570	298.826630	274.027191	110.589043	76.032661	451.410004	624.558838	338.563690	0.497105	0.000000	4.441947	3.606333	0.461280	0.688833	3.474165	3.943759	2.659313	2.475419	2.437794	2.043712	1.881000	2.654571	2.795573	2.529640	0.000000	0.000000	17811.000000		1
11450.217773	1618.922729	2.685936	4.486840	1476.907349	3807.541504	202.444366	143.720734	104.847115	53.681725	54.625347	203.455826	252.706223	199.992798	0.938558	0.000000	4.058814	3.209226	0.429096	0.651941	3.169353	3.580645	2.306306	2.157519	2.020556	1.729826	1.737394	2.308470	2.402616	2.301014	0.000000	0.000000	17842.000000		1
3825.479736	1268.958496	3.228674	3.700486	404.191803	1171.111450	58.039047	50.607235	56.722290	32.921993	20.072056	92.250046	127.472511	103.345337	1.566891	99998.000000	3.582686	3.103447	0.509024	0.568259	2.606587	3.068598	1.763720	1.704213	1.753754	1.517486	1.302592	1.964967	2.105417	2.014291	0.195039	4.999991	17887.000000		1
10255.374023	2026.963013	2.291218	2.294302	1442.239990	4474.973633	207.551041	152.114670	154.535400	108.637032	61.381821	314.461182	370.893585	170.444412	0.171940	0.000000	4.010952	3.306846	0.360066	0.360651	3.159038	3.650790	2.317125	2.182171	2.189028	2.035978	1.788040	2.497567	2.569249	2.231583	0.000000	0.000000	17917.000000		1
4553.285156	738.290222	4.702702	4.903145	454.111359	1460.970581	73.377563	47.212040	46.141983	24.953613	26.029839	119.901932	142.114105	69.877518	2.857951	8791.130859	3.658325	2.868227	0.672347	0.690475	2.657162	3.164641	1.865563	1.674053	1.664096	1.397133	1.415471	2.078826	2.152637	1.844337	0.456055	3.944045	17933.000000		1
8182.562012	1829.727173	1.736145	3.725156	1052.100708	3405.471436	162.500702	110.262161	117.360931	70.383255	45.472813	198.817886	276.620605	124.490532	0.303286	0.000000	3.912889	3.262386	0.239586	0.571145	3.022057	3.532177	2.210855	2.042427	2.069524	1.847469	1.657752	2.298455	2.441885	2.095136	0.000000	0.000000	18001.000000		1
7903.110352	2210.855713	2.130863	2.022933	1006.960938	2817.383789	148.358673	105.426857	87.553513	40.119442	41.158661	164.909103	235.406448	157.011642	0.185856	0.000000	3.897798	3.344560	0.328556	0.305981	3.003013	3.449846	2.171313	2.022951	1.942274	1.603355	1.614461	2.217245	2.371818	2.195932	0.000000	0.000000	18066.000000		1
26665.031250	4322.753906	2.420735	3.092990	2534.432373	6585.151367	365.484711	261.587402	243.670868	116.275452	98.630302	455.400360	595.886230	355.502655	1.802875	0.000000	4.425942	3.635761	0.383947	0.490378	3.403881	3.818566	2.562869	2.417617	2.386804	2.065488	1.994010	2.658393	2.775163	2.550843	0.255966	0.000000	18135.000000		1
18280.250000	2236.114502	2.380646	4.008861	1149.858398	3565.196777	165.235977	117.848160	121.628822	62.174339	42.580265	189.976807	280.499969	143.412354	1.278574	99998.000000	4.261982	3.349494	0.376695	0.603021	3.060644	3.552083	2.218105	2.071323	2.085037	1.793611	1.629208	2.278701	2.447933	2.156587	0.106726	4.999991	18194.000000		1
1335.258911	0.000000	2.100026	2.584173	133.205185	645.278503	19.563238	16.282141	37.726460	13.870657	14.616921	31.373959	37.199139	51.711216	0.358374	99998.000000	3.125566	0.000000	0.322225	0.412322	2.124521	2.809747	1.291441	1.211712	1.576646	1.142097	1.164856	1.496569	1.570533	1.713585	0.000000	4.999991	18312.000000		0
11045.470703	1684.501587	2.016765	3.176251	1314.357300	3856.702637	183.402283	136.714478	135.505646	47.094860	36.714993	212.555939	297.087402	186.297913	1.447018	0.000000	4.043184	3.226471	0.304655	0.501915	3.118713	3.586216	2.263405	2.135814	2.131957	1.672974	1.564843	2.327473	2.472884	2.270208	0.160474	0.000000	18363.000000		1
8421.042969	1781.889038	3.907097	3.311935	662.047852	2680.102051	104.683678	64.684502	100.915352	51.942497	33.196449	174.666046	257.664886	141.768723	0.120283	0.000000	3.925366	3.250881	0.591854	0.520082	2.820889	3.428151	2.019879	1.810800	2.003957	1.715523	1.521092	2.242208	2.411055	2.151580	0.000000	0.000000	18398.000000		1
13459.480469	3795.397705	2.278883	3.015897	2077.200195	5974.151855	303.353546	205.481842	191.179474	74.197838	69.704834	302.382172	460.124664	217.736633	0.489042	0.000000	4.129028	3.579257	0.357722	0.479416	3.317478	3.776276	2.481949	2.312773	2.281441	1.870391	1.843263	2.480556	2.662875	2.337931	0.000000	0.000000	18418.000000		1
10892.274414	2420.759521	1.702224	4.061284	1340.713989	3655.710693	209.083649	133.300781	111.341469	52.605499	38.818104	178.983276	216.540131	134.636032	0.319421	0.000000	4.037118	3.383952	0.231017	0.608663	3.127336	3.562972	2.320320	2.124833	2.046657	1.721031	1.589034	2.252812	2.335538	2.129161	0.000000	0.000000	18454.000000		1
5457.733398	1081.525757	3.675817	4.163047	500.931763	1442.184448	65.325920	50.505474	53.037224	29.579222	8.125651	42.651192	43.366619	58.772976	0.691393	99998.000000	3.737012	3.034037	0.565354	0.619411	2.699779	3.159021	1.815086	1.703339	1.724581	1.470987	0.909858	1.629931	1.637156	1.769178	0.000000	4.999991	18487.000000		1
5532.640625	1278.897339	2.898715	4.048949	691.738098	1860.909912	81.355194	67.250175	64.632080	27.250999	18.860146	90.905533	104.103935	91.423599	0.577462	0.000000	3.742933	3.106836	0.462205	0.607342	2.839942	3.269725	1.910385	1.827693	1.810448	1.435382	1.275545	1.958590	2.017467	1.961058	0.000000	0.000000	18506.000000		1
5574.949219	2293.709473	2.118529	3.873176	855.481567	2135.482910	126.528885	93.640808	62.689323	37.825138	25.123220	103.610535	118.471077	93.955353	0.849607	0.000000	3.746241	3.360538	0.326034	0.588067	2.932211	3.329496	2.102190	1.971465	1.797194	1.577780	1.400075	2.015404	2.073612	1.972921	0.000000	0.000000	18563.000000		1
10531.742188	1745.568848	3.216340	3.663482	866.851318	2493.659180	123.913872	91.442108	65.924164	47.421734	32.610538	158.991409	220.931381	131.404282	0.355408	0.000000	4.022500	3.241937	0.507362	0.563894	2.937945	3.396837	2.093120	1.961146	1.819045	1.675977	1.513358	2.201374	2.344257	2.118609	0.000000	0.000000	18593.000000		1
9703.866211	2642.511230	3.814585	4.446751	1611.697510	4764.684570	276.170380	164.930679	149.228287	87.325317	79.628304	340.506439	451.184906	328.541534	0.318518	0.000000	3.986945	3.422017	0.581447	0.648043	3.207283	3.678034	2.441177	2.217301	2.173851	1.941140	1.901067	2.532125	2.654355	2.516590	0.000000	0.000000	18696.000000		1
33614.101562	7578.266602	2.778449	3.657314	3303.174561	10015.706055	495.933044	336.833710	334.835449	187.673264	105.685898	564.392029	691.741211	444.163239	1.037454	0.000000	4.526522	3.879570	0.443802	0.563162	3.518932	4.000681	2.695423	2.527416	2.524832	2.273402	2.024017	2.751581	2.839944	2.647543	0.015969	0.000000	18740.000000		1
1274.777466	59.263290	1.921169	2.994310	169.241745	458.521118	27.497698	17.423124	27.988012	36.098248	17.188759	26.581827	38.722507	50.348202	0.676243	0.000000	3.105434	1.772786	0.283566	0.476297	2.228508	2.661359	1.439296	1.241126	1.446972	1.557486	1.235245	1.424585	1.587963	1.701984	0.000000	0.000000	18833.000000		0
10406.357422	3217.480469	2.500912	4.055117	959.351135	4202.744141	147.933121	104.535660	117.169739	84.038048	56.598942	258.861359	363.751648	218.100510	0.290585	0.000000	4.017299	3.507516	0.398098	0.608003	2.981978	3.623533	2.170065	2.019264	2.068815	1.924476	1.752808	2.413067	2.560805	2.338657	0.000000	0.000000	18892.000000		1
9087.632812	2113.125732	2.297385	3.117660	973.021362	3277.086182	157.171997	99.546173	107.773582	73.026016	50.153927	182.455566	254.676727	186.350327	0.186124	0.000000	3.958451	3.324925	0.361234	0.493829	2.988122	3.515488	2.196375	1.998025	2.032512	1.863478	1.700305	2.261157	2.405989	2.270330	0.000000	0.000000	18970.000000		1
14582.649414	4255.491699	2.291218	2.966557	1438.064575	3747.612305	206.875702	147.711090	136.418442	82.150803	43.092167	213.326874	290.198334	151.858719	0.510179	99998.000000	4.163836	3.628950	0.360066	0.472253	3.157779	3.573755	2.315710	2.169413	2.134873	1.914612	1.634398	2.329046	2.462695	2.181440	0.000000	4.999991	19006.000000		1
7996.384277	2581.311279	2.389898	3.086823	1168.946655	3633.643311	178.838348	123.479065	107.850677	76.273193	56.746960	219.910660	276.414001	166.716171	0.049064	0.000000	3.902894	3.411840	0.378379	0.489512	3.067795	3.560342	2.252461	2.091593	2.032823	1.882372	1.753943	2.342246	2.441560	2.221978	0.000000	0.000000	19082.000000		1
7672.804688	1933.109497	2.491661	3.355108	843.630737	2146.491943	113.715950	90.042091	79.899673	46.478111	19.180855	118.714691	141.290741	129.717468	1.305247	99998.000000	3.884954	3.286257	0.396489	0.525706	2.926152	3.331729	2.055821	1.954446	1.902545	1.667248	1.282868	2.074504	2.150114	2.112998	0.115693	4.999991	19121.000000		1
7417.366211	1756.096680	1.770066	2.618094	896.708069	2038.055298	139.051941	93.526711	72.948921	49.814716	38.096508	141.771805	166.657578	156.845123	1.059060	0.000000	3.870250	3.244548	0.247989	0.417985	2.952651	3.309216	2.143177	1.970936	1.863019	1.697358	1.580885	2.151590	2.221825	2.195471	0.024921	0.000000	19191.000000		1
13658.915039	3542.506592	3.521630	3.802250	1629.459839	4557.852051	252.598297	163.521408	127.827141	60.058895	58.757557	259.666229	382.050568	222.109360	0.748187	0.000000	4.135416	3.549311	0.546744	0.580041	3.212044	3.658760	2.402431	2.213575	2.106623	1.778577	1.769064	2.414415	2.582121	2.346567	0.000000	0.000000	19211.000000		1
3877.881592	1776.227295	2.365228	4.193885	632.394653	1880.457764	86.316933	64.200356	69.075745	41.282009	18.403753	115.337997	159.324448	125.952225	0.549867	0.000000	3.588594	3.249499	0.373873	0.622617	2.800988	3.274264	1.936096	1.807537	1.839326	1.615761	1.264906	2.061972	2.202282	2.100206	0.000000	0.000000	19242.000000		1
3487.165771	900.494873	1.933504	4.551599	580.717346	998.718140	63.213562	60.694145	32.471767	51.732800	17.783922	39.826485	65.353676	39.854240	0.053571	0.000000	3.542473	2.954481	0.286345	0.658164	2.763965	2.999443	1.800810	1.783147	1.511506	1.713766	1.250028	1.600172	1.815270	1.600474	0.000000	0.000000	19275.000000		1
7320.925293	1352.894775	3.413699	1.757731	601.982788	1359.071533	94.365486	60.465950	49.333652	17.746916	20.608625	92.940804	134.679199	50.434547	0.889483	0.000000	3.864566	3.131264	0.533225	0.244952	2.779584	3.133242	1.974813	1.781511	1.693143	1.249123	1.314049	1.968206	2.129301	1.702728	0.000000	0.000000	19305.000000		1
4174.346191	1046.990967	3.870092	5.168346	379.565063	977.594543	51.479935	37.837475	37.729542	6.432679	12.742008	30.701702	27.019718	11.850808	0.919068	99998.000000	3.620589	3.019943	0.587721	0.713352	2.579286	2.990159	1.711638	1.577922	1.576681	0.808392	1.105238	1.487162	1.431681	1.073748	0.000000	4.999991	19325.000000		1
1937.870728	775.202576	1.810155	2.177119	134.864227	932.399231	28.792870	18.810806	61.927643	8.912005	14.666262	56.768547	74.783745	52.741184	0.689117	0.000000	3.287325	2.889415	0.257716	0.337882	2.129897	2.969602	1.459285	1.274407	1.791885	0.949975	1.166319	1.754108	1.873807	1.722150	0.000000	0.000000	19382.000000		1
5892.833496	1402.743408	1.859494	3.355108	584.069397	1601.965332	90.048256	61.878304	51.960999	25.992834	13.355673	80.966644	81.114662	63.028538	0.060973	0.000000	3.770324	3.146978	0.269395	0.525706	2.766464	3.204653	1.954475	1.791538	1.715677	1.414854	1.125666	1.908306	1.909099	1.799537	0.000000	0.000000	19400.000000		1
4373.771484	477.387421	1.603544	2.423819	359.650269	975.722717	72.742310	36.125999	33.696014	12.575486	11.283401	35.191628	53.731064	24.210432	1.268103	0.000000	3.640856	2.678871	0.205081	0.384500	2.555880	2.989326	1.861787	1.557820	1.527579	1.099525	1.052440	1.546439	1.730225	1.384003	0.103154	0.000000	19438.000000		1
11747.163086	2562.990967	2.007514	2.368311	1493.744507	4946.446289	219.383347	148.441925	168.097687	62.877434	67.916260	336.889221	418.537354	258.747253	0.107493	0.000000	4.069933	3.408747	0.302659	0.374439	3.174276	3.694293	2.341204	2.171556	2.225562	1.798495	1.831974	2.527487	2.621734	2.412876	0.000000	0.000000	19463.000000		1
9125.140625	2018.405640	2.941887	3.999609	816.339661	2357.604736	127.999825	86.461868	84.253914	91.337257	33.911877	127.802467	179.007950	101.852806	0.551906	0.000000	3.960240	3.305008	0.468626	0.602018	2.911871	3.372471	2.107209	1.936825	1.925590	1.960648	1.530352	2.106539	2.252872	2.007973	0.000000	0.000000	19582.000000		1
8496.313477	2492.197510	2.611927	5.470552	1706.642822	3983.104980	243.723297	176.087646	129.834656	70.158142	37.578442	216.755997	259.240662	181.780228	1.732945	0.000000	3.929230	3.396582	0.416961	0.738031	3.232143	3.600222	2.386897	2.245729	2.113391	1.846078	1.574939	2.335971	2.413703	2.259547	0.238785	0.000000	19665.000000		1
11267.083984	2743.093506	2.325139	3.281098	881.903015	2476.300781	106.216301	87.831047	94.189720	60.327183	23.495005	106.450661	140.482803	113.740623	0.752835	99998.000000	4.051812	3.438241	0.366449	0.516019	2.945421	3.393803	2.026191	1.943648	1.974004	1.780513	1.370975	2.027148	2.147623	2.055916	0.000000	4.999991	19707.000000		1
15200.827148	4591.541992	2.507080	4.227806	1604.475464	3733.340576	222.245056	161.896286	127.281319	68.178383	42.019024	236.991486	321.257721	157.418701	0.606865	99998.000000	4.181867	3.661958	0.399168	0.626115	3.205333	3.572098	2.346832	2.209237	2.104765	1.833647	1.623446	2.374733	2.506854	2.197056	0.000000	4.999991	19849.000000		1
4681.688965	492.377472	1.844076	3.129995	396.698334	1839.437866	58.951832	43.335781	56.524933	37.044952	11.906315	75.983322	119.797081	81.086914	1.043799	99998.000000	3.670403	2.692298	0.265779	0.495544	2.598460	3.264685	1.770497	1.636847	1.752240	1.568729	1.075777	1.880718	2.078446	1.908951	0.018617	4.999991	19894.000000		1
15132.719727	4057.083984	2.133947	3.706654	1588.495483	4485.834473	238.184891	164.609970	152.339783	89.116966	48.846420	204.001648	275.125000	157.101074	1.202002	99998.000000	4.179917	3.608214	0.329184	0.568982	3.200986	3.651843	2.376914	2.216456	2.182813	1.949960	1.688833	2.309634	2.439530	2.196179	0.079905	4.999991	19948.000000		1
11763.822266	2797.021973	1.958174	3.799166	1051.394531	2939.718994	171.221512	107.129082	90.538567	72.807076	46.385597	189.554337	259.545959	154.069748	0.757740	0.000000	4.070549	3.446696	0.291851	0.579688	3.021766	3.468306	2.233558	2.029907	1.956834	1.862174	1.666383	2.277734	2.414214	2.187717	0.000000	0.000000	19982.000000		1
6284.894043	1286.171875	3.740575	4.021195	591.661560	2385.012939	85.545998	58.113056	67.823753	37.516766	32.783226	149.252960	198.278229	149.721680	0.617580	99998.000000	3.798298	3.109299	0.572938	0.604355	2.772073	3.377491	1.932200	1.764274	1.831382	1.574225	1.515652	2.173923	2.297275	2.175285	0.000000	4.999991	20020.000000		1
5518.883789	2046.335083	0.000000	2.078440	764.418762	2025.060425	106.530838	79.319931	68.841385	32.579700	24.259773	94.023193	109.938370	66.414482	2.387883	0.000000	3.741851	3.310977	0.000000	0.317737	2.883331	3.306438	2.027475	1.899382	1.837850	1.512947	1.384887	1.973235	2.041149	1.822263	0.378013	0.000000	20042.000000		1
7575.885742	1302.222778	2.827788	3.296517	458.573547	1450.337891	82.986496	51.849983	38.707088	17.534138	28.210043	70.108803	84.599289	78.484238	0.824378	0.000000	3.879433	3.114685	0.451447	0.518055	2.661409	3.161469	1.919007	1.714749	1.587790	1.243884	1.450404	1.845773	1.927367	1.894782	0.000000	0.000000	20073.000000		1
6073.047363	770.684875	2.593424	1.214993	421.238708	1291.371094	55.590557	47.249046	46.678555	32.888073	17.028406	61.573013	74.830002	64.928116	0.301667	0.000000	3.783407	2.886877	0.413874	0.084574	2.624528	3.111051	1.745001	1.674393	1.669117	1.517038	1.231174	1.789390	1.874076	1.812433	0.000000	0.000000	20126.000000		1
8006.804199	3322.040771	3.685068	3.802250	784.046753	2143.750488	103.604370	80.189545	77.334000	50.665829	39.928249	86.134995	109.361710	104.803947	0.193003	0.000000	3.903459	3.521405	0.566445	0.580041	2.894342	3.331174	2.015378	1.904118	1.888371	1.704715	1.601280	1.935180	2.038865	2.020378	0.000000	0.000000	20153.000000		1
8235.765625	1874.894653	3.274930	4.644111	911.664185	3276.521729	125.782623	89.564110	103.635208	53.046474	42.799210	196.344727	242.005646	244.808762	0.996195	13614.970703	3.915704	3.272977	0.515202	0.666903	2.959835	3.515413	2.099621	1.952134	2.015507	1.724657	1.631436	2.293019	2.383826	2.388827	0.000000	4.134017	20192.000000		1
9166.068359	1484.561157	1.279752	3.305768	1366.219604	3209.666260	202.123657	142.178864	107.918518	47.952137	41.248089	178.005737	231.857071	151.818619	1.176937	0.000000	3.962183	3.171598	0.107126	0.519272	3.135520	3.506460	2.305617	2.152835	2.033096	1.680808	1.615404	2.250434	2.365220	2.181325	0.070753	0.000000	20309.000000		1
12433.067383	2870.865234	2.439237	4.089037	1247.816406	4102.199219	176.963425	125.804207	149.468811	107.644066	57.770763	294.074585	410.791016	276.059387	0.136993	0.000000	4.094578	3.458013	0.387254	0.611621	3.096151	3.613017	2.247884	2.099695	2.174551	2.031990	1.761708	2.468457	2.613621	2.441003	0.000000	0.000000	20335.000000		1
13694.507812	1046.109009	1.366096	3.620309	924.289001	2679.605469	152.827011	98.469948	81.984276	43.665741	34.377518	136.288925	172.214478	96.903404	0.194478	0.000000	4.136547	3.019577	0.135481	0.558746	2.965808	3.428071	2.184200	1.993304	1.913731	1.640141	1.536275	2.134460	2.236070	1.986339	0.000000	0.000000	20486.000000		1
10604.237305	2414.582764	2.204873	2.747611	763.441223	2361.965088	129.393677	82.264900	73.183289	38.315453	23.584435	110.928253	146.853806	89.804642	0.070050	0.000000	4.025479	3.382842	0.343384	0.438955	2.882776	3.373273	2.111913	1.915215	1.864412	1.583374	1.372625	2.045042	2.166885	1.953299	0.000000	0.000000	20523.000000		1
20919.269531	4240.412109	3.993442	3.749826	2080.425781	5488.296387	308.093262	212.907486	174.644455	101.886726	62.535137	293.537994	385.334747	277.295959	1.281100	0.000000	4.320547	3.627408	0.601347	0.574011	3.318152	3.739438	2.488682	2.328191	2.242155	2.008118	1.796124	2.467664	2.585838	2.442944	0.107583	0.000000	20552.000000		1
5581.875488	1689.145630	1.822490	1.763899	1077.131470	2049.162842	145.796082	109.929115	55.957523	19.510815	27.482279	137.161621	178.674911	96.952744	0.013618	0.000000	3.746780	3.227667	0.260665	0.246474	3.032269	3.311576	2.163746	2.041113	1.747859	1.290275	1.439053	2.137233	2.252064	1.986560	0.000000	0.000000	20595.000000		1
10908.676758	2099.304443	1.711475	3.934851	1383.889404	3367.532227	176.155487	137.392899	93.455788	66.432983	36.104412	163.320969	241.718857	132.403412	0.283814	99998.000000	4.037772	3.322075	0.233371	0.594928	3.141101	3.527312	2.245896	2.137964	1.970606	1.822384	1.557560	2.213042	2.383311	2.121899	0.000000	4.999991	20610.000000		1
17692.380859	6762.121094	3.481541	4.415914	2649.310791	7337.136719	378.926727	263.110748	221.400101	114.320366	90.199356	428.084625	566.427307	283.121124	0.458254	0.000000	4.247786	3.830083	0.541772	0.645021	3.423133	3.865527	2.578555	2.420139	2.345178	2.058124	1.955203	2.631530	2.753144	2.451972	0.000000	0.000000	20630.000000		1
9561.125977	1801.427612	2.433070	3.743659	812.044006	2512.112305	125.831963	83.402802	83.134514	55.803337	42.802296	153.856979	189.415573	117.660049	0.904138	0.000000	3.980509	3.255617	0.386155	0.573296	2.909580	3.400039	2.099791	1.921181	1.919781	1.746660	1.631467	2.187117	2.277416	2.070629	0.000000	0.000000	20768.000000		1
13638.611328	3720.025146	2.167868	3.595639	2024.230835	5474.533691	316.262085	205.512680	173.861191	108.732628	59.115273	263.289612	374.862366	197.828003	0.845144	0.000000	4.134770	3.570546	0.336033	0.555776	3.306260	3.738347	2.500047	2.312839	2.240203	2.036360	1.771700	2.420434	2.573872	2.296288	0.000000	0.000000	20810.000000		1
10424.326172	3139.449463	2.698272	3.965688	846.600403	2596.088623	124.043388	79.622131	47.942886	46.219078	30.997742	162.596298	212.534363	116.901451	0.447437	0.000000	4.018048	3.496854	0.431086	0.598319	2.927679	3.414320	2.093574	1.901034	1.680724	1.664821	1.491330	2.211111	2.327429	2.067820	0.000000	0.000000	20847.000000		1
19096.412109	3994.628906	2.920300	5.180681	1677.664917	5072.259766	243.673950	170.691101	167.360672	86.196663	64.070839	361.700958	471.904541	245.712311	1.255623	0.000000	4.280952	3.601476	0.465428	0.714387	3.224705	3.705201	2.386809	2.232211	2.223653	1.935490	1.806660	2.558350	2.673854	2.390427	0.098859	0.000000	20976.000000		1
12281.060547	1854.279907	2.630429	4.422081	1510.362793	4087.005371	222.587341	159.611237	116.528320	50.961868	43.230934	231.619614	282.026398	179.510605	1.063015	0.000000	4.089236	3.268175	0.420027	0.645627	3.179081	3.611405	2.347501	2.203063	2.066432	1.707245	1.635795	2.364775	2.450290	2.254090	0.026540	0.000000	21043.000000		1
10278.906250	3345.582031	2.584173	3.894762	1587.351440	3899.042236	239.418396	161.945618	123.883034	75.730453	42.324314	210.064285	334.727509	194.223114	0.025540	99998.000000	4.011947	3.524472	0.412322	0.590481	3.200673	3.590958	2.379158	2.209369	2.093012	1.879271	1.626590	2.322352	2.524691	2.288301	0.000000	4.999991	21091.000000		1
13100.542969	3308.253418	3.598723	4.471421	1686.749634	4416.715820	230.527969	169.247925	139.243134	71.795609	59.707348	235.357101	314.174377	247.192505	0.800683	0.000000	4.117289	3.519599	0.556148	0.650446	3.227051	3.645099	2.362724	2.228523	2.143774	1.856098	1.776028	2.371727	2.497171	2.393035	0.000000	0.000000	21137.000000		1
21184.005859	4228.860352	2.716774	3.059069	2139.020020	6013.527832	320.486786	217.545441	216.287262	67.314934	76.365707	359.826050	461.432159	272.550079	1.145245	0.000000	4.326008	3.626223	0.434053	0.485589	3.330215	3.779129	2.505810	2.337550	2.335031	1.828111	1.882898	2.556093	2.664108	2.435446	0.058898	0.000000	21171.000000		1
12672.023438	2602.943848	3.518546	4.678032	838.496338	2904.770996	137.833878	87.781708	94.898979	47.193539	36.462128	166.466385	213.878876	140.587646	1.119464	0.000000	4.102846	3.415465	0.546363	0.670063	2.923501	3.463112	2.139356	1.943404	1.977262	1.673882	1.561842	2.221327	2.330168	2.147947	0.049010	0.000000	21236.000000		1
1649.636841	566.596924	0.989880	2.201789	183.914185	844.488037	35.170040	24.207350	32.209652	24.753170	10.466209	36.539219	58.183983	28.274801	0.508942	99998.000000	3.217388	2.753274	0.000000	0.342776	2.264615	2.926594	1.546173	1.383947	1.507986	1.393631	1.019789	1.562759	1.764803	1.451400	0.000000	4.999991	21296.000000		1
10984.533203	1333.285278	2.355976	3.207088	1215.159546	3358.046631	178.129089	125.782623	112.155579	100.986275	40.523411	175.116272	227.040268	188.354767	0.562695	0.000000	4.040781	3.124923	0.372171	0.506111	3.084633	3.526087	2.250735	2.099621	2.049821	2.004262	1.607706	2.243326	2.356103	2.274977	0.000000	0.000000	21327.000000		1
8088.646973	2243.666748	3.410615	4.607106	774.366882	1749.121338	103.181900	77.898323	86.850418	48.491791	35.253300	139.018021	175.042267	135.157181	0.858145	0.000000	3.907876	3.350958	0.532833	0.663428	2.888947	3.242820	2.013603	1.891528	1.938772	1.685668	1.547200	2.143071	2.243143	2.130839	0.000000	0.000000	21358.000000		1
5496.912109	1381.481079	1.785485	2.726025	1015.160645	1958.056885	142.832611	108.044952	80.084694	49.626606	26.945709	108.997833	136.384506	81.222595	0.264543	0.000000	3.740119	3.140345	0.251756	0.435530	3.006535	3.291825	2.154827	2.033604	1.903550	1.695715	1.430490	2.037418	2.134765	1.909677	0.000000	0.000000	21463.000000		1
17365.806641	3743.035889	3.358191	3.663482	2118.112305	6591.380371	287.731323	211.686325	211.636993	95.056244	80.584259	410.066315	546.885620	406.079041	0.761920	0.000000	4.239695	3.573224	0.526105	0.563894	3.325949	3.818976	2.458987	2.325693	2.325592	1.977981	1.906250	2.612854	2.737896	2.608611	0.000000	0.000000	21492.000000		1
13124.774414	4236.178223	1.927337	2.547168	1403.412598	3542.262939	223.096161	141.666962	116.519066	61.304726	28.092859	185.884689	255.413742	132.014862	2.418281	99998.000000	4.118092	3.626974	0.284958	0.406058	3.147185	3.549281	2.348492	2.151268	2.066397	1.787494	1.448596	2.269244	2.407244	2.120623	0.383507	4.999991	21546.000000		1
10979.112305	302.431519	3.512378	3.799166	1108.357422	3005.417969	178.107498	117.632301	102.272194	63.706959	37.649368	185.366623	206.749268	118.788704	0.515183	0.000000	4.040567	2.480627	0.545601	0.579688	3.044680	3.477905	2.250682	2.070527	2.009758	1.804187	1.575758	2.268032	2.315444	2.074775	0.000000	0.000000	21616.000000		0
20474.087891	4556.082031	2.525582	3.808417	2362.452148	6008.590820	345.039520	240.691971	193.119141	121.832352	72.258163	355.366974	485.164612	295.730560	2.062346	0.000000	4.311204	3.658592	0.402361	0.580745	3.373363	3.778773	2.537869	2.381462	2.285825	2.085763	1.858887	2.550677	2.685889	2.470896	0.314361	0.000000	21652.000000		1
12218.176758	2506.370361	2.423819	1.930420	1206.235229	3798.324219	177.700439	127.059288	103.024628	76.926949	38.750259	169.846161	212.777969	121.083000	1.140618	0.000000	4.087007	3.399045	0.384500	0.285652	3.081432	3.579592	2.249688	2.104007	2.012941	1.886078	1.588275	2.230056	2.327927	2.083083	0.057140	0.000000	21734.000000		1
9648.666992	1986.812744	2.528666	5.162179	1104.071045	2795.843994	158.442490	114.209351	88.925774	40.341469	57.968121	209.959442	251.497391	177.268723	0.038341	99998.000000	3.984467	3.298157	0.402891	0.712833	3.042997	3.446513	2.199872	2.057702	1.949028	1.605752	1.763189	2.322135	2.400533	2.248632	0.000000	4.999991	21756.000000		1
4781.188965	3859.268311	1.770066	2.837040	897.192200	2218.904297	114.317276	96.980499	67.789825	61.736450	34.778404	125.202873	159.811676	98.821495	1.403308	0.000000	3.679536	3.586505	0.247989	0.452865	2.952885	3.346138	2.058112	1.986684	1.831164	1.790542	1.541310	2.097614	2.203609	1.994851	0.147153	0.000000	21827.000000		1
6562.187012	2862.653076	2.340558	1.813238	1216.565796	3097.803711	160.431503	125.717865	109.688591	50.841602	30.300817	157.946014	229.386993	141.614532	0.050540	0.000000	3.817049	3.456769	0.369319	0.258455	3.085136	3.491054	2.205290	2.099397	2.040161	1.706219	1.481454	2.198509	2.360569	2.151108	0.000000	0.000000	21848.000000		1
8921.790039	2838.624756	3.370527	4.921647	1152.294434	4009.261230	178.594727	118.403236	118.042435	60.435112	65.902580	270.234192	386.269104	203.107376	0.354221	0.000000	3.950452	3.453108	0.527698	0.692110	3.061563	3.603064	2.251869	2.073364	2.072038	1.781289	1.818902	2.431740	2.586890	2.307726	0.000000	0.000000	21915.000000		1
7061.357910	1395.539795	2.177119	5.048080	661.690186	1858.458374	87.698448	67.225502	68.896889	24.879604	22.233757	116.050339	151.701447	134.395508	0.722934	0.000000	3.848888	3.144742	0.337882	0.703126	2.820655	3.269153	1.942992	1.827534	1.838200	1.395844	1.347013	2.064646	2.180990	2.128385	0.000000	0.000000	21942.000000		1
6539.311523	1204.952393	2.648932	3.580221	601.396912	2487.124756	108.997833	68.505257	73.047600	53.712563	30.152798	145.968781	199.166351	117.616882	1.673779	12163.819336	3.815532	3.080970	0.423071	0.553910	2.779161	3.395698	2.037418	1.835724	1.863606	1.730076	1.479328	2.164260	2.299216	2.070470	0.223698	4.085070	21984.000000		1
10292.751953	2352.837158	0.949792	1.671386	1325.468018	2904.974365	187.025665	139.397324	99.617096	56.515678	31.358540	134.401672	167.712219	84.957001	1.093275	0.000000	4.012531	3.371592	0.000000	0.223077	3.122369	3.463142	2.271901	2.144254	1.998334	1.752169	1.496356	2.128405	2.224565	1.929199	0.038729	0.000000	22000.000000		1
7307.828613	2732.790771	2.278883	3.928683	829.365356	2639.328857	146.378906	86.912094	91.537704	24.632906	35.348896	144.485489	205.882736	110.638382	0.393657	0.000000	3.863788	3.436606	0.357722	0.594247	2.918746	3.421494	2.165478	1.939080	1.961600	1.391516	1.548376	2.159824	2.313620	2.043906	0.000000	0.000000	22070.000000		1
13241.407227	3636.508057	2.022933	2.420735	1638.371948	4011.823730	232.217865	162.802902	149.034012	80.029190	55.368530	292.036224	413.332001	275.658478	0.880035	0.000000	4.121934	3.560684	0.305981	0.383947	3.214412	3.603342	2.365896	2.211662	2.173285	1.903248	1.743263	2.465437	2.616299	2.440371	0.000000	0.000000	22103.000000		1
23518.314453	5858.708984	2.377563	3.823836	2281.559570	6805.271973	339.368530	234.546082	245.814072	97.751434	86.828835	408.718719	552.874268	301.558807	0.197494	0.000000	4.371406	3.767802	0.376132	0.582499	3.358232	3.832845	2.530672	2.370228	2.390607	1.990123	1.938664	2.611424	2.742626	2.479372	0.000000	0.000000	22136.000000		1
8826.757812	1804.406616	1.094727	2.892547	757.008545	2651.293701	102.583656	76.082001	107.388115	30.137379	32.333000	131.358017	164.875183	86.144241	0.509290	0.000000	3.945801	3.256334	0.039306	0.461280	2.879101	3.423458	2.011078	1.881282	2.030956	1.479105	1.509646	2.118457	2.217155	1.935226	0.000000	0.000000	22187.000000		1
31776.132812	15915.311523	1.868746	2.093859	6431.109375	17867.958984	940.935059	659.093628	563.019775	246.026840	193.359665	957.667419	1278.684570	757.862732	2.189089	99998.000000	4.502101	4.201815	0.271550	0.320947	3.808286	4.252075	2.973560	2.818947	2.750524	2.390982	2.286366	2.981215	3.106763	2.879591	0.340263	4.999991	22274.000000		1
4531.797852	1325.094849	2.001346	2.201789	846.905701	2345.124756	103.496437	90.800690	85.031013	57.616573	27.784487	131.561539	168.584915	139.338730	0.724163	99998.000000	3.656271	3.122247	0.301322	0.342776	2.927835	3.370166	2.014925	1.958089	1.929577	1.760547	1.443802	2.119129	2.226819	2.144072	0.000000	4.999991	22312.000000		1
13316.497070	2692.042236	5.846769	4.869224	1393.282471	3849.995361	215.047607	142.700012	143.998260	55.343861	46.453442	197.013901	282.307037	180.969208	0.359935	0.000000	4.124390	3.430082	0.766916	0.687460	3.144039	3.585460	2.332535	2.154424	2.158357	1.743069	1.667018	2.294497	2.450722	2.257605	0.000000	0.000000	22339.000000		1
6358.653809	920.699524	1.298254	2.386814	437.665802	1832.376099	83.976372	43.545475	45.263119	33.350636	15.076399	67.037399	97.054512	58.776062	1.291551	99998.000000	3.803365	2.964118	0.113360	0.377819	2.641143	3.263015	1.924157	1.638943	1.655744	1.523104	1.178298	1.826317	1.987016	1.769200	0.111112	4.999991	22389.000000		1
4259.605469	2663.943115	1.763899	2.466991	948.628967	2727.730469	143.862579	102.185852	88.312111	54.008602	41.855587	126.050903	179.603119	123.870705	0.341546	0.000000	3.629369	3.425525	0.246474	0.392168	2.977096	3.435802	2.157948	2.009391	1.946020	1.732463	1.621753	2.100546	2.254314	2.092969	0.000000	0.000000	22466.000000		1
5451.424316	849.813660	2.010598	2.186371	514.355286	1364.881226	70.478851	55.026234	49.938065	44.152973	25.804726	73.325142	102.987625	116.568405	0.263126	0.000000	3.736510	2.929324	0.303325	0.339724	2.711263	3.135095	1.848059	1.740570	1.698432	1.644960	1.411699	1.865253	2.012785	2.066581	0.000000	0.000000	22508.000000		1
9472.927734	1460.116333	1.871829	2.917217	1217.749878	3114.576172	169.044388	126.118744	125.390984	47.538918	34.559460	155.034973	203.431168	206.894196	0.804752	0.000000	3.976484	3.164387	0.272266	0.464969	3.085558	3.493399	2.228001	2.100780	2.098266	1.677049	1.538567	2.190430	2.308418	2.315748	0.000000	0.000000	22571.000000		1
18971.117188	4672.931152	2.988143	1.942755	2055.731201	5227.217773	308.133331	208.303467	139.261642	60.074314	62.704742	265.019592	342.168579	220.024765	1.013473	99998.000000	4.278093	3.669589	0.475401	0.288418	3.312966	3.718271	2.488739	2.318696	2.143831	1.778689	1.797300	2.423278	2.534240	2.342472	0.005812	4.999991	22592.000000		1
6227.218750	2601.312500	1.452441	2.466991	790.377686	2057.353271	117.234497	74.857758	73.420738	14.108105	21.287048	101.633865	140.051086	74.256432	0.526214	0.000000	3.794294	3.415193	0.162098	0.392168	2.897835	3.313309	2.069055	1.874237	1.865819	1.149469	1.328115	2.007038	2.146286	1.870734	0.000000	0.000000	22613.000000		1
12673.099609	2808.949951	1.948923	4.015028	1162.230347	4144.754395	174.706131	122.368919	128.308197	42.999653	53.761902	223.382950	291.496582	170.811371	0.160650	0.000000	4.102883	3.448544	0.289795	0.603689	3.065292	3.617499	2.242308	2.087671	2.108254	1.633465	1.730475	2.349050	2.464633	2.232517	0.000000	0.000000	22660.000000		1
4275.794922	853.831726	1.853327	3.783747	599.315369	1265.190186	86.141159	62.038654	26.082262	3.022064	14.937631	56.099377	65.412270	59.365055	0.608112	11465.792969	3.631017	2.931372	0.267952	0.577922	2.777655	3.102156	1.935211	1.792662	1.416345	0.480304	1.174282	1.748958	1.815659	1.773531	0.000000	4.059404	22676.000000		1
11776.230469	3792.317139	2.019849	4.927814	1372.189697	3851.762451	224.527023	143.415436	122.239403	44.516853	54.680855	215.183289	292.693054	183.920349	1.210635	99998.000000	4.071006	3.578905	0.305319	0.692654	3.137414	3.585660	2.351269	2.156596	2.087211	1.648524	1.737835	2.332808	2.466412	2.264630	0.083013	4.999991	22720.000000		1
7903.751953	1569.515137	2.772281	3.453787	927.052063	2325.472168	139.446671	94.057114	67.293350	54.088779	34.664307	135.009171	181.952927	123.361885	0.511631	99998.000000	3.897833	3.195765	0.442837	0.538296	2.967104	3.366511	2.144408	1.973392	1.827972	1.733107	1.539883	2.130363	2.259959	2.091181	0.000000	4.999991	22791.000000		1
9756.283203	2430.976074	3.814585	4.970987	764.273804	2888.377686	115.877647	86.156578	99.771286	58.920998	42.234886	181.811066	277.252777	198.265900	0.883585	0.000000	3.989285	3.385781	0.581447	0.696443	2.883249	3.460654	2.064000	1.935288	1.999006	1.770270	1.625671	2.259620	2.442876	2.297248	0.000000	0.000000	22856.000000		1
14216.186523	2258.746094	3.271847	5.587735	1521.556763	4084.251709	220.138855	157.801086	136.523285	38.987709	66.639595	288.452911	416.668610	228.819580	0.275193	0.000000	4.152783	3.353868	0.514793	0.747236	3.182288	3.611113	2.342697	2.198110	2.135207	1.590928	1.823732	2.460075	2.619791	2.359493	0.000000	0.000000	22883.000000		1
15615.748047	4676.594727	2.513247	5.082002	1447.241821	3985.294434	195.151321	143.603546	137.136948	52.525322	36.863014	226.747314	276.447937	198.376907	0.115917	0.000000	4.193563	3.669930	0.400235	0.706035	3.160541	3.600461	2.290371	2.157165	2.137155	1.720369	1.566591	2.355542	2.441613	2.297491	0.000000	0.000000	22911.000000		1
16633.539062	4121.490723	2.753779	3.558635	1918.899658	5596.350586	277.326782	193.461441	184.894806	96.949661	83.566238	358.009735	461.657288	315.367798	1.304483	0.000000	4.220984	3.615054	0.439929	0.551283	3.283052	3.747905	2.442992	2.286594	2.266925	1.986546	1.922031	2.553895	2.664320	2.498817	0.115438	0.000000	22950.000000		1
8377.879883	3071.816895	3.765245	3.182418	852.792542	2023.734375	113.614189	94.242142	77.882904	53.749565	26.976547	101.467339	132.631607	91.892334	1.160500	0.000000	3.923134	3.487395	0.575793	0.502757	2.930843	3.306154	2.055433	1.974245	1.891442	1.730375	1.430986	2.006326	2.122647	1.963279	0.064645	0.000000	23020.000000		1
3361.679199	884.154175	0.086345	0.419388	262.284302	1474.680908	52.577747	28.379648	45.398804	32.200401	18.009035	57.841686	96.854065	24.697664	2.029768	0.000000	3.526556	2.946528	0.000000	0.000000	2.418772	3.168698	1.720802	1.453007	1.657044	1.507861	1.255490	1.762241	1.986118	1.392656	0.307446	0.000000	23044.000000		1
4186.125977	1200.940430	1.147151	2.778449	386.478821	1674.975830	53.872917	44.828312	72.372261	30.498177	21.980890	69.680161	77.685547	78.632256	0.183309	0.000000	3.621812	3.079521	0.059621	0.443802	2.587126	3.224009	1.731370	1.651552	1.859572	1.484274	1.342045	1.843109	1.890340	1.895601	0.000000	0.000000	23078.000000		1
7410.057617	2371.598633	2.374479	2.516331	1338.543091	3481.183350	199.952698	141.537445	114.375870	57.576485	46.104977	192.345123	284.157288	131.453613	0.466981	99998.000000	3.869822	3.375041	0.375568	0.400768	3.126632	3.541727	2.300927	2.150871	2.058334	1.760245	1.663748	2.284081	2.453559	2.118773	0.000000	4.999991	23122.000000		1
5833.243164	1522.558960	1.788568	3.145414	306.683990	1083.502441	54.804207	31.583652	35.203960	33.427727	16.797125	46.095726	68.656357	69.473549	0.532702	0.000000	3.765910	3.182574	0.252506	0.497678	2.486691	3.034830	1.738814	1.499462	1.546592	1.524107	1.225235	1.663661	1.836681	1.841820	0.000000	0.000000	23151.000000		1
14882.434570	1983.118408	2.235711	4.039698	1520.110474	4091.301025	240.614883	158.621353	148.044128	73.627350	59.580917	235.893677	383.160706	193.233231	0.055003	0.000000	4.172674	3.297349	0.349416	0.606349	3.181875	3.611861	2.381322	2.200362	2.170391	1.867039	1.775107	2.372716	2.583381	2.286082	0.000000	0.000000	23203.000000		1
6432.422852	2089.205322	3.018980	4.727372	961.386414	2647.846191	137.383652	100.980110	107.863014	87.143372	37.985493	188.589127	258.031830	162.303345	0.722055	0.000000	3.808375	3.319981	0.479860	0.674620	2.982898	3.422893	2.137935	2.004236	2.032872	1.940234	1.579618	2.275517	2.411673	2.210327	0.000000	0.000000	23301.000000		1
6347.259277	1535.014282	1.745396	2.346725	824.388245	2417.848633	109.457306	85.953049	40.507992	45.337128	27.796822	110.181984	130.102936	135.699921	0.002788	0.000000	3.802586	3.186112	0.241894	0.370462	2.916132	3.383429	2.039245	1.934261	1.607541	1.656454	1.443995	2.042111	2.114287	2.132580	0.000000	0.000000	23341.000000		1
5768.081055	1289.986450	0.922038	2.716774	431.091248	1296.619629	77.115051	48.056984	46.863579	25.265072	14.749522	55.902016	54.736362	64.764679	0.922441	0.000000	3.761031	3.110585	0.000000	0.434053	2.634569	3.112813	1.887139	1.681756	1.670835	1.402521	1.168778	1.747427	1.738276	1.811338	0.000000	0.000000	23400.000000		1
11678.389648	1933.985229	2.078440	3.669649	1479.966431	3232.251709	229.874222	151.904968	130.022766	54.628433	46.764896	193.079056	259.185150	227.752609	0.904222	99998.000000	4.067383	3.286453	0.317737	0.564625	3.170252	3.509505	2.361490	2.181572	2.114019	1.737419	1.669920	2.285735	2.413610	2.357463	0.000000	4.999991	23471.000000		1
9987.517578	1476.796265	1.322924	2.633513	1144.424805	3155.506592	170.999481	122.140724	80.686028	27.867746	40.603588	170.385818	226.543777	149.727844	0.807233	0.000000	3.999458	3.169321	0.121535	0.420535	3.058587	3.499069	2.232995	2.086860	1.906798	1.445102	1.608564	2.231433	2.355152	2.175303	0.000000	0.000000	23513.000000		1
9930.166016	3661.347656	3.043650	3.120744	2459.664062	5914.083496	379.586639	254.022980	186.159134	120.531013	54.492748	286.636597	398.856934	239.464645	0.406028	0.000000	3.996957	3.563641	0.483395	0.494258	3.390876	3.771888	2.579311	2.404873	2.269884	2.081099	1.736339	2.457332	2.600817	2.379241	0.000000	0.000000	23563.000000		1
5744.456543	689.209473	1.168737	2.534833	385.538269	989.741394	82.277237	45.352547	54.995396	22.094988	19.168520	57.018330	74.718987	45.176773	1.284217	0.000000	3.759249	2.838351	0.067717	0.403949	2.586067	2.995522	1.915280	1.656602	1.740326	1.344294	1.282589	1.756014	1.873431	1.654915	0.108638	0.000000	23618.000000		1
7777.935547	918.491577	2.793867	3.355108	970.680786	2408.301270	140.344040	102.417130	74.854675	57.413048	35.475330	126.744743	160.715210	164.529800	1.386064	99998.000000	3.890864	2.963075	0.446206	0.525706	2.987077	3.381711	2.147194	2.010373	1.874219	1.759011	1.549926	2.102930	2.206057	2.216244	0.141783	4.999991	23639.000000		1
16426.447266	3797.692139	2.618094	3.194753	1752.642944	4901.115723	274.008698	176.963425	162.294083	54.643852	56.592773	256.844604	363.467957	162.935501	0.099137	0.000000	4.215544	3.579520	0.417985	0.504437	3.243693	3.690295	2.437764	2.247884	2.210303	1.737541	1.752761	2.409670	2.560466	2.212016	0.000000	0.000000	23662.000000		1
2018.513672	645.975403	2.639680	3.577137	269.888824	1001.265320	40.338387	35.919388	50.567146	45.531403	18.271152	57.872524	72.091644	54.350895	0.182347	0.000000	3.305032	2.810216	0.421551	0.553536	2.431185	3.000549	1.605718	1.555329	1.703868	1.658311	1.261766	1.762472	1.857885	1.735207	0.000000	0.000000	23718.000000		1
14048.360352	3660.459473	2.837040	4.409747	1379.908325	4088.436279	201.337296	137.355896	128.117004	64.894196	45.300121	198.586609	333.364502	226.793564	0.396422	99998.000000	4.147625	3.563536	0.452865	0.644414	3.139850	3.611557	2.303924	2.137847	2.107607	1.812206	1.656099	2.297950	2.522919	2.355631	0.000000	4.999991	23784.000000		1
17296.048828	3014.030762	1.760815	2.183287	2044.901123	5675.035156	294.373688	213.095596	170.194626	93.280014	72.520287	256.918610	357.815460	207.233414	0.363577	0.000000	4.237947	3.479148	0.245714	0.339111	3.310672	3.753968	2.468899	2.328574	2.230946	1.969789	1.860460	2.409796	2.553659	2.316460	0.000000	0.000000	23838.000000		1
14902.728516	4345.407227	3.715905	3.879343	2014.162476	5679.102539	284.770935	206.450134	168.396805	76.590820	71.474899	306.973846	455.258514	269.201141	0.875310	0.000000	4.173266	3.638031	0.570065	0.588758	3.304095	3.754280	2.454496	2.314815	2.226334	1.884177	1.854154	2.487101	2.658258	2.430077	0.000000	0.000000	23869.000000		1
5458.029297	2015.645752	1.631298	2.047602	968.876770	2318.114258	146.230896	96.286659	74.385948	43.354282	24.370787	101.165131	157.619141	184.660446	1.510336	0.000000	3.737036	3.304414	0.212533	0.311246	2.986269	3.365135	2.165039	1.983566	1.871491	1.637032	1.386870	2.005031	2.197609	2.266374	0.179074	0.000000	23897.000000		1
9743.356445	2059.397949	2.380646	4.637943	1235.808350	3841.524414	192.425293	133.936020	124.098900	74.830002	49.419998	228.489624	286.359070	180.441895	0.116978	0.000000	3.988708	3.313740	0.376695	0.666325	3.091951	3.584504	2.284262	2.126897	2.093768	1.874076	1.693903	2.358866	2.456911	2.256337	0.000000	0.000000	23964.000000		1
8440.609375	2964.323975	1.372264	3.527797	1262.871216	3122.936035	217.323410	133.735580	117.885162	40.884209	32.841816	152.370621	218.775848	140.569153	2.108029	99998.000000	3.926374	3.471926	0.137438	0.547504	3.101359	3.494563	2.337106	2.126247	2.071459	1.611556	1.516427	2.182901	2.339999	2.147890	0.323877	4.999991	24004.000000		1
14724.192383	2905.856445	4.711953	5.168346	1953.138306	4844.605957	299.588318	199.055344	176.778412	93.292351	65.625046	271.606445	361.833557	211.630829	0.475757	0.000000	4.168032	3.463274	0.673201	0.713352	3.290733	3.685258	2.476525	2.298974	2.247429	1.969846	1.817070	2.433940	2.558509	2.325579	0.000000	0.000000	24033.000000		1
8858.884766	2457.197021	1.970509	2.146282	751.760010	1603.100098	120.697533	77.198318	59.531578	44.106716	9.272802	80.029190	103.823318	86.591385	1.603037	0.000000	3.947379	3.390440	0.294578	0.331687	2.876079	3.204961	2.081698	1.887608	1.774747	1.644505	0.967211	1.903248	2.016295	1.937475	0.204943	0.000000	24062.000000		1
5561.938965	2606.986572	3.265679	3.219423	963.504944	2334.362549	145.786835	103.336082	85.206787	50.209435	22.998524	106.210129	153.218643	95.287529	0.736148	0.000000	3.745226	3.416139	0.513974	0.507778	2.983854	3.368168	2.163718	2.014252	1.930474	1.700785	1.361700	2.026166	2.185312	1.979036	0.000000	0.000000	24102.000000		1
11815.508789	3598.205078	1.242747	1.181072	1707.959595	3996.506836	246.908798	174.693802	114.622566	64.795517	32.662960	202.709564	278.572632	170.765121	0.450916	0.000000	4.072453	3.556086	0.094383	0.072276	3.232478	3.601681	2.392537	2.242277	2.059270	1.811545	1.514055	2.306874	2.444938	2.232399	0.000000	0.000000	24127.000000		1
9174.258789	1569.496582	2.544085	3.435285	791.052979	1818.055176	106.429077	83.267113	55.334610	31.916697	21.681767	80.294388	112.056900	79.776321	0.234308	99998.000000	3.962571	3.195760	0.405532	0.535963	2.898206	3.259607	2.027060	1.920473	1.742997	1.504018	1.336095	1.904685	2.049439	1.901874	0.000000	4.999991	24300.000000		1
9332.602539	4215.920898	2.507080	3.611058	2160.470459	7431.674805	311.978760	223.654327	244.651505	86.381691	79.026970	422.786743	560.080994	296.649506	0.116394	0.000000	3.970003	3.624892	0.399168	0.557634	3.334548	3.871087	2.494125	2.349577	2.388548	1.936422	1.897775	2.626121	2.748251	2.472244	0.000000	0.000000	24334.000000		1
16502.261719	4794.976074	2.883296	3.435285	2196.596436	5628.452148	318.439209	223.429214	167.416183	108.763466	68.459000	309.410004	365.099243	291.644592	2.358644	0.000000	4.217544	3.680786	0.459889	0.535963	3.341750	3.750389	2.503026	2.349140	2.223797	2.036483	1.835431	2.490534	2.562411	2.464854	0.372662	0.000000	24386.000000		1
14726.295898	3937.623047	1.788568	1.770066	1521.855957	3867.911865	231.126221	150.961349	111.736191	43.058243	35.006603	183.790833	218.193024	103.135643	1.226632	99998.000000	4.168094	3.595234	0.252506	0.247989	3.182374	3.587476	2.363849	2.178866	2.048194	1.634056	1.544150	2.264324	2.338841	2.013409	0.088714	4.999991	24422.000000		1
3415.703125	793.396667	1.600460	2.312804	283.768738	1196.422852	37.698708	23.146544	41.423862	19.985710	14.305464	64.909615	65.665131	65.871742	0.178632	0.000000	3.533480	2.899490	0.204245	0.364139	2.452965	3.077885	1.576326	1.364486	1.617251	1.300720	1.155502	1.812309	1.817335	1.818699	0.000000	0.000000	24438.000000		1
5494.272461	1257.138550	3.234842	5.378040	317.594269	944.629333	38.793434	24.830265	33.631256	19.094511	6.922994	31.676165	41.803162	38.956871	0.543476	0.000000	3.739910	3.099383	0.509853	0.730624	2.501873	2.975261	1.588758	1.394981	1.526743	1.280909	0.840294	1.500733	1.621209	1.590584	0.000000	0.000000	24451.000000		1
6900.809082	1644.086060	1.967425	2.275799	753.832275	2023.422974	95.339951	76.322533	54.138119	24.213516	18.779968	68.588516	112.294350	87.568932	1.039621	18977.777344	3.838900	3.215925	0.293898	0.357134	2.877275	3.306087	1.979275	1.882653	1.733503	1.384058	1.273695	1.836251	2.050358	1.942350	0.016875	4.278245	24473.000000		1
8265.958984	2946.102295	2.158617	2.396065	1498.780273	3792.983154	219.685547	158.929733	116.491318	46.092644	51.066715	213.203537	296.402802	153.724380	1.001866	99998.000000	3.917293	3.469248	0.334176	0.379499	3.175738	3.578981	2.341801	2.201205	2.066293	1.663632	1.708138	2.328794	2.471882	2.186743	0.000810	4.999991	24537.000000		1
7858.821777	2281.260498	1.729977	2.627345	985.492004	2723.937256	149.447235	102.999954	82.884727	39.743225	25.764637	118.680771	169.747482	134.555862	2.278149	0.000000	3.895357	3.358175	0.238040	0.419517	2.993653	3.435197	2.174488	2.012837	1.918475	1.599263	1.411024	2.074380	2.229803	2.128903	0.357582	0.000000	24565.000000		1
3362.937256	1259.688721	3.728240	3.805334	331.273712	1136.212769	41.195667	34.402191	56.870312	14.490488	9.874131	44.189976	60.055813	46.737144	1.356001	0.000000	3.526719	3.100263	0.571504	0.580393	2.520187	3.055460	1.614852	1.536586	1.754886	1.161083	0.994499	1.645324	1.778555	1.669662	0.132260	0.000000	24610.000000		1
10150.443359	1207.595215	1.384599	2.460824	887.345825	1901.057129	114.021240	95.762421	58.523193	40.523411	22.656229	102.833435	165.078705	86.014725	0.032330	0.000000	4.006485	3.081921	0.141324	0.391080	2.948093	3.278995	2.056986	1.981195	1.767328	1.607706	1.355188	2.012134	2.217691	1.934573	0.000000	0.000000	24642.000000		1
11702.939453	2384.177246	2.220292	2.232627	1124.932495	2648.216064	166.706924	117.558289	116.984711	42.771458	26.335129	130.540833	204.359360	114.008904	0.232933	99998.000000	4.068295	3.377339	0.346410	0.348816	3.051126	3.422953	2.221954	2.070253	2.068129	1.631154	1.420535	2.115746	2.310395	2.056939	0.000000	4.999991	24658.000000		1
18954.175781	3056.978027	1.976677	3.404448	1598.613281	4430.527832	237.312195	167.687546	152.324356	78.755608	52.963215	275.766418	332.402374	246.933472	0.182949	0.000000	4.277705	3.485292	0.295936	0.532047	3.203743	3.646456	2.375320	2.224501	2.182769	1.896281	1.723974	2.440541	2.521664	2.392580	0.000000	0.000000	24722.000000		1
17250.060547	2982.114258	2.636597	4.378909	1617.612183	4928.727539	223.734497	157.079483	153.116882	68.964737	56.981323	304.476044	411.857971	270.006012	0.626177	0.000000	4.236791	3.474524	0.421044	0.641366	3.208874	3.692735	2.349733	2.196120	2.185023	1.838627	1.755733	2.483553	2.614748	2.431373	0.000000	0.000000	24785.000000		1
6095.854492	1743.891235	2.870961	5.066583	820.885071	2186.161133	110.737061	73.824707	76.852936	32.437847	23.464169	125.236801	167.924988	92.845207	0.669910	0.000000	3.785035	3.241519	0.458027	0.704715	2.914282	3.339682	2.044293	1.868202	1.885660	1.511052	1.370405	2.097732	2.225115	1.967759	0.000000	0.000000	24820.000000		1
19977.576172	3787.364746	2.920300	3.163916	2104.818115	5932.737305	322.953796	222.272812	194.272461	86.196663	75.292564	336.485229	468.638855	285.150238	0.030424	0.000000	4.300543	3.578337	0.465428	0.500225	3.323215	3.773255	2.509140	2.346886	2.288411	1.935490	1.876752	2.526966	2.670838	2.455074	0.000000	0.000000	24862.000000		1
10837.969727	3081.487549	4.079786	5.371873	1514.985352	4282.597656	214.964340	155.876831	154.174606	74.071404	65.005211	306.748749	383.453674	229.047775	0.511445	0.000000	4.034948	3.488760	0.610637	0.730126	3.180408	3.631707	2.332366	2.192782	2.188013	1.869651	1.812948	2.486783	2.583713	2.359926	0.000000	0.000000	24910.000000		1
2974.669922	902.863220	1.310589	1.467860	272.855377	535.922974	49.891808	36.900017	37.649368	14.524409	10.167087	30.340906	49.790047	25.940411	0.466624	0.000000	3.473439	2.955622	0.117467	0.166685	2.435932	2.729102	1.698029	1.567027	1.575758	1.162099	1.007197	1.482029	1.697142	1.413977	0.000000	0.000000	24957.000000		1
14759.476562	4165.773438	3.481541	3.765245	1838.922852	5278.201172	280.132996	191.728378	146.184631	76.294777	54.693192	299.064056	395.643677	160.505524	1.200977	99998.000000	4.169071	3.619696	0.541772	0.575793	3.264564	3.722486	2.447364	2.282686	2.164902	1.882495	1.737933	2.475764	2.597304	2.205490	0.079535	4.999991	25053.000000		1
5644.102051	1536.589966	3.237926	4.446751	695.808655	1660.109131	100.517548	73.716774	72.079308	32.262074	17.108583	92.077354	131.354935	128.468552	0.774752	0.000000	3.751595	3.186558	0.510267	0.648043	2.842490	3.220137	2.002242	1.867566	1.857811	1.508692	1.233214	1.964153	2.118446	2.108797	0.000000	0.000000	25125.000000		1
23126.162109	7748.010742	2.920300	3.133079	3161.319336	10300.822266	480.107300	323.946747	312.404327	140.729507	109.614578	545.926636	695.790161	345.317078	0.897448	0.000000	4.364104	3.889190	0.465428	0.495971	3.499868	4.012872	2.681338	2.510474	2.494717	2.148385	2.039868	2.737134	2.842478	2.538218	0.000000	0.000000	25166.000000		1
6493.773926	1367.332886	3.278014	4.175382	432.889069	1573.721313	81.521721	50.746006	46.354759	32.999088	19.298037	69.220680	85.345551	70.435677	0.017724	0.000000	3.812497	3.135874	0.515611	0.620696	2.636377	3.196928	1.911273	1.705402	1.666094	1.518502	1.285513	1.840236	1.931181	1.847793	0.000000	0.000000	25222.000000		1
4912.000977	4082.139160	2.981975	2.399149	615.298401	1736.971313	97.847031	63.259815	58.436848	22.357105	19.264116	72.085480	103.968254	56.093208	0.676755	99998.000000	3.691258	3.610888	0.474504	0.380057	2.789086	3.239793	1.990548	1.801128	1.766687	1.349416	1.284749	1.857848	2.016901	1.748910	0.000000	4.999991	25263.000000		1
9810.458008	3434.159424	2.420735	2.140115	1870.836426	6173.108398	278.032959	196.082611	201.281799	114.419044	72.214996	358.580231	498.125580	296.667999	0.566600	0.000000	3.991689	3.535820	0.383947	0.330437	3.272036	3.790504	2.444096	2.292439	2.303804	2.058498	1.858627	2.554586	2.697339	2.472271	0.000000	0.000000	25313.000000		1
8588.668945	897.978577	4.351155	7.431810	755.559143	2780.489990	123.978630	83.106758	107.887688	40.569668	57.613491	208.229462	266.253082	141.016296	1.158764	0.000000	3.933926	2.953266	0.638605	0.871095	2.878268	3.444121	2.093347	1.919636	2.032972	1.608202	1.760524	2.318542	2.425295	2.149269	0.063995	0.000000	25356.000000		1
6331.082031	1324.502808	3.623393	4.619441	719.867981	2440.125488	131.120575	77.824318	66.898628	37.973160	29.406532	124.937675	175.242706	164.434204	0.672204	0.000000	3.801478	3.122053	0.559115	0.664589	2.857253	3.387412	2.117671	1.891115	1.825417	1.579477	1.468444	2.096694	2.243640	2.215992	0.000000	0.000000	25446.000000		1
34795.957031	6703.341797	2.217208	2.578006	3324.572510	9468.903320	500.157745	343.978729	336.513000	125.187462	109.182854	521.050110	693.249146	370.292267	0.506904	0.000000	4.541529	3.826291	0.345806	0.411284	3.521736	3.976300	2.699107	2.536532	2.527002	2.097561	2.038154	2.716880	2.840889	2.568545	0.000000	0.000000	25506.000000		1
13850.236328	941.514771	3.919432	5.596986	1127.541260	3055.476318	152.771500	114.576317	101.553688	45.330959	22.215254	140.966949	196.431076	158.815628	0.262221	0.000000	4.141457	2.973827	0.593223	0.747954	3.052132	3.485079	2.184042	2.059095	2.006696	1.656395	1.346651	2.149117	2.293210	2.200893	0.000000	0.000000	25536.000000		1
18317.994141	2227.732910	2.596508	3.259512	2024.733521	6201.509766	305.234619	212.367844	204.689331	89.443840	79.578964	373.696716	457.040924	314.559845	0.086189	0.000000	4.262878	3.347863	0.414390	0.513153	3.306368	3.792497	2.484634	2.327089	2.311095	1.951550	1.900798	2.572519	2.659955	2.497703	0.000000	0.000000	25597.000000		1
6700.958008	539.068359	2.722941	3.342773	595.198608	1558.333496	91.759727	67.077484	57.187935	32.379257	16.553509	74.981110	100.076576	94.235970	0.041790	0.000000	3.826137	2.731644	0.435038	0.524107	2.774662	3.192660	1.962652	1.826577	1.757304	1.510267	1.218890	1.874952	2.000332	1.974217	0.000000	0.000000	25644.000000		1
18238.130859	4646.006836	2.858626	4.736623	2438.065430	6474.605469	356.908844	247.874008	170.792877	102.006996	66.944885	372.404633	528.124207	270.536407	0.851803	0.000000	4.260980	3.667080	0.456157	0.675469	3.387045	3.811213	2.552557	2.394231	2.232470	2.008630	1.825717	2.571015	2.722736	2.432226	0.000000	0.000000	25829.000000		1
3751.436035	170.610931	1.588125	2.103110	330.521301	804.553589	32.996006	23.584435	14.345552	24.037743	6.679378	15.680812	47.865791	44.032707	0.026459	0.000000	3.574198	2.232007	0.200885	0.322862	2.519199	2.905555	1.518461	1.372625	1.156717	1.380894	0.824736	1.195369	1.680025	1.643775	0.000000	0.000000	25871.000000		0
15413.698242	4191.417480	2.729109	4.397411	2334.750977	5979.335449	331.218201	238.869492	211.587646	115.186897	79.289093	417.158936	553.672974	350.991150	0.812111	0.000000	4.187907	3.622361	0.436021	0.643197	3.368241	3.776653	2.520114	2.378161	2.325490	2.061403	1.899213	2.620301	2.743253	2.545296	0.000000	0.000000	25923.000000		1
13641.969727	5639.504395	2.698272	3.466122	2618.134277	6968.099121	387.252838	265.923126	223.148590	101.529015	81.040657	432.589966	577.368408	311.698151	1.387162	99998.000000	4.134877	3.751241	0.431086	0.539844	3.417992	3.843114	2.587995	2.424756	2.348594	2.006590	1.908703	2.636076	2.761453	2.493734	0.142127	4.999991	25964.000000		1
6833.395508	1236.647095	2.217208	2.201789	875.380920	1847.763916	131.447449	95.972115	63.136467	23.726286	27.633383	100.455872	121.789177	61.215298	0.132602	0.000000	3.834636	3.092246	0.345806	0.342776	2.942197	3.266646	2.118752	1.982145	1.800280	1.375230	1.441434	2.001975	2.085609	1.786860	0.000000	0.000000	26015.000000		1
13177.994141	2997.495850	3.074487	5.563065	1241.692139	3675.844238	169.217087	127.824059	106.296478	85.746437	57.983540	261.772400	355.425568	138.826828	0.385868	0.000000	4.119849	3.476758	0.487773	0.745314	3.094014	3.565357	2.228444	2.106613	2.026519	1.933216	1.763305	2.417924	2.550749	2.142473	0.000000	0.000000	26047.000000		1
2340.730469	0.000000	2.352893	2.732193	103.851067	628.900757	9.167955	6.105803	13.778145	20.738144	0.000000	29.628561	20.855326	45.969292	0.824923	0.000000	3.369351	0.000000	0.371602	0.436511	2.016411	2.798582	0.962272	0.785743	1.139191	1.316770	0.000000	1.471711	1.319217	1.662468	0.000000	0.000000	26078.000000		0
14280.985352	4896.631836	2.100026	2.978892	1193.712158	4050.268799	172.214478	128.644333	144.044525	63.777885	50.931030	254.975861	365.318207	195.166748	0.321566	0.000000	4.154758	3.689898	0.322225	0.474055	3.076900	3.607484	2.236070	2.109391	2.158497	1.804670	1.706982	2.406499	2.562671	2.290406	0.000000	0.000000	26128.000000		1
7681.019531	670.232117	2.935719	3.537048	629.767273	1360.086060	102.383209	69.347115	51.372005	48.797081	26.359798	85.817368	139.927734	81.336693	0.164779	99998.000000	3.885419	2.826225	0.467715	0.548641	2.799180	3.133566	2.010229	1.841028	1.710726	1.688394	1.420942	1.933575	2.145904	1.910287	0.000000	4.999991	26172.000000		1
2017.943115	48.183418	1.162570	2.269632	134.164215	870.397583	20.121395	15.659225	15.939846	31.614491	14.946881	30.507427	47.002346	37.559937	0.519171	0.000000	3.304909	1.682898	0.065419	0.355955	2.127637	2.939718	1.303658	1.194770	1.202484	1.499886	1.174551	1.484406	1.672119	1.574725	0.000000	0.000000	26189.000000		0
8391.210938	2608.143066	2.914133	3.570970	1177.411499	3019.883789	186.396591	123.824448	105.704399	24.990620	33.967381	146.813721	235.471207	120.642029	0.006994	99998.000000	3.923825	3.416331	0.464509	0.552786	3.070928	3.479990	2.270438	2.092806	2.024093	1.397777	1.531062	2.166767	2.371938	2.081499	0.000000	4.999991	26236.000000		1
7691.029297	2829.462891	3.219423	3.725156	1279.714600	3112.124512	185.412872	134.626785	123.864532	63.910484	46.379433	214.723816	317.276642	215.081528	0.437349	0.000000	3.885984	3.451704	0.507778	0.571145	3.107113	3.493057	2.268140	2.129132	2.092947	1.805572	1.666325	2.331880	2.501438	2.332603	0.000000	0.000000	26307.000000		1
3106.681885	558.064209	2.087691	4.166131	217.742798	1071.278564	40.261292	28.919302	52.198444	18.107714	13.546865	53.860580	84.990921	87.269806	0.768710	0.000000	3.492297	2.746684	0.319666	0.619733	2.337944	3.029902	1.604888	1.461188	1.717658	1.257864	1.131839	1.731271	1.929373	1.940864	0.000000	0.000000	26453.000000		1
6695.919434	3450.105469	2.670518	2.652015	1231.935181	3302.079834	184.900970	130.287964	110.996094	66.334305	37.393417	162.744308	214.329102	116.611580	0.424062	0.000000	3.825810	3.537832	0.426595	0.423576	3.090588	3.518788	2.266939	2.114904	2.045308	1.821738	1.572795	2.211506	2.331081	2.066742	0.000000	0.000000	26585.000000		1
6003.465820	1255.211182	2.010598	2.911049	504.037109	1428.529663	71.607498	52.065845	36.067410	14.983887	13.950834	58.480022	57.437717	33.970467	0.457194	0.000000	3.778402	3.098717	0.303325	0.464050	2.702462	3.154889	1.854959	1.716553	1.557115	1.175624	1.144600	1.767008	1.759197	1.531101	0.000000	0.000000	26610.000000		1
3888.320068	667.031189	1.523367	1.443190	435.103210	635.025085	61.579178	49.617355	16.834129	31.281446	14.798862	41.303596	68.144463	65.995094	0.013429	0.000000	3.589762	2.824146	0.182805	0.159323	2.638592	2.802791	1.789434	1.695634	1.226191	1.495287	1.170228	1.615988	1.833431	1.819512	0.000000	0.000000	26668.000000		1
5727.829102	983.410461	1.372264	2.682853	370.616058	1227.892334	75.838387	41.864838	38.244530	39.484192	15.209000	48.470207	64.983627	56.025364	0.726875	99998.000000	3.757990	2.992735	0.137438	0.428597	2.568924	3.089160	1.879889	1.621849	1.582569	1.596423	1.182101	1.685475	1.812804	1.748385	0.000000	4.999991	26684.000000		1
13054.989258	2060.674561	1.144067	2.460824	904.062744	2654.297363	134.219727	95.734673	80.032272	52.340298	34.630386	149.755600	212.407928	117.077225	0.865780	0.000000	4.115777	3.314009	0.058451	0.391080	2.956198	3.423949	2.127816	1.981069	1.903265	1.718836	1.539457	2.175383	2.327171	2.068472	0.000000	0.000000	26799.000000		1
4694.196777	160.465424	3.567886	4.196969	441.381683	1667.645874	79.742401	47.834957	54.983063	33.464733	14.219119	62.094162	89.502434	57.921864	0.712972	0.000000	3.671561	2.205381	0.552411	0.622936	2.644814	3.222104	1.901689	1.679745	1.740229	1.524587	1.152873	1.793051	1.951835	1.762843	0.000000	0.000000	26833.000000		0
10363.625977	1981.363770	2.217208	4.853805	1067.263428	5050.420898	163.114365	111.902710	156.845123	96.632034	51.843815	280.410522	355.385468	195.277756	1.335142	0.000000	4.015512	3.296964	0.345806	0.686082	3.028272	3.703328	2.212492	2.048841	2.195471	1.985121	1.714697	2.447794	2.550700	2.290653	0.125527	0.000000	26969.000000		1
8225.222656	1274.663452	1.989012	2.476242	1109.498413	2777.757812	174.761642	115.115967	81.003647	30.146629	38.485058	140.356369	168.125443	94.054031	0.892505	0.000000	3.915148	3.105396	0.298637	0.393793	3.045127	3.443694	2.242446	2.061136	1.908505	1.479239	1.585292	2.147232	2.225633	1.973377	0.000000	0.000000	27100.000000		1
10319.035156	1085.679565	2.238794	2.957305	1016.628479	2516.229004	149.558243	102.225937	96.647453	52.318710	23.658443	90.566322	162.460602	132.745697	0.243693	0.000000	4.013639	3.035702	0.350014	0.470896	3.007162	3.400750	2.174810	2.009561	1.985190	1.718657	1.373986	1.956967	2.210748	2.123020	0.000000	0.000000	27124.000000		1
4460.819336	3516.122070	2.667434	3.259512	1178.762207	2823.671631	164.489716	117.971512	96.548775	47.902798	25.462431	145.614151	213.015427	105.127739	0.310384	0.000000	3.649415	3.546064	0.426094	0.513153	3.071426	3.450814	2.216139	2.071777	1.984747	1.680361	1.405900	2.163203	2.328411	2.021717	0.000000	0.000000	27154.000000		1
11316.685547	3287.216064	2.318972	4.644111	1180.856079	3120.287109	180.663925	124.333260	113.262642	62.433376	42.463081	180.386383	274.708710	145.820755	0.249680	0.000000	4.053719	3.516828	0.365295	0.666903	3.072197	3.494195	2.256871	2.094587	2.054087	1.795417	1.628011	2.256204	2.438872	2.163819	0.000000	0.000000	27204.000000		1
13508.271484	3645.133301	3.037483	4.431333	1484.006104	3683.914551	201.926300	148.725632	131.795914	66.769112	35.111450	175.921127	245.036972	214.029968	1.963653	0.000000	4.130600	3.561713	0.482514	0.646534	3.171436	3.566309	2.305193	2.172386	2.119902	1.824576	1.545449	2.245318	2.389232	2.330475	0.293065	0.000000	27222.000000		1
14842.509766	3460.651855	2.130863	4.567017	1505.311646	4316.419922	245.706131	161.671173	140.788086	65.936501	59.007339	252.780228	322.337036	231.419174	0.899987	0.000000	4.171507	3.539158	0.328556	0.659633	3.177626	3.635124	2.390416	2.208633	2.148566	1.819126	1.770906	2.402743	2.508310	2.364399	0.000000	0.000000	27286.000000		1
7056.729004	1746.780762	1.782401	3.145414	1280.019897	3441.446289	182.446320	136.702133	126.155754	44.106716	47.964474	215.078445	296.285614	119.880341	0.752825	0.000000	3.848603	3.242238	0.251005	0.497678	3.107217	3.536741	2.261135	2.135775	2.100907	1.644505	1.680920	2.332597	2.471711	2.078748	0.000000	0.000000	27346.000000		1
7720.534668	2762.878906	1.952007	2.608843	793.168457	2072.173828	122.899323	86.036308	59.701183	22.045649	30.994658	103.974419	159.638992	79.063980	0.589439	0.000000	3.887647	3.441362	0.290481	0.416448	2.899365	3.316426	2.089550	1.934682	1.775983	1.343323	1.491287	2.016927	2.203139	1.897979	0.000000	0.000000	27401.000000		1
10607.725586	2459.916992	2.371395	3.173167	1373.756226	4013.677246	223.944199	142.968292	166.824097	42.660442	40.742355	214.763901	286.013672	116.861366	1.349798	99998.000000	4.025622	3.390920	0.375004	0.501493	3.137910	3.603542	2.350140	2.155240	2.222259	1.630025	1.610046	2.331961	2.456387	2.067671	0.130269	4.999991	27445.000000		1
9652.512695	977.236816	1.150235	0.959043	983.654053	2563.697021	113.435333	100.347946	81.512466	38.343208	14.234538	103.767807	116.565323	61.218380	2.332416	99998.000000	3.984640	2.990000	0.060786	0.000000	2.992842	3.408867	2.054748	2.001508	1.911224	1.583688	1.153343	2.016063	2.066569	1.786882	0.367806	4.999991	27465.000000		1
10020.115234	2813.054443	3.484625	4.961736	705.701294	2190.990234	102.873528	76.859108	86.594467	48.571968	26.695927	121.493141	133.649231	126.408615	0.840168	99998.000000	4.000873	3.449178	0.542156	0.695634	2.848621	3.340641	2.012304	1.885695	1.937490	1.686386	1.426445	2.084552	2.125967	2.101777	0.000000	4.999991	27559.000000		1
4422.269531	1001.619934	2.211041	3.830003	425.324677	1340.303833	60.681812	48.846420	28.055855	35.123783	15.794909	48.615143	62.809589	76.378044	0.460454	0.000000	3.645645	3.000703	0.344597	0.583199	2.628721	3.127203	1.783059	1.688833	1.448024	1.545601	1.198517	1.686772	1.798026	1.882969	0.000000	0.000000	27657.000000		1
10494.950195	3008.282715	1.033052	2.158617	1678.552979	4791.673828	253.396988	174.891159	143.834824	75.021194	51.757473	257.763550	336.275543	272.602509	1.168706	0.000000	4.020980	3.478319	0.014122	0.334176	3.224935	3.680487	2.403801	2.242768	2.157864	1.875184	1.713973	2.411222	2.526695	2.435530	0.067705	0.000000	27688.000000		1
5636.969727	0.487231	2.457740	2.763030	396.624298	981.843933	58.279579	41.513290	34.223331	22.455786	11.230976	57.243443	63.441757	62.279186	1.059229	0.000000	3.751046	0.000000	0.390536	0.441386	2.598379	2.992043	1.765516	1.618187	1.534322	1.351328	1.050418	1.757726	1.802375	1.794343	0.024990	0.000000	27712.000000		0
21099.033203	7602.945312	2.257297	3.268763	2768.506592	7467.920898	392.103546	275.007812	213.305298	134.463348	90.439888	411.484833	533.927795	378.562866	1.674388	99998.000000	4.324263	3.880982	0.353589	0.514383	3.442245	3.873200	2.593401	2.439345	2.329002	2.128604	1.956360	2.614354	2.727483	2.578138	0.223856	4.999991	27752.000000		1
11706.998047	3693.782471	2.442321	3.071404	3536.086182	12652.259766	522.083130	353.097351	406.433685	169.062897	159.466293	808.112244	1120.232910	605.248474	0.278740	0.000000	4.068446	3.567471	0.387803	0.487337	3.548523	4.102168	2.717740	2.547894	2.608990	2.228048	2.202669	2.907472	3.049308	2.781934	0.000000	0.000000	27784.000000		1
4898.858398	1501.336670	2.007514	3.225591	430.375824	746.181519	67.817581	50.770676	34.248001	36.240097	18.490097	59.482235	89.545609	53.598465	1.257838	24006.841797	3.690095	3.176478	0.302659	0.508609	2.633848	2.872844	1.831342	1.705613	1.534635	1.559189	1.266939	1.774387	1.952044	1.729152	0.099625	4.380335	27858.000000		1
12512.032227	3081.259521	2.648932	4.153796	1523.397827	4212.825195	221.091736	156.191360	137.738281	85.216034	65.208740	281.958557	362.083344	263.671997	0.822720	0.000000	4.097328	3.488728	0.423071	0.618445	3.182813	3.624573	2.344573	2.193657	2.139055	1.930521	1.814306	2.450185	2.558809	2.421064	0.000000	0.000000	27891.000000		1
12438.791016	2691.259033	2.531749	4.502259	1501.623535	4326.078613	213.857285	150.853409	160.305069	77.932243	54.625347	263.875519	313.354126	284.493408	0.830427	0.000000	4.094778	3.429955	0.403421	0.653430	3.176561	3.636094	2.330124	2.178555	2.204947	1.891717	1.737394	2.421399	2.496035	2.454072	0.000000	0.000000	27965.000000		1
19578.255859	3630.621338	1.267417	2.815454	2088.896973	6120.290039	314.451935	220.055603	223.540222	108.245399	67.765160	365.185608	502.976288	377.008636	0.931891	0.000000	4.291774	3.559981	0.102919	0.449548	3.319917	3.786772	2.497554	2.342532	2.349356	2.034410	1.831006	2.562514	2.701548	2.576351	0.000000	0.000000	28076.000000		1
6579.708496	1494.034424	2.081524	3.355108	564.802185	1784.041504	88.638985	61.138203	47.369312	25.280491	25.187979	76.177597	73.220291	48.365360	1.446934	99998.000000	3.818207	3.174361	0.318381	0.525706	2.751896	3.251405	1.947625	1.786313	1.675497	1.402786	1.401193	1.881827	1.864631	1.684534	0.160449	4.999991	28118.000000		1
11595.789062	5200.562012	2.729109	4.409747	2129.759521	6365.530762	318.528625	215.874054	231.539444	65.443100	69.362534	302.853973	447.320984	232.060593	0.004995	0.000000	4.064301	3.716050	0.436021	0.644414	3.328331	3.803835	2.503149	2.334200	2.364625	1.815864	1.841125	2.481233	2.650619	2.365601	0.000000	0.000000	28178.000000		1
15755.265625	4745.127441	5.017243	5.510641	2045.854004	5602.012207	292.720825	206.980545	166.244354	136.017548	57.832436	331.020844	465.891235	202.798996	1.307569	99998.000000	4.197426	3.676248	0.700465	0.741202	3.310875	3.748344	2.466454	2.315929	2.220747	2.133595	1.762172	2.519855	2.668285	2.307066	0.116465	4.999991	28232.000000		1
4452.604004	2048.250000	2.685936	2.312804	1087.804321	2382.033936	164.051819	116.947708	83.449051	43.937111	39.296082	165.476501	212.740967	148.152054	0.608122	99998.000000	3.648614	3.311383	0.429096	0.364139	3.036551	3.376948	2.214981	2.067992	1.921421	1.642831	1.594349	2.218736	2.327851	2.170708	0.000000	4.999991	28310.000000		1
6780.833008	2403.447510	1.905751	3.607974	873.382629	2214.778076	124.610802	92.468987	71.234367	35.527756	20.272499	117.878998	162.439026	65.421516	0.118811	0.000000	3.831283	3.380835	0.280066	0.557263	2.941205	3.345330	2.095556	1.965996	1.852690	1.550568	1.306907	2.071436	2.210690	1.815721	0.000000	0.000000	28358.000000		1
7192.968750	2118.867676	2.753779	5.334868	1357.165771	3232.316406	210.347992	142.629089	109.426468	59.328049	47.350807	193.930161	272.966400	186.384247	0.367810	99998.000000	3.856908	3.326104	0.439929	0.727124	3.132633	3.509514	2.322938	2.154208	2.039122	1.773260	1.675327	2.287645	2.436109	2.270409	0.000000	4.999991	28406.000000		1
4088.833984	345.727203	1.076225	2.115445	280.342682	1369.007324	64.012245	35.179291	41.285095	24.725418	12.862274	75.526932	99.253212	28.401234	1.418066	0.000000	3.611599	2.538733	0.031903	0.325402	2.447689	3.136406	1.806263	1.546287	1.615793	1.393144	1.109318	1.878102	1.996745	1.453337	0.151696	0.000000	28455.000000		1
5961.446777	2161.608398	0.983713	2.041435	323.940582	1163.559448	53.274670	35.136120	32.598202	52.192280	11.937153	66.371307	69.430382	38.685501	1.278599	99998.000000	3.775352	3.334777	0.000000	0.309936	2.510465	3.065789	1.726521	1.545754	1.513194	1.717606	1.076901	1.821980	1.841550	1.587548	0.106734	4.999991	28499.000000		1
4946.440430	251.549820	2.152450	4.048949	540.826111	1384.170044	84.485191	58.911747	43.674992	59.368137	10.765332	44.569275	57.416130	87.590515	1.260808	0.000000	3.694293	2.400624	0.332933	0.607342	2.733058	3.141189	1.926781	1.770202	1.640233	1.773553	1.032027	1.649036	1.759034	1.942457	0.100649	0.000000	28524.000000		1
4799.056152	1276.760376	1.945839	4.095205	936.901489	3478.081055	156.413391	96.860237	104.307465	37.377998	49.996655	233.793655	305.956238	176.312759	0.721989	0.000000	3.681156	3.106109	0.289107	0.612276	2.971694	3.541340	2.194274	1.986145	2.018315	1.572616	1.698941	2.368833	2.485659	2.246284	0.000000	0.000000	28544.000000		1
5675.778320	3030.618164	3.524713	4.292564	876.817932	2327.047852	140.214523	93.295433	67.953270	47.400146	19.498480	97.375221	132.872131	119.112495	0.630681	0.000000	3.754025	3.481531	0.547124	0.632717	2.942909	3.366805	2.146793	1.969860	1.832210	1.675780	1.290001	1.988449	2.123434	2.075957	0.000000	0.000000	28596.000000		1
10663.198242	2592.708740	2.127780	4.428249	1355.432739	3784.734131	184.148544	136.754562	127.426254	84.213821	60.786659	250.942322	317.844025	207.338257	0.252335	0.000000	4.027887	3.413754	0.327927	0.646232	3.132078	3.578035	2.265168	2.135942	2.105259	1.925383	1.783808	2.399574	2.502214	2.316679	0.000000	0.000000	28613.000000		1
5725.713379	768.825439	1.353761	2.479326	575.512024	1549.214844	99.802124	62.991531	26.951878	13.334086	10.173254	66.460739	64.693756	61.021023	0.613557	0.000000	3.757830	2.885828	0.131542	0.394334	2.760054	3.190112	1.999140	1.799282	1.430589	1.124963	1.007460	1.822565	1.810862	1.785479	0.000000	0.000000	28661.000000		1
3517.645508	608.507996	1.862578	2.608843	190.309860	497.567413	38.660831	21.897629	15.727068	16.171125	6.127389	18.730629	40.168781	40.122524	0.325183	99998.000000	3.546252	2.784266	0.270115	0.416448	2.279461	2.696852	1.587271	1.340397	1.196648	1.208740	0.787275	1.272552	1.603889	1.603388	0.000000	4.999991	28685.000000		1
7218.674805	1950.458618	3.598723	4.687283	1087.283081	2642.798096	187.793518	116.432724	101.035614	56.787048	42.426079	159.876434	211.063416	167.650543	2.318647	21305.156250	3.858458	3.290137	0.556148	0.670921	3.036343	3.422064	2.273681	2.066075	2.004474	1.754249	1.627633	2.203784	2.324413	2.224405	0.365235	4.328485	28782.000000		1
5198.622070	2062.074463	2.044519	4.329569	498.748474	1665.329956	91.768982	56.019199	61.613102	26.335129	22.461952	95.774757	120.105453	112.510208	0.048063	0.000000	3.715888	3.314304	0.310591	0.636445	2.697882	3.221500	1.962696	1.748337	1.789673	1.420535	1.351447	1.981251	2.079563	2.051192	0.000000	0.000000	28897.000000		1
9601.276367	1412.669922	2.004430	1.005299	988.754578	4322.402832	141.457260	103.413177	136.967346	61.724113	55.276016	258.519073	330.959167	193.800644	0.623424	0.000000	3.982329	3.150041	0.301991	0.002295	2.995089	3.635725	2.150625	2.014576	2.136617	1.790455	1.742537	2.412493	2.519774	2.287355	0.000000	0.000000	28919.000000		1
8479.665039	3915.750000	4.067451	5.233105	1784.072388	4364.282715	269.737701	185.144592	141.824234	89.052208	56.555767	232.461472	332.522644	175.304382	0.647081	0.000000	3.928379	3.592815	0.609322	0.718759	3.251412	3.639913	2.430942	2.267511	2.151751	1.949645	1.752477	2.366351	2.521821	2.243793	0.000000	0.000000	28986.000000		1
7194.035645	1674.143311	1.865662	2.016765	866.450439	2639.162354	133.476547	90.520065	78.573662	23.615271	22.202919	128.237274	177.385910	137.288055	0.102184	0.000000	3.856973	3.223793	0.270833	0.304655	2.937744	3.421466	2.125405	1.956745	1.895277	1.373193	1.346410	2.108014	2.248919	2.137633	0.000000	0.000000	29005.000000		1
6771.020508	1840.150146	1.810155	2.738360	666.321960	1837.380981	89.030624	69.411873	62.236015	45.997047	14.151278	87.670692	140.948441	93.708656	0.227550	0.000000	3.830654	3.264853	0.257716	0.437491	2.823684	3.264199	1.949539	1.841434	1.794042	1.662730	1.150796	1.942854	2.149060	1.971780	0.000000	0.000000	29024.000000		1
8069.845215	1018.176514	1.359929	2.158617	880.617126	2807.639404	144.121613	89.200226	85.428818	75.311066	29.101242	150.964432	228.184326	145.018982	0.918186	0.000000	3.906865	3.007823	0.133516	0.334176	2.944787	3.448341	2.158729	1.950366	1.931604	1.876859	1.463912	2.178875	2.358286	2.161425	0.000000	0.000000	29050.000000		1
5049.909180	1021.232483	1.618963	3.663482	343.812195	842.119690	55.676903	37.600025	32.228153	36.924686	4.789046	29.326355	57.875610	18.406837	0.699407	0.000000	3.703284	3.009125	0.209237	0.563894	2.536321	2.925374	1.745675	1.575188	1.508235	1.567317	0.680249	1.467258	1.762496	1.264979	0.000000	0.000000	29077.000000		1
14032.075195	1308.852783	2.426902	2.957305	1547.191895	4370.083496	232.051346	162.556198	139.502167	82.076790	69.316277	292.541962	394.157318	212.586777	0.546372	0.000000	4.147122	3.116891	0.385052	0.470896	3.189544	3.640490	2.365584	2.211004	2.144581	1.914220	1.840835	2.466188	2.595670	2.327536	0.000000	0.000000	29131.000000		1
6217.890625	1686.894531	0.700009	1.214993	555.332031	1634.165649	71.357712	58.745224	63.759384	32.527275	11.499262	56.219643	65.217987	61.613102	1.433720	99998.000000	3.793643	3.227088	0.000000	0.084574	2.744553	3.213296	1.853441	1.768973	1.804544	1.512248	1.060670	1.749888	1.814367	1.789673	0.156464	4.999991	29165.000000		1
10539.984375	1533.493896	2.106194	3.614142	1235.558472	3037.186523	189.942886	128.761505	94.488838	61.637772	46.558289	191.968903	267.970734	132.915314	0.612911	6222.784668	4.022840	3.185682	0.323498	0.558005	3.091863	3.482471	2.278623	2.109786	1.975381	1.789847	1.667997	2.283231	2.428087	2.123575	0.000000	3.793985	29239.000000		1
15459.695312	3496.256592	2.170952	2.886379	1583.706421	4176.196289	240.247925	166.130264	139.125961	60.391941	60.993267	252.052475	322.438812	239.625000	0.327727	99998.000000	4.189201	3.543603	0.336650	0.460353	3.199675	3.620781	2.380660	2.220449	2.143408	1.780979	1.785282	2.401491	2.508447	2.379532	0.000000	4.999991	29319.000000		1
7304.470703	1622.669556	1.982844	2.911049	901.194885	1944.001221	136.495529	91.380432	49.086952	47.264465	11.323488	68.807465	85.906792	65.939583	0.079536	99998.000000	3.863589	3.210230	0.297289	0.464050	2.954819	3.288697	2.135118	1.960853	1.690966	1.674535	1.053980	1.837636	1.934028	1.819146	0.000000	4.999991	29340.000000		1
7665.971191	1205.914551	1.948923	3.086823	470.954742	1502.261841	55.448708	44.714211	49.284313	11.320405	10.925687	66.809196	93.224503	53.663223	1.392086	99998.000000	3.884567	3.081316	0.289795	0.489512	2.672979	3.176746	1.743891	1.650446	1.692709	1.053862	1.038449	1.824836	1.969530	1.729677	0.143666	4.999991	29357.000000		1
18259.064453	2490.735840	2.451572	5.544562	1523.385498	4494.376465	229.254395	161.628006	147.032669	60.071232	58.140812	278.831665	336.830627	260.193542	0.813584	99998.000000	4.261478	3.396328	0.389445	0.743867	3.182810	3.652669	2.360318	2.208517	2.167414	1.778666	1.764481	2.445342	2.527411	2.415297	0.000000	4.999991	29418.000000		1
12828.646484	1962.972412	2.670518	2.840123	1103.441895	3340.777588	147.868362	115.495270	113.648109	64.129433	49.654362	168.609589	224.927902	144.790787	0.169313	0.000000	4.108181	3.292914	0.426595	0.453337	3.042749	3.523848	2.169875	2.062564	2.055562	1.807057	1.695957	2.226882	2.352043	2.160741	0.000000	0.000000	29493.000000		1
15595.247070	2192.655518	1.612795	2.732193	1827.380371	4647.120117	247.716736	187.349457	158.658356	55.371613	53.644718	255.469254	343.226288	218.581573	0.623612	99998.000000	4.192992	3.340971	0.207579	0.436511	3.261829	3.667184	2.393955	2.272652	2.200463	1.743287	1.729527	2.407339	2.535581	2.339613	0.000000	4.999991	29512.000000		1
5091.579590	1621.627197	2.352893	2.072273	692.663208	2124.079346	96.406921	75.403580	92.706436	45.861362	38.041000	143.085480	176.935684	193.294907	0.503649	0.000000	3.706852	3.209951	0.371602	0.316447	2.840522	3.327171	1.984108	1.877392	1.967110	1.661447	1.580252	2.155596	2.247815	2.286220	0.000000	0.000000	29607.000000		1
8635.643555	2268.496826	1.816322	3.262596	1068.028198	2713.798096	158.852631	111.662178	98.457611	64.693756	35.456829	162.568542	206.758514	100.317108	0.399999	1297.443848	3.936295	3.355738	0.259193	0.513563	3.028583	3.433578	2.200994	2.047906	1.993249	1.810862	1.549700	2.211036	2.315463	2.001375	0.000000	3.113089	29636.000000		1
6728.804199	1086.182251	2.951138	5.125174	692.555298	1536.571533	80.309807	70.256821	55.781750	39.570534	15.520457	60.182247	100.872177	65.955002	0.484153	0.000000	3.827938	3.035903	0.469990	0.709709	2.840454	3.186553	1.904769	1.846689	1.746492	1.597372	1.190904	1.779468	2.003771	1.819248	0.000000	0.000000	29657.000000		1
8555.166992	2296.043945	3.469206	4.847637	1011.197998	2999.611328	163.003342	101.510513	109.725594	57.937283	20.352676	136.366013	203.184464	176.106155	0.818779	99998.000000	3.932229	3.360980	0.540230	0.685530	3.004836	3.477065	2.212197	2.006511	2.040308	1.762958	1.308622	2.134706	2.307890	2.245775	0.000000	4.999991	29684.000000		1
6587.649414	1110.713379	1.834825	3.783747	482.870331	1441.792847	78.996132	44.763550	35.746700	23.319233	12.112926	69.507469	74.990356	50.520893	1.461427	0.000000	3.818731	3.045602	0.263595	0.577922	2.683830	3.158903	1.897606	1.650925	1.553236	1.367714	1.083249	1.842031	1.875005	1.703471	0.164777	0.000000	29697.000000		1
7254.159180	2861.916260	2.451572	3.910181	1238.225952	3255.213135	185.718170	129.683548	107.684158	86.048645	31.096422	179.954666	231.329742	150.825668	1.115102	0.000000	3.860587	3.456657	0.389445	0.592197	3.092800	3.512579	2.268854	2.112885	2.032152	1.934744	1.492710	2.255163	2.364232	2.178475	0.047315	0.000000	29784.000000		1
2265.777100	781.172729	3.234842	6.926077	317.387634	1086.428955	38.941452	35.179291	50.560982	14.419562	12.967121	53.509033	87.692276	32.129475	1.473556	0.000000	3.355217	2.892747	0.509853	0.840487	2.501590	3.036001	1.590412	1.546287	1.703815	1.158952	1.112844	1.728427	1.942961	1.506904	0.168367	0.000000	29816.000000		1
5565.500977	1222.979980	2.528666	2.380646	562.338257	1372.744751	81.148582	57.271194	43.924774	28.284052	17.003735	26.856281	37.735710	82.132301	0.453643	99998.000000	3.745504	3.087419	0.402891	0.376695	2.749998	3.137590	1.909281	1.757936	1.642709	1.451542	1.230544	1.429046	1.576753	1.914514	0.000000	4.999991	29838.000000		1
8003.868652	1465.266235	1.837908	2.078440	1061.709717	2895.599854	165.266815	114.539307	94.424080	45.136684	39.922081	161.143845	230.053085	110.715469	0.055454	99998.000000	3.903300	3.165916	0.264324	0.317737	3.026006	3.461739	2.218186	2.058954	1.975083	1.654530	1.601213	2.207214	2.361828	2.044208	0.000000	4.999991	29882.000000		1
19957.851562	3639.154053	2.436154	4.804465	2235.895508	6075.181152	312.965576	228.249084	186.806732	93.927597	85.478157	378.023193	505.992188	330.712463	0.677491	0.000000	4.300114	3.561000	0.386705	0.681645	3.349452	3.783559	2.495497	2.358409	2.271393	1.972793	1.931855	2.577518	2.704144	2.519451	0.000000	0.000000	29940.000000		1
10439.300781	1076.449951	3.003561	5.865271	1003.090881	3277.795410	140.587646	108.917656	140.840515	40.964386	66.775276	212.682373	264.985657	125.915222	0.317015	0.000000	4.018672	3.031994	0.477637	0.768288	3.001340	3.515582	2.147947	2.037098	2.148728	1.612406	1.824616	2.327732	2.423222	2.100078	0.000000	0.000000	29989.000000		1
16757.294922	4769.199219	1.819406	2.778449	1709.584717	5066.317383	246.529495	174.632126	153.869308	74.564804	62.479630	308.808685	368.648621	236.815720	0.519858	99998.000000	4.224204	3.678446	0.259930	0.443802	3.232891	3.704692	2.391869	2.242124	2.187152	1.872534	1.795738	2.489690	2.566613	2.374411	0.000000	4.999991	30025.000000		1
7711.678223	2839.734863	2.744528	3.281098	1179.351196	3063.879395	188.385605	128.018326	109.355545	50.536312	54.005516	196.267639	284.231293	166.114838	1.119280	0.000000	3.887149	3.453278	0.438468	0.516019	3.071643	3.486272	2.275048	2.107272	2.038841	1.703604	1.732438	2.292849	2.453672	2.220408	0.048939	0.000000	30086.000000		1
4602.190430	1201.356812	2.426902	4.576268	209.601730	588.269409	42.438412	27.445274	46.345509	14.080351	21.425817	26.168608	46.200573	65.230324	0.681623	99998.000000	3.662965	3.079672	0.385052	0.660511	2.321395	2.769576	1.627759	1.438468	1.666008	1.148613	1.330937	1.417781	1.664647	1.814450	0.000000	4.999991	30136.000000		1
8021.587891	1556.825562	2.636597	4.147629	966.890869	2875.484619	145.157745	102.651497	76.692581	46.916000	34.146240	147.276276	167.934250	125.751785	0.269721	99998.000000	3.904260	3.192240	0.421044	0.617800	2.985378	3.458711	2.161840	2.011365	1.884753	1.671321	1.533343	2.168133	2.225139	2.099514	0.000000	4.999991	30156.000000		1
9752.221680	1710.691772	3.163916	2.380646	912.589294	2371.438232	137.195541	94.997658	56.401581	38.879780	24.608234	111.020760	132.671692	96.335999	0.990592	0.000000	3.989104	3.233172	0.500225	0.376695	2.960275	3.375012	2.137340	1.977713	1.751291	1.589724	1.391080	2.045404	2.122778	1.983789	0.000000	0.000000	30261.000000		1
7213.592773	654.236755	1.782401	2.309720	659.661072	1312.840088	82.076790	65.945755	24.170343	20.216991	10.056072	78.169693	123.839867	46.252998	0.344355	99998.000000	3.858152	2.815735	0.251005	0.363559	2.819321	3.118212	1.914220	1.819187	1.383283	1.305717	1.002428	1.893038	2.092860	1.665140	0.000000	4.999991	30276.000000		1
5090.426270	1676.708984	3.065236	4.974071	435.664429	1483.050171	51.159225	43.277191	40.915047	17.660572	12.344206	34.183243	71.249786	28.083609	1.505659	0.000000	3.706754	3.224458	0.486464	0.696712	2.639152	3.171156	1.708924	1.636259	1.611883	1.247005	1.091463	1.533813	1.852784	1.448453	0.177726	0.000000	30294.000000		1
5318.468750	751.917297	2.541001	4.357323	611.240173	1749.886108	95.090172	59.479153	41.309765	25.965080	22.304682	100.952354	118.372398	74.672737	0.290144	0.000000	3.725787	2.876170	0.405005	0.639220	2.786212	3.243010	1.978136	1.774365	1.616053	1.414390	1.348396	2.004117	2.073251	1.873162	0.000000	0.000000	30322.000000		1
10551.221680	941.792297	3.722073	3.860841	832.973328	3275.473389	126.800255	92.357979	112.531792	72.992096	32.459435	193.350418	242.927689	149.117264	0.131458	99998.000000	4.023303	2.973955	0.570785	0.586682	2.920631	3.515274	2.103120	1.965474	2.051275	1.863276	1.511341	2.286345	2.385477	2.173528	0.000000	4.999991	30391.000000		1
15466.710938	5812.489746	2.941887	2.963473	156.083435	448.283112	0.000000	20.636379	33.008339	25.909573	7.869701	0.000000	0.000000	29.141331	0.497201	0.000000	4.189398	3.764362	0.468626	0.471801	2.193357	2.651552	0.000000	1.314633	1.518624	1.413460	0.895958	0.000000	0.000000	1.464509	0.000000	0.000000	30450.000000		1
7236.122559	2284.439941	3.789915	4.113708	1135.990723	2935.102539	177.351990	118.745529	83.640244	33.967381	36.246265	137.781448	197.784836	113.882469	1.460359	0.000000	3.859506	3.358780	0.578629	0.614233	3.055375	3.467623	2.248836	2.074617	1.922415	1.531062	1.559263	2.139191	2.296193	2.056457	0.164460	0.000000	30524.000000		1
6876.900879	2496.875488	1.890332	3.170084	875.513550	2642.609863	113.567932	85.256126	73.892548	30.347073	26.578745	153.280319	197.359283	132.973892	0.608938	0.000000	3.837393	3.397397	0.276538	0.501071	2.942263	3.422033	2.055256	1.930726	1.868601	1.482117	1.424534	2.185486	2.295258	2.123766	0.000000	0.000000	30549.000000		1
1975.671265	473.575928	0.638334	0.428640	110.342339	826.577698	23.735537	16.282141	32.447098	6.321664	7.129604	38.090340	59.315716	29.021065	1.393010	99998.000000	3.295715	2.675390	0.000000	0.000000	2.042742	2.917284	1.375399	1.211712	1.511176	0.800831	0.853065	1.580815	1.773170	1.462713	0.143954	4.999991	30663.000000		1
7516.970703	1738.118530	0.783270	2.655099	624.512634	1391.204102	85.752609	65.480110	48.177250	24.602068	17.935024	72.415436	78.912872	86.215164	0.798211	0.000000	3.876043	3.240079	0.000000	0.424081	2.795541	3.143391	1.933247	1.816109	1.682842	1.390972	1.253702	1.859831	1.897148	1.935584	0.000000	0.000000	30696.000000		1
6440.045898	1854.677612	2.087691	3.395196	1384.814575	3723.725586	200.998093	140.270020	110.909744	65.217987	46.453442	242.869095	338.390991	209.043564	0.755660	0.000000	3.808889	3.268268	0.319666	0.530865	3.141392	3.570978	2.303192	2.146965	2.044970	1.814367	1.667018	2.385372	2.529419	2.320237	0.000000	0.000000	30726.000000		1
9696.470703	1054.620117	2.729109	3.897846	934.329651	1888.080688	135.971298	100.668648	79.745483	32.271324	25.644371	92.428902	105.146240	79.930511	0.875831	0.000000	3.986614	3.023096	0.436021	0.590825	2.970500	3.276021	2.133447	2.002894	1.901706	1.508817	1.408992	1.965808	2.021794	1.902713	0.000000	0.000000	30785.000000		1
1926.877197	573.609314	1.976677	4.144545	142.826447	651.519958	10.746830	19.285702	25.258904	41.016808	9.596595	18.332827	26.655838	41.510208	0.956016	0.000000	3.284854	2.758616	0.295936	0.617477	2.154809	2.813928	1.031280	1.285235	1.402414	1.612962	0.982117	1.263229	1.425792	1.618155	0.000000	0.000000	30905.000000		1
2202.807129	143.677551	4.813716	5.279361	157.930603	605.852905	16.827963	20.142981	31.774843	28.737362	11.160050	31.744007	47.989143	83.748177	1.517695	0.000000	3.342977	2.157389	0.682481	0.722581	2.198466	2.782367	1.226032	1.304124	1.502083	1.458447	1.047666	1.501662	1.681143	1.922975	0.181184	0.000000	30931.000000		0
6884.909180	1604.136230	2.639680	3.913265	1312.010620	3583.899658	185.252518	134.568192	110.780228	41.966602	51.387421	254.547211	302.585693	169.753647	1.356441	0.000000	3.837898	3.205241	0.421551	0.592539	3.117937	3.554356	2.267764	2.128942	2.044462	1.622904	1.710857	2.405768	2.480848	2.229819	0.132401	0.000000	30953.000000		1
4035.214111	442.624451	2.115445	2.318972	430.801392	625.012146	52.522240	48.063152	47.551250	15.073315	8.282923	40.785530	77.087303	68.936981	0.629888	0.000000	3.605867	2.646035	0.325402	0.365295	2.634277	2.795888	1.720343	1.681812	1.677162	1.178209	0.918184	1.610506	1.886983	1.838452	0.000000	0.000000	31077.000000		1
9578.961914	2384.975830	2.479326	5.902276	1165.499023	3659.068848	175.406143	116.226112	135.265121	54.582176	61.082699	261.069336	374.532410	307.174286	0.226020	0.000000	3.981318	3.377484	0.394334	0.771020	3.066512	3.563370	2.244045	2.065304	2.131186	1.737051	1.785918	2.416756	2.573489	2.487385	0.000000	0.000000	31107.000000		1
19395.667969	3475.762207	3.389029	4.551599	1824.494019	5208.906738	256.434448	193.449097	180.947617	81.401451	85.089600	397.626526	532.382812	410.050903	0.608030	0.000000	4.287705	3.541050	0.530075	0.658164	3.261142	3.716747	2.408976	2.286567	2.257553	1.910632	1.929876	2.599475	2.726224	2.612838	0.000000	0.000000	31180.000000		1
9796.732422	3915.493896	2.562587	2.713690	1386.624756	3775.433594	187.858276	144.815460	145.055984	51.140724	57.437717	215.886383	285.856415	180.161270	0.462236	0.000000	3.991081	3.592787	0.408679	0.433560	3.141959	3.576967	2.273830	2.160815	2.161536	1.708767	1.759197	2.334225	2.456148	2.255661	0.000000	0.000000	31224.000000		1
19403.871094	3739.927490	2.214124	2.948054	1816.334473	5285.506836	277.601257	192.449966	178.893860	111.575836	48.448620	259.586029	386.784088	242.295517	0.409912	0.000000	4.287889	3.572863	0.345202	0.469535	3.259196	3.723087	2.443421	2.284318	2.252595	2.047570	1.685281	2.414281	2.587469	2.384345	0.000000	0.000000	31266.000000		1
14742.365234	6781.992676	2.790784	2.528666	2040.725830	5551.611816	307.047882	210.573105	170.456741	54.332394	47.804119	258.627014	319.540100	180.127350	1.501811	99998.000000	4.168567	3.831357	0.445726	0.402891	3.309785	3.744419	2.487206	2.323403	2.231614	1.735059	1.679465	2.412674	2.504525	2.255580	0.176615	4.999991	31322.000000		1
5900.962402	1459.675415	1.625130	2.972724	570.547180	1272.634277	77.081131	59.843033	31.272194	38.256863	7.447229	60.065063	101.177467	83.048172	0.524151	0.000000	3.770923	3.164256	0.210888	0.473155	2.756292	3.104704	1.886948	1.777014	1.495158	1.582709	0.871995	1.778622	2.005084	1.919330	0.000000	0.000000	31345.000000		1
8209.087891	2266.538818	1.551121	4.286397	926.802246	2399.626709	132.798126	99.746613	88.124001	64.265114	31.028580	129.668137	182.760864	97.646591	0.192702	0.000000	3.914295	3.355363	0.190646	0.632092	2.966987	3.380144	2.123192	1.998898	1.945094	1.807975	1.491762	2.112833	2.261883	1.989657	0.000000	0.000000	31394.000000		1
4057.688232	710.212769	3.786831	3.108409	393.784180	1094.653198	71.570496	46.012466	47.532749	36.576225	14.015593	62.760250	89.311241	57.900280	1.672836	0.000000	3.608279	2.851388	0.578276	0.492538	2.595258	3.039277	1.854734	1.662876	1.676993	1.563199	1.146611	1.797685	1.950906	1.762681	0.223453	0.000000	31463.000000		1
8862.766602	3805.339844	2.100026	2.661267	1317.175781	3581.429443	195.154404	137.590256	99.885384	47.875046	38.963039	213.727768	282.285431	120.768463	0.214370	0.000000	3.947569	3.580394	0.322225	0.425088	3.119644	3.554056	2.290378	2.138588	1.999502	1.680109	1.590653	2.329861	2.450688	2.081954	0.000000	0.000000	31483.000000		1
11640.540039	2718.802979	3.370527	3.139246	646.860474	2226.095459	79.067062	67.614059	85.431900	63.407837	31.040915	114.471466	180.451141	98.025887	1.024820	0.000000	4.065973	3.434378	0.527698	0.496825	2.810811	3.347544	1.897996	1.830037	1.931620	1.802143	1.491935	2.058697	2.256360	1.991341	0.010648	0.000000	31517.000000		1
13234.931641	1399.326660	2.827788	2.821621	1144.782471	4914.995605	177.173126	123.886124	161.788361	83.464470	66.059853	269.521851	354.444946	224.070618	0.771858	0.000000	4.121722	3.145919	0.451447	0.450499	3.058723	3.691523	2.248398	2.093023	2.208947	1.921502	1.819938	2.430594	2.549549	2.350385	0.000000	0.000000	31593.000000		1
7194.109863	2005.682129	1.668303	3.102241	707.021118	1441.043457	94.939064	76.069664	38.522064	23.889725	12.307201	49.401493	54.634598	74.241013	0.160958	99998.000000	3.856977	3.302262	0.222275	0.491676	2.849432	3.158677	1.977445	1.881212	1.585710	1.378211	1.090159	1.693740	1.737468	1.870644	0.000000	4.999991	31669.000000		1
3874.295166	1509.709106	2.063021	6.136640	638.127319	2736.923096	101.738708	67.207001	83.153015	41.741489	38.713257	139.554596	189.023941	139.989410	0.642804	0.000000	3.588193	3.178893	0.314504	0.787931	2.804907	3.437263	2.007486	1.827415	1.919878	1.620568	1.587860	2.144744	2.276517	2.146095	0.000000	0.000000	31691.000000		1
4993.455078	1727.516602	3.148497	4.591687	721.786072	1967.850830	109.528236	72.622047	63.728546	50.890942	35.842297	106.755951	178.992538	84.497528	0.669578	0.000000	3.698401	3.237422	0.498103	0.661972	2.858408	3.293992	2.039526	1.861068	1.804334	1.706640	1.554396	2.028392	2.252835	1.926844	0.000000	0.000000	31712.000000		1
5529.560059	1467.193604	0.841861	1.211909	690.035889	1134.192993	90.085258	73.556419	54.844296	55.239014	15.329266	54.255299	91.691887	96.354500	0.969073	99998.000000	3.742691	3.166487	0.000000	0.083470	2.838872	3.054687	1.954654	1.866621	1.739131	1.742246	1.185521	1.734442	1.962331	1.983872	0.000000	4.999991	31832.000000		1
6979.891602	1862.380859	3.968772	4.477589	831.175537	2486.705322	125.427986	86.529709	69.840515	29.764246	34.312759	106.694275	151.454742	127.577354	0.537317	0.000000	3.843849	3.270068	0.598656	0.651044	2.919693	3.395624	2.098394	1.937165	1.844107	1.473695	1.535456	2.028141	2.180283	2.105774	0.000000	0.000000	31852.000000		1
14823.686523	3126.892578	2.180203	4.175382	1288.068481	4131.346680	182.619003	131.530716	123.065849	57.332870	45.244614	188.817322	243.115799	177.589432	0.600979	0.000000	4.170956	3.495113	0.338497	0.620696	3.109939	3.616092	2.261546	2.119027	2.090137	1.758404	1.655567	2.276042	2.385813	2.249417	0.000000	0.000000	31872.000000		1
17418.810547	3836.633545	3.947186	4.940149	1658.388428	5043.944824	259.977692	173.315369	166.765503	92.610840	50.092251	289.914612	378.720123	203.767288	2.054400	0.000000	4.241018	3.583950	0.596288	0.693740	3.219686	3.702770	2.414936	2.238837	2.222106	1.966662	1.699771	2.462270	2.578318	2.309134	0.312685	0.000000	31957.000000		1
6994.742676	639.181946	3.123827	4.847637	541.704956	1665.200439	101.507431	62.236015	80.553421	21.031097	24.219685	108.467430	169.238663	59.907791	0.194365	99998.000000	3.844772	2.805624	0.494687	0.685530	2.733763	3.221467	2.006498	1.794042	1.906084	1.322862	1.384169	2.035299	2.228500	1.777483	0.000000	4.999991	32030.000000		1
5672.512695	1913.786743	1.985928	2.318972	935.927063	1855.300537	136.501694	102.102592	55.732410	37.609280	25.422342	89.369835	139.730377	91.494530	0.041634	0.000000	3.753775	3.281893	0.297963	0.365295	2.971242	3.268414	2.135138	2.009037	1.746108	1.575295	1.405216	1.951191	2.145291	1.961395	0.000000	0.000000	32071.000000		1
16072.113281	2169.021729	3.339689	4.526928	1695.161987	4650.148438	243.717117	175.455490	133.458038	63.673038	51.939411	273.206909	366.086060	225.165359	0.451751	0.000000	4.206073	3.336264	0.523706	0.655804	3.229211	3.667467	2.386886	2.244167	2.125345	1.803956	1.715497	2.436492	2.563583	2.352502	0.000000	0.000000	32089.000000		1
4299.835938	805.571228	2.537917	2.978892	559.701660	1515.454102	83.196190	61.329395	59.402058	40.205788	24.873436	90.341209	130.167694	108.452011	0.098493	0.000000	3.633452	2.906104	0.404477	0.474055	2.747957	3.180543	1.920103	1.787669	1.773801	1.604289	1.395736	1.955886	2.114503	2.035238	0.000000	0.000000	32162.000000		1
2705.607666	599.420227	4.005776	3.947186	266.052643	759.790039	48.349941	32.320667	28.179205	10.515549	15.912092	36.474461	53.370266	5.532228	1.197822	0.000000	3.432265	2.777731	0.602687	0.596288	2.424968	2.880694	1.684396	1.509480	1.449929	1.021832	1.201727	1.561989	1.727299	0.742900	0.078392	0.000000	32243.000000		1
19629.966797	5486.094727	3.216340	5.526060	1666.733032	4348.537109	234.228455	171.039566	150.569717	88.071579	74.879341	330.718658	444.209473	297.389587	0.128173	0.000000	4.292920	3.739263	0.507362	0.742416	3.221866	3.638343	2.369640	2.233097	2.177738	1.944836	1.874362	2.519459	2.647588	2.473326	0.000000	0.000000	32275.000000		1
9045.669922	1065.296021	3.018980	4.101373	1038.677246	2660.939697	161.103760	107.394287	93.465034	45.041088	33.945797	147.967041	250.526016	168.168610	0.381760	0.000000	3.956441	3.027470	0.479860	0.612929	3.016481	3.425035	2.207106	2.030981	1.970649	1.653609	1.530786	2.170165	2.398853	2.225745	0.000000	0.000000	32334.000000		1
19190.896484	3411.200928	2.056854	1.862578	1864.354492	5188.726562	265.543823	184.108459	161.757523	74.117661	47.847290	279.263367	390.981079	221.313766	0.957199	0.000000	4.283095	3.532907	0.313203	0.270115	3.270529	3.715061	2.424136	2.265074	2.208864	1.869922	1.679857	2.446014	2.592156	2.345008	0.000000	0.000000	32358.000000		1
7849.339355	1967.218750	2.565671	2.938803	933.953430	3219.962891	153.542435	101.417999	108.418083	39.058636	48.649063	220.965302	306.255341	203.770370	0.570735	99998.000000	3.894833	3.293853	0.409201	0.468170	2.970325	3.507851	2.186229	2.006115	2.035102	1.591717	1.687074	2.344324	2.486084	2.309141	0.000000	4.999991	32427.000000		1
6852.943359	1480.755859	3.265679	3.432201	794.346436	1926.763184	114.594818	84.386513	66.497742	29.128996	15.064064	93.616142	98.238663	82.690453	1.018981	0.000000	3.835877	3.170483	0.513974	0.535573	2.900010	3.284828	2.059165	1.926273	1.822807	1.464326	1.177942	1.971351	1.992282	1.917455	0.008166	0.000000	32456.000000		1
6073.497559	2240.089600	2.211041	3.675817	799.968079	2173.329590	136.514038	87.121788	84.611626	51.970249	27.411354	116.947708	160.644287	98.784485	0.130764	0.000000	3.783439	3.350266	0.344597	0.565354	2.903073	3.337126	2.135177	1.940127	1.927430	1.715755	1.437930	2.067992	2.205865	1.994689	0.000000	0.000000	32511.000000		1
7102.898926	1980.284546	1.554204	2.596508	1360.375977	2944.276611	192.548645	140.155930	81.873260	78.724770	30.689367	135.687592	160.662796	82.132301	0.156849	0.000000	3.851436	3.296728	0.191508	0.414390	3.133659	3.468979	2.284540	2.146611	1.913142	1.896111	1.486988	2.132540	2.205915	1.914514	0.000000	0.000000	32550.000000		1
5362.307129	1558.015869	1.495613	2.615010	511.277710	1524.363037	70.272240	56.753128	35.851547	26.837778	22.680899	75.906227	96.169479	111.045433	0.010283	99998.000000	3.729352	3.192572	0.174819	0.417473	2.708657	3.183088	1.846784	1.753990	1.554508	1.428747	1.355660	1.880277	1.983037	2.045501	0.000000	4.999991	32598.000000		1
12645.641602	2584.984131	2.735276	3.022064	973.067566	3261.090820	152.719070	103.323753	85.842033	60.644806	46.095726	160.678207	213.246704	139.773544	0.273506	0.000000	4.101941	3.412458	0.437001	0.480304	2.988143	3.513363	2.183893	2.014200	1.933700	1.782794	1.663661	2.205957	2.328882	2.145425	0.000000	0.000000	32720.000000		1
6238.742676	1550.223267	1.877997	2.547168	536.218994	1394.210693	83.236275	60.410442	49.537178	53.999348	12.153014	72.936592	79.711563	61.579178	0.000476	0.000000	3.795097	3.190394	0.273695	0.406058	2.729342	3.144328	1.920313	1.781112	1.694931	1.732388	1.084684	1.862945	1.901521	1.789434	0.000000	0.000000	32789.000000		1
10519.953125	2458.553955	2.938803	4.381993	990.015808	2622.349854	154.489151	103.521111	91.099808	41.192581	33.723766	142.635254	187.145935	139.813629	0.483300	0.000000	4.022014	3.390680	0.468170	0.641672	2.995642	3.418691	2.188898	2.015029	1.959517	1.614819	1.527936	2.154227	2.272180	2.145550	0.000000	0.000000	32821.000000		1
6278.612305	718.794861	0.918954	1.856411	590.992371	1560.951538	84.750389	58.443016	43.079830	10.006732	11.113794	68.761208	102.034744	65.103889	0.584361	99998.000000	3.797864	2.856605	0.000000	0.268674	2.771582	3.193389	1.928142	1.766733	1.634274	1.000292	1.045862	1.837343	2.008748	1.813607	0.000000	4.999991	32860.000000		1
8504.380859	2651.688477	2.769197	2.195622	950.210938	3344.573730	175.295135	101.387161	115.251656	44.486015	25.709129	154.464478	194.876877	120.907227	0.980591	99998.000000	3.929643	3.423522	0.442354	0.341558	2.977820	3.524341	2.243770	2.005983	2.061647	1.648224	1.410087	2.188829	2.289760	2.082452	0.000000	4.999991	32887.000000		1
7990.090332	2604.837158	2.211041	2.954222	664.995911	3188.077148	115.846817	72.224243	124.268501	68.471336	35.046692	169.614883	222.738449	123.577744	0.482505	99998.000000	3.902552	3.415781	0.344597	0.470443	2.822819	3.503529	2.063884	1.858683	2.094361	1.835509	1.544647	2.229464	2.347795	2.091940	0.000000	4.999991	33000.000000		1
7079.030762	3484.014160	2.519415	4.107540	1184.871094	3270.005859	186.630951	123.355721	109.152016	31.355455	29.243095	139.230804	205.404755	183.146332	0.443848	0.000000	3.849974	3.542080	0.401300	0.613582	3.073671	3.514549	2.270984	2.091159	2.038032	1.496313	1.466023	2.143735	2.312610	2.262798	0.000000	0.000000	33022.000000		1
19865.117188	3769.198486	3.512378	6.383339	2639.162354	6887.129395	409.316986	273.613983	230.099335	96.813980	96.132469	408.499786	558.788879	350.022858	0.527575	0.000000	4.298091	3.576249	0.545601	0.805048	3.421466	3.838038	2.612060	2.437138	2.361915	1.985938	1.982870	2.611192	2.747248	2.544096	0.000000	0.000000	33142.000000		1
5408.800781	1306.296387	2.309720	4.668780	545.510315	1623.791992	70.185890	58.239491	53.792740	33.541828	16.750870	71.144936	120.296646	97.760689	1.090474	0.000000	3.733101	3.116042	0.363559	0.669203	2.736803	3.210530	1.846250	1.765218	1.730724	1.525587	1.224037	1.852144	2.080254	1.990164	0.037616	0.000000	33183.000000		1
6643.051758	3123.426514	1.335259	1.338343	1137.091675	2786.336914	159.691406	113.826965	82.329659	52.701096	25.832479	125.088776	164.424957	105.133904	1.052131	0.000000	3.822368	3.494631	0.125565	0.126567	3.055795	3.445034	2.203282	2.056245	1.915556	1.721820	1.412166	2.097218	2.215968	2.021743	0.022070	0.000000	33218.000000		1
6468.768066	801.843018	1.341426	2.029100	520.877380	1616.091919	86.804161	58.369007	48.075485	50.264942	22.498959	76.359535	144.645844	85.212952	0.402965	0.000000	3.810822	2.904089	0.127567	0.307303	2.716736	3.208466	1.938541	1.766182	1.681924	1.701265	1.352162	1.882863	2.160306	1.930506	0.000000	0.000000	33303.000000		1
22334.132812	7329.328613	2.988143	4.921647	2989.678467	10293.113281	418.821075	307.886658	360.211517	166.370789	136.140900	733.405579	966.739746	653.567566	0.132356	0.000000	4.348969	3.865064	0.475401	0.692110	3.475625	4.012547	2.622029	2.488391	2.556558	2.221077	2.133989	2.865344	2.985310	2.815290	0.000000	0.000000	33326.000000		1
7159.664062	2949.099609	2.633513	4.557766	1026.009277	2970.207764	155.546860	108.359497	99.777451	80.649017	47.150364	177.429077	267.094940	157.397110	0.269060	0.000000	3.854893	3.469689	0.420535	0.658752	3.011151	3.472787	2.191861	2.034867	1.999032	1.906599	1.673485	2.249025	2.426666	2.196997	0.000000	0.000000	33418.000000		1
6872.759277	1438.385254	1.433939	4.631775	835.976929	2854.814209	114.277191	85.678596	111.711517	84.275497	46.478111	165.525848	229.004608	133.797256	0.868118	0.000000	3.837131	3.157875	0.156531	0.665747	2.922194	3.455578	2.057960	1.932872	2.048098	1.925701	1.667248	2.218866	2.359844	2.126447	0.000000	0.000000	33550.000000		1
23028.833984	99998.000000	3.626477	9.707609	2350.814209	7132.447266	326.592590	233.651794	231.520935	100.079659	94.621437	500.108429	628.786682	377.107330	0.686418	0.000000	4.362272	4.999991	0.559485	0.987112	3.371218	3.853239	2.514006	2.368569	2.364590	2.000346	1.975990	2.699064	2.798503	2.576465	0.000000	0.000000	33582.000000		0
15625.963867	4561.031738	2.254213	3.934851	1953.604004	5401.229980	286.726044	207.526367	220.006256	114.394371	70.155060	309.829407	403.982117	253.452484	1.654111	99998.000000	4.193847	3.659063	0.352995	0.594928	3.290837	3.732493	2.457467	2.317073	2.342435	2.058405	1.846059	2.491123	2.606362	2.403897	0.218565	4.999991	33639.000000		1
9149.477539	1259.984863	2.661267	4.520761	875.806458	2090.901367	119.642899	95.978287	87.951309	70.876648	34.630386	129.082214	184.944153	152.762253	0.514003	99998.000000	3.961396	3.100365	0.425088	0.655212	2.942408	3.320333	2.077887	1.982173	1.944242	1.850503	1.539457	2.110866	2.267040	2.184016	0.000000	4.999991	33731.000000		1
4459.379395	959.668762	3.311935	3.558635	430.113708	911.935547	68.286308	49.518677	24.195015	35.734364	16.356150	58.066799	55.325356	25.792391	0.708940	0.000000	3.649274	2.982121	0.520082	0.551283	2.633583	2.959964	1.834334	1.694769	1.383726	1.553086	1.213681	1.763928	1.742924	1.411492	0.000000	0.000000	33782.000000		1
8777.270508	1671.275391	3.792999	4.520761	1036.712891	2801.490234	138.851501	109.799599	87.297562	32.077049	34.210999	147.057327	183.692154	121.172432	0.797382	0.000000	3.943359	3.223048	0.578983	0.655212	3.015659	3.447389	2.142550	2.040601	1.941002	1.506194	1.534166	2.167487	2.264091	2.083404	0.000000	0.000000	33844.000000		1
20652.796875	2300.897705	3.154665	4.715036	1944.445312	5592.560547	321.729553	200.880905	162.448273	73.932640	63.148804	284.185028	377.116577	184.925644	0.359192	99998.000000	4.314979	3.361897	0.498953	0.673485	3.288796	3.747611	2.507491	2.302939	2.210715	1.868836	1.800365	2.453601	2.576476	2.266997	0.000000	4.999991	33872.000000		1
18204.500000	2959.383789	3.031315	3.318103	1396.631470	4528.803223	201.050522	145.614151	170.561584	71.274452	52.355717	271.369019	309.197235	172.640030	0.577593	0.000000	4.260179	3.471201	0.481631	0.520890	3.145082	3.655983	2.303305	2.163203	2.231881	1.852934	1.718964	2.433560	2.490236	2.237142	0.000000	0.000000	33906.000000		1
9099.983398	1174.602295	1.131732	2.578006	581.642456	1990.109253	91.028885	58.729805	66.473076	49.956566	12.547733	80.935806	96.030708	60.691063	0.875995	0.000000	3.959041	3.069891	0.053744	0.411284	2.764656	3.298877	1.959179	1.768859	1.822646	1.698593	1.098565	1.908141	1.982410	1.783125	0.000000	0.000000	33938.000000		1
4284.376953	2100.288086	1.110146	2.744528	799.453125	2188.008301	136.384506	86.301514	71.419388	41.309765	23.192799	83.809853	102.919785	48.630562	1.623477	0.000000	3.631888	3.322279	0.045380	0.438468	2.902793	3.340049	2.134765	1.936018	1.853816	1.616053	1.365353	1.923295	2.012499	1.686909	0.210446	0.000000	33990.000000		1
5742.520020	2582.205566	1.440106	2.121612	1074.695312	3256.196777	164.471207	113.167046	72.282837	69.636986	38.250694	166.306030	233.315674	140.122009	0.571609	0.000000	3.759103	3.411991	0.158394	0.326666	3.031285	3.512711	2.216090	2.053720	1.859035	1.842840	1.582639	2.220908	2.367944	2.146506	0.000000	0.000000	34032.000000		1
14655.644531	3246.723633	2.402232	2.978892	1380.892090	3844.466309	165.374741	145.244095	146.548523	66.436066	56.401581	279.914062	388.733032	262.709869	1.653815	0.000000	4.166005	3.511445	0.380615	0.474055	3.140160	3.584836	2.218469	2.162098	2.165982	1.822404	1.751291	2.447025	2.589651	2.419476	0.218487	0.000000	34071.000000		1
12781.791992	577.864868	2.217208	3.416783	1257.644287	3877.934082	196.831955	134.302994	130.087524	53.502869	52.414307	221.597473	329.932281	208.140030	0.459648	0.000000	4.106592	2.761826	0.345806	0.533617	3.099558	3.588600	2.294096	2.128086	2.114236	1.728377	1.719450	2.345565	2.518425	2.318356	0.000000	0.000000	34124.000000		1
9028.650391	1496.066650	3.617226	4.138377	1331.894531	3662.174072	190.013809	141.676208	107.486801	78.357803	39.320751	228.989182	314.763367	172.232971	1.070372	0.000000	3.955623	3.174951	0.558376	0.616830	3.124470	3.563739	2.278785	2.151297	2.031355	1.894082	1.594622	2.359815	2.497984	2.236116	0.029535	0.000000	34175.000000		1
7973.638672	1669.079712	3.660398	3.839255	440.157440	1672.693848	80.500999	50.733669	50.974201	32.271324	23.828049	101.455002	117.697060	82.230980	0.273237	99998.000000	3.901657	3.222477	0.563528	0.584247	2.643608	3.223417	1.905801	1.705296	1.707350	1.508817	1.377088	2.006274	2.070765	1.915035	0.000000	4.999991	34257.000000		1
10906.258789	1637.422119	1.853327	3.176251	1152.794067	3284.234131	163.765030	122.390511	114.622566	65.591125	58.486191	208.146194	305.379578	178.863022	0.156290	0.000000	4.037676	3.214161	0.267952	0.501915	3.061752	3.516434	2.214221	2.087748	2.059270	1.816845	1.767053	2.318368	2.484840	2.252521	0.000000	0.000000	34374.000000		1
14579.361328	6961.083984	2.581089	3.533965	2144.922363	6628.798828	308.611328	212.651535	191.888733	72.461693	82.166222	390.247131	507.654327	355.841858	0.230241	0.000000	4.163739	3.842677	0.411803	0.548262	3.331412	3.821435	2.489412	2.327668	2.283050	1.860108	1.914693	2.591340	2.705568	2.551257	0.000000	0.000000	34455.000000		1
19720.632812	1946.341797	2.550252	3.318103	1576.712524	4361.371582	220.607590	152.546387	121.838516	76.893028	48.053902	218.041916	276.774811	162.910828	0.659608	99998.000000	4.294921	3.289219	0.406583	0.520890	3.197752	3.639623	2.343621	2.183402	2.085785	1.885887	1.681729	2.338540	2.442127	2.211950	0.000000	4.999991	34476.000000		1
7812.312988	1759.362427	1.859494	4.320318	917.668213	3302.197021	130.738190	101.624611	109.697838	95.145676	33.224201	186.075882	237.182678	177.530838	1.370218	0.000000	3.892780	3.245355	0.269395	0.635516	2.962686	3.518803	2.116402	2.006999	2.040198	1.978389	1.521455	2.269690	2.375083	2.249274	0.136790	0.000000	34523.000000		1
17852.541016	3054.967529	2.192538	2.932636	1642.609009	4683.934082	256.884674	172.350159	151.772369	64.943535	54.008602	260.289124	324.545013	232.214783	1.698540	99998.000000	4.251700	3.485007	0.340947	0.467258	3.215534	3.670611	2.409738	2.236412	2.181193	1.812536	1.732463	2.415456	2.511275	2.365890	0.230076	4.999991	34608.000000		1
8327.655273	1737.125488	1.150235	1.492530	739.798157	2514.906250	108.205307	78.589081	72.773148	48.710739	26.100765	117.795738	179.923828	104.689850	0.307657	99998.000000	3.920523	3.239831	0.060786	0.173923	2.869113	3.400522	2.034249	1.895362	1.861971	1.687625	1.416653	2.071130	2.255089	2.019905	0.000000	4.999991	34640.000000		1
13840.825195	2127.465088	1.714559	3.148497	1071.041016	4492.772949	156.219116	114.163094	154.236282	52.142937	61.841297	282.513641	334.705933	195.724899	0.600779	0.000000	4.141162	3.327863	0.234152	0.498103	3.029806	3.652514	2.193734	2.057526	2.188187	1.717196	1.791279	2.451039	2.524663	2.291646	0.000000	0.000000	34716.000000		1
19862.761719	5306.516113	1.982844	4.425165	2176.348633	6988.393555	313.822845	224.856979	232.908615	117.909836	100.224594	488.205170	679.242798	467.945007	0.512528	0.000000	4.298039	3.724809	0.297289	0.645930	3.337729	3.844377	2.496685	2.351906	2.367186	2.071550	2.000974	2.688602	2.832025	2.670195	0.000000	0.000000	34796.000000		1
10073.705078	2299.136963	2.352893	3.176251	821.514160	2839.081055	121.224854	82.943321	89.940323	50.505474	32.792477	163.869873	216.586395	130.621002	0.987616	99998.000000	4.003189	3.361565	0.371602	0.501915	2.914615	3.453178	2.083592	1.918781	1.953954	1.703339	1.515774	2.214499	2.335631	2.116013	0.000000	4.999991	34840.000000		1
17967.921875	3882.710693	2.016765	3.681984	1967.964966	5640.195312	278.908752	197.158844	185.860016	111.036179	73.053772	326.703613	459.988983	310.254944	0.363277	99998.000000	4.254498	3.589135	0.304655	0.566082	3.294017	3.751294	2.445462	2.294816	2.269186	2.045465	1.863643	2.514154	2.662747	2.491719	0.000000	4.999991	34866.000000		1
6662.843262	2096.008057	2.087691	2.164785	1010.164978	2559.490723	166.392380	110.971420	95.151840	38.392548	30.797298	153.863144	206.499481	188.206741	0.524230	99998.000000	3.823660	3.321393	0.319666	0.335415	3.004392	3.408154	2.221133	2.045211	1.978417	1.584247	1.488513	2.187135	2.314919	2.274635	0.000000	4.999991	34933.000000		1
6362.110840	106.866966	2.766114	4.052033	532.028198	1205.766479	70.241402	60.114403	48.945103	41.149410	31.666914	97.961128	134.395508	32.117138	1.575248	0.000000	3.803601	2.028843	0.441870	0.607673	2.725935	3.081263	1.846593	1.778979	1.689709	1.614364	1.500606	1.991054	2.128385	1.506737	0.197349	0.000000	34966.000000		0
4823.103027	1900.125854	2.177119	2.784616	972.099304	3371.056885	147.976288	101.781883	127.555771	31.984539	37.470509	190.485626	256.027405	154.082092	0.956586	99998.000000	3.683326	3.278782	0.337882	0.444765	2.987711	3.527766	2.170192	2.007670	2.105700	1.504940	1.573690	2.279862	2.408287	2.187752	0.000000	4.999991	35049.000000		1
6651.355957	756.397949	1.214993	2.149366	629.329407	1071.081177	91.213905	65.029884	46.545952	16.340733	15.776407	73.516335	95.737755	66.214035	0.959784	0.000000	3.822910	2.878750	0.084574	0.332310	2.798878	3.029822	1.960061	1.813113	1.667882	1.213271	1.198008	1.866384	1.981083	1.820950	0.000000	0.000000	35063.000000		1
6153.566895	1836.381836	2.658183	4.514594	646.983826	1958.846313	85.650841	63.562023	49.210304	36.921604	26.489315	111.483322	178.126007	107.930855	0.932385	0.000000	3.789127	3.263963	0.424585	0.654619	2.810894	3.292000	1.932732	1.803198	1.692056	1.567281	1.423071	2.047210	2.250727	2.033146	0.000000	0.000000	35082.000000		1
4443.698242	1589.426758	2.550252	3.447620	981.504700	2502.484863	134.713135	106.287224	90.171608	32.576614	43.351200	160.644287	208.318893	136.714478	0.314017	0.000000	3.647745	3.201241	0.406583	0.537519	2.991892	3.398371	2.129410	2.026481	1.955070	1.512906	1.637001	2.205865	2.318729	2.135814	0.000000	0.000000	35149.000000		1
15240.161133	5564.812988	2.075356	3.941018	2565.241943	9057.767578	342.005127	264.455261	349.609619	201.503830	123.127518	591.257568	852.012329	492.275726	0.771572	0.000000	4.182990	3.745450	0.317093	0.595608	3.409128	3.957021	2.534033	2.422352	2.543583	2.304283	2.090355	2.771777	2.930446	2.692209	0.000000	0.000000	35191.000000		1
4862.355957	637.658569	2.886379	3.040566	544.088684	1323.879883	86.520454	58.143894	36.135250	33.600418	22.159746	100.890678	108.282402	62.162006	0.684820	0.000000	3.686847	2.804588	0.460353	0.482955	2.735670	3.121849	1.937119	1.764504	1.557931	1.526345	1.345565	2.003851	2.034558	1.793525	0.000000	0.000000	35262.000000		1
4899.277832	1560.581543	1.927337	4.964819	959.024231	3133.226562	144.722946	97.828529	107.400452	34.587215	46.740227	197.849594	289.489044	168.199448	0.167909	0.000000	3.690132	3.193286	0.284958	0.695903	2.981830	3.495992	2.160537	1.990466	2.031006	1.538916	1.669691	2.296335	2.461632	2.225825	0.000000	0.000000	35290.000000		1
7666.911621	1121.010010	1.785485	2.463907	927.859985	3042.934814	134.170395	94.720116	114.560898	91.500694	33.958130	193.103714	293.303650	162.435944	1.414419	0.000000	3.884620	3.049609	0.251756	0.391624	2.967482	3.483293	2.127657	1.976442	2.059036	1.961424	1.530944	2.285791	2.467318	2.210682	0.150578	0.000000	35326.000000		1
7884.321289	1734.596924	2.522498	4.126042	732.011719	1947.766479	107.381950	79.464867	70.488098	37.855976	19.569407	80.519501	102.777931	82.329659	0.727602	0.000000	3.896764	3.239199	0.401831	0.615534	2.864518	3.289537	2.030931	1.900175	1.848116	1.578134	1.291578	1.905901	2.011900	1.915556	0.000000	0.000000	35387.000000		1
8005.712891	1506.017822	0.823358	1.187239	657.900269	1649.701538	94.643028	67.897758	71.357712	25.292826	15.452615	73.451576	97.369049	70.811890	1.791943	0.000000	3.903400	3.177830	0.000000	0.074538	2.818160	3.217405	1.976089	1.831855	1.853441	1.402997	1.189002	1.866001	1.988421	1.850106	0.253324	0.000000	35406.000000		1
5214.620605	1753.583496	1.366096	3.142330	667.774353	1620.202515	85.431900	71.360802	55.152668	65.150146	18.635033	87.433243	123.923126	84.044212	1.532838	0.000000	3.717223	3.243927	0.135481	0.497252	2.824630	3.209569	1.931620	1.853460	1.741567	1.813915	1.270330	1.941677	2.093152	1.924508	0.185496	0.000000	35517.000000		1
8312.960938	1650.108643	2.211041	3.274930	1189.465820	2884.692627	177.934814	119.427032	77.087303	72.248917	39.841904	180.093430	245.733887	174.928162	1.416933	0.000000	3.919756	3.217513	0.344597	0.515202	3.075352	3.460099	2.250261	2.077103	1.886983	1.858831	1.600340	2.255498	2.390465	2.242860	0.151349	0.000000	35546.000000		1
10346.377930	3657.597900	2.470075	4.002693	1326.535034	3553.108398	165.985321	129.933334	116.667091	60.669476	41.457783	207.473938	259.015564	177.083694	0.705957	0.000000	4.014788	3.563196	0.392710	0.602352	3.122719	3.550608	2.220070	2.113721	2.066948	1.782970	1.617606	2.316963	2.413326	2.248178	0.000000	0.000000	35580.000000		1
14652.544922	4229.532715	1.924253	3.691235	1626.999023	4257.264648	246.325974	165.877396	122.507690	80.812454	64.437805	273.413544	375.491455	205.275238	0.623736	99998.000000	4.165913	3.626292	0.284262	0.567172	3.211387	3.629131	2.391510	2.219787	2.088163	1.907478	1.809141	2.436820	2.574600	2.312337	0.000000	4.999991	35641.000000		1
7683.313965	842.810486	2.972724	3.241009	835.884399	2304.965088	124.721817	87.713867	81.447708	27.368181	27.164654	108.658615	141.583694	84.852158	0.136706	0.000000	3.885549	2.925730	0.473155	0.510680	2.922146	3.362664	2.095942	1.943068	1.910879	1.437246	1.434004	2.036064	2.151013	1.928663	0.000000	0.000000	35684.000000		1
17311.769531	4906.653809	3.833087	2.676685	2543.498535	6280.095703	397.842377	261.504120	214.615875	121.807678	71.844948	347.629883	461.006622	235.557556	0.371473	0.000000	4.238341	3.690785	0.583549	0.427597	3.405432	3.797966	2.599711	2.417479	2.331662	2.085675	1.856396	2.541117	2.663707	2.372097	0.000000	0.000000	35777.000000		1
10245.765625	2999.120850	2.377563	4.385077	1452.561157	3842.082520	217.798294	148.087296	117.200577	68.529922	33.033009	165.680038	223.188675	132.597687	0.278996	23504.419922	4.010544	3.476994	0.376132	0.641977	3.162134	3.584567	2.338054	2.170518	2.068930	1.835880	1.518948	2.219270	2.348672	2.122536	0.000000	4.371150	35818.000000		1
8215.764648	2153.202148	3.438369	4.711953	935.082092	2789.198486	153.283401	94.747871	99.956306	54.310806	34.346684	172.402588	228.902847	199.955795	1.217248	0.000000	3.914648	3.333085	0.536352	0.673201	2.970850	3.445479	2.185495	1.976569	1.999810	1.734886	1.535885	2.236544	2.359651	2.300934	0.085379	0.000000	35886.000000		1
6156.881836	843.803406	2.146282	2.300469	798.503296	1458.778076	104.702179	76.960869	63.928989	48.599724	19.788351	67.139160	114.964867	25.616617	0.406791	0.000000	3.789361	2.926241	0.331687	0.361816	2.902277	3.163989	2.019956	1.886270	1.805698	1.686634	1.296410	1.826976	2.060565	1.408522	0.000000	0.000000	35919.000000		1
8765.404297	1522.411011	1.936588	1.171821	1078.889160	2435.672607	159.635910	117.006302	84.537613	32.345337	27.075226	109.404884	147.751175	84.161400	0.991425	99998.000000	3.942772	3.182532	0.287037	0.068861	3.032977	3.386619	2.203130	2.068209	1.927050	1.509812	1.432572	2.039037	2.169531	1.925113	0.000000	4.999991	35962.000000		1
6076.266602	1266.661133	1.955090	2.269632	709.888977	1946.856812	121.092255	75.887726	65.708305	31.047081	22.477371	100.132080	160.860153	60.274757	1.356802	0.000000	3.783637	3.102660	0.291167	0.355955	2.851190	3.289334	2.083116	1.880172	1.817620	1.492021	1.351745	2.000573	2.206449	1.780136	0.132517	0.000000	35993.000000		1
6840.404785	1954.159058	2.026016	2.556419	1003.411560	2577.117432	159.321365	103.271324	90.088341	52.401974	31.121092	174.431686	230.429291	160.021378	2.336013	99998.000000	3.835082	3.290960	0.306643	0.407632	3.001479	3.411134	2.202274	2.013980	1.954669	1.719348	1.493055	2.241625	2.362538	2.204178	0.368475	4.999991	36022.000000		1
5227.800781	597.085815	2.278883	3.987274	692.031067	2197.996582	107.853760	73.559502	56.586605	26.116184	37.883732	123.349548	173.469559	128.934204	0.097685	0.000000	3.718319	2.776037	0.357722	0.600676	2.840126	3.342027	2.032835	1.866639	1.752714	1.416910	1.578453	2.091138	2.239223	2.110368	0.000000	0.000000	36161.000000		1
16954.605469	4959.583008	3.083739	3.718989	2063.308105	5065.432617	299.634552	211.414963	161.828445	105.784576	47.341557	270.906464	365.358276	225.775940	1.953830	99998.000000	4.229288	3.695445	0.489078	0.570425	3.314564	3.704617	2.476592	2.325136	2.209055	2.024422	1.675243	2.432819	2.562719	2.353678	0.290887	4.999991	36267.000000		1
13532.062500	1768.629028	2.130863	2.214124	1343.689819	3400.953613	192.644241	138.197754	109.044083	50.308113	48.834087	192.622650	240.303421	156.225296	0.857887	0.000000	4.131364	3.247637	0.328556	0.345202	3.128299	3.531601	2.284756	2.140501	2.037602	1.701638	1.688723	2.284707	2.380760	2.193751	0.000000	0.000000	36311.000000		1
8910.207031	2525.427734	2.929552	4.776711	1407.850098	3625.459229	196.875137	145.293442	126.245178	60.506039	47.440235	244.842682	326.839294	218.529144	0.475707	0.000000	3.949888	3.402335	0.466801	0.679129	3.148556	3.559363	2.294191	2.162246	2.101215	1.781799	1.676147	2.388887	2.514334	2.339509	0.000000	0.000000	36369.000000		1
7277.919434	1182.801880	0.703092	0.548905	739.551453	2102.801514	95.555809	76.772758	80.423904	34.929508	26.510902	145.786835	213.622925	107.270935	1.383058	99998.000000	3.862007	3.072912	0.000000	0.000000	2.868968	3.322798	1.980257	1.885207	1.905385	1.543193	1.423424	2.163718	2.329648	2.030482	0.140840	4.999991	36402.000000		1
17368.726562	4536.053223	2.981975	3.916348	1989.942749	5298.766602	317.507904	206.974380	195.965424	53.573792	92.283966	355.252869	476.338959	309.335999	1.339460	0.000000	4.239768	3.656678	0.474504	0.592881	3.298841	3.724175	2.501755	2.315917	2.292179	1.728952	1.965126	2.550538	2.677916	2.490430	0.126930	0.000000	36469.000000		1
7213.031250	2593.227051	2.978892	4.933982	1023.829041	2359.954346	160.123138	103.730804	90.538567	42.722118	38.808853	154.347290	191.475510	117.601463	0.829808	0.000000	3.858118	3.413841	0.474055	0.693198	3.010227	3.372904	2.204454	2.015908	1.956834	1.630653	1.588931	2.188499	2.282113	2.070413	0.000000	0.000000	36535.000000		1
4212.026367	1278.271362	1.359929	1.554204	452.924133	1144.261353	59.435982	40.773193	25.789307	18.853979	2.926468	28.592426	31.725504	42.308895	0.319686	0.000000	3.624491	3.106623	0.133516	0.191508	2.656025	3.058525	1.774049	1.610375	1.411440	1.275403	0.466344	1.456251	1.501409	1.626432	0.000000	0.000000	36555.000000		1
11863.655273	2237.298828	2.929552	4.320318	1476.037720	3947.642090	215.528671	145.873184	120.635857	79.181160	43.403622	234.598511	342.853149	176.639633	0.979864	99998.000000	4.074219	3.349724	0.466801	0.635516	3.169097	3.596338	2.333505	2.163975	2.081476	1.898622	1.637526	2.370325	2.535108	2.247088	0.000000	4.999991	36578.000000		1
12022.470703	3044.174316	0.200443	1.393850	1447.491577	3861.531738	237.469467	152.157837	150.560455	69.297775	45.620831	220.752518	311.695068	154.445969	1.424168	0.000000	4.079994	3.483469	0.000000	0.144216	3.160616	3.586760	2.375608	2.182294	2.177711	1.840719	1.659163	2.343906	2.493730	2.188776	0.153561	0.000000	36669.000000		1
16201.538086	4332.063965	3.148497	2.855542	1901.824951	5237.011719	287.274933	193.190063	158.960571	75.181549	74.234840	356.612793	454.629425	233.479111	1.107032	0.000000	4.209556	3.636695	0.498103	0.455689	3.279171	3.719084	2.458298	2.285985	2.201289	1.876111	1.870608	2.552197	2.657658	2.368248	0.044160	0.000000	36706.000000		1
4020.603271	1413.265137	1.643633	3.441453	603.524658	1210.441528	80.636688	67.820663	42.577183	14.271543	16.127954	76.038834	84.355675	104.110107	0.188726	99998.000000	3.604291	3.150224	0.215805	0.536742	2.780695	3.082944	1.906533	1.831362	1.629177	1.154471	1.207579	1.881035	1.926114	2.017493	0.000000	4.999991	36743.000000		1
7249.314941	888.872253	2.587257	4.687283	994.400879	3404.034424	135.712265	103.144897	148.136642	53.675556	44.313324	236.257553	311.543945	197.945190	0.100958	0.000000	3.860297	2.948839	0.412840	0.670921	2.997561	3.531994	2.132619	2.013448	2.170662	1.729777	1.646534	2.373386	2.493519	2.296545	0.000000	0.000000	36819.000000		1
5651.487793	1173.603149	2.408400	3.342773	441.471130	2117.819336	69.636986	47.890461	95.040825	30.963821	32.783226	139.872223	163.431992	63.037788	0.224190	0.000000	3.752163	3.069521	0.381729	0.524107	2.644902	3.325889	1.842840	1.680249	1.977910	1.490855	1.515652	2.145731	2.213337	1.799601	0.000000	0.000000	36869.000000		1
8511.995117	3085.712402	0.477980	1.714559	998.958679	2345.960449	155.182983	104.057678	88.811676	62.451878	36.748913	134.617538	151.226547	95.635986	1.282766	0.000000	3.930031	3.489356	0.000000	0.234152	2.999547	3.370321	2.190844	2.017274	1.948470	1.795545	1.565244	2.129102	2.179628	1.980621	0.108147	0.000000	36896.000000		1
8165.206543	2065.315430	2.133947	3.173167	1262.942139	3366.061279	180.879776	133.818848	90.550903	66.784531	34.917175	165.883560	206.083176	137.041351	0.747665	0.000000	3.911967	3.314986	0.329184	0.501493	3.101383	3.527122	2.257390	2.126517	1.956893	1.824676	1.543039	2.219803	2.314043	2.136852	0.000000	0.000000	36941.000000		1
7817.034180	2146.331543	2.007514	2.497828	849.002625	2845.279297	134.595947	88.657486	116.448143	56.962822	35.718945	183.229584	236.683121	172.115799	0.522359	0.000000	3.893042	3.331697	0.302659	0.397563	2.928909	3.454125	2.129032	1.947715	2.066133	1.755592	1.552899	2.262995	2.374167	2.235821	0.000000	0.000000	36972.000000		1
16035.099609	1960.955688	3.672733	5.405794	1369.417480	3714.187500	199.924957	140.948441	134.592865	73.275803	39.527363	211.004822	273.647888	102.491142	0.568375	99998.000000	4.205071	3.292468	0.564989	0.732859	3.136536	3.569864	2.300867	2.149060	2.129022	1.864961	1.596898	2.324292	2.437192	2.010686	0.000000	4.999991	37014.000000		1
8256.010742	3228.076172	1.187239	2.544085	791.608093	2384.420898	123.602417	85.018677	77.728722	39.404015	36.061241	148.041046	187.401886	68.360321	0.778437	99998.000000	3.916770	3.508944	0.074538	0.405532	2.898510	3.377383	2.092027	1.929514	1.890581	1.595541	1.557041	2.170382	2.272774	1.834804	0.000000	4.999991	37110.000000		1
26659.083984	8660.149414	2.796951	4.372742	2974.703857	9137.392578	440.438080	302.724457	282.458130	129.819229	115.125221	615.008545	826.031860	384.283203	1.667683	99998.000000	4.425845	3.937525	0.446685	0.640754	3.473444	3.960822	2.643885	2.481047	2.450954	2.113339	2.061171	2.788881	2.916997	2.584651	0.222114	4.999991	37148.000000		1
17127.472656	4437.962402	3.444536	4.838386	1915.282349	5215.749512	269.228882	192.770676	175.603500	76.492142	85.505905	402.548187	569.668335	363.668396	0.769933	0.000000	4.233693	3.647184	0.537131	0.684700	3.282233	3.717317	2.430122	2.285041	2.244533	1.883617	1.931996	2.604818	2.755622	2.560706	0.000000	0.000000	37188.000000		1
10164.693359	1519.025024	1.859494	2.827788	977.427979	2716.835449	138.114487	96.206482	75.058205	23.461084	19.899366	109.870529	139.206131	80.340645	0.321461	0.000000	4.007094	3.181565	0.269395	0.451447	2.990085	3.434063	2.140239	1.983204	1.875398	1.370348	1.298839	2.040881	2.143658	1.904935	0.000000	0.000000	37211.000000		1
8515.562500	2207.099609	2.359060	2.867877	1088.223633	2966.556641	162.087479	113.863968	94.646111	35.635685	34.821579	158.843384	213.126434	118.899712	0.146532	0.000000	3.930213	3.343822	0.372739	0.457561	3.036718	3.472253	2.209749	2.056386	1.976103	1.551885	1.541848	2.200969	2.328637	2.075181	0.000000	0.000000	37245.000000		1
6264.220703	2229.327148	2.858626	3.009729	1044.363647	2363.179932	167.061554	109.370964	94.192802	23.547430	24.460217	126.260597	140.615402	108.785049	0.227487	0.000000	3.796867	3.348174	0.456157	0.478527	3.018852	3.373497	2.222877	2.038902	1.974018	1.371943	1.388460	2.101268	2.148033	2.036569	0.000000	0.000000	37274.000000		1
19306.812500	4090.098389	2.396065	3.293433	2383.837891	6243.044434	360.257782	243.627701	215.244965	122.193146	74.789917	408.481293	579.727478	355.413239	1.285974	0.000000	4.285711	3.611734	0.379499	0.517649	3.377277	3.795396	2.556613	2.386727	2.332933	2.087047	1.873843	2.611172	2.763224	2.550734	0.109232	0.000000	37300.000000		1
8847.418945	2209.727051	1.393850	2.692104	1167.728638	3272.167480	169.025894	122.362755	124.724899	66.997307	41.759991	195.700226	282.205261	168.609589	1.133811	0.000000	3.946817	3.344339	0.144216	0.430092	3.067342	3.514836	2.227953	2.087649	2.095953	1.826057	1.620760	2.291591	2.450565	2.226882	0.054540	0.000000	37426.000000		1
7994.407715	2828.741211	1.989012	2.312804	1285.228271	3188.958984	187.546829	135.086258	85.536743	48.223507	40.683765	165.109543	230.848679	140.257690	0.449090	0.000000	3.902786	3.451593	0.298637	0.364139	3.108980	3.503649	2.273110	2.130611	1.932153	1.683259	1.609421	2.217772	2.363328	2.146927	0.000000	0.000000	37516.000000		1
6573.575195	4499.739258	1.430855	3.287266	2571.588379	9747.242188	376.271637	265.315643	357.636597	166.799423	139.687195	763.780396	952.431213	580.822205	1.579158	0.000000	3.817802	3.653187	0.155596	0.516835	3.410202	3.988882	2.575501	2.423763	2.553442	2.222194	2.145157	2.882968	2.978834	2.764043	0.198426	0.000000	37589.000000		1
17456.001953	2122.188965	2.784616	2.547168	1720.645996	4627.304199	262.925720	178.603973	165.569016	40.890377	42.611103	234.472076	310.002075	180.170517	1.396553	0.000000	4.241945	3.326784	0.444765	0.406058	3.235692	3.665328	2.419833	2.251891	2.218979	1.611621	1.629523	2.370091	2.491365	2.255684	0.145057	0.000000	37638.000000		1
9361.478516	3016.809326	0.971378	1.757731	867.690063	2215.364014	125.539001	86.569801	76.069664	19.449141	20.179987	126.007736	166.898102	99.160706	1.066131	0.000000	3.971344	3.479548	0.000000	0.244952	2.938365	3.345445	2.098779	1.937366	1.881212	1.288900	1.304921	2.100397	2.222451	1.996340	0.027811	0.000000	37665.000000		1
5064.464355	1929.408936	1.915002	2.988143	760.283447	1901.932861	121.490059	79.609802	63.330742	32.699966	28.740446	111.498741	153.363586	75.440582	0.881964	99998.000000	3.704534	3.285424	0.282169	0.475401	2.880975	3.279195	2.084541	1.900967	1.801615	1.514547	1.458493	2.047270	2.185722	1.877605	0.000000	4.999991	37699.000000		1
16024.364258	5205.449707	1.736145	3.518546	1967.931030	4961.593750	286.769196	202.432037	167.625870	57.749176	55.137249	264.618713	409.995392	227.990051	0.894326	0.000000	4.204781	3.716458	0.239586	0.546363	3.294010	3.695621	2.457532	2.306279	2.224341	1.761546	1.741445	2.422621	2.612779	2.357916	0.000000	0.000000	37761.000000		1
13549.528320	2817.692383	3.549383	3.842339	1440.728882	3443.204102	222.352982	143.646713	113.111534	81.241096	39.770977	241.950150	303.655762	186.011124	0.579743	99998.000000	4.131924	3.449893	0.550153	0.584596	3.158582	3.536963	2.347043	2.157296	2.053507	1.909776	1.599566	2.383726	2.482382	2.269539	0.000000	4.999991	37792.000000		1
15662.374023	4049.877197	2.525582	3.700486	1456.258667	4403.255371	212.515854	145.123825	123.220032	72.122482	51.264072	249.998703	355.684601	168.304291	1.590492	99998.000000	4.194858	3.607442	0.402361	0.568259	3.163239	3.643774	2.327391	2.161739	2.090681	1.858071	1.709813	2.397938	2.551065	2.226095	0.201531	4.999991	37817.000000		1
8849.035156	1504.651733	1.544953	3.780664	894.931824	2608.213867	134.259811	86.881256	65.720642	34.522457	26.199444	117.243744	144.380646	110.092560	0.010933	99998.000000	3.946896	3.177436	0.188915	0.577568	2.951790	3.416343	2.127946	1.938926	1.817702	1.538102	1.418292	2.069090	2.159509	2.041758	0.000000	4.999991	37842.000000		1
13613.146484	3630.229736	1.794736	3.133079	1842.065186	4867.083496	279.904785	187.284698	129.039047	57.209522	44.988667	234.092773	298.502838	203.918396	0.248212	0.000000	4.133958	3.559934	0.254001	0.495971	3.265305	3.687269	2.447010	2.272502	2.110721	1.757468	1.653103	2.369388	2.474948	2.309456	0.000000	0.000000	37867.000000		1
5211.811523	1946.724243	1.754647	2.793867	950.124573	2606.940430	149.983795	102.898193	93.887512	40.767025	34.414524	140.942276	170.897720	115.519936	1.021454	0.000000	3.716989	3.289304	0.244190	0.446206	2.977781	3.416131	2.176044	2.012408	1.972608	1.610309	1.536742	2.149041	2.232736	2.062657	0.009219	0.000000	37925.000000		1
2671.516846	993.762573	3.222507	4.668780	394.400940	1286.242798	56.620525	45.071926	35.126869	26.961128	29.640898	90.063675	120.080788	116.448143	0.596874	0.000000	3.426758	2.997283	0.508194	0.669203	2.595938	3.109323	1.752974	1.653906	1.545639	1.430738	1.471891	1.954550	2.079473	2.066133	0.000000	0.000000	37966.000000		1
11440.053711	2222.145264	1.739229	2.180203	992.075745	3574.416992	135.777023	103.678383	134.447922	60.965515	38.608410	222.161789	253.532669	161.399796	0.841106	0.000000	4.058428	3.346772	0.240357	0.338497	2.996545	3.553205	2.132826	2.015688	2.128554	1.785084	1.586682	2.346669	2.404034	2.207903	0.000000	0.000000	37992.000000		1
4159.072266	2463.737549	2.833956	2.460824	1160.164185	2557.696045	193.479935	120.598854	88.848679	22.421864	27.762899	118.831871	173.361618	133.565979	0.039337	0.000000	3.618996	3.391594	0.452393	0.391080	3.064519	3.407849	2.286636	2.081343	1.948651	1.350672	1.443465	2.074933	2.238953	2.125696	0.000000	0.000000	38027.000000		1
8889.335938	1781.907593	2.383730	2.392981	926.389038	2543.547852	159.984360	94.297646	120.996658	65.893326	25.662874	130.584000	189.828796	112.837082	0.001722	0.000000	3.948869	3.250885	0.377257	0.378939	2.966793	3.405440	2.204077	1.974501	2.082773	1.818841	1.409305	2.115890	2.278362	2.052452	0.000000	0.000000	38053.000000		1
5169.126465	981.060669	2.106194	3.780664	743.187195	1656.775635	107.295609	78.450317	57.869442	28.780533	16.837214	81.771500	118.918221	110.200485	0.165138	0.000000	3.713417	2.991696	0.323498	0.577568	2.871098	3.219264	2.030582	1.894595	1.762449	1.459099	1.226270	1.912602	2.075248	2.042183	0.000000	0.000000	38094.000000		1
5162.906250	2462.165039	1.982844	3.527797	546.413818	1419.361694	84.882996	56.407749	66.066017	37.812805	21.502911	71.851112	123.775108	64.493309	0.669859	0.000000	3.712894	3.391317	0.297289	0.547504	2.737522	3.152093	1.928821	1.751339	1.819978	1.577639	1.332497	1.856434	2.092633	1.809515	0.000000	0.000000	38132.000000		1
8396.903320	1077.819092	1.699140	2.013681	786.859131	2244.493164	127.013031	80.251221	77.028709	38.090340	18.702875	109.768768	158.951309	81.968857	1.958524	0.000000	3.924119	3.032546	0.230229	0.303991	2.895897	3.351118	2.103848	1.904452	1.886653	1.580815	1.271908	2.040479	2.201264	1.913649	0.291929	0.000000	38155.000000		1
4793.351074	2683.950439	3.173167	3.984190	831.647339	2547.057129	155.358765	91.605545	113.728287	59.929379	36.863014	148.256912	198.648285	141.765640	0.410267	0.000000	3.680639	3.428775	0.501493	0.600340	2.919939	3.406039	2.191336	1.961922	2.055868	1.777640	1.566591	2.171015	2.298085	2.151571	0.000000	0.000000	38207.000000		1
4577.211914	288.089050	0.996048	2.328223	484.911743	996.217224	78.444145	53.953094	25.419258	35.829960	20.257080	67.367355	91.216995	80.716866	0.858837	99998.000000	3.660601	2.459527	0.000000	0.367025	2.685663	2.998354	1.894561	1.732016	1.405163	1.554246	1.306577	1.828449	1.960076	1.906964	0.000000	4.999991	38243.000000		1
18578.572266	5294.335449	3.321187	3.564802	3187.633057	9390.844727	442.291412	318.133911	314.186737	122.618706	102.340034	562.504761	817.283264	482.450928	0.396482	99998.000000	4.269012	3.723811	0.521293	0.552035	3.503468	3.972705	2.645709	2.502610	2.497188	2.088557	2.010046	2.750126	2.912373	2.683453	0.000000	4.999991	38309.000000		1
7250.955078	1818.924805	2.414567	5.044997	1448.438232	3637.380859	186.159134	141.370926	105.374435	47.566669	39.687717	189.418655	269.968994	161.643417	0.562130	0.000000	3.860395	3.259815	0.382839	0.702861	3.160900	3.560789	2.269884	2.150360	2.022735	1.677303	1.598656	2.277423	2.431314	2.208558	0.000000	0.000000	38338.000000		1
10389.202148	3587.874512	2.297385	1.856411	1837.106567	5748.230957	253.082443	189.501907	166.096344	70.697792	65.088470	332.932770	436.574158	279.473083	0.640306	99998.000000	4.016582	3.554837	0.361234	0.268674	3.264134	3.759534	2.403262	2.277614	2.220360	1.849406	1.813504	2.522357	2.640058	2.446340	0.000000	4.999991	38375.000000		1
4266.408203	851.478882	2.426902	2.719858	478.417389	1114.793091	82.511597	53.950008	44.347248	25.530273	14.851286	68.745789	100.631645	61.159790	0.270818	99998.000000	3.630062	2.930174	0.385052	0.434546	2.679807	3.047194	1.916515	1.731992	1.646867	1.407055	1.171764	1.837246	2.002735	1.786466	0.000000	4.999991	38430.000000		1
10189.271484	5159.042480	2.605759	3.244093	1781.534424	4964.350586	276.614441	184.037521	173.725510	108.072708	61.190628	317.921143	432.793488	319.601776	1.540727	99998.000000	4.008143	3.712569	0.415934	0.511093	3.250794	3.695863	2.441875	2.264906	2.239864	2.033716	1.786685	2.502319	2.636281	2.504609	0.187726	4.999991	38509.000000		1
12043.143555	2197.638672	1.970509	3.836171	1267.589355	3744.920166	182.412399	126.649147	124.043388	89.403755	53.037224	213.570496	272.898560	201.883118	1.695855	99998.000000	4.080740	3.341956	0.294578	0.583898	3.102978	3.573442	2.261054	2.102602	2.093574	1.951356	1.724581	2.329541	2.436001	2.305100	0.229389	4.999991	38542.000000		1
3016.574951	986.802551	1.406185	3.148497	612.526123	1541.209473	95.154930	69.134338	58.893242	19.242529	15.246004	91.331093	113.253387	56.799385	2.414487	99998.000000	3.479514	2.994230	0.148042	0.498103	2.787125	3.187862	1.978431	1.839694	1.770065	1.284262	1.183156	1.960619	2.054051	1.754344	0.382825	4.999991	38594.000000		1
8167.112305	1238.614502	1.865662	2.701355	937.206787	2701.404541	138.040482	97.729851	92.105110	44.498352	52.340298	176.667389	219.161316	134.833389	0.000882	0.000000	3.912069	3.092936	0.270833	0.431582	2.971835	3.431590	2.140007	1.990027	1.964284	1.648344	1.718836	2.247156	2.340764	2.129797	0.000000	0.000000	38640.000000		1
10858.905273	2492.533691	2.013681	2.904882	1612.412964	3995.307373	249.459045	168.174774	138.142242	53.586128	38.377129	214.467865	277.431641	155.944672	0.382558	0.000000	4.035786	3.396641	0.303991	0.463128	3.207476	3.601550	2.396999	2.225761	2.140326	1.729052	1.584072	2.331362	2.443156	2.192971	0.000000	0.000000	38736.000000		1
15857.911133	3305.206787	2.059937	4.545431	1402.160645	4028.306396	212.324661	145.259506	121.215599	40.002258	48.306767	224.869308	279.843109	120.990486	0.327616	0.000000	4.200246	3.519199	0.313854	0.657575	3.146798	3.605123	2.327000	2.162145	2.083559	1.602085	1.684008	2.351930	2.446915	2.082751	0.000000	0.000000	38779.000000		1
7158.742188	2109.052246	3.308852	4.428249	1313.284180	3530.930176	218.156021	135.986710	104.461647	69.615402	35.524670	183.229584	238.940414	148.241486	1.059554	0.000000	3.854837	3.324087	0.519677	0.646232	3.118359	3.547889	2.338767	2.133497	2.018957	1.842705	1.550530	2.262995	2.378290	2.170970	0.025123	0.000000	38820.000000		1
11728.951172	2875.792969	1.588125	4.425165	1781.333984	5367.068359	261.208099	177.746704	170.219299	93.116577	56.552685	335.584778	438.079010	304.716553	0.777981	0.000000	4.069259	3.458758	0.200885	0.645930	3.250745	3.729737	2.416987	2.249802	2.231009	1.969027	1.752453	2.525802	2.641552	2.483896	0.000000	0.000000	38850.000000		1
6701.876953	1419.725586	2.988143	2.914133	559.362427	1653.411255	89.092293	52.682594	50.317364	50.098419	14.237622	76.581566	102.062500	49.416912	0.210295	0.000000	3.826196	3.152205	0.475401	0.464509	2.747693	3.218381	1.949840	1.721667	1.701718	1.699824	1.153437	1.884124	2.008866	1.693876	0.000000	0.000000	38870.000000		1
11138.948242	4156.164551	3.142330	4.045865	1698.880981	5445.913574	261.534973	174.296005	177.133041	102.580566	55.303772	294.885590	395.261292	264.430603	0.951015	99998.000000	4.046844	3.618693	0.497252	0.607011	3.230163	3.736071	2.417530	2.241287	2.248300	2.011065	1.742755	2.469654	2.596884	2.422312	0.000000	4.999991	38933.000000		1
18291.357422	4234.997070	3.237926	3.641896	2209.677734	6230.064941	318.901764	230.281281	190.470215	91.534615	66.991142	342.378265	391.829102	278.797729	0.090436	99998.000000	4.262246	3.626853	0.510267	0.561327	3.344329	3.794492	2.503657	2.362259	2.279827	1.961585	1.826017	2.534506	2.593097	2.445289	0.000000	4.999991	38988.000000		1
9885.334961	2112.539795	1.884164	4.483756	1482.485840	3904.555908	219.577621	155.889160	115.803642	77.682465	37.979328	197.100250	255.228714	136.973511	0.096996	0.000000	3.994991	3.324805	0.275119	0.651642	3.170990	3.591572	2.341588	2.192816	2.063722	1.890323	1.579547	2.294687	2.406929	2.136636	0.000000	0.000000	39071.000000		1
7371.258301	2686.139893	3.364359	5.180681	932.152527	2751.046631	146.964828	97.427643	95.713081	50.554813	31.916697	112.929596	164.196747	156.268463	0.508844	0.000000	3.867542	3.429129	0.526902	0.714387	2.969487	3.439498	2.167213	1.988682	1.980971	1.703763	1.504018	2.052808	2.215364	2.193871	0.000000	0.000000	39157.000000		1
19322.695312	5152.156738	2.396065	3.601807	2345.719971	6504.443848	355.175781	243.895981	186.569275	106.974899	74.725159	384.536041	551.551331	363.011566	0.833266	0.000000	4.286067	3.711989	0.379499	0.556520	3.370276	3.813210	2.550443	2.387205	2.270840	2.029282	1.873467	2.584937	2.741586	2.559921	0.000000	0.000000	39225.000000		1
8365.670898	1821.330078	2.981975	4.335737	1271.641357	3207.378174	190.316025	127.728462	137.371307	60.370354	37.467426	207.714478	285.763916	153.545517	0.467976	0.000000	3.922501	3.260389	0.474504	0.637063	3.104365	3.506150	2.279475	2.106288	2.137896	1.780824	1.573654	2.317467	2.456007	2.186237	0.000000	0.000000	39287.000000		1
7513.233398	3857.621582	1.162570	2.883296	1066.104004	3539.176025	157.350861	109.605324	88.413872	44.011120	46.345509	224.570190	317.322876	251.744095	0.787490	0.000000	3.875827	3.586320	0.065419	0.459889	3.027800	3.548902	2.196869	2.039832	1.946520	1.643562	1.666008	2.351352	2.501501	2.400959	0.000000	0.000000	39358.000000		1
15023.081055	3304.463623	1.927337	3.028231	2054.136963	4751.230469	281.866058	207.615799	147.316360	59.417477	55.840340	258.845947	387.305267	209.762070	0.074087	0.000000	4.176759	3.519101	0.284958	0.481189	3.312629	3.676806	2.450043	2.317261	2.168251	1.773914	1.746948	2.413041	2.588053	2.321727	0.000000	0.000000	39420.000000		1
6809.715332	2220.304199	4.449835	4.187717	888.002686	2597.911133	128.807770	89.533272	100.714905	33.816280	33.634338	167.067719	221.116409	121.335869	1.008070	0.000000	3.833129	3.346412	0.648344	0.621977	2.948414	3.414624	2.109942	1.951984	2.003094	1.529126	1.526783	2.222893	2.344621	2.083989	0.003491	0.000000	39448.000000		1
22509.253906	6248.363770	2.485493	3.675817	3401.490234	9757.498047	510.534546	352.061188	322.713257	174.570450	118.760948	583.054810	804.976074	415.311768	0.041857	0.000000	4.352361	3.795766	0.395413	0.565354	3.531669	3.989338	2.708025	2.546618	2.508817	2.241971	2.074674	2.765709	2.905783	2.618374	0.000000	0.000000	39489.000000		1
6794.198242	2489.582520	1.600460	2.454656	1059.612671	2667.353760	153.564026	114.570145	77.111969	49.182549	34.470032	170.937805	227.863617	147.624741	0.536132	0.000000	3.832138	3.396127	0.204245	0.389991	3.025147	3.426081	2.186290	2.059072	1.887122	1.691811	1.537442	2.232838	2.357675	2.169159	0.000000	0.000000	39547.000000		1
14635.621094	1992.943237	2.544085	3.614142	1604.185547	4170.084473	223.238022	163.336395	137.917130	77.944580	48.343773	243.701706	312.583191	207.763809	0.531194	99998.000000	4.165411	3.299495	0.405532	0.558005	3.205255	3.620145	2.348768	2.213083	2.139618	1.891786	1.684341	2.386858	2.494966	2.317570	0.000000	4.999991	39607.000000		1
5212.474609	1700.780640	0.897368	2.035268	683.664856	1327.904175	86.831917	74.444534	49.518677	31.888943	17.167173	72.251999	101.593773	92.629341	0.510918	0.000000	3.717044	3.230648	0.000000	0.308622	2.834843	3.123167	1.938679	1.871833	1.694769	1.503640	1.234699	1.858850	2.006867	1.966749	0.000000	0.000000	39643.000000		1
10435.282227	2714.686035	2.692104	3.256428	1242.401367	3820.604248	189.908966	122.769806	111.683769	61.005604	33.970467	222.969727	307.192810	175.547989	0.619194	0.000000	4.018504	3.433720	0.430092	0.512742	3.094262	3.582132	2.278545	2.089092	2.047990	1.785370	1.531101	2.348246	2.487411	2.244396	0.000000	0.000000	39697.000000		1
5744.000000	2969.014404	1.637465	2.670518	1315.769653	3320.813477	185.027405	141.555939	106.413658	42.426079	43.412872	168.871704	229.612106	112.084656	0.710037	0.000000	3.759214	3.472612	0.214172	0.426595	3.119180	3.521245	2.267236	2.150928	2.026997	1.627633	1.637619	2.227557	2.360995	2.049546	0.000000	0.000000	39743.000000		1
13618.500000	3946.636719	3.154665	3.916348	2102.659668	5604.362305	280.398193	216.009735	174.320663	90.492317	80.716866	360.976288	456.559845	350.399078	1.124713	0.000000	4.134129	3.596227	0.498953	0.592881	3.322769	3.748526	2.447775	2.334473	2.241349	1.956612	1.906964	2.557479	2.659498	2.544563	0.051042	0.000000	39811.000000		1
10680.146484	1869.973022	1.970509	2.781532	1600.966187	4357.942871	249.492966	161.553986	152.000565	99.999481	46.194405	234.487488	310.674347	144.596512	0.312603	99998.000000	4.028577	3.271835	0.294578	0.444284	3.204382	3.639282	2.397058	2.208318	2.181845	1.999998	1.664589	2.370120	2.492305	2.160158	0.000000	4.999991	39846.000000		1
7211.584961	1385.640991	1.674470	2.528666	667.629456	3113.561523	120.352158	72.646721	98.864662	60.370354	32.172646	175.489410	251.747177	132.557587	0.053675	0.000000	3.858031	3.141651	0.223877	0.402891	2.824536	3.493258	2.080454	1.861216	1.995041	1.780824	1.507487	2.244251	2.400964	2.122405	0.000000	0.000000	39928.000000		1
8495.628906	940.401550	3.154665	4.101373	1084.890137	3220.798584	163.401154	112.556465	97.880951	46.256081	39.502693	181.866577	258.380310	166.130264	0.395465	0.000000	3.929196	2.973313	0.498953	0.612929	3.035386	3.507964	2.213255	2.051370	1.990698	1.665169	1.596627	2.259753	2.412259	2.220449	0.000000	0.000000	39946.000000		1
11133.657227	3237.296631	2.315888	4.039698	1350.606689	4282.406738	213.687683	138.373520	165.319229	113.065285	60.900757	274.647034	343.152283	158.932816	0.482711	99998.000000	4.046638	3.510182	0.364717	0.606349	3.130529	3.631688	2.329779	2.141053	2.218323	2.053329	1.784623	2.438775	2.535487	2.201214	0.000000	4.999991	40091.000000		1
5770.128418	2139.315918	1.002215	1.091644	730.056641	2101.019043	131.509125	80.824791	79.239754	14.515159	25.665958	142.585907	184.170135	105.383690	0.940723	0.000000	3.761185	3.330275	0.000961	0.038081	2.863357	3.322430	2.118956	1.907545	1.898943	1.161822	1.409357	2.154077	2.265219	2.022774	0.000000	0.000000	40174.000000		1
6821.710938	1415.978882	2.340558	3.607974	986.235168	2892.695068	133.929855	103.342255	94.017029	61.397240	40.412395	170.062027	226.531448	113.179382	0.115440	0.000000	3.833893	3.151057	0.369319	0.557263	2.993980	3.461303	2.126877	2.014278	1.973207	1.788149	1.606515	2.230607	2.355129	2.053767	0.000000	0.000000	40250.000000		1
9922.166992	3232.356445	2.260381	3.453787	1137.104004	4129.270996	148.944580	105.343597	99.265549	54.693192	62.365532	249.758163	329.408051	237.182678	1.090942	0.000000	3.996607	3.509519	0.354182	0.538296	3.055800	3.615873	2.173025	2.022608	1.996799	1.737933	1.794945	2.397520	2.517734	2.375083	0.037802	0.000000	40284.000000		1
11864.838867	2879.650635	2.528666	3.595639	1372.704712	3746.323242	223.083832	145.453796	122.270241	62.553642	59.414394	271.039062	385.606110	230.435455	1.174013	0.000000	4.074262	3.459340	0.402891	0.555776	3.137577	3.573605	2.348468	2.162725	2.087321	1.796253	1.773892	2.433032	2.586144	2.362549	0.069673	0.000000	40399.000000		1
13856.252930	2716.477783	1.853327	4.138377	1305.556274	3839.057373	197.587479	138.052811	125.662354	48.161831	61.502087	247.698227	329.019501	132.218384	0.705818	17786.943359	4.141646	3.434006	0.267952	0.616830	3.115796	3.584225	2.295759	2.140045	2.099205	1.682703	1.788890	2.393923	2.517222	2.121292	0.000000	4.250101	40471.000000		1
10385.717773	5963.765625	2.855542	5.063499	2773.184570	7639.663574	386.207428	277.536499	226.938507	107.394287	105.090736	549.593201	760.850891	455.973938	0.333834	0.000000	4.016437	3.775521	0.455689	0.704451	3.442979	3.883074	2.586821	2.443320	2.355908	2.030981	2.021564	2.740041	2.881299	2.658940	0.000000	0.000000	40487.000000		1
9847.089844	2453.866699	3.635728	2.611927	1202.821533	2980.254639	182.529587	129.406006	113.962646	53.293175	39.505775	185.338867	233.833740	159.330612	1.659830	0.000000	3.993308	3.389851	0.560591	0.416961	3.080201	3.474253	2.261333	2.111954	2.056762	1.726672	1.596661	2.267967	2.368907	2.202299	0.220064	0.000000	40581.000000		1
9922.750000	1967.693604	2.784616	2.806202	1466.339355	3707.865967	219.815063	152.059158	114.264854	63.700790	56.037701	264.233246	374.458405	203.400330	0.142487	0.000000	3.996632	3.293957	0.444765	0.448119	3.166234	3.569124	2.342057	2.182013	2.057913	1.804145	1.748480	2.421988	2.573404	2.308352	0.000000	0.000000	40628.000000		1
10828.619141	2829.570801	3.204005	4.039698	1020.239563	3195.644531	167.064636	109.540565	91.173820	55.223595	35.117619	188.589127	215.883301	140.933029	0.455813	99998.000000	4.034573	3.451720	0.505693	0.606349	3.008702	3.504559	2.222884	2.039575	1.959870	1.742125	1.545525	2.275517	2.334219	2.149013	0.000000	4.999991	40673.000000		1
21646.865234	4936.356445	2.812370	3.336605	2151.179199	6167.403320	327.974121	221.245926	185.776764	84.543785	75.212387	384.218445	513.923584	262.046875	0.781790	0.000000	4.335395	3.693407	0.449072	0.523305	3.332677	3.790102	2.515840	2.344875	2.268991	1.927082	1.876289	2.584578	2.710899	2.418379	0.000000	0.000000	40693.000000		1
3896.994629	1098.470947	3.518546	5.011075	698.306458	2210.877197	102.481888	74.768333	80.023018	53.379517	33.258121	148.596115	204.800339	164.381775	1.005052	0.000000	3.590730	3.040789	0.546363	0.699931	2.844046	3.344565	2.010647	1.873718	1.903215	1.727375	1.521898	2.172008	2.311331	2.215854	0.002189	0.000000	40745.000000		1
4833.655762	1087.394165	0.851112	1.011466	634.115356	1865.291870	92.613922	68.995567	58.029797	38.929119	23.427164	110.345421	152.595734	116.059593	0.758451	0.000000	3.684276	3.036387	0.000000	0.004951	2.802168	3.270747	1.966676	1.838821	1.763651	1.590275	1.369720	2.042754	2.183542	2.064681	0.000000	0.000000	40782.000000		1
23874.509766	2689.822021	3.395196	4.483756	1677.359619	5585.292480	233.130646	172.880554	195.089645	103.018463	47.298386	286.722931	415.891510	203.175217	0.243839	0.000000	4.377934	3.429724	0.530865	0.651642	3.224626	3.747046	2.367599	2.237746	2.290234	2.012915	1.674846	2.457462	2.618980	2.307871	0.000000	0.000000	40808.000000		1
9543.477539	1914.924683	2.726025	3.139246	909.197205	2396.715576	137.069107	90.760597	71.067841	29.418867	20.676468	100.054985	154.621750	59.790611	1.992684	99998.000000	3.979707	3.282152	0.435530	0.496825	2.958658	3.379616	2.136940	1.957897	1.851673	1.468626	1.315476	2.000239	2.189270	1.776633	0.299438	4.999991	40828.000000		1
5962.408691	2066.296143	2.297385	3.376694	1228.302490	3099.169678	178.082825	124.058807	95.201180	58.301167	40.285961	155.833649	222.525665	112.334435	0.879202	0.000000	3.775422	3.315192	0.361234	0.528492	3.089305	3.491245	2.250622	2.093628	1.978642	1.765677	1.605154	2.192661	2.347380	2.050513	0.000000	0.000000	40849.000000		1
14184.285156	2839.037842	1.766982	4.980238	1967.931030	4631.306641	294.481628	206.570404	140.522888	84.025711	54.548256	250.510605	343.756683	178.332611	0.191242	99998.000000	4.151807	3.453171	0.247232	0.697250	3.294010	3.665704	2.469058	2.315068	2.147747	1.924412	1.736781	2.398826	2.536251	2.251231	0.000000	4.999991	40912.000000		1
15762.083008	3661.813232	2.137031	3.163916	2717.174805	6491.970215	412.123169	278.825500	197.800247	79.751648	71.502647	322.710175	377.230682	217.872314	0.411785	0.000000	4.197614	3.563696	0.329811	0.500225	3.434118	3.812376	2.615027	2.445333	2.296227	1.901740	1.854322	2.508813	2.576607	2.338202	0.000000	0.000000	41011.000000		1
10046.623047	2744.046387	2.889463	4.819884	884.511841	2994.575439	117.222160	86.196663	125.887466	66.247963	35.216297	173.824188	248.012772	133.556732	0.276929	0.000000	4.002020	3.438391	0.460817	0.683037	2.946704	3.476335	2.069010	1.935490	2.099983	1.821172	1.546744	2.240110	2.394474	2.125666	0.000000	0.000000	41054.000000		1
6339.053711	1605.246338	2.124696	3.108409	965.200989	2798.841309	163.749619	103.009209	91.497612	31.669996	37.609280	207.242661	258.139771	149.271454	0.562186	99998.000000	3.802024	3.205542	0.327297	0.492538	2.984618	3.446978	2.214180	2.012876	1.961410	1.500648	1.575295	2.316479	2.411855	2.173977	0.000000	4.999991	41096.000000		1
5868.897461	1820.189087	2.525582	4.274062	817.110596	1929.125244	112.170998	83.970207	61.687111	66.275711	25.289742	109.710175	136.048386	119.414696	0.078278	0.000000	3.768557	3.260117	0.402361	0.630841	2.912281	3.285360	2.049881	1.924125	1.790194	1.821354	1.402944	2.040247	2.133693	2.077058	0.000000	0.000000	41121.000000		1
9900.818359	3312.586182	3.632644	5.828266	1232.813965	3606.972168	182.039261	121.931030	117.370178	98.876999	52.972466	252.891251	334.527069	204.720169	0.611160	0.000000	3.995671	3.520167	0.560223	0.765539	3.090898	3.557143	2.260165	2.086114	2.069558	1.995095	1.724050	2.402934	2.524431	2.311161	0.000000	0.000000	41154.000000		1
6241.037109	1801.921021	1.847160	1.147151	811.316223	2219.810791	122.168480	92.512161	76.945450	39.154232	23.923645	127.216560	167.582703	150.153412	0.037299	0.000000	3.795257	3.255736	0.266504	0.059621	2.909190	3.346316	2.086959	1.966199	1.886183	1.592779	1.378827	2.104544	2.224229	2.176535	0.000000	0.000000	41209.000000		1
6542.213379	2931.642578	3.432201	2.217208	1230.479614	3836.402344	181.339264	129.782227	122.899323	49.827049	51.186981	257.587769	354.839661	234.043442	0.477217	0.000000	3.815725	3.467111	0.535573	0.345806	3.090075	3.583924	2.258492	2.113215	2.089550	1.697465	1.709159	2.410925	2.550032	2.369297	0.000000	0.000000	41307.000000		1
12840.638672	3427.634277	1.372264	2.652015	1521.109619	4239.641113	225.646408	154.942459	103.638290	67.425949	44.393501	210.110535	291.357819	195.388763	0.784876	99998.000000	4.108587	3.534994	0.137438	0.423576	3.182161	3.627329	2.353428	2.190171	2.015520	1.828827	1.647319	2.322448	2.464427	2.290900	0.000000	4.999991	41327.000000		1
15092.174805	2181.427490	1.921169	3.262596	1465.324829	4586.382812	230.361450	147.547653	146.560852	55.618313	56.204224	245.548859	326.546356	183.664398	1.609426	99998.000000	4.178752	3.338741	0.283566	0.513563	3.165934	3.661470	2.362410	2.168932	2.166018	1.745218	1.749769	2.390138	2.513945	2.264025	0.206671	4.999991	41380.000000		1
5465.079102	2420.626953	2.170952	2.541001	902.005920	2607.689697	139.360321	96.175644	83.923950	50.709000	31.725504	129.649628	195.946930	161.424469	0.245049	99998.000000	3.737597	3.383928	0.336650	0.405005	2.955209	3.416256	2.144139	1.983065	1.923886	1.705085	1.501409	2.112771	2.292139	2.207969	0.000000	4.999991	41414.000000		1
14794.174805	2383.850342	2.167868	1.036136	1657.170410	3927.061035	263.203278	169.864670	130.750519	59.880039	40.310635	185.092163	262.756134	154.865356	0.396254	99998.000000	4.170091	3.377279	0.336033	0.015417	3.219367	3.594068	2.420291	2.230103	2.116443	1.777282	1.605420	2.267388	2.419553	2.189954	0.000000	4.999991	41430.000000		1
10122.276367	1489.168335	3.355108	3.466122	873.219238	3335.852783	129.156235	89.314323	93.773415	49.999741	58.498524	221.871918	278.877899	244.275284	0.860316	0.000000	4.005278	3.172944	0.525706	0.539844	2.941123	3.523207	2.111115	1.950921	1.972080	1.698968	1.767145	2.346102	2.445414	2.387880	0.000000	0.000000	41451.000000		1
13146.490234	2078.791504	3.028231	4.147629	1151.091797	3867.381592	169.756729	113.962646	90.760597	42.666611	50.998871	214.581955	308.629822	165.627609	0.290220	0.000000	4.118810	3.317811	0.481189	0.617800	3.061110	3.587417	2.229827	2.056762	1.957897	1.630088	1.707561	2.331593	2.489438	2.219133	0.000000	0.000000	41469.000000		1
16370.153320	3648.759766	2.861710	4.462170	2999.207275	8165.888184	423.872223	311.254089	240.769073	131.182251	119.112495	516.045166	625.573425	315.262939	0.286035	0.000000	4.214053	3.562145	0.456626	0.649546	3.477006	3.912004	2.627235	2.493115	2.381601	2.117875	2.075957	2.712688	2.796278	2.498673	0.000000	0.000000	41572.000000		1
5054.901367	1580.394531	1.449357	1.264333	730.870728	3082.634766	122.652626	74.694321	83.865356	66.405228	37.695621	200.035965	258.787354	158.106369	1.009388	99998.000000	3.703713	3.198766	0.161175	0.101861	2.863841	3.488922	2.088677	1.873288	1.923583	1.822202	1.576291	2.301108	2.412943	2.198949	0.004058	4.999991	41593.000000		1
23485.875000	4510.310059	2.038351	4.995657	2375.644531	7082.974609	358.533966	244.299957	238.564194	132.983154	109.898285	507.324371	705.534729	343.321899	1.237696	0.000000	4.370807	3.654207	0.309279	0.698593	3.375782	3.850216	2.554530	2.387923	2.377605	2.123797	2.040991	2.705286	2.848518	2.535702	0.092614	0.000000	41625.000000		1
14795.673828	3242.764160	4.270978	4.838386	1699.448364	4400.966797	240.102982	179.063461	167.773895	44.535355	47.353893	240.368179	322.793427	209.583221	0.793315	0.000000	4.170135	3.510915	0.630527	0.684700	3.230308	3.643548	2.380398	2.253007	2.224724	1.648705	1.675356	2.380877	2.508925	2.321357	0.000000	0.000000	41668.000000		1
25069.041016	5386.354004	2.824705	3.022064	2962.245605	7733.757812	483.154022	300.060120	256.264862	95.108673	103.295998	463.960815	607.496521	324.128693	1.058867	99998.000000	4.399137	3.731295	0.450973	0.480304	3.471621	3.888391	2.684086	2.477208	2.408689	1.978220	2.014083	2.666481	2.783544	2.510717	0.024841	4.999991	41696.000000		1
3852.218750	545.584290	2.143198	2.571838	403.732330	1397.155640	62.303856	37.418087	61.341732	39.311501	21.777363	72.819405	104.307465	62.590645	1.118136	0.000000	3.585711	2.736862	0.331062	0.410244	2.606094	3.145245	1.794515	1.573082	1.787756	1.594520	1.338005	1.862247	2.018315	1.796509	0.048495	0.000000	41719.000000		1
7991.860352	768.868591	0.320709	0.949792	820.767883	2577.869873	119.997528	81.638901	69.905273	68.406578	23.300730	121.523979	171.727249	83.291786	1.668786	0.000000	3.902648	2.885852	0.000000	0.000000	2.914220	3.411261	2.079172	1.911897	1.844510	1.835098	1.367370	2.084662	2.234839	1.920602	0.222401	0.000000	41744.000000		1
6355.782715	1145.713745	2.476242	3.922516	902.018250	2073.567627	141.737885	92.092773	71.860367	40.347637	32.928162	138.450623	188.854324	83.307205	0.634766	0.000000	3.803169	3.059076	0.393793	0.593565	2.955215	3.316718	2.151486	1.964226	1.856489	1.605818	1.517568	2.141295	2.276127	1.920683	0.000000	0.000000	41771.000000		1
12732.652344	3633.680420	2.331306	4.240141	1777.115479	4655.714844	250.637039	176.944931	165.957565	107.215431	52.661007	273.854492	349.794647	261.849518	1.197452	0.000000	4.104919	3.560347	0.367599	0.627380	3.249716	3.667986	2.399045	2.247838	2.219997	2.030257	1.721489	2.437520	2.543813	2.418052	0.078258	0.000000	41800.000000		1
9287.783203	3162.176758	2.180203	1.036136	1234.750610	3465.505615	168.609589	127.777802	131.882248	46.330090	35.114532	168.335129	218.128265	126.245178	1.476178	99998.000000	3.967912	3.499986	0.338497	0.015417	3.091579	3.539767	2.226882	2.106455	2.120186	1.665863	1.545487	2.226175	2.338712	2.101215	0.169139	4.999991	41842.000000		1
9279.441406	2526.285156	3.481541	5.618572	1056.451904	3009.667236	155.050385	110.000046	108.664787	44.547691	45.990879	192.696671	255.327408	145.574051	1.741082	99998.000000	3.967522	3.402482	0.541772	0.749626	3.023850	3.478518	2.190473	2.041393	2.036089	1.648825	1.662672	2.284874	2.407097	2.163084	0.240819	4.999991	41901.000000		1
6678.598145	2878.790283	2.352893	5.513725	1450.226807	3577.741455	193.544693	148.226074	93.523628	45.028751	37.452007	202.021896	292.619049	202.098984	0.092371	1221.561523	3.824685	3.459210	0.371602	0.741445	3.161436	3.553609	2.286781	2.170925	1.970921	1.653490	1.573475	2.305398	2.466303	2.305564	0.000000	3.086915	41946.000000		1
29272.443359	5380.402344	2.352893	4.196969	3743.486084	10347.152344	544.168884	378.969910	318.488525	146.563934	147.686417	696.712158	949.541748	514.531067	0.664389	99998.000000	4.466459	3.730815	0.371602	0.622936	3.573276	4.014821	2.735734	2.578605	2.503094	2.166027	2.169341	2.843053	2.977514	2.711412	0.000000	4.999991	41996.000000		1
3171.042480	770.854492	0.700009	1.554204	310.236450	1381.579712	38.457306	22.258427	43.008904	24.410875	12.510728	70.469597	97.436890	85.478157	0.945115	0.000000	3.501202	2.886972	0.000000	0.191508	2.491693	3.140376	1.584979	1.347494	1.633558	1.387583	1.097283	1.848002	1.988723	1.931855	0.000000	0.000000	42028.000000		1
3988.341064	1011.873352	1.267417	0.370049	512.199768	1089.333740	65.356758	57.385296	27.738230	35.234798	12.153014	49.672863	72.174904	21.811285	0.177732	99998.000000	3.600792	3.005126	0.102919	0.000000	2.709439	3.037161	1.815290	1.758801	1.443079	1.546972	1.084684	1.696119	1.858386	1.338681	0.000000	4.999991	42053.000000		1
6798.891602	1477.283569	3.197837	3.626477	979.484863	2336.844971	148.818146	98.482277	56.093208	33.424644	24.605152	114.160011	133.273026	94.948318	0.383035	99998.000000	3.832438	3.169464	0.504856	0.559485	2.990998	3.368630	2.172656	1.993358	1.748910	1.524067	1.391026	2.057514	2.124742	1.977487	0.000000	4.999991	42084.000000		1
10130.063477	2656.474365	1.908834	3.302684	1093.601685	2910.346191	159.222687	107.930855	98.386688	37.985493	29.082741	168.470810	194.093597	88.564980	0.993513	0.000000	4.005612	3.424306	0.280768	0.518867	3.038859	3.463945	2.202005	2.033146	1.992936	1.579618	1.463635	2.226525	2.288011	1.947262	0.000000	0.000000	42102.000000		1
17325.251953	4251.245117	2.605759	3.006645	2796.260254	6544.437012	414.735107	280.293335	200.369003	110.336174	81.305855	365.885590	432.389526	276.740875	0.894682	0.000000	4.238679	3.628516	0.415934	0.478082	3.446578	3.815872	2.617771	2.447613	2.301831	2.042718	1.910122	2.563345	2.635875	2.442073	0.000000	0.000000	42122.000000		1
7974.199707	2587.087158	2.392981	3.413699	849.310974	2491.531494	110.422516	79.319931	79.757820	44.193062	28.401234	126.627563	179.615448	93.264595	0.094656	0.000000	3.901687	3.412811	0.378939	0.533225	2.929067	3.396466	2.043058	1.899382	1.901773	1.645354	1.453337	2.102528	2.254344	1.969717	0.000000	0.000000	42153.000000		1
7972.383789	2410.040527	1.686805	1.375347	992.982361	2910.676270	141.065628	89.551773	68.323318	43.274105	20.651798	113.836212	150.446365	66.127693	0.403529	99998.000000	3.901588	3.382024	0.227065	0.138412	2.996942	3.463994	2.149421	1.952074	1.834569	1.636228	1.314958	2.056280	2.177382	1.820383	0.000000	4.999991	42175.000000		1
11799.155273	2719.561523	2.972724	4.514594	1285.888184	4266.414062	216.046738	136.285828	139.384995	46.089558	49.108540	236.165054	353.088074	217.995667	0.146444	0.000000	4.071851	3.434499	0.473155	0.654619	3.109203	3.630063	2.334548	2.134451	2.144216	1.663603	1.691157	2.373216	2.547883	2.338448	0.000000	0.000000	42220.000000		1
4760.083984	515.379089	3.950269	4.076703	452.282715	1297.039062	83.313370	54.017853	38.972290	30.911398	22.967686	96.465515	128.829361	66.787613	0.481834	99998.000000	3.677615	2.712127	0.596627	0.610309	2.655410	3.112953	1.920715	1.732537	1.590756	1.490119	1.361117	1.984372	2.110015	1.824696	0.000000	4.999991	42280.000000		1
3564.259277	769.016602	1.267417	1.384599	549.787476	1068.533936	73.503998	61.021023	43.221684	8.023889	12.307201	66.337387	83.421303	48.920433	0.768111	99998.000000	3.551969	2.885936	0.102919	0.141324	2.740195	3.028788	1.866311	1.785479	1.635702	0.904385	1.090159	1.821758	1.921277	1.689490	0.000000	4.999991	42302.000000		1
10420.813477	3028.422607	1.989012	4.107540	1499.480347	4524.686523	227.465820	150.492615	130.250961	63.309158	57.647411	210.061203	291.579834	179.482849	0.854438	99998.000000	4.017901	3.481216	0.298637	0.613582	3.175941	3.655588	2.356916	2.177515	2.114781	1.801467	1.760780	2.322346	2.464757	2.254023	0.000000	4.999991	42341.000000		1
6537.390625	1915.960815	1.733061	1.881081	863.786072	1731.029053	121.110756	91.864578	62.510468	45.093513	21.669432	85.518242	108.541435	62.498135	1.938771	0.000000	3.815404	3.282387	0.238814	0.274407	2.936406	3.238304	2.083183	1.963148	1.795953	1.654114	1.335847	1.932059	2.035596	1.795867	0.287526	0.000000	42455.000000		1
5387.445801	1601.589111	1.467860	2.547168	746.702698	2018.800415	90.276451	76.951614	90.017418	31.321535	34.257256	154.415131	217.520767	169.161575	1.173869	0.000000	3.731383	3.204551	0.166685	0.406058	2.873148	3.305093	1.955575	1.886218	1.954327	1.495843	1.534753	2.188690	2.337501	2.228302	0.069620	0.000000	42493.000000		1
6886.000977	2350.906738	2.442321	3.105325	859.567505	2242.383789	139.055038	87.288307	85.875954	41.460869	34.741402	148.093475	215.571838	74.148499	1.132579	99998.000000	3.837967	3.371235	0.387803	0.492107	2.934280	3.350710	2.143187	1.940956	1.933872	1.617638	1.540847	2.170536	2.333592	1.870102	0.054069	4.999991	42511.000000		1
12990.714844	2842.596436	5.202267	6.389507	1146.978149	2883.425293	168.658920	121.653496	99.641769	45.602329	36.548473	150.881165	215.796951	127.947403	1.103331	99998.000000	4.113633	3.453715	0.716193	0.805467	3.059555	3.459909	2.227009	2.085124	1.998441	1.658987	1.562869	2.178635	2.334045	2.107032	0.042706	4.999991	42560.000000		1
4228.493652	1554.765625	1.187239	2.004430	578.860962	1798.445679	77.451180	61.446579	55.137249	44.439758	20.081306	87.423996	135.995956	80.430077	1.463276	99998.000000	3.626186	3.191665	0.074538	0.301991	2.762574	3.254897	1.889028	1.788498	1.741445	1.647772	1.302792	1.941631	2.133526	1.905419	0.165326	4.999991	42577.000000		1
16810.921875	6281.486328	2.368311	3.700486	2397.841309	6584.571777	366.153900	242.181427	233.031967	132.363312	66.035179	364.726105	481.387024	234.626266	1.233231	0.000000	4.225592	3.798062	0.374439	0.568259	3.379820	3.818527	2.563664	2.384141	2.367415	2.121768	1.819775	2.561967	2.682494	2.370377	0.091045	0.000000	42607.000000		1
14608.934570	3049.163818	1.822490	2.380646	1108.021240	3530.020508	190.911179	115.815979	135.086258	38.219856	45.596161	230.814758	308.842590	169.954086	0.393740	0.000000	4.164618	3.484181	0.260665	0.376695	3.044548	3.547777	2.280831	2.063768	2.130611	1.582289	1.658928	2.363264	2.489737	2.230332	0.000000	0.000000	42637.000000		1
12327.193359	3274.819580	1.674470	3.096074	1564.969604	4095.285156	245.616714	163.407318	123.195366	87.942062	51.097549	240.630295	334.792267	242.625488	1.098305	99998.000000	4.090864	3.515187	0.223877	0.490811	3.194506	3.612284	2.390258	2.213272	2.090594	1.944197	1.708400	2.381350	2.524776	2.384936	0.040723	4.999991	42690.000000		1
8919.047852	2438.947510	2.001346	3.015897	1549.301147	3980.576416	229.457916	162.852249	129.597198	63.993748	47.168869	198.857971	282.849762	153.829224	0.830500	99998.000000	3.950319	3.387203	0.301322	0.479416	3.190136	3.599946	2.360703	2.211794	2.112596	1.806138	1.673656	2.298543	2.451556	2.187039	0.000000	4.999991	42799.000000		1
11245.019531	2649.659424	1.921169	3.299600	1655.795044	4481.862793	245.854156	168.439972	132.310898	69.470467	47.350807	255.028275	337.055725	212.469604	0.724593	0.000000	4.050960	3.423190	0.283566	0.518461	3.219007	3.651459	2.390677	2.226445	2.121596	1.841800	1.675327	2.406588	2.527702	2.327297	0.000000	0.000000	42825.000000		1
1804.708740	777.737427	2.599592	3.207088	495.118927	1257.493164	86.181244	56.383080	40.267460	36.542305	27.984930	83.180771	113.438416	71.601334	0.007042	0.000000	3.256407	2.890833	0.414905	0.506111	2.694710	3.099506	1.935413	1.751149	1.604954	1.562796	1.446924	1.920023	2.054760	1.854921	0.000000	0.000000	42888.000000		1
10926.361328	2389.768066	2.476242	3.873176	1621.149170	4243.252441	221.622131	168.119263	124.234581	46.860493	47.634514	246.436981	291.360901	200.520111	0.997716	0.000000	4.038476	3.378356	0.393793	0.588067	3.209823	3.627699	2.345613	2.225617	2.094243	1.670807	1.677922	2.391706	2.464431	2.302158	0.000000	0.000000	42917.000000		1
8329.511719	3899.467773	0.465645	2.722941	2268.120605	6031.903809	336.725769	234.003342	191.950409	54.569839	73.389900	364.331390	473.273712	322.864349	0.894078	0.000000	3.920619	3.591005	0.000000	0.435038	3.355666	3.780454	2.527276	2.369222	2.283189	1.736953	1.865636	2.561496	2.675112	2.509020	0.000000	0.000000	42971.000000		1
12461.733398	3409.807129	1.939672	3.447620	1578.183472	5214.296875	255.845474	165.797211	175.507904	60.811329	63.599030	337.996277	390.503082	306.816589	0.406091	0.000000	4.095579	3.532730	0.287728	0.537519	3.198158	3.717196	2.407978	2.219577	2.244297	1.783985	1.803450	2.528912	2.591624	2.486879	0.000000	0.000000	43043.000000		1
17405.228516	1595.199585	2.026016	3.373610	1451.232178	4332.936523	224.070618	151.664444	136.628128	57.949619	53.444275	271.285736	345.132050	208.929474	1.366464	99998.000000	4.240680	3.202815	0.306643	0.528095	3.161737	3.636782	2.350385	2.180884	2.135540	1.763051	1.727901	2.433427	2.537985	2.320000	0.135598	4.999991	43147.000000		1
7699.556152	1385.468262	2.383730	2.121612	1169.936523	2365.869141	159.950439	120.765373	63.173473	28.678770	37.590775	151.618179	216.077576	121.289612	0.506774	0.000000	3.886466	3.141597	0.377257	0.326666	3.068162	3.373991	2.203985	2.081942	1.800535	1.457561	1.575081	2.180751	2.334610	2.083824	0.000000	0.000000	43189.000000		1
13140.794922	4511.269043	3.654230	5.532228	1354.445923	4035.846191	187.001007	136.924164	126.229759	58.245659	59.371223	225.199280	304.383514	186.812897	0.698145	0.000000	4.118622	3.654299	0.562796	0.742900	3.131762	3.605935	2.271844	2.136480	2.101162	1.765264	1.773576	2.352567	2.483421	2.271407	0.000000	0.000000	43209.000000		1
10459.850586	2240.366943	2.180203	3.595639	1119.634644	3061.878174	194.950882	118.976807	139.295563	49.981239	36.900017	175.899536	209.456787	115.492180	0.627278	99998.000000	4.019526	3.350319	0.338497	0.555776	3.049076	3.485988	2.289925	2.075462	2.143937	1.698807	1.567027	2.245265	2.321095	2.062553	0.000000	4.999991	43285.000000		1
11842.009766	3969.465576	2.809286	4.270978	1833.014404	4228.363770	260.535828	187.750351	123.636337	66.463821	52.750435	262.466248	307.695465	209.207001	0.872339	0.000000	4.073425	3.598732	0.448596	0.630527	3.263166	3.626172	2.415868	2.273581	2.092146	1.822585	1.722226	2.419073	2.488121	2.320576	0.000000	0.000000	43312.000000		1
5434.306152	2676.416992	2.981975	2.528666	976.817444	2929.561035	151.294388	100.961609	88.537224	69.914528	29.270847	138.120651	164.005554	123.324883	0.387718	0.000000	3.735144	3.427554	0.474504	0.402891	2.989813	3.466803	2.179823	2.004156	1.947126	1.844567	1.466435	2.140259	2.214859	2.091051	0.000000	0.000000	43363.000000		1
14872.267578	1177.948120	1.514116	1.964342	772.587585	2671.189941	118.899712	77.568367	80.497917	61.347900	34.183243	159.527969	193.788315	125.209045	0.404110	99998.000000	4.172377	3.071126	0.180159	0.293217	2.887948	3.426705	2.075181	1.889685	1.905785	1.787800	1.533813	2.202837	2.287328	2.097636	0.000000	4.999991	43400.000000		1
5297.184570	968.898376	3.469206	3.031315	808.691956	2419.908447	117.138901	85.678596	104.770027	30.578354	31.466471	138.851501	187.722595	102.148849	0.868406	99998.000000	3.724045	2.986278	0.540230	0.481631	2.907783	3.383799	2.068701	1.932872	2.020237	1.485414	1.497848	2.142550	2.273517	2.009233	0.000000	4.999991	43449.000000		1
21344.187500	4051.187744	2.800035	4.946317	2163.100830	6026.637207	329.355621	216.589478	186.023453	129.020538	85.542915	459.736115	619.254822	400.213776	0.641231	0.000000	4.329279	3.607582	0.447163	0.694282	3.335077	3.780075	2.517665	2.335637	2.269568	2.110659	1.932184	2.662509	2.791869	2.602292	0.000000	0.000000	43495.000000		1
3265.022461	537.427795	2.143198	2.824705	723.038086	1434.040283	87.288307	66.688934	57.030666	28.216209	13.491357	67.836082	114.582481	70.836563	0.624006	0.000000	3.513886	2.730320	0.331062	0.450973	2.859161	3.156561	1.940956	1.824054	1.756108	1.450499	1.130056	1.831461	2.059118	1.850258	0.000000	0.000000	43530.000000		1
19723.513672	3930.070801	3.151581	4.619441	1924.906738	5435.730957	285.113220	189.847290	180.380219	74.546303	47.705437	288.153809	409.606842	245.712311	1.368245	0.000000	4.294984	3.594400	0.498528	0.664589	3.284410	3.735258	2.455017	2.278404	2.256189	1.872426	1.678568	2.459624	2.612367	2.390427	0.136164	0.000000	43551.000000		1
17059.519531	3961.876465	2.278883	4.187717	2205.829102	6533.042480	332.405457	225.893112	197.115662	98.056725	81.549469	374.584839	505.014648	288.653351	1.034464	0.000000	4.231967	3.597901	0.357722	0.621977	3.343572	3.815115	2.521668	2.353903	2.294721	1.991477	1.911421	2.573550	2.703304	2.460377	0.014715	0.000000	43620.000000		1
7805.522461	1314.610107	2.288134	3.237926	791.299683	2535.021240	136.486282	81.176338	99.647934	24.506472	34.491619	127.259727	190.004562	126.775581	0.825444	99998.000000	3.892402	3.118797	0.359481	0.510267	2.898341	3.403982	2.135089	1.909429	1.998468	1.389281	1.537714	2.104691	2.278764	2.103036	0.000000	4.999991	43664.000000		1
4063.689209	1207.789429	2.180203	3.941018	425.802643	1668.216309	67.512291	41.753822	55.235928	23.411745	15.979934	75.924728	85.814285	80.356064	0.593133	0.000000	3.608921	3.081991	0.338497	0.595608	2.629208	3.222252	1.829383	1.620696	1.742222	1.369434	1.203575	1.880383	1.933560	1.905019	0.000000	0.000000	43685.000000		1
10064.151367	3710.792236	1.569623	2.692104	884.798645	2734.653320	128.918777	85.943802	92.678688	55.334610	32.650627	175.316711	245.311417	129.563278	0.197398	0.000000	4.002777	3.569467	0.195795	0.430092	2.946844	3.436902	2.110316	1.934215	1.966980	1.742997	1.513892	2.243823	2.389718	2.112482	0.000000	0.000000	43701.000000		1
9194.235352	2646.661865	2.180203	4.095205	1512.098999	3742.024414	223.324356	156.690933	115.461349	75.397415	65.353676	285.754639	378.593689	232.569412	1.204991	0.000000	3.963516	3.422698	0.338497	0.612276	3.179580	3.573107	2.348936	2.195044	2.062437	1.877356	1.815270	2.455993	2.578173	2.366553	0.080984	0.000000	43733.000000		1
6930.903320	1741.186890	2.303553	3.176251	1018.139526	2750.355713	151.430069	109.731758	79.878082	50.536312	42.882469	181.163483	247.574875	167.009125	0.332393	99998.000000	3.840790	3.240845	0.362398	0.501915	3.007807	3.439389	2.180212	2.040332	1.902428	1.703604	1.632280	2.258071	2.393707	2.222740	0.000000	4.999991	43788.000000		1
5343.478027	3796.344482	1.995179	2.355976	1302.870361	3817.076416	218.633987	137.503906	111.532661	62.482716	40.384644	192.974197	271.856232	216.336609	0.598361	0.000000	3.727824	3.579366	0.299982	0.372171	3.114901	3.581731	2.339718	2.138315	2.047402	1.795760	1.606216	2.285499	2.434339	2.335130	0.000000	0.000000	43849.000000		1
7912.669922	2544.617920	3.256428	6.148975	941.009033	3415.462646	140.581482	98.488449	107.030403	35.749783	61.276974	248.725113	281.005707	184.407578	0.447104	0.000000	3.898323	3.405622	0.512742	0.788803	2.973594	3.533450	2.147928	1.993385	2.029507	1.553273	1.787297	2.395720	2.448715	2.265779	0.000000	0.000000	43871.000000		1
5222.274414	1345.404419	3.046734	2.571838	786.125183	2353.682129	117.024803	83.711174	104.720688	34.491619	28.086693	144.621185	174.160309	103.638290	0.609239	0.000000	3.717860	3.128853	0.483835	0.410244	2.895492	3.371748	2.068278	1.922783	2.020032	1.537714	1.448501	2.160232	2.240949	2.015520	0.000000	0.000000	43897.000000		1
8463.845703	2826.980469	2.815454	3.453787	1047.632446	2437.134277	150.847244	109.528236	86.360107	54.708611	31.102589	140.689407	204.214432	135.826355	0.573057	0.000000	3.927568	3.451323	0.449548	0.538296	3.020209	3.386879	2.178537	2.039526	1.936313	1.738056	1.492797	2.148261	2.310086	2.132984	0.000000	0.000000	44004.000000		1
16025.530273	3348.033691	3.675817	5.442799	1723.982666	4933.698242	249.005737	166.213516	135.218857	88.472466	55.020065	271.572540	398.033569	223.490875	2.559071	99998.000000	4.204813	3.524790	0.565354	0.735822	3.236533	3.693173	2.396209	2.220666	2.131037	1.946808	1.740521	2.433886	2.599920	2.349260	0.408082	4.999991	44072.000000		1
9321.229492	3145.962402	3.401364	4.033530	1210.216309	2762.675293	163.919220	118.653015	88.848679	106.271805	33.914959	149.915955	229.652191	137.698181	0.154905	0.000000	3.969473	3.497754	0.531653	0.605685	3.082863	3.441330	2.214630	2.074279	1.948651	2.026418	1.530391	2.175848	2.361071	2.138928	0.000000	0.000000	44109.000000		1
4602.362793	953.337830	1.628214	1.985928	345.751862	1269.692383	65.742226	36.597813	31.515810	21.913048	8.945926	61.958481	90.091431	54.804207	0.116051	99998.000000	3.662981	2.979247	0.211711	0.297963	2.538764	3.103698	1.817844	1.563455	1.498528	1.340703	0.951625	1.792101	1.954684	1.738814	0.000000	4.999991	44136.000000		1
4945.980957	1339.718018	1.103979	1.964342	578.345947	1461.581177	81.167091	63.648369	63.321491	47.051685	11.400582	66.920212	115.822144	53.243832	1.334313	0.000000	3.694252	3.127013	0.042961	0.293217	2.762188	3.164823	1.909380	1.803787	1.801551	1.672575	1.056927	1.825557	2.063792	1.726269	0.125258	0.000000	44175.000000		1
5580.747070	2018.331665	2.729109	2.793867	998.576294	2179.463135	153.872391	105.827744	105.161659	33.853283	27.593294	145.669647	151.130951	130.880035	0.698974	99998.000000	3.746692	3.304992	0.436021	0.446206	2.999381	3.338350	2.187161	2.024600	2.021858	1.529601	1.440804	2.163369	2.179353	2.116874	0.000000	4.999991	44233.000000		1
9209.290039	3285.190186	2.244962	3.537048	1463.397461	3892.332031	213.774017	152.749908	146.215469	60.459782	48.167999	252.181992	332.457886	176.698227	1.991825	99998.000000	3.964226	3.516561	0.351209	0.548641	3.165362	3.590210	2.329955	2.183981	2.164993	1.781467	1.682759	2.401714	2.521737	2.247232	0.299251	4.999991	44265.000000		1
8870.791016	1474.446533	3.950269	5.957783	1000.682495	3438.818848	126.026237	100.008728	117.268417	85.302383	37.698708	183.343689	263.659668	108.720291	0.912613	0.000000	3.947962	3.168629	0.596627	0.775085	3.000296	3.536409	2.100461	2.000038	2.069181	1.930961	1.576326	2.263266	2.421044	2.036311	0.000000	0.000000	44291.000000		1
7943.445801	2118.149170	3.407531	3.802250	1197.341797	2724.591064	151.756958	119.630562	71.200447	48.985191	30.211388	174.632126	235.671646	155.124390	0.292468	0.000000	3.900009	3.325957	0.532440	0.580041	3.078218	3.435301	2.181149	2.077842	1.852483	1.690065	1.480171	2.242124	2.372307	2.190680	0.000000	0.000000	44317.000000		1
5449.225586	1159.652344	2.118529	3.934851	687.645996	1441.246948	98.235580	75.428253	54.754864	26.581827	14.703266	78.576744	112.356018	64.786270	1.524626	99998.000000	3.736335	3.064328	0.326034	0.594928	2.837365	3.158738	1.992269	1.877534	1.738423	1.424585	1.167414	1.895294	2.050596	1.811483	0.183163	4.999991	44412.000000		1
6454.678223	1290.378174	2.211041	3.694319	810.955444	2055.185547	122.708130	82.662704	59.744354	41.590385	18.298906	105.861664	124.262337	74.552467	2.652253	0.000000	3.809875	3.110717	0.344597	0.567534	2.908997	3.312851	2.088873	1.917310	1.776297	1.618993	1.262425	2.024739	2.094340	1.872462	0.423615	0.000000	44517.000000		1
5773.406738	2021.307495	2.534833	2.300469	816.086792	2337.554199	132.332474	86.141159	80.590431	60.607800	21.132862	113.614189	147.223862	90.578659	2.315307	99998.000000	3.761432	3.305632	0.403949	0.361816	2.911736	3.368762	2.121666	1.935211	1.906283	1.782529	1.324958	2.055433	2.167978	1.957026	0.364609	4.999991	44696.000000		1
18711.460938	3526.008545	3.025148	2.898715	1791.266724	5397.399902	268.158844	184.830048	162.750473	105.547127	42.888638	274.841309	386.330780	176.346680	1.099283	0.000000	4.272108	3.547283	0.480747	0.462205	3.253160	3.732185	2.428392	2.266773	2.211522	2.023446	1.632342	2.439082	2.586959	2.246367	0.041110	0.000000	44766.000000		1
6323.243164	1323.084229	1.976677	2.152450	736.384460	2526.954346	111.495659	76.143677	76.751175	44.159138	31.296865	145.867004	198.561935	101.007866	0.162922	99998.000000	3.800940	3.121588	0.295936	0.332933	2.867105	3.402597	2.047258	1.881634	1.885085	1.645021	1.495501	2.163957	2.297896	2.004355	0.000000	4.999991	44821.000000		1
19809.025391	2965.687012	1.606628	2.010598	2110.705078	5794.983398	317.381470	217.785965	201.509995	65.032967	66.719772	332.087830	479.567627	284.095612	1.587660	99998.000000	4.296863	3.472125	0.205915	0.303325	3.324428	3.763052	2.501582	2.338030	2.304296	1.813134	1.824255	2.521253	2.680850	2.453465	0.200758	4.999991	44871.000000		1
9370.196289	1082.404663	2.975808	3.879343	1011.068481	2481.342773	155.725723	102.771759	70.898239	56.938152	26.927206	127.515678	159.207260	97.834694	0.017134	99998.000000	3.971749	3.034390	0.473605	0.588758	3.004781	3.394687	2.192360	2.011874	1.850635	1.755403	1.430191	2.105564	2.201963	1.990493	0.000000	4.999991	44893.000000		1
8661.509766	2320.069336	1.483278	3.096074	1045.063599	3560.965820	137.784531	112.115486	118.051689	67.407448	41.482452	217.048950	286.399139	151.303635	2.225403	0.000000	3.937594	3.365501	0.171223	0.490811	3.019143	3.551568	2.139200	2.049666	2.072072	1.828708	1.617864	2.336558	2.456972	2.179849	0.347409	0.000000	44938.000000		1
8344.785156	1878.789429	0.348462	1.618963	948.332947	2907.533936	147.177597	99.555420	113.833130	30.766462	28.169954	167.002960	193.695801	205.432510	0.879810	0.000000	3.921415	3.273878	0.000000	0.209237	2.976961	3.463525	2.167842	1.998065	2.056269	1.488078	1.449786	2.222724	2.287120	2.312669	0.000000	0.000000	44959.000000		1
7495.665527	1933.337646	1.307505	4.147629	1257.727539	3306.733154	201.642593	130.238617	98.445274	48.531879	40.480240	164.326263	228.625305	172.926819	0.489256	0.000000	3.874810	3.286308	0.116443	0.617800	3.099586	3.519399	2.304582	2.114740	1.993195	1.686027	1.607243	2.215707	2.359124	2.237862	0.000000	0.000000	45012.000000		1
12710.631836	3738.730957	2.951138	3.971855	1220.830566	3699.835938	187.485153	127.993660	121.881691	38.953789	49.749958	231.619614	315.935211	231.440765	0.678816	0.000000	4.104167	3.572724	0.469990	0.598993	3.086655	3.568182	2.272967	2.107188	2.085938	1.590550	1.696793	2.364775	2.499598	2.364440	0.000000	0.000000	45120.000000		1
18348.177734	2678.048340	2.130863	3.071404	2038.561035	5930.566406	304.657959	209.870010	169.793747	81.996613	82.742882	413.924072	548.362732	288.964813	0.900298	0.000000	4.263593	3.427818	0.328556	0.487337	3.309324	3.773096	2.483813	2.321950	2.229922	1.913796	1.917731	2.616921	2.739068	2.460845	0.000000	0.000000	45199.000000		1
21373.445312	4791.784668	2.201789	3.065236	2949.873535	7278.425293	469.832275	303.961060	274.270813	112.325188	81.028320	427.159485	593.372986	393.250702	0.036785	0.000000	4.329875	3.680497	0.342776	0.486464	3.469803	3.862037	2.671943	2.482818	2.438179	2.050477	1.908637	2.630590	2.773328	2.594670	0.000000	0.000000	45333.000000		1
7777.556152	4187.726562	1.618963	2.991227	1583.805176	4534.727051	233.167648	161.655746	135.749268	96.231148	39.323837	274.677856	385.051025	270.743011	1.388887	0.000000	3.890843	3.621978	0.209237	0.475849	3.199702	3.656551	2.367668	2.208591	2.132737	1.983316	1.594656	2.438824	2.585518	2.432557	0.142667	0.000000	45388.000000		1
5259.927246	1521.726440	2.180203	3.293433	690.575562	1515.722412	106.626434	76.183769	33.039177	28.845293	17.034573	73.877129	92.950050	49.975071	0.488555	0.000000	3.720980	3.182337	0.338497	0.517649	2.839211	3.180620	2.027865	1.881862	1.519029	1.460075	1.231331	1.868510	1.968250	1.698753	0.000000	0.000000	45438.000000		1
5142.195801	1231.509521	2.451572	3.867008	782.751587	1833.591064	109.531319	84.716469	77.808899	45.454308	29.212257	133.862015	191.642029	126.587479	0.379286	0.000000	3.711149	3.090438	0.389445	0.587375	2.893624	3.263303	2.039538	1.927968	1.891029	1.657575	1.465565	2.126657	2.282491	2.102391	0.000000	0.000000	45471.000000		1
8116.893555	2292.284912	2.383730	1.572707	952.150574	2209.711670	144.019852	98.451447	68.761208	28.703440	23.306898	107.067406	128.302032	61.289307	0.380692	0.000000	3.909390	3.360269	0.377257	0.196648	2.978706	3.344336	2.158422	1.993222	1.837343	1.457934	1.367484	2.029657	2.108233	1.787385	0.000000	0.000000	45491.000000		1
8948.260742	2883.542480	2.997394	4.659529	1614.068970	4899.425781	228.708572	158.575104	138.601715	46.360928	58.449184	319.567841	443.481720	262.244232	0.484578	0.000000	3.951739	3.459926	0.476744	0.668342	3.207922	3.690145	2.359282	2.200235	2.141769	1.666152	1.766778	2.504563	2.646876	2.418706	0.000000	0.000000	45550.000000		1
8179.802246	2179.833252	2.713690	4.150712	1004.191772	3873.262207	144.454651	99.317970	129.535522	52.374218	43.011990	210.147537	320.048920	179.852890	1.131402	0.000000	3.912743	3.338423	0.433560	0.618123	3.001817	3.588077	2.159732	1.997028	2.112389	1.719118	1.633590	2.322524	2.505216	2.254917	0.053617	0.000000	45578.000000		1
8660.705078	1530.613770	1.532618	3.823836	1139.163940	2834.532471	140.963867	116.812027	95.299866	41.482452	36.915436	143.381516	204.639984	97.390640	0.393105	0.000000	3.937553	3.184866	0.185434	0.582499	3.056586	3.452482	2.149108	2.067487	1.979092	1.617864	1.567208	2.156493	2.310991	1.988517	0.000000	0.000000	45604.000000		1
23789.357422	3598.837158	2.346725	2.824705	2048.336426	6208.435547	301.577301	212.118057	222.130951	70.614532	76.760422	380.521027	534.661682	336.380402	1.279229	99998.000000	4.376383	3.556162	0.370462	0.450973	3.311401	3.792982	2.479399	2.326578	2.346609	1.848894	1.885137	2.580379	2.728079	2.526831	0.106948	4.999991	45657.000000		1
11852.756836	2721.784912	2.167868	3.136162	949.927246	3161.017334	132.082703	99.092857	106.996483	65.621964	36.887684	165.128036	234.388809	126.886597	0.113510	0.000000	4.073819	3.434854	0.336033	0.496399	2.977690	3.499827	2.120846	1.996042	2.029370	1.817049	1.566881	2.217821	2.369937	2.103416	0.000000	0.000000	45728.000000		1
15947.795898	4660.799805	2.463907	4.323402	2358.415527	6142.474609	357.371399	236.491928	205.956741	63.876564	50.820015	295.536285	438.452148	259.237579	1.692524	99998.000000	4.202701	3.668460	0.391624	0.635826	3.372620	3.788343	2.553120	2.373816	2.313776	1.805342	1.706035	2.470611	2.641922	2.413698	0.228535	4.999991	45899.000000		1
12156.181641	2371.025146	1.310589	2.772281	1075.549438	4058.493164	155.701050	107.906189	113.130043	100.946190	31.185850	179.202225	239.017502	128.314377	1.311666	0.000000	4.084797	3.374936	0.117467	0.442837	3.031630	3.608365	2.192291	2.033046	2.053578	2.004090	1.493958	2.253343	2.378430	2.108275	0.117823	0.000000	45944.000000		1
3774.810791	1400.739014	3.894762	2.103110	505.828766	1082.586548	71.194275	48.161831	24.972116	32.160313	4.338820	45.525234	64.221947	58.128475	1.088676	99998.000000	3.576895	3.146357	0.590481	0.322862	2.704004	3.034463	1.852445	1.682703	1.397455	1.507320	0.637372	1.658252	1.807683	1.764389	0.036899	4.999991	45967.000000		1
5864.642090	1400.442993	2.198706	3.509295	769.568604	3241.219238	108.769630	76.741920	115.843727	59.244789	42.059113	169.688889	222.248138	106.718948	0.189218	99998.000000	3.768241	3.146266	0.342167	0.545220	2.886247	3.510708	2.036508	1.885033	2.063873	1.772650	1.623860	2.229653	2.346838	2.028242	0.000000	4.999991	45992.000000		1
17465.177734	3799.357422	2.901798	3.311935	1920.062134	5479.855957	296.979462	193.732803	197.491882	57.064587	66.445320	345.193726	501.169220	282.236115	1.270303	0.000000	4.242173	3.579710	0.462667	0.520082	3.283315	3.738769	2.472726	2.287203	2.295549	1.756367	1.822464	2.538063	2.699984	2.450613	0.103907	0.000000	46018.000000		1
6807.189941	1295.688354	3.160832	2.698272	664.758484	1830.670776	110.511948	71.490318	53.200661	34.599548	26.560242	115.689545	170.398148	122.982582	0.700404	99998.000000	3.832968	3.112501	0.499801	0.431086	2.822664	3.262610	2.043409	1.854247	1.725917	1.539070	1.424232	2.063294	2.231465	2.089844	0.000000	4.999991	46097.000000		1
12973.933594	2675.710693	1.751564	1.430855	1214.311523	3810.230713	172.784973	126.279099	138.965607	84.969337	36.533054	191.268890	250.862152	166.577393	0.966828	99998.000000	4.113071	3.427439	0.243426	0.155596	3.084330	3.580951	2.237506	2.101331	2.142907	1.929262	1.562686	2.281644	2.399435	2.221616	0.000000	4.999991	46153.000000		1
16036.616211	4057.746826	1.816322	3.244093	1795.639526	4900.579102	275.806519	184.065277	129.819229	66.543999	58.649628	291.123444	410.769409	247.627304	0.911605	0.000000	4.205113	3.608285	0.259193	0.511093	3.254219	3.690247	2.440604	2.264972	2.113339	1.823109	1.768265	2.464077	2.613598	2.393799	0.000000	0.000000	46211.000000		1
1496.344116	645.081116	2.124696	1.702224	285.523376	840.892395	41.368355	35.765202	45.907619	30.809633	9.886466	49.672863	65.325920	42.635773	0.511270	3620.154297	3.175031	2.809614	0.327297	0.231017	2.455642	2.924740	1.616668	1.553461	1.661885	1.488687	0.995041	1.696119	1.815086	1.629774	0.000000	3.558727	46278.000000		1
2812.227783	764.458862	3.170084	3.863925	375.633301	1255.186523	63.688457	40.733105	70.401756	48.960522	18.860146	92.145195	122.288742	109.034836	0.988630	0.000000	3.449050	2.883354	0.501071	0.587029	2.574764	3.098708	1.804061	1.609948	1.847584	1.689846	1.275545	1.964473	2.087386	2.037565	0.000000	0.000000	46436.000000		1
10798.682617	4125.095703	3.432201	4.292564	1883.183716	5348.094238	305.993225	192.746002	176.565628	90.643417	63.981411	322.885956	387.533447	243.843552	0.259526	0.000000	4.033371	3.615434	0.535573	0.632717	3.274893	3.728199	2.485712	2.284985	2.246906	1.957336	1.806054	2.509049	2.588309	2.387111	0.000000	0.000000	46489.000000		1
11271.737305	3475.040527	2.285050	3.990358	1551.391968	3739.625244	218.633987	155.019547	107.779755	73.355980	41.232670	196.104202	240.661133	122.149979	0.764288	99998.000000	4.051991	3.540960	0.358896	0.601012	3.190722	3.572828	2.339718	2.190387	2.032537	1.865435	1.615241	2.292487	2.381406	2.086893	0.000000	4.999991	46508.000000		1
12687.299805	1575.445068	2.574922	2.251129	1233.279663	3249.014893	172.646194	127.117882	120.737625	64.943535	48.242008	208.584091	313.782745	167.496353	0.738994	0.000000	4.103369	3.197403	0.410764	0.352400	3.091062	3.511752	2.237157	2.104207	2.081843	1.812536	1.683425	2.319281	2.496629	2.224005	0.000000	0.000000	46553.000000		1
6731.758301	2179.083984	2.445405	2.892547	1059.036011	3426.949707	148.306244	105.772240	133.260681	68.616272	38.546734	178.166092	224.490021	142.952881	1.307596	0.000000	3.828129	3.338274	0.388351	0.461280	3.024911	3.534908	2.171160	2.024372	2.124702	1.836427	1.585988	2.250825	2.351197	2.155193	0.116474	0.000000	46574.000000		1
8631.116211	1942.900391	3.407531	3.151581	1185.349121	3832.464355	179.097382	124.212997	126.889679	31.340036	57.628910	255.179382	281.236969	191.648193	0.937281	99998.000000	3.936067	3.288450	0.532440	0.498528	3.073846	3.583478	2.253089	2.094167	2.103426	1.496099	1.760640	2.406846	2.449072	2.282505	0.000000	4.999991	46614.000000		1
16848.541016	6452.553711	2.266548	4.193885	2820.507812	8201.067383	423.582367	285.264343	261.140259	92.327141	104.335220	573.677185	742.138733	424.371796	0.586931	0.000000	4.226562	3.809732	0.355365	0.622617	3.450327	3.913870	2.626938	2.455247	2.416874	1.965329	2.018431	2.758667	2.870485	2.627747	0.000000	0.000000	46642.000000		1
7098.122070	2214.050293	2.340558	5.581567	1151.924438	3111.671143	164.440369	120.796211	120.759209	55.550468	38.296951	149.552078	204.726334	123.719597	0.656573	0.000000	3.851143	3.345187	0.369319	0.746756	3.061424	3.492994	2.216008	2.082053	2.081920	1.744688	1.583164	2.174793	2.311174	2.092438	0.000000	0.000000	46705.000000		1
14054.528320	4617.763184	2.522498	5.014159	1731.722778	5058.833496	241.950150	176.022888	204.328537	100.079659	48.245094	297.044220	357.204865	296.489136	0.798188	0.000000	4.147816	3.664432	0.401831	0.700198	3.238478	3.704050	2.383726	2.245569	2.310329	2.000346	1.683453	2.472821	2.552917	2.472009	0.000000	0.000000	46779.000000		1
6506.670410	844.932068	1.501781	3.367443	697.874756	2151.028076	119.501045	75.810631	77.642372	17.854847	25.832479	130.334213	134.713135	132.532928	0.022544	0.000000	3.813359	2.926822	0.176607	0.527300	2.843777	3.332646	2.077372	1.879730	1.890099	1.251756	1.412166	2.115058	2.129410	2.122324	0.000000	0.000000	46824.000000		1
7949.761230	1196.385742	2.389898	3.034399	737.914001	2067.363037	118.375481	78.817276	46.700138	52.799774	28.950140	108.720291	160.342087	84.768898	0.271573	0.000000	3.900354	3.077871	0.378379	0.482073	2.868006	3.315417	2.073262	1.896621	1.669318	1.722632	1.461651	2.036311	2.205048	1.928236	0.000000	0.000000	46866.000000		1
5328.330566	1820.469727	3.216340	3.173167	982.867737	2422.995361	146.576263	101.257645	63.056290	56.543434	31.398628	125.030190	174.209656	129.751389	0.126448	0.000000	3.726591	3.260184	0.507362	0.501493	2.992495	3.384353	2.166064	2.005428	1.799728	1.752382	1.496911	2.097015	2.241072	2.113112	0.000000	0.000000	46890.000000		1
10297.386719	2397.896729	2.285050	3.299600	977.184387	3066.750488	138.493790	96.317497	101.433418	85.786530	36.622482	173.984543	252.135727	166.302948	1.693960	0.000000	4.012727	3.379830	0.358896	0.518461	2.989976	3.486678	2.141430	1.983705	2.006181	1.933419	1.563748	2.240511	2.401634	2.220900	0.228903	0.000000	46941.000000		1
8562.059570	1636.922485	1.566539	3.614142	967.146790	2228.124512	139.024200	101.183640	66.115356	55.741661	39.746307	157.603714	192.974197	111.779366	0.327369	99998.000000	3.932578	3.214028	0.194941	0.558005	2.985492	3.347939	2.143090	2.005110	1.820302	1.746180	1.599297	2.197567	2.285499	2.048362	0.000000	4.999991	47015.000000		1
2221.300293	432.155151	2.081524	4.422081	302.258820	800.390564	44.692627	35.555508	32.314499	45.108929	18.644285	46.903667	47.637596	50.434547	0.077700	0.000000	3.346607	2.635640	0.318381	0.645627	2.480379	2.903302	1.650236	1.550907	1.509397	1.654263	1.270546	1.671207	1.677950	1.702728	0.000000	0.000000	47087.000000		1
18327.929688	3725.526367	2.174036	3.290349	1777.266602	4659.424316	248.028198	181.536621	145.743668	88.056160	59.056683	257.140625	345.292389	200.285751	0.431870	0.000000	4.263113	3.571188	0.337267	0.517242	3.249753	3.668332	2.394501	2.258964	2.163590	1.944760	1.771269	2.410171	2.538187	2.301650	0.000000	0.000000	47133.000000		1
4128.827148	617.725281	1.844076	2.756862	493.348846	932.707642	61.825878	51.097549	34.377518	27.210911	12.970205	53.000217	72.816322	65.649712	1.385474	0.000000	3.615827	2.790795	0.265779	0.440415	2.693154	2.969746	1.791170	1.708400	1.536275	1.434743	1.112947	1.724278	1.862229	1.817233	0.141598	0.000000	47169.000000		1
9512.596680	2447.862549	1.850243	2.528666	1476.836426	4431.545410	223.379868	154.316452	160.773804	95.706917	54.761032	249.545395	385.118896	188.215988	0.596114	0.000000	3.978299	3.388787	0.267229	0.402891	3.169333	3.646555	2.349044	2.188412	2.206215	1.980943	1.738472	2.397150	2.585595	2.274657	0.000000	0.000000	47276.000000		1
9249.387695	1535.445923	2.448488	3.318103	1290.137573	3247.476074	176.426865	129.846985	104.440063	62.242184	50.375957	197.976028	309.989746	183.220337	1.444818	0.000000	3.966113	3.186234	0.388898	0.520890	3.110636	3.511546	2.246565	2.113432	2.018867	1.794085	1.702223	2.296613	2.491347	2.262974	0.159813	0.000000	47302.000000		1
5561.442871	928.267029	2.152450	2.713690	357.244965	1253.579834	56.777798	39.388596	56.410831	52.183025	10.333609	66.423729	93.517464	67.472206	1.104228	99998.000000	3.745188	2.967673	0.332933	0.433560	2.552966	3.098152	1.754179	1.595371	1.751362	1.717529	1.014252	1.822323	1.970893	1.829125	0.043059	4.999991	47352.000000		1
19114.126953	3443.620361	1.877997	4.372742	2043.531982	5799.473145	329.910706	212.084137	175.418472	82.008949	69.186760	370.215179	488.757172	395.088623	0.148391	0.000000	4.281354	3.537015	0.273695	0.640754	3.310381	3.763389	2.518396	2.326508	2.244075	1.913861	1.840023	2.568454	2.689093	2.596694	0.000000	0.000000	47392.000000		1
3862.099121	0.000000	1.042304	1.233495	367.100586	778.788940	55.282185	35.987232	38.053337	31.213604	7.518155	40.933548	40.369225	4.653362	1.069038	0.000000	3.586823	0.000000	0.017994	0.091138	2.564785	2.891420	1.742585	1.556148	1.580393	1.494344	0.876111	1.612079	1.606050	0.667767	0.028993	0.000000	47411.000000		0
5471.810547	1435.825806	2.568754	2.497828	584.115601	1446.637329	85.811195	61.304726	58.245659	39.505775	22.147411	71.218948	121.807678	84.139809	0.826207	99998.000000	3.738131	3.157102	0.409723	0.397563	2.766499	3.160360	1.933544	1.787494	1.765264	1.596661	1.345323	1.852596	2.085675	1.925002	0.000000	4.999991	47456.000000		1
11602.780273	2656.918457	3.987274	5.794345	1254.501953	3004.017822	182.421646	131.225418	88.364532	54.548256	42.234886	195.046478	249.465210	118.998398	0.065404	0.000000	4.064562	3.424378	0.600676	0.763004	3.098471	3.477703	2.261076	2.118018	1.946278	1.736781	1.625671	2.290138	2.397010	2.075541	0.000000	0.000000	47546.000000		1
4513.181152	2195.418457	1.551121	2.133947	779.118958	2137.635254	123.654839	78.734016	79.535789	54.227547	24.537310	133.128082	174.860321	98.235580	0.084509	99998.000000	3.654483	3.341517	0.190646	0.329184	2.891604	3.329934	2.092211	1.896162	1.900563	1.734220	1.389827	2.124270	2.242691	1.992269	0.000000	4.999991	47580.000000		1
13562.104492	2035.714722	1.945839	1.803987	1140.770508	2980.526123	184.759125	118.680771	113.469254	69.673996	41.624306	204.436462	289.951630	161.205521	0.405708	0.000000	4.132327	3.308717	0.289107	0.256233	3.057198	3.474293	2.266606	2.074380	2.054878	1.843071	1.619347	2.310558	2.462326	2.207380	0.000000	0.000000	47654.000000		1
9714.036133	1041.116455	2.035268	3.688152	634.183228	3151.932617	103.740059	67.345772	116.201447	62.575226	46.108063	191.870224	232.446060	170.802124	0.284530	99998.000000	3.987400	3.017499	0.308622	0.566809	2.802215	3.498577	2.015946	1.828310	2.065212	1.796402	1.663777	2.283008	2.366322	2.232493	0.000000	4.999991	47708.000000		1
6310.862305	1862.208130	2.180203	4.400495	742.342285	2065.204590	110.515030	79.464867	69.874435	28.021935	26.517069	123.059677	140.362534	116.867531	0.464172	0.000000	3.800089	3.270028	0.338497	0.643502	2.870604	3.314963	2.043421	1.900175	1.844318	1.447498	1.423526	2.090116	2.147251	2.067694	0.000000	0.000000	47798.000000		1
4780.785156	952.465149	1.156402	2.337474	369.397980	1249.117676	71.601334	39.860409	35.302643	19.692755	17.762335	45.620831	60.197662	26.893286	0.909930	0.000000	3.679499	2.978849	0.063109	0.368747	2.567495	3.096603	1.854921	1.600542	1.547807	1.294307	1.249500	1.659163	1.779580	1.429644	0.000000	0.000000	47828.000000		1
17078.228516	3269.019043	4.295648	6.136640	1875.061157	4896.613281	295.030548	193.322662	153.304993	89.089211	50.736755	229.368484	329.491333	214.418518	0.373340	0.000000	4.232443	3.514417	0.633029	0.787931	3.273015	3.689896	2.469867	2.286283	2.185556	1.949825	1.705323	2.360534	2.517844	2.331262	0.000000	0.000000	47877.000000		1
21238.119141	4652.569336	3.167000	3.598723	2596.304443	8037.092773	388.421570	259.983856	233.247833	106.472244	84.861404	487.807373	642.530884	412.422302	1.094965	0.000000	4.327116	3.667693	0.500648	0.556148	3.414356	3.905099	2.589303	2.414946	2.367818	2.027236	1.928710	2.688248	2.807894	2.615342	0.039400	0.000000	47913.000000		1
4303.107422	873.277832	1.877997	3.814585	368.050385	1078.374146	60.290176	43.289524	43.221684	46.697056	13.839820	45.707176	55.229759	25.743052	0.721656	0.000000	3.633782	2.941152	0.273695	0.581447	2.565907	3.032769	1.780246	1.636383	1.635702	1.669289	1.141130	1.659984	1.742173	1.410660	0.000000	0.000000	47962.000000		1
8516.435547	2643.097168	2.827788	5.828266	1552.095093	5250.712891	229.047775	160.567200	160.101547	56.743877	68.397324	341.178680	421.587189	223.219513	0.416894	0.000000	3.930258	3.422113	0.451447	0.765539	3.190918	3.720218	2.359926	2.205657	2.204396	1.753919	1.835039	2.532982	2.624887	2.348732	0.000000	0.000000	47978.000000		1
5154.219727	1197.517578	2.186371	4.212387	447.959320	1210.749878	60.114403	46.666218	29.733410	64.721512	16.291391	51.621788	65.276581	124.438110	0.123043	0.000000	3.712163	3.078282	0.339724	0.624528	2.651239	3.083055	1.778979	1.669003	1.473245	1.811049	1.211958	1.712833	1.814757	2.094953	0.000000	0.000000	48005.000000		1
6796.430664	903.738953	1.498697	2.275799	457.013153	1624.260742	70.216728	47.039352	82.471512	18.206394	11.847724	65.322838	73.281967	51.757473	1.071366	99998.000000	3.832281	2.956043	0.175714	0.357134	2.659929	3.210656	1.846441	1.672461	1.916304	1.260224	1.073635	1.815065	1.864997	1.713973	0.029938	4.999991	48025.000000		1
5311.527344	1683.477783	1.514116	1.048471	693.400269	1805.439575	87.004608	69.655495	52.984798	34.753735	15.338516	73.306641	104.680595	47.393982	0.263979	0.000000	3.725219	3.226207	0.180159	0.020557	2.840984	3.256583	1.939542	1.842955	1.724151	1.541001	1.185783	1.865143	2.019866	1.675723	0.000000	0.000000	48040.000000		1
9693.427734	1665.693848	2.803118	2.849375	1265.615723	3183.997314	153.462265	126.063240	93.865921	79.794823	37.023369	172.458084	251.633087	167.983582	0.621282	0.000000	3.986477	3.221595	0.447641	0.454750	3.102302	3.502973	2.186002	2.100589	1.972508	1.901975	1.568476	2.236684	2.400768	2.225267	0.000000	0.000000	48055.000000		1
16858.207031	4166.340820	2.115445	3.848506	1733.788940	5100.744629	250.603119	177.737457	175.470901	141.703964	71.733932	300.263641	416.733368	255.734451	0.571248	0.000000	4.226811	3.619755	0.325402	0.585292	3.238996	3.707633	2.398987	2.249779	2.244205	2.151382	1.855725	2.477503	2.619858	2.407789	0.000000	0.000000	48115.000000		1
6315.786621	1529.167480	3.993442	4.668780	853.282837	2095.597900	133.072571	88.827095	70.383255	49.160965	23.214386	104.341385	161.911697	57.983540	1.764531	0.000000	3.800427	3.184455	0.601347	0.669203	2.931093	3.321308	2.124089	1.948545	1.847469	1.691620	1.365757	2.018457	2.209278	1.763305	0.246629	0.000000	48150.000000		1
10634.439453	2886.644775	3.068320	4.323402	1610.716919	4818.616211	248.006607	163.074280	148.926086	78.382469	59.793694	302.662781	437.261810	232.853119	0.515602	0.000000	4.026715	3.460393	0.486901	0.635826	3.207019	3.682922	2.394463	2.212385	2.172971	1.894219	1.776655	2.480959	2.640742	2.367082	0.000000	0.000000	48183.000000		1
8799.645508	1140.483765	1.289003	2.399149	694.057068	1732.068237	102.867355	63.623699	58.933331	37.516766	19.319624	105.479286	113.999657	89.499352	0.526084	0.000000	3.944465	3.057089	0.110254	0.380057	2.841395	3.238565	2.012278	1.803619	1.770361	1.574225	1.285999	2.023167	2.056904	1.951820	0.000000	0.000000	48233.000000		1
4442.612793	1043.897949	2.713690	4.181550	239.304291	614.373291	22.421864	18.496265	15.609885	16.195795	0.000000	2.312804	2.935719	24.543476	1.749000	14796.347656	3.647639	3.018658	0.433560	0.621337	2.378951	2.788432	1.350672	1.267084	1.193400	1.209402	0.000000	0.364139	0.467715	1.389936	0.242790	4.170155	48254.000000		1
16204.862305	3767.699707	1.948923	2.232627	1705.245850	5803.626953	275.424133	181.021637	181.767899	67.281013	73.087692	358.133087	447.641693	269.022278	1.211171	99998.000000	4.209645	3.576076	0.289795	0.348816	3.231787	3.763700	2.440002	2.257730	2.259517	1.827893	1.863844	2.554044	2.650931	2.429788	0.083205	4.999991	48327.000000		1
8460.641602	2167.168213	2.954222	4.391244	762.220032	2888.013916	114.243271	75.092125	105.038307	51.825314	32.114056	186.889984	243.516678	181.481110	0.127770	0.000000	3.927403	3.335893	0.470443	0.642588	2.882080	3.460599	2.057831	1.875594	2.021348	1.714542	1.506695	2.271586	2.386529	2.258832	0.000000	0.000000	48353.000000		1
6964.164551	1912.772217	1.720726	2.689020	619.816040	2028.171875	102.016243	66.543999	77.426514	20.978674	22.036398	113.759125	145.293442	56.592773	0.271817	99998.000000	3.842869	3.281663	0.235712	0.429594	2.792263	3.307105	2.008669	1.823109	1.888890	1.321778	1.343141	2.055986	2.162246	1.752761	0.000000	4.999991	48418.000000		1
5641.228027	1469.049927	1.720726	2.867877	601.930359	1954.159058	91.041222	65.110062	43.085999	18.564108	25.209564	71.696922	99.401237	82.980324	0.225348	0.000000	3.751374	3.167037	0.235712	0.457561	2.779546	3.290960	1.959238	1.813648	1.634336	1.268674	1.401565	1.855500	1.997392	1.918975	0.000000	0.000000	48503.000000		1
7966.342773	2417.947266	2.932636	5.760424	988.350586	2394.948730	142.209702	100.668648	77.855156	88.170258	29.357193	112.596550	157.209000	124.977760	0.426674	0.000000	3.901259	3.383447	0.467258	0.760454	2.994911	3.379296	2.152929	2.002894	1.891287	1.945322	1.467715	2.051525	2.196477	2.096833	0.000000	0.000000	48538.000000		1
15067.246094	3271.899170	2.599592	2.917217	1998.768433	5315.486816	266.484375	197.023148	165.044785	85.999306	66.750610	342.464600	442.504181	209.688065	0.901622	0.000000	4.178034	3.514800	0.414905	0.464969	3.300762	3.725543	2.425672	2.294517	2.217602	1.934495	1.824455	2.534616	2.645917	2.321574	0.000000	0.000000	48585.000000		1
10573.206055	1681.285156	1.702224	1.652884	1106.285156	4396.625000	152.099243	115.082047	154.399719	51.350418	42.111538	230.450882	334.264954	187.420395	0.006293	0.000000	4.024207	3.225641	0.231017	0.218242	3.043867	3.643119	2.182127	2.061007	2.188647	1.710544	1.624401	2.362578	2.524091	2.272817	0.000000	0.000000	48622.000000		1
5843.123535	1856.386108	2.470075	3.237926	1098.359863	2610.569824	153.767548	111.162613	87.917389	48.923515	32.024628	128.715256	187.176773	87.541176	0.896247	0.000000	3.766645	3.268668	0.392710	0.510267	3.040745	3.416735	2.186865	2.045959	1.944075	1.689518	1.505484	2.109630	2.272252	1.942212	0.000000	0.000000	48653.000000		1
23106.515625	6009.994141	2.969640	4.798297	2554.513672	7053.534180	370.548218	264.393585	220.610672	110.033966	78.243706	418.056305	566.646240	305.086609	0.087369	0.000000	4.363734	3.778874	0.472704	0.681087	3.407308	3.848407	2.568845	2.422251	2.343626	2.041527	1.893449	2.621235	2.753312	2.484423	0.000000	0.000000	48697.000000		1
10859.758789	2340.132080	3.789915	5.445883	1180.165283	2696.791260	169.309586	126.263680	99.413567	41.278927	34.766071	175.914963	208.655014	171.573059	0.461424	0.000000	4.035820	3.369240	0.578629	0.736068	3.071943	3.430847	2.228682	2.101279	1.997446	1.615728	1.541156	2.245303	2.319429	2.234449	0.000000	0.000000	48748.000000		1
14789.250000	1792.293579	1.292086	1.372264	1273.013672	4060.007324	176.309677	131.163742	131.657135	51.597118	55.939022	226.395767	306.733337	180.435715	1.095160	99998.000000	4.169946	3.253409	0.111292	0.137438	3.104833	3.608527	2.246276	2.117814	2.119444	1.712626	1.747715	2.354868	2.486761	2.256323	0.039477	4.999991	48828.000000		1
7376.506836	531.238770	5.621656	5.957783	803.354004	1991.867065	121.897110	84.630127	63.842644	39.317669	25.644371	98.627220	151.846375	118.215126	3.235825	0.000000	3.867851	2.725290	0.749864	0.775085	2.904907	3.299260	2.085994	1.927525	1.805111	1.594588	1.408992	1.993997	2.181404	2.072673	0.509985	0.000000	48868.000000		1
11747.163086	1775.342285	2.648932	5.205351	1353.946289	3505.477051	201.315720	133.174347	112.377609	54.576008	39.829571	211.636993	249.970947	167.733795	0.992277	99998.000000	4.069933	3.249282	0.423071	0.716450	3.131601	3.544747	2.303878	2.124421	2.050680	1.737002	1.600206	2.325592	2.397890	2.224621	0.000000	4.999991	48912.000000		1
14128.839844	2215.345703	2.460824	2.571838	1405.956665	4292.064941	201.596344	141.432587	145.293442	76.988625	48.744659	232.760605	328.424347	166.740845	0.959537	0.000000	4.150106	3.345442	0.391080	0.410244	3.147972	3.632666	2.304483	2.150549	2.162246	1.886427	1.687927	2.366910	2.516435	2.222042	0.000000	0.000000	49039.000000		1
6605.004395	829.957458	2.081524	3.339689	601.344482	1589.648804	93.067238	65.554115	70.247566	43.246353	18.379084	68.748871	87.201965	94.276062	0.973364	0.000000	3.819873	2.919056	0.318381	0.523706	2.779123	3.201301	1.968797	1.816600	1.846631	1.635949	1.264324	1.837266	1.940526	1.974401	0.000000	0.000000	49070.000000		1
7854.692871	1748.165283	3.197837	4.619441	680.698303	1743.684692	88.130173	70.784142	49.731453	38.830437	18.397585	90.686592	110.749397	77.435760	0.767959	0.000000	3.895129	3.242583	0.504856	0.664589	2.832955	3.241468	1.945125	1.849936	1.696631	1.589172	1.264761	1.957543	2.044341	1.888942	0.000000	0.000000	49088.000000		1
10575.835938	2373.171387	2.260381	2.485493	777.132996	2410.768311	117.928337	83.840691	82.841560	21.746525	25.965080	112.726067	136.637375	55.408619	0.025959	0.000000	4.024315	3.375329	0.354182	0.395413	2.890495	3.382155	2.071618	1.923455	1.918248	1.337390	1.414390	2.052024	2.135570	1.743577	0.000000	0.000000	49162.000000		1
9593.603516	1126.865967	2.661267	3.321187	816.080627	1939.283081	112.787743	83.772850	73.257301	41.963516	21.718773	118.208954	169.614883	83.979454	0.174293	0.000000	3.981982	3.051872	0.425088	0.521293	2.911733	3.287641	2.052262	1.923103	1.864851	1.622872	1.336835	2.072650	2.229464	1.924173	0.000000	0.000000	49183.000000		1
7881.062012	1890.208496	2.852458	2.485493	1000.747253	2717.865479	138.959442	106.327309	85.768028	53.388767	34.019806	132.033356	158.750870	165.362411	0.681316	99998.000000	3.896585	3.276510	0.455219	0.395413	3.000324	3.434228	2.142888	2.026645	1.933325	1.727450	1.531732	2.120684	2.200716	2.218437	0.000000	4.999991	49272.000000		1
26420.587891	4395.478027	2.476242	4.360406	2730.410156	8020.354492	392.048035	275.747925	246.295135	131.564636	76.948532	418.592865	556.346558	430.048950	2.263106	99998.000000	4.421943	3.643006	0.393793	0.639527	3.436228	3.904194	2.593339	2.440512	2.391456	2.119139	1.886200	2.621792	2.745345	2.633518	0.354705	4.999991	49336.000000		1
7965.784180	1500.208008	2.325139	3.268763	752.389099	1987.025513	91.719643	71.548904	64.332954	51.362751	22.122742	129.443024	166.111755	134.278320	0.677217	0.000000	3.901228	3.176152	0.366449	0.514383	2.876442	3.298203	1.962462	1.854603	1.808434	1.710648	1.344839	2.112079	2.220400	2.128006	0.000000	0.000000	49360.000000		1
6239.217773	2061.485596	1.945839	3.459955	1125.758911	2851.780029	175.418472	118.739357	113.173210	48.334522	41.759991	181.746307	257.128296	146.008865	1.058182	0.000000	3.795130	3.314180	0.289107	0.539070	3.051445	3.455116	2.244075	2.074595	2.053744	1.684257	1.620760	2.259466	2.410150	2.164379	0.024560	0.000000	49477.000000		1
9850.633789	3068.415771	1.443190	2.877128	1427.582886	4581.405762	216.925598	147.572311	129.868576	67.222420	47.125694	273.916168	349.856323	222.587341	0.682022	99998.000000	3.993464	3.486914	0.159323	0.458959	3.154601	3.660999	2.336311	2.169005	2.113504	1.827514	1.673258	2.437618	2.543890	2.347501	0.000000	4.999991	49520.000000		1
17400.490234	4904.079102	2.667434	2.322055	1541.428345	5164.741211	201.673431	162.451355	183.096985	69.430382	81.089996	371.023102	508.252563	250.726456	0.173536	99998.000000	4.240561	3.690557	0.426094	0.365873	3.187923	3.713048	2.304649	2.210723	2.262681	1.841550	1.908967	2.569401	2.706079	2.399200	0.000000	4.999991	49573.000000		1
6012.248047	402.048615	1.760815	2.944971	361.815063	1278.918945	66.405228	39.040134	52.269371	26.646587	12.556984	60.749653	70.084129	81.583389	0.921029	0.000000	3.779037	2.604279	0.245714	0.469081	2.558487	3.106843	1.822202	1.591511	1.718247	1.425642	1.098885	1.783544	1.845620	1.911602	0.000000	0.000000	49628.000000		1
17116.474609	4495.153809	2.581089	4.949401	2485.481201	7442.794434	383.345734	253.289047	233.198486	116.324791	118.205872	507.009827	681.537109	347.623688	0.148609	0.000000	4.233414	3.652745	0.411803	0.694553	3.395411	3.871736	2.583591	2.403616	2.367726	2.065672	2.072639	2.705016	2.833489	2.541109	0.000000	0.000000	49805.000000		1
8027.878418	2054.047607	1.822490	1.214993	770.743469	2094.833008	113.389076	78.154274	50.937195	22.788830	17.848680	108.381081	104.955048	72.048470	0.210708	0.000000	3.904601	3.312610	0.260665	0.084574	2.886910	3.321149	2.054571	1.892953	1.707035	1.357722	1.251606	2.034954	2.021003	1.857625	0.000000	0.000000	49830.000000		1
4818.508301	1173.714111	2.130863	2.103110	542.053406	1374.440918	76.519890	58.603371	61.980064	46.835823	18.724463	60.444363	83.069756	37.575356	1.156892	0.000000	3.682913	3.069562	0.328556	0.322862	2.734042	3.138126	1.883774	1.767923	1.792252	1.670578	1.272409	1.781356	1.919443	1.574903	0.063293	0.000000	49873.000000		1
13324.896484	2730.767822	1.378431	3.256428	1097.336060	3365.500000	173.565155	116.506737	110.296082	20.300253	42.302727	180.152023	221.286011	121.875526	0.546870	0.000000	4.124664	3.436285	0.139385	0.512742	3.040340	3.527050	2.239463	2.066351	2.042560	1.307501	1.626368	2.255639	2.344954	2.085917	0.000000	0.000000	49930.000000		1
18401.886719	8226.536133	2.932636	2.948054	2489.523926	7015.271484	374.113007	258.469727	224.274155	110.977592	89.292740	402.372406	571.022095	276.185822	0.091889	0.000000	4.264863	3.915217	0.467258	0.469535	3.396116	3.846045	2.573003	2.412410	2.350779	2.045235	1.950816	2.604628	2.756653	2.441201	0.000000	0.000000	49964.000000		1
10327.080078	3316.024414	2.750695	3.718989	1765.933838	4779.215332	253.147202	181.539703	174.200409	66.944885	62.717079	281.903076	376.737274	257.479858	0.256903	0.000000	4.013978	3.520618	0.439442	0.570425	3.246974	3.679357	2.403373	2.258972	2.241049	1.825717	1.797386	2.450100	2.576039	2.410743	0.000000	0.000000	50009.000000		1
5851.107422	1459.169678	1.079309	2.787700	540.104492	1890.942383	80.593513	56.543434	56.996742	11.366661	26.717512	107.073578	154.186935	107.369614	1.455686	99998.000000	3.767238	3.164106	0.033146	0.445246	2.732478	3.276678	1.906300	1.752382	1.755850	1.055633	1.426796	2.029682	2.188048	2.030881	0.163068	4.999991	50043.000000		1
5894.683594	1135.068726	3.028231	3.574053	379.170349	976.817444	65.526367	43.659573	44.288654	18.816975	19.291870	58.113056	60.388855	103.033882	2.470574	99998.000000	3.770461	3.055022	0.481189	0.553161	2.578834	2.989813	1.816416	1.640079	1.646292	1.274550	1.285374	1.764274	1.780957	2.012980	0.392798	4.999991	50095.000000		1
8788.310547	3164.653076	2.013681	2.636597	1254.893555	3816.604736	206.826355	128.628906	119.420868	77.318581	57.113926	276.447937	390.839203	232.495392	0.241863	0.000000	3.943905	3.500326	0.303991	0.421044	3.098607	3.581677	2.315606	2.109339	2.077080	1.888284	1.756742	2.441613	2.591998	2.366414	0.000000	0.000000	50165.000000		1
4959.305664	1096.204346	1.557288	3.873176	416.391083	1332.865845	66.803032	43.776756	45.343296	25.107801	9.778536	42.987320	36.042740	32.604370	1.185306	99998.000000	3.695421	3.039891	0.192369	0.588067	2.619501	3.124786	1.824796	1.641244	1.656513	1.399809	0.990274	1.633340	1.556818	1.513276	0.073831	4.999991	50208.000000		1
13098.316406	2984.565674	2.701355	2.849375	1280.078491	3962.271240	194.753525	133.007812	124.243835	51.245571	57.283531	270.246521	399.627869	211.044907	0.518842	0.000000	4.117216	3.474881	0.431582	0.454750	3.107237	3.597944	2.289485	2.123877	2.094275	1.709656	1.758030	2.431760	2.601656	2.324375	0.000000	0.000000	50343.000000		1
12316.909180	2005.447876	3.145414	3.385945	1238.731689	3454.592285	183.861755	123.719597	101.584518	70.919823	39.515030	187.728760	237.688416	125.369400	0.136933	0.000000	4.090502	3.302211	0.497678	0.529680	3.092977	3.538397	2.264491	2.092438	2.006828	1.850768	1.596762	2.273531	2.376008	2.098191	0.000000	0.000000	50415.000000		1
3819.731689	1632.753296	2.778449	3.978023	425.858154	1935.817017	57.302032	49.925732	70.599113	29.714907	19.560154	99.974808	154.529236	96.144806	0.033467	0.000000	3.582033	3.212921	0.443802	0.599667	2.629265	3.286864	1.758170	1.698324	1.848799	1.472974	1.291372	1.999891	2.189011	1.982926	0.000000	0.000000	50457.000000		1
14039.991211	1919.846313	2.278883	4.252476	903.032776	3222.898682	127.713043	94.929817	128.823181	39.367008	43.271023	196.761032	267.267639	171.721069	0.242194	99998.000000	4.147367	3.283267	0.357722	0.628642	2.955703	3.508247	2.106235	1.977403	2.109994	1.595132	1.636197	2.293939	2.426946	2.234823	0.000000	4.999991	50540.000000		1
9181.187500	2482.711914	2.753779	3.718989	1496.492188	3424.547363	207.717560	154.119095	96.551857	29.557636	41.282009	168.224121	219.306244	119.550385	0.727858	99998.000000	3.962899	3.394926	0.439929	0.570425	3.175074	3.534603	2.317473	2.187856	1.984761	1.470670	1.615761	2.225888	2.341051	2.077551	0.000000	4.999991	50572.000000		1
7443.195312	2835.170898	3.691235	5.637074	1177.645874	2963.472900	158.559677	118.875046	94.991486	40.594337	46.431854	173.642242	200.029800	139.378830	1.270644	0.000000	3.871759	3.452579	0.567172	0.751054	3.071015	3.471801	2.200193	2.075091	1.977685	1.608465	1.666816	2.239655	2.301095	2.144197	0.104024	0.000000	50607.000000		1
13872.026367	2977.800049	3.481541	5.146760	1628.220215	4574.596680	227.425735	163.240799	163.580002	63.876564	59.318798	257.856079	316.203491	148.580704	1.163171	99998.000000	4.142140	3.473896	0.541772	0.711534	3.211713	3.660353	2.356840	2.212829	2.213730	1.805342	1.773192	2.411377	2.499967	2.171962	0.065644	4.999991	50676.000000		1
17484.193359	3041.214111	2.756862	6.654708	1801.282715	5106.341309	260.677673	187.960037	154.902359	92.438156	74.749825	348.215790	416.372559	198.185715	1.245948	0.000000	4.242646	3.483047	0.440415	0.823129	3.255582	3.708110	2.416104	2.274065	2.190058	1.965851	1.873610	2.541848	2.619482	2.297072	0.095500	0.000000	50714.000000		1
8669.191406	2473.627197	0.718511	1.985928	1090.336060	3101.698486	157.464951	110.761726	103.092468	33.292042	30.667782	149.567490	201.315720	179.914566	1.402314	0.000000	3.937979	3.393334	0.000000	0.297963	3.037560	3.491600	2.197184	2.044390	2.013227	1.522340	1.486682	2.174837	2.303878	2.255066	0.146845	0.000000	50741.000000		1
22570.945312	2286.435059	1.736145	3.139246	1830.445679	5126.351562	261.214264	188.138901	164.295441	64.690674	65.295082	302.974243	386.929047	224.841553	1.811498	0.000000	4.353550	3.359159	0.239586	0.496825	3.262557	3.709808	2.416997	2.274479	2.215626	1.810842	1.814880	2.481406	2.587631	2.351876	0.258038	0.000000	50842.000000		1
4430.978027	1747.856934	1.890332	2.985059	789.252075	2301.835205	97.239532	84.253914	88.620483	40.409313	25.921907	143.819412	174.277496	136.039139	0.115682	99998.000000	3.646500	3.242506	0.276538	0.474953	2.897216	3.362074	1.987843	1.925590	1.947534	1.606481	1.413667	2.157818	2.241241	2.133664	0.000000	4.999991	50944.000000		1
14296.280273	3363.995117	1.581958	2.399149	1374.995972	3832.686279	184.783798	139.471329	127.259727	97.150108	41.414612	208.886292	304.568542	169.229416	0.419033	0.000000	4.155223	3.526855	0.199195	0.380057	3.138301	3.583503	2.266664	2.144485	2.104691	1.987443	1.617154	2.319910	2.483685	2.228476	0.000000	0.000000	50970.000000		1
10053.916992	2142.153076	3.003561	4.277146	744.688965	2231.667725	112.867920	81.130081	58.609539	42.389072	31.414047	102.781013	139.659439	96.817062	0.483081	0.000000	4.002335	3.330851	0.477637	0.631154	2.871975	3.348629	2.052571	1.909182	1.767968	1.627254	1.497124	2.011913	2.145070	1.985952	0.000000	0.000000	51016.000000		1
25878.716797	8987.880859	2.741444	5.371873	4220.173340	11634.693359	620.516052	431.748108	371.504181	155.997086	129.285751	657.835510	835.221375	503.408020	0.576152	0.000000	4.412943	3.953657	0.437979	0.730126	3.625330	4.065755	2.792753	2.635231	2.569964	2.193116	2.111551	2.818117	2.921802	2.701920	0.000000	0.000000	51095.000000		1
12824.846680	2819.598145	2.528666	3.586388	1928.952637	4751.449219	286.608856	199.129349	169.016632	64.480980	72.591209	316.348419	431.643250	257.695709	0.624825	99998.000000	4.108052	3.450187	0.402891	0.554657	3.285321	3.676826	2.457290	2.299135	2.227929	1.809432	1.860884	2.500166	2.635125	2.411107	0.000000	4.999991	51148.000000		1
7159.522461	1306.984131	2.978892	2.633513	960.633972	2397.727051	144.399155	96.789307	81.595726	49.888725	30.957653	142.166519	184.173218	117.595291	0.350688	0.000000	3.854884	3.116270	0.474055	0.420535	2.982558	3.379800	2.159565	1.985827	1.911667	1.698002	1.490768	2.152797	2.265226	2.070390	0.000000	0.000000	51179.000000		1
6661.384277	2258.854004	1.918085	4.594771	921.674011	2134.625732	140.797348	100.600807	87.565849	60.761990	36.468296	142.468735	201.830704	134.629868	0.547994	0.000000	3.823565	3.353888	0.282868	0.662264	2.964577	3.329322	2.148594	2.002601	1.942335	1.783632	1.561916	2.153720	2.304987	2.129141	0.000000	0.000000	51247.000000		1
5263.701660	1843.995605	3.823836	1.449357	1160.028564	2921.364502	166.981369	118.791786	102.275276	49.413830	27.790653	154.017334	188.533615	92.734192	0.741827	0.000000	3.721291	3.265760	0.582499	0.161175	3.064469	3.465586	2.222668	2.074786	2.009771	1.693848	1.443899	2.187570	2.275389	1.967240	0.000000	0.000000	51304.000000		1
8711.488281	1765.347900	1.847160	3.429117	1039.256958	2573.799316	147.852936	110.209740	67.129906	54.986145	26.637335	116.790436	145.891678	115.337997	0.114791	0.000000	3.940092	3.246830	0.266504	0.535182	3.016723	3.410575	2.169830	2.042220	1.826916	1.740253	1.425491	2.067407	2.164031	2.061972	0.000000	0.000000	51378.000000		1
22235.236328	18769.099609	3.148497	5.353371	3482.660400	9775.772461	433.986877	353.371796	322.938385	157.631470	134.497269	559.658508	709.127319	402.427917	0.748219	0.000000	4.347042	4.273443	0.498103	0.728627	3.541911	3.990151	2.637477	2.548232	2.509120	2.197643	2.128713	2.747923	2.850724	2.604688	0.000000	0.000000	51446.000000		1
6899.649414	909.573425	1.683721	4.200052	600.986755	1682.358398	102.663834	70.528191	71.098679	47.730110	19.745180	82.243309	95.355370	73.516335	0.405545	99998.000000	3.838827	2.958838	0.226270	0.623255	2.778865	3.225919	2.011417	1.848363	1.851861	1.678792	1.295461	1.915101	1.979345	1.866384	0.000000	4.999991	51568.000000		1
6940.712891	3057.203125	2.075356	3.003561	1079.684814	2796.500732	153.699707	113.592598	75.915482	38.327789	45.630081	177.493835	231.742966	162.895416	0.491320	0.000000	3.841404	3.485324	0.317093	0.477637	3.033297	3.446615	2.186673	2.055350	1.880330	1.583514	1.659251	2.249183	2.365006	2.211909	0.000000	0.000000	51644.000000		1
8757.975586	1108.326538	2.362144	3.472290	779.785034	1869.131104	110.200485	84.889160	57.382210	20.735060	23.362404	88.759254	105.346680	51.569363	0.516528	0.000000	3.942404	3.044668	0.373306	0.540616	2.891975	3.271640	2.042183	1.928852	1.758777	1.316705	1.368518	1.948214	2.022621	1.712392	0.000000	0.000000	51694.000000		1
5326.958008	1248.870972	1.307505	4.742790	502.822113	1286.147217	68.113625	53.379517	57.206436	40.535748	19.988794	58.190151	98.938675	89.123131	1.704549	99998.000000	3.726479	3.096518	0.116443	0.676034	2.701414	3.109291	1.833234	1.727375	1.757445	1.607838	1.300787	1.764850	1.995366	1.949990	0.231609	4.999991	51715.000000		1
9152.583008	901.185669	1.600460	2.670518	1268.761108	3366.178467	179.029541	130.947876	115.041954	68.955482	34.664307	182.511078	181.243668	167.465515	1.216019	0.000000	3.961544	2.954814	0.204245	0.426595	3.103380	3.527137	2.252925	2.117099	2.060856	1.838569	1.539883	2.261289	2.258263	2.223925	0.084940	0.000000	51748.000000		1
3376.052490	822.716858	3.111492	4.261727	350.756775	808.155396	44.353413	34.886337	41.525627	25.052294	20.402016	36.992531	44.680290	41.260426	1.488658	0.000000	3.528409	2.915250	0.492969	0.629586	2.545006	2.907495	1.646927	1.542655	1.618316	1.398847	1.309673	1.568114	1.650116	1.615534	0.172795	0.000000	51772.000000		1
11553.220703	2944.853271	1.575791	4.082870	1187.806885	3007.712158	175.560333	123.435898	100.936935	87.309898	29.107410	146.314148	264.368927	115.640205	0.139723	0.000000	4.062703	3.469064	0.197498	0.610966	3.074746	3.478236	2.244426	2.091441	2.004050	1.941064	1.464004	2.165286	2.422210	2.063109	0.000000	0.000000	51947.000000		1
9506.879883	1864.545654	2.544085	3.774496	943.981750	2706.662354	129.322754	96.437759	88.953529	48.430119	51.886990	197.303772	230.450882	172.384079	0.098379	0.000000	3.978038	3.270573	0.405532	0.576859	2.974964	3.432434	2.111675	1.984247	1.949163	1.685116	1.715058	2.295135	2.362578	2.236497	0.000000	0.000000	51984.000000		1
14802.862305	1566.486816	1.544953	1.430855	1284.919922	3785.252197	187.611588	128.678253	114.468384	50.838516	32.844902	195.333267	319.003510	137.195541	0.681746	0.000000	4.170346	3.194927	0.188915	0.155596	3.108876	3.578095	2.273260	2.109505	2.058686	1.706193	1.516468	2.290776	2.503795	2.137340	0.000000	0.000000	52008.000000		1
5057.522949	1051.036865	2.991227	3.768329	514.706848	1350.091675	75.548515	54.520500	34.050644	35.527756	18.150887	69.757256	89.786140	65.797737	0.949442	0.000000	3.703938	3.021618	0.475849	0.576149	2.711560	3.130363	1.878226	1.736560	1.532125	1.550568	1.258898	1.843589	1.953209	1.818211	0.000000	0.000000	52042.000000		1
7257.252441	1629.317993	2.359060	4.872307	631.398621	2319.936768	110.357758	68.252388	64.110931	56.339909	29.597725	106.382820	164.887512	131.617050	1.325501	0.000000	3.860772	3.212006	0.372739	0.687735	2.800304	3.365476	2.042803	1.834118	1.806932	1.750816	1.471258	2.026871	2.217188	2.119312	0.122380	0.000000	52095.000000		1
6564.811035	1535.578491	1.742312	3.065236	676.325562	1491.033936	96.252739	72.770065	49.568016	60.583130	20.109060	57.533314	98.778320	36.431290	0.100111	0.000000	3.817222	3.186272	0.241126	0.486464	2.830156	3.173487	1.983413	1.861953	1.695202	1.782352	1.303392	1.759919	1.994662	1.561475	0.000000	0.000000	52164.000000		1
13341.410156	4542.723633	1.350678	3.651147	2758.521484	7748.106445	416.520599	282.381042	250.282410	103.274414	105.220253	514.272034	696.234192	384.983185	0.709334	99998.000000	4.125202	3.657316	0.130552	0.562429	3.440676	3.889196	2.619637	2.450835	2.398430	2.013993	2.022099	2.711193	2.842755	2.585442	0.000000	4.999991	52194.000000		1
11048.400391	2339.111328	1.850243	3.614142	1151.921387	3487.782471	172.359406	114.742836	109.460388	47.665348	32.197315	182.205795	267.101105	186.757385	1.422589	0.000000	4.043299	3.369051	0.267229	0.558005	3.061423	3.542549	2.236435	2.059726	2.039257	1.678203	1.507820	2.260562	2.426676	2.271278	0.153080	0.000000	52211.000000		1
12161.538086	3393.290527	2.278883	3.299600	1683.992676	4451.608398	241.099030	171.064240	149.786438	83.624825	56.743877	261.772400	350.392914	184.006699	0.711530	0.000000	4.084989	3.530621	0.357722	0.518461	3.226340	3.648517	2.382195	2.233159	2.175472	1.922335	1.753919	2.417924	2.544555	2.264834	0.000000	0.000000	52236.000000		1
14496.853516	2524.098877	3.043650	4.440584	2204.700439	6106.354492	298.653931	219.059555	187.987793	73.078438	67.638725	394.869659	524.972595	303.032837	1.145953	99998.000000	4.161274	3.402106	0.483395	0.647440	3.343350	3.785782	2.475168	2.340562	2.274130	1.863789	1.830195	2.596454	2.720137	2.481490	0.059167	4.999991	52277.000000		1
5005.925781	1474.736328	3.888595	3.885511	982.627197	2409.688965	127.762383	97.810028	88.891853	41.806248	27.482279	129.970337	190.494873	141.562119	0.822300	0.000000	3.699484	3.168714	0.589793	0.589448	2.992389	3.381961	2.106403	1.990383	1.948862	1.621241	1.439053	2.113844	2.279883	2.150947	0.000000	0.000000	52306.000000		1
6417.374512	2146.232910	1.908834	3.092990	979.524963	2146.171143	142.299118	94.232887	61.261555	30.143547	11.918651	100.425034	154.942459	105.630386	1.914200	0.000000	3.807357	3.331677	0.280768	0.490378	2.991015	3.331664	2.153202	1.974203	1.787188	1.479194	1.076227	2.001842	2.190171	2.023789	0.281987	0.000000	52323.000000		1
17748.906250	2700.066162	2.574922	5.667912	1848.300537	4864.496094	287.123840	195.555298	171.764252	65.406097	57.240360	297.731903	383.974823	257.905396	0.099352	0.000000	4.249172	3.431374	0.410764	0.753423	3.266773	3.687038	2.458069	2.291270	2.234933	1.815618	1.757702	2.473825	2.584303	2.411460	0.000000	0.000000	52377.000000		1
5815.437988	287.253357	2.405316	3.586388	426.394714	2234.307373	69.303947	48.279015	92.678688	66.602592	29.761162	150.341522	200.282669	98.238663	0.635259	99998.000000	3.764582	2.458265	0.381172	0.554657	2.629812	3.349143	1.840758	1.683758	1.966980	1.823491	1.473650	2.177079	2.301643	1.992282	0.000000	4.999991	52412.000000		1
3343.235352	852.123352	2.673601	5.106671	444.126221	1522.728638	48.340687	45.830524	61.983150	46.823490	16.488750	68.946228	112.482452	78.357803	0.600467	0.000000	3.524167	2.930502	0.427097	0.708138	2.647506	3.182622	1.684313	1.661155	1.792274	1.670464	1.217188	1.838511	2.051085	1.894082	0.000000	0.000000	52434.000000		1
16304.466797	3499.315674	1.443190	1.023801	1418.384155	3998.825928	220.071014	150.307587	138.638733	116.953873	37.162136	229.837219	317.847107	193.553940	1.734318	99998.000000	4.212306	3.543983	0.159323	0.010216	3.151794	3.601933	2.342563	2.176981	2.141885	2.068015	1.570101	2.361420	2.502218	2.286802	0.239129	4.999991	52521.000000		1
15932.250000	3055.136963	1.847160	2.460824	1324.940674	3982.950684	206.077011	137.294220	124.561462	63.093296	51.057461	262.238068	373.163239	222.164871	1.338487	99998.000000	4.202277	3.485031	0.266504	0.391080	3.122196	3.600205	2.314029	2.137652	2.095384	1.799983	1.708059	2.418696	2.571899	2.346675	0.126614	4.999991	52620.000000		1
12009.016602	2235.716797	2.278883	3.102241	1076.197021	3269.718994	151.352982	112.652061	124.484367	106.308807	44.236233	209.897766	267.091858	217.807556	0.543358	0.000000	4.079507	3.349417	0.357722	0.491676	3.031892	3.514510	2.179991	2.051739	2.095115	2.026569	1.645778	2.322008	2.426661	2.338073	0.000000	0.000000	52663.000000		1
24477.031250	6581.552734	2.824705	4.335737	2909.939209	7485.584473	446.260162	299.665405	274.748779	103.046211	99.937805	465.854248	596.166870	313.881439	1.312892	0.000000	4.388759	3.818328	0.450973	0.637063	3.463884	3.874226	2.649588	2.476637	2.438936	2.013032	1.999730	2.668250	2.775368	2.496766	0.118229	0.000000	52751.000000		1
14161.132812	5717.695801	1.958174	3.971855	2481.244141	6477.103516	388.020691	250.991669	180.105759	52.312546	60.922344	354.188995	445.405975	258.787354	0.500988	0.000000	4.151098	3.757221	0.291851	0.598993	3.394670	3.811381	2.588855	2.399659	2.255527	1.718606	1.784777	2.549235	2.648756	2.412943	0.000000	0.000000	52773.000000		1
5308.834961	2408.060791	1.945839	1.776234	971.100159	2280.970703	149.108017	103.733887	77.667046	64.653664	22.292347	95.392372	137.772202	84.583870	0.933265	0.000000	3.724999	3.381667	0.289107	0.249500	2.987264	3.358120	2.173501	2.015921	1.890237	1.810593	1.348156	1.979514	2.139162	1.927288	0.000000	0.000000	52867.000000		1
8750.574219	1401.321777	2.963473	2.170952	678.915894	2109.030518	107.933937	70.380173	78.700096	45.799686	21.644762	88.333694	120.000610	120.740707	0.024140	0.000000	3.942037	3.146538	0.471801	0.336650	2.831816	3.324083	2.033158	1.847450	1.895975	1.660862	1.335353	1.946126	2.079183	2.081854	0.000000	0.000000	52893.000000		1
4688.355957	1731.655029	3.352024	5.202267	1279.437012	2419.507568	179.032623	134.521942	76.902275	37.387249	40.461735	122.812981	239.736023	105.695145	1.110020	0.000000	3.671021	3.238461	0.525307	0.716193	3.107019	3.383727	2.252932	2.128793	1.885939	1.572724	1.607044	2.089244	2.379733	2.024055	0.045331	0.000000	52988.000000		1
19341.900391	6254.972656	2.611927	4.591687	3652.429443	10075.875977	526.141357	375.765900	313.283173	115.600113	110.363930	599.457214	798.531067	537.026917	0.177124	0.000000	4.286499	3.796225	0.416961	0.661972	3.562582	4.003283	2.721102	2.574917	2.495937	2.062958	2.042827	2.777758	2.902292	2.729996	0.000000	0.000000	53030.000000		1
2980.785156	708.029480	2.494745	3.262596	198.213470	957.630371	32.712299	24.700747	51.220901	21.703354	12.381211	32.635208	58.813065	41.059982	0.475407	0.000000	3.474331	2.850051	0.397026	0.513563	2.297133	2.981198	1.514711	1.392710	1.709447	1.336527	1.092763	1.513686	1.769474	1.613419	0.000000	0.000000	53132.000000		1
2992.928711	1097.181885	3.530881	2.855542	657.317444	2053.606689	93.061066	69.973114	61.730282	48.377693	30.488926	113.358238	160.089218	97.668175	1.665747	0.000000	3.476096	3.040279	0.547883	0.455689	2.817775	3.312517	1.968768	1.844931	1.790498	1.684645	1.484142	2.054453	2.204362	1.989753	0.221609	0.000000	53169.000000		1
7219.655273	3041.769043	3.117660	3.688152	811.584534	2999.040771	124.444275	76.862190	99.410484	44.785137	43.893936	213.915878	266.524445	179.473602	2.705333	0.000000	3.858516	3.483126	0.493829	0.566809	2.909334	3.476982	2.094975	1.885713	1.997432	1.651134	1.642405	2.330243	2.425737	2.254001	0.432221	0.000000	53225.000000		1
9052.222656	2388.645508	2.180203	2.948054	1096.250610	4121.034668	150.036224	117.564453	137.143112	87.023109	46.021717	234.040359	276.882721	148.247650	0.234932	0.000000	3.956755	3.378152	0.338497	0.469535	3.039910	3.615006	2.176196	2.070276	2.137174	1.939635	1.662963	2.369291	2.442296	2.170988	0.000000	0.000000	53270.000000		1
8240.930664	1178.247192	2.109277	3.086823	686.899719	1788.019531	113.922562	75.431335	62.047909	21.879126	19.782185	98.744400	145.382858	126.186592	1.082186	0.000000	3.915976	3.071236	0.324134	0.489512	2.836893	3.252372	2.056610	1.877552	1.792727	1.340030	1.296274	1.994512	2.162513	2.101013	0.034302	0.000000	53328.000000		1
4432.396484	1422.855591	1.908834	3.315019	929.346375	2490.205322	135.487152	96.539528	84.660965	19.125347	37.785049	147.701828	174.585876	151.312897	0.720179	0.000000	3.646639	3.153161	0.280768	0.520486	2.968178	3.396235	2.131898	1.984705	1.927683	1.281609	1.577320	2.169386	2.242009	2.179876	0.000000	0.000000	53369.000000		1
6966.813477	1673.011475	1.353761	1.662135	993.155090	2068.843262	134.774796	100.548386	61.326313	45.929207	16.720032	80.204964	126.772499	56.972073	0.813917	0.000000	3.843034	3.223499	0.131542	0.220666	2.997017	3.315727	2.129609	2.002375	1.787647	1.662089	1.223237	1.904201	2.103025	1.755662	0.000000	0.000000	53391.000000		1
8114.753906	532.200867	2.383730	2.898715	811.775696	1895.324463	120.648193	87.837212	57.505562	38.938370	29.110495	99.031189	165.831131	69.871353	1.037396	0.000000	3.909275	2.726076	0.377257	0.462205	2.909436	3.277683	2.081521	1.943678	1.759710	1.590378	1.464050	1.995772	2.219666	1.844299	0.015945	0.000000	53444.000000		1
9497.304688	4320.352051	2.359060	1.190323	1753.497070	4403.989258	263.986542	179.300903	154.816025	68.418915	46.018635	213.740097	260.612915	210.233887	1.625683	99998.000000	3.977600	3.635519	0.372739	0.075665	3.243905	3.643846	2.421582	2.253582	2.189816	1.835176	1.662934	2.329886	2.415996	2.322703	0.211036	4.999991	53476.000000		1
3141.941162	893.732239	1.902667	3.031315	272.849213	912.058899	32.798645	25.305161	36.616314	32.669128	8.011553	34.149323	66.506996	31.611406	0.965010	99998.000000	3.497198	2.951207	0.279363	0.481631	2.435923	2.960023	1.515856	1.403209	1.563675	1.514138	0.903717	1.533382	1.822867	1.499844	0.000000	4.999991	53492.000000		1
19934.089844	7189.385254	2.670518	3.046734	2764.994141	6566.886230	393.241455	279.719788	220.252960	156.752609	79.585129	381.248779	488.399445	295.496185	0.306567	0.000000	4.299596	3.856692	0.426595	0.483835	3.441694	3.817359	2.594659	2.446723	2.342922	2.195215	1.900832	2.581208	2.688775	2.470552	0.000000	0.000000	53517.000000		1
11121.460938	1812.769653	2.063021	2.781532	1391.654297	4077.562988	203.465088	145.355103	156.253036	100.227676	50.058331	196.646942	268.627563	183.041473	0.557599	0.000000	4.046162	3.258343	0.314504	0.444284	3.143531	3.610401	2.308490	2.162430	2.193829	2.000988	1.699476	2.293687	2.429151	2.262549	0.000000	0.000000	53559.000000		1
4319.664062	80.960480	1.363013	2.149366	483.073853	1754.449951	67.651062	51.905491	49.888725	41.303596	36.579308	103.656792	147.313278	124.123566	1.126084	99998.000000	3.635450	1.908273	0.134500	0.332310	2.684014	3.244141	1.830275	1.715213	1.698002	1.615988	1.563236	2.015598	2.168242	2.093854	0.051571	4.999991	53615.000000		0
13981.665039	1926.038452	2.796951	3.956437	1004.928772	2973.784912	138.536957	102.133430	114.172340	76.316368	41.198750	160.952667	204.461136	125.261467	0.654589	0.000000	4.145559	3.284665	0.446685	0.597304	3.002135	3.473310	2.141566	2.009168	2.057561	1.882618	1.614884	2.206698	2.310611	2.097817	0.000000	0.000000	53672.000000		1
12267.723633	4272.254883	3.463039	4.829135	1718.135864	4403.844238	255.105377	172.128128	134.703873	47.591339	36.150669	233.886169	307.726288	163.771194	1.208254	0.000000	4.088764	3.630657	0.539457	0.683869	3.235058	3.643832	2.406720	2.235852	2.129380	1.677528	1.558116	2.369004	2.488165	2.214237	0.082158	0.000000	53709.000000		1
8739.655273	2974.559082	2.547168	3.287266	1208.708374	2760.797363	179.297821	123.960129	85.610756	43.508469	40.717686	165.408661	242.813583	107.702660	0.215716	0.000000	3.941494	3.473423	0.406058	0.516835	3.082322	3.441035	2.253575	2.093282	1.932528	1.638574	1.609783	2.218558	2.385273	2.032226	0.000000	0.000000	53798.000000		1
4879.991699	585.293640	2.796951	4.724288	1120.482666	2522.189941	149.166611	116.475899	75.489922	48.556549	46.237579	138.536957	198.962830	177.216293	0.035819	0.000000	3.688419	2.767374	0.446685	0.674336	3.049405	3.401778	2.173672	2.066236	1.877889	1.686248	1.664995	2.141566	2.298772	2.248504	0.000000	0.000000	53839.000000		1
21070.955078	3762.852051	2.470075	4.403579	1779.394409	6382.253906	275.905182	183.229584	215.429993	99.080528	69.695580	338.767212	457.370880	367.270203	0.856243	99998.000000	4.323684	3.575517	0.392710	0.643806	3.250272	3.804974	2.440760	2.262995	2.333306	1.995988	1.843205	2.529901	2.660269	2.564986	0.000000	4.999991	53880.000000		1
13097.083008	3271.640137	2.991227	3.644979	995.153320	3588.071777	151.772369	104.002174	141.836563	69.075745	44.014202	242.132080	349.270416	193.405930	0.283863	0.000000	4.117175	3.514766	0.475849	0.561695	2.997890	3.554861	2.181193	2.017042	2.151788	1.839326	1.643593	2.384052	2.543162	2.286470	0.000000	0.000000	53911.000000		1
4006.189941	1253.317749	2.661267	4.166131	569.948914	2080.259277	84.969337	60.305595	86.776405	34.025974	34.340515	130.599426	192.456131	133.578308	0.463812	0.000000	3.602731	3.098061	0.425088	0.619733	2.755836	3.318117	1.929262	1.780358	1.938402	1.531811	1.535807	2.115941	2.284332	2.125736	0.000000	0.000000	53940.000000		1
7563.007812	851.990784	2.870961	2.602675	649.740662	1536.997070	91.275581	65.350594	48.402363	40.279797	13.932332	65.079224	79.430946	48.494877	1.011489	0.000000	3.878695	2.930435	0.458027	0.415420	2.812740	3.186673	1.960355	1.815250	1.684867	1.605087	1.144024	1.813442	1.899990	1.685696	0.004961	0.000000	53957.000000		1
6040.920898	716.799683	3.284182	4.520761	407.528412	1228.166748	62.513554	37.664783	31.299948	81.722160	6.790393	40.544998	65.800819	35.993401	1.762901	0.000000	3.781103	2.855398	0.516427	0.655212	2.610158	3.089257	1.795974	1.575935	1.495544	1.912340	0.831895	1.607937	1.818231	1.556223	0.246228	0.000000	53971.000000		1
14717.608398	2946.675781	2.303553	2.932636	1080.816528	4194.489258	150.122574	111.483322	130.695023	43.767506	50.548645	195.398026	269.839478	158.121796	1.199802	0.000000	4.167837	3.469332	0.362398	0.467258	3.033752	3.622679	2.176446	2.047210	2.116259	1.641152	1.703709	2.290920	2.431105	2.198992	0.079110	0.000000	54015.000000		1
15928.701172	4971.588379	2.790784	2.787700	2272.882080	6652.339844	347.080963	234.876053	203.927643	115.501434	84.398849	341.129333	452.557159	237.583572	0.456088	0.000000	4.202180	3.696495	0.445726	0.445246	3.356577	3.822974	2.540431	2.370839	2.309476	2.062587	1.926337	2.532919	2.655674	2.375816	0.000000	0.000000	54085.000000		1
8502.225586	983.040405	1.134816	3.188586	1009.193604	2877.362549	141.688538	104.908791	99.703438	36.789001	38.096508	182.008423	262.876404	154.735840	1.186627	0.000000	3.929533	2.992571	0.054925	0.503598	3.003974	3.458995	2.151335	2.020812	1.998710	1.565718	1.580885	2.260092	2.419752	2.189591	0.074314	0.000000	54116.000000		1
6977.063965	3061.020752	1.446273	3.028231	879.420593	2556.027832	140.704834	91.756645	93.542130	45.145935	28.771282	129.766815	177.632599	157.508118	3.049894	99998.000000	3.843673	3.485866	0.160250	0.481189	2.944197	3.407566	2.148309	1.962638	1.971007	1.654619	1.458959	2.113164	2.249523	2.197303	0.484285	4.999991	54225.000000		1
4054.635498	1062.933960	0.462561	0.027754	414.167694	1102.316284	60.660225	45.108929	41.883339	15.070231	8.258252	40.751606	40.714603	23.245222	0.668879	0.000000	3.607952	3.026506	0.000000	0.000000	2.617176	3.042306	1.782904	1.654263	1.622041	1.178120	0.916888	1.610145	1.609750	1.366334	0.000000	0.000000	54258.000000		1
13240.167969	2119.759033	2.445405	3.120744	1657.312256	4923.972168	243.630783	172.168213	151.874130	77.981583	69.439629	333.148621	454.222382	293.433167	0.830393	0.000000	4.121893	3.326287	0.388351	0.494258	3.219404	3.692316	2.386732	2.235953	2.181484	1.891992	1.841607	2.522638	2.657269	2.467509	0.000000	0.000000	54317.000000		1
18652.851562	4965.599609	2.334390	2.907966	2010.412598	7346.039062	276.130310	204.846603	249.896942	110.490356	91.133728	422.099091	541.806702	298.743347	0.171153	0.000000	4.270745	3.695972	0.368173	0.463589	3.303285	3.866053	2.441114	2.311429	2.397761	2.043324	1.959679	2.625414	2.733844	2.475298	0.000000	0.000000	54361.000000		1
5480.220215	2053.794678	2.605759	4.674948	835.884399	2692.498535	113.271889	80.621269	79.529625	50.440716	35.256386	146.656448	230.179504	95.235107	0.559312	0.000000	3.738798	3.312557	0.415934	0.669777	2.922146	3.430156	2.054122	1.906450	1.900529	1.702781	1.547238	2.166301	2.362067	1.978797	0.000000	0.000000	54387.000000		1
5581.610352	1791.473389	3.318103	4.132210	1028.254150	2501.639893	147.797424	106.759033	77.796562	22.875174	33.446232	158.094040	185.801422	119.377693	0.301740	0.000000	3.746759	3.253210	0.520890	0.616182	3.012100	3.398225	2.169667	2.028405	1.890960	1.359364	1.524347	2.198915	2.269049	2.076923	0.000000	0.000000	54432.000000		1
10618.092773	1999.971069	1.708391	1.942755	1316.750244	3416.859619	192.471558	135.783188	112.038399	66.331223	45.849030	220.838867	277.283630	170.577011	1.088630	99998.000000	4.026047	3.301024	0.232587	0.288418	3.119503	3.533627	2.284367	2.132846	2.049367	1.821718	1.661330	2.344075	2.442924	2.231920	0.036880	4.999991	54468.000000		1
8561.359375	869.231934	1.955090	3.537048	548.967163	1852.124390	90.982628	58.541695	70.266068	28.074358	21.222290	77.364838	95.457130	53.613880	0.007583	0.000000	3.932543	2.939136	0.291167	0.548641	2.739546	3.267670	1.958959	1.767465	1.846746	1.448310	1.326792	1.888544	1.979808	1.729277	0.000000	0.000000	54496.000000		1
15600.973633	3123.481934	2.741444	3.244093	1874.456787	5349.262695	261.590485	190.331436	177.962570	51.732800	70.528191	296.276367	402.955231	236.664612	1.644207	99998.000000	4.193151	3.494639	0.437979	0.511093	3.272876	3.728294	2.417622	2.279510	2.250329	1.713766	1.848363	2.471697	2.605257	2.374133	0.215957	4.999991	54515.000000		1
1322.165283	0.000000	1.520283	2.275799	194.035004	389.605713	9.112448	16.596682	14.882123	4.456003	1.662135	22.909096	36.795170	42.543259	0.348479	99998.000000	3.121286	0.000000	0.181925	0.357134	2.287880	2.590625	0.959635	1.220021	1.172665	0.648945	0.220666	1.360008	1.565791	1.628831	0.000000	4.999991	54530.000000		0
13664.255859	2067.757812	2.587257	3.805334	1800.385376	4456.862793	300.232819	187.886032	122.945580	100.221512	65.282753	257.140625	336.620911	161.396713	0.342143	0.000000	4.135586	3.315500	0.412840	0.580393	3.255365	3.649029	2.477458	2.273895	2.089713	2.000961	1.814798	2.410171	2.527141	2.207895	0.000000	0.000000	54577.000000		1
7935.579102	1522.839600	2.519415	4.039698	762.220032	3226.244385	126.257515	80.522583	118.686935	53.169823	35.123783	173.451050	224.690460	107.566978	0.534225	99998.000000	3.899579	3.182654	0.401300	0.606349	2.882080	3.508697	2.101257	1.905918	2.074403	1.725665	1.545601	2.239177	2.351585	2.031679	0.000000	4.999991	54622.000000		1
10076.757812	2137.943848	1.643633	2.069189	1179.998779	2682.143555	175.800858	119.303688	85.095772	29.591557	34.997353	160.372925	220.228287	92.771194	0.459234	99998.000000	4.003321	3.329996	0.215805	0.315800	3.071882	3.428482	2.245021	2.076654	1.929908	1.471168	1.544035	2.205131	2.342873	1.967413	0.000000	4.999991	54639.000000		1
8157.873535	2203.004395	2.978892	4.147629	937.814270	3074.173096	140.803513	99.268631	83.822189	55.889683	42.944145	190.778580	248.746704	181.459518	1.381390	0.000000	3.911577	3.343015	0.474055	0.617800	2.972117	3.487728	2.148613	1.996812	1.923359	1.747332	1.632904	2.280529	2.395757	2.258780	0.140316	0.000000	54692.000000		1
7306.431641	1813.802734	3.740575	5.063499	1470.712158	4636.854492	228.850418	155.115143	166.136429	70.050209	71.604416	314.714050	419.786285	232.273376	0.680214	99998.000000	3.863705	3.258590	0.572938	0.704451	3.167528	3.666224	2.359552	2.190654	2.220465	1.845409	1.854940	2.497916	2.623028	2.365999	0.000000	4.999991	54793.000000		1
3603.620117	288.779785	2.578006	3.330438	399.486023	1364.628418	57.416130	41.204918	50.382122	45.260033	16.445580	79.366180	144.639679	56.080872	0.540682	0.000000	3.556739	2.460567	0.411284	0.522501	2.601502	3.135014	1.759034	1.614949	1.702276	1.655715	1.216049	1.899635	2.160287	1.748815	0.000000	0.000000	54817.000000		1
8213.862305	1275.224609	3.527797	4.181550	788.302307	2443.517578	92.280884	85.579918	91.809067	38.852024	38.864361	137.417572	205.019287	88.435463	0.859800	0.000000	3.914547	3.105587	0.547504	0.621337	2.896693	3.388016	1.965112	1.932372	1.962886	1.589414	1.589552	2.138042	2.311795	1.946626	0.000000	0.000000	54848.000000		1
8620.413086	1309.010132	2.630429	2.781532	690.473755	2467.055664	102.037834	75.082870	105.463867	57.971207	39.089474	162.309509	174.249741	171.082748	0.517246	0.000000	3.935528	3.116943	0.420027	0.444284	2.839147	3.392179	2.008761	1.875541	2.023104	1.763212	1.592060	2.210344	2.241172	2.233206	0.000000	0.000000	54914.000000		1
3809.456543	823.500122	2.636597	4.147629	238.268158	1254.319946	53.126652	26.797689	50.092251	12.455221	19.402884	78.342384	120.019112	106.919388	0.478424	0.000000	3.580863	2.915664	0.421044	0.617800	2.377066	3.098408	1.725312	1.428097	1.699771	1.095351	1.287866	1.893997	2.079250	2.029057	0.000000	0.000000	54937.000000		1
24098.875000	7652.708008	2.192538	4.409747	1037.678101	4277.759277	135.163361	105.920258	142.043167	69.248436	50.181683	215.392990	294.114655	232.495392	0.499491	0.000000	4.381997	3.883815	0.340947	0.644414	3.016063	3.631216	2.130859	2.024979	2.152420	1.840410	1.700545	2.333231	2.468517	2.366414	0.000000	0.000000	54971.000000		1
9146.116211	564.469116	2.396065	4.637943	713.456909	2056.125977	100.394196	76.815933	84.944664	57.286613	33.171780	124.376434	141.734802	91.565453	0.020100	99998.000000	3.961237	2.751640	0.379499	0.666325	2.853368	3.313050	2.001709	1.885451	1.929136	1.758053	1.520769	2.094738	2.151476	1.961732	0.000000	4.999991	55066.000000		1
8458.905273	327.869263	1.834825	3.262596	692.826660	1810.543213	116.044174	74.123825	84.916916	38.324707	26.973463	114.018158	164.042572	83.883858	1.007874	99998.000000	3.927314	2.515701	0.263595	0.513563	2.840625	3.257809	2.064623	1.869958	1.928994	1.583479	1.430937	2.056974	2.214957	1.923678	0.003406	4.999991	55130.000000		1
4804.400391	2694.786865	3.142330	4.502259	1027.979736	2193.993896	151.534927	105.143158	75.141464	48.192669	33.270458	129.220993	181.533539	111.911964	0.504704	0.000000	3.681639	3.430524	0.497252	0.653430	3.011985	3.341235	2.180513	2.021781	1.875880	1.682981	1.522059	2.111333	2.258957	2.048877	0.000000	0.000000	55147.000000		1
11882.064453	1165.671753	2.439237	2.396065	1261.464966	3630.593506	189.020844	129.245651	130.355804	90.930206	43.329613	245.484100	332.547302	222.901886	0.311921	0.000000	4.074892	3.066576	0.387254	0.379499	3.100875	3.559978	2.276510	2.111416	2.115130	1.958708	1.636785	2.390023	2.521853	2.348114	0.000000	0.000000	55185.000000		1
13955.583008	1614.793579	3.352024	4.715036	1449.425049	3592.722168	206.083176	141.762558	107.397369	64.240448	41.830917	212.454178	301.605072	176.744492	1.158829	24343.267578	4.144748	3.208117	0.525307	0.673485	3.161196	3.555424	2.314043	2.151561	2.030994	1.807809	1.621497	2.327265	2.479439	2.247346	0.064019	4.386379	55208.000000		1
12710.400391	2804.114502	3.176251	4.027363	1322.529175	3697.020264	212.679291	140.979279	123.331047	58.517025	54.236797	274.193726	366.230988	219.704056	0.044724	99998.000000	4.104159	3.447796	0.501915	0.605021	3.121405	3.567852	2.327725	2.149155	2.091072	1.767282	1.734294	2.438057	2.563755	2.341838	0.000000	4.999991	55262.000000		1
12294.823242	3660.653809	3.068320	2.448488	1107.469238	3673.583984	146.227814	113.537094	128.798523	73.118530	44.640202	241.546173	348.339142	213.795609	0.489900	99998.000000	4.089722	3.563559	0.486901	0.388898	3.044332	3.565090	2.165030	2.055138	2.109911	1.864028	1.649726	2.383000	2.542002	2.329999	0.000000	4.999991	55281.000000		1
2871.682373	197.741669	1.890332	4.341904	451.046143	774.564270	59.932461	52.608582	32.690716	36.042740	16.245136	55.673820	77.858238	65.917999	1.486178	0.000000	3.458136	2.296098	0.276538	0.637680	2.654221	2.889057	1.777662	1.721057	1.514424	1.556818	1.210723	1.745651	1.891305	1.819004	0.172071	0.000000	55337.000000		1
6293.411133	1001.336243	1.150235	2.960389	462.752014	769.146118	71.860367	51.162308	52.753517	46.570621	14.885207	50.332783	82.992661	76.199188	1.096173	0.000000	3.798886	3.000580	0.060786	0.471349	2.665348	2.886009	1.856489	1.708950	1.722251	1.668112	1.172755	1.701851	1.919040	1.881950	0.039879	0.000000	55382.000000		1
6472.125977	2181.258057	2.605759	2.874044	817.869202	2191.224609	121.668915	84.994011	74.768333	21.524496	31.506559	109.454224	136.862488	80.482498	0.362103	99998.000000	3.811047	3.338707	0.415934	0.458493	2.912684	3.340687	2.085180	1.929388	1.873718	1.332933	1.498401	2.039232	2.136284	1.905701	0.000000	4.999991	55395.000000		1
8505.352539	2321.336670	1.375347	3.971855	1048.539062	2778.312988	150.933594	109.876694	74.956436	41.599636	33.079266	138.518463	196.545166	125.643852	1.340534	0.000000	3.929692	3.365738	0.138412	0.598993	3.020585	3.443781	2.178786	2.040905	1.874809	1.619089	1.519556	2.141508	2.293462	2.099141	0.127278	0.000000	55461.000000		1
3063.676025	1187.717407	2.063021	2.374479	407.580841	950.155396	54.804207	42.160877	42.601852	27.257166	10.253431	51.048210	58.066799	55.917435	0.538235	1070.917480	3.486243	3.074713	0.314504	0.375568	2.610214	2.977795	1.738814	1.624910	1.629429	1.435481	1.010869	1.707981	1.763928	1.747547	0.000000	3.029756	55482.000000		1
10725.212891	1826.276489	2.593424	3.848506	1345.188477	3518.635254	208.380569	142.225113	109.966125	47.008514	34.895588	159.592728	216.527802	134.753220	0.328461	0.000000	4.030406	3.261567	0.413874	0.585292	3.128783	3.546374	2.318857	2.152976	2.041259	1.672176	1.542771	2.203013	2.335514	2.129539	0.000000	0.000000	55545.000000		1
8196.716797	1608.607666	1.070057	2.309720	571.213257	1758.289185	92.583092	62.797256	51.079048	29.912266	12.634078	82.274147	106.438324	70.895157	2.274806	99998.000000	3.913640	3.206450	0.029407	0.363559	2.756798	3.245090	1.966532	1.797941	1.708243	1.475849	1.101544	1.915263	2.027098	1.850617	0.356944	4.999991	55594.000000		1
10672.471680	2329.042969	2.988143	4.859972	1028.026001	2829.281006	142.175781	107.863014	87.380821	58.813065	22.264593	145.367447	165.843475	100.977028	0.239741	0.000000	4.028265	3.367177	0.475401	0.686634	3.012004	3.451676	2.152826	2.032872	1.941416	1.769474	1.347615	2.162467	2.219698	2.004223	0.000000	0.000000	55657.000000		1
6351.700195	1073.801025	2.426902	3.589472	531.146240	1432.273315	66.910965	56.031532	61.298557	35.530838	9.229630	67.237839	121.585655	58.671215	0.458700	0.000000	3.802890	3.030924	0.385052	0.555031	2.725214	3.156026	1.825497	1.748433	1.787450	1.550605	0.965184	1.827614	2.084882	1.768425	0.000000	0.000000	55713.000000		1
8049.637207	1222.409424	1.511032	3.774496	791.059143	2127.209229	115.045044	83.933205	68.496002	43.903187	22.532879	94.898979	104.696014	70.281487	0.734178	0.000000	3.905776	3.087217	0.179274	0.576859	2.898209	3.327810	2.060868	1.923934	1.835665	1.642496	1.352817	1.977262	2.019930	1.846841	0.000000	0.000000	55784.000000		1
10931.594727	1515.568115	1.387682	3.355108	1239.003052	3447.262207	196.289215	131.601639	103.231239	55.673820	47.107193	214.060806	294.919525	244.719345	1.010642	0.000000	4.038683	3.180575	0.142290	0.525706	3.093072	3.537474	2.292897	2.119261	2.013811	1.745651	1.673087	2.330537	2.469703	2.388668	0.004598	0.000000	55841.000000		1
3647.014404	1362.824463	3.444536	4.311067	672.091614	1547.870361	91.358841	72.529533	52.614750	32.564281	33.230370	103.943581	144.676682	108.529099	2.378705	7720.368164	3.561938	3.134440	0.537131	0.634585	2.827429	3.189735	1.960751	1.860515	1.721107	1.512741	1.521535	2.016798	2.160398	2.035546	0.376341	3.887638	55888.000000		1
8040.669922	1783.859619	2.007514	3.755994	1629.906982	4026.647461	233.972504	167.391510	121.653496	60.105152	40.005344	212.281494	282.828186	156.647766	0.565344	0.000000	3.905292	3.251361	0.302659	0.574725	3.212163	3.604944	2.369165	2.223733	2.085124	1.778912	1.602118	2.326912	2.451523	2.194924	0.000000	0.000000	55907.000000		1
8267.855469	2883.092285	2.093859	3.139246	991.647095	2643.232910	128.419220	104.310547	74.919434	52.226200	30.232975	154.994873	216.453796	119.232758	1.702299	99998.000000	3.917393	3.459859	0.320947	0.496825	2.996357	3.422135	2.108630	2.018328	1.874594	1.717888	1.480481	2.190317	2.335365	2.076396	0.231036	4.999991	55976.000000		1
7738.327637	1807.320679	2.778449	4.002693	823.981140	2454.122559	124.166740	83.322624	93.535965	50.764507	34.519371	108.322495	159.299774	130.195450	0.057680	0.000000	3.888647	3.257035	0.443802	0.602352	2.915917	3.389896	2.094005	1.920763	1.970979	1.705560	1.538063	2.034719	2.202215	2.114596	0.000000	0.000000	56074.000000		1
14831.457031	2132.886475	3.512378	4.687283	1168.077026	3246.541748	145.876266	110.675385	98.944839	60.018806	30.553684	149.061768	210.064285	119.920433	0.316859	0.000000	4.171184	3.328968	0.545601	0.670921	3.067472	3.511421	2.163985	2.044051	1.995393	1.778287	1.485064	2.173366	2.322352	2.078893	0.000000	0.000000	56106.000000		1
6308.040527	1405.734619	1.646716	2.880212	662.821899	2053.816162	78.188194	70.494270	61.363316	25.875652	30.670866	86.958351	95.487968	64.807854	0.275696	0.000000	3.799895	3.147903	0.216619	0.459424	2.821397	3.312562	1.893141	1.848154	1.787909	1.412891	1.486726	1.939311	1.979949	1.811628	0.000000	0.000000	56151.000000		1
9156.625977	2143.898438	2.158617	2.997394	1626.406982	4338.364258	253.964386	168.924118	176.627304	77.118141	54.131950	213.271378	299.178162	155.605453	0.492979	0.000000	3.961735	3.331204	0.334176	0.476744	3.211229	3.637326	2.404773	2.227692	2.247058	1.887157	1.733454	2.328933	2.475930	2.192025	0.000000	0.000000	56213.000000		1
10547.250000	1727.263794	1.871829	1.662135	815.926453	2649.887451	122.196228	87.732368	103.218903	12.951703	31.185850	153.934067	177.651108	105.981934	0.493379	0.000000	4.023139	3.237359	0.272266	0.220666	2.911651	3.423227	2.087058	1.943160	2.013759	1.112327	1.493958	2.187335	2.249568	2.025232	0.000000	0.000000	56251.000000		1
13187.855469	2871.830322	3.213256	4.533096	1069.718140	3905.952881	161.279541	110.931335	141.475769	82.203224	50.644241	258.475891	317.258118	219.845901	0.514153	0.000000	4.120174	3.458159	0.506945	0.656395	3.029269	3.591727	2.207579	2.045054	2.150682	1.914889	1.704530	2.412420	2.501413	2.342118	0.000000	0.000000	56300.000000		1
11443.316406	2361.730713	1.557288	3.117660	1512.166748	4009.177979	202.623215	152.836258	107.924690	45.028751	44.384251	228.205917	293.198792	145.012817	1.443459	99998.000000	4.058552	3.373230	0.192369	0.493829	3.179600	3.603055	2.306689	2.184227	2.033121	1.653490	1.647229	2.358327	2.467162	2.161406	0.159404	4.999991	56322.000000		1
5445.709961	1798.430298	1.113230	3.102241	1126.909180	2549.255859	158.275970	119.834091	77.463516	38.071838	31.204353	146.144547	166.287521	122.436760	0.248116	0.000000	3.736054	3.254894	0.046585	0.491676	3.051889	3.406413	2.199415	2.078580	1.889097	1.580604	1.494215	2.164783	2.220860	2.087912	0.000000	0.000000	56359.000000		1
8020.431152	2471.943604	2.285050	4.298732	1242.197754	3322.380127	180.435715	128.977371	107.258598	45.978546	49.820885	170.188461	236.186630	121.332787	0.529058	0.000000	3.904198	3.393039	0.358896	0.633340	3.094191	3.521449	2.256323	2.110513	2.030432	1.662555	1.697411	2.230930	2.373255	2.083978	0.000000	0.000000	56385.000000		1
15435.956055	4461.670410	3.120744	5.464385	2735.227051	6979.080566	391.122925	280.546204	240.420609	113.675865	72.918083	344.179169	471.670166	332.556549	0.909611	99998.000000	4.188533	3.649498	0.494258	0.737541	3.436993	3.843798	2.592313	2.448004	2.380972	2.055668	1.862835	2.536785	2.673638	2.521866	0.000000	4.999991	56575.000000		1
8995.722656	2321.241211	1.403101	2.932636	1125.984009	3035.407227	139.122879	109.589905	96.058464	61.233799	32.200401	143.936584	198.654449	136.911835	0.127639	0.000000	3.954036	3.365720	0.147089	0.467258	3.051532	3.482217	2.143399	2.039771	1.982536	1.786991	1.507861	2.158171	2.298098	2.136441	0.000000	0.000000	56614.000000		1
9630.676758	981.100708	2.938803	3.484625	835.409485	2391.538086	106.925560	84.741142	69.183678	74.074486	25.696795	114.613319	154.896194	96.089302	0.440170	99998.000000	3.983657	2.991714	0.468170	0.542156	2.921899	3.378677	2.029082	1.928094	1.840004	1.869669	1.409879	2.059235	2.190041	1.982675	0.000000	4.999991	56642.000000		1
18260.222656	3450.654297	1.279752	1.430855	1636.200928	4965.189453	221.619049	169.988022	164.264603	98.762901	53.478199	271.242584	318.556366	315.993805	2.014247	99998.000000	4.261506	3.537901	0.107126	0.155596	3.213837	3.695936	2.345607	2.230418	2.215544	1.994594	1.728177	2.433358	2.503186	2.499679	0.304113	4.999991	56683.000000		1
17213.367188	4188.173828	1.662135	1.850243	1394.929199	4563.720703	214.150238	142.222031	149.826538	65.517113	58.390594	326.678955	413.834656	249.394287	1.059742	99998.000000	4.235866	3.622025	0.220666	0.267229	3.144552	3.659319	2.330719	2.152967	2.175589	1.816355	1.766343	2.514121	2.616827	2.396887	0.025200	4.999991	56705.000000		1
21541.447266	1471.208618	2.038351	3.370527	2357.006348	6535.321289	346.424133	245.416260	216.953354	97.927208	70.898239	378.556671	510.442017	334.153931	0.475804	0.000000	4.333275	3.167674	0.309279	0.527698	3.372361	3.815267	2.539608	2.389903	2.336366	1.990903	1.850635	2.578131	2.707946	2.523947	0.000000	0.000000	56740.000000		1
10228.974609	1025.719360	2.272716	1.625130	979.497192	2960.891846	133.862015	99.132950	85.280792	31.987621	35.981064	163.003342	224.752136	116.756516	0.856379	0.000000	4.009832	3.011029	0.356545	0.210888	2.991003	3.471422	2.126657	1.996218	1.930851	1.504982	1.556074	2.212197	2.351704	2.067281	0.000000	0.000000	56764.000000		1
9630.997070	2089.788086	2.260381	4.570101	921.556824	1935.854004	130.429810	99.425903	65.156319	68.856804	31.996874	117.798820	155.738052	97.785355	0.545209	0.000000	3.983671	3.320102	0.354182	0.659926	2.964522	3.286873	2.115377	1.997500	1.813956	1.837947	1.505108	2.071141	2.192395	1.990274	0.000000	0.000000	56866.000000		1
10075.080078	3269.348877	2.716774	4.119875	909.628906	2971.663330	133.932938	93.341690	112.260422	65.412270	37.319405	205.491104	303.813019	228.686981	1.462677	99998.000000	4.003249	3.514461	0.434053	0.614884	2.958864	3.473000	2.126887	1.970076	2.050227	1.815659	1.571935	2.312793	2.482606	2.359241	0.165148	4.999991	56897.000000		1
5838.892578	2197.179199	3.049818	5.304030	963.507996	2302.316162	141.161224	103.015373	86.449532	49.382992	38.448055	101.825050	162.010376	101.128128	2.494738	53684.457031	3.766330	3.341866	0.484274	0.724606	2.983855	3.362165	2.149715	2.012902	1.936763	1.693577	1.584874	2.007855	2.209543	2.004872	0.397025	4.729848	56939.000000		1
5369.720215	378.680023	2.155533	3.459955	401.983856	1155.840820	52.565411	44.276321	44.553856	26.939541	14.197534	38.099594	48.753910	73.004433	0.242469	99998.000000	3.729952	2.578272	0.333555	0.539070	2.604209	3.062898	1.720700	1.646172	1.648885	1.430390	1.152213	1.580920	1.688010	1.863349	0.000000	4.999991	57009.000000		1
6875.309570	1188.250854	1.955090	3.222507	612.535339	1993.020386	98.571709	59.044346	74.247177	36.440540	32.221985	138.799088	191.971985	117.508949	2.074597	0.000000	3.837292	3.074908	0.291167	0.508194	2.787131	3.299512	1.993752	1.771178	1.870680	1.561585	1.508152	2.142387	2.283238	2.070071	0.316934	0.000000	57052.000000		1
20393.076172	4928.681152	0.922038	3.330438	2180.409912	6197.713379	325.423859	224.286484	209.833008	129.375183	71.727760	349.470856	456.023285	311.914001	1.453407	0.000000	4.309483	3.692731	0.000000	0.522501	3.338538	3.792232	2.512450	2.350803	2.321874	2.111851	1.855687	2.543411	2.658987	2.494035	0.162387	0.000000	57224.000000		1
11684.045898	1360.712036	2.266548	2.957305	1272.039185	3193.708008	190.667572	131.860672	118.767113	59.796780	43.011990	192.280365	277.141754	154.899277	1.698384	99998.000000	4.067593	3.133766	0.355365	0.470896	3.104501	3.504295	2.280277	2.120115	2.074696	1.776678	1.633590	2.283935	2.442702	2.190049	0.230036	4.999991	57317.000000		1
8384.062500	1395.570679	4.456003	6.337083	1518.099976	3323.255859	210.708786	158.242050	95.928947	63.904320	44.103630	180.407974	226.438934	101.831223	0.187258	99998.000000	3.923455	3.144752	0.648945	0.801889	3.181300	3.521564	2.323683	2.199322	1.981950	1.805530	1.644474	2.256256	2.354951	2.007881	0.000000	4.999991	57404.000000		1
5235.115234	1562.937500	2.137031	2.312804	391.085907	1215.424805	56.928902	38.574490	53.450443	36.051991	17.978197	82.533180	144.494751	105.534790	0.188866	0.000000	3.718926	3.193942	0.329811	0.364139	2.592272	3.084728	1.755333	1.586300	1.727951	1.556929	1.254746	1.916629	2.159852	2.023396	0.000000	0.000000	57426.000000		1
11267.965820	3358.213135	2.809286	4.381993	1456.850708	3545.855469	221.171906	145.432205	116.269287	54.387901	39.573620	192.718246	258.269287	162.266327	0.127458	0.000000	4.051846	3.526108	0.448596	0.641672	3.163415	3.549721	2.344730	2.162661	2.065465	1.735502	1.597406	2.284923	2.412073	2.210228	0.000000	0.000000	57466.000000		1
4761.958496	747.646301	2.531749	2.565671	514.244263	1245.460449	77.506691	61.767288	59.818363	38.731758	24.534225	68.986320	102.873528	81.250351	1.373953	0.000000	3.677786	2.873696	0.403421	0.409201	2.711169	3.095330	1.889339	1.790758	1.776834	1.588067	1.389772	1.838763	2.012304	1.909825	0.137972	0.000000	57533.000000		1
14086.379883	1151.764038	1.961258	3.743659	1083.564087	3441.508057	153.927902	114.967949	112.053818	87.164963	42.247219	160.366745	250.590775	127.975159	0.591580	0.000000	4.148799	3.061363	0.292535	0.573296	3.034855	3.536749	2.187317	2.060577	2.049427	1.940342	1.625798	2.205114	2.398965	2.107126	0.000000	0.000000	57553.000000		1
11345.904297	3093.437012	2.605759	2.652015	1434.746460	4735.669922	195.416519	149.607590	157.859665	89.887901	68.983238	304.735077	418.290649	222.747696	0.440633	0.000000	4.054839	3.490441	0.415934	0.423576	3.156775	3.675381	2.290961	2.174954	2.198271	1.953701	1.838744	2.483922	2.621478	2.347813	0.000000	0.000000	57608.000000		1
6583.930176	1035.639771	2.988143	3.435285	587.162354	1516.869507	83.748177	62.809589	70.136551	39.098724	18.977327	66.534744	102.016243	65.557205	0.664852	0.000000	3.818485	3.015209	0.475401	0.535963	2.768758	3.180948	1.922975	1.798026	1.845944	1.592163	1.278235	1.823048	2.008669	1.816620	0.000000	0.000000	57734.000000		1
16944.642578	4787.402832	2.642764	4.462170	2354.822998	5365.384766	353.488983	237.953613	148.506683	90.430641	60.977852	297.957001	409.088776	234.879135	0.120320	0.000000	4.229033	3.680100	0.422058	0.649546	3.371958	3.729601	2.548376	2.376492	2.171746	1.956316	1.785172	2.474154	2.611818	2.370844	0.000000	0.000000	57763.000000		1
14765.206055	5001.521973	1.680638	4.172298	1781.907593	4936.871582	265.401978	176.994263	166.660660	90.544739	41.158661	257.285583	332.750824	203.869049	0.730482	0.000000	4.169240	3.699102	0.225474	0.620375	3.250885	3.693452	2.423904	2.247959	2.221833	1.956863	1.614461	2.410415	2.522119	2.309351	0.000000	0.000000	57799.000000		1
11921.671875	3469.317139	2.954222	4.681116	1552.625488	3598.914307	245.225067	155.747314	140.371780	51.634121	50.758339	230.296692	320.955536	220.336212	2.299351	99998.000000	4.076337	3.540244	0.470443	0.670349	3.191067	3.556171	2.389565	2.192420	2.147280	1.712937	1.705507	2.362288	2.506445	2.343086	0.361605	4.999991	57830.000000		1
5751.733887	3238.221680	2.081524	3.833087	989.932556	2800.737793	145.302689	106.604851	90.547821	63.747047	32.077049	160.434586	210.104370	80.331398	1.552238	0.000000	3.759799	3.510307	0.318381	0.583549	2.995606	3.447273	2.162274	2.027777	1.956878	1.804460	1.506194	2.205298	2.322435	1.904885	0.190958	0.000000	57891.000000		1
5283.789062	1942.499512	2.078440	3.210172	885.896484	2730.956055	135.268204	92.580002	83.877693	51.236320	20.664133	130.315720	170.055862	89.400673	0.646530	0.000000	3.722945	3.288361	0.317737	0.506528	2.947383	3.436315	2.131196	1.966517	1.923646	1.709578	1.315217	2.114997	2.230592	1.951341	0.000000	0.000000	57934.000000		1
9448.486328	1290.655640	2.578006	7.040175	1083.280396	3024.330566	161.341217	109.577576	117.549034	46.906750	47.976807	205.737793	283.306152	194.654846	1.150944	0.000000	3.975362	3.110810	0.411284	0.847583	3.034741	3.480629	2.207745	2.039722	2.070219	1.671235	1.681031	2.313314	2.452256	2.289265	0.061054	0.000000	58073.000000		1
15745.496094	4799.166992	3.315019	6.000956	1527.943237	4463.030273	222.294388	159.253525	177.003525	129.464600	68.792046	309.126312	434.171906	293.445496	0.841936	0.000000	4.197156	3.681166	0.520486	0.778220	3.184107	3.649630	2.346929	2.202089	2.247982	2.112151	1.837538	2.490136	2.637662	2.467527	0.000000	0.000000	58133.000000		1
2652.413086	143.955093	4.172298	4.039698	155.463608	1096.118042	25.261988	21.209955	46.169735	34.957264	17.645153	47.838039	77.065712	85.536743	0.945728	99998.000000	3.423641	2.158227	0.620375	0.606349	2.191629	3.039857	1.402467	1.326540	1.664357	1.543537	1.246625	1.679773	1.886861	1.932153	0.000000	4.999991	58223.000000		0
17661.382812	4855.253906	1.936588	3.311935	3057.323486	8167.050781	457.990723	309.348328	262.503265	120.651276	93.468124	505.939758	712.066101	401.996185	1.587914	0.000000	4.247025	3.686212	0.287037	0.520082	3.485341	3.912065	2.660857	2.490448	2.419135	2.081532	1.970664	2.704099	2.852520	2.604222	0.200827	0.000000	58262.000000		1
10506.294922	2135.267090	2.411484	2.941887	1176.427856	3427.328857	164.301605	121.049080	111.319885	55.982193	37.618530	199.061508	274.199890	157.366272	2.302409	0.000000	4.021450	3.329452	0.382284	0.468626	3.070565	3.534956	2.215642	2.082962	2.046573	1.748050	1.575402	2.298987	2.438067	2.196912	0.362183	0.000000	58291.000000		1
11096.568359	3202.573730	2.112361	3.086823	1131.574829	4764.364258	203.116623	121.961868	174.666046	77.722549	47.893547	293.177216	414.895477	222.763123	1.420390	0.000000	4.045189	3.505499	0.324768	0.489512	3.053683	3.678005	2.307745	2.086224	2.242208	1.890547	1.680277	2.467130	2.617939	2.347843	0.152408	0.000000	58341.000000		1
10620.689453	4086.558350	3.271847	6.185980	1937.284912	5046.322754	282.744934	199.462387	178.835266	91.028885	57.221855	289.069672	369.604584	238.154053	0.914155	99998.000000	4.026153	3.611358	0.514793	0.791408	3.287194	3.702975	2.451395	2.299861	2.252453	1.959179	1.757562	2.461003	2.567737	2.376858	0.000000	4.999991	58410.000000		1
12691.688477	3473.612793	2.103110	2.127780	1288.873291	3616.170898	172.902145	124.018723	130.843033	88.571144	45.932289	248.370483	306.347870	242.779663	0.135106	0.000000	4.103519	3.540781	0.322862	0.327927	3.110210	3.558249	2.237800	2.093487	2.116751	1.947292	1.662118	2.395100	2.486215	2.385212	0.000000	0.000000	58456.000000		1
3156.727783	1196.129883	1.378431	3.413699	596.469055	1181.102783	99.749695	62.269936	36.594727	37.926903	13.790480	67.123741	90.902451	62.988449	0.899052	0.000000	3.499237	3.077778	0.139385	0.533225	2.775588	3.072288	1.998912	1.794278	1.563419	1.578947	1.139579	1.826876	1.958576	1.799261	0.000000	0.000000	58499.000000		1
7838.589355	1810.934814	1.662135	1.822490	841.154480	2279.475098	128.218781	85.712517	80.488663	28.573923	34.655056	131.166824	190.167999	121.638077	0.849543	99998.000000	3.894238	3.257903	0.220666	0.260665	2.924876	3.357835	2.107952	1.933044	1.905735	1.455970	1.539767	2.117824	2.279137	2.085070	0.000000	4.999991	58593.000000		1
5556.878906	795.632324	2.374479	3.225591	807.498596	2169.527344	115.091301	82.181641	87.855721	47.619095	29.230759	145.077576	198.309067	126.686157	0.594449	0.000000	3.744831	2.900712	0.375568	0.508609	2.907142	3.336365	2.061043	1.914775	1.943770	1.677781	1.465840	2.161600	2.297343	2.102729	0.000000	0.000000	58621.000000		1
7326.038086	931.578979	2.907966	3.984190	851.882812	2600.291748	143.504868	89.342079	65.196404	28.814455	32.419346	191.296646	245.514938	145.500046	0.866175	0.000000	3.864869	2.969220	0.463589	0.600340	2.930380	3.415022	2.156867	1.951056	1.814224	1.459610	1.510804	2.281707	2.390078	2.162863	0.000000	0.000000	58682.000000		1
9287.634766	3418.848633	3.672733	4.104456	1282.764404	3399.192871	181.046295	131.213089	101.473511	55.090992	45.355629	196.184372	234.549164	129.165482	1.121043	0.000000	3.967905	3.533880	0.564989	0.613256	3.108147	3.531376	2.257790	2.117977	2.006353	1.741081	1.656631	2.292664	2.370234	2.111146	0.049622	0.000000	58717.000000		1
10083.289062	2514.690186	2.322055	3.614142	1353.943237	3615.150146	192.092255	137.531662	104.020676	32.666046	58.560200	230.173340	340.185730	185.533142	1.265330	0.000000	4.003602	3.400485	0.365873	0.558005	3.131600	3.558126	2.283510	2.138403	2.017120	1.514097	1.767603	2.362055	2.531716	2.268421	0.102204	0.000000	58779.000000		1
29175.417969	8420.913086	3.543216	7.268372	3691.919922	10391.715820	578.583374	375.451355	324.683777	138.573975	126.852676	641.010620	841.259338	376.879120	1.936478	0.000000	4.465017	3.925359	0.549398	0.861437	3.567252	4.016687	2.762366	2.574554	2.511461	2.141682	2.103300	2.806865	2.924930	2.576202	0.287013	0.000000	58925.000000		1
10411.355469	3393.981445	3.012813	1.973593	1291.435913	4648.804199	191.506348	120.457001	121.770676	73.960388	25.915741	208.229462	301.774689	157.665390	0.801660	0.000000	4.017507	3.530710	0.478972	0.295258	3.111073	3.667341	2.282183	2.080832	2.085543	1.868999	1.413564	2.318542	2.479683	2.197736	0.000000	0.000000	58981.000000		1
8438.000000	1412.201294	1.341426	1.597377	889.936157	2907.891602	144.870956	94.007774	79.480286	33.433895	32.545780	189.165787	257.109802	148.454269	1.136046	0.000000	3.926239	3.149897	0.127567	0.203407	2.949359	3.463578	2.160981	1.973164	1.900259	1.524187	1.512495	2.276843	2.410119	2.171593	0.055396	0.000000	59016.000000		1
22222.990234	6580.608887	3.956437	4.813716	2286.539795	6475.120605	339.306854	232.011246	215.830872	75.338821	75.141464	395.560425	490.622833	258.380310	0.974274	0.000000	4.346803	3.818266	0.597304	0.682481	3.359179	3.811248	2.530593	2.365509	2.334114	1.877019	1.875880	2.597213	2.690748	2.412259	0.000000	0.000000	59072.000000		1
12814.297852	2912.693115	3.173167	2.263464	1328.690552	3578.530762	202.438202	133.239105	97.168610	64.077011	55.010815	245.027710	345.014862	231.391418	0.218076	0.000000	4.107695	3.464295	0.501493	0.354774	3.123424	3.553705	2.306293	2.124632	1.987526	1.806702	1.740448	2.389215	2.537838	2.364347	0.000000	0.000000	59226.000000		1
4812.504395	2575.211670	3.549383	1.924253	1177.562622	3009.180176	170.290222	116.352547	70.605286	60.330265	32.175732	162.004211	221.270584	138.034317	0.661843	0.000000	3.682371	3.410813	0.550153	0.284262	3.070984	3.478448	2.231190	2.065776	1.848837	1.780535	1.507528	2.209526	2.344924	2.139987	0.000000	0.000000	59252.000000		1
6966.107422	2108.771484	2.248045	4.076703	1316.969238	3336.596191	185.767502	136.184067	99.765114	50.406796	38.956871	205.262909	298.502838	123.627083	0.081338	0.000000	3.842990	3.324029	0.351805	0.610309	3.119576	3.523304	2.268970	2.134126	1.998979	1.702489	1.590584	2.312310	2.474948	2.092114	0.000000	0.000000	59381.000000		1
4490.050293	2461.668457	2.026016	2.386814	1117.241577	3225.257568	173.290695	111.094772	90.982628	37.208393	26.464645	166.546570	215.217209	195.700226	0.614610	0.000000	3.652251	3.391230	0.306643	0.377819	3.048147	3.508564	2.238775	2.045694	1.958959	1.570641	1.422666	2.221536	2.332877	2.291591	0.000000	0.000000	59406.000000		1
10603.435547	3854.593262	2.488577	3.817669	2457.363525	6295.572754	362.641510	245.345337	212.111893	82.656532	84.691803	387.203491	512.101074	343.050507	0.068414	0.000000	4.025446	3.585979	0.395951	0.581798	3.390469	3.799035	2.559478	2.389778	2.326565	1.917277	1.927841	2.587939	2.709356	2.535358	0.000000	0.000000	59453.000000		1
15399.592773	3300.880127	1.504864	1.844076	1938.345703	5843.814453	295.416016	194.747360	192.160095	72.976677	58.655796	353.785004	425.124237	247.220245	1.005796	99998.000000	4.187509	3.518630	0.177497	0.265779	3.287431	3.766696	2.470434	2.289472	2.283663	1.863184	1.768311	2.548739	2.628516	2.393084	0.002510	4.999991	59501.000000		1
8060.341309	2342.913574	1.905751	3.527797	1048.471191	3339.275879	174.163391	109.164352	93.212173	54.588345	49.740707	227.616928	301.373779	183.522537	0.114045	99998.000000	3.906353	3.369756	0.280066	0.547504	3.020556	3.523652	2.240957	2.038081	1.969473	1.737100	1.696712	2.357205	2.479105	2.263690	0.000000	4.999991	59594.000000		1
7854.134766	2653.905762	2.907966	2.864793	1004.666687	2452.694824	150.196579	102.463387	69.359451	36.764332	23.106455	120.802383	183.630478	72.270500	1.105038	0.000000	3.895098	3.423886	0.463589	0.457093	3.002022	3.389643	2.176660	2.010569	1.841106	1.565427	1.363733	2.082076	2.263945	1.858961	0.043377	0.000000	59696.000000		1
22664.156250	6315.830078	2.170952	3.897846	2535.770752	7197.282715	366.946411	254.975861	234.959305	126.063240	93.720985	491.955017	683.091309	400.105865	0.989769	0.000000	4.355340	3.800431	0.336650	0.590825	3.404110	3.857169	2.564603	2.406499	2.370993	2.100589	1.971837	2.691925	2.834479	2.602175	0.000000	0.000000	59721.000000		1
9127.838867	3554.681152	3.718989	5.627823	1626.366943	4650.173340	235.921432	158.531921	144.722946	74.435287	50.779926	286.386810	410.306854	271.603363	0.465130	0.000000	3.960368	3.550801	0.570425	0.750340	3.211219	3.667469	2.372767	2.200117	2.160537	1.871779	1.705692	2.456953	2.613109	2.433935	0.000000	0.000000	59743.000000		1
10084.056641	2352.309814	1.353761	2.568754	812.904358	3526.489746	114.829178	73.010597	114.616402	52.263203	26.859365	165.979156	256.693512	182.853378	0.958413	0.000000	4.003635	3.371495	0.131542	0.409723	2.910039	3.547343	2.060052	1.863386	2.059247	1.718196	1.429096	2.220053	2.409415	2.262103	0.000000	0.000000	59771.000000		1
18369.166016	5975.588867	2.648932	3.163916	2351.665283	6458.899902	321.418091	241.339569	240.624130	87.639854	98.325012	439.272430	581.145996	288.822968	0.802624	0.000000	4.264090	3.776381	0.423071	0.500225	3.371376	3.810158	2.507070	2.382628	2.381339	1.942702	1.992664	2.642734	2.764285	2.460632	0.000000	0.000000	59825.000000		1
8951.297852	2958.415527	2.285050	3.731324	1204.452881	2828.232422	159.336777	121.567146	103.360756	64.018417	31.623741	149.965302	220.071014	146.619446	0.360653	0.000000	3.951886	3.471059	0.358896	0.571863	3.080790	3.451515	2.202316	2.084816	2.014356	1.806305	1.500013	2.175991	2.342563	2.166192	0.000000	0.000000	59891.000000		1
20246.435547	4191.226562	2.858626	3.503127	2624.684082	8194.810547	384.542236	270.542572	254.695236	104.563416	93.992355	480.252228	626.998108	297.016479	0.738425	0.000000	4.306349	3.622341	0.456157	0.544456	3.419077	3.913539	2.584944	2.432236	2.406021	2.019380	1.973093	2.681469	2.797266	2.472780	0.000000	0.000000	59987.000000		1
4149.741211	2240.268311	2.784616	4.011944	545.180359	1549.554077	80.405403	52.787441	37.371830	18.391418	13.682549	55.461040	96.570366	49.944233	0.517075	0.000000	3.618021	3.350300	0.444765	0.603355	2.736540	3.190207	1.905285	1.722531	1.572544	1.264615	1.136167	1.743988	1.984844	1.698485	0.000000	0.000000	60020.000000		1
19259.810547	3683.818848	3.043650	5.470552	2236.065186	5959.793945	335.566284	228.239838	206.536484	133.461136	74.133080	348.644409	451.826324	196.893631	0.344885	0.000000	4.284652	3.566298	0.483395	0.738031	3.349484	3.775231	2.525778	2.358392	2.314997	2.125355	1.870012	2.542383	2.654972	2.294232	0.000000	0.000000	60099.000000		1
11075.938477	3130.549805	3.641896	5.464385	1314.221558	3372.059082	203.955399	130.553162	79.393936	56.762379	34.235668	167.508682	210.563843	102.574402	1.080964	99998.000000	4.044381	3.495621	0.561327	0.737541	3.118669	3.527895	2.309535	2.115788	1.899787	1.754061	1.534479	2.224037	2.323384	2.011039	0.033811	4.999991	60129.000000		1
6782.399902	2775.374023	1.683721	3.515462	995.581970	3263.187744	137.781448	95.780922	109.568321	59.658009	36.005733	213.530411	312.324158	148.115051	1.117469	0.000000	3.831383	3.443321	0.226270	0.545982	2.998077	3.513642	2.139191	1.981279	2.039685	1.775669	1.556372	2.329460	2.494606	2.170599	0.048236	0.000000	60150.000000		1
5528.591797	1471.276367	2.315888	3.410615	832.473755	1993.078979	123.250870	88.213432	56.253563	29.862926	43.354282	153.826141	175.033005	113.722115	0.619781	0.000000	3.742615	3.167694	0.364717	0.532833	2.920371	3.299525	2.090790	1.945535	1.750150	1.475132	1.637032	2.187030	2.243120	2.055845	0.000000	0.000000	60231.000000		1
6328.778809	2425.397461	1.153318	1.381515	924.958191	2683.891846	149.573669	93.745659	63.142635	34.747570	29.246178	148.685547	185.597900	116.380302	1.291057	0.000000	3.801320	3.384783	0.061949	0.140356	2.966122	3.428765	2.174855	1.971951	1.800323	1.540924	1.466069	2.172269	2.268573	2.065880	0.110946	0.000000	60265.000000		1
12584.719727	4125.675293	1.668303	2.670518	1272.819336	3377.144043	206.188019	131.287094	107.502220	39.552032	29.082741	198.296738	278.936493	153.230972	0.330362	0.000000	4.099844	3.615495	0.222275	0.426595	3.104767	3.528550	2.314263	2.118222	2.031417	1.597169	1.463635	2.297316	2.445505	2.185347	0.000000	0.000000	60335.000000		1
7103.975098	2031.730469	3.000478	5.279361	746.375793	1863.913452	91.639465	71.037003	52.787441	46.934505	22.986189	93.020981	130.312637	78.456482	1.291458	99998.000000	3.851501	3.307866	0.477190	0.722581	2.872957	3.270426	1.962083	1.851485	1.722531	1.671492	1.361467	1.968581	2.114986	1.894629	0.111080	4.999991	60416.000000		1
7733.615723	2513.133057	2.605759	3.885511	981.961121	2300.166992	151.235794	101.581436	84.408096	33.477066	29.933851	133.146591	193.553940	120.922646	0.747002	0.000000	3.888383	3.400215	0.415934	0.589448	2.992094	3.361759	2.179655	2.006814	1.926384	1.524747	1.476163	2.124330	2.286802	2.082508	0.000000	0.000000	60504.000000		1
2140.025146	1306.777466	2.041435	4.422081	329.152100	1333.646118	54.690105	31.164265	35.293388	28.037354	18.551773	77.762642	118.452576	54.804207	0.339691	99998.000000	3.330419	3.116202	0.309936	0.645627	2.517397	3.125041	1.737909	1.493657	1.547693	1.447737	1.268385	1.890771	2.073545	1.738814	0.000000	4.999991	60556.000000		1
6239.871582	2057.375000	2.359060	2.621178	893.587341	2486.517334	143.230408	93.286179	78.182030	36.270935	25.564194	148.145889	174.040054	113.410660	0.443097	0.000000	3.795176	3.313313	0.372739	0.418496	2.951137	3.395591	2.156035	1.969817	1.893107	1.559559	1.407632	2.170690	2.240649	2.054654	0.000000	0.000000	60600.000000		1
8826.171875	1457.189941	1.581958	2.195622	820.215942	2018.886719	116.380302	85.999306	64.342209	37.118965	25.027624	106.308807	147.840607	100.227676	0.309935	10901.148438	3.945772	3.163516	0.199195	0.341558	2.913928	3.305112	2.065880	1.934495	1.808496	1.569596	1.398420	2.026569	2.169794	2.000988	0.000000	4.037472	60660.000000		1
6878.285645	4310.428223	4.878475	3.755994	1096.241333	3026.516846	151.001434	112.180244	111.396980	47.890461	31.037830	155.451263	251.201355	161.458389	0.778417	0.000000	3.837480	3.634521	0.688284	0.574725	3.039906	3.480943	2.178981	2.049916	2.046873	1.680249	1.491891	2.191594	2.400022	2.208061	0.000000	0.000000	60710.000000		1
2765.589355	1325.739380	1.998263	3.336605	419.332977	801.728882	65.165565	42.848549	34.883251	37.828224	10.703657	54.313892	83.988708	37.137466	1.045800	0.000000	3.441788	3.122458	0.300653	0.523305	2.622559	2.904027	1.814018	1.631936	1.542617	1.577816	1.029532	1.734911	1.924221	1.569812	0.019449	0.000000	60765.000000		1
[truncated: 8,798 more rows]
