# Supplementary material for: Distinct elongation stalls during translation are linked with distinct pathways for mRNA degradation
Source: eLife. 2022 Jul 27;11:e76038. doi: 10.7554/eLife.76038 (PMC9352352; doi:10.7554/eLife.76038)
Supplement: Figure 1—source data 2. [file elife-76038-fig1-data2.zip › 1C_flow_cytometry_data/list_mode_data.SKI2_CGA_3.CSV]

FSC-HLin	SSC-HLin	BLU-V-HLin	GRN-V-HLin	YEL-V-HLin	ORG-V-HLin	GRN-B-HLin	YEL-B-HLin	RED-B-HLin	NIR-B-HLin	YEL-G-HLin	ORG-G-HLin	RED-G-HLin	NIR-G-HLin	BLU-V-ALin	BLU-V-W	FSC-HLog	SSC-HLog	BLU-V-HLog	GRN-V-HLog	YEL-V-HLog	ORG-V-HLog	GRN-B-HLog	YEL-B-HLog	RED-B-HLog	NIR-B-HLog	YEL-G-HLog	ORG-G-HLog	RED-G-HLog	NIR-G-HLog	BLU-V-ALog	BLU-V-WLog	TIME		P01.R1
8555.278320	1912.679688	3.015897	2.864793	2213.532227	3660.928223	342.159302	230.861023	111.292130	47.529667	34.278839	144.183289	186.146805	102.275276	0.529155	99998.000000	3.932234	3.281642	0.479416	0.457093	3.345086	3.563591	2.534228	2.363351	2.046464	1.676965	1.535026	2.158915	2.269855	2.009771	0.000000	4.999991	65.000000		1
18884.945312	3411.866943	3.102241	3.080655	4427.724609	7060.707031	739.468201	455.705658	221.338440	121.190933	58.458435	297.750397	379.694580	159.395370	0.679831	99998.000000	4.276116	3.532992	0.491676	0.488643	3.646181	3.848848	2.868920	2.658684	2.345057	2.083470	1.766847	2.473852	2.579434	2.202476	0.000000	4.999991	111.000000		1
12828.772461	1932.159668	1.810155	2.929552	3836.803223	6579.807129	610.990417	398.079834	204.704742	58.449184	42.974983	253.702271	366.477692	197.902023	0.111212	0.000000	4.108185	3.286043	0.257716	0.466801	3.583970	3.818213	2.786034	2.599970	2.311128	1.766778	1.633216	2.404324	2.564048	2.296450	0.000000	0.000000	223.000000		1
8205.819336	2935.814941	2.075356	2.963473	2532.640625	4124.809082	392.245392	262.062286	113.037529	53.120483	33.165611	155.747314	199.138596	160.786133	0.699287	99998.000000	3.914122	3.467729	0.317093	0.471801	3.403574	3.615404	2.593558	2.418405	2.053223	1.725262	1.520688	2.192420	2.299155	2.206249	0.000000	4.999991	272.000000		1
18131.693359	2654.210938	1.945839	4.863056	4312.731934	7094.073242	684.620850	436.167084	181.018555	63.956741	74.484627	286.886383	432.827393	222.377655	0.331000	0.000000	4.258439	3.423935	0.289107	0.686909	3.634753	3.850896	2.835450	2.639653	2.257723	1.805886	1.872067	2.457710	2.636315	2.347091	0.000000	0.000000	310.000000		1
5905.362793	1449.190674	2.214124	2.152450	1359.265747	2487.491699	232.859283	135.968216	60.327183	31.802597	21.105108	74.965691	90.840775	56.037701	0.245576	99998.000000	3.771247	3.161125	0.345202	0.332933	3.133304	3.395762	2.367094	2.133437	1.780513	1.502463	1.324388	1.874863	1.958281	1.748480	0.000000	4.999991	339.000000		1
11275.098633	2416.750732	2.491661	4.243225	3468.253174	5757.226074	565.736572	359.354248	156.764938	58.507774	52.910789	238.999008	342.837738	195.046478	1.489061	0.000000	4.052120	3.383232	0.396489	0.627696	3.540111	3.760213	2.752614	2.555523	2.195249	1.767214	1.723544	2.378396	2.535089	2.290138	0.172912	0.000000	387.000000		1
8187.308105	2696.464355	2.994310	4.798297	1857.274170	3014.138672	304.929352	195.496704	87.266724	63.148804	26.113100	126.519630	157.270676	114.853851	0.719409	0.000000	3.913141	3.430795	0.476297	0.681087	3.268876	3.479163	2.484199	2.291139	1.940849	1.800365	1.416858	2.102158	2.196648	2.060146	0.000000	0.000000	482.000000		1
4914.850586	1180.960938	3.099157	4.711953	1060.180176	1574.467529	176.753738	113.305817	39.391678	41.716816	18.252649	78.697014	105.778404	106.410576	0.398564	99998.000000	3.691510	3.072236	0.491244	0.673201	3.025380	3.197134	2.247369	2.054252	1.595405	1.620311	1.261326	1.895958	2.024397	2.026985	0.000000	4.999991	547.000000		1
10145.419922	2757.994141	3.475374	4.187717	3301.342773	5158.909668	495.328613	336.358795	125.727112	63.244396	47.295300	263.585663	333.743805	242.511383	0.999171	0.000000	4.006270	3.440593	0.541001	0.621977	3.518691	3.712558	2.694893	2.526803	2.099429	1.801022	1.674818	2.420922	2.523413	2.384732	0.000000	0.000000	648.000000		1
18361.486328	3684.077881	2.605759	4.341904	5468.048340	9106.921875	865.374207	554.487061	249.354202	103.656792	94.963737	480.428009	624.290588	361.688629	0.424545	99998.000000	4.263908	3.566329	0.415934	0.637680	3.737832	3.959372	2.937204	2.743891	2.396817	2.015598	1.977558	2.681628	2.795387	2.558335	0.000000	4.999991	711.000000		1
22424.550781	6808.158203	2.186371	4.520761	7022.259277	13033.554688	1108.403687	723.374207	329.833618	195.034134	111.998306	582.838989	742.838745	396.476288	0.887461	99998.000000	4.350724	3.833030	0.339724	0.655212	3.846477	4.115063	3.044698	2.859363	2.518295	2.290111	2.049212	2.765549	2.870894	2.598217	0.000000	4.999991	825.000000		1
11414.600586	2544.177002	2.229543	5.455134	2457.665771	4819.520020	380.474762	252.730896	109.290787	68.221550	41.803162	218.862198	296.125275	137.469986	0.358318	0.000000	4.057461	3.405547	0.348216	0.736805	3.390523	3.683004	2.580326	2.402658	2.038584	1.833922	1.621209	2.340171	2.471475	2.138208	0.000000	0.000000	842.000000		1
15961.085938	3876.919434	2.112361	3.438369	4210.913086	7384.922363	683.769714	432.352509	205.938248	98.220161	56.037701	265.448242	328.146820	177.589432	2.012334	0.000000	4.203063	3.588487	0.324768	0.536352	3.624376	3.868346	2.834910	2.635838	2.313737	1.992201	1.748480	2.423980	2.516068	2.249417	0.303700	0.000000	939.000000		1
8401.146484	1524.292114	3.820752	4.082870	1609.871948	3186.649170	255.503174	162.105972	82.897064	66.877045	29.295519	147.701828	207.868668	78.857368	1.906926	0.000000	3.924339	3.183068	0.582149	0.610966	3.206791	3.503334	2.407396	2.209799	1.918539	1.825277	1.466801	2.169386	2.317789	1.896842	0.280334	0.000000	963.000000		1
17726.095703	4770.309570	1.088560	2.537917	5307.197754	9086.366211	868.494934	548.079041	214.347595	71.524239	103.684547	475.990509	657.042969	339.997620	2.246988	99998.000000	4.248613	3.678547	0.036852	0.404477	3.724865	3.958390	2.938767	2.738843	2.331119	1.854453	2.015714	2.677598	2.817594	2.531476	0.351601	4.999991	1044.000000		1
23706.738281	4655.702148	3.327354	4.394328	7018.293457	12154.466797	1129.851074	718.652954	322.047180	166.071671	108.467430	624.037720	856.107544	442.812561	0.545471	0.000000	4.374872	3.667985	0.522099	0.642892	3.846231	4.084736	3.053021	2.856519	2.507920	2.220296	2.035299	2.795211	2.932528	2.646220	0.000000	0.000000	1079.000000		1
6519.523438	2112.083496	2.118529	2.605759	2238.220703	3905.666260	379.275208	224.995743	102.589821	40.137943	23.174297	157.822662	232.288788	101.747963	0.413937	0.000000	3.814216	3.324711	0.326034	0.415934	3.349903	3.591695	2.578954	2.352174	2.011104	1.603555	1.365007	2.198169	2.366028	2.007526	0.000000	0.000000	1100.000000		1
13274.030273	4501.228516	3.601807	5.470552	3575.151123	5804.906738	546.703735	363.720825	138.302597	74.512383	53.015636	253.418564	353.137421	288.517670	0.666411	99998.000000	4.123003	3.653331	0.556520	0.738031	3.553294	3.763795	2.737752	2.560768	2.140830	1.872229	1.724404	2.403838	2.547944	2.460172	0.000000	4.999991	1134.000000		1
12433.357422	2308.474609	1.174904	3.595639	3583.532715	6122.331543	551.582153	371.319153	129.214828	84.044212	40.282879	217.486847	260.051697	130.796783	1.151721	0.000000	4.094588	3.363325	0.070003	0.555776	3.554311	3.786917	2.741610	2.569747	2.111312	1.924508	1.605121	2.337433	2.415060	2.116597	0.061347	0.000000	1318.000000		1
11297.640625	2062.666504	4.252476	5.285528	1513.486694	3150.745361	255.953400	156.558334	97.723679	67.521545	37.202225	192.295776	257.245483	155.969345	0.813868	0.000000	4.052988	3.314429	0.628642	0.723088	3.179979	3.498413	2.408161	2.194676	1.990000	1.829442	1.570569	2.283970	2.410348	2.193039	0.000000	0.000000	1352.000000		1
11256.416992	2324.550049	2.371395	3.410615	2646.779053	4254.270508	419.172607	272.735107	116.065758	47.110275	42.882469	166.158005	215.571838	154.523071	0.424390	99998.000000	4.051400	3.366339	0.375004	0.532833	3.422718	3.628825	2.622393	2.435741	2.064704	1.673116	1.632280	2.220521	2.333592	2.188993	0.000000	4.999991	1404.000000		1
20665.357422	5654.537598	3.641896	4.409747	6727.595703	12073.787109	1066.048462	689.147766	274.998566	110.018547	100.369530	471.503662	619.859253	410.229767	0.810525	0.000000	4.315243	3.752397	0.561327	0.644414	3.827860	4.081843	3.027777	2.838312	2.439330	2.041466	2.001602	2.673485	2.792293	2.613027	0.000000	0.000000	1444.000000		1
9785.797852	2580.910400	2.346725	4.779795	2618.501221	4666.036133	435.241974	273.536865	112.837082	103.743141	38.460388	179.233063	223.114670	145.441452	0.011359	781.091309	3.990596	3.411773	0.370462	0.679409	3.418053	3.668948	2.638731	2.437016	2.052452	2.015960	1.585014	2.253418	2.348528	2.162688	0.000000	2.892702	1509.000000		1
9790.698242	2825.685303	3.681984	5.596986	3475.709717	5479.393555	561.302124	349.547943	134.133377	73.895630	46.040218	209.567795	268.679993	192.252609	0.510061	0.000000	3.990814	3.451124	0.566082	0.747954	3.541044	3.738733	2.749197	2.543507	2.127537	1.868619	1.663137	2.321325	2.429235	2.283872	0.000000	0.000000	1545.000000		1
1631.196045	1369.550049	1.884164	3.126911	507.176331	1187.689697	105.220253	56.629780	36.085911	22.091904	10.546387	48.522629	69.017159	88.833260	0.073070	0.000000	3.212506	3.136578	0.275119	0.495116	2.705159	3.074703	2.022099	1.753045	1.557338	1.344233	1.023104	1.685944	1.838957	1.948576	0.000000	0.000000	1621.000000		1
16040.097656	4322.251465	2.667434	3.163916	3705.053467	6030.223145	622.822693	377.764160	163.259293	49.404579	42.487751	228.745575	293.044617	126.858841	1.935333	0.000000	4.205207	3.635710	0.426094	0.500225	3.568794	3.780333	2.794364	2.577221	2.212878	1.693767	1.628264	2.359353	2.466934	2.103321	0.286756	0.000000	1665.000000		1
16280.407227	3929.713135	4.289481	4.739707	4886.847168	8132.593262	812.540466	504.314636	229.146454	99.395065	95.000740	481.565887	603.055969	365.836273	0.975562	0.000000	4.211665	3.594361	0.632405	0.675751	3.689029	3.910229	2.909845	2.702702	2.360113	1.997365	1.977727	2.682656	2.780358	2.563287	0.000000	0.000000	1863.000000		1
5053.171387	869.521790	1.933504	3.099157	1339.008667	1974.379150	212.448013	136.976593	52.873783	23.374741	11.249479	74.148499	70.842728	85.046432	0.354497	0.000000	3.703564	2.939281	0.286345	0.491244	3.126783	3.295431	2.327253	2.136646	1.723240	1.368747	1.051132	1.870102	1.850295	1.929656	0.000000	0.000000	1878.000000		1
8260.250977	1987.164307	2.488577	4.224722	2690.312256	4427.881836	428.534851	265.571594	97.378304	72.643631	33.856369	168.045258	251.559067	124.320930	0.452240	0.000000	3.916993	3.298234	0.395951	0.625798	3.429803	3.646196	2.631986	2.424182	1.988462	1.861198	1.529640	2.225426	2.400640	2.094544	0.000000	0.000000	1892.000000		1
22470.855469	5324.293945	3.281098	4.915480	4316.003906	7773.121582	673.907959	451.076965	186.313324	160.853973	68.579269	304.664124	418.000793	228.646896	1.554774	0.000000	4.351620	3.726262	0.516019	0.691566	3.635082	3.890595	2.828601	2.654251	2.270244	2.206432	1.836193	2.483821	2.621177	2.359165	0.191667	0.000000	1971.000000		1
33467.953125	9796.942383	2.396065	5.846769	12083.479492	21064.121094	1937.944824	1238.182739	552.636841	222.793961	172.377914	893.750732	1243.782837	698.574768	1.292726	99998.000000	4.524629	3.991091	0.379499	0.766916	4.082192	4.323544	3.287341	3.092785	2.742440	2.347903	2.236482	2.951216	3.094744	2.844213	0.111507	4.999991	2028.000000		1
16764.931641	3847.963135	2.784616	2.806202	3532.176025	6686.698730	573.976318	361.830475	190.346863	97.625000	51.532360	255.802292	338.733276	196.505081	1.389154	0.000000	4.224402	3.585231	0.444765	0.448119	3.548042	3.825212	2.758894	2.558505	2.279546	1.989561	1.712080	2.407904	2.529858	2.293374	0.142750	0.000000	2059.000000		1
24178.541016	4781.867188	3.253344	4.200052	4559.483398	7511.121094	709.352417	471.873718	207.967346	78.074097	79.973679	325.769257	463.140564	224.847733	0.718523	99998.000000	4.383430	3.679598	0.512330	0.623255	3.658916	3.875705	2.850862	2.673826	2.317995	1.892507	1.902947	2.512910	2.665713	2.351888	0.000000	4.999991	2162.000000		1
19275.945312	5555.864258	3.173167	4.619441	7556.239258	14459.348633	1215.067017	769.744385	406.692719	200.023636	121.511642	617.531006	890.078003	483.385315	0.504999	0.000000	4.285016	3.744752	0.501493	0.664589	3.878306	4.160149	3.084600	2.886347	2.609266	2.301081	2.084618	2.790659	2.949428	2.684294	0.000000	0.000000	2199.000000		1
12387.526367	2261.823730	3.284182	5.973202	4078.290771	6713.703125	652.568481	425.370911	167.931168	124.805077	78.080269	317.020691	440.761871	212.648453	0.042644	0.000000	4.092985	3.354459	0.516427	0.776207	3.610478	3.826962	2.814626	2.628768	2.225131	2.096232	1.892541	2.501088	2.644204	2.327662	0.000000	0.000000	2281.000000		1
9084.052734	2816.563721	2.596508	3.274930	3395.819336	5701.685059	552.775574	352.533020	126.491882	66.725937	46.946838	227.293137	303.631073	215.362152	0.334564	0.000000	3.958280	3.449720	0.414390	0.515202	3.530945	3.756003	2.742549	2.547200	2.102063	1.824295	1.671606	2.356586	2.482346	2.333169	0.000000	0.000000	2331.000000		1
10085.244141	1227.420532	1.449357	2.726025	2547.507324	3982.580811	414.303375	264.242493	109.596077	40.230457	25.841730	141.167389	182.215042	116.463562	0.227438	99998.000000	4.003686	3.088993	0.161175	0.435530	3.406116	3.600165	2.617318	2.422003	2.039795	1.604555	1.412322	2.149734	2.260584	2.066190	0.000000	4.999991	2364.000000		1
10582.755859	1873.864746	1.779317	3.435285	2343.428711	4321.579102	398.628754	242.699493	112.374527	44.834476	30.966904	173.716248	246.051514	90.637253	1.355707	0.000000	4.024599	3.272738	0.250253	0.535963	3.369852	3.635643	2.600569	2.385069	2.050668	1.651612	1.490898	2.239841	2.391026	1.957307	0.132166	0.000000	2398.000000		1
9200.325195	1159.985352	3.419866	4.095205	2595.922119	4804.563477	430.274078	268.198914	121.311195	69.362534	43.483799	231.110794	317.205688	198.352249	0.116452	0.000000	3.963803	3.064452	0.534009	0.612276	3.414292	3.681654	2.633745	2.428457	2.083901	1.841125	1.638327	2.363820	2.501341	2.297437	0.000000	0.000000	2446.000000		1
7011.765137	1458.071899	4.653362	4.533096	1690.169434	2612.188721	283.805725	176.491623	88.120918	42.241055	30.566019	98.997269	132.039520	69.088081	1.128656	0.000000	3.845827	3.163779	0.667767	0.656395	3.227930	3.417005	2.453021	2.246724	1.945079	1.625735	1.485239	1.995623	2.120704	1.839403	0.052561	0.000000	2510.000000		1
8279.080078	1333.550537	1.557288	4.089037	2567.212402	4183.384766	403.060059	262.046875	97.927208	76.812851	36.428207	176.704391	271.057556	129.819229	0.341731	0.000000	3.917982	3.125010	0.192369	0.611621	3.409462	3.621528	2.605370	2.418379	1.990903	1.885434	1.561438	2.247247	2.433062	2.113339	0.000000	0.000000	2525.000000		1
7092.000977	1210.200928	2.195622	3.854673	1909.463379	3451.166260	320.076660	204.747925	85.684769	62.578312	30.171299	144.553345	187.549911	125.168953	1.184184	0.000000	3.850769	3.082857	0.341558	0.585988	3.280911	3.537966	2.505254	2.311219	1.932904	1.796424	1.479594	2.160028	2.273117	2.097497	0.073419	0.000000	2575.000000		1
13216.414062	1948.565186	1.810155	3.512378	3060.989990	5169.104980	533.974060	317.979736	133.488876	63.130299	38.633080	206.024582	298.962311	156.425735	0.829247	99998.000000	4.121114	3.289715	0.257716	0.545601	3.485862	3.713415	2.727520	2.502399	2.125445	1.800238	1.586959	2.313919	2.475616	2.194308	0.000000	4.999991	2592.000000		1
14317.795898	2407.530273	1.939672	2.460824	3587.640137	5628.514160	561.807861	365.651245	151.664444	131.028061	47.020847	271.106903	354.306152	198.278229	0.950138	0.000000	4.155876	3.381572	0.287728	0.391080	3.554809	3.750394	2.749588	2.563067	2.180884	2.117364	1.672290	2.433141	2.549379	2.297275	0.000000	0.000000	2614.000000		1
7476.376465	1138.109253	2.648932	2.559503	1626.258911	2710.217773	295.829224	172.232971	67.120659	44.939323	19.597160	94.334656	161.797607	112.356018	0.247055	99998.000000	3.873691	3.056184	0.423071	0.408156	3.211190	3.433004	2.471041	2.236116	1.826856	1.652627	1.292193	1.974671	2.208972	2.050596	0.000000	4.999991	2720.000000		1
10731.879883	1906.145264	2.266548	4.089037	3046.092529	5274.140137	495.621582	313.767334	143.310593	48.137161	54.184372	243.331650	360.211517	208.383652	0.924261	99998.000000	4.030676	3.280156	0.355365	0.611621	3.483743	3.722152	2.695150	2.496608	2.156278	1.682480	1.733874	2.386199	2.556558	2.318864	0.000000	4.999991	2786.000000		1
17352.181641	4773.007812	3.259512	5.307115	5259.427246	8395.521484	840.522339	531.226440	229.072449	131.558456	98.062889	424.908356	607.854248	351.231689	1.063312	99998.000000	4.239354	3.678792	0.513153	0.724858	3.720938	3.924048	2.924549	2.725280	2.359973	2.119119	1.991505	2.628295	2.783799	2.545594	0.026661	4.999991	2819.000000		1
9513.339844	1285.953003	2.328223	3.567886	1884.990845	3285.208740	316.163391	204.828094	107.745834	33.662090	29.286266	166.635986	202.638641	147.550735	0.490797	99998.000000	3.978333	3.109225	0.367025	0.552411	3.275309	3.516563	2.499912	2.311389	2.032400	1.527141	1.466664	2.221769	2.306722	2.168941	0.000000	4.999991	2873.000000		1
10388.754883	2410.478516	1.819406	3.065236	2179.364502	3931.063721	363.387787	229.901978	120.342903	47.316887	24.996786	152.003647	199.468552	92.058853	1.485013	99998.000000	4.016563	3.382103	0.259930	0.486464	3.338330	3.594510	2.560370	2.361543	2.080420	1.675016	1.397884	2.181854	2.299875	1.964066	0.171730	4.999991	2930.000000		1
7380.358398	1988.191162	2.981975	4.292564	1988.493408	3366.560791	334.527069	204.439545	112.787743	57.231106	31.392460	129.964172	177.012772	113.311981	0.723481	0.000000	3.868078	3.298458	0.474504	0.632717	3.298524	3.527186	2.524431	2.310565	2.052262	1.757632	1.496825	2.113824	2.248005	2.054276	0.000000	0.000000	2974.000000		1
12261.701172	1180.115967	3.173167	6.229152	2813.097412	5304.049316	486.499878	291.018585	144.288132	39.706219	49.487839	207.088470	314.834320	147.328705	0.726831	99998.000000	4.088551	3.071925	0.501493	0.794429	3.449185	3.724607	2.687083	2.463921	2.159231	1.598858	1.694499	2.316156	2.498082	2.168287	0.000000	4.999991	3066.000000		1
8373.535156	1064.118042	2.278883	3.496960	1835.200806	2945.260498	316.971344	191.284317	75.397415	20.728891	21.530664	102.861191	120.509430	81.894852	0.478261	99998.000000	3.922909	3.026990	0.357722	0.543691	3.263684	3.469124	2.501020	2.281679	1.877356	1.316576	1.333057	2.012252	2.081021	1.913257	0.000000	4.999991	3105.000000		1
10529.971680	2769.699951	2.066105	4.135293	3030.254395	4978.924316	498.057739	309.508698	116.318626	60.311764	36.307941	199.332870	289.939270	133.741745	0.207393	99998.000000	4.022427	3.442433	0.315152	0.616506	3.481479	3.697135	2.697280	2.490673	2.065649	1.780402	1.560002	2.299579	2.462307	2.126267	0.000000	4.999991	3133.000000		1
6145.820312	1814.687744	2.994310	5.785094	1276.775757	2134.822998	209.543137	127.642113	68.890724	51.998001	25.487101	72.770065	100.687157	74.900932	0.155768	0.000000	3.788580	3.258802	0.476297	0.762310	3.106115	3.329362	2.321273	2.105994	1.838161	1.715987	1.406320	1.861953	2.002974	1.874487	0.000000	0.000000	3161.000000		1
12676.494141	3620.065674	2.929552	4.530012	4615.330078	6976.434570	735.141724	474.605896	208.112274	85.320885	66.642677	340.426270	430.277161	273.299438	1.891760	99998.000000	4.102999	3.558717	0.466801	0.656099	3.664203	3.843633	2.866371	2.676333	2.318298	1.931055	1.823752	2.532023	2.633748	2.436639	0.276866	4.999991	3199.000000		1
18295.296875	4826.797363	1.659051	2.211041	4931.860352	8011.614746	820.878906	510.833649	226.845993	101.183640	76.156013	344.089752	500.697418	207.461609	1.216449	99998.000000	4.262340	3.683659	0.219860	0.344597	3.693011	3.903720	2.914279	2.708280	2.355731	2.005110	1.881704	2.536672	2.699575	2.316938	0.085094	4.999991	3291.000000		1
15557.184570	4090.169434	2.935719	4.002693	2539.625488	4251.445801	423.295563	266.959259	118.717773	58.911747	34.981934	174.126389	241.774368	166.077835	0.809047	0.000000	4.191931	3.611741	0.467715	0.602352	3.404770	3.628537	2.626644	2.426445	2.074516	1.770202	1.543844	2.240865	2.383410	2.220312	0.000000	0.000000	3391.000000		1
5458.960938	1280.685913	3.796082	4.079786	1647.142090	3224.045898	281.671783	175.295135	97.341301	53.009468	25.015289	131.644806	186.498352	124.539871	0.894094	99998.000000	3.737110	3.107443	0.579336	0.610637	3.216731	3.508401	2.449743	2.243770	1.988297	1.724353	1.398206	2.119404	2.270675	2.095308	0.000000	4.999991	3500.000000		1
12657.832031	2973.569092	2.562587	3.438369	4541.711914	7943.788086	728.878662	466.076263	245.385422	99.555420	66.966469	365.410706	480.039429	258.503662	0.167222	0.000000	4.102359	3.473278	0.408679	0.536352	3.657220	3.900028	2.862655	2.668457	2.389849	1.998065	1.825857	2.562781	2.681277	2.412467	0.000000	0.000000	3544.000000		1
16571.123047	4224.922363	2.525582	4.015028	3996.938721	6716.512695	659.583984	413.254913	164.943024	98.263336	60.919258	313.788910	461.907074	290.858246	0.405482	0.000000	4.219352	3.625819	0.402361	0.603689	3.601727	3.827144	2.819270	2.616218	2.217334	1.992391	1.784755	2.496638	2.664555	2.463681	0.000000	0.000000	3581.000000		1
7183.625000	1654.123657	4.351155	4.378909	1701.995605	2737.197510	305.832886	177.561676	78.277626	21.580004	25.132471	109.654663	137.886292	55.704659	2.095572	0.000000	3.856344	3.218568	0.638605	0.641366	3.230958	3.437306	2.485484	2.249349	1.893638	1.334051	1.400235	2.040027	2.139521	1.745892	0.321303	0.000000	3652.000000		1
12152.964844	2174.661865	1.976677	4.779795	2959.316162	4768.107910	460.966522	303.310364	117.912918	66.238708	49.401493	230.546478	312.373474	222.679855	0.990094	99998.000000	4.084682	3.337392	0.295936	0.679409	3.471191	3.678346	2.663669	2.481887	2.071561	1.821112	1.693740	2.362758	2.494674	2.347681	0.000000	4.999991	3689.000000		1
9062.062500	3078.120117	1.581958	3.601807	3188.971436	5518.023438	531.510132	328.692627	136.258087	68.936981	41.467033	221.625214	287.577148	114.622566	1.028320	0.000000	3.957227	3.488286	0.199195	0.556520	3.503651	3.741784	2.725512	2.516790	2.134362	1.838452	1.617703	2.345619	2.458754	2.059270	0.012128	0.000000	3721.000000		1
5858.449707	1393.054321	2.957305	3.971855	1300.036377	2046.597290	218.997879	141.173553	63.703876	27.272585	17.268936	83.991791	130.306458	77.007126	0.216800	0.000000	3.767783	3.143968	0.470896	0.598993	3.113955	3.311032	2.340440	2.149753	1.804166	1.435726	1.237266	1.924237	2.114966	1.886531	0.000000	0.000000	3769.000000		1
9363.458008	3300.201904	1.711475	3.811501	2490.581543	4542.951660	429.191681	259.172821	130.306458	44.523022	39.539700	170.447495	246.433899	110.681549	0.414666	99998.000000	3.971436	3.518541	0.233371	0.581096	3.396301	3.657338	2.632651	2.413589	2.114966	1.648585	1.597033	2.231591	2.391701	2.044075	0.000000	4.999991	3826.000000		1
6764.748535	1505.360962	2.155533	5.041913	1353.801392	2116.098633	243.300827	144.334396	61.822796	45.562241	20.957088	101.455002	130.907791	94.035530	1.325099	0.000000	3.830252	3.177641	0.333555	0.702595	3.131555	3.325536	2.386144	2.159370	1.791149	1.658605	1.321331	2.006274	2.116966	1.973292	0.122248	0.000000	3900.000000		1
13223.118164	2077.132324	2.766114	5.365705	2958.890625	4973.790039	485.435974	306.795013	124.916092	63.901234	39.169651	206.493317	240.513123	109.552902	0.490738	99998.000000	4.121334	3.317464	0.441870	0.729627	3.471129	3.696687	2.686132	2.486848	2.096618	1.805509	1.592950	2.314906	2.381139	2.039624	0.000000	4.999991	3937.000000		1
18030.376953	4180.319336	1.622047	4.727372	5592.838379	9840.830078	893.312866	572.237061	253.804031	125.835045	86.073318	389.491608	537.079346	301.799347	1.628708	99998.000000	4.256005	3.621209	0.210063	0.674620	3.747632	3.993032	2.951004	2.757576	2.404499	2.099802	1.934869	2.590498	2.730038	2.479718	0.211843	4.999991	3957.000000		1
6581.102539	1866.198486	3.043650	3.799166	1731.207886	2853.266357	278.082306	175.458572	83.032753	36.471378	16.781706	89.604195	134.531189	123.013420	0.457211	0.000000	3.818299	3.270958	0.483395	0.579688	3.238349	3.455342	2.444173	2.244174	1.919249	1.561952	1.224836	1.952328	2.128823	2.089952	0.000000	0.000000	3987.000000		1
17864.339844	3106.524414	1.631298	2.133947	3954.851807	6416.640625	610.851624	401.811157	166.657578	68.033447	53.761902	258.975464	330.302338	228.184326	2.015819	0.000000	4.251987	3.492275	0.212533	0.329184	3.597130	3.807308	2.785936	2.604022	2.221825	1.832722	1.730475	2.413259	2.518912	2.358286	0.304451	0.000000	4017.000000		1
11166.310547	1478.344360	0.817191	2.220292	2585.887695	4587.190918	415.650970	268.488800	118.162704	69.421127	47.057854	200.677383	310.649689	110.996094	1.259663	99998.000000	4.047910	3.169776	0.000000	0.346410	3.412610	3.661547	2.618729	2.428926	2.072480	1.841492	1.672632	2.302498	2.492271	2.045308	0.100254	4.999991	4239.000000		1
23871.187500	6686.770020	1.554204	5.572316	7749.201172	13395.548828	1271.240479	793.421326	335.436768	170.065109	119.809418	551.939880	758.260498	419.505646	1.007985	0.000000	4.377874	3.825216	0.191508	0.746036	3.889257	4.126960	3.104228	2.899504	2.525611	2.230615	2.078491	2.741892	2.879818	2.622738	0.003454	0.000000	4293.000000		1
12018.390625	2555.697754	1.705307	3.167000	3549.485107	5585.508301	575.336243	366.277252	153.138474	46.616879	50.844685	216.651154	303.587921	158.831055	0.104185	0.000000	4.079846	3.407510	0.231803	0.500648	3.550165	3.747063	2.759922	2.563810	2.185084	1.668543	1.706246	2.335761	2.482285	2.200935	0.000000	0.000000	4407.000000		1
18803.796875	4503.889648	2.537917	4.557766	4777.784668	7651.206055	771.539124	494.708801	225.902359	52.987885	56.204224	309.440857	420.655884	263.329712	0.079242	0.000000	4.274246	3.653588	0.404477	0.658752	3.679227	3.883730	2.887358	2.694350	2.353921	1.724177	1.749769	2.490578	2.623927	2.420500	0.000000	0.000000	4474.000000		1
11285.465820	1939.350952	2.685936	2.929552	2577.003418	4422.876953	439.556122	269.740784	102.879692	59.019676	36.637901	156.635422	226.475937	112.766159	0.396904	0.000000	4.052519	3.287656	0.429096	0.466801	3.411115	3.645705	2.643014	2.430947	2.012330	1.770997	1.563931	2.194890	2.355022	2.052179	0.000000	0.000000	4556.000000		1
19907.257812	4303.212402	3.765245	6.192147	5858.039551	9509.309570	962.160400	602.614990	237.034668	119.427032	90.714340	383.277893	492.337402	324.070099	0.012933	0.000000	4.299011	3.633793	0.575793	0.791841	3.767752	3.978149	2.983248	2.780040	2.374812	2.077103	1.957676	2.583514	2.692263	2.510639	0.000000	0.000000	4606.000000		1
19958.750000	6778.875000	2.349809	3.907097	8253.299805	14830.541992	1340.319336	841.321045	382.587128	189.529663	126.846512	654.258362	873.157532	451.644379	0.358405	0.000000	4.300133	3.831158	0.371033	0.591854	3.916628	4.171157	3.127208	2.924962	2.582730	2.277677	2.103279	2.815749	2.941092	2.654797	0.000000	0.000000	4654.000000		1
15120.370117	3516.603271	2.510163	4.863056	3657.049072	7343.732422	586.779968	383.570831	218.640167	75.070534	87.177292	376.761963	497.792542	326.771454	0.460676	0.000000	4.179563	3.546123	0.399702	0.686909	3.563131	3.865917	2.768475	2.583846	2.339730	1.875469	1.940403	2.576067	2.697048	2.514244	0.000000	0.000000	4695.000000		1
19847.599609	6240.038086	2.590341	3.447620	7413.061035	12351.791992	1194.430664	761.809875	328.785156	122.217819	118.242882	519.030212	713.009766	430.144562	2.139605	99998.000000	4.297708	3.795187	0.413357	0.537519	3.869998	4.091730	3.077161	2.881847	2.516912	2.087135	2.072775	2.715193	2.853096	2.633615	0.330334	4.999991	4751.000000		1
11438.990234	4242.407227	2.670518	3.577137	4036.885498	7943.026367	667.284058	413.017456	205.679214	71.872696	84.882996	435.013763	547.240295	385.803467	0.887438	0.000000	4.058388	3.627612	0.426595	0.553536	3.606046	3.899986	2.824311	2.615968	2.313190	1.856564	1.928821	2.638503	2.738178	2.586366	0.000000	0.000000	4784.000000		1
14233.693359	5006.181641	2.682853	3.749826	6511.863281	10535.488281	1074.701416	674.891663	270.826263	116.324791	108.159050	482.290558	608.477173	483.006012	0.889283	0.000000	4.153317	3.699507	0.428597	0.574011	3.813705	4.022655	3.031288	2.829234	2.432691	2.065672	2.034063	2.683309	2.784244	2.683953	0.000000	0.000000	4863.000000		1
17940.242188	2463.543457	2.525582	3.916348	4277.568359	7689.561523	711.998291	445.106842	218.168350	83.593987	64.450142	317.600433	403.938934	227.832779	0.700002	99998.000000	4.253829	3.391560	0.402361	0.592881	3.631197	3.885902	2.852479	2.648464	2.338792	1.922175	1.809224	2.501881	2.606316	2.357616	0.000000	4.999991	4951.000000		1
22003.730469	6458.477539	4.270978	4.890810	8341.038086	14464.017578	1363.906860	856.955566	405.425293	168.760681	158.445587	718.856506	900.901917	477.134552	1.136940	99998.000000	4.342496	3.810130	0.630527	0.689381	3.921220	4.160289	3.134785	2.932958	2.607911	2.227271	2.199880	2.856642	2.954678	2.678641	0.055738	4.999991	5023.000000		1
25789.109375	4851.991699	2.821621	5.254691	5722.845703	9581.278320	906.144287	578.194824	253.979813	108.741882	68.492920	399.991760	462.705750	261.698395	1.717543	0.000000	4.411437	3.685920	0.450499	0.720547	3.757612	3.981423	2.957197	2.762074	2.404799	2.036397	1.835646	2.602051	2.665305	2.417801	0.234908	0.000000	5081.000000		1
14125.238281	3566.837158	2.593424	4.323402	4249.629395	7703.234863	670.645325	428.864807	229.069366	94.861969	58.310417	291.931366	390.148468	221.208908	0.435089	0.000000	4.149996	3.552283	0.413874	0.635826	3.628351	3.886673	2.826493	2.632320	2.359967	1.977092	1.765746	2.465281	2.591230	2.344803	0.000000	0.000000	5125.000000		1
22066.531250	6592.293457	2.883296	4.918563	7538.618652	13631.457031	1261.958374	779.658569	361.611542	121.277275	152.086914	711.868774	991.187622	483.006012	1.031457	99998.000000	4.343734	3.819036	0.459889	0.691838	3.877292	4.134542	3.101045	2.891904	2.558242	2.083779	2.182092	2.852400	2.996156	2.683953	0.013451	4.999991	5193.000000		1
20268.218750	7441.703125	2.642764	5.914611	5846.207520	9360.812500	923.191223	598.803467	257.692627	135.388474	85.092690	418.454102	577.972839	300.430176	1.489155	0.000000	4.306816	3.871672	0.422058	0.771926	3.766874	3.971313	2.965292	2.777284	2.411102	2.131582	1.929892	2.621648	2.761907	2.477744	0.172940	0.000000	5410.000000		1
2692.689941	892.680664	2.537917	3.786831	1118.595337	1980.293823	167.684464	111.264381	41.315933	38.426468	23.405577	84.411179	126.454872	70.386337	0.127510	0.000000	3.430186	2.950696	0.404477	0.578276	3.048673	3.296730	2.224493	2.046356	1.616118	1.584630	1.369319	1.926400	2.101936	1.847488	0.000000	0.000000	5440.000000		1
6072.750977	1801.347534	2.759946	5.263942	1819.177612	2388.531494	302.502441	192.890945	73.090775	28.222378	22.579136	101.997742	129.125397	35.783703	1.675672	99998.000000	3.783386	3.255598	0.440901	0.721311	3.259875	3.378131	2.480729	2.285312	1.863863	1.450594	1.353707	2.008590	2.111012	1.553685	0.224189	4.999991	5493.000000		1
17688.466797	7765.594238	2.303553	5.186849	5168.219727	8680.474609	838.943481	534.276245	235.147415	97.106934	80.781624	376.379578	528.787170	269.450928	0.494540	0.000000	4.247690	3.890175	0.362398	0.714904	3.713341	3.938544	2.923733	2.727766	2.371340	1.987250	1.907313	2.575626	2.723281	2.430480	0.000000	0.000000	5627.000000		1
10001.400391	2990.526611	3.722073	4.156880	2691.826416	4434.724609	408.931519	278.467773	112.380692	74.891678	42.139290	160.203308	224.261810	140.044907	0.346285	99998.000000	4.000061	3.475748	0.570785	0.618767	3.430047	3.646867	2.611650	2.444775	2.050692	1.874434	1.624687	2.204671	2.350755	2.146267	0.000000	4.999991	5680.000000		1
3698.278564	1624.131226	2.201789	2.103110	1076.761353	1827.078247	178.970947	116.830528	57.113926	12.890028	20.494528	82.795303	78.743271	70.340080	0.734837	99998.000000	3.568000	3.210621	0.342776	0.322862	3.032120	3.261757	2.252783	2.067556	1.756742	1.110254	1.311638	1.918006	1.896213	1.847203	0.000000	4.999991	5770.000000		1
14572.028320	2384.359131	2.439237	5.112839	3477.328613	6232.041504	545.568909	363.067078	179.590775	94.087952	48.436283	267.267639	318.507050	193.529282	0.293520	0.000000	4.163520	3.377372	0.387254	0.708662	3.541246	3.794630	2.736850	2.559987	2.254284	1.973534	1.685171	2.426946	2.503119	2.286747	0.000000	0.000000	5810.000000		1
13388.440430	1839.098633	1.196491	3.046734	3377.353760	5947.958496	579.388245	348.958954	152.268845	69.260773	47.785614	235.344772	327.853851	190.180344	1.632295	99998.000000	4.126730	3.264605	0.077909	0.483835	3.528577	3.774368	2.762970	2.542774	2.182611	1.840487	1.679297	2.371705	2.515680	2.279166	0.212799	4.999991	5826.000000		1
8205.600586	1429.374634	3.142330	2.997394	2787.594971	4726.239746	457.944458	285.245850	116.611580	61.585346	39.780231	165.152710	214.110153	107.221596	0.243864	0.000000	3.914110	3.155146	0.497252	0.476744	3.445230	3.674516	2.660813	2.455219	2.066742	1.789477	1.599667	2.217886	2.330637	2.030282	0.000000	0.000000	5848.000000		1
7500.476074	1854.930542	1.902667	1.662135	2442.092773	4299.918945	371.787872	246.501740	105.300430	37.652451	37.427338	205.253647	252.000046	152.102325	1.013915	99998.000000	3.875089	3.268328	0.279363	0.220666	3.387762	3.633460	2.570295	2.391820	2.022430	1.575793	1.573189	2.312291	2.401401	2.182136	0.006002	4.999991	5880.000000		1
26730.642578	5507.085449	2.988143	3.188586	7334.096191	13187.026367	1153.219604	741.059448	344.173004	185.637985	120.423080	558.625427	827.937622	449.865051	1.881527	0.000000	4.427010	3.740922	0.475401	0.503598	3.865347	4.120147	3.061912	2.869853	2.536777	2.268667	2.080710	2.747121	2.917998	2.653082	0.274510	0.000000	5900.000000		1
10850.832031	2962.964111	3.012813	6.250739	4103.161133	6792.717773	686.606750	429.675812	153.653458	72.332176	63.694622	275.229858	360.359558	150.381607	0.157858	0.000000	4.035463	3.471726	0.478972	0.795931	3.613119	3.832044	2.836708	2.633141	2.186542	1.859331	1.804103	2.439696	2.556736	2.177195	0.000000	0.000000	5951.000000		1
5475.246094	1757.965454	3.148497	5.652493	1687.983032	2769.169678	273.098999	173.719345	69.507469	37.917652	24.195015	115.504517	143.119400	114.493050	0.189485	0.000000	3.738404	3.245010	0.498103	0.752240	3.227368	3.442350	2.436320	2.239848	1.842031	1.578841	1.383726	2.062599	2.155699	2.058779	0.000000	0.000000	5989.000000		1
5170.532715	1545.440308	1.538786	2.130863	1324.715576	1892.502808	221.813324	137.506989	34.235668	21.413483	4.776711	62.504299	75.092125	55.670734	0.172307	99998.000000	3.713535	3.189052	0.187178	0.328556	3.122123	3.277036	2.345988	2.138325	1.534479	1.330687	0.679129	1.795910	1.875594	1.745627	0.000000	4.999991	6014.000000		1
10916.238281	1974.126343	1.696056	3.022064	1879.489380	3093.582031	301.173340	198.885727	128.881775	40.668346	30.026363	159.228851	203.514420	101.060287	0.134924	0.000000	4.038073	3.295375	0.229440	0.480304	3.274040	3.490462	2.478817	2.298604	2.110192	1.609257	1.477503	2.202022	2.308595	2.004580	0.000000	0.000000	6076.000000		1
21666.910156	3111.961182	3.049818	5.291696	5026.913574	8069.780273	795.657043	516.048279	179.381088	88.617401	73.787704	353.143585	424.896027	260.936737	0.142388	0.000000	4.335797	3.493034	0.484274	0.723595	3.701301	3.906862	2.900726	2.712690	2.253777	1.947519	1.867984	2.547951	2.628283	2.416535	0.000000	0.000000	6111.000000		1
12096.643555	3867.517090	1.261249	3.000478	4911.251953	8208.576172	807.631165	504.256042	243.584518	136.208740	71.644501	311.562469	488.445709	241.900803	1.039064	0.000000	4.082665	3.587432	0.100801	0.477190	3.691192	3.914268	2.907213	2.702651	2.386650	2.134205	1.855183	2.493545	2.688816	2.383637	0.016642	0.000000	6154.000000		1
7667.812012	2615.497803	2.645848	4.153796	3072.045166	5067.106934	497.721588	317.877960	116.025673	40.600506	47.141113	197.880432	260.767120	188.832748	0.203091	0.000000	3.884671	3.417554	0.422565	0.618445	3.487428	3.704760	2.696986	2.502260	2.064554	1.608531	1.673400	2.296403	2.416253	2.276077	0.000000	0.000000	6191.000000		1
8794.499023	2174.294922	2.994310	5.112839	2208.956055	3664.878662	368.876831	234.564590	95.888855	38.509731	35.860798	173.087173	200.834656	111.347641	0.047487	0.000000	3.944211	3.337318	0.476297	0.708662	3.344187	3.564059	2.566881	2.370262	1.981768	1.585570	1.554620	2.238265	2.302839	2.046681	0.000000	0.000000	6235.000000		1
13846.819336	1851.612427	0.348462	1.634382	3039.619629	4954.263672	508.351257	315.657654	120.981239	34.244919	33.190281	192.073746	241.296387	89.027534	2.307703	0.000000	4.141350	3.267550	0.000000	0.213353	3.482819	3.694979	2.706164	2.499216	2.082718	1.534596	1.521011	2.283468	2.382551	1.949524	0.363180	0.000000	6253.000000		1
5275.500000	1919.991211	3.512378	3.820752	1636.854736	2725.960205	283.691620	171.739578	69.026405	45.932289	26.612665	135.992874	203.042618	142.857285	0.687909	0.000000	3.722264	3.283299	0.545601	0.582149	3.214010	3.435519	2.452847	2.234870	1.839015	1.662118	1.425088	2.133516	2.307587	2.154902	0.000000	0.000000	6282.000000		1
9644.941406	1193.542603	1.797820	3.163916	2440.162354	4160.996582	418.006958	249.492966	100.492882	70.303078	37.427338	188.419525	234.894547	128.277359	0.529518	0.000000	3.984300	3.076838	0.254746	0.500225	3.387419	3.619197	2.621183	2.397058	2.002135	1.846974	1.573189	2.275126	2.370873	2.108150	0.000000	0.000000	6302.000000		1
13679.286133	2915.021240	2.411484	3.336605	3704.908691	5740.996582	581.235413	378.202057	160.841644	60.416611	64.585823	309.366852	440.364075	254.972778	1.393182	0.000000	4.136064	3.464642	0.382284	0.523305	3.568778	3.758987	2.764352	2.577724	2.206398	1.781156	1.810137	2.490474	2.643812	2.406494	0.144008	0.000000	6340.000000		1
10818.326172	2195.807129	1.797820	1.211909	2180.721436	3902.372803	371.007690	217.363495	86.545128	42.416828	19.054422	120.688286	191.814713	110.903580	0.674164	99998.000000	4.034160	3.341594	0.254746	0.083470	3.338600	3.591329	2.569383	2.337187	1.937243	1.627538	1.279996	2.081665	2.282882	2.044945	0.000000	4.999991	6361.000000		1
10159.032227	1933.084839	1.581958	3.182418	2905.359863	4732.589355	483.456238	289.452057	137.991135	51.640289	39.730888	219.241486	255.142380	142.317627	1.248298	0.000000	4.006852	3.286251	0.199195	0.502757	3.463200	3.675099	2.684357	2.461577	2.139851	1.712989	1.599128	2.340923	2.406783	2.153259	0.096318	0.000000	6380.000000		1
8269.221680	1985.199951	1.131732	3.302684	2861.746582	4825.786133	494.702637	305.154449	109.047173	72.480194	41.556465	212.407928	291.283783	134.987579	0.650230	0.000000	3.917465	3.297804	0.053744	0.518867	3.456631	3.683568	2.694344	2.484520	2.037614	1.860219	1.618639	2.327171	2.464316	2.130294	0.000000	0.000000	6425.000000		1
10535.096680	2199.578369	2.855542	2.769197	2618.489014	4240.782227	425.987671	274.021027	105.577965	33.594250	38.275364	151.772369	209.065155	143.995178	1.180898	99998.000000	4.022638	3.342340	0.455689	0.442354	3.418051	3.627446	2.629397	2.437784	2.023573	1.526265	1.582919	2.181193	2.320282	2.158348	0.072213	4.999991	6488.000000		1
9949.485352	3142.514893	3.185502	4.187717	3067.869873	5200.975098	492.544006	320.486786	139.261642	38.287701	54.529751	250.698715	356.754639	218.020325	0.286690	0.000000	3.997801	3.497277	0.503178	0.621977	3.486837	3.716085	2.692445	2.505810	2.143831	1.583059	1.736634	2.399152	2.552370	2.338497	0.000000	0.000000	6523.000000		1
13329.818359	4252.938477	2.719858	5.815931	4985.554688	9555.939453	846.526367	512.249084	259.592224	102.367790	82.921738	439.408112	546.355225	310.874786	0.101237	0.000000	4.124824	3.628689	0.434546	0.764619	3.697713	3.980273	2.927640	2.709481	2.414292	2.010163	1.918668	2.642868	2.737475	2.492585	0.000000	0.000000	6548.000000		1
13975.115234	1928.779907	2.183287	2.756862	2527.006836	4415.124512	427.606628	263.055237	121.086082	87.479500	33.871788	180.904449	250.368744	167.669037	0.110527	99998.000000	4.145355	3.285283	0.339111	0.440415	3.402606	3.644943	2.631044	2.420047	2.083094	1.941906	1.529838	2.257449	2.398580	2.224453	0.000000	4.999991	6656.000000		1
15531.185547	3277.459229	3.833087	5.007992	5335.558594	9146.363281	875.895874	545.695312	243.781876	94.507339	75.542351	402.989136	558.162903	316.841827	2.879230	0.000000	4.191205	3.515537	0.583549	0.699664	3.727180	3.961248	2.942452	2.736950	2.387002	1.975466	1.878191	2.605293	2.746761	2.500843	0.459276	0.000000	6718.000000		1
21554.476562	3961.494141	2.907966	4.859972	5661.935547	9974.337891	895.853882	584.670715	277.240448	145.900925	99.580093	464.515900	613.950806	372.802429	1.116768	99998.000000	4.333538	3.597859	0.463589	0.686634	3.752965	3.998884	2.952237	2.766911	2.442857	2.164058	1.998173	2.667001	2.788134	2.571479	0.047963	4.999991	6813.000000		1
6807.017090	2670.446777	2.627345	4.927814	2303.879639	4190.850098	387.333008	242.088913	110.811066	39.413265	36.903103	156.851288	216.500046	128.120087	0.179904	0.000000	3.832957	3.426584	0.419517	0.692654	3.362460	3.622302	2.588084	2.383975	2.044583	1.595642	1.567063	2.195488	2.335458	2.107617	0.000000	0.000000	6860.000000		1
20363.437500	3844.003662	2.470075	3.484625	3780.768555	6727.808105	620.346497	388.008331	185.440628	132.909134	60.746571	276.090210	390.293396	198.990585	0.577604	0.000000	4.308851	3.584784	0.392710	0.542156	3.577580	3.827874	2.792634	2.588841	2.268205	2.123555	1.783522	2.441051	2.591391	2.298832	0.000000	0.000000	6915.000000		1
5495.357910	886.439209	2.211041	2.648932	957.655090	1888.080688	189.847290	97.174774	56.019199	32.262074	15.872004	83.328789	100.952354	53.287006	0.083168	0.000000	3.739996	2.947649	0.344597	0.423071	2.981209	3.276021	2.278404	1.987554	1.748337	1.508692	1.200632	1.920795	2.004117	1.726621	0.000000	0.000000	6967.000000		1
17069.699219	4780.325684	2.772281	6.290827	5275.555176	9337.117188	867.326172	541.507629	234.950058	78.693932	75.748962	366.505432	518.758850	288.545441	0.240685	99998.000000	4.232226	3.679457	0.442837	0.798708	3.722268	3.970213	2.938182	2.733605	2.370975	1.895941	1.879377	2.564080	2.714966	2.460214	0.000000	4.999991	7101.000000		1
9439.715820	3377.372314	2.297385	4.008861	3005.171143	5467.530273	501.002686	309.471680	147.711090	86.431030	37.862144	203.462006	292.847260	141.281494	0.667649	99998.000000	3.974959	3.528579	0.361234	0.603021	3.477869	3.737791	2.699840	2.490621	2.169413	1.936670	1.578205	2.308483	2.466641	2.150085	0.000000	4.999991	7148.000000		1
8400.246094	3269.873291	2.001346	2.661267	3423.082520	6317.075684	547.089172	354.219818	155.827484	77.716385	61.042610	290.870575	369.542908	214.504868	0.345433	99998.000000	3.924292	3.514531	0.301322	0.425088	3.534417	3.800516	2.738058	2.549273	2.192644	1.890513	1.785633	2.463700	2.567665	2.331437	0.000000	4.999991	7194.000000		1
16285.011719	5253.050293	3.031315	4.255559	6063.382812	11639.948242	1005.422180	622.366333	310.538666	137.741364	99.395065	487.119720	694.932861	385.223724	2.070302	99998.000000	4.211788	3.720412	0.481631	0.628957	3.782715	4.065951	3.002348	2.794046	2.492116	2.139064	1.997365	2.687636	2.841943	2.585713	0.316034	4.999991	7224.000000		1
3910.544678	605.156006	3.037483	5.291696	1196.117554	2480.664307	200.174728	122.825317	51.381256	43.209347	33.375305	100.647064	153.712036	104.110107	0.007054	0.000000	3.592237	2.781867	0.482514	0.723595	3.077774	3.394568	2.301409	2.089288	1.710805	1.635578	1.523425	2.002801	2.186708	2.017493	0.000000	0.000000	7240.000000		1
8754.345703	2237.209229	1.144067	3.028231	2158.950195	3914.315918	350.540924	225.748184	92.691017	49.870224	35.734364	145.904022	201.713516	93.394112	0.025735	0.000000	3.942224	3.349707	0.058451	0.481189	3.334243	3.592656	2.544739	2.353624	1.967038	1.697841	1.553086	2.164067	2.304735	1.970320	0.000000	0.000000	7322.000000		1
16748.253906	4570.705078	2.396065	5.532228	5196.473145	8321.761719	843.507385	531.137024	249.900024	89.483932	61.936893	303.890106	455.323273	283.111877	0.118227	99998.000000	4.223969	3.659983	0.379499	0.742900	3.715709	3.920215	2.926089	2.725207	2.397766	1.951745	1.791949	2.482717	2.658320	2.451958	0.000000	4.999991	7394.000000		1
10343.263672	2411.634766	3.392113	7.697012	2742.372070	5398.473145	450.589752	291.160431	132.869049	59.966385	56.401581	237.623657	275.411804	156.953049	0.531098	0.000000	4.014657	3.382312	0.530470	0.886322	3.438126	3.732271	2.653781	2.464132	2.123424	1.777908	1.751291	2.375890	2.439983	2.195770	0.000000	0.000000	7441.000000		1
6735.304688	1870.090210	2.830872	4.526928	1709.797485	2600.153076	272.420563	181.777145	77.784225	41.796993	23.248306	88.564980	138.956345	74.885513	0.649903	99998.000000	3.828357	3.271863	0.451920	0.655804	3.232945	3.414999	2.435240	2.259539	1.890892	1.621145	1.366391	1.947262	2.142878	1.874398	0.000000	4.999991	7496.000000		1
10146.980469	2455.726074	1.973593	3.148497	2271.222900	4254.560547	389.192505	237.429382	115.159142	75.156883	32.329918	172.038696	235.400284	131.385773	0.982557	99998.000000	4.006337	3.390180	0.295258	0.498103	3.356260	3.628855	2.590164	2.375535	2.061298	1.875969	1.509605	2.235626	2.371807	2.118548	0.000000	4.999991	7623.000000		1
10867.283203	1430.025269	1.948923	3.478457	2763.606689	5133.762207	434.757812	284.135681	145.555557	63.993748	35.166958	183.920349	264.285675	171.505219	1.858973	99998.000000	4.036121	3.155344	0.289795	0.541387	3.441476	3.710436	2.638247	2.453526	2.163029	1.806138	1.546135	2.264630	2.422074	2.234277	0.269273	4.999991	7645.000000		1
4209.284668	1641.813354	2.821621	2.766114	925.189453	1909.133423	152.305862	93.135078	70.744049	14.993137	10.614229	60.065063	106.277969	35.231716	0.054261	0.000000	3.624208	3.215324	0.450499	0.441870	2.966231	3.280836	2.182717	1.969113	1.849690	1.175892	1.025888	1.778622	2.026443	1.546934	0.000000	0.000000	7670.000000		1
12594.538086	3849.748779	2.772281	3.342773	3255.367432	6153.159668	519.918335	337.761902	193.297989	95.133339	59.886208	259.240662	392.171387	163.324051	0.317719	0.000000	4.100182	3.585432	0.442837	0.524107	3.512600	3.789098	2.715935	2.528611	2.286227	1.978333	1.777327	2.413703	2.593476	2.213050	0.000000	0.000000	7765.000000		1
15444.193359	5059.915527	2.571838	2.562587	5997.291992	10842.850586	955.897339	614.095764	303.751343	112.735321	97.153191	508.684296	697.991943	410.914368	0.229382	0.000000	4.188765	3.704143	0.410244	0.408679	3.777955	4.035143	2.980411	2.788236	2.482518	2.052060	1.987457	2.706448	2.843850	2.613751	0.000000	0.000000	7803.000000		1
9365.881836	3195.345459	3.068320	6.192147	2912.924316	4331.613770	436.509399	293.846375	117.931419	73.938805	37.973160	182.011505	265.787445	165.245224	0.506505	0.000000	3.971549	3.504518	0.486901	0.791841	3.464329	3.636650	2.639994	2.468120	2.071630	1.868872	1.579477	2.260099	2.424535	2.218129	0.000000	0.000000	7830.000000		1
4861.036133	1615.909912	2.880212	3.222507	2321.290527	4608.795410	384.243103	249.385040	146.665695	74.086823	51.859234	223.830093	295.304993	165.898972	0.040245	0.000000	3.686729	3.208417	0.459424	0.508194	3.365730	3.663587	2.584606	2.396870	2.166328	1.869741	1.714826	2.349918	2.470271	2.219844	0.000000	0.000000	7903.000000		1
23340.224609	6911.043945	3.342773	3.953353	7115.829102	12817.745117	1166.683228	732.791931	384.813599	148.155151	102.034744	533.354187	699.863770	376.894562	0.743082	0.000000	4.368105	3.839544	0.524107	0.596966	3.852226	4.107811	3.066953	2.864981	2.585250	2.170717	2.008748	2.727016	2.845014	2.576220	0.000000	0.000000	7945.000000		1
23885.281250	3319.638672	1.702224	5.495223	5297.561035	8656.153320	870.280396	535.555969	214.440109	88.901108	66.664261	343.867706	446.149170	230.102417	0.784501	99998.000000	4.378130	3.521091	0.231017	0.739985	3.724076	3.937325	2.939659	2.728805	2.331306	1.948907	1.823893	2.536391	2.649480	2.361921	0.000000	4.999991	7985.000000		1
21537.417969	4252.392578	3.759078	4.317234	5366.994629	8712.381836	864.069763	559.137329	222.593521	136.470856	76.069664	349.967346	492.062927	219.235321	0.493952	99998.000000	4.333194	3.628633	0.575081	0.635206	3.729731	3.940137	2.936549	2.747519	2.347512	2.135040	1.881212	2.544028	2.692021	2.340910	0.000000	4.999991	8034.000000		1
25019.046875	2943.373047	1.489446	4.622524	5116.791992	8544.540039	823.401428	529.027710	217.135300	111.224289	78.515076	365.506317	509.849945	289.131348	0.579710	99998.000000	4.398271	3.468845	0.173025	0.664879	3.708998	3.931689	2.915612	2.723478	2.336730	2.046200	1.894953	2.562895	2.707442	2.461095	0.000000	4.999991	8091.000000		1
10045.352539	2374.485107	2.735276	1.893416	2076.938232	3240.016357	353.214508	219.580704	96.576530	42.629604	25.329830	124.117401	155.741135	124.493614	0.502329	99998.000000	4.001965	3.375569	0.437001	0.277246	3.317424	3.510547	2.548038	2.341594	1.984872	1.629711	1.403632	2.093833	2.192403	2.095147	0.000000	4.999991	8161.000000		1
6129.683105	1483.981445	1.578874	2.340558	2031.789062	3647.042236	352.779724	214.122482	119.297516	51.960999	17.364532	163.561508	201.448318	112.553383	2.497049	99998.000000	3.787438	3.171428	0.198348	0.369319	3.307879	3.561941	2.547504	2.330662	2.076631	1.715677	1.239663	2.213681	2.304164	2.051358	0.397427	4.999991	8213.000000		1
7012.696289	2309.902344	2.269632	3.956437	1698.304321	2911.012451	292.899689	178.437454	102.768677	29.323273	22.128910	112.991272	147.846771	122.233238	0.067647	99998.000000	3.845885	3.363594	0.355955	0.597304	3.230016	3.464044	2.466719	2.251486	2.011861	1.467212	1.344960	2.053045	2.169812	2.087189	0.000000	4.999991	8284.000000		1
5270.171387	909.073853	1.403101	3.540132	1428.649902	2176.521240	238.878738	150.995270	62.914436	42.524757	22.511293	91.340340	105.019806	138.614059	0.859863	0.000000	3.721825	2.958599	0.147089	0.549019	3.154926	3.337763	2.378177	2.178963	1.798750	1.628642	1.352400	1.960663	2.021271	2.141807	0.000000	0.000000	8388.000000		1
7408.812012	1440.784424	1.677554	4.699618	1789.666260	2867.084473	297.688721	188.114227	79.486450	15.230586	31.472637	112.328270	162.204651	114.918610	1.115749	0.000000	3.869749	3.158599	0.224676	0.672063	3.252772	3.457440	2.473762	2.274422	1.900293	1.182717	1.497933	2.050489	2.210063	2.060390	0.047567	0.000000	8416.000000		1
17604.263672	3464.642090	2.525582	5.893025	5188.251465	9450.798828	850.242310	533.304871	246.174866	91.155319	97.948792	439.189148	602.898682	324.760864	0.534377	99998.000000	4.245618	3.539658	0.402361	0.770338	3.715021	3.975469	2.929543	2.726975	2.391244	1.959782	1.990999	2.642652	2.780244	2.511564	0.000000	4.999991	8471.000000		1
10213.065430	1509.049194	3.268763	7.148107	2161.269043	3595.654785	355.234375	224.360489	108.032623	34.849331	38.839691	131.253174	201.691940	83.452141	0.050530	0.000000	4.009156	3.178703	0.514383	0.854191	3.334709	3.555778	2.550515	2.350946	2.033555	1.542194	1.589276	2.118110	2.304688	1.921438	0.000000	0.000000	8542.000000		1
14606.726562	5602.709473	2.420735	4.138377	7113.731934	11969.723633	1139.805298	732.101135	303.825348	149.314636	110.138817	557.724976	715.254700	463.303986	0.945944	0.000000	4.164553	3.748398	0.383947	0.616830	3.852098	4.078084	3.056831	2.864571	2.482624	2.174102	2.041940	2.746420	2.854461	2.665866	0.000000	0.000000	8590.000000		1
3729.596924	1526.179321	2.494745	2.658183	1003.852539	1938.293213	172.479675	108.504433	55.865009	19.880863	14.280794	87.695366	134.071716	87.821793	0.509364	0.000000	3.571662	3.183606	0.397026	0.424585	3.001670	3.287420	2.236738	2.035448	1.747140	1.298435	1.154752	1.942977	2.127337	1.943602	0.000000	0.000000	8650.000000		1
7861.609375	1799.558960	2.352893	2.460824	1669.234009	3046.561279	268.343872	171.462036	80.605850	32.681465	23.331568	106.287224	147.489059	113.274979	0.652924	0.000000	3.895511	3.255166	0.371602	0.391080	3.222517	3.483810	2.428692	2.234168	1.906367	1.514302	1.367944	2.026481	2.168760	2.054134	0.000000	0.000000	8679.000000		1
4881.077148	1147.317383	2.100026	3.170084	1378.702637	1925.745483	235.603806	137.479248	43.160007	24.195015	8.211996	71.006172	90.251785	42.077614	0.375128	99998.000000	3.688516	3.059684	0.322225	0.501071	3.139471	3.284599	2.372182	2.138237	1.635082	1.383726	0.914449	1.851296	1.955456	1.624051	0.000000	4.999991	8696.000000		1
10164.934570	1170.232544	1.773150	1.831741	2020.570435	3464.010010	334.073761	212.087219	80.337563	57.052250	23.717035	147.939285	221.723907	142.006165	1.734707	0.000000	4.007104	3.068272	0.248745	0.262864	3.305474	3.539579	2.523842	2.326514	1.904919	1.756273	1.375060	2.170084	2.345813	2.152307	0.239226	0.000000	8727.000000		1
16079.341797	7187.581543	3.956437	3.953353	3514.071289	6294.003418	562.338257	360.408875	156.616928	76.057335	54.344727	253.313721	347.010040	207.190247	1.895693	99998.000000	4.206268	3.856583	0.597304	0.596966	3.545810	3.798927	2.749998	2.556795	2.194839	1.881141	1.735157	2.403659	2.540342	2.316369	0.277768	4.999991	8772.000000		1
2605.389160	1001.878967	4.159964	4.604022	1041.924438	2282.062256	175.930374	109.139679	63.232063	14.882123	13.787395	68.961647	84.414261	39.993008	0.112424	99998.000000	3.415873	3.000815	0.619090	0.663137	3.017836	3.358327	2.245341	2.037983	1.800937	1.172665	1.139482	1.838608	1.926416	1.601984	0.000000	4.999991	8800.000000		1
6716.049805	2511.011475	2.220292	4.440584	2698.872803	4473.348633	448.276947	282.051086	130.744354	62.723248	37.772717	171.773499	212.321579	126.948273	0.389659	99998.000000	3.827114	3.399849	0.346410	0.647440	3.431182	3.650633	2.651546	2.450328	2.116423	1.797428	1.577178	2.234956	2.326994	2.103627	0.000000	4.999991	8860.000000		1
16079.236328	4220.176758	3.709738	4.378909	4141.232910	7537.064453	665.569519	425.882812	191.524841	81.595726	81.577225	342.156219	492.692017	265.630157	0.343113	0.000000	4.206265	3.625331	0.569343	0.641366	3.617130	3.877202	2.823193	2.629290	2.282225	1.911667	1.911569	2.534225	2.692575	2.424277	0.000000	0.000000	8947.000000		1
12762.663086	3913.541992	4.021195	5.741921	4833.224121	8445.095703	791.848633	493.916260	231.181732	75.863060	71.595161	392.581543	497.647583	345.696350	1.058603	0.000000	4.105941	3.592570	0.604355	0.759057	3.684237	3.926605	2.898642	2.693653	2.363954	1.880030	1.854884	2.593930	2.696922	2.538695	0.024733	0.000000	9006.000000		1
11589.449219	2319.511230	2.568754	4.607106	2819.591797	5065.830566	457.336945	293.303650	115.199226	49.512508	33.181030	189.184296	237.577408	103.937416	1.673464	30358.933594	4.064063	3.365396	0.409723	0.663428	3.450186	3.704651	2.660236	2.467318	2.061450	1.694715	1.520890	2.276885	2.375805	2.016772	0.223616	4.482286	9110.000000		1
5743.722656	1764.987183	2.488577	3.315019	1468.707642	2193.321533	226.818237	153.104538	63.077877	46.619961	16.396238	73.186371	110.820320	49.990490	0.596383	99998.000000	3.759193	3.246742	0.395951	0.520486	3.166935	3.341102	2.355678	2.184988	1.799877	1.668572	1.214744	1.864430	2.044619	1.698887	0.000000	4.999991	9133.000000		1
9939.669922	1347.834351	2.463907	3.848506	2175.281738	3587.411865	376.061951	228.119568	94.356239	27.170822	28.432072	129.285751	181.070969	116.960045	0.844003	0.000000	3.997372	3.129637	0.391624	0.585292	3.337516	3.554781	2.575259	2.358163	1.974771	1.434103	1.453809	2.111551	2.257849	2.068038	0.000000	0.000000	9204.000000		1
7827.707031	2160.220703	2.491661	2.954222	2682.476562	4163.556152	463.812805	279.355896	116.762688	43.283356	30.723289	150.085571	205.885818	132.708694	0.381011	99998.000000	3.893635	3.334498	0.396489	0.470443	3.428536	3.619464	2.666343	2.446158	2.067304	1.636321	1.487468	2.176339	2.313627	2.122899	0.000000	4.999991	9256.000000		1
33671.847656	7683.606934	3.358191	6.031793	9481.219727	15793.855469	1507.491821	967.285583	458.221985	214.511032	123.053513	659.025818	873.922302	501.822968	0.553088	0.000000	4.527267	3.885565	0.526105	0.780446	3.976864	4.198488	3.178255	2.985555	2.661076	2.331450	2.090094	2.818902	2.941473	2.700551	0.000000	0.000000	9281.000000		1
15583.831055	5732.346680	2.241878	5.572316	6831.964844	12545.414062	1088.640015	707.973999	324.825623	120.876389	133.692413	640.230408	910.473877	327.015076	0.690277	99998.000000	4.192674	3.758332	0.350612	0.746036	3.834546	4.098485	3.036884	2.850017	2.511650	2.082341	2.126107	2.806336	2.959267	2.514568	0.000000	4.999991	9357.000000		1
8935.462891	2383.646729	1.350678	2.211041	1900.723999	3424.923584	337.786560	200.202484	106.148453	40.905796	20.429770	127.944321	154.291779	111.023849	0.681427	99998.000000	3.951117	3.377242	0.130552	0.344597	3.278919	3.534651	2.528642	2.301470	2.025914	1.611785	1.310264	2.107021	2.188343	2.045416	0.000000	4.999991	9385.000000		1
6974.704590	2043.488770	3.037483	5.143676	2042.625366	3254.621094	356.597382	214.458618	95.870354	21.876043	27.670387	135.141769	159.577316	120.608109	0.476915	0.000000	3.843526	3.310372	0.482514	0.711274	3.310189	3.512501	2.552178	2.331343	1.981684	1.339969	1.442015	2.130790	2.202971	2.081377	0.000000	0.000000	9441.000000		1
7172.683594	2111.442139	4.298732	6.889072	2288.559814	4539.871094	388.199524	240.050552	139.135208	65.695969	54.261467	258.771942	322.099609	215.553345	0.772492	99998.000000	3.855682	3.324579	0.633340	0.838161	3.359562	3.657043	2.589055	2.380303	2.143437	1.817539	1.734492	2.412917	2.507990	2.333555	0.000000	4.999991	9499.000000		1
8309.583984	2254.268555	1.594293	3.540132	2795.671387	4466.848145	458.965179	289.143677	134.543518	70.802643	41.300514	169.488449	240.109146	136.813156	0.559255	0.000000	3.919579	3.353006	0.202568	0.549019	3.446486	3.650001	2.661780	2.461114	2.128863	1.850049	1.615955	2.229140	2.380409	2.136128	0.000000	0.000000	9531.000000		1
12164.239258	4106.038086	2.204873	4.101373	3884.628906	6844.425781	606.793457	393.435730	185.024323	77.241486	67.108322	294.777679	393.864349	247.803085	1.847553	0.000000	4.085085	3.613423	0.343384	0.612929	3.589350	3.835337	2.783041	2.594874	2.267229	1.887851	1.826776	2.469495	2.595347	2.394107	0.266597	0.000000	9593.000000		1
5798.236816	1338.718872	1.989012	1.973593	1645.544678	3310.880859	300.143372	175.221115	91.216995	57.095425	25.823229	159.740753	208.352814	131.832916	0.652600	0.000000	3.763296	3.126689	0.298637	0.295258	3.216310	3.519943	2.477329	2.243587	1.960076	1.756601	1.412011	2.203416	2.318799	2.120024	0.000000	0.000000	9638.000000		1
17169.730469	9328.232422	2.624262	5.464385	7960.166016	13801.778320	1272.945801	811.023315	388.273560	148.185989	131.527618	747.751160	964.115479	568.006165	1.108384	0.000000	4.234764	3.969799	0.419007	0.737541	3.900922	4.139935	3.104810	2.909033	2.589138	2.170807	2.119017	2.873757	2.984129	2.754353	0.044690	0.000000	9742.000000		1
6958.968262	2837.989502	1.840992	2.781532	2245.199219	3884.190918	386.232117	238.120132	84.648628	24.195015	46.700138	164.027145	254.698318	146.286392	0.629700	0.000000	3.842545	3.453011	0.265052	0.444284	3.351255	3.589301	2.586848	2.376796	1.927620	1.383726	1.669318	2.214916	2.406026	2.165204	0.000000	0.000000	9815.000000		1
6255.252930	798.626648	3.284182	4.138377	1600.337036	2270.658691	249.896942	170.117538	44.621700	48.741573	19.483061	102.284531	150.168823	89.520935	1.303875	0.000000	3.796245	2.902344	0.516427	0.616830	3.204211	3.356152	2.397761	2.230749	1.649546	1.687900	1.289657	2.009810	2.176580	1.951925	0.115236	0.000000	9877.000000		1
12854.848633	2819.098389	2.981975	4.292564	2585.147461	4274.493652	442.612122	267.230621	124.610802	63.068626	36.940105	156.848206	211.603073	123.633255	1.356002	0.000000	4.109067	3.450110	0.474504	0.632717	3.412485	3.630885	2.646023	2.426886	2.095556	1.799813	1.567498	2.195480	2.325522	2.092135	0.132260	0.000000	9905.000000		1
9462.276367	2976.020752	2.044519	3.601807	4319.633301	7454.041016	668.166016	439.944672	200.954926	67.484535	74.774498	364.636688	438.705017	340.447845	0.279578	0.000000	3.975996	3.473636	0.310591	0.556520	3.635447	3.872392	2.824884	2.643398	2.303099	1.829204	1.873754	2.561860	2.642173	2.532051	0.000000	0.000000	9929.000000		1
10390.528320	2154.318359	2.204873	3.648063	2351.461914	4385.054688	398.767517	249.237015	116.053421	45.417305	34.661224	170.382736	232.788361	147.874527	0.599948	99998.000000	4.016638	3.333310	0.343384	0.562062	3.371338	3.641975	2.600720	2.396613	2.064658	1.657221	1.539844	2.231426	2.366961	2.169893	0.000000	4.999991	9993.000000		1
9412.039062	1671.956909	2.362144	4.156880	2524.798828	4157.601562	428.133942	263.005920	113.586433	75.779793	29.798168	146.878479	179.633957	90.510818	2.423615	99998.000000	3.973684	3.223225	0.373306	0.618767	3.402227	3.618843	2.631580	2.419966	2.055326	1.879553	1.474190	2.166958	2.254388	1.956700	0.384464	4.999991	10165.000000		1
11708.185547	4055.085693	3.219423	4.274062	3358.321045	5708.910156	547.227966	343.220123	138.709656	72.649803	62.325443	271.850067	364.587341	235.209091	1.887781	99998.000000	4.068490	3.608000	0.507778	0.630841	3.526122	3.756553	2.738168	2.535573	2.142107	1.861234	1.794665	2.434330	2.561802	2.371454	0.275952	4.999991	10215.000000		1
7121.583008	2828.695068	1.834825	2.978892	3010.139160	5128.763184	508.036713	313.079651	119.612061	59.257122	47.125694	193.726639	235.622314	205.380081	0.584801	0.000000	3.852576	3.451586	0.263595	0.474055	3.478587	3.710013	2.705895	2.495655	2.077775	1.772741	1.673258	2.287189	2.372216	2.312558	0.000000	0.000000	10254.000000		1
7712.208496	2625.606201	2.143198	1.378431	1823.201904	3034.257080	295.813812	186.652542	68.761208	20.778233	19.335041	110.089470	142.006165	73.093857	0.947872	6831.815918	3.887179	3.419230	0.331062	0.139385	3.260835	3.482052	2.471019	2.271034	1.837343	1.317609	1.286345	2.041746	2.152307	1.863881	0.000000	3.834536	10277.000000		1
11644.857422	2897.693604	4.039698	3.762161	4287.161621	6849.594238	667.703430	445.322723	181.428680	93.387947	55.531967	259.703217	366.292664	213.376221	0.161424	0.000000	4.066134	3.462052	0.606349	0.575437	3.632170	3.835665	2.824584	2.648675	2.258706	1.970291	1.744543	2.414477	2.563828	2.329146	0.000000	0.000000	10323.000000		1
16629.837891	5067.023926	2.611927	5.640158	5126.505859	9617.487305	833.479065	526.566895	252.851166	141.222900	86.893593	448.819672	615.239807	332.349945	0.702984	0.000000	4.220888	3.704753	0.416961	0.751291	3.709821	3.983062	2.920895	2.721454	2.402865	2.149905	1.938988	2.652072	2.789044	2.521596	0.000000	0.000000	10352.000000		1
9071.307617	1281.065308	3.012813	3.022064	2164.427002	3316.594971	355.626007	213.875778	82.631866	24.574314	14.919128	86.144241	123.445145	78.370140	1.628339	0.000000	3.957670	3.107571	0.478972	0.480304	3.335343	3.520692	2.550993	2.330162	1.917148	1.390481	1.173743	1.935226	2.091474	1.894151	0.211745	0.000000	10385.000000		1
6990.117188	2383.921143	3.370527	3.712821	2896.176514	4555.440918	477.680389	303.131531	108.504433	38.577572	40.329136	197.309937	265.929291	168.800781	0.906935	99998.000000	3.844485	3.377292	0.527698	0.569704	3.461825	3.658530	2.679137	2.481631	2.035448	1.586335	1.605619	2.295149	2.424766	2.227375	0.000000	4.999991	10497.000000		1
9823.277344	1617.908203	2.719858	2.682853	1852.997070	3343.913818	302.573364	193.720474	86.668480	73.112366	24.383121	117.740227	182.033096	96.561111	0.534766	99998.000000	3.992256	3.208954	0.434546	0.428597	3.267875	3.524255	2.480831	2.287175	1.937861	1.863991	1.387089	2.070925	2.260150	1.984802	0.000000	4.999991	10522.000000		1
11363.312500	2283.342041	2.368311	4.045865	3112.833740	5511.362793	523.310486	316.866486	137.084518	92.731110	42.608017	241.148376	355.727753	200.575623	0.243853	0.000000	4.055505	3.358571	0.374439	0.607011	3.493156	3.741259	2.718760	2.500876	2.136988	1.967225	1.629491	2.382284	2.551118	2.302278	0.000000	0.000000	10542.000000		1
14418.399414	4018.999756	3.096074	6.401842	3014.453369	5119.030762	496.518951	314.063385	138.355026	81.370613	45.682507	167.107803	251.987717	138.984100	0.476402	0.000000	4.158917	3.604118	0.490811	0.806305	3.479208	3.709188	2.695936	2.497017	2.140995	1.910468	1.659750	2.222997	2.401379	2.142965	0.000000	0.000000	10650.000000		1
8117.189941	1985.095093	0.601329	1.033052	1795.796753	2774.520020	295.782959	187.559158	50.650410	43.986450	24.938196	111.908882	147.199188	74.580223	1.068188	0.000000	3.909406	3.297781	0.000000	0.014122	3.254257	3.443188	2.470973	2.273138	1.704583	1.643319	1.396865	2.048865	2.167905	1.872624	0.028648	0.000000	10728.000000		1
12911.207031	3673.670410	1.600460	3.762161	3267.844238	5995.540527	540.662659	334.727509	176.161667	52.648670	65.609627	317.477081	474.868011	233.639465	1.493689	99998.000000	4.110967	3.565100	0.204245	0.575437	3.514261	3.777828	2.732926	2.524691	2.245911	1.721387	1.816968	2.501712	2.676573	2.368546	0.174260	4.999991	10788.000000		1
18606.298828	5883.526855	2.124696	3.614142	7567.981934	12188.810547	1234.124634	771.554504	322.133514	148.719467	85.832787	511.475067	650.058289	432.201416	0.591286	0.000000	4.269660	3.769638	0.327297	0.558005	3.878980	4.085961	3.091359	2.887367	2.508036	2.172368	1.933653	2.708824	2.812952	2.635686	0.000000	0.000000	10841.000000		1
22987.960938	5561.229980	2.685936	6.111970	6710.659668	11328.145508	1070.131348	679.720764	301.990540	99.151451	97.205612	515.015198	695.635925	425.670044	0.770521	0.000000	4.361500	3.745171	0.429096	0.786181	3.826765	4.054159	3.029437	2.832330	2.479993	1.996299	1.987691	2.711820	2.842382	2.629073	0.000000	0.000000	10910.000000		1
10962.302734	2600.964111	1.390766	1.955090	2509.336914	3915.796143	383.225464	248.586349	110.681549	38.663918	17.614315	130.509995	163.771194	114.277191	0.594402	0.000000	4.039902	3.415134	0.143254	0.291167	3.399559	3.592820	2.583454	2.395477	2.044075	1.587306	1.245866	2.115644	2.214237	2.057960	0.000000	0.000000	10938.000000		1
8719.151367	1681.901978	1.982844	1.541869	3556.978516	5364.132812	551.366333	362.946808	133.060242	64.265114	32.490273	182.057770	285.714569	94.078705	0.156724	0.000000	3.940474	3.225801	0.297289	0.188048	3.551081	3.729500	2.741440	2.559843	2.124048	1.807975	1.511753	2.260209	2.455932	1.973491	0.000000	0.000000	10961.000000		1
10000.145508	2082.498047	2.667434	3.469206	1968.051270	3338.067139	311.978760	202.802078	80.504082	31.161180	30.424166	127.117882	175.535660	120.571098	0.308841	0.000000	4.000006	3.318585	0.426094	0.540230	3.294036	3.523495	2.494125	2.307072	1.905818	1.493614	1.483219	2.104207	2.244365	2.081243	0.000000	0.000000	10985.000000		1
14931.709961	1125.194580	2.038351	4.986405	3953.340820	7359.725098	643.588623	409.625366	192.243362	83.720421	56.808636	291.376312	463.325592	163.339478	1.061691	0.000000	4.174109	3.051228	0.309279	0.697788	3.596964	3.866862	2.808608	2.612387	2.283851	1.922831	1.754414	2.464454	2.665886	2.213091	0.025998	0.000000	11084.000000		1
31036.109375	10336.510742	1.498697	3.635728	10046.148438	17362.849609	1626.283691	1029.900879	467.183350	207.905670	161.865448	759.965820	957.038330	525.549255	2.505265	99998.000000	4.491867	4.014374	0.175714	0.560591	4.001999	4.239621	3.211196	3.012795	2.669487	2.317866	2.209154	2.880794	2.980929	2.720613	0.398854	4.999991	11178.000000		1
11909.522461	2444.023193	3.574053	3.663482	2517.114014	4214.496582	415.783569	264.476868	112.676727	57.379128	41.167912	160.570282	240.565536	93.930679	0.257409	0.000000	4.075894	3.388105	0.553161	0.563894	3.400903	3.624746	2.618867	2.422388	2.051834	1.758754	1.614559	2.205665	2.381233	1.972807	0.000000	0.000000	11241.000000		1
6546.046387	1707.614136	1.760815	2.682853	1285.120361	2591.354980	222.423904	132.582260	54.606846	47.051685	15.887422	92.034180	139.761215	96.326744	0.287386	0.000000	3.815979	3.232390	0.245714	0.428597	3.108944	3.413527	2.347182	2.122485	1.737247	1.672575	1.201053	1.963949	2.145387	1.983747	0.000000	0.000000	11268.000000		1
8267.759766	1785.201050	3.210172	3.731324	3268.479492	5707.414551	527.171326	341.265045	168.982712	75.113708	48.531879	239.501648	339.026245	190.522629	0.651467	0.000000	3.917388	3.251687	0.506528	0.571863	3.514346	3.756439	2.721952	2.533092	2.227842	1.875719	1.686027	2.379308	2.530233	2.279947	0.000000	0.000000	11317.000000		1
24764.433594	8264.321289	2.001346	5.988621	8301.196289	12928.259766	1372.575195	850.822021	302.200226	128.212601	95.811760	491.948853	638.623779	377.998535	0.602359	0.000000	4.393828	3.917207	0.301322	0.777327	3.919141	4.111540	3.137536	2.929839	2.480295	2.107931	1.981419	2.691920	2.805245	2.577490	0.000000	0.000000	11346.000000		1
6768.572266	2614.412109	2.050686	3.651147	2718.756592	3775.180908	433.330048	278.526367	91.522285	39.255993	26.689758	131.185333	173.663834	120.635857	1.065703	0.000000	3.830497	3.417374	0.311899	0.562429	3.434370	3.576938	2.636819	2.444866	1.961527	1.593906	1.426345	2.117885	2.239709	2.081476	0.027636	0.000000	11409.000000		1
16042.611328	4516.024414	2.161701	4.070535	4861.877930	8276.131836	787.500549	504.564423	218.023407	109.781097	86.184334	366.832306	532.281067	321.917664	0.513479	0.000000	4.205275	3.654756	0.334796	0.609652	3.686804	3.917827	2.896251	2.702917	2.338503	2.040528	1.935428	2.564468	2.726141	2.507745	0.000000	0.000000	11476.000000		1
8628.840820	2557.998291	2.272716	2.352893	2756.251953	4534.076660	436.530975	285.850250	121.456131	89.431511	26.902536	158.282135	208.978806	89.375999	0.043746	0.000000	3.935952	3.407900	0.356545	0.371602	3.440319	3.656489	2.640015	2.456139	2.084419	1.951491	1.429793	2.199432	2.320102	1.951221	0.000000	0.000000	11504.000000		1
9949.349609	3600.968018	2.605759	2.929552	3436.228516	5701.169922	560.500366	355.718506	167.931168	72.298256	42.990402	231.187897	329.441986	145.401367	0.086228	99998.000000	3.997795	3.556419	0.415934	0.466801	3.536082	3.755964	2.748576	2.551106	2.225131	1.859128	1.633371	2.363965	2.517779	2.162569	0.000000	4.999991	11605.000000		1
8944.322266	1422.729126	2.204873	5.051164	2602.946777	3954.833252	437.631866	266.034149	108.929985	55.214344	46.046387	196.187454	283.966095	168.942627	0.537460	0.000000	3.951547	3.153122	0.343384	0.703391	3.415465	3.597128	2.641109	2.424937	2.037148	1.742052	1.663196	2.292671	2.453266	2.227739	0.000000	0.000000	11630.000000		1
15768.183594	2772.312012	1.810155	2.630429	3642.413574	5888.920410	583.625305	370.979950	164.486618	50.237186	48.846420	228.659225	309.169495	220.934464	0.967873	0.000000	4.197782	3.442842	0.257716	0.420027	3.561389	3.770036	2.766134	2.569350	2.216130	1.701025	1.688833	2.359189	2.490197	2.344264	0.000000	0.000000	11675.000000		1
14122.838867	2657.714111	3.481541	3.170084	3130.568359	5497.963867	498.535706	319.937897	150.141068	70.568275	34.793823	209.814499	300.695374	191.210312	0.687986	0.000000	4.149922	3.424508	0.541772	0.501071	3.495623	3.740202	2.697696	2.505066	2.176500	1.848609	1.541502	2.321836	2.478127	2.281511	0.000000	0.000000	11708.000000		1
7672.727539	2887.659180	2.195622	4.107540	3351.549072	5333.258301	545.235840	345.011780	138.287186	47.175034	43.875435	217.986404	299.952179	166.885773	0.262097	0.000000	3.884950	3.460546	0.341558	0.613582	3.525246	3.726993	2.736584	2.537834	2.140782	1.673712	1.642221	2.338429	2.477052	2.222419	0.000000	0.000000	11801.000000		1
6549.571289	1379.380981	2.972724	3.059069	1150.462769	2142.520020	195.462784	122.137642	43.850765	3.968772	16.189629	87.445580	102.081001	48.232758	0.435479	0.000000	3.816213	3.139684	0.473155	0.485589	3.060873	3.330925	2.291064	2.086849	1.641977	0.598656	1.209237	1.941738	2.008945	1.683342	0.000000	0.000000	11833.000000		1
17638.701172	5527.234863	4.018112	5.778926	6204.152344	10442.217773	1000.164429	637.448914	294.645081	133.350113	84.223076	455.995544	618.813843	297.093567	0.591668	0.000000	4.246467	3.742508	0.604022	0.761847	3.792682	4.018793	3.000071	2.804445	2.469299	2.124993	1.925431	2.658961	2.791560	2.472893	0.000000	0.000000	11925.000000		1
23888.210938	4528.600098	3.567886	3.944102	5586.645996	9697.093750	885.557251	563.386719	265.519165	99.953224	81.571060	414.676514	547.946472	278.658966	0.756444	0.000000	4.378184	3.655964	0.552411	0.595948	3.747151	3.986642	2.947217	2.750807	2.424096	1.999797	1.911536	2.617709	2.738738	2.445073	0.000000	0.000000	11972.000000		1
10535.596680	2734.690430	3.324270	4.708869	4050.324219	6924.865234	670.602173	423.144470	193.171570	83.075920	55.106411	275.054077	341.437714	225.606323	0.159289	0.000000	4.022659	3.436908	0.521696	0.672917	3.607490	3.840411	2.826465	2.626489	2.285943	1.919475	1.741202	2.439418	2.533312	2.353351	0.000000	0.000000	12036.000000		1
5697.438477	1418.886841	2.090775	4.116791	1173.131348	2156.446289	201.778275	125.650017	69.535225	45.540653	18.104630	81.188675	115.418175	26.116184	1.866096	99998.000000	3.755680	3.151948	0.320307	0.614559	3.069347	3.333739	2.304874	2.099163	1.842205	1.658399	1.257790	1.909495	2.062274	1.416910	0.270934	4.999991	12097.000000		1
10289.344727	4767.740723	2.716774	5.603153	4804.233887	7857.804199	765.186584	495.051086	236.146545	72.591209	64.542648	348.477905	476.641174	280.188507	0.841106	99998.000000	4.012388	3.678313	0.434053	0.748433	3.681624	3.895301	2.883767	2.694650	2.373182	1.860884	1.809847	2.542175	2.678192	2.447450	0.000000	4.999991	12120.000000		1
7103.213379	1498.684692	2.692104	4.533096	1543.883057	2815.888184	249.431290	156.191360	71.875786	51.467598	13.238490	87.414742	111.834869	49.867138	0.235848	0.000000	3.851455	3.175710	0.430092	0.656395	3.188614	3.449615	2.396951	2.193657	1.856583	1.711534	1.121838	1.941585	2.048577	1.697814	0.000000	0.000000	12146.000000		1
7980.817871	2342.411133	2.248045	3.311935	3261.133789	4968.606445	522.672119	337.539886	142.080185	55.772499	45.127434	177.256393	250.612366	171.317108	0.188698	99998.000000	3.902047	3.369663	0.351805	0.520082	3.513369	3.696235	2.718229	2.528325	2.152534	1.746420	1.654441	2.248602	2.399003	2.233801	0.000000	4.999991	12179.000000		1
7178.475098	1207.721558	2.235711	4.699618	1697.077026	2895.285400	285.643646	175.125519	68.607018	56.417000	21.348722	121.934113	149.697021	82.289566	1.595874	0.000000	3.856032	3.081967	0.349416	0.672063	3.229702	3.461691	2.455825	2.243350	1.836369	1.751410	1.329372	2.086125	2.175213	1.915345	0.202999	0.000000	12268.000000		1
5633.383301	1980.888916	2.235711	4.203136	1001.474976	2652.484131	164.909103	108.988579	87.023109	35.956394	24.731585	124.749565	162.913925	132.381821	0.812092	0.000000	3.750769	3.296860	0.349416	0.623573	3.000640	3.423653	2.217245	2.037381	1.939635	1.555776	1.393252	2.096039	2.211958	2.121828	0.000000	0.000000	12305.000000		1
9489.706055	2334.464355	2.895631	4.348072	3692.154297	5644.777832	611.209351	383.040436	174.237411	46.444191	51.008121	224.412918	290.087311	199.949615	0.524884	99998.000000	3.977253	3.368187	0.461743	0.638297	3.567280	3.751647	2.786190	2.583245	2.241141	1.666931	1.707639	2.351048	2.462529	2.300920	0.000000	4.999991	12347.000000		1
14834.362305	3628.681641	2.328223	3.570970	5319.498535	8136.580566	860.982971	540.881592	254.408447	104.973549	72.739227	315.127258	460.898682	178.005737	0.484750	0.000000	4.171269	3.559749	0.367025	0.552786	3.725871	3.910442	2.934994	2.733102	2.405532	2.021080	1.861769	2.498486	2.663605	2.250434	0.000000	0.000000	12381.000000		1
7873.540527	4462.666504	2.661267	4.446751	2691.715332	4626.767578	450.364624	272.028931	130.466812	64.635162	36.304855	173.278366	235.273849	183.467041	0.891739	0.000000	3.896170	3.649595	0.425088	0.648043	3.430029	3.665278	2.653564	2.434615	2.115500	1.810469	1.559965	2.238744	2.371574	2.263558	0.000000	0.000000	12413.000000		1
5568.051270	1341.213623	3.031315	4.474505	1339.169067	2198.452881	229.775543	147.156006	69.988533	18.952658	25.178726	99.675690	136.597290	110.922081	0.302515	0.000000	3.745703	3.127498	0.481631	0.650745	3.126835	3.342117	2.361304	2.167778	1.845027	1.277670	1.401034	1.998589	2.135442	2.045018	0.000000	0.000000	12483.000000		1
12291.739258	3832.088135	3.154665	5.368789	4136.042969	6442.281738	646.610657	427.147156	174.940506	60.028057	78.755608	323.558197	413.106903	250.439682	0.553225	99998.000000	4.089613	3.583436	0.498953	0.729876	3.616585	3.809040	2.810643	2.630578	2.242890	1.778354	1.896281	2.509952	2.616062	2.398703	0.000000	4.999991	12518.000000		1
5972.366211	1359.416870	1.511032	0.715427	1346.246216	2094.160889	227.737198	138.052811	44.445927	35.626434	3.654230	74.373611	87.121788	78.582916	1.103585	99998.000000	3.776146	3.133353	0.179274	0.000000	3.129124	3.321010	2.357434	2.140045	1.647832	1.551772	0.562796	1.871419	1.940127	1.895328	0.042806	4.999991	12543.000000		1
6707.335449	1900.961548	3.543216	5.186849	1466.888306	2440.165527	242.452789	156.203705	51.473766	26.834694	28.302555	112.430031	174.761642	56.845638	1.251649	0.000000	3.826550	3.278973	0.549398	0.714904	3.166397	3.387419	2.384627	2.193691	1.711586	1.428697	1.451826	2.050882	2.242446	1.754697	0.097482	0.000000	12577.000000		1
8622.562500	1688.235962	1.415436	3.145414	1805.951538	3590.030029	322.441895	191.170212	97.110016	55.846508	24.096334	133.507385	179.387253	83.501480	1.728471	99998.000000	3.935636	3.227433	0.150890	0.497678	3.256706	3.555098	2.508451	2.281420	1.987264	1.746996	1.381951	2.125505	2.253792	1.921694	0.237662	4.999991	12610.000000		1
6046.369629	1107.275024	2.420735	3.768329	1588.322876	2573.031494	257.809814	164.646973	51.501522	50.709000	15.686979	86.899757	92.250046	60.074314	0.821049	0.000000	3.781495	3.044255	0.383947	0.576149	3.200939	3.410445	2.411299	2.216554	1.711820	1.705085	1.195539	1.939019	1.964967	1.778689	0.000000	0.000000	12634.000000		1
6338.350586	1111.727905	2.648932	3.817669	1328.382202	2067.566650	239.233368	142.900452	52.266289	36.739662	35.361233	88.099335	115.350334	68.021111	0.398193	0.000000	3.801976	3.045999	0.423071	0.581798	3.123323	3.315459	2.378822	2.155034	1.718222	1.565135	1.548527	1.944973	2.062019	1.832644	0.000000	0.000000	12728.000000		1
7428.393555	1494.478516	2.405316	4.021195	1473.549194	2303.848877	233.836823	153.927902	67.321098	51.760555	16.442495	83.840691	110.854240	98.747482	0.212294	99998.000000	3.870895	3.174490	0.381172	0.604355	3.168365	3.362454	2.368913	2.187317	1.828151	1.713999	1.215968	1.923455	2.044752	1.994526	0.000000	4.999991	12767.000000		1
25874.359375	10255.672852	2.883296	6.155142	8408.430664	14036.361328	1353.819946	864.834534	371.300659	160.147812	123.241623	621.635498	775.939575	512.307678	0.872726	0.000000	4.412869	4.010964	0.459889	0.789238	3.924715	4.147254	3.131561	2.936933	2.569726	2.204521	2.090757	2.793536	2.889828	2.709531	0.000000	0.000000	12815.000000		1
13910.507812	2586.720215	1.652884	1.400017	2861.268555	5176.912598	458.891174	297.445099	156.185196	55.171169	41.158661	221.930511	299.446442	171.915344	1.908198	99998.000000	4.143343	3.412750	0.218242	0.146133	3.456559	3.714071	2.661710	2.473407	2.193640	1.741712	1.614461	2.346217	2.476319	2.235315	0.280624	4.999991	12899.000000		1
10743.480469	1606.048096	1.717642	3.247177	2588.770996	4185.835938	396.174072	269.241241	118.171951	47.649933	38.552902	199.283539	280.305695	146.317230	0.697284	0.000000	4.031145	3.205759	0.234933	0.511506	3.413094	3.621782	2.597886	2.430142	2.072514	1.678062	1.586057	2.299471	2.447632	2.165295	0.000000	0.000000	13020.000000		1
11444.269531	3809.838867	1.649800	4.378909	4907.082520	8197.453125	780.469604	500.644989	212.574448	123.879951	68.095116	325.584229	407.821381	191.265808	0.993005	99998.000000	4.058588	3.580907	0.217431	0.641366	3.690823	3.913679	2.892356	2.699530	2.327511	2.093001	1.833116	2.512663	2.610470	2.281637	0.000000	4.999991	13044.000000		1
6562.344238	3841.487305	2.386814	2.726025	3557.283936	5918.625977	572.230896	369.265381	137.861618	55.772499	40.076267	241.095947	341.918793	154.131424	1.488569	99998.000000	3.817059	3.584499	0.377819	0.435530	3.551119	3.772221	2.757571	2.567339	2.139443	1.746420	1.602887	2.382190	2.533923	2.187891	0.172769	4.999991	13111.000000		1
11786.135742	3282.667725	2.112361	3.108409	4005.344971	7781.398438	670.053284	409.415649	227.216034	121.129257	63.121048	313.761169	458.740051	267.514343	1.853962	99998.000000	4.071372	3.516227	0.324768	0.492538	3.602640	3.891058	2.826109	2.612164	2.356439	2.083249	1.800174	2.496599	2.661567	2.427347	0.268101	4.999991	13142.000000		1
13778.471680	4917.595215	2.087691	2.985059	5096.458008	8670.024414	822.710632	526.406555	245.009216	121.332787	64.477890	330.878998	445.763702	260.625275	1.094669	0.000000	4.139201	3.691753	0.319666	0.474953	3.707268	3.938020	2.915247	2.721321	2.389182	2.083978	1.809411	2.519669	2.649105	2.416017	0.039283	0.000000	13230.000000		1
6781.844727	1576.003296	1.828657	5.217686	1736.662964	2862.227539	298.249969	185.388199	72.289001	30.066452	31.084087	127.176468	191.521759	73.994308	0.473267	99998.000000	3.831348	3.197557	0.262132	0.717478	3.239716	3.456704	2.474581	2.268082	1.859072	1.478082	1.492538	2.104407	2.282218	1.869198	0.000000	4.999991	13344.000000		1
3387.881836	774.080078	1.581958	3.040566	1031.504395	1848.062988	187.318634	108.159050	60.469032	42.456917	17.836346	96.129387	129.893250	68.391159	0.861582	99998.000000	3.529928	2.888786	0.199195	0.482955	3.013471	3.266717	2.272581	2.034063	1.781533	1.627948	1.251306	1.982856	2.113587	1.835000	0.000000	4.999991	13363.000000		1
7254.369141	4155.763672	1.600460	3.009729	2117.436768	3792.523682	389.491608	223.796173	100.539131	71.576660	28.296387	159.737671	197.121826	104.159447	0.643028	0.000000	3.860600	3.618651	0.204245	0.478527	3.325810	3.578928	2.590498	2.349853	2.002335	1.854771	1.451731	2.203407	2.294735	2.017699	0.000000	0.000000	13432.000000		1
8793.212891	2094.475342	3.120744	4.138377	1735.756348	2947.785889	276.265991	183.235764	108.680206	66.399063	28.213125	123.602417	179.640121	130.331131	0.925281	99998.000000	3.944148	3.321075	0.494258	0.616830	3.239489	3.469496	2.441327	2.263010	2.036150	1.822162	1.450451	2.092027	2.254403	2.115048	0.000000	4.999991	13502.000000		1
16106.811523	3937.434814	2.180203	4.187717	5613.052246	9330.166016	931.141113	579.613342	255.324310	108.569191	68.403496	395.680695	507.256531	362.064850	1.083418	0.000000	4.207010	3.595213	0.338497	0.621977	3.749199	3.969889	2.969016	2.763138	2.407092	2.035707	1.835078	2.597345	2.705228	2.558786	0.034796	0.000000	13589.000000		1
8958.949219	2861.672607	3.897846	5.004908	3747.649170	6594.532227	606.583740	381.911804	171.314026	80.238884	52.078178	278.310516	371.198883	160.138550	0.809716	99998.000000	3.952257	3.456620	0.590825	0.699396	3.573759	3.819184	2.782891	2.581963	2.233793	1.904385	1.716656	2.444530	2.569607	2.204496	0.000000	4.999991	13626.000000		1
16398.507812	3121.286377	1.791652	4.440584	4639.845703	7416.632324	751.223450	470.239319	174.200409	129.224075	57.758427	291.693939	383.999481	253.878036	0.751641	99998.000000	4.214804	3.494334	0.253254	0.647440	3.666503	3.870207	2.875769	2.672319	2.241049	2.111343	1.761615	2.464927	2.584331	2.404625	0.000000	4.999991	13646.000000		1
11434.861328	5398.158691	2.667434	3.722073	6832.855957	11825.083008	1082.759277	706.083679	309.434692	146.641022	99.185371	505.014648	621.348694	448.098083	2.223522	99998.000000	4.058231	3.732246	0.426094	0.570785	3.834602	4.072804	3.034532	2.848856	2.490569	2.166255	1.996448	2.703304	2.793335	2.651373	0.347041	4.999991	13727.000000		1
14399.203125	2383.600586	2.001346	3.330438	2976.480225	5726.250000	490.141785	309.224976	156.857452	69.905273	50.030579	234.305557	337.345612	167.403839	0.338772	0.000000	4.158339	3.377234	0.301322	0.522501	3.473703	3.757870	2.690322	2.490275	2.195505	1.844510	1.699236	2.369783	2.528075	2.223765	0.000000	0.000000	13869.000000		1
5822.422363	1469.604980	2.174036	3.012813	1550.614868	2528.375977	251.488144	158.834137	54.828876	51.223984	23.797213	98.935593	176.907928	87.908142	0.145625	0.000000	3.765104	3.167201	0.337267	0.478972	3.190504	3.402842	2.400517	2.200944	1.739009	1.709473	1.376526	1.995353	2.247747	1.944029	0.000000	0.000000	13914.000000		1
25499.146484	5619.904297	2.211041	4.150712	7026.283203	12091.864258	1131.288086	714.980225	314.343994	107.693405	113.068367	531.655090	779.451965	324.230469	0.120361	0.000000	4.406526	3.749729	0.344597	0.618123	3.846726	4.082493	3.053573	2.854294	2.497405	2.032189	2.053341	2.725630	2.891789	2.510854	0.000000	0.000000	13958.000000		1
21464.667969	6719.213867	2.722941	6.485103	7493.765625	11947.902344	1197.795044	760.591858	307.084869	133.254517	88.130173	500.046753	642.231750	281.785889	0.165513	0.000000	4.331724	3.827318	0.435038	0.811917	3.874700	4.077291	3.078382	2.881152	2.487258	2.124682	1.945125	2.699011	2.807692	2.449919	0.000000	0.000000	13993.000000		1
14250.940430	1825.101562	1.982844	5.140593	3271.341064	6131.425293	544.742432	343.781372	175.622009	80.747696	65.131645	347.420166	443.793182	240.543961	3.229078	99998.000000	4.153843	3.261287	0.297289	0.711013	3.514726	3.787561	2.736191	2.536282	2.244579	1.907130	1.813792	2.540855	2.647181	2.381194	0.509079	4.999991	14035.000000		1
14456.557617	2188.110107	4.801381	4.755125	3279.512939	5480.291016	524.926331	336.636353	158.831055	106.441414	49.512508	274.039520	354.420258	304.149139	1.560197	0.000000	4.160065	3.340069	0.681366	0.677162	3.515809	3.738804	2.720098	2.527161	2.200935	2.027111	1.694715	2.437813	2.549519	2.483087	0.193179	0.000000	14125.000000		1
4436.340332	937.286987	2.266548	2.195622	1316.574463	1904.566406	231.712128	142.940536	62.137337	11.505429	18.749132	94.325401	137.729019	56.327572	0.715472	99998.000000	3.647025	2.971873	0.355365	0.341558	3.119445	3.279796	2.364949	2.155155	1.793353	1.060903	1.272981	1.974629	2.139025	1.750721	0.000000	4.999991	14180.000000		1
13203.970703	4564.787598	2.645848	4.551599	4862.858887	8556.187500	796.246033	501.869232	231.132385	107.270935	71.077095	375.630219	455.881439	275.106506	0.400260	0.000000	4.120705	3.659420	0.422565	0.658164	3.686892	3.932280	2.901047	2.700591	2.363861	2.030482	1.851730	2.574760	2.658852	2.439501	0.000000	0.000000	14302.000000		1
17405.148438	4273.586914	1.970509	3.904013	4182.049316	6736.510742	688.253479	434.162659	182.264374	42.080700	48.235840	235.153580	323.650726	147.069672	1.439823	0.000000	4.240678	3.630793	0.294578	0.591511	3.621389	3.828435	2.837749	2.637652	2.260702	1.624083	1.683370	2.371351	2.510077	2.167523	0.158309	0.000000	14395.000000		1
11184.677734	4694.893555	0.996048	2.645848	4146.521484	7128.376465	677.349365	429.262604	216.077576	54.523586	55.732410	286.220306	376.527588	165.214386	0.741430	0.000000	4.048624	3.671626	0.000000	0.422565	3.617684	3.852991	2.830813	2.632723	2.334610	1.736584	1.746108	2.456700	2.575797	2.218048	0.000000	0.000000	14499.000000		1
19565.693359	3860.165527	1.955090	3.453787	5669.907227	10242.027344	888.721191	578.620422	268.420959	85.283882	97.134689	518.256226	687.084717	304.580872	3.053941	0.000000	4.291495	3.586606	0.291167	0.538296	3.753576	4.010386	2.948766	2.762394	2.428816	1.930867	1.987374	2.714545	2.837010	2.483703	0.484861	0.000000	14534.000000		1
19479.771484	7010.229492	2.673601	4.863056	9671.696289	17522.435547	1560.211426	990.759033	484.190155	215.531754	157.008560	789.178101	1049.655273	572.971008	0.990519	0.000000	4.289584	3.845732	0.427097	0.686909	3.985503	4.243595	3.193183	2.995968	2.685016	2.333511	2.195923	2.897175	3.021047	2.758133	0.000000	0.000000	14658.000000		1
8068.105957	1156.923218	2.112361	3.392113	2047.291016	3505.834717	316.820221	201.738190	84.411179	35.308807	25.410007	93.036400	142.767853	124.089645	0.020431	0.000000	3.906772	3.063304	0.324768	0.530470	3.311180	3.544791	2.500813	2.304788	1.926400	1.547883	1.405005	1.968653	2.154630	2.093735	0.000000	0.000000	14706.000000		1
17592.716797	4585.969727	3.105325	5.748089	3372.339600	5680.493652	526.795105	347.358490	157.067154	102.081001	63.463345	298.663177	420.529449	226.975510	1.618170	99998.000000	4.245333	3.661431	0.492107	0.759523	3.527931	3.754386	2.721642	2.540778	2.196085	2.008945	1.802523	2.475182	2.623796	2.355979	0.209024	4.999991	14826.000000		1
8563.480469	2153.590576	1.643633	3.546299	1838.019287	2704.247803	297.062714	191.771545	60.678726	48.753910	37.596943	131.752731	158.013855	108.362579	0.505260	3482.599365	3.932650	3.333163	0.215805	0.549775	3.264350	3.432046	2.472848	2.282784	1.783036	1.688010	1.575153	2.119760	2.198695	2.034879	0.000000	3.541903	14949.000000		1
34435.683594	7676.579102	2.556419	4.378909	7609.896484	13409.018555	1201.079224	770.324097	336.941620	141.031708	111.979805	503.361755	698.809143	382.482300	2.302943	0.000000	4.537009	3.885168	0.407632	0.641366	3.881379	4.127397	3.079572	2.886673	2.527555	2.149317	2.049140	2.701880	2.844359	2.582611	0.362283	0.000000	15010.000000		1
26291.484375	6278.291504	2.883296	5.119006	6596.900391	11414.786133	1024.942261	680.886414	327.517731	156.444229	104.951965	496.790314	669.889832	370.538971	0.244747	0.000000	4.419815	3.797842	0.459889	0.709186	3.819340	4.057468	3.010700	2.833075	2.515235	2.194360	2.020991	2.696173	2.826003	2.568834	0.000000	0.000000	15082.000000		1
21545.373047	2561.769775	3.225591	6.118138	5615.075195	9838.421875	924.548035	575.610657	282.572235	122.606369	105.041389	462.437469	614.700134	340.457092	0.310943	0.000000	4.333354	3.408540	0.508609	0.786619	3.749356	3.992925	2.965930	2.760129	2.451129	2.088513	2.021360	2.665053	2.788663	2.532062	0.000000	0.000000	15143.000000		1
7665.033691	2247.475098	1.908834	3.225591	2944.544922	4627.325684	483.505554	305.468994	115.223900	63.306072	32.265160	210.579269	276.401672	149.663086	0.441398	0.000000	3.884514	3.351695	0.280768	0.508609	3.469018	3.665330	2.684402	2.484967	2.061543	1.801445	1.508734	2.323416	2.441541	2.175115	0.000000	0.000000	15184.000000		1
9107.603516	1340.976074	1.847160	3.734408	2461.162842	4382.905762	401.015564	258.417297	114.656494	60.758904	53.542957	232.788361	295.681213	152.469299	1.181888	99998.000000	3.959404	3.127421	0.266504	0.572222	3.391140	3.641762	2.603161	2.412322	2.059399	1.783610	1.728702	2.366961	2.470824	2.183182	0.072576	4.999991	15272.000000		1
5091.610352	1763.913940	1.856411	4.921647	2579.917480	4547.567871	419.693756	270.317444	126.414787	67.410530	32.218903	198.984406	252.761734	193.242493	0.675591	99998.000000	3.706855	3.246477	0.268674	0.692110	3.411606	3.657779	2.622932	2.431874	2.101798	1.828728	1.508111	2.298819	2.402711	2.286103	0.000000	4.999991	15324.000000		1
7846.924805	1706.994385	2.661267	3.077571	1884.642334	3319.947021	326.752960	195.610794	108.590775	48.951267	27.238665	154.797516	201.170776	148.623871	0.787528	0.000000	3.894700	3.232232	0.425088	0.488208	3.275229	3.521131	2.514220	2.291393	2.035793	1.689764	1.435186	2.189764	2.303565	2.172089	0.000000	0.000000	15359.000000		1
22638.013672	5767.559570	2.692104	3.210172	5641.986816	10808.843750	914.969971	579.067566	317.033020	100.554550	115.812889	477.646454	639.619812	339.609070	0.549817	0.000000	4.354838	3.760992	0.430092	0.506528	3.751432	4.033779	2.961407	2.762729	2.501105	2.002402	2.063757	2.679106	2.805922	2.530979	0.000000	0.000000	15393.000000		1
7313.826660	824.887756	3.712821	5.572316	1480.092896	2688.085938	249.499130	158.633682	67.774414	35.527756	26.125435	95.688416	164.091904	127.299820	0.538459	0.000000	3.864145	2.916395	0.569704	0.746036	3.170289	3.429443	2.397069	2.200395	1.831066	1.550568	1.417063	1.980859	2.215087	2.104828	0.000000	0.000000	15460.000000		1
11697.450195	1440.374268	1.742312	3.410615	2405.966797	4256.626465	413.011292	249.511475	118.767113	65.060722	35.882385	180.540573	290.580688	250.544525	0.914020	99998.000000	4.068091	3.158475	0.241126	0.532833	3.381290	3.629066	2.615962	2.397090	2.074696	1.813319	1.554881	2.256575	2.463267	2.398885	0.000000	4.999991	15484.000000		1
9637.041016	7146.943848	2.920300	4.918563	4854.334961	7961.769531	780.210571	499.907959	205.068634	83.415131	59.540829	344.206909	453.164673	227.771118	0.276719	0.000000	3.983944	3.854120	0.465428	0.691838	3.686130	3.901010	2.892212	2.698890	2.311899	1.921245	1.774815	2.536820	2.656256	2.357499	0.000000	0.000000	15635.000000		1
26433.783203	5104.204590	4.730455	4.816800	7261.865723	11789.737305	1149.438965	740.473511	306.844330	135.607407	100.119743	557.940857	723.457458	474.211182	2.380827	0.000000	4.422159	3.707928	0.674903	0.682759	3.861048	4.071504	3.060486	2.869509	2.486918	2.132283	2.000520	2.746588	2.859413	2.675972	0.376728	0.000000	15658.000000		1
11710.550781	2572.760254	2.266548	3.595639	3227.888184	5720.449707	565.088928	339.026245	154.529236	79.323013	60.835999	282.692505	372.867188	245.715393	1.953686	0.000000	4.068577	3.410399	0.355365	0.555776	3.508919	3.757430	2.752117	2.530233	2.189011	1.899399	1.784161	2.451314	2.571554	2.390432	0.290855	0.000000	15794.000000		1
14363.684570	2156.236572	1.470943	3.108409	3165.519531	5111.028809	526.125916	327.604065	143.998260	99.046608	46.228329	242.017990	310.242615	222.171036	0.419891	0.000000	4.157266	3.333696	0.167596	0.492538	3.500445	3.708508	2.721090	2.515349	2.158357	1.995840	1.664908	2.383848	2.491701	2.346688	0.000000	0.000000	15881.000000		1
6349.035645	3029.150391	2.673601	2.938803	2411.027344	3912.558350	404.598846	252.231323	104.076180	75.499176	30.402580	144.806198	188.845078	96.946579	0.356594	99998.000000	3.802708	3.481321	0.427097	0.468170	3.382202	3.592461	2.607025	2.401799	2.017351	1.877942	1.482910	2.160787	2.276106	1.986532	0.000000	4.999991	15935.000000		1
11328.095703	3279.019531	2.500912	4.517677	4669.335449	7483.062012	768.236389	479.385681	182.800949	75.604019	67.385857	307.285309	412.382202	244.472641	1.013516	0.000000	4.054157	3.515744	0.398098	0.654915	3.669255	3.874079	2.885495	2.680685	2.261978	1.878545	1.828569	2.487542	2.615300	2.388230	0.005831	0.000000	15959.000000		1
13321.239258	3613.117920	1.813238	3.996526	4024.643066	7419.506348	665.942627	420.449280	222.827881	93.585304	71.684593	336.395813	454.277893	217.588608	0.805724	0.000000	4.124545	3.557882	0.258455	0.601683	3.604727	3.870375	2.823437	2.623714	2.347970	1.971208	1.855426	2.526851	2.657322	2.337636	0.000000	0.000000	16034.000000		1
10034.865234	2664.267090	2.214124	3.367443	2362.853027	3911.161377	398.200104	245.974426	103.218903	72.973595	42.925644	153.798386	205.084045	197.957520	0.292867	0.000000	4.001512	3.425578	0.345202	0.527300	3.373437	3.592306	2.600101	2.390890	2.013759	1.863166	1.632717	2.186952	2.311932	2.296572	0.000000	0.000000	16116.000000		1
7802.805664	2258.209473	3.006645	4.878475	1451.521973	3023.427002	257.791321	150.276764	85.407227	72.696060	34.411442	126.383949	147.313278	86.902840	1.495755	0.000000	3.892251	3.353764	0.478082	0.688284	3.161824	3.480500	2.411268	2.176892	1.931495	1.861511	1.536703	2.101692	2.168242	1.939034	0.174860	0.000000	16144.000000		1
10976.049805	2760.522949	2.488577	2.565671	606.833557	2445.127197	84.451271	67.577049	72.720726	51.236320	38.192104	149.848114	201.213959	114.952530	0.639663	0.000000	4.040446	3.440991	0.395951	0.409201	2.783070	3.388301	1.926606	1.829799	1.861658	1.709578	1.581974	2.175651	2.303658	2.060519	0.000000	0.000000	16202.000000		1
11446.030273	2515.788086	2.809286	4.459086	2571.061035	4321.366699	432.941498	269.996735	107.613228	80.035355	38.756428	169.099899	212.306168	105.593384	0.885043	0.000000	4.058655	3.400674	0.448596	0.649246	3.410112	3.635621	2.636429	2.431359	2.031866	1.903282	1.588344	2.228143	2.326963	2.023637	0.000000	0.000000	16263.000000		1
18738.666016	3319.580078	2.852458	3.894762	4309.913574	7726.412109	707.785889	439.969330	207.131653	109.115013	65.634293	302.644287	385.251495	227.792694	0.910177	99998.000000	4.272738	3.521083	0.455219	0.590481	3.634469	3.887978	2.849902	2.643422	2.316247	2.037884	1.817131	2.480932	2.585744	2.357540	0.000000	4.999991	16297.000000		1
4963.524414	1514.806519	3.247177	5.057332	1774.691650	2722.484863	279.189362	188.459610	98.883163	52.300209	33.156361	121.357452	169.291092	154.890030	0.306659	0.000000	3.695790	3.180357	0.511506	0.703921	3.249123	3.434965	2.445899	2.275218	1.995122	1.718503	1.520567	2.084066	2.228634	2.190023	0.000000	0.000000	16389.000000		1
7374.742676	867.637634	2.541001	3.114576	1885.724731	3094.704590	321.553772	197.192764	91.099808	61.193710	26.014420	108.948486	143.529541	120.401497	1.268658	99998.000000	3.867747	2.938338	0.405005	0.493399	3.275478	3.490619	2.507254	2.294891	1.959517	1.786707	1.415214	2.037221	2.156941	2.080632	0.103345	4.999991	16423.000000		1
6684.188965	1823.528809	1.853327	2.991227	1716.217773	2510.394531	278.174835	182.211960	71.144936	41.100071	21.419649	96.878738	137.910965	86.640724	0.973471	99998.000000	3.825049	3.260913	0.267952	0.475849	3.234572	3.399742	2.444318	2.260577	1.852144	1.613843	1.330812	1.986228	2.139599	1.937722	0.000000	4.999991	16497.000000		1
14080.789062	2758.083496	1.748480	4.853805	3762.074951	6639.530273	588.247864	388.103943	177.296478	72.850243	59.062847	342.698975	454.265564	220.795700	0.540426	99998.000000	4.148627	3.440607	0.242661	0.686082	3.575428	3.822137	2.769560	2.588948	2.248700	1.862431	1.771314	2.534913	2.657310	2.343991	0.000000	4.999991	16619.000000		1
11343.946289	3116.710205	3.796082	3.854673	2705.567627	4139.882324	450.558899	279.177032	127.685287	72.560371	48.211170	176.787659	241.802124	162.960175	0.765395	0.000000	4.054764	3.493696	0.579336	0.585988	3.432258	3.616988	2.653752	2.445880	2.106141	1.860700	1.683148	2.247452	2.383460	2.212081	0.000000	0.000000	16692.000000		1
9840.083984	2682.131104	1.384599	2.593424	2791.239990	4763.553223	453.975677	285.733063	155.565369	61.021023	48.716904	184.167053	234.394989	130.584000	1.777410	0.000000	3.992999	3.428480	0.141324	0.413874	3.445797	3.677931	2.657032	2.455961	2.191913	1.785479	1.687680	2.265212	2.369948	2.115890	0.249788	0.000000	16728.000000		1
23282.578125	4899.718750	4.073619	6.491270	3732.033203	7643.842285	589.561523	385.522858	257.942413	104.443146	92.234627	377.878265	491.295105	291.900543	1.699230	0.000000	4.367031	3.690171	0.609980	0.812330	3.571945	3.883312	2.770529	2.586050	2.411523	2.018880	1.964894	2.577352	2.691342	2.465235	0.230252	0.000000	16836.000000		1
8875.419922	3492.688721	3.117660	4.866140	3222.019775	5229.549316	555.233337	334.866272	150.680725	50.203266	39.243660	205.962906	274.480499	143.208832	0.517351	0.000000	3.948189	3.543160	0.493829	0.687185	3.508128	3.718464	2.744476	2.524871	2.178058	1.700732	1.593770	2.313789	2.438512	2.155970	0.000000	0.000000	16889.000000		1
17431.875000	3778.369385	2.593424	3.990358	5149.633789	9364.589844	838.653564	528.077942	236.214386	112.633560	83.205437	389.642731	546.120911	290.580688	0.923666	99998.000000	4.241344	3.577304	0.413874	0.601012	3.711776	3.971489	2.923583	2.722698	2.373306	2.051668	1.920152	2.590667	2.737289	2.463267	0.000000	4.999991	16956.000000		1
22783.880859	3538.975586	3.595639	4.048949	4746.395020	8312.723633	751.941956	484.190155	208.025940	62.421040	70.830399	322.623840	403.143341	288.748962	1.422864	99998.000000	4.357628	3.548877	0.555776	0.607342	3.676364	3.919743	2.876184	2.685016	2.318117	1.795331	1.850220	2.508697	2.605459	2.460521	0.153163	4.999991	16985.000000		1
10696.490234	4922.948242	2.944971	3.447620	4415.352539	7541.508301	726.164978	449.035522	184.015945	110.305336	67.854584	313.307861	415.151428	223.614227	1.174042	99998.000000	4.029241	3.692225	0.469081	0.537519	3.644965	3.877458	2.861035	2.652281	2.264855	2.042597	1.831579	2.495971	2.618207	2.349499	0.069684	4.999991	17010.000000		1
7098.698730	3244.592773	2.500912	4.468338	2547.895996	4344.232422	411.250488	271.646545	111.285965	49.185635	41.371441	166.040833	207.424606	147.226944	0.246167	0.000000	3.851179	3.511160	0.398098	0.650146	3.406182	3.637913	2.614106	2.434004	2.046440	1.691838	1.616701	2.220215	2.316860	2.167987	0.000000	0.000000	17054.000000		1
11194.547852	2127.964844	2.766114	2.713690	2396.786621	3909.246338	384.795074	250.041870	106.728195	46.545952	27.667305	124.848244	179.220734	136.723724	0.708618	99998.000000	4.049006	3.327965	0.441870	0.433560	3.379629	3.592093	2.585229	2.398013	2.028279	1.667882	1.441967	2.096382	2.253388	2.135844	0.000000	4.999991	17117.000000		1
8190.811035	2090.269043	1.489446	0.878866	2054.645752	3515.872314	329.081177	213.049347	81.034485	31.583652	31.256777	148.645462	186.165314	99.237793	0.895428	0.000000	3.913327	3.320202	0.173025	0.000000	3.312737	3.546033	2.517303	2.328480	1.908670	1.499462	1.494944	2.172152	2.269899	1.996677	0.000000	0.000000	17165.000000		1
16601.416016	4337.854980	2.722941	5.563065	5662.835938	9012.954102	880.351929	583.011658	238.758469	99.274803	99.629433	536.015442	639.737000	373.067627	0.302770	0.000000	4.220145	3.637275	0.435038	0.745314	3.753034	3.954867	2.944656	2.765677	2.377959	1.996839	1.998388	2.729177	2.806001	2.571788	0.000000	0.000000	17280.000000		1
11423.325195	2490.396484	2.170952	3.842339	3356.106934	5119.397949	527.377930	342.076050	125.600677	47.606758	47.289135	227.222198	307.606018	171.067322	1.818485	99998.000000	4.057793	3.396269	0.336650	0.584596	3.525836	3.709219	2.722122	2.534123	2.098992	1.677669	1.674761	2.356451	2.487995	2.233167	0.259710	4.999991	17303.000000		1
15869.807617	3080.543945	2.599592	4.659529	3849.640869	6975.226074	628.213074	384.551483	172.911392	64.588905	54.606846	308.219696	458.789398	278.224152	1.324677	99998.000000	4.200572	3.488627	0.414905	0.668342	3.585420	3.843558	2.798107	2.584955	2.237824	1.810158	1.737247	2.488860	2.661613	2.444395	0.122110	4.999991	17332.000000		1
13808.722656	3413.982422	2.624262	3.919432	3703.274170	6029.955078	567.534363	370.542053	176.386780	67.965599	58.319668	254.460876	401.071075	186.020370	0.610560	0.000000	4.140153	3.533261	0.419007	0.593223	3.568586	3.780314	2.753992	2.568837	2.246466	1.832289	1.765815	2.405621	2.603221	2.269561	0.000000	0.000000	17358.000000		1
17058.845703	6006.682129	1.692973	3.774496	7867.009277	13771.453125	1337.238647	811.510498	394.376251	181.521194	110.564369	589.031128	741.047119	494.671783	0.355751	0.000000	4.231950	3.778635	0.228650	0.576859	3.895810	4.138980	3.126209	2.909294	2.595911	2.258927	2.043615	2.770138	2.869846	2.694317	0.000000	0.000000	17460.000000		1
6447.604492	1123.214844	2.707523	4.736623	1554.333862	2759.292480	278.646637	166.774765	61.224548	63.284485	28.839125	120.114708	146.551605	83.051254	0.887177	0.000000	3.809398	3.050463	0.432572	0.675469	3.191544	3.440798	2.445054	2.222130	1.786926	1.801297	1.459982	2.079596	2.165991	1.919346	0.000000	0.000000	17525.000000		1
8462.205078	1445.249634	1.776234	5.304030	1871.613525	3309.872314	332.078583	196.144287	96.274323	36.758167	28.102112	140.248444	190.093994	93.354027	0.165623	99998.000000	3.927484	3.159943	0.249500	0.724606	3.272216	3.519811	2.521241	2.292576	1.983510	1.565354	1.448739	2.146898	2.278968	1.970133	0.000000	4.999991	17573.000000		1
8144.924805	1511.358887	3.213256	4.890810	2008.439087	3083.852783	313.825928	207.803909	81.194839	50.480804	29.631645	111.548080	149.360886	113.459999	1.459228	99998.000000	3.910887	3.179368	0.506945	0.689381	3.302859	3.489094	2.496689	2.317654	1.909528	1.703126	1.471756	2.047462	2.174237	2.054843	0.164123	4.999991	17645.000000		1
7487.376465	1979.266846	1.982844	4.388160	2880.372314	4469.620117	472.188232	298.885223	114.958694	41.871006	36.983280	165.939072	230.953537	117.108063	0.564718	0.000000	3.874330	3.296504	0.297289	0.642282	3.459449	3.650271	2.674115	2.475504	2.060542	1.621913	1.568005	2.219949	2.363525	2.068587	0.000000	0.000000	17728.000000		1
18678.427734	6148.996582	2.426902	6.087300	10412.157227	16277.860352	1728.904297	1067.442383	397.438416	186.948578	127.654449	666.050537	935.421326	501.052032	1.181094	0.000000	4.271340	3.788804	0.385052	0.784425	4.017541	4.211597	3.237771	3.028344	2.599270	2.271722	2.106036	2.823507	2.971007	2.699883	0.072285	0.000000	17776.000000		1
9928.458008	1844.035645	2.673601	3.743659	1970.126709	3573.180420	321.159058	205.265991	96.872566	38.293869	33.520241	145.154663	186.085129	144.402237	0.042292	99998.000000	3.996882	3.265769	0.427097	0.573296	3.294494	3.553055	2.506720	2.312317	1.986201	1.583129	1.525307	2.161831	2.269712	2.159574	0.000000	4.999991	17892.000000		1
10644.708008	2858.083008	2.818537	4.798297	3732.656006	5958.597168	623.556641	381.572571	181.712387	62.087997	43.045910	221.597473	305.539917	235.492798	0.903469	0.000000	4.027134	3.456075	0.450024	0.681087	3.572018	3.775144	2.794876	2.581577	2.259385	1.793008	1.633932	2.345565	2.485068	2.371978	0.000000	0.000000	17943.000000		1
13851.858398	3274.511230	2.374479	3.937934	3806.980225	6276.475098	618.046021	394.283752	191.851715	80.800125	61.745701	277.727692	344.274750	215.652023	0.447832	99998.000000	4.141508	3.515146	0.375568	0.595268	3.580581	3.797716	2.791021	2.595809	2.282966	1.907412	1.790607	2.443619	2.536905	2.333754	0.000000	4.999991	18000.000000		1
12380.785156	2720.036377	2.803118	4.323402	2936.860352	5007.963867	489.706970	302.249573	132.085785	52.556160	46.693974	225.304123	268.772491	152.438461	2.316710	0.000000	4.092748	3.434575	0.447641	0.635826	3.467883	3.699661	2.689936	2.480366	2.120856	1.720624	1.669261	2.352769	2.429385	2.183095	0.364872	0.000000	18034.000000		1
5500.816406	1424.530029	1.742312	3.111492	1294.522705	1948.972290	217.283310	141.022461	60.262424	35.043606	28.527668	94.532013	139.539185	63.392418	0.602064	0.000000	3.740427	3.153672	0.241126	0.492969	3.112110	3.289806	2.337026	2.149288	1.780047	1.544609	1.455266	1.975579	2.144696	1.802037	0.000000	0.000000	18090.000000		1
13004.085938	1725.262451	3.759078	4.095205	2974.981445	4894.115234	484.131561	308.941284	132.924561	45.827442	38.811935	209.925522	259.675476	135.440887	1.096979	99998.000000	4.114080	3.236855	0.575081	0.612276	3.473484	3.689674	2.684963	2.489876	2.123605	1.661126	1.588965	2.322065	2.414431	2.131750	0.040198	4.999991	18137.000000		1
21253.947266	5510.413086	4.067451	6.630038	6563.935059	11866.633789	1087.502075	670.950623	304.257080	90.446060	97.979630	517.201599	675.110596	363.279846	1.790051	0.000000	4.327440	3.741184	0.609322	0.821516	3.817164	4.074327	3.036430	2.826691	2.483241	1.956390	1.991136	2.713660	2.829375	2.560241	0.252865	0.000000	18162.000000		1
9190.509766	3730.932373	2.673601	4.872307	3616.836914	6354.971680	616.470215	376.506012	188.743317	53.391853	71.968292	278.695984	343.488403	249.363449	0.531711	0.000000	3.963340	3.571817	0.427097	0.687735	3.558329	3.803114	2.789912	2.575772	2.275872	1.727475	1.857141	2.445131	2.535912	2.396833	0.000000	0.000000	18215.000000		1
7443.960449	1892.200562	1.322924	3.830003	1782.456543	3082.758057	288.551605	184.756042	65.794647	44.436676	21.074270	89.024452	126.997612	69.359451	0.501986	0.000000	3.871804	3.276967	0.121535	0.583199	3.251019	3.488940	2.460223	2.266599	1.818191	1.647742	1.323753	1.949509	2.103796	1.841106	0.000000	0.000000	18236.000000		1
20976.833984	4076.184570	2.994310	3.521630	5749.686523	9440.330078	906.912170	587.233276	249.961700	108.214561	90.658836	430.061279	568.508850	353.374878	1.877103	99998.000000	4.321740	3.610254	0.476297	0.546744	3.759644	3.974987	2.957565	2.768811	2.397873	2.034286	1.957410	2.633530	2.754737	2.548236	0.273488	4.999991	18265.000000		1
9198.018555	1732.342651	3.537048	4.018112	3374.794434	5494.593262	533.878418	346.686249	158.868057	76.522980	37.140549	202.256256	263.869354	125.643852	0.351372	0.000000	3.963694	3.238634	0.548641	0.604022	3.528247	3.739936	2.727442	2.539937	2.201037	1.883792	1.569848	2.305902	2.421389	2.099141	0.000000	0.000000	18294.000000		1
5440.214844	1240.292114	1.400017	2.201789	1202.469971	1746.250366	206.456314	122.125305	48.682983	18.807722	15.369354	45.602329	72.760818	44.896152	0.066587	0.000000	3.735616	3.093524	0.146133	0.342776	3.080074	3.242106	2.314828	2.086806	1.687377	1.274336	1.186656	1.658987	1.861898	1.652209	0.000000	0.000000	18317.000000		1
9411.996094	995.905762	3.302684	3.718989	2146.488770	4146.758789	373.884827	229.251312	94.646111	47.171951	32.965168	131.839081	178.545395	92.061935	0.612516	99998.000000	3.973682	2.998218	0.518867	0.570425	3.331729	3.617709	2.572738	2.360312	1.976103	1.673684	1.518055	2.120044	2.251749	1.964080	0.000000	4.999991	18372.000000		1
3659.013184	1292.092651	2.075356	3.607974	1192.444824	1858.347290	206.980545	127.009949	60.351852	19.368963	22.711737	92.280884	112.864838	109.824272	1.091046	0.000000	3.563364	3.111294	0.317093	0.557263	3.076438	3.269127	2.315929	2.103838	1.780691	1.287106	1.356250	1.965112	2.052559	2.040698	0.037843	0.000000	18440.000000		1
10994.838867	2151.351807	2.796951	6.167478	2547.340820	4258.300781	399.578522	258.623932	126.982193	60.324097	49.558765	195.404190	287.435303	187.404968	0.139015	0.000000	4.041189	3.332711	0.446685	0.790108	3.406087	3.629236	2.601602	2.412669	2.103743	1.780491	1.695120	2.290934	2.458540	2.272781	0.000000	0.000000	18477.000000		1
11418.286133	677.892151	3.179335	5.553813	3053.400879	5628.076172	512.255249	310.335144	117.166656	50.005909	58.424515	279.574829	348.638245	200.646545	1.424311	0.000000	4.057601	2.831161	0.502336	0.744591	3.484784	3.750360	2.709486	2.491831	2.068804	1.699021	1.766595	2.446498	2.542375	2.302432	0.153605	0.000000	18522.000000		1
12235.356445	3508.520752	4.067451	4.536180	3758.004395	6443.848145	596.678772	391.693420	158.349991	75.890808	63.666870	301.426208	392.720306	198.676041	0.731358	0.000000	4.087616	3.545124	0.609322	0.656690	3.574957	3.809145	2.775741	2.592946	2.199618	1.880189	1.803913	2.479181	2.594083	2.298146	0.000000	0.000000	18572.000000		1
25431.683594	4161.156738	2.513247	4.021195	4761.755371	9111.639648	793.717346	491.492462	247.201752	103.172646	70.303078	387.351501	542.028748	296.868439	1.511676	99998.000000	4.405375	3.619214	0.400235	0.604355	3.677767	3.959597	2.899666	2.691517	2.393052	2.013565	1.846974	2.588105	2.734022	2.472564	0.179459	4.999991	18617.000000		1
23963.611328	3608.723633	3.675817	6.438847	4831.558594	8827.486328	783.824707	500.287262	244.531235	115.985580	87.198883	343.624084	440.410309	260.875061	0.433052	99998.000000	4.379552	3.557354	0.565354	0.808808	3.684087	3.945837	2.894219	2.699219	2.388334	2.064404	1.940511	2.536084	2.643857	2.416433	0.000000	4.999991	18662.000000		1
12484.621094	1730.079224	1.144067	3.176251	2786.953613	4738.028809	453.867767	297.460510	130.213959	93.403366	58.720554	234.037262	313.603882	155.355667	1.246099	0.000000	4.096375	3.238066	0.058451	0.501915	3.445130	3.675598	2.656929	2.473429	2.114658	1.970363	1.768790	2.369285	2.496382	2.191327	0.095553	0.000000	18752.000000		1
6401.378906	1558.527710	2.075356	4.394328	1757.509033	2840.644531	287.947205	187.889114	93.369438	63.549686	35.533920	154.399719	193.492279	110.730888	0.907052	0.000000	3.806273	3.192714	0.317093	0.642892	3.244898	3.453417	2.459313	2.273902	1.970205	1.803113	1.550643	2.188647	2.286664	2.044269	0.000000	0.000000	18786.000000		1
10429.083984	4228.295898	2.889463	4.570101	4552.517578	6944.808105	736.279602	468.660461	189.184296	95.250519	55.963692	276.632965	392.859070	258.235352	1.309633	99998.000000	4.018246	3.626165	0.460817	0.659926	3.658252	3.841660	2.867043	2.670858	2.276885	1.978867	1.747906	2.441904	2.594237	2.412016	0.117150	4.999991	18823.000000		1
11887.689453	2806.522949	3.607974	4.832219	3395.615723	6213.819824	559.738647	346.473480	149.647675	81.490883	46.382515	220.567505	339.778656	175.652847	1.124858	0.000000	4.075098	3.448169	0.557263	0.684147	3.530919	3.793359	2.747985	2.539670	2.175070	1.911109	1.666354	2.343542	2.531196	2.244655	0.051098	0.000000	18883.000000		1
23824.746094	5255.665527	1.847160	3.999609	5996.231445	11258.005859	957.796936	607.795654	279.984985	95.284447	90.840775	435.297485	560.290649	388.551086	1.348402	0.000000	4.377028	3.720628	0.266504	0.602018	3.777878	4.051462	2.981273	2.783758	2.447135	1.979022	1.958281	2.638786	2.748413	2.589448	0.129819	0.000000	18963.000000		1
9993.934570	1602.908936	2.476242	3.037483	2155.817139	3334.930908	323.903595	218.396545	86.616051	27.149237	23.010859	116.830528	143.273590	98.537788	0.322573	0.000000	3.999737	3.204909	0.393793	0.482514	3.333612	3.523087	2.510416	2.339246	1.937598	1.433758	1.361933	2.067556	2.156166	1.993603	0.000000	0.000000	18989.000000		1
8758.956055	2556.764893	2.482410	4.215471	2088.061279	3488.905029	361.947662	222.932724	96.403839	46.804985	25.484016	160.829315	205.454102	90.257950	0.531545	0.000000	3.942452	3.407691	0.394873	0.624846	3.319743	3.542689	2.558646	2.348174	1.984094	1.670292	1.406268	2.206365	2.312715	1.955485	0.000000	0.000000	19039.000000		1
9321.380859	2387.544678	2.374479	5.146760	2202.156494	3580.091064	355.576660	231.363663	101.152802	50.779926	35.598679	152.478546	190.127914	93.014809	0.403054	99998.000000	3.969480	3.377952	0.375568	0.711534	3.342848	3.553894	2.550933	2.364295	2.004978	1.705692	1.551434	2.183209	2.279046	1.968552	0.000000	4.999991	19083.000000		1
27747.703125	6102.685059	2.248045	2.238794	7397.389648	13177.981445	1221.579956	760.264954	355.746277	173.904358	117.123482	584.020020	820.903564	421.670441	1.827358	99998.000000	4.443227	3.785521	0.351805	0.350014	3.869078	4.119849	3.086922	2.880965	2.551140	2.240310	2.068644	2.766428	2.914292	2.624973	0.261824	4.999991	19140.000000		1
12309.267578	2115.935059	2.833956	6.056463	3099.095703	5559.919434	506.288239	323.693878	187.022583	60.428944	58.143894	270.570312	330.049469	225.785187	0.027448	0.000000	4.090232	3.325502	0.452393	0.782219	3.491235	3.745069	2.704398	2.510134	2.271894	1.781245	1.764504	2.432280	2.518579	2.353695	0.000000	0.000000	19202.000000		1
13325.449219	3970.726807	3.675817	3.422950	3761.710938	6463.670410	609.800110	393.864349	173.139603	48.766243	48.957436	257.547699	330.857422	216.925598	0.087898	0.000000	4.124682	3.598870	0.565354	0.534401	3.575385	3.810479	2.785187	2.595347	2.238396	1.688119	1.689819	2.410858	2.519641	2.336311	0.000000	0.000000	19346.000000		1
12675.103516	4672.215820	2.451572	2.775365	3647.415283	6664.637695	584.380798	373.915649	195.431946	67.207001	47.788700	264.146881	365.885590	150.363098	0.364758	99998.000000	4.102952	3.669523	0.389445	0.443320	3.561985	3.823776	2.766696	2.572774	2.290996	1.827415	1.679325	2.421845	2.563345	2.177141	0.000000	4.999991	19402.000000		1
9057.646484	2302.239258	4.829135	7.314628	2235.809326	3622.245850	339.087921	224.986496	97.927208	48.713821	35.157707	142.074005	179.507523	130.750519	1.800568	0.000000	3.957015	3.362150	0.683869	0.864192	3.349435	3.558978	2.530312	2.352156	1.990903	1.687652	1.546021	2.152515	2.254083	2.116443	0.255409	0.000000	19421.000000		1
17031.908203	4117.038086	1.424687	4.039698	3344.770996	5419.979004	503.593048	349.042236	168.914871	37.069622	64.579659	252.592117	353.488983	220.968384	0.052928	0.000000	4.231263	3.614585	0.153720	0.606349	3.524366	3.733998	2.702080	2.542878	2.227668	1.569018	1.810096	2.402420	2.548376	2.344330	0.000000	0.000000	19461.000000		1
6401.699707	1611.728394	2.059937	4.613273	1616.939941	2638.230957	267.942963	167.894150	67.552383	36.977112	22.757992	84.386513	115.671043	52.889202	0.030811	0.000000	3.806295	3.207292	0.313854	0.664009	3.208694	3.421313	2.428042	2.225036	1.829641	1.567933	1.357134	1.926273	2.063225	1.723367	0.000000	0.000000	19482.000000		1
19967.775391	8145.362793	2.096942	4.804465	11938.454102	18911.611328	1919.208008	1216.985107	487.865967	232.378220	179.522934	804.251404	1063.603027	578.947266	1.407244	0.000000	4.300330	3.910910	0.321587	0.681645	4.076948	4.276729	3.283122	3.085285	2.688301	2.366195	2.254120	2.905392	3.026780	2.762639	0.148370	0.000000	19520.000000		1
8943.311523	2416.328369	2.056854	3.860841	2608.195312	4140.215332	436.765350	269.275146	118.162704	64.410049	31.956785	186.800552	237.571228	208.140030	0.394039	0.000000	3.951498	3.383156	0.313203	0.586682	3.416340	3.617023	2.640248	2.430196	2.072480	1.808954	1.504563	2.271378	2.375794	2.318356	0.000000	0.000000	19551.000000		1
6164.369141	1498.524292	2.719858	3.034399	1525.655029	2341.223877	244.318451	160.850891	66.966469	38.879780	14.490488	89.789223	108.159050	74.685066	1.512327	99998.000000	3.789889	3.175664	0.434546	0.482073	3.183456	3.369443	2.387956	2.206424	1.825857	1.589724	1.161083	1.953224	2.034063	1.873234	0.179646	4.999991	19582.000000		1
11426.572266	1810.876221	1.717642	3.382861	2368.552002	3535.426270	388.218048	244.188934	104.094688	25.391504	28.765116	147.044998	173.592911	114.662659	0.194493	0.000000	4.057916	3.257889	0.234933	0.529284	3.374483	3.548442	2.589076	2.387726	2.017429	1.404688	1.458866	2.167450	2.239532	2.059422	0.000000	0.000000	19600.000000		1
2816.138184	2547.451904	0.931289	3.459955	4258.372070	7560.883301	735.712219	439.796661	181.693893	106.919388	65.646629	339.538147	504.095703	205.861145	0.797372	0.000000	3.449654	3.406106	0.000000	0.539070	3.629244	3.878572	2.866708	2.643252	2.259340	2.029057	1.817212	2.530889	2.702513	2.313574	0.000000	0.000000	19704.000000		1
7733.976562	2437.862061	1.273584	2.325139	1843.240112	3167.209473	300.513428	190.106323	85.493576	20.075140	23.131124	122.100639	164.609970	78.357803	1.401183	99998.000000	3.888403	3.387009	0.105028	0.366449	3.265582	3.500677	2.477864	2.278996	1.931934	1.302659	1.364197	2.086718	2.216456	1.894082	0.146495	4.999991	19717.000000		1
6162.978516	1250.773682	3.574053	4.687283	1583.364136	2836.521484	256.856934	160.653534	84.290916	50.671993	26.652754	135.937378	193.103714	118.690018	0.913308	0.000000	3.789791	3.097179	0.553161	0.670921	3.199581	3.452786	2.409691	2.205890	1.925781	1.704768	1.425742	2.133339	2.285791	2.074414	0.000000	0.000000	19737.000000		1
8548.062500	2732.630371	2.343642	3.385945	3318.497559	5392.996582	524.275696	341.490143	160.770721	59.695015	60.034225	263.280365	348.749268	177.919388	0.514922	99998.000000	3.931868	3.436581	0.369891	0.529680	3.520941	3.731830	2.719560	2.533378	2.206207	1.775938	1.778399	2.420419	2.542513	2.250223	0.000000	4.999991	19771.000000		1
4422.361816	1156.432861	2.118529	1.097811	943.038147	1531.890381	169.281845	104.686760	55.618313	7.635337	17.472464	62.467297	80.374565	58.227154	1.313223	51698.332031	3.645654	3.063120	0.326034	0.040528	2.974529	3.185228	2.228610	2.019892	1.745218	0.882828	1.242354	1.795653	1.905119	1.765126	0.118339	4.713477	19842.000000		1
9162.398438	2896.555908	3.099157	3.311935	4097.779785	6568.030273	689.178589	422.684998	172.581436	74.352028	59.608669	241.376572	282.402618	205.028534	0.310190	0.000000	3.962009	3.461882	0.491244	0.520082	3.612549	3.817435	2.838332	2.626017	2.236994	1.871293	1.775309	2.382695	2.450869	2.311814	0.000000	0.000000	19928.000000		1
7316.571289	2384.911133	3.062153	4.061284	1674.686035	2932.925537	291.215942	178.400452	83.988708	34.476200	28.906967	116.580742	155.768890	80.948143	0.792967	99998.000000	3.864308	3.377472	0.486027	0.608663	3.223933	3.467301	2.464215	2.251396	1.924221	1.537519	1.461003	2.066627	2.192481	1.908207	0.000000	4.999991	19990.000000		1
6112.346191	2185.578369	3.142330	4.841470	3031.549561	4896.841309	477.763641	312.842224	117.632301	57.070751	45.488232	223.623489	278.890259	227.931473	1.188723	0.000000	3.786208	3.339566	0.497252	0.684977	3.481665	3.689916	2.679213	2.495325	2.070527	1.756414	1.657899	2.349517	2.445433	2.357804	0.075081	0.000000	20038.000000		1
13031.392578	2726.373535	2.309720	3.620309	3981.575439	6543.311035	654.326172	411.349152	176.093811	80.621269	66.895546	319.416748	423.440491	315.386292	1.626638	0.000000	4.114991	3.435585	0.363559	0.558746	3.600055	3.815798	2.815794	2.614211	2.245744	1.906450	1.825397	2.504358	2.626792	2.498843	0.211291	0.000000	20138.000000		1
17008.755859	3916.024414	1.649800	6.451181	6578.407227	11064.183594	1092.988037	675.431274	280.651062	146.533096	99.721947	455.388031	600.900391	340.598938	1.533486	0.000000	4.230672	3.592845	0.217431	0.809639	3.818121	4.043920	3.038615	2.829581	2.448167	2.165936	1.998791	2.658382	2.778802	2.532243	0.185680	0.000000	20202.000000		1
10512.548828	4123.020508	1.495613	3.265679	5208.443848	8398.698242	841.789734	538.220337	235.474289	113.197884	87.279060	381.221039	500.681976	314.991577	0.862346	0.000000	4.021708	3.615216	0.174819	0.513974	3.716708	3.924212	2.925204	2.730960	2.371943	2.053838	1.940910	2.581177	2.699562	2.498299	0.000000	0.000000	20267.000000		1
24248.578125	8734.067383	2.843207	3.737491	8674.073242	14645.606445	1401.257080	880.925476	356.063904	167.329834	120.068451	646.518188	831.487000	434.844177	1.886609	0.000000	4.384686	3.941216	0.453808	0.572580	3.938223	4.165708	3.146518	2.944939	2.551528	2.223573	2.079429	2.810581	2.919855	2.638334	0.275682	0.000000	20563.000000		1
19783.263672	5857.931641	2.507080	4.237057	4981.190918	8371.987305	787.503601	486.462860	209.351944	67.160744	56.595856	324.526489	457.003906	257.325653	0.875278	99998.000000	4.296298	3.767744	0.399168	0.627064	3.697333	3.922829	2.896253	2.687050	2.320877	1.827116	1.752785	2.511250	2.659920	2.410483	0.000000	4.999991	20666.000000		1
19215.279297	3248.527588	1.840992	3.577137	5470.124023	8416.793945	932.063110	576.726990	233.796738	117.046387	73.596512	365.438446	478.068939	215.399155	0.115656	0.000000	4.283647	3.511687	0.265052	0.553536	3.737997	3.925147	2.969445	2.760970	2.368839	2.068358	1.866857	2.562814	2.679491	2.333244	0.000000	0.000000	20719.000000		1
6257.106445	2583.698242	2.365228	3.117660	2470.293701	4238.654297	400.802765	260.455658	109.028664	61.643936	27.781403	163.700272	194.725769	142.881958	0.699612	0.000000	3.796374	3.412242	0.373873	0.493829	3.392749	3.627228	2.602931	2.415734	2.037541	1.789890	1.443754	2.214049	2.289423	2.154977	0.000000	0.000000	20771.000000		1
12829.331055	4597.934570	2.519415	2.978892	3019.849854	5346.462891	491.757660	314.226807	161.689667	65.708305	37.189888	212.571365	295.338898	148.142807	0.053227	0.000000	4.108204	3.662563	0.401300	0.474055	3.479985	3.728066	2.691751	2.497243	2.208682	1.817620	1.570425	2.327505	2.470321	2.170681	0.000000	0.000000	20805.000000		1
10266.845703	3380.949463	2.750695	5.692582	3169.929199	5248.831543	517.577820	318.870911	119.353027	37.476677	42.068363	204.837341	297.765808	168.538651	0.952107	0.000000	4.011437	3.529039	0.439442	0.755309	3.501050	3.720063	2.713976	2.503615	2.076833	1.573761	1.623956	2.311409	2.473875	2.226700	0.000000	0.000000	20852.000000		1
18380.753906	5212.533203	4.159964	6.586866	6865.099609	11332.949219	1067.368286	695.083984	294.666656	98.809158	108.106628	575.219055	809.987183	460.214081	1.705404	0.000000	4.264363	3.717049	0.619090	0.818679	3.836647	4.054343	3.028314	2.842037	2.469331	1.994797	2.033852	2.759833	2.908478	2.662960	0.231827	0.000000	20901.000000		1
8844.872070	1891.713379	1.773150	2.756862	1970.373413	2831.883545	321.239227	210.573105	94.861969	42.854717	28.025019	117.512032	138.725067	143.548035	0.259548	0.000000	3.946692	3.276855	0.248745	0.440415	3.294549	3.452075	2.506829	2.323403	1.977092	1.631999	1.447546	2.070082	2.142155	2.156997	0.000000	0.000000	21025.000000		1
10688.429688	1113.479492	0.514984	0.860363	2078.005127	3918.219971	367.399719	216.355118	104.214951	44.930073	34.334347	165.997650	228.424866	99.956306	1.748110	0.000000	4.028914	3.046682	0.000000	0.000000	3.317647	3.593089	2.565139	2.335167	2.017930	1.652537	1.535729	2.220102	2.358743	1.999810	0.242569	0.000000	21050.000000		1
6382.346191	2368.619629	2.426902	4.372742	3357.947998	5175.691406	562.695984	346.899017	126.279099	43.082912	45.956959	232.091431	354.845825	147.704926	0.169115	99998.000000	3.804980	3.374495	0.385052	0.640754	3.526074	3.713968	2.750274	2.540203	2.101331	1.634305	1.662351	2.365659	2.550040	2.169395	0.000000	4.999991	21078.000000		1
17335.941406	4148.208496	2.315888	3.971855	3128.388184	5545.703125	509.945557	311.802979	173.975296	78.743271	49.601936	252.493439	359.702698	257.948578	1.367182	0.000000	4.238947	3.617861	0.364717	0.598993	3.495321	3.743957	2.707524	2.493880	2.240488	1.896213	1.695499	2.402250	2.555944	2.411533	0.135826	0.000000	21119.000000		1
5588.400879	1259.880005	2.738360	2.849375	1531.788574	2466.084473	262.827057	165.988403	77.056465	26.557158	30.430334	105.158577	157.027054	63.990662	1.254791	1588.968750	3.747288	3.100329	0.437491	0.454750	3.185199	3.392008	2.419670	2.220078	1.886809	1.424182	1.483307	2.021845	2.195975	1.806117	0.098571	3.201115	21164.000000		1
2924.457520	1054.814453	2.118529	3.521630	1042.084717	1851.809814	176.423782	113.086868	64.067757	15.023975	17.885685	88.049995	126.828011	44.883816	0.540423	0.000000	3.466045	3.023176	0.326034	0.546744	3.017903	3.267596	2.246557	2.053412	1.806640	1.176785	1.252506	1.944729	2.103215	1.652090	0.000000	0.000000	21214.000000		1
17142.361328	2543.628174	3.524713	4.711953	3517.361816	6181.999023	595.624146	362.734009	173.010086	62.380951	69.242271	314.232971	412.107758	250.168304	1.040812	0.000000	4.234071	3.405454	0.547124	0.673201	3.546217	3.791129	2.774972	2.559588	2.238071	1.795052	1.840371	2.497252	2.615011	2.398232	0.017372	0.000000	21231.000000		1
14272.230469	3485.355713	2.001346	4.286397	3734.558838	5946.385742	613.182922	384.517548	163.290131	90.717430	59.139942	296.816010	382.408264	250.954666	0.840584	0.000000	4.154492	3.542247	0.301322	0.632092	3.572239	3.774253	2.787590	2.584916	2.212960	1.957691	1.771881	2.472487	2.582527	2.399595	0.000000	0.000000	21321.000000		1
5025.082031	1418.877563	3.364359	3.515462	1439.008179	2229.256348	225.051254	153.721298	56.006863	35.555508	21.604673	103.274414	149.595245	87.723114	0.444842	0.000000	3.701143	3.151945	0.526902	0.545982	3.158063	3.348160	2.352281	2.186734	1.748241	1.550907	1.334548	2.013993	2.174918	1.943114	0.000000	0.000000	21368.000000		1
8065.339844	3186.260742	2.100026	2.824705	2267.802979	4286.486328	365.432281	233.426682	130.883118	62.587563	37.109711	188.505859	273.293274	164.906006	0.160509	0.000000	3.906623	3.503281	0.322225	0.450973	3.355605	3.632102	2.562807	2.368150	2.116884	1.796488	1.569488	2.275325	2.436629	2.217237	0.000000	0.000000	21408.000000		1
13712.513672	4373.750000	4.357323	5.069666	3862.191650	7519.928223	612.297913	396.235748	220.801865	83.153015	81.645065	349.714478	438.495300	338.785706	0.119919	0.000000	4.137117	3.640854	0.639220	0.704979	3.586834	3.876214	2.786963	2.597954	2.344003	1.919878	1.911930	2.543714	2.641965	2.529925	0.000000	0.000000	21445.000000		1
14598.237305	2514.449707	1.871829	3.133079	3510.916748	6270.104492	591.562866	365.370605	156.724854	81.885597	59.651844	256.881592	347.065552	211.566071	0.836574	99998.000000	4.164300	3.400443	0.272266	0.495971	3.545421	3.797275	2.772001	2.562734	2.195138	1.913208	1.775624	2.409733	2.540411	2.325446	0.000000	4.999991	21482.000000		1
8447.143555	564.894653	1.181072	2.639680	1889.317261	3444.030518	332.134094	199.477814	77.358673	49.879475	31.022411	137.624176	201.041260	128.342117	0.979751	0.000000	3.926710	2.751967	0.072276	0.421551	3.276305	3.537067	2.521313	2.299895	1.888509	1.697922	1.491675	2.138695	2.303285	2.108369	0.000000	0.000000	21576.000000		1
9593.976562	1879.560303	3.299600	4.274062	2152.819580	3569.893311	362.450317	226.031876	109.068756	59.429813	31.515810	130.883118	162.812149	124.829742	0.344534	0.000000	3.981999	3.274056	0.518461	0.630841	3.333008	3.552655	2.559248	2.354170	2.037700	1.774004	1.498528	2.116884	2.211687	2.096318	0.000000	0.000000	21627.000000		1
10316.222656	2498.685547	2.106194	4.770544	2600.171631	4391.216309	399.498352	270.826263	122.196228	67.604805	45.284702	227.820450	285.292084	226.216904	1.414491	0.000000	4.013521	3.397712	0.323498	0.678568	3.415002	3.642585	2.601515	2.432691	2.087058	1.829978	1.655951	2.357593	2.455290	2.354525	0.150600	0.000000	21672.000000		1
14456.480469	3733.118652	2.719858	5.812848	3338.520264	5641.268555	550.206848	342.316589	164.104248	116.133598	48.985191	259.891327	317.239624	166.176514	1.975478	0.000000	4.160063	3.572072	0.434546	0.764389	3.523554	3.751377	2.740526	2.534428	2.215120	2.064958	1.690065	2.414792	2.501387	2.220570	0.295672	0.000000	21700.000000		1
6210.689941	3060.086426	2.772281	3.891678	2258.869385	3272.441895	349.403015	223.848602	98.741318	19.384382	21.015680	116.358711	163.268555	109.734840	0.226776	0.000000	3.793140	3.485734	0.442837	0.590137	3.353891	3.514872	2.543327	2.349954	1.994499	1.287452	1.322544	2.065799	2.212903	2.040344	0.000000	0.000000	21748.000000		1
19474.177734	3678.320557	3.435285	3.879343	4565.657227	8403.517578	754.041992	473.609863	257.115967	99.721947	97.954964	443.379944	560.250549	312.348816	0.469839	0.000000	4.289459	3.565650	0.535963	0.588758	3.659503	3.924461	2.877396	2.675421	2.410129	1.998791	1.991026	2.646776	2.748382	2.494640	0.000000	0.000000	21836.000000		1
7453.831543	1667.809326	2.386814	3.228674	1616.474243	2854.709473	277.872620	170.536926	63.993748	41.994354	21.061935	112.038399	151.485580	65.301254	0.276564	99998.000000	3.872380	3.222147	0.377819	0.509024	3.208569	3.455562	2.443846	2.231818	1.806138	1.623191	1.323498	2.049367	2.180371	1.814921	0.000000	4.999991	21889.000000		1
8600.245117	2289.780762	4.230890	4.594771	2029.171021	3707.625244	350.306549	213.635254	127.790131	49.487839	26.856281	142.089432	171.915344	130.556244	0.446071	99998.000000	3.934511	3.359794	0.626432	0.662264	3.307319	3.569096	2.544448	2.329673	2.106497	1.694499	1.429046	2.152562	2.235315	2.115798	0.000000	4.999991	21948.000000		1
9980.976562	2671.103760	2.581089	4.144545	2054.880127	4014.497559	342.757568	212.241409	89.564110	37.837475	25.616617	139.209213	190.464035	130.695023	0.229115	0.000000	3.999173	3.426691	0.411803	0.617477	3.312787	3.603631	2.534987	2.326830	1.952134	1.577922	1.408522	2.143668	2.279813	2.116259	0.000000	0.000000	21972.000000		1
3391.212158	1179.172363	3.049818	3.182418	882.646179	1661.617065	156.999313	99.475243	49.601936	33.908791	15.199748	72.538788	100.677902	73.639679	0.956537	0.000000	3.530355	3.071577	0.484274	0.502757	2.945787	3.220531	2.195898	1.997715	1.695499	1.530312	1.181836	1.860570	2.002934	1.867112	0.000000	0.000000	22024.000000		1
13844.661133	3006.694580	1.668303	3.956437	2722.528076	4422.361816	451.888000	281.378815	115.208481	83.325706	33.634338	168.702103	245.456360	99.987144	0.678839	0.000000	4.141283	3.478089	0.222275	0.597304	3.434972	3.645654	2.655031	2.449291	2.061484	1.920779	1.526783	2.227120	2.389974	1.999944	0.000000	0.000000	22060.000000		1
22865.898438	4404.325195	1.618963	4.896977	7185.472168	11608.469727	1133.042725	727.250427	294.253448	143.822495	91.010384	483.015259	643.382019	388.230377	1.732394	99998.000000	4.359188	3.643879	0.209237	0.689928	3.856455	4.064775	3.054246	2.861684	2.468722	2.157827	1.959091	2.683961	2.808469	2.589090	0.238647	4.999991	22105.000000		1
7618.561523	2358.838135	2.537917	2.679769	1833.640381	3156.181885	283.673126	189.033188	91.821404	18.798471	23.908226	112.198753	167.585785	101.168221	0.575676	0.000000	3.881873	3.372698	0.404477	0.428097	3.263314	3.499162	2.452818	2.276538	1.962944	1.274123	1.378547	2.049988	2.224237	2.005044	0.000000	0.000000	22148.000000		1
14187.369141	2778.010742	1.390766	3.842339	3832.945312	7200.308105	616.291382	398.357361	204.707825	65.520195	69.828178	358.367462	465.983765	323.175812	0.716434	99998.000000	4.151902	3.443734	0.143254	0.584596	3.583533	3.857351	2.789786	2.600273	2.311134	1.816375	1.844031	2.554329	2.668371	2.509439	0.000000	4.999991	22202.000000		1
12932.305664	2839.605225	3.000478	5.498306	3639.206543	6179.510254	619.960999	379.373871	159.170258	87.624435	65.073051	313.042664	434.122559	275.155853	0.745578	0.000000	4.111676	3.453258	0.477190	0.740229	3.561007	3.790954	2.792364	2.579067	2.201862	1.942625	1.813401	2.495604	2.637612	2.439579	0.000000	0.000000	22258.000000		1
10276.988281	4611.614258	2.685936	3.867008	1668.114502	3352.400146	259.320831	173.777924	126.757080	50.039829	35.839211	150.387772	215.790787	84.516029	0.857789	0.000000	4.011866	3.663853	0.429096	0.587375	3.222226	3.525356	2.413837	2.239995	2.102972	1.699316	1.554358	2.177212	2.334033	1.926939	0.000000	0.000000	22297.000000		1
11204.237305	3249.431152	1.677554	2.016765	3224.647217	6005.957520	534.226929	331.742462	165.781799	72.363014	57.036831	249.391205	349.695984	153.258728	0.871138	0.000000	4.049382	3.511807	0.224676	0.304655	3.508482	3.778582	2.727726	2.520801	2.219537	1.859517	1.756155	2.396881	2.543691	2.185425	0.000000	0.000000	22328.000000		1
11439.622070	3902.169189	2.473158	4.058200	3947.049805	6742.073730	646.539734	402.150360	177.654190	89.049126	47.446404	271.273407	331.150360	217.471420	0.053680	0.000000	4.058412	3.591306	0.393252	0.608333	3.596273	3.828794	2.810595	2.604388	2.249575	1.949630	1.676203	2.433407	2.520025	2.337402	0.000000	0.000000	22357.000000		1
6608.677246	1915.109741	2.192538	2.812370	1804.437378	3524.367920	293.223480	183.263504	98.753647	12.211605	31.074835	161.618744	211.754166	110.302254	0.104662	0.000000	3.820115	3.282194	0.340947	0.449072	3.256342	3.547081	2.467199	2.263076	1.994553	1.086773	1.492409	2.208492	2.325832	2.042584	0.000000	0.000000	22389.000000		1
15892.282227	2425.613281	1.976677	2.405316	3344.345459	5905.060547	571.342773	343.287964	186.100555	54.088779	49.802380	216.688156	305.956238	190.818665	0.524234	0.000000	4.201186	3.384822	0.295936	0.381172	3.524311	3.771224	2.756897	2.535659	2.269748	1.733107	1.697250	2.335835	2.485659	2.280621	0.000000	0.000000	22414.000000		1
11441.651367	2656.764404	2.519415	3.626477	3976.656982	6535.719238	689.030579	413.754486	180.972290	99.358063	56.105541	282.695587	381.930298	216.191666	1.218944	0.000000	4.058489	3.424353	0.401300	0.559485	3.599518	3.815293	2.838238	2.616743	2.257612	1.997203	1.749006	2.451319	2.581984	2.334839	0.085984	0.000000	22464.000000		1
13330.201172	2755.733887	2.938803	5.353371	2945.174072	4841.969238	488.026337	304.084381	121.887856	60.453613	39.542782	202.984024	248.361237	174.228149	0.866711	0.000000	4.124837	3.440237	0.468170	0.728627	3.469111	3.685022	2.688443	2.482994	2.085960	1.781422	1.597067	2.307462	2.395084	2.241118	0.000000	0.000000	22512.000000		1
16244.241211	6536.141602	2.127780	3.712821	5232.161133	9019.408203	838.416138	536.709290	242.841339	64.123260	85.431900	428.837036	599.447998	250.507523	1.229110	0.000000	4.210700	3.815321	0.327927	0.569704	3.718681	3.955178	2.923460	2.729739	2.385323	1.807016	1.931620	2.632292	2.777751	2.398821	0.089591	0.000000	22553.000000		1
9049.481445	4653.497559	2.278883	4.366574	3780.984375	7177.636230	632.382324	394.866577	189.224380	86.779495	68.113625	370.094910	479.820496	229.177292	0.592281	0.000000	3.956624	3.667779	0.357722	0.640141	3.577605	3.855981	2.800980	2.596450	2.276977	1.938417	1.833234	2.568313	2.681079	2.360172	0.000000	0.000000	22602.000000		1
10800.693359	2553.570068	2.408400	3.897846	2707.800049	5215.335938	478.611664	281.144470	123.250870	50.795345	53.755733	255.897888	341.638153	166.784012	0.167953	0.000000	4.033452	3.407148	0.381729	0.590825	3.432617	3.717282	2.679983	2.448930	2.090790	1.705824	1.730425	2.408067	2.533566	2.222154	0.000000	0.000000	22623.000000		1
5204.962402	1880.016724	2.476242	4.126042	1728.743896	3408.064697	281.813629	174.656799	96.860237	25.551859	15.566713	125.357063	169.488449	110.317673	1.376597	0.000000	3.716418	3.274162	0.393793	0.615534	3.237731	3.532508	2.449962	2.242186	1.986145	1.407423	1.192197	2.098149	2.229140	2.042645	0.138807	0.000000	22645.000000		1
14294.214844	3041.984863	2.833956	5.245440	3316.215576	6088.808105	581.426636	346.649231	126.895851	67.213173	54.785702	257.738892	335.307251	182.693024	0.979073	0.000000	4.155160	3.483157	0.452393	0.719782	3.520643	3.784532	2.764495	2.539890	2.103447	1.827454	1.738667	2.411180	2.525443	2.261722	0.000000	0.000000	22729.000000		1
5660.735840	1345.213135	2.124696	3.234842	1577.067139	2534.697510	270.998962	163.953140	57.308201	25.012205	26.652754	81.999695	113.762207	72.125565	0.457289	0.000000	3.752873	3.128791	0.327297	0.509853	3.197850	3.403926	2.432968	2.214720	1.758217	1.398152	1.425742	1.913812	2.055998	1.858089	0.000000	0.000000	22748.000000		1
10221.416016	2504.871582	1.526451	2.969640	5021.455566	8115.758789	833.466736	520.029358	220.021683	111.384644	69.741837	336.099762	423.116699	305.413483	0.503555	0.000000	4.009511	3.398785	0.183683	0.472704	3.700830	3.909329	2.920888	2.716028	2.342465	2.046825	1.843493	2.526468	2.626460	2.484888	0.000000	0.000000	22852.000000		1
3984.212158	439.913849	1.905751	3.077571	965.253418	1750.111206	180.599167	101.060287	30.226807	15.258339	18.900234	77.050293	104.615837	12.227024	2.539683	99998.000000	3.600343	2.643368	0.280066	0.488208	2.984641	3.243066	2.256716	2.004580	1.480392	1.183507	1.276467	1.886774	2.019598	1.087321	0.404779	4.999991	22917.000000		1
13456.017578	1551.527588	3.527797	4.187717	2856.498047	4597.971680	472.009399	296.991791	125.363228	65.091560	38.691669	174.524200	216.808426	180.071838	0.537916	0.000000	4.128917	3.190759	0.547504	0.621977	3.455834	3.662566	2.673951	2.472744	2.098170	1.813525	1.587618	2.241856	2.336076	2.255446	0.000000	0.000000	22998.000000		1
4932.295410	1791.781738	2.655099	3.392113	1653.969482	2758.413574	284.129517	172.239151	84.364922	41.269676	33.381474	132.847458	172.973068	114.900108	1.424353	0.000000	3.693049	3.253285	0.424081	0.530470	3.218528	3.440659	2.453516	2.236132	1.926162	1.615631	1.523505	2.123353	2.237978	2.060320	0.153618	0.000000	23039.000000		1
4418.753906	1935.968140	2.716774	2.806202	1387.926025	2250.130127	222.109360	147.331787	38.799603	53.049557	23.205133	94.272980	134.087128	50.869354	0.737694	0.000000	3.645300	3.286898	0.434053	0.448119	3.142366	3.352208	2.346567	2.168297	1.588827	1.724682	1.365584	1.974387	2.127387	1.706456	0.000000	0.000000	23164.000000		1
17859.248047	4157.138672	2.494745	4.357323	4110.876465	7327.730957	658.797607	422.398193	214.039230	84.001045	79.982933	380.992828	458.625977	281.270905	1.096229	0.000000	4.251863	3.618794	0.397026	0.639220	3.613935	3.864969	2.818752	2.625722	2.330493	1.924285	1.902997	2.580917	2.661459	2.449125	0.039901	0.000000	23272.000000		1
12418.034180	2383.097900	2.466991	4.600938	2652.206543	5122.564941	431.812866	274.298553	120.379913	50.351288	45.522152	228.461868	274.403412	206.067764	0.333763	99998.000000	4.094053	3.377142	0.392168	0.662846	3.423607	3.709487	2.635296	2.438224	2.080554	1.702011	1.658223	2.358814	2.438390	2.314010	0.000000	4.999991	23442.000000		1
17510.615234	2979.816650	2.127780	3.342773	3938.440186	7085.114746	619.257935	404.740723	186.418182	118.514244	70.592949	323.154236	496.010132	213.718521	0.502502	0.000000	4.243301	3.474190	0.327927	0.524107	3.595324	3.850347	2.791872	2.607177	2.270488	2.073771	1.848761	2.509410	2.695491	2.329842	0.000000	0.000000	23517.000000		1
3757.165527	957.155518	2.673601	5.603153	795.626160	1719.098022	114.563980	81.558723	50.937195	33.150192	18.721378	83.365791	111.526497	106.712776	0.161231	0.000000	3.574860	2.980983	0.427097	0.748433	2.900709	3.235301	2.059048	1.911470	1.707035	1.520486	1.272338	1.920988	2.047378	2.028216	0.000000	0.000000	23553.000000		1
3925.189209	716.044128	1.310589	2.140115	1114.743774	2225.728516	189.366226	116.466644	61.014854	56.756210	14.308548	85.450401	125.998482	46.737144	1.548162	0.000000	3.593861	2.854940	0.117467	0.330437	3.047175	3.347472	2.277303	2.066201	1.785436	1.754013	1.155596	1.931714	2.100365	1.669662	0.189816	0.000000	23634.000000		1
6535.247070	2642.745605	1.766982	2.041435	2468.168945	3916.221680	393.050262	256.946350	107.101334	36.357281	49.651279	182.301376	232.791443	121.446884	0.020783	0.000000	3.815262	3.422055	0.247232	0.309936	3.392375	3.592867	2.594448	2.409842	2.029795	1.560591	1.695930	2.260790	2.366967	2.084386	0.000000	0.000000	23676.000000		1
15349.451172	2885.090576	4.277146	3.867008	4063.223633	6648.108887	672.680603	416.514435	168.353638	106.000435	58.140812	286.463898	411.734619	225.433640	1.584837	99998.000000	4.186093	3.460160	0.631154	0.587375	3.608871	3.822698	2.827809	2.619630	2.226223	2.025308	1.764481	2.457070	2.614617	2.353019	0.199985	4.999991	23715.000000		1
12882.867188	4025.003662	2.161701	4.036614	4242.891602	7370.443848	709.926025	437.156982	191.012939	83.803688	74.904015	302.835480	440.450409	200.877823	0.967746	0.000000	4.110013	3.604766	0.334796	0.606017	3.627662	3.867494	2.851213	2.640637	2.281063	1.923263	1.874505	2.481207	2.643897	2.302932	0.000000	0.000000	23781.000000		1
4653.664062	1088.137329	3.148497	3.509295	1082.540283	1918.140991	176.476196	113.315063	52.645588	23.738621	19.421387	75.341904	108.282402	112.312851	1.740522	13802.760742	3.667795	3.036684	0.498103	0.545220	3.034444	3.282881	2.246686	2.054288	1.721362	1.375455	1.288280	1.877037	2.034558	2.050429	0.240679	4.139966	23837.000000		1
11401.935547	3491.772949	2.010598	3.413699	4165.211914	7303.613281	687.883423	428.898712	175.455490	80.192627	61.585346	330.882080	467.599640	286.689026	0.575766	99998.000000	4.056979	3.543046	0.303325	0.533225	3.619637	3.863538	2.837515	2.632355	2.244167	1.904134	1.789477	2.519673	2.669874	2.457411	0.000000	4.999991	23958.000000		1
13719.689453	4571.593262	2.778449	6.050295	5945.741211	9899.313477	923.036987	607.135742	268.757080	106.271805	81.919518	441.298431	587.970276	360.208435	0.332407	0.000000	4.137344	3.660068	0.443802	0.781777	3.774206	3.995605	2.965219	2.783286	2.429360	2.026418	1.913387	2.644732	2.769355	2.556554	0.000000	0.000000	23996.000000		1
18993.730469	3126.698242	2.513247	4.403579	3735.323486	6549.164062	573.714172	373.508606	157.483459	68.206131	40.104023	259.299255	346.513550	202.379608	0.968266	99998.000000	4.278610	3.495086	0.400235	0.643806	3.572328	3.816186	2.758696	2.572301	2.197235	1.833823	1.603188	2.413801	2.539720	2.306167	0.000000	4.999991	24039.000000		1
8325.231445	1833.985840	2.593424	3.503127	1680.208984	3461.354980	302.912567	178.863022	81.527885	10.268850	26.205612	138.811417	178.082825	122.412094	0.566359	99998.000000	3.920396	3.263396	0.413874	0.544456	3.225363	3.539246	2.481317	2.252521	1.911306	1.011522	1.418394	2.142425	2.250622	2.087824	0.000000	4.999991	24100.000000		1
8236.548828	2852.643311	1.729977	2.985059	3761.661621	5674.579102	561.814026	388.566498	154.334961	76.735756	59.019676	262.315155	374.106842	202.465958	1.530065	99998.000000	3.915745	3.455247	0.238040	0.474953	3.575380	3.753934	2.749593	2.589465	2.188464	1.884998	1.770997	2.418823	2.572996	2.306352	0.184710	4.999991	24179.000000		1
13173.241211	2306.618164	2.784616	2.374479	3466.834717	5986.773438	542.102783	355.117188	142.228195	67.305679	43.499218	235.443451	326.234894	247.843170	0.777096	99998.000000	4.119693	3.362976	0.444765	0.375568	3.539933	3.777193	2.734082	2.550372	2.152986	1.828052	1.638481	2.371887	2.513530	2.394177	0.000000	4.999991	24207.000000		1
5756.994629	1409.243896	2.525582	4.323402	1518.618042	2524.838867	241.746613	158.081696	71.154190	16.004604	12.779014	86.930595	103.755470	101.516678	0.241059	0.000000	3.760196	3.148986	0.402361	0.635826	3.181448	3.402234	2.383360	2.198882	1.852201	1.204245	1.106497	1.939173	2.016011	2.006537	0.000000	0.000000	24242.000000		1
20749.425781	3752.472168	2.624262	4.249392	5342.191895	8693.870117	837.876465	545.747742	260.205872	94.519676	81.167091	409.687042	506.655182	285.171814	0.393534	0.000000	4.317006	3.574317	0.419007	0.628327	3.727720	3.939213	2.923180	2.736992	2.415317	1.975522	1.909380	2.612452	2.704712	2.455106	0.000000	0.000000	24267.000000		1
7964.140625	3529.758301	1.865662	4.918563	2955.828369	4506.655762	466.480255	307.602936	101.328575	50.258774	43.249435	212.722473	284.000000	138.595551	0.309439	0.000000	3.901139	3.547745	0.270833	0.691838	3.470679	3.653854	2.668833	2.487990	2.005732	1.701212	1.635980	2.327813	2.453318	2.141749	0.000000	0.000000	24453.000000		1
6893.753418	2083.503418	1.717642	3.256428	2701.194824	4630.286133	432.926086	277.280548	121.668915	87.504173	47.686935	237.710007	317.803955	148.068802	0.519825	0.000000	3.838456	3.318794	0.234933	0.512742	3.431556	3.665608	2.636414	2.442919	2.085180	1.942029	1.678399	2.376047	2.502159	2.170464	0.000000	0.000000	24477.000000		1
7578.386719	1558.681885	2.997394	2.541001	1885.604492	3331.541748	303.711273	198.117874	95.404709	43.345032	24.478718	115.032707	142.493393	53.663223	0.486849	99998.000000	3.879577	3.192758	0.476744	0.405005	3.275451	3.522645	2.482461	2.296924	1.979570	1.636939	1.388789	2.060821	2.153795	1.729677	0.000000	4.999991	24540.000000		1
14441.938477	3828.208740	1.477111	3.574053	4798.503906	8040.873535	772.880554	490.675262	221.252090	69.125092	74.379776	400.226105	506.605865	296.273285	2.263499	99998.000000	4.159626	3.582996	0.169413	0.553161	3.681106	3.905303	2.888112	2.690794	2.344887	1.839636	1.871455	2.602305	2.704670	2.471693	0.354780	4.999991	24564.000000		1
7908.633301	3497.422363	2.972724	5.310198	3580.199219	6786.713867	594.816223	369.549072	172.047958	86.927513	72.492531	343.698090	402.390900	230.984360	1.476928	99998.000000	3.898101	3.543748	0.473155	0.725111	3.553907	3.831660	2.774383	2.567672	2.235650	1.939157	1.860293	2.536177	2.604648	2.363583	0.169359	4.999991	24650.000000		1
11550.449219	3118.868652	2.026016	4.974071	3145.894531	4575.602051	497.857300	321.516785	119.963608	45.383385	46.752563	221.773239	314.911407	161.279541	0.555393	0.000000	4.062599	3.493997	0.306643	0.696712	3.497744	3.660448	2.697105	2.507204	2.079050	1.656897	1.669805	2.345909	2.498188	2.207579	0.000000	0.000000	24686.000000		1
12149.899414	3159.953369	3.654230	5.501390	2882.506348	5216.976562	469.943298	299.323090	152.327438	62.618401	44.757385	260.483398	298.234528	160.940323	0.558455	0.000000	4.084573	3.499681	0.562796	0.740472	3.459770	3.717419	2.672045	2.476140	2.182778	1.796702	1.650865	2.415780	2.474558	2.206665	0.000000	0.000000	24743.000000		1
21178.339844	4373.318359	2.858626	3.904013	3955.209473	7197.446289	668.298584	406.627960	170.324142	110.798737	65.535614	314.868225	440.357880	230.968948	0.217214	0.000000	4.325892	3.640811	0.456157	0.591511	3.597169	3.857178	2.824970	2.609197	2.231276	2.044535	1.816477	2.498129	2.643806	2.363554	0.000000	0.000000	24815.000000		1
9266.783203	2332.410400	2.211041	3.336605	3394.345215	5639.565918	537.646790	351.934753	140.973114	52.158356	40.421646	233.118317	321.285492	178.193848	0.650136	0.000000	3.966929	3.367805	0.344597	0.523305	3.530756	3.751246	2.730497	2.546462	2.149136	1.717324	1.606614	2.367576	2.506891	2.250893	0.000000	0.000000	24882.000000		1
8518.871094	2455.704590	2.143198	4.440584	2023.123779	3392.350098	334.440704	211.075745	98.701225	38.411049	44.729630	172.821976	227.327057	191.663620	0.071993	99998.000000	3.930382	3.390176	0.331062	0.647440	3.306022	3.530501	2.524319	2.324438	1.994323	1.584456	1.650595	2.237599	2.356651	2.282540	0.000000	4.999991	24947.000000		1
16820.265625	5145.671387	2.460824	5.433547	4736.246582	8645.816406	761.825317	477.683472	214.258163	97.621918	78.986885	369.795776	524.368164	209.385864	1.397754	0.000000	4.225833	3.711442	0.391080	0.735083	3.675434	3.936806	2.881855	2.679140	2.330937	1.989547	1.897555	2.567962	2.719636	2.320947	0.145431	0.000000	24985.000000		1
8524.847656	1256.913452	1.803987	2.204873	2050.926758	3540.724121	335.853058	210.761215	111.267464	39.354675	26.535572	166.771683	229.504166	97.513985	0.957868	99998.000000	3.930687	3.099305	0.256233	0.343384	3.311950	3.549092	2.526149	2.323791	2.046368	1.594996	1.423828	2.222122	2.360790	1.989067	0.000000	4.999991	25026.000000		1
8772.457031	2919.190430	2.624262	3.167000	2358.480469	3733.883301	372.583496	247.975769	102.158096	47.286049	39.508862	153.998825	193.072876	110.681549	0.740284	0.000000	3.943121	3.465262	0.419007	0.500648	3.372632	3.572161	2.571223	2.394409	2.009273	1.674733	1.596694	2.187517	2.285721	2.044075	0.000000	0.000000	25072.000000		1
10334.419922	1331.638550	2.766114	2.590341	2368.089355	3821.557129	383.126801	245.416260	96.678291	58.473854	32.200401	139.625519	194.691849	98.041306	0.548641	0.000000	4.014286	3.124386	0.441870	0.413357	3.374398	3.582240	2.583343	2.389903	1.985329	1.766962	1.507861	2.144965	2.289348	1.991409	0.000000	0.000000	25086.000000		1
9579.992188	1556.591187	3.974939	4.674948	2081.998535	3741.413818	358.802246	214.874924	108.242317	38.589909	36.801338	135.406967	177.570923	68.104370	0.694125	99998.000000	3.981365	3.192175	0.599330	0.669777	3.318480	3.573036	2.554855	2.332186	2.034397	1.586474	1.565864	2.131641	2.249372	1.833175	0.000000	4.999991	25109.000000		1
7769.344238	956.658997	2.300469	2.954222	1717.124390	2495.864014	261.584320	181.077133	63.062458	36.761250	17.117834	106.432159	141.309250	70.916740	0.202081	0.000000	3.890384	2.980757	0.361816	0.470443	3.234802	3.397221	2.417612	2.257864	1.799771	1.565390	1.233449	2.027073	2.150171	1.850749	0.000000	0.000000	25177.000000		1
9987.699219	6663.024902	2.636597	3.644979	3172.827881	5456.885254	529.804810	325.500946	140.106583	61.412659	73.713692	291.394806	365.410706	246.403061	0.075384	0.000000	3.999465	3.823671	0.421044	0.561695	3.501446	3.736945	2.724116	2.512552	2.146459	1.788258	1.867548	2.464482	2.562781	2.391646	0.000000	0.000000	25242.000000		1
12458.683594	3302.110596	2.368311	2.732193	2869.135254	5043.750977	478.395813	287.342773	119.544220	54.761032	41.837082	218.011078	263.755249	163.068100	0.411054	0.000000	4.095472	3.518792	0.374439	0.436511	3.457751	3.702754	2.679787	2.458400	2.077528	1.738472	1.621561	2.338479	2.421201	2.212369	0.000000	0.000000	25257.000000		1
15395.402344	2713.526611	2.679769	4.024279	3486.721680	6731.752441	568.579773	359.076721	178.431290	90.828438	61.594597	283.728638	352.489838	282.661652	0.135445	0.000000	4.187391	3.433534	0.428097	0.604688	3.542417	3.828128	2.754791	2.555187	2.251471	1.958222	1.789543	2.452903	2.547147	2.451267	0.000000	0.000000	25358.000000		1
9910.066406	4083.104492	3.752910	5.618572	4607.679199	7134.769043	744.978882	467.010651	169.408279	90.174690	64.268196	330.934509	480.131958	264.782135	0.242608	0.000000	3.996077	3.610991	0.574368	0.749626	3.663482	3.853380	2.872144	2.669327	2.228935	1.955085	1.807996	2.519742	2.681361	2.422889	0.000000	0.000000	25415.000000		1
8944.544922	3339.062988	2.562587	5.473636	3244.635986	5533.232422	527.624634	338.745605	133.325439	70.278404	63.642200	272.546997	384.662476	168.699005	0.384581	0.000000	3.951558	3.523625	0.408679	0.738276	3.511166	3.742979	2.722325	2.529874	2.124913	1.846822	1.803745	2.435441	2.585080	2.227113	0.000000	0.000000	25486.000000		1
9531.861328	2226.144775	2.655099	5.686414	2961.816895	4792.589355	481.328461	306.495880	136.893326	75.927818	44.547691	225.745102	316.237396	201.028931	0.623974	0.000000	3.979178	3.347553	0.424081	0.754838	3.471558	3.680570	2.682441	2.486425	2.136382	1.880401	1.648825	2.353618	2.500013	2.303259	0.000000	0.000000	25571.000000		1
11782.385742	3664.283447	1.896499	4.847637	3182.837891	5683.450684	542.383362	321.245392	143.881088	39.906662	53.897587	298.095764	375.926270	221.205826	0.182355	0.000000	4.071233	3.563989	0.277953	0.685530	3.502815	3.754612	2.734306	2.506837	2.158004	1.601045	1.731569	2.474356	2.575103	2.344797	0.000000	0.000000	25595.000000		1
14385.317383	3445.911621	3.447620	3.296517	3226.213623	6224.511230	505.967529	325.396118	150.767075	64.462479	52.904621	271.732880	375.580872	204.035568	0.967381	0.000000	4.157919	3.537304	0.537519	0.518055	3.508693	3.794105	2.704123	2.512412	2.178307	1.809307	1.723494	2.434142	2.574703	2.309706	0.000000	0.000000	25626.000000		1
6046.989746	1430.577271	3.151581	5.211518	1467.841187	2776.857422	248.540085	154.316452	70.808807	43.369701	22.619225	149.089523	175.631256	90.483063	0.273537	0.000000	3.781539	3.155511	0.498528	0.716964	3.166679	3.443554	2.395396	2.188412	1.850087	1.637186	1.354478	2.173447	2.244602	1.956567	0.000000	0.000000	25660.000000		1
9333.663086	1497.845947	2.069189	4.274062	3037.260742	4847.803711	479.860596	311.670380	122.066711	97.581825	38.207523	240.266418	300.285217	196.730194	0.979511	0.000000	3.970052	3.175467	0.315800	0.630841	3.482482	3.685545	2.681115	2.493695	2.086597	1.989369	1.582149	2.380693	2.477534	2.293871	0.000000	0.000000	25687.000000		1
10897.473633	3014.826416	2.784616	2.719858	3088.762207	5560.850586	494.051941	321.162140	174.835648	71.493401	39.018547	234.798950	316.440948	168.483154	0.734359	99998.000000	4.037326	3.479262	0.444765	0.434546	3.489784	3.745141	2.693773	2.506724	2.242630	1.854266	1.591271	2.370696	2.500293	2.226557	0.000000	4.999991	25771.000000		1
11459.744141	1842.114502	1.076225	3.904013	2485.073975	3990.435059	393.475800	257.967072	104.063850	71.536575	43.767506	175.652847	235.011734	122.732803	0.710860	0.000000	4.059175	3.265317	0.031903	0.591511	3.395339	3.601020	2.594918	2.411564	2.017300	1.854528	1.641152	2.244655	2.371089	2.088961	0.000000	0.000000	25801.000000		1
17478.218750	3967.196045	2.352893	3.114576	6122.282227	10067.821289	951.092896	629.255371	261.001495	125.039436	83.862274	420.085388	574.679382	385.784973	0.151386	0.000000	4.242497	3.598484	0.371602	0.493399	3.786913	4.002935	2.978223	2.798827	2.416643	2.097047	1.923567	2.623338	2.759426	2.586345	0.000000	0.000000	25892.000000		1
7894.726074	1725.617065	2.309720	2.207957	1865.072998	2992.780762	287.136169	193.486099	75.739708	39.844990	26.492399	116.349464	153.551682	118.276802	0.864100	0.000000	3.897337	3.236944	0.363559	0.343991	3.270696	3.476075	2.458088	2.286650	1.879324	1.600374	1.423121	2.065764	2.186255	2.072900	0.000000	0.000000	25925.000000		1
12182.649414	2963.075195	3.771412	4.776711	2924.291016	5472.267090	484.581787	305.049591	136.221069	62.158920	41.874088	190.023071	235.520554	184.080704	1.263692	0.000000	4.085742	3.471743	0.576504	0.679129	3.466021	3.738167	2.685367	2.484370	2.134244	1.793503	1.621945	2.278806	2.372029	2.265008	0.101641	0.000000	25967.000000		1
8809.593750	1699.578003	2.007514	4.280230	2052.505615	3037.260742	328.843719	211.664749	90.501564	65.233406	34.164742	133.843506	187.701004	76.063499	0.529233	99998.000000	3.944956	3.230341	0.302659	0.631467	3.312284	3.482482	2.516989	2.325649	1.956656	1.814470	1.533578	2.126597	2.273467	1.881176	0.000000	4.999991	26045.000000		1
4165.619141	1100.604858	1.137900	5.575400	1229.091919	2360.669922	202.598557	129.517029	64.536484	55.605976	28.284052	112.550301	150.079391	92.872963	0.974063	0.000000	3.619679	3.041631	0.056104	0.746276	3.089584	3.373035	2.306636	2.112327	1.809805	1.745121	1.451542	2.051347	2.176321	1.967889	0.000000	0.000000	26110.000000		1
19420.144531	3554.369629	2.716774	6.916826	4509.015137	6978.969727	717.481140	462.311035	168.298126	88.071579	64.709175	296.134521	391.878448	217.718124	0.114648	0.000000	4.288252	3.550763	0.434053	0.839907	3.654082	3.843791	2.855810	2.664934	2.226079	1.944836	1.810966	2.471489	2.593151	2.337895	0.000000	0.000000	26157.000000		1
6992.269531	1550.500732	2.695188	1.384599	1693.848389	2541.244385	264.270233	168.921036	70.312325	63.623699	13.722637	97.350548	136.813156	62.195927	1.188553	0.000000	3.844618	3.190472	0.430589	0.141324	3.228874	3.405046	2.422048	2.227684	1.847031	1.803619	1.137438	1.988338	2.136128	1.793762	0.075019	0.000000	26189.000000		1
17885.136719	3937.958984	2.722941	5.075834	5869.193848	9612.969727	918.880127	602.226440	243.985413	124.657059	78.404060	426.814117	607.169678	298.869781	0.512275	0.000000	4.252492	3.595271	0.435038	0.705507	3.768579	3.982857	2.963259	2.779760	2.387364	2.095717	1.894339	2.630239	2.783310	2.475482	0.000000	0.000000	26258.000000		1
5723.783203	1589.525513	2.161701	2.072273	1575.778198	2797.666504	262.808563	168.008255	71.215866	33.689846	28.376564	124.863663	160.308167	98.497696	0.788895	0.000000	3.757683	3.201267	0.334796	0.316447	3.197495	3.446796	2.419640	2.225331	1.852577	1.527499	1.452960	2.096436	2.204956	1.993426	0.000000	0.000000	26301.000000		1
5520.302734	2902.479736	2.815454	5.547646	3033.501465	5333.030273	495.896027	315.000824	159.447800	65.057640	53.953094	218.168350	302.095398	117.943756	0.611847	99998.000000	3.741963	3.462769	0.449548	0.744109	3.481944	3.726974	2.695391	2.498312	2.202619	1.813298	1.732016	2.338792	2.480144	2.071675	0.000000	4.999991	26342.000000		1
21133.953125	6373.505371	2.571838	6.105803	9081.418945	15832.852539	1411.125000	927.292603	414.867706	179.026459	151.402328	769.321899	1109.183838	523.575684	1.474211	0.000000	4.324981	3.804378	0.410244	0.785743	3.958154	4.199559	3.149565	2.967217	2.617910	2.252917	2.180133	2.886108	3.045003	2.718979	0.168560	0.000000	26367.000000		1
11840.400391	3084.300049	2.673601	5.100504	4726.579102	8155.625488	790.559631	494.486755	186.967087	67.068237	93.153580	423.699524	542.448120	367.131439	1.324059	0.000000	4.073366	3.489157	0.427097	0.707613	3.674547	3.911457	2.897935	2.694155	2.271765	1.826517	1.969200	2.627058	2.734358	2.564821	0.121907	0.000000	26475.000000		1
9477.735352	3690.393311	2.685936	3.780664	3827.629150	6284.061523	636.496033	391.088989	156.777283	39.934418	60.225418	312.277893	444.964996	228.773331	0.823995	99998.000000	3.976705	3.567073	0.429096	0.577568	3.582930	3.798240	2.803796	2.592276	2.195283	1.601347	1.779780	2.494541	2.648326	2.359405	0.000000	4.999991	26520.000000		1
20267.382812	4541.841309	2.137031	4.631775	6556.389160	10462.298828	1062.369629	672.396912	291.919037	147.393463	82.483841	443.019165	592.555847	320.076660	0.277276	0.000000	4.306798	3.657232	0.329811	0.665747	3.816665	4.019627	3.026276	2.827626	2.465262	2.168478	1.916369	2.646423	2.772729	2.505254	0.000000	0.000000	26557.000000		1
8859.251953	2419.159180	3.567886	2.547168	3333.577148	5460.872559	574.824341	350.510071	139.088959	74.515465	43.749001	236.778717	322.774933	119.793999	1.709133	31384.843750	3.947397	3.383664	0.552411	0.406058	3.522911	3.737262	2.759535	2.544700	2.143293	1.872246	1.640968	2.374343	2.508900	2.078435	0.232776	4.496720	26652.000000		1
20644.718750	6199.939941	3.308852	5.174514	5788.516602	10531.122070	948.206482	594.217957	297.667145	96.298996	108.448921	526.653259	696.468567	458.141815	0.084172	0.000000	4.314809	3.792387	0.519677	0.713870	3.762567	4.022475	2.976903	2.773946	2.473731	1.983622	2.035225	2.721525	2.842901	2.661000	0.000000	0.000000	26786.000000		1
8969.609375	2599.295654	3.123827	5.282444	3436.216309	5393.989258	559.155823	350.735199	153.505432	59.534660	47.711605	232.776016	343.284882	213.610580	0.369286	0.000000	3.952774	3.414856	0.494687	0.722835	3.536081	3.731910	2.747533	2.544979	2.186124	1.774770	1.678624	2.366938	2.535655	2.329623	0.000000	0.000000	26902.000000		1
19819.281250	6505.032715	3.521630	6.432679	9721.406250	17238.488281	1550.479126	993.044067	437.641113	172.513596	139.477509	725.862732	943.235535	585.025330	0.250618	0.000000	4.297088	3.813250	0.546744	0.808392	3.987729	4.236499	3.190466	2.996969	2.641118	2.236823	2.144504	2.860854	2.974620	2.767175	0.000000	0.000000	27066.000000		1
5281.053711	1346.150635	2.716774	3.897846	1481.144409	2467.891357	246.995132	148.081131	60.731152	32.524193	18.835476	93.936852	126.982193	71.548904	1.335557	0.000000	3.722721	3.129094	0.434053	0.590825	3.170597	3.392326	2.392689	2.170500	1.783412	1.512207	1.274977	1.972836	2.103743	1.854603	0.125662	0.000000	27095.000000		1
10175.042969	3458.339111	2.186371	4.042781	3101.695312	5437.174316	495.026428	318.500885	153.736710	114.462212	52.466732	215.911057	280.392029	172.794220	0.688804	99998.000000	4.007536	3.538867	0.339724	0.606680	3.491599	3.735373	2.694628	2.503111	2.186778	2.058662	1.719884	2.334275	2.447766	2.237529	0.000000	4.999991	27302.000000		1
15098.166992	5244.138184	2.078440	2.833956	4441.854492	7710.750000	711.076233	453.661133	209.348862	58.880909	53.746483	316.915833	418.099457	203.643936	1.600165	99998.000000	4.178924	3.719674	0.317737	0.452393	3.647564	3.887097	2.851916	2.656732	2.320871	1.769974	1.730350	2.500944	2.621280	2.308872	0.204165	4.999991	27328.000000		1
10697.881836	6389.605469	2.655099	4.656446	5561.004883	9489.844727	884.946655	566.556824	237.207352	123.842949	86.489624	402.628357	547.598022	286.843201	0.462514	0.000000	4.029298	3.805474	0.424081	0.668055	3.745153	3.977259	2.946917	2.753243	2.375128	2.092871	1.936964	2.604904	2.738462	2.457644	0.000000	0.000000	27356.000000		1
9710.746094	3148.318359	2.241878	2.207957	2034.869751	4166.485840	361.741058	213.601334	127.944321	51.285660	25.826311	142.878860	211.488968	105.836998	0.444273	0.000000	3.987253	3.498079	0.350612	0.343991	3.308537	3.619770	2.558398	2.329604	2.107021	1.709996	1.412062	2.154968	2.325288	2.024637	0.000000	0.000000	27438.000000		1
9409.097656	3222.195557	1.760815	5.168346	3743.396729	6632.190918	614.132751	383.943970	159.225769	59.025845	61.671692	289.812866	373.206390	213.326874	1.710304	99998.000000	3.973548	3.508152	0.245714	0.713352	3.573266	3.821657	2.788262	2.584268	2.202013	1.771042	1.790086	2.462118	2.571949	2.329046	0.233073	4.999991	27475.000000		1
7278.644043	2000.862305	2.837040	4.893893	1553.778809	2515.529053	269.438599	162.553116	67.629471	43.653404	18.129299	95.170349	131.065063	76.106674	1.123085	0.000000	3.862051	3.301217	0.452865	0.689654	3.191389	3.400629	2.430460	2.210995	1.830136	1.640018	1.258381	1.978502	2.117487	1.881423	0.050413	0.000000	27569.000000		1
13835.024414	3327.381836	2.241878	3.546299	2948.094238	5314.370605	477.553955	302.644287	151.830963	78.499657	56.151798	241.789795	296.695770	208.809204	1.719571	0.000000	4.140980	3.522103	0.350612	0.549775	3.469541	3.725452	2.679023	2.480932	2.181360	1.894868	1.749364	2.383438	2.472311	2.319750	0.235420	0.000000	27598.000000		1
7744.498535	2901.147461	1.625130	2.328223	3267.683838	4999.798340	510.457428	333.401489	112.772324	40.433983	38.417217	191.790054	270.480896	116.608498	0.129664	0.000000	3.888993	3.462570	0.210888	0.367025	3.514240	3.698952	2.707959	2.522968	2.052202	1.606747	1.584526	2.282826	2.432137	2.066730	0.000000	0.000000	27616.000000		1
15000.239258	6520.007324	3.068320	3.700486	2213.862305	4584.094727	290.913757	219.944580	134.586700	74.453789	46.533619	145.324280	220.114182	145.299606	1.101639	99998.000000	4.176098	3.814248	0.486901	0.568259	3.345151	3.661254	2.463764	2.342313	2.129002	1.871887	1.667767	2.162338	2.342648	2.162264	0.042039	4.999991	27635.000000		1
8558.836914	1423.034424	2.112361	3.022064	1664.700806	3578.222412	282.781921	172.220642	86.868919	61.650105	26.683592	144.013687	178.209259	106.524673	0.035415	0.000000	3.932415	3.153215	0.324768	0.480304	3.221336	3.553667	2.451452	2.236085	1.938864	1.789934	1.426244	2.158404	2.250930	2.027450	0.000000	0.000000	27739.000000		1
11800.262695	2953.364502	2.516331	3.842339	4097.789062	6963.710938	633.535645	420.011383	164.671646	73.611931	56.919651	281.724213	408.024902	244.953705	0.382586	99998.000000	4.071892	3.470317	0.400768	0.584596	3.612550	3.842841	2.801771	2.623261	2.216619	1.866948	1.755262	2.449824	2.610687	2.389084	0.000000	4.999991	27784.000000		1
19077.164062	3852.397705	3.543216	3.780664	4027.677246	7158.356934	621.570740	399.510681	189.841125	91.167656	59.331135	341.471649	427.782410	250.125137	0.994714	99998.000000	4.280514	3.585731	0.549398	0.577568	3.605055	3.854813	2.793491	2.601528	2.278390	1.959841	1.773283	2.533355	2.631223	2.398157	0.000000	4.999991	27859.000000		1
22895.533203	5501.100098	2.460824	4.317234	6899.144043	11643.339844	1087.862793	695.272095	316.061646	151.109360	108.233063	512.634583	714.403564	355.511902	0.038914	0.000000	4.359751	3.740449	0.391080	0.635206	3.838795	4.066078	3.036574	2.842155	2.499772	2.179291	2.034360	2.709808	2.853944	2.550854	0.000000	0.000000	27889.000000		1
6804.775391	2082.824951	2.093859	1.757731	2902.476562	4634.911621	453.661133	306.918365	130.534668	42.466167	39.413265	213.413223	268.525818	149.579834	0.204304	0.000000	3.832814	3.318653	0.320947	0.244952	3.462769	3.666041	2.656732	2.487023	2.115726	1.628043	1.595642	2.329221	2.428986	2.174873	0.000000	0.000000	27941.000000		1
4904.455078	1039.315552	2.081524	4.597855	1297.094482	2253.910889	219.090393	135.419296	81.503212	37.319405	24.336866	109.565239	148.334000	100.135162	0.160473	0.000000	3.690591	3.016747	0.318381	0.662555	3.112972	3.352937	2.340623	2.131680	1.911175	1.571935	1.386265	2.039673	2.171241	2.000587	0.000000	0.000000	28001.000000		1
5181.313477	1806.451050	2.655099	4.816800	2100.118652	3207.553955	349.828583	219.728714	107.403534	34.124653	27.559374	130.713516	181.928253	81.432289	0.567925	0.000000	3.714440	3.256826	0.424081	0.682759	3.322244	3.506174	2.543855	2.341887	2.031018	1.533068	1.440269	2.116321	2.259900	1.910797	0.000000	0.000000	28045.000000		1
12134.095703	4627.297852	2.870961	4.311067	4919.448242	9302.622070	791.170166	501.884644	261.155670	109.546738	73.244965	450.404724	629.813538	471.226105	0.324901	0.000000	4.084007	3.665328	0.458027	0.634585	3.691916	3.968605	2.898270	2.700604	2.416899	2.039599	1.864778	2.653603	2.799212	2.673229	0.000000	0.000000	28077.000000		1
13017.910156	2789.179932	2.106194	3.188586	2348.550781	4100.145020	374.856201	244.814941	113.725204	66.738274	33.939629	172.874390	215.497833	83.498398	0.806029	99998.000000	4.114541	3.445477	0.323498	0.503598	3.370800	3.612799	2.573865	2.388838	2.055857	1.824375	1.530707	2.237731	2.333443	1.921678	0.000000	4.999991	28124.000000		1
20807.767578	4460.356934	3.648063	4.764376	6348.588379	10264.594727	1017.180481	650.098389	280.684998	137.565582	95.278275	451.743042	582.370239	363.643738	0.793356	0.000000	4.318225	3.649370	0.562062	0.678006	3.802677	4.011342	3.007398	2.812979	2.448219	2.138510	1.978994	2.654891	2.765199	2.560676	0.000000	0.000000	28156.000000		1
3835.011475	836.353149	2.729109	3.774496	1082.614380	2320.698486	197.519638	112.275841	57.789265	46.484280	17.086996	118.070190	123.263206	50.712082	0.519175	99998.000000	3.583767	2.922390	0.436021	0.576859	3.034474	3.365619	2.295610	2.050286	1.761847	1.667306	1.232666	2.072140	2.090833	1.705111	0.000000	4.999991	28199.000000		1
19622.693359	4953.526855	2.429986	3.999609	5295.840332	9648.022461	850.599976	543.533630	253.267456	120.419998	74.900932	412.434631	567.241394	287.765259	1.125264	0.000000	4.292758	3.694915	0.385604	0.602018	3.723935	3.984438	2.929725	2.735226	2.403579	2.080699	1.874487	2.615355	2.753768	2.459038	0.051254	0.000000	28284.000000		1
7433.333984	3112.482178	2.315888	3.207088	2561.772705	3732.563477	391.533051	258.713348	90.125351	61.014854	28.117531	136.329010	173.929031	91.334175	0.328416	0.000000	3.871184	3.493107	0.364717	0.506111	3.408540	3.572007	2.592768	2.412819	1.954847	1.785436	1.448977	2.134588	2.240372	1.960633	0.000000	0.000000	28313.000000		1
14658.438477	6313.366211	2.818537	5.846769	6970.649414	11764.259766	1103.216797	709.155090	297.920013	132.634689	104.828613	498.202667	604.018066	346.180511	0.547543	0.000000	4.166088	3.800261	0.450024	0.766916	3.843273	4.070565	3.042661	2.850741	2.474100	2.122657	2.020480	2.697406	2.781050	2.539303	0.000000	0.000000	28345.000000		1
7858.458008	2802.924316	2.470075	4.918563	2523.164307	3879.053467	438.970215	260.961395	107.005737	50.110756	46.453442	184.395248	231.101547	133.417953	0.404652	0.000000	3.895337	3.447611	0.392710	0.691838	3.401946	3.588726	2.642435	2.416576	2.029407	1.699931	1.667018	2.265750	2.363803	2.125214	0.000000	0.000000	28389.000000		1
10233.565430	4009.501709	4.104456	5.889941	4520.051758	7854.072754	730.981750	467.044556	202.632477	82.647285	56.691452	314.914490	404.734558	245.101730	0.703898	0.000000	4.010027	3.603090	0.613256	0.770111	3.655143	3.895095	2.863907	2.669358	2.306709	1.917229	1.753518	2.498193	2.607170	2.389346	0.000000	0.000000	28444.000000		1
5373.525879	1897.109863	1.622047	1.726894	1205.532104	2130.542725	180.071838	123.701096	45.565323	16.343815	11.644197	73.877129	87.186546	17.728415	0.062429	0.000000	3.730259	3.278092	0.210063	0.237266	3.081179	3.328490	2.255446	2.092374	1.658634	1.213353	1.066110	1.868510	1.940449	1.248670	0.000000	0.000000	28476.000000		1
9006.102539	2203.482422	1.458608	3.419866	2036.590454	3019.893066	323.576721	210.088959	90.612579	31.984539	18.912569	135.012253	127.515678	107.526886	1.218603	0.000000	3.954537	3.343110	0.163939	0.534009	3.308904	3.479992	2.509977	2.322403	1.957188	1.504940	1.276751	2.130373	2.105564	2.031517	0.085862	0.000000	28589.000000		1
13461.515625	2058.059570	2.198706	3.015897	3212.327637	5484.358398	539.028259	328.486023	129.143890	66.799950	32.712299	180.016327	251.771851	161.356628	0.711365	0.000000	4.129094	3.313458	0.342167	0.479416	3.506820	3.739126	2.731611	2.516517	2.111074	1.824776	1.514711	2.255312	2.401007	2.207787	0.000000	0.000000	28619.000000		1
7091.069824	3212.182617	1.680638	3.854673	2393.030518	3930.650635	385.973083	243.843552	82.129211	36.829090	30.171299	169.852325	228.461868	109.367882	0.198377	0.000000	3.850712	3.506800	0.225474	0.585988	3.378948	3.594465	2.586557	2.387111	1.914498	1.566191	1.479594	2.230072	2.358814	2.038890	0.000000	0.000000	28658.000000		1
7217.400879	3114.415771	1.995179	3.712821	2162.114014	3876.336670	364.146362	223.164001	104.396889	57.530231	36.098248	146.900070	212.787231	148.494354	0.287075	99998.000000	3.858381	3.493376	0.299982	0.569704	3.334879	3.588422	2.561276	2.348624	2.018687	1.759896	1.557486	2.167022	2.327945	2.171710	0.000000	4.999991	28719.000000		1
9809.120117	1971.677856	2.334390	3.601807	2599.647217	4580.301758	426.030853	271.510864	126.544304	66.553253	42.734451	180.457306	279.044434	130.121445	1.446503	20272.361328	3.991630	3.294836	0.368173	0.556520	3.414914	3.660894	2.629441	2.433787	2.102243	1.823169	1.630778	2.256374	2.445673	2.114349	0.160319	4.306904	28784.000000		1
16919.919922	5261.129883	3.580221	5.282444	8312.575195	15281.886719	1337.759766	851.996948	414.035095	178.348038	144.744522	747.476685	1004.506287	538.960449	0.028105	0.000000	4.228398	3.721079	0.553910	0.722835	3.919736	4.184177	3.126378	2.930438	2.617037	2.251268	2.160602	2.873598	3.001953	2.731557	0.000000	0.000000	28875.000000		1
23872.640625	4598.776367	2.886379	4.403579	5918.952637	9443.413086	923.659912	608.057800	248.829956	145.398285	85.971550	364.528748	465.863495	246.261215	0.707046	0.000000	4.377901	3.662642	0.460353	0.643806	3.772245	3.975129	2.965512	2.783945	2.395903	2.162559	1.934355	2.561732	2.668259	2.391396	0.000000	0.000000	28925.000000		1
23551.736328	7340.016602	4.295648	5.982453	8706.683594	15469.529297	1369.793701	880.943970	428.898712	173.642242	121.496223	717.817261	987.234314	549.722717	0.488513	0.000000	4.372023	3.865697	0.633029	0.776879	3.939853	4.189477	3.136655	2.944948	2.632355	2.239655	2.084563	2.856014	2.994420	2.740144	0.000000	0.000000	29041.000000		1
24451.181641	5490.495117	5.091253	4.196969	5087.576660	9567.913086	839.779175	526.557617	272.146118	129.109970	96.536438	469.721252	575.505798	409.909058	1.036980	99998.000000	4.388300	3.739612	0.706825	0.622936	3.706511	3.980817	2.924165	2.721446	2.434802	2.110960	1.984691	2.671840	2.760050	2.612688	0.015770	4.999991	29116.000000		1
22836.728516	4761.169434	3.099157	3.805334	5804.694336	9757.233398	925.306641	596.154541	280.654144	145.891678	96.487099	484.319672	640.239685	351.163849	1.104284	99998.000000	4.358634	3.677714	0.491244	0.580393	3.763779	3.989327	2.966286	2.775359	2.448171	2.164031	1.984469	2.685132	2.806343	2.545510	0.043081	4.999991	29153.000000		1
4484.496094	1675.867065	2.800035	3.620309	1088.353149	1527.955566	174.407013	111.168785	51.843815	23.775625	4.690367	49.219555	57.345207	22.230673	0.811845	99998.000000	3.651714	3.224240	0.447163	0.558746	3.036770	3.184111	2.241564	2.045983	1.714697	1.376132	0.671207	1.692138	1.758497	1.346953	0.000000	4.999991	29182.000000		1
9447.545898	1908.155884	2.044519	2.994310	2187.357666	3872.910645	363.440186	226.229248	110.157318	39.138813	32.588951	168.945709	207.190247	93.196754	0.764530	15691.235352	3.975319	3.280614	0.310591	0.476297	3.339920	3.588037	2.560433	2.354549	2.042013	1.592608	1.513070	2.227747	2.316369	1.969401	0.000000	4.195657	29298.000000		1
12858.061523	2309.976318	2.303553	3.644979	3085.607422	4624.140137	479.468964	314.399506	128.323624	62.232933	34.772240	177.166962	268.525818	143.103973	0.709451	0.000000	4.109176	3.363608	0.362398	0.561695	3.489341	3.665031	2.680760	2.497482	2.108307	1.794020	1.541233	2.248383	2.428986	2.155652	0.000000	0.000000	29321.000000		1
15577.857422	5345.574707	3.133079	3.410615	4457.500977	7443.636719	733.063293	461.308807	199.807770	102.466469	74.965691	313.603882	439.149078	250.874481	0.364972	99998.000000	4.192508	3.727994	0.495971	0.532833	3.649091	3.871785	2.865141	2.663992	2.300612	2.010582	1.874863	2.496382	2.642612	2.399457	0.000000	4.999991	29404.000000		1
6645.604980	1666.933472	1.668303	1.387682	1576.848267	2481.324219	255.651199	159.090088	74.660400	31.605238	21.234625	108.109711	125.545174	100.471291	0.664516	99998.000000	3.822535	3.221918	0.222275	0.142290	3.197790	3.394684	2.407648	2.201643	1.873090	1.499759	1.327045	2.033865	2.098800	2.002042	0.000000	4.999991	29439.000000		1
5957.110840	1452.101685	2.763030	4.243225	1551.021973	3013.636230	249.801346	156.302383	73.837044	46.296169	28.663351	103.163399	152.290436	91.787483	0.046342	0.000000	3.775036	3.161997	0.441386	0.627696	3.190618	3.479091	2.397595	2.193966	1.868274	1.665545	1.457327	2.013526	2.182673	1.962783	0.000000	0.000000	29458.000000		1
31842.496094	6981.044922	2.297385	3.225591	4913.074219	9078.002930	777.558533	502.815948	228.828827	93.233757	62.134251	362.330048	445.168518	273.509125	1.352347	99998.000000	4.503007	3.843920	0.361234	0.508609	3.691353	3.957990	2.890733	2.701409	2.359511	1.969573	1.793331	2.559104	2.648525	2.436972	0.131088	4.999991	29488.000000		1
23903.337891	6651.886719	3.931767	6.090384	8426.316406	14383.106445	1353.819946	865.728821	343.827606	137.195541	113.577179	590.384888	813.345337	436.534058	0.787672	0.000000	4.378458	3.822945	0.594588	0.784645	3.925638	4.157853	3.131561	2.937382	2.536341	2.137340	2.055291	2.771135	2.910275	2.640018	0.000000	0.000000	29557.000000		1
14477.447266	1926.436279	2.679769	4.015028	3178.178223	5422.834961	504.462646	329.401886	158.322235	89.397583	67.308769	281.119781	355.271362	191.586517	1.304375	0.000000	4.160692	3.284755	0.428097	0.603689	3.502178	3.734226	2.702829	2.517726	2.199542	1.951326	1.828072	2.448891	2.550560	2.282365	0.115402	0.000000	29653.000000		1
14277.981445	4451.857910	2.642764	3.493876	4132.268555	6905.743164	686.545105	420.073059	167.120132	73.059937	55.420952	265.004181	364.019928	146.924728	0.974992	99998.000000	4.154667	3.648541	0.422058	0.543307	3.616189	3.839211	2.836669	2.623325	2.223029	1.863679	1.743674	2.423253	2.561125	2.167095	0.000000	4.999991	29724.000000		1
16587.597656	3348.520996	5.291696	7.067929	5193.176270	8930.526367	828.091797	525.469055	233.710388	101.455002	73.158615	351.968689	447.234619	332.738495	2.200304	0.000000	4.219783	3.524853	0.723595	0.849292	3.715433	3.950877	2.918078	2.720547	2.368678	2.006274	1.864265	2.546504	2.650535	2.522103	0.342483	0.000000	29826.000000		1
20598.773438	5097.981445	2.189455	5.322533	3323.049316	6633.948730	555.054443	330.885162	194.620926	84.620872	46.851242	299.329254	425.947571	218.427383	0.715996	99998.000000	4.313841	3.707398	0.340336	0.726118	3.521537	3.821772	2.744336	2.519677	2.289190	1.927477	1.670721	2.476149	2.629356	2.339307	0.000000	4.999991	29864.000000		1
15269.184570	5850.709473	1.649800	3.953353	4963.225098	9645.228516	816.296509	512.532776	274.915314	123.522240	117.453438	522.360657	698.738220	392.957733	0.896422	0.000000	4.183816	3.767209	0.217431	0.596966	3.695764	3.984313	2.911848	2.709722	2.439199	2.091745	2.069866	2.717970	2.844315	2.594346	0.000000	0.000000	29951.000000		1
15431.158203	3399.091064	2.645848	2.870961	3258.398682	5383.695801	519.844360	338.190552	125.955307	70.407921	54.498917	198.981323	277.838684	189.982971	0.371540	0.000000	4.188398	3.531363	0.422565	0.458027	3.513004	3.731081	2.715873	2.529161	2.100216	1.847622	1.736388	2.298812	2.443793	2.278715	0.000000	0.000000	29997.000000		1
8476.753906	2461.545166	2.886379	3.681984	2839.037842	4955.824219	463.970093	293.109375	128.573410	45.626999	39.237492	170.043518	293.359161	92.629341	0.251684	0.000000	3.928230	3.391208	0.460353	0.566082	3.453171	3.695116	2.666490	2.467030	2.109151	1.659222	1.593701	2.230560	2.467400	1.966749	0.000000	0.000000	30036.000000		1
10619.640625	3363.449219	2.445405	4.193885	2807.241455	4722.169434	439.697968	288.964813	133.125000	71.690758	27.790653	165.430252	231.884827	87.498001	0.665709	0.000000	4.026110	3.526785	0.388351	0.622617	3.448280	3.674142	2.643154	2.460845	2.124260	1.855463	1.443899	2.218615	2.365272	1.941998	0.000000	0.000000	30087.000000		1
10261.202148	3544.147217	2.880212	4.274062	3468.980957	6419.236816	544.153442	353.057251	152.947281	79.258255	61.745701	264.840729	338.332397	264.069794	0.761964	99998.000000	4.011198	3.549512	0.459424	0.630841	3.540202	3.807483	2.735721	2.547845	2.184542	1.899045	1.790607	2.422985	2.529344	2.421719	0.000000	4.999991	30124.000000		1
17585.216797	3928.578369	2.207957	4.449835	6318.682617	10521.266602	1003.682983	643.483765	264.424438	104.692932	88.521805	423.582367	574.697876	336.115204	0.334196	0.000000	4.245148	3.594235	0.343991	0.648344	3.800627	4.022068	3.001596	2.808537	2.422302	2.019917	1.947050	2.626938	2.759440	2.526488	0.000000	0.000000	30153.000000		1
32825.265625	8487.599609	2.402232	6.201399	10021.071289	18123.888672	1575.500610	1010.531921	434.153412	231.453094	159.503296	793.171509	1010.787903	554.659729	1.309303	99998.000000	4.516208	3.928785	0.380615	0.792490	4.000914	4.258251	3.197419	3.004550	2.637643	2.364463	2.202770	2.899367	3.004660	2.744027	0.117040	4.999991	30225.000000		1
21075.742188	6720.786621	4.110624	6.007123	6902.366211	11078.803711	1142.956909	719.417725	298.012512	116.482063	83.754341	466.797882	568.968323	335.325745	1.312978	0.000000	4.323783	3.827420	0.613908	0.778666	3.838998	4.044493	3.058030	2.856981	2.474235	2.066259	1.923007	2.669129	2.755088	2.525467	0.118257	0.000000	30287.000000		1
12179.269531	2322.894043	2.251129	4.304899	3411.102295	5865.270996	547.616516	354.716309	135.178772	65.924164	42.574097	231.067627	308.435547	134.142639	0.833551	0.000000	4.085621	3.366030	0.352400	0.633963	3.532895	3.768288	2.738477	2.549881	2.130908	1.819045	1.629145	2.363739	2.489164	2.127567	0.000000	0.000000	30325.000000		1
18810.720703	7099.204590	2.587257	3.996526	7691.452148	12558.988281	1256.142456	787.839722	328.322571	137.781448	121.847771	598.553711	830.056152	539.034424	1.628506	0.000000	4.274405	3.851210	0.412840	0.601683	3.886008	4.098955	3.099039	2.896438	2.516301	2.139191	2.085818	2.777103	2.919107	2.731616	0.211789	0.000000	30349.000000		1
15766.381836	3197.084717	2.328223	3.426034	4326.426758	7288.077148	691.627075	446.916992	191.438507	117.493530	52.910789	300.800201	407.426636	271.640381	0.802041	0.000000	4.197732	3.504754	0.367025	0.534792	3.636129	3.862613	2.839872	2.650227	2.282029	2.070014	1.723544	2.478278	2.610049	2.433994	0.000000	0.000000	30476.000000		1
21025.429688	4263.287109	2.803118	3.315019	5842.713379	9083.275391	924.871826	590.357117	244.805679	130.010422	81.749916	419.194183	559.914429	215.010605	1.249763	0.000000	4.322745	3.629745	0.447641	0.520486	3.766615	3.958242	2.966082	2.771115	2.388822	2.113978	1.912487	2.622415	2.748122	2.332460	0.096828	0.000000	30524.000000		1
9575.807617	2531.293213	3.308852	3.607974	2756.239502	4305.389648	409.091858	273.287109	115.393501	23.023193	23.532011	162.328003	199.234192	131.120575	0.267526	99998.000000	3.981175	3.403342	0.519677	0.557263	3.440317	3.634012	2.611821	2.436619	2.062181	1.362166	1.371659	2.210393	2.299364	2.117671	0.000000	4.999991	30545.000000		1
7913.154297	2369.643555	3.207088	3.348940	1637.190796	2824.692383	273.058899	176.587219	78.077179	51.038960	28.120613	127.022285	145.774506	60.931595	1.056759	0.000000	3.898350	3.374683	0.506111	0.524907	3.214099	3.450971	2.436256	2.246959	1.892524	1.707902	1.449025	2.103880	2.163682	1.784842	0.023976	0.000000	30590.000000		1
10951.382812	3419.897217	2.710606	3.570970	3113.209961	5341.467285	480.865875	319.123779	146.952484	75.459084	35.475330	229.997574	298.191376	165.803375	0.697640	99998.000000	4.039469	3.534013	0.433066	0.552786	3.493208	3.727661	2.682024	2.503959	2.167177	1.877712	1.549926	2.361723	2.474495	2.219593	0.000000	4.999991	30635.000000		1
7533.400879	1828.740356	3.422950	4.671864	1776.899658	2859.816162	297.124390	189.591339	89.274239	55.562805	23.831133	95.454048	152.965775	90.048256	0.252294	99998.000000	3.876991	3.262152	0.534401	0.669490	3.249663	3.456338	2.472938	2.277818	1.950726	1.744784	1.377145	1.979794	2.184594	1.954475	0.000000	4.999991	30676.000000		1
6269.157715	1996.733154	4.104456	3.981107	2009.999390	3809.058838	343.010437	209.441376	95.151840	80.689110	43.863098	197.572052	301.077759	157.162750	0.104532	99998.000000	3.797209	3.300320	0.613256	0.600004	3.303196	3.580818	2.535307	2.321063	1.978417	1.906815	1.642099	2.295726	2.478679	2.196350	0.000000	4.999991	30762.000000		1
7140.316895	1439.631104	2.106194	2.975808	2099.850342	3471.697754	344.953186	217.998749	96.397675	48.103241	35.188541	151.797043	189.514252	74.472290	0.754893	0.000000	3.853718	3.158251	0.323498	0.473605	3.322188	3.540542	2.537760	2.338454	1.984067	1.682174	1.546401	2.181263	2.277642	1.871995	0.000000	0.000000	30817.000000		1
7173.908203	1514.701660	2.821621	3.725156	1443.877441	2408.973633	253.076279	152.089996	78.968384	55.562805	20.926250	87.544258	120.857887	97.998131	1.400800	99998.000000	3.855756	3.180327	0.450499	0.571145	3.159530	3.381832	2.403251	2.182101	1.897453	1.744784	1.320691	1.942228	2.082275	1.991218	0.146376	4.999991	30873.000000		1
3286.590088	1716.803711	2.322055	3.968772	1019.354492	1735.558960	183.778488	105.439194	42.796127	46.083393	23.168129	68.884560	86.097984	103.117142	0.420222	0.000000	3.516746	3.234721	0.365873	0.598656	3.008325	3.239439	2.264295	2.023002	1.631405	1.663544	1.364891	1.838122	1.934993	2.013331	0.000000	0.000000	30889.000000		1
7279.834473	2467.647949	2.007514	4.397411	1941.491089	2922.317383	320.607056	195.792740	85.175949	50.493137	34.605717	136.295090	195.379517	90.689674	0.749228	0.000000	3.862122	3.392283	0.302659	0.643197	3.288135	3.465727	2.505973	2.291797	1.930317	1.703232	1.539148	2.134480	2.290879	1.957558	0.000000	0.000000	30910.000000		1
1633.832642	694.479553	0.968294	0.000000	784.160828	1346.329468	115.671043	72.948921	33.347549	16.726198	8.051641	44.979412	80.726112	34.926426	1.219419	99998.000000	3.213207	2.841660	0.000000	0.000000	2.894405	3.129151	2.063225	1.863019	1.523064	1.223397	0.905884	1.653014	1.907014	1.543154	0.086153	4.999991	30931.000000		1
13738.691406	2369.421387	2.914133	3.635728	3100.292236	5535.141602	513.121765	323.567444	134.198135	77.148979	41.920345	209.089828	296.988708	183.226501	0.693682	0.000000	4.137945	3.374642	0.464509	0.560591	3.491403	3.743129	2.710220	2.509965	2.127747	1.887330	1.622425	2.320333	2.472740	2.262988	0.000000	0.000000	31007.000000		1
16956.496094	6275.210938	4.126042	3.503127	4612.819824	7998.728027	711.085510	466.230469	191.756134	120.296646	64.397713	339.393188	457.398621	252.737061	0.763646	99998.000000	4.229336	3.797628	0.615534	0.544456	3.663966	3.903021	2.851922	2.668601	2.282749	2.080254	1.808870	2.530703	2.660295	2.402669	0.000000	4.999991	31241.000000		1
5596.760742	1966.857910	2.081524	2.621178	2017.943115	3632.724365	324.588165	210.409668	103.225067	61.680943	26.658922	149.656921	169.013550	116.932289	0.835907	99998.000000	3.747937	3.293773	0.318381	0.418496	3.304909	3.560232	2.511333	2.323066	2.013785	1.790151	1.425843	2.175097	2.227921	2.067935	0.000000	4.999991	31334.000000		1
13270.052734	4321.233887	2.778449	5.149844	3430.967773	6528.299805	553.349182	351.262512	191.432327	68.955482	71.931290	338.125793	415.065063	209.496872	0.044763	99998.000000	4.122873	3.635608	0.443802	0.711794	3.535417	3.814800	2.742999	2.545632	2.282015	1.838569	1.856918	2.529078	2.618116	2.321177	0.000000	4.999991	31354.000000		1
18507.740234	3298.878906	3.604891	2.809286	3975.155029	7055.045410	686.643799	407.762787	175.877960	78.592163	44.297909	244.944458	343.843048	194.112106	0.087618	0.000000	4.267354	3.518366	0.556892	0.448596	3.599354	3.848500	2.836731	2.610408	2.245211	1.895379	1.646383	2.389068	2.536360	2.288053	0.000000	0.000000	31459.000000		1
18826.033203	3550.758545	2.864793	3.592556	4119.967285	8028.698730	672.748474	422.453705	245.730804	92.388809	103.490273	427.726898	585.500244	294.660492	0.025672	0.000000	4.274759	3.550321	0.457093	0.555404	3.614894	3.904645	2.827853	2.625779	2.390460	1.965619	2.014899	2.631166	2.767527	2.469322	0.000000	0.000000	31499.000000		1
11744.530273	3475.749756	3.296517	6.179812	3452.936279	6458.656250	560.762451	355.160370	176.682816	59.812199	68.973984	285.063904	395.128693	242.033401	0.344123	0.000000	4.069836	3.541049	0.518055	0.790975	3.538188	3.810142	2.748779	2.550425	2.247194	1.776790	1.838685	2.454942	2.596739	2.383875	0.000000	0.000000	31583.000000		1
7452.181641	1591.653198	3.327354	4.249392	1828.416504	3140.908203	314.492004	191.238052	99.839127	60.802078	29.425035	137.935638	170.577011	110.117226	0.175092	0.000000	3.872283	3.201849	0.522099	0.628327	3.262075	3.497055	2.497610	2.281574	1.999301	1.783918	1.468717	2.139677	2.231920	2.041855	0.000000	0.000000	31659.000000		1
9343.925781	2573.367676	3.237926	5.575400	2988.870605	5179.635742	466.162628	297.438934	124.052643	61.705612	57.366791	250.674042	345.791962	207.816238	0.241084	0.000000	3.970529	3.410502	0.510267	0.746276	3.475507	3.714299	2.668537	2.473398	2.093606	1.790325	1.758661	2.399109	2.538815	2.317679	0.000000	0.000000	31686.000000		1
6083.476562	1159.017090	2.892547	4.465254	1709.837524	2879.064941	274.569916	175.575745	76.501389	22.912178	20.238577	84.697968	130.540833	43.375870	1.381402	0.000000	3.784152	3.064090	0.461280	0.649846	3.232955	3.459251	2.438653	2.244465	1.883669	1.360066	1.306180	1.927873	2.115746	1.637248	0.140320	0.000000	31745.000000		1
20965.167969	4995.160156	3.549383	4.317234	6160.563965	9840.957031	926.916382	614.610718	238.536438	95.833351	75.684196	379.497223	489.253662	291.246796	1.217833	99998.000000	4.321498	3.698550	0.550153	0.635206	3.789620	3.993037	2.967041	2.788600	2.377555	1.981517	1.879005	2.579209	2.689534	2.464261	0.085588	4.999991	31803.000000		1
26360.601562	3952.372559	2.433070	5.421213	5383.600586	8562.777344	851.352417	553.117859	235.508209	97.991966	84.482109	365.114655	518.567688	277.104767	0.384921	0.000000	4.420955	3.596858	0.386155	0.734096	3.731073	3.932615	2.930109	2.742818	2.372006	1.991190	1.926765	2.562429	2.714805	2.442644	0.000000	0.000000	31901.000000		1
11334.325195	4476.552734	1.082392	3.163916	3705.895264	6752.468750	579.715149	383.339569	150.850327	79.742401	59.824532	291.280701	414.402069	178.474457	1.214784	0.000000	4.054396	3.650944	0.034385	0.500225	3.568893	3.829463	2.763215	2.583584	2.178546	1.901689	1.776879	2.464312	2.617422	2.251576	0.084499	0.000000	31989.000000		1
23456.412109	8325.330078	3.234842	4.785963	9433.530273	15764.343750	1512.120605	959.261719	406.936340	187.472809	143.615875	636.613220	885.683716	462.770508	1.026511	99998.000000	4.370262	3.920402	0.509853	0.679969	3.974674	4.197676	3.179586	2.981937	2.609526	2.272938	2.157202	2.803876	2.947279	2.665366	0.011363	4.999991	32049.000000		1
12878.026367	2782.599365	2.574922	3.274930	2799.886719	4711.243652	468.111542	293.149445	107.036575	56.050037	38.127346	170.728119	253.403152	147.405792	0.421612	0.000000	4.109849	3.444451	0.410764	0.515202	3.447140	3.673136	2.670349	2.467089	2.029532	1.748576	1.581237	2.232305	2.403812	2.168514	0.000000	0.000000	32088.000000		1
23466.291016	5581.566895	2.639680	3.984190	8318.576172	15752.218750	1328.619629	849.434326	435.652100	222.140198	128.363708	690.242493	959.520752	528.336975	0.394954	99998.000000	4.370444	3.746756	0.421551	0.600340	3.920049	4.197342	3.123401	2.929130	2.639140	2.346627	2.108442	2.839002	2.982054	2.722911	0.000000	4.999991	32161.000000		1
8604.957031	2983.363037	1.245830	0.407054	2878.145996	4902.247070	444.841644	298.401062	136.967346	65.458519	43.912441	200.072968	285.026886	114.274109	2.101471	99998.000000	3.934749	3.474706	0.095459	0.000000	3.459113	3.690395	2.648206	2.474800	2.136617	1.815966	1.642588	2.301188	2.454886	2.057948	0.322523	4.999991	32223.000000		1
7338.733887	2378.204102	2.781532	4.428249	1659.036011	2928.355225	267.242981	173.996872	81.296608	40.470989	24.343033	99.194626	131.422775	56.540352	0.587870	99998.000000	3.865621	3.376249	0.444284	0.646232	3.219856	3.466624	2.426906	2.240541	1.910072	1.607144	1.386375	1.996488	2.118671	1.752359	0.000000	4.999991	32350.000000		1
12713.061523	2912.147217	2.944971	3.737491	3330.289795	5995.013184	557.959351	345.132050	128.931122	100.499046	47.600590	227.394897	317.341400	180.972290	0.993922	99998.000000	4.104250	3.464213	0.469081	0.572580	3.522482	3.777790	2.746603	2.537985	2.110358	2.002162	1.677612	2.356781	2.501527	2.257612	0.000000	4.999991	32412.000000		1
4682.703613	1204.212280	2.491661	3.092990	1046.722656	1534.733643	169.266418	108.929985	44.822144	34.747570	9.815540	57.561066	57.940369	91.380432	0.357565	99998.000000	3.670497	3.080703	0.396489	0.490378	3.019832	3.186033	2.228571	2.037148	1.651493	1.540924	0.991914	1.760129	1.762981	1.960853	0.000000	4.999991	32455.000000		1
2602.271484	966.110657	3.358191	6.198315	658.288818	1358.578125	99.117531	68.492920	28.789785	32.450184	18.126217	59.062847	110.764809	56.503345	0.208167	0.000000	3.415353	2.985027	0.526105	0.792274	2.818417	3.133085	1.996150	1.835646	1.459238	1.511217	1.258307	1.771314	2.044402	1.752074	0.000000	0.000000	32514.000000		1
9730.744141	3127.247314	2.244962	5.131341	3201.260010	5194.977539	506.097046	324.273621	129.088394	68.465164	45.626999	208.713608	252.755569	220.937546	0.610236	0.000000	3.988146	3.495162	0.351209	0.710231	3.505321	3.715584	2.704234	2.510912	2.110887	1.835470	1.659222	2.319551	2.402701	2.344270	0.000000	0.000000	32547.000000		1
11845.905273	2242.797119	1.785485	3.003561	2929.298828	4698.862305	426.046265	295.039795	112.618141	71.357712	24.244354	164.973862	194.620926	120.086952	0.062661	0.000000	4.073568	3.350790	0.251756	0.477637	3.466764	3.671993	2.629457	2.469881	2.051608	1.853441	1.384611	2.217415	2.289190	2.079496	0.000000	0.000000	32591.000000		1
21309.455078	3860.282715	1.430855	4.366574	5328.071289	9505.936523	882.365601	550.539856	230.170258	116.898369	77.105804	410.226685	513.831055	327.462219	1.159539	0.000000	4.328572	3.586619	0.155596	0.640141	3.726570	3.977995	2.945649	2.740789	2.362049	2.067808	1.887087	2.613024	2.710820	2.515161	0.064286	0.000000	32630.000000		1
11990.417969	3580.766602	2.217208	3.774496	2923.418213	4852.416992	465.638397	300.553528	135.505646	57.295864	40.276711	195.869827	290.204498	188.095734	0.268462	0.000000	4.078835	3.553976	0.345806	0.576859	3.465891	3.685958	2.668049	2.477922	2.131957	1.758123	1.605054	2.291968	2.462704	2.274379	0.000000	0.000000	32658.000000		1
15588.416992	2745.397217	3.530881	4.711953	3016.581055	5100.321777	496.596039	314.482758	128.924957	77.105804	35.977982	188.629211	267.332397	119.889595	0.853041	0.000000	4.192802	3.438605	0.547883	0.673201	3.479515	3.707597	2.696003	2.497597	2.110337	1.887087	1.556037	2.275609	2.427052	2.078782	0.000000	0.000000	32726.000000		1
5608.115234	1169.588135	1.372264	1.819406	1257.493164	2285.531494	202.706482	125.418739	49.876392	11.576355	12.171516	85.031013	113.567932	41.038395	1.255744	0.000000	3.748817	3.068033	0.137438	0.259930	3.099506	3.358987	2.306868	2.098362	1.697895	1.063572	1.085345	1.929577	2.055256	1.613190	0.098901	0.000000	32762.000000		1
8716.992188	3246.671143	1.686805	4.255559	2490.769775	4379.029297	422.299530	259.441101	114.360451	47.313805	34.948009	177.629517	215.941895	116.349464	0.165484	0.000000	3.940367	3.511438	0.227065	0.628957	3.396334	3.641378	2.625621	2.414039	2.058276	1.674988	1.543422	2.249515	2.334337	2.065764	0.000000	0.000000	32809.000000		1
12631.570312	1713.195679	2.485493	1.992095	2714.288330	5389.949707	444.280396	278.541779	136.628128	102.435631	38.494312	234.505997	274.828979	201.343475	0.147917	0.000000	4.101457	3.233807	0.395413	0.299310	3.433656	3.731585	2.647657	2.444890	2.135540	2.010451	1.585397	2.370154	2.439063	2.303938	0.000000	0.000000	32843.000000		1
8369.969727	3284.616455	2.063021	2.701355	3247.960205	5252.880859	524.892395	334.693573	141.962997	65.668213	47.992226	222.288223	276.324585	152.046829	0.054743	99998.000000	3.922724	3.516485	0.314504	0.431582	3.511611	3.720397	2.720070	2.524647	2.152175	1.817355	1.681171	2.346916	2.441420	2.181977	0.000000	4.999991	32885.000000		1
5546.523438	802.342590	2.137031	2.235711	1294.932861	2111.824463	200.865494	138.361191	58.436848	47.844208	12.939368	75.949402	107.452873	73.701355	0.863686	0.000000	3.744021	2.904360	0.329811	0.349416	3.112247	3.324658	2.302905	2.141014	1.766687	1.679829	1.111913	1.880524	2.031218	1.867476	0.000000	0.000000	32925.000000		1
10577.702148	2830.604004	2.593424	5.038829	2391.525635	3691.821289	380.484009	246.538742	101.276146	21.900713	35.984146	161.076004	212.907486	166.642151	1.536103	0.000000	4.024391	3.451879	0.413874	0.702330	3.378675	3.567241	2.580336	2.391885	2.005507	1.340458	1.556111	2.207031	2.328191	2.221785	0.186420	0.000000	32963.000000		1
1619.749146	503.438843	3.438369	3.546299	774.807861	1094.551514	106.780624	77.022545	30.522846	23.892807	13.084304	58.924080	69.590729	81.207176	0.035839	0.000000	3.209448	2.701947	0.536352	0.549775	2.889194	3.039236	2.028492	1.886618	1.484625	1.378267	1.116751	1.770293	1.842551	1.909594	0.000000	0.000000	32994.000000		1
24031.916016	4877.491211	3.262596	6.762639	5385.842285	9227.021484	873.407349	551.902893	247.025970	154.899277	82.496178	438.535400	578.567993	330.265350	0.639561	0.000000	4.380788	3.688196	0.513563	0.830116	3.731254	3.965061	2.941217	2.741863	2.392743	2.190049	1.916434	2.642005	2.762354	2.518863	0.000000	0.000000	33081.000000		1
13005.007812	2902.337891	2.257297	4.489923	3005.288330	4931.700195	449.356232	311.540863	135.647507	59.442146	40.745441	201.852295	284.487244	162.889252	1.326089	99998.000000	4.114110	3.462748	0.353589	0.652239	3.477886	3.692997	2.652591	2.493515	2.132412	1.774094	1.610079	2.305034	2.454063	2.211892	0.122573	4.999991	33148.000000		1
8903.666992	3614.166504	3.672733	4.665697	3580.251465	5963.966309	566.988525	366.557861	146.841476	70.762550	65.492447	251.913696	353.482819	176.537872	1.124984	0.000000	3.949569	3.558008	0.564989	0.668917	3.553914	3.775535	2.753574	2.564142	2.166849	1.849803	1.816191	2.401252	2.548368	2.246838	0.051146	0.000000	33228.000000		1
6348.813477	3081.999512	2.365228	4.095205	2127.295654	4078.278320	357.081543	221.739319	100.523712	60.755821	41.053814	163.472076	193.627960	82.591774	0.197706	0.000000	3.802693	3.488832	0.373873	0.612276	3.327828	3.610477	2.552768	2.345843	2.002269	1.783588	1.613353	2.213444	2.286968	1.916937	0.000000	0.000000	33293.000000		1
6893.914062	1736.493408	0.894284	1.992095	1704.524292	2589.754639	266.965424	176.565628	45.867531	28.644850	19.100677	101.572189	123.639420	74.102242	0.491274	99998.000000	3.838466	3.239673	0.000000	0.299310	3.231603	3.413259	2.426455	2.246906	1.661505	1.457047	1.281049	2.006775	2.092157	1.869831	0.000000	4.999991	33319.000000		1
5021.853027	1583.182251	2.439237	3.706654	1696.327637	3298.601318	282.889862	176.991180	99.185371	69.899109	22.659313	127.025368	172.834305	139.175293	1.452108	99998.000000	3.700864	3.199531	0.387254	0.568982	3.229510	3.518330	2.451617	2.247952	1.996448	1.844472	1.355247	2.103890	2.237630	2.143562	0.161999	4.999991	33389.000000		1
8969.183594	2800.774902	1.304422	3.330438	3305.943604	6273.780273	535.432617	341.906464	160.625778	95.651405	49.244225	292.736237	356.683716	191.250397	1.996866	0.000000	3.952753	3.447278	0.115418	0.522501	3.519295	3.797529	2.728705	2.533907	2.205815	1.980691	1.692355	2.466476	2.552283	2.281602	0.300349	0.000000	33432.000000		1
5346.413574	1795.466797	2.766114	3.342773	2346.256348	2225.497314	390.950226	240.414444	46.379433	58.393677	8.585129	30.353241	43.548557	17.660572	0.067877	0.000000	3.728063	3.254177	0.441870	0.524107	3.370375	3.347427	2.592121	2.380960	1.666325	1.766366	0.933747	1.482205	1.638974	1.247005	0.000000	0.000000	33473.000000		1
4110.500488	1383.417603	2.392981	2.664350	998.459106	1842.435181	176.069153	108.979324	52.923126	26.461563	20.112144	85.256126	103.212738	68.795128	0.461324	99998.000000	3.613895	3.140953	0.378939	0.425591	2.999330	3.265392	2.245683	2.037344	1.723645	1.422616	1.303458	1.930726	2.013733	1.837558	0.000000	4.999991	33563.000000		1
10038.652344	2744.937744	2.975808	5.254691	3227.823242	5796.546875	517.633301	334.619568	180.028671	76.304031	60.259338	275.445709	381.557159	218.563065	0.385412	0.000000	4.001676	3.438533	0.473605	0.720547	3.508910	3.763169	2.714022	2.524551	2.255342	1.882547	1.780024	2.440036	2.581560	2.339577	0.000000	0.000000	33626.000000		1
10084.072266	2319.153564	3.247177	4.385077	2847.259277	6220.184570	448.616150	286.528656	177.894714	68.625519	53.468945	290.309326	371.319153	260.323059	1.349257	99998.000000	4.003636	3.365330	0.511506	0.641977	3.454427	3.793803	2.651875	2.457168	2.250163	1.836486	1.728102	2.462861	2.569747	2.415513	0.130095	4.999991	33658.000000		1
9920.748047	1595.230347	2.087691	5.069666	2476.476562	4266.682617	418.663788	259.697052	118.982979	37.757298	43.856934	214.736145	300.812561	143.853333	1.483163	0.000000	3.996544	3.202823	0.319666	0.704979	3.393834	3.630090	2.621866	2.414467	2.075485	1.577001	1.642038	2.331905	2.478296	2.157920	0.171189	0.000000	33705.000000		1
18534.287109	4609.945801	4.357323	4.104456	8171.765625	13652.828125	1312.291138	836.997620	339.757080	154.853027	117.373268	578.407654	728.123169	475.111633	0.555571	0.000000	4.267976	3.663696	0.639220	0.613256	3.912316	4.135222	3.118030	2.922724	2.531168	2.189920	2.069569	2.762234	2.862205	2.676796	0.000000	0.000000	33767.000000		1
6749.967773	2646.665039	0.700009	2.781532	1867.456665	3301.028320	309.117065	186.479843	83.470642	37.328659	20.398932	140.896027	196.480408	110.817238	2.035567	0.000000	3.829302	3.422699	0.000000	0.444284	3.271250	3.518649	2.490123	2.270632	1.921534	1.572042	1.309607	2.148899	2.293319	2.044607	0.308685	0.000000	33792.000000		1
20849.142578	4784.611816	3.043650	5.297863	5044.447754	8404.390625	799.854004	519.856689	234.456650	93.461952	84.855240	442.923553	582.394897	310.763763	1.701152	0.000000	4.319088	3.679847	0.483395	0.724101	3.702814	3.924506	2.903011	2.715884	2.370063	1.970635	1.928679	2.646329	2.765218	2.492430	0.230743	0.000000	33852.000000		1
13697.560547	2473.019775	2.322055	3.947186	2778.627441	4837.803223	461.712799	286.167877	124.684807	67.725067	52.269371	252.721649	319.765198	183.932678	0.229043	0.000000	4.136643	3.393228	0.365873	0.596288	3.443830	3.684648	2.664372	2.456621	2.095814	1.830749	1.718247	2.402642	2.504831	2.264659	0.000000	0.000000	33942.000000		1
9363.902344	2907.854736	3.253344	4.674948	3096.789062	5265.706055	505.575897	320.357269	137.343552	62.405621	50.092251	255.826965	330.203674	177.570923	0.893810	0.000000	3.971457	3.463573	0.512330	0.669777	3.490912	3.721457	2.703786	2.505635	2.137808	1.795224	1.699771	2.407946	2.518782	2.249372	0.000000	0.000000	34016.000000		1
8153.599609	1390.109375	1.896499	2.232627	2028.162598	3606.518799	311.287994	207.544876	92.265465	43.887772	35.833046	150.255173	246.834778	122.846901	0.134848	0.000000	3.911349	3.143049	0.277953	0.348816	3.307103	3.557088	2.493162	2.317112	1.965039	1.642344	1.554284	2.176829	2.392406	2.089364	0.000000	0.000000	34058.000000		1
15715.336914	5330.285645	2.470075	4.274062	5221.078125	8802.177734	808.861572	534.717224	213.533493	127.753128	71.459480	367.473724	474.467133	312.894623	1.397689	0.000000	4.196324	3.726750	0.392710	0.630841	3.717760	3.944590	2.907874	2.728124	2.329466	2.106372	1.854060	2.565226	2.676206	2.495398	0.145410	0.000000	34087.000000		1
4197.677734	938.844238	2.482410	3.660398	799.255737	1535.344238	143.529541	79.730064	31.577484	19.122265	8.619050	48.232758	57.915699	26.236450	0.307067	99998.000000	3.623009	2.972594	0.394873	0.563528	2.902686	3.186206	2.156941	1.901622	1.499377	1.281539	0.935459	1.683342	1.762796	1.418905	0.000000	4.999991	34105.000000		1
18465.705078	4881.635742	2.710606	5.119006	4591.162598	8285.444336	711.881104	464.420319	243.054123	113.931808	71.018501	322.127350	447.598511	236.723206	0.905970	99998.000000	4.266366	3.688565	0.433066	0.709186	3.661923	3.918316	2.852407	2.666911	2.385703	2.056645	1.851372	2.508028	2.650889	2.374241	0.000000	4.999991	34122.000000		1
17186.996094	2977.494629	2.285050	3.419866	5480.914062	8549.018555	861.707642	552.939026	222.901886	112.658226	82.021286	417.498138	557.472107	319.345825	0.516790	0.000000	4.235200	3.473851	0.358896	0.534009	3.738853	3.931916	2.935360	2.742677	2.348114	2.051763	1.913927	2.620655	2.746223	2.504261	0.000000	0.000000	34148.000000		1
28281.183594	6833.897949	3.404448	5.939281	6184.610840	10449.372070	981.372131	638.130371	303.550903	107.369614	104.282791	536.129578	699.943909	341.783112	0.536016	0.000000	4.451498	3.834668	0.532047	0.773734	3.791312	4.019090	2.991834	2.804909	2.482232	2.030881	2.018213	2.729270	2.845063	2.533751	0.000000	0.000000	34203.000000		1
8716.507812	2879.441162	1.766982	2.615010	3122.914551	5127.628418	479.453522	323.533539	154.970200	66.349724	62.356281	242.622391	328.245483	255.709778	0.203222	99998.000000	3.940342	3.459308	0.247232	0.417473	3.494560	3.709917	2.680747	2.509919	2.190248	1.821839	1.794880	2.384931	2.516199	2.407747	0.000000	4.999991	34264.000000		1
13218.199219	3745.431885	2.445405	3.688152	4146.712891	7184.293945	659.503784	424.159027	200.578705	98.050560	60.243919	312.876129	405.113831	250.109711	1.102403	0.000000	4.121172	3.573502	0.388351	0.566809	3.617704	3.856384	2.819217	2.627529	2.302285	1.991450	1.779913	2.495373	2.607577	2.398131	0.042340	0.000000	34301.000000		1
10422.994141	1178.512451	3.404448	5.075834	2705.734131	4026.715332	439.290924	280.916260	106.956398	48.642895	33.905708	137.426819	190.300598	114.477631	0.545035	0.000000	4.017992	3.071334	0.532047	0.705507	3.432285	3.604951	2.642752	2.448577	2.029207	1.687019	1.530273	2.138072	2.279440	2.058721	0.000000	0.000000	34336.000000		1
13184.043945	1717.321777	2.932636	4.113708	2969.711426	4895.709961	463.883728	304.907745	121.949532	72.677551	41.482452	197.898941	245.098633	137.423737	0.783488	0.000000	4.120049	3.234852	0.467258	0.614233	3.472714	3.689816	2.666409	2.484169	2.086180	1.861400	1.617864	2.296443	2.389341	2.138062	0.000000	0.000000	34372.000000		1
7419.339844	3486.308594	4.246308	4.156880	4325.865723	6689.249023	696.271179	442.935913	170.228546	93.517464	50.801514	260.449493	369.382568	184.913315	0.950577	0.000000	3.870365	3.542366	0.628012	0.618767	3.636073	3.825377	2.842778	2.646341	2.231032	1.970893	1.705877	2.415724	2.567477	2.266968	0.000000	0.000000	34412.000000		1
14558.404297	2912.859619	2.204873	3.429117	3269.716064	5702.641113	509.809845	332.797089	138.207001	72.344513	48.171082	236.781799	307.831146	150.982925	1.487994	0.000000	4.163114	3.464319	0.343384	0.535182	3.514510	3.756076	2.707408	2.522180	2.140530	1.859406	1.682786	2.374348	2.488312	2.178928	0.172601	0.000000	34430.000000		1
14074.020508	2810.248047	3.648063	5.294779	5635.920898	8700.312500	915.765564	575.009338	221.085571	92.219208	81.367531	397.891724	525.129883	223.197922	1.094762	99998.000000	4.148418	3.448745	0.562062	0.723848	3.750965	3.939535	2.961784	2.759675	2.344560	1.964821	1.910451	2.599765	2.720267	2.348690	0.039320	4.999991	34459.000000		1
23777.744141	7849.379395	2.852458	5.038829	7698.695801	12654.455078	1237.985474	779.587646	332.692230	123.562325	88.191841	485.479156	657.887878	322.861267	1.037237	99998.000000	4.376171	3.894835	0.455219	0.702330	3.886417	4.102243	3.092716	2.891865	2.522043	2.091886	1.945428	2.686171	2.818152	2.509016	0.015878	4.999991	34541.000000		1
23414.533203	4797.847168	3.253344	5.353371	6675.431152	12823.375977	1085.457520	685.333191	369.555237	170.080521	125.378647	605.581543	781.588989	529.077087	0.740158	0.000000	4.369485	3.681046	0.512330	0.728627	3.824479	4.108002	3.035613	2.835902	2.567679	2.230654	2.098224	2.782173	2.892978	2.723519	0.000000	0.000000	34587.000000		1
16569.742188	4345.111328	3.318103	2.849375	4995.126465	8825.215820	771.643921	497.669189	212.207489	121.924866	70.037872	381.014435	520.121887	287.003571	0.877543	0.000000	4.219316	3.638001	0.520890	0.454750	3.698546	3.945725	2.887417	2.696941	2.326761	2.086092	1.845333	2.580941	2.716105	2.457887	0.000000	0.000000	34660.000000		1
5166.428223	600.564270	2.840123	4.175382	1504.707275	2332.049561	251.327789	166.071671	53.225330	41.988186	26.560242	120.620438	183.849426	149.829620	0.257100	99998.000000	3.713190	2.778559	0.453337	0.620696	3.177452	3.367738	2.400240	2.220296	1.726118	1.623127	1.424232	2.081421	2.264462	2.175598	0.000000	4.999991	34724.000000		1
7021.913574	2831.020264	3.537048	4.243225	2696.880615	4191.713867	440.083435	281.566925	119.069321	61.443493	28.327225	144.624268	211.467392	93.915260	0.221573	0.000000	3.846456	3.451943	0.548641	0.627696	3.430862	3.622392	2.643535	2.449582	2.075800	1.788476	1.452204	2.160241	2.325243	1.972736	0.000000	0.000000	34775.000000		1
13879.044922	4559.952148	2.655099	5.674079	2801.459473	4907.606934	456.951477	285.255096	138.348862	67.139160	41.685982	210.921570	260.230560	187.956955	0.613606	0.000000	4.142360	3.658960	0.424081	0.753895	3.447384	3.690870	2.659870	2.455233	2.140975	1.826976	1.619990	2.324121	2.415358	2.274058	0.000000	0.000000	34823.000000		1
9254.728516	2918.308594	3.860841	3.607974	2458.510742	4226.667969	382.784485	255.225632	125.427986	88.793175	44.741966	195.678650	276.919739	143.350677	0.017918	0.000000	3.966364	3.465131	0.586682	0.557263	3.390672	3.625998	2.582954	2.406924	2.098394	1.948380	1.650715	2.291543	2.442354	2.156400	0.000000	0.000000	34936.000000		1
8241.044922	1338.888428	1.526451	2.198706	2077.502441	3179.377930	329.374146	213.761688	86.785660	38.651581	29.838257	124.376434	188.681641	100.995529	1.331500	0.000000	3.915982	3.126744	0.183683	0.342167	3.317542	3.502342	2.517689	2.329930	1.938448	1.587167	1.474773	2.094738	2.275730	2.004302	0.124341	0.000000	35023.000000		1
8267.907227	1067.248047	1.748480	3.028231	1863.614380	2934.846680	311.904755	194.294037	75.224724	67.743576	35.043606	135.083176	138.062073	125.495834	1.064542	0.000000	3.917396	3.028265	0.242661	0.481189	3.270356	3.467585	2.494022	2.288460	1.876361	1.830868	1.544609	2.130601	2.140074	2.098629	0.027163	0.000000	35100.000000		1
12694.626953	2735.575439	3.000478	4.033530	3431.041748	5886.727539	530.575745	346.976105	176.716736	61.924557	63.959824	344.398102	465.872742	276.244415	0.601256	99998.000000	4.103620	3.437049	0.477190	0.605685	3.535426	3.769874	2.724747	2.540300	2.247278	1.791863	1.805907	2.537061	2.668267	2.441293	0.000000	4.999991	35132.000000		1
5823.751465	2003.514282	1.865662	2.433070	1539.568848	2230.539062	253.526505	152.984283	68.832130	39.730888	4.523845	87.383904	112.208000	33.584999	0.660482	0.000000	3.765203	3.301792	0.270833	0.386155	3.187399	3.348410	2.404023	2.184647	1.837791	1.599128	0.655508	1.941431	2.050024	1.526145	0.000000	0.000000	35158.000000		1
10475.432617	1667.787720	2.355976	3.691235	2884.011230	5036.084473	478.836792	301.706818	120.241142	53.194492	40.902710	231.483932	288.462189	184.358231	0.265291	0.000000	4.020172	3.222141	0.372171	0.567172	3.459997	3.702093	2.680187	2.479585	2.080053	1.725867	1.611752	2.364521	2.460089	2.265662	0.000000	0.000000	35232.000000		1
7905.099609	3232.590820	1.773150	3.860841	2397.989258	3608.042236	402.020844	246.091599	109.824272	54.508167	30.263813	130.994141	159.469376	108.122047	0.114757	0.000000	3.897907	3.509551	0.248745	0.586682	3.379847	3.557272	2.604249	2.391097	2.040698	1.736462	1.480924	2.117252	2.202677	2.033914	0.000000	0.000000	35283.000000		1
23865.375000	4601.335938	1.665219	2.991227	6322.462891	11062.172852	1032.111938	648.001465	287.059082	180.941452	96.971252	482.731537	651.066650	355.974457	1.245934	0.000000	4.377768	3.662884	0.221471	0.475849	3.800886	4.043840	3.013727	2.811576	2.457971	2.257538	1.986643	2.683706	2.813625	2.551419	0.095495	0.000000	35365.000000		1
13074.209961	2972.425049	3.879343	3.907097	3561.141602	6134.120605	581.238525	364.377655	165.874313	109.059502	64.872612	322.007080	462.129089	204.985367	2.172629	99998.000000	4.116416	3.473111	0.588758	0.591854	3.551589	3.787752	2.764354	2.561552	2.219779	2.037663	1.812061	2.507865	2.664763	2.311723	0.336986	4.999991	35410.000000		1
12146.865234	3089.751953	2.297385	4.311067	3273.209717	5547.355957	519.733337	330.552124	136.325928	75.499176	47.017765	242.341782	299.310760	227.592255	0.134983	99998.000000	4.084464	3.489924	0.361234	0.634585	3.514974	3.744086	2.715780	2.519240	2.134578	1.877942	1.672262	2.384428	2.476122	2.357157	0.000000	4.999991	35432.000000		1
19006.191406	6255.123535	2.522498	3.651147	6380.909180	11791.051758	1045.412109	650.234070	339.800262	126.112579	99.243965	485.266388	630.932922	292.301422	0.588834	99998.000000	4.278895	3.796236	0.401831	0.562429	3.804883	4.071553	3.019288	2.813070	2.531224	2.100758	1.996704	2.685980	2.799983	2.465831	0.000000	4.999991	35461.000000		1
18622.509766	1836.295532	0.918954	2.528666	4104.400879	6803.060547	678.104919	422.851501	176.599548	64.228111	58.415264	312.962463	397.025208	185.190842	1.254677	0.000000	4.270038	3.263942	0.000000	0.402891	3.613250	3.832704	2.831297	2.626188	2.246989	1.807725	1.766526	2.495492	2.598818	2.267620	0.098532	0.000000	35511.000000		1
8556.048828	2761.201172	1.168737	2.605759	2264.062500	3794.336914	383.210052	231.298904	115.652534	66.688934	33.282791	128.191025	150.134903	79.304512	0.376702	99998.000000	3.932273	3.441098	0.067717	0.415934	3.354888	3.579136	2.583437	2.364174	2.063155	1.824054	1.522220	2.107858	2.176482	1.899298	0.000000	4.999991	35524.000000		1
3013.090332	1273.963379	3.154665	3.503127	1068.564819	1429.057007	175.196457	117.290001	59.167694	14.672429	20.072056	79.535789	104.412308	46.447273	0.401395	99998.000000	3.479012	3.105157	0.498953	0.544456	3.028801	3.155050	2.243525	2.069261	1.772085	1.166502	1.302592	1.900563	2.018752	1.666960	0.000000	4.999991	35568.000000		1
18542.326172	3581.380127	1.970509	3.808417	5677.113770	9240.515625	920.545349	581.034973	220.268372	129.498520	96.157143	421.386719	563.676636	312.743530	0.570196	99998.000000	4.268164	3.554050	0.294578	0.580745	3.754128	3.965696	2.964045	2.764202	2.342952	2.112265	1.982982	2.624681	2.751030	2.495188	0.000000	4.999991	35615.000000		1
9804.768555	2533.969727	2.969640	5.044997	3255.182373	5190.102051	510.768890	338.125793	148.636215	68.884560	48.380775	220.496567	291.080261	138.037399	0.004745	99998.000000	3.991437	3.403801	0.472704	0.702861	3.512575	3.715176	2.708225	2.529078	2.172125	1.838122	1.684673	2.343402	2.464013	2.139997	0.000000	4.999991	35739.000000		1
7547.401367	2916.652588	3.549383	3.777580	2639.717285	4359.324219	422.348846	276.790222	119.476372	42.648106	47.942886	202.185333	250.603119	165.898972	0.562491	99998.000000	3.877797	3.464885	0.550153	0.577214	3.421557	3.639419	2.625671	2.442151	2.077282	1.629900	1.680724	2.305750	2.398987	2.219844	0.000000	4.999991	35811.000000		1
5654.284668	1904.988892	2.325139	4.323402	2359.587402	3836.701416	374.122284	241.832962	120.500175	47.363144	25.743052	158.467163	228.048645	133.060242	0.414009	0.000000	3.752378	3.279892	0.366449	0.635826	3.372836	3.583958	2.573014	2.383516	2.080988	1.675441	1.410660	2.199939	2.358027	2.124048	0.000000	0.000000	35840.000000		1
3330.530273	599.167358	1.887248	3.074487	1431.132324	2539.486572	229.673782	149.684677	84.432770	41.223419	27.624132	103.289833	147.439713	118.616013	0.336353	0.000000	3.522513	2.777548	0.275829	0.487773	3.155680	3.404746	2.361111	2.175177	1.926511	1.615144	1.441289	2.014058	2.168614	2.074143	0.000000	0.000000	36049.000000		1
17098.353516	2127.203125	1.458608	3.879343	3388.227051	5798.101074	578.324341	346.584473	164.526718	63.623699	43.456047	207.156311	271.473846	162.463699	1.124165	0.000000	4.232955	3.327809	0.163939	0.588758	3.529973	3.763286	2.762172	2.539809	2.216236	1.803619	1.638050	2.316298	2.433728	2.210756	0.050830	0.000000	36066.000000		1
16619.109375	3417.670654	2.118529	4.681116	4000.700684	6558.372070	643.955566	410.892761	196.125778	74.718987	69.464302	306.757996	416.264648	278.911835	0.400189	0.000000	4.220608	3.533730	0.326034	0.670349	3.602136	3.816796	2.808856	2.613729	2.292535	1.873431	1.841762	2.486796	2.619370	2.445467	0.000000	0.000000	36172.000000		1
19167.398438	6216.953125	2.685936	4.644111	4596.438965	8816.859375	723.827515	461.691193	258.226105	165.929810	72.606628	361.978516	496.420258	299.042480	0.827267	0.000000	4.282563	3.793578	0.429096	0.666903	3.662421	3.945314	2.859635	2.664352	2.412000	2.219924	1.860976	2.558683	2.695849	2.475733	0.000000	0.000000	36355.000000		1
8256.882812	1919.824707	3.111492	3.953353	2302.263916	3983.290039	386.682343	243.010956	105.056808	46.373264	37.143635	141.451096	165.504257	134.651459	0.167341	0.000000	3.916816	3.283262	0.492969	0.596966	3.362155	3.600242	2.587354	2.385626	2.021424	1.666268	1.569884	2.150606	2.218809	2.129211	0.000000	0.000000	36457.000000		1
7288.968750	1826.264038	1.902667	1.992095	1970.900757	3513.652100	331.199707	205.247482	102.484970	27.266418	19.251781	114.860016	142.595169	105.220253	2.555949	99998.000000	3.862666	3.261564	0.279363	0.299310	3.294665	3.545759	2.520090	2.312278	2.010660	1.435628	1.284471	2.060169	2.154105	2.022099	0.407552	4.999991	36477.000000		1
18181.539062	5635.760742	1.683721	2.534833	4245.531250	7517.705078	662.649231	436.046814	197.365448	107.758163	70.444931	327.967957	441.887421	208.547089	1.313505	0.000000	4.259631	3.750952	0.226270	0.403949	3.627932	3.876085	2.821284	2.639533	2.295271	2.032450	1.847850	2.515831	2.645312	2.319204	0.118432	0.000000	36521.000000		1
21001.722656	6111.726562	4.190801	5.236188	6945.294922	11747.012695	1128.361572	711.634399	336.861450	105.041389	107.465210	485.300293	639.820312	339.852692	0.444339	99998.000000	4.322255	3.786164	0.622297	0.719015	3.841691	4.069927	3.052448	2.852257	2.527451	2.021360	2.031268	2.686011	2.806058	2.531291	0.000000	4.999991	36555.000000		1
22012.652344	6412.273926	2.815454	4.724288	7274.166504	12874.346680	1187.553955	749.114136	348.006073	175.421570	122.652626	569.507935	760.746033	388.221130	2.109601	99998.000000	4.342672	3.807012	0.449548	0.674336	3.861783	4.109725	3.074653	2.874548	2.541587	2.244083	2.088677	2.755500	2.881240	2.589079	0.324200	4.999991	36601.000000		1
10242.348633	3408.533447	2.901798	3.867008	4688.683105	7883.821777	758.905029	477.325745	208.038269	114.832260	63.352329	322.219849	409.316986	225.319534	0.400965	99998.000000	4.010399	3.532568	0.462667	0.587375	3.671051	3.896737	2.880188	2.678815	2.318143	2.060064	1.801763	2.508152	2.612060	2.352799	0.000000	4.999991	36669.000000		1
15933.045898	2981.377197	4.141461	3.904013	4640.447266	7971.998047	764.381714	482.777802	196.113449	97.023674	58.819233	315.040924	406.627960	177.774460	1.418647	99998.000000	4.202299	3.474417	0.617154	0.591511	3.666560	3.901567	2.883310	2.683747	2.292507	1.986878	1.769519	2.498367	2.609197	2.249869	0.151874	4.999991	36714.000000		1
9031.993164	1680.600586	2.207957	4.351155	2573.854980	4511.038086	416.807373	261.821747	114.483803	54.024017	48.750828	228.486542	298.561432	176.775330	0.741759	0.000000	3.955784	3.225465	0.343991	0.638605	3.410584	3.654277	2.619935	2.418006	2.058744	1.732587	1.687982	2.358861	2.475034	2.247422	0.000000	0.000000	36757.000000		1
12903.916992	3292.387695	1.985928	4.446751	3866.561279	6710.413086	639.724670	401.034058	206.018417	70.552856	70.284576	335.149963	451.379181	253.785538	0.830735	0.000000	4.110722	3.517511	0.297963	0.648043	3.587325	3.826749	2.805993	2.603181	2.313906	1.848515	1.846860	2.525239	2.654541	2.404467	0.000000	0.000000	36825.000000		1
5494.186523	1054.037354	4.678032	3.441453	1447.744385	2449.728271	226.001053	149.758682	71.326874	40.905796	24.407793	99.725029	119.630562	101.920647	0.814052	0.000000	3.739903	3.022856	0.670063	0.536742	3.160692	3.389118	2.354110	2.175392	1.853253	1.611785	1.387529	1.998804	2.077842	2.008262	0.000000	0.000000	36839.000000		1
11197.027344	2540.643066	2.217208	3.530881	2512.476074	4572.691406	415.234680	263.129272	135.659836	49.999741	36.520718	186.766632	233.688812	131.256256	0.225305	99998.000000	4.049103	3.404944	0.345806	0.547883	3.400102	3.660172	2.618294	2.420169	2.132451	1.698968	1.562539	2.271299	2.368638	2.118120	0.000000	4.999991	36879.000000		1
8322.943359	3446.004150	2.297385	3.860841	3168.011230	5313.405273	494.014954	326.817719	140.729507	81.938019	47.409401	224.341995	281.153717	234.749619	1.272778	0.000000	3.920277	3.537316	0.361234	0.586682	3.500787	3.725373	2.693740	2.514306	2.148385	1.913485	1.675864	2.350911	2.448944	2.370605	0.104753	0.000000	36902.000000		1
19189.587891	2092.643555	2.877128	4.970987	5455.201660	8807.425781	844.417114	553.093201	248.691193	100.283188	57.965038	312.284058	384.008728	269.959747	0.101335	99998.000000	4.283066	3.320695	0.458959	0.696443	3.736811	3.944849	2.926557	2.742798	2.395660	2.001228	1.763166	2.494550	2.584341	2.431299	0.000000	4.999991	36925.000000		1
11882.591797	2830.058105	2.010598	2.682853	3090.467529	5683.188477	478.516083	320.764343	177.561676	56.503345	49.558765	247.587219	318.189423	196.933731	0.126893	0.000000	4.074911	3.451795	0.303325	0.428597	3.490024	3.754592	2.679897	2.506186	2.249349	1.752074	1.695120	2.393728	2.502686	2.294320	0.000000	0.000000	36998.000000		1
5532.242676	1532.547241	2.170952	2.133947	1215.511108	2084.471680	212.750214	129.384430	73.331306	28.493746	13.290914	71.733932	111.030014	71.687675	1.291444	99998.000000	3.742901	3.185414	0.336650	0.329184	3.084759	3.318996	2.327870	2.111882	1.865289	1.454750	1.123555	1.855725	2.045440	1.855445	0.111076	4.999991	37054.000000		1
10307.797852	1930.815186	2.192538	3.598723	2058.176758	3656.185547	364.821716	212.105713	96.049210	56.309071	27.892418	123.281708	140.880600	131.749649	1.828681	99998.000000	4.013166	3.285741	0.340947	0.556148	3.313483	3.563028	2.562081	2.326552	1.982494	1.750578	1.445486	2.090899	2.148851	2.119750	0.262138	4.999991	37077.000000		1
13446.898438	2846.463623	1.779317	4.699618	4747.872070	8511.998047	801.068970	484.344330	211.624649	98.963341	67.012726	282.125092	378.300720	260.612915	2.491830	0.000000	4.128622	3.454306	0.250253	0.672063	3.676499	3.930032	2.903670	2.685154	2.325566	1.995474	1.826157	2.450442	2.577837	2.415996	0.396518	0.000000	37114.000000		1
4281.685059	1456.530029	2.685936	3.879343	1261.098022	2183.499756	227.579926	135.644409	79.949013	36.869179	22.088821	100.372612	120.956566	68.656357	0.713084	0.000000	3.631615	3.163319	0.429096	0.588758	3.100749	3.339153	2.357134	2.132402	1.902813	1.566664	1.344173	2.001615	2.082629	1.836681	0.000000	0.000000	37163.000000		1
10202.158203	1981.292847	3.290349	5.393459	3380.116943	5595.881836	586.502441	351.487640	191.595779	101.350159	36.585476	225.486069	320.684174	178.011902	0.115238	0.000000	4.008692	3.296949	0.517242	0.731867	3.528932	3.747869	2.768270	2.545910	2.282386	2.005824	1.563309	2.353120	2.506078	2.250449	0.000000	0.000000	37212.000000		1
18508.587891	11088.584961	2.716774	5.026494	7508.845215	14024.834961	1213.333984	767.884888	378.803375	146.551605	148.765732	736.686707	970.286072	574.852051	0.811294	99998.000000	4.267373	4.044876	0.434053	0.701265	3.875573	4.146898	3.083980	2.885296	2.578414	2.165991	2.172503	2.867283	2.986900	2.759556	0.000000	4.999991	37240.000000		1
9264.883789	1843.933960	2.969640	4.255559	2464.372803	4071.182617	398.437561	246.908798	92.065018	45.756516	34.226418	160.964996	206.030746	168.896378	1.068626	0.000000	3.966840	3.265745	0.472704	0.628957	3.391706	3.609720	2.600360	2.392537	1.964095	1.660453	1.534361	2.206732	2.313932	2.227620	0.028826	0.000000	37285.000000		1
9241.286133	1682.009888	0.459477	2.121612	2071.233154	3633.631104	356.159485	220.092606	110.033966	33.082348	25.820145	154.325699	189.002350	98.904755	1.308610	0.000000	3.965732	3.225829	0.000000	0.326666	3.316229	3.560341	2.551645	2.342605	2.041527	1.519596	1.411959	2.188438	2.276467	1.995217	0.116810	0.000000	37336.000000		1
8113.877930	3235.572754	1.005299	1.745396	2637.343018	4219.670898	441.378601	275.199005	97.504738	37.072708	34.152405	133.306946	156.314713	137.510071	1.112204	99998.000000	3.909229	3.509951	0.002295	0.241894	3.421167	3.625278	2.644811	2.439647	1.989026	1.569054	1.533421	2.124853	2.194000	2.138335	0.046184	4.999991	37384.000000		1
3183.257080	1040.083374	2.334390	3.022064	669.886719	1876.464233	124.447365	75.058205	48.026146	23.072533	13.155230	69.822014	87.692276	64.625916	0.096177	0.000000	3.502872	3.017068	0.368173	0.480304	2.826001	3.273340	2.094986	1.875398	1.681478	1.363095	1.119098	1.843992	1.942961	1.810407	0.000000	0.000000	37429.000000		1
11037.188477	4213.586914	1.199574	3.176251	3888.582275	6546.555176	646.055603	401.663147	172.979248	82.724373	45.019501	261.929688	348.348389	180.929123	2.230834	99998.000000	4.042859	3.624652	0.079027	0.501915	3.589791	3.816013	2.810270	2.603862	2.237994	1.917634	1.653401	2.418185	2.542014	2.257509	0.348467	4.999991	37541.000000		1
11453.656250	2766.061279	2.639680	3.703570	4533.502930	6889.254395	715.852966	456.809631	196.366318	71.148018	74.900932	350.479248	487.492828	307.035522	1.129543	0.000000	4.058944	3.441862	0.421551	0.568621	3.656434	3.838172	2.854824	2.659735	2.293067	1.852163	1.874487	2.544662	2.687968	2.487189	0.052903	0.000000	37570.000000		1
2709.900146	1660.297241	0.955959	1.998263	1029.382812	2167.510742	198.845642	115.159142	62.581394	27.914003	30.328571	113.278061	135.169525	111.036179	0.102254	0.000000	3.432953	3.220186	0.000000	0.300653	3.012577	3.335961	2.298516	2.061298	1.796445	1.445822	1.481852	2.054146	2.130879	2.045465	0.000000	0.000000	37658.000000		1
17472.296875	5438.959473	4.042781	8.424774	6862.663086	11518.479492	1092.035156	701.883606	311.778320	140.741837	81.305855	458.255920	573.960876	316.690704	1.543739	0.000000	4.242350	3.735516	0.606680	0.925558	3.836493	4.061395	3.038237	2.846265	2.493846	2.148423	1.910122	2.661108	2.758882	2.500635	0.188574	0.000000	37683.000000		1
13559.097656	3577.433105	2.593424	4.175382	6011.736328	10213.907227	989.448425	613.398804	275.214447	127.228897	83.159180	419.218872	609.393005	299.144257	1.194459	99998.000000	4.132231	3.553571	0.413874	0.620696	3.779000	4.009192	2.995393	2.787743	2.439671	2.104586	1.919910	2.622441	2.784898	2.475881	0.077171	4.999991	37762.000000		1
11614.087891	2435.589355	2.568754	3.373610	2071.183838	3559.652100	332.356110	210.989410	97.566414	58.643459	37.559937	145.493881	172.103455	121.246437	0.351919	0.000000	4.064985	3.386604	0.409723	0.528095	3.316219	3.551408	2.521604	2.324261	1.989300	1.768220	1.574725	2.162845	2.235790	2.083669	0.000000	0.000000	37809.000000		1
9598.439453	2977.812256	2.473158	2.781532	2752.767334	4373.025391	459.554169	287.978027	98.852333	54.526669	26.936459	153.989578	198.580444	102.836517	0.199141	0.000000	3.982201	3.473897	0.393252	0.444284	3.439770	3.640782	2.662337	2.459359	1.994987	1.736609	1.430341	2.187491	2.297936	2.012147	0.000000	0.000000	37870.000000		1
8336.964844	3725.249023	4.964819	5.310198	3624.799316	5906.454590	579.820007	372.768494	145.114578	81.231850	45.694839	234.293213	295.533173	154.470642	0.246329	0.000000	3.921008	3.571155	0.695903	0.725111	3.559284	3.771327	2.763293	2.571439	2.161711	1.909726	1.659867	2.369760	2.470606	2.188846	0.000000	0.000000	37888.000000		1
8658.302734	3159.136230	1.615879	1.800903	3336.216797	5868.838867	526.255432	342.418365	170.462906	66.787613	44.473679	249.989456	318.423767	201.710434	0.201981	0.000000	3.937433	3.499568	0.208409	0.255490	3.523254	3.768552	2.721197	2.534557	2.231630	1.824696	1.648103	2.397922	2.503006	2.304728	0.000000	0.000000	37916.000000		1
1731.328125	906.397156	1.171821	2.602675	769.870789	1829.958374	155.213821	85.690933	51.202396	30.199053	11.727458	65.461609	83.322624	61.446579	0.388061	0.000000	3.238379	2.957319	0.068861	0.415420	2.886418	3.262441	2.190930	1.932935	1.709290	1.479993	1.069204	1.815987	1.920763	1.788498	0.000000	0.000000	37952.000000		1
5461.594238	2059.576660	2.574922	3.213256	3131.283936	6104.822266	531.278870	321.245392	167.175644	83.082092	49.691368	246.168701	308.518799	197.803345	0.073696	0.000000	3.737319	3.313778	0.410764	0.506945	3.495723	3.785673	2.725322	2.506837	2.223173	1.919507	1.696281	2.391233	2.489282	2.296234	0.000000	0.000000	37970.000000		1
17603.435547	4390.519531	1.890332	4.946317	5150.809082	8837.110352	845.598145	531.793823	258.864441	95.879608	95.898109	437.092224	550.802002	315.703918	0.136560	0.000000	4.245597	3.642516	0.276538	0.694282	3.711875	3.946310	2.927164	2.725743	2.413072	1.981726	1.981810	2.640573	2.740995	2.499280	0.000000	0.000000	38014.000000		1
6038.481445	893.571899	1.803987	4.024279	1478.510864	2160.899170	233.580872	155.682556	55.710823	61.440411	13.753475	79.079399	81.382950	54.539005	0.290919	0.000000	3.780928	2.951129	0.256233	0.604688	3.169825	3.334635	2.368437	2.192240	1.745940	1.788454	1.138412	1.898063	1.910533	1.736707	0.000000	0.000000	38055.000000		1
6727.873047	1336.791504	1.871829	3.509295	1884.765747	2947.449951	308.447876	195.570709	111.100937	49.478588	31.096422	159.666748	172.072617	90.806854	1.139805	0.000000	3.827878	3.126064	0.272266	0.545220	3.275257	3.469446	2.489182	2.291304	2.045718	1.694417	1.492710	2.203214	2.235712	1.958119	0.056830	0.000000	38114.000000		1
10351.244141	1706.198730	2.340558	3.805334	2404.116699	4640.157227	430.715057	250.202225	103.434769	49.290482	36.974026	163.564590	250.411926	134.716217	0.533051	99998.000000	4.014993	3.232030	0.369319	0.580393	3.380955	3.666533	2.634190	2.398291	2.014667	1.692763	1.567897	2.213689	2.398655	2.129420	0.000000	4.999991	38158.000000		1
6153.927734	1579.854858	2.063021	3.043650	1128.188965	2065.358643	188.743317	120.586517	59.978718	16.818710	21.376476	87.479500	96.536438	82.585609	0.194241	99998.000000	3.789152	3.198617	0.314504	0.483395	3.052382	3.314996	2.275872	2.081299	1.777997	1.225793	1.329936	1.941906	1.984691	1.916904	0.000000	4.999991	38226.000000		1
4607.241211	293.689117	0.922038	2.004430	1178.142334	2013.138672	201.509995	126.707741	96.305161	42.222549	20.830656	79.825661	79.224335	76.236191	0.350419	0.000000	3.663441	2.467888	0.000000	0.301991	3.071198	3.303874	2.304296	2.102803	1.983650	1.625544	1.318703	1.902143	1.898859	1.882161	0.000000	0.000000	38270.000000		1
10234.414062	4071.888916	2.488577	4.360406	2812.009033	4785.185547	437.049042	290.037964	127.820969	66.331223	39.360840	234.752701	275.208252	127.894981	0.923119	0.000000	4.010063	3.609796	0.395951	0.639527	3.449017	3.679899	2.640530	2.462455	2.106602	1.821718	1.595064	2.370611	2.439662	2.106853	0.000000	0.000000	38323.000000		1
7318.951660	1902.888794	2.167868	4.520761	2087.583252	3756.755371	352.656372	217.641037	104.372223	45.571491	39.120308	170.629425	220.678513	124.342514	0.266834	0.000000	3.864449	3.279413	0.336033	0.655212	3.319644	3.574813	2.547352	2.337741	2.018585	1.658693	1.592402	2.232054	2.343760	2.094620	0.000000	0.000000	38406.000000		1
15535.151367	1092.093750	2.624262	2.140115	2452.814941	4703.201172	386.484985	249.425125	128.200272	71.619835	40.736191	189.973724	263.875519	134.796387	0.634772	0.000000	4.191316	3.038260	0.419007	0.330437	3.389665	3.672394	2.587133	2.396940	2.107889	1.855033	1.609980	2.278693	2.421399	2.129678	0.000000	0.000000	38427.000000		1
5009.885254	1283.846802	2.053770	3.694319	1184.205078	2776.660156	164.384857	126.710823	88.009903	24.065496	20.451355	135.274368	162.352676	77.944580	0.993903	0.000000	3.699828	3.108513	0.312552	0.567534	3.073427	3.443523	2.215862	2.102814	1.944532	1.381395	1.310722	2.131216	2.210459	1.891786	0.000000	0.000000	38498.000000		1
6889.541016	1470.992676	2.648932	1.344510	1337.442139	2307.968750	231.508606	139.471329	61.489750	10.330524	22.554464	91.879997	121.986534	63.555855	0.643667	99998.000000	3.838190	3.167610	0.423071	0.128564	3.126275	3.363230	2.364567	2.144485	1.788803	1.014122	1.353233	1.963221	2.086312	1.803156	0.000000	4.999991	38622.000000		1
3598.948242	1255.901978	2.420735	2.534833	1045.655762	1682.660522	183.574966	110.915916	41.945015	25.921907	13.500608	71.891205	104.221115	42.231804	0.474128	99998.000000	3.556176	3.098956	0.383947	0.403949	3.019389	3.225996	2.263813	2.044994	1.622680	1.413667	1.130353	1.856676	2.017956	1.625640	0.000000	4.999991	38664.000000		1
14183.644531	3670.012939	2.944971	4.724288	4722.884766	8376.057617	767.255798	487.320160	225.674164	85.077271	87.975983	375.491455	430.369659	286.692108	1.787735	0.000000	4.151788	3.564668	0.469081	0.674336	3.674207	3.923040	2.884940	2.687814	2.353482	1.929814	1.944364	2.574600	2.633842	2.457416	0.252303	0.000000	38737.000000		1
8915.443359	1447.692017	3.592556	5.458218	2129.352539	3291.410156	337.031067	220.123444	89.897156	40.625175	35.533920	150.060898	205.235153	120.790047	1.736286	99998.000000	3.950143	3.160676	0.555404	0.737051	3.328248	3.517382	2.527670	2.342666	1.953746	1.608795	1.550643	2.176268	2.312252	2.082031	0.239621	4.999991	38808.000000		1
9250.038086	1793.631958	2.149366	2.652015	2245.257812	3780.379883	361.750305	227.986969	102.127258	80.738449	33.230370	175.159439	190.821747	150.088654	0.998350	0.000000	3.966144	3.253733	0.332310	0.423576	3.351266	3.577535	2.558409	2.357910	2.009142	1.907080	1.521535	2.243433	2.280628	2.176348	0.000000	0.000000	38860.000000		1
5896.148438	867.566711	1.902667	2.630429	1500.621338	2427.537598	236.408661	154.513809	57.665916	31.636076	17.188759	74.133080	98.374352	71.104851	1.566971	0.000000	3.770568	2.938303	0.279363	0.420027	3.176271	3.385166	2.373663	2.188967	1.760919	1.500183	1.235245	1.870012	1.992882	1.851899	0.195061	0.000000	38888.000000		1
21813.535156	8139.799805	2.923384	5.230021	9261.124023	15237.462891	1505.382568	949.513977	411.565033	172.979248	156.669342	707.070435	941.255737	466.609772	1.025622	0.000000	4.338726	3.910614	0.465886	0.718503	3.966664	4.182913	3.177647	2.977501	2.614439	2.237994	2.194984	2.849463	2.973708	2.668954	0.010987	0.000000	38945.000000		1
18861.851562	4367.844727	1.313673	3.466122	5014.665039	8719.974609	786.513733	516.695862	252.070969	100.788918	72.406189	355.126434	534.686401	224.764465	0.907562	99998.000000	4.275584	3.640267	0.118487	0.539844	3.700242	3.940515	2.895706	2.713235	2.401523	2.003413	1.859776	2.550383	2.728099	2.351728	0.000000	4.999991	39073.000000		1
8014.084961	1289.486938	1.005299	1.699140	1711.379395	2883.992676	308.497223	180.833527	87.584351	44.288654	17.592730	103.138725	121.755257	101.451920	0.997395	99998.000000	3.903854	3.110417	0.002295	0.230229	3.233346	3.459994	2.489251	2.257279	1.942427	1.646292	1.245333	2.013422	2.085488	2.006260	0.000000	4.999991	39130.000000		1
15249.627930	4481.684082	2.315888	2.747611	5430.772461	9507.715820	867.387878	551.483521	237.059326	109.620743	73.186371	396.485535	494.039612	264.214722	0.097808	99998.000000	4.183259	3.651441	0.364717	0.438955	3.734862	3.978076	2.938213	2.741533	2.374857	2.039893	1.864430	2.598227	2.693762	2.421957	0.000000	4.999991	39179.000000		1
16788.685547	3276.034424	1.976677	4.659529	4027.751465	6500.009277	646.564392	414.176941	163.009521	89.181725	58.035965	287.056000	385.849731	293.507172	1.376958	0.000000	4.225017	3.515348	0.295936	0.668342	3.605063	3.812914	2.810612	2.617186	2.212213	1.950276	1.763697	2.457967	2.586418	2.467619	0.138921	0.000000	39282.000000		1
16482.988281	3992.112549	3.037483	4.240141	3846.082031	7026.425293	618.887878	391.483704	179.495178	89.388336	56.003780	301.913452	452.267303	288.687286	0.114583	0.000000	4.217036	3.601203	0.482514	0.627380	3.585019	3.846735	2.791612	2.592714	2.254053	1.951281	1.748217	2.479882	2.655395	2.460428	0.000000	0.000000	39332.000000		1
6229.843262	3500.247070	2.880212	5.001824	2735.054199	4843.335449	460.414520	273.922333	116.762688	64.564240	37.797386	169.297256	226.771973	90.473808	1.644857	99998.000000	3.794477	3.544099	0.459424	0.699128	3.436966	3.685145	2.663149	2.437628	2.067304	1.809992	1.577462	2.228650	2.355589	1.956523	0.216128	4.999991	39356.000000		1
6960.513184	1790.498901	2.556419	3.743659	2157.741455	3587.806641	370.742493	221.094818	112.661308	67.718903	30.513596	167.113968	209.416702	169.106064	0.475214	99998.000000	3.842641	3.252974	0.407632	0.573296	3.333999	3.554829	2.569072	2.344579	2.051775	1.830710	1.484493	2.223013	2.321011	2.228159	0.000000	4.999991	39444.000000		1
4607.586914	1679.027954	2.679769	4.758209	2475.018066	3771.745605	382.793732	258.482056	94.824966	34.389854	40.606670	166.503387	213.329956	118.471077	0.587098	0.000000	3.663474	3.225058	0.428097	0.677444	3.393578	3.576542	2.582965	2.412430	1.976923	1.536430	1.608597	2.221423	2.329052	2.073612	0.000000	0.000000	39497.000000		1
14562.259766	3003.345703	1.816322	4.668780	4064.555664	6327.326172	649.654297	415.370361	175.840958	81.114662	51.785225	224.736710	287.931763	169.608719	1.058735	99998.000000	4.163229	3.477605	0.259193	0.669203	3.609013	3.801220	2.812682	2.618436	2.245120	1.909099	1.714206	2.351674	2.459290	2.229448	0.024787	4.999991	39539.000000		1
37937.378906	12713.458984	3.389029	5.812848	14236.413086	23791.458984	2258.471680	1450.707886	569.517212	266.657043	189.927475	1036.503174	1324.243774	801.963257	1.907543	99998.000000	4.579067	4.104264	0.530075	0.764389	4.153400	4.376421	3.353815	3.161580	2.755507	2.425953	2.278588	3.015571	3.121968	2.904155	0.280474	4.999991	39583.000000		1
12074.373047	1979.667725	2.692104	4.039698	3089.005859	4663.106445	515.755310	327.150757	129.686630	65.708305	49.623524	218.230026	283.583710	146.298737	0.704515	99998.000000	4.081864	3.296592	0.430092	0.606349	3.489819	3.668675	2.712444	2.514748	2.112895	1.817620	1.695688	2.338914	2.452681	2.165241	0.000000	4.999991	39676.000000		1
16074.228516	4578.022949	2.846291	6.259990	6477.165039	12012.253906	1062.748901	665.452332	339.380859	103.514946	110.496529	532.854614	667.351929	338.014771	0.052750	99998.000000	4.206130	3.660678	0.454279	0.796574	3.811385	4.079625	3.026431	2.823117	2.530687	2.015003	2.043349	2.726609	2.824355	2.528936	0.000000	4.999991	39705.000000		1
12970.553711	3218.911377	3.210172	4.067451	3295.986328	5954.283203	556.966370	340.241241	153.542435	100.946190	44.985580	225.526154	287.962616	177.611023	0.074099	0.000000	4.112958	3.507709	0.506528	0.609322	3.517985	3.774829	2.745829	2.531787	2.186229	2.004090	1.653073	2.353197	2.459336	2.249470	0.000000	0.000000	39834.000000		1
7428.239258	2574.147949	1.048471	1.289003	2255.421875	3787.133301	381.298126	226.793564	109.142769	57.184853	21.851374	157.628387	185.619492	51.239403	0.770135	99998.000000	3.870886	3.410634	0.020557	0.110254	3.353228	3.578310	2.581265	2.355631	2.037995	1.757281	1.339479	2.197634	2.268624	1.709604	0.000000	4.999991	39854.000000		1
16446.445312	6018.027344	2.479326	3.274930	5110.417969	9759.037109	830.490906	530.221130	243.405670	132.122787	105.682808	470.445923	670.744019	405.641174	1.453636	99998.000000	4.216072	3.779454	0.394334	0.515202	3.708457	3.989407	2.919335	2.724457	2.386331	2.120978	2.024004	2.672510	2.826557	2.608142	0.162456	4.999991	39893.000000		1
18964.035156	4520.289062	2.473158	3.496960	5127.937012	8932.894531	824.625671	521.574341	233.297165	104.464737	77.725632	414.244781	547.070679	320.600891	0.003927	0.000000	4.277931	3.655166	0.393252	0.543691	3.709943	3.950992	2.916257	2.717316	2.367909	2.018970	1.890564	2.617257	2.738044	2.505965	0.000000	0.000000	39932.000000		1
17432.115234	5822.055664	2.907966	4.853805	6359.850586	10637.208984	1035.611938	654.215149	266.200653	113.487755	97.538658	528.962952	700.653198	362.993042	2.172615	0.000000	4.241350	3.765076	0.463589	0.686082	3.803447	4.026828	3.015197	2.815721	2.425209	2.054949	1.989177	2.723425	2.845503	2.559898	0.336983	0.000000	39986.000000		1
9904.833008	1912.170898	0.545822	1.421604	1959.910278	3384.375488	318.263428	207.470856	100.989357	59.229370	32.456352	127.851807	161.479980	63.460258	0.434167	0.000000	3.995847	3.281527	0.000000	0.152779	3.292236	3.529479	2.502787	2.316957	2.004276	1.772537	1.511300	2.106707	2.208119	1.802502	0.000000	0.000000	40030.000000		1
6275.062988	2014.828613	1.612795	2.244962	1404.433350	2129.290771	243.741791	149.690842	62.877434	31.685415	16.541174	96.983582	121.564064	90.973373	0.470786	0.000000	3.797618	3.304238	0.207579	0.351209	3.147501	3.328235	2.386930	2.175195	1.798495	1.500859	1.218566	1.986698	2.084805	1.958914	0.000000	0.000000	40078.000000		1
7540.222168	2303.509766	1.214993	2.442321	1810.422974	3365.173096	300.470245	189.397064	70.161224	45.318626	28.058939	132.628525	147.856018	68.196884	1.355783	0.000000	3.877384	3.362390	0.084574	0.387803	3.257780	3.527007	2.477802	2.277373	1.846097	1.656277	1.448071	2.122637	2.169839	1.833765	0.132190	0.000000	40118.000000		1
23147.638672	7419.413574	2.248045	3.518546	6955.496094	12742.017578	1087.532837	711.008423	363.440186	123.787437	103.447098	522.117065	675.237000	343.679596	1.343879	0.000000	4.364507	3.870370	0.351805	0.546363	3.842328	4.105238	3.036442	2.851875	2.560433	2.092677	2.014718	2.717768	2.829456	2.536154	0.128360	0.000000	40176.000000		1
9957.891602	1833.131592	2.642764	2.824705	2472.788330	4411.874023	391.166107	255.120789	117.101898	59.257122	46.064888	201.130692	218.347198	162.842987	0.283652	99998.000000	3.998167	3.263194	0.422058	0.450973	3.393187	3.644623	2.592361	2.406746	2.068564	1.772741	1.663370	2.303478	2.339148	2.211769	0.000000	4.999991	40212.000000		1
5989.009277	836.322266	1.859494	2.022933	1327.154785	2142.353516	223.614227	140.421127	60.860668	25.348333	17.130169	89.755302	109.559067	85.354805	0.176417	0.000000	3.777355	2.922374	0.269395	0.305981	3.122921	3.330891	2.349499	2.147433	1.784337	1.403949	1.233762	1.953060	2.039648	1.931228	0.000000	0.000000	40250.000000		1
19055.824219	2012.349243	2.248045	4.008861	4230.753906	7009.446289	692.592285	435.886475	209.728149	78.055595	52.849113	265.963226	341.968140	187.099686	0.227942	99998.000000	4.280028	3.303703	0.351805	0.603021	3.626418	3.845684	2.840478	2.639373	2.321657	1.892404	1.723038	2.424822	2.533986	2.272073	0.000000	4.999991	40285.000000		1
7063.852539	2534.188721	1.859494	2.491661	1689.210449	2722.851807	286.195618	177.734360	81.083824	38.639248	17.364532	103.986755	136.180984	104.011421	0.072682	99998.000000	3.849042	3.403839	0.269395	0.396489	3.227684	3.435024	2.456663	2.249771	1.908934	1.587029	1.239663	2.016978	2.134116	2.017081	0.000000	4.999991	40385.000000		1
8524.918945	1205.334839	3.037483	5.763508	1715.489990	2750.966309	289.513733	179.744965	70.099548	63.299904	33.079266	135.980545	200.211731	122.353500	0.039152	0.000000	3.930690	3.081108	0.482514	0.760687	3.234388	3.439485	2.461669	2.254657	1.845715	1.801403	1.519556	2.133477	2.301490	2.087616	0.000000	0.000000	40450.000000		1
13032.058594	2316.187012	2.837040	3.688152	4290.390137	7267.884766	700.150574	437.921753	179.674042	84.414261	52.673340	271.606445	355.539673	232.199356	0.977202	0.000000	4.115013	3.364774	0.452865	0.566809	3.632497	3.861408	2.845191	2.641397	2.254485	1.926416	1.721591	2.433940	2.550888	2.365861	0.000000	0.000000	40513.000000		1
6629.347656	2127.736572	2.439237	3.123827	2026.053345	3746.027100	337.243835	200.763733	91.864578	53.694057	31.318451	160.638123	194.090515	205.281403	0.203864	99998.000000	3.821471	3.327918	0.387254	0.494687	3.306651	3.573571	2.527944	2.302685	1.963148	1.729926	1.495800	2.205849	2.288004	2.312350	0.000000	4.999991	40533.000000		1
4755.131348	2031.900146	2.735276	2.726025	1909.549683	3176.432861	307.572113	203.249222	93.048737	39.533531	25.070797	156.083435	192.049088	125.455742	0.468445	99998.000000	3.677162	3.307902	0.437001	0.435530	3.280931	3.501940	2.487947	2.308029	1.968710	1.596966	1.399168	2.193357	2.283412	2.098490	0.000000	4.999991	40582.000000		1
11934.549805	2539.551270	2.864793	3.364359	2946.200928	5220.208496	492.988068	303.735931	145.287262	45.734928	32.545780	202.509125	262.256561	190.149506	0.034746	99998.000000	4.076806	3.404757	0.457093	0.526902	3.469262	3.717688	2.692837	2.482496	2.162228	1.660248	1.512495	2.306445	2.418726	2.279095	0.000000	4.999991	40696.000000		1
26580.484375	5748.628906	3.432201	4.721204	8625.935547	14666.930664	1363.447388	879.186279	379.262848	160.773804	118.501915	612.226990	800.409058	410.763245	1.920996	0.000000	4.424563	3.759564	0.535573	0.674053	3.935806	4.166339	3.134638	2.944081	2.578940	2.206215	2.073725	2.786912	2.903312	2.613592	0.283526	0.000000	40722.000000		1
7211.215332	2233.625977	2.611927	4.039698	3378.525635	4959.222168	517.762817	351.703491	120.173302	53.003304	48.914265	217.952484	280.139160	186.316406	2.070808	39186.503906	3.858008	3.349010	0.416961	0.606349	3.528727	3.695414	2.714131	2.546177	2.079808	1.724303	1.689435	2.338362	2.447374	2.270251	0.316140	4.593136	40789.000000		1
33592.425781	7132.613770	2.661267	4.113708	7016.369141	12920.183594	1123.295044	721.221741	380.841736	153.511597	106.450661	530.674438	702.546631	386.784088	0.088490	0.000000	4.526241	3.853249	0.425088	0.614233	3.846112	4.111269	3.050494	2.858069	2.580745	2.186141	2.027148	2.724828	2.846675	2.587469	0.000000	0.000000	40901.000000		1
10641.720703	1990.414551	2.100026	3.657314	2793.568115	4627.766602	441.597565	290.472778	135.277451	61.440411	32.003040	208.173950	261.390045	125.576012	1.719626	99998.000000	4.027012	3.298944	0.322225	0.563162	3.446159	3.665371	2.645027	2.463105	2.131225	1.788454	1.505191	2.318426	2.417289	2.098907	0.235434	4.999991	40962.000000		1
8735.066406	2436.045654	1.921169	3.749826	3041.405273	4392.560547	495.917603	312.487579	92.117447	61.424992	36.576225	187.651672	222.211136	150.400101	0.020003	99998.000000	3.941266	3.386685	0.283566	0.574011	3.483074	3.642718	2.695410	2.494833	1.964342	1.788345	1.563199	2.273352	2.346766	2.177248	0.000000	4.999991	40989.000000		1
10538.640625	3384.261475	2.907966	5.180681	4500.038086	7268.717773	732.172119	460.701324	157.360107	112.923431	79.921257	366.989594	480.622284	300.599762	0.337422	0.000000	4.022785	3.529464	0.463589	0.714387	3.653216	3.861458	2.864613	2.663419	2.196895	2.052784	1.902662	2.564654	2.681804	2.477989	0.000000	0.000000	41032.000000		1
8717.303711	2370.482422	1.803987	3.749826	4143.872559	7211.119629	669.501282	418.087128	191.728378	108.991661	59.106022	284.151093	382.886261	218.843689	0.878600	0.000000	3.940382	3.374837	0.256233	0.574011	3.617406	3.858003	2.825751	2.621267	2.282686	2.037393	1.771632	2.453549	2.583070	2.340134	0.000000	0.000000	41052.000000		1
6366.619141	2089.442627	1.366096	2.701355	3336.722412	5976.165527	541.822144	332.525726	130.109100	52.368050	48.140247	243.118881	275.377869	173.685425	1.889031	99998.000000	3.803909	3.320030	0.135481	0.431582	3.523320	3.776423	2.733857	2.521825	2.114308	1.719066	1.682508	2.385819	2.439929	2.239763	0.276239	4.999991	41072.000000		1
10170.515625	6347.975098	3.302684	5.800513	7509.646973	12855.416016	1209.553345	756.672424	338.434174	104.338303	108.381081	558.770386	722.359619	410.291443	0.170139	0.000000	4.007343	3.802635	0.518867	0.763466	3.875619	4.109086	3.082625	2.878908	2.529474	2.018444	2.034954	2.747233	2.858753	2.613092	0.000000	0.000000	41090.000000		1
12420.482422	2087.734375	1.711475	4.190801	3607.804688	6010.585938	560.404785	356.082397	152.842422	68.970901	33.224201	247.540955	305.283966	154.708084	0.924817	0.000000	4.094139	3.319675	0.233371	0.622297	3.557243	3.778917	2.748502	2.551550	2.184244	1.838666	1.521455	2.393647	2.484704	2.189513	0.000000	0.000000	41128.000000		1
13791.192383	2000.754395	2.880212	3.068320	3081.931641	4898.895020	459.945801	296.072845	80.877213	25.665958	18.135468	154.458313	258.216858	133.285355	0.386307	99998.000000	4.139602	3.301194	0.459424	0.486901	3.488823	3.690098	2.662707	2.471399	1.907826	1.409357	1.258529	2.188811	2.411985	2.124782	0.000000	4.999991	41158.000000		1
11554.165039	4928.172363	1.952007	4.200052	5017.810547	8419.316406	812.583679	516.791443	204.840424	87.707695	72.834824	327.526978	424.433472	300.861877	0.702335	0.000000	4.062738	3.692686	0.290481	0.623255	3.700514	3.925277	2.909868	2.713315	2.311416	1.943038	1.862339	2.515247	2.627810	2.478367	0.000000	0.000000	41187.000000		1
8602.706055	642.607971	1.273584	1.430855	1958.969727	3384.594482	319.987244	202.382690	83.791351	62.297691	30.529013	143.726898	170.132950	74.256432	1.718102	0.000000	3.934635	2.807946	0.105028	0.155596	3.292028	3.529507	2.505133	2.306173	1.923199	1.794472	1.484713	2.157538	2.230788	1.870734	0.235049	0.000000	41212.000000		1
15265.841797	4656.165039	3.256428	4.403579	5739.571777	9777.295898	943.895447	582.428833	252.120316	117.320839	92.623177	450.873444	551.101135	349.695984	0.172327	99998.000000	4.183721	3.668028	0.512742	0.643806	3.758879	3.990219	2.974924	2.765243	2.401608	2.069375	1.966720	2.654055	2.741231	2.543691	0.000000	4.999991	41243.000000		1
3746.868896	981.544800	3.765245	2.633513	1083.832397	1686.521362	191.663620	120.512512	39.672298	25.906488	14.632340	65.338257	72.103981	58.415264	0.238420	99998.000000	3.573668	2.991910	0.575793	0.420535	3.034962	3.226992	2.282540	2.081032	1.598487	1.413409	1.165314	1.815168	1.857959	1.766526	0.000000	4.999991	41278.000000		1
6186.954590	1323.235352	2.470075	3.916348	1352.700562	2305.319824	211.464294	142.484146	65.850159	51.664959	22.286180	91.195404	123.321793	74.367447	0.654808	0.000000	3.791477	3.121637	0.392710	0.592881	3.131202	3.362731	2.325237	2.153767	1.818557	1.713196	1.348036	1.959973	2.091040	1.871383	0.000000	0.000000	41311.000000		1
2602.280762	1201.831665	2.100026	3.398280	1212.458252	2027.903564	202.543045	124.361015	63.074791	19.513899	12.970205	66.510078	71.376221	85.712517	0.262889	0.000000	3.415354	3.079844	0.322225	0.531259	3.083667	3.307047	2.306517	2.094684	1.799856	1.290344	1.112947	1.822887	1.853554	1.933044	0.000000	0.000000	41332.000000		1
17424.906250	5357.132812	2.100026	2.541001	5652.076660	9325.207031	940.780823	581.102844	265.556152	117.906754	81.108498	440.354797	554.712158	345.261566	1.743261	0.000000	4.241170	3.728932	0.322225	0.405005	3.752208	3.969658	2.973489	2.764253	2.424156	2.071539	1.909066	2.643803	2.744068	2.538148	0.241362	0.000000	41436.000000		1
5409.648926	1353.403564	2.377563	3.663482	2313.100098	4067.257080	372.108582	234.209961	82.126129	29.240011	26.991964	162.741226	220.666183	198.487930	0.438573	0.000000	3.733169	3.131427	0.376132	0.563894	3.364194	3.609302	2.570670	2.369605	1.914481	1.465978	1.431234	2.211498	2.343736	2.297734	0.000000	0.000000	41463.000000		1
21007.171875	6849.150391	3.401364	4.045865	6661.254883	11228.009766	1067.491699	671.400879	308.910431	150.218170	104.692932	527.387146	761.553955	412.015259	1.196579	99998.000000	4.322368	3.835637	0.531653	0.607011	3.823556	4.050303	3.028364	2.826982	2.489833	2.176723	2.019917	2.722130	2.881701	2.614913	0.077941	4.999991	41491.000000		1
16807.556641	4783.113281	2.223376	4.240141	5615.954102	9781.076172	940.453979	580.125244	291.018585	106.672691	102.355453	434.930511	563.682800	305.527588	0.059641	0.000000	4.225504	3.679711	0.347013	0.627380	3.749424	3.990387	2.973338	2.763522	2.463921	2.028053	2.010111	2.638420	2.751035	2.485050	0.000000	0.000000	41567.000000		1
18647.707031	6406.097168	2.254213	4.002693	8012.410645	14074.412109	1343.341309	821.767029	373.052216	181.666138	148.303162	651.106750	876.025391	413.313507	1.124127	0.000000	4.270626	3.806593	0.352995	0.602352	3.903763	4.148430	3.128186	2.914749	2.571770	2.259274	2.171150	2.813652	2.942517	2.616280	0.050815	0.000000	41746.000000		1
13088.765625	2287.822754	3.315019	4.977154	3250.346924	5240.052246	514.848694	328.624786	123.318710	56.503345	32.897324	192.218689	227.441147	160.897156	0.235558	99998.000000	4.116899	3.359422	0.520486	0.696981	3.511930	3.719336	2.711680	2.516700	2.091029	1.752074	1.517161	2.283796	2.356869	2.206548	0.000000	4.999991	41778.000000		1
3676.322266	1373.669922	3.524713	3.530881	1434.092651	2709.573242	243.846649	151.334473	73.587257	43.412872	26.618834	108.929985	145.237930	86.409447	0.210132	99998.000000	3.565413	3.137882	0.547124	0.547883	3.156577	3.432901	2.387117	2.179938	1.866803	1.637619	1.425189	2.037148	2.162080	1.936561	0.000000	4.999991	41833.000000		1
19630.359375	3934.125977	3.123827	4.187717	5925.403809	9729.503906	940.706848	606.596069	288.807556	123.361885	83.797516	425.377106	552.766357	336.028839	1.766741	0.000000	4.292928	3.594848	0.494687	0.621977	3.772718	3.988091	2.973454	2.782900	2.460608	2.091181	1.923231	2.628774	2.742542	2.526376	0.247173	0.000000	41851.000000		1
8371.132812	1897.214722	5.115922	5.723419	1775.826416	3105.084473	289.519897	184.709778	75.335739	11.224809	30.979240	127.565018	136.399933	112.081566	0.970327	99998.000000	3.922784	3.278116	0.708924	0.757656	3.249401	3.492074	2.461679	2.266490	1.877001	1.050179	1.491071	2.105731	2.134814	2.049534	0.000000	4.999991	41902.000000		1
4624.806152	2652.820068	4.076703	5.970118	2042.341675	2867.275635	318.627319	210.613190	72.902664	25.511770	32.450184	109.096512	124.854416	123.213867	0.001889	0.000000	3.665093	3.423708	0.610309	0.775983	3.310128	3.457469	2.503283	2.323486	1.862743	1.406741	1.511217	2.037811	2.096404	2.090660	0.000000	0.000000	41929.000000		1
8267.025391	1707.509277	1.896499	1.652884	1741.112793	2762.983643	286.735291	184.043701	68.529922	39.604458	19.547819	116.482063	147.717255	64.373047	0.613103	0.000000	3.917349	3.232363	0.277953	0.218242	3.240827	3.441378	2.457481	2.264921	1.835880	1.597744	1.291098	2.066259	2.169431	1.808704	0.000000	0.000000	41965.000000		1
12174.742188	2693.507080	2.257297	3.398280	4125.700195	6857.889648	674.669617	425.315430	172.248398	51.890072	63.185806	322.448059	422.595551	214.002213	1.141461	99998.000000	4.085460	3.430318	0.353589	0.531259	3.615498	3.836190	2.829091	2.628711	2.236155	1.715084	1.800619	2.508460	2.625925	2.330418	0.057461	4.999991	42005.000000		1
8907.024414	2299.331299	1.822490	2.682853	3743.205566	6052.139648	619.948669	381.211792	172.809631	44.146805	50.807678	273.194580	329.731842	171.255432	0.139101	99998.000000	3.949733	3.361602	0.260665	0.428597	3.573244	3.781909	2.792356	2.581166	2.237568	1.644899	1.705929	2.436472	2.518161	2.233644	0.000000	4.999991	42022.000000		1
13327.123047	4107.373535	2.291218	4.474505	6456.510254	10950.035156	1025.611450	648.201904	257.893066	91.500694	82.536270	450.805603	547.598022	322.216766	0.235331	0.000000	4.124736	3.613564	0.360066	0.650745	3.809998	4.039415	3.010983	2.811710	2.411440	1.961424	1.916645	2.653989	2.738462	2.508148	0.000000	0.000000	42063.000000		1
9369.850586	3479.431885	3.163916	4.311067	3000.061523	5051.108398	460.463867	306.418793	106.543175	79.785576	39.314587	177.336563	211.325531	116.078094	0.310378	99998.000000	3.971733	3.541508	0.500225	0.634585	3.477130	3.703387	2.663196	2.486315	2.027526	1.901924	1.594554	2.248798	2.324952	2.064750	0.000000	4.999991	42153.000000		1
4863.253418	1556.951904	1.763899	3.725156	1380.972168	2216.569824	230.780838	149.709351	68.119789	56.691452	26.396803	109.019417	136.054550	106.404404	1.094800	0.000000	3.686927	3.192275	0.246474	0.571145	3.140185	3.345681	2.363200	2.175249	1.833273	1.753518	1.421551	2.037504	2.133713	2.026960	0.039335	0.000000	42199.000000		1
8597.275391	1714.614258	2.198706	2.911049	3331.144043	4761.061523	539.648132	345.437317	136.662048	65.945755	49.620441	176.750656	232.739014	123.830612	0.337887	99998.000000	3.934361	3.234166	0.342167	0.464050	3.522593	3.677704	2.732111	2.538369	2.135648	1.819187	1.695661	2.247361	2.366869	2.092828	0.000000	4.999991	42302.000000		1
4465.186035	1289.181641	1.267417	1.424687	1068.435303	1763.658081	186.994827	114.190849	43.597897	20.864576	13.219988	65.554115	55.257515	29.943104	1.321473	0.000000	3.649840	3.110314	0.102919	0.153720	3.028748	3.246414	2.271830	2.057631	1.639466	1.319410	1.121231	1.816600	1.742391	1.476297	0.121058	0.000000	42378.000000		1
4882.659180	1836.008667	2.087691	4.634860	1416.311890	2601.417236	236.732452	148.848984	68.132126	63.605194	31.623741	131.499878	167.786224	79.933594	0.887469	0.000000	3.688656	3.263875	0.319666	0.666037	3.151159	3.415210	2.374258	2.172746	1.833352	1.803493	1.500013	2.118925	2.224756	1.902729	0.000000	0.000000	42419.000000		1
6150.017578	752.987305	2.772281	3.984190	1381.789429	2410.305664	238.619705	144.121613	52.025757	30.707870	15.699314	78.237534	110.388596	72.418518	0.740970	0.000000	3.788876	2.876788	0.442837	0.600340	3.140442	3.382072	2.377706	2.158729	1.716218	1.487250	1.195881	1.893415	2.042924	1.859850	0.000000	0.000000	42472.000000		1
19998.197266	5585.138184	2.843207	5.492139	5620.838379	9545.050781	900.316040	580.547729	266.250000	106.574013	77.623871	382.476105	445.146942	227.404144	1.229716	0.000000	4.300991	3.747034	0.453808	0.739742	3.749801	3.979778	2.954395	2.763838	2.425290	2.027651	1.889995	2.582604	2.648503	2.356798	0.089805	0.000000	42528.000000		1
8252.633789	885.088501	3.709738	2.300469	1712.356934	2957.545898	299.159668	181.915909	90.924034	45.506733	33.082348	140.125092	163.364151	128.212601	0.809954	0.000000	3.916593	2.946987	0.569343	0.361816	3.233594	3.470932	2.475903	2.259871	1.958679	1.658076	1.519596	2.146516	2.213157	2.107931	0.000000	0.000000	42582.000000		1
8858.051758	2232.481934	1.637465	1.646716	2588.595215	4231.111816	415.228516	268.343872	114.024323	57.113926	30.828136	169.062897	218.529144	130.244797	1.635936	0.000000	3.947338	3.348788	0.214172	0.216619	3.413064	3.626455	2.618287	2.428692	2.056998	1.756742	1.488947	2.228048	2.339509	2.114760	0.213766	0.000000	42617.000000		1
4056.211182	2549.752441	1.557288	4.742790	6620.694824	11569.595703	1061.829956	675.283264	295.671967	148.201401	127.290565	594.483154	778.767395	387.915833	0.232549	99998.000000	3.608120	3.406498	0.192369	0.676034	3.820904	4.063318	3.026055	2.829486	2.470810	2.170852	2.104796	2.774140	2.891408	2.588737	0.000000	4.999991	42642.000000		1
7573.391113	3601.816162	1.400017	3.947186	5710.356445	10146.789062	948.545715	584.590515	287.626495	112.809334	81.367531	420.236511	541.482910	283.784149	1.255467	0.000000	3.879290	3.556522	0.146133	0.596288	3.756663	4.006329	2.977058	2.766852	2.458829	2.052345	1.910451	2.623494	2.733585	2.452988	0.098805	0.000000	42680.000000		1
16816.541016	5123.887695	1.862578	5.458218	7391.693848	12583.895508	1193.042969	762.047363	304.352692	207.578796	103.095551	583.196655	709.885925	430.816803	1.208959	0.000000	4.225737	3.709599	0.270115	0.737051	3.868744	4.099815	3.076656	2.881982	2.483377	2.317183	2.013240	2.765815	2.851189	2.634293	0.082412	0.000000	42746.000000		1
10318.710938	1669.995605	2.732193	5.578484	2445.521973	4143.505859	400.997040	254.596558	93.881340	37.162136	39.820320	168.177856	211.710999	148.139725	0.429584	0.000000	4.013626	3.222715	0.436511	0.746516	3.388371	3.617368	2.603141	2.405853	1.972579	1.570101	1.600105	2.225769	2.325743	2.170671	0.000000	0.000000	42795.000000		1
10426.518555	2216.868896	3.450704	3.675817	2578.391113	4078.605225	409.002441	264.806824	115.729630	60.848331	30.232975	134.488022	187.503647	104.399979	0.074329	99998.000000	4.018139	3.345740	0.537908	0.565354	3.411349	3.610512	2.611726	2.422929	2.063445	1.784249	1.480481	2.128684	2.273010	2.018700	0.000000	4.999991	42833.000000		1
10520.673828	1489.933105	2.211041	3.561718	2766.033447	4550.053223	446.731995	279.303467	114.098335	39.212822	32.302162	149.092606	177.836136	175.800858	0.700105	99998.000000	4.022044	3.173167	0.344597	0.551660	3.441857	3.658016	2.650047	2.446076	2.057279	1.593428	1.509232	2.173456	2.250020	2.245021	0.000000	4.999991	42860.000000		1
21735.291016	4825.847656	1.776234	2.642764	5698.610352	10229.683594	909.474731	587.668091	272.204712	120.056114	97.822357	482.765472	608.952087	302.604187	1.064416	99998.000000	4.337165	3.683574	0.249500	0.422058	3.755769	4.009862	2.958791	2.769132	2.434896	2.079384	1.990438	2.683736	2.784583	2.480875	0.027111	4.999991	42897.000000		1
14408.972656	2527.019043	3.611058	2.516331	3172.066162	5367.555664	516.294983	324.600494	159.833267	78.437981	35.931725	228.637650	313.403442	205.170395	0.911600	99998.000000	4.158633	3.402609	0.557634	0.400768	3.501342	3.729777	2.712898	2.511349	2.203667	1.894526	1.555478	2.359148	2.496104	2.312115	0.000000	4.999991	42916.000000		1
6874.227051	1561.710205	3.197837	6.506689	2545.324219	4794.926758	433.474976	270.394562	157.745575	73.695190	49.136292	218.162186	326.678955	163.163696	0.423474	99998.000000	3.837224	3.193600	0.504856	0.813360	3.405743	3.680782	2.636964	2.431998	2.197957	1.867439	1.691402	2.338779	2.514121	2.212624	0.000000	4.999991	42971.000000		1
10058.866211	1948.056396	1.464776	1.461692	2250.827148	3901.095947	375.189240	235.946106	113.802292	30.525930	40.899628	178.551559	226.648636	93.317017	0.717522	99998.000000	4.002549	3.289602	0.165771	0.164856	3.352342	3.591187	2.574250	2.372813	2.056151	1.484669	1.611719	2.251764	2.355353	1.969961	0.000000	4.999991	43003.000000		1
8490.220703	2517.829590	2.500912	3.752910	2284.001953	3475.786865	359.255554	237.959778	97.748352	45.509815	29.458956	137.257217	150.042389	97.982712	0.186508	0.000000	3.928919	3.401026	0.398098	0.574368	3.358696	3.541053	2.555403	2.376503	1.990109	1.658105	1.469217	2.137535	2.176214	1.991149	0.000000	0.000000	43064.000000		1
4595.251953	1329.914795	2.812370	3.133079	1186.098389	2111.062744	217.665695	121.869354	50.881691	1.992095	18.292738	76.704918	83.473724	34.559460	0.810881	99998.000000	3.662309	3.123824	0.449072	0.495971	3.074121	3.324501	2.337790	2.085895	1.706562	0.299310	1.262279	1.884823	1.921550	1.538567	0.000000	4.999991	43086.000000		1
12601.935547	4547.691406	2.537917	4.206220	4449.742676	7682.012695	747.763489	454.469086	212.383255	112.867920	56.491009	292.896576	387.844910	224.958740	0.567331	0.000000	4.100437	3.657791	0.404477	0.623892	3.648335	3.885475	2.873764	2.657504	2.327120	2.052571	1.751979	2.466714	2.588658	2.352103	0.000000	0.000000	43129.000000		1
4511.759766	1257.036743	1.686805	3.712821	1291.636353	1767.290649	211.618484	137.029022	40.137943	42.611103	16.676859	72.995178	58.029797	42.244137	0.437263	0.000000	3.654346	3.099348	0.227065	0.569704	3.111140	3.247308	2.325554	2.136812	1.603555	1.629523	1.222114	1.863294	1.763651	1.625766	0.000000	0.000000	43198.000000		1
16877.980469	2750.072021	4.011944	6.500521	4700.540039	8167.615234	789.523438	480.508179	200.369003	85.185196	77.065712	352.255463	450.050079	222.750778	0.606353	99998.000000	4.227321	3.439344	0.603355	0.812948	3.672148	3.912095	2.897365	2.681701	2.301831	1.930364	1.886861	2.546858	2.653261	2.347819	0.000000	4.999991	43265.000000		1
7940.140137	853.489441	2.556419	3.355108	2304.514893	3783.013428	368.627045	241.860718	98.926338	63.845726	35.166958	170.934723	188.286926	153.443756	1.369230	0.000000	3.899828	2.931198	0.407632	0.525706	3.362580	3.577838	2.566587	2.383565	1.995312	1.805132	1.546135	2.232830	2.274820	2.185949	0.136476	0.000000	43310.000000		1
8805.156250	2263.791016	2.380646	3.558635	3259.117188	6234.009277	534.507507	337.194489	156.157440	77.451180	47.039352	284.632172	378.572113	211.908356	0.372385	0.000000	3.944737	3.354836	0.376695	0.551283	3.513100	3.794767	2.727954	2.527880	2.193563	1.889028	1.672461	2.454284	2.578149	2.326148	0.000000	0.000000	43347.000000		1
13181.811523	4028.028809	2.729109	3.447620	4124.291016	6636.205566	659.019653	424.865204	209.916260	127.463257	75.838387	387.262085	481.097168	329.124359	0.184712	0.000000	4.119975	3.605093	0.436021	0.537519	3.615349	3.821920	2.818898	2.628251	2.322046	2.105385	1.879889	2.588005	2.682233	2.517360	0.000000	0.000000	43434.000000		1
6694.759766	960.991699	1.717642	3.617226	1331.583008	2513.876221	219.753387	140.106583	64.496399	37.677120	20.969423	133.334702	145.117661	121.045998	0.927081	99998.000000	3.825735	2.982720	0.234933	0.558376	3.124368	3.400344	2.341936	2.146459	1.809536	1.576078	1.321586	2.124943	2.161720	2.082950	0.000000	4.999991	43496.000000		1
4530.351562	1361.165405	2.812370	4.489923	1308.757202	2067.415527	227.820450	139.095123	51.547775	17.965862	25.776972	82.471512	89.557938	45.068840	0.435264	99998.000000	3.656132	3.133911	0.449072	0.652239	3.116859	3.315428	2.357593	2.143312	1.712210	1.254448	1.411232	1.916304	1.952104	1.653876	0.000000	4.999991	43556.000000		1
10906.378906	1841.870850	2.722941	3.885511	2523.407959	4115.113770	389.457703	261.038483	126.797173	45.910702	37.846725	171.388031	216.635727	160.964996	1.093951	0.000000	4.037681	3.265259	0.435038	0.589448	3.401988	3.614382	2.590460	2.416705	2.103110	1.661914	1.578028	2.233980	2.335730	2.206732	0.038998	0.000000	43579.000000		1
10651.665039	2363.469971	3.666565	4.002693	2268.169922	4054.980713	364.470154	231.070709	91.260162	72.248917	28.721943	137.664261	201.701187	169.534698	0.439182	0.000000	4.027418	3.373550	0.564259	0.602352	3.355676	3.607989	2.561662	2.363745	1.960281	1.858831	1.458214	2.138821	2.304708	2.229259	0.000000	0.000000	43604.000000		1
4326.112305	1197.064209	2.371395	2.096942	1126.795044	1530.783325	161.137680	110.903580	37.559937	15.949097	5.156011	47.822620	76.621658	31.410963	0.408937	99998.000000	3.636098	3.078117	0.375004	0.321587	3.051845	3.184914	2.207197	2.044945	1.574725	1.202736	0.712314	1.679633	1.884351	1.497081	0.000000	4.999991	43642.000000		1
12221.945312	2796.988037	2.164785	5.772759	2965.431152	4904.504395	513.201965	309.829407	136.418442	55.729328	50.147758	248.333481	345.486664	143.415436	0.523031	0.000000	4.087141	3.446691	0.335415	0.761383	3.472088	3.690595	2.710288	2.491123	2.134873	1.746084	1.700252	2.395035	2.538431	2.156596	0.000000	0.000000	43726.000000		1
15460.663086	1817.157837	3.660398	3.731324	3449.158691	6135.733398	554.474731	357.420746	165.609100	93.813499	56.685287	221.831833	291.197449	145.022064	0.591457	99998.000000	4.189228	3.259393	0.563528	0.571863	3.537713	3.787867	2.743882	2.553180	2.219084	1.972265	1.753470	2.346024	2.464188	2.161434	0.000000	4.999991	43770.000000		1
21260.945312	4436.232422	1.082392	2.392981	4640.816895	8591.225586	766.247375	472.912933	241.570847	135.678345	80.223465	372.481720	475.423096	258.315552	1.012057	0.000000	4.327582	3.647014	0.034385	0.378939	3.666595	3.934055	2.884369	2.674781	2.383044	2.132510	1.904301	2.571105	2.677080	2.412151	0.005205	0.000000	43790.000000		1
8823.773438	3557.000244	2.063021	4.715036	2346.281250	4327.873047	411.691467	243.152802	98.226334	50.073750	33.245789	156.379471	185.480713	101.282318	0.576155	0.000000	3.945654	3.551084	0.314504	0.673485	3.370380	3.636275	2.614572	2.385879	1.992228	1.699610	1.521737	2.194180	2.268299	2.005534	0.000000	0.000000	43889.000000		1
9959.103516	1984.607910	0.974461	2.269632	3115.106445	5783.360840	518.135925	322.269196	163.765030	99.475243	48.093990	232.350464	311.383606	191.521759	1.169175	99998.000000	3.998220	3.297675	0.000000	0.355955	3.493473	3.762180	2.714444	2.508219	2.214221	1.997715	1.682091	2.366143	2.493296	2.282218	0.067879	4.999991	44039.000000		1
18118.802734	4645.855957	2.951138	2.935719	5369.112793	8950.200195	843.615356	550.835938	243.908310	105.843163	88.509468	449.858887	603.530823	292.822571	1.172514	0.000000	4.258130	3.667066	0.469990	0.467715	3.729903	3.951833	2.926144	2.741022	2.387227	2.024663	1.946990	2.653076	2.780699	2.466604	0.069118	0.000000	44082.000000		1
5858.949219	1119.767212	3.783747	3.620309	1541.431519	2491.081055	269.864136	162.365005	76.445885	28.826790	21.882210	81.765335	114.906273	55.053989	0.494291	99998.000000	3.767820	3.049128	0.577922	0.558746	3.187924	3.396388	2.431145	2.210492	1.883354	1.459796	1.340091	1.912569	2.060344	1.740789	0.000000	4.999991	44135.000000		1
7309.475586	2818.968994	1.655968	3.311935	2268.882324	4997.229492	377.471222	233.062805	140.686325	50.231022	37.781967	253.470993	295.545532	112.750740	0.198105	99998.000000	3.863886	3.450090	0.219052	0.520082	3.355812	3.698729	2.576884	2.367473	2.148252	1.700972	1.577285	2.403928	2.470624	2.052119	0.000000	4.999991	44166.000000		1
7217.558594	1521.353271	2.698272	4.884642	1742.102661	2649.304688	271.887085	183.988190	75.163048	46.367096	18.733713	92.604675	123.787437	90.649582	0.096879	0.000000	3.858390	3.182230	0.431086	0.688833	3.241074	3.423132	2.434389	2.264790	1.876004	1.666210	1.272624	1.966633	2.092677	1.957366	0.000000	0.000000	44203.000000		1
19347.697266	5418.998535	2.581089	8.215080	5941.362305	10319.759766	963.304504	604.909302	267.668518	108.905319	85.632339	451.743042	594.887146	308.392365	0.378373	0.000000	4.286629	3.733919	0.411803	0.914612	3.773886	4.013669	2.983764	2.781690	2.427597	2.037049	1.932638	2.654891	2.774435	2.489104	0.000000	0.000000	44243.000000		1
9807.470703	2053.196533	2.840123	5.479804	2370.719727	3736.868408	365.416870	246.982803	79.726982	44.294823	29.190672	134.352325	160.354416	48.590473	0.011197	0.000000	3.991557	3.312431	0.453337	0.738765	3.374880	3.572508	2.562788	2.392667	1.901605	1.646353	1.465244	2.128245	2.205081	1.686551	0.000000	0.000000	44337.000000		1
9571.404297	951.543091	2.852458	4.101373	2191.881348	3660.138916	351.521545	229.060120	98.984932	69.991615	44.899235	163.074280	222.541092	143.893417	0.346097	0.000000	3.980976	2.978428	0.455219	0.612929	3.340817	3.563498	2.545952	2.359950	1.995569	1.845046	1.652239	2.212385	2.347410	2.158041	0.000000	0.000000	44382.000000		1
15808.021484	2516.549805	1.597377	4.637943	4566.391113	7445.431152	735.024536	471.627014	203.455826	102.842690	72.449356	354.546692	458.804810	202.339523	1.687812	0.000000	4.198877	3.400805	0.203407	0.666325	3.659573	3.871890	2.866302	2.673599	2.308470	2.012173	1.860035	2.549673	2.661628	2.306081	0.227324	0.000000	44506.000000		1
21303.796875	4801.227051	3.592556	3.978023	5023.459961	9369.539062	805.083984	508.721283	258.969299	109.515900	86.033226	450.981384	584.522705	401.274597	0.809036	0.000000	4.328457	3.681352	0.555404	0.599667	3.701003	3.971718	2.905841	2.706480	2.413248	2.039477	1.934666	2.654159	2.766801	2.603442	0.000000	0.000000	44599.000000		1
20251.359375	5300.768066	3.237926	2.056854	5826.277344	10000.083984	892.637512	581.787415	238.015289	101.273064	93.020981	463.214569	556.954041	320.930847	0.646369	99998.000000	4.306454	3.724339	0.510267	0.313203	3.765391	4.000004	2.950675	2.764764	2.376605	2.005494	1.968581	2.665782	2.745819	2.506412	0.000000	4.999991	44631.000000		1
9188.215820	2532.125732	1.785485	2.994310	3164.252197	5388.932129	513.334595	327.212433	159.984360	89.218727	43.335781	204.535141	260.128784	118.353889	0.003919	99998.000000	3.963231	3.403485	0.251756	0.476297	3.500271	3.731503	2.710401	2.514830	2.204077	1.950456	1.636847	2.310768	2.415188	2.073183	0.000000	4.999991	44677.000000		1
10756.006836	3486.360840	2.648932	4.156880	3611.899902	6257.633789	602.858582	367.927032	163.706436	126.223595	52.019588	274.169037	354.777985	194.380386	0.537771	0.000000	4.031651	3.542372	0.423071	0.618767	3.557736	3.796410	2.780216	2.565762	2.214066	2.101140	1.716167	2.438018	2.549957	2.288652	0.000000	0.000000	44711.000000		1
11713.952148	3502.522705	2.790784	4.499175	5093.220215	9235.936523	850.220703	514.157959	257.291748	131.681808	82.163132	390.509247	540.098328	355.477997	0.376390	0.000000	4.068704	3.544381	0.445726	0.653133	3.706992	3.965481	2.929532	2.711097	2.410426	2.119526	1.914677	2.591631	2.732473	2.550813	0.000000	0.000000	44746.000000		1
13421.880859	4445.184570	2.689020	5.621656	5182.741211	8068.972656	826.479004	527.969971	223.756088	116.722595	89.483932	379.534241	502.143677	274.976990	0.326332	0.000000	4.127813	3.647890	0.429594	0.749864	3.714560	3.906818	2.917232	2.722609	2.349775	2.067155	1.951745	2.579251	2.700828	2.439296	0.000000	0.000000	44782.000000		1
9871.615234	3482.355225	3.845422	4.964819	3078.067871	4760.706543	478.531494	304.226257	125.955307	55.658401	51.597118	211.149765	263.391388	219.574539	0.842810	0.000000	3.994388	3.541873	0.584944	0.695903	3.488278	3.677671	2.679910	2.483197	2.100216	1.745531	1.712626	2.324591	2.420602	2.341582	0.000000	0.000000	44816.000000		1
11920.482422	1710.796631	2.411484	4.650278	2044.481812	3536.252686	342.279572	215.473160	74.244095	30.828136	43.786007	173.346207	221.387772	99.259384	0.885288	0.000000	4.076294	3.233198	0.382284	0.667479	3.310583	3.548543	2.534381	2.333393	1.870662	1.488947	1.641335	2.238914	2.345154	1.996772	0.000000	0.000000	44904.000000		1
18594.365234	5428.018555	2.229543	3.447620	6322.287109	10387.209961	996.081543	651.186951	291.166626	119.019981	101.439583	458.662964	638.389404	273.065063	1.390316	99998.000000	4.269382	3.734641	0.348216	0.537519	3.800874	4.016499	2.998295	2.813706	2.464142	2.075620	2.006207	2.661494	2.805086	2.436266	0.143114	4.999991	44945.000000		1
9770.634766	2222.228516	2.525582	3.564802	1977.783569	3227.009277	321.933075	202.950104	100.051903	52.343380	30.695536	123.189194	174.644455	138.916260	0.967479	0.000000	3.989923	3.346789	0.402361	0.552035	3.296179	3.508800	2.507766	2.307389	2.000225	1.718862	1.487075	2.090573	2.242155	2.142753	0.000000	0.000000	44972.000000		1
8662.265625	3599.281250	3.734408	6.667043	6522.184570	11209.390625	1079.206787	659.044312	284.465637	93.869011	105.130821	489.725464	644.384216	316.348419	2.559441	0.000000	3.937632	3.556216	0.572222	0.823933	3.814393	4.049582	3.033105	2.818915	2.454030	1.972522	2.021730	2.689953	2.809145	2.500166	0.408145	0.000000	45016.000000		1
24968.160156	4927.845215	1.208826	3.885511	7107.228516	11762.711914	1124.735107	705.479248	287.321198	122.439850	74.404449	416.443512	570.164795	323.687714	0.495819	99998.000000	4.397387	3.692657	0.082364	0.589448	3.851700	4.070508	3.051050	2.848484	2.458368	2.087923	1.871599	2.619556	2.756000	2.510126	0.000000	4.999991	45068.000000		1
20937.873047	2584.802246	1.995179	1.458608	3795.086426	6527.534668	623.294556	381.310455	135.715347	50.375957	36.718079	206.419312	267.421814	179.313248	0.176969	99998.000000	4.320932	3.412427	0.299982	0.163939	3.579222	3.814749	2.794693	2.581279	2.132629	1.702223	1.564880	2.314750	2.427197	2.253612	0.000000	4.999991	45093.000000		1
7091.609375	1099.133911	1.403101	1.233495	1604.604980	2691.002930	265.506836	164.949188	74.453789	29.813587	23.710867	93.548302	117.305420	87.094032	0.225499	99998.000000	3.850745	3.041051	0.147089	0.091138	3.205368	3.429914	2.424076	2.217350	1.871887	1.474414	1.374947	1.971036	2.069318	1.939988	0.000000	4.999991	45118.000000		1
11154.475586	2207.556152	2.081524	4.496091	3263.363525	5493.437012	533.967896	342.387512	140.667831	60.049644	34.519371	220.345474	296.316467	243.263809	0.974021	99998.000000	4.047449	3.343912	0.318381	0.652835	3.513665	3.739844	2.727515	2.534518	2.148195	1.778510	1.538063	2.343104	2.471756	2.386077	0.000000	4.999991	45163.000000		1
14291.685547	2811.518555	2.004430	3.382861	3362.736816	5552.524414	549.183044	347.685364	160.533279	50.061417	59.725853	253.412399	352.101288	172.646194	1.237080	99998.000000	4.155084	3.448941	0.301991	0.529284	3.526693	3.744490	2.739717	2.541186	2.205565	1.699503	1.776162	2.403828	2.546668	2.237157	0.092398	4.999991	45242.000000		1
15481.827148	3337.185059	0.977545	2.078440	4332.893555	7246.369629	717.376343	442.220459	182.822540	53.142071	58.569450	271.942596	332.414703	192.459213	2.089948	99998.000000	4.189822	3.523380	0.000000	0.317737	3.636778	3.860121	2.855747	2.645639	2.262030	1.725438	1.767671	2.434477	2.521680	2.284339	0.320136	4.999991	45263.000000		1
5460.835449	566.677063	2.457740	3.120744	1350.054688	2181.695801	239.674347	136.239578	80.411575	23.809547	16.824879	116.626999	139.212296	124.916092	0.708556	0.000000	3.737259	2.753336	0.390536	0.494258	3.130351	3.338794	2.379622	2.134303	1.905319	1.376751	1.225952	2.066799	2.143678	2.096618	0.000000	0.000000	45289.000000		1
7901.457520	1000.087341	2.837040	3.984190	2186.568115	3648.109131	374.954865	228.437195	108.933075	36.338776	39.524281	166.130264	188.098816	149.034012	0.642646	99998.000000	3.897707	3.000038	0.452865	0.600340	3.339763	3.562068	2.573979	2.358767	2.037160	1.560370	1.596864	2.220449	2.274386	2.173285	0.000000	4.999991	45374.000000		1
7841.503418	1827.827515	2.679769	4.637943	1829.064087	3073.186279	296.396637	191.598862	76.852936	39.940586	23.898975	112.858673	151.013763	82.218643	0.522321	99998.000000	3.894399	3.261935	0.428097	0.666325	3.262229	3.487589	2.471873	2.282393	1.885660	1.601414	1.378379	2.052535	2.179017	1.914970	0.000000	4.999991	45415.000000		1
5892.457520	1415.762939	4.431333	7.302293	1208.110107	2643.121826	200.014374	129.658875	86.674644	17.490967	31.040915	128.317459	167.194153	142.024673	0.744083	0.000000	3.770297	3.150990	0.646534	0.863459	3.082107	3.422117	2.301061	2.112802	1.937892	1.242814	1.491935	2.108286	2.223221	2.152364	0.000000	0.000000	45485.000000		1
6198.805176	1452.712280	0.595162	1.625130	1194.291870	2171.898682	205.284485	124.410355	53.138985	60.681812	14.752606	99.247047	120.925728	17.771585	1.521186	0.000000	3.792308	3.162180	0.000000	0.210888	3.077111	3.336840	2.312356	2.094857	1.725413	1.783059	1.168869	1.996718	2.082519	1.249726	0.182182	0.000000	45507.000000		1
4975.846680	1517.273438	1.489446	2.695188	2100.103271	3418.737549	332.932770	213.952881	94.217468	32.789394	27.281837	139.264725	193.510773	137.266464	0.739227	0.000000	3.696867	3.181064	0.173025	0.430589	3.322241	3.533866	2.522357	2.330318	1.974131	1.515733	1.435874	2.143841	2.286705	2.137564	0.000000	0.000000	45531.000000		1
9936.765625	1460.680664	3.524713	5.575400	2525.603516	3744.102783	421.750610	261.760071	82.897064	45.753433	35.731281	163.564590	221.918182	137.238708	1.361971	0.000000	3.997245	3.164555	0.547124	0.746276	3.402365	3.573348	2.625056	2.417903	1.918539	1.660424	1.553049	2.213689	2.346193	2.137477	0.134168	0.000000	45570.000000		1
11312.303711	2944.100830	2.223376	4.372742	3746.785645	6348.789062	615.708557	387.925079	174.178818	64.015335	56.759296	233.272507	318.985016	150.523453	0.818269	0.000000	4.053551	3.468953	0.347013	0.640754	3.573659	3.802691	2.789375	2.588748	2.240995	1.806284	1.754037	2.367864	2.503770	2.177604	0.000000	0.000000	45665.000000		1
21765.480469	3903.763428	1.995179	6.682462	6462.070312	10669.945312	1027.193359	662.868164	313.122833	113.706696	98.269501	487.526764	631.395508	269.410828	1.522785	0.000000	4.337768	3.591484	0.299982	0.824937	3.810372	4.028162	3.011652	2.821427	2.495715	2.055786	1.992419	2.687999	2.800302	2.430415	0.182639	0.000000	45759.000000		1
18304.857422	5809.214844	2.815454	4.237057	4856.345703	8172.342285	803.967712	501.440582	224.847733	76.822098	84.935417	350.473083	515.101562	269.194977	0.159539	99998.000000	4.262567	3.764117	0.449548	0.627064	3.686310	3.912347	2.905239	2.700219	2.351888	1.885486	1.929089	2.544655	2.711893	2.430067	0.000000	4.999991	45840.000000		1
6391.061035	1764.595459	2.087691	2.312804	1390.146362	2682.513428	232.143860	149.740189	78.234451	60.576965	21.558418	102.734756	131.438202	97.748352	0.780401	99998.000000	3.805573	3.246645	0.319666	0.364139	3.143060	3.428542	2.365757	2.175338	1.893398	1.782308	1.333617	2.011717	2.118722	1.990109	0.000000	4.999991	45909.000000		1
20363.878906	4931.187988	2.507080	4.557766	6479.872559	11727.797852	1062.446655	658.347412	320.659485	140.313202	118.936722	594.486267	775.819336	460.158569	1.140070	0.000000	4.308860	3.692951	0.399168	0.658752	3.811566	4.069216	3.026307	2.818455	2.506044	2.147099	2.075316	2.774142	2.889760	2.662908	0.056931	0.000000	45966.000000		1
13219.833984	6475.931641	2.889463	4.018112	6462.794922	11369.269531	1042.818726	667.839111	385.232971	166.019241	99.617096	500.207092	684.038025	339.195831	0.063523	0.000000	4.121226	3.811302	0.460817	0.604022	3.810420	4.055733	3.018209	2.824672	2.585723	2.220158	1.998334	2.699150	2.835080	2.530451	0.000000	0.000000	46033.000000		1
8406.367188	3259.520996	3.173167	2.806202	3766.105469	6661.332031	619.393616	383.811371	167.397675	68.286308	62.559807	315.710083	409.483490	218.307114	1.813273	0.000000	3.924608	3.513154	0.501493	0.448119	3.575892	3.823561	2.791967	2.584118	2.223749	1.834334	1.796295	2.499289	2.612236	2.339068	0.258463	0.000000	46074.000000		1
13387.913086	3788.962158	2.729109	6.303162	4568.244629	8408.464844	766.543457	473.138031	229.898895	114.927856	86.073318	390.574005	532.203979	316.551941	1.264419	0.000000	4.126713	3.578520	0.436021	0.799558	3.659749	3.924717	2.884537	2.674988	2.361537	2.060425	1.934869	2.591703	2.726078	2.500445	0.101891	0.000000	46141.000000		1
15947.697266	3026.202393	2.377563	3.669649	3690.735840	6394.847656	615.964478	377.064148	190.627472	87.815628	75.992577	337.299347	435.263550	279.568665	0.402482	0.000000	4.202698	3.480898	0.376132	0.564625	3.567113	3.805830	2.789556	2.576415	2.280185	1.943572	1.880771	2.528016	2.638752	2.446488	0.000000	0.000000	46165.000000		1
4556.449219	939.257507	2.460824	3.697403	1266.799927	2338.577881	212.962997	123.297127	87.103287	36.227764	18.098463	88.423126	124.965431	69.606148	0.795814	0.000000	3.658627	2.972785	0.391080	0.567897	3.102708	3.368952	2.328304	2.090953	1.940035	1.559042	1.257642	1.946566	2.096790	1.842648	0.000000	0.000000	46229.000000		1
7451.126953	2038.598022	2.343642	2.544085	1713.090942	3047.258057	308.784027	180.626907	78.308464	20.710390	26.261120	110.641464	129.140808	114.123001	1.232751	99998.000000	3.872222	3.309332	0.369891	0.405532	3.233780	3.483909	2.489655	2.256783	1.893809	1.316188	1.419313	2.043918	2.111063	2.057373	0.090875	4.999991	46264.000000		1
5988.765625	1644.853882	2.026016	3.456871	932.960510	2401.544922	147.936203	98.309593	77.802727	23.584435	19.779100	114.570145	118.418655	94.226723	0.578369	99998.000000	3.777337	3.216127	0.306643	0.538683	2.969863	3.380491	2.170074	1.992596	1.890995	1.372625	1.296207	2.059072	2.073420	1.974174	0.000000	4.999991	46281.000000		1
8228.302734	3587.427490	2.747611	4.156880	2686.627197	4462.274902	440.468903	275.618408	106.506172	29.653233	40.039265	180.784180	249.406616	193.008118	0.498272	0.000000	3.915310	3.554783	0.438955	0.618767	3.429207	3.649556	2.643915	2.440308	2.027375	1.472072	1.602486	2.257160	2.396908	2.285576	0.000000	0.000000	46296.000000		1
18059.746094	5883.156738	3.867008	4.496091	7050.826660	13368.285156	1124.213989	717.613770	374.880859	138.546219	143.418518	673.574890	879.870850	509.356537	1.561843	99998.000000	4.256711	3.769610	0.587375	0.652835	3.848240	4.126076	3.050849	2.855891	2.573893	2.141595	2.156605	2.828386	2.944419	2.707022	0.193637	4.999991	46414.000000		1
19097.335938	7491.659668	2.735276	6.765723	8403.570312	13119.495117	1366.648315	862.130066	382.886261	110.675385	114.499222	590.631592	793.119080	435.127869	0.439093	0.000000	4.280973	3.874578	0.437001	0.830314	3.924464	4.117917	3.135657	2.935573	2.583070	2.044051	2.058803	2.771317	2.899338	2.638617	0.000000	0.000000	46513.000000		1
5071.806641	1241.852417	2.007514	1.745396	1172.591675	1873.765991	209.058990	124.182159	59.957134	20.260164	27.288004	69.865189	106.429077	77.167480	0.823150	13128.409180	3.705163	3.094070	0.302659	0.241894	3.069147	3.272715	2.320269	2.094059	1.777841	1.306643	1.435972	1.844261	2.027060	1.887434	0.000000	4.118212	46572.000000		1
11941.472656	1972.094116	4.246308	6.648541	2745.027100	4483.900879	438.260956	282.507477	115.455177	61.865967	38.303120	157.754822	207.036057	152.074570	0.225052	0.000000	4.077058	3.294928	0.628012	0.822726	3.438547	3.651656	2.641733	2.451030	2.062413	1.791452	1.583234	2.197983	2.316046	2.182057	0.000000	0.000000	46596.000000		1
7227.148926	2013.558105	1.853327	3.102241	1663.112671	2676.185791	289.957794	174.373093	73.849373	31.525061	19.856194	103.154144	130.408234	84.284744	0.751388	0.000000	3.858967	3.303964	0.267952	0.491676	3.220922	3.427516	2.462335	2.241479	1.868347	1.498656	1.297896	2.013487	2.115305	1.925749	0.000000	0.000000	46691.000000		1
11665.108398	2494.935791	3.435285	5.692582	3788.952881	6533.128906	632.866455	388.982819	179.337906	82.721291	69.140503	317.733032	428.710602	267.514343	1.402776	99998.000000	4.066889	3.397059	0.535963	0.755309	3.578519	3.815121	2.801312	2.589931	2.253672	1.917617	1.839733	2.502062	2.632164	2.427347	0.146988	4.999991	46742.000000		1
10514.000977	3010.502930	3.037483	3.595639	2417.780762	4715.909180	411.623627	248.120697	142.962128	71.835693	35.484581	185.659576	277.228119	205.108719	0.341429	0.000000	4.021768	3.478639	0.482514	0.555776	3.383417	3.673565	2.614500	2.394663	2.155221	1.856340	1.550040	2.268717	2.442837	2.311984	0.000000	0.000000	46785.000000		1
2596.754639	1209.368286	2.803118	4.514594	945.924500	2149.806885	162.414352	96.906487	53.336346	26.106932	25.570362	89.810806	141.811890	61.190628	0.131131	99998.000000	3.414431	3.082559	0.447641	0.654619	2.975857	3.332399	2.210624	1.986353	1.727023	1.416756	1.407737	1.953329	2.151713	1.786685	0.000000	4.999991	46813.000000		1
10742.870117	1169.560303	4.357323	4.326486	2121.704834	3259.234375	354.244476	222.436249	79.649887	47.212040	22.400278	102.404793	144.627350	124.712563	0.181985	0.000000	4.031120	3.068023	0.639220	0.636135	3.326685	3.513116	2.549303	2.347206	1.901185	1.674053	1.350253	2.010320	2.160250	2.095910	0.000000	0.000000	46870.000000		1
5558.130859	76.908447	1.279752	4.002693	658.063660	1355.963135	104.221115	75.548515	24.398540	23.757124	24.524975	48.686066	72.350677	97.187111	0.412174	0.000000	3.744929	1.885974	0.107126	0.602352	2.818268	3.132248	2.017956	1.878226	1.387364	1.375794	1.389609	1.687405	1.859443	1.987609	0.000000	0.000000	46940.000000		0
4920.885254	775.871765	2.454656	3.496960	841.546143	1462.765259	146.998749	91.963257	40.033096	30.195971	24.136423	55.741661	79.591293	108.751129	0.238740	0.000000	3.692043	2.889790	0.389991	0.543691	2.925078	3.165175	2.167314	1.963614	1.602419	1.479949	1.382673	1.746180	1.900866	2.036434	0.000000	0.000000	46991.000000		1
7847.227051	1683.144653	5.183765	3.614142	2518.921143	4353.749023	408.811249	262.157867	119.664482	49.120876	38.485058	146.893890	210.206131	135.138687	1.000272	0.000000	3.894716	3.226121	0.714645	0.558005	3.401215	3.638863	2.611523	2.418563	2.077965	1.691266	1.585292	2.167004	2.322645	2.130780	0.000118	0.000000	47066.000000		1
7629.250000	1904.961060	3.129995	4.422081	1471.584839	2737.595215	237.046997	150.776321	95.463303	36.659485	39.881992	137.648849	204.192841	112.269676	0.463164	0.000000	3.882482	3.279886	0.495544	0.645627	3.167785	3.437369	2.374835	2.178333	1.979836	1.564186	1.600777	2.138772	2.310040	2.050262	0.000000	0.000000	47137.000000		1
21543.701172	4914.961426	3.830003	7.962214	5465.125000	9449.608398	891.786438	556.368164	231.416092	119.124825	66.584084	341.514801	469.240204	252.286835	0.255694	0.000000	4.333320	3.691520	0.583199	0.901034	3.737600	3.975414	2.950261	2.745362	2.364393	2.076002	1.823370	2.533410	2.671395	2.401895	0.000000	0.000000	47170.000000		1
6699.277344	1955.004028	2.574922	3.620309	1988.043213	3574.447998	289.267029	194.725769	89.866318	51.991837	27.648802	95.046997	153.887817	67.382774	0.461930	0.000000	3.826028	3.291148	0.410764	0.558746	3.298426	3.553209	2.461299	2.289423	1.953597	1.715935	1.441676	1.977938	2.187204	1.828549	0.000000	0.000000	47204.000000		1
18410.328125	3524.728760	1.847160	4.378909	4626.585449	6858.845703	714.496094	460.417603	139.847549	90.917870	56.056202	266.823578	353.957703	260.171967	0.568083	0.000000	4.265061	3.547126	0.266504	0.641366	3.665261	3.836251	2.854000	2.663152	2.145655	1.958649	1.748624	2.426224	2.548951	2.415261	0.000000	0.000000	47233.000000		1
11753.245117	550.610779	1.662135	3.725156	2140.046875	3754.368652	332.658325	208.321976	87.325317	50.931030	29.915350	161.581741	217.144547	123.981720	0.844507	0.000000	4.070158	2.740845	0.220666	0.571145	3.330423	3.574537	2.521998	2.318735	1.941140	1.706982	1.475894	2.208392	2.336749	2.093358	0.000000	0.000000	47260.000000		1
12667.591797	1229.795044	2.556419	2.590341	2063.943359	3402.224121	321.587708	199.647415	108.226898	32.820232	27.112230	105.152405	170.240875	78.922127	0.267021	0.000000	4.102694	3.089833	0.407632	0.413357	3.314698	3.531763	2.507299	2.300264	2.034335	1.516142	1.433165	2.021819	2.231064	1.897199	0.000000	0.000000	47285.000000		1
7299.530273	674.977966	2.032184	3.305768	1092.772217	1987.771851	159.898026	100.017982	47.949055	33.073097	11.517764	27.772152	37.149799	42.105370	0.324076	99998.000000	3.863295	2.829290	0.307963	0.519272	3.038530	3.298367	2.203843	2.000078	1.680780	1.519475	1.061368	1.443609	1.569956	1.624337	0.000000	4.999991	47303.000000		1
6535.598633	1481.255371	3.234842	4.733539	1499.381592	2325.034180	247.704391	150.097900	48.060070	18.968077	13.472855	42.219467	80.319061	57.983540	0.430319	0.000000	3.815285	3.170630	0.509853	0.675186	3.175912	3.366429	2.393934	2.176375	1.681784	1.278023	1.129460	1.625513	1.904819	1.763305	0.000000	0.000000	47323.000000		1
9890.391602	2591.382812	1.927337	3.185502	2569.531494	4903.397461	433.441071	271.609528	143.902664	58.964169	49.996655	248.018936	341.783112	143.258163	1.347440	99998.000000	3.995214	3.413532	0.284958	0.503178	3.409854	3.690497	2.636930	2.433945	2.158069	1.770588	1.698941	2.394485	2.533751	2.156119	0.129509	4.999991	47406.000000		1
9882.201172	4692.010254	2.988143	5.556897	4851.929688	8288.546875	821.622131	505.523468	250.748047	96.484016	73.769196	319.666534	430.866150	245.980591	0.640428	0.000000	3.994854	3.671359	0.475401	0.744832	3.685915	3.918478	2.914672	2.703741	2.399238	1.984455	1.867875	2.504697	2.634342	2.390901	0.000000	0.000000	47472.000000		1
11393.510742	2559.318115	1.927337	3.506211	2160.812744	3466.998047	331.323059	227.117355	102.222855	50.342033	31.549730	144.525589	233.099808	135.274368	0.387550	0.000000	4.056658	3.408124	0.284958	0.544838	3.334617	3.539954	2.520252	2.356250	2.009548	1.701931	1.498996	2.159945	2.367542	2.131216	0.000000	0.000000	47624.000000		1
6532.252930	1505.863647	1.662135	4.298732	2294.172119	4361.945312	353.680176	235.936859	140.562973	50.052162	38.158184	211.837433	308.602081	242.085831	0.021887	0.000000	3.815063	3.177786	0.220666	0.633340	3.360626	3.639680	2.548611	2.372796	2.147871	1.699423	1.581588	2.326003	2.489399	2.383969	0.000000	0.000000	47640.000000		1
16956.396484	2791.406494	1.415436	3.617226	4314.708496	7855.220215	705.605652	442.374664	218.852936	81.506302	69.757256	325.164825	400.096588	226.833649	0.562108	0.000000	4.229333	3.445823	0.150890	0.558376	3.634951	3.895158	2.848562	2.645790	2.340152	1.911191	1.843589	2.512104	2.602165	2.355707	0.000000	0.000000	47660.000000		1
10962.663086	1466.135864	1.532618	3.953353	3074.586182	5445.984375	482.719208	316.212738	136.535614	80.164871	48.812500	197.371613	273.502960	161.341217	1.104188	99998.000000	4.039916	3.166174	0.185434	0.596966	3.487787	3.736076	2.683695	2.499979	2.135246	1.903984	1.688531	2.295285	2.436962	2.207745	0.043043	4.999991	47697.000000		1
8959.216797	1562.894287	2.272716	5.051164	1445.585815	2367.577393	230.056168	149.336212	68.301727	27.220161	32.696880	101.714043	123.633255	77.645454	1.535708	99998.000000	3.952270	3.193930	0.356545	0.703391	3.160044	3.374304	2.361834	2.174165	1.834432	1.434891	1.514506	2.007381	2.092135	1.890116	0.186309	4.999991	47743.000000		1
11921.910156	3098.876709	2.482410	3.863925	3514.456787	5708.145508	578.592651	362.320801	138.882339	67.351936	64.443970	289.387299	396.488617	275.464203	0.645508	0.000000	4.076346	3.491204	0.394873	0.587029	3.545858	3.756495	2.762373	2.559093	2.142647	1.828350	1.809182	2.461479	2.598231	2.440065	0.000000	0.000000	47821.000000		1
20331.462891	3765.029053	1.603544	4.372742	5515.020020	8903.937500	885.951965	566.896057	225.045090	105.278839	80.485580	351.416687	489.605194	331.390900	1.233269	0.000000	4.308168	3.575768	0.205081	0.640754	3.741547	3.949582	2.947410	2.753503	2.352270	2.022341	1.905718	2.545822	2.689846	2.520341	0.091058	0.000000	47880.000000		1
6224.504883	1400.060547	2.439237	5.032661	964.294373	1957.591309	194.164520	103.690712	57.369877	34.926426	18.157053	68.021111	84.793564	33.424644	0.415859	0.000000	3.794105	3.146147	0.387254	0.701798	2.984210	3.291722	2.288170	2.015740	1.758684	1.543154	1.259045	1.832644	1.928363	1.524067	0.000000	0.000000	47929.000000		1
11843.570312	2801.564209	1.810155	4.927814	5114.581055	9275.208008	866.370239	529.354614	277.147949	107.326447	106.987228	423.261658	528.065613	349.492462	1.267372	99998.000000	4.073483	3.447401	0.257716	0.692654	3.708810	3.967324	2.937704	2.723747	2.442712	2.030707	2.029332	2.626609	2.722688	2.543438	0.102904	4.999991	47981.000000		1
6134.247070	1455.768311	2.377563	4.144545	1921.462158	4158.350586	326.839294	197.538132	106.373566	78.539742	35.786789	158.630600	223.512466	147.282440	0.971974	0.000000	3.787761	3.163092	0.376132	0.617477	3.283632	3.618921	2.514334	2.295651	2.026834	1.895090	1.553723	2.200387	2.349302	2.168151	0.000000	0.000000	48022.000000		1
13137.510742	2312.446289	2.439237	4.798297	3172.458008	6005.729004	532.626465	326.065277	177.000443	90.322708	69.131256	308.898102	390.413666	223.571060	0.246619	99998.000000	4.118513	3.364072	0.387254	0.681087	3.501396	3.778566	2.726423	2.513304	2.247974	1.955797	1.839674	2.489815	2.591525	2.349416	0.000000	4.999991	48099.000000		1
8893.212891	2251.832275	2.544085	4.480672	2189.263428	3900.584229	356.890350	234.394989	107.314110	43.468380	42.361320	161.001999	269.000702	153.283401	0.127692	0.000000	3.949059	3.352536	0.405532	0.651343	3.340298	3.591130	2.552535	2.369948	2.030657	1.638173	1.626969	2.206831	2.429753	2.185495	0.000000	0.000000	48158.000000		1
4694.424805	1727.677002	2.260381	4.187717	2117.646484	3583.032959	341.545654	220.999222	132.471252	58.143894	40.773193	169.426773	232.150024	151.871048	0.127151	0.000000	3.671582	3.237463	0.354182	0.621977	3.325853	3.554251	2.533449	2.344391	2.122122	1.764504	1.610375	2.228982	2.365769	2.181475	0.000000	0.000000	48202.000000		1
16735.847656	2722.256836	2.442321	4.409747	3468.422852	6187.148438	557.586243	350.929474	176.735229	112.685982	61.788872	265.244690	366.659607	228.372437	2.561231	0.000000	4.223648	3.434929	0.387803	0.644414	3.540132	3.791491	2.746312	2.545220	2.247323	2.051870	1.790910	2.423647	2.564263	2.358644	0.408449	0.000000	48232.000000		1
22740.599609	4670.708008	2.093859	3.509295	4819.797363	9580.935547	804.572083	499.541016	243.596863	128.918777	90.076012	456.578369	608.569702	301.931946	0.959290	0.000000	4.356802	3.669383	0.320947	0.545220	3.683029	3.981408	2.905565	2.698571	2.386672	2.110316	1.954609	2.659515	2.784310	2.479909	0.000000	0.000000	48315.000000		1
6958.302246	2110.504639	1.896499	3.370527	2473.139893	4148.603027	400.944641	249.616318	107.363449	55.772499	24.821012	139.801300	201.149200	138.691147	0.498745	99998.000000	3.842503	3.324386	0.277953	0.527698	3.393249	3.617902	2.603084	2.397273	2.030856	1.746420	1.394819	2.145511	2.303518	2.142049	0.000000	4.999991	48341.000000		1
21888.013672	7312.417480	2.470075	3.533965	6541.387207	11426.546875	1021.624146	663.685364	302.412994	150.208908	112.282013	489.000793	635.126831	292.834930	1.579535	99998.000000	4.340206	3.864061	0.392710	0.548262	3.815670	4.057915	3.009291	2.821962	2.480600	2.176696	2.050310	2.689310	2.802860	2.466623	0.198529	4.999991	48370.000000		1
16319.747070	4825.431152	3.105325	4.489923	5415.960938	8604.805664	853.005310	563.241821	214.437027	111.477158	91.253998	380.669037	505.912018	389.753754	0.370248	0.000000	4.212713	3.683536	0.492107	0.652239	3.733675	3.934741	2.930952	2.750695	2.331300	2.047186	1.960252	2.580548	2.704075	2.590790	0.000000	0.000000	48442.000000		1
4263.145508	1991.422974	2.951138	5.075834	2466.383545	3763.703125	407.053528	257.671051	84.694885	48.217339	34.741402	147.492142	168.443054	137.195541	0.652673	0.000000	3.629730	3.299164	0.469990	0.705507	3.392061	3.575615	2.609652	2.411066	1.927857	1.683203	1.540847	2.168769	2.226453	2.137340	0.000000	0.000000	48499.000000		1
10524.460938	2007.328857	2.951138	4.101373	2301.980225	3681.031250	369.552155	237.151840	105.433029	41.229588	30.368660	138.435196	179.618530	103.616707	0.194725	0.000000	4.022200	3.302619	0.469990	0.612929	3.362102	3.565969	2.567676	2.375026	2.022977	1.615209	1.482426	2.141247	2.254351	2.015430	0.000000	0.000000	48527.000000		1
6822.549805	1134.297852	2.322055	4.193885	1692.870850	3011.647217	301.648254	172.393326	65.251915	34.210999	18.329742	99.780533	148.778061	119.371529	0.365661	0.000000	3.833947	3.054727	0.365873	0.622617	3.228624	3.478804	2.479501	2.236521	1.814593	1.534166	1.263156	1.999046	2.172539	2.076901	0.000000	0.000000	48545.000000		1
12465.381836	3534.291504	2.846291	4.872307	2562.608398	4052.606201	394.144989	269.401581	144.568756	40.017677	34.402191	137.932556	186.041962	125.970726	0.613249	0.000000	4.095706	3.548302	0.454279	0.687735	3.408682	3.607734	2.595656	2.430400	2.160074	1.602252	1.536586	2.139667	2.269611	2.100270	0.000000	0.000000	48584.000000		1
9224.304688	3005.430176	0.934373	2.140115	3565.631592	6102.389160	563.146179	367.692688	160.878647	53.863667	48.383862	217.005783	324.924286	149.453400	1.324125	99998.000000	3.964934	3.477907	0.000000	0.330437	3.552136	3.785500	2.750621	2.565485	2.206498	1.731296	1.684700	2.336471	2.511782	2.174506	0.121929	4.999991	48613.000000		1
18084.042969	4110.605469	2.189455	4.459086	5271.978027	9265.734375	849.625549	540.160034	278.406097	105.278839	76.007996	367.920868	493.422882	259.734070	1.032579	99998.000000	4.257296	3.613906	0.340336	0.649246	3.721974	3.966880	2.929228	2.732522	2.444679	2.022341	1.880859	2.565754	2.693219	2.414529	0.013923	4.999991	48648.000000		1
4895.401367	1340.347046	2.544085	3.114576	1937.667236	3229.402344	285.998260	204.343948	98.247917	46.323925	39.342339	159.071579	188.206741	103.410095	0.464117	0.000000	3.689788	3.127217	0.405532	0.493399	3.287279	3.509122	2.456363	2.310362	1.992323	1.665805	1.594860	2.201593	2.274635	2.014563	0.000000	0.000000	48753.000000		1
8558.145508	2379.055176	1.797820	2.917217	1799.907349	2911.882080	298.940704	186.458267	66.904793	35.237885	17.845596	96.163307	153.619522	64.561157	1.374134	99998.000000	3.932380	3.376405	0.254746	0.464969	3.255250	3.464174	2.475585	2.270582	1.825457	1.547010	1.251531	1.983009	2.186446	1.809971	0.138029	4.999991	48769.000000		1
11365.047852	2294.289307	1.298254	1.782401	3839.202393	6369.104492	605.837463	394.619873	180.873611	73.248047	48.649063	218.769684	279.880127	123.361885	0.692666	0.000000	4.055571	3.360648	0.113360	0.251005	3.584241	3.804078	2.782356	2.596179	2.257375	1.864796	1.687074	2.339987	2.446972	2.091181	0.000000	0.000000	48796.000000		1
6795.579590	1575.670288	2.544085	3.552467	1190.989258	2251.012207	214.107071	129.973419	65.501694	34.309677	18.332827	47.677685	52.284790	50.338951	0.194025	99998.000000	3.832227	3.197465	0.405532	0.550530	3.075908	3.352378	2.330631	2.113855	1.816253	1.535417	1.263229	1.678315	1.718375	1.701904	0.000000	4.999991	48853.000000		1
7193.625488	1345.200806	4.727372	4.570101	1126.144409	1939.807373	172.646194	119.445534	60.916176	43.875435	29.838257	67.105240	117.764900	135.410049	0.720093	0.000000	3.856948	3.128787	0.674620	0.659926	3.051594	3.287759	2.237157	2.077170	1.784733	1.642221	1.474773	1.826756	2.071016	2.131651	0.000000	0.000000	48898.000000		1
33917.597656	6757.843750	3.290349	4.344988	7239.036621	13173.475586	1160.225830	741.118042	356.655975	178.141418	115.177643	560.247498	770.731140	445.896301	2.387440	99998.000000	4.530425	3.829808	0.517242	0.637989	3.859681	4.119700	3.064543	2.869887	2.552249	2.250765	2.061368	2.748380	2.886903	2.649234	0.377932	4.999991	49053.000000		1
11920.589844	1586.161133	1.788568	3.644979	2216.421875	4018.543213	349.353668	234.654022	119.041565	88.096245	33.840950	193.732803	305.638611	162.987930	1.207673	99998.000000	4.076298	3.200347	0.252506	0.561695	3.345652	3.604069	2.543265	2.370428	2.075699	1.944957	1.529443	2.287203	2.485208	2.212155	0.081949	4.999991	49144.000000		1
14503.946289	2590.756836	3.814585	5.877606	2268.428955	4061.977783	379.302948	235.986191	121.258774	40.258209	42.074532	161.439896	231.844727	183.729156	0.383656	0.000000	4.161486	3.413427	0.581447	0.769200	3.355725	3.608737	2.578986	2.372887	2.083713	1.604854	1.624019	2.208011	2.365197	2.264178	0.000000	0.000000	49314.000000		1
12041.342773	3029.264404	1.211909	3.478457	3481.198730	5837.091797	579.964905	357.463898	145.348938	73.766113	47.113361	226.294006	285.190338	225.763596	1.298326	0.000000	4.080675	3.481337	0.083470	0.541387	3.541729	3.766196	2.763402	2.553232	2.162412	1.867857	1.673144	2.354673	2.455135	2.353654	0.113384	0.000000	49355.000000		1
9112.481445	1264.024536	3.703570	3.842339	2109.230957	3422.728027	319.746704	220.172775	124.256172	21.937717	29.277016	156.021759	213.684586	132.989319	0.561579	0.000000	3.959637	3.101756	0.568621	0.584596	3.324124	3.534372	2.504806	2.342764	2.094318	1.341191	1.466527	2.193185	2.329773	2.123817	0.000000	0.000000	49392.000000		1
15897.478516	3084.950684	1.452441	4.021195	3535.006836	6725.251953	597.884521	369.808105	160.964996	71.148018	71.160355	291.931366	384.696411	284.823364	1.015182	0.000000	4.201328	3.489248	0.162098	0.604355	3.548390	3.827708	2.776617	2.567976	2.206732	1.852163	1.852238	2.465281	2.585118	2.454576	0.006544	0.000000	49471.000000		1
15340.444336	3367.942383	2.383730	3.231758	4245.426270	7626.030273	678.542786	438.119110	219.136642	74.941017	75.730453	365.965790	497.530396	230.241180	0.455698	99998.000000	4.185838	3.527365	0.377257	0.509439	3.627921	3.882298	2.831577	2.641592	2.340715	1.874720	1.879271	2.563441	2.696820	2.362183	0.000000	4.999991	49589.000000		1
17327.966797	4154.782715	2.914133	3.441453	3902.903076	6267.029785	609.803162	405.178589	165.408661	79.483368	54.483498	221.489532	275.584473	146.360413	1.211343	0.000000	4.238748	3.618548	0.464509	0.536742	3.591388	3.797062	2.785190	2.607646	2.218558	1.900276	1.736265	2.345353	2.440255	2.165424	0.083267	0.000000	49638.000000		1
21308.089844	1707.953369	2.849375	4.557766	4914.375488	8532.128906	790.544189	506.325226	231.850891	127.136383	88.645157	428.846283	547.092285	280.931671	1.419872	0.000000	4.328545	3.232476	0.454750	0.658752	3.691468	3.931057	2.897926	2.704430	2.365209	2.104270	1.947655	2.632302	2.738060	2.448601	0.152249	0.000000	49701.000000		1
11353.977539	2591.348877	2.837040	2.682853	3461.934570	5825.709961	547.835449	352.132141	175.847122	76.014160	57.918781	227.916046	317.045349	198.703796	1.201167	0.000000	4.055148	3.413526	0.452865	0.428597	3.539319	3.765349	2.738650	2.546706	2.245135	1.880895	1.762819	2.357775	2.501121	2.298206	0.079603	0.000000	49733.000000		1
15059.660156	3000.083008	3.472290	2.704439	2549.712402	3785.517578	403.615143	261.183411	106.722031	45.697926	27.510033	118.181206	160.194061	104.218033	0.819954	99998.000000	4.177815	3.477133	0.540616	0.432077	3.406491	3.578125	2.605968	2.416946	2.028254	1.659896	1.439491	2.072548	2.204646	2.017943	0.000000	4.999991	49762.000000		1
2886.410400	288.782898	4.526928	5.082002	549.090515	1064.734863	79.350769	54.656185	19.421387	47.310719	14.407228	12.560068	32.872654	29.603891	0.130577	0.000000	3.460358	2.460572	0.655804	0.706035	2.739644	3.027241	1.899551	1.737639	1.288280	1.674960	1.158580	1.098992	1.516835	1.471349	0.000000	0.000000	49785.000000		1
8332.508789	1133.693359	2.371395	4.958652	1586.321411	2767.026367	257.128296	170.231628	86.813416	29.714907	28.120613	90.951790	144.312805	80.226547	0.204494	0.000000	3.920776	3.054496	0.375004	0.695364	3.200391	3.442013	2.410150	2.231040	1.938587	1.472974	1.449025	1.958811	2.159305	1.904318	0.000000	0.000000	49856.000000		1
5570.536621	537.048523	3.037483	3.740575	1063.174438	1950.076172	181.083313	114.727417	48.655231	22.579136	26.446144	83.634079	128.746094	96.872566	0.373343	99998.000000	3.745897	2.730014	0.482514	0.572938	3.026604	3.290051	2.257879	2.059667	1.687129	1.353707	1.422362	1.922383	2.109734	1.986201	0.000000	4.999991	49894.000000		1
13431.260742	2491.565430	1.591209	2.941887	3888.449707	6021.326660	650.539368	398.813751	151.285141	41.587299	61.381821	220.746353	333.478607	210.844467	1.234272	0.000000	4.128117	3.396472	0.201727	0.468626	3.589777	3.779692	2.813274	2.600770	2.179796	1.618961	1.788040	2.343894	2.523068	2.323962	0.091411	0.000000	49920.000000		1
19722.156250	4350.214844	3.555551	5.569232	5201.357422	9098.870117	824.998779	528.207458	284.888123	109.565239	80.815544	377.202911	494.764282	367.911621	0.782011	0.000000	4.294954	3.638511	0.550907	0.745795	3.716117	3.958987	2.916453	2.722805	2.454674	2.039673	1.907495	2.576575	2.694398	2.565743	0.000000	0.000000	49945.000000		1
11488.324219	3799.918457	1.449357	5.522976	5628.680664	9380.875000	941.465454	583.520447	276.660706	106.937889	93.776497	418.685364	532.284119	271.739044	0.824382	0.000000	4.060256	3.579774	0.161175	0.742173	3.750407	3.972243	2.973804	2.766056	2.441947	2.029132	1.972094	2.621888	2.726144	2.434152	0.000000	0.000000	50017.000000		1
12835.387695	1219.516968	2.519415	3.074487	2710.667969	4905.824219	432.673218	279.781464	125.730194	22.619225	39.064804	164.847427	205.247482	89.699791	0.828440	0.000000	4.108409	3.086188	0.401300	0.487773	3.433076	3.690712	2.636160	2.446819	2.099440	1.354478	1.591786	2.217082	2.312278	1.952791	0.000000	0.000000	50056.000000		1
2372.582275	710.126465	1.847160	4.422081	517.494507	1400.313477	101.584518	60.077400	36.021152	30.075705	25.465515	55.004646	75.656448	73.531754	0.159493	0.000000	3.375221	2.851336	0.266504	0.645627	2.713906	3.146225	2.006828	1.778711	1.556558	1.478216	1.405952	1.740399	1.878846	1.866475	0.000000	0.000000	50164.000000		1
6700.224121	1787.396606	1.674470	3.151581	2609.990234	4343.088379	439.593140	272.210876	103.545776	52.213863	59.861538	190.032318	237.784012	154.794434	1.369773	0.000000	3.826089	3.252221	0.223877	0.498528	3.416639	3.637799	2.643051	2.434906	2.015132	1.717786	1.777148	2.278827	2.376183	2.189755	0.136649	0.000000	50266.000000		1
9310.220703	2777.131836	4.708869	3.731324	2544.713623	4203.320801	402.156525	263.807678	127.543434	48.797081	40.532661	167.684464	258.734924	153.866226	0.928783	0.000000	3.968960	3.443597	0.672917	0.571863	3.405639	3.623593	2.604395	2.421288	2.105658	1.688394	1.607805	2.224493	2.412855	2.187143	0.000000	0.000000	50304.000000		1
17054.958984	3873.595215	2.019849	5.109755	4800.040039	7498.558105	781.801758	487.825897	208.880127	48.368443	61.286224	314.288483	440.777283	217.560852	0.573594	0.000000	4.231851	3.588114	0.305319	0.708400	3.681245	3.874978	2.893097	2.688265	2.319897	1.684562	1.787363	2.497329	2.644219	2.337581	0.000000	0.000000	50330.000000		1
17299.525391	4144.254883	3.102241	4.267894	4106.161621	6738.462402	641.750732	411.312164	174.280579	73.189453	50.841602	228.640732	308.851868	216.126907	0.492861	0.000000	4.238034	3.617446	0.491676	0.630214	3.613436	3.828561	2.807366	2.614172	2.241249	1.864449	1.706219	2.359154	2.489750	2.334709	0.000000	0.000000	50381.000000		1
6521.182129	1798.131104	2.315888	2.433070	2040.947876	3250.627686	307.713959	200.415268	93.720985	56.734627	21.521412	99.025017	175.973557	98.821495	1.041726	0.000000	3.814326	3.254821	0.364717	0.386155	3.309832	3.511967	2.488147	2.301931	1.971837	1.753848	1.332871	1.995745	2.245447	1.994851	0.017754	0.000000	50402.000000		1
6940.826660	2235.753662	2.294302	3.096074	3045.435547	4891.632812	471.142853	306.643890	144.402237	80.753868	51.658791	191.049957	240.651886	186.189972	0.029343	0.000000	3.841411	3.349424	0.360651	0.490811	3.483649	3.689454	2.673153	2.486634	2.159574	1.907163	1.713144	2.281147	2.381389	2.269956	0.000000	0.000000	50422.000000		1
7993.300781	1482.140381	1.208826	2.578006	1962.648560	3565.295410	345.958496	209.755905	136.048386	84.599289	37.766548	144.315887	172.809631	73.374481	1.123182	0.000000	3.902726	3.170889	0.082364	0.411284	3.292843	3.552095	2.539024	2.321714	2.133693	1.927367	1.577107	2.159314	2.237568	1.865545	0.050450	0.000000	50475.000000		1
9490.280273	2128.439697	2.503996	2.818537	2124.739258	4090.234131	337.206818	221.915085	111.939720	39.166565	41.365273	176.985016	260.523499	157.992264	0.889421	0.000000	3.977279	3.328061	0.398634	0.450024	3.327306	3.611748	2.527896	2.346187	2.048984	1.592916	1.616636	2.247936	2.415847	2.198636	0.000000	0.000000	50508.000000		1
29035.750000	7004.207031	2.568754	3.799166	9730.318359	17703.322266	1577.831909	998.166138	417.439545	175.631256	155.944672	719.208069	928.951599	526.375732	1.210250	99998.000000	4.462933	3.845359	0.409723	0.579688	3.988127	4.248055	3.198061	2.999203	2.620594	2.244602	2.192971	2.856854	2.967993	2.721296	0.082875	4.999991	50571.000000		1
27248.306641	5426.615234	3.025148	4.193885	6476.261719	9515.412109	1056.362427	663.549683	256.468384	141.512772	85.290047	398.058258	524.072144	251.805771	0.624557	0.000000	4.435339	3.734529	0.480747	0.622617	3.811324	3.978428	3.023813	2.821873	2.409034	2.150796	1.930898	2.599947	2.719391	2.401066	0.000000	0.000000	50620.000000		1
10058.730469	2594.620850	2.241878	3.194753	2125.411377	4157.625977	362.835785	223.817764	111.569672	70.013206	42.324314	143.107071	194.861450	105.627304	0.442147	99998.000000	4.002543	3.414074	0.350612	0.504437	3.327443	3.618845	2.559710	2.349895	2.047546	1.845180	1.626590	2.155661	2.289726	2.023776	0.000000	4.999991	50706.000000		1
6421.429688	1237.775757	1.989012	3.722073	890.346313	1421.699219	151.824799	98.210915	32.706135	18.477762	25.058460	58.091469	80.723030	61.832047	1.518218	99998.000000	3.807632	3.092642	0.298637	0.570785	2.949559	3.152808	2.181343	1.992160	1.514629	1.266649	1.398954	1.764112	1.906997	1.791214	0.181334	4.999991	50778.000000		1
19915.330078	4747.872070	2.420735	3.589472	4899.758789	7678.836426	759.099304	503.907593	224.160049	109.182854	64.117096	340.787048	440.709442	258.059601	1.369742	0.000000	4.299188	3.676499	0.383947	0.555031	3.690175	3.885295	2.880299	2.702351	2.350558	2.038154	1.806974	2.532483	2.644152	2.411720	0.136639	0.000000	50819.000000		1
6538.309570	2521.227783	1.301338	3.268763	2661.300537	4412.059082	432.506683	280.700409	115.797470	58.418346	35.792957	166.043915	222.414658	153.665787	1.238632	99998.000000	3.815465	3.401612	0.114390	0.514383	3.425094	3.644641	2.635993	2.448243	2.063699	1.766549	1.553798	2.220223	2.347163	2.186577	0.092942	4.999991	50888.000000		1
9719.232422	1992.209351	2.365228	2.722941	1857.853882	3111.251953	288.079803	195.385681	110.231323	60.225418	28.863794	120.568016	167.434677	106.293388	0.149414	0.000000	3.987632	3.299335	0.373873	0.435038	3.269011	3.492935	2.459513	2.290893	2.042305	1.779780	1.460353	2.081232	2.223845	2.026506	0.000000	0.000000	50913.000000		1
7842.209961	544.270630	2.278883	3.244093	1086.950073	2028.557373	167.030716	113.469254	66.614922	40.945885	15.760989	50.884773	53.336346	29.727242	0.076506	0.000000	3.894439	2.735815	0.357722	0.511093	3.036210	3.307187	2.222796	2.054878	1.823572	1.612210	1.197583	1.706588	1.727023	1.473155	0.000000	0.000000	50943.000000		1
5937.976562	2095.431396	2.315888	4.409747	2172.274902	3836.269775	347.315338	227.672424	131.410446	80.978981	61.859798	185.536224	285.060822	175.544907	0.473430	0.000000	3.773638	3.321274	0.364717	0.644414	3.336915	3.583909	2.540724	2.357311	2.118630	1.908372	1.791409	2.268429	2.454937	2.244388	0.000000	0.000000	51088.000000		1
14520.499023	2500.754883	2.189455	4.058200	3602.697998	6641.546875	557.502991	368.334106	161.418304	106.253304	72.628212	322.158173	425.722473	276.645294	0.344409	0.000000	4.161982	3.398071	0.340336	0.608333	3.556628	3.822269	2.746247	2.566242	2.207953	2.026342	1.861105	2.508069	2.629127	2.441923	0.000000	0.000000	51114.000000		1
6264.448730	143.714554	1.736145	2.769197	1003.908081	1925.992188	143.430862	99.515335	32.484104	30.220640	9.840210	65.720642	70.349335	45.633167	0.561174	0.000000	3.796883	2.157501	0.239586	0.442354	3.001694	3.284655	2.156643	1.997890	1.511671	1.480304	0.993004	1.817702	1.847260	1.659281	0.000000	0.000000	51135.000000		0
5655.120605	2073.666260	3.179335	3.953353	1704.700073	2717.350586	283.552856	180.010162	79.689980	67.752823	34.374435	108.411919	166.574310	58.720554	0.450889	0.000000	3.752442	3.316739	0.502336	0.596966	3.231648	3.434146	2.452634	2.255297	1.901404	1.830927	1.536236	2.035077	2.221608	1.768790	0.000000	0.000000	51232.000000		1
3202.468750	0.000000	2.827788	3.463039	856.042786	1557.611816	127.006866	89.190979	25.064629	23.128040	27.099895	68.206131	82.264900	62.359364	0.288317	99998.000000	3.505485	0.000000	0.451447	0.539457	2.932495	3.192459	2.103827	1.950321	1.399061	1.364139	1.432968	1.833823	1.915215	1.794902	0.000000	4.999991	51253.000000		0
17309.589844	2110.177734	2.207957	3.780664	3508.782715	6070.882324	566.325562	365.685150	180.198273	68.533012	59.818363	251.697845	356.776245	222.923477	2.648605	0.000000	4.238287	3.324319	0.343991	0.577568	3.545156	3.783252	2.753066	2.563107	2.255751	1.835900	1.776834	2.400879	2.552396	2.348156	0.423017	0.000000	51318.000000		1
12531.901367	1548.665894	2.929552	3.191670	2955.177734	4796.095703	481.744751	309.055389	125.825790	63.953659	49.460087	218.609329	286.904877	155.176819	2.016071	99998.000000	4.098017	3.189958	0.466801	0.504018	3.470584	3.680888	2.682817	2.490036	2.099770	1.805865	1.694255	2.339669	2.457738	2.190827	0.304506	4.999991	51367.000000		1
6981.140625	1486.957275	2.211041	3.900929	1524.366089	2342.586914	222.692200	162.244751	53.138985	73.608841	14.906794	64.169518	98.081398	74.956436	0.243923	0.000000	3.843926	3.172298	0.344597	0.591168	3.183089	3.369696	2.347705	2.210171	1.725413	1.866930	1.173384	1.807329	1.991587	1.874809	0.000000	0.000000	51413.000000		1
13646.891602	640.261230	2.448488	3.389029	2011.269897	3699.314697	347.805634	209.527710	105.692062	49.330570	35.213211	154.230103	204.038666	104.723770	0.794275	0.000000	4.135034	2.806357	0.388898	0.530075	3.303470	3.568121	2.541337	2.321241	2.024042	1.693116	1.546706	2.188169	2.309712	2.020045	0.000000	0.000000	51587.000000		1
14064.491211	1957.193481	1.668303	3.540132	2870.917725	5154.382812	461.108368	299.461884	162.291000	15.909008	52.238533	199.706009	259.734070	271.550964	0.700608	99998.000000	4.148124	3.291634	0.222275	0.549019	3.458021	3.712177	2.663803	2.476341	2.210294	1.201643	1.717991	2.300391	2.414529	2.433851	0.000000	4.999991	51661.000000		1
8678.165039	3192.156738	2.837040	4.853805	3543.225098	5516.266113	576.048584	364.312897	148.654709	53.138985	39.980675	193.680374	275.988464	187.713348	0.317407	99998.000000	3.938428	3.504084	0.452865	0.686082	3.549399	3.741645	2.760459	2.561475	2.172179	1.725413	1.601850	2.287086	2.440891	2.273495	0.000000	4.999991	51692.000000		1
8831.380859	1777.571899	1.480195	1.770066	2721.750977	4598.508301	395.711517	286.244965	139.452835	59.550079	36.307941	161.335037	204.340866	89.409920	1.213423	0.000000	3.946029	3.249827	0.170319	0.247989	3.434848	3.662617	2.597379	2.456738	2.144427	1.774882	1.560002	2.207729	2.310355	1.951386	0.084012	0.000000	51731.000000		1
6158.035156	2089.273193	1.945839	2.497828	2303.787109	3380.067627	366.079865	240.932510	109.349373	37.899151	29.474375	133.581390	173.429474	94.966820	0.206971	0.000000	3.789442	3.319995	0.289107	0.397563	3.362442	3.528925	2.563576	2.381895	2.038816	1.578629	1.469445	2.125746	2.239123	1.977572	0.000000	0.000000	51759.000000		1
8473.429688	1747.011963	2.087691	3.296517	1783.036255	3136.421387	284.471802	185.893936	79.236664	36.270935	35.709694	139.166046	177.311890	108.011032	0.060586	0.000000	3.928059	3.242296	0.319666	0.518055	3.251160	3.496434	2.454039	2.269265	1.898926	1.559559	1.552786	2.143533	2.248738	2.033468	0.000000	0.000000	51793.000000		1
16591.636719	2991.423828	3.506211	3.459955	2764.692139	5331.291016	458.339172	284.943634	132.730286	63.383167	43.382038	216.919434	317.251953	145.500046	0.012430	0.000000	4.219889	3.475878	0.544838	0.539070	3.441647	3.726832	2.661187	2.454759	2.122970	1.801974	1.637310	2.336298	2.501404	2.162863	0.000000	0.000000	51831.000000		1
8349.062500	1494.944092	2.898715	2.948054	1717.001099	2984.849365	281.909241	178.159927	67.725067	49.759209	20.334173	77.778061	124.188324	83.991791	0.440995	0.000000	3.921638	3.174625	0.462205	0.469535	3.234771	3.474922	2.450109	2.250810	1.830749	1.696873	1.308226	1.890857	2.094081	1.924237	0.000000	0.000000	51882.000000		1
5194.511719	3211.192871	1.659051	3.848506	3769.827393	6178.619141	620.479065	393.127350	156.015594	65.695969	52.534573	208.136948	299.492706	133.550552	0.178526	99998.000000	3.715545	3.506666	0.219860	0.585292	3.576321	3.790891	2.792727	2.594533	2.193168	1.817539	1.720445	2.318349	2.476386	2.125646	0.000000	4.999991	51948.000000		1
13066.079102	3271.886963	2.938803	3.910181	4750.178711	8288.072266	724.071106	483.443878	230.204178	116.207611	69.384125	336.451324	446.784393	237.336868	0.749064	99998.000000	4.116145	3.514798	0.468170	0.592197	3.676710	3.918453	2.859781	2.684346	2.362113	2.065235	1.841260	2.526922	2.650098	2.375365	0.000000	4.999991	52001.000000		1
18731.841797	4494.432129	2.830872	5.248523	6173.971680	10906.403320	980.135498	631.993774	315.867371	118.862709	99.984062	473.147278	603.956421	343.695007	0.238956	0.000000	4.272581	3.652675	0.451920	0.720037	3.790565	4.037682	2.991286	2.800713	2.499505	2.075046	1.999931	2.674996	2.781006	2.536173	0.000000	0.000000	52046.000000		1
8432.992188	1685.617798	2.389898	2.257297	1334.836426	2415.094727	221.878082	145.931763	64.995964	38.867443	27.371265	77.432678	113.392159	116.660919	1.136105	16772.154297	3.925982	3.226759	0.378379	0.353589	3.125428	3.382934	2.346114	2.164150	1.812886	1.589586	1.437295	1.888924	2.054583	2.066925	0.055419	4.224589	52096.000000		1
13642.414062	3427.757568	4.144545	4.440584	2627.326904	4717.164551	400.867523	274.347900	131.108231	56.003780	45.284702	189.566666	267.631531	160.113876	1.805056	0.000000	4.134891	3.535010	0.617477	0.647440	3.419514	3.673681	2.603001	2.438302	2.117630	1.748217	1.655951	2.277762	2.427537	2.204429	0.256491	0.000000	52126.000000		1
7222.282715	1745.331421	1.964342	3.358191	1192.854858	2042.153564	197.026230	127.013031	57.450054	44.381168	24.392374	58.828484	94.337738	49.450836	0.636870	0.000000	3.858675	3.241878	0.293217	0.526105	3.076588	3.310088	2.294524	2.103848	1.759290	1.647199	1.387254	1.769588	1.974685	1.694174	0.000000	0.000000	52164.000000		1
14532.788086	1436.695435	3.006645	4.853805	3030.433350	5120.369141	483.187927	314.929901	143.193405	83.772850	38.127346	199.163269	267.909058	126.609062	0.375887	99998.000000	4.162349	3.157365	0.478082	0.686082	3.481505	3.709301	2.684116	2.498214	2.155923	1.923103	1.581237	2.299209	2.427987	2.102465	0.000000	4.999991	52270.000000		1
4473.083496	927.354248	1.538786	3.379778	881.628601	2216.554443	151.254303	94.343903	63.694622	45.664005	19.702007	69.547562	99.247047	60.361103	0.361645	0.000000	3.650607	2.967246	0.187178	0.528888	2.945286	3.345678	2.179708	1.974714	1.804103	1.659574	1.294510	1.842282	1.996718	1.780757	0.000000	0.000000	52326.000000		1
2858.002930	620.340332	2.352893	4.872307	505.381622	1006.933228	76.819016	58.035965	18.067625	28.802120	12.846855	36.027321	52.167610	28.157619	0.731107	0.000000	3.456063	2.792630	0.371602	0.687735	2.703619	3.003001	1.885469	1.763697	1.256901	1.459424	1.108797	1.556632	1.717401	1.449596	0.000000	0.000000	52398.000000		1
10096.968750	3190.007568	1.600460	2.806202	3750.526367	6182.520020	586.036804	384.465118	163.721863	67.555466	45.543739	244.293777	309.191071	201.294128	1.037707	0.000000	4.004191	3.503792	0.204245	0.448119	3.574092	3.791166	2.767925	2.584857	2.214107	1.829661	1.658429	2.387913	2.490227	2.303831	0.016075	0.000000	52443.000000		1
5888.590332	1943.193359	2.167868	3.669649	2503.335938	4016.862793	374.415222	263.181671	127.879562	87.905060	36.030403	176.784576	222.741531	127.993660	0.121414	0.000000	3.770011	3.288516	0.336033	0.564625	3.398519	3.603887	2.573354	2.420256	2.106801	1.944014	1.556669	2.247444	2.347801	2.107188	0.000000	0.000000	52545.000000		1
8614.569336	1198.584473	3.882427	5.094337	1881.259521	3233.102783	316.477936	197.050903	85.462738	32.659878	33.683678	136.359848	169.867752	128.191025	1.958091	0.000000	3.935234	3.078669	0.589103	0.707088	3.274449	3.509619	2.500343	2.294578	1.931777	1.514015	1.527419	2.134686	2.230111	2.107858	0.291833	0.000000	52612.000000		1
16810.751953	2354.224854	2.377563	3.231758	4422.556152	7826.917480	706.786743	448.662415	190.599731	92.354889	69.091164	317.557251	439.596222	177.302643	0.510432	0.000000	4.225587	3.371848	0.376132	0.509439	3.645673	3.893591	2.849288	2.651920	2.280122	1.965460	1.839422	2.501822	2.643054	2.248715	0.000000	0.000000	52645.000000		1
28909.599609	4439.017090	2.877128	4.875391	6932.537598	11583.858398	1118.820557	708.871338	285.088562	112.901840	119.075485	557.092834	710.653748	346.495056	1.865187	0.000000	4.461042	3.647287	0.458959	0.688009	3.840892	4.063853	3.048760	2.850567	2.454980	2.052701	2.075822	2.745928	2.851658	2.539697	0.270722	0.000000	52745.000000		1
7197.394043	2074.628418	2.414567	5.535311	2280.307617	3951.555176	356.572723	242.153671	119.951271	41.784660	47.079441	188.074142	248.176208	185.893936	1.050123	99998.000000	3.857175	3.316940	0.382839	0.743142	3.357993	3.596768	2.552148	2.384091	2.079005	1.621017	1.672831	2.274329	2.394760	2.269265	0.021240	4.999991	52804.000000		1
12923.869141	1116.387451	2.248045	6.589950	2098.431885	4578.719727	315.700836	218.865280	147.701828	78.431808	55.106411	251.555984	334.351288	256.607147	0.200293	0.000000	4.111392	3.047815	0.351805	0.818882	3.321895	3.660744	2.499276	2.340177	2.169386	1.894492	1.741202	2.400635	2.524203	2.409269	0.000000	0.000000	52901.000000		1
5740.632324	401.752563	3.284182	4.468338	1102.004883	1864.015259	167.366837	117.845078	54.107281	28.984060	28.432072	78.715515	123.025757	74.506210	0.587498	0.000000	3.758960	2.603959	0.516427	0.650146	3.042184	3.270449	2.223669	2.071311	1.733256	1.462159	1.453809	1.896060	2.089996	1.872193	0.000000	0.000000	52992.000000		1
10071.965820	2786.321289	2.466991	4.533096	2612.814941	5071.192871	419.419312	266.509033	134.463348	57.736839	58.535530	241.746613	360.097412	189.215118	0.288413	99998.000000	4.003114	3.445031	0.392168	0.656395	3.417109	3.705110	2.622648	2.425712	2.128604	1.761453	1.767420	2.383360	2.556420	2.276956	0.000000	4.999991	53102.000000		1
20601.478516	4864.421875	2.322055	3.947186	5420.315430	8837.125977	859.481140	547.462280	223.256516	111.023849	70.546692	390.080627	502.334869	282.785004	1.743036	99998.000000	4.313899	3.687031	0.365873	0.596288	3.734025	3.946311	2.934236	2.738354	2.348804	2.045416	1.848477	2.591154	2.700993	2.451456	0.241306	4.999991	53124.000000		1
5298.634277	1764.931641	2.186371	2.864793	1343.569580	1886.995239	236.655365	137.636505	52.516071	27.812241	23.023193	28.965559	51.143806	68.486755	0.323578	99998.000000	3.724164	3.246728	0.339724	0.457093	3.128260	3.275771	2.374116	2.138734	1.720292	1.444236	1.362166	1.461882	1.708793	1.835607	0.000000	4.999991	53160.000000		1
12909.992188	2590.340576	2.059937	4.409747	2480.235596	4207.502441	390.413666	254.263504	119.960518	56.296734	41.389942	149.709351	247.738327	180.041000	0.893021	0.000000	4.110926	3.413357	0.313854	0.644414	3.394493	3.624024	2.591525	2.405284	2.079038	1.750483	1.616895	2.175249	2.393993	2.255371	0.000000	0.000000	53202.000000		1
8165.900391	2665.895264	4.079786	3.558635	4043.823730	7031.084473	610.416809	407.494476	223.194839	101.103462	54.437241	282.088074	415.185333	209.071320	0.030633	0.000000	3.912004	3.425843	0.610637	0.551283	3.606792	3.847022	2.785626	2.610122	2.348684	2.004766	1.735896	2.450385	2.618242	2.320294	0.000000	0.000000	53223.000000		1
36052.792969	7474.812988	2.396065	4.249392	9718.266602	18626.177734	1522.574463	984.619263	514.497131	293.408478	189.804123	928.020325	1178.234863	860.511108	2.329832	99998.000000	4.556939	3.873600	0.379499	0.628327	3.987589	4.270124	3.182579	2.993268	2.711383	2.467473	2.278306	2.967557	3.071232	2.934757	0.367325	4.999991	53269.000000		1
12341.496094	1849.447632	3.959521	5.411962	3006.213623	5117.846680	501.816803	314.402588	130.093689	54.304638	52.457481	237.558899	319.685028	220.419479	0.103458	0.000000	4.091368	3.267042	0.597643	0.733355	3.478020	3.709087	2.700545	2.497486	2.114256	1.734837	1.719807	2.375771	2.504722	2.343250	0.000000	0.000000	53306.000000		1
6471.518555	1388.780273	1.757731	2.294302	1124.901611	2514.085938	203.976990	117.345512	47.218208	38.435719	23.778709	105.938759	115.553856	61.668606	0.119314	0.000000	3.811006	3.142633	0.244952	0.360651	3.051115	3.400380	2.309581	2.069467	1.674109	1.584735	1.376188	2.025055	2.062784	1.790064	0.000000	0.000000	53323.000000		1
9556.722656	1625.401733	3.330438	3.453787	1935.375977	3744.457520	304.630219	202.065063	69.596901	45.389549	19.085258	144.615005	191.114716	87.753952	0.287600	0.000000	3.980309	3.210961	0.522501	0.538296	3.286765	3.573389	2.483773	2.305491	1.842590	1.656956	1.280698	2.160213	2.281294	1.943267	0.000000	0.000000	53348.000000		1
9633.140625	2578.406494	1.982844	3.811501	4511.213867	6576.955078	666.907837	462.890778	179.963913	70.198227	48.411613	204.751007	294.598816	164.048737	0.890218	0.000000	3.983768	3.411351	0.297289	0.581096	3.654293	3.818025	2.824066	2.665478	2.255185	1.846326	1.684950	2.311226	2.469231	2.214973	0.000000	0.000000	53385.000000		1
22303.546875	5956.935059	3.262596	4.113708	8165.761719	16124.721680	1290.461426	846.369080	476.576416	217.258652	131.962433	746.048889	952.366455	564.392029	0.117723	0.000000	4.348374	3.775023	0.513563	0.614233	3.911997	4.207492	3.110745	2.927560	2.678133	2.336977	2.120450	2.872767	2.978804	2.751581	0.000000	0.000000	53432.000000		1
7709.217285	1389.504883	2.281967	2.553336	1226.896240	1784.750854	198.987488	131.632477	54.727112	8.548123	22.767242	87.683029	118.788704	149.505829	0.162023	0.000000	3.887010	3.142860	0.358309	0.407108	3.088808	3.251578	2.298826	2.119363	1.738203	0.931871	1.357310	1.942916	2.074775	2.174658	0.000000	0.000000	53454.000000		1
8478.647461	904.300232	2.035268	2.133947	1513.631592	2620.777100	265.821350	158.994492	66.855453	26.134686	24.312197	78.746353	118.338478	89.234146	1.079625	99998.000000	3.928327	2.956313	0.308622	0.329184	3.180020	3.418430	2.424590	2.201382	1.825137	1.417217	1.385824	1.896230	2.073126	1.950531	0.033273	4.999991	53480.000000		1
12560.484375	1842.015869	2.266548	4.983322	3943.664062	6506.707031	619.307251	400.738007	178.215424	74.336609	49.299732	269.546509	359.323395	192.385208	0.112879	99998.000000	4.099006	3.265293	0.355365	0.697519	3.595900	3.813361	2.791906	2.602860	2.250945	1.871203	1.692845	2.430634	2.555485	2.284172	0.000000	4.999991	53543.000000		1
7990.565430	1949.147949	3.210172	3.268763	1217.839355	2311.117188	212.814972	133.081833	69.279274	28.626347	30.263813	76.291695	111.014595	64.123260	0.989195	0.000000	3.902577	3.289845	0.506528	0.514383	3.085590	3.363822	2.328002	2.124119	1.840603	1.456766	1.480924	1.882477	2.045380	1.807016	0.000000	0.000000	53596.000000		1
6692.964844	1982.449341	2.852458	4.233974	1097.314453	1703.916748	157.168915	115.745049	52.133686	15.122655	21.188370	49.805466	74.678902	36.184589	0.884415	0.000000	3.825619	3.297202	0.455219	0.626748	3.040331	3.231448	2.196367	2.063502	1.717118	1.179628	1.326097	1.697277	1.873198	1.558524	0.000000	0.000000	53623.000000		1
7621.435547	1551.040405	2.852458	1.773150	1672.838867	3344.499756	278.723724	169.963348	77.889076	41.673645	26.714428	127.309067	194.947800	105.072227	0.060005	0.000000	3.882037	3.190623	0.455219	0.248745	3.223454	3.524331	2.445174	2.230355	1.891477	1.619861	1.426746	2.104859	2.289918	2.021488	0.000000	0.000000	53643.000000		1
23341.078125	5509.703613	0.986796	3.493876	6298.080078	10718.974609	989.395996	648.473267	303.501556	120.524849	75.002693	387.481018	513.411682	255.703613	1.714447	0.000000	4.368121	3.741128	0.000000	0.543307	3.799208	4.030153	2.995370	2.811892	2.482161	2.081077	1.875077	2.588250	2.710466	2.407737	0.234124	0.000000	53673.000000		1
13483.694336	2563.755615	2.433070	2.429986	2485.623047	4543.056641	421.972656	260.705444	125.736366	74.978027	34.035225	169.747482	231.551773	128.900284	0.977400	99998.000000	4.129809	3.408877	0.386155	0.385604	3.395435	3.657348	2.625284	2.416150	2.099461	1.874934	1.531929	2.229803	2.364648	2.110254	0.000000	4.999991	53765.000000		1
10325.350586	5067.082520	1.668303	4.042781	3921.645996	5899.472656	608.816345	403.587402	152.268845	80.130951	45.759598	179.168304	222.479416	150.082474	0.561518	0.000000	4.013905	3.704758	0.222275	0.606680	3.593468	3.770813	2.784486	2.605938	2.182611	1.903800	1.660482	2.253261	2.347290	2.176330	0.000000	0.000000	53798.000000		1
10724.614258	2491.343262	2.066105	2.923384	3329.025391	6250.343750	532.453735	345.190643	185.656494	82.132301	81.971947	290.651642	356.757721	231.961914	0.448994	99998.000000	4.030382	3.396434	0.315152	0.465886	3.522317	3.795904	2.726282	2.538059	2.268710	1.914514	1.913665	2.463373	2.552373	2.365417	0.000000	4.999991	53841.000000		1
8147.783691	2806.575439	2.753779	5.193016	1532.975830	2926.153564	259.656982	159.358368	80.895721	23.084867	24.996786	85.456566	130.753601	121.542480	0.600485	0.000000	3.911040	3.448177	0.439929	0.715420	3.185535	3.466297	2.414400	2.202375	1.907926	1.363327	1.397884	1.931745	2.116454	2.084728	0.000000	0.000000	53880.000000		1
8374.108398	2932.493652	2.257297	4.674948	2378.999512	3963.899414	381.948792	251.056427	100.440453	48.245094	31.262943	131.287094	175.436981	95.651405	0.207003	0.000000	3.922939	3.467237	0.353589	0.669777	3.376394	3.598123	2.582005	2.399771	2.001909	1.683453	1.495030	2.118222	2.244121	1.980691	0.000000	0.000000	53935.000000		1
9511.501953	1812.146729	2.294302	4.489923	1917.925171	3569.026611	324.347656	202.817505	86.159660	44.492184	35.345814	137.651932	164.289261	81.648148	1.011311	99998.000000	3.978249	3.258193	0.360651	0.652239	3.282832	3.552550	2.511011	2.307106	1.935304	1.648284	1.548338	2.138782	2.215609	1.911946	0.004885	4.999991	54025.000000		1
10261.242188	2028.794800	2.183287	3.749826	2716.440674	4192.740723	426.752441	281.588531	93.936852	43.684242	39.231323	145.854675	186.334915	141.013199	0.290711	0.000000	4.011200	3.307238	0.339111	0.574011	3.434000	3.622498	2.630176	2.449615	1.972836	1.640325	1.593633	2.163920	2.270294	2.149260	0.000000	0.000000	54039.000000		1
20911.951172	4697.249512	2.510163	5.886858	6503.999512	10779.653320	1035.124756	670.389404	321.871399	206.814026	115.593948	524.090637	708.985474	421.941803	0.953202	0.000000	4.320395	3.671844	0.399702	0.769884	3.813180	4.032605	3.014993	2.826327	2.507682	2.315580	2.062935	2.719406	2.850637	2.625252	0.000000	0.000000	54126.000000		1
6748.755859	1475.260620	3.614142	3.577137	1072.678467	1814.434937	149.000092	117.336258	52.158356	8.511119	21.783531	54.949142	75.104454	46.971508	0.575030	99998.000000	3.829224	3.168869	0.558005	0.553536	3.030470	3.258741	2.173187	2.069432	1.717324	0.929987	1.338128	1.739961	1.875666	1.671834	0.000000	4.999991	54177.000000		1
11334.959961	1420.857300	2.152450	2.883296	1850.773682	3700.020752	301.725342	193.627960	81.765335	42.722118	35.481499	115.997917	192.499313	104.859451	0.494115	0.000000	4.054420	3.152550	0.332933	0.459889	3.267353	3.568204	2.479612	2.286968	1.912569	1.630653	1.550002	2.064450	2.284429	2.020607	0.000000	0.000000	54204.000000		1
7882.689941	993.472717	2.170952	4.656446	2471.786133	5182.858398	424.664734	254.784668	146.024277	87.103287	52.574661	231.631958	325.343689	192.104584	0.230714	0.000000	3.896674	2.997156	0.336650	0.668055	3.393011	3.714569	2.628046	2.406173	2.164425	1.940035	1.720776	2.364799	2.512342	2.283538	0.000000	0.000000	54240.000000		1
10074.179688	2268.256348	2.991227	3.845422	2736.047119	4348.426270	448.338623	277.767761	75.631775	51.418259	35.848461	172.803467	224.690460	112.473206	1.702670	99998.000000	4.003210	3.355692	0.475849	0.584944	3.437124	3.638332	2.651606	2.443682	1.878704	1.711117	1.554471	2.237552	2.351585	2.051049	0.231131	4.999991	54260.000000		1
8937.593750	530.862549	1.177988	2.534833	1322.017334	2721.442627	225.109848	140.384125	70.185890	41.457783	33.489403	95.429382	136.597290	106.675774	0.582045	0.000000	3.951221	2.724982	0.071141	0.403949	3.121237	3.434799	2.352395	2.147318	1.846250	1.617606	1.524907	1.979682	2.135442	2.028066	0.000000	0.000000	54291.000000		1
8508.688477	2375.943604	1.955090	2.050686	2015.099976	3725.859619	335.942505	213.228195	102.441803	24.700747	45.192192	152.379868	171.354111	70.956825	0.766222	99998.000000	3.929863	3.375836	0.291167	0.311899	3.304296	3.571227	2.526265	2.328845	2.010477	1.392710	1.655063	2.182928	2.233895	1.850994	0.000000	4.999991	54353.000000		1
7502.585449	2416.642822	1.856411	4.428249	3275.232666	5639.973145	529.940491	338.995392	170.265549	79.310677	52.889202	212.318497	275.609161	164.175171	0.589672	99998.000000	3.875211	3.383213	0.268674	0.646232	3.515242	3.751277	2.724227	2.530194	2.231127	1.899332	1.723367	2.326988	2.440294	2.215307	0.000000	4.999991	54378.000000		1
7752.963379	2313.618164	3.965688	3.564802	2915.181641	4674.599609	489.284485	305.746521	145.490799	56.830223	39.218990	174.107895	232.409058	177.348892	0.059332	99998.000000	3.889468	3.364292	0.598319	0.552035	3.464666	3.669744	2.689561	2.485362	2.162836	1.754579	1.593496	2.240819	2.366253	2.248828	0.000000	4.999991	54447.000000		1
9229.741211	2157.025879	1.563456	3.527797	2240.351562	4062.128906	361.000946	236.485764	120.611191	68.866051	40.517242	186.852982	213.437897	126.988365	0.685820	0.000000	3.965189	3.333855	0.194086	0.547504	3.350316	3.608754	2.557508	2.373805	2.081388	1.838005	1.607640	2.271500	2.329272	2.103764	0.000000	0.000000	54520.000000		1
8657.969727	2837.674805	1.822490	4.147629	2101.592529	3806.968018	337.805084	219.670135	101.109627	86.776405	26.958044	123.266289	185.903183	114.715080	0.163507	99998.000000	3.937416	3.452963	0.260665	0.617800	3.322549	3.580579	2.528666	2.341771	2.004792	1.938402	1.430688	2.090844	2.269287	2.059621	0.000000	4.999991	54559.000000		1
7392.251953	2086.386719	1.810155	3.518546	2432.206543	3646.838623	388.884125	253.489487	96.234238	47.933636	40.649845	149.635345	197.843430	136.723724	0.261294	0.000000	3.868777	3.319395	0.257716	0.546363	3.386000	3.561917	2.589820	2.403960	1.983330	1.680640	1.609059	2.175034	2.296322	2.135844	0.000000	0.000000	54715.000000		1
7076.896484	1813.000977	2.389898	4.409747	2560.637939	4032.845703	398.647247	263.887848	92.265465	58.180901	42.555595	179.387253	250.741882	164.819672	0.788297	0.000000	3.849843	3.258398	0.378379	0.644414	3.408348	3.605612	2.600589	2.421419	1.965039	1.764780	1.628957	2.253792	2.399227	2.217009	0.000000	0.000000	54756.000000		1
12242.131836	1842.441406	1.332175	1.474027	2955.951660	4571.223145	461.990326	295.508514	108.751129	68.113625	33.091602	161.433731	202.882263	102.808769	0.686398	0.000000	4.087857	3.265394	0.124561	0.168505	3.470697	3.660033	2.664633	2.470570	2.036434	1.833234	1.519718	2.207994	2.307244	2.012030	0.000000	0.000000	54783.000000		1
11289.218750	4416.875977	3.358191	6.164394	3568.092285	5025.112793	589.876038	368.220001	135.440887	84.981674	64.628998	277.135590	363.307587	274.970825	0.777020	0.000000	4.052664	3.645115	0.526105	0.789890	3.552436	3.701146	2.770761	2.566107	2.131750	1.929325	1.810427	2.442692	2.560274	2.439287	0.000000	0.000000	54856.000000		1
10962.454102	2522.862061	2.852458	3.672733	2838.445801	4939.128906	457.074829	289.119019	149.789520	51.523106	40.378475	164.939941	238.943497	158.386993	0.555107	0.000000	4.039908	3.401894	0.455219	0.564989	3.453081	3.693650	2.659987	2.461077	2.175481	1.712002	1.606150	2.217326	2.378295	2.199719	0.000000	0.000000	54890.000000		1
5032.032715	511.471985	4.400495	6.296995	926.139282	1670.448975	139.320236	98.176994	70.155060	49.167130	18.570274	69.273109	70.731712	92.219208	0.313333	0.000000	3.701743	2.708822	0.643502	0.799133	2.966676	3.222833	2.144014	1.992010	1.846059	1.691675	1.268818	1.840565	1.849614	1.964821	0.000000	0.000000	55078.000000		1
23757.378906	5123.878418	3.968772	6.537526	6758.300293	12839.053711	1049.229736	696.813965	337.934601	149.814194	138.934769	605.066528	822.726074	595.608704	1.481467	0.000000	4.375799	3.709599	0.598656	0.815413	3.829838	4.108533	3.020871	2.843117	2.528833	2.175553	2.142811	2.781803	2.915255	2.774961	0.170692	0.000000	55216.000000		1
7517.143555	977.998474	1.646716	2.522498	1337.297241	2131.208740	208.041351	142.098679	59.947880	38.170517	25.206480	75.298737	98.941757	71.696922	0.210640	0.000000	3.876053	2.990338	0.216619	0.401831	3.126228	3.328626	2.318150	2.152590	1.777774	1.581728	1.401512	1.876788	1.995380	1.855500	0.000000	0.000000	55275.000000		1
6822.830566	1542.116089	2.346725	4.705785	2757.250977	5508.195801	443.518738	285.430847	134.037796	65.301254	59.309547	192.123093	262.527924	212.639206	0.884478	99998.000000	3.833965	3.188117	0.370462	0.672632	3.440476	3.741009	2.646912	2.455501	2.127227	1.814921	1.773125	2.283580	2.419175	2.327643	0.000000	4.999991	55310.000000		1
5858.301758	1302.120972	2.565671	2.898715	1562.925171	2288.858887	242.317108	165.898972	54.394070	31.000826	30.858974	84.275497	99.216209	65.211823	0.244564	0.000000	3.767772	3.114651	0.409201	0.462205	3.193938	3.359619	2.384384	2.219844	1.735552	1.491373	1.489381	1.925701	1.996583	1.814326	0.000000	0.000000	55376.000000		1
8834.523438	1751.076416	1.588125	2.386814	1859.297119	3381.911621	311.648804	195.441193	105.383690	47.936718	35.564758	140.883682	170.805206	85.604591	1.072369	99998.000000	3.946183	3.243305	0.200885	0.377819	3.269349	3.529162	2.493665	2.291016	2.022774	1.680668	1.551020	2.148861	2.232501	1.932497	0.030344	4.999991	55440.000000		1
9661.782227	988.547974	3.592556	5.908443	1918.199585	3395.939453	294.379883	202.182251	105.895592	47.455654	37.741879	118.036270	164.465042	145.934860	0.196732	0.000000	3.985057	2.994998	0.555404	0.771473	3.282894	3.530960	2.468908	2.305743	2.024878	1.676288	1.576823	2.072016	2.216074	2.164159	0.000000	0.000000	55500.000000		1
9502.121094	2311.632324	2.476242	5.310198	3727.897949	6003.299316	593.308228	384.150574	158.985229	56.222725	61.650105	250.467422	342.381348	229.488754	0.163033	0.000000	3.977821	3.363919	0.393793	0.725111	3.571464	3.778390	2.773280	2.584502	2.201357	1.749912	1.789934	2.398751	2.534510	2.360761	0.000000	0.000000	55571.000000		1
15021.650391	3197.957275	2.556419	6.642373	3295.532959	5300.990234	499.861725	333.817810	159.605072	58.927162	65.591125	286.189453	403.602814	220.104935	1.532351	0.000000	4.176718	3.504873	0.407632	0.822323	3.517926	3.724357	2.698850	2.523510	2.203047	1.770316	1.816845	2.456654	2.605954	2.342630	0.185358	0.000000	55603.000000		1
8899.568359	1860.286987	0.518068	0.724679	1932.011719	2806.078857	328.587769	206.394638	96.147888	50.974201	32.249741	159.102417	172.584518	109.374046	1.792165	0.000000	3.949369	3.269580	0.000000	0.000000	3.286010	3.448100	2.516651	2.314698	1.982940	1.707350	1.508526	2.201677	2.237002	2.038914	0.253378	0.000000	55681.000000		1
5710.745117	957.938782	3.567886	4.224722	1087.239990	1872.995117	167.351425	116.676338	52.997135	26.797689	21.882210	79.323013	83.757431	83.896194	1.548932	0.000000	3.756693	2.981338	0.552411	0.625798	3.036325	3.272537	2.223629	2.066983	1.724252	1.428097	1.340091	1.899399	1.923023	1.923742	0.190032	0.000000	55708.000000		1
13820.018555	2305.110107	2.389898	4.323402	2785.658447	5098.856934	442.208130	288.539276	139.104370	54.548256	57.197186	224.123047	271.362854	175.569580	0.918958	0.000000	4.140509	3.362692	0.378379	0.635826	3.444928	3.707473	2.645627	2.460205	2.143341	1.736781	1.757375	2.350487	2.433550	2.244449	0.000000	0.000000	55756.000000		1
13614.518555	3449.907959	2.735276	3.447620	4813.355469	8656.153320	781.333069	491.116241	235.807327	109.787270	67.219337	352.702606	492.756775	330.003204	1.937286	0.000000	4.134002	3.537807	0.437001	0.537519	3.682448	3.937325	2.892836	2.691184	2.372557	2.040552	1.827494	2.547409	2.692633	2.518518	0.287194	0.000000	55782.000000		1
21736.015625	7235.598145	1.760815	4.033530	5824.571777	10329.479492	923.505737	606.596069	253.680679	155.512939	112.911095	459.988983	665.800781	345.384918	0.963878	0.000000	4.337180	3.859474	0.245714	0.605685	3.765264	4.014079	2.965440	2.782900	2.404287	2.191767	2.052737	2.662747	2.823344	2.538303	0.000000	0.000000	55833.000000		1
18618.003906	4329.920898	3.018980	3.941018	4161.218750	7537.141602	659.426697	429.669647	199.764603	84.297081	74.324272	352.434326	449.303833	313.156769	0.089633	0.000000	4.269933	3.636480	0.479860	0.595608	3.619220	3.877207	2.819166	2.633135	2.300519	1.925812	1.871131	2.547078	2.652540	2.495762	0.000000	0.000000	55931.000000		1
16804.363281	2632.482910	3.142330	4.489923	3396.778320	5427.444824	563.500854	347.013123	141.771805	61.717949	62.171257	285.329102	403.985199	215.207962	0.435468	0.000000	4.225422	3.420366	0.497252	0.652239	3.531067	3.734595	2.750895	2.540346	2.151590	1.790411	1.793590	2.455346	2.606365	2.332858	0.000000	0.000000	55983.000000		1
7468.698242	3282.547363	3.228674	3.663482	2794.838623	5259.630859	464.219879	294.672821	140.529053	89.659706	50.678162	212.059464	261.753906	170.993317	0.897441	0.000000	3.873245	3.516211	0.509024	0.563894	3.446357	3.720955	2.666724	2.469340	2.147766	1.952597	1.704821	2.326458	2.417893	2.232979	0.000000	0.000000	56051.000000		1
5042.575684	741.262939	3.111492	5.109755	1101.184570	2143.919922	193.075974	121.480804	68.869141	26.853197	25.160225	70.565193	97.779190	70.466515	0.692504	99998.000000	3.702652	2.869972	0.492969	0.708400	3.041860	3.331208	2.285728	2.084508	1.838025	1.428996	1.400715	1.848590	1.990246	1.847983	0.000000	4.999991	56089.000000		1
3184.160645	1035.867920	2.611927	5.168346	628.530701	1062.286377	113.503174	68.893806	20.346508	11.564020	16.966730	29.878345	45.938457	43.995701	1.500425	0.000000	3.502995	3.015304	0.416961	0.713352	2.798326	3.026242	2.055008	1.838180	1.308490	1.063109	1.229598	1.475357	1.662176	1.643410	0.176214	0.000000	56118.000000		1
16009.609375	5231.815430	1.834825	3.786831	5126.950195	9269.792969	826.195312	525.604797	255.965729	115.859146	90.387466	437.280334	574.765747	346.920624	0.262834	0.000000	4.204381	3.718652	0.263595	0.578276	3.709859	3.967070	2.917083	2.720659	2.408182	2.063930	1.956108	2.640760	2.759491	2.540230	0.000000	0.000000	56150.000000		1
26075.740234	5444.788086	2.056854	4.045865	5910.682129	10477.051758	924.455566	611.462219	297.932343	94.587517	89.437675	437.378998	592.373901	314.575287	1.117059	0.000000	4.416237	3.735981	0.313203	0.607011	3.771638	4.020239	2.965886	2.786370	2.474118	1.975834	1.951521	2.640858	2.772596	2.497725	0.048076	0.000000	56225.000000		1
18501.283203	4080.760742	2.695188	4.098289	4540.262695	8293.151367	738.142212	461.031281	239.504730	84.133644	55.513466	289.353363	443.235016	274.144379	0.588571	0.000000	4.267202	3.610741	0.430589	0.612603	3.657081	3.918720	2.868140	2.663730	2.379314	1.924970	1.744398	2.461429	2.646634	2.437979	0.000000	0.000000	56244.000000		1
7195.475586	879.130737	2.161701	2.732193	1029.472290	1881.944092	173.617569	101.035614	38.164352	33.686764	15.890506	64.641335	95.537308	36.502216	0.284616	0.000000	3.857059	2.944053	0.334796	0.436511	3.012615	3.274607	2.239594	2.004474	1.581658	1.527459	1.201138	1.810510	1.980173	1.562319	0.000000	0.000000	56284.000000		1
12710.416016	3637.553467	1.705307	2.911049	3588.186035	5951.304199	584.424011	371.602844	138.077484	65.350594	57.101589	217.314148	280.672638	152.546387	2.376252	0.000000	4.104160	3.560809	0.231803	0.464050	3.554875	3.774612	2.766728	2.570079	2.140123	1.815250	1.756648	2.337088	2.448200	2.183402	0.375893	0.000000	56359.000000		1
16200.976562	2419.180664	2.201789	2.855542	3190.389893	6179.522461	514.342957	335.378174	174.351501	96.098549	72.517197	287.731323	383.765106	207.393768	0.443254	99998.000000	4.209541	3.383668	0.342776	0.455689	3.503844	3.790955	2.711253	2.525535	2.241426	1.982717	1.860441	2.458987	2.584065	2.316796	0.000000	4.999991	56424.000000		1
5167.248535	1181.886108	1.877997	2.806202	778.576172	1366.327515	133.877441	88.040741	45.923038	30.121960	19.683504	46.157402	89.474678	36.258598	1.025543	99998.000000	3.713259	3.072576	0.273695	0.448119	2.891301	3.135555	2.126707	1.944684	1.662031	1.478883	1.294102	1.664241	1.951700	1.559411	0.010954	4.999991	56486.000000		1
16217.249023	3788.912598	2.365228	5.082002	6780.604980	11871.623047	1108.968018	699.567749	339.180420	155.324844	133.050995	627.522339	799.681274	545.898865	1.497659	0.000000	4.209977	3.578515	0.373873	0.706035	3.831269	4.074510	3.044919	2.844830	2.530431	2.191241	2.124018	2.797629	2.902917	2.737112	0.175413	0.000000	56536.000000		1
12420.997070	2374.084229	2.655099	4.520761	3118.554199	5513.737305	462.277100	322.352478	132.162872	79.227417	59.469902	235.613052	322.956879	157.088730	0.885262	0.000000	4.094156	3.375496	0.424081	0.655212	3.493953	3.741446	2.664902	2.508331	2.121109	1.898875	1.774297	2.372199	2.509145	2.196145	0.000000	0.000000	56620.000000		1
26301.183594	4935.378906	2.858626	5.606237	5295.729004	8965.825195	873.650940	541.026550	273.947021	101.393333	92.654015	454.530762	573.991699	392.516785	0.083818	0.000000	4.419975	3.693321	0.456157	0.748671	3.723926	3.952590	2.941338	2.733219	2.437667	2.006009	1.966864	2.657563	2.758906	2.593858	0.000000	0.000000	56707.000000		1
7031.541016	1702.143555	3.006645	3.728240	2446.440918	5130.841797	432.855164	259.052551	146.193893	66.143112	43.406708	178.258606	266.777313	128.172516	0.024045	0.000000	3.847050	3.230996	0.478082	0.571504	3.388535	3.710189	2.636343	2.413388	2.164929	1.820485	1.637557	2.251050	2.426149	2.107795	0.000000	0.000000	56786.000000		1
4475.858887	444.662781	1.560372	4.668780	512.526611	1135.907471	95.805595	61.751869	23.491922	12.553901	17.938108	45.204525	34.855499	46.296169	0.250370	0.000000	3.650876	2.648031	0.193228	0.669203	2.709716	3.055343	1.981391	1.790650	1.370919	1.098779	1.253777	1.655182	1.542271	1.665545	0.000000	0.000000	56838.000000		1
15939.155273	3821.399902	4.724288	4.329569	3863.924561	6555.593750	613.145935	399.621704	164.801163	71.043175	61.677860	254.901840	378.498108	243.081879	1.734079	99998.000000	4.202466	3.582222	0.674336	0.636445	3.587029	3.816612	2.787564	2.601649	2.216960	1.851522	1.790129	2.406373	2.578064	2.385753	0.239069	4.999991	56897.000000		1
10071.484375	655.476440	2.451572	3.370527	2064.452148	3784.296387	322.155090	215.158615	103.866486	34.075314	41.756905	182.807114	192.718246	168.147018	0.088527	99998.000000	4.003094	2.816557	0.389445	0.527698	3.314805	3.577985	2.508065	2.332759	2.016475	1.532440	1.620728	2.261993	2.284923	2.225689	0.000000	4.999991	56947.000000		1
10395.021484	1423.706665	1.699140	2.713690	2181.843750	3293.596436	346.155853	228.341599	108.189888	34.032143	23.094120	113.916389	138.176163	134.077881	0.699932	0.000000	4.016825	3.153420	0.230229	0.433560	3.338824	3.517670	2.539272	2.358585	2.034187	1.531889	1.363501	2.056586	2.140433	2.127357	0.000000	0.000000	56991.000000		1
5006.067383	1856.256592	2.050686	3.271847	1617.670776	3176.001221	275.735596	166.534225	82.132301	28.518415	26.248785	117.120399	149.956055	107.261688	0.793505	0.000000	3.699497	3.268638	0.311899	0.514793	3.208890	3.501881	2.440493	2.221503	1.914514	1.455125	1.419109	2.068633	2.175964	2.030445	0.000000	0.000000	57008.000000		1
10060.586914	3158.451660	0.897368	1.541869	2605.142578	4510.797363	410.112579	269.648285	135.240448	68.681030	37.572273	171.286270	206.530319	131.839081	0.843910	0.000000	4.002623	3.499474	0.000000	0.188048	3.415832	3.654253	2.612903	2.430798	2.131107	1.836837	1.574867	2.233722	2.314984	2.120044	0.000000	0.000000	57043.000000		1
9941.344727	1524.785522	2.855542	2.809286	2189.244873	3571.993164	339.979126	229.593597	99.555420	56.395412	23.902060	127.028450	192.964951	90.427559	0.637734	99998.000000	3.997445	3.183209	0.455689	0.448596	3.340294	3.552911	2.531452	2.360960	1.998065	1.751244	1.378435	2.103901	2.285478	1.956301	0.000000	4.999991	57221.000000		1
12690.831055	4594.045898	0.774018	4.610189	5371.447266	9524.142578	824.634888	549.614746	250.507523	122.886986	98.728981	486.564636	678.064819	334.789185	1.955534	0.000000	4.103490	3.662195	0.000000	0.663719	3.730091	3.978826	2.916262	2.740058	2.398821	2.089506	1.994445	2.687140	2.831271	2.524771	0.291265	0.000000	57241.000000		1
15857.922852	2228.204834	2.735276	5.433547	2589.418457	5514.477539	424.763428	271.455353	157.156570	79.961349	50.292694	202.552292	285.569641	153.351242	0.501843	0.000000	4.200246	3.347955	0.437001	0.735083	3.413202	3.741504	2.628147	2.433698	2.196332	1.902880	1.701505	2.306537	2.455712	2.185687	0.000000	0.000000	57308.000000		1
19015.884766	4207.934082	3.358191	4.354239	5836.280762	9999.426758	954.056335	598.689392	257.128296	135.268204	88.962776	407.229279	574.716370	336.830627	1.174258	0.000000	4.279117	3.624069	0.526105	0.638912	3.766136	3.999975	2.979574	2.777202	2.410150	2.131196	1.949208	2.609839	2.759454	2.527411	0.069764	0.000000	57338.000000		1
6304.420410	2290.989746	2.537917	2.923384	2494.565674	4268.504883	396.183350	250.091217	111.400063	50.576401	32.012291	145.315018	184.780716	105.380608	0.184029	0.000000	3.799645	3.360023	0.404477	0.465886	3.396995	3.630276	2.597896	2.398098	2.046885	1.703948	1.505317	2.162311	2.266657	2.022761	0.000000	0.000000	57371.000000		1
11219.843750	2765.324219	1.526451	2.226459	1875.363403	3444.841553	310.563324	201.035095	90.717430	24.398540	43.403622	170.873047	225.430557	83.103676	0.178552	0.000000	4.049987	3.441746	0.183683	0.347615	3.273085	3.537169	2.492150	2.303272	1.957691	1.387364	1.637526	2.232674	2.353013	1.919620	0.000000	0.000000	57415.000000		1
7037.181152	1170.161621	3.129995	3.151581	1738.821655	3289.411865	284.428650	183.090820	91.852242	64.012245	26.196362	116.528320	140.482803	79.356934	0.494501	99998.000000	3.847399	3.068246	0.495544	0.498528	3.240255	3.517118	2.453973	2.262666	1.963090	1.806263	1.418241	2.066432	2.147623	1.899585	0.000000	4.999991	57434.000000		1
6951.040039	1664.438721	2.309720	4.542347	1332.020996	1958.063110	216.910187	143.844070	54.153538	26.415306	9.590427	42.302727	53.724895	24.114838	0.202160	0.000000	3.842050	3.221268	0.363559	0.657280	3.124511	3.291827	2.336280	2.157892	1.733627	1.421856	0.981838	1.626368	1.730176	1.382284	0.000000	0.000000	57481.000000		1
21267.068359	5864.142578	1.680638	4.409747	6187.376953	10642.991211	975.738098	637.276184	293.861786	168.103851	91.451355	475.432343	595.309570	299.042480	2.532760	99998.000000	4.327708	3.768204	0.225474	0.644414	3.791507	4.027064	2.989333	2.804328	2.468143	2.225578	1.961190	2.677089	2.774743	2.475733	0.403594	4.999991	57505.000000		1
11160.099609	2572.072510	2.346725	1.745396	2374.176514	4384.462891	349.313599	238.829391	128.678253	53.595379	24.102503	152.891769	207.202576	139.702621	0.473587	0.000000	4.047668	3.410283	0.370462	0.241894	3.375513	3.641917	2.543216	2.378088	2.109505	1.729127	1.382062	2.184384	2.316395	2.145205	0.000000	0.000000	57544.000000		1
27849.074219	4625.824219	2.106194	5.415045	10265.994141	17839.015625	1666.039185	1056.310059	451.252747	219.105804	160.826233	787.882935	1073.612915	647.779419	1.032070	0.000000	4.444811	3.665189	0.323498	0.733602	4.011401	4.251371	3.221685	3.023791	2.654420	2.340654	2.206357	2.896462	3.030848	2.811427	0.013709	0.000000	57599.000000		1
15239.152344	3020.016357	1.625130	2.007514	5695.030273	10155.892578	927.727356	591.066345	265.059692	115.556946	91.306419	420.399933	548.529297	266.231506	1.050167	99998.000000	4.182961	3.480009	0.210888	0.302659	3.755496	4.006718	2.967420	2.771636	2.423344	2.062796	1.960501	2.623663	2.739200	2.425259	0.021258	4.999991	57652.000000		1
23323.072266	5179.197754	1.230412	3.503127	6793.377930	12038.481445	1071.432739	697.325867	294.219513	195.860580	110.918999	504.885132	700.252319	365.009827	0.211954	0.000000	4.367786	3.714262	0.090050	0.544456	3.832086	4.080572	3.029965	2.843436	2.468672	2.291947	2.045006	2.703192	2.845255	2.562304	0.000000	0.000000	57673.000000		1
5167.593750	1807.490356	2.568754	2.377563	1458.941528	2431.090088	252.006210	157.400192	78.385559	18.912569	15.039393	89.816978	97.859367	112.294350	0.212171	99998.000000	3.713288	3.257076	0.409723	0.376132	3.164038	3.385801	2.401411	2.197005	1.894236	1.276751	1.177230	1.953358	1.990602	2.050358	0.000000	4.999991	57763.000000		1
5761.089844	1392.289551	2.537917	4.033530	1577.653076	2759.178223	247.248001	164.943024	76.294777	69.470467	22.511293	97.874786	135.126343	90.634163	0.397997	0.000000	3.760505	3.143729	0.404477	0.605685	3.198011	3.440780	2.393133	2.217334	1.882495	1.841800	1.352400	1.990671	2.130740	1.957292	0.000000	0.000000	57782.000000		1
11753.090820	3104.233398	2.537917	5.945448	2607.859375	4625.851562	441.375519	263.746002	105.198662	70.685463	29.585390	176.303513	231.810806	179.177551	0.805890	0.000000	4.070152	3.491954	0.404477	0.774185	3.416284	3.665192	2.644808	2.421186	2.022010	1.849330	1.471077	2.246261	2.365134	2.253284	0.000000	0.000000	57820.000000		1
9055.984375	3715.898926	2.346725	3.182418	3607.369873	5200.549805	545.926636	373.921814	162.651794	74.348938	42.601852	197.211258	252.641464	189.319977	0.723616	0.000000	3.956936	3.570064	0.370462	0.502757	3.557191	3.716049	2.737134	2.572781	2.211259	1.871275	1.629429	2.294932	2.402505	2.277196	0.000000	0.000000	57945.000000		1
7901.269531	1702.156006	1.128648	1.603544	1287.322144	2163.181152	198.697617	138.740494	60.237751	29.610060	22.384859	59.963299	76.094337	61.246136	1.107352	0.000000	3.897697	3.230999	0.052559	0.205081	3.109687	3.335093	2.298193	2.142203	1.779869	1.471439	1.349954	1.777886	1.881352	1.787079	0.044286	0.000000	57995.000000		1
13755.205078	5421.551758	3.176251	3.672733	4018.836182	6429.888184	650.739807	417.544403	181.906662	84.855240	57.715256	261.679901	361.805817	228.708572	0.986557	99998.000000	4.138467	3.734124	0.501915	0.564989	3.604100	3.808203	2.813407	2.620703	2.259849	1.928679	1.761291	2.417770	2.558475	2.359282	0.000000	4.999991	58067.000000		1
7399.246094	1971.360229	1.242747	3.244093	2332.441406	3969.607422	349.332092	245.283661	111.208870	52.574661	40.782444	195.626221	286.787689	145.540131	0.150922	0.000000	3.869187	3.294766	0.094383	0.511093	3.367811	3.598747	2.543238	2.389669	2.046139	1.720776	1.610473	2.291427	2.457561	2.162983	0.000000	0.000000	58129.000000		1
4705.088379	731.234619	2.451572	3.737491	786.871460	1536.386475	129.809982	87.029274	64.484062	19.920952	18.598028	53.968513	70.888985	42.777622	0.208305	0.000000	3.672568	2.864057	0.389445	0.572580	2.895904	3.186501	2.113308	1.939665	1.809452	1.299310	1.269467	1.732140	1.850579	1.631217	0.000000	0.000000	58190.000000		1
12738.378906	1667.685913	2.618094	2.516331	2160.248535	4559.717773	355.561249	224.523941	121.298866	64.336044	48.618225	231.758392	328.023468	175.341385	0.784849	99998.000000	4.105114	3.222114	0.417985	0.400768	3.334504	3.658938	2.550915	2.351263	2.083857	1.808454	1.686799	2.365036	2.515905	2.243884	0.000000	4.999991	58330.000000		1
7432.328613	2085.831543	2.858626	4.887726	2228.334229	4184.664551	369.650848	233.099808	109.182854	45.528320	31.867355	131.811325	174.629044	135.906540	0.298768	0.000000	3.871125	3.319279	0.456157	0.689107	3.347980	3.621661	2.567792	2.367542	2.038154	1.658282	1.503346	2.119953	2.242116	2.133240	0.000000	0.000000	58371.000000		1
9591.352539	2671.338135	1.625130	4.045865	3034.735107	5682.683105	486.206909	315.361633	176.112320	65.905663	47.896629	225.822189	265.540741	160.456177	0.276758	0.000000	3.981880	3.426729	0.210888	0.607011	3.482121	3.754554	2.686821	2.498809	2.245790	1.818923	1.680305	2.353767	2.424131	2.205356	0.000000	0.000000	58446.000000		1
27768.542969	3601.486084	2.858626	3.546299	4554.333496	7983.642578	725.850403	468.148560	215.621185	87.047775	66.883209	317.637421	466.128693	214.548035	0.627662	0.000000	4.443553	3.556482	0.456157	0.549775	3.658425	3.902201	2.860847	2.670384	2.333691	1.939758	1.825317	2.501932	2.668506	2.331525	0.000000	0.000000	58486.000000		1
11159.960938	1561.966064	1.964342	3.062153	3022.612793	4957.109863	478.207703	302.853973	117.835823	49.571102	42.139290	229.525757	319.404419	177.626434	0.797618	0.000000	4.047663	3.193672	0.293217	0.486027	3.480382	3.695229	2.679616	2.481233	2.071277	1.695229	1.624687	2.360831	2.504341	2.249508	0.000000	0.000000	58526.000000		1
21182.978516	4954.165039	3.863925	7.561327	5532.146973	10162.426758	890.340149	562.708313	265.216949	133.636902	99.259384	441.011658	622.051758	402.492676	1.235494	0.000000	4.325987	3.694970	0.587029	0.878598	3.742894	4.006998	2.949556	2.750283	2.423601	2.125926	1.996772	2.644450	2.793827	2.604758	0.091841	0.000000	58552.000000		1
20877.552734	4529.043945	2.981975	5.125174	4602.578613	6802.715332	747.485962	461.580170	179.754211	88.324448	52.873783	304.679565	400.549896	188.647720	0.567362	99998.000000	4.319680	3.656007	0.474504	0.709709	3.663001	3.832682	2.873603	2.664247	2.254679	1.946081	1.723240	2.483843	2.602657	2.275651	0.000000	4.999991	58582.000000		1
12021.421875	2919.918213	2.735276	3.472290	3381.529297	6317.748047	584.553528	353.593811	184.179382	65.449272	60.373436	311.951019	403.824829	232.945618	0.776829	99998.000000	4.079956	3.465371	0.437001	0.540616	3.529113	3.800562	2.766824	2.548505	2.265241	1.815905	1.780846	2.494087	2.606193	2.367254	0.000000	4.999991	58679.000000		1
7588.482910	738.040466	2.809286	4.206220	1525.161621	2587.059570	253.464828	164.542130	69.014076	22.514376	18.083044	97.399887	117.897499	79.295258	0.921039	99998.000000	3.880155	2.868080	0.448596	0.623892	3.183316	3.412807	2.403918	2.216277	1.838938	1.352460	1.257272	1.988558	2.071505	1.899247	0.000000	4.999991	58715.000000		1
10783.745117	2023.130005	2.914133	3.379778	2422.699219	4350.853027	405.724426	252.746307	137.103027	69.788094	35.956394	155.972427	216.410614	132.048782	0.018957	0.000000	4.032770	3.306024	0.464509	0.528888	3.384300	3.638574	2.608231	2.402685	2.137047	1.843781	1.555776	2.193048	2.335279	2.120734	0.000000	0.000000	58731.000000		1
10516.357422	3901.614014	2.124696	3.978023	4169.590820	6491.066406	689.406799	433.854279	184.882477	96.687546	59.016594	279.510071	373.258820	236.075623	1.331950	0.000000	4.021865	3.591244	0.327297	0.599667	3.620093	3.812316	2.838475	2.637344	2.266896	1.985371	1.770974	2.446398	2.572010	2.373051	0.124488	0.000000	58852.000000		1
4027.449219	1236.055054	1.498697	3.040566	1351.124756	2077.632080	202.206924	149.444153	64.693756	58.319668	20.031967	90.486145	117.120399	62.612232	0.046106	0.000000	3.605030	3.092038	0.175714	0.482955	3.130695	3.317569	2.305796	2.174479	1.810862	1.765815	1.301724	1.956582	2.068633	1.796659	0.000000	0.000000	58971.000000		1
10482.380859	3197.827881	3.015897	3.811501	2817.137207	5934.550293	468.389069	292.763977	198.611282	125.498917	55.343861	270.810852	358.934845	199.419220	0.119626	0.000000	4.020460	3.504855	0.479416	0.581096	3.449808	3.773388	2.670607	2.466518	2.298004	2.098640	1.743069	2.432666	2.555016	2.299767	0.000000	0.000000	59031.000000		1
16962.740234	5432.012207	3.031315	4.520761	6657.674805	11816.563477	1076.459229	677.688599	284.283722	142.838776	122.088303	617.626587	756.293091	371.411652	0.408651	0.000000	4.229496	3.734961	0.481631	0.655212	3.823323	4.072491	3.031998	2.831030	2.453752	2.154846	2.086674	2.790726	2.878690	2.569855	0.000000	0.000000	59054.000000		1
12862.375977	2490.522949	3.074487	5.803596	2865.268311	5096.538086	474.485626	303.131531	147.578491	69.492050	54.545170	264.001953	386.044006	241.052780	0.818510	0.000000	4.109321	3.396291	0.487773	0.763697	3.457165	3.707275	2.676223	2.481631	2.169023	1.841935	1.736756	2.421607	2.586637	2.382112	0.000000	0.000000	59201.000000		1
19587.679688	5806.553711	2.938803	4.915480	7172.446289	11715.157227	1155.082153	748.269226	312.635590	122.455269	101.479675	484.748322	653.758789	343.263306	0.416990	99998.000000	4.291983	3.763918	0.468170	0.691566	3.855667	4.068748	3.062613	2.874058	2.495039	2.087977	2.006379	2.685516	2.815418	2.535627	0.000000	4.999991	59255.000000		1
7910.273926	2327.938965	3.287266	4.098289	3232.646240	6467.830566	526.782776	339.692322	201.787521	109.417221	61.610016	337.382599	380.373016	253.742355	0.154348	0.000000	3.898191	3.366971	0.516835	0.612603	3.509558	3.810759	2.721632	2.531086	2.304894	2.039086	1.789651	2.528123	2.580210	2.404393	0.000000	0.000000	59297.000000		1
10400.004883	1893.767090	1.631298	4.095205	1939.437256	3721.810547	343.149200	205.703873	81.287354	48.405449	30.498177	126.226677	149.897461	82.237144	1.794411	0.000000	4.017034	3.277327	0.212533	0.612276	3.287676	3.570754	2.535483	2.313242	1.910023	1.684894	1.484274	2.101151	2.175794	1.915068	0.253922	0.000000	59324.000000		1
5430.173828	924.708374	1.335259	1.911918	1013.846985	1601.548950	168.150101	111.693016	51.627953	20.688803	13.812066	56.087040	76.251610	57.468555	0.323361	99998.000000	3.734814	2.966005	0.125565	0.281469	3.005972	3.204540	2.225697	2.048026	1.712885	1.315735	1.140259	1.748863	1.882249	1.759430	0.000000	4.999991	59346.000000		1
12577.478516	4254.887207	3.271847	5.122090	5112.921875	8450.683594	772.319275	519.465027	240.386688	145.848511	95.198097	422.694244	548.945557	357.713684	1.140236	99998.000000	4.099594	3.628888	0.514793	0.709447	3.708669	3.926892	2.887797	2.715556	2.380910	2.163902	1.978628	2.626026	2.739529	2.553535	0.056995	4.999991	59504.000000		1
8141.058105	2311.848145	2.266548	3.931767	1677.405884	2708.453857	250.387253	172.109634	88.305946	40.899628	26.896370	97.156273	79.705399	72.107063	0.035326	0.000000	3.910681	3.363959	0.355365	0.594588	3.224638	3.432721	2.398612	2.235805	1.945990	1.611719	1.429694	1.987471	1.901488	1.857978	0.000000	0.000000	59533.000000		1
9270.539062	4318.541992	1.501781	1.708391	3175.486084	5534.694336	512.995361	322.657745	141.469604	70.290741	35.940975	218.522980	276.660706	210.455917	0.115283	0.000000	3.967105	3.635337	0.176607	0.232587	3.501810	3.743094	2.710114	2.508742	2.150663	1.846898	1.555590	2.339497	2.441947	2.323161	0.000000	0.000000	59551.000000		1
10717.379883	3045.426270	2.112361	3.700486	3432.435547	5721.938965	543.678589	362.074097	157.757904	67.065147	60.947014	266.635468	325.349854	212.882828	0.211875	99998.000000	4.030088	3.483648	0.324768	0.568259	3.535602	3.757543	2.735342	2.558797	2.197991	1.826497	1.784952	2.425918	2.512351	2.328141	0.000000	4.999991	59631.000000		1
10954.256836	1956.632202	3.216340	5.032661	3126.380615	5301.391113	514.638977	330.104980	140.806595	55.535049	65.480110	251.889038	343.556244	170.000351	0.954827	99998.000000	4.039583	3.291509	0.507362	0.701798	3.495042	3.724390	2.711503	2.518652	2.148623	1.744567	1.816109	2.401209	2.535998	2.230450	0.000000	4.999991	59677.000000		1
12564.172852	3505.008301	3.012813	4.810632	3653.336182	6218.901855	568.456421	381.480072	158.627518	73.263466	57.483974	230.077744	329.938446	162.895416	2.190330	0.000000	4.099134	3.544689	0.478972	0.682202	3.562690	3.793714	2.754697	2.581472	2.200378	1.864887	1.759547	2.361875	2.518433	2.211909	0.340510	0.000000	59770.000000		1
8411.532227	1599.279297	1.958174	3.632644	2082.495117	3015.088623	317.110107	220.203613	80.812454	53.835911	18.545605	87.189629	129.517029	74.873177	0.120972	99998.000000	3.924875	3.203924	0.291851	0.560223	3.318584	3.479300	2.501210	2.342824	1.907478	1.731072	1.268241	1.940465	2.112327	1.874326	0.000000	4.999991	59810.000000		1
19511.361328	4062.313965	2.889463	6.173645	6074.829590	9783.031250	990.543152	620.953979	258.907623	116.731850	100.940018	412.280457	492.352814	289.100494	0.452057	99998.000000	4.290287	3.608773	0.460817	0.790542	3.783534	3.990474	2.995873	2.793059	2.413145	2.067189	2.004063	2.615193	2.692276	2.461049	0.000000	4.999991	59854.000000		1
10810.314453	2003.381714	2.599592	3.805334	2551.602539	4889.711914	430.810638	267.258392	139.835220	53.820492	44.236233	167.866409	217.221634	102.303032	1.076883	0.000000	4.033838	3.301764	0.414905	0.580393	3.406813	3.689283	2.634286	2.426931	2.145617	1.730948	1.645778	2.224964	2.336903	2.009888	0.032169	0.000000	59886.000000		1
10935.510742	3047.251953	3.012813	4.351155	3049.265625	4783.735840	504.012421	319.438324	133.726334	55.760162	30.982323	181.737061	261.929688	146.508423	0.755148	99998.000000	4.038839	3.483908	0.478972	0.638605	3.484195	3.679767	2.702441	2.504387	2.126217	1.746324	1.491114	2.259444	2.418185	2.165863	0.000000	4.999991	59959.000000		1
10845.262695	2754.296875	3.746742	4.008861	2462.923584	3734.716064	403.883423	262.170227	121.820015	57.992790	37.109711	170.441330	212.192062	163.638596	0.877785	99998.000000	4.035240	3.440011	0.573654	0.603021	3.391451	3.572258	2.606256	2.418583	2.085719	1.763374	1.569488	2.231575	2.326729	2.213886	0.000000	4.999991	60106.000000		1
8215.940430	3122.825195	2.312804	2.985059	1890.239380	2944.298340	333.827057	202.826752	112.901840	46.231411	37.677120	117.351677	145.614151	105.596466	0.521286	0.000000	3.914657	3.494548	0.364139	0.474953	3.276517	3.468982	2.523521	2.307125	2.052701	1.664937	1.576078	2.069489	2.163203	2.023649	0.000000	0.000000	60170.000000		1
6692.012207	1423.598755	5.140593	6.016374	1165.588501	2107.291260	190.334518	125.495834	73.072273	14.579917	19.819189	70.444931	96.521027	44.199226	0.602151	99998.000000	3.825557	3.153388	0.711013	0.779335	3.066545	3.323725	2.279518	2.098629	1.863753	1.163755	1.297086	1.847850	1.984622	1.645415	0.000000	4.999991	60194.000000		1
13307.926758	2189.648682	1.390766	2.978892	64.499481	557.277832	0.000000	11.434504	46.666218	63.191975	7.160441	0.000000	0.000000	10.756081	0.813403	0.000000	4.124110	3.340374	0.143254	0.474055	1.809556	2.746072	0.000000	1.058217	1.669003	1.800662	0.854940	0.000000	0.000000	1.031654	0.000000	0.000000	60213.000000		1
9116.996094	510.346436	2.584173	5.541479	1890.227051	2925.832764	306.033325	201.756699	72.174904	27.907835	22.921431	123.485237	162.839905	91.938583	0.347709	0.000000	3.959852	2.707865	0.412322	0.743626	3.276514	3.466249	2.485769	2.304828	1.858386	1.445726	1.360242	2.091615	2.211761	1.963498	0.000000	0.000000	60245.000000		1
11103.010742	3471.099609	4.283313	7.487318	3123.293945	5941.476562	490.851044	328.874573	174.595123	96.406921	50.881691	236.713959	377.998535	205.272156	0.551230	0.000000	4.045441	3.540467	0.631780	0.874326	3.494613	3.773894	2.690950	2.517030	2.242032	1.984108	1.706562	2.374224	2.577490	2.312330	0.000000	0.000000	60336.000000		1
4414.159180	1333.137207	3.065236	4.335737	914.828125	2048.996338	181.891251	104.335220	42.170128	66.078354	28.869963	81.046822	99.663353	111.477158	0.335267	99998.000000	3.644848	3.124875	0.486464	0.637063	2.961339	3.311541	2.259812	2.018431	1.625005	1.820059	1.460446	1.908736	1.998536	2.047186	0.000000	4.999991	60427.000000		1
8556.085938	2801.548828	2.907966	3.216340	2051.108643	3495.180420	335.520020	221.332260	115.763550	64.443970	26.995049	111.918129	152.435379	95.142593	0.228546	0.000000	3.932275	3.447398	0.463589	0.507362	3.311989	3.543470	2.525718	2.345045	2.063572	1.809182	1.431284	2.048900	2.183086	1.978375	0.000000	0.000000	60466.000000		1
17244.896484	1789.746460	3.392113	4.465254	4073.973633	6187.540527	645.361755	422.817596	155.997086	73.207954	46.888248	228.116486	296.822205	159.068497	0.198670	0.000000	4.236660	3.252791	0.530470	0.649846	3.610018	3.791518	2.809803	2.626153	2.193116	1.864558	1.671064	2.358157	2.472496	2.201584	0.000000	0.000000	60487.000000		1
6087.328125	1907.273926	1.742312	3.830003	1647.277710	2992.817871	280.530792	177.444489	77.438850	54.261467	31.114923	118.862709	156.755692	78.293045	0.488478	0.000000	3.784427	3.280413	0.241126	0.583199	3.216767	3.476080	2.447981	2.249063	1.888959	1.734492	1.492969	2.075046	2.195223	1.893723	0.000000	0.000000	60590.000000		1
11699.550781	2177.902832	2.328223	3.256428	2511.002197	4167.133301	427.862579	262.413818	117.345512	39.379345	35.934807	183.812408	193.695801	125.828873	0.638091	0.000000	4.068169	3.338038	0.367025	0.512742	3.399847	3.619837	2.631304	2.418987	2.069467	1.595268	1.555515	2.264375	2.287120	2.099780	0.000000	0.000000	60630.000000		1
8489.797852	2156.634277	3.092990	3.009729	2957.595215	5202.125488	512.042480	312.657196	150.054733	63.676121	47.477242	181.971420	256.295685	123.275543	0.062957	0.000000	3.928897	3.333776	0.490378	0.478527	3.470939	3.716181	2.709306	2.495068	2.176250	1.803977	1.676485	2.260003	2.408741	2.090877	0.000000	0.000000	60682.000000		1
12745.834961	5154.537109	1.902667	3.429117	3426.934082	5044.950195	535.198303	352.437408	129.177811	56.740791	40.572750	156.253036	204.621490	157.890503	0.561827	0.000000	4.105368	3.712190	0.279363	0.535182	3.534906	3.702857	2.728515	2.547082	2.111188	1.753895	1.608234	2.193829	2.310951	2.198356	0.000000	0.000000	60706.000000		1
8663.526367	1583.820557	1.834825	3.293433	2248.585205	3227.730957	352.110535	237.213516	87.923561	52.161442	32.727718	144.827789	196.859711	86.890511	0.209574	9846.241211	3.937695	3.199706	0.263595	0.517649	3.351909	3.508897	2.546679	2.375139	1.944105	1.717350	1.514916	2.160852	2.294157	1.938972	0.000000	3.993270	60765.000000		1
7493.583984	1504.435913	3.697403	5.569232	1843.335693	2838.334717	287.367432	200.097641	89.508598	22.505125	26.119267	87.562759	116.152107	116.053421	0.795417	0.000000	3.874690	3.177374	0.567897	0.745795	3.265604	3.453064	2.458437	2.301242	1.951865	1.352281	1.416961	1.942319	2.065027	2.064658	0.000000	0.000000	60800.000000		1
11067.791016	1782.755615	3.845422	4.736623	2088.591553	4072.135498	323.835754	221.076309	120.062286	46.200573	39.323837	156.589172	247.371353	149.169693	0.732986	0.000000	4.044061	3.251092	0.584944	0.675469	3.319854	3.609822	2.510325	2.344542	2.079406	1.664647	1.594656	2.194762	2.393349	2.173681	0.000000	0.000000	60822.000000		1
7783.840820	340.154877	2.645848	2.710606	1921.536255	3241.798828	308.805603	199.752258	113.308899	62.035572	20.559286	107.354195	146.255554	106.216301	1.195211	0.000000	3.891194	2.531677	0.422565	0.433066	3.283648	3.510786	2.489685	2.300492	2.054264	1.792641	1.313008	2.030819	2.165112	2.026191	0.077445	0.000000	60840.000000		1
13205.911133	2284.381348	1.612795	2.948054	3238.144531	5840.789062	519.375610	339.935944	188.083389	71.918953	55.498047	304.719635	367.405884	351.697327	0.037308	0.000000	4.120769	3.358769	0.207579	0.469535	3.510296	3.766472	2.715482	2.531397	2.274350	1.856843	1.744278	2.483901	2.565146	2.546169	0.000000	0.000000	60879.000000		1
12454.252930	2704.136719	3.765245	3.552467	2562.118164	4628.981934	423.792053	267.258392	136.557205	54.088779	47.107193	237.571228	332.177246	172.686279	0.722558	0.000000	4.095318	3.432029	0.575793	0.550530	3.408599	3.665485	2.627153	2.426931	2.135315	1.733107	1.673087	2.375794	2.521370	2.237258	0.000000	0.000000	60893.000000		1
8379.640625	2701.996582	3.225591	4.286397	3162.139648	5109.798340	537.199646	329.691772	148.531357	43.514637	49.802380	193.239410	242.307861	159.805511	0.886891	0.000000	3.923225	3.431685	0.508609	0.632092	3.499981	3.708404	2.730136	2.518108	2.171818	1.638635	1.697250	2.286096	2.384367	2.203592	0.000000	0.000000	60948.000000		1
22132.048828	2752.273926	0.983713	2.695188	5178.411621	8383.303711	848.040466	540.708923	226.503693	102.481888	76.822098	358.749817	459.662109	310.372131	0.913566	0.000000	4.345022	3.439692	0.000000	0.430589	3.714197	3.923415	2.928416	2.732964	2.355075	2.010647	1.885486	2.554792	2.662439	2.491883	0.000000	0.000000	61008.000000		1
10391.558594	2256.985352	1.347594	1.292086	2769.215820	4281.555176	440.493591	294.253448	141.821152	58.766808	37.125130	164.135086	200.483109	173.648407	0.428175	0.000000	4.016681	3.353529	0.129559	0.111292	3.442357	3.631602	2.643939	2.468722	2.151741	1.769132	1.569668	2.215201	2.302078	2.239671	0.000000	0.000000	61047.000000		1
14942.484375	3351.425781	3.432201	5.014159	3603.163818	5947.464844	584.972900	375.405090	169.463776	47.023933	65.214905	239.973465	316.598206	171.360275	0.295848	0.000000	4.174423	3.525230	0.535573	0.700198	3.556684	3.774332	2.767136	2.574500	2.229077	1.672319	1.814347	2.380163	2.500509	2.233910	0.000000	0.000000	61180.000000		1
9562.806641	2367.475586	0.928205	1.696056	2366.633789	4101.048828	380.884918	253.082443	111.014595	61.165958	44.769718	192.412964	253.853378	165.661530	0.960719	0.000000	3.980585	3.374285	0.000000	0.229440	3.374131	3.612895	2.580794	2.403262	2.045380	1.786510	1.650984	2.284234	2.404583	2.219222	0.000000	0.000000	61232.000000		1
16549.769531	3357.466797	4.033530	6.395674	4525.288086	7356.523926	721.983398	468.867065	203.064194	76.729591	56.709957	269.870300	317.803955	218.689499	1.615851	0.000000	4.218792	3.526012	0.605685	0.805886	3.655646	3.866673	2.858527	2.671050	2.307633	1.884963	1.753659	2.431155	2.502159	2.339828	0.208401	0.000000	61258.000000		1
8891.852539	2641.021729	2.235711	3.382861	2421.583008	4912.386719	409.841217	253.168777	121.480804	58.745224	34.599548	202.410446	258.472809	177.213211	1.554762	0.000000	3.948992	3.421772	0.349416	0.529284	3.384099	3.691293	2.612616	2.403410	2.084508	1.768973	1.539070	2.306233	2.412415	2.248496	0.191664	0.000000	61324.000000		1
5098.900391	834.006409	3.188586	4.866140	2790.940918	4503.732422	458.647552	297.716461	135.955872	39.965256	31.084087	177.866974	204.988449	104.033012	0.239054	99998.000000	3.707477	2.921169	0.503598	0.687185	3.445751	3.653573	2.661479	2.473803	2.133398	1.601683	1.492538	2.250095	2.311729	2.017171	0.000000	4.999991	61415.000000		1
6796.076172	2269.807373	2.747611	3.928683	2341.051025	3558.868896	391.566986	243.849731	101.343987	67.438286	27.417521	136.982758	184.657364	111.347641	0.360807	0.000000	3.832258	3.355989	0.438955	0.594247	3.369411	3.551312	2.592806	2.387122	2.005798	1.828907	1.438028	2.136666	2.266367	2.046681	0.000000	0.000000	61429.000000		1
10303.033203	2354.163086	2.137031	1.128648	2275.641846	3444.832275	359.634857	246.850204	101.257645	57.178684	32.191151	123.411224	155.155228	74.105324	1.909720	99998.000000	4.012965	3.371837	0.329811	0.052559	3.357104	3.537168	2.555862	2.392433	2.005428	1.757234	1.507736	2.091355	2.190766	1.869849	0.280970	4.999991	61508.000000		1
6618.745605	1038.843750	0.922038	2.621178	1484.629028	2129.901367	239.806946	160.881729	76.473640	24.460217	16.390072	80.834045	94.282227	75.582436	1.280704	99998.000000	3.820776	3.016550	0.000000	0.418496	3.171618	3.328360	2.379862	2.206507	1.883512	1.388460	1.214581	1.907594	1.974430	1.878421	0.107449	4.999991	61524.000000		1
7661.098633	2787.292725	3.259512	3.453787	2486.418457	3767.215576	399.621704	264.486115	118.286049	31.987621	30.991575	152.931854	182.304474	132.098114	0.914471	0.000000	3.884291	3.445183	0.513153	0.538296	3.395574	3.576020	2.601649	2.422403	2.072933	1.504982	1.491244	2.184498	2.260797	2.120897	0.000000	0.000000	61569.000000		1
19128.550781	4035.269531	2.735276	4.733539	4143.450195	7144.350586	688.309021	426.468719	203.690201	106.438324	66.806114	306.008636	435.719940	247.426865	0.451722	99998.000000	4.281682	3.605873	0.437001	0.675186	3.617362	3.853963	2.837784	2.629887	2.308970	2.027098	1.824816	2.485734	2.639207	2.393447	0.000000	4.999991	61664.000000		1
10358.006836	2564.532715	1.051555	2.004430	0.000000	228.178162	0.000000	8.141070	15.344684	25.558027	8.563542	0.000000	0.000000	6.805811	1.813593	0.000000	4.015276	3.409008	0.021832	0.301991	0.000000	2.358274	0.000000	0.910681	1.185958	1.407527	0.932653	0.000000	0.000000	0.832880	0.258540	0.000000	61707.000000		1
8267.035156	2488.706787	1.359929	2.744528	2698.252930	4338.437988	465.505768	288.378906	101.128128	54.761032	40.619007	193.291824	229.636780	154.035828	0.759623	99998.000000	3.917350	3.395974	0.133516	0.438468	3.431083	3.637333	2.667925	2.459964	2.004872	1.738472	1.608729	2.286213	2.361042	2.187622	0.000000	4.999991	61747.000000		1
4364.322754	499.204895	2.994310	3.706654	946.325439	1595.128662	164.566803	108.667870	73.433067	50.375957	24.515722	82.397499	92.570755	49.876392	1.385399	99998.000000	3.639917	2.698279	0.476297	0.568982	2.976041	3.202796	2.216342	2.036101	1.865892	1.702223	1.389445	1.915914	1.966474	1.697895	0.141575	4.999991	61774.000000		1
6126.778320	2370.781494	2.383730	3.728240	2901.554443	4884.959961	463.217651	304.340332	119.541130	69.686325	46.126564	214.862579	239.896378	192.394455	0.004256	0.000000	3.787232	3.374892	0.377257	0.571504	3.462631	3.688861	2.665785	2.483360	2.077517	1.843148	1.663951	2.332161	2.380024	2.284193	0.000000	0.000000	61789.000000		1
11818.438477	1942.249634	0.829526	1.671386	2215.262207	3810.233643	377.603821	235.535965	104.914963	78.487320	25.252737	138.965607	175.218033	95.491051	1.454267	99998.000000	4.072560	3.288305	0.000000	0.223077	3.345425	3.580952	2.577036	2.372057	2.020838	1.894799	1.402308	2.142907	2.243579	1.979963	0.162644	4.999991	61827.000000		1
18306.839844	3386.823975	3.783747	5.069666	4833.334961	8198.227539	782.982849	495.356384	206.687592	98.938675	95.364624	392.091217	538.938843	297.531464	0.855095	0.000000	4.262613	3.529793	0.577922	0.704979	3.684247	3.913720	2.893752	2.694918	2.315314	1.995366	1.979387	2.593387	2.731539	2.473533	0.000000	0.000000	61913.000000		1
7296.791992	1815.347656	2.698272	4.662613	1212.075806	2031.856934	195.490540	138.882339	76.652496	30.103458	24.885771	84.395760	93.606888	72.868744	0.230779	99998.000000	3.863132	3.258960	0.431086	0.668629	3.083530	3.307893	2.291126	2.142647	1.884526	1.478616	1.395951	1.926321	1.971308	1.862541	0.000000	4.999991	61971.000000		1
8947.240234	4192.703613	2.414567	3.728240	4075.959473	6463.448730	642.105347	427.646729	193.310333	90.930206	76.785095	284.366974	344.598541	245.582794	0.330956	0.000000	3.951689	3.622494	0.382839	0.571504	3.610230	3.810464	2.807606	2.631085	2.286255	1.958708	1.885277	2.453879	2.537313	2.390198	0.000000	0.000000	62011.000000		1
23126.255859	12698.744141	3.123827	7.178944	17054.173828	30718.943359	2693.288086	1739.311890	923.715454	299.690063	278.782318	1453.659058	1962.084229	1077.356567	2.076598	0.000000	4.364105	4.103761	0.494687	0.856061	4.231831	4.487406	3.430283	3.240377	2.965538	2.476672	2.445265	3.162462	3.292718	3.032359	0.317352	0.000000	62037.000000		1
15435.444336	3920.674805	2.920300	3.521630	4315.140625	6986.247070	732.455811	454.040436	194.257034	107.844513	94.294563	371.309906	466.313721	284.579742	1.038695	0.000000	4.188519	3.593361	0.465428	0.546744	3.634995	3.844244	2.864781	2.657094	2.288377	2.032798	1.974487	2.569736	2.668678	2.454204	0.016488	0.000000	62120.000000		1
9861.525391	2397.141113	2.124696	2.537917	3292.729980	6131.323730	537.359985	348.228119	170.527664	99.610931	54.674686	255.925644	303.039001	178.927780	2.484457	0.000000	3.993944	3.379694	0.327297	0.404477	3.517556	3.787554	2.730265	2.541864	2.231795	1.998307	1.737786	2.408114	2.481498	2.252678	0.395232	0.000000	62200.000000		1
10199.333008	1914.172241	0.403970	3.845422	2675.359131	4515.080566	416.736450	279.769104	134.632950	68.008774	38.793434	197.766327	287.873169	109.460388	1.775252	0.000000	4.008572	3.281981	0.000000	0.584944	3.427382	3.654665	2.619862	2.446800	2.129151	1.832565	1.588758	2.296152	2.459201	2.039257	0.249260	0.000000	62233.000000		1
12492.870117	4441.367188	1.807071	3.722073	3382.657959	5535.526855	558.536011	350.759857	173.580566	77.210648	47.686935	236.266815	322.367889	136.806992	0.589372	0.000000	4.096662	3.647517	0.256975	0.570785	3.529258	3.743159	2.747051	2.545010	2.239501	1.887677	1.678399	2.373403	2.508352	2.136108	0.000000	0.000000	62260.000000		1
14417.246094	2707.513428	2.026016	2.738360	3508.795166	6093.119141	568.342285	359.724304	140.599991	69.905273	43.542393	203.243057	300.294495	177.345810	0.073793	0.000000	4.158882	3.432571	0.306643	0.437491	3.545158	3.784840	2.754610	2.555970	2.147985	1.844510	1.638912	2.308016	2.477547	2.248821	0.000000	0.000000	62287.000000		1
10794.325195	3377.165771	1.458608	1.298254	2940.486816	5122.802246	478.676422	314.158966	144.522507	59.534660	55.969860	264.652618	328.547699	222.522583	3.503622	99998.000000	4.033195	3.528552	0.163939	0.113360	3.468419	3.709508	2.680042	2.497149	2.159935	1.774770	1.747954	2.422676	2.516598	2.347374	0.544517	4.999991	62335.000000		1
15548.574219	3651.877441	4.141461	4.619441	2755.203369	4694.964355	452.162445	290.482025	168.606506	45.275452	38.818104	170.469086	271.026703	106.305725	1.283103	0.000000	4.191690	3.562516	0.617154	0.664589	3.440154	3.671632	2.655294	2.463119	2.226874	1.655863	1.589034	2.231646	2.433012	2.026557	0.108262	0.000000	62367.000000		1
17950.900391	4719.736328	2.143198	6.367920	6973.789062	11788.100586	1118.228394	717.006287	308.515717	143.646713	106.928642	513.985229	740.405701	328.541534	0.025283	0.000000	4.254086	3.673918	0.331062	0.803998	3.843469	4.071444	3.048531	2.855523	2.489277	2.157296	2.029094	2.710951	2.869470	2.516590	0.000000	0.000000	62397.000000		1
9154.248047	1680.575928	3.111492	3.102241	3096.283447	5485.302246	487.727203	320.554657	149.971466	61.218380	47.483410	258.337128	342.939514	176.981934	1.417747	99998.000000	3.961623	3.225458	0.492969	0.491676	3.490841	3.739201	2.688177	2.505902	2.176009	1.786882	1.676542	2.412187	2.535218	2.247929	0.151599	4.999991	62435.000000		1
20681.861328	6184.083496	4.027363	5.717252	5890.027344	9620.509766	933.228760	581.731873	218.720337	109.935287	70.913658	370.350861	542.753418	289.347198	1.294120	99998.000000	4.315589	3.791275	0.605021	0.757187	3.770117	3.983198	2.969988	2.764723	2.339889	2.041137	1.850730	2.568613	2.734602	2.461419	0.111974	4.999991	62532.000000		1
7815.951660	1195.910889	2.340558	3.999609	1462.771484	2345.272705	269.481750	168.671265	86.603722	73.007515	26.221031	86.859673	108.300903	71.006172	1.301703	99998.000000	3.892982	3.077699	0.369319	0.602018	3.165176	3.370193	2.430529	2.227041	1.937537	1.863368	1.418650	1.938818	2.034632	1.851296	0.114512	4.999991	62660.000000		1
7694.770020	2118.670410	1.970509	2.975808	1552.828979	2383.125732	272.738190	169.602554	78.931374	31.907444	20.809069	97.328964	142.629089	96.644371	0.660647	0.000000	3.886196	3.326063	0.294578	0.473605	3.191124	3.377147	2.435746	2.229432	1.897250	1.503892	1.318253	1.988242	2.154208	1.985177	0.000000	0.000000	62691.000000		1
23840.197266	7699.158203	2.285050	5.806680	9270.909180	18234.646484	1524.763916	956.076172	537.958252	266.539886	175.902618	870.298889	1079.857422	708.957703	1.160493	0.000000	4.377310	3.886443	0.358896	0.763928	3.967122	4.260897	3.183203	2.980493	2.730749	2.425762	2.245272	2.939668	3.033366	2.850620	0.064643	0.000000	62734.000000		1
18173.820312	5229.755859	2.698272	5.933114	4753.882324	7234.660645	745.324219	492.651947	206.854111	109.845856	81.287354	349.628143	485.485321	260.520416	1.676008	0.000000	4.259446	3.718481	0.431086	0.773283	3.677048	3.859418	2.872345	2.692540	2.315664	2.040784	1.910023	2.543606	2.686176	2.415842	0.224276	0.000000	62813.000000		1
21852.097656	5673.770996	2.186371	2.812370	4474.196777	6541.248047	732.289246	465.055542	157.517380	92.792786	53.980846	232.902451	316.447113	172.988495	2.244915	0.000000	4.339493	3.753872	0.339724	0.449072	3.650715	3.815661	2.864683	2.667505	2.197329	1.967514	1.732240	2.367174	2.500301	2.238017	0.351200	0.000000	62865.000000		1
9586.353516	2128.529053	1.674470	2.078440	2083.555908	3836.408447	360.260864	224.064453	102.170433	34.627304	45.016418	192.631912	247.429947	132.511337	0.859437	99998.000000	3.981653	3.328080	0.223877	0.317737	3.318805	3.583925	2.556617	2.350373	2.009325	1.539419	1.653371	2.284728	2.393452	2.122253	0.000000	4.999991	62918.000000		1
12117.443359	3291.552002	3.472290	2.978892	4282.690430	7362.679199	698.855408	445.310364	201.183121	94.652275	73.966560	360.800507	457.256775	268.855774	1.853345	99998.000000	4.083411	3.517401	0.540616	0.474055	3.631717	3.867036	2.844387	2.648663	2.303591	1.976131	1.869035	2.557267	2.660160	2.429519	0.267956	4.999991	62969.000000		1
7789.333008	1750.067993	2.667434	5.248523	2424.873291	4516.277344	445.640350	262.086945	134.543518	57.416130	41.208000	208.318893	253.495667	166.145676	0.559597	0.000000	3.891500	3.243055	0.426094	0.720037	3.384689	3.654781	2.648984	2.418445	2.128863	1.759034	1.614982	2.318729	2.403970	2.220489	0.000000	0.000000	63031.000000		1
7537.995605	2404.532959	2.383730	3.978023	2818.537109	4609.597168	458.259003	298.135864	140.525970	70.774887	46.635380	166.410873	210.391159	133.667740	0.653918	0.000000	3.877256	3.381031	0.377257	0.599667	3.450024	3.663663	2.661111	2.474414	2.147757	1.849879	1.668715	2.221182	2.323027	2.126027	0.000000	0.000000	63077.000000		1
5966.966797	1600.435791	1.757731	2.766114	1242.993408	1832.110840	207.242661	138.561630	69.177513	31.071753	22.431116	66.247963	106.931725	30.714039	0.708250	0.000000	3.775754	3.204238	0.244952	0.441870	3.094469	3.262952	2.316479	2.141643	1.839965	1.492366	1.350851	1.821172	2.029107	1.487337	0.000000	0.000000	63149.000000		1
13869.342773	3865.882812	1.137900	1.443190	4096.990723	6667.937500	668.998596	425.349335	201.617920	68.690277	59.673428	237.759338	289.751190	157.116486	1.170421	99998.000000	4.142056	3.587249	0.056104	0.159323	3.612465	3.823992	2.825425	2.628746	2.304529	1.836895	1.775781	2.376137	2.462025	2.196222	0.068342	4.999991	63185.000000		1
13307.763672	2728.214600	2.682853	4.946317	2818.817871	5136.602051	479.132812	298.789612	145.632645	69.778839	46.817322	209.919342	298.468903	133.405624	0.195684	0.000000	4.124105	3.435879	0.428597	0.694282	3.450067	3.710676	2.680456	2.475365	2.163259	1.843724	1.670407	2.322052	2.474899	2.125174	0.000000	0.000000	63259.000000		1
9011.363281	3605.519775	2.223376	2.923384	3105.512939	4916.096191	528.441833	324.899628	137.294220	79.538872	40.847202	183.288177	233.429779	138.496872	0.318747	0.000000	3.954791	3.556968	0.347013	0.465886	3.492133	3.691620	2.722997	2.511749	2.137652	1.900579	1.611162	2.263134	2.368156	2.141440	0.000000	0.000000	63299.000000		1
3236.464111	652.109009	2.735276	2.300469	1166.081909	1895.719116	171.465118	121.406792	62.248352	37.023369	19.190105	72.393852	113.114624	98.855415	0.911667	0.000000	3.510071	2.814320	0.437001	0.361816	3.066729	3.277774	2.234176	2.084243	1.794128	1.568476	1.283077	1.859702	2.053519	1.995000	0.000000	0.000000	63318.000000		1
9928.991211	4576.511719	2.007514	4.372742	3939.476318	6328.470215	631.346191	406.936340	176.044479	69.914528	47.856541	245.703049	355.098694	176.664307	0.991770	99998.000000	3.996905	3.660535	0.302659	0.640754	3.595438	3.801299	2.800267	2.609526	2.245622	1.844567	1.679941	2.390411	2.550349	2.247149	0.000000	4.999991	63357.000000		1
13161.634766	4311.563477	1.427771	3.003561	4719.754883	8592.363281	779.692505	488.809601	249.206177	90.936371	78.632256	332.451721	455.418884	286.806213	3.103571	0.000000	4.119310	3.634635	0.154659	0.477637	3.673919	3.934113	2.891923	2.689140	2.396559	1.958738	1.895601	2.521729	2.658411	2.457589	0.491862	0.000000	63413.000000		1
10932.640625	1451.697754	3.250261	3.546299	2613.610352	4888.854492	404.022186	268.605988	129.039047	85.616920	48.488708	214.057724	248.651108	201.189285	0.239785	99998.000000	4.038725	3.161876	0.511918	0.549775	3.417241	3.689207	2.606405	2.429116	2.110721	1.932560	1.685641	2.330531	2.395590	2.303605	0.000000	4.999991	63460.000000		1
10417.183594	1815.612915	1.816322	4.508426	1944.531616	3355.977295	355.706177	212.540527	92.410400	32.366920	45.858280	127.959740	145.830002	105.809242	0.025794	0.000000	4.017750	3.259023	0.259193	0.654025	3.288815	3.525819	2.551091	2.327442	1.965721	1.510101	1.661418	2.107073	2.163847	2.024523	0.000000	0.000000	63534.000000		1
6646.906250	1917.468750	2.735276	3.207088	3498.001953	6071.606934	573.846802	364.078522	165.658447	89.197144	76.473640	309.323669	398.779846	282.748016	2.214087	99998.000000	3.822619	3.282728	0.437001	0.506111	3.543820	3.783304	2.758796	2.561195	2.219213	1.950351	1.883512	2.490413	2.600733	2.451400	0.345195	4.999991	63558.000000		1
9612.500977	2215.845215	4.150712	7.589081	3931.782227	6981.439453	670.975281	412.548737	197.565887	87.494919	50.209435	306.788818	384.767334	240.395935	0.619298	0.000000	3.982836	3.345539	0.618123	0.880189	3.594589	3.843945	2.826706	2.615475	2.295712	1.941983	1.700785	2.486840	2.585198	2.380927	0.000000	0.000000	63621.000000		1
12068.039062	2541.469482	0.820275	1.455525	3031.645264	4760.466309	470.205414	318.889435	116.750351	82.332741	34.050644	181.104889	226.849075	147.267029	1.232344	0.000000	4.081637	3.405085	0.000000	0.163020	3.481678	3.677649	2.672288	2.503640	2.067258	1.915573	1.532125	2.257930	2.355737	2.168106	0.090732	0.000000	63648.000000		1
11201.400391	2006.598022	2.103110	2.685936	2662.490723	4594.005859	441.505035	284.067841	125.683937	46.169735	54.024017	258.642426	329.944641	243.476593	0.111242	0.000000	4.049273	3.302460	0.322862	0.429096	3.425288	3.662192	2.644936	2.453422	2.099280	1.664357	1.732587	2.412700	2.518441	2.386457	0.000000	0.000000	63688.000000		1
9234.040039	2555.568359	2.611927	5.029578	3495.297607	6528.389160	553.654480	364.029205	189.767120	97.470818	73.562592	360.852936	457.657654	283.278412	0.422374	0.000000	3.965392	3.407487	0.416961	0.701532	3.543484	3.814806	2.743239	2.561136	2.278221	1.988875	1.866657	2.557330	2.660541	2.452214	0.000000	0.000000	63725.000000		1
17392.033203	4699.556152	2.735276	2.911049	6881.261230	11452.040039	1107.034424	709.515869	302.955750	79.757820	100.267769	475.682129	621.879089	421.682770	1.236519	0.000000	4.240350	3.672057	0.437001	0.464050	3.837668	4.058883	3.044161	2.850962	2.481379	1.901773	2.001161	2.677317	2.793706	2.624986	0.092201	0.000000	63780.000000		1
9356.713867	3352.813477	2.488577	4.212387	3309.178467	5646.597168	547.061401	347.426331	147.729584	67.515373	49.626606	234.102020	306.677826	166.691498	0.029909	0.000000	3.971123	3.525409	0.395951	0.624528	3.519720	3.751787	2.738036	2.540863	2.169467	1.829403	1.695715	2.369405	2.486682	2.221913	0.000000	0.000000	63904.000000		1
10844.886719	2871.926025	1.575791	4.064368	2535.708984	4222.921387	421.183197	261.066254	127.275146	54.369396	52.910789	202.496796	241.882294	160.200226	2.656059	0.000000	4.035225	3.458173	0.197498	0.608993	3.404099	3.625613	2.624471	2.416751	2.104744	1.735355	1.723544	2.306418	2.383604	2.204663	0.424238	0.000000	63944.000000		1
16719.642578	5387.263672	1.313673	2.648932	3853.495361	6393.688477	627.146118	404.916473	156.746445	52.306377	47.730110	219.448105	291.949890	157.008560	0.389098	99998.000000	4.223227	3.731368	0.118487	0.423071	3.585855	3.805752	2.797369	2.607365	2.195198	1.718555	1.678792	2.341332	2.465308	2.195923	0.000000	4.999991	63999.000000		1
8033.151855	1881.089844	2.837040	4.594771	2550.270508	4567.177246	415.302521	266.314758	115.008034	91.944756	43.092167	216.459961	274.027191	240.395935	1.196035	0.000000	3.904886	3.274410	0.452865	0.662264	3.406586	3.659648	2.618365	2.425395	2.060728	1.963527	1.634398	2.335378	2.437794	2.380927	0.077744	0.000000	64038.000000		1
5385.179199	629.536011	3.678900	5.112839	926.586426	1495.749023	153.345078	104.375305	59.472984	28.367313	27.494616	65.313583	87.528839	63.854977	0.522840	0.000000	3.731200	2.799021	0.565718	0.708662	2.966886	3.174859	2.185670	2.018598	1.774320	1.452818	1.439248	1.815004	1.942151	1.805195	0.000000	0.000000	64138.000000		1
13045.146484	7035.000977	3.129995	5.069666	7109.652344	13091.919922	1152.535034	731.811279	355.080170	175.723770	120.857887	521.743896	706.086731	377.057983	0.914274	0.000000	4.115449	3.847264	0.495544	0.704979	3.851848	4.117003	3.061654	2.864399	2.550326	2.244831	2.082275	2.717457	2.848858	2.576408	0.000000	0.000000	64207.000000		1
8536.782227	2321.086914	3.136162	5.325617	3153.347900	5355.939453	528.407898	331.091766	141.614532	93.628479	58.979588	196.662354	278.825500	150.378525	0.284190	0.000000	3.931294	3.365691	0.496399	0.726370	3.498772	3.728836	2.722969	2.519948	2.151108	1.971408	1.770702	2.293721	2.445333	2.177186	0.000000	0.000000	64279.000000		1
19173.498047	2664.991699	3.407531	4.323402	4168.764648	7515.882324	684.694824	426.277557	165.892807	55.624481	62.149670	289.812866	369.259216	193.652634	0.929875	0.000000	4.282701	3.425696	0.532440	0.635826	3.620007	3.875980	2.835497	2.629693	2.219828	1.745266	1.793439	2.462118	2.567331	2.287023	0.000000	0.000000	64336.000000		1
16389.412109	5293.083496	2.710606	4.822968	5909.957520	11059.841797	964.118591	600.761658	305.666351	107.206177	94.399414	474.131012	629.529846	381.702087	0.854338	99998.000000	4.214563	3.723709	0.433066	0.683314	3.771584	4.043749	2.984130	2.778702	2.485248	2.030220	1.974969	2.675898	2.799016	2.581725	0.000000	4.999991	64352.000000		1
6021.678223	1590.447510	2.593424	2.004430	1572.540283	2617.699463	261.686066	168.187119	71.104851	63.339993	17.494049	86.246002	72.659050	76.029579	0.080823	0.000000	3.779717	3.201519	0.413874	0.301991	3.196602	3.417920	2.417781	2.225793	1.851899	1.801678	1.242890	1.935739	1.861290	1.880983	0.000000	0.000000	64385.000000		1
13227.447266	3749.006104	2.103110	4.930898	4946.878418	8187.224609	811.908325	511.416473	228.014725	51.584782	85.620003	381.976562	505.184235	346.683167	0.012806	0.000000	4.121476	3.573916	0.322862	0.692926	3.694331	3.913137	2.909507	2.708775	2.357963	1.712522	1.932575	2.582037	2.703450	2.539933	0.000000	0.000000	64411.000000		1
13537.588867	4140.511230	1.082392	4.267894	4864.323242	8623.175781	794.901489	498.140991	295.483856	114.286446	74.361275	387.650635	485.880035	339.704651	0.493585	0.000000	4.131541	3.617054	0.034385	0.630214	3.687022	3.935667	2.900313	2.697352	2.470534	2.057995	1.871347	2.588440	2.686529	2.531101	0.000000	0.000000	64435.000000		1
8190.823242	2147.318359	2.167868	2.929552	2611.115723	4963.391602	445.649597	270.064575	118.945969	82.249481	42.814629	233.667221	324.918121	171.844421	0.738547	0.000000	3.913327	3.331897	0.336033	0.466801	3.416826	3.695779	2.648993	2.431468	2.075350	1.915133	1.631592	2.368598	2.511774	2.235136	0.000000	0.000000	64463.000000		1
15112.265625	3173.975098	3.234842	5.982453	5351.952148	9307.050781	884.551941	559.932922	274.045685	117.841995	98.488449	455.693329	602.244934	411.830231	1.125361	0.000000	4.179329	3.501604	0.509853	0.776879	3.728512	3.968812	2.946723	2.748136	2.437823	2.071300	1.993385	2.658673	2.779773	2.614718	0.051292	0.000000	64512.000000		1
5734.921387	2925.206787	1.948923	4.770544	3468.743652	6232.285156	573.566162	364.713776	167.545700	88.250435	58.911747	255.469254	329.127441	223.691330	0.599852	0.000000	3.758528	3.466156	0.289795	0.678568	3.540172	3.794647	2.758584	2.561952	2.224133	1.945717	1.770202	2.407339	2.517364	2.349649	0.000000	0.000000	64576.000000		1
8084.024414	1774.586792	2.303553	3.934851	1896.887939	3169.210693	308.999878	204.806503	112.938850	28.388899	32.897324	122.427513	133.550552	106.583260	0.111837	0.000000	3.907628	3.249097	0.362398	0.594928	3.278042	3.500951	2.489958	2.311344	2.052843	1.453149	1.517161	2.087879	2.125646	2.027689	0.000000	0.000000	64641.000000		1
8693.083984	2224.162109	2.109277	4.940149	1442.246094	2676.426270	243.384079	153.138474	86.449532	49.857887	31.028580	118.434067	161.550903	94.017029	0.269167	0.000000	3.939174	3.347167	0.324134	0.693740	3.159039	3.427555	2.386292	2.185084	1.936763	1.697734	1.491762	2.073477	2.208309	1.973207	0.000000	0.000000	64675.000000		1
10343.788086	2006.440796	2.130863	4.739707	2696.741943	4774.750000	420.307434	279.343567	122.217819	52.972466	46.493530	215.833954	300.186554	207.353683	0.150017	99998.000000	4.014679	3.302426	0.328556	0.675751	3.430839	3.678951	2.623567	2.446139	2.087135	1.724050	1.667392	2.334120	2.477391	2.316712	0.000000	4.999991	64730.000000		1
7071.712891	741.139587	3.450704	3.157748	1423.873169	2652.428467	232.800690	156.462738	74.052902	47.683853	30.535181	110.857323	148.105804	107.727333	1.272398	99998.000000	3.849525	2.869900	0.537908	0.499378	3.153471	3.423644	2.366984	2.194411	1.869542	1.678371	1.484800	2.044764	2.170572	2.032326	0.104623	4.999991	64833.000000		1
12626.026367	2372.579346	1.915002	3.506211	3499.574707	5757.858398	576.615967	365.062256	160.015198	71.114098	58.106888	213.234360	312.888458	157.560547	0.017257	99998.000000	4.101267	3.375221	0.282169	0.544838	3.544015	3.760261	2.760887	2.562367	2.204161	1.851956	1.764228	2.328857	2.495389	2.197448	0.000000	4.999991	64852.000000		1
6942.889648	1509.974243	2.630429	3.484625	1480.512207	2554.788086	254.861755	163.496750	69.236099	36.246265	23.710867	105.439194	138.919342	126.436371	1.368867	99998.000000	3.841540	3.178970	0.420027	0.542156	3.170412	3.407355	2.406305	2.213509	1.840333	1.559263	1.374947	2.023002	2.142763	2.101872	0.136361	4.999991	64892.000000		1
12242.165039	3493.034180	1.390766	2.667434	2785.393311	5183.027832	467.578064	296.800598	144.460831	91.025803	57.887943	215.470078	260.045532	173.133423	2.356018	0.000000	4.087858	3.543203	0.143254	0.426094	3.444886	3.714584	2.669854	2.472465	2.159750	1.959165	1.762588	2.333387	2.415049	2.238381	0.372179	0.000000	64938.000000		1
10478.673828	2611.180420	3.561718	3.552467	2972.255371	5142.750977	477.177734	310.162445	129.661957	66.365143	54.881298	244.407883	316.706146	202.169907	0.138242	0.000000	4.020306	3.416837	0.551660	0.550530	3.473086	3.711195	2.678680	2.491589	2.112813	1.821940	1.739424	2.388115	2.500657	2.305717	0.000000	0.000000	64965.000000		1
1386.097412	613.916870	1.335259	0.030837	498.134827	1162.995117	90.711258	54.677773	11.755212	12.920865	0.000000	32.971336	33.640507	48.334522	0.422987	0.000000	3.141794	2.788110	0.125565	0.000000	2.697347	3.065578	1.957661	1.737811	1.070230	1.111292	0.000000	1.518137	1.526863	1.684257	0.000000	0.000000	64983.000000		1
7356.505371	2769.400879	1.680638	1.927337	1482.655396	2706.622070	242.354111	159.312119	62.408707	38.959957	19.520067	116.133598	153.585602	78.838867	0.692212	0.000000	3.866672	3.442386	0.225474	0.284958	3.171040	3.432428	2.384450	2.202249	1.795245	1.590618	1.290481	2.064958	2.186351	1.896740	0.000000	0.000000	65037.000000		1
6893.525391	1865.748291	1.803987	3.157748	1635.318970	2483.008057	265.728851	172.788055	87.501083	25.049210	22.190584	107.391205	164.724075	154.794434	0.176212	0.000000	3.838441	3.270853	0.256233	0.499378	3.213603	3.394978	2.424439	2.237514	1.942013	1.398794	1.346169	2.030969	2.216757	2.189755	0.000000	0.000000	65052.000000		1
7683.070312	2222.980957	2.214124	3.999609	2327.627686	4337.744141	386.170441	248.444504	116.380302	63.654533	36.505299	197.510376	258.784271	133.963776	0.206145	0.000000	3.885535	3.346936	0.345202	0.602018	3.366914	3.637264	2.586779	2.395229	2.065880	1.803829	1.562356	2.295590	2.412938	2.126987	0.000000	0.000000	65147.000000		1
11158.327148	2821.167725	3.493876	5.134425	3582.545898	5697.959961	597.640930	368.895325	148.451187	68.258560	63.774799	281.388092	408.209930	256.937103	0.268020	0.000000	4.047599	3.450429	0.543307	0.710492	3.554192	3.755719	2.776440	2.566903	2.171584	1.834157	1.804649	2.449306	2.610883	2.409827	0.000000	0.000000	65184.000000		1
13425.821289	3335.211426	2.457740	2.895631	4332.677734	7542.066406	725.224426	449.667694	222.121704	66.294212	73.877129	344.120575	428.300476	264.819153	0.438729	0.000000	4.127941	3.523123	0.390536	0.461743	3.636756	3.877490	2.860472	2.652892	2.346591	1.821476	1.868510	2.536711	2.631749	2.422949	0.000000	0.000000	65229.000000		1
8690.454102	1669.206177	1.585042	3.666565	1644.046021	2763.754639	295.271057	177.466080	95.910446	42.321232	25.317495	109.102676	125.603760	124.101982	0.119546	0.000000	3.939043	3.222510	0.200041	0.564259	3.215914	3.441499	2.470221	2.249115	1.981866	1.626558	1.403421	2.037835	2.099003	2.093779	0.000000	0.000000	65304.000000		1
11026.259766	3633.113037	2.235711	4.129126	4444.494141	7378.304199	731.197632	459.563416	188.854324	70.759468	57.218773	282.578400	381.418396	240.186249	2.140256	99998.000000	4.042428	3.560279	0.349416	0.615858	3.647822	3.867957	2.864035	2.662345	2.276127	1.849785	1.757539	2.451139	2.581402	2.380548	0.330466	4.999991	65339.000000		1
12497.353516	2094.416748	1.992095	4.360406	2594.559082	4524.338379	436.981201	265.417389	112.254257	48.963604	21.102024	158.599762	226.855240	118.871964	0.804897	0.000000	4.096818	3.321063	0.299310	0.639527	3.414063	3.655555	2.640463	2.423929	2.050203	1.689873	1.324324	2.200303	2.355749	2.075079	0.000000	0.000000	65380.000000		1
4019.487061	1914.348022	1.378431	2.732193	1405.444824	2231.553711	230.108582	148.371002	62.458046	31.318451	16.433245	82.166222	99.934723	88.799339	0.608403	40278.113281	3.604171	3.282021	0.139385	0.436511	3.147814	3.348607	2.361933	2.171349	1.795588	1.495800	1.215723	1.914693	1.999716	1.948410	0.000000	4.605069	65405.000000		1
19441.246094	5495.715820	2.029100	5.066583	6227.724609	10280.210938	1000.460449	646.928284	289.316376	165.183548	98.827660	456.229889	627.479187	378.535095	1.123767	0.000000	4.288724	3.740024	0.307303	0.704715	3.794329	4.012002	3.000200	2.810856	2.461373	2.217967	1.994879	2.659184	2.797599	2.578106	0.050676	0.000000	65473.000000		1
9776.475586	1903.548706	3.925599	5.211518	2494.266602	3832.137451	405.212524	261.254333	82.187805	52.605499	27.849245	131.086655	161.180862	98.756737	0.709498	99998.000000	3.990182	3.279564	0.593906	0.716964	3.396943	3.583441	2.607683	2.417063	1.914807	1.721031	1.444813	2.117558	2.207314	1.994567	0.000000	4.999991	65516.000000		1
14830.936523	1330.072021	2.611927	5.044997	3208.550049	5267.910645	525.456726	335.276398	136.689804	66.645760	54.742531	255.654282	371.590515	165.704697	2.340955	0.000000	4.171169	3.123875	0.416961	0.702861	3.506309	3.721638	2.720537	2.525403	2.135736	1.823773	1.738325	2.407653	2.570065	2.219335	0.369393	0.000000	65575.000000		1
12446.725586	1713.245117	2.568754	3.731324	3480.908936	5713.544922	560.238220	366.687378	165.519684	66.136948	54.788788	257.449005	319.271820	159.318283	1.055056	99998.000000	4.095055	3.233819	0.409723	0.571863	3.541693	3.756906	2.748373	2.564296	2.218850	1.820444	1.738692	2.410691	2.504161	2.202266	0.023276	4.999991	65636.000000		1
16087.112305	4291.645508	2.568754	4.600938	4063.183594	7533.965332	680.787781	421.547089	176.944931	92.172951	66.115356	307.766388	436.379883	239.742188	0.278365	0.000000	4.206478	3.632624	0.409723	0.662846	3.608866	3.877024	2.833012	2.624846	2.247838	1.964604	1.820302	2.488221	2.639865	2.379745	0.000000	0.000000	65665.000000		1
5448.133789	1503.066650	2.466991	2.759946	1898.411255	3231.844482	324.760864	205.574356	91.787483	33.366055	32.181896	147.032669	193.122223	104.381470	0.748467	0.000000	3.736248	3.176978	0.392168	0.440901	3.278390	3.509450	2.511564	2.312969	1.962783	1.523305	1.507612	2.167414	2.285832	2.018623	0.000000	0.000000	65773.000000		1
8326.803711	3655.038330	2.833956	4.739707	2984.044678	5014.162109	507.401459	315.756348	132.391068	76.519890	50.767590	215.744537	302.570282	219.488190	1.141982	99998.000000	3.920478	3.562892	0.452393	0.675751	3.474805	3.700198	2.705352	2.499352	2.121859	1.883774	1.705587	2.333940	2.480826	2.341411	0.057659	4.999991	65845.000000		1
7718.252930	2148.311279	2.689020	3.888595	3279.102783	5731.658691	525.900818	341.693665	177.968735	66.966469	47.582088	235.819672	308.990631	312.185364	0.247608	0.000000	3.887519	3.332097	0.429594	0.589793	3.515755	3.758280	2.720904	2.533637	2.250344	1.825857	1.677444	2.372580	2.489945	2.494412	0.000000	0.000000	65877.000000		1
7787.069336	726.760132	1.692973	2.318972	1340.556763	2245.994873	217.329575	144.050690	59.691933	66.374390	21.916132	94.411743	95.793259	62.063328	0.501724	0.000000	3.891374	2.861391	0.228650	0.365295	3.127285	3.351409	2.337119	2.158515	1.775916	1.822001	1.340764	1.975026	1.981335	1.792835	0.000000	0.000000	65916.000000		1
9013.604492	4039.488037	2.485493	5.458218	6104.368652	9883.518555	1003.060059	628.441284	266.465851	93.246094	66.661179	343.294128	417.575226	276.031616	0.311891	0.000000	3.954899	3.606326	0.395413	0.737051	3.785641	3.994912	3.001327	2.798265	2.425642	1.969631	1.823873	2.535666	2.620735	2.440959	0.000000	0.000000	65936.000000		1
8478.474609	251.435730	1.054639	3.191670	1586.299927	2635.224365	240.975677	169.266418	66.981888	21.364141	18.440758	88.978195	80.189545	88.034576	1.364365	0.000000	3.928318	2.400427	0.023104	0.504018	3.200385	3.420818	2.381973	2.228571	1.825957	1.329685	1.265779	1.949284	1.904118	1.944653	0.134931	0.000000	65966.000000		0
5331.642578	1983.963379	3.771412	2.843207	2373.587646	3282.266846	389.032135	253.665268	89.218727	49.709869	33.381474	136.221069	197.858841	164.887512	1.259591	0.000000	3.726861	3.297534	0.576504	0.453808	3.375405	3.516174	2.589985	2.404261	1.950456	1.696443	1.523505	2.134244	2.296355	2.217188	0.100229	0.000000	66006.000000		1
[truncated: 8,807 more rows]
