# Supplementary material for: Distinct elongation stalls during translation are linked with distinct pathways for mRNA degradation
Source: eLife. 2022 Jul 27;11:e76038. doi: 10.7554/eLife.76038 (PMC9352352; doi:10.7554/eLife.76038)
Supplement: Figure 1—source data 2. [file elife-76038-fig1-data2.zip › 1C_flow_cytometry_data/list_mode_data.HEL2_CGA_2.CSV]

FSC-HLin	SSC-HLin	BLU-V-HLin	GRN-V-HLin	YEL-V-HLin	ORG-V-HLin	GRN-B-HLin	YEL-B-HLin	RED-B-HLin	NIR-B-HLin	YEL-G-HLin	ORG-G-HLin	RED-G-HLin	NIR-G-HLin	BLU-V-ALin	BLU-V-W	FSC-HLog	SSC-HLog	BLU-V-HLog	GRN-V-HLog	YEL-V-HLog	ORG-V-HLog	GRN-B-HLog	YEL-B-HLog	RED-B-HLog	NIR-B-HLog	YEL-G-HLog	ORG-G-HLog	RED-G-HLog	NIR-G-HLog	BLU-V-ALog	BLU-V-WLog	TIME		P01.R1
16033.662109	4605.594727	1.902667	4.082870	1865.051392	49716.335938	256.483795	188.496613	179.498260	62.334694	52.701096	289.112854	421.756775	241.845291	1.432239	0.000000	4.205033	3.663286	0.279363	0.610966	3.270691	4.696499	2.409060	2.275304	2.254060	1.794730	1.721820	2.461067	2.625062	2.383538	0.156016	0.000000	76.000000		1
17495.361328	4943.819336	2.201789	3.941018	2128.180664	63639.535156	303.322723	218.131348	186.951660	69.014076	66.892464	326.123871	444.058380	269.265900	0.512063	0.000000	4.242923	3.694063	0.342776	0.595608	3.328008	4.803727	2.481905	2.338718	2.271729	1.838938	1.825377	2.513383	2.647440	2.430181	0.000000	0.000000	117.000000		1
10922.781250	4393.420898	2.624262	3.907097	1411.991577	41119.265625	191.675949	138.993362	119.377693	91.253998	40.458652	228.542053	321.162140	142.111023	1.390742	0.000000	4.038333	3.642803	0.419007	0.591854	3.149832	4.614045	2.282568	2.142994	2.076923	1.960252	1.607011	2.358966	2.506724	2.152628	0.143247	0.000000	186.000000		1
5780.042969	1653.361938	2.433070	3.398280	782.325989	22887.517578	115.726547	78.330048	76.976288	28.416653	31.269112	151.938889	198.481766	134.401672	0.676774	0.000000	3.761931	3.218368	0.386155	0.531259	2.893388	4.359599	2.063433	1.893928	1.886357	1.453573	1.495116	2.181669	2.297721	2.128405	0.000000	0.000000	284.000000		1
7503.063477	2901.073486	1.033052	1.640549	1258.393555	33708.921875	179.424255	126.908188	93.067238	68.360321	32.431679	185.893936	260.989136	140.303940	1.877857	99998.000000	3.875239	3.462559	0.014122	0.214989	3.099817	4.527745	2.253881	2.103490	1.968797	1.834804	1.510969	2.269265	2.416622	2.147070	0.273663	4.999991	489.000000		1
13573.853516	2830.937012	2.741444	3.385945	1684.334961	50927.308594	235.283096	170.425903	151.707611	62.606064	50.974201	262.012939	321.081970	205.663788	0.032452	0.000000	4.132703	3.451930	0.437979	0.529680	3.226429	4.706951	2.371591	2.231536	2.181007	1.796616	1.707350	2.418323	2.506616	2.313158	0.000000	0.000000	540.000000		1
4483.614258	1176.958252	2.328223	3.459955	535.614563	21641.478516	79.711563	54.859711	48.155663	34.146240	25.844814	107.388115	159.589645	120.059204	1.557797	0.000000	3.651628	3.070761	0.367025	0.539070	2.728852	4.335287	1.901521	1.739254	1.682647	1.533343	1.412373	2.030956	2.203005	2.079396	0.192511	0.000000	590.000000		1
6831.644043	1915.664795	2.152450	4.005776	599.688538	18306.535156	92.795868	59.935547	57.579571	34.957264	20.531532	88.993614	139.440506	79.637550	0.115843	0.000000	3.834525	3.282320	0.332933	0.602687	2.777926	4.262606	1.967529	1.777684	1.760268	1.543537	1.312421	1.949359	2.144389	1.901118	0.000000	0.000000	614.000000		1
17091.609375	5152.724121	2.503996	2.365228	2236.228760	64643.492188	315.118011	224.752136	178.989441	87.436325	68.104370	391.443634	525.586243	321.633942	2.806310	0.000000	4.232783	3.712037	0.398634	0.373873	3.349516	4.810525	2.498473	2.351704	2.252827	1.941692	1.833175	2.592669	2.720644	2.507362	0.448136	0.000000	674.000000		1
14650.707031	4017.229736	3.037483	3.718989	1696.966064	52507.257812	263.283447	165.263733	150.699234	74.015900	49.885643	286.451569	353.538300	193.156143	0.279705	0.000000	4.165859	3.603927	0.482514	0.570425	3.229673	4.720219	2.420424	2.218178	2.178111	1.869325	1.697976	2.457051	2.548436	2.285908	0.000000	0.000000	708.000000		1
11444.882812	2180.752197	3.888595	5.831350	931.415527	41720.710938	133.828094	92.043434	106.506172	49.068451	54.680855	260.245972	339.442535	196.591431	1.659253	99998.000000	4.058611	3.338606	0.589793	0.765769	2.969143	4.620352	2.126547	1.963993	2.027375	1.690802	1.737835	2.415384	2.530766	2.293565	0.219913	4.999991	861.000000		1
9507.188477	3095.450684	2.457740	3.654230	1233.995117	37692.960938	170.410492	113.722115	91.087479	56.577354	29.088907	162.772064	223.672821	142.388550	0.644395	0.000000	3.978052	3.490724	0.390536	0.562796	3.091313	4.576260	2.231496	2.055845	1.959459	1.752643	1.463727	2.211580	2.349613	2.153475	0.000000	0.000000	922.000000		1
22055.519531	5942.669922	2.368311	3.015897	3082.502197	87388.765625	448.859772	314.100372	252.761734	119.198837	82.073708	473.751709	641.621216	409.397156	1.062050	0.000000	4.343517	3.773982	0.374439	0.479416	3.488903	4.941456	2.652111	2.497068	2.402711	2.076272	1.914204	2.675551	2.807279	2.612145	0.026145	0.000000	971.000000		1
5894.794922	1000.778076	2.426902	3.453787	1472.041138	41526.027344	219.889069	150.884247	116.540657	52.509903	42.999653	195.690979	292.942841	145.919434	1.300751	0.000000	3.770469	3.000338	0.385052	0.538296	3.167920	4.618320	2.342204	2.178644	2.066478	1.720241	1.633465	2.291571	2.466783	2.164113	0.114194	0.000000	1011.000000		1
8152.785645	4870.703613	2.291218	2.300469	1865.473877	53323.414062	271.951843	190.689148	164.819672	82.656532	36.249348	260.245972	365.749908	158.356155	0.340986	0.000000	3.911306	3.687592	0.360066	0.361816	3.270789	4.726918	2.434492	2.280326	2.217009	1.917277	1.559300	2.415384	2.563184	2.199635	0.000000	0.000000	1073.000000		1
8039.380859	3248.034180	2.405316	2.587257	1192.885742	38212.007812	184.262634	118.474159	114.604065	58.569450	48.852589	218.442795	305.206879	164.230667	0.097257	0.000000	3.905223	3.511621	0.381172	0.412840	3.076599	4.582200	2.265437	2.073624	2.059200	1.767671	1.688888	2.339338	2.484594	2.215454	0.000000	0.000000	1155.000000		1
7351.901367	4013.365723	2.578006	5.239272	1738.318970	49632.527344	253.282883	172.775711	122.436760	82.912483	45.041088	271.868561	367.862274	194.525330	0.260173	0.000000	3.866400	3.603509	0.411284	0.719271	3.240129	4.695766	2.403606	2.237483	2.087912	1.918620	1.653609	2.434359	2.565685	2.288976	0.000000	0.000000	1185.000000		1
2518.150146	987.289795	1.989012	4.107540	260.437164	12247.725586	43.662659	27.102980	51.960999	5.149844	14.996222	71.490318	100.400368	75.600937	0.044208	99998.000000	3.401082	2.994445	0.298637	0.613582	2.415703	4.088056	1.640110	1.433017	1.715677	0.711794	1.175982	1.854247	2.001735	1.878527	0.000000	4.999991	1245.000000		1
9286.179688	1471.732788	2.812370	3.003561	847.954163	25024.527344	109.303123	86.585220	74.638809	24.084000	29.286266	136.214905	178.977112	79.458694	0.232339	99998.000000	3.967837	3.167829	0.449072	0.477637	2.928372	4.398366	2.038633	1.937444	1.872965	1.381729	1.466664	2.134225	2.252798	1.900141	0.000000	4.999991	1331.000000		1
15918.108398	4341.490723	1.116313	2.399149	2527.321289	75172.484375	372.571136	254.815506	213.962128	77.423431	100.088905	471.947723	627.932495	320.970947	1.728952	0.000000	4.201891	3.637639	0.047786	0.380057	3.402660	4.876059	2.571209	2.406226	2.330337	1.888872	2.000386	2.673894	2.797913	2.506466	0.237783	0.000000	1369.000000		1
14307.674805	3275.103271	2.029100	3.222507	1474.212158	48187.843750	220.481155	147.741928	149.092606	62.084911	71.037003	314.300812	403.778595	253.800949	0.088497	0.000000	4.155569	3.515225	0.307303	0.508194	3.168560	4.682938	2.343371	2.169504	2.173456	1.792986	1.851485	2.497345	2.606143	2.404493	0.000000	0.000000	1434.000000		1
10205.642578	3673.479004	1.853327	4.058200	1228.083496	40571.566406	175.140945	123.084351	118.742447	69.547562	35.940975	199.083084	280.885437	156.983887	0.322621	0.000000	4.008841	3.565078	0.267952	0.608333	3.089228	4.608222	2.243388	2.090203	2.074606	1.842282	1.555590	2.299034	2.448529	2.195855	0.000000	0.000000	1557.000000		1
9121.622070	2514.949219	1.433939	2.448488	1677.963989	46578.320312	237.879608	168.464645	119.704575	70.293823	45.701008	242.508301	337.160583	182.566589	0.931984	99998.000000	3.960072	3.400529	0.156531	0.388898	3.224783	4.668184	2.376357	2.226509	2.078111	1.846917	1.659926	2.384727	2.527837	2.261421	0.000000	4.999991	1650.000000		1
7713.614746	1106.975830	1.261249	3.018980	822.809326	22132.230469	131.632477	82.237144	63.685371	21.610842	23.849636	109.324707	122.402840	43.462215	0.365090	99998.000000	3.887258	3.044138	0.100801	0.479860	2.915299	4.345025	2.119363	1.915068	1.804040	1.334672	1.377482	2.038718	2.087791	1.638112	0.000000	4.999991	1693.000000		1
15485.086914	2664.433594	2.044519	2.158617	1218.267944	32703.906250	167.613541	122.930161	86.196663	18.829309	25.453180	166.173431	207.581879	155.062714	0.123918	0.000000	4.189914	3.425605	0.310591	0.334176	3.085743	4.514600	2.224309	2.089658	1.935490	1.274834	1.405742	2.220562	2.317189	2.190507	0.000000	0.000000	1761.000000		1
30469.960938	4951.004395	3.934851	5.267026	2163.797852	76981.476562	288.681122	215.510162	256.739746	107.884598	93.221420	414.272552	580.334961	293.719940	0.938125	99998.000000	4.483872	3.694693	0.594928	0.721565	3.335217	4.886386	2.460418	2.333468	2.409493	2.032959	1.969516	2.617286	2.763679	2.467933	0.000000	4.999991	1881.000000		1
15240.126953	3409.480225	3.234842	2.904882	1593.670044	44436.113281	237.293701	160.385254	151.470169	71.218948	42.086868	229.991409	284.900452	135.437805	0.788092	0.000000	4.182989	3.532688	0.509853	0.463128	3.202398	4.647736	2.375286	2.205164	2.180327	1.852596	1.624147	2.361712	2.454693	2.131740	0.000000	0.000000	1981.000000		1
12048.990234	4841.694824	2.843207	4.727372	1954.646362	52434.703125	291.447235	195.234589	155.605453	103.089386	61.051861	332.245087	416.042603	231.795395	0.074216	0.000000	4.080951	3.684997	0.453808	0.674620	3.291068	4.719619	2.464560	2.290557	2.192025	2.013214	1.785699	2.521459	2.619138	2.365105	0.000000	0.000000	2034.000000		1
8274.102539	2702.847656	2.161701	2.433070	1452.003052	41798.550781	205.016205	144.491669	123.509903	32.422428	39.826485	233.617874	343.451416	201.460648	0.640711	0.000000	3.917721	3.431822	0.334796	0.386155	3.161968	4.621161	2.311788	2.159843	2.091702	1.510846	1.600172	2.368506	2.535865	2.304190	0.000000	0.000000	2059.000000		1
7948.919434	2185.353027	2.840123	3.179335	757.289124	24843.429688	118.671516	77.093468	70.993835	48.026146	25.918825	138.999527	176.164749	101.710953	0.690396	0.000000	3.900308	3.339522	0.453337	0.502336	2.879262	4.395212	2.074347	1.887018	1.851221	1.681478	1.413615	2.143013	2.245919	2.007368	0.000000	0.000000	2137.000000		1
8523.216797	2276.107666	3.450704	4.409747	1215.819458	32322.646484	167.752304	122.251740	115.973244	44.843727	29.724157	164.794998	208.806122	161.091431	0.540071	0.000000	3.930604	3.357193	0.537908	0.644414	3.084869	4.509507	2.224669	2.087255	2.064358	1.651702	1.473110	2.216944	2.319743	2.207072	0.000000	0.000000	2169.000000		1
7644.791992	3938.107178	3.808417	3.644979	1201.662109	37902.472656	161.183945	120.012947	106.715866	45.078094	51.177727	258.531403	334.977295	219.494354	1.234596	0.000000	3.883366	3.595288	0.580745	0.561695	3.079782	4.578668	2.207322	2.079228	2.028229	1.653966	1.709081	2.412513	2.525015	2.341423	0.091525	0.000000	2202.000000		1
22322.505859	5872.283691	2.374479	7.752519	13334.481445	99998.000000	2224.217529	1354.834473	284.841858	101.686287	103.564285	421.534760	544.292236	325.334442	3.564412	0.000000	4.348743	3.768807	0.375568	0.889443	4.124976	4.999991	3.347177	3.131886	2.454604	2.007262	2.015210	2.624833	2.735832	2.512330	0.551988	0.000000	2246.000000		1
9277.751953	1692.741333	2.180203	3.984190	796.856567	36335.222656	130.331131	81.009819	111.779366	61.671692	47.834957	225.334961	304.053558	217.604019	0.872130	0.000000	3.967443	3.228590	0.338497	0.600340	2.901380	4.560328	2.115048	1.908538	2.048362	1.790086	1.679745	2.352829	2.482950	2.337667	0.000000	0.000000	2426.000000		1
9314.639648	2370.500732	2.050686	3.385945	1557.954102	38752.835938	207.899506	156.579926	104.356804	66.485405	38.118095	182.193451	244.620667	144.411484	0.997897	99998.000000	3.969166	3.374840	0.311899	0.529680	3.192555	4.588304	2.317853	2.194736	2.018521	1.822726	1.581131	2.260533	2.388493	2.159602	0.000000	4.999991	2472.000000		1
17487.927734	3124.422607	1.847160	3.426034	1757.373413	46445.035156	231.619614	177.062119	118.014679	92.549164	50.067581	247.941849	328.254730	166.543472	1.189460	99998.000000	4.242738	3.494770	0.266504	0.534792	3.244864	4.666939	2.364775	2.248126	2.071936	1.966372	1.699557	2.394350	2.516211	2.221528	0.075350	4.999991	2623.000000		1
13076.113281	3071.379150	2.374479	2.337474	4371.394043	52238.652344	755.984741	442.901978	136.967346	62.828094	37.399582	252.169647	302.761475	168.412231	2.121462	0.000000	4.116478	3.487334	0.375568	0.368747	3.640620	4.717992	2.878513	2.646308	2.136617	1.798154	1.572867	2.401693	2.481101	2.226374	0.326635	0.000000	2688.000000		1
11288.281250	2476.994629	2.442321	3.207088	1104.160400	34070.597656	162.432861	115.393501	94.738625	67.583221	36.508385	189.286057	228.640732	143.110153	0.837938	0.000000	4.052628	3.393925	0.387803	0.506111	3.043032	4.532380	2.210674	2.062181	1.976527	1.829839	1.562393	2.277119	2.359154	2.155670	0.000000	0.000000	2747.000000		1
6193.608887	916.163391	2.556419	3.879343	587.097595	16713.568359	86.067146	56.839474	47.865791	23.584435	17.346031	95.685333	146.798294	61.690193	0.423679	0.000000	3.791944	2.961973	0.407632	0.588758	2.768710	4.223069	1.934837	1.754650	1.680025	1.372625	1.239200	1.980845	2.166721	1.790216	0.000000	0.000000	2830.000000		1
12588.404297	4302.478516	1.347594	5.347203	13623.713867	99998.000000	2263.784912	1386.609253	381.612671	192.357452	117.798820	532.792969	716.694824	340.660614	2.815240	0.000000	4.099971	3.633719	0.129559	0.728127	4.134295	4.999991	3.354835	3.141954	2.581623	2.284109	2.071141	2.726558	2.855334	2.532322	0.449515	0.000000	2863.000000		1
15331.572266	4004.105225	2.531749	4.403579	1656.192871	50125.277344	247.371353	166.238190	147.711090	70.950661	45.386467	292.245911	383.123688	229.649109	1.277789	0.000000	4.185587	3.602505	0.403421	0.643806	3.219111	4.700057	2.393349	2.220731	2.169413	1.850956	1.656926	2.465749	2.583339	2.361065	0.106459	0.000000	2959.000000		1
12198.271484	2847.610596	2.285050	3.256428	1694.995483	44791.976562	247.300430	168.914871	130.913956	97.214867	54.634598	236.279144	336.883026	242.085831	0.194716	99998.000000	4.086298	3.454481	0.358896	0.512742	3.229169	4.651200	2.393225	2.227668	2.116986	1.987733	1.737468	2.373425	2.527479	2.383969	0.000000	4.999991	2977.000000		1
15927.763672	5153.359375	3.537048	5.156011	1823.911255	52087.343750	249.033493	184.953400	145.916351	77.142807	51.220901	266.903748	369.552155	219.605377	0.447960	99998.000000	4.202155	3.712090	0.548641	0.712314	3.261004	4.716732	2.396258	2.267062	2.164104	1.887295	1.709447	2.426355	2.567676	2.341643	0.000000	4.999991	3017.000000		1
6426.458984	2150.426758	1.655968	4.187717	5757.309570	66070.789062	955.888062	580.581665	103.477936	48.266678	34.565628	175.964294	232.088348	122.045128	1.058395	99998.000000	3.807972	3.332525	0.219052	0.621977	3.760220	4.820010	2.980407	2.763863	2.014848	1.683647	1.538644	2.245425	2.365653	2.086520	0.024648	4.999991	3046.000000		1
9713.203125	2590.272705	3.552467	4.940149	1064.651611	35641.058594	156.977722	107.838341	104.526405	51.769806	35.623348	173.929031	249.206177	165.097198	0.226288	0.000000	3.987362	3.413346	0.550530	0.693740	3.027208	4.551950	2.195838	2.032773	2.019226	1.714077	1.551735	2.240372	2.396559	2.217740	0.000000	0.000000	3097.000000		1
9847.028320	3337.231445	3.074487	5.856020	5883.458984	74455.265625	983.398132	591.171204	117.502785	73.448486	37.393417	212.774887	277.434723	160.083054	1.160861	99998.000000	3.993305	3.523386	0.487773	0.767603	3.769633	4.871895	2.992729	2.771713	2.070048	1.865983	1.572795	2.327920	2.443161	2.204345	0.064780	4.999991	3140.000000		1
10710.928711	3054.911865	2.235711	2.072273	1842.222412	54087.425781	264.205475	179.633957	131.065063	54.933723	46.894417	258.602325	333.959656	203.619263	0.999021	0.000000	4.029827	3.484999	0.349416	0.316447	3.265342	4.733096	2.421942	2.254388	2.117487	1.739839	1.671121	2.412632	2.523694	2.308819	0.000000	0.000000	3163.000000		1
8349.148438	3036.039551	3.043650	4.563933	1160.796387	35992.980469	177.234802	119.556549	96.656708	36.878433	38.910614	180.158188	253.560425	141.278412	0.591193	0.000000	3.921642	3.482307	0.483395	0.659339	3.064756	4.556218	2.248549	2.077573	1.985232	1.566772	1.590068	2.255654	2.404082	2.150076	0.000000	0.000000	3230.000000		1
25721.037109	4561.432617	2.997394	3.953353	7147.018066	86042.125000	1171.916382	720.817749	174.484100	96.891075	69.091164	382.914001	531.223328	239.979630	1.824734	99998.000000	4.410288	3.659101	0.476744	0.596966	3.854125	4.934711	3.068897	2.857826	2.241756	1.986284	1.839422	2.583101	2.725277	2.380174	0.261199	4.999991	3321.000000		1
7663.470215	1407.671265	3.015897	4.422081	857.791260	22560.021484	133.362457	92.638596	79.828743	22.406446	21.450487	115.180725	149.536667	88.848679	1.712287	17664.837891	3.884425	3.148501	0.479416	0.645627	2.933382	4.353340	2.125034	1.966792	1.902159	1.350373	1.331437	2.061380	2.174748	1.948651	0.233576	4.247110	3378.000000		1
6656.481445	3413.618652	1.893416	3.336605	1209.522461	31744.759766	174.693802	122.023544	103.962082	43.610233	34.220249	165.550522	202.848328	106.506172	0.852488	0.000000	3.823245	3.533215	0.277246	0.523305	3.082614	4.501672	2.242277	2.086444	2.016875	1.639588	1.534283	2.218930	2.307171	2.027375	0.000000	0.000000	3520.000000		1
3721.801270	1652.245605	3.974939	6.676294	569.437012	14606.862305	77.426514	55.069408	43.678074	23.855803	27.001217	93.634644	128.718338	91.321838	1.154604	99998.000000	3.570753	3.218075	0.599330	0.824535	2.755446	4.164557	1.888890	1.740910	1.640263	1.377594	1.431383	1.971437	2.109640	1.960575	0.062433	4.999991	3548.000000		1
8594.179688	3166.034424	2.491661	3.182418	1460.905762	36136.750000	210.061203	149.092606	99.925468	52.164524	29.819754	163.037262	180.272278	121.237190	1.332744	99998.000000	3.934204	3.500516	0.396489	0.502757	3.164622	4.557949	2.322346	2.173456	1.999676	1.717375	1.474504	2.212287	2.255929	2.083636	0.124747	4.999991	3617.000000		1
7606.920410	2934.316162	2.377563	2.220292	873.814392	22613.160156	126.692322	89.342079	64.138680	42.746788	28.210043	128.425385	178.357285	78.043259	0.294264	99998.000000	3.881209	3.467507	0.376132	0.346410	2.941419	4.354361	2.102750	1.951056	1.807120	1.630903	1.450404	2.108651	2.251291	1.892335	0.000000	4.999991	3654.000000		1
7343.834473	1239.262085	1.924253	1.831741	947.774780	26029.634766	147.667908	93.209091	77.395676	50.197098	27.041306	143.165649	196.761032	101.929901	0.739161	0.000000	3.865923	3.093163	0.284262	0.262864	2.976705	4.415468	2.169286	1.969458	1.888717	1.700679	1.432028	2.155839	2.293939	2.008301	0.000000	0.000000	3694.000000		1
14912.581055	5959.436035	2.260381	3.540132	2347.894043	61668.183594	354.096466	235.865921	199.499390	79.446358	78.071014	346.871277	454.860718	277.209625	0.294308	0.000000	4.173553	3.775205	0.354182	0.549019	3.370678	4.790061	2.549122	2.372665	2.299942	1.900074	1.892490	2.540168	2.657878	2.442808	0.000000	0.000000	3744.000000		1
11184.929688	4399.906250	2.537917	4.517677	2089.772705	62157.761719	313.329437	208.207870	168.692841	86.955269	62.899021	330.891327	482.968994	247.618057	1.200639	0.000000	4.048633	3.643443	0.404477	0.654915	3.320099	4.793495	2.496001	2.318497	2.227097	1.939296	1.798644	2.519685	2.683919	2.393782	0.079412	0.000000	3773.000000		1
1780.152954	927.708862	3.247177	2.800035	253.196533	10448.943359	25.647455	25.191061	20.540783	9.843294	6.090384	50.937195	66.799950	48.238926	0.647632	0.000000	3.250457	2.967412	0.511506	0.447163	2.403458	4.019073	1.409044	1.401246	1.312617	0.993140	0.784645	1.707035	1.824776	1.683398	0.000000	0.000000	3801.000000		1
12173.804688	2733.003662	3.364359	2.837040	1248.963501	37534.734375	177.089859	124.792740	132.033356	62.849678	31.586737	168.890198	231.400665	133.532059	0.483189	0.000000	4.085426	3.436640	0.526902	0.452865	3.096550	4.574433	2.248194	2.096189	2.120684	1.798303	1.499505	2.227604	2.364365	2.125586	0.000000	0.000000	3825.000000		1
15605.994141	3898.333008	3.228674	4.082870	1590.620239	45770.761719	249.378876	157.480377	144.352890	69.377953	65.551033	365.241089	459.532593	280.385864	0.810391	99998.000000	4.193292	3.590879	0.509024	0.610966	3.201566	4.660588	2.396860	2.197227	2.159425	1.841221	1.816580	2.562580	2.662316	2.447756	0.000000	4.999991	3918.000000		1
7105.705078	2812.635010	3.592556	3.404448	1062.736572	37513.718750	159.571152	112.204918	109.935287	53.231499	54.625347	219.482025	300.590515	155.093552	1.827596	99998.000000	3.851607	3.449113	0.555404	0.532047	3.026426	4.574190	2.202954	2.050012	2.041137	1.726169	1.737394	2.341399	2.477975	2.190594	0.261880	4.999991	3960.000000		1
9326.838867	1543.858398	4.752041	5.556897	950.167725	25170.210938	129.187073	96.237320	69.300858	36.048904	33.483234	129.714386	195.083481	132.249222	0.684654	0.000000	3.969734	3.188607	0.676880	0.744832	2.977800	4.400887	2.111219	1.983343	1.840739	1.556892	1.524827	2.112988	2.290220	2.121393	0.000000	0.000000	4002.000000		1
14445.388672	4072.847900	2.429986	3.096074	2884.427490	77743.382812	446.836823	293.288239	204.007828	82.773712	79.834915	368.522186	510.176819	391.696503	0.190898	0.000000	4.159729	3.609898	0.385604	0.490811	3.460060	4.890664	2.650149	2.467295	2.309647	1.917892	1.902193	2.566464	2.707721	2.592950	0.000000	0.000000	4064.000000		1
7328.286133	2525.723877	2.303553	2.800035	842.502075	35867.488281	128.477814	85.169777	106.765205	42.012856	39.021629	252.000046	313.804352	218.371872	0.797313	0.000000	3.865002	3.402386	0.362398	0.447163	2.925571	4.554701	2.108828	1.930285	2.028430	1.623382	1.591305	2.401401	2.496659	2.339197	0.000000	0.000000	4105.000000		1
10042.645508	2927.787842	2.883296	2.004430	1244.387207	34946.285156	183.417694	122.535446	115.843727	39.363926	36.573143	190.334518	257.189972	165.538177	0.451827	0.000000	4.001848	3.466540	0.459889	0.301991	3.094955	4.543401	2.263441	2.088262	2.063873	1.595098	1.563162	2.279518	2.410254	2.218898	0.000000	0.000000	4137.000000		1
11503.840820	1417.351074	2.223376	2.787700	1096.016235	33100.156250	168.887115	110.641464	109.031754	75.082870	32.527275	157.039398	216.173172	140.951538	1.815048	99998.000000	4.060843	3.151477	0.347013	0.445246	3.039817	4.519830	2.227597	2.043918	2.037553	1.875541	1.512248	2.196009	2.334802	2.149070	0.258888	4.999991	4210.000000		1
10125.505859	1701.156860	1.381515	1.344510	1067.704468	29852.759766	164.446533	108.794304	94.726288	38.525146	28.129866	163.728027	208.719772	188.290009	0.869260	0.000000	4.005417	3.230744	0.140356	0.128564	3.028451	4.474985	2.216025	2.036606	1.976470	1.585744	1.449168	2.214123	2.319564	2.274827	0.000000	0.000000	4284.000000		1
12665.978516	3125.720703	2.803118	5.273193	5847.536621	84515.164062	985.969971	592.737732	192.918701	74.996529	45.404968	247.473114	306.989288	178.292526	0.449428	0.000000	4.102639	3.494950	0.447641	0.722074	3.766973	4.926935	2.993864	2.772863	2.285374	1.875041	1.657103	2.393528	2.487123	2.251133	0.000000	0.000000	4438.000000		1
17572.966797	2663.360352	2.195622	3.324270	1648.616089	49402.621094	240.130737	162.661057	146.107544	68.347984	55.976025	271.924072	341.419220	202.077408	0.531748	0.000000	4.244845	3.425430	0.341558	0.521696	3.217119	4.693750	2.380448	2.211284	2.164673	1.834726	1.748002	2.434448	2.533288	2.305518	0.000000	0.000000	4470.000000		1
7642.333984	2271.447998	2.821621	4.230890	773.605225	25669.960938	131.728073	76.408882	73.722939	54.773369	28.475245	132.939972	180.673172	120.740707	0.409131	99998.000000	3.883226	3.356303	0.450499	0.626432	2.888519	4.409425	2.119678	1.883144	1.867603	1.738569	1.454467	2.123656	2.256894	2.081854	0.000000	4.999991	4543.000000		1
23203.187500	5865.067383	2.377563	4.033530	2743.531494	82989.265625	381.180939	271.350494	242.230759	99.598595	86.794914	484.717468	632.632080	285.433929	1.934621	0.000000	4.365548	3.768273	0.376132	0.605685	3.438310	4.919022	2.581131	2.433531	2.384229	1.998253	1.938494	2.685489	2.801151	2.455506	0.286596	0.000000	4604.000000		1
7513.282715	946.886658	2.587257	2.911049	763.361023	23361.455078	101.821968	72.128647	49.534096	20.525366	21.654013	111.649849	157.899765	94.454918	0.528548	0.000000	3.875830	2.976298	0.412840	0.464050	2.882730	4.368500	2.007842	1.858108	1.694904	1.312291	1.335538	2.047858	2.198381	1.975225	0.000000	0.000000	4669.000000		1
4938.687988	1650.367676	2.451572	4.847637	560.586670	17336.150391	93.193672	60.188412	57.989708	30.029448	23.501173	98.682724	100.696404	70.620705	0.344363	0.000000	3.693612	3.217581	0.389445	0.685530	2.748643	4.238953	1.969386	1.779513	1.763351	1.477547	1.371090	1.994241	2.003014	1.848932	0.000000	0.000000	4706.000000		1
14717.791016	3010.598633	2.812370	4.011944	1687.415649	58574.648438	248.999573	170.925476	202.647888	88.475548	50.508556	281.169128	415.129822	158.818710	0.976040	0.000000	4.167843	3.478653	0.449072	0.603355	3.227222	4.767710	2.396199	2.232807	2.306742	1.946823	1.703365	2.448968	2.618184	2.200902	0.000000	0.000000	4781.000000		1
11775.126953	4365.821777	2.957305	4.138377	1336.834717	36553.441406	211.794266	131.435120	106.537003	59.809113	36.366531	189.467987	275.871277	174.459442	0.370640	99998.000000	4.070966	3.640066	0.470896	0.616830	3.126078	4.562928	2.325914	2.118711	2.027500	1.776767	1.560702	2.277536	2.440706	2.241694	0.000000	4.999991	4828.000000		1
13287.333984	6411.364258	4.338820	5.717252	2236.444580	64509.835938	337.909912	227.629257	191.053040	94.630692	74.922516	358.934845	513.985229	305.419647	0.185689	99998.000000	4.123438	3.806951	0.637372	0.757187	3.349558	4.809626	2.528801	2.357228	2.281154	1.976032	1.874612	2.555016	2.710951	2.484897	0.000000	4.999991	4931.000000		1
26291.953125	7236.276855	3.092990	4.755125	2741.406738	88036.046875	372.312103	270.403809	253.094772	169.636475	88.651321	515.150879	650.042908	407.167603	2.315814	99998.000000	4.419823	3.859515	0.490378	0.677162	3.437973	4.944661	2.570907	2.432013	2.403283	2.229519	1.947685	2.711934	2.812942	2.609773	0.364704	4.999991	5035.000000		1
11797.074219	2817.753906	3.342773	3.971855	1378.030396	43709.058594	197.334610	141.059464	100.659401	82.422173	45.849030	256.832275	368.457428	221.137985	0.444240	0.000000	4.071774	3.449903	0.524107	0.598993	3.139259	4.640572	2.295203	2.149402	2.002854	1.916044	1.661330	2.409650	2.566387	2.344663	0.000000	0.000000	5100.000000		1
7734.738281	2653.976562	3.154665	4.113708	748.007080	22515.494141	101.738708	68.548431	48.319103	27.476112	19.008165	88.444710	130.704269	74.237930	0.664439	0.000000	3.888446	3.423897	0.498953	0.614233	2.873906	4.352481	2.007486	1.835997	1.684119	1.438955	1.278940	1.946672	2.116290	1.870626	0.000000	0.000000	5173.000000		1
9922.095703	4049.994385	2.334390	3.253344	1022.592468	31791.767578	149.055603	102.229027	90.618744	33.140942	36.708828	161.479980	230.675995	148.275406	1.957838	0.000000	3.996603	3.607455	0.368173	0.512330	3.009703	4.502315	2.173348	2.009574	1.957218	1.520365	1.564770	2.208119	2.363002	2.171069	0.291777	0.000000	5223.000000		1
6723.950684	2665.300049	3.410615	4.674948	3369.669189	43567.703125	583.202820	343.954041	100.008728	49.574184	28.604761	137.935638	180.485062	97.606499	2.047272	0.000000	3.827625	3.425746	0.532833	0.669777	3.527587	4.639164	2.765820	2.536500	2.000038	1.695256	1.456438	2.139677	2.256441	1.989479	0.311176	0.000000	5313.000000		1
9861.136719	3312.212891	4.073619	4.471421	1609.168945	51064.113281	238.487106	162.852249	142.234360	40.252041	43.782925	256.903198	364.880310	182.199615	0.434290	0.000000	3.993927	3.520118	0.609980	0.650446	3.206602	4.708116	2.377465	2.211794	2.153004	1.604788	1.641305	2.409770	2.562150	2.260547	0.000000	0.000000	5349.000000		1
18041.431641	5178.177246	3.857757	3.885511	2526.716797	70167.484375	379.198090	253.097855	196.239883	79.986015	54.017853	300.729279	426.416321	216.385941	1.222625	0.000000	4.256271	3.714177	0.586335	0.589448	3.402557	4.846136	2.578866	2.403288	2.292787	1.903014	1.732537	2.478176	2.629834	2.335229	0.087293	0.000000	5427.000000		1
8798.027344	1870.373901	3.796082	3.740575	778.252380	24630.824219	122.489189	75.243225	69.871353	17.558809	13.660963	93.856674	132.625443	46.077225	0.078669	0.000000	3.944385	3.271929	0.579336	0.572938	2.891120	4.391479	2.088098	1.876467	1.844299	1.244495	1.135481	1.972465	2.122627	1.663486	0.000000	0.000000	5458.000000		1
8298.032227	1987.229126	3.219423	3.620309	793.069763	25305.246094	108.751129	76.748093	81.398369	39.200485	24.885771	144.722946	208.506989	88.959694	1.142400	0.000000	3.918975	3.298248	0.507778	0.558746	2.899311	4.403211	2.036434	1.885068	1.910616	1.593291	1.395951	2.160537	2.319121	1.949193	0.057818	0.000000	5490.000000		1
6757.995117	1752.790894	3.352024	5.735754	712.867859	21800.429688	111.474075	71.925125	59.109104	30.306984	17.201096	102.435631	139.082779	90.011253	0.145444	99998.000000	3.829818	3.243730	0.525307	0.758591	2.853009	4.338465	2.047174	1.856881	1.771654	1.481543	1.235556	2.010451	2.143273	1.954297	0.000000	4.999991	5594.000000		1
9261.435547	2321.956543	3.358191	2.855542	1180.310303	38296.058594	184.355148	118.421738	116.608498	68.610100	37.270065	210.107452	307.507355	156.826614	0.469415	99998.000000	3.966678	3.365854	0.526105	0.455689	3.071996	4.583154	2.265655	2.073431	2.066730	1.836388	1.571360	2.322441	2.487855	2.195420	0.000000	4.999991	5633.000000		1
8593.189453	2046.442993	3.771412	4.156880	4475.750977	49888.445312	751.719910	455.714905	100.357193	19.779100	15.279925	108.097382	129.988846	94.775627	0.521315	99998.000000	3.934154	3.311000	0.576504	0.618767	3.650866	4.698000	2.876056	2.658693	2.001549	1.296207	1.184121	2.033815	2.113906	1.976697	0.000000	4.999991	5677.000000		1
15670.085938	4903.012207	3.648063	5.304030	1979.310059	63218.687500	303.387482	199.554901	188.626129	104.020676	58.942581	311.334259	434.270599	249.795181	2.861629	0.000000	4.195071	3.690463	0.562062	0.724606	3.296514	4.800846	2.481998	2.300062	2.275602	2.017120	1.770429	2.493227	2.637760	2.397584	0.456613	0.000000	5706.000000		1
6290.046875	1672.542847	4.483756	2.997394	663.037781	21190.410156	101.128128	67.435196	58.600288	51.998001	17.552641	94.692368	129.683548	90.131516	0.680145	0.000000	3.798654	3.223377	0.651642	0.476744	2.821538	4.326139	2.004872	1.828887	1.767900	1.715987	1.244342	1.976315	2.112885	1.954877	0.000000	0.000000	5809.000000		1
22197.193359	6411.296387	2.719858	3.219423	2407.067871	91725.343750	396.436188	244.006989	264.550873	157.424866	113.447662	551.717896	802.191467	452.763763	2.030896	0.000000	4.346298	3.806946	0.434546	0.507778	3.381488	4.962489	2.598173	2.387402	2.422509	2.197073	2.054796	2.741717	2.904278	2.655872	0.307688	0.000000	5881.000000		1
17056.509766	7051.804199	2.093859	3.521630	5397.443359	99998.000000	768.788391	548.960999	403.926605	155.318665	143.529541	758.386963	991.533020	672.199524	2.953595	0.000000	4.231890	3.848300	0.320947	0.546744	3.732188	4.999991	2.885807	2.739542	2.606302	2.191224	2.156941	2.879891	2.996307	2.827498	0.470351	0.000000	5977.000000		1
3806.224854	1622.160645	2.189455	2.300469	2756.011230	36930.250000	470.572357	278.409180	87.849548	46.601460	13.312500	85.808113	98.115318	84.244659	1.316661	99998.000000	3.580494	3.210094	0.340336	0.361816	3.440281	4.567382	2.672626	2.444684	1.943740	1.668400	1.124260	1.933528	1.991737	1.925542	0.119474	4.999991	6028.000000		1
9823.298828	2547.365479	2.285050	2.766114	972.429260	28437.923828	151.189545	93.609970	89.012115	31.552814	29.147499	156.530579	201.479156	120.059204	0.277062	0.000000	3.992257	3.406091	0.358896	0.441870	2.987858	4.453898	2.179522	1.971322	1.949449	1.499038	1.464601	2.194599	2.304230	2.079396	0.000000	0.000000	6050.000000		1
10633.110352	5046.470703	4.089037	4.443667	1963.175903	54144.988281	304.642548	197.161926	153.909409	52.935459	51.171562	295.181641	377.733337	288.329559	1.087777	0.000000	4.026660	3.702988	0.611621	0.647742	3.292959	4.733558	2.483791	2.294823	2.187265	1.723747	1.709029	2.470089	2.577185	2.459889	0.036540	0.000000	6140.000000		1
9383.737305	2110.819092	1.591209	3.466122	894.830078	23917.896484	121.268028	91.183067	68.468254	37.991661	21.808201	118.591339	168.985794	125.067192	0.403858	0.000000	3.972376	3.324451	0.201727	0.539844	2.951741	4.378723	2.083746	1.959914	1.835489	1.579688	1.338620	2.074053	2.227850	2.097143	0.000000	0.000000	6175.000000		1
15581.212891	6612.793945	3.256428	4.323402	2919.168945	86232.125000	420.766907	293.516418	250.455093	146.850723	90.384384	510.013397	650.277222	353.788086	1.910381	0.000000	4.192601	3.820385	0.512742	0.635826	3.465259	4.935669	2.624042	2.467632	2.398730	2.166876	1.956093	2.707582	2.813098	2.548743	0.281120	0.000000	6224.000000		1
12819.231445	3648.106201	2.846291	4.650278	1213.130493	38543.824219	195.071152	125.862801	106.644936	66.072189	47.249046	211.766510	287.845428	199.675171	1.422444	0.000000	4.107862	3.562068	0.454279	0.667479	3.083908	4.585955	2.290193	2.099897	2.027940	1.820019	1.674393	2.325857	2.459159	2.300324	0.153035	0.000000	6320.000000		1
5343.163086	2507.283203	1.810155	2.978892	930.835815	30685.328125	153.838470	95.660660	82.613358	44.267071	20.654882	152.373703	204.886688	103.379257	0.667670	99998.000000	3.727798	3.399203	0.257716	0.474055	2.968873	4.486931	2.187065	1.980733	1.917050	1.646081	1.315023	2.182910	2.311514	2.014433	0.000000	4.999991	6371.000000		1
23090.449219	7983.481934	2.578006	3.913265	2301.610107	72649.835938	331.548157	229.655273	198.117874	81.210258	76.041916	374.930206	480.690125	264.322662	2.029383	99998.000000	4.363432	3.902192	0.411284	0.592539	3.362032	4.861235	2.520547	2.361076	2.296924	1.909611	1.881053	2.573951	2.681865	2.422134	0.307364	4.999991	6472.000000		1
16682.289062	3314.171143	0.952875	3.712821	8696.411133	98835.835938	1420.844971	887.034363	185.366623	111.128693	49.386078	218.522980	298.694031	190.769333	2.130746	99998.000000	4.222256	3.520375	0.000000	0.569704	3.939340	4.994915	3.152547	2.947940	2.268032	2.045826	1.693605	2.339497	2.475227	2.280509	0.328532	4.999991	6550.000000		1
13378.230469	3012.177490	2.507080	4.662613	1268.502075	35757.503906	196.218292	123.941628	113.204048	39.857323	56.000694	230.136337	315.253693	167.416183	1.208572	0.000000	4.126399	3.478881	0.399168	0.668629	3.103291	4.553367	2.292739	2.093217	2.053862	1.600508	1.748193	2.361985	2.498660	2.223797	0.082273	0.000000	6586.000000		1
5689.608887	1758.508179	2.186371	3.293433	767.132446	21348.507812	101.118874	75.452919	61.239967	34.214081	30.556767	126.353111	163.206879	120.401497	0.522290	0.000000	3.755082	3.245144	0.339724	0.517649	2.884870	4.329368	2.004832	1.877676	1.787035	1.534205	1.485107	2.101586	2.212739	2.080632	0.000000	0.000000	6617.000000		1
9705.888672	2159.492920	3.268763	6.324748	8591.749023	99998.000000	1442.477417	877.262024	203.138199	65.665131	44.612450	235.847427	289.587738	156.817368	0.155656	0.000000	3.987035	3.334352	0.514383	0.801043	3.934082	4.999991	3.159109	2.943129	2.307792	1.817335	1.649456	2.372631	2.461780	2.195394	0.000000	0.000000	6678.000000		1
36030.753906	6543.823242	3.025148	4.409747	4678.626953	99998.000000	661.915283	470.920837	582.240723	272.741272	190.177246	1113.445557	1554.352295	835.162781	2.554200	0.000000	4.556674	3.815832	0.480747	0.644414	3.670118	4.999991	2.820802	2.672948	2.765103	2.435751	2.279159	3.046669	3.191550	2.921771	0.407255	0.000000	6769.000000		1
8211.827148	3110.773926	3.419866	3.429117	798.204163	28234.441406	113.515511	82.989578	89.638115	44.510685	36.070492	186.162231	241.762039	136.060715	1.041860	0.000000	3.914440	3.492868	0.534009	0.535182	2.902114	4.450779	2.055055	1.919024	1.952493	1.648464	1.557152	2.269892	2.383388	2.133733	0.017809	0.000000	6812.000000		1
6640.060547	1845.346313	1.193407	2.251129	670.703918	30319.892578	101.374825	67.314934	96.311325	42.789959	27.106064	169.346603	251.050262	84.038048	0.514549	0.000000	3.822172	3.266078	0.076789	0.352400	2.826531	4.481728	2.005930	1.828111	1.983677	1.631342	1.433066	2.228776	2.399761	1.924476	0.000000	0.000000	6861.000000		1
5573.975098	1211.206177	2.911049	4.193885	485.047424	14596.914062	79.659142	49.531013	37.501347	34.778404	18.730629	75.641029	133.026321	72.313675	1.228810	0.000000	3.746165	3.083218	0.464050	0.622617	2.685784	4.164261	1.901236	1.694877	1.574047	1.541310	1.272552	1.878757	2.123938	1.859220	0.089485	0.000000	6946.000000		1
14419.747070	5327.312988	3.419866	4.298732	2119.207031	59436.351562	308.756256	210.637863	164.202927	86.545128	57.280449	326.802307	428.497833	270.613495	3.099302	0.000000	4.158957	3.726508	0.534009	0.633340	3.326173	4.774052	2.489616	2.323536	2.215381	1.937243	1.758006	2.514285	2.631949	2.432349	0.491264	0.000000	7018.000000		1
11593.432617	2060.181152	3.083739	2.679769	1006.553894	36272.601562	163.916138	105.803078	118.434067	51.634121	33.674427	187.364883	257.936249	172.553680	1.744302	99998.000000	4.064212	3.313905	0.489078	0.428097	3.002837	4.559579	2.214622	2.024498	2.073477	1.712937	1.527300	2.272688	2.411512	2.236924	0.241622	4.999991	7126.000000		1
2304.761719	1122.410034	3.654230	3.971855	362.055603	10883.642578	48.633644	37.276234	51.368919	17.864100	13.485189	67.114487	96.002953	49.065369	0.476974	99998.000000	3.362626	3.050152	0.562796	0.598993	2.558775	4.036774	1.686937	1.571432	1.710700	1.251981	1.129857	1.826816	1.982285	1.690775	0.000000	4.999991	7186.000000		1
4965.627441	2043.525879	3.654230	5.667912	1113.612061	32079.449219	151.750778	112.309769	86.782578	54.687023	28.555420	168.279617	194.630173	167.622787	0.563457	99998.000000	3.695974	3.310380	0.562796	0.753423	3.046734	4.506227	2.181131	2.050417	1.938433	1.737884	1.455689	2.226032	2.289210	2.224333	0.000000	4.999991	7228.000000		1
6223.225098	3386.352295	2.938803	4.422081	1154.095337	31934.279297	173.315369	115.538437	94.581352	45.731846	26.100765	145.897842	201.294128	107.468292	0.361645	0.000000	3.794015	3.529732	0.468170	0.645627	3.062242	4.504257	2.238837	2.062726	1.975806	1.660219	1.416653	2.164049	2.303831	2.031280	0.000000	0.000000	7274.000000		1
9546.061523	3130.192139	2.260381	3.188586	1646.389648	40375.867188	229.127960	162.636383	138.447540	51.868484	51.011208	270.502472	368.525269	257.775879	0.559183	0.000000	3.979824	3.495571	0.354182	0.503598	3.216533	4.606122	2.360078	2.211218	2.141285	1.714904	1.707666	2.432171	2.566467	2.411242	0.000000	0.000000	7311.000000		1
12248.123047	2816.039307	2.359060	3.971855	1465.808960	40997.320312	212.010117	147.196106	97.378304	43.508469	48.470207	251.691666	300.528839	199.046082	1.313949	99998.000000	4.088069	3.449639	0.372739	0.598993	3.166077	4.612755	2.326357	2.167896	1.988462	1.638574	1.685475	2.400869	2.477886	2.298954	0.118578	4.999991	7373.000000		1
7452.588379	2139.815674	2.648932	2.451572	1222.742554	36158.269531	165.306900	124.780403	106.833046	75.924728	40.847202	231.409927	302.693634	172.942230	0.012509	99998.000000	3.872307	3.330376	0.423071	0.389445	3.087335	4.558208	2.218291	2.096146	2.028706	1.880383	1.611162	2.364382	2.481003	2.237901	0.000000	4.999991	7434.000000		1
7713.954102	2542.009033	3.046734	3.355108	1227.235474	32386.179688	190.898849	122.048210	107.708824	50.320450	26.032923	164.761078	218.069672	124.857498	0.687526	99998.000000	3.887277	3.405177	0.483835	0.525706	3.088928	4.510360	2.280803	2.086531	2.032251	1.701745	1.415523	2.216855	2.338595	2.096415	0.000000	4.999991	7473.000000		1
8939.450195	2083.287598	4.792130	4.267894	1228.111328	31440.949219	168.476990	118.970642	97.285789	43.456047	43.005821	155.725723	223.759171	128.891022	1.919174	0.000000	3.951311	3.318749	0.680529	0.630214	3.089238	4.497496	2.226541	2.075440	1.988049	1.638050	1.633527	2.192360	2.349781	2.110223	0.283114	0.000000	7498.000000		1
6265.484863	2497.378174	2.229543	2.738360	1021.143066	27675.445312	152.278107	106.580177	80.325226	46.795734	27.099895	166.827179	214.239670	122.671127	0.514228	0.000000	3.796955	3.397484	0.348216	0.437491	3.009087	4.442095	2.182637	2.027676	1.904852	1.670206	1.432968	2.222267	2.330900	2.088742	0.000000	0.000000	7554.000000		1
11847.157227	1777.627319	2.790784	2.627345	1255.556519	38742.007812	171.853683	125.539001	127.481758	59.920128	35.894718	180.358627	240.136902	135.604324	0.384050	0.000000	4.073614	3.249841	0.445726	0.419517	3.098836	4.588182	2.235159	2.098779	2.105448	1.777573	1.555031	2.256137	2.380459	2.132273	0.000000	0.000000	7637.000000		1
9895.890625	3640.563232	2.636597	3.635728	1104.521240	32566.458984	173.457214	108.942322	75.378906	48.075485	34.778404	161.257950	198.130219	127.978241	1.490083	0.000000	3.995455	3.561169	0.421044	0.560591	3.043174	4.512771	2.239192	2.037197	1.877250	1.681924	1.541310	2.207521	2.296951	2.107136	0.173210	0.000000	7655.000000		1
5644.863770	2555.787354	2.729109	3.749826	655.131042	19116.046875	105.957260	65.973503	56.617443	15.474201	18.212561	96.665962	138.870010	70.429512	0.954688	0.000000	3.751653	3.407525	0.436021	0.574011	2.816328	4.281398	2.025131	1.819370	1.752950	1.189608	1.260371	1.985274	2.142608	1.847755	0.000000	0.000000	7715.000000		1
10401.037109	3269.728271	2.482410	2.608843	1725.496826	55959.875000	261.528809	172.837387	167.619705	105.818497	63.213562	385.109619	489.552765	263.641174	0.415159	0.000000	4.017076	3.514512	0.394873	0.416448	3.236914	4.747877	2.417520	2.237638	2.224325	2.024562	1.800810	2.585584	2.689800	2.421013	0.000000	0.000000	7736.000000		1
8546.063477	2931.223145	1.356845	3.398280	5702.893555	64367.199219	934.634949	580.708069	132.526764	30.199053	19.248697	128.292786	163.721863	51.754387	1.955734	0.000000	3.931766	3.467049	0.132530	0.531259	3.756095	4.808665	2.970642	2.763958	2.122303	1.479993	1.284401	2.108202	2.214107	1.713947	0.291310	0.000000	7782.000000		1
11369.023438	3055.682861	2.679769	4.656446	1424.915527	40538.460938	202.342606	144.581085	135.147934	74.429115	52.688759	201.574753	269.574280	164.825836	0.294809	0.000000	4.055723	3.485108	0.428097	0.668055	3.153789	4.607867	2.306087	2.160111	2.130809	1.871743	1.721718	2.304436	2.430678	2.217025	0.000000	0.000000	7851.000000		1
7501.129883	1155.291870	3.885511	4.933982	860.227417	21559.453125	127.790131	84.475937	57.946533	48.960522	28.802120	120.034531	164.017899	111.236626	1.761971	0.000000	3.875127	3.062692	0.589448	0.693198	2.934613	4.333638	2.106497	1.926733	1.763027	1.689846	1.459424	2.079306	2.214891	2.046248	0.245999	0.000000	7905.000000		1
7699.127441	2631.989502	1.686805	2.457740	861.013794	25757.427734	127.290565	88.608147	104.378387	69.957695	28.293303	141.938324	225.137604	105.433029	1.154013	0.000000	3.886441	3.420284	0.227065	0.390536	2.935010	4.410903	2.104796	1.947474	2.018610	1.844836	1.451684	2.152100	2.352448	2.022977	0.062211	0.000000	7971.000000		1
8273.572266	3405.878418	1.810155	3.577137	1293.005493	41389.515625	195.259247	130.898544	123.047340	69.667824	45.343296	246.464737	325.328278	151.880295	1.071564	99998.000000	3.917693	3.532229	0.257716	0.553536	3.111600	4.616890	2.290612	2.116935	2.090072	1.843032	1.656513	2.391755	2.512322	2.181501	0.030018	4.999991	8002.000000		1
3562.674316	969.327026	2.544085	2.781532	445.501556	18600.082031	66.636513	46.348595	46.502781	13.762726	17.016071	91.056641	99.913132	46.441105	0.356187	99998.000000	3.551776	2.986470	0.405532	0.444284	2.648849	4.269515	1.823712	1.666037	1.667479	1.138704	1.230859	1.959312	1.999623	1.666903	0.000000	4.999991	8063.000000		1
7417.439941	2959.704590	1.622047	3.503127	817.884583	25230.943359	128.197189	82.033615	79.412437	33.341385	30.757210	126.886597	168.745270	98.143066	0.131706	0.000000	3.870254	3.471248	0.210063	0.544456	2.912692	4.401934	2.107878	1.913992	1.899889	1.522984	1.487947	2.103416	2.227232	1.991860	0.000000	0.000000	8156.000000		1
5965.622070	2177.440186	2.642764	3.404448	1227.401978	39423.007812	185.181595	123.047340	94.399414	39.151146	49.515594	245.533447	316.416260	199.801605	0.133938	0.000000	3.775656	3.337946	0.422058	0.532047	3.088987	4.595750	2.267598	2.090072	1.974969	1.592744	1.694742	2.390111	2.500259	2.300599	0.000000	0.000000	8198.000000		1
8849.624023	3387.906494	2.365228	3.669649	1645.988770	46225.808594	252.363922	165.294571	132.335571	52.577747	38.444969	216.845428	305.367218	183.164825	0.806508	99998.000000	3.946925	3.529931	0.373873	0.564625	3.216427	4.664885	2.402027	2.218259	2.121677	1.720802	1.584839	2.336150	2.484823	2.262842	0.000000	4.999991	8241.000000		1
8486.550781	1247.692993	1.310589	2.732193	805.222778	22483.396484	127.083954	82.866226	82.798386	38.161266	26.076096	116.534485	153.514679	101.331657	0.818521	0.000000	3.928731	3.096108	0.117467	0.436511	2.905916	4.351862	2.104091	1.918378	1.918022	1.581623	1.416243	2.066454	2.186150	2.005745	0.000000	0.000000	8350.000000		1
5968.511719	3469.147461	1.871829	2.787700	1078.318726	34491.300781	172.103455	107.844513	99.413567	8.628301	32.952831	165.177383	239.369049	113.685112	0.414432	0.000000	3.775866	3.540223	0.272266	0.445246	3.032747	4.537710	2.235790	2.032798	1.997446	0.935925	1.517893	2.217951	2.379068	2.055704	0.000000	0.000000	8389.000000		1
14647.462891	3483.730469	2.741444	4.150712	1678.213745	53719.234375	251.333954	169.198578	128.573410	101.615356	62.399452	314.445770	418.861145	237.167267	0.218777	0.000000	4.165762	3.542045	0.437979	0.618123	3.224847	4.730130	2.400251	2.228397	2.109151	2.006959	1.795181	2.497546	2.622070	2.375055	0.000000	0.000000	8559.000000		1
9117.739258	3083.951416	3.046734	3.897846	841.169922	32022.005859	117.447273	82.206306	110.101807	30.417999	31.478806	186.991745	234.293213	175.733017	1.066159	0.000000	3.959887	3.489108	0.483835	0.590825	2.924884	4.505448	2.069843	1.914905	2.041795	1.483131	1.498018	2.271822	2.369760	2.244853	0.027822	0.000000	8620.000000		1
7675.515137	2141.613281	2.426902	3.308852	909.419250	19665.091797	128.295868	88.700661	49.296646	30.498177	16.766287	79.955177	116.787354	70.423340	0.002760	0.000000	3.885108	3.330741	0.385052	0.519677	2.958764	4.293696	2.108213	1.947927	1.692817	1.484274	1.224437	1.902847	2.067396	1.847717	0.000000	0.000000	8638.000000		1
8718.540039	3381.174561	2.016765	2.565671	1321.872314	38518.242188	193.886993	131.965515	104.366051	71.070930	45.293953	241.651016	346.751007	164.810425	0.955191	0.000000	3.940444	3.529068	0.304655	0.409201	3.121190	4.585667	2.287549	2.120461	2.018559	1.851692	1.656040	2.383189	2.540018	2.216985	0.000000	0.000000	8732.000000		1
10504.712891	8531.684570	2.362144	2.340558	1074.994385	38697.929688	149.570587	105.581047	101.054115	66.753693	33.748436	174.918915	247.867844	130.368134	1.241391	99998.000000	4.021384	3.931035	0.373306	0.369319	3.031406	4.587688	2.174846	2.023586	2.004554	1.824475	1.528254	2.242837	2.394220	2.115171	0.093908	4.999991	8779.000000		1
8041.237305	1834.907837	3.469206	2.473158	694.969849	25959.671875	112.019897	69.097336	59.361973	44.004951	21.401148	136.304337	191.099289	118.779449	0.569979	99998.000000	3.905323	3.263614	0.540230	0.393252	2.841966	4.414299	2.049295	1.839461	1.773508	1.643502	1.330437	2.134510	2.281259	2.074741	0.000000	4.999991	8826.000000		1
10234.657227	2995.136719	2.827788	2.309720	962.650696	27903.904297	144.343643	93.967690	95.922775	45.253864	19.489229	143.214996	183.093903	119.812500	0.953663	99998.000000	4.010073	3.476417	0.451447	0.363559	2.983469	4.445665	2.159398	1.972979	1.981922	1.655656	1.289795	2.155988	2.262674	2.078502	0.000000	4.999991	8848.000000		1
4422.248047	2289.725342	2.374479	3.348940	1104.919067	26579.083984	177.601761	111.218124	84.839821	20.389681	30.300817	157.656143	204.957611	126.340775	0.480522	0.000000	3.645643	3.359783	0.375568	0.524907	3.043330	4.424540	2.249447	2.046175	1.928600	1.309410	1.481454	2.197711	2.311664	2.101543	0.000000	0.000000	8881.000000		1
7834.343262	2402.398926	3.210172	4.508426	1454.636597	34644.343750	222.306732	146.690369	100.992447	61.409573	44.449009	192.474640	262.500183	128.009079	0.467362	0.000000	3.894003	3.380645	0.506528	0.654025	3.162755	4.539632	2.346953	2.166402	2.004289	1.788236	1.647862	2.284374	2.419130	2.107241	0.000000	0.000000	9005.000000		1
12400.376953	7936.843750	3.410615	3.836171	1971.992310	61654.546875	281.011871	198.256653	176.722900	104.853287	71.743179	371.121796	492.624176	278.557190	0.096556	99998.000000	4.093435	3.899648	0.532833	0.583898	3.294905	4.789965	2.448725	2.297228	2.247293	2.020582	1.855781	2.569516	2.692516	2.444914	0.000000	4.999991	9123.000000		1
17515.376953	4215.193359	3.142330	3.857757	2421.641602	72337.039062	350.210968	237.515732	233.543869	86.603722	84.417351	486.200745	625.181763	338.267639	1.843106	99998.000000	4.243420	3.624818	0.497252	0.586335	3.384110	4.859361	2.544330	2.375692	2.368368	1.937537	1.926432	2.686816	2.796006	2.529260	0.265550	4.999991	9195.000000		1
19024.371094	4585.118652	4.567017	3.712821	2214.981689	67811.117188	340.487946	223.271942	193.467606	89.779968	65.625046	370.816498	504.610687	255.284225	1.337726	99998.000000	4.279310	3.661350	0.659633	0.569704	3.345370	4.831301	2.532102	2.348834	2.286608	1.953179	1.817070	2.569159	2.702956	2.407024	0.126367	4.999991	9274.000000		1
8093.697754	1047.613892	3.043650	2.615010	621.027954	20496.359375	92.197624	59.235538	59.775192	23.584435	13.041131	114.332695	167.021454	85.616920	1.043484	0.000000	3.908147	3.020201	0.483395	0.417473	2.793111	4.311677	1.964720	1.772582	1.776521	1.372625	1.115315	2.058171	2.222772	1.932560	0.018486	0.000000	9300.000000		1
2981.414062	545.698425	2.463907	2.772281	329.509827	13948.631836	42.302727	31.188934	28.311806	10.299687	10.305855	72.474030	112.100075	65.091560	0.657400	0.000000	3.474422	2.736953	0.391624	0.442837	2.517868	4.144532	1.626368	1.494001	1.451968	1.012824	1.013084	1.860182	2.049606	1.813525	0.000000	0.000000	9321.000000		1
9695.342773	2480.815430	2.991227	3.971855	1092.707397	41913.718750	150.754730	109.864357	143.168732	59.337299	42.626522	225.131424	303.446075	176.470032	0.590163	0.000000	3.986563	3.394594	0.475849	0.598993	3.038504	4.622356	2.178271	2.040857	2.155848	1.773328	1.629680	2.352436	2.482081	2.246671	0.000000	0.000000	9360.000000		1
5921.783691	1831.777832	3.000478	2.355976	520.066345	18123.464844	100.662483	51.017372	49.697533	37.763466	15.168911	78.209785	108.461258	79.057808	0.265359	99998.000000	3.772453	3.262873	0.477190	0.372171	2.716059	4.258241	2.002868	1.707718	1.696335	1.577072	1.180954	1.893261	2.035275	1.897945	0.000000	4.999991	9385.000000		1
15873.323242	3890.309082	2.608843	4.008861	1649.979126	58996.917969	231.897156	163.487488	181.502701	88.182594	69.516724	348.255859	400.463562	327.033569	0.016401	0.000000	4.200668	3.589984	0.416448	0.603021	3.217479	4.770829	2.365295	2.213485	2.258883	1.945383	1.842089	2.541898	2.602563	2.514592	0.000000	0.000000	9447.000000		1
9545.679688	1939.391113	1.958174	1.998263	843.229858	27188.960938	126.063240	85.404144	73.615013	32.789394	31.389378	121.234108	182.612839	106.660355	0.799065	0.000000	3.979807	3.287665	0.291851	0.300653	2.925946	4.434392	2.100589	1.931479	1.866966	1.515733	1.496783	2.083625	2.261531	2.028003	0.000000	0.000000	9496.000000		1
10422.506836	1247.076294	2.994310	4.573184	5530.198242	65093.960938	916.554993	563.590271	138.311844	69.054161	39.478024	174.743134	234.037262	139.761215	0.013435	99998.000000	4.017972	3.095893	0.476297	0.660219	3.742741	4.813541	2.962158	2.750963	2.140859	1.839190	1.596355	2.242400	2.369285	2.145387	0.000000	4.999991	9553.000000		1
5882.469238	1004.734497	2.266548	1.844076	679.566589	26209.462891	91.207741	68.391159	77.050293	32.854153	28.518415	119.778580	175.205704	108.655533	1.342785	0.000000	3.769560	3.002051	0.355365	0.265779	2.832232	4.418458	1.960032	1.835000	1.886774	1.516590	1.455125	2.078379	2.243548	2.036052	0.128007	0.000000	9587.000000		1
6086.362793	2280.094727	1.082392	2.454656	1035.356079	34607.734375	153.647278	105.864754	111.964386	52.670258	33.717598	224.878571	313.310944	247.374435	1.814793	99998.000000	3.784358	3.357953	0.034385	0.389991	3.015090	4.539173	2.186525	2.024751	2.049080	1.721565	1.527857	2.351948	2.495975	2.393355	0.258827	4.999991	9641.000000		1
10492.772461	2112.530762	2.272716	3.052901	1229.375610	43147.449219	186.482941	125.218292	175.100861	69.985451	51.091385	283.592957	360.300964	244.506561	0.947683	0.000000	4.020890	3.324803	0.356545	0.484713	3.089684	4.634955	2.270639	2.097668	2.243288	1.845008	1.708348	2.452695	2.556665	2.388290	0.000000	0.000000	9742.000000		1
10141.676758	5139.103027	2.747611	4.974071	1664.904419	57280.023438	245.715393	165.417908	164.190582	82.348160	53.357933	290.543701	363.489532	275.470367	0.422992	0.000000	4.006110	3.710887	0.438955	0.696712	3.221389	4.758003	2.390432	2.218583	2.215348	1.915654	1.727199	2.463212	2.560492	2.440075	0.000000	0.000000	9775.000000		1
8341.165039	2387.547607	2.574922	3.657314	736.359802	23461.466797	92.509079	71.144936	41.969685	25.965080	13.438933	102.454140	100.825920	86.020889	0.126880	99998.000000	3.921227	3.377952	0.410764	0.563162	2.867090	4.370355	1.966184	1.852144	1.622936	1.414390	1.128365	2.010530	2.003572	1.934604	0.000000	4.999991	9812.000000		1
10999.286133	2586.855957	4.095205	3.561718	1178.678955	36562.796875	180.941452	122.045128	93.761078	45.892200	34.300426	170.617096	243.186722	189.477249	0.893957	0.000000	4.041365	3.412772	0.612276	0.551660	3.071396	4.563039	2.257538	2.086520	1.972023	1.661739	1.535300	2.232023	2.385940	2.277557	0.000000	0.000000	9870.000000		1
13513.153320	3863.388184	2.735276	6.099635	1624.784912	43109.652344	224.354324	163.259293	132.958481	74.015900	50.116920	247.192505	317.597351	137.562500	0.916338	0.000000	4.130757	3.586968	0.437001	0.785304	3.210796	4.634574	2.350935	2.212878	2.123716	1.869325	1.699984	2.393035	2.501877	2.138500	0.000000	0.000000	9911.000000		1
10363.428711	2685.153076	3.830003	5.297863	1125.490601	43040.070312	175.683685	110.379341	112.235756	65.671303	41.889507	219.932251	284.320709	162.186157	1.107678	0.000000	4.015503	3.428969	0.583199	0.724101	3.051342	4.633873	2.244731	2.042888	2.050131	1.817376	1.622105	2.342289	2.453809	2.210014	0.044414	0.000000	10104.000000		1
12808.790039	2188.825439	3.268763	1.677554	1303.983643	34926.093750	191.623520	132.280060	75.422081	62.812675	25.191061	167.817062	214.649811	123.651756	2.229063	99998.000000	4.107508	3.340211	0.514383	0.224676	3.115272	4.543150	2.282449	2.121494	1.877499	1.798047	1.401246	2.224836	2.331731	2.092200	0.348122	4.999991	10162.000000		1
13904.272461	3511.459473	1.748480	3.231758	1548.924927	42588.792969	226.253906	155.630127	129.162399	74.654228	46.848160	263.372864	371.790955	202.163742	0.355680	0.000000	4.143148	3.545488	0.242661	0.509439	3.190030	4.629295	2.354596	2.192094	2.111136	1.873054	1.670693	2.420571	2.570299	2.305703	0.000000	0.000000	10250.000000		1
3844.873291	1421.702271	2.642764	2.870961	604.209290	15634.244141	94.143463	61.616184	43.832264	40.387726	17.691410	95.142593	133.334702	54.175121	0.610474	0.000000	3.584882	3.152809	0.422058	0.458027	2.781187	4.194077	1.973790	1.789695	1.641794	1.606249	1.247762	1.978375	2.124943	1.733800	0.000000	0.000000	10337.000000		1
4305.694824	1002.054749	2.704439	1.918085	743.026855	21629.089844	108.837479	75.471420	45.892200	29.085823	28.043520	116.423470	156.373306	119.205002	0.605812	99998.000000	3.634043	3.000891	0.432077	0.282868	2.871005	4.335038	2.036778	1.877782	1.661739	1.463681	1.447832	2.066041	2.194163	2.076294	0.000000	4.999991	10378.000000		1
7001.400879	1946.699463	1.014550	3.632644	793.384277	23158.019531	118.323059	78.999222	76.119011	62.673908	22.270761	103.496437	172.162048	67.977936	1.885291	0.000000	3.845185	3.289299	0.006273	0.560223	2.899484	4.364701	2.073069	1.897623	1.881493	1.797087	1.347735	2.014925	2.235937	1.832368	0.275378	0.000000	10463.000000		1
4959.555664	1075.934937	2.627345	3.546299	554.795410	18346.996094	77.697884	52.577747	45.253864	32.157227	22.955351	107.906189	157.918259	74.694321	0.500759	0.000000	3.695443	3.031786	0.419517	0.549775	2.744133	4.263565	1.890409	1.720802	1.655656	1.507279	1.360884	2.033046	2.198432	1.873288	0.000000	0.000000	10493.000000		1
8995.722656	1939.717896	3.472290	5.017243	943.136841	31734.083984	130.346558	91.408180	100.400368	33.600418	37.748047	185.308029	280.509216	154.751266	1.807941	0.000000	3.954036	3.287739	0.540616	0.700465	2.974575	4.501526	2.115100	1.960985	2.001735	1.526345	1.576895	2.267894	2.447947	2.189634	0.257184	0.000000	10560.000000		1
10669.400391	2775.346436	3.296517	3.262596	1293.033203	35830.570312	205.543518	132.462006	95.620575	49.404579	32.783226	171.502136	231.545609	144.466995	0.799076	0.000000	4.028140	3.443317	0.518055	0.513563	3.111610	4.554254	2.312904	2.122091	1.980551	1.693767	1.515652	2.234270	2.364637	2.159769	0.000000	0.000000	10666.000000		1
18206.091797	5605.759277	2.574922	3.638812	2782.130615	82378.859375	395.304474	273.142151	227.604584	104.526405	81.009819	447.228455	621.829773	399.248566	2.319998	0.000000	4.260217	3.748634	0.410764	0.560960	3.444377	4.915816	2.596932	2.436389	2.357181	2.019226	1.908538	2.650529	2.793672	2.601243	0.365488	0.000000	10716.000000		1
8090.164062	2445.219727	1.668303	4.021195	905.419617	27766.662109	132.588425	94.149628	77.932243	52.368050	32.434765	137.559418	168.353638	84.741142	0.471832	99998.000000	3.907957	3.388318	0.222275	0.604355	2.956850	4.443524	2.122506	1.973819	1.891717	1.719066	1.511011	2.138490	2.226223	1.928094	0.000000	4.999991	10764.000000		1
6333.234863	2291.344238	2.951138	5.032661	978.945190	34249.367188	143.137909	99.876129	98.747482	64.043083	46.015549	247.309677	290.152069	198.401581	1.142896	0.000000	3.801625	3.360090	0.469990	0.701798	2.990758	4.534653	2.155755	1.999462	1.994526	1.806472	1.662905	2.393241	2.462626	2.297545	0.058007	0.000000	10827.000000		1
6071.730469	2581.243408	3.694319	2.423819	1033.243652	28899.986328	150.665314	103.009209	77.716385	34.944927	35.099113	148.614624	175.433899	122.991837	0.835435	0.000000	3.783313	3.411829	0.567534	0.384500	3.014203	4.460897	2.178013	2.012876	1.890513	1.543384	1.545296	2.172061	2.244113	2.089876	0.000000	0.000000	10851.000000		1
15295.609375	6816.983887	3.191670	5.226937	2520.731201	71572.531250	379.145691	251.824280	208.374390	82.372833	88.484802	473.631439	584.615173	373.696716	0.292313	0.000000	4.184567	3.833592	0.504018	0.718247	3.401526	4.854746	2.578806	2.401098	2.318844	1.915784	1.946869	2.675441	2.766870	2.572519	0.000000	0.000000	10994.000000		1
21171.439453	5891.368652	2.433070	3.262596	2424.586426	70867.695312	359.952484	244.407883	194.722687	104.418480	94.084869	480.748718	620.775085	392.439667	1.944685	0.000000	4.325750	3.770216	0.386155	0.513563	3.384638	4.850448	2.556245	2.388115	2.289417	2.018777	1.973520	2.681918	2.792934	2.593773	0.288849	0.000000	11085.000000		1
6543.854004	2061.306641	1.446273	2.309720	1113.423950	29109.611328	163.814377	113.876305	63.383167	67.268677	22.526712	156.505905	203.536011	106.271805	0.915192	0.000000	3.815834	3.314143	0.160250	0.363559	3.046661	4.464036	2.214352	2.056433	1.801974	1.827813	1.352698	2.194531	2.308641	2.026418	0.000000	0.000000	11172.000000		1
10325.420898	2693.713623	3.456871	5.637074	1562.986816	44647.328125	229.516510	156.718689	126.683075	63.025452	48.309853	258.997040	357.692108	228.659225	2.349664	0.000000	4.013908	3.430351	0.538683	0.751054	3.193955	4.649796	2.360814	2.195121	2.102719	1.799516	1.684036	2.413295	2.553509	2.359189	0.371006	0.000000	11203.000000		1
9638.225586	1630.375732	2.849375	2.368311	923.456421	25320.394531	148.559113	95.614403	96.305161	28.703440	31.096422	157.862747	218.822098	120.031448	0.465635	99998.000000	3.983997	3.212288	0.454750	0.374439	2.965416	4.403471	2.171899	1.980523	1.983650	1.457934	1.492710	2.198280	2.340091	2.079295	0.000000	4.999991	11261.000000		1
23814.427734	6525.459473	4.089037	5.458218	4107.728027	99998.000000	604.344971	418.136475	353.889862	171.634735	112.867920	597.656311	830.130127	447.888397	2.599404	99998.000000	4.376840	3.814611	0.611621	0.737051	3.613602	4.999991	2.781285	2.621318	2.548868	2.234605	2.052571	2.776452	2.919146	2.651170	0.414874	4.999991	11300.000000		1
5937.862305	1327.423096	2.355976	2.766114	630.760254	19971.791016	94.609108	62.812675	52.142937	12.890028	10.333609	74.244095	113.028275	44.418175	0.905991	0.000000	3.773630	3.123009	0.372171	0.441870	2.799864	4.300417	1.975933	1.798047	1.717196	1.110254	1.014252	1.870662	2.053187	1.647561	0.000000	0.000000	11368.000000		1
20405.792969	4914.937012	3.546299	5.014159	3144.735107	60989.730469	519.406433	320.949371	198.944321	70.845818	72.378433	348.622833	465.191254	278.504791	1.899388	0.000000	4.309753	3.691518	0.549775	0.700198	3.497584	4.785257	2.715507	2.506437	2.298732	1.850314	1.859609	2.542356	2.667632	2.444833	0.278614	0.000000	11437.000000		1
16837.197266	12470.146484	3.561718	5.356454	5566.975098	99998.000000	813.459473	566.020264	471.398804	248.136124	170.536926	896.609375	1218.181641	684.611572	3.243231	0.000000	4.226270	4.095871	0.551660	0.728877	3.745619	4.999991	2.910336	2.752832	2.673388	2.394690	2.231818	2.952603	3.085712	2.835444	0.510978	0.000000	11554.000000		1
6274.131836	2453.215820	2.889463	4.323402	896.535339	27688.335938	143.853333	86.646889	52.559242	25.906488	24.022326	135.394638	178.801346	75.779793	0.573607	99998.000000	3.797554	3.389736	0.460817	0.635826	2.952567	4.442297	2.157920	1.937753	1.720649	1.413409	1.380615	2.131602	2.252371	1.879553	0.000000	4.999991	11597.000000		1
15254.968750	5057.791016	4.159964	5.439715	1449.412720	45665.730469	199.961960	144.399155	124.169823	48.729240	48.161831	221.754730	330.274597	171.017990	2.086357	0.000000	4.183411	3.703961	0.619090	0.735576	3.161192	4.659590	2.300947	2.159565	2.094016	1.687790	1.682703	2.345873	2.518875	2.233042	0.319389	0.000000	11630.000000		1
4602.751465	828.168884	2.470075	6.013290	704.535645	17190.980469	98.213997	70.306160	56.617443	40.563499	21.657097	101.868225	164.014816	91.315674	0.919908	0.000000	3.663018	2.918119	0.392710	0.779112	2.847903	4.235301	1.992173	1.846993	1.752950	1.608135	1.335600	2.008039	2.214883	1.960545	0.000000	0.000000	11686.000000		1
5405.775391	867.076416	3.984190	2.824705	627.741272	18136.179688	93.887512	62.655403	35.635685	39.027798	11.712040	79.245918	104.199532	82.622612	0.330580	0.000000	3.732858	2.938057	0.600340	0.450973	2.797781	4.258546	1.972608	1.796959	1.551885	1.591374	1.068633	1.898977	2.017866	1.917099	0.000000	0.000000	11819.000000		1
5114.688965	1921.058228	1.520283	2.528666	606.913696	16546.505859	96.792389	58.850071	34.562546	31.244440	15.659225	78.474983	110.814156	74.426033	0.312286	0.000000	3.708819	3.283540	0.181925	0.402891	2.783127	4.218706	1.985841	1.769747	1.538606	1.494773	1.194770	1.894731	2.044595	1.871725	0.000000	0.000000	11838.000000		1
8010.245605	3186.784912	3.139246	2.991227	1394.664062	32754.300781	171.659409	138.484543	104.427727	46.342426	43.449879	170.111359	233.935501	190.251266	0.796538	0.000000	3.903646	3.503353	0.496825	0.475849	3.144469	4.515268	2.234668	2.141401	2.018816	1.665979	1.637989	2.230733	2.369096	2.279328	0.000000	0.000000	11864.000000		1
20205.492188	4356.474609	2.167868	4.372742	8786.095703	99998.000000	1425.775879	892.899658	198.648285	72.813240	47.452572	242.378784	362.330048	211.612320	1.652451	99998.000000	4.305470	3.639135	0.336033	0.640754	3.943796	4.999991	3.154051	2.950803	2.298085	1.862210	1.676260	2.384495	2.559104	2.325541	0.218129	4.999991	11942.000000		1
15307.528320	6316.354004	3.601807	5.263942	2562.260010	78678.679688	375.482208	256.095245	252.983765	108.078873	83.680336	471.762695	614.663147	326.845459	0.802250	0.000000	4.184905	3.800467	0.556520	0.721311	3.408623	4.895857	2.574589	2.408401	2.403093	2.033741	1.922623	2.673724	2.788637	2.514343	0.000000	0.000000	11977.000000		1
9085.869141	1935.163208	3.102241	4.166131	1109.856079	27523.855469	166.740845	110.077141	74.700485	60.700314	32.761639	151.593506	173.710083	125.643852	0.845344	0.000000	3.958366	3.286718	0.491676	0.619733	3.045267	4.439709	2.222042	2.041697	1.873323	1.783191	1.515366	2.180681	2.239825	2.099141	0.000000	0.000000	12170.000000		1
9827.283203	1584.202881	1.896499	3.663482	1213.034912	38239.304688	170.681854	120.447754	120.327484	31.762508	43.385120	198.996750	297.392670	199.582657	0.087698	0.000000	3.992434	3.199811	0.277953	0.563894	3.083873	4.582510	2.232187	2.080799	2.080365	1.501915	1.637341	2.298846	2.473330	2.300123	0.000000	0.000000	12205.000000		1
7609.273438	2206.433594	2.396065	3.194753	1368.958008	35819.187500	190.013809	138.873093	101.202141	39.453354	39.928249	187.065765	289.717255	145.808426	3.074802	99998.000000	3.881343	3.343691	0.379499	0.504437	3.136390	4.554116	2.278785	2.142618	2.005190	1.596084	1.601280	2.271994	2.461974	2.163783	0.487817	4.999991	12304.000000		1
6566.210938	3812.642090	2.439237	3.552467	1739.876221	50373.191406	241.299469	174.823318	147.763504	52.260120	52.001087	269.290558	377.779572	187.710266	1.365221	0.000000	3.817315	3.581226	0.387254	0.550530	3.240518	4.702199	2.382556	2.242599	2.169567	1.718170	1.716012	2.430221	2.577239	2.273488	0.135203	0.000000	12346.000000		1
8957.999023	2382.539795	2.618094	2.349809	928.223877	29587.347656	140.051086	91.179985	86.501953	23.766375	24.993702	128.187943	183.861755	103.434769	0.006265	99998.000000	3.952211	3.377040	0.417985	0.371033	2.967653	4.471106	2.146286	1.959900	1.937026	1.375963	1.397831	2.107847	2.264491	2.014667	0.000000	4.999991	12377.000000		1
10108.613281	3751.735107	3.996526	4.755125	1718.191406	50254.652344	281.181458	168.877869	140.677078	72.372261	47.955223	223.561813	321.433502	170.826797	0.001003	0.000000	4.004692	3.574232	0.601683	0.677162	3.235072	4.701176	2.448987	2.227573	2.148223	1.859572	1.680836	2.349398	2.507091	2.232556	0.000000	0.000000	12402.000000		1
15773.471680	3288.227539	3.450704	7.357800	1695.291504	51415.632812	246.097778	157.122650	164.949188	53.712563	60.518372	299.520447	394.974518	227.684769	1.917987	0.000000	4.197927	3.516962	0.537908	0.866748	3.229244	4.711095	2.391108	2.196239	2.217350	1.730076	1.781887	2.476426	2.596569	2.357334	0.282846	0.000000	12434.000000		1
7123.933105	1617.942139	2.624262	3.644979	643.474487	20605.480469	106.768288	69.334785	63.188892	40.572750	27.599463	98.386688	137.608765	83.754341	0.339548	0.000000	3.852720	3.208963	0.419007	0.561695	2.808531	4.313983	2.028442	1.840951	1.800641	1.608234	1.440901	1.992936	2.138646	1.923007	0.000000	0.000000	12503.000000		1
5805.471191	1259.719604	1.569623	1.264333	506.078522	17844.917969	90.230194	51.705048	50.937195	19.378214	11.086040	78.912872	99.052773	49.515594	1.137878	99998.000000	3.763838	3.100274	0.195795	0.101861	2.704218	4.251514	1.955352	1.713533	1.707035	1.287314	1.044776	1.897148	1.995867	1.694742	0.056096	4.999991	12522.000000		1
3650.295654	1307.819824	1.979760	2.726025	333.759216	15893.422852	45.574574	35.025105	42.296562	29.224592	19.190105	88.731499	113.262642	82.912483	0.577152	0.000000	3.562328	3.116548	0.296613	0.435530	2.523433	4.201218	1.658723	1.544379	1.626305	1.465748	1.283077	1.948078	2.054087	1.918620	0.000000	0.000000	12601.000000		1
5308.998535	1257.348267	3.074487	2.978892	606.457336	22396.361328	89.989662	60.509121	60.367271	37.482845	19.378214	134.164215	180.929123	123.657921	1.117497	99998.000000	3.725013	3.099456	0.487773	0.474055	2.782800	4.350177	1.954193	1.781821	1.780802	1.573833	1.287314	2.127637	2.257509	2.092222	0.048246	4.999991	12627.000000		1
9356.791016	2884.794434	3.234842	3.543216	1435.881226	40738.691406	202.595474	146.193893	119.118660	65.569534	42.080700	216.040573	323.089478	190.084747	0.074835	0.000000	3.971127	3.460115	0.509853	0.549398	3.157119	4.610007	2.306630	2.164929	2.075980	1.816702	1.624083	2.334535	2.509323	2.278947	0.000000	0.000000	12701.000000		1
10392.730469	2202.646729	2.460824	3.422950	3249.378662	36262.472656	553.407776	328.692627	92.623177	78.585999	30.171299	173.781021	210.184555	90.449142	0.670448	99998.000000	4.016730	3.342945	0.391080	0.534401	3.511800	4.559457	2.743045	2.516790	1.966720	1.895345	1.479594	2.240002	2.322601	1.956404	0.000000	4.999991	12766.000000		1
8109.789062	2127.841309	3.191670	3.472290	943.016541	25025.623047	127.080872	85.351723	52.565411	25.644371	27.392851	116.997047	182.467911	101.276146	0.429963	0.000000	3.909009	3.327939	0.504018	0.540616	2.974519	4.398385	2.104080	1.931212	1.720700	1.408992	1.437637	2.068175	2.261187	2.005507	0.000000	0.000000	12794.000000		1
6407.811523	1258.418335	3.703570	4.634860	663.284424	19149.837891	111.171867	68.798210	56.302902	42.743702	21.765028	95.204269	111.255127	89.702873	0.391255	0.000000	3.806710	3.099825	0.568621	0.666037	2.821700	4.282165	2.045995	1.837577	1.750531	1.630872	1.337759	1.978656	2.046320	1.952806	0.000000	0.000000	12889.000000		1
7382.745117	3075.943115	3.136162	6.198315	1123.020508	44313.718750	163.808197	111.989059	145.453796	70.448013	41.254257	228.246002	301.518738	242.425034	1.028692	0.000000	3.868218	3.487978	0.496399	0.792274	3.050388	4.646538	2.214336	2.049176	2.162725	1.847869	1.615469	2.358403	2.479314	2.384578	0.012285	0.000000	12918.000000		1
8537.454102	2625.581543	1.699140	4.101373	1473.299316	48625.929688	203.267731	146.175385	137.898636	47.051685	42.611103	242.659409	325.297424	198.925812	0.795122	0.000000	3.931328	3.419225	0.230229	0.612929	3.168291	4.686868	2.308069	2.164874	2.139560	1.672575	1.629523	2.384997	2.512281	2.298691	0.000000	0.000000	12946.000000		1
9188.607422	2630.102295	3.092990	5.069666	1015.031128	24510.212891	128.764603	95.296776	67.166916	31.855021	30.396414	136.631210	206.086258	126.306854	2.163246	49014.121094	3.963250	3.419973	0.490378	0.704979	3.006479	4.389347	2.109797	1.979078	1.827155	1.503178	1.482822	2.135550	2.314049	2.101427	0.335106	4.690321	12971.000000		1
11462.611328	2553.798340	1.618963	3.737491	1073.622192	31516.332031	171.455872	111.523415	99.728111	38.429554	31.697750	159.478638	193.560120	115.701881	1.687197	0.000000	4.059284	3.407187	0.209237	0.572580	3.030851	4.498536	2.234152	2.047366	1.998818	1.584665	1.501028	2.202703	2.286816	2.063340	0.227166	0.000000	13035.000000		1
4193.212402	1795.204712	2.963473	5.507557	971.084778	25092.464844	141.768723	96.712212	74.345856	44.812893	33.982800	140.868271	191.555679	164.011734	0.126824	0.000000	3.622547	3.254114	0.471801	0.740959	2.987257	4.399543	2.151580	1.985481	1.871257	1.651403	1.531259	2.148813	2.282295	2.214875	0.000000	0.000000	13074.000000		1
5727.992188	1915.905273	2.167868	2.516331	667.869995	19851.654297	98.935593	68.230804	64.376129	22.551382	19.735928	74.614143	102.676163	84.010292	0.573675	0.000000	3.758003	3.282374	0.336033	0.400768	2.824692	4.297797	1.995353	1.833980	1.808725	1.353173	1.295258	1.872821	2.011470	1.924332	0.000000	0.000000	13134.000000		1
9005.615234	2560.795166	3.173167	2.220292	935.008118	26543.632812	140.387207	93.178253	78.508904	37.004864	33.020676	138.870010	212.978424	117.783401	0.072753	99998.000000	3.954513	3.408375	0.501493	0.346410	2.970815	4.423960	2.147327	1.969315	1.894919	1.568259	1.518786	2.142608	2.328336	2.071084	0.000000	4.999991	13336.000000		1
25007.564453	6297.839355	3.111492	2.701355	2588.339111	79114.085938	388.538757	259.252991	230.688324	111.440147	92.647850	432.756470	581.068909	292.014648	0.496836	0.000000	4.398071	3.799191	0.492969	0.431582	3.413021	4.898254	2.589434	2.413724	2.363026	2.047042	1.966835	2.636244	2.764228	2.465405	0.000000	0.000000	13373.000000		1
12799.440430	5889.096191	3.666565	3.897846	2011.686279	62513.050781	298.459656	204.260681	190.979019	79.125656	86.128822	367.880768	505.116394	338.650024	1.222908	99998.000000	4.107191	3.770049	0.564259	0.590825	3.303560	4.795971	2.474886	2.310185	2.280986	1.898317	1.935148	2.565707	2.703392	2.529751	0.087394	4.999991	13489.000000		1
10034.174805	3190.787598	2.815454	3.981107	1232.064697	42131.664062	187.349457	121.505478	129.850067	82.496178	41.766159	222.467087	333.944244	163.499832	0.790346	99998.000000	4.001482	3.503898	0.449548	0.600004	3.090634	4.624609	2.272652	2.084596	2.113442	1.916434	1.620825	2.347266	2.523674	2.213517	0.000000	4.999991	13605.000000		1
5871.731445	1582.574707	1.887248	3.379778	585.728394	15863.736328	103.622871	60.583130	42.728283	25.554943	24.552729	90.257950	110.690804	87.285225	0.426156	0.000000	3.768766	3.199364	0.275829	0.528888	2.767696	4.200406	2.015456	1.782352	1.630715	1.407475	1.390100	1.955485	2.044111	1.940941	0.000000	0.000000	13683.000000		1
14920.935547	4001.351562	2.852458	3.792999	1901.698486	50315.550781	294.117737	189.733200	151.093948	72.258163	47.705437	256.326538	349.116241	209.558548	0.833410	99998.000000	4.173796	3.602207	0.455219	0.578983	3.279142	4.701702	2.468521	2.278143	2.179247	1.858887	1.678568	2.408794	2.542970	2.321305	0.000000	4.999991	13726.000000		1
11053.954102	1595.230347	1.177988	1.862578	879.580994	33527.007812	142.363876	90.325790	100.480545	44.738880	41.553379	179.976242	259.286926	131.077393	1.007369	0.000000	4.043518	3.202823	0.071141	0.270115	2.944276	4.525395	2.153400	1.955812	2.002082	1.650685	1.618606	2.255215	2.413781	2.117528	0.003189	0.000000	13809.000000		1
12027.425781	3299.014648	1.452441	2.793867	1197.838257	48683.726562	178.018066	120.361404	135.789352	78.811111	49.006775	238.675217	318.346680	168.896378	0.721995	0.000000	4.080173	3.518384	0.162098	0.446206	3.078398	4.687384	2.250464	2.080487	2.132866	1.896587	1.690256	2.377807	2.502900	2.227620	0.000000	0.000000	13843.000000		1
7429.698242	2948.233154	4.024279	4.341904	807.800781	29593.777344	117.925255	80.972809	92.006432	44.004951	29.622395	162.775146	249.079742	143.026886	1.943315	0.000000	3.870971	3.469562	0.604688	0.637680	2.907304	4.471200	2.071607	1.908339	1.963818	1.643502	1.471620	2.211588	2.396338	2.155418	0.288543	0.000000	13917.000000		1
10913.801758	3721.961670	1.844076	3.182418	949.754517	33716.296875	143.332184	98.099899	107.937027	26.254951	33.295128	160.764557	231.434601	88.928856	2.189252	99998.000000	4.037976	3.570772	0.265779	0.502757	2.977611	4.527840	2.156344	1.991669	2.033170	1.419211	1.522381	2.206190	2.364428	1.949043	0.340296	4.999991	13965.000000		1
19406.509766	2386.678223	3.765245	4.434416	1680.834961	51868.250000	257.492188	169.914001	126.285271	98.719727	58.156231	273.095917	363.924347	228.890503	0.240322	0.000000	4.287948	3.377794	0.575793	0.646836	3.225525	4.714901	2.410764	2.230229	2.101353	1.994404	1.764596	2.436315	2.561011	2.359628	0.000000	0.000000	14017.000000		1
11043.725586	1921.588623	2.266548	2.796951	1039.626953	29765.578125	143.671387	99.678772	95.438629	59.855370	33.273540	176.454620	219.062637	125.255302	1.072228	0.000000	4.043116	3.283660	0.355365	0.446685	3.016877	4.473714	2.157370	1.998603	1.979724	1.777103	1.522099	2.246633	2.340568	2.097796	0.030287	0.000000	14064.000000		1
17876.972656	3110.992920	2.679769	2.793867	1415.550171	47046.281250	210.893814	139.628601	134.956741	36.964775	50.172428	245.777069	359.304901	200.868576	0.578539	0.000000	4.252294	3.492899	0.428097	0.446206	3.150925	4.672525	2.324064	2.144974	2.130195	1.567788	1.700465	2.390541	2.555463	2.302912	0.000000	0.000000	14110.000000		1
11184.713867	6650.292480	2.596508	3.768329	2710.930176	77813.117188	375.802917	275.060242	259.512024	103.829483	87.303726	455.384949	620.682617	333.605011	0.630330	99998.000000	4.048625	3.822841	0.414390	0.576149	3.433118	4.891053	2.574960	2.439428	2.414157	2.016321	1.941033	2.658379	2.792870	2.523232	0.000000	4.999991	14150.000000		1
18182.382812	4300.714844	3.429117	4.477589	1580.194092	48448.695312	235.872101	159.996704	160.055298	55.852676	53.410355	274.409576	348.826355	201.223206	2.133856	0.000000	4.259651	3.633541	0.535182	0.651044	3.198710	4.685282	2.372677	2.204111	2.204270	1.747044	1.727625	2.438399	2.542609	2.303678	0.329165	0.000000	14221.000000		1
9024.327148	3309.776855	2.479326	3.490792	1274.358154	30405.910156	180.198273	123.035011	77.121223	50.039829	20.917000	131.644806	166.990616	76.356453	0.229136	99998.000000	3.955415	3.519799	0.394334	0.542924	3.105292	4.482958	2.255751	2.090029	1.887174	1.699316	1.320499	2.119404	2.222692	1.882846	0.000000	4.999991	14290.000000		1
4869.920410	1090.265137	2.248045	2.775365	525.068176	13299.671875	75.264809	46.872829	35.660355	27.102980	12.313369	58.282661	90.035919	53.928425	0.511753	0.000000	3.687522	3.037532	0.351805	0.443320	2.720216	4.123841	1.876592	1.670921	1.552186	1.433017	1.090377	1.765539	1.954416	1.731818	0.000000	0.000000	14308.000000		1
9815.978516	3309.628662	2.059937	3.040566	1182.706299	31177.798828	155.805893	117.977676	107.067406	43.394371	30.522846	149.527405	225.159180	136.924164	2.626348	99998.000000	3.991934	3.519779	0.313854	0.482955	3.072877	4.493845	2.192584	2.071800	2.029657	1.637433	1.484625	2.174721	2.352490	2.136480	0.419352	4.999991	14408.000000		1
12706.952148	2087.105225	1.495613	2.886379	1238.781006	34171.902344	187.084259	120.049950	101.177467	60.200748	24.518806	155.108978	211.322449	108.926903	1.397581	99998.000000	4.104042	3.319544	0.174819	0.460353	3.092994	4.533669	2.272037	2.079362	2.005084	1.779602	1.389499	2.190637	2.324946	2.037135	0.145377	4.999991	14457.000000		1
9740.648438	2416.053711	3.715905	4.045865	1118.894531	30449.539062	166.750092	108.880646	89.927986	44.270153	39.141895	150.289093	199.601151	105.880173	1.197507	0.000000	3.988588	3.383106	0.570065	0.607011	3.048789	4.483581	2.222066	2.036951	1.953895	1.646111	1.592642	2.176928	2.300163	2.024815	0.078278	0.000000	14479.000000		1
15269.749023	5490.788086	3.015897	3.244093	1952.219360	57802.433594	275.063324	195.336349	145.182419	87.319145	72.048470	348.036926	459.282806	271.245667	0.765406	0.000000	4.183832	3.739635	0.479416	0.511093	3.290529	4.761946	2.439433	2.290783	2.161914	1.941109	1.857625	2.541625	2.662080	2.433363	0.000000	0.000000	14592.000000		1
9350.968750	2121.599854	1.637465	3.139246	4761.508301	70853.320312	784.330444	483.157104	157.326187	68.462082	62.966862	294.426117	329.241547	173.333878	1.497038	0.000000	3.970857	3.326663	0.214172	0.496825	3.677745	4.850360	2.894499	2.684088	2.196801	1.835450	1.799112	2.468976	2.517515	2.238883	0.175233	0.000000	14689.000000		1
7319.315430	1348.935303	2.981975	2.658183	673.482361	17922.800781	93.844337	66.664261	38.071838	13.435850	15.134990	97.538658	124.515205	79.119484	0.522599	99998.000000	3.864470	3.129991	0.474504	0.424585	2.828326	4.253406	1.972408	1.823893	1.580604	1.128265	1.179982	1.989177	2.095222	1.898283	0.000000	4.999991	14720.000000		1
10691.250977	2335.302979	2.402232	4.193885	950.895508	31922.185547	148.198318	95.595901	88.663658	61.045692	33.147106	184.734451	252.885086	150.477203	0.858323	99998.000000	4.029028	3.368343	0.380615	0.622617	2.978133	4.504093	2.170843	1.980439	1.947746	1.785655	1.520446	2.266548	2.402923	2.177471	0.000000	4.999991	14839.000000		1
8477.209961	4985.794922	3.651147	3.003561	1673.692993	42835.667969	239.686676	168.088425	120.524849	64.240448	39.721638	231.520935	308.928955	211.199097	0.856640	99998.000000	3.928253	3.697734	0.562429	0.477637	3.223676	4.631805	2.379644	2.225538	2.081077	1.807809	1.599027	2.364590	2.489859	2.324692	0.000000	4.999991	14869.000000		1
6771.076172	2197.922363	2.451572	3.737491	746.702698	21699.929688	108.217644	75.810631	65.736061	46.916000	22.745657	94.149628	137.704361	119.704575	0.010493	99998.000000	3.830658	3.342012	0.389445	0.572580	2.873148	4.336458	2.034298	1.879730	1.817804	1.671321	1.356898	1.973819	2.138948	2.078111	0.000000	4.999991	14997.000000		1
11918.421875	3950.633301	1.535702	1.708391	1407.313477	39232.441406	195.977768	140.001740	117.650803	46.663136	39.009296	190.877258	276.327667	138.092911	0.771857	99998.000000	4.076219	3.596667	0.186307	0.232587	3.148391	4.593646	2.292207	2.146133	2.070595	1.668974	1.591168	2.280754	2.441424	2.140171	0.000000	4.999991	15024.000000		1
13158.976562	2389.715576	1.470943	4.187717	6824.745605	79290.257812	1100.592529	688.990479	147.704926	53.074226	46.231411	212.500443	279.923309	185.881607	1.398465	0.000000	4.119222	3.378346	0.167596	0.621977	3.834086	4.899220	3.041626	2.838213	2.169395	1.724884	1.664937	2.327360	2.447039	2.269236	0.145652	0.000000	15040.000000		1
9973.091797	2622.802979	3.623393	5.180681	1450.504395	42274.062500	207.575714	146.804474	128.265030	63.673038	54.619183	266.678650	366.416016	189.215118	0.587687	0.000000	3.998830	3.418766	0.559115	0.714387	3.161519	4.626074	2.317177	2.166739	2.108108	1.803956	1.737345	2.425988	2.563974	2.276956	0.000000	0.000000	15115.000000		1
14948.346680	4097.854004	4.042781	4.551599	2018.257690	55511.824219	275.587555	196.369400	143.474030	70.913658	64.505646	310.594177	441.119568	247.408356	2.602139	0.000000	4.174593	3.612556	0.606680	0.658164	3.304977	4.744386	2.440260	2.293074	2.156773	1.850730	1.809598	2.492193	2.644556	2.393414	0.415330	0.000000	15159.000000		1
6784.203613	2153.707764	2.155533	4.064368	1187.557007	36273.621094	169.695053	124.737236	106.385902	41.047646	39.638378	190.698410	264.458344	149.786438	1.023075	99998.000000	3.831499	3.333187	0.333555	0.608993	3.074655	4.559591	2.229669	2.095996	2.026884	1.613288	1.598116	2.280347	2.422357	2.175472	0.009908	4.999991	15217.000000		1
23006.714844	5218.419922	4.992573	6.704048	2159.048828	65264.753906	300.186554	215.793869	215.170959	93.625389	70.571358	332.016907	503.784241	266.669403	0.503228	99998.000000	4.361855	3.717539	0.698324	0.826337	3.334262	4.814679	2.477391	2.334039	2.332784	1.971394	1.848629	2.521160	2.702245	2.425973	0.000000	4.999991	15268.000000		1
9561.237305	1314.687256	2.994310	2.892547	1032.978516	29387.974609	146.169220	107.708824	97.119270	37.840557	33.307461	160.570282	220.715515	127.783966	0.048934	0.000000	3.980514	3.118822	0.476297	0.461280	3.014091	4.468170	2.164856	2.032251	1.987305	1.577958	1.522542	2.205665	2.343833	2.106476	0.000000	0.000000	15325.000000		1
10216.500977	1512.345703	1.039220	3.133079	1012.980408	30706.667969	146.668777	101.097290	88.799339	39.098724	40.958218	180.105759	248.330399	171.141327	0.575378	99998.000000	4.009302	3.179651	0.016707	0.495971	3.005601	4.487233	2.166338	2.004740	1.948410	1.592163	1.612341	2.255527	2.395030	2.233355	0.000000	4.999991	15396.000000		1
7831.530762	3070.743896	3.117660	3.367443	392.849823	15671.597656	59.201618	37.393417	51.720467	29.381863	11.977242	77.537529	105.593384	71.197357	1.110467	99998.000000	3.893847	3.487244	0.493829	0.527300	2.594227	4.195113	1.772334	1.572795	1.713662	1.468079	1.078357	1.889512	2.023637	1.852464	0.045506	4.999991	15427.000000		1
9276.844727	2951.495605	2.944971	1.637465	1286.862671	32888.949219	194.229279	130.799866	82.798386	55.498047	27.405186	137.833878	205.956741	132.924561	0.922979	99998.000000	3.967400	3.470042	0.469081	0.214172	3.109532	4.517050	2.288315	2.116607	1.918022	1.744278	1.437833	2.139356	2.313776	2.123605	0.000000	4.999991	15460.000000		1
3857.639893	1089.919678	2.929552	4.869224	428.544098	11656.970703	63.195057	41.883339	54.557507	16.535007	11.786050	63.515766	88.546478	90.072922	0.622154	99998.000000	3.586322	3.037395	0.466801	0.687460	2.631995	4.066586	1.800683	1.622041	1.736855	1.218404	1.071368	1.802882	1.947171	1.954594	0.000000	4.999991	15497.000000		1
15519.026367	5122.419922	4.005776	3.265679	1845.463501	51519.039062	265.534576	184.848557	156.185196	87.451744	51.507687	293.991302	369.043365	201.624084	3.067447	99998.000000	4.190865	3.709475	0.602687	0.513974	3.266105	4.711968	2.424121	2.266816	2.193640	1.941769	1.711872	2.468334	2.567077	2.304542	0.486777	4.999991	15598.000000		1
15344.230469	2779.867188	1.708391	4.150712	8475.187500	99998.000000	1380.858154	859.715515	220.071014	77.247658	60.657143	270.283539	368.102814	203.915314	1.477152	0.000000	4.185945	3.444024	0.232587	0.618123	3.928149	4.999991	3.140149	2.934355	2.342563	1.887885	1.782882	2.431820	2.565969	2.309450	0.169425	0.000000	15654.000000		1
6127.305664	1435.477295	3.493876	5.032661	494.135223	17056.890625	77.747223	51.325748	60.256256	37.871395	17.278189	89.961914	115.723465	52.004169	0.958909	99998.000000	3.787270	3.156996	0.543307	0.701798	2.693846	4.231900	1.890685	1.710335	1.780002	1.578311	1.237498	1.954059	2.063421	1.716038	0.000000	4.999991	15709.000000		1
22030.902344	4813.454102	3.111492	4.576268	2422.042480	64187.429688	333.611206	236.886642	166.620575	95.747002	64.894196	354.392517	462.671814	234.721863	0.564603	99998.000000	4.343032	3.682457	0.492969	0.660511	3.384182	4.807450	2.523241	2.374541	2.221729	1.981125	1.812206	2.549484	2.665273	2.370553	0.000000	4.999991	15805.000000		1
27104.687500	11609.893555	1.976677	2.405316	3913.893555	99998.000000	509.116028	403.121735	701.174377	293.756958	238.650543	1492.646729	1968.590942	1113.476440	2.643034	0.000000	4.433044	4.064828	0.295936	0.381172	3.592609	4.999991	2.706817	2.605436	2.845826	2.467988	2.377762	3.173957	3.294156	3.046681	0.422103	0.000000	15852.000000		1
7832.107422	1420.647583	2.544085	3.614142	739.425049	20101.144531	101.365578	75.190804	76.939285	37.162136	18.567190	132.008682	151.035355	133.982285	1.016555	0.000000	3.893879	3.152486	0.405532	0.558005	2.868894	4.303221	2.005891	1.876165	1.886148	1.570101	1.268746	2.120603	2.179079	2.127047	0.007131	0.000000	15898.000000		1
27193.228516	7636.009277	2.889463	4.446751	4000.990723	99998.000000	576.437134	407.158356	430.002686	225.014252	150.541962	816.885498	1184.655273	602.096924	2.596529	99998.000000	4.434461	3.882866	0.460817	0.648043	3.602168	4.999991	2.760752	2.609763	2.633471	2.352210	2.177658	2.912161	3.073592	2.779666	0.414393	4.999991	15974.000000		1
7179.394043	1605.699707	3.475374	3.839255	758.365356	18818.542969	108.436592	76.754257	47.538918	41.013725	13.990923	90.251785	118.918221	64.262032	0.685574	0.000000	3.856088	3.205664	0.541001	0.584247	2.879879	4.274586	2.035176	1.885103	1.677049	1.612929	1.145846	1.955456	2.075248	1.807954	0.000000	0.000000	16083.000000		1
9328.448242	2756.868652	1.976677	3.136162	1068.916382	33096.402344	148.084213	104.803947	98.556290	79.190414	40.020763	196.098038	285.989014	143.717651	0.337506	0.000000	3.969809	3.440416	0.295936	0.496399	3.028944	4.519781	2.170509	2.020378	1.993684	1.898673	1.602285	2.292473	2.456349	2.157510	0.000000	0.000000	16130.000000		1
4775.854004	2344.042236	4.548515	7.055594	1135.392578	29977.388672	156.743362	114.930946	84.500610	30.152798	38.226025	198.774719	245.135651	141.716293	1.755108	0.000000	3.679051	3.369965	0.657870	0.848534	3.055146	4.476794	2.195189	2.060437	1.926860	1.479328	1.582359	2.298361	2.389406	2.151420	0.244304	0.000000	16174.000000		1
17352.583984	4976.469727	2.615010	3.527797	2370.195557	69304.070312	344.660217	237.478714	192.884781	118.579002	84.488274	398.403625	492.269562	302.348236	0.646962	0.000000	4.239364	3.696921	0.417473	0.547504	3.374784	4.840759	2.537391	2.375625	2.285298	2.074008	1.926796	2.600323	2.692203	2.480507	0.000000	0.000000	16228.000000		1
6707.504883	3109.000732	1.853327	2.152450	1407.819214	41076.535156	201.852295	141.947571	116.506737	55.356194	57.539482	266.789673	314.649292	217.576279	0.725274	0.000000	3.826561	3.492621	0.267952	0.332933	3.148547	4.613594	2.305034	2.152128	2.066351	1.743166	1.759966	2.426169	2.497827	2.337611	0.000000	0.000000	16335.000000		1
10171.866211	4744.005371	3.096074	3.287266	1640.459595	41750.187500	251.259949	159.762344	136.270416	51.430595	39.030880	198.561935	275.125000	161.643417	0.364069	0.000000	4.007401	3.676145	0.490811	0.516835	3.214966	4.620658	2.400123	2.203475	2.134402	1.711222	1.591408	2.297896	2.439530	2.208558	0.000000	0.000000	16421.000000		1
10294.241211	2865.628906	3.971855	3.102241	1300.061035	47997.386719	196.924469	130.121445	138.210083	57.718338	71.752434	304.244751	364.467072	200.880905	0.199521	99998.000000	4.012594	3.457220	0.598993	0.491676	3.113964	4.681218	2.294300	2.114349	2.140540	1.761314	1.855837	2.483223	2.561658	2.302939	0.000000	4.999991	16538.000000		1
7111.144531	981.529358	1.273584	3.102241	759.438538	23105.306641	113.487755	73.880211	54.539005	31.272194	22.199835	110.197403	138.669571	137.833878	0.225351	0.000000	3.851939	2.991903	0.105028	0.491676	2.880493	4.363712	2.054949	1.868528	1.736707	1.495158	1.346350	2.042171	2.141981	2.139356	0.000000	0.000000	16559.000000		1
12064.576172	3338.418457	2.685936	3.194753	1370.268555	38300.312500	198.077789	133.427216	114.394371	60.712650	43.085999	204.405624	299.690063	164.970779	0.496504	0.000000	4.081512	3.523541	0.429096	0.504437	3.136806	4.583202	2.296836	2.125244	2.058405	1.783279	1.634336	2.310493	2.476672	2.217407	0.000000	0.000000	16590.000000		1
18956.966797	5203.719727	3.173167	4.699618	2481.487549	66091.648438	342.119232	248.373566	187.775024	96.928078	84.207657	400.796600	544.797974	308.913544	2.607908	0.000000	4.277769	3.716314	0.501493	0.672063	3.394712	4.820147	2.534178	2.395105	2.273638	1.986450	1.925352	2.602924	2.736235	2.489837	0.416292	0.000000	16659.000000		1
20667.593750	3059.469727	3.882427	4.946317	2306.867920	70057.203125	365.845520	232.948715	213.888123	82.052124	94.954483	465.971436	637.849792	441.742493	1.682358	0.000000	4.315290	3.485646	0.589103	0.694282	3.363023	4.845453	2.563298	2.367260	2.330187	1.914090	1.977515	2.668359	2.804718	2.645169	0.225918	0.000000	16738.000000		1
16255.028320	2931.136963	2.846291	2.886379	1386.498291	40044.304688	189.017761	132.650101	117.212914	63.691540	30.868225	179.751129	251.734848	136.205658	0.483561	99998.000000	4.210988	3.467036	0.454279	0.460353	3.141919	4.602541	2.276503	2.122708	2.068975	1.804082	1.489512	2.254672	2.400943	2.134195	0.000000	4.999991	16797.000000		1
11690.055664	3065.498535	2.300469	5.532228	1190.909058	37356.164062	185.681168	123.004173	107.258598	54.736362	49.709869	238.977417	328.273254	185.042831	0.195559	0.000000	4.067817	3.486501	0.361816	0.742900	3.075879	4.572362	2.268768	2.089920	2.030432	1.738276	1.696443	2.378357	2.516236	2.267272	0.000000	0.000000	16844.000000		1
14025.626953	2813.714355	4.264811	3.589472	1436.578247	45279.746094	209.475296	146.465256	122.905495	59.143024	60.940845	278.668213	389.389862	231.514771	0.357780	0.000000	4.146922	3.449280	0.629900	0.555031	3.157329	4.655904	2.321133	2.165735	2.089571	1.771904	1.784909	2.445087	2.590385	2.364579	0.000000	0.000000	16930.000000		1
12754.081055	3780.663818	2.790784	3.802250	1887.189575	60520.582031	293.615112	186.297913	192.305038	93.483543	64.073921	324.757782	434.526550	252.397842	2.110245	0.000000	4.105649	3.577568	0.445726	0.580041	3.275815	4.781903	2.467778	2.270208	2.283991	1.970735	1.806681	2.511559	2.638016	2.402086	0.324333	0.000000	17004.000000		1
8428.625977	1887.574951	3.046734	3.274930	1460.433960	37453.386719	208.861618	148.704056	125.794952	25.027624	39.117226	193.313416	252.647629	174.184982	1.291719	0.000000	3.925757	3.275904	0.483835	0.515202	3.164482	4.573491	2.319859	2.172323	2.099663	1.398420	1.592368	2.286262	2.402515	2.241011	0.111168	0.000000	17169.000000		1
9101.328125	2519.627441	4.375825	4.752041	828.261414	27790.160156	143.421600	85.629257	87.498001	36.443626	30.433418	124.357933	170.493744	101.596855	0.104679	99998.000000	3.959105	3.401336	0.641060	0.676880	2.918167	4.443891	2.156615	1.932622	1.941998	1.561622	1.483351	2.094673	2.231709	2.006880	0.000000	4.999991	17236.000000		1
3584.029053	570.371399	2.207957	2.824705	369.934540	16795.669922	55.720074	35.570927	53.175991	42.043694	13.149062	79.159576	102.444885	66.664261	0.714179	0.000000	3.554372	2.756158	0.343991	0.450973	2.568125	4.225197	1.746012	1.551095	1.725716	1.623701	1.118895	1.898503	2.010490	1.823893	0.000000	0.000000	17263.000000		1
6063.395020	3321.125000	2.991227	3.469206	1429.639771	42324.492188	214.609711	142.647583	121.190933	96.342163	49.019112	268.572052	372.518738	239.779190	0.810265	0.000000	3.782716	3.521285	0.475849	0.540230	3.155227	4.626592	2.331649	2.154264	2.083470	1.983816	1.690365	2.429061	2.571148	2.379812	0.000000	0.000000	17294.000000		1
11875.203125	1632.716309	3.755994	4.425165	1181.543701	35605.355469	185.329620	119.698402	99.601677	38.108845	27.112230	158.914307	182.739273	94.538177	0.083798	0.000000	4.074641	3.212911	0.574725	0.645930	3.072450	4.551515	2.267945	2.078088	1.998267	1.581026	1.433165	2.201163	2.261832	1.975607	0.000000	0.000000	17349.000000		1
9474.426758	2007.541626	4.135293	3.718989	1028.365234	39227.566406	172.837387	102.491142	116.398804	59.001175	57.123177	244.324615	313.573059	155.081223	1.185171	0.000000	3.976553	3.302665	0.616506	0.570425	3.012147	4.593591	2.237638	2.010686	2.065948	1.770861	1.756812	2.387967	2.496339	2.190559	0.073781	0.000000	17392.000000		1
4167.071777	1185.105469	2.013681	4.644111	452.162445	14494.552734	70.805725	45.108929	36.622482	13.756558	22.384859	68.619354	108.125130	78.684677	0.786602	99998.000000	3.619831	3.073757	0.303991	0.666903	2.655294	4.161205	1.850068	1.654263	1.563748	1.138510	1.349954	1.836447	2.033927	1.895890	0.000000	4.999991	17418.000000		1
6134.284180	2057.593750	2.383730	2.553336	877.033813	33525.570312	117.462692	88.290527	111.646759	50.998871	32.780144	162.892334	246.551086	115.276321	0.186704	0.000000	3.787764	3.313360	0.377257	0.407108	2.943016	4.525376	2.069900	1.945914	2.047846	1.707561	1.515611	2.211901	2.391907	2.061740	0.000000	0.000000	17510.000000		1
13444.567383	2110.671143	4.579352	4.329569	1632.377075	50889.128906	242.166000	155.873749	157.569794	74.336609	67.342690	361.401855	456.017120	288.514587	1.442156	0.000000	4.128547	3.324421	0.660804	0.636445	3.212821	4.706625	2.384113	2.192773	2.197473	1.871203	1.828290	2.557990	2.658981	2.460168	0.159012	0.000000	17538.000000		1
12477.762695	5241.948730	2.241878	4.224722	3098.787354	77550.023438	429.836182	318.636566	219.648544	74.561722	87.189629	409.307739	534.865234	258.660919	0.786382	99998.000000	4.096137	3.719493	0.350612	0.625798	3.491192	4.889582	2.633303	2.503296	2.341728	1.872516	1.940465	2.612050	2.728244	2.412731	0.000000	4.999991	17627.000000		1
8471.783203	2573.287354	1.810155	2.389898	1315.862183	44956.937500	227.055679	132.989319	138.956345	66.994225	35.691193	230.040741	300.232819	157.449539	0.030906	99998.000000	3.927975	3.410488	0.257716	0.378379	3.119210	4.652797	2.356132	2.123817	2.142878	1.826037	1.552561	2.361805	2.477458	2.197141	0.000000	4.999991	17676.000000		1
5972.054688	1639.250732	2.127780	3.225591	3440.422363	41225.878906	577.377686	347.999908	69.871353	32.502605	20.883080	85.684769	139.644028	34.294258	0.683490	99998.000000	3.776124	3.214645	0.327927	0.508609	3.536612	4.615170	2.761460	2.541579	1.844299	1.511918	1.319795	1.932904	2.145022	1.535221	0.000000	4.999991	17691.000000		1
5803.269531	839.079163	1.137900	3.012813	656.139404	19939.003906	83.754341	67.086739	65.106979	30.763378	16.134121	94.744789	125.983063	118.905884	0.411742	99998.000000	3.763673	2.923803	0.056104	0.478972	2.816996	4.299704	1.923007	1.826637	1.813628	1.488034	1.207745	1.976555	2.100312	2.075203	0.000000	4.999991	17723.000000		1
13250.103516	2062.617188	1.911918	2.417651	1328.055298	37795.027344	208.084518	132.890640	124.940758	63.928989	40.800949	222.488663	274.406494	200.439941	0.981789	0.000000	4.122219	3.314419	0.281469	0.383394	3.123216	4.577435	2.318240	2.123494	2.096704	1.805698	1.610670	2.347308	2.438394	2.301984	0.000000	0.000000	17748.000000		1
2693.201660	1148.097534	1.538786	2.991227	365.447723	15842.985352	61.202965	38.010162	53.188328	53.620049	17.379951	78.222115	100.412704	48.016895	1.011063	0.000000	3.430269	3.059979	0.187178	0.475849	2.562825	4.199837	1.786772	1.579900	1.725816	1.729327	1.240049	1.893330	2.001789	1.681394	0.004778	0.000000	17822.000000		1
7785.000000	943.926270	2.636597	4.403579	702.586731	21417.308594	102.731674	69.951530	63.010033	21.746525	22.428032	100.761162	117.545952	60.832912	0.274607	0.000000	3.891259	2.974938	0.421044	0.643806	2.846700	4.330765	2.011704	1.844797	1.799410	1.337390	1.350791	2.003293	2.070208	1.784139	0.000000	0.000000	17835.000000		1
8022.741211	2851.372803	1.634382	2.713690	852.450256	31352.443359	143.618958	86.184334	85.061852	31.602154	32.588951	147.587738	186.294830	130.155365	0.324015	0.000000	3.904323	3.455054	0.213353	0.433560	2.930669	4.496272	2.157212	1.935428	1.929735	1.499717	1.513070	2.169050	2.270201	2.114462	0.000000	0.000000	17925.000000		1
12801.608398	4072.533447	3.268763	4.144545	1723.372070	52108.566406	259.567535	172.282318	148.380264	64.369965	55.809505	298.052612	387.653717	218.920776	1.077441	0.000000	4.107265	3.609865	0.514383	0.617477	3.236379	4.716909	2.414250	2.236241	2.171376	1.808683	1.746708	2.474293	2.588444	2.340287	0.032394	0.000000	18012.000000		1
7813.475586	2758.213135	2.729109	3.718989	1587.792358	45171.343750	214.881088	155.685638	137.574844	76.822098	47.705437	241.854553	341.505554	163.496750	0.551753	0.000000	3.892844	3.440628	0.436021	0.570425	3.200794	4.654863	2.332198	2.192249	2.138539	1.885486	1.678568	2.383554	2.533398	2.213509	0.000000	0.000000	18058.000000		1
14975.011719	3771.933594	2.007514	2.485493	1972.322266	53511.062500	288.628693	197.781754	157.209000	91.183067	46.484280	260.720856	340.342987	188.351685	1.034383	99998.000000	4.175367	3.576564	0.302659	0.395413	3.294978	4.728444	2.460340	2.296186	2.196477	1.959914	1.667306	2.416176	2.531917	2.274970	0.014682	4.999991	18090.000000		1
4928.653320	889.270081	2.476242	3.466122	543.650818	15690.951172	73.093857	59.226288	37.720291	36.644066	14.179030	70.515854	92.959305	55.513466	0.298360	99998.000000	3.692728	2.949034	0.393793	0.539844	2.735320	4.195649	1.863881	1.772514	1.576575	1.564004	1.151646	1.848287	1.968293	1.744398	0.000000	4.999991	18157.000000		1
5181.084961	2785.417969	3.518546	4.341904	892.847229	28899.677734	137.673523	91.932419	72.258163	60.336433	35.046692	172.566025	215.997391	94.115707	0.093790	0.000000	3.714421	3.444890	0.546363	0.637680	2.950777	4.460893	2.138850	1.963469	1.858887	1.780580	1.544647	2.236955	2.334449	1.973662	0.000000	0.000000	18185.000000		1
22882.455078	7248.414062	3.234842	5.171430	3003.845215	82801.125000	438.510742	304.772064	250.038788	148.235321	91.207741	469.073669	581.377258	358.345856	0.728075	0.000000	4.359503	3.860243	0.509853	0.713611	3.477678	4.918036	2.641980	2.483975	2.398007	2.170952	1.960032	2.671241	2.764458	2.554302	0.000000	0.000000	18221.000000		1
10921.353516	2023.981079	1.853327	3.071404	985.809631	34498.230469	136.745316	100.203011	108.186806	45.386467	53.950008	203.215302	259.194397	168.991974	0.383321	0.000000	4.038277	3.306206	0.267952	0.487337	2.993793	4.537797	2.135912	2.000881	2.034174	1.656926	1.731992	2.307956	2.413626	2.227866	0.000000	0.000000	18290.000000		1
20145.796875	4145.315918	2.029100	3.046734	1713.500977	52072.062500	247.251083	173.595993	153.798386	59.312630	54.434158	293.658264	403.571960	181.915909	1.489037	99998.000000	4.304184	3.617558	0.307303	0.483835	3.233884	4.716605	2.393138	2.239540	2.186952	1.773147	1.735872	2.467842	2.605921	2.259871	0.172906	4.999991	18372.000000		1
9616.032227	2745.751709	1.489446	2.528666	1152.239014	38752.230469	163.265457	111.292130	113.802292	44.757385	29.989359	182.501831	269.820984	137.929474	0.933577	99998.000000	3.982996	3.438661	0.173025	0.402891	3.061543	4.588297	2.212894	2.046464	2.056151	1.650865	1.476967	2.261267	2.431076	2.139657	0.000000	4.999991	18399.000000		1
27101.494141	5716.980469	2.772281	3.694319	2677.527100	83848.828125	405.900208	270.906464	254.140167	133.957611	111.480240	503.179810	704.002136	369.832794	1.837849	0.000000	4.432993	3.757167	0.442837	0.567534	3.427734	4.923497	2.608419	2.432819	2.405073	2.126967	2.047198	2.701723	2.847574	2.568005	0.264310	0.000000	18485.000000		1
12888.023438	3055.479248	2.137031	1.887248	1238.355469	36571.156250	201.004257	125.930641	121.961868	66.343559	37.516766	200.378265	251.491226	183.732239	0.770149	0.000000	4.110186	3.485079	0.329811	0.275829	3.092845	4.563138	2.303205	2.100132	2.086224	1.821799	1.574225	2.301851	2.400523	2.264185	0.000000	0.000000	18549.000000		1
9198.175781	3481.374512	2.830872	3.737491	9205.811523	99998.000000	1581.211670	935.334961	188.314667	102.136513	41.648975	257.927002	341.351379	169.106064	1.301967	0.000000	3.963702	3.541751	0.451920	0.572580	3.964062	4.999991	3.198990	2.970967	2.274884	2.009181	1.619604	2.411497	2.533202	2.228159	0.114600	0.000000	18573.000000		1
12637.695312	3232.072754	3.401364	4.221638	1925.236694	51884.652344	256.872345	184.059113	129.418350	73.392982	52.090515	273.977844	317.270447	179.220734	1.774655	99998.000000	4.101668	3.509481	0.531653	0.625481	3.284484	4.715039	2.409717	2.264957	2.111996	1.865655	1.716759	2.437716	2.501430	2.253388	0.249114	4.999991	18643.000000		1
14248.328125	4387.099609	3.586388	3.814585	2019.232178	61203.000000	282.840515	203.150543	189.051682	127.518768	75.755127	384.008728	500.102234	320.520721	2.711529	99998.000000	4.153764	3.642178	0.554657	0.581447	3.305186	4.786773	2.451542	2.307818	2.276581	2.105574	1.879412	2.584341	2.699059	2.505856	0.433214	4.999991	18844.000000		1
13814.416016	3126.053711	2.957305	3.900929	3073.738281	38580.773438	492.007446	306.363281	96.949661	60.533791	31.811850	165.078705	215.183289	136.905670	0.837436	0.000000	4.140333	3.494997	0.470896	0.591168	3.487667	4.586371	2.691972	2.486237	1.986546	1.781998	1.502589	2.217691	2.332808	2.136421	0.000000	0.000000	18874.000000		1
5689.315918	652.423523	1.945839	2.769197	749.934448	27404.582031	103.271324	75.724289	61.702530	33.683678	25.160225	140.482803	225.368881	130.654922	0.790392	99998.000000	3.755060	2.814530	0.289107	0.442354	2.875023	4.437823	2.013980	1.879235	1.790303	1.527419	1.400715	2.147623	2.352894	2.116126	0.000000	4.999991	18916.000000		1
10421.800781	2994.840820	1.964342	2.590341	1446.378296	36860.582031	194.096680	146.434418	109.293869	49.925732	41.639725	197.596725	229.627518	253.538834	0.326832	0.000000	4.017943	3.476374	0.293217	0.413357	3.160282	4.566562	2.288018	2.165643	2.038596	1.698324	1.619508	2.295780	2.361024	2.404044	0.000000	0.000000	18968.000000		1
9947.691406	2329.397705	2.500912	1.967425	1479.343506	43856.703125	231.712128	148.478943	138.922424	79.887337	65.825485	302.693634	486.888428	222.423904	1.801810	99998.000000	3.997722	3.367244	0.398098	0.293898	3.170069	4.642036	2.364949	2.171665	2.142772	1.902478	1.818394	2.481003	2.687429	2.347182	0.255709	4.999991	19251.000000		1
15711.652344	3762.031738	2.143198	3.512378	1809.855469	54403.843750	260.532745	182.279800	143.224243	85.314713	56.040783	284.795624	372.404633	275.245270	0.769263	99998.000000	4.196222	3.575423	0.331062	0.545601	3.257644	4.735630	2.415862	2.260739	2.156017	1.931024	1.748504	2.454533	2.571015	2.439720	0.000000	4.999991	19294.000000		1
6064.696289	4512.111328	3.549383	5.584651	1210.564819	35479.578125	171.495956	124.965431	92.684853	52.109016	35.213211	162.229324	193.550858	95.182678	0.341250	0.000000	3.782809	3.654380	0.550153	0.746996	3.082988	4.549978	2.234254	2.096790	1.967009	1.716913	1.546706	2.210129	2.286795	1.978558	0.000000	0.000000	19350.000000		1
12390.857422	1806.762573	1.603544	3.416783	1247.924316	44231.617188	181.829575	126.642982	109.275368	50.144676	49.796215	255.820801	333.944244	162.648712	0.688629	99998.000000	4.093102	3.256901	0.205081	0.533617	3.096188	4.645733	2.259665	2.102581	2.038522	1.700225	1.697196	2.407936	2.523674	2.211251	0.000000	4.999991	19374.000000		1
6337.255859	2673.946777	2.633513	3.287266	1238.176636	37093.207031	194.432816	124.327095	99.700356	81.312027	39.826485	195.179077	258.149017	98.244835	0.373727	99998.000000	3.801901	3.427153	0.420535	0.516835	3.092782	4.569294	2.288769	2.094566	1.998697	1.910155	1.600172	2.290433	2.411870	1.992310	0.000000	4.999991	19411.000000		1
19565.806641	6749.896973	2.423819	3.558635	2019.734741	64453.804688	281.446655	198.447845	204.806503	85.783447	77.556030	345.301636	465.792572	300.226624	1.087041	0.000000	4.291498	3.829297	0.384500	0.551283	3.305294	4.809248	2.449396	2.297646	2.311344	1.933403	1.889616	2.538199	2.668193	2.477449	0.036246	0.000000	19444.000000		1
18065.035156	4398.867188	2.075356	3.311935	1892.172852	53250.550781	288.816803	183.050735	155.932327	49.259644	45.679420	268.337708	386.999969	207.853241	0.249126	0.000000	4.256839	3.643341	0.317093	0.520082	3.276961	4.726324	2.460623	2.262572	2.192936	1.692491	1.659721	2.428682	2.587711	2.317757	0.000000	0.000000	19505.000000		1
6191.459961	2037.216553	3.404448	3.552467	830.157898	24192.681641	124.308594	84.984756	64.163353	30.026363	28.139116	137.380554	182.119446	143.992096	1.739071	0.000000	3.791793	3.309037	0.532047	0.550530	2.919161	4.383684	2.094501	1.929341	1.807287	1.477503	1.449310	2.137925	2.260356	2.158339	0.240317	0.000000	19584.000000		1
5453.684570	1742.266113	1.446273	2.238794	661.714844	21893.208984	95.238190	65.843987	66.941803	35.176208	25.459347	114.838432	163.496750	87.155708	1.289626	0.000000	3.736690	3.241114	0.160250	0.350014	2.820671	4.340310	1.978811	1.818516	1.825697	1.546249	1.405847	2.060087	2.213509	1.940296	0.110464	0.000000	19639.000000		1
14054.034180	4388.135742	3.154665	3.648063	2725.796875	75277.156250	386.984558	275.007812	211.464294	116.892204	79.986015	377.801178	549.716492	262.876404	1.174867	0.000000	4.147801	3.642280	0.498953	0.562062	3.435493	4.876663	2.587694	2.439345	2.325237	2.067786	1.903014	2.577263	2.740139	2.419752	0.069989	0.000000	19679.000000		1
25567.921875	7219.001465	1.995179	2.584173	2726.799072	81216.062500	359.604034	269.901154	261.112488	122.948662	93.906013	530.270447	705.941833	462.073578	1.187674	0.000000	4.407695	3.858477	0.299982	0.412322	3.435653	4.909642	2.555825	2.431205	2.416828	2.089724	1.972693	2.724497	2.848769	2.664711	0.074697	0.000000	19749.000000		1
10190.026367	6087.232422	3.086823	4.721204	7029.203613	77836.156250	1166.504395	709.444946	174.431686	56.657532	61.286224	285.646729	388.837860	207.723724	1.938468	0.000000	4.008175	3.784420	0.489512	0.674053	3.846906	4.891181	3.066886	2.850919	2.241625	1.753258	1.787363	2.455829	2.589769	2.317486	0.287459	0.000000	19819.000000		1
15385.457031	2856.263672	2.907966	4.866140	1206.216797	40725.597656	167.113968	117.586044	131.774323	49.142460	45.941540	259.576782	355.878876	172.624619	0.251217	99998.000000	4.187110	3.455798	0.463589	0.687185	3.081425	4.609868	2.223013	2.070356	2.119831	1.691457	1.662206	2.414266	2.551302	2.237103	0.000000	4.999991	19867.000000		1
20059.998047	5338.143066	3.614142	4.681116	2994.174561	94025.375000	442.171143	296.449066	282.451965	110.869659	117.878998	622.659302	821.538818	483.841705	1.830060	99998.000000	4.302331	3.727390	0.558005	0.670349	3.476277	4.973245	2.645590	2.471950	2.450945	2.044813	2.071436	2.794250	2.914628	2.684703	0.262465	4.999991	19914.000000		1
18019.630859	7014.604980	2.750695	4.567017	3673.620850	97712.937500	524.442200	369.962311	298.703278	110.737061	98.500786	558.320129	716.303162	490.228119	1.146094	0.000000	4.255746	3.846003	0.439442	0.659633	3.565094	4.989952	2.719698	2.568157	2.475240	2.044293	1.993440	2.746883	2.855097	2.690398	0.059220	0.000000	19950.000000		1
9609.935547	3913.708496	1.618963	3.299600	2147.595947	66453.484375	325.244995	212.121140	173.207443	126.581306	52.466732	290.241486	402.045532	200.677383	1.984473	0.000000	3.982720	3.592588	0.209237	0.518461	3.331953	4.822518	2.512211	2.326584	2.238567	2.102370	1.719884	2.462759	2.604275	2.302498	0.297645	0.000000	19978.000000		1
37632.023438	9420.143555	2.618094	2.355976	3796.406250	99998.000000	556.673462	387.147980	393.574493	157.492706	161.359711	737.062927	957.914124	613.904541	3.700005	0.000000	4.575558	3.974057	0.417985	0.372171	3.579373	4.999991	2.745600	2.587877	2.595027	2.197260	2.207795	2.867505	2.981327	2.788101	0.568202	0.000000	20021.000000		1
13373.844727	2031.092163	2.726025	3.762161	1495.970947	38981.308594	216.037491	150.461777	126.541222	67.903931	46.740227	233.593216	328.452087	174.736969	0.824556	0.000000	4.126256	3.307730	0.435530	0.575437	3.174923	4.590857	2.334529	2.177426	2.102232	1.831895	1.669691	2.368460	2.516472	2.242385	0.000000	0.000000	20125.000000		1
13037.507812	1887.103149	3.105325	4.600938	1265.455322	34455.218750	187.697922	129.085297	86.350853	47.801033	35.253300	153.650360	236.189713	125.609932	0.130355	0.000000	4.115195	3.275796	0.492107	0.662846	3.102247	4.537255	2.273459	2.110877	1.936267	1.679437	1.547200	2.186534	2.373261	2.099024	0.000000	0.000000	20179.000000		1
10054.061523	3007.157227	2.692104	2.818537	1080.357056	29502.523438	155.620880	106.527756	82.511597	34.948009	27.910919	146.064377	192.709000	127.358414	0.350046	0.000000	4.002342	3.478156	0.430092	0.450024	3.033567	4.469859	2.192068	2.027463	1.916515	1.543422	1.445774	2.164544	2.284902	2.105028	0.000000	0.000000	20242.000000		1
18411.625000	4005.619385	1.905751	4.163047	2497.945557	76355.656250	356.689880	246.699097	202.632477	101.575272	88.386124	471.701019	609.232666	341.076935	1.169660	0.000000	4.265092	3.602670	0.280066	0.619411	3.397583	4.882841	2.552291	2.392168	2.306709	2.006788	1.946384	2.673667	2.784783	2.532852	0.068060	0.000000	20270.000000		1
11488.521484	3726.713623	4.085954	5.711084	1937.929321	57859.960938	302.240326	193.615616	174.067795	64.311371	65.069969	275.343964	433.317719	253.881134	2.125615	0.000000	4.060264	3.571326	0.611293	0.756719	3.287338	4.762378	2.480352	2.286940	2.240718	1.808288	1.813381	2.439876	2.636806	2.404630	0.327485	0.000000	20385.000000		1
15322.212891	2741.283447	1.942755	2.189455	1515.195068	43793.742188	231.875565	147.667908	121.949532	53.003304	37.649368	184.715958	254.553375	159.861023	0.233127	0.000000	4.185321	3.437954	0.288418	0.340336	3.180469	4.641412	2.365255	2.169286	2.086180	1.724303	1.575758	2.266505	2.405779	2.203743	0.000000	0.000000	20407.000000		1
3485.201416	1293.579102	1.100895	2.189455	341.224945	16450.136719	61.178291	36.486797	62.686241	19.523149	7.058678	68.132126	101.738708	55.735493	0.407309	0.000000	3.542228	3.111793	0.041746	0.340336	2.533041	4.216169	1.786597	1.562136	1.797172	1.290550	0.848723	1.833352	2.007486	1.746132	0.000000	0.000000	20443.000000		1
10385.094727	4190.208984	1.396934	3.450704	1606.371948	50013.578125	236.458008	159.682159	148.907578	60.046562	60.182247	331.541992	457.006989	190.288269	1.354215	0.000000	4.016410	3.622236	0.145176	0.537908	3.205846	4.699088	2.373754	2.203256	2.172917	1.778488	1.779468	2.520539	2.659923	2.279412	0.131688	0.000000	20483.000000		1
9348.625000	2703.082031	2.883296	3.268763	1058.678345	31817.328125	136.285828	107.967857	107.548470	55.667652	39.807983	153.326569	191.410751	119.858757	0.105750	0.000000	3.970748	3.431859	0.459889	0.514383	3.024764	4.502664	2.134451	2.033294	2.031604	1.745603	1.599970	2.185617	2.281966	2.078670	0.000000	0.000000	20572.000000		1
13154.877930	3649.311768	3.046734	3.965688	1725.687988	50548.847656	274.674774	172.424164	154.470642	67.543129	47.415565	235.631561	304.994110	210.714951	0.304896	0.000000	4.119087	3.562211	0.483835	0.598319	3.236962	4.703711	2.438819	2.236598	2.188846	1.829581	1.675921	2.372233	2.484292	2.323695	0.000000	0.000000	20717.000000		1
13798.213867	5004.488770	3.265679	4.687283	1880.436157	42868.476562	270.810852	191.037613	116.725677	76.479805	55.525799	244.799515	348.604340	153.419083	0.425622	99998.000000	4.139823	3.699360	0.513974	0.670921	3.274259	4.632138	2.432666	2.281119	2.067166	1.883547	1.744495	2.388811	2.542333	2.185879	0.000000	4.999991	20807.000000		1
15045.740234	3521.031494	2.790784	5.119006	1455.521606	41663.726562	215.994308	143.301346	120.043785	58.674297	39.046299	189.603683	243.424164	206.622833	1.218323	99998.000000	4.177413	3.546670	0.445726	0.709186	3.163019	4.619758	2.334442	2.156250	2.079340	1.768448	1.591580	2.277847	2.386364	2.315178	0.085762	4.999991	20875.000000		1
7481.498535	1729.206543	1.884164	3.089906	666.673462	19188.552734	83.723511	66.084518	59.278709	24.386206	28.617096	122.905495	167.789307	86.603722	0.745670	0.000000	3.873989	3.237847	0.275119	0.489945	2.823913	4.283042	1.922847	1.820100	1.772899	1.387144	1.456626	2.089571	2.224764	1.937537	0.000000	0.000000	20917.000000		1
6119.525391	931.326111	2.149366	1.572707	637.609253	19871.416016	91.682640	60.626305	53.157490	17.700661	22.665480	98.442192	138.567795	50.379040	0.531628	99998.000000	3.786718	2.969102	0.332310	0.196648	2.804555	4.298229	1.962287	1.782661	1.725564	1.247990	1.355365	1.993181	2.141662	1.702250	0.000000	4.999991	20934.000000		1
13899.853516	3340.194824	2.198706	4.280230	7952.740234	97016.015625	1375.409180	805.176514	167.579620	94.202049	59.152275	298.558350	388.791626	296.914703	2.985585	0.000000	4.143010	3.523772	0.342167	0.631467	3.900517	4.986844	3.138432	2.905891	2.224221	1.974060	1.771971	2.475029	2.589717	2.472632	0.475029	0.000000	20959.000000		1
9568.030273	3271.408936	3.654230	3.934851	1469.666748	43412.796875	208.281876	145.422958	125.748695	58.908661	43.052078	230.043823	287.848511	183.171005	0.351887	0.000000	3.980823	3.514735	0.562796	0.594928	3.167219	4.637618	2.318651	2.162633	2.099504	1.770179	1.633994	2.361811	2.459164	2.262857	0.000000	0.000000	20997.000000		1
12232.753906	3225.048096	3.216340	5.556897	1906.996338	65463.597656	267.872040	194.186111	205.420166	102.608322	74.549385	378.050964	511.592255	305.536835	0.304931	0.000000	4.087524	3.508536	0.507362	0.744832	3.280350	4.816000	2.427927	2.288218	2.312643	2.011183	1.872444	2.577550	2.708924	2.485064	0.000000	0.000000	21164.000000		1
11989.804688	1940.414795	2.988143	4.699618	1363.888306	37492.839844	187.602325	132.776535	116.022583	43.523888	45.602329	217.224731	279.232544	187.102768	0.667789	0.000000	4.078812	3.287894	0.475401	0.672063	3.134779	4.573948	2.273238	2.123121	2.064543	1.638728	1.658987	2.336909	2.445966	2.272080	0.000000	0.000000	21192.000000		1
8491.814453	3536.601318	1.779317	2.429986	1974.869507	58340.773438	302.598022	192.776840	150.412445	120.543350	58.760643	290.226074	384.166016	174.484100	1.266454	0.000000	3.929000	3.548586	0.250253	0.385604	3.295538	4.765972	2.480866	2.285055	2.177284	2.081143	1.769086	2.462736	2.584519	2.241756	0.102589	0.000000	21222.000000		1
12296.828125	2901.785889	1.492530	3.894762	1298.056641	39348.597656	192.739838	131.712646	121.844688	65.264244	48.309853	228.736328	300.214294	160.662796	0.932494	0.000000	4.089793	3.462665	0.173923	0.590481	3.113294	4.594929	2.284971	2.119627	2.085807	1.814675	1.684036	2.359335	2.477431	2.205915	0.000000	0.000000	21283.000000		1
7653.435547	4495.927734	3.768329	4.008861	1533.167114	41837.085938	217.980240	150.258255	121.536308	79.726982	51.344250	259.891327	334.363617	163.185287	1.069080	0.000000	3.883857	3.652819	0.576149	0.603021	3.185590	4.621562	2.338417	2.176838	2.084706	1.901605	1.710492	2.414792	2.524219	2.212681	0.029010	0.000000	21315.000000		1
9884.014648	3356.415283	1.486362	2.497828	1451.666992	40906.132812	198.182632	147.661743	105.087646	59.753605	45.343296	260.653015	347.407837	214.628220	1.230025	0.000000	3.994933	3.525876	0.172125	0.397563	3.161867	4.611788	2.297065	2.169268	2.021552	1.776364	1.656513	2.416063	2.540840	2.331687	0.089914	0.000000	21390.000000		1
6934.381836	2399.414062	1.736145	1.797820	1029.031250	26904.470703	149.194366	101.340904	81.164001	36.637901	25.943495	131.715729	159.373779	107.816757	1.023232	0.000000	3.841008	3.380105	0.239586	0.254746	3.012429	4.429824	2.173752	2.005785	1.909364	1.563931	1.414029	2.119638	2.202417	2.032686	0.009974	0.000000	21421.000000		1
180.340118	2078.591064	2.380646	2.334390	101.174385	3565.708496	5.159095	9.596595	13.312500	16.646021	2.590341	0.351546	5.769675	18.832392	0.012944	0.000000	2.256092	3.317769	0.376695	0.368173	2.005071	3.552146	0.712574	0.982117	1.124260	1.221310	0.413357	0.000000	0.761151	1.274905	0.000000	0.000000	21448.000000		0
9074.733398	4046.808838	1.942755	3.324270	1589.611816	46643.171875	230.108582	161.267197	151.923477	60.105152	46.104977	263.252625	324.939728	170.176117	1.075208	0.000000	3.957834	3.607113	0.288418	0.521696	3.201291	4.668788	2.361933	2.207546	2.181625	1.778912	1.663748	2.420373	2.511803	2.230899	0.031493	0.000000	21545.000000		1
12636.347656	4367.277344	2.334390	3.971855	1683.931030	49977.437500	238.150970	164.104248	148.956909	97.282707	44.825226	298.021759	398.721252	195.851334	1.270076	99998.000000	4.101622	3.640211	0.368173	0.598993	3.226324	4.698774	2.376852	2.215120	2.173061	1.988036	1.651523	2.474248	2.600669	2.291927	0.103830	4.999991	21592.000000		1
10735.580078	2815.098877	1.803987	3.293433	1348.044067	38563.597656	194.624008	136.757645	110.459518	42.410660	36.274017	190.016891	253.979813	200.905579	0.197155	0.000000	4.030826	3.449494	0.256233	0.517649	3.129704	4.586177	2.289196	2.135952	2.043203	1.627475	1.559596	2.278792	2.404799	2.302992	0.000000	0.000000	21723.000000		1
10800.924805	2535.172363	2.682853	3.638812	1212.186890	36011.710938	181.804901	121.576401	113.851631	64.188019	37.726460	165.414825	232.791443	141.423340	0.070647	0.000000	4.033461	3.404007	0.428597	0.560960	3.083570	4.556444	2.259606	2.084849	2.056339	1.807454	1.576646	2.218575	2.366967	2.150521	0.000000	0.000000	21827.000000		1
9475.135742	2690.114990	2.587257	3.663482	1799.324585	50701.355469	271.384430	180.324707	132.082703	45.540653	51.368919	251.259949	337.064972	234.561508	1.667507	99998.000000	3.976585	3.429771	0.412840	0.563894	3.255110	4.705019	2.433585	2.256055	2.120846	1.658399	1.710700	2.400123	2.527714	2.370257	0.222068	4.999991	21858.000000		1
18275.892578	5998.944824	2.914133	5.470552	2024.159912	60396.464844	306.554474	199.376038	140.525970	89.659706	51.094467	290.839722	406.976410	207.227249	0.166246	99998.000000	4.261878	3.778075	0.464509	0.738031	3.306245	4.781012	2.486508	2.299673	2.147757	1.952597	1.708374	2.463654	2.609569	2.316447	0.000000	4.999991	21905.000000		1
9071.270508	1440.670288	1.791652	3.102241	910.554016	26226.691406	143.745392	91.846077	74.207092	24.170343	25.573446	113.167046	160.514771	98.639549	0.126355	0.000000	3.957668	3.158565	0.253254	0.491676	2.959306	4.418744	2.157594	1.963061	1.870445	1.383283	1.407789	2.053720	2.205515	1.994051	0.000000	0.000000	21976.000000		1
12000.203125	2852.242432	2.260381	3.515462	1132.188477	40868.042969	177.885468	112.491707	133.226761	80.766205	38.537483	216.817673	265.238525	175.221115	1.124569	0.000000	4.079189	3.455186	0.354182	0.545982	3.053919	4.611384	2.250140	2.051121	2.124591	1.907230	1.585883	2.336095	2.423637	2.243587	0.050986	0.000000	22005.000000		1
11895.238281	4507.325195	2.766114	3.379778	9165.632812	99998.000000	1533.401489	931.397034	225.072845	70.586777	49.426167	253.467911	377.591461	208.883209	2.388165	99998.000000	4.075373	3.653919	0.441870	0.528888	3.962162	4.999991	3.185656	2.969135	2.352323	1.848723	1.693957	2.403923	2.577022	2.319904	0.378064	4.999991	22090.000000		1
5032.119141	1210.256470	1.945839	3.743659	459.776184	14418.673828	75.721207	50.425297	52.818275	28.435156	15.757905	65.106979	114.011986	25.092382	0.454244	0.000000	3.701751	3.082877	0.289107	0.573296	2.662546	4.158926	1.879218	1.702649	1.722784	1.453856	1.197498	1.813628	2.056951	1.399542	0.000000	0.000000	22124.000000		1
8210.392578	2078.535400	3.512378	5.889941	689.924866	24350.173828	104.455482	68.341820	63.969078	30.615358	23.886641	104.594254	139.859894	81.626564	0.662233	0.000000	3.914364	3.317757	0.545601	0.770111	2.838802	4.386502	2.018931	1.834687	1.805970	1.485939	1.378155	2.019508	2.145693	1.911831	0.000000	0.000000	22170.000000		1
12198.558594	1527.289429	1.643633	3.348940	1141.162231	36513.488281	168.513992	114.190849	118.853462	47.477242	25.554943	171.051910	264.233246	174.638290	1.094392	0.000000	4.086308	3.183921	0.215805	0.524907	3.057347	4.562453	2.226636	2.057631	2.075012	1.676485	1.407475	2.233128	2.421988	2.242140	0.039173	0.000000	22235.000000		1
18421.576172	6001.075684	2.488577	5.094337	2425.530029	74417.218750	359.730469	245.370010	226.223068	92.256210	75.005775	428.087708	574.778076	418.706970	0.795310	99998.000000	4.265327	3.778229	0.395951	0.707088	3.384807	4.871674	2.555977	2.389822	2.354537	1.964996	1.875095	2.631533	2.759500	2.621910	0.000000	4.999991	22274.000000		1
10861.196289	2924.713379	2.806202	3.734408	1171.682007	34585.179688	175.936554	117.064888	104.742271	50.274193	34.571796	161.470734	188.323929	155.318665	1.262275	9602.113281	4.035878	3.466083	0.448119	0.572222	3.068810	4.538890	2.245356	2.068427	2.020122	1.701345	1.538722	2.208094	2.274905	2.191224	0.101154	3.982367	22332.000000		1
9395.116211	2832.376953	4.138377	6.448098	1624.655396	46368.058594	239.406052	165.680038	136.640457	66.161613	53.567627	205.056290	275.149689	207.245743	0.466310	0.000000	3.972902	3.452151	0.616830	0.809432	3.210761	4.666219	2.379135	2.219270	2.135579	1.820606	1.728902	2.311873	2.439569	2.316486	0.000000	0.000000	22412.000000		1
10163.928711	2474.768311	3.123827	4.212387	950.389771	29372.396484	134.562027	94.044777	88.691414	75.955566	33.748436	151.393066	217.261734	126.821838	2.492463	99998.000000	4.007061	3.393535	0.494687	0.624528	2.977902	4.467939	2.128922	1.973335	1.947882	1.880560	1.528254	2.180106	2.336983	2.103194	0.396629	4.999991	22437.000000		1
6733.300293	1711.928345	4.221638	3.194753	676.893005	18407.126953	92.728027	70.068710	46.379433	22.788830	22.832003	86.998436	125.754868	60.829830	0.036983	0.000000	3.828228	3.233486	0.625481	0.504437	2.830520	4.264986	1.967211	1.845524	1.666325	1.357722	1.358544	1.939511	2.099525	1.784117	0.000000	0.000000	22508.000000		1
5734.505371	1487.200806	3.456871	3.792999	654.335449	17986.683594	106.857712	66.004341	47.896629	36.619396	19.267200	82.671951	136.535614	115.449013	1.903304	0.000000	3.758496	3.172370	0.538683	0.578983	2.815800	4.254951	2.028806	1.819572	1.680305	1.563711	1.284819	1.917358	2.135246	2.062390	0.279508	0.000000	22537.000000		1
11026.367188	3693.801025	1.794736	3.601807	1315.677124	41221.488281	184.441498	133.809586	138.814499	44.458263	39.077137	227.977722	295.742889	215.763031	0.149245	99998.000000	4.042432	3.567473	0.254001	0.556520	3.119149	4.615124	2.265859	2.126487	2.142435	1.647952	1.591923	2.357893	2.470914	2.333977	0.000000	4.999991	22621.000000		1
20653.382812	7382.353516	3.305768	4.970987	4314.902832	99998.000000	673.442261	439.448181	408.024902	188.576797	124.064980	684.034912	898.607666	475.993591	2.006717	0.000000	4.314991	3.868195	0.519272	0.696443	3.634971	4.999991	2.828300	2.642908	2.610687	2.275488	2.093649	2.835078	2.953570	2.677601	0.302486	0.000000	22660.000000		1
7636.808105	1995.885132	2.334390	3.376694	855.808411	34274.207031	104.840950	82.514679	93.727158	53.027973	38.759514	222.454742	321.559937	157.357025	0.839218	0.000000	3.882912	3.300136	0.368173	0.528492	2.932377	4.534967	2.020531	1.916531	1.971865	1.724505	1.588378	2.347242	2.507262	2.196886	0.000000	0.000000	22734.000000		1
13213.521484	3965.916260	2.618094	3.459955	1674.146362	50712.046875	247.118484	165.186630	141.081055	74.570969	48.411613	295.298828	409.190552	226.528366	2.109877	0.000000	4.121018	3.598344	0.417985	0.539070	3.223794	4.705111	2.392905	2.217975	2.149469	1.872570	1.684950	2.470262	2.611926	2.355123	0.324257	0.000000	22761.000000		1
20693.318359	4841.799805	3.352024	3.928683	2708.950439	86472.054688	383.916229	269.537262	239.785355	146.542343	87.538094	446.432861	643.690369	344.934692	1.459768	99998.000000	4.315830	3.685007	0.525307	0.594247	3.432801	4.936876	2.584236	2.430619	2.379823	2.165963	1.942197	2.649756	2.808677	2.537737	0.164284	4.999991	22816.000000		1
8392.611328	1144.625244	2.803118	4.604022	905.706421	29147.757812	136.467773	87.926643	80.050774	37.106628	31.814932	148.232239	205.346161	106.318062	0.940325	99998.000000	3.923897	3.058663	0.447641	0.663137	2.956987	4.464605	2.135030	1.944121	1.903365	1.569451	1.502631	2.170943	2.312487	2.026607	0.000000	4.999991	22859.000000		1
8075.164551	1671.599121	3.783747	4.409747	642.712830	20336.066406	102.642242	64.699921	72.921173	13.269328	23.581350	101.599937	129.698975	87.152626	0.614353	99998.000000	3.907151	3.223132	0.577922	0.644414	2.808017	4.308267	2.011326	1.810904	1.862854	1.122849	1.372569	2.006893	2.112936	1.940280	0.000000	4.999991	23014.000000		1
8963.947266	2343.061768	2.744528	4.011944	1005.835388	39678.617188	161.418304	99.580093	155.882996	56.580437	44.103630	227.755692	301.013000	188.299255	1.394063	0.000000	3.952499	3.369784	0.438468	0.603355	3.002527	4.598557	2.207953	1.998173	2.192799	1.752666	1.644474	2.357469	2.478585	2.274849	0.144282	0.000000	23057.000000		1
9735.696289	2003.205933	2.463907	4.456003	1246.564331	39231.132812	150.014633	121.678162	99.666435	64.980545	42.660442	222.118622	282.248444	169.454529	0.356640	0.000000	3.988367	3.301726	0.391624	0.648945	3.095715	4.593631	2.176134	2.085213	1.998549	1.812783	1.630025	2.346585	2.450632	2.229053	0.000000	0.000000	23081.000000		1
6942.806641	1066.067017	2.174036	4.181550	1115.721313	39143.816406	158.513428	112.636642	107.381950	47.600590	38.707088	216.463043	253.868790	180.324707	0.290637	0.000000	3.841535	3.027785	0.337267	0.621337	3.047556	4.592663	2.200066	2.051680	2.030931	1.677612	1.587790	2.335384	2.404609	2.256055	0.000000	0.000000	23127.000000		1
12050.973633	3715.510498	2.220292	2.022933	1807.225098	55264.328125	275.775665	183.001389	197.707748	66.692017	52.392723	307.353149	381.825439	223.096161	2.115099	99998.000000	4.081022	3.570019	0.346410	0.305981	3.257012	4.742445	2.440556	2.262454	2.296024	1.824074	1.719271	2.487638	2.581865	2.348492	0.325331	4.999991	23206.000000		1
15974.226562	3308.342773	3.065236	3.607974	2231.081787	70455.867188	341.428467	221.100983	218.310196	110.989922	78.906708	461.170044	599.558960	342.042145	1.062048	0.000000	4.203420	3.519610	0.486464	0.557263	3.348516	4.847917	2.533300	2.344591	2.339074	2.045284	1.897114	2.663861	2.777832	2.534080	0.026144	0.000000	23290.000000		1
8921.247070	2621.837891	1.902667	1.831741	1182.453491	38369.023438	172.751038	115.291740	116.725677	66.112274	28.065105	182.726944	254.519455	127.756210	0.004392	28.526648	3.950426	3.418606	0.279363	0.262864	3.072784	4.583981	2.237421	2.061798	2.067166	1.820282	1.448167	2.261803	2.405721	2.106382	0.000000	1.455251	23321.000000		1
15152.135742	6013.231934	3.105325	4.752041	2557.776367	71543.429688	399.893066	255.062195	206.934296	112.713737	80.738449	404.666687	534.883728	285.091644	3.203570	99998.000000	4.180474	3.779108	0.492107	0.676880	3.407863	4.854570	2.601944	2.406646	2.315832	2.051977	1.907080	2.607097	2.728259	2.454984	0.505634	4.999991	23349.000000		1
5781.044922	1092.278809	2.056854	2.830872	554.801636	24689.044922	83.436722	56.309071	85.364059	35.802208	21.604673	102.864273	136.905670	141.713211	0.852363	0.000000	3.762006	3.038333	0.313203	0.451920	2.744138	4.392504	1.921357	1.750578	1.931275	1.553910	1.334548	2.012264	2.136421	2.151410	0.000000	0.000000	23398.000000		1
11913.164062	4257.850586	2.636597	3.333522	1432.381226	42492.515625	199.755341	148.102722	120.426163	49.845554	42.213299	237.691498	332.198853	186.615540	0.745456	0.000000	4.076027	3.629190	0.421044	0.522903	3.156059	4.628313	2.300498	2.170563	2.080721	1.697626	1.625449	2.376014	2.521398	2.270948	0.000000	0.000000	23457.000000		1
12892.886719	1225.360596	2.877128	3.429117	7222.689941	94822.898438	1243.452881	738.950134	164.079575	109.990791	41.775410	187.309372	245.999084	163.419647	3.315982	0.000000	4.110350	3.088264	0.458959	0.535182	3.858699	4.976913	3.094629	2.868615	2.215055	2.041356	1.620921	2.272559	2.390934	2.213304	0.520612	0.000000	23569.000000		1
23832.376953	4027.088379	2.960389	4.095205	2180.517822	76941.335938	313.307861	221.023895	233.201569	89.517853	90.896286	453.432953	639.817200	328.572357	3.565711	0.000000	4.377167	3.604991	0.471349	0.612276	3.338560	4.886160	2.495971	2.344439	2.367732	1.951910	1.958546	2.656513	2.806056	2.516631	0.552146	0.000000	23594.000000		1
5090.642090	1185.086914	0.514984	0.888117	592.648315	18837.031250	99.000351	65.073051	61.461998	25.101633	13.219988	47.847290	100.961609	38.324707	1.887128	0.000000	3.706773	3.073750	0.000000	0.000000	2.772797	4.275012	1.995637	1.813401	1.788607	1.399702	1.121231	1.679857	2.004156	1.583479	0.275801	0.000000	23661.000000		1
6369.659668	2131.369141	2.661267	2.787700	1307.949341	38500.480469	180.041000	135.943542	118.554337	29.560720	39.703136	177.018936	223.768417	176.645813	0.778611	99998.000000	3.804116	3.328659	0.425088	0.445246	3.116591	4.585466	2.255371	2.133358	2.073917	1.470715	1.598825	2.248020	2.349799	2.247103	0.000000	4.999991	23686.000000		1
6294.675781	1650.645142	1.551121	2.275799	956.070007	34671.191406	138.792908	97.008255	89.650452	29.964689	41.288177	162.614792	194.790527	80.479416	0.611104	0.000000	3.798973	3.217654	0.190646	0.357134	2.980490	4.539969	2.142367	1.986809	1.952552	1.476610	1.615826	2.211160	2.289568	1.905685	0.000000	0.000000	23723.000000		1
7995.036621	1264.431519	2.322055	2.349809	1155.137695	43759.554688	176.470032	120.645111	149.956055	46.249912	47.168869	247.130829	325.016815	187.673264	0.220446	99998.000000	3.902820	3.101895	0.365873	0.371033	3.062634	4.641073	2.246671	2.081510	2.175964	1.665111	1.673656	2.392927	2.511906	2.273402	0.000000	4.999991	23803.000000		1
12512.874023	3047.813232	2.565671	4.403579	1875.045776	55187.582031	277.943542	190.605896	156.431900	59.843033	48.192669	253.276718	313.798157	218.566147	0.792187	99998.000000	4.097357	3.483988	0.409201	0.643806	3.273012	4.741841	2.443957	2.280136	2.194325	1.777014	1.682981	2.403595	2.496650	2.339583	0.000000	4.999991	23851.000000		1
8495.497070	2716.092285	1.285919	2.559503	1591.662476	53047.941406	234.219208	165.325409	181.126480	68.946228	69.384125	286.235718	359.681122	256.027405	1.185782	0.000000	3.929189	3.433944	0.109214	0.408156	3.201851	4.724669	2.369622	2.218340	2.257982	1.838511	1.841260	2.456724	2.555918	2.408287	0.074005	0.000000	23907.000000		1
11005.551758	4253.555176	2.066105	2.405316	1081.710815	43171.554688	154.482971	109.858192	115.846817	59.596336	37.189888	211.859024	303.988800	180.358627	1.579274	99998.000000	4.041612	3.628752	0.315152	0.381172	3.034111	4.635198	2.188881	2.040833	2.063884	1.775220	1.570425	2.326047	2.482857	2.256137	0.198457	4.999991	23927.000000		1
5565.935547	841.123657	2.087691	2.063021	638.966064	23038.251953	91.164566	66.260292	50.968033	25.453180	15.979934	72.017632	107.779755	40.301380	1.188388	99998.000000	3.745538	2.924860	0.319666	0.314504	2.805478	4.362450	1.959826	1.821253	1.707298	1.405742	1.203575	1.857439	2.032537	1.605320	0.074958	4.999991	23958.000000		1
8480.238281	3750.951904	1.871829	2.824705	1405.259766	45606.410156	229.679947	144.874054	127.170303	93.757996	32.900410	210.021118	304.685730	193.603287	0.168036	99998.000000	3.928408	3.574142	0.272266	0.450973	3.147757	4.659026	2.361123	2.160991	2.104386	1.972008	1.517201	2.322263	2.483852	2.286913	0.000000	4.999991	23988.000000		1
18063.654297	12480.593750	0.672255	2.707523	4229.030273	99998.000000	611.304932	429.944122	362.314636	156.055679	126.143417	611.061340	891.965271	512.548218	2.797967	99998.000000	4.256805	4.096235	0.000000	0.432572	3.626241	4.999991	2.786258	2.633412	2.559086	2.193280	2.100865	2.786085	2.950348	2.709735	0.446843	4.999991	24015.000000		1
9488.038086	840.510010	2.448488	3.638812	909.721436	27982.537109	122.045128	97.328964	59.738186	39.786396	21.564585	94.294563	146.311066	91.439018	1.182416	0.000000	3.977176	2.924543	0.388898	0.560960	2.958908	4.446887	2.086520	1.988242	1.776252	1.599735	1.333741	1.974487	2.165277	1.961132	0.072770	0.000000	24061.000000		1
6537.782227	1384.244019	2.063021	2.183287	448.813507	28640.859375	90.455307	49.389160	99.055855	39.629128	20.183069	116.355629	147.359543	99.148369	0.416610	99998.000000	3.815430	3.141213	0.314504	0.339111	2.652066	4.456986	1.956434	1.693632	1.995880	1.598014	1.304987	2.065787	2.168378	1.996286	0.000000	4.999991	24098.000000		1
12000.597656	2045.536377	2.346725	2.880212	851.247559	31991.050781	143.813248	86.986099	97.908707	55.242096	23.266809	131.564636	162.765900	150.159576	0.047507	0.000000	4.079203	3.310807	0.370462	0.459424	2.930056	4.505029	2.157799	1.939450	1.990821	1.742270	1.366737	2.119139	2.211563	2.176553	0.000000	0.000000	24119.000000		1
7933.747559	1282.292603	1.279752	2.756862	675.163025	24618.068359	119.485626	69.729500	64.061592	34.698227	20.830656	89.323578	117.280754	55.242096	0.288973	0.000000	3.899478	3.107987	0.107126	0.440415	2.829409	4.391254	2.077316	1.843417	1.806598	1.540307	1.318703	1.950966	2.069227	1.742270	0.000000	0.000000	24146.000000		1
15391.319336	3074.253174	2.334390	3.546299	1518.969482	48385.917969	230.494049	156.308548	172.054123	68.240051	41.867920	230.993622	308.885773	246.739182	0.429952	99998.000000	4.187276	3.487740	0.368173	0.549775	3.181549	4.684719	2.362660	2.193983	2.235665	1.834039	1.621881	2.363600	2.489798	2.392238	0.000000	4.999991	24176.000000		1
10487.900391	2765.792969	3.148497	3.860841	1271.379272	45273.898438	202.077408	132.758041	112.553383	75.107544	41.648975	203.360229	258.750366	139.986328	0.229842	0.000000	4.020689	3.441820	0.498103	0.586682	3.104275	4.655848	2.305518	2.123061	2.051358	1.875684	1.619604	2.308266	2.412881	2.146086	0.000000	0.000000	24239.000000		1
6590.193359	2559.426025	1.640549	3.792999	996.574951	33188.597656	147.115921	103.511856	95.919693	41.066151	27.978762	122.637207	134.636032	135.178772	0.745010	0.000000	3.818898	3.408143	0.214989	0.578983	2.998510	4.520989	2.167660	2.014990	1.981908	1.613484	1.446828	2.088622	2.129161	2.130908	0.000000	0.000000	24302.000000		1
8844.477539	2398.667725	2.217208	2.954222	933.987366	26239.958984	126.454872	94.134209	80.121696	43.298775	19.495396	74.179337	141.978409	84.886078	1.132609	0.000000	3.946672	3.379970	0.345806	0.470443	2.970341	4.418963	2.101936	1.973747	1.903750	1.636476	1.289932	1.870283	2.152222	1.928836	0.054080	0.000000	24344.000000		1
14141.868164	2434.852295	1.236579	4.705785	1536.886108	50205.082031	257.547699	158.843384	112.488625	52.765854	39.274498	203.332489	271.948761	171.406540	1.305432	99998.000000	4.150507	3.386473	0.092222	0.672632	3.186642	4.700747	2.410858	2.200969	2.051109	1.722353	1.594111	2.308207	2.434487	2.234027	0.115754	4.999991	24384.000000		1
2613.329834	882.763367	4.369658	4.977154	308.142609	14821.805664	32.752388	30.374826	24.491053	31.682331	12.375044	33.788525	56.111710	41.667477	1.633812	0.000000	3.417194	2.945844	0.640447	0.696981	2.488752	4.170901	1.515243	1.482514	1.389007	1.500817	1.092547	1.528769	1.749053	1.619797	0.213202	0.000000	24408.000000		1
18671.458984	4366.447754	3.410615	3.706654	2279.490479	81283.195312	319.065186	228.656143	243.812714	140.337860	90.183937	453.587128	689.881714	346.982269	1.108427	99998.000000	4.271178	3.640128	0.532833	0.568982	3.357838	4.910001	2.503879	2.359183	2.387056	2.147175	1.955129	2.656661	2.838775	2.540307	0.044707	4.999991	24459.000000		1
18570.750000	5526.072266	2.750695	4.021195	6360.868164	99998.000000	1001.037109	641.997375	250.294739	124.034142	92.163696	460.136993	605.263916	328.652527	2.012090	0.000000	4.268829	3.742417	0.439442	0.604355	3.803516	4.999991	3.000450	2.807533	2.398452	2.093541	1.964560	2.662887	2.781945	2.516737	0.303647	0.000000	24488.000000		1
6545.118164	2389.009521	0.243615	0.370049	1168.724609	42779.691406	164.418777	115.313324	105.112320	68.317146	29.773499	175.390732	236.001617	163.166779	1.997014	0.000000	3.815917	3.378218	0.000000	0.000000	3.067712	4.631238	2.215951	2.061879	2.021654	1.834530	1.473830	2.244007	2.372915	2.212632	0.300381	0.000000	24530.000000		1
4953.070312	3827.881836	2.507080	3.799166	1110.115112	39143.425781	172.519760	118.168869	94.732452	48.883427	38.873611	163.351807	198.697617	125.983063	2.126097	99998.000000	3.694875	3.582958	0.399168	0.579688	3.045368	4.592659	2.236839	2.072503	1.976499	1.689162	1.589655	2.213124	2.298193	2.100312	0.327583	4.999991	24583.000000		1
9428.707031	2799.532227	2.217208	4.539263	842.804321	26891.351562	111.628258	88.836349	72.902664	48.624393	34.655056	135.524155	187.830521	158.908142	1.042913	0.000000	3.974452	3.447085	0.345806	0.656985	2.925727	4.429613	2.047774	1.948591	1.862743	1.686854	1.539767	2.132017	2.273766	2.201146	0.018248	0.000000	24612.000000		1
4530.431641	1479.463745	2.334390	2.883296	1051.178711	30132.599609	145.241013	112.488625	99.882301	65.409180	23.368572	131.145248	174.841812	60.049644	1.898532	99998.000000	3.656140	3.170104	0.368173	0.459889	3.021677	4.479037	2.162089	2.051109	1.999489	1.815639	1.368632	2.117753	2.242645	1.778510	0.278418	4.999991	24670.000000		1
9201.083984	2675.698486	2.824705	2.991227	1469.685181	57409.570312	226.294006	152.096161	142.567413	66.547081	54.859711	308.750092	434.017731	288.662628	0.116635	0.000000	3.963839	3.427437	0.450973	0.475849	3.167224	4.758984	2.354673	2.182118	2.154020	1.823129	1.739254	2.489607	2.637507	2.460391	0.000000	0.000000	24707.000000		1
8841.047852	4035.312744	3.142330	3.839255	1981.043091	58701.882812	296.853027	203.347900	171.107407	70.790306	73.729111	311.790649	416.295471	238.650543	0.076239	0.000000	3.946504	3.605877	0.497252	0.584247	3.296894	4.768652	2.472542	2.308240	2.233269	1.849974	1.867639	2.493863	2.619402	2.377762	0.000000	0.000000	24746.000000		1
5436.125488	1131.645752	1.970509	3.250261	404.783875	25992.785156	60.672562	45.429638	73.880211	28.567757	19.723593	129.510864	154.427475	116.929207	1.024342	0.000000	3.735290	3.053710	0.294578	0.511918	2.607223	4.414853	1.782992	1.657339	1.868528	1.455876	1.294986	2.112306	2.188725	2.067923	0.010445	0.000000	24785.000000		1
10151.156250	1795.932495	0.573575	3.426034	6233.090332	76617.281250	1062.070435	639.286804	149.734024	38.158184	32.955917	143.652893	201.639511	118.619095	2.357115	99998.000000	4.006516	3.254290	0.000000	0.534792	3.794703	4.884327	3.026153	2.805696	2.175320	1.581588	1.517933	2.157314	2.304576	2.074155	0.372381	4.999991	24871.000000		1
3247.682617	461.879303	2.698272	3.577137	266.336334	16112.072266	52.121353	26.421474	37.621613	11.890897	10.450790	39.993008	56.145630	50.456135	0.119422	0.000000	3.511574	2.664529	0.431086	0.553536	2.425431	4.207151	1.717016	1.421957	1.575437	1.075215	1.019149	1.601984	1.749316	1.702914	0.000000	0.000000	24887.000000		1
9317.380859	2506.925537	3.570970	4.742790	999.920776	35102.011719	133.587570	97.958046	76.914612	36.051991	31.198185	140.168259	185.252518	137.685852	0.378142	99998.000000	3.969294	3.399142	0.552786	0.676034	2.999966	4.545332	2.125766	1.991040	1.886009	1.556929	1.494129	2.146650	2.267764	2.138889	0.000000	4.999991	24908.000000		1
19416.388672	4667.738281	3.398280	3.305768	4802.873535	97036.093750	837.753113	494.150635	248.105286	91.395851	86.159660	393.996979	538.574951	292.033142	0.577027	0.000000	4.288168	3.669106	0.531259	0.519272	3.681501	4.986933	2.923116	2.693859	2.394636	1.960927	1.935304	2.595493	2.731246	2.465432	0.000000	0.000000	24969.000000		1
13890.845703	4684.618652	2.032184	2.615010	2106.005371	66100.296875	306.964600	215.833954	203.391068	106.308807	60.678726	341.302032	414.864624	283.996918	0.386544	0.000000	4.142729	3.670674	0.307963	0.417473	3.323459	4.820203	2.487088	2.334120	2.308332	2.026569	1.783036	2.533139	2.617906	2.453314	0.000000	0.000000	25040.000000		1
12413.213867	3641.679688	3.204005	4.280230	1201.218018	39965.613281	199.243439	120.790047	112.192581	60.324097	52.112103	281.468262	363.276764	257.612457	2.095725	99998.000000	4.093884	3.561302	0.505693	0.631467	3.079622	4.601686	2.299384	2.082031	2.049964	1.780491	1.716939	2.449430	2.560238	2.410967	0.321334	4.999991	25191.000000		1
5409.957031	1326.346924	1.292086	2.059937	390.740540	16710.789062	60.691063	40.865707	28.703440	42.518589	14.083435	37.211475	65.662048	38.124264	0.794174	99998.000000	3.733194	3.122657	0.111292	0.313854	2.591888	4.222997	1.783125	1.611359	1.457934	1.628579	1.148709	1.570677	1.817314	1.581201	0.000000	4.999991	25223.000000		1
5058.537109	1249.759155	3.339689	2.522498	740.282349	23125.025391	105.241837	75.156883	70.000870	38.913700	11.511597	58.449184	84.034966	58.183983	0.850036	99998.000000	3.704025	3.096826	0.523706	0.401831	2.869397	4.364082	2.022188	1.875969	1.845103	1.590103	1.061136	1.766778	1.924460	1.764803	0.000000	4.999991	25247.000000		1
7362.031738	2051.666992	2.389898	3.139246	1449.437378	40178.273438	202.123657	147.908447	122.217819	56.605110	46.345509	222.923477	300.858795	164.801163	0.193769	0.000000	3.866998	3.312107	0.378379	0.496825	3.161200	4.603992	2.305617	2.169993	2.087135	1.752856	1.666008	2.348156	2.478363	2.216960	0.000000	0.000000	25289.000000		1
8688.883789	2690.873535	2.581089	4.588603	9341.390625	99998.000000	1597.049805	954.087158	190.707657	63.161137	63.050121	272.577850	332.223511	213.875778	1.070370	99998.000000	3.938964	3.429893	0.411803	0.661681	3.970412	4.999991	3.203318	2.979588	2.280368	1.800450	1.799686	2.435491	2.521430	2.330162	0.029534	4.999991	25343.000000		1
7982.973145	1783.575928	2.439237	3.435285	1070.822144	34550.878906	147.856018	104.902626	89.761467	25.912657	38.895195	150.776321	215.365234	106.404404	1.141218	99998.000000	3.902165	3.251292	0.387254	0.535963	3.029717	4.538459	2.169839	2.020786	1.953090	1.413512	1.589896	2.178333	2.333176	2.026960	0.057369	4.999991	25362.000000		1
18657.535156	2892.553223	2.500912	3.102241	3980.320312	66335.796875	637.997803	407.115204	183.994354	81.922607	72.705307	339.399384	476.656586	249.822922	1.792372	0.000000	4.270854	3.461281	0.398098	0.491676	3.599918	4.821748	2.804819	2.609717	2.264805	1.913404	1.861566	2.530711	2.678205	2.397632	0.253428	0.000000	25428.000000		1
5221.420410	1453.458618	2.346725	1.893416	558.862915	21738.544922	85.049515	56.404667	34.260338	5.381124	16.192713	62.220596	68.292480	76.538399	0.389363	0.000000	3.717789	3.162403	0.370462	0.277246	2.747305	4.337231	1.929672	1.751315	1.534792	0.730873	1.209320	1.793934	1.834373	1.883879	0.000000	0.000000	25456.000000		1
6698.398438	684.081177	1.754647	3.040566	897.420410	35339.636719	144.257294	89.687454	115.988663	86.819580	35.524670	173.494232	230.065414	168.788437	1.131784	0.000000	3.825971	2.835108	0.244190	0.482955	2.952996	4.548262	2.159138	1.952732	2.064415	1.938618	1.550530	2.239285	2.361851	2.227343	0.053763	0.000000	25472.000000		1
5123.360352	711.810181	1.107062	2.892547	545.516479	30574.550781	84.805901	58.458435	76.735756	23.781794	27.725895	135.243530	186.923904	137.432983	0.538053	0.000000	3.709555	2.852364	0.044172	0.461280	2.736808	4.485360	1.928426	1.766847	1.884998	1.376245	1.442886	2.131116	2.271665	2.138091	0.000000	0.000000	25502.000000		1
6698.571289	2591.105225	0.527319	2.112361	1373.688477	47944.742188	205.842651	142.046265	155.623962	55.599812	55.892765	265.944702	347.457184	289.609314	1.732299	0.000000	3.825982	3.413485	0.000000	0.324768	3.137888	4.680741	2.313535	2.152430	2.192076	1.745073	1.747356	2.424791	2.540901	2.461812	0.238623	0.000000	25540.000000		1
9698.771484	1514.282227	3.000478	3.888595	798.565002	36341.390625	114.314194	80.590431	109.115013	30.402580	27.044390	165.821884	236.128036	139.357239	1.335733	0.000000	3.986717	3.180207	0.477190	0.589793	2.902310	4.560401	2.058100	1.906283	2.037884	1.482910	1.432077	2.219642	2.373147	2.144130	0.125720	0.000000	25560.000000		1
16504.181641	6845.866211	2.291218	2.047602	2086.920166	70013.968750	324.501831	214.930420	198.919647	127.672951	76.720337	359.243225	500.981110	360.479797	2.615461	99998.000000	4.217594	3.835428	0.360066	0.311246	3.319506	4.845185	2.511217	2.332298	2.298678	2.106099	1.884910	2.555389	2.699821	2.556881	0.417548	4.999991	25665.000000		1
10778.061523	1825.533203	2.130863	3.234842	1180.994873	38119.496094	168.421478	121.573318	118.039352	62.738667	30.726374	139.835220	189.640686	161.313461	1.178709	0.000000	4.032541	3.261390	0.328556	0.509853	3.072248	4.581147	2.226398	2.084838	2.072027	1.797535	1.487511	2.145617	2.277931	2.207671	0.071406	0.000000	25838.000000		1
8026.607910	2075.121826	2.476242	4.705785	1127.094238	34955.882812	187.309372	114.215515	83.507645	38.145847	35.259468	152.873260	235.202927	171.310944	0.971268	0.000000	3.904532	3.317044	0.393793	0.672632	3.051960	4.543520	2.272559	2.057725	1.921726	1.581447	1.547276	2.184331	2.371443	2.233785	0.000000	0.000000	25857.000000		1
6536.625488	2924.297119	1.390766	2.652015	1375.732910	44417.726562	202.376526	137.969559	130.133774	39.684635	50.749088	218.371872	265.549988	160.968079	2.315116	99998.000000	3.815354	3.466022	0.143254	0.423576	3.138534	4.647556	2.306160	2.139783	2.114390	1.598622	1.705428	2.339197	2.424146	2.206740	0.364573	4.999991	25885.000000		1
30127.683594	11376.177734	3.558635	3.836171	6417.948242	99998.000000	1073.406250	650.820007	457.935211	182.113281	165.291473	815.565613	1086.265503	560.423279	2.216440	99998.000000	4.478966	4.055996	0.551283	0.583898	3.807396	4.999991	3.030764	2.813461	2.660804	2.260342	2.218251	2.911459	3.035936	2.748516	0.345656	4.999991	25911.000000		1
8303.515625	3128.607178	2.408400	2.442321	1579.472534	48246.656250	232.668091	160.598038	123.645592	44.954742	59.880039	258.090424	303.695831	163.916138	0.202901	0.000000	3.919262	3.495351	0.381729	0.387803	3.198512	4.683467	2.366737	2.205740	2.092179	1.652776	1.777282	2.411772	2.482439	2.214622	0.000000	0.000000	25979.000000		1
7216.226074	2048.934814	2.063021	2.371395	1337.997192	44794.164062	194.636337	138.836090	117.206741	60.018806	54.153538	248.755951	373.810822	213.154190	1.306097	99998.000000	3.858310	3.311528	0.314504	0.375004	3.126455	4.651221	2.289224	2.142502	2.068953	1.778287	1.733627	2.395773	2.572652	2.328694	0.115975	4.999991	26012.000000		1
6743.624512	1678.306274	1.643633	3.515462	1050.370728	48656.871094	163.542999	105.698227	145.768326	76.485970	64.030754	236.670776	300.004608	257.115967	1.243493	0.000000	3.828893	3.224871	0.215805	0.545982	3.021343	4.687144	2.213632	2.024068	2.163663	1.883582	1.806389	2.374145	2.477128	2.410129	0.094643	0.000000	26042.000000		1
16884.761719	4440.669922	2.784616	3.191670	1841.362061	64242.285156	266.037231	187.269287	234.117447	113.635773	89.200226	419.521057	544.267578	293.513336	0.202522	0.000000	4.227495	3.647449	0.444765	0.504018	3.265139	4.807821	2.424942	2.272467	2.369434	2.055515	1.950366	2.622754	2.735812	2.467628	0.000000	0.000000	26092.000000		1
6338.695801	3662.248047	1.532618	3.984190	1400.242554	39632.093750	221.538879	144.263474	109.411049	64.733841	39.157314	162.624054	194.849121	150.945923	3.034455	99998.000000	3.802000	3.563748	0.185434	0.600340	3.146203	4.598047	2.345450	2.159156	2.039061	1.811131	1.592813	2.211185	2.289698	2.178821	0.482081	4.999991	26149.000000		1
9669.133789	3309.758301	2.402232	3.250261	888.011902	33623.066406	130.423645	88.638985	110.160400	54.588345	30.522846	164.135086	216.654236	197.621399	0.255865	0.000000	3.985388	3.519796	0.380615	0.511918	2.948419	4.526638	2.115356	1.947625	2.042026	1.737100	1.484625	2.215201	2.335767	2.295834	0.000000	0.000000	26173.000000		1
5177.804199	1462.493896	1.310589	1.529534	579.058289	29772.679688	101.529015	58.495441	80.587341	25.558027	27.975677	118.230545	129.609543	99.943970	0.344923	99998.000000	3.714146	3.165094	0.117467	0.184559	2.762722	4.473818	2.006590	1.767122	1.906267	1.407527	1.446781	2.072730	2.112637	1.999757	0.000000	4.999991	26207.000000		1
7393.220703	4384.870117	2.389898	3.120744	2804.432129	86976.093750	399.103638	282.038757	236.078705	120.679031	81.669739	406.458344	540.409790	407.620911	0.859267	0.000000	3.868834	3.641957	0.378379	0.494258	3.447845	4.939400	2.601086	2.450309	2.373057	2.081632	1.912061	2.609016	2.732723	2.610256	0.000000	0.000000	26220.000000		1
4425.340820	1050.173340	1.581958	3.077571	351.139160	18082.091797	57.702919	38.361710	49.170216	24.352285	19.843859	52.889202	73.217209	56.534184	0.096259	99998.000000	3.645947	3.021261	0.199195	0.488208	2.545479	4.257249	1.761198	1.583898	1.691702	1.386540	1.297626	1.723367	1.864613	1.752311	0.000000	4.999991	26270.000000		1
7526.030762	1371.079590	1.766982	2.895631	4660.701172	54623.378906	724.626160	477.717377	112.590385	48.377693	24.235104	93.927597	151.084702	63.784054	1.480725	0.000000	3.876566	3.137063	0.247232	0.461743	3.668451	4.737379	2.860114	2.679171	2.051501	1.684645	1.384445	1.972793	2.179220	1.804712	0.170475	0.000000	26304.000000		1
13701.556641	3497.780029	3.259512	4.933982	1535.486084	51437.308594	236.806473	154.390457	146.159973	73.433067	48.809418	196.865875	271.868561	166.543472	0.803688	99998.000000	4.136770	3.543792	0.513153	0.693198	3.186246	4.711278	2.374393	2.188621	2.164829	1.865892	1.688504	2.294170	2.434359	2.221528	0.000000	4.999991	26331.000000		1
7243.023926	242.899933	3.170084	3.527797	781.709290	24893.832031	124.351768	82.150803	62.692410	38.420300	27.395935	86.912094	128.110840	75.042786	0.567254	99998.000000	3.859920	2.385427	0.501071	0.547504	2.893045	4.396092	2.094652	1.914612	1.797215	1.584561	1.437686	1.939080	2.107586	1.875309	0.000000	4.999991	26429.000000		0
10903.631836	1000.855164	3.527797	2.562587	826.028748	29392.972656	104.696014	84.525276	87.507256	46.610710	25.311327	105.584129	152.472382	109.155098	0.088738	99998.000000	4.037571	3.000371	0.547504	0.408679	2.916995	4.468244	2.019930	1.926987	1.942044	1.668486	1.403315	2.023599	2.183191	2.038044	0.000000	4.999991	26445.000000		1
9999.202148	3017.484619	2.642764	3.348940	941.915649	34879.847656	152.682068	98.716644	95.404709	45.275452	38.164352	171.788925	254.809326	161.720505	1.474352	99998.000000	3.999965	3.479645	0.422058	0.524907	2.974012	4.542574	2.183788	1.994390	1.979570	1.655863	1.581658	2.234995	2.406215	2.208765	0.168601	4.999991	26480.000000		1
7849.268555	1291.565430	2.806202	3.398280	876.355408	32348.179688	117.817322	88.022240	89.203308	39.647629	31.426382	143.699142	200.436844	116.540657	0.536202	99998.000000	3.894829	3.111116	0.448119	0.531259	2.942680	4.509850	2.071209	1.944592	1.950381	1.598217	1.497294	2.157454	2.301978	2.066478	0.000000	4.999991	26524.000000		1
5229.854492	1980.611450	1.834825	2.858626	545.134094	19766.005859	80.414658	58.615707	49.956566	33.251953	11.897064	65.387596	84.127480	90.245613	0.297959	0.000000	3.718490	3.296799	0.263595	0.456157	2.736503	4.295919	1.905335	1.768014	1.698593	1.521817	1.075440	1.815495	1.924938	1.955426	0.000000	0.000000	26580.000000		1
6895.640625	1663.677002	3.114576	5.630907	935.957886	27542.183594	149.845032	96.382256	60.879169	27.096813	22.924515	96.995918	158.337646	84.984756	0.121805	99998.000000	3.838575	3.221069	0.493399	0.750578	2.971256	4.439998	2.175642	1.983997	1.784469	1.432918	1.360300	1.986753	2.199584	1.929341	0.000000	4.999991	26608.000000		1
7305.824219	1434.345581	3.290349	3.910181	682.856934	26023.234375	93.508209	67.620224	66.818451	38.167435	27.380516	125.557510	185.715088	151.038437	0.384906	0.000000	3.863669	3.156654	0.517242	0.592197	2.834330	4.415361	1.970850	1.830077	1.824896	1.581693	1.437442	2.098843	2.268847	2.179087	0.000000	0.000000	26636.000000		1
3872.130371	944.527588	2.124696	2.689020	462.850677	16298.478516	70.355499	53.613880	51.689629	32.952831	13.744224	54.381733	80.402321	67.811417	0.174888	99998.000000	3.587950	2.975215	0.327297	0.429594	2.665441	4.212147	1.847298	1.729277	1.713403	1.517893	1.138120	1.735453	1.905269	1.831303	0.000000	4.999991	26696.000000		1
14515.614258	6976.308105	2.137031	2.559503	1809.651978	68130.414062	241.428986	183.109329	229.337646	122.498436	66.106110	333.642029	474.704590	200.868576	1.859025	0.000000	4.161835	3.843626	0.329811	0.408156	3.257595	4.833341	2.382789	2.262711	2.360475	2.088130	1.820242	2.523281	2.676424	2.302912	0.269285	0.000000	26738.000000		1
6593.039551	2122.673096	3.253344	3.688152	541.671021	22899.539062	74.814583	50.308113	55.908184	30.473507	23.220552	87.460999	114.764420	91.716560	0.552509	99998.000000	3.819086	3.326883	0.512330	0.566809	2.733736	4.359827	1.873986	1.701638	1.747475	1.483922	1.365873	1.941814	2.059807	1.962448	0.000000	4.999991	26755.000000		1
1574.162231	471.102783	1.686805	4.175382	284.866547	14332.504883	43.335781	32.996006	33.797775	40.723854	13.327919	57.036831	78.650757	101.091125	0.654775	0.000000	3.197049	2.673116	0.227065	0.620696	2.454641	4.156322	1.636847	1.518461	1.528888	1.609849	1.124762	1.756155	1.895703	2.004713	0.000000	0.000000	26834.000000		1
12567.375977	4577.702148	2.026016	3.324270	1997.895752	55402.843750	285.560364	204.313110	174.801727	57.598072	64.083176	323.070984	456.479675	250.609283	1.685929	0.000000	4.099245	3.660648	0.306643	0.521696	3.300573	4.743532	2.455698	2.310296	2.242546	1.760408	1.806744	2.509298	2.659421	2.398997	0.226839	0.000000	26877.000000		1
12602.722656	3065.113037	1.492530	2.935719	1098.421631	36205.617188	157.801086	113.984238	98.522369	54.353981	36.727329	142.012344	193.297989	82.958740	2.029914	0.000000	4.100464	3.486446	0.173923	0.467715	3.040769	4.558776	2.198110	2.056845	1.993535	1.735231	1.564989	2.152326	2.286227	1.918862	0.307478	0.000000	27042.000000		1
22395.304688	4000.315430	2.759946	3.678900	2251.675049	65952.250000	324.070099	227.805038	187.059586	94.717033	48.809418	287.216339	428.488586	201.361969	0.334067	0.000000	4.350157	3.602094	0.440901	0.565718	3.352506	4.819230	2.510639	2.357563	2.271980	1.976428	1.688504	2.458209	2.631939	2.303977	0.000000	0.000000	27057.000000		1
5918.021484	1238.361694	1.911918	2.084607	550.126648	20477.654297	96.780060	56.083958	38.824272	12.951703	15.902841	55.192757	100.301689	38.062588	0.643396	99998.000000	3.772177	3.092848	0.281469	0.319024	2.740463	4.311280	1.985786	1.748839	1.589103	1.112327	1.201475	1.741882	2.001308	1.580498	0.000000	4.999991	27096.000000		1
6729.430176	1522.401733	3.287266	4.933982	655.633667	20996.453125	94.346985	66.417564	62.100330	35.207047	24.876520	105.152405	155.617798	115.112885	1.557506	0.000000	3.827978	3.182529	0.516835	0.693198	2.816661	4.322146	1.974728	1.822283	1.793094	1.546630	1.395790	2.021819	2.192059	2.061124	0.192430	0.000000	27134.000000		1
5752.622070	1368.384399	2.494745	4.292564	454.496826	21361.265625	80.985146	50.042912	52.343380	33.057678	15.785659	51.452183	80.695274	70.016289	0.603856	0.000000	3.759866	3.136208	0.397026	0.632717	2.657531	4.329627	1.908405	1.699343	1.718862	1.519272	1.198263	1.711404	1.906848	1.845199	0.000000	0.000000	27186.000000		1
7355.824219	1551.765137	3.099157	2.639680	519.027161	19655.109375	77.102722	56.124046	62.831177	19.624914	17.395370	66.251045	92.123611	59.155361	0.082022	0.000000	3.866631	3.190826	0.491244	0.421551	2.715190	4.293476	1.887070	1.749149	1.798175	1.292808	1.240434	1.821193	1.964371	1.771994	0.000000	0.000000	27215.000000		1
7240.192871	1636.456909	2.087691	2.078440	659.682617	25114.310547	105.639641	68.375740	63.302990	15.585216	17.799339	86.144241	106.524673	122.967163	0.905238	0.000000	3.859750	3.213905	0.319666	0.317737	2.819335	4.399921	2.023827	1.834902	1.801424	1.192713	1.250404	1.935226	2.027450	2.089789	0.000000	0.000000	27229.000000		1
12542.694336	3346.075439	2.016765	2.306637	1097.280640	47690.761719	160.092300	111.464821	134.854980	53.928425	59.630257	226.950836	313.739594	126.639900	0.255745	0.000000	4.098391	3.524536	0.304655	0.362979	3.040318	4.678434	2.204370	2.047138	2.129867	1.731818	1.775467	2.355932	2.496569	2.102571	0.000000	0.000000	27253.000000		1
11953.104492	4975.886719	2.328223	3.681984	4663.362305	89225.734375	719.917297	477.452179	188.903671	102.515808	82.289566	387.573547	509.088257	310.470825	2.291587	99998.000000	4.077481	3.696871	0.367025	0.566082	3.668699	4.950490	2.857283	2.678930	2.276240	2.010791	1.915345	2.588354	2.706793	2.492021	0.360136	4.999991	27292.000000		1
6359.063965	1065.302246	2.470075	3.601807	747.640137	25927.541016	107.292519	76.587738	63.814888	52.207699	19.082176	103.120224	157.212082	88.080833	1.220449	0.000000	3.803393	3.027473	0.392710	0.556520	2.873693	4.413761	2.030570	1.884159	1.804922	1.717735	1.280628	2.013344	2.196486	1.944881	0.086520	0.000000	27349.000000		1
13593.712891	7462.625977	2.355976	3.669649	2154.531250	65036.402344	295.113800	215.396072	164.215256	82.767548	52.796692	252.601379	376.610840	184.777618	2.108800	99998.000000	4.133338	3.872892	0.372171	0.564625	3.333353	4.813157	2.469990	2.333238	2.215414	1.917860	1.722607	2.402436	2.575893	2.266649	0.324035	4.999991	27387.000000		1
14601.092773	4424.711914	3.604891	3.546299	1925.859619	61454.929688	295.536285	195.653976	179.529099	89.656624	62.501217	354.506592	472.971527	298.262299	0.591276	0.000000	4.164385	3.645885	0.556892	0.549775	3.284625	4.788557	2.470611	2.291489	2.254135	1.952582	1.795888	2.549624	2.674835	2.474598	0.000000	0.000000	27472.000000		1
21891.240234	5524.478027	1.800903	3.105325	6844.746582	99998.000000	1102.708008	700.292419	288.129120	151.386902	95.947449	496.259918	669.217590	426.844940	3.219052	99998.000000	4.340271	3.742291	0.255490	0.492107	3.835357	4.999991	3.042460	2.845279	2.459587	2.180088	1.982033	2.695709	2.825567	2.630270	0.507728	4.999991	27536.000000		1
6671.622559	2469.072510	1.153318	2.901798	6224.384766	71168.781250	1024.923706	634.621094	125.048691	49.006775	30.553684	123.127518	193.350418	129.020538	0.441513	99998.000000	3.824231	3.392534	0.061949	0.462667	3.794096	4.852290	3.010692	2.802515	2.097079	1.690256	1.485064	2.090355	2.286345	2.110659	0.000000	4.999991	27557.000000		1
19480.630859	3519.403076	2.787700	4.764376	1548.453125	52343.222656	248.660355	158.818710	161.896286	80.063110	38.059505	194.442062	284.086334	181.141891	1.527384	0.000000	4.289603	3.546469	0.445246	0.678006	3.189898	4.718861	2.395607	2.200902	2.209237	1.903432	1.580463	2.288790	2.453450	2.258019	0.183948	0.000000	27582.000000		1
4263.645020	2672.873779	2.590341	3.139246	903.557068	35271.472656	139.104370	96.558029	91.673386	42.654274	45.463562	191.219559	278.584961	134.817978	0.402515	99998.000000	3.629781	3.426978	0.413357	0.496825	2.955956	4.547423	2.143341	1.984788	1.962243	1.629963	1.657663	2.281532	2.444958	2.129748	0.000000	4.999991	27652.000000		1
22017.558594	4790.313477	2.063021	2.670518	2125.362061	65188.632812	304.815247	217.924728	215.975815	115.933159	83.131432	311.741302	406.319580	202.971680	2.405142	0.000000	4.342769	3.680364	0.314504	0.426595	3.327433	4.814172	2.484037	2.338306	2.334405	2.064208	1.919765	2.493794	2.608868	2.307436	0.381141	0.000000	27678.000000		1
8826.841797	1074.843262	3.432201	2.473158	989.910950	38794.289062	155.087387	99.370399	82.995743	19.057505	31.429466	193.612534	248.129959	174.203491	0.105983	99998.000000	3.945805	3.031345	0.535573	0.393252	2.995596	4.588768	2.190577	1.997257	1.919056	1.280066	1.497337	2.286933	2.394679	2.241057	0.000000	4.999991	27715.000000		1
6400.632812	1607.041138	3.515462	4.116791	869.762329	30173.996094	134.682297	90.754433	68.958565	24.454048	38.380211	160.524017	241.968643	125.671608	0.219429	99998.000000	3.806223	3.206027	0.545982	0.614559	2.939401	4.479633	2.129311	1.957868	1.838588	1.388351	1.584107	2.205540	2.383759	2.099237	0.000000	4.999991	27750.000000		1
11199.245117	2606.539551	2.766114	4.394328	6504.628906	79708.445312	1081.732422	663.071655	124.348679	51.307247	37.701790	168.973465	221.532715	185.918610	2.006715	0.000000	4.049189	3.416064	0.441870	0.642892	3.813222	4.901505	3.034120	2.821560	2.094641	1.710179	1.576362	2.227818	2.345438	2.269323	0.302486	0.000000	27805.000000		1
4056.784668	922.555969	2.858626	3.484625	397.836212	15233.373047	64.718422	44.954742	38.213692	7.653840	18.012117	65.217987	85.253044	77.457352	1.013752	0.000000	3.608182	2.964993	0.456157	0.542156	2.599704	4.182796	1.811028	1.652776	1.582219	0.883879	1.255565	1.814367	1.930710	1.889063	0.005932	0.000000	27890.000000		1
8625.689453	1406.727661	3.148497	3.888595	1078.013428	34983.714844	162.093643	110.453354	101.177467	49.355240	28.956306	136.131653	221.970596	168.677429	0.954725	0.000000	3.935794	3.148210	0.498103	0.589793	3.032624	4.543866	2.209766	2.043179	2.005084	1.693333	1.461743	2.133959	2.346295	2.227057	0.000000	0.000000	27935.000000		1
6476.128906	1608.348633	1.591209	3.114576	680.645874	29258.673828	99.728111	66.436066	81.080742	26.199444	31.259859	132.822800	207.208740	164.369446	1.316570	0.000000	3.811316	3.206380	0.201727	0.493399	2.832921	4.466255	1.998818	1.822404	1.908918	1.418292	1.494987	2.123273	2.316408	2.215821	0.119444	0.000000	27955.000000		1
9126.867188	2091.965088	2.837040	2.405316	932.639771	26521.707031	133.982285	97.843948	83.415131	30.775713	21.536831	89.684372	112.988190	103.181900	0.655493	99998.000000	3.960322	3.320554	0.452865	0.381172	2.969714	4.423602	2.127047	1.990534	1.921245	1.488208	1.333182	1.952717	2.053033	2.013603	0.000000	4.999991	28092.000000		1
12250.263672	3488.004639	2.988143	4.292564	1495.018188	51105.976562	200.504700	153.298828	146.835312	68.896889	56.503345	244.762512	340.836395	172.109634	0.124607	0.000000	4.088145	3.542577	0.475401	0.632717	3.174646	4.708472	2.302125	2.185539	2.166831	1.838200	1.752074	2.388745	2.532546	2.235805	0.000000	0.000000	28177.000000		1
11927.448242	2886.447266	0.706176	1.726894	1516.018433	46033.207031	231.641205	159.090088	137.143112	38.855106	51.538525	209.814499	291.425659	176.359024	1.770939	0.000000	4.076548	3.460364	0.000000	0.237266	3.180705	4.663071	2.364816	2.201643	2.137174	1.589448	1.712132	2.321836	2.464528	2.246398	0.248204	0.000000	28234.000000		1
6767.758301	1392.049072	3.308852	4.033530	743.480164	30064.375000	94.760208	77.198318	82.070625	38.753345	22.172081	120.839386	165.208221	132.397232	0.383574	99998.000000	3.830445	3.143655	0.519677	0.605685	2.871269	4.478052	1.976626	1.887608	1.914188	1.588309	1.345806	2.082208	2.218032	2.121879	0.000000	4.999991	28252.000000		1
7362.241211	1438.989624	2.608843	4.224722	766.700745	30223.994141	119.797081	82.551689	85.370224	47.828789	20.818321	92.691017	135.687592	65.134727	0.407049	99998.000000	3.867010	3.158058	0.416448	0.625798	2.884626	4.480352	2.078446	1.916726	1.931306	1.679689	1.318446	1.967038	2.132540	1.813813	0.000000	4.999991	28314.000000		1
10514.512695	2852.100586	2.800035	3.398280	1155.328857	40970.449219	167.147888	114.943275	126.235931	47.427902	37.643200	204.997696	247.837006	155.953918	0.529102	0.000000	4.021789	3.455165	0.447163	0.531259	3.062706	4.612471	2.223101	2.060483	2.101183	1.676034	1.575687	2.311749	2.394166	2.192996	0.000000	0.000000	28369.000000		1
9951.292969	1723.332031	1.896499	3.672733	1213.081177	42604.886719	186.032715	117.579872	115.683372	45.522152	31.139593	163.453568	215.007523	112.756905	0.439644	99998.000000	3.997880	3.236369	0.277953	0.564989	3.083890	4.629459	2.269589	2.070333	2.063271	1.658223	1.493313	2.213394	2.332454	2.052143	0.000000	4.999991	28386.000000		1
12616.975586	3933.870117	2.692104	2.972724	2286.468994	74878.632812	336.534576	232.732849	189.680771	100.622398	71.422470	367.402802	527.572205	277.036926	2.522712	0.000000	4.100955	3.594820	0.430092	0.473155	3.359165	4.874358	2.527030	2.366858	2.278023	2.002695	1.853835	2.565142	2.722282	2.442538	0.401868	0.000000	28443.000000		1
8726.157227	2492.774170	2.439237	4.135293	691.105957	34236.464844	107.499130	68.958565	89.952660	19.288786	19.606411	152.012909	189.878128	151.849457	0.380202	99998.000000	3.940823	3.396683	0.387254	0.616506	2.839545	4.534489	2.031405	1.838588	1.954014	1.285305	1.292398	2.181880	2.278475	2.181413	0.000000	4.999991	28477.000000		1
6696.650391	817.166077	2.608843	2.932636	675.912354	20277.308594	100.702576	73.251129	51.572449	39.542782	21.388811	80.093948	141.179733	69.726418	0.083208	0.000000	3.825858	2.912310	0.416448	0.467258	2.829890	4.307010	2.003041	1.864814	1.712418	1.597067	1.330187	1.903600	2.149772	1.843397	0.000000	0.000000	28527.000000		1
24765.308594	4981.486816	1.174904	4.055117	2847.558350	94142.890625	426.468719	290.124298	277.431641	148.136642	99.900803	502.661743	695.962830	339.972931	1.719738	0.000000	4.393844	3.697359	0.070003	0.608003	3.454473	4.973787	2.629887	2.462584	2.443156	2.170662	1.999569	2.701276	2.842586	2.531444	0.235462	0.000000	28547.000000		1
7522.472168	1707.228638	1.427771	4.033530	432.926086	21142.791016	66.571754	43.671909	64.703003	45.034920	16.146456	64.755432	82.018196	82.724373	1.371649	0.000000	3.876361	3.232292	0.154659	0.605685	2.636414	4.325162	1.823290	1.640202	1.810924	1.653549	1.208077	1.811276	1.913910	1.917634	0.137243	0.000000	28576.000000		1
4307.058105	5114.146484	2.140115	2.997394	1395.209839	45859.085938	208.500824	141.099548	138.873093	87.081696	51.165394	251.028671	296.923950	186.634033	1.487130	99998.000000	3.634181	3.708773	0.330437	0.476744	3.144639	4.661426	2.319108	2.149526	2.142618	1.939927	1.708976	2.399723	2.472645	2.270991	0.172349	4.999991	28599.000000		1
12389.407227	6130.108887	2.661267	3.762161	2021.039185	65068.035156	281.489838	200.720551	169.963348	108.874481	69.698662	326.595673	431.106689	296.424377	1.404498	99998.000000	4.093050	3.787468	0.425088	0.575437	3.305575	4.813368	2.449463	2.302592	2.230355	2.036926	1.843224	2.514010	2.634585	2.471914	0.147521	4.999991	28617.000000		1
9103.033203	1026.292969	2.954222	2.917217	894.333557	35932.585938	138.163834	95.611320	102.142677	68.354156	33.218033	169.420609	232.384384	142.878860	1.046152	99998.000000	3.959186	3.011271	0.470443	0.464969	2.951499	4.555489	2.140394	1.980509	2.009207	1.834765	1.521374	2.228966	2.366207	2.154968	0.019595	4.999991	28745.000000		1
12058.165039	6048.698242	3.453787	4.866140	2750.411377	80977.492188	383.734283	274.446594	219.448105	93.369438	81.086914	414.004272	576.375427	352.462097	0.859587	0.000000	4.081281	3.781662	0.538296	0.687185	3.439398	4.908364	2.584031	2.438458	2.341332	1.970205	1.908951	2.617005	2.760705	2.547112	0.000000	0.000000	28805.000000		1
9738.841797	2091.397705	3.586388	4.440584	965.410645	37387.710938	141.697800	100.437370	92.354889	34.272671	28.265549	138.197754	142.468735	157.936768	1.223542	0.000000	3.988507	3.320437	0.554657	0.647440	2.984712	4.572729	2.151363	2.001895	1.965460	1.534948	1.451257	2.140501	2.153720	2.198483	0.087619	0.000000	28897.000000		1
5411.819824	2973.587646	2.439237	1.850243	1507.309937	53889.808594	228.677734	153.668869	146.033539	55.692322	55.229759	321.979340	403.433197	257.840637	0.147090	99998.000000	3.733343	3.473281	0.387254	0.267229	3.178203	4.731507	2.359224	2.186586	2.164453	1.745795	1.742173	2.507828	2.605772	2.411351	0.000000	4.999991	28920.000000		1
20970.150391	4580.610352	1.242747	2.355976	2379.190674	84250.703125	347.753204	237.848770	251.639252	117.422607	97.575661	486.906921	687.149536	393.873627	1.023937	99998.000000	4.321601	3.660923	0.094383	0.372171	3.376429	4.925573	2.541271	2.376301	2.400778	2.069752	1.989341	2.687446	2.837051	2.595357	0.010273	4.999991	28941.000000		1
13585.845703	5723.644043	4.684199	5.365705	2061.818604	65867.484375	319.737457	213.832611	181.703140	110.940582	79.770157	394.240570	616.815613	292.532715	1.038238	0.000000	4.133087	3.757673	0.670635	0.729627	3.314250	4.818671	2.504793	2.330074	2.259362	2.045090	1.901840	2.595761	2.790155	2.466174	0.016297	0.000000	28992.000000		1
4793.083008	1413.326782	2.957305	5.112839	443.972046	20085.414062	78.777191	49.814716	63.543522	30.550600	14.761857	56.592773	81.398369	74.345856	0.063003	99998.000000	3.680615	3.150243	0.470896	0.708662	2.647356	4.302881	1.896400	1.697358	1.803071	1.485020	1.169141	1.752761	1.910616	1.871257	0.000000	4.999991	29068.000000		1
14194.036133	5103.587402	2.346725	3.299600	1319.500977	50087.359375	199.443893	135.511810	155.287827	69.849770	53.724895	269.432434	362.453400	236.985321	0.424271	0.000000	4.152106	3.707875	0.370462	0.518461	3.120410	4.699728	2.299821	2.131977	2.191137	1.844165	1.730176	2.430450	2.559252	2.374722	0.000000	0.000000	29162.000000		1
15551.285156	3107.113525	2.035268	3.953353	4774.639160	59778.718750	832.208557	491.224152	133.599899	64.499481	36.579308	204.149673	264.020447	158.649109	0.421893	99998.000000	4.191766	3.492357	0.308622	0.596966	3.678941	4.776546	2.920232	2.691280	2.125806	1.809556	1.563236	2.309949	2.421638	2.200438	0.000000	4.999991	29252.000000		1
12743.926758	4152.198730	2.833956	3.657314	1351.664429	41665.847656	197.753998	139.135208	112.038399	70.537437	47.585175	217.819885	280.928589	160.406845	0.753277	0.000000	4.105303	3.618278	0.452393	0.563162	3.130869	4.619780	2.296125	2.143437	2.049367	1.848420	1.677472	2.338098	2.448596	2.205223	0.000000	0.000000	29310.000000		1
12262.693359	3922.114746	2.611927	3.910181	1563.344482	52667.191406	239.689758	157.455704	168.979630	81.268852	60.499870	266.120483	386.827271	276.241302	0.125628	0.000000	4.088586	3.593520	0.416961	0.592197	3.194055	4.721540	2.379649	2.197158	2.227834	1.909924	1.781754	2.425078	2.587517	2.441289	0.000000	0.000000	29331.000000		1
7602.686523	3194.053223	1.797820	2.244962	918.725952	32830.261719	138.358109	90.803772	95.916611	57.261944	25.798559	126.902016	167.601196	160.046036	1.441273	99998.000000	3.880967	3.504342	0.254746	0.351209	2.963186	4.516274	2.141005	1.958104	1.981894	1.757866	1.411595	2.103468	2.224277	2.204245	0.158746	4.999991	29383.000000		1
10673.926758	4721.056152	1.766982	2.294302	1558.792969	45225.093750	209.308762	160.490097	111.486404	80.161789	41.559547	203.970810	254.402283	195.453537	0.233623	0.000000	4.028324	3.674039	0.247232	0.360651	3.192788	4.655379	2.320787	2.205448	2.047222	1.903967	1.618671	2.309568	2.405521	2.291044	0.000000	0.000000	29433.000000		1
8760.791016	3730.836670	1.147151	2.803118	1299.580078	46521.054688	216.811508	132.841293	132.061111	67.173080	39.740143	202.654053	261.797089	153.900146	1.490006	0.000000	3.942543	3.571806	0.059621	0.447641	3.113803	4.667650	2.336082	2.123333	2.120775	1.827195	1.599229	2.306755	2.417965	2.187239	0.173188	0.000000	29490.000000		1
20238.541016	6103.628906	2.133947	3.453787	2251.764648	70987.773438	300.223541	228.301514	240.849243	101.007866	72.208824	358.096069	439.260071	319.746704	1.985877	99998.000000	4.306179	3.785588	0.329184	0.538296	3.352523	4.851183	2.477445	2.358509	2.381745	2.004355	1.858590	2.554000	2.642722	2.504806	0.297952	4.999991	29535.000000		1
5976.689453	874.976929	3.586388	2.911049	411.870300	19102.009766	82.440674	42.654274	51.948662	38.944538	18.989664	61.915306	106.154625	60.191498	1.918891	99998.000000	3.776461	2.941997	0.554657	0.464050	2.614760	4.281079	1.916142	1.629963	1.715574	1.590447	1.278517	1.791798	2.025939	1.779535	0.283050	4.999991	29564.000000		1
12581.537109	2034.718628	2.164785	4.536180	916.690674	35548.242188	133.849686	95.645241	101.788048	59.685764	33.085434	142.959045	175.014511	142.971375	1.535943	0.000000	4.099734	3.308504	0.335415	0.656690	2.962223	4.550818	2.126617	1.980663	2.007697	1.775871	1.519637	2.155212	2.243074	2.155249	0.186375	0.000000	29628.000000		1
8375.878906	848.052856	1.896499	2.991227	610.873230	25619.179688	111.458656	62.020153	55.824924	12.097507	15.905925	106.228630	117.974594	63.491096	0.884646	0.000000	3.923030	2.928423	0.277953	0.475849	2.785951	4.408565	2.047114	1.792533	1.746828	1.082696	1.201559	2.026242	2.071789	1.802713	0.000000	0.000000	29646.000000		1
9386.438477	3998.989258	2.932636	3.749826	1440.698120	45450.121094	202.083572	145.426041	147.119003	52.747353	57.394547	272.969482	382.901672	300.411652	2.197960	0.000000	3.972501	3.601950	0.467258	0.574011	3.158573	4.657535	2.305531	2.162642	2.167669	1.722201	1.758871	2.436114	2.583087	2.477717	0.342020	0.000000	29669.000000		1
5096.556641	1174.145874	1.927337	3.725156	539.993469	18380.304688	95.660660	61.890636	40.982887	27.858496	19.066757	89.163223	109.941452	80.547256	0.176290	0.000000	3.707277	3.069722	0.284958	0.571145	2.732388	4.264353	1.980733	1.791625	1.612603	1.444958	1.280277	1.950186	2.041162	1.906051	0.000000	0.000000	29732.000000		1
6054.705078	2509.790283	2.689020	5.304030	1142.691772	38605.367188	173.429474	120.719124	113.167046	73.497826	38.213692	174.169571	240.272583	189.955231	0.122689	0.000000	3.782093	3.399637	0.429594	0.724606	3.057929	4.586648	2.239123	2.081776	2.053720	1.866274	1.582219	2.240972	2.380704	2.278651	0.000000	0.000000	29797.000000		1
3983.431885	409.283051	2.130863	3.404448	2624.946289	41321.402344	458.283661	267.899811	98.358932	63.965992	21.860624	82.773712	114.604065	120.151711	0.799231	0.000000	3.600257	2.612024	0.328556	0.532047	3.419120	4.616175	2.661134	2.427972	1.992814	1.805949	1.339663	1.917892	2.059200	2.079730	0.000000	0.000000	29882.000000		1
8266.097656	3461.043457	2.019849	5.575400	1349.999146	45140.859375	185.927856	135.715347	115.510689	71.135689	44.211563	196.221375	274.162872	167.551865	0.645007	0.000000	3.917300	3.539207	0.305319	0.746276	3.130333	4.654570	2.269345	2.132629	2.062622	1.852087	1.645536	2.292746	2.438009	2.224149	0.000000	0.000000	29901.000000		1
14241.954102	2107.346924	2.599592	2.735276	1464.177612	41731.835938	207.455444	152.996613	123.805946	59.691933	36.011902	195.015640	240.096817	186.720383	0.755513	0.000000	4.153570	3.323736	0.414905	0.437001	3.165594	4.620468	2.316925	2.184682	2.092741	1.775916	1.556446	2.290069	2.380386	2.271192	0.000000	0.000000	29943.000000		1
7667.300293	1709.603149	2.531749	3.595639	1263.623657	47828.671875	184.937973	132.939972	146.237061	101.652367	54.350895	257.082062	353.347107	252.943665	0.075425	0.000000	3.884642	3.232895	0.403421	0.555776	3.101618	4.679688	2.267026	2.123656	2.165057	2.007118	1.735207	2.410072	2.548202	2.403024	0.000000	0.000000	30003.000000		1
8093.737793	1696.904297	3.308852	5.609321	947.907349	25145.685547	148.185989	98.198578	89.271156	45.580742	33.736103	135.891113	192.955704	156.206787	1.076342	0.000000	3.908149	3.229657	0.519677	0.748910	2.976766	4.400464	2.170807	1.992105	1.950711	1.658781	1.528095	2.133191	2.285458	2.193700	0.031950	0.000000	30090.000000		1
6988.914551	2092.859375	2.180203	2.806202	738.065125	26026.369141	127.312157	79.252083	67.598640	44.831394	32.305248	108.683289	108.020287	68.277061	0.323978	99998.000000	3.844410	3.320740	0.338497	0.448119	2.868095	4.415413	2.104870	1.899011	1.829938	1.651582	1.509273	2.036163	2.033505	1.834275	0.000000	4.999991	30135.000000		1
8609.807617	3029.838135	3.771412	4.403579	1256.537231	40685.703125	198.090134	130.975632	135.878784	49.598854	43.190845	192.619568	239.251877	181.678467	3.044991	0.000000	3.934994	3.481419	0.576504	0.643806	3.099175	4.609442	2.296863	2.117191	2.133152	1.695472	1.635392	2.284700	2.378855	2.259304	0.483586	0.000000	30233.000000		1
9064.024414	3176.090576	2.821621	4.656446	1153.111694	40266.546875	182.378479	115.449013	114.314194	53.977764	50.326618	225.726593	286.285065	161.276459	0.999091	0.000000	3.957321	3.501893	0.450499	0.668055	3.061871	4.604944	2.260974	2.062390	2.058100	1.732215	1.701798	2.353583	2.456799	2.207571	0.000000	0.000000	30289.000000		1
14316.954102	6432.919434	2.377563	3.574053	3011.437500	86458.515625	421.849304	308.259766	285.150238	140.439636	101.436501	501.064362	673.917175	321.035706	2.370110	0.000000	4.155850	3.808408	0.376132	0.553161	3.478774	4.936808	2.625157	2.488917	2.455074	2.147490	2.006194	2.699893	2.828607	2.506553	0.374769	0.000000	30362.000000		1
11078.069336	2319.008545	2.115445	2.374479	1261.893677	42191.746094	195.061890	130.355804	112.402275	57.764595	32.379257	166.281357	212.966080	190.109406	0.324484	0.000000	4.044464	3.365302	0.325402	0.375568	3.101023	4.625227	2.290172	2.115130	2.050775	1.761662	1.510267	2.220844	2.328310	2.279004	0.000000	0.000000	30430.000000		1
8618.359375	2181.325684	2.019849	2.800035	929.182922	32905.632812	157.946014	98.423691	91.173820	58.072968	30.917564	146.212387	200.535538	110.585953	0.937438	0.000000	3.935425	3.338721	0.305319	0.447163	2.968101	4.517270	2.198509	1.993100	1.959870	1.763974	1.490205	2.164984	2.302191	2.043700	0.000000	0.000000	30536.000000		1
5797.564453	1253.916016	1.936588	3.728240	466.643677	16153.200195	73.645851	50.295780	38.068756	25.625870	21.052685	58.193233	72.153320	128.804688	0.842053	20331.429688	3.763246	3.098269	0.287037	0.571504	2.668985	4.208259	1.867148	1.701532	1.580569	1.408679	1.323308	1.764872	1.858256	2.109932	0.000000	4.308168	30702.000000		1
7899.582520	1573.807617	2.821621	4.785963	1149.482178	30563.943359	165.482666	118.051689	84.805901	28.839125	30.495092	156.209869	192.545563	125.687027	0.388490	99998.000000	3.897604	3.196952	0.450499	0.679969	3.060502	4.485209	2.218753	2.072072	1.928426	1.459982	1.484230	2.193708	2.284534	2.099290	0.000000	4.999991	30738.000000		1
11714.626953	4513.591309	3.099157	4.138377	2402.695068	81655.343750	330.163574	243.495102	259.034058	99.006516	114.995705	500.558655	636.230835	360.233124	1.867499	0.000000	4.068728	3.654522	0.491244	0.616830	3.380699	4.911984	2.518729	2.386490	2.413357	1.995664	2.060682	2.699455	2.803615	2.556584	0.271260	0.000000	30773.000000		1
10824.002930	3356.199463	1.110146	2.880212	1112.538940	40896.503906	160.971161	106.845383	108.257736	34.090733	43.061329	173.929031	240.525452	182.141022	2.167215	99998.000000	4.034388	3.525848	0.045380	0.459424	3.046315	4.611686	2.206748	2.028756	2.034459	1.532636	1.634087	2.240372	2.381161	2.260408	0.335902	4.999991	30798.000000		1
2866.375244	728.459290	1.353761	2.488577	324.841034	12588.145508	50.175514	37.128216	41.852501	29.511379	14.117356	39.499611	63.901234	57.224941	1.234756	99998.000000	3.457333	2.862405	0.131542	0.395951	2.511671	4.099962	1.700492	1.569704	1.621721	1.469990	1.149753	1.596593	1.805509	1.757585	0.091581	4.999991	30898.000000		1
15078.587891	4291.173340	2.997394	4.283313	2286.468994	73307.968750	339.180420	233.158401	226.916916	128.909531	70.087212	381.939545	524.611816	342.563293	0.101907	0.000000	4.178360	3.632576	0.476744	0.631780	3.359165	4.865151	2.530431	2.367651	2.355867	2.110285	1.845639	2.581995	2.719838	2.534741	0.000000	0.000000	30925.000000		1
11261.644531	7868.294922	1.686805	4.021195	2621.174805	92379.484375	399.498352	268.229767	247.880173	126.997612	123.772018	543.854309	716.528259	386.540497	2.166903	99998.000000	4.051602	3.895881	0.227065	0.604355	3.418496	4.965576	2.601515	2.428507	2.394242	2.103796	2.092623	2.735483	2.855233	2.587195	0.335839	4.999991	31020.000000		1
9460.651367	3166.851562	2.368311	2.602675	1153.549561	58098.167969	178.385040	120.370659	185.419037	80.278969	49.342903	299.387848	422.003479	243.242233	2.718086	99998.000000	3.975921	3.500628	0.374439	0.415420	3.062036	4.764163	2.251359	2.080521	2.268154	1.904602	1.693225	2.476234	2.625316	2.386039	0.434263	4.999991	31055.000000		1
7249.728027	2275.049805	0.453310	2.315888	671.046204	23997.292969	95.851852	71.712341	86.239838	27.355846	28.589342	106.900887	132.030273	92.234627	0.985737	99998.000000	3.860322	3.356991	0.000000	0.364717	2.826752	4.380162	1.981601	1.855594	1.935708	1.437050	1.456204	2.028981	2.120673	1.964894	0.000000	4.999991	31162.000000		1
4913.789551	1783.779419	3.589472	4.378909	884.983704	26491.837891	142.357712	91.105980	60.527626	38.179768	27.152319	79.508034	126.371613	56.774715	1.427950	0.000000	3.691417	3.251341	0.555031	0.641366	2.946935	4.423112	2.153381	1.959547	1.781954	1.581833	1.433807	1.900411	2.101650	1.754155	0.154713	0.000000	31185.000000		1
14527.327148	4652.427246	2.266548	3.632644	2396.191406	66996.250000	361.395691	244.053253	198.864151	110.120308	79.134903	397.389069	576.751648	315.731689	2.471466	0.000000	4.162186	3.667680	0.355365	0.560223	3.379522	4.826050	2.557983	2.387485	2.298557	2.041867	1.898368	2.599216	2.760989	2.499318	0.392955	0.000000	31256.000000		1
10628.068359	2924.550049	1.298254	3.274930	7080.936523	83588.898438	1178.882446	718.134888	145.413696	69.562981	31.962952	150.822586	233.537704	144.047607	0.828256	0.000000	4.026454	3.466059	0.113360	0.515202	3.850091	4.922149	3.071470	2.856206	2.162605	1.842378	1.504647	2.178466	2.368357	2.158506	0.000000	0.000000	31275.000000		1
8547.303711	2959.359131	2.565671	4.267894	1523.357666	40550.691406	205.935150	157.532791	132.603851	70.296906	54.588345	214.970505	282.334778	163.882217	0.561920	0.000000	3.931829	3.471198	0.409201	0.630214	3.182802	4.607998	2.313730	2.197371	2.122556	1.846936	1.737100	2.332379	2.450764	2.214532	0.000000	0.000000	31309.000000		1
4977.440918	1940.680054	3.210172	4.693450	928.186890	31156.251953	126.294518	99.151451	76.828270	47.896629	40.409313	141.537445	175.356812	126.405533	0.202748	99998.000000	3.697006	3.287954	0.506528	0.671492	2.967635	4.493545	2.101384	1.996299	1.885521	1.680305	1.606481	2.150871	2.243923	2.101766	0.000000	4.999991	31373.000000		1
5867.152344	1926.590454	1.520283	2.032184	672.033020	25005.310547	89.431511	71.897369	50.252605	23.017027	22.165915	94.747871	157.986099	77.256905	0.136907	0.000000	3.768427	3.284789	0.181925	0.307963	2.827391	4.398032	1.951491	1.856713	1.701159	1.362049	1.345686	1.976569	2.198619	1.887937	0.000000	0.000000	31417.000000		1
6360.041504	1900.508179	3.296517	4.076703	1003.874146	32673.871094	136.538696	103.789398	97.057594	65.455437	30.103458	163.891464	215.800034	144.238800	0.642326	99998.000000	3.803460	3.278870	0.518055	0.610309	3.001679	4.514201	2.135256	2.016153	1.987030	1.815946	1.478616	2.214556	2.334052	2.159082	0.000000	4.999991	31439.000000		1
8353.694336	2672.176758	1.418520	2.223376	954.028564	30812.677734	134.228973	99.672607	98.118401	67.947098	36.693409	181.231323	243.495102	176.278839	1.654090	99998.000000	3.921879	3.426865	0.151835	0.347013	2.979561	4.488729	2.127846	1.998576	1.991750	1.832171	1.564588	2.258233	2.386490	2.246200	0.218559	4.999991	31537.000000		1
20386.451172	4186.141602	2.716774	3.018980	1332.076416	59678.917969	190.664490	138.882339	177.512344	96.015289	62.624565	312.382721	439.198395	291.533569	0.762563	0.000000	4.309341	3.621814	0.434053	0.479860	3.124529	4.775821	2.280270	2.142647	2.249228	1.982340	1.796745	2.494687	2.642661	2.464689	0.000000	0.000000	31598.000000		1
17252.667969	4459.980469	2.331306	4.545431	2748.230957	91069.703125	393.071838	278.409180	256.505402	130.506912	94.757126	565.896912	749.175842	411.657532	1.185147	0.000000	4.236856	3.649333	0.367599	0.657575	3.439053	4.959374	2.594472	2.444684	2.409096	2.115633	1.976612	2.752737	2.874584	2.614536	0.073772	0.000000	31633.000000		1
15355.483398	4350.409180	1.433939	2.929552	2405.470459	74144.460938	361.096558	247.722900	208.343552	82.496178	76.356453	380.246582	489.796387	333.219543	1.866719	99998.000000	4.186264	3.638530	0.156531	0.466801	3.381200	4.870079	2.557623	2.393966	2.318780	1.916434	1.882846	2.580065	2.690016	2.522730	0.271079	4.999991	31690.000000		1
7628.642578	880.243958	2.513247	4.304899	721.456116	24401.886719	112.090820	76.424301	87.593597	31.071753	21.697186	97.137772	139.212296	103.971336	0.614795	99998.000000	3.882447	2.944603	0.400235	0.633963	2.858210	4.387424	2.049570	1.883232	1.942472	1.492366	1.336403	1.987388	2.143678	2.016914	0.000000	4.999991	31762.000000		1
8959.322266	3288.122803	4.304899	5.877606	1562.400879	48546.492188	248.725113	160.305069	150.332260	77.691711	66.559418	254.615051	359.061279	220.037094	0.415617	0.000000	3.952275	3.516948	0.633963	0.769200	3.193793	4.686158	2.395720	2.204947	2.177052	1.890375	1.823210	2.405884	2.555169	2.342496	0.000000	0.000000	31797.000000		1
7312.503418	2046.489258	2.266548	3.059069	1443.787964	46977.687500	230.614319	147.880692	157.224426	50.832348	51.381256	221.822586	296.556976	157.313843	0.600090	99998.000000	3.864066	3.311009	0.355365	0.485589	3.159503	4.671892	2.362886	2.169911	2.196520	1.706140	1.710805	2.346006	2.472108	2.196767	0.000000	4.999991	31883.000000		1
8185.183105	1377.607910	2.223376	2.149366	824.878540	27867.468750	119.001480	89.391418	69.942276	44.905403	28.216209	129.458435	134.682297	101.957657	0.190498	0.000000	3.913028	3.139126	0.347013	0.332310	2.916390	4.445097	2.075552	1.951296	1.844740	1.652299	1.450499	2.112130	2.129311	2.008420	0.000000	0.000000	31929.000000		1
5357.804688	2689.421143	3.530881	5.109755	865.839844	27883.119141	136.640457	89.746048	93.418785	2.729109	25.548775	102.213608	145.444534	113.358238	1.337699	0.000000	3.728987	3.429659	0.547883	0.708400	2.937438	4.445342	2.135579	1.953015	1.970434	0.436021	1.407370	2.009509	2.162697	2.054453	0.126358	0.000000	31953.000000		1
12450.117188	2713.875244	2.889463	3.231758	1357.088623	38344.402344	207.942673	138.657227	104.689850	64.006081	32.342251	146.082870	179.294739	161.458389	0.421517	0.000000	4.095173	3.433590	0.460817	0.509439	3.132608	4.583702	2.317944	2.141943	2.019905	1.806221	1.509770	2.164599	2.253567	2.208061	0.000000	0.000000	32011.000000		1
3649.697266	1194.128540	0.918954	3.080655	347.808716	15926.736328	67.626389	38.275364	36.496048	27.735146	26.245701	61.859798	71.721596	42.361320	0.964520	0.000000	3.562257	3.077051	0.000000	0.488643	2.541340	4.202127	1.830116	1.582919	1.562246	1.443030	1.419058	1.791409	1.855650	1.626969	0.000000	0.000000	32076.000000		1
8436.249023	1849.937988	3.071404	3.200921	1044.715210	32513.078125	149.027847	107.320274	69.714081	40.168781	50.449966	154.495316	186.217728	137.056763	0.710462	0.000000	3.926149	3.267157	0.487337	0.505275	3.018998	4.512058	2.173267	2.030682	1.843320	1.603889	1.702861	2.188915	2.270021	2.136900	0.000000	0.000000	32151.000000		1
7925.630859	2767.927002	2.389898	2.423819	1189.376465	41139.984375	158.041611	120.552597	135.160263	56.333740	40.982887	198.703796	294.123932	204.424118	1.196188	0.000000	3.899034	3.442155	0.378379	0.384500	3.075319	4.614264	2.198771	2.081177	2.130849	1.750769	1.612603	2.298206	2.468530	2.310532	0.077799	0.000000	32211.000000		1
11744.000000	3692.336182	1.939672	3.210172	2073.980713	58910.328125	296.664917	212.219818	170.055862	58.304249	52.223114	250.661697	339.161926	220.592163	1.813573	0.000000	4.069816	3.567301	0.287728	0.506528	3.316805	4.770192	2.472266	2.326786	2.230592	1.765700	1.717863	2.399088	2.530407	2.343590	0.258535	0.000000	32267.000000		1
7361.420898	875.399414	3.049818	4.730455	688.364502	21956.777344	104.810112	67.999527	51.248653	25.743052	13.642460	57.998959	84.124390	37.837475	0.332080	0.000000	3.866962	2.942206	0.484274	0.674903	2.837818	4.341568	2.020403	1.832506	1.709682	1.410660	1.134893	1.763420	1.924922	1.577922	0.000000	0.000000	32299.000000		1
6317.223633	3157.807129	2.843207	2.904882	1114.000610	30225.730469	166.358459	114.940193	72.674469	37.498264	19.970293	117.675468	160.665878	101.313156	0.515669	0.000000	3.800526	3.499386	0.453808	0.463128	3.046885	4.480377	2.221045	2.060472	1.861382	1.574011	1.300384	2.070686	2.205924	2.005666	0.000000	0.000000	32331.000000		1
22168.460938	6769.799316	2.485493	4.801381	3083.778809	91864.210938	456.778809	314.060303	287.685059	115.004951	105.636551	554.224976	743.816284	522.080078	1.244685	99998.000000	4.345736	3.830576	0.395413	0.681366	3.489083	4.963146	2.659706	2.497013	2.458917	2.060717	2.023814	2.743686	2.871466	2.717737	0.095059	4.999991	32394.000000		1
37633.164062	8832.129883	1.890332	2.796951	4502.486816	99998.000000	620.984802	460.349762	524.109131	193.627960	162.516113	843.421021	1199.768677	702.558960	2.998748	0.000000	4.575571	3.946065	0.276538	0.446685	3.653452	4.999991	2.793081	2.663088	2.719422	2.286968	2.210896	2.926044	3.079098	2.846683	0.476940	0.000000	32442.000000		1
10457.538086	2281.584229	2.362144	4.200052	1114.114746	44878.484375	173.586731	111.804031	118.680771	40.902710	54.539005	209.385864	286.066101	206.715347	0.158159	0.000000	4.019430	3.358237	0.373306	0.623255	3.046930	4.652038	2.239516	2.048457	2.074380	1.611752	1.736707	2.320947	2.456466	2.315373	0.000000	0.000000	32468.000000		1
5299.053711	2732.158691	1.847160	4.748958	1034.563477	30657.105469	158.158798	100.973938	75.690369	64.820190	27.019718	122.714302	152.629654	92.650932	1.238475	99998.000000	3.724198	3.436506	0.266504	0.676598	3.014757	4.486531	2.199093	2.004209	1.879041	1.811710	1.431681	2.088895	2.183639	1.966850	0.092887	4.999991	32491.000000		1
11757.592773	2928.811768	2.624262	3.459955	1157.780518	58074.480469	178.745834	120.694450	157.597549	94.331566	61.110451	361.947662	444.471588	266.391846	0.572437	99998.000000	4.070318	3.466691	0.419007	0.539070	3.063626	4.763985	2.252236	2.081687	2.197549	1.974657	1.786116	2.558646	2.647844	2.425521	0.000000	4.999991	32561.000000		1
15263.458008	1600.352539	2.470075	2.565671	904.670288	37811.171875	140.831268	89.360580	101.226807	41.161743	42.059113	200.714386	258.574585	144.960388	0.003949	0.000000	4.183653	3.204216	0.392710	0.409201	2.956490	4.577620	2.148699	1.951146	2.005296	1.614494	1.623860	2.302578	2.412586	2.161249	0.000000	0.000000	32596.000000		1
16071.225586	5712.730957	2.038351	3.228674	2059.992920	65177.816406	306.480469	211.871353	209.015808	103.144897	61.548340	274.468170	355.595154	229.427078	0.919566	99998.000000	4.206049	3.756844	0.309279	0.509024	3.313866	4.814100	2.486403	2.326072	2.320179	2.013448	1.789216	2.438492	2.550956	2.360645	0.000000	4.999991	32646.000000		1
11917.934570	1712.838013	1.800903	4.206220	7180.720215	86773.531250	1190.628418	732.113525	154.865356	82.823059	27.479197	171.310944	203.462006	127.910400	1.018276	0.000000	4.076201	3.233716	0.255490	0.623892	3.856168	4.938387	3.075776	2.864578	2.189954	1.918151	1.439004	2.233785	2.308483	2.106906	0.007866	0.000000	32686.000000		1
8459.595703	2211.145508	1.964342	1.335259	3296.276123	53509.480469	526.588501	330.382507	111.702271	75.092125	38.895195	195.077316	253.384644	205.935150	2.451571	99998.000000	3.927350	3.344617	0.293217	0.125565	3.518023	4.728431	2.721471	2.519017	2.048062	1.875594	1.589896	2.290207	2.403780	2.313730	0.389445	4.999991	32707.000000		1
10337.700195	2511.063721	3.355108	5.202267	1198.088013	43293.621094	184.712860	122.705048	134.953659	48.023064	37.297821	168.230286	209.216263	213.314545	0.054245	0.000000	4.014424	3.399858	0.525706	0.716193	3.078489	4.636424	2.266497	2.088862	2.130185	1.681450	1.571683	2.225904	2.320596	2.329021	0.000000	0.000000	32741.000000		1
14091.813477	7969.805664	2.433070	4.008861	2315.563965	65974.835938	348.046173	237.910446	214.643631	93.116577	60.617054	309.804718	368.546875	296.618652	0.673832	0.000000	4.148967	3.901448	0.386155	0.603021	3.364657	4.819378	2.541637	2.376414	2.331718	1.969027	1.782595	2.491088	2.566493	2.472198	0.000000	0.000000	32796.000000		1
5526.349609	1490.623779	2.738360	4.477589	2778.319092	37796.910156	458.471771	285.458618	74.481544	101.121964	32.629040	51.341167	61.492836	85.986969	0.742728	0.000000	3.742438	3.173368	0.437491	0.651044	3.443782	4.577456	2.661313	2.455543	1.872049	2.004845	1.513604	1.710466	1.788825	1.934433	0.000000	0.000000	32856.000000		1
12734.873047	2801.154297	1.495613	1.850243	868.414734	41705.906250	113.170128	85.092690	123.081268	36.406620	57.995876	252.271423	319.709686	185.964859	1.666891	99998.000000	4.104995	3.447337	0.174819	0.267229	2.938727	4.620198	2.053732	1.929892	2.090192	1.561180	1.763397	2.401868	2.504756	2.269431	0.221907	4.999991	32881.000000		1
3815.574707	1258.319580	1.711475	1.905751	551.394104	14971.933594	71.447144	51.877735	30.078787	18.456177	7.080264	36.640984	73.741447	66.315804	0.819178	99998.000000	3.581560	3.099791	0.233371	0.280066	2.741462	4.175278	1.853985	1.714981	1.478260	1.266142	0.850049	1.563967	1.867712	1.821617	0.000000	4.999991	32899.000000		1
12372.064453	3327.116699	2.124696	3.197837	1526.672729	41710.179688	224.138474	151.726120	101.128128	40.125610	30.991575	186.316406	178.634811	162.056641	0.961385	99998.000000	4.092442	3.522068	0.327297	0.504856	3.183746	4.620242	2.350516	2.181060	2.004872	1.603422	1.491244	2.270251	2.251966	2.209667	0.000000	4.999991	32916.000000		1
7877.682129	3987.456055	0.885033	2.170952	1661.885376	53031.019531	250.171387	170.515335	149.363968	64.246613	56.552685	225.479889	293.004517	131.687973	2.063164	99998.000000	3.896399	3.600696	0.000000	0.336650	3.220601	4.724530	2.398238	2.231763	2.174246	1.807850	1.752453	2.353108	2.466874	2.119546	0.314534	4.999991	32950.000000		1
15217.649414	3270.304932	2.790784	3.441453	2070.570312	59550.394531	309.582703	210.653275	142.940536	69.778839	62.260685	288.082886	426.234375	240.901672	1.052883	99998.000000	4.182348	3.514588	0.445726	0.536742	3.316090	4.774885	2.490777	2.323568	2.155155	1.843724	1.794214	2.459517	2.629648	2.381840	0.022380	4.999991	32981.000000		1
13590.943359	2654.984863	2.377563	2.624262	4678.574219	68801.898438	782.063904	477.960999	149.098770	63.253651	62.963779	274.193726	391.813690	260.754791	1.965428	0.000000	4.133250	3.424062	0.376132	0.419007	3.670114	4.837600	2.893242	2.679393	2.173474	1.801086	1.799091	2.438057	2.593080	2.416232	0.293457	0.000000	33055.000000		1
30013.703125	8325.114258	4.542347	4.637943	4533.780762	99998.000000	661.542114	461.126862	382.346588	172.137375	177.863876	814.976624	1128.006958	541.082031	2.503366	99998.000000	4.477320	3.920390	0.657280	0.666325	3.656461	4.999991	2.820558	2.663821	2.582457	2.235875	2.250088	2.911145	3.052312	2.733263	0.398524	4.999991	33129.000000		1
14715.913086	2221.223145	2.137031	2.929552	1644.998901	56466.074219	246.868698	171.431198	148.663956	45.034920	58.791481	251.972290	330.496613	160.767639	0.651998	99998.000000	4.167787	3.346592	0.329811	0.466801	3.216166	4.751788	2.392466	2.234090	2.172206	1.653549	1.769314	2.401353	2.519167	2.206199	0.000000	4.999991	33190.000000		1
2990.998291	927.952515	2.784616	2.849375	380.857147	12876.780273	53.354847	40.699184	31.478806	27.355846	15.159659	39.610622	70.068710	46.388683	0.734667	0.000000	3.475816	2.967526	0.444765	0.454750	2.580762	4.109807	1.727174	1.609586	1.498018	1.437050	1.180689	1.597812	1.845524	1.666412	0.000000	0.000000	33235.000000		1
6614.209473	1296.718262	3.188586	3.669649	699.610901	20909.328125	112.892593	75.508430	51.862320	26.066843	21.737274	57.366791	58.776062	110.262161	0.408628	0.000000	3.820478	3.112846	0.503598	0.564625	2.844857	4.320340	2.052665	1.877995	1.714852	1.416088	1.337205	1.758661	1.769200	2.042427	0.000000	0.000000	33307.000000		1
7581.575195	602.414551	1.699140	2.673601	569.474060	25876.773438	100.918434	58.399845	45.488232	79.030060	30.855890	119.837173	185.897018	77.608452	0.970677	99998.000000	3.879760	2.779896	0.230229	0.427097	2.755474	4.412910	2.003970	1.766412	1.657899	1.897792	1.489338	2.078592	2.269272	1.889909	0.000000	4.999991	33366.000000		1
14917.166992	1743.644531	2.948054	4.597855	1318.619019	38899.558594	198.130219	138.583221	87.806374	72.122482	44.405838	163.000259	243.350159	159.201096	0.257428	0.000000	4.173687	3.241458	0.469535	0.662555	3.120119	4.589945	2.296951	2.141711	1.943526	1.858071	1.647440	2.212188	2.386232	2.201946	0.000000	0.000000	33410.000000		1
6276.444336	913.835144	2.975808	3.318103	703.274353	26496.691406	103.666046	74.648064	53.761902	32.588951	36.252434	102.414047	152.145508	102.839607	0.962122	0.000000	3.797714	2.960868	0.473605	0.520890	2.847125	4.423192	2.015636	1.873019	1.730475	1.513070	1.559337	2.010360	2.182259	2.012160	0.000000	0.000000	33437.000000		1
12521.335938	2481.095947	1.816322	3.253344	1469.019165	43906.914062	220.962219	152.105408	111.208870	64.681419	41.402275	210.970901	290.639282	210.918472	1.052438	0.000000	4.097651	3.394644	0.259193	0.512330	3.167027	4.642533	2.344318	2.182145	2.046139	1.810780	1.617024	2.324223	2.463354	2.324115	0.022196	0.000000	33514.000000		1
8932.751953	2127.600830	1.662135	4.354239	769.577820	26209.564453	116.028755	74.133080	59.670345	25.376085	25.052294	112.069237	137.608765	85.499741	0.373518	0.000000	3.950985	3.327890	0.220666	0.638912	2.886253	4.418460	2.064566	1.870012	1.775759	1.404425	1.398847	2.049486	2.138646	1.931965	0.000000	0.000000	33554.000000		1
16693.117188	2309.257812	2.578006	3.839255	1700.521606	55713.027344	290.556030	175.955048	156.721771	64.289787	55.676903	278.094635	395.097870	266.595367	1.376658	0.000000	4.222538	3.363472	0.411284	0.584247	3.230582	4.745957	2.463230	2.245402	2.195129	1.808142	1.745675	2.444193	2.596705	2.425853	0.138826	0.000000	33594.000000		1
8789.984375	985.606079	4.924731	5.211518	829.090942	29545.267578	124.916092	87.559677	93.585304	20.503778	28.484495	106.718948	139.425079	93.372528	0.941429	99998.000000	3.943988	2.993703	0.692383	0.716964	2.918602	4.470488	2.096618	1.942304	1.971208	1.311834	1.454609	2.028242	2.144341	1.970219	0.000000	4.999991	33626.000000		1
3510.722412	7983.756348	2.679769	3.817669	2573.373779	80829.781250	359.542358	263.110748	253.760864	132.338654	90.877785	405.755249	531.109253	318.710571	0.774386	0.000000	3.545397	3.902207	0.428097	0.581798	3.410503	4.907571	2.555750	2.420139	2.404425	2.121687	1.958458	2.608264	2.725184	2.503397	0.000000	0.000000	33686.000000		0
14989.036133	4095.303711	2.864793	3.404448	5097.580566	84885.039062	852.909729	513.026184	188.487366	103.003044	35.805290	223.108505	297.978577	209.971771	1.543915	0.000000	4.175774	3.612286	0.457093	0.532047	3.707364	4.928831	2.930903	2.710140	2.275282	2.012850	1.553947	2.348516	2.474185	2.322161	0.188623	0.000000	33735.000000		1
12845.387695	2061.661377	1.989012	4.172298	1373.762451	47527.558594	209.395111	141.219818	150.742401	56.737709	66.257210	262.130127	335.069794	263.166260	0.917454	0.000000	4.108747	3.314217	0.298637	0.620375	3.137912	4.676946	2.320966	2.149896	2.178236	1.753872	1.821233	2.418517	2.525135	2.420230	0.000000	0.000000	33866.000000		1
19056.181641	4767.925781	1.828657	3.083739	1962.509888	65334.320312	288.933990	200.991928	183.507126	82.881645	72.224243	323.086395	403.624390	304.531525	0.712494	0.000000	4.280036	3.678329	0.262132	0.489078	3.292812	4.815141	2.460799	2.303179	2.263653	1.918458	1.858683	2.509319	2.605977	2.483632	0.000000	0.000000	33991.000000		1
6092.718262	1619.746094	2.254213	3.367443	603.493835	22346.156250	89.989662	59.408226	66.423729	10.281185	12.026581	67.401276	109.531319	61.354065	0.799913	99998.000000	3.784811	3.209447	0.352995	0.527300	2.780673	4.349203	1.954193	1.773847	1.822323	1.012043	1.080142	1.828668	2.039538	1.787843	0.000000	4.999991	34008.000000		1
7431.477539	1158.680908	2.963473	4.594771	846.063843	26790.332031	132.548340	87.356148	73.503998	25.487101	30.997742	120.688286	161.942535	113.894806	0.416951	99998.000000	3.871075	3.063964	0.471801	0.662264	2.927403	4.427978	2.122374	1.941293	1.866311	1.406320	1.491330	2.081665	2.209361	2.056504	0.000000	4.999991	34047.000000		1
7267.700195	2406.657715	2.081524	3.231758	728.366760	25313.378906	104.403061	75.089035	62.479630	41.186417	21.367226	95.703835	161.668091	53.601547	0.061142	0.000000	3.861397	3.381414	0.318381	0.509439	2.862350	4.403350	2.018713	1.875576	1.795738	1.614754	1.329748	1.980929	2.208624	1.729177	0.000000	0.000000	34095.000000		1
9496.922852	2474.139160	2.796951	5.467469	7017.839844	85535.085938	1146.527954	718.949036	186.671036	63.851894	52.232368	202.287094	276.706970	141.685455	0.825588	99998.000000	3.977583	3.393424	0.446685	0.737786	3.846204	4.932144	3.059385	2.856698	2.271077	1.805174	1.717940	2.305968	2.442020	2.151325	0.000000	4.999991	34134.000000		1
11287.816406	2862.144287	4.082870	5.001824	1973.265869	56084.789062	289.930023	199.477814	171.449707	49.749958	56.114796	279.238708	383.543091	245.582794	1.138950	0.000000	4.052610	3.456692	0.610966	0.699128	3.295186	4.748845	2.462293	2.299895	2.234137	1.696793	1.749077	2.445976	2.583814	2.390198	0.056505	0.000000	34192.000000		1
27320.119141	7601.866211	1.822490	1.742312	3394.070801	99998.000000	474.451721	333.645111	272.587097	122.023544	104.477066	598.757202	833.661011	507.768433	1.995629	0.000000	4.436482	3.880920	0.260665	0.241126	3.530721	4.999991	2.676192	2.523285	2.435505	2.086444	2.019021	2.777251	2.920990	2.705666	0.300080	0.000000	34241.000000		1
20256.503906	5707.975586	3.194753	4.545431	2008.735107	61320.402344	293.991302	212.007034	197.494965	102.932114	63.488014	361.309326	425.423340	243.226807	2.542352	0.000000	4.306564	3.756482	0.504437	0.657575	3.302923	4.787605	2.468334	2.326350	2.295556	2.012551	1.802692	2.557879	2.628821	2.386011	0.405236	0.000000	34287.000000		1
8049.430664	950.553223	1.711475	1.720726	669.899048	24496.978516	119.069321	69.831261	71.548904	30.054117	23.214386	96.838646	125.529755	44.384251	0.171083	0.000000	3.905765	2.977976	0.233371	0.235712	2.826009	4.389112	2.075800	1.844050	1.854603	1.477904	1.365757	1.986049	2.098747	1.647229	0.000000	0.000000	34327.000000		1
6826.731445	2416.214111	2.556419	3.996526	1223.960571	39739.792969	185.819931	123.121353	108.849808	58.069885	46.712475	221.467957	291.098785	217.822968	0.325412	0.000000	3.834213	3.383135	0.407632	0.601683	3.087767	4.599226	2.269092	2.090333	2.036828	1.763951	1.669433	2.345311	2.464040	2.338104	0.000000	0.000000	34344.000000		1
17606.587891	5017.905762	2.180203	2.997394	5554.232910	89855.835938	923.440979	566.464294	187.115097	85.875954	70.929077	313.980103	480.902893	237.161102	3.309571	99998.000000	4.245675	3.700522	0.338497	0.476744	3.744624	4.953547	2.965409	2.753173	2.272109	1.933872	1.850824	2.496902	2.682057	2.375043	0.519772	4.999991	34464.000000		1
14365.726562	3626.467529	2.852458	4.218554	2305.733154	64146.324219	338.350891	235.896759	204.094162	70.916740	80.109367	340.558868	408.746490	242.665573	2.656977	0.000000	4.157328	3.559484	0.455219	0.625164	3.362809	4.807172	2.529367	2.372722	2.309831	1.850749	1.903683	2.532192	2.611454	2.385008	0.424388	0.000000	34511.000000		1
6990.259277	2497.520020	1.051555	3.490792	877.820129	28069.089844	126.016983	90.492317	101.137383	56.620525	20.044302	103.114059	159.207260	148.602280	0.679494	0.000000	3.844493	3.397509	0.021832	0.542924	2.943406	4.448228	2.100429	1.956612	2.004912	1.752974	1.301991	2.013318	2.201963	2.172025	0.000000	0.000000	34559.000000		1
13200.181641	4105.165527	2.189455	4.200052	9347.287109	99998.000000	1572.882568	954.842712	209.758987	92.176033	47.449490	237.389297	328.606293	182.572754	1.978631	0.000000	4.120580	3.613331	0.340336	0.623255	3.970685	4.999991	3.196696	2.979932	2.321721	1.964618	1.676232	2.375461	2.516676	2.261436	0.296365	0.000000	34599.000000		1
5836.894531	423.616272	2.423819	4.255559	538.544128	20267.841797	80.050774	51.159225	58.615707	26.686676	11.542434	77.059547	129.279587	99.688019	0.159282	99998.000000	3.766182	2.626973	0.384500	0.628957	2.731221	4.306808	1.903365	1.708924	1.768014	1.426294	1.062297	1.886826	2.111530	1.998643	0.000000	4.999991	34620.000000		1
4900.273438	975.078186	1.865662	2.800035	1175.354736	40343.949219	161.689667	116.034920	122.708130	76.325615	43.493050	221.736237	290.090393	170.018860	0.550554	0.000000	3.690220	2.989039	0.270833	0.447163	3.070169	4.605778	2.208682	2.064589	2.088873	1.882670	1.638420	2.345837	2.462533	2.230497	0.000000	0.000000	34645.000000		1
5028.812988	1320.546387	2.143198	2.180203	457.432556	16506.007812	57.795433	40.156445	28.808287	23.013943	5.131341	29.388031	63.034702	32.662960	0.457512	0.000000	3.701465	3.120754	0.331062	0.338497	2.660327	4.217642	1.761894	1.603755	1.459517	1.361991	0.710231	1.468171	1.799580	1.514055	0.000000	0.000000	34666.000000		1
11571.659180	2039.097534	2.507080	4.844553	1440.315674	41776.703125	208.932556	145.537048	125.363228	74.546303	41.269676	196.175125	260.064026	262.703705	0.094740	99998.000000	4.063396	3.309438	0.399168	0.685254	3.158458	4.620934	2.320006	2.162974	2.098170	1.872426	1.615631	2.292644	2.415080	2.419466	0.000000	4.999991	34696.000000		1
9653.168945	1295.293579	3.197837	3.577137	1264.943481	37682.332031	189.477249	133.979202	105.559464	76.211517	32.120224	147.748093	192.770676	94.945229	0.412908	0.000000	3.984670	3.112368	0.504856	0.553536	3.102071	4.576138	2.277557	2.127037	2.023497	1.882021	1.506779	2.169522	2.285041	1.977473	0.000000	0.000000	34736.000000		1
16665.914062	2505.858398	1.199574	3.651147	10072.416016	99998.000000	1670.902222	1030.511475	218.196106	107.326447	47.674603	238.628952	319.820709	159.876434	2.828911	99998.000000	4.221829	3.398957	0.079027	0.562429	4.003134	4.999991	3.222951	3.013053	2.338847	2.030707	1.678287	2.377723	2.504907	2.203784	0.451619	4.999991	34788.000000		1
18832.642578	4973.598633	1.036136	2.226459	2468.236816	77532.398438	365.907196	249.943192	201.451401	102.595985	86.964516	369.123535	475.099304	285.264343	1.449043	0.000000	4.274911	3.696671	0.015417	0.347615	3.392387	4.889483	2.563371	2.397841	2.304170	2.011130	1.939342	2.567172	2.676784	2.455247	0.161081	0.000000	34820.000000		1
5890.255371	2119.348877	1.924253	1.887248	716.771912	21984.886719	100.582306	75.742790	62.510468	45.990879	18.733713	84.929253	112.408447	62.673908	0.313170	0.000000	3.770134	3.326202	0.284262	0.275829	2.855381	4.342124	2.002522	1.879341	1.795953	1.662672	1.272624	1.929057	2.050799	1.797087	0.000000	0.000000	34931.000000		1
6844.358398	1255.522705	2.217208	3.496960	1509.810791	44338.140625	218.405792	153.388245	125.249130	46.959175	47.773281	225.378128	314.393341	215.568756	0.745296	0.000000	3.835333	3.098825	0.345806	0.543691	3.178922	4.646778	2.339264	2.185792	2.097775	1.671721	1.679185	2.352912	2.497473	2.333586	0.000000	0.000000	34958.000000		1
6441.665039	527.726379	3.567886	5.415045	679.082458	21300.974609	84.324837	64.653664	68.517593	37.522934	18.419172	62.936024	78.074097	67.839172	1.306452	0.000000	3.808998	2.722409	0.552411	0.733602	2.831923	4.328400	1.925956	1.810593	1.835802	1.574297	1.265270	1.798899	1.892507	1.831481	0.116093	0.000000	34980.000000		1
4091.282471	224.767548	2.485493	4.200052	485.022766	18342.093750	73.565674	48.679901	36.221596	19.590992	9.858713	33.930378	25.428511	46.774151	0.860379	0.000000	3.611860	2.351734	0.395413	0.623255	2.685762	4.263449	1.866675	1.687350	1.558968	1.292056	0.993820	1.530589	1.405321	1.670006	0.000000	0.000000	35006.000000		1
8980.210938	2631.601074	2.371395	2.985059	1355.241455	37670.804688	209.358109	140.464294	77.993919	66.729019	34.796909	147.103592	188.055634	162.124481	0.519037	99998.000000	3.953287	3.420220	0.375004	0.474953	3.132017	4.576005	2.320890	2.147566	1.892061	1.824315	1.541541	2.167623	2.274286	2.209849	0.000000	4.999991	35072.000000		1
13627.821289	2756.812988	2.451572	3.450704	1580.104614	42645.015625	224.773712	166.392380	127.620529	52.306377	46.684719	216.654236	287.037476	198.373825	1.269061	99998.000000	4.134427	3.440407	0.389445	0.537908	3.198686	4.629869	2.351746	2.221133	2.105921	1.718555	1.669175	2.335767	2.457939	2.297484	0.103482	4.999991	35112.000000		1
9542.062500	1721.127075	2.019849	3.589472	1188.886108	36636.339844	163.061935	125.276886	107.030403	51.868484	35.493832	182.874954	264.973328	228.273758	0.101577	0.000000	3.979642	3.235813	0.305319	0.555031	3.075140	4.563912	2.212353	2.097871	2.029507	1.714904	1.550153	2.262154	2.423202	2.358456	0.000000	0.000000	35165.000000		1
6110.434570	1666.440063	1.760815	3.052901	650.132324	21318.330078	103.280579	70.108803	62.630733	32.052380	22.597637	84.130562	101.485840	99.928551	0.814753	0.000000	3.786072	3.221790	0.245714	0.484713	2.813002	4.328753	2.014019	1.845773	1.796788	1.505860	1.354063	1.924954	2.006405	1.999690	0.000000	0.000000	35214.000000		1
6890.885742	3557.290039	3.197837	3.678900	1274.222412	37891.210938	188.752563	133.704742	121.536308	57.678249	31.306116	203.887558	270.052246	159.546478	0.717294	99998.000000	3.838275	3.551119	0.504856	0.565718	3.105245	4.578538	2.275893	2.126147	2.084706	1.761012	1.495629	2.309391	2.431448	2.202887	0.000000	4.999991	35267.000000		1
7052.479492	2414.885010	4.893893	7.351633	1116.936401	37017.527344	150.036224	118.856544	102.386292	38.127346	44.328743	223.715988	286.670532	206.567322	0.566138	0.000000	3.848342	3.382896	0.689654	0.866384	3.048028	4.568408	2.176196	2.075023	2.010242	1.581237	1.646685	2.349697	2.457383	2.315062	0.000000	0.000000	35348.000000		1
9512.106445	3229.534912	3.364359	4.687283	987.332947	33592.136719	170.210037	106.314980	80.041527	39.848072	29.696404	160.613449	209.012726	101.775711	0.821809	99998.000000	3.978277	3.509140	0.526902	0.670921	2.994464	4.526237	2.230985	2.026594	1.903315	1.600407	1.472704	2.205782	2.320173	2.007644	0.000000	4.999991	35421.000000		1
16115.939453	3904.734863	2.192538	4.107540	2060.622070	64225.496094	317.372223	210.295563	193.026627	72.788567	69.874435	343.096771	430.187714	320.363464	2.697086	99998.000000	4.207256	3.591592	0.340947	0.613582	3.313998	4.807707	2.501569	2.322830	2.285617	1.862063	1.844318	2.535417	2.633658	2.505643	0.430895	4.999991	35488.000000		1
10846.746094	2732.192627	2.599592	3.046734	1460.760864	42972.578125	219.978500	153.585602	125.461914	53.953094	42.574097	182.002258	270.780029	176.497787	2.804029	99998.000000	4.035299	3.436511	0.414905	0.483835	3.164579	4.633192	2.342380	2.186351	2.098512	1.732016	1.629145	2.260077	2.432617	2.246739	0.447782	4.999991	35580.000000		1
15674.860352	3656.567871	2.981975	4.360406	1486.722900	44356.480469	209.977936	153.850815	123.139854	45.879864	48.501041	206.585831	313.523712	188.314667	2.246371	0.000000	4.195204	3.563074	0.474504	0.639527	3.172230	4.646957	2.322174	2.187100	2.090399	1.661622	1.685751	2.315100	2.496270	2.274884	0.351482	0.000000	35657.000000		1
14573.570312	5926.005371	3.241009	4.863056	1952.207031	52013.644531	275.393280	198.537262	152.515549	97.631172	47.612926	245.040054	348.024597	161.698929	0.666399	99998.000000	4.163566	3.772762	0.510680	0.686909	3.290526	4.716117	2.439953	2.297842	2.183314	1.989588	1.677725	2.389237	2.541610	2.208707	0.000000	4.999991	35690.000000		1
6729.303711	1471.720459	3.145414	2.917217	775.039124	25833.380859	116.864449	83.883858	68.323318	41.399193	20.139898	80.035355	136.640457	61.440411	0.217324	0.000000	3.827970	3.167825	0.497678	0.464969	2.889324	4.412181	2.067683	1.923678	1.834569	1.616992	1.304057	1.903282	2.135579	1.788454	0.000000	0.000000	35736.000000		1
12183.364258	2826.986572	3.167000	4.829135	1678.355713	47695.539062	223.629654	168.850113	141.460342	64.598160	55.106411	250.467422	336.078186	189.717773	0.657193	99998.000000	4.085767	3.451324	0.500648	0.683869	3.224884	4.678478	2.349530	2.227501	2.150635	1.810220	1.741202	2.398751	2.526440	2.278108	0.000000	4.999991	35773.000000		1
7965.929199	2554.609375	2.377563	2.966557	1378.591553	38942.589844	200.424515	146.261734	128.453140	64.721512	62.248352	280.025055	367.800598	181.931335	1.259185	0.000000	3.901237	3.407325	0.376132	0.472253	3.139436	4.590425	2.301951	2.165131	2.108745	1.811049	1.794128	2.447197	2.565612	2.259907	0.100090	0.000000	35827.000000		1
18563.472656	2369.344482	2.652015	4.696534	1769.951904	58568.988281	258.355621	184.981155	175.865616	80.389984	57.443886	307.547424	410.198914	272.695007	0.373016	0.000000	4.268659	3.374628	0.423576	0.671777	3.247962	4.767668	2.412218	2.267128	2.245181	1.905202	1.759244	2.487912	2.612994	2.435677	0.000000	0.000000	35889.000000		1
9559.664062	3424.097168	2.858626	5.649409	1438.921875	48477.289062	239.245697	145.780670	136.837830	53.934589	36.613232	212.485016	276.790222	159.759247	0.246961	99998.000000	3.980443	3.534546	0.456157	0.752003	3.158037	4.685538	2.378844	2.163700	2.136206	1.731867	1.563638	2.327328	2.442151	2.203466	0.000000	4.999991	35933.000000		1
9236.256836	2710.853027	2.994310	3.759078	1132.274902	39453.488281	183.581131	107.048904	106.425995	57.345207	42.111538	199.656662	295.829224	210.656357	0.565094	0.000000	3.965496	3.433106	0.476297	0.575081	3.053952	4.596086	2.263828	2.029582	2.027048	1.758497	1.624401	2.300284	2.471041	2.323575	0.000000	0.000000	35962.000000		1
13254.951172	1550.984863	1.995179	2.516331	1271.900391	38817.000000	203.918396	138.089828	127.124046	42.635773	40.705353	186.427429	242.338699	175.458572	0.052405	0.000000	4.122378	3.190608	0.299982	0.400768	3.104453	4.589022	2.309456	2.140162	2.104228	1.629774	1.609652	2.270510	2.384423	2.244174	0.000000	0.000000	36031.000000		1
15211.874023	2973.655518	2.340558	3.299600	1466.647705	43587.902344	219.522110	152.614227	132.594604	49.185635	41.463951	206.736923	311.281830	197.399368	0.257330	0.000000	4.182183	3.473291	0.369319	0.518461	3.166326	4.639366	2.341478	2.183595	2.122526	1.691838	1.617671	2.315418	2.493154	2.295346	0.000000	0.000000	36133.000000		1
12048.824219	3181.243408	2.322055	3.897846	1271.326782	39977.863281	189.267548	132.751877	108.522934	81.466209	37.464340	191.290482	249.607071	206.681427	0.513513	0.000000	4.080945	3.502597	0.365873	0.590825	3.104257	4.601820	2.277076	2.123041	2.035522	1.910977	1.573618	2.281693	2.397257	2.315301	0.000000	0.000000	36172.000000		1
9122.991211	1414.535645	0.422472	2.328223	769.614868	25735.572266	110.789482	82.169304	68.557678	16.121786	24.185762	120.241142	155.512939	114.422127	1.367568	0.000000	3.960137	3.150614	0.000000	0.367025	2.886273	4.410534	2.044498	1.914710	1.836056	1.207413	1.383560	2.080053	2.191767	2.058510	0.135949	0.000000	36202.000000		1
3573.464111	1792.546509	2.318972	2.679769	365.651245	19201.941406	65.794647	38.509731	53.431942	9.189542	15.264506	64.684502	72.918083	44.652538	0.033766	0.000000	3.553089	3.253470	0.365295	0.428097	2.563067	4.283345	1.818191	1.585570	1.727801	0.963294	1.183683	1.810800	1.862835	1.649846	0.000000	0.000000	36217.000000		1
12453.478516	3185.557617	2.007514	2.448488	1875.437378	48405.929688	260.255219	190.642899	129.572540	75.240143	63.185806	283.842743	386.867371	238.591949	1.809636	504.074066	4.095291	3.503186	0.302659	0.388898	3.273103	4.684898	2.415400	2.280221	2.112513	1.876450	1.800619	2.453078	2.587562	2.377656	0.257591	2.702494	36256.000000		1
7524.310059	1953.462158	1.840992	2.510163	954.077942	29189.863281	165.769455	103.200401	66.177032	54.841209	33.181030	166.068588	187.022583	164.807327	0.271056	99998.000000	3.876467	3.290805	0.265052	0.399702	2.979584	4.465232	2.219505	2.013681	1.820707	1.739107	1.520890	2.220288	2.271894	2.216976	0.000000	4.999991	36345.000000		1
19994.441406	6487.415527	4.240141	4.224722	1979.470459	66785.421875	285.970520	203.791962	183.704483	84.870659	73.886383	362.407135	447.987061	234.839035	2.271910	0.000000	4.300909	3.812072	0.627380	0.625798	3.296549	4.824682	2.456321	2.309187	2.264120	1.928758	1.868564	2.559197	2.651265	2.370770	0.356391	0.000000	36409.000000		1
11311.234375	2595.663086	1.449357	3.968772	1066.233521	39066.394531	159.423126	111.452484	113.648109	62.010902	50.644241	223.823929	321.325592	195.456619	0.955315	99998.000000	4.053510	3.414248	0.161175	0.598656	3.027852	4.591804	2.202551	2.047090	2.055562	1.792468	1.704530	2.349906	2.506945	2.291050	0.000000	4.999991	36450.000000		1
7752.143066	3397.854492	2.143198	4.227806	1478.097656	41967.996094	215.263474	149.999222	120.500175	28.074358	34.183243	201.772110	289.273193	142.644501	0.862831	0.000000	3.889422	3.531205	0.331062	0.626115	3.169703	4.622918	2.332970	2.176089	2.080988	1.448310	1.533813	2.304861	2.461308	2.154255	0.000000	0.000000	36482.000000		1
23137.716797	7728.978027	2.525582	4.372742	2092.245850	83923.625000	307.362396	210.073532	238.095474	105.531708	81.746834	471.549896	648.488647	375.614807	2.517516	99998.000000	4.364320	3.888122	0.402361	0.640754	3.320613	4.923884	2.487651	2.322371	2.376751	2.023383	1.912471	2.673528	2.811902	2.574743	0.400972	4.999991	36498.000000		1
6449.177246	2878.213623	3.210172	4.816800	1174.349365	38450.699219	176.380600	118.027016	108.920738	46.891331	38.586823	168.890198	235.995438	199.573410	0.299421	0.000000	3.809504	3.459123	0.506528	0.682759	3.069797	4.584904	2.246451	2.071981	2.037111	1.671093	1.586439	2.227604	2.372904	2.300103	0.000000	0.000000	36520.000000		1
6918.830566	1910.252808	0.354630	2.914133	671.962097	20860.912109	104.982803	75.650276	74.521629	24.111753	19.489229	106.570930	132.865967	74.931770	2.040396	0.000000	3.840033	3.281091	0.000000	0.464509	2.827345	4.319333	2.021118	1.878811	1.872282	1.382229	1.289795	2.027639	2.123414	1.874666	0.309714	0.000000	36566.000000		1
5629.775391	1027.544922	2.433070	4.644111	679.261292	22293.529297	107.237015	74.398277	57.635078	29.017982	19.116096	102.821098	134.272156	89.955742	0.384498	99998.000000	3.750491	3.011801	0.386155	0.666903	2.832037	4.348179	2.030345	1.871563	1.760687	1.462667	1.281399	2.012082	2.127986	1.954029	0.000000	4.999991	36618.000000		1
11860.052734	3059.497559	2.362144	4.039698	1353.752075	38890.839844	207.705231	142.700012	120.046867	44.412006	48.547298	215.072281	255.789963	147.267029	0.072787	0.000000	4.074087	3.485650	0.373306	0.606349	3.131539	4.589847	2.317447	2.154424	2.079351	1.647500	1.686165	2.332584	2.407883	2.168106	0.000000	0.000000	36699.000000		1
7761.468262	2590.692139	1.800903	2.719858	1038.433594	35724.183594	150.992188	110.835739	91.969421	43.813759	32.598202	155.429688	242.980118	143.208832	0.773953	0.000000	3.889944	3.413416	0.255490	0.434546	3.016379	4.552962	2.178954	2.044680	1.963643	1.641611	1.513194	2.191534	2.385571	2.155970	0.000000	0.000000	36743.000000		1
8892.235352	1977.607788	2.852458	4.378909	1287.337524	36034.664062	199.345215	133.624573	78.863533	25.548775	41.957348	183.991272	271.085297	215.053772	1.817240	99998.000000	3.949011	3.296140	0.455219	0.641366	3.109692	4.556720	2.299606	2.125886	1.896876	1.407370	1.622808	2.264797	2.433106	2.332547	0.259412	4.999991	36803.000000		1
9521.497070	1465.932251	1.877997	3.947186	968.429626	30561.285156	153.866226	102.059418	81.012901	67.342690	35.438324	171.252350	237.808685	114.203178	1.980304	0.000000	3.978705	3.166114	0.273695	0.596288	2.986068	4.485172	2.187143	2.008853	1.908554	1.828290	1.549473	2.233637	2.376228	2.057678	0.296732	0.000000	36873.000000		1
7518.114746	2983.443115	1.711475	2.652015	696.607361	24550.712891	98.960258	75.230888	76.063499	33.785442	18.129299	102.682335	134.821060	61.335564	0.043569	0.000000	3.876109	3.474718	0.233371	0.423576	2.842988	4.390064	1.995461	1.876396	1.881176	1.528730	1.258381	2.011496	2.129758	1.787712	0.000000	0.000000	36945.000000		1
10942.591797	2004.399292	2.556419	0.561240	1084.674316	32702.455078	157.643814	112.883339	94.072533	71.440979	36.039654	172.535187	227.959213	114.440628	0.829944	0.000000	4.039120	3.301984	0.407632	0.000000	3.035299	4.514580	2.197677	2.052630	1.973463	1.853947	1.556781	2.236878	2.357857	2.058580	0.000000	0.000000	36971.000000		1
14044.407227	3614.175781	1.717642	3.789915	1412.281372	40639.453125	223.185593	147.603149	111.572754	46.860493	57.493225	226.256989	333.191803	144.016769	0.808887	0.000000	4.147503	3.558009	0.234933	0.578629	3.149921	4.608948	2.348666	2.169096	2.047558	1.670807	1.759617	2.354602	2.522694	2.158413	0.000000	0.000000	37035.000000		1
16220.570312	3335.489014	2.183287	4.890810	2120.147461	63080.890625	334.866272	217.459091	159.231934	59.556248	64.049255	347.953674	457.756348	242.391113	2.053332	0.000000	4.210066	3.523160	0.339111	0.689381	3.326366	4.799898	2.524871	2.337378	2.202030	1.774927	1.806514	2.541521	2.660634	2.384517	0.312459	0.000000	37137.000000		1
18574.591797	5876.693359	1.415436	3.046734	2722.287598	83298.421875	409.360138	282.482819	254.467041	106.802208	113.974983	472.169739	677.956909	336.001099	0.912977	99998.000000	4.268919	3.769133	0.150890	0.483835	3.434934	4.920637	2.612106	2.450992	2.405632	2.028580	2.056809	2.674098	2.831202	2.526341	0.000000	4.999991	37197.000000		1
5967.842285	3492.694824	1.224244	2.405316	638.324646	26487.457031	98.642632	67.922432	79.554291	56.056202	27.136902	144.883301	185.249435	100.169083	1.612611	99998.000000	3.775817	3.543161	0.087868	0.381172	2.805042	4.423040	1.994065	1.832013	1.900664	1.748624	1.433560	2.161018	2.267757	2.000734	0.207530	4.999991	37216.000000		1
6517.629883	2240.592041	2.470075	2.676685	1224.475586	43277.886719	187.244614	129.023636	113.611099	50.727501	52.371136	254.047653	317.396881	216.453796	0.174985	0.000000	3.814090	3.350363	0.392710	0.427597	3.087950	4.636266	2.272409	2.110669	2.055421	1.705243	1.719092	2.404915	2.501603	2.335365	0.000000	0.000000	37255.000000		1
9274.849609	2850.725342	3.863925	5.171430	1105.955200	37199.812500	167.632034	114.964867	104.649757	44.214645	30.396414	175.628174	233.315674	120.494011	0.949558	0.000000	3.967307	3.454955	0.587029	0.713611	3.043738	4.570541	2.224357	2.060565	2.019738	1.645566	1.482822	2.244594	2.367944	2.080966	0.000000	0.000000	37335.000000		1
10881.758789	2753.149658	3.422950	3.601807	1415.420654	41689.945312	189.569763	138.959442	101.399498	61.785789	34.664307	220.533569	318.753754	170.762039	1.431502	0.000000	4.036699	3.439830	0.534401	0.556520	3.150886	4.620031	2.277769	2.142888	2.006036	1.790889	1.539883	2.343475	2.503455	2.232391	0.155792	0.000000	37391.000000		1
23371.533203	5877.322266	1.511032	4.748958	11202.460938	99998.000000	1829.585327	1149.935425	310.954956	109.078011	84.710304	427.029968	571.799194	357.411499	1.463398	0.000000	4.368687	3.769180	0.179274	0.676598	4.049314	4.999991	3.262353	3.060673	2.492697	2.037737	1.927936	2.630458	2.757244	2.553169	0.165363	0.000000	37473.000000		1
12999.420898	5031.276855	3.848506	4.933982	2637.873291	84973.273438	394.003143	269.972076	249.150665	115.378082	99.271721	520.097229	660.687927	365.910278	0.132936	99998.000000	4.113924	3.701678	0.585292	0.693198	3.421254	4.929282	2.595500	2.431319	2.396462	2.062123	1.996826	2.716084	2.819996	2.563375	0.000000	4.999991	37532.000000		1
7484.125977	2054.195557	2.735276	3.811501	6213.311035	74610.000000	1018.450989	631.170410	113.062195	53.336346	30.399496	128.820099	184.466171	139.890732	2.049393	99998.000000	3.874141	3.312642	0.437001	0.581096	3.793323	4.872797	3.007940	2.800147	2.053317	1.727023	1.482866	2.109984	2.265917	2.145789	0.311625	4.999991	37563.000000		1
6381.236328	2536.245605	2.103110	3.256428	908.475586	29835.160156	160.937241	100.936935	70.219818	48.279015	27.186241	122.936333	165.017029	136.356766	1.699127	99998.000000	3.804905	3.404191	0.322862	0.512742	2.958313	4.474729	2.206656	2.004050	1.846460	1.683758	1.434349	2.089680	2.217529	2.134677	0.230226	4.999991	37622.000000		1
10031.901367	3568.909424	2.763030	2.140115	1650.719238	54741.382812	226.229248	173.740921	156.009430	89.274239	56.524933	328.072784	413.045227	246.717606	1.136974	99998.000000	4.001383	3.552536	0.441386	0.330437	3.217673	4.738316	2.354549	2.239902	2.193151	1.950726	1.752240	2.515970	2.615998	2.392200	0.055751	4.999991	37641.000000		1
9498.630859	3670.562012	1.218077	1.964342	2917.105957	97016.765625	403.032318	297.987854	290.044128	167.598114	109.744095	576.464844	802.638611	507.990448	0.824967	99998.000000	3.977661	3.564733	0.085675	0.293217	3.464952	4.986847	2.605340	2.474199	2.462464	2.224269	2.040381	2.760773	2.904520	2.705856	0.000000	4.999991	37661.000000		1
9325.787109	2488.472412	2.167868	3.620309	855.404480	24064.187500	129.840820	87.824883	62.815758	19.797604	20.146065	86.261421	144.759949	85.780357	0.258118	0.000000	3.969686	3.395933	0.336033	0.558746	2.932172	4.381371	2.113411	1.943618	1.798069	1.296613	1.304190	1.935817	2.160648	1.933388	0.000000	0.000000	37686.000000		1
7879.982422	7306.601562	2.143198	3.768329	1654.524536	51263.710938	228.949097	172.899063	157.051727	47.828789	53.549122	298.863617	411.435516	250.334824	1.049647	0.000000	3.896525	3.863715	0.331062	0.576149	3.218673	4.709810	2.359739	2.237793	2.196043	1.679689	1.728752	2.475473	2.614302	2.398521	0.021043	0.000000	37722.000000		1
15371.451172	2829.240967	2.411484	2.010598	1962.442017	58838.125000	296.236267	203.613098	174.431686	62.803425	64.246613	324.122528	401.021729	207.751480	1.041115	99998.000000	4.186715	3.451670	0.382284	0.303325	3.292797	4.769659	2.471638	2.308806	2.241625	1.797983	1.807850	2.510709	2.603168	2.317544	0.017499	4.999991	37768.000000		1
10310.005859	4338.034180	2.753779	4.119875	1829.323120	51266.542969	277.046173	188.373260	154.251694	54.064106	49.774628	272.818359	363.097900	226.469772	0.456361	0.000000	4.013259	3.637293	0.439929	0.614884	3.262290	4.709834	2.442552	2.275019	2.188230	1.732909	1.697008	2.435874	2.560024	2.355010	0.000000	0.000000	37796.000000		1
10148.026367	3426.144775	2.204873	1.874913	726.707703	24375.667969	111.242790	74.533966	61.326313	46.058723	23.593685	112.309769	155.263168	103.508774	0.396705	0.000000	4.006382	3.534806	0.343384	0.272981	2.861360	4.386957	2.046272	1.872354	1.787647	1.663312	1.372796	2.050417	2.191068	2.014977	0.000000	0.000000	37819.000000		1
17279.587891	3564.730957	4.209303	3.052901	1726.264648	49921.371094	242.486710	178.311020	140.081909	79.384689	58.865490	299.064056	361.201416	226.377258	0.929479	0.000000	4.237534	3.552027	0.624210	0.484713	3.237107	4.698287	2.384688	2.251178	2.146382	1.899737	1.769861	2.475764	2.557750	2.354833	0.000000	0.000000	37865.000000		1
7865.226562	2675.800293	2.470075	1.523367	1368.939453	43516.609375	214.236588	139.209213	116.910706	64.160271	44.180725	208.503906	297.697968	127.191887	0.788038	0.000000	3.895711	3.427454	0.392710	0.182805	3.136384	4.638655	2.330894	2.143668	2.067854	1.807266	1.645233	2.319114	2.473776	2.104460	0.000000	0.000000	37905.000000		1
9345.387695	2817.433350	3.783747	5.057332	7436.626953	91328.226562	1233.551025	763.527527	174.033875	60.145241	65.726807	320.252441	394.280670	219.272324	0.769310	0.000000	3.970597	3.449854	0.577922	0.703921	3.871376	4.960605	3.091157	2.882825	2.240634	1.779201	1.817743	2.505492	2.595805	2.340984	0.000000	0.000000	37957.000000		1
16644.714844	2607.510742	1.908834	3.691235	1387.845825	45132.488281	214.844086	137.371307	145.376694	76.714172	39.385509	243.319321	321.109711	197.180420	1.825051	99998.000000	4.221276	3.416226	0.280768	0.567172	3.142341	4.654489	2.332124	2.137896	2.162495	1.884876	1.595336	2.386177	2.506654	2.294864	0.261275	4.999991	37999.000000		1
7567.796875	3105.577881	2.248045	2.303553	1321.345093	48330.714844	200.418350	129.973419	129.085297	51.109886	33.282791	243.957657	325.238831	192.752167	0.128696	99998.000000	3.878969	3.492142	0.351805	0.362398	3.121016	4.684223	2.301938	2.113855	2.110877	1.708505	1.522220	2.387315	2.512203	2.284999	0.000000	4.999991	38020.000000		1
10731.065430	1986.371826	1.193407	2.652015	1133.748901	32467.343750	161.874695	107.055077	88.694496	39.638378	17.605064	125.073357	181.314590	80.954308	0.941426	0.000000	4.030643	3.298061	0.076789	0.423576	3.054517	4.511447	2.209179	2.029607	1.947897	1.598116	1.245638	2.097165	2.258433	1.908240	0.000000	0.000000	38041.000000		1
7584.294922	2211.296631	3.697403	6.318581	987.666016	32481.539062	136.103897	96.743050	78.863533	22.357105	46.024799	130.855377	173.802597	118.218208	2.510315	0.000000	3.879915	3.344647	0.567897	0.800620	2.994610	4.511637	2.133871	1.985620	1.896876	1.349416	1.662992	2.116791	2.240056	2.072684	0.399728	0.000000	38069.000000		1
14474.135742	2041.990112	3.413699	5.748089	1559.024170	50570.375000	221.754730	154.556992	148.913742	82.776802	46.626129	263.351288	364.843292	188.496613	0.066440	0.000000	4.160593	3.310054	0.533225	0.759523	3.192853	4.703896	2.345873	2.189089	2.172935	1.917909	1.668629	2.420536	2.562106	2.275304	0.000000	0.000000	38089.000000		1
6528.151367	2300.783691	0.582827	1.005299	625.582642	25252.367188	96.400757	59.772110	56.247395	13.213820	13.833652	80.707611	132.122787	51.942497	0.646156	0.000000	3.814790	3.361876	0.000000	0.002295	2.796285	4.402302	1.984080	1.776499	1.750102	1.121028	1.140937	1.906914	2.120978	1.715523	0.000000	0.000000	38109.000000		1
9637.889648	4111.666016	2.248045	2.726025	1137.628174	39997.964844	177.706619	125.939888	120.984322	38.337040	49.379910	266.314758	339.328430	225.205444	0.948490	0.000000	3.983982	3.614018	0.351805	0.435530	3.056000	4.602038	2.249704	2.100163	2.082729	1.583619	1.693550	2.425395	2.530620	2.352579	0.000000	0.000000	38153.000000		1
7478.667969	1905.701172	2.877128	6.087300	745.928650	31981.482422	118.245964	80.732277	92.166786	31.799515	39.696968	189.486496	262.648193	162.044296	0.851508	0.000000	3.873824	3.280055	0.458959	0.784425	2.872697	4.504899	2.072786	1.907047	1.964574	1.502421	1.598757	2.277578	2.419374	2.209634	0.000000	0.000000	38195.000000		1
6059.777832	1792.438599	3.327354	3.715905	1106.285156	32726.636719	163.487488	117.619965	78.456482	62.581394	43.992619	168.643509	227.931473	144.405319	0.098457	0.000000	3.782457	3.253444	0.522099	0.570065	3.043867	4.514901	2.213485	2.070481	1.894629	1.796445	1.643380	2.226970	2.357804	2.159583	0.000000	0.000000	38266.000000		1
8860.589844	2813.017334	3.105325	3.722073	1186.338989	40615.980469	159.392288	117.811157	116.694839	40.421646	35.543171	229.282150	316.385437	186.677216	1.480937	0.000000	3.947463	3.449172	0.492107	0.570785	3.074209	4.608697	2.202467	2.071186	2.067052	1.606614	1.550756	2.360370	2.500216	2.271091	0.170537	0.000000	38315.000000		1
9759.740234	5875.435059	2.124696	2.806202	1548.453125	57880.667969	226.771973	162.408188	151.093948	87.430161	61.403404	299.939850	413.079132	291.943726	2.123262	99998.000000	3.989438	3.769040	0.327297	0.448119	3.189898	4.762534	2.355589	2.210608	2.179247	1.941661	1.788192	2.477034	2.616033	2.465299	0.327004	4.999991	38354.000000		1
23776.423828	5092.375000	2.630429	2.769197	2536.260986	75964.015625	373.958832	259.015564	184.102280	86.369354	60.342598	370.711639	515.052185	256.391296	1.740277	0.000000	4.376146	3.706920	0.420027	0.442354	3.404194	4.880608	2.572824	2.413326	2.265059	1.936360	1.780624	2.569036	2.711851	2.408903	0.240618	0.000000	38391.000000		1
7597.949707	2656.437500	2.312804	3.789915	895.079834	35355.738281	141.272232	94.997658	113.950317	43.653404	28.848375	168.523239	211.470474	140.649323	0.216144	0.000000	3.880696	3.424300	0.364139	0.578629	2.951862	4.548460	2.150057	1.977713	2.056715	1.640018	1.460121	2.226660	2.325250	2.148138	0.000000	0.000000	38439.000000		1
12936.314453	3312.740234	2.063021	4.015028	1933.146484	56944.320312	261.504120	198.170303	150.850327	77.491272	61.862885	320.187683	406.754395	271.954926	1.171088	99998.000000	4.111811	3.520187	0.314504	0.603689	3.286265	4.755450	2.417479	2.297039	2.178546	1.889253	1.791430	2.505405	2.609332	2.434497	0.068590	4.999991	38469.000000		1
21784.128906	4541.937012	2.186371	2.645848	2330.757568	63223.257812	372.466309	243.294647	169.476120	100.381866	49.463169	301.953522	419.382294	272.839966	0.800085	99998.000000	4.338140	3.657241	0.339724	0.422565	3.367497	4.800877	2.571087	2.386132	2.229109	2.001655	1.694282	2.479940	2.622610	2.435908	0.000000	4.999991	38513.000000		1
5984.038086	1876.380981	2.445405	4.015028	638.546692	27901.236328	109.574486	71.431725	76.674080	48.007645	22.474289	122.618706	161.581741	107.644066	0.555377	0.000000	3.776994	3.273321	0.388351	0.603689	2.805193	4.445623	2.039709	1.853891	1.884649	1.681310	1.351686	2.088557	2.208392	2.031990	0.000000	0.000000	38596.000000		1
21965.773438	5753.201660	2.426902	3.274930	2604.124756	80907.679688	393.913696	268.457947	248.231720	96.817062	81.463127	439.920013	517.901611	372.965881	2.801214	0.000000	4.341746	3.759910	0.385052	0.515202	3.415662	4.907990	2.595401	2.428876	2.394857	1.985952	1.910961	2.643374	2.714247	2.571669	0.447346	0.000000	38654.000000		1
5983.865723	1478.227173	3.367443	4.588603	710.499573	21834.359375	95.817932	73.978889	36.758167	29.431202	17.093164	86.400192	145.592560	65.017548	0.032842	0.000000	3.776982	3.169741	0.527300	0.661681	2.851564	4.339140	1.981447	1.869108	1.565354	1.468808	1.232822	1.936515	2.163139	1.813031	0.000000	0.000000	38686.000000		1
13106.293945	2549.351562	2.485493	3.678900	1750.576782	46495.335938	276.913574	183.716827	142.653748	59.701183	44.624783	243.035614	343.466827	222.716858	1.651517	99998.000000	4.117480	3.406430	0.395413	0.565718	3.243181	4.667409	2.442344	2.264149	2.154283	1.775983	1.649576	2.385670	2.535885	2.347753	0.217883	4.999991	38788.000000		1
8424.431641	1453.933472	3.592556	3.367443	968.352539	31229.263672	149.823441	101.621529	108.763466	54.048691	32.542694	142.234360	231.178650	132.338654	0.588169	99998.000000	3.925541	3.162544	0.555404	0.527300	2.986033	4.494562	2.175580	2.006986	2.036483	1.732785	1.512454	2.153004	2.363948	2.121687	0.000000	4.999991	38810.000000		1
8830.008789	2910.975342	1.304422	1.270500	1259.275513	36072.179688	187.330963	127.537270	88.244270	54.853546	30.091124	196.212128	254.312851	166.065506	1.607440	99998.000000	3.945961	3.464039	0.115418	0.103975	3.100121	4.557172	2.272609	2.105637	1.945686	1.739205	1.478438	2.292726	2.405368	2.220279	0.206135	4.999991	38828.000000		1
9588.469727	3835.091797	2.667434	3.937934	1329.116089	40724.500000	197.979111	142.481064	104.859451	35.083694	40.498741	201.084442	245.946671	151.686020	0.320194	99998.000000	3.981749	3.583776	0.426094	0.595268	3.123563	4.609856	2.296619	2.153757	2.020607	1.545105	1.607442	2.303379	2.390841	2.180946	0.000000	4.999991	38882.000000		1
3327.385010	1983.599487	1.458608	1.705307	530.381470	16468.835938	72.655968	57.536396	61.045692	18.286572	18.036787	50.055248	52.904621	40.995224	0.150074	99998.000000	3.522103	3.297454	0.163939	0.231803	2.724588	4.216663	1.861271	1.759943	1.785655	1.262132	1.256159	1.699450	1.723494	1.612733	0.000000	4.999991	38915.000000		1
12663.613281	2951.727051	2.544085	4.002693	1189.903809	43715.574219	176.177078	122.905495	110.675385	49.339821	50.536312	247.661224	326.780701	223.395279	0.813685	0.000000	4.102558	3.470076	0.405532	0.602352	3.075512	4.640636	2.245950	2.089571	2.044051	1.693198	1.703604	2.393858	2.514256	2.349074	0.000000	0.000000	39010.000000		1
6462.227539	3245.246582	2.602675	3.524713	1376.550171	40440.394531	196.946060	134.858063	105.895592	65.461609	37.738796	185.203186	247.300430	161.168518	0.523371	0.000000	3.810382	3.511248	0.415420	0.547124	3.138792	4.606815	2.294347	2.129877	2.024878	1.815987	1.576788	2.267648	2.393225	2.207280	0.000000	0.000000	39062.000000		1
18942.984375	4211.711914	2.901798	2.732193	1309.025513	39761.105469	150.181168	130.195450	143.446274	55.791000	38.629993	191.296646	258.435822	162.846069	1.427876	0.000000	4.277448	3.624459	0.462667	0.436511	3.116948	4.599458	2.176615	2.114596	2.156689	1.746564	1.586925	2.281707	2.412353	2.211777	0.154690	0.000000	39090.000000		1
10315.744141	2876.443604	2.414567	3.632644	1051.203369	36579.304688	173.417130	113.123871	92.860626	85.863625	29.640898	161.180862	217.604019	137.331223	0.923168	0.000000	4.013501	3.458856	0.382839	0.560223	3.021687	4.563235	2.239092	2.053554	1.967832	1.933809	1.471891	2.207314	2.337667	2.137769	0.000000	0.000000	39190.000000		1
6317.689453	1835.071289	2.704439	5.100504	743.822449	30798.736328	126.436371	79.403191	83.680336	48.972855	34.235668	151.340652	194.072021	141.633041	0.271585	0.000000	3.800558	3.263653	0.432077	0.707613	2.871469	4.488533	2.101872	1.899838	1.922623	1.689955	1.534479	2.179956	2.287963	2.151165	0.000000	0.000000	39277.000000		1
11644.767578	4236.909180	3.876260	3.022064	1546.815674	43465.851562	234.009521	159.549561	115.775887	55.784836	41.121655	258.790436	363.982941	234.052689	1.274351	0.000000	4.066131	3.627049	0.588413	0.480304	3.189439	4.638148	2.369234	2.202896	2.063618	1.746516	1.614071	2.412948	2.561081	2.369314	0.105289	0.000000	39385.000000		1
7018.820801	2520.820801	0.558157	1.498697	907.652222	27859.109375	130.864624	100.412704	63.099461	36.844509	24.441713	112.374527	147.785095	97.631172	1.298552	0.000000	3.846264	3.401542	0.000000	0.175714	2.957919	4.444967	2.116822	2.001789	1.800026	1.566373	1.388132	2.050668	2.169631	1.989588	0.113459	0.000000	39415.000000		1
7913.225098	3360.279297	1.548037	2.843207	7794.895996	95751.335938	1299.805176	798.759277	168.884033	61.440411	48.183418	194.167618	277.218872	203.631607	2.033488	0.000000	3.898354	3.526375	0.189781	0.453808	3.891810	4.981145	3.113878	2.902416	2.227589	1.788454	1.682898	2.288177	2.442823	2.308845	0.308242	0.000000	39436.000000		1
3690.575439	1276.041870	1.156402	3.065236	452.100769	20000.169922	75.779793	51.341167	48.251259	65.745308	24.697664	106.200882	160.089218	65.933418	0.451106	99998.000000	3.567094	3.105865	0.063109	0.486464	2.655235	4.301033	1.879553	1.710466	1.683509	1.817865	1.392656	2.026128	2.204362	1.819106	0.000000	4.999991	39482.000000		1
4528.865234	1962.750366	4.896977	6.864402	445.520081	15468.656250	72.403099	50.665829	39.354675	19.828440	17.327528	66.346642	91.463692	81.586479	0.581709	0.000000	3.655989	3.292865	0.689928	0.836603	2.648867	4.189453	1.859757	1.704715	1.594996	1.297289	1.238737	1.821819	1.961249	1.911618	0.000000	0.000000	39515.000000		1
8367.311523	1452.453247	3.567886	2.769197	889.159058	39277.921875	142.789444	95.993706	108.365662	58.698967	36.446709	200.239487	287.509308	159.657486	0.317143	99998.000000	3.922586	3.162102	0.552411	0.442354	2.948979	4.594149	2.154696	1.982243	2.034892	1.768631	1.561658	2.301550	2.458652	2.203189	0.000000	4.999991	39561.000000		1
8851.659180	1966.765381	2.914133	5.344119	919.169983	39079.167969	122.430595	94.109543	129.214828	95.904274	33.366055	174.407013	229.430161	240.062897	0.939066	0.000000	3.947025	3.293753	0.464509	0.727876	2.963396	4.591945	2.087890	1.973634	2.111312	1.981838	1.523305	2.241564	2.360651	2.380325	0.000000	0.000000	39588.000000		1
3752.996338	1061.379761	3.117660	4.243225	516.359741	23568.644531	87.146454	59.139942	73.537918	35.586346	27.106064	116.673256	174.110977	115.319496	0.647470	99998.000000	3.574378	3.025871	0.493829	0.627696	2.712952	4.372334	1.940250	1.771881	1.866511	1.551283	1.433066	2.066971	2.240826	2.061903	0.000000	4.999991	39639.000000		1
26076.246094	12377.442383	2.451572	3.555551	2381.879883	87472.765625	355.807953	237.808685	264.809906	83.606323	78.647675	430.196960	550.185242	274.912231	1.812951	99998.000000	4.416245	4.092631	0.389445	0.550907	3.376920	4.941873	2.551216	2.376228	2.422934	1.922239	1.895686	2.633667	2.740509	2.439194	0.258386	4.999991	39702.000000		1
13758.436523	3041.207764	3.974939	4.465254	1346.199951	44971.347656	199.261948	142.055511	127.087044	45.713345	46.003216	243.035614	309.986664	162.358841	0.464672	99998.000000	4.138569	3.483046	0.599330	0.649846	3.129110	4.652936	2.299424	2.152458	2.104101	1.660043	1.662788	2.385670	2.491343	2.210476	0.000000	4.999991	39798.000000		1
7786.915039	3082.961670	3.715905	5.267026	1043.271973	42356.535156	167.804733	109.651581	140.143585	52.331047	49.469337	252.629135	287.644989	227.456573	1.828324	0.000000	3.891366	3.488968	0.570065	0.721565	3.018398	4.626920	2.224804	2.040015	2.146573	1.718759	1.694336	2.402483	2.458857	2.356899	0.262053	0.000000	39897.000000		1
14878.478516	2867.389893	2.710606	3.225591	1704.200439	52894.250000	275.217529	176.614975	153.986496	89.644287	71.712341	335.757477	464.025574	276.219727	0.999081	0.000000	4.172558	3.457487	0.433066	0.508609	3.231521	4.723409	2.439676	2.247028	2.187483	1.952523	1.855594	2.526026	2.666542	2.441255	0.000000	0.000000	39960.000000		1
8523.558594	2960.012939	2.346725	3.897846	5354.030273	63173.996094	914.627686	547.067566	112.778496	53.527538	39.993008	180.586823	236.161972	187.932297	0.532562	0.000000	3.930621	3.471294	0.370462	0.590825	3.728681	4.800539	2.961244	2.738041	2.052226	1.728577	1.601984	2.256686	2.373210	2.274001	0.000000	0.000000	40007.000000		1
8557.326172	3995.125488	2.174036	3.549383	2082.720215	68729.750000	320.270935	211.883682	180.515900	89.397583	64.394630	337.635468	432.497437	228.603714	1.040162	99998.000000	3.932338	3.601530	0.337267	0.550153	3.318631	4.837145	2.505517	2.326097	2.256516	1.951326	1.808850	2.528448	2.635983	2.359083	0.017101	4.999991	40047.000000		1
20859.623047	5456.940918	1.915002	2.954222	8074.369141	99998.000000	1326.229736	828.027039	271.788391	96.280495	85.990051	393.300049	498.085480	260.273712	1.749706	0.000000	4.319306	3.736949	0.282169	0.470443	3.907109	4.999991	3.122619	2.918045	2.434231	1.983538	1.934448	2.594724	2.697304	2.415430	0.242965	0.000000	40136.000000		1
10151.322266	3864.562988	2.630429	2.948054	1630.058105	44610.585938	236.701614	167.937332	129.193237	65.615791	51.917824	289.063507	375.873840	229.553513	0.669276	0.000000	4.006523	3.587101	0.420027	0.469535	3.212203	4.649438	2.374201	2.225147	2.111240	1.817008	1.715317	2.460993	2.575042	2.360884	0.000000	0.000000	40176.000000		1
12676.386719	3315.040771	1.292086	4.144545	1522.435669	44926.304688	246.307465	159.457047	139.421997	59.707348	58.732887	240.254089	323.428680	179.658615	1.709987	0.000000	4.102995	3.520489	0.111292	0.617477	3.182539	4.652501	2.391478	2.202644	2.144331	1.776028	1.768881	2.380671	2.509778	2.254448	0.232993	0.000000	40309.000000		1
4393.760254	1135.993896	3.299600	3.950269	510.549957	25626.767578	90.671173	54.378651	60.148323	32.262074	22.498959	109.667000	148.623871	64.789352	0.976040	0.000000	3.642836	3.055376	0.518461	0.596627	2.708038	4.408694	1.957469	1.735428	1.779224	1.508692	1.352162	2.040076	2.172089	1.811504	0.000000	0.000000	40327.000000		1
15399.916992	6355.045898	3.074487	3.607974	2507.788818	69495.343750	367.297943	258.602325	210.058121	80.991318	60.629387	329.198364	459.939636	288.255554	1.294566	0.000000	4.187519	3.803119	0.487773	0.557263	3.399291	4.841956	2.565018	2.412632	2.322340	1.908438	1.782683	2.517458	2.662701	2.459778	0.112124	0.000000	40373.000000		1
17417.027344	2880.532715	1.544953	2.615010	1532.248169	48871.695312	238.012207	160.964996	147.908447	65.887161	58.948750	254.442368	346.911346	255.139297	0.739453	0.000000	4.240974	3.459473	0.188915	0.417473	3.185329	4.689057	2.376599	2.206732	2.169993	1.818801	1.770475	2.405589	2.540219	2.406777	0.000000	0.000000	40457.000000		1
8674.347656	2422.227539	1.729977	3.456871	1026.644531	31047.902344	148.932251	106.003517	103.496437	59.479153	27.917088	138.641815	217.517685	129.279587	1.439035	99998.000000	3.938237	3.384215	0.238040	0.538683	3.011420	4.492032	2.172989	2.025320	2.014925	1.774365	1.445870	2.141894	2.337495	2.111530	0.158071	4.999991	40560.000000		1
6814.590820	1740.896973	1.927337	1.622047	818.048035	22448.484375	110.592125	81.521721	48.806332	12.560068	17.093164	79.788658	106.854630	61.853630	0.372493	99998.000000	3.833440	3.240773	0.284958	0.210063	2.912779	4.351187	2.043724	1.911273	1.688476	1.098992	1.232822	1.901941	2.028793	1.791365	0.000000	4.999991	40579.000000		1
17454.492188	3828.443115	2.852458	3.521630	1850.360474	56216.679688	271.665039	187.300125	153.773712	75.092125	69.840515	306.098083	398.018158	252.891251	0.751407	0.000000	4.241907	3.583022	0.455219	0.546744	3.267256	4.749865	2.434034	2.272538	2.186882	1.875594	1.844107	2.485861	2.599903	2.402934	0.000000	0.000000	40601.000000		1
11895.411133	2631.894043	2.747611	2.744528	1027.199585	33961.910156	147.957779	111.316803	89.625786	63.034702	31.879692	172.038696	231.613449	135.733841	2.329881	99998.000000	4.075379	3.420268	0.438955	0.438468	3.011655	4.530992	2.170138	2.046561	1.952433	1.799580	1.503514	2.235626	2.364764	2.132688	0.367334	4.999991	40660.000000		1
6934.239746	1303.194214	1.723810	1.979760	578.330505	19967.988281	84.559196	64.474808	69.374870	25.021456	17.392286	99.549255	116.707176	33.134773	0.017518	0.000000	3.840999	3.115009	0.236489	0.296613	2.762176	4.300334	1.927161	1.809390	1.841202	1.398313	1.240357	1.998038	2.067098	1.520284	0.000000	0.000000	40691.000000		1
12732.498047	3228.939697	2.454656	4.878475	1486.701294	47155.867188	221.646805	153.736710	144.985062	47.785614	63.679207	316.354584	408.660156	197.627563	0.615099	99998.000000	4.104914	3.509060	0.389991	0.688284	3.172224	4.673536	2.345661	2.186778	2.161323	1.679297	1.803998	2.500174	2.611362	2.295847	0.000000	4.999991	40715.000000		1
9468.857422	1365.621338	2.389898	4.320318	4610.250977	53730.335938	761.510803	472.163574	84.808983	69.439629	26.569492	95.774757	134.614441	75.378906	0.198278	0.000000	3.976298	3.135330	0.378379	0.635516	3.663725	4.730219	2.881676	2.674093	1.928442	1.841607	1.424383	1.981251	2.129092	1.877250	0.000000	0.000000	40746.000000		1
1921.135376	581.081238	1.353761	1.603544	272.365051	14876.356445	58.103806	34.507038	46.098812	9.343728	17.210346	66.278793	59.966385	41.032227	0.592708	99998.000000	3.283558	2.764237	0.131542	0.205081	2.435151	4.172497	1.764205	1.537908	1.663690	0.970520	1.235790	1.821375	1.777908	1.613125	0.000000	4.999991	40827.000000		1
8513.330078	3368.090332	2.223376	4.631775	1523.619751	46546.648438	240.614883	159.108582	136.366013	45.186024	55.470291	253.070099	316.767822	179.307068	1.848173	0.000000	3.930099	3.527384	0.347013	0.665747	3.182877	4.667889	2.381322	2.201694	2.134706	1.655004	1.744060	2.403241	2.500741	2.253597	0.266743	0.000000	40884.000000		1
13462.841797	2634.829590	2.439237	3.617226	1233.137817	54149.824219	184.413742	129.927170	181.431763	84.173737	53.296257	280.021973	397.052948	203.354065	0.463113	0.000000	4.129137	3.420753	0.387254	0.558376	3.091012	4.733597	2.265793	2.113700	2.258713	1.925177	1.726697	2.447192	2.598848	2.308253	0.000000	0.000000	40948.000000		1
6696.449707	1392.489990	2.525582	3.302684	816.691223	26971.298828	124.888336	86.850418	85.290047	38.932201	32.110973	115.905403	171.903015	117.888252	0.575660	0.000000	3.825845	3.143792	0.402361	0.518867	2.912058	4.430902	2.096522	1.938772	1.930898	1.590309	1.506653	2.064104	2.235284	2.071470	0.000000	0.000000	40994.000000		1
7210.496582	563.556335	3.469206	6.050295	981.708252	30615.841797	158.063202	105.019806	72.813240	42.099201	31.636076	189.680771	271.082214	137.704361	0.831740	99998.000000	3.857965	2.750937	0.540230	0.781777	2.991982	4.485946	2.198831	2.021271	1.862210	1.624274	1.500183	2.278023	2.433101	2.138948	0.000000	4.999991	41046.000000		1
6717.511719	2337.369141	1.828657	1.723810	805.907349	25314.873047	117.459610	84.660965	94.427162	22.017895	24.919693	125.119614	183.457779	96.690628	0.621513	99998.000000	3.827209	3.368727	0.262132	0.236489	2.906285	4.403376	2.069889	1.927683	1.975097	1.342776	1.396543	2.097325	2.263536	1.985384	0.000000	4.999991	41068.000000		1
6742.915527	2425.693604	1.551121	1.794736	1114.170288	31611.837891	167.567276	118.039352	81.737579	33.834782	30.612274	128.767685	172.664703	164.276932	0.788117	99998.000000	3.828848	3.384836	0.190646	0.254001	3.046952	4.499850	2.224189	2.072027	1.912422	1.529363	1.485896	2.109807	2.237204	2.215577	0.000000	4.999991	41152.000000		1
13202.824219	3431.701660	1.896499	4.533096	7515.336426	97802.085938	1247.082397	765.914368	210.125961	50.369789	69.859016	288.385071	404.864075	225.103683	2.008277	0.000000	4.120667	3.535510	0.277953	0.656395	3.875948	4.990348	3.095895	2.884180	2.322480	1.702170	1.844222	2.459973	2.607309	2.352383	0.302824	0.000000	41185.000000		1
5618.763184	1689.487915	3.037483	3.404448	711.985962	23346.865234	99.358063	75.970985	60.623219	8.301425	26.794605	120.003693	141.210571	54.283054	0.087812	0.000000	3.749641	3.227755	0.482514	0.532047	2.852471	4.368228	1.997203	1.880648	1.782639	0.919153	1.428047	2.079195	2.149867	1.734664	0.000000	0.000000	41298.000000		1
6906.646484	1746.148560	2.328223	3.678900	645.235352	23151.503906	114.360451	71.696922	79.344597	36.832176	15.073315	92.320969	104.686760	70.549774	0.754661	99998.000000	3.839267	3.242081	0.367025	0.565718	2.809718	4.364579	2.058276	1.855500	1.899517	1.566227	1.178209	1.965300	2.019892	1.848496	0.000000	4.999991	41334.000000		1
10484.413086	3774.156982	2.414567	2.849375	2573.608154	72263.718750	386.124176	265.201538	215.917221	115.612450	76.661743	426.357727	557.539978	261.840271	0.802748	0.000000	4.020544	3.576820	0.382839	0.454750	3.410542	4.858920	2.586727	2.423576	2.334287	2.063004	1.884579	2.629774	2.746276	2.418036	0.000000	0.000000	41371.000000		1
11093.528320	3618.718018	1.776234	3.089906	1603.812378	51035.472656	232.097595	161.100677	140.340958	53.317844	43.647240	242.394196	290.568359	249.668747	0.678939	0.000000	4.045070	3.558555	0.249500	0.489945	3.205153	4.707872	2.365671	2.207097	2.147184	1.726873	1.639957	2.384522	2.463248	2.397364	0.000000	0.000000	41390.000000		1
18557.593750	6675.295410	3.265679	4.662613	2399.315186	77283.015625	370.930603	242.653229	201.621002	109.096512	82.804550	413.698975	579.107605	287.830017	1.864053	0.000000	4.268522	3.824471	0.513974	0.668629	3.380087	4.888084	2.569293	2.384986	2.304536	2.037811	1.918054	2.616684	2.762759	2.459136	0.270458	0.000000	41459.000000		1
7426.188965	877.693726	2.177119	2.565671	547.931030	20277.710938	80.241966	63.204308	43.992619	1.585042	22.930681	82.175468	101.689369	86.134995	0.261356	99998.000000	3.870766	2.943343	0.337882	0.409201	2.738726	4.307019	1.904402	1.800747	1.643380	0.200041	1.360417	1.914742	2.007276	1.935180	0.000000	4.999991	41493.000000		1
11672.672852	2841.526611	1.890332	3.641896	1316.796509	41262.378906	191.151718	135.746185	101.325485	68.141373	57.126259	250.248489	349.837830	213.286789	0.521891	0.000000	4.067170	3.453552	0.276538	0.561327	3.119519	4.615554	2.281378	2.132728	2.005719	1.833411	1.756836	2.398371	2.543867	2.328964	0.000000	0.000000	41536.000000		1
12895.125000	2576.075195	2.759946	5.162179	7307.538574	85547.414062	1249.234863	752.003601	170.851456	60.305595	41.100071	187.608505	249.277100	135.860275	0.271469	99998.000000	4.110425	3.410959	0.440901	0.712833	3.863771	4.932207	3.096644	2.876220	2.232619	1.780358	1.613843	2.273252	2.396683	2.133092	0.000000	4.999991	41578.000000		1
5229.817383	2514.807373	1.828657	1.301338	897.907654	27771.966797	140.492050	98.038223	89.459259	33.902622	38.047169	154.476807	217.002701	127.605110	0.011021	0.000000	3.718487	3.400505	0.262132	0.114390	2.953232	4.443607	2.147652	1.991395	1.951625	1.530233	1.580322	2.188863	2.336465	2.105868	0.000000	0.000000	41682.000000		1
8617.156250	4069.357178	2.929552	4.798297	1541.369751	49247.078125	227.410309	161.859283	136.483200	53.428856	51.627953	235.024063	303.156189	184.839294	0.908372	99998.000000	3.935364	3.609526	0.466801	0.681087	3.187907	4.692380	2.356810	2.209138	2.135079	1.727776	1.712885	2.371112	2.481666	2.266794	0.000000	4.999991	41739.000000		1
13757.915039	1873.124634	1.813238	3.256428	1434.061890	39938.457031	218.556900	152.244186	109.232193	27.365097	40.733105	202.814407	282.374878	205.953659	1.337285	99998.000000	4.138553	3.272567	0.258455	0.512742	3.156568	4.601391	2.339565	2.182541	2.038351	1.437197	1.609948	2.307099	2.450826	2.313770	0.126224	4.999991	41786.000000		1
7701.033203	2834.122314	1.723810	1.782401	979.688354	33353.476562	150.350769	103.847984	104.094688	58.307331	33.329048	171.816666	233.377350	113.937981	0.615112	99998.000000	3.886549	3.452419	0.236489	0.251005	2.991088	4.523141	2.177106	2.016398	2.017429	1.765723	1.522823	2.235065	2.368059	2.056669	0.000000	4.999991	41825.000000		1
7812.038574	2206.100586	5.384208	5.057332	1108.758301	34369.359375	169.069061	114.227852	87.155708	36.610146	28.527668	161.964127	193.236328	112.935760	1.209348	0.000000	3.892764	3.343625	0.731122	0.703921	3.044837	4.536171	2.228064	2.057772	1.940296	1.563601	1.455266	2.209419	2.286089	2.052831	0.082551	0.000000	41843.000000		1
9808.870117	3315.188721	1.791652	2.485493	1315.498291	45734.148438	216.811508	136.295090	124.138985	94.322319	41.285095	222.491745	302.372925	139.446671	0.590305	99998.000000	3.991619	3.520508	0.253254	0.395413	3.119090	4.660241	2.336082	2.134480	2.093908	1.974615	1.615793	2.347314	2.480543	2.144408	0.000000	4.999991	41876.000000		1
5086.972656	1468.377686	1.002215	3.373610	603.111450	19587.810547	81.867096	64.132515	32.086300	21.937717	9.272802	67.132996	71.949791	33.813194	1.085989	0.000000	3.706460	3.166838	0.000961	0.528095	2.780398	4.291986	1.913109	1.807078	1.506320	1.341191	0.967211	1.826936	1.857030	1.529086	0.035826	0.000000	41898.000000		1
4333.078613	1739.321167	2.578006	3.311935	823.904053	29653.072266	128.277359	85.194450	86.733238	47.594425	31.275278	170.987152	232.550903	168.541748	1.539320	99998.000000	3.636796	3.240380	0.411284	0.520082	2.915877	4.472070	2.108150	1.930411	1.938186	1.677556	1.495201	2.232964	2.366518	2.226707	0.187329	4.999991	41910.000000		1
4484.946289	2195.742188	2.516331	3.530881	1008.339417	37394.914062	148.321671	103.046211	121.079918	74.632645	45.337128	202.654053	246.914963	158.383911	0.507980	0.000000	3.651757	3.341581	0.400768	0.547883	3.003607	4.572813	2.171205	2.013032	2.083072	1.872929	1.656454	2.306755	2.392547	2.199711	0.000000	0.000000	41932.000000		1
8795.001953	2545.358154	2.069189	3.731324	1582.910889	43843.910156	211.778839	159.250443	116.361801	54.659271	40.557331	227.604584	315.050171	113.678947	0.086167	99998.000000	3.944236	3.405749	0.315800	0.571863	3.199456	4.641909	2.325883	2.202081	2.065810	1.737664	1.608069	2.357181	2.498380	2.055680	0.000000	4.999991	41948.000000		1
10465.327148	2838.976318	4.129126	4.616357	7393.729492	90966.062500	1237.566040	750.495667	161.532410	59.047428	35.225548	166.614410	229.149536	107.070496	1.385165	99998.000000	4.019753	3.453162	0.615858	0.664299	3.868864	4.958879	3.092568	2.875348	2.208260	1.771201	1.546858	2.221713	2.360119	2.029670	0.141501	4.999991	41968.000000		1
3004.027100	809.783630	2.550252	1.816322	416.872131	15510.721680	67.333435	49.827049	38.238361	11.782966	10.944189	88.210350	116.901451	63.299904	0.946675	99998.000000	3.477704	2.908369	0.406583	0.259193	2.620003	4.190632	1.828231	1.697465	1.582499	1.071255	1.039184	1.945520	2.067820	1.801403	0.000000	4.999991	41998.000000		1
24399.287109	7595.350098	3.496960	5.316366	2540.889648	75542.312500	371.605927	262.768463	215.266556	92.246964	99.919304	451.928070	626.695862	451.752319	0.493335	0.000000	4.387377	3.880548	0.543691	0.725615	3.404986	4.878190	2.570083	2.419573	2.332977	1.964952	1.999649	2.655069	2.797057	2.654900	0.000000	0.000000	42038.000000		1
7770.651367	3379.882568	2.926468	3.740575	1437.327515	41931.367188	222.226547	151.467087	121.005905	71.268288	34.870918	199.517899	258.318634	157.714737	0.443431	99998.000000	3.890457	3.528902	0.466344	0.572938	3.157556	4.622539	2.346796	2.180318	2.082807	1.852896	1.542463	2.299982	2.412156	2.197872	0.000000	4.999991	42087.000000		1
16140.625000	4660.133789	3.052901	3.009729	1906.540039	59414.167969	279.624176	199.517899	187.916870	59.824532	48.966686	267.508179	370.748657	253.594345	1.935916	99998.000000	4.207921	3.668398	0.484713	0.478527	3.280246	4.773890	2.446575	2.299982	2.273966	1.776879	1.689901	2.427337	2.569080	2.404140	0.286886	4.999991	42208.000000		1
9498.513672	1689.318359	2.846291	4.514594	1101.005737	32202.197266	171.119751	115.193062	75.138382	39.656879	34.716732	144.547165	171.603897	136.221069	0.932436	0.000000	3.977656	3.227711	0.454279	0.654619	3.041790	4.507885	2.233300	2.061426	1.875862	1.598319	1.540539	2.160010	2.234527	2.134244	0.000000	0.000000	42228.000000		1
10031.695312	3800.544678	3.216340	3.885511	1664.765625	43837.035156	241.956314	172.593781	145.139252	60.687977	62.257603	260.834961	359.422089	235.079575	1.084485	20638.064453	4.001374	3.579846	0.507362	0.589448	3.221353	4.641841	2.383737	2.237025	2.161785	1.783103	1.794192	2.416366	2.555605	2.371215	0.035224	4.314669	42332.000000		1
24957.562500	8889.388672	4.764376	5.267026	3185.856689	97026.648438	442.334564	324.137939	299.209015	160.308167	105.519371	563.041382	828.452576	416.884460	0.729839	0.000000	4.397202	3.948872	0.678006	0.721565	3.503226	4.986891	2.645751	2.510730	2.475975	2.204956	2.023332	2.750540	2.918268	2.620016	0.000000	0.000000	42389.000000		1
14148.464844	2318.567627	2.624262	3.404448	1335.536377	44629.929688	211.559891	142.148026	123.910789	52.186111	48.109409	245.650635	322.481995	191.891815	0.726143	99998.000000	4.150709	3.365220	0.419007	0.532047	3.125656	4.649626	2.325433	2.152741	2.093109	1.717555	1.682230	2.390318	2.508506	2.283056	0.000000	4.999991	42470.000000		1
29711.191406	6933.163574	2.069189	3.626477	3447.262207	99998.000000	475.971985	354.666962	313.240021	131.712646	127.882645	609.439270	835.412598	465.814148	1.668491	0.000000	4.472920	3.840931	0.315800	0.559485	3.537474	4.999991	2.677581	2.549821	2.495877	2.119627	2.106812	2.784930	2.921901	2.668213	0.222324	0.000000	42549.000000		1
22743.597656	7881.564453	2.272716	2.682853	2989.175781	89891.039062	426.021606	296.193115	255.925644	86.727066	75.166130	451.268158	625.129333	347.962921	2.400243	0.000000	4.356859	3.896612	0.356545	0.428597	3.475551	4.953716	2.629432	2.471575	2.408114	1.938155	1.876022	2.654435	2.795970	2.541533	0.380255	0.000000	42624.000000		1
4528.316406	3588.219971	2.781532	3.709738	995.276672	30927.281250	145.894760	104.526405	80.538002	36.246265	26.532488	139.755035	201.802948	194.701096	2.032176	0.000000	3.655937	3.554879	0.444284	0.569343	2.997944	4.490342	2.164040	2.019226	1.906001	1.559263	1.423778	2.145367	2.304928	2.289368	0.307961	0.000000	42652.000000		1
3325.950928	1625.518921	1.736145	2.195622	365.885590	23472.095703	62.562893	36.930855	38.947620	14.194449	9.365314	83.794434	115.035789	120.617355	0.817052	12002.726562	3.521916	3.210992	0.239586	0.341558	2.563345	4.370552	1.796317	1.567389	1.590481	1.152119	0.971522	1.923215	2.060833	2.081410	0.000000	4.079280	42668.000000		1
8264.114258	3915.432373	1.581958	3.163916	1113.951294	34887.089844	164.955353	119.485626	83.470642	62.569057	35.009686	175.683685	258.534485	100.983192	0.388447	99998.000000	3.917196	3.592780	0.199195	0.500225	3.046866	4.542665	2.217366	2.077316	1.921534	1.796360	1.544188	2.244731	2.412519	2.004249	0.000000	4.999991	42740.000000		1
7939.054688	2855.958496	1.501781	2.257297	1176.298340	33209.324219	184.419907	123.102852	72.147148	31.833435	28.552338	158.498001	203.014862	148.836655	0.083161	99998.000000	3.899769	3.455752	0.176607	0.353589	3.070518	4.521260	2.265808	2.090268	1.858219	1.502884	1.455642	2.200024	2.307528	2.172710	0.000000	4.999991	42868.000000		1
7228.185059	1135.753296	2.180203	1.828657	758.550415	23209.480469	104.267372	78.650757	67.401276	68.841385	20.654882	130.960220	175.156357	86.128822	1.093685	0.000000	3.859029	3.055284	0.338497	0.262132	2.879984	4.365665	2.018148	1.895703	1.828668	1.837850	1.315023	2.117139	2.243426	1.935148	0.038892	0.000000	42895.000000		1
4575.272461	1425.871460	3.873176	3.120744	671.336121	17393.060547	100.236931	74.934853	41.908009	13.784312	13.593121	70.851982	96.718384	58.294998	2.355738	11868.605469	3.660417	3.154080	0.588067	0.494258	2.826940	4.240376	2.001028	1.874684	1.622297	1.139385	1.133319	1.850352	1.985509	1.765631	0.372127	4.074399	42935.000000		1
15706.666016	2918.407227	2.411484	1.905751	1263.444824	45868.339844	197.800247	132.431168	135.382294	62.905186	38.855106	207.665131	301.571136	178.878433	1.373161	0.000000	4.196084	3.465146	0.382284	0.280066	3.101556	4.661513	2.296227	2.121990	2.131562	1.798687	1.589448	2.317364	2.479390	2.252558	0.137721	0.000000	42975.000000		1
6892.520020	1717.636353	2.451572	2.904882	486.243927	18299.919922	87.109451	56.120960	49.765377	26.520153	15.387856	81.842430	87.701530	56.972073	0.228692	0.000000	3.838378	3.234931	0.389445	0.463128	2.686854	4.262449	1.940065	1.749125	1.696927	1.423576	1.187178	1.912979	1.943007	1.755662	0.000000	0.000000	43046.000000		1
20973.226562	4804.171875	4.129126	3.792999	2277.387207	70399.093750	328.023468	234.771194	203.011780	90.328873	74.487709	377.489716	474.877258	284.388550	0.414695	99998.000000	4.321665	3.681618	0.615858	0.578983	3.357437	4.847567	2.515905	2.370645	2.307521	1.955827	1.872085	2.576905	2.676581	2.453912	0.000000	4.999991	43066.000000		1
12426.967773	2234.939697	5.202267	6.907575	1325.748657	43436.074219	209.277924	132.711777	111.736191	66.195534	33.276627	168.680511	257.951660	116.244614	1.828302	99998.000000	4.094365	3.349266	0.716193	0.839326	3.122461	4.637851	2.320724	2.122910	2.048194	1.820829	1.522139	2.227065	2.411538	2.065373	0.262048	4.999991	43108.000000		1
9696.800781	2423.016846	4.631775	4.335737	1122.246582	31284.820312	170.074356	119.760078	82.881645	65.908745	31.518894	161.507736	213.703094	185.964859	1.560707	99998.000000	3.986629	3.384356	0.665747	0.637063	3.050088	4.495334	2.230639	2.078312	1.918458	1.818943	1.498571	2.208193	2.329811	2.269431	0.193321	4.999991	43175.000000		1
9859.563477	2373.140381	2.685936	3.944102	674.089844	25014.699219	111.936630	74.318108	86.113403	32.767807	17.191843	107.970947	137.593338	108.433502	0.868475	99998.000000	3.993858	3.375324	0.429096	0.595948	2.828718	4.398195	2.048972	1.871095	1.935071	1.515447	1.235322	2.033307	2.138597	2.035163	0.000000	4.999991	43213.000000		1
4947.565918	444.977325	2.106194	2.417651	809.034302	27762.246094	118.332306	88.296692	69.778839	28.370396	44.128300	138.913177	208.075272	113.241051	0.725500	99998.000000	3.694391	2.648338	0.323498	0.383394	2.907967	4.443455	2.073103	1.945944	1.843724	1.452865	1.644717	2.142743	2.318220	2.054004	0.000000	4.999991	43269.000000		1
21388.013672	4264.471680	4.443667	3.993442	2114.932861	65327.882812	328.328735	216.743668	172.479675	87.732368	68.027275	356.680634	482.272064	244.084091	1.324863	99998.000000	4.330171	3.629865	0.647742	0.601347	3.325297	4.815099	2.516309	2.335946	2.236738	1.943160	1.832683	2.552279	2.683292	2.387539	0.122171	4.999991	43341.000000		1
4415.519043	2323.517090	2.581089	2.352893	720.950378	35077.964844	119.195755	77.111969	75.958656	46.647717	41.574966	206.527237	253.464828	171.135162	0.407466	0.000000	3.644982	3.366146	0.411803	0.371602	2.857905	4.545034	2.076261	1.887122	1.880577	1.668830	1.618832	2.314977	2.403918	2.233339	0.000000	0.000000	43370.000000		1
19007.802734	3126.429932	3.046734	4.943233	7326.411133	93431.992188	1189.583008	745.635681	173.660751	77.805809	64.382301	336.916962	467.346771	334.696655	3.178310	0.000000	4.278932	3.495049	0.483835	0.694011	3.864891	4.970496	3.075395	2.872527	2.239702	1.891012	1.808766	2.527523	2.669639	2.524651	0.502196	0.000000	43392.000000		1
7772.113281	3505.091553	1.520283	2.084607	1458.648560	43260.976562	185.860016	149.034012	117.049469	72.612793	39.737057	233.485275	326.558685	173.158096	0.224336	99998.000000	3.890539	3.544699	0.181925	0.319024	3.163951	4.636096	2.269186	2.173285	2.068369	1.861013	1.599196	2.368259	2.513961	2.238443	0.000000	4.999991	43426.000000		1
6770.832520	1624.451904	2.340558	2.285050	785.419006	23042.892578	115.945496	79.887337	64.888031	15.159659	16.843382	96.792389	124.499786	65.609627	1.306082	99998.000000	3.830642	3.210707	0.369319	0.358896	2.895101	4.362537	2.064254	1.902478	1.812165	1.180689	1.226429	1.985841	2.095169	1.816968	0.115970	4.999991	43441.000000		1
9828.905273	3326.944092	2.944971	4.866140	921.365662	40484.066406	140.785004	101.300819	113.401405	63.275234	44.072796	240.559372	309.693726	211.387207	0.391310	0.000000	3.992505	3.522046	0.469081	0.687185	2.964432	4.607284	2.148556	2.005613	2.054618	1.801234	1.644171	2.381222	2.490932	2.325079	0.000000	0.000000	43498.000000		1
22989.765625	5563.934082	3.207088	4.724288	3163.246826	98026.421875	498.702240	322.885956	249.610153	115.353416	89.357498	458.959015	606.210632	327.604065	1.266916	0.000000	4.361535	3.745382	0.506111	0.674336	3.500133	4.991343	2.697841	2.509049	2.397262	2.062031	1.951131	2.661774	2.782624	2.515349	0.102748	0.000000	43579.000000		1
1767.401733	860.227417	4.209303	5.032661	293.118622	11652.927734	40.899628	37.125130	39.487274	16.442495	21.660181	52.013420	84.870659	83.957870	2.389903	0.000000	3.247335	2.934613	0.624210	0.701798	2.467043	4.066435	1.611719	1.569668	1.596457	1.215968	1.335662	1.716115	1.928758	1.924061	0.378380	0.000000	43669.000000		1
4521.445801	2261.965576	2.248045	5.044997	1146.114624	38917.417969	185.570145	121.419128	112.516373	27.802988	37.966991	184.241058	258.028748	129.554031	0.251419	99998.000000	3.655277	3.354486	0.351805	0.702861	3.059228	4.590144	2.268508	2.084287	2.051216	1.444091	1.579406	2.265386	2.411668	2.112451	0.000000	4.999991	43706.000000		1
4786.227539	422.179260	2.149366	3.188586	819.522095	22002.015625	130.402054	87.988319	76.341034	37.621613	20.281750	117.089561	180.688583	90.843857	1.070052	99998.000000	3.679993	2.625497	0.332310	0.503598	2.913561	4.342463	2.115284	1.944425	1.882758	1.575437	1.307105	2.068518	2.256931	1.958296	0.029405	4.999991	43787.000000		1
6886.269043	2426.436768	3.598723	3.688152	963.434021	30726.060547	137.830780	100.132080	73.090775	56.284401	26.279621	144.118530	194.627090	119.294434	0.599915	0.000000	3.837984	3.384969	0.556148	0.566809	2.983822	4.487507	2.139346	2.000573	1.863863	1.750388	1.419619	2.158720	2.289203	2.076620	0.000000	0.000000	43808.000000		1
17009.714844	4132.712402	2.790784	3.755994	2631.002686	83691.742188	411.124054	270.730682	232.020508	136.998184	99.697273	498.255096	652.145996	542.121277	0.904177	99998.000000	4.230697	3.616235	0.445726	0.574725	3.420121	4.922683	2.613973	2.432538	2.365526	2.136715	1.998683	2.697452	2.814345	2.734097	0.000000	4.999991	43945.000000		1
6019.167969	2090.497314	2.377563	1.874913	1140.252441	33481.226562	169.312683	116.364883	122.362755	51.954830	30.211388	174.188065	243.414917	206.342209	1.220476	99998.000000	3.779536	3.320250	0.376132	0.272981	3.057001	4.524801	2.228689	2.065822	2.087649	1.715626	1.480171	2.241018	2.386347	2.314588	0.086529	4.999991	43978.000000		1
8457.794922	1400.103760	1.785485	3.873176	687.772400	24973.791016	116.247696	74.490791	69.072662	47.199707	27.571709	113.688194	160.086136	140.572235	0.069874	0.000000	3.927257	3.146160	0.251756	0.588067	2.837445	4.397484	2.065384	1.872103	1.839306	1.673939	1.440464	2.055715	2.204354	2.147900	0.000000	0.000000	44215.000000		1
10431.541992	3614.320557	3.947186	3.651147	2033.827515	56068.882812	321.011047	205.426346	163.706436	84.950836	49.025280	283.932159	348.582733	249.690323	2.427808	99998.000000	4.018349	3.558027	0.596288	0.562429	3.308314	4.748722	2.506520	2.312656	2.214066	1.929168	1.690420	2.453215	2.542306	2.397402	0.385214	4.999991	44382.000000		1
6492.854980	2424.820801	2.204873	1.603544	643.351135	22999.099609	116.472809	73.874046	57.434635	18.755299	16.609016	92.246964	118.717773	84.260078	0.585636	99998.000000	3.812436	3.384680	0.343384	0.205081	2.808448	4.361711	2.066225	1.868492	1.759174	1.273124	1.220344	1.964952	2.074516	1.925622	0.000000	4.999991	44456.000000		1
5908.307617	1338.126709	2.007514	1.825573	1138.602661	41923.386719	181.996094	120.716034	130.732025	78.774109	49.096203	231.354416	281.511414	174.178818	0.359103	0.000000	3.771463	3.126497	0.302659	0.261399	3.056372	4.622457	2.260062	2.081765	2.116382	1.896384	1.691048	2.364278	2.449496	2.240995	0.000000	0.000000	44519.000000		1
14735.885742	4157.407227	2.362144	3.481541	1849.854736	60614.691406	293.590424	190.214264	183.377609	104.865623	81.373695	391.008820	539.231812	319.706604	1.037689	99998.000000	4.168376	3.618823	0.373306	0.541772	3.267138	4.782578	2.467742	2.279243	2.263346	2.020633	1.910484	2.592186	2.731776	2.504752	0.016067	4.999991	44601.000000		1
12650.088867	4342.548828	2.346725	3.934851	1349.931274	53923.464844	224.770630	142.357712	176.537872	91.775146	53.145153	298.900635	376.068115	212.978424	1.481699	99998.000000	4.102094	3.637745	0.370462	0.594928	3.130312	4.731778	2.351740	2.153381	2.246838	1.962725	1.725464	2.475527	2.575267	2.328336	0.170760	4.999991	44722.000000		1
7068.336426	974.618713	2.146282	3.046734	713.086853	23120.511719	100.455872	73.541000	49.771542	36.560806	25.632036	105.130821	130.651840	103.974419	0.050472	0.000000	3.849317	2.988835	0.331687	0.483835	2.853142	4.363997	2.001975	1.866530	1.696981	1.563016	1.408783	2.021730	2.116116	2.016927	0.000000	0.000000	44760.000000		1
9513.672852	3011.443604	2.238794	3.324270	1483.728516	53332.535156	224.304993	152.478546	170.530746	103.780144	53.620049	241.888474	303.498474	207.908752	0.453825	0.000000	3.978348	3.478775	0.350014	0.521696	3.171355	4.726992	2.350839	2.183209	2.231803	2.016114	1.729327	2.383615	2.482157	2.317873	0.000000	0.000000	44803.000000		1
9715.423828	1773.128174	3.237926	3.780664	1208.455566	37829.625000	195.012558	127.142548	96.305161	44.193062	48.834087	247.291183	333.938080	198.392334	1.260130	0.000000	3.987462	3.248740	0.510267	0.577568	3.082231	4.577832	2.290063	2.104291	1.983650	1.645354	1.688723	2.393209	2.523666	2.297525	0.100415	0.000000	44899.000000		1
10151.649414	2477.491211	3.870092	2.559503	1737.036133	52704.566406	266.980835	175.902618	122.399757	71.727760	44.819057	248.509262	349.523285	208.695099	0.338350	0.000000	4.006536	3.394012	0.587721	0.408156	3.239809	4.721848	2.426480	2.245272	2.087780	1.855687	1.651463	2.395343	2.543476	2.319512	0.000000	0.000000	44925.000000		1
31201.271484	10594.017578	2.069189	4.008861	5714.445312	99998.000000	818.852905	580.264038	538.032227	229.858795	193.831482	862.756104	1190.101074	653.987000	3.108147	0.000000	4.494172	4.025061	0.315800	0.603021	3.756974	4.999991	2.913206	2.763626	2.730808	2.361461	2.287424	2.935888	3.075584	2.815569	0.492502	0.000000	44972.000000		1
20621.929688	3347.971924	2.716774	3.352024	6690.014160	99357.031250	1095.004761	690.575562	267.098022	120.494011	74.768333	409.030182	550.456604	226.944672	2.888624	0.000000	4.314329	3.524782	0.434053	0.525307	3.825427	4.997199	3.039416	2.839211	2.426671	2.080966	1.873718	2.611755	2.740723	2.355920	0.460691	0.000000	45028.000000		1
7435.171875	2946.749756	3.836171	5.723419	1491.962158	42425.632812	200.550949	148.790390	118.224373	56.839474	39.456436	217.662613	282.350189	193.683456	0.554575	0.000000	3.871291	3.469343	0.583898	0.757656	3.173758	4.627628	2.302225	2.172575	2.072707	1.754650	1.596118	2.337784	2.450788	2.287092	0.000000	0.000000	45087.000000		1
7045.895996	1321.974121	1.652884	4.995657	954.691589	26541.662109	148.901413	103.289833	61.588428	44.856064	23.069450	116.512901	134.592865	107.958611	0.428897	0.000000	3.847936	3.121223	0.218242	0.698593	2.979863	4.423928	2.172899	2.014058	1.789499	1.651821	1.363037	2.066374	2.129022	2.033257	0.000000	0.000000	45190.000000		1
10213.608398	2085.430664	2.735276	5.674079	772.488892	31041.439453	146.246307	82.193970	84.309418	38.355541	35.404404	115.686462	163.354889	80.134033	0.110236	0.000000	4.009179	3.319196	0.437001	0.753895	2.887892	4.491942	2.165085	1.914840	1.925876	1.583828	1.549057	2.063282	2.213132	1.903817	0.000000	0.000000	45213.000000		1
7984.462402	2671.205322	2.362144	3.629560	930.508911	31562.654297	129.143890	96.410011	68.921562	43.742836	19.655750	132.400330	171.819763	143.560379	0.090732	0.000000	3.902246	3.426707	0.373306	0.559854	2.968720	4.499174	2.111074	1.984122	1.838355	1.640907	1.293490	2.121889	2.235073	2.157035	0.000000	0.000000	45240.000000		1
8812.659180	2350.357910	2.568754	1.918085	1362.759644	38362.214844	211.118927	144.997391	108.670952	42.287308	40.739273	199.650497	290.229156	173.435638	0.609412	99998.000000	3.945107	3.371134	0.409723	0.282868	3.134419	4.583904	2.324527	2.161360	2.036114	1.626210	1.610013	2.300270	2.462741	2.239138	0.000000	4.999991	45295.000000		1
8423.414062	2981.065674	2.417651	3.521630	1161.696777	38745.488281	182.782440	120.962738	84.522194	53.268501	41.349854	229.300644	299.989197	170.015762	1.482580	99998.000000	3.925488	3.474371	0.383394	0.546744	3.065093	4.588221	2.261935	2.082652	1.926971	1.726470	1.616474	2.360405	2.477106	2.230489	0.171018	4.999991	45335.000000		1
7753.197754	2421.382568	1.711475	2.652015	1216.750854	33060.980469	189.554337	123.799774	83.970207	51.270241	34.115402	160.067627	226.210739	138.441360	0.125807	0.000000	3.889481	3.384063	0.233371	0.423576	3.085202	4.519316	2.277734	2.092720	1.924125	1.709865	1.532951	2.204304	2.354513	2.141266	0.000000	0.000000	45359.000000		1
6250.491699	1592.815796	1.618963	3.521630	770.169922	24259.898438	114.752083	84.938499	59.682678	24.050079	13.210737	103.098640	126.803337	87.346901	0.634234	99998.000000	3.795914	3.202166	0.209237	0.546744	2.886587	4.384889	2.059761	1.929105	1.775848	1.381117	1.120927	2.013253	2.103131	1.941247	0.000000	4.999991	45427.000000		1
2419.486084	1048.736328	3.611058	5.205351	2628.332275	42492.726562	475.827057	271.220978	85.641594	28.925470	20.244745	90.933289	111.696098	68.243141	0.978552	99998.000000	3.383723	3.020666	0.557634	0.716450	3.419680	4.628314	2.677449	2.433323	1.932685	1.461280	1.306312	1.958723	2.048038	1.834059	0.000000	4.999991	45442.000000		1
3453.318604	1392.045898	2.235711	2.907966	331.221283	14213.512695	64.820190	36.030403	34.775322	32.622871	10.790002	52.645588	66.288048	68.036530	1.368693	99998.000000	3.538237	3.143654	0.349416	0.463589	2.520118	4.152701	1.811710	1.556669	1.541271	1.513522	1.033022	1.721362	1.821435	1.832742	0.136306	4.999991	45466.000000		1
1338.401245	688.367554	3.527797	4.412830	216.521637	9946.124023	34.090733	26.967295	27.988012	25.076963	7.323880	30.603024	44.233150	37.572273	0.716073	0.000000	3.126586	2.837820	0.547504	0.644717	2.335501	3.997654	1.532636	1.430837	1.446972	1.399275	0.864741	1.485764	1.645748	1.574867	0.000000	0.000000	45517.000000		1
9737.635742	3357.852295	2.189455	4.650278	1516.271240	45336.644531	204.199005	156.666260	129.856232	52.164524	45.121265	230.413879	291.996124	230.386124	0.430706	99998.000000	3.988454	3.526062	0.340336	0.667479	3.180777	4.656449	2.310054	2.194975	2.113463	1.717375	1.654381	2.362509	2.465377	2.362456	0.000000	4.999991	45542.000000		1
16451.064453	7979.430176	1.939672	2.633513	2485.286865	99998.000000	352.825958	252.203568	310.103851	153.502350	103.524193	577.516418	779.094238	402.085602	0.125273	99998.000000	4.216194	3.901972	0.287728	0.420535	3.395376	4.999991	2.547560	2.401751	2.491507	2.186115	2.015042	2.761564	2.891590	2.604319	0.000000	4.999991	45567.000000		1
14805.920898	2152.659424	2.167868	4.058200	1226.859253	54889.007812	168.967300	131.114410	170.407410	69.994705	38.959957	284.983704	360.973206	213.413223	0.366818	0.000000	4.170435	3.332975	0.336033	0.608333	3.088795	4.739485	2.227803	2.117651	2.231488	1.845065	1.590618	2.454820	2.557475	2.329221	0.000000	0.000000	45636.000000		1
6123.312012	2016.697266	1.692973	5.007992	673.929504	21944.880859	109.182854	72.418518	61.249218	21.641678	16.942060	95.287529	123.685677	83.920868	1.164117	0.000000	3.786986	3.304641	0.228650	0.699664	2.828614	4.341333	2.038154	1.859850	1.787101	1.335291	1.228966	1.979036	2.092319	1.923870	0.065997	0.000000	45658.000000		1
12047.306641	1995.413330	2.883296	3.746742	1555.129395	55559.246094	245.456360	159.225769	156.219116	67.900841	51.180813	309.884918	403.562714	239.421478	1.355594	0.000000	4.080890	3.300033	0.459889	0.573654	3.191767	4.744756	2.389974	2.202013	2.193734	1.831875	1.709107	2.491200	2.605911	2.379163	0.132130	0.000000	45690.000000		1
7429.707520	851.815002	2.143198	1.862578	848.694214	26807.699219	120.901062	91.997177	51.338081	28.925470	27.846161	100.471291	127.790131	98.013550	0.506040	99998.000000	3.870972	2.930345	0.331062	0.270115	2.928751	4.428259	2.082430	1.963774	1.710440	1.461280	1.444765	2.002042	2.106497	1.991286	0.000000	4.999991	45798.000000		1
22584.427734	5839.330566	1.754647	3.592556	2442.555420	71342.171875	359.156891	247.359024	207.597290	84.556114	69.748001	398.169250	558.440430	361.352509	0.021494	0.000000	4.353809	3.766363	0.244190	0.555404	3.387844	4.853346	2.555284	2.393328	2.317222	1.927145	1.843532	2.600068	2.746977	2.557931	0.000000	0.000000	45829.000000		1
25884.169922	7917.940430	1.634382	3.586388	3970.399902	99998.000000	588.192322	398.357361	321.297821	121.789177	106.358147	643.169250	789.871948	461.173126	2.218689	99998.000000	4.413034	3.898612	0.213353	0.554657	3.598834	4.999991	2.769519	2.600273	2.506908	2.085609	2.026771	2.808325	2.897557	2.663864	0.346096	4.999991	45860.000000		1
26968.806641	3861.250977	1.618963	6.549861	14162.064453	99998.000000	2325.493652	1452.311401	354.571350	185.129166	94.772545	508.567108	611.548584	381.224121	3.192293	0.000000	4.430862	3.586728	0.209237	0.816232	4.151126	4.999991	3.366515	3.162060	2.549704	2.267475	1.976683	2.706348	2.786431	2.581180	0.504103	0.000000	45948.000000		1
8243.555664	5686.075195	2.544085	4.530012	1511.735107	52207.382812	222.898804	157.683899	149.885117	53.095814	63.136467	279.170868	371.353058	260.045532	0.327582	99998.000000	3.916115	3.754813	0.405532	0.656099	3.179476	4.717732	2.348108	2.197787	2.175759	1.725060	1.800280	2.445870	2.569787	2.415049	0.000000	4.999991	46007.000000		1
13375.263672	1730.109985	2.158617	2.763030	1024.584595	32692.941406	146.008865	110.681549	97.063759	43.912441	38.195187	172.078796	218.618576	132.650101	0.391832	99998.000000	4.126302	3.238074	0.334176	0.441386	3.010548	4.514454	2.164379	2.044075	1.987057	1.642588	1.582009	2.235727	2.339687	2.122708	0.000000	4.999991	46128.000000		1
6818.232910	1756.762817	2.365228	5.066583	563.004333	22540.498047	104.729935	58.760643	74.453789	34.167824	18.656620	117.367096	157.723984	80.282051	1.138282	99998.000000	3.833672	3.244713	0.373873	0.704715	2.750512	4.352963	2.020071	1.769086	1.871887	1.533617	1.270833	2.069546	2.197898	1.904619	0.056250	4.999991	46160.000000		1
10161.094727	2013.237305	3.660398	6.284659	1054.564697	33645.933594	160.727554	112.059982	82.329659	30.769545	29.394197	160.739883	186.171478	119.186501	0.882863	0.000000	4.006940	3.303895	0.563528	0.798282	3.023073	4.526933	2.206090	2.049451	1.915556	1.488121	1.468262	2.206124	2.269913	2.076227	0.000000	0.000000	46195.000000		1
6837.139160	2906.130859	1.628214	1.588125	1357.727051	34766.539062	189.834961	138.287186	83.045082	19.822273	27.587128	152.466217	201.220123	77.734886	0.211192	99998.000000	3.834874	3.463315	0.211711	0.200885	3.132812	4.541162	2.278376	2.140782	1.919314	1.297153	1.440706	2.183174	2.303671	1.890616	0.000000	4.999991	46212.000000		1
9189.094727	1402.385742	1.094727	2.019849	717.755615	28206.085938	134.127213	77.176727	78.675430	43.493050	32.292912	149.579834	170.524582	121.431465	0.129653	99998.000000	3.963273	3.146868	0.039306	0.305319	2.855977	4.450343	2.127517	1.887486	1.895839	1.638420	1.509107	2.174873	2.231787	2.084331	0.000000	4.999991	46254.000000		1
10000.996094	2632.726562	2.291218	3.718989	1077.168457	33538.062500	165.861969	110.521194	112.004478	55.242096	27.454527	156.977722	194.112106	103.049301	0.513098	0.000000	4.000043	3.420406	0.360066	0.570425	3.032284	4.525538	2.219747	2.043446	2.049235	1.742270	1.438614	2.195838	2.288053	2.013045	0.000000	0.000000	46267.000000		1
6336.355469	2136.087402	1.890332	2.442321	811.334778	27672.632812	109.432640	83.313370	84.904579	31.136511	21.802032	152.419952	212.503525	74.219421	0.618155	0.000000	3.801840	3.329619	0.276538	0.387803	2.909200	4.442050	2.039147	1.920715	1.928931	1.493270	1.338497	2.183042	2.327366	1.870518	0.000000	0.000000	46287.000000		1
7167.672852	2693.250977	2.189455	5.674079	626.800720	27117.837891	108.926903	69.054161	54.471161	44.930073	30.248394	136.082306	210.585434	141.744049	0.816592	0.000000	3.855378	3.430277	0.340336	0.753895	2.797129	4.433255	2.037135	1.839190	1.736167	1.652537	1.480702	2.133802	2.323428	2.151505	0.000000	0.000000	46359.000000		1
6639.203125	2421.271484	1.677554	3.133079	899.720886	30641.595703	132.995483	96.410011	90.140770	47.942886	23.689281	160.206390	206.949707	106.774452	0.132746	0.000000	3.822116	3.384043	0.224676	0.495971	2.954108	4.486311	2.123837	1.984122	1.954921	1.680724	1.374552	2.204680	2.315865	2.028467	0.000000	0.000000	46434.000000		1
7535.451660	1456.838379	1.359929	2.744528	569.190308	22243.957031	82.419083	60.293259	55.692322	16.917391	15.323098	92.802032	110.786400	65.745308	1.491265	99998.000000	3.877109	3.163411	0.133516	0.438468	2.755258	4.347212	1.916028	1.780269	1.745795	1.228333	1.185347	1.967557	2.044487	1.817865	0.173555	4.999991	46451.000000		1
22427.421875	5669.913086	1.791652	4.252476	2408.017578	81116.609375	362.345459	246.477066	232.819199	124.268501	89.086128	468.311981	623.057068	407.503754	1.181862	0.000000	4.350780	3.753577	0.253254	0.628642	3.381660	4.909110	2.559123	2.391777	2.367019	2.094361	1.949810	2.670535	2.794528	2.610132	0.072567	0.000000	46537.000000		1
5380.060059	1437.065430	3.765245	4.015028	510.284760	18945.535156	86.582130	50.394459	45.562241	55.692322	4.311067	77.272324	99.768196	34.442280	2.655774	10555.867188	3.730787	3.157476	0.575793	0.603689	2.707813	4.277507	1.937428	1.702383	1.658605	1.745795	0.634585	1.888024	1.998992	1.537092	0.424191	4.023494	46557.000000		1
9603.514648	1924.049438	2.186371	3.015897	1157.336426	39727.031250	175.853287	123.830612	113.037529	59.402058	49.845554	225.970215	276.941315	237.879608	0.215923	0.000000	3.982430	3.284216	0.339724	0.479416	3.063460	4.599086	2.245151	2.092828	2.053223	1.773801	1.697626	2.354051	2.442388	2.376357	0.000000	0.000000	46600.000000		1
10924.027344	2392.080811	1.702224	4.193885	1509.033691	44994.734375	249.789001	156.441147	115.871483	70.972244	53.860580	249.607071	317.770020	195.589218	0.830827	0.000000	4.038383	3.378776	0.231017	0.622617	3.178699	4.653162	2.397573	2.194351	2.063977	1.851089	1.731271	2.397257	2.502113	2.291345	0.000000	0.000000	46641.000000		1
11225.058594	2751.854492	2.362144	2.429986	2187.536377	66590.625000	323.148071	227.092682	189.705444	92.780449	69.069580	392.356415	523.131592	276.864227	1.693644	0.000000	4.050189	3.439626	0.373306	0.385604	3.339955	4.823413	2.509402	2.356203	2.278080	1.967456	1.839287	2.593681	2.718611	2.442267	0.228822	0.000000	46748.000000		1
8748.606445	1747.875488	2.010598	2.442321	965.974976	35476.742188	160.326660	99.225464	101.747963	71.283707	44.957829	211.131256	271.464600	200.893250	1.712618	99998.000000	3.941939	3.242511	0.303325	0.387803	2.984966	4.549944	2.205006	1.996623	2.007526	1.852990	1.652805	2.324553	2.433713	2.302965	0.233661	4.999991	46824.000000		1
4968.606445	1897.702026	3.105325	4.690367	996.004456	32248.845703	160.678207	99.857628	89.770721	34.056812	34.917175	151.812454	228.045563	190.929688	0.729342	0.000000	3.696235	3.278228	0.492107	0.671207	2.998261	4.508514	2.205957	1.999381	1.953135	1.532204	1.543039	2.181307	2.358022	2.280874	0.000000	0.000000	46845.000000		1
10635.108398	2159.474365	3.278014	3.361275	1360.974121	37402.121094	190.380783	132.782700	96.033791	43.647240	33.665176	130.599426	176.281921	206.610489	1.280065	99998.000000	4.026742	3.334348	0.515611	0.526504	3.133850	4.572896	2.279623	2.123142	1.982424	1.639957	1.527181	2.115941	2.246208	2.315152	0.107232	4.999991	46867.000000		1
13342.085938	4203.761719	4.628692	5.273193	1781.398804	58171.097656	260.449493	174.490280	149.209778	59.802944	62.001652	314.661621	436.928772	223.216431	1.050502	0.000000	4.125224	3.623638	0.665458	0.722074	3.250761	4.764707	2.415724	2.241771	2.173797	1.776723	1.792403	2.497844	2.640411	2.348726	0.021397	0.000000	46958.000000		1
9432.666992	2749.893311	2.818537	4.079786	1191.488770	40355.753906	184.080704	127.972076	115.899239	79.686890	44.066628	233.630219	335.948669	154.883865	1.571195	0.000000	3.974634	3.439316	0.450024	0.610637	3.076090	4.605906	2.265008	2.107115	2.064080	1.901387	1.644110	2.368529	2.526273	2.190006	0.196230	0.000000	47056.000000		1
12010.333008	1391.971924	1.575791	3.385945	1216.183350	44918.250000	174.659882	122.640289	118.720856	66.365143	41.019894	238.326752	310.655853	207.214905	1.015356	0.000000	4.079555	3.143631	0.197498	0.529680	3.084999	4.652423	2.242193	2.088633	2.074527	1.821940	1.612995	2.377173	2.492280	2.316421	0.006618	0.000000	47078.000000		1
4567.485840	1882.517700	4.209303	7.746352	574.139709	19467.316406	101.297737	61.730282	64.669083	31.136511	30.689367	95.127174	108.606194	90.051338	0.142737	0.000000	3.659677	3.274739	0.624210	0.889097	2.759017	4.289306	2.005600	1.790498	1.810697	1.493270	1.486988	1.978305	2.035855	1.954490	0.000000	0.000000	47167.000000		1
6541.328613	1802.815308	3.009729	4.144545	994.770935	24339.343750	152.278107	104.156357	76.933113	19.458391	24.019241	93.862839	123.139854	107.807510	0.219521	99998.000000	3.815666	3.255951	0.478527	0.617477	2.997723	4.386309	2.182637	2.017686	1.886113	1.289107	1.380559	1.972494	2.090399	2.032649	0.000000	4.999991	47197.000000		1
13219.093750	2031.841553	5.334868	6.290827	7946.523438	93954.820312	1340.427246	812.336975	168.742188	54.794952	41.713734	179.498260	270.912628	196.082611	2.622677	0.000000	4.121202	3.307890	0.727124	0.798708	3.900177	4.972919	3.127243	2.909736	2.227224	1.738741	1.620279	2.254060	2.432829	2.292439	0.418745	0.000000	47239.000000		1
4253.110840	397.789978	3.792999	6.522108	3020.966064	38718.945312	497.255951	308.867279	61.021023	13.321752	27.099895	59.676514	86.353935	67.829918	1.984139	99998.000000	3.628707	2.599654	0.578983	0.814388	3.480146	4.587924	2.696580	2.489772	1.785479	1.124561	1.432968	1.775803	1.936282	1.831421	0.297572	4.999991	47292.000000		1
9047.032227	2780.678223	2.217208	2.482410	868.023132	28466.626953	131.561539	93.011726	86.276840	45.901451	20.124479	112.590385	170.475250	104.057678	1.441411	99998.000000	3.956506	3.444151	0.345806	0.394873	2.938531	4.454336	2.119129	1.968538	1.935894	1.661826	1.303725	2.051501	2.231661	2.017274	0.158788	4.999991	47336.000000		1
19848.724609	4346.757812	1.474027	2.257297	1370.524536	55924.093750	189.366226	140.914520	146.705780	74.765244	52.398888	299.819580	415.157593	202.333344	1.929275	0.000000	4.297733	3.638165	0.168505	0.353589	3.136887	4.747599	2.277303	2.148956	2.166447	1.873700	1.719322	2.476860	2.618213	2.306067	0.285394	0.000000	47350.000000		1
13604.857422	3845.822998	2.815454	2.454656	1707.682007	47232.031250	242.955444	172.843552	133.618393	77.568367	43.301861	225.149933	305.000275	188.962265	4.086677	0.000000	4.133694	3.584989	0.449548	0.389991	3.232407	4.674237	2.385527	2.237653	2.125866	1.889685	1.636507	2.352472	2.484300	2.276375	0.611370	0.000000	47373.000000		1
7749.922852	1918.341431	3.370527	4.036614	761.248657	38492.375000	136.276581	80.772369	127.950485	48.334522	37.994743	201.460648	228.878174	117.863579	0.372060	0.000000	3.889297	3.282926	0.527698	0.606017	2.881526	4.585375	2.134421	1.907263	2.107042	1.684257	1.579723	2.304190	2.359604	2.071380	0.000000	0.000000	47449.000000		1
8194.708984	2334.565918	2.365228	4.178466	1074.087769	35966.429688	161.936371	112.827835	100.289352	26.433809	39.576702	167.863312	234.209961	179.307068	0.448720	0.000000	3.913533	3.368206	0.373873	0.621017	3.031040	4.555897	2.209344	2.052416	2.001255	1.422160	1.597440	2.224956	2.369605	2.253597	0.000000	0.000000	47513.000000		1
9541.938477	3662.423828	3.253344	4.607106	1393.933228	40910.585938	215.861710	146.810638	111.952049	54.119614	45.102764	167.638199	202.663315	126.868095	0.628962	99998.000000	3.979637	3.563769	0.512330	0.663428	3.144242	4.611835	2.334176	2.166758	2.049032	1.733355	1.654203	2.224373	2.306775	2.103352	0.000000	4.999991	47557.000000		1
7834.515625	2449.410645	2.568754	3.540132	1111.644653	33989.906250	155.241577	112.204918	94.664612	38.725590	38.645412	131.885345	169.288010	135.792435	0.128374	0.000000	3.894012	3.389062	0.409723	0.549019	3.045966	4.531350	2.191008	2.050012	1.976188	1.587998	1.587098	2.120197	2.228626	2.132876	0.000000	0.000000	47581.000000		1
8830.887695	2618.748047	2.081524	4.625608	1115.943359	34165.902344	150.893509	109.879776	85.632339	49.962734	35.188541	179.115875	227.752609	183.171005	0.712238	0.000000	3.946004	3.418094	0.318381	0.665169	3.047642	4.533593	2.178671	2.040918	1.932638	1.698646	1.546401	2.253134	2.357463	2.262857	0.000000	0.000000	47621.000000		1
11573.795898	2009.570801	2.664350	3.293433	3851.845703	47011.207031	632.166443	386.096436	91.395851	86.899757	20.340342	88.790092	123.022675	117.860497	2.669485	99998.000000	4.063476	3.303103	0.425591	0.517649	3.585669	4.672202	2.800832	2.586696	1.960927	1.939019	1.308358	1.948364	2.089985	2.071368	0.426427	4.999991	47655.000000		1
8087.613770	1880.198730	3.413699	5.054248	1286.640625	37535.636719	181.653793	120.944237	102.534317	64.181854	21.157532	125.508163	192.224854	113.210220	0.199486	99998.000000	3.907820	3.274204	0.533225	0.703657	3.109457	4.574444	2.259244	2.082585	2.010869	1.807412	1.325465	2.098672	2.283809	2.053886	0.000000	4.999991	47675.000000		1
17071.568359	4481.369141	0.940540	2.627345	1755.242554	56635.761719	263.924866	181.866577	177.055939	112.593468	65.529449	314.732544	457.432556	261.359192	2.423935	99998.000000	4.232274	3.651411	0.000000	0.419517	3.244337	4.753091	2.421480	2.259753	2.248111	2.051513	1.816437	2.497942	2.660327	2.417238	0.384521	4.999991	47754.000000		1
7308.941895	2109.835449	1.452441	3.139246	882.781921	25519.763672	130.861542	93.239922	77.068802	52.201530	23.411745	129.772980	178.542313	103.709221	0.848807	0.000000	3.863854	3.324249	0.162098	0.496825	2.945853	4.406877	2.116812	1.969602	1.886879	1.717683	1.369434	2.113184	2.251741	2.015817	0.000000	0.000000	47856.000000		1
16424.794922	6095.919434	2.747611	3.003561	2579.646240	78372.445312	383.956299	264.572449	214.375351	108.260818	70.485016	337.647797	432.747223	300.004608	2.800300	99998.000000	4.215500	3.785039	0.438955	0.477637	3.411560	4.894164	2.584282	2.422545	2.331175	2.034471	1.848097	2.528464	2.636234	2.477128	0.447205	4.999991	47900.000000		1
11572.491211	1127.883667	2.026016	2.019849	1194.433838	34293.652344	181.823410	123.016510	115.177643	40.705353	34.944927	191.712952	271.615723	129.597198	0.820425	0.000000	4.063427	3.052264	0.306643	0.305319	3.077162	4.535214	2.259650	2.089963	2.061368	1.609652	1.543384	2.282651	2.433955	2.112596	0.000000	0.000000	48009.000000		1
2803.880127	1340.525879	1.514116	1.862578	343.938629	17888.009766	56.962822	38.799603	61.375652	24.053162	13.707219	63.321491	75.600937	45.667088	0.254502	0.000000	3.447759	3.127275	0.180159	0.270115	2.536481	4.252562	1.755592	1.588827	1.787996	1.381172	1.136949	1.801551	1.878527	1.659603	0.000000	0.000000	48057.000000		1
6733.766113	2024.530029	1.887248	3.496960	967.593933	28747.587891	146.446747	99.342644	89.786140	32.823315	29.199923	122.535446	188.940674	146.798294	0.567347	0.000000	3.828258	3.306324	0.275829	0.543691	2.985693	4.458601	2.165680	1.997136	1.953209	1.516182	1.465382	2.088262	2.276325	2.166721	0.000000	0.000000	48119.000000		1
6056.287109	1663.417969	1.840992	2.769197	675.622498	32034.488281	127.161049	71.317627	100.412704	46.878998	38.293869	143.446274	194.204620	121.055252	0.153359	99998.000000	3.782207	3.221001	0.265052	0.442354	2.829704	4.505618	2.104354	1.853197	2.001789	1.670978	1.583129	2.156689	2.288260	2.082984	0.000000	4.999991	48194.000000		1
17132.027344	4462.703613	2.069189	3.022064	1890.927002	64665.804688	274.116608	192.776840	210.412750	102.232109	54.394070	327.400543	445.797607	253.452484	2.583759	99998.000000	4.233809	3.649598	0.315800	0.480304	3.276675	4.810675	2.437935	2.285055	2.323072	2.009587	1.735552	2.515079	2.649138	2.403897	0.412252	4.999991	48221.000000		1
28042.835938	4105.011230	2.846291	4.748958	2464.949463	79182.781250	380.243500	253.051605	224.678116	72.276672	82.400581	390.589447	512.326172	274.912231	0.258423	0.000000	4.447822	3.613314	0.454279	0.676598	3.391808	4.898631	2.580062	2.403209	2.351561	1.858998	1.915930	2.591721	2.709547	2.439194	0.000000	0.000000	48266.000000		1
2511.273438	899.588257	1.982844	3.478457	287.749817	14700.941406	46.305420	33.113186	36.903103	22.613056	19.298037	54.939888	72.572708	77.324753	0.203176	0.000000	3.399894	2.954044	0.297289	0.541387	2.459015	4.167345	1.665632	1.520001	1.567063	1.354359	1.285513	1.739888	1.860773	1.888319	0.000000	0.000000	48360.000000		1
21495.884766	5408.319824	2.291218	3.558635	2460.595215	72242.695312	365.466217	250.674042	213.400894	127.404663	63.969078	333.305908	474.396210	311.291077	2.282571	99998.000000	4.332355	3.733062	0.360066	0.551283	3.391040	4.858794	2.562847	2.399109	2.329196	2.105185	1.805970	2.522843	2.676141	2.493167	0.358424	4.999991	48386.000000		1
6522.434570	2017.372681	3.018980	3.385945	601.625122	22638.160156	94.754044	63.376999	43.795258	37.048038	23.760206	87.612099	100.795082	97.100769	0.832662	0.000000	3.814410	3.304786	0.479860	0.529680	2.779326	4.354841	1.976598	1.801932	1.641427	1.568765	1.375850	1.942564	2.003439	1.987223	0.000000	0.000000	48508.000000		1
11332.067383	2827.603516	2.383730	2.991227	1577.218262	44766.343750	237.916611	160.351334	133.895935	70.016289	50.018242	245.462524	317.276642	254.824753	0.351957	0.000000	4.054309	3.451418	0.377257	0.475849	3.197892	4.650952	2.376425	2.205073	2.126767	1.845199	1.699128	2.389985	2.501438	2.406242	0.000000	0.000000	48527.000000		1
9641.392578	2608.916992	3.234842	5.482887	1099.710571	38829.203125	175.057678	107.548470	111.606674	36.221596	38.013248	171.027237	277.928131	239.662003	1.703337	0.000000	3.984140	3.416460	0.509853	0.739009	3.041278	4.589159	2.243181	2.031604	2.047690	1.558968	1.579935	2.233065	2.443933	2.379599	0.231301	0.000000	48561.000000		1
9666.984375	1608.653931	2.093859	4.456003	1072.296143	36948.156250	171.141327	113.049866	122.072884	76.174515	42.305813	201.732025	252.595215	117.835823	1.104190	0.000000	3.985291	3.206463	0.320947	0.648945	3.030315	4.567593	2.233355	2.053270	2.086619	1.881810	1.626400	2.304775	2.402425	2.071277	0.043044	0.000000	48671.000000		1
18160.363281	2455.044678	1.341426	1.119397	1965.969849	54933.636719	288.107544	200.467682	155.648636	74.718987	44.819057	253.437073	304.334167	232.994965	0.780612	0.000000	4.259125	3.390059	0.127567	0.048984	3.293577	4.739838	2.459555	2.302044	2.192145	1.873431	1.651463	2.403870	2.483351	2.367347	0.000000	0.000000	48701.000000		1
13019.467773	3547.566895	2.340558	3.441453	1335.894165	41158.238281	212.469604	138.922424	126.732414	53.820492	52.065845	215.818542	316.043121	162.701141	2.921822	0.000000	4.114593	3.549931	0.369319	0.536742	3.125772	4.614457	2.327297	2.142772	2.102888	1.730948	1.716553	2.334089	2.499746	2.211390	0.465654	0.000000	48798.000000		1
9986.518555	4809.482422	1.763899	3.379778	1964.261353	52588.957031	291.604492	195.761902	142.456390	31.361624	48.004562	219.031799	307.581360	156.142029	2.398775	0.000000	3.999414	3.682098	0.246474	0.528888	3.293199	4.720894	2.464794	2.291728	2.153682	1.496399	1.681283	2.340507	2.487960	2.193520	0.379990	0.000000	48823.000000		1
7179.585449	797.004639	1.501781	1.449357	755.935364	23025.031250	117.555206	80.935806	61.135120	39.320751	20.164568	66.920212	95.324532	56.629780	2.348462	99998.000000	3.856099	2.901461	0.176607	0.161175	2.878485	4.362200	2.070242	1.908141	1.786291	1.594622	1.304589	1.825557	1.979205	1.753045	0.370783	4.999991	48910.000000		1
4706.815430	695.167236	3.598723	3.978023	549.670288	21787.890625	89.431511	58.584869	71.863449	31.929031	24.577398	93.162834	135.336044	91.938583	1.120887	99998.000000	3.672727	2.842089	0.556148	0.599667	2.740102	4.338215	1.951491	1.767785	1.856508	1.504186	1.390536	1.969243	2.131413	1.963498	0.049562	4.999991	49008.000000		1
13620.710938	2195.702148	2.537917	3.657314	1442.017944	42998.003906	214.918091	147.353378	131.971680	72.766983	49.259644	236.559769	312.493744	202.447449	1.066273	0.000000	4.134200	3.341573	0.404477	0.563162	3.158971	4.633448	2.332273	2.168360	2.120481	1.861934	1.692491	2.373941	2.494841	2.306312	0.027868	0.000000	49043.000000		1
8649.433594	3558.575928	3.015897	3.953353	1434.851318	38676.785156	205.888901	151.639771	105.365189	48.531879	39.897411	181.780228	247.161667	108.680206	0.071792	99998.000000	3.936988	3.551276	0.479416	0.596966	3.156807	4.587451	2.313633	2.180813	2.022697	1.686027	1.600945	2.259547	2.392981	2.036150	0.000000	4.999991	49089.000000		1
8448.528320	2458.183838	1.930420	4.668780	1259.772095	36485.472656	183.747650	130.417480	115.523018	52.762772	59.830700	222.272812	289.485962	180.016327	0.459094	3353.281738	3.926781	3.390614	0.285652	0.669203	3.100292	4.562120	2.264222	2.115336	2.062669	1.722328	1.776924	2.346886	2.461627	2.255312	0.000000	3.525470	49125.000000		1
5248.430664	2548.858154	0.447142	2.207957	828.020874	23144.119141	117.888252	83.100594	73.664352	38.300034	19.100677	87.639854	137.741364	54.952225	1.327794	0.000000	3.720029	3.406346	0.000000	0.343991	2.918041	4.364440	2.071470	1.919604	1.867257	1.583199	1.281049	1.942702	2.139064	1.739985	0.123131	0.000000	49144.000000		1
5749.192871	814.933472	3.293433	5.667912	591.387085	23707.927734	87.396240	61.144371	46.422604	28.623262	19.473810	71.206612	111.329140	63.734711	0.648101	0.000000	3.759607	2.911122	0.517649	0.753423	2.771872	4.374894	1.941493	1.786356	1.666729	1.456719	1.289451	1.852520	2.046609	1.804376	0.000000	0.000000	49197.000000		1
19344.996094	5955.060547	2.426902	5.017243	2397.384766	74351.140625	345.381836	246.082352	216.395203	80.963562	76.822098	393.919861	574.429626	396.938843	2.153339	99998.000000	4.286569	3.774886	0.385052	0.700465	3.379738	4.871288	2.538300	2.391080	2.335248	1.908290	1.885486	2.595408	2.759237	2.598724	0.333112	4.999991	49272.000000		1
8578.131836	3179.593750	2.254213	3.407531	985.729431	30147.490234	157.252167	97.464645	87.553513	55.787918	35.789871	135.040009	183.689072	138.003479	2.752609	0.000000	3.933393	3.502372	0.352995	0.532440	2.993758	4.479251	2.196597	1.988847	1.942274	1.746540	1.553760	2.130462	2.264083	2.139890	0.439745	0.000000	49305.000000		1
6902.283203	3430.215332	0.403970	2.294302	1351.377563	42244.015625	209.635651	136.097733	97.705177	49.589603	30.590689	179.535263	224.937149	149.857361	2.279799	99998.000000	3.838993	3.535321	0.000000	0.360651	3.130777	4.625765	2.321465	2.133851	1.989918	1.695391	1.485589	2.254150	2.352061	2.175678	0.357897	4.999991	49350.000000		1
18148.931641	3592.244141	2.137031	2.818537	1964.760986	58528.542969	300.359253	201.997223	178.141418	67.947098	53.296257	267.896729	319.836121	277.292877	1.325493	99998.000000	4.258851	3.555366	0.329811	0.450024	3.293310	4.767368	2.477641	2.305345	2.250765	1.832171	1.726697	2.427967	2.504927	2.442939	0.122377	4.999991	49387.000000		1
5721.448730	1307.961670	1.464776	1.834825	712.078430	22263.906250	116.734932	75.267899	64.968208	25.493269	16.979065	106.086777	122.708130	52.907707	0.862898	0.000000	3.757506	3.116595	0.165771	0.263595	2.852528	4.347601	2.067201	1.876610	1.812701	1.406425	1.229914	2.025661	2.088873	1.723519	0.000000	0.000000	49430.000000		1
7897.405762	2153.285400	3.339689	3.207088	747.085022	25764.314453	117.215996	79.924339	58.128475	42.074532	20.118311	92.808205	122.088303	97.819275	1.068827	99998.000000	3.897485	3.333102	0.523706	0.506111	2.873370	4.411018	2.068987	1.902679	1.764389	1.624019	1.303591	1.967586	2.086674	1.990424	0.028908	4.999991	49480.000000		1
4505.940430	601.535645	2.568754	2.109277	478.429718	17495.931641	78.783356	51.239403	52.053509	23.590601	21.157532	60.367271	48.257427	31.851938	0.086290	0.000000	3.653785	2.779261	0.409723	0.324134	2.679818	4.242937	1.896434	1.709604	1.716450	1.372739	1.325465	1.780802	1.683564	1.503136	0.000000	0.000000	49539.000000		1
11980.090820	2778.864990	2.019849	4.372742	1173.165283	29528.990234	187.324799	122.091385	86.477287	24.561979	31.688499	137.741364	196.551346	117.407188	0.857356	0.000000	4.078460	3.443867	0.305319	0.640754	3.069359	4.470249	2.272595	2.086685	1.936902	1.390263	1.500902	2.139064	2.293476	2.069695	0.000000	0.000000	49642.000000		1
11517.471680	1765.699463	1.964342	3.500043	1259.553101	36419.816406	198.965912	128.776932	115.794388	44.362667	32.299080	140.855942	211.562988	143.942764	2.306328	0.000000	4.061357	3.246917	0.293217	0.544073	3.100216	4.561338	2.298779	2.109838	2.063688	1.647018	1.509190	2.148775	2.325440	2.158190	0.362921	0.000000	49736.000000		1
16324.159180	5072.074707	1.393850	4.261727	2375.625977	74133.789062	344.185333	240.988022	263.095337	96.391502	84.676384	435.793945	674.931763	334.792267	2.020351	99998.000000	4.212831	3.705186	0.144216	0.629586	3.375778	4.870016	2.536792	2.381995	2.420113	1.984039	1.927762	2.639281	2.829260	2.524776	0.305427	4.999991	49805.000000		1
14767.278320	3646.212646	4.607106	3.595639	1483.176636	49934.863281	234.721863	144.870956	124.058807	70.802643	48.294434	283.287659	384.437378	209.231674	1.033489	99998.000000	4.169301	3.561842	0.663428	0.555776	3.171193	4.698404	2.370553	2.160981	2.093628	1.850049	1.683897	2.452228	2.584826	2.320627	0.014306	4.999991	49853.000000		1
25641.785156	5708.447754	0.971378	3.379778	3067.142090	89437.648438	423.835236	304.001129	290.987762	161.165436	90.180855	529.252808	720.376770	418.235138	2.279210	99998.000000	4.408948	3.756518	0.000000	0.528888	3.486734	4.951520	2.627197	2.482875	2.463875	2.207272	1.955114	2.723663	2.857560	2.621421	0.357784	4.999991	49880.000000		1
5994.066406	3380.924805	0.366965	4.909312	6609.562500	81414.968750	1122.089233	679.495667	135.320618	62.692410	37.966991	199.163269	256.958710	143.659058	2.779325	99998.000000	3.777722	3.529036	0.000000	0.691021	3.820173	4.910704	3.050027	2.832187	2.131364	1.797215	1.579406	2.299209	2.409863	2.157333	0.443939	4.999991	49926.000000		1
12176.645508	1742.707153	1.548037	2.380646	1185.786987	46709.113281	165.698532	122.285660	134.438675	77.111969	57.067669	296.791351	439.417358	186.532272	1.407843	99998.000000	4.085528	3.241225	0.189781	0.376695	3.074007	4.669402	2.219319	2.087376	2.128524	1.887122	1.756390	2.472451	2.642877	2.270754	0.148554	4.999991	49948.000000		1
5602.422363	1593.188965	2.537917	1.184156	646.027832	22005.941406	88.635902	66.066017	41.383774	25.564194	10.629647	69.822014	91.580872	74.555550	0.104115	99998.000000	3.748376	3.202267	0.404477	0.073409	2.810251	4.342540	1.947610	1.819978	1.616830	1.407632	1.026519	1.843992	1.961805	1.872480	0.000000	4.999991	49962.000000		1
12285.020508	1504.845947	2.362144	5.072750	982.380493	36320.433594	140.615402	103.107887	108.057289	55.794086	33.603500	139.579269	205.145721	133.599899	0.129068	99998.000000	4.089376	3.177492	0.373306	0.705243	2.992280	4.560151	2.148033	2.013292	2.033654	1.746588	1.526384	2.144821	2.312063	2.125806	0.000000	4.999991	50020.000000		1
5161.925781	643.733521	0.860363	2.066105	3007.089355	41651.386719	500.583313	309.847900	85.879044	31.441801	24.518806	95.278275	161.665009	61.101200	1.653728	0.000000	3.712812	2.808706	0.000000	0.315152	3.478146	4.619629	2.699476	2.491148	1.933887	1.497507	1.389499	1.978994	2.208616	1.786050	0.218464	0.000000	50077.000000		1
4732.015625	1966.660522	1.708391	3.740575	617.355225	20176.113281	93.958435	63.373917	39.465687	23.923645	13.204569	59.146111	77.343254	77.670128	0.438959	0.000000	3.675046	3.293729	0.232587	0.572938	2.790535	4.304838	1.972936	1.801911	1.596220	1.378827	1.120724	1.771926	1.888422	1.890254	0.000000	0.000000	50089.000000		1
17927.314453	6301.712891	2.269632	2.226459	3435.781494	99998.000000	471.670166	350.491577	291.838867	138.829926	130.593246	574.253845	743.199524	471.010254	1.738122	0.000000	4.253515	3.799459	0.355955	0.347615	3.536026	4.999991	2.673638	2.544677	2.465143	2.142483	2.115921	2.759104	2.871105	2.673030	0.240080	0.000000	50119.000000		1
11392.924805	3063.268799	2.969640	2.972724	1388.212891	41100.093750	202.771240	138.984100	125.724030	37.701790	43.048992	151.649017	248.567841	147.041916	2.850082	99998.000000	4.056635	3.486185	0.472704	0.473155	3.142456	4.613843	2.307006	2.142965	2.099418	1.576362	1.633963	2.180840	2.395445	2.167441	0.454857	4.999991	50171.000000		1
7417.178223	2046.517090	1.612795	3.617226	759.515625	24770.097656	122.890076	81.102325	57.271194	11.570188	32.003040	121.107674	140.442719	82.742882	0.820643	9596.420898	3.870239	3.311015	0.207579	0.558376	2.880537	4.393928	2.089517	1.909033	1.757936	1.063340	1.505191	2.083172	2.147499	1.917731	0.000000	3.982109	50225.000000		1
9105.016602	2915.434570	1.110146	1.967425	785.221680	37345.921875	115.695709	82.197060	104.470901	50.894024	37.350243	234.694107	290.229156	189.002350	1.028734	99998.000000	3.959281	3.464703	0.045380	0.293898	2.894992	4.572243	2.063317	1.914856	2.018995	1.706667	1.572293	2.370502	2.462741	2.276467	0.012303	4.999991	50252.000000		1
10877.124023	1895.543335	3.814585	5.865271	1028.482422	35203.628906	171.662491	104.668259	89.718292	30.143547	33.486320	142.098679	212.318497	121.542480	0.475035	0.000000	4.036514	3.277734	0.581447	0.768288	3.012197	4.546587	2.234675	2.019815	1.952881	1.479194	1.524867	2.152590	2.326988	2.084728	0.000000	0.000000	50296.000000		1
6930.696777	2537.300293	2.118529	2.300469	845.496399	24451.748047	120.605026	88.978195	61.791958	22.048733	21.542999	85.228371	131.771240	69.683243	0.637619	0.000000	3.840777	3.404372	0.326034	0.361816	2.927112	4.388310	2.081365	1.949284	1.790932	1.343384	1.333306	1.930584	2.119821	1.843128	0.000000	0.000000	50358.000000		1
6083.260742	1448.237793	2.306637	1.588125	768.054504	23124.095703	110.283752	82.878563	78.462646	27.442192	24.663742	96.999001	129.332001	52.161442	1.473596	99998.000000	3.784137	3.160840	0.362979	0.200885	2.885392	4.364065	2.042511	1.918442	1.894663	1.438419	1.392059	1.986767	2.111706	1.717350	0.168379	4.999991	50400.000000		1
5869.554199	2444.781982	1.816322	2.454656	1867.080444	48709.613281	289.677155	189.757858	151.331390	58.060635	47.770199	233.805984	330.589142	128.462387	1.053223	0.000000	3.768605	3.388240	0.259193	0.389991	3.271163	4.687615	2.461914	2.278200	2.179929	1.763882	1.679157	2.368856	2.519289	2.108776	0.022520	0.000000	50422.000000		1
19179.597656	3507.321045	2.038351	2.898715	1282.255615	45307.968750	187.278534	133.649231	136.658966	72.720726	43.977200	225.449051	323.555115	153.607193	0.552436	0.000000	4.282839	3.544976	0.309279	0.462205	3.107975	4.656175	2.272488	2.125967	2.135638	1.861658	1.643228	2.353048	2.509948	2.186412	0.000000	0.000000	50465.000000		1
7338.786133	2087.129883	1.726894	2.652015	686.181213	23575.482422	106.000435	72.745399	57.696751	55.806419	34.574879	95.216599	133.584473	95.660660	0.553931	0.000000	3.865624	3.319550	0.237266	0.423576	2.836439	4.372460	2.025308	1.861806	1.761151	1.746684	1.538761	1.978713	2.125756	1.980733	0.000000	0.000000	50569.000000		1
7597.354492	2421.182129	2.044519	3.052901	870.992737	36534.679688	135.188019	87.346901	94.966820	77.383339	37.575356	188.083389	257.449005	163.959305	0.811902	99998.000000	3.880662	3.384027	0.310591	0.484713	2.940015	4.562706	2.130938	1.941247	1.977572	1.888647	1.574903	2.274350	2.410691	2.214736	0.000000	4.999991	50599.000000		1
5677.751953	1387.179810	1.948923	2.707523	753.175415	28518.353516	86.498871	74.188583	74.648064	35.012772	18.369831	104.865623	160.212570	53.188328	1.335017	99998.000000	3.754176	3.142133	0.289795	0.432572	2.876896	4.455124	1.937010	1.870337	1.873019	1.544227	1.264105	2.020633	2.204697	1.725816	0.125487	4.999991	50620.000000		1
6103.791992	1123.103760	2.815454	5.606237	663.114868	16965.632812	101.744873	64.891113	34.445362	19.146935	16.676859	55.202007	77.256905	99.364227	1.940367	20219.843750	3.785600	3.050420	0.449548	0.748671	2.821589	4.229570	2.007513	1.812185	1.537131	1.282099	1.222114	1.741955	1.887937	1.997230	0.287884	4.305778	50644.000000		1
8962.535156	2094.157715	3.475374	6.062630	1739.271851	44920.738281	236.285309	171.872177	134.497269	73.701355	43.107582	196.739441	303.631073	190.926605	0.908212	99998.000000	3.952431	3.321009	0.541001	0.782661	3.240367	4.652447	2.373437	2.235206	2.128713	1.867476	1.634554	2.293891	2.482346	2.280866	0.000000	4.999991	50660.000000		1
12950.089844	3221.165527	0.743181	3.490792	4653.836914	65805.468750	747.470520	479.629303	165.072540	57.875610	50.551731	230.787003	343.815277	194.710342	2.782284	99998.000000	4.112273	3.508013	0.000000	0.542924	3.667811	4.818262	2.873594	2.680906	2.217675	1.762496	1.703736	2.363211	2.536325	2.289389	0.444401	4.999991	50713.000000		1
5172.395020	1798.168213	1.631298	3.083739	510.488281	19416.710938	80.500999	53.712563	42.725201	11.409833	6.571447	56.938152	88.114754	78.120354	0.513193	0.000000	3.713692	3.254830	0.212533	0.489078	2.707986	4.288176	1.905801	1.730076	1.630684	1.057279	0.817661	1.755403	1.945049	1.892764	0.000000	0.000000	50734.000000		1
7018.774414	2454.566650	2.396065	4.126042	893.704468	28263.671875	124.962349	91.633293	74.194756	28.601677	24.022326	105.550209	154.544647	103.931244	1.354318	0.000000	3.846261	3.389975	0.379499	0.615534	2.951194	4.451229	2.096779	1.962053	1.870373	1.456391	1.380615	2.023459	2.189054	2.016746	0.131721	0.000000	50760.000000		1
8725.229492	3839.729736	2.781532	3.937934	1367.798462	45582.472656	206.345291	141.663879	118.686935	91.537704	56.231976	287.762177	400.290863	199.875610	4.131870	0.000000	3.940777	3.584301	0.444284	0.595268	3.136022	4.658798	2.314595	2.151259	2.074403	1.961600	1.749983	2.459034	2.602376	2.300760	0.616147	0.000000	50816.000000		1
3779.066406	1847.526489	2.340558	3.111492	447.681763	18655.292969	68.869141	42.151627	38.250694	15.400191	11.449922	76.001823	86.310760	45.383385	1.458412	99998.000000	3.577384	3.266591	0.369319	0.492969	2.650970	4.270802	1.838025	1.624814	1.582639	1.187526	1.058802	1.880824	1.936065	1.656897	0.163880	4.999991	50840.000000		1
4014.984619	1502.724365	1.100895	2.195622	620.238525	20515.291016	90.150017	67.792915	81.756081	13.537613	20.420519	95.043915	106.833046	92.592339	0.571534	0.000000	3.603684	3.176879	0.041746	0.341558	2.792559	4.312078	1.954966	1.831184	1.912520	1.131542	1.310067	1.977924	2.028706	1.966575	0.000000	0.000000	50888.000000		1
14246.364258	2865.040039	1.982844	4.110624	1179.449951	36472.289062	169.183167	121.767593	103.215820	58.113056	52.050426	219.941498	299.209015	242.733414	0.237765	0.000000	4.153704	3.457131	0.297289	0.613908	3.071680	4.561963	2.228357	2.085532	2.013746	1.764274	1.716424	2.342307	2.475975	2.385129	0.000000	0.000000	51021.000000		1
2282.752930	345.138214	1.865662	1.523367	284.650665	16001.147461	53.308590	28.373480	37.439671	39.379345	16.127954	49.136292	84.821320	42.361320	0.579181	0.000000	3.358459	2.537993	0.270833	0.182805	2.454312	4.204151	1.726797	1.452913	1.573332	1.595268	1.207579	1.691402	1.928505	1.626969	0.000000	0.000000	51040.000000		1
8079.941406	1391.981201	2.161701	2.507080	742.172668	23565.642578	116.090431	73.907967	52.577747	35.842297	24.188847	79.862663	104.708351	89.878647	0.389971	99998.000000	3.907408	3.143633	0.334796	0.399168	2.870505	4.372279	2.064796	1.868691	1.720802	1.554396	1.383615	1.902344	2.019981	1.953657	0.000000	4.999991	51058.000000		1
6567.879395	4453.572266	2.297385	4.884642	2148.545654	69323.695312	314.017120	215.985062	195.814331	104.372223	67.703484	367.112946	473.674622	252.144989	1.759483	99998.000000	3.817425	3.648709	0.361234	0.688833	3.332144	4.840882	2.496953	2.334424	2.291844	2.018585	1.830611	2.564800	2.675480	2.401650	0.245385	4.999991	51077.000000		1
14199.907227	4443.648926	4.178466	7.746352	2180.357422	74615.554688	309.524109	221.051651	219.266159	75.018112	71.502647	425.148895	578.879456	331.887390	2.006966	0.000000	4.152286	3.647740	0.621017	0.889097	3.338528	4.872829	2.490695	2.344494	2.340972	1.875166	1.854322	2.628541	2.762588	2.520991	0.302540	0.000000	51152.000000		1
7173.880371	1821.601440	3.000478	4.052033	1304.008301	41076.101562	201.895462	136.606537	119.753914	41.695232	40.150280	226.593124	299.014740	168.011337	2.663087	99998.000000	3.855754	3.260453	0.477190	0.607673	3.115280	4.613589	2.305127	2.135472	2.078290	1.620086	1.603689	2.355247	2.475693	2.225339	0.425385	4.999991	51218.000000		1
12955.403320	5927.976074	2.362144	4.249392	2250.925781	64989.218750	319.182373	224.533188	201.556244	98.654968	55.038570	287.441467	394.465698	248.385910	0.725118	99998.000000	4.112451	3.772907	0.373306	0.628327	3.352361	4.812841	2.504039	2.351280	2.304396	1.994119	1.740667	2.458549	2.596009	2.395127	0.000000	4.999991	51258.000000		1
9204.808594	9212.768555	0.891200	2.701355	2705.755615	91328.812500	391.921600	279.975739	291.919037	127.629776	113.617271	496.990753	671.252808	371.260559	2.807390	99998.000000	3.964015	3.964390	0.000000	0.431582	3.432289	4.960608	2.593199	2.447120	2.465262	2.105952	2.055444	2.696348	2.826886	2.569679	0.448303	4.999991	51320.000000		1
5399.043945	1804.610107	2.349809	3.055985	737.994202	27997.359375	105.917175	74.496964	91.371178	41.275845	33.366055	145.367447	198.543442	83.877693	0.612189	0.000000	3.732317	3.256383	0.371033	0.485151	2.868053	4.447117	2.024966	1.872139	1.960809	1.615696	1.523305	2.162467	2.297856	1.923646	0.000000	0.000000	51353.000000		1
9966.249023	689.301941	1.606628	0.672255	644.695679	25560.945312	96.061546	67.934761	87.710785	36.745831	26.843946	122.011208	169.494614	88.916527	1.249998	0.000000	3.998532	2.838409	0.205915	0.000000	2.809355	4.407577	1.982550	1.832092	1.943053	1.565208	1.428846	2.086400	2.229156	1.948982	0.096909	0.000000	51422.000000		1
10449.316406	4414.828613	2.180203	3.065236	2239.543701	62552.246094	335.859253	228.107239	156.888290	129.850067	75.489922	378.208221	513.676880	283.491180	1.288976	0.000000	4.019088	3.644914	0.338497	0.486464	3.350160	4.796243	2.526157	2.358139	2.195590	2.113442	1.877889	2.577731	2.710690	2.452539	0.110245	0.000000	51453.000000		1
5026.358398	1493.396118	2.482410	3.537048	550.925354	17890.753906	84.858322	59.059765	64.308289	60.502953	14.900625	58.936417	51.513855	33.174862	1.243082	99998.000000	3.701253	3.174175	0.394873	0.548641	2.741093	4.252629	1.928694	1.771292	1.808267	1.781777	1.173205	1.770384	1.711924	1.520809	0.094500	4.999991	51537.000000		1
8977.805664	2017.477539	2.587257	3.379778	1277.599121	50271.937500	205.114883	129.954926	138.382782	100.616226	51.566280	234.777359	309.533356	198.330658	0.724542	0.000000	3.953170	3.304809	0.412840	0.528888	3.106395	4.701325	2.311997	2.113793	2.141082	2.002668	1.712366	2.370656	2.490707	2.297390	0.000000	0.000000	51576.000000		1
6297.888672	2963.472900	3.006645	5.433547	810.122864	23910.503906	124.570709	77.007126	64.314453	22.896761	11.943320	85.129692	136.298172	82.144630	0.922347	99998.000000	3.799195	3.471801	0.478082	0.735083	2.908551	4.378589	2.095416	1.886531	1.808309	1.359774	1.077125	1.930081	2.134490	1.914579	0.000000	4.999991	51612.000000		1
5071.337891	1736.733887	2.149366	3.709738	569.184143	16549.925781	81.210258	64.814018	42.049862	29.579222	17.660572	62.347031	84.889160	72.449356	0.552248	0.000000	3.705122	3.239733	0.332310	0.569343	2.755253	4.218796	1.909611	1.811669	1.623765	1.470987	1.247005	1.794816	1.928852	1.860035	0.000000	0.000000	51659.000000		1
8211.577148	2745.526611	2.414567	3.481541	1326.513428	47479.398438	178.748917	134.438675	157.714737	86.036308	53.746483	243.979248	287.154663	239.927216	0.730160	0.000000	3.914427	3.438626	0.382839	0.541772	3.122712	4.676505	2.252244	2.128524	2.197872	1.934682	1.730350	2.387353	2.458116	2.380080	0.000000	0.000000	51832.000000		1
8897.983398	4049.442383	2.852458	5.297863	1281.170044	39112.187500	182.304474	126.877350	114.918610	77.608452	60.003387	241.848373	325.069244	197.118744	0.639576	0.000000	3.949292	3.607395	0.455219	0.724101	3.107607	4.592312	2.260797	2.103384	2.060390	1.889909	1.778176	2.383543	2.511976	2.294728	0.000000	0.000000	51873.000000		1
8599.116211	6622.020508	3.188586	4.409747	1580.912598	52674.296875	237.494141	161.618744	199.739929	71.740097	50.789177	252.733978	324.137939	167.838654	1.814080	99998.000000	3.934454	3.820991	0.503598	0.644414	3.198908	4.721599	2.375653	2.208492	2.300465	1.855762	1.705771	2.402664	2.510730	2.224892	0.258657	4.999991	52047.000000		1
14444.716797	4038.726318	2.019849	3.515462	1556.837891	50690.484375	228.175079	159.102417	181.255997	83.822189	48.251259	239.927216	323.774078	192.659668	2.004905	99998.000000	4.159709	3.606244	0.305319	0.545982	3.192243	4.704926	2.358268	2.201677	2.258292	1.923359	1.683509	2.380080	2.510242	2.284791	0.302094	4.999991	52112.000000		1
6091.506348	2436.986328	2.716774	2.121612	867.412537	27621.312500	135.758514	90.224030	80.898804	45.469727	33.955048	135.678345	190.704575	159.842514	0.320291	99998.000000	3.784725	3.386853	0.434053	0.326666	2.938226	4.441244	2.132767	1.955322	1.907942	1.657722	1.530904	2.132510	2.280361	2.203692	0.000000	4.999991	52169.000000		1
6937.261719	1562.687744	2.679769	4.400495	726.988342	34125.656250	110.937500	74.928680	125.489662	73.978889	29.483625	143.443192	191.031448	160.514771	0.533117	0.000000	3.841188	3.193872	0.428097	0.643502	2.861527	4.533081	2.045078	1.874648	2.098608	1.869108	1.469581	2.156680	2.281105	2.205515	0.000000	0.000000	52199.000000		1
7079.826172	1845.827393	2.180203	3.521630	1207.462524	32473.474609	165.319229	120.321320	93.076485	41.611969	28.709608	143.051559	198.777802	97.476982	1.252480	99998.000000	3.850023	3.266191	0.338497	0.546744	3.081874	4.511529	2.218323	2.080343	1.968840	1.619218	1.458027	2.155493	2.298368	1.988902	0.097771	4.999991	52228.000000		1
6690.868164	1541.172485	1.816322	3.885511	934.357422	29365.732422	146.721207	100.351028	71.814110	21.243876	24.306028	94.408661	120.386078	73.485497	1.057931	0.000000	3.825482	3.187851	0.259193	0.589448	2.970513	4.467841	2.166493	2.001522	1.856210	1.327234	1.385714	1.975012	2.080576	1.866202	0.024457	0.000000	52265.000000		1
2502.435547	1601.552002	2.969640	3.311935	463.566101	13924.160156	67.900841	48.642895	30.041782	22.579136	12.273280	39.357758	56.805550	61.067280	0.036324	0.000000	3.398363	3.204541	0.472704	0.520082	2.666112	4.143769	1.831875	1.687019	1.477726	1.353707	1.088961	1.595030	1.754391	1.785809	0.000000	0.000000	52308.000000		1
12738.746094	1814.040161	1.862578	3.651147	1494.225586	49817.171875	202.882263	148.266159	128.493225	81.426125	60.404274	306.924530	391.644073	240.352768	0.792956	99998.000000	4.105127	3.258647	0.270115	0.562429	3.174416	4.697379	2.307244	2.171042	2.108880	1.910764	1.781068	2.487032	2.592891	2.380849	0.000000	4.999991	52343.000000		1
19821.933594	6424.100098	3.715905	4.267894	3124.536621	90972.460938	455.791992	320.560822	279.750610	147.569229	94.775627	437.419098	633.911865	399.381165	1.631821	0.000000	4.297146	3.807812	0.570065	0.630214	3.494786	4.958910	2.658767	2.505910	2.446771	2.168996	1.976697	2.640898	2.802029	2.601388	0.212673	0.000000	52414.000000		1
6388.220703	1804.801270	1.600460	1.819406	758.627502	24220.285156	110.866577	77.451180	61.563759	37.707958	21.071186	78.885124	112.328270	74.133080	0.666829	99998.000000	3.805380	3.256429	0.204245	0.259930	2.880028	4.384179	2.044801	1.889028	1.789325	1.576433	1.323689	1.896995	2.050489	1.870012	0.000000	4.999991	52444.000000		1
11620.736328	4969.969238	2.667434	4.098289	4092.719482	72363.140625	661.764160	414.543915	139.058121	50.301945	54.764118	284.262115	400.152100	267.958405	1.182812	0.000000	4.065234	3.696354	0.426094	0.612603	3.612012	4.859518	2.820703	2.617571	2.143196	1.701585	1.738496	2.453719	2.602225	2.428067	0.072916	0.000000	52464.000000		1
14382.973633	4917.249512	3.197837	5.359538	2407.271240	69723.757812	342.609528	249.335693	210.520676	95.540398	88.549561	407.809021	514.981262	272.217041	0.427089	0.000000	4.157849	3.691722	0.504856	0.729127	3.381525	4.843381	2.534799	2.396785	2.323295	1.980187	1.947186	2.610457	2.711792	2.434915	0.000000	0.000000	52531.000000		1
10439.639648	2544.454590	2.466991	3.139246	785.169250	35442.324219	110.613708	80.756950	109.179771	49.324402	40.014595	167.163315	235.400284	112.504044	0.259486	99998.000000	4.018685	3.405595	0.392168	0.496825	2.894963	4.549522	2.043809	1.907180	2.038142	1.693062	1.602218	2.223141	2.371807	2.051168	0.000000	4.999991	52578.000000		1
2546.283203	918.143127	0.980629	1.822490	263.357452	14333.673828	44.960911	30.513596	40.418564	17.336779	17.518721	70.232147	101.461174	91.636383	0.969841	0.000000	3.405907	2.962910	0.000000	0.260665	2.420546	4.156357	1.652835	1.484493	1.606581	1.238968	1.243502	1.846536	2.006300	1.962068	0.000000	0.000000	52646.000000		1
15183.336914	2863.565918	2.069189	2.738360	1240.606567	42408.523438	193.680374	129.273407	140.439636	79.310677	27.494616	170.629425	212.340088	139.366486	0.595866	99998.000000	4.181367	3.456907	0.315800	0.437491	3.093634	4.627453	2.287086	2.111509	2.147490	1.899332	1.439248	2.232054	2.327032	2.144158	0.000000	4.999991	52693.000000		1
8941.954102	3055.263428	1.729977	4.184633	1511.445190	44284.800781	215.519424	153.126129	124.345596	41.090820	59.294128	241.185379	332.081665	183.118576	0.415166	0.000000	3.951432	3.485049	0.238040	0.621657	3.179392	4.646255	2.333486	2.185049	2.094630	1.613745	1.773012	2.382351	2.521245	2.262733	0.000000	0.000000	52723.000000		1
12971.096680	3453.849121	2.491661	3.552467	1516.570435	51150.675781	221.360016	149.666183	130.232452	73.103111	37.371830	233.802902	312.715790	119.809418	0.955498	99998.000000	4.112977	3.538303	0.396489	0.550530	3.180863	4.708851	2.345099	2.175124	2.114719	1.863936	1.572544	2.368850	2.495150	2.078491	0.000000	4.999991	52745.000000		1
6636.776367	3854.605713	1.705307	2.960389	995.822510	27343.427734	160.946487	103.875740	86.887421	45.818192	26.298124	118.027016	140.963867	100.659401	1.304148	0.000000	3.821957	3.585980	0.231803	0.471349	2.998182	4.436853	2.206681	2.016514	1.938957	1.661038	1.419925	2.071981	2.149108	2.002854	0.115327	0.000000	52788.000000		1
13040.320312	4104.138672	1.733061	3.907097	1391.947266	43852.023438	193.874649	137.180115	116.682510	68.508339	52.278622	214.418518	296.242432	183.864838	0.288639	0.000000	4.115288	3.613222	0.238814	0.591854	3.143623	4.641990	2.287521	2.137291	2.067006	1.835743	1.718324	2.331262	2.471647	2.264499	0.000000	0.000000	52815.000000		1
24978.349609	7549.127930	1.400017	7.968381	16794.859375	99998.000000	2774.751221	1718.373291	444.573364	194.300217	113.867050	537.958252	783.161682	347.173462	3.413460	99998.000000	4.397564	3.877897	0.146133	0.901370	4.225176	4.999991	3.443224	3.235117	2.647943	2.288473	2.056398	2.730749	2.893852	2.540546	0.533195	4.999991	52878.000000		1
14793.694336	2899.574707	2.618094	2.861710	1716.520020	50215.667969	259.690887	176.975769	136.344421	66.362061	40.800949	207.859406	314.427246	163.450485	0.710538	0.000000	4.170077	3.462334	0.417985	0.456626	3.234649	4.700839	2.414457	2.247914	2.134637	1.821920	1.610670	2.317770	2.497520	2.213386	0.000000	0.000000	52923.000000		1
25609.228516	8253.737305	2.759946	3.632644	2865.292969	91163.875000	399.387329	293.143280	280.173096	127.167221	87.726196	467.075409	632.992859	304.685730	1.827178	99998.000000	4.408397	3.916651	0.440901	0.560223	3.457169	4.959823	2.601394	2.467080	2.447426	2.104375	1.943129	2.669387	2.801399	2.483852	0.261781	4.999991	52983.000000		1
11099.686523	1871.406982	1.199574	2.618094	1000.997009	36810.128906	163.139038	101.331657	114.696579	41.174080	33.242702	175.276627	235.267685	149.376312	1.399107	0.000000	4.045310	3.272168	0.079027	0.417985	3.000433	4.565968	2.212558	2.005745	2.059551	1.614624	1.521696	2.243724	2.371562	2.174282	0.145851	0.000000	53033.000000		1
5668.645996	893.078491	2.556419	2.605759	542.371033	19905.580078	82.378998	55.084824	54.671604	39.357758	8.945926	61.961563	71.684593	96.977417	0.658316	0.000000	3.753479	2.950890	0.407632	0.415934	2.734297	4.298975	1.915817	1.741032	1.737762	1.595030	0.951625	1.792122	1.855426	1.986671	0.000000	0.000000	53056.000000		1
21788.544922	5171.771973	1.877997	3.028231	2626.623779	89926.359375	384.514465	263.974213	258.741089	128.095428	97.224113	499.244965	668.363342	355.400879	1.431537	99998.000000	4.338228	3.713639	0.273695	0.481189	3.419398	4.953887	2.584913	2.421561	2.412865	2.107534	1.987774	2.698314	2.825013	2.550719	0.155802	4.999991	53086.000000		1
22287.978516	7208.800781	2.479326	2.960389	2580.796387	86040.445312	380.493286	261.331451	247.821579	85.925293	84.787399	392.405762	571.086853	240.019714	2.003503	0.000000	4.348071	3.857863	0.394334	0.471349	3.411754	4.934703	2.580347	2.417192	2.394139	1.934121	1.928331	2.593735	2.756702	2.380247	0.301790	0.000000	53133.000000		1
9520.919922	3759.990234	2.981975	4.539263	1876.664673	55675.527344	260.144196	191.040695	161.433731	48.858757	53.006386	283.907501	374.575592	193.541611	1.237486	0.000000	3.978679	3.575187	0.474504	0.656985	3.273387	4.745664	2.415214	2.281126	2.207994	1.688942	1.724328	2.453177	2.573539	2.286774	0.092540	0.000000	53165.000000		1
7507.343262	2682.677002	4.628692	4.166131	1178.170166	33341.457031	162.728897	118.822624	95.552727	32.906578	26.837778	176.093811	232.146942	104.625092	0.379248	0.000000	3.875486	3.428568	0.665458	0.619733	3.071208	4.522985	2.211465	2.074899	1.980243	1.517283	1.428747	2.245744	2.365763	2.019636	0.000000	0.000000	53198.000000		1
12800.882812	3535.287598	1.631298	2.349809	1314.400513	39396.496094	205.472595	137.954132	98.106064	33.486320	32.391590	153.786057	227.444229	116.660919	1.506366	99998.000000	4.107240	3.548425	0.212533	0.371033	3.118728	4.595458	2.312754	2.139735	1.991696	1.524867	1.510432	2.186917	2.356875	2.066925	0.177930	4.999991	53236.000000		1
9708.158203	1960.505371	2.963473	3.685068	1515.540405	44679.601562	230.885681	158.251312	130.870789	66.991142	40.578918	190.960526	260.807190	119.760078	0.600412	0.000000	3.987137	3.292368	0.471801	0.566445	3.180568	4.650109	2.363397	2.199347	2.116843	1.826017	1.608300	2.280944	2.416320	2.078312	0.000000	0.000000	53273.000000		1
7541.166016	2454.208984	0.915870	3.589472	7446.020020	89176.304688	1229.582275	756.666199	165.319229	63.864231	28.629431	162.031967	216.601807	117.718643	2.851079	99998.000000	3.877439	3.389912	0.000000	0.555031	3.871924	4.950250	3.089758	2.878904	2.218323	1.805258	1.456813	2.209601	2.335662	2.070845	0.455009	4.999991	53306.000000		1
13538.053711	2879.940674	1.415436	1.985928	1174.670044	34579.628906	169.192413	114.847679	82.998825	66.201706	33.224201	141.969162	200.587952	93.745659	1.179314	0.000000	4.131556	3.459383	0.150890	0.297963	3.069916	4.538820	2.228381	2.060122	1.919072	1.820869	1.521455	2.152194	2.302305	1.971951	0.071629	0.000000	53323.000000		1
17927.009766	5103.938965	1.107062	1.899583	1946.431274	61653.199219	292.415527	191.213394	163.086609	66.019760	64.962044	318.988098	427.865662	269.676025	1.447060	0.000000	4.253508	3.707906	0.044172	0.278658	3.289239	4.789956	2.466000	2.281518	2.212418	1.819674	1.812660	2.503774	2.631307	2.430842	0.160486	0.000000	53337.000000		1
4222.603516	507.410706	1.921169	2.201789	468.151642	14081.917969	52.358799	40.612839	31.901278	24.275192	1.884164	18.261900	24.087084	15.085649	0.191297	0.000000	3.625580	2.705360	0.283566	0.342776	2.670387	4.148662	1.718990	1.608663	1.503808	1.385163	0.275119	1.261546	1.381784	1.178564	0.000000	0.000000	53364.000000		1
6930.881836	1925.051636	2.374479	3.077571	675.196960	23866.900391	92.367226	66.658096	38.996960	28.953222	13.984756	50.949532	97.769936	70.753304	2.041348	99998.000000	3.840789	3.284442	0.375568	0.488208	2.829431	4.377796	1.965518	1.823853	1.591031	1.461697	1.145655	1.707140	1.990205	1.849747	0.309917	4.999991	53383.000000		1
10692.515625	2441.254150	2.232627	2.948054	1483.966064	40713.910156	216.669647	156.607666	122.788307	53.206829	35.814541	215.926468	300.806366	114.977196	0.903364	99998.000000	4.029080	3.387613	0.348816	0.469535	3.171424	4.609743	2.335798	2.194813	2.089157	1.725967	1.554059	2.334306	2.478287	2.060612	0.000000	4.999991	53446.000000		1
13648.708008	6687.583984	0.934373	2.824705	3619.482910	99998.000000	540.329590	371.189636	336.031921	124.515205	126.260597	697.060669	887.808411	516.183960	2.823244	0.000000	4.135091	3.825269	0.000000	0.450973	3.558646	4.999991	2.732659	2.569596	2.526381	2.095222	2.101268	2.843271	2.948319	2.712805	0.450748	0.000000	53501.000000		1
16175.665039	1772.122925	2.075356	3.068320	1718.740234	48126.523438	240.556290	175.757690	139.631683	44.162224	43.388203	181.567459	265.756592	154.427475	0.866543	0.000000	4.208862	3.248494	0.317093	0.486901	3.235210	4.682384	2.381217	2.244914	2.144984	1.645051	1.637372	2.259038	2.424484	2.188725	0.000000	0.000000	53549.000000		1
9135.233398	2474.817627	2.285050	4.200052	1512.345703	43627.015625	236.100296	154.211609	123.596252	66.220207	49.830135	214.554214	270.228027	169.325012	0.228770	0.000000	3.960720	3.393543	0.358896	0.623255	3.179651	4.639756	2.373096	2.188117	2.092005	1.820991	1.697492	2.331537	2.431731	2.228721	0.000000	0.000000	53598.000000		1
11323.916992	4819.596680	1.560372	3.003561	1427.080322	47491.667969	188.919083	146.594772	149.280716	42.580265	34.263420	213.863449	263.909454	182.267456	3.904833	99998.000000	4.053997	3.683011	0.193228	0.477637	3.154449	4.676618	2.276276	2.166118	2.174004	1.629208	1.534831	2.330137	2.421455	2.260709	0.591602	4.999991	53653.000000		1
10102.466797	10413.560547	2.124696	3.336605	2403.589355	75283.125000	393.182861	247.645813	248.037445	89.388336	91.031967	435.923492	618.480835	385.837402	0.043142	0.000000	4.004427	4.017599	0.327297	0.523305	3.380860	4.876698	2.594594	2.393831	2.394517	1.951281	1.959194	2.639410	2.791326	2.586404	0.000000	0.000000	53703.000000		1
10682.500000	5638.474609	1.646716	4.039698	1716.816040	50199.441406	259.977692	175.150192	154.535400	81.601898	59.904709	232.917877	334.539398	208.892456	2.377548	99998.000000	4.028673	3.751162	0.216619	0.606349	3.234724	4.700699	2.414936	2.243411	2.189028	1.911700	1.777461	2.367203	2.524447	2.319923	0.376129	4.999991	53754.000000		1
15142.206055	3474.614990	1.964342	3.826920	1652.896362	50064.246094	231.200226	164.313934	147.822098	70.728630	35.826878	202.098984	260.030090	125.693192	0.743407	0.000000	4.180189	3.540907	0.293217	0.582849	3.218246	4.699528	2.363988	2.215674	2.169739	1.849595	1.554209	2.305564	2.415024	2.099312	0.000000	0.000000	53770.000000		1
6686.189941	2343.151123	2.281967	2.368311	598.165161	21133.009766	91.704224	54.872047	50.005909	21.660181	10.358278	67.351936	63.710041	20.710390	0.448816	0.000000	3.825179	3.369800	0.358309	0.374439	2.776821	4.324961	1.962389	1.739351	1.699021	1.335662	1.015288	1.828350	1.804208	1.316188	0.000000	0.000000	53792.000000		1
5719.835938	3817.215332	2.787700	2.318972	1034.144165	33413.246094	161.686584	113.611099	78.030922	26.711346	29.455873	130.614838	174.009216	80.809372	0.918017	99998.000000	3.757384	3.581747	0.445246	0.365295	3.014581	4.523919	2.208674	2.055421	1.892267	1.426696	1.469172	2.115993	2.240572	1.907462	0.000000	4.999991	53837.000000		1
11040.666992	3687.830811	1.310589	3.136162	1394.485107	48557.070312	204.331619	145.222504	132.360229	70.633034	66.025932	303.190125	429.367462	236.306900	2.126359	0.000000	4.042995	3.566771	0.117467	0.496399	3.144414	4.686253	2.310336	2.162034	2.121758	1.849008	1.819715	2.481715	2.632829	2.373477	0.327637	0.000000	53869.000000		1
7590.848145	2226.126221	2.781532	3.530881	784.145447	22951.824219	105.994270	79.794823	55.168087	42.204048	21.595423	82.582527	106.080612	82.992661	2.104814	33039.199219	3.880290	3.347550	0.444284	0.547883	2.894397	4.360817	2.025282	1.901975	1.741688	1.625354	1.334362	1.916888	2.025636	1.919040	0.323214	4.519030	53899.000000		1
3633.461426	1115.783081	1.847160	3.040566	390.546265	12909.159180	55.291435	39.946751	23.069450	23.763290	13.405012	37.933071	48.405449	46.829659	0.296251	0.000000	3.560321	3.047580	0.266504	0.482955	2.591672	4.110898	1.742658	1.601481	1.363037	1.375907	1.127267	1.579018	1.684894	1.670521	0.000000	0.000000	53918.000000		1
7554.592773	1981.746216	2.198706	2.769197	887.583252	27558.761719	129.776062	94.038612	72.390770	41.587299	27.528536	115.273239	156.354813	58.735973	0.229597	99998.000000	3.878211	3.297048	0.342167	0.442354	2.948209	4.440260	2.113195	1.973306	1.859683	1.618961	1.439783	2.061728	2.194111	1.768904	0.000000	4.999991	53999.000000		1
6812.740723	971.479492	2.137031	3.262596	703.101685	21742.449219	110.246742	76.550728	60.151409	32.490273	16.380819	93.640808	134.716217	64.659836	0.893834	0.000000	3.833322	2.987434	0.329811	0.513563	2.847018	4.337308	2.042366	1.883949	1.779246	1.511753	1.214336	1.971465	2.129420	1.810635	0.000000	0.000000	54049.000000		1
3798.595703	1496.365723	2.544085	3.620309	569.683716	20868.431641	86.394028	59.762856	54.372482	25.129387	18.598028	93.717903	116.515984	56.216557	0.610387	0.000000	3.579623	3.175038	0.405532	0.558746	2.755634	4.319490	1.936484	1.776431	1.735379	1.400182	1.269467	1.971823	2.066386	1.749864	0.000000	0.000000	54079.000000		1
14256.009766	3621.135742	2.630429	5.797429	1516.690674	49551.140625	230.191849	155.136734	151.121704	63.956741	50.530144	233.987930	296.914703	203.748779	0.057628	0.000000	4.153998	3.558845	0.420027	0.763235	3.180897	4.695054	2.362090	2.190715	2.179327	1.805886	1.703551	2.369194	2.472632	2.309095	0.000000	0.000000	54130.000000		1
4736.298828	2403.373535	3.475374	4.181550	1531.508057	33671.933594	226.013382	156.703262	100.375694	33.921127	40.532661	180.953796	283.907501	134.725464	1.701033	0.000000	3.675439	3.380821	0.541001	0.621337	3.185119	4.527268	2.354134	2.195078	2.001629	1.530470	1.607805	2.257568	2.453177	2.129450	0.230713	0.000000	54163.000000		1
4460.951660	1543.809082	1.285919	2.803118	557.876099	18762.783203	96.240402	60.182247	47.387814	30.976156	16.168043	59.762856	71.314545	46.709393	0.001317	99998.000000	3.649427	3.188594	0.109214	0.447641	2.746538	4.273297	1.983357	1.779468	1.675667	1.491027	1.208658	1.776431	1.853178	1.669404	0.000000	4.999991	54216.000000		1
16605.427734	2576.981689	3.549383	4.881558	1672.040161	56670.707031	249.465210	169.130737	178.005737	71.061676	57.289700	292.745483	405.345123	221.165741	0.425211	0.000000	4.220250	3.411111	0.550153	0.688559	3.223247	4.753359	2.397010	2.228223	2.250434	1.851635	1.758077	2.466490	2.607825	2.344718	0.000000	0.000000	54260.000000		1
16859.595703	2796.769043	2.778449	2.698272	1543.414307	56343.621094	218.729584	161.671173	172.510513	84.442017	58.072968	256.215515	367.149933	244.238281	0.338445	0.000000	4.226847	3.446657	0.443802	0.431086	3.188483	4.750845	2.339907	2.208633	2.236815	1.926559	1.763974	2.408605	2.564843	2.387814	0.000000	0.000000	54332.000000		1
10507.035156	2356.281738	1.970509	3.404448	1421.067017	39532.210938	186.359589	141.192062	101.621529	50.536312	38.472725	190.994446	244.688507	148.963089	0.105807	0.000000	4.021480	3.372227	0.294578	0.532047	3.152615	4.596951	2.270352	2.149810	2.006986	1.703604	1.585153	2.281021	2.388613	2.173079	0.000000	0.000000	54365.000000		1
17211.554688	5611.260254	2.556419	4.718120	2861.040283	86269.648438	390.580170	284.681519	247.473114	99.943970	86.998436	420.230316	596.395081	275.125000	3.658869	0.000000	4.235820	3.749060	0.407632	0.673769	3.456524	4.935858	2.591710	2.454359	2.393528	1.999757	1.939511	2.623487	2.775534	2.439530	0.563347	0.000000	54394.000000		1
9441.282227	1615.163696	1.532618	2.658183	1358.719971	40730.613281	210.508347	145.268768	108.522934	57.009079	40.544998	193.655716	240.769073	163.595428	0.558089	0.000000	3.975031	3.208216	0.185434	0.424585	3.133130	4.609921	2.323269	2.162172	2.035522	1.755944	1.607937	2.287030	2.381601	2.213771	0.000000	0.000000	54455.000000		1
7413.776855	2046.347412	1.461692	3.256428	1219.307251	39632.554688	194.136780	127.697624	126.578224	51.486103	39.262161	194.750443	261.497955	160.696716	3.151617	0.000000	3.870039	3.310979	0.164856	0.512742	3.086113	4.598052	2.288108	2.106183	2.102359	1.711690	1.593974	2.289479	2.417468	2.206007	0.498533	0.000000	54489.000000		1
8099.470703	2518.236572	2.587257	3.617226	1312.978882	44901.886719	210.314072	134.839554	129.177811	47.711605	42.324314	205.093292	293.645935	236.334656	0.886228	0.000000	3.908457	3.401097	0.412840	0.558376	3.118258	4.652265	2.322868	2.129817	2.111188	1.678624	1.626590	2.311951	2.467824	2.373528	0.000000	0.000000	54592.000000		1
6760.464844	1785.971924	1.347594	2.414567	767.471619	23639.541016	119.997528	81.490883	67.632561	15.659225	27.960258	86.582130	115.119049	123.910789	0.564390	0.000000	3.829977	3.251875	0.129559	0.382839	2.885062	4.373639	2.079172	1.911109	1.830156	1.194770	1.446541	1.937428	2.061147	2.093109	0.000000	0.000000	54657.000000		1
5314.959473	3204.627441	1.637465	3.213256	944.987061	31511.998047	125.711693	97.023674	84.500610	53.246918	22.853588	123.818275	170.536926	124.521370	0.759978	99998.000000	3.725500	3.505778	0.214172	0.506945	2.975426	4.498476	2.099376	1.986878	1.926860	1.726295	1.358954	2.092785	2.231818	2.095244	0.000000	4.999991	54671.000000		1
8044.389160	2646.489258	4.252476	4.073619	2364.737305	68795.250000	347.096375	242.890686	211.131256	79.165741	70.222900	359.218567	492.038269	246.637421	0.300239	0.000000	3.905493	3.422670	0.628642	0.609980	3.373783	4.837558	2.540450	2.385411	2.324553	1.898537	1.846479	2.555359	2.691999	2.392059	0.000000	0.000000	54719.000000		1
8619.608398	2241.215088	1.609712	2.843207	1465.062744	52055.175781	223.003647	152.604980	132.878296	82.813805	51.338081	248.546265	346.162018	153.514679	1.175076	99998.000000	3.935488	3.350484	0.206748	0.453808	3.165856	4.716464	2.348312	2.183569	2.123454	1.918103	1.710440	2.395407	2.539279	2.186150	0.070066	4.999991	54789.000000		1
11598.166992	4568.463379	2.109277	4.412830	5336.860352	67018.476562	894.851624	542.411133	157.973770	65.708305	55.436371	263.076843	360.452057	215.053772	2.216919	0.000000	4.064389	3.659770	0.324134	0.644717	3.727286	4.826195	2.951751	2.734329	2.198585	1.817620	1.743795	2.420083	2.556848	2.332547	0.345750	0.000000	54821.000000		1
7884.792969	2798.449707	3.481541	2.368311	1066.578857	39484.875000	149.798782	108.985497	135.255859	46.188240	51.745136	213.607498	297.623962	190.488708	0.286678	0.000000	3.896790	3.446918	0.541772	0.374439	3.027993	4.596431	2.175508	2.037369	2.131156	1.664531	1.713870	2.329617	2.473668	2.279869	0.000000	0.000000	54915.000000		1
3658.245361	2076.497070	3.216340	4.804465	799.083069	24217.142578	130.241699	80.676773	61.742619	31.984539	29.955439	108.402672	145.817673	95.873436	0.258058	0.000000	3.563273	3.317331	0.507362	0.681645	2.902592	4.384123	2.114750	1.906749	1.790585	1.504940	1.476476	2.035040	2.163810	1.981698	0.000000	0.000000	54940.000000		1
8687.125977	2482.896973	2.457740	3.515462	1233.600342	46286.527344	199.283539	127.321404	147.677170	58.726719	50.311199	258.004089	334.964966	191.157883	0.388118	0.000000	3.938876	3.394959	0.390536	0.545982	3.091174	4.665454	2.299471	2.104901	2.169313	1.768836	1.701665	2.411627	2.524999	2.281392	0.000000	0.000000	54988.000000		1
6824.881348	2731.433838	0.320709	2.214124	1342.897339	38807.390625	204.504303	136.473938	101.340904	58.313499	30.710955	152.089996	232.131516	127.339905	1.540321	0.000000	3.834095	3.436391	0.000000	0.345202	3.128043	4.588914	2.310703	2.135050	2.005785	1.765769	1.487293	2.182101	2.365734	2.104964	0.187611	0.000000	55025.000000		1
11462.618164	3379.315186	2.944971	4.089037	1148.085205	38288.695312	173.003906	114.246353	83.970207	63.858063	42.737534	199.471634	281.505249	132.862885	0.215796	99998.000000	4.059284	3.528829	0.469081	0.611621	3.059974	4.583071	2.238056	2.057842	1.924125	1.805216	1.630809	2.299881	2.449486	2.123404	0.000000	4.999991	55056.000000		1
4772.276855	1601.545898	1.918085	4.156880	506.322144	19032.589844	82.391335	48.790913	44.202312	20.870745	12.347290	57.009079	48.975941	86.378609	0.636150	26854.197266	3.678726	3.204539	0.282868	0.618767	2.704427	4.279498	1.915882	1.688339	1.645445	1.319538	1.091572	1.755944	1.689983	1.936406	0.000000	4.429012	55073.000000		1
5554.565918	2347.641113	2.550252	2.874044	751.235779	23500.482422	101.399498	73.010597	65.430771	15.054812	18.295822	88.679077	136.575699	37.381081	0.044225	99998.000000	3.744650	3.370632	0.406583	0.458493	2.875776	4.371077	2.006036	1.863386	1.815782	1.177675	1.262352	1.947821	2.135373	1.572652	0.000000	4.999991	55087.000000		1
16537.650391	3493.419678	1.976677	1.862578	1650.222656	48352.808594	237.959778	166.127167	162.482193	46.067974	52.041176	251.115021	344.521454	170.617096	0.422653	99998.000000	4.218474	3.543251	0.295936	0.270115	3.217543	4.684422	2.376503	2.220441	2.210806	1.663399	1.716347	2.399873	2.537216	2.232023	0.000000	4.999991	55110.000000		1
10420.640625	5372.933594	1.486362	2.174036	1248.494751	45478.394531	169.713562	124.694061	130.075180	91.969421	35.333477	167.548782	241.826797	177.755951	1.600970	0.000000	4.017894	3.730211	0.172125	0.337267	3.096387	4.657805	2.229717	2.095846	2.114194	1.963643	1.548186	2.224141	2.383504	2.249824	0.204383	0.000000	55131.000000		1
24725.185547	7017.633301	1.628214	2.137031	2135.251709	72789.789062	288.548523	222.368408	200.498520	102.377045	56.962822	335.557037	449.969910	245.314499	1.743891	0.000000	4.393139	3.846191	0.211711	0.329811	3.329449	4.862071	2.460219	2.347073	2.302111	2.010203	1.755592	2.525766	2.653183	2.389723	0.241519	0.000000	55173.000000		1
5595.385254	2124.902588	2.414567	3.974939	554.977356	18528.634766	87.729286	60.712650	48.427032	43.536224	21.256210	78.854286	118.338478	36.082829	0.423381	99998.000000	3.747830	3.327339	0.382839	0.599330	2.744275	4.267843	1.943145	1.783279	1.685088	1.638851	1.327486	1.896825	2.073126	1.557301	0.000000	4.999991	55211.000000		1
16807.240234	3227.187988	1.255082	3.083739	2326.720947	70403.265625	338.825806	237.133347	218.094345	95.355370	78.974548	432.260010	550.231506	346.063324	0.818561	0.000000	4.225496	3.508824	0.098672	0.489078	3.366744	4.847593	2.529976	2.374993	2.338645	1.979345	1.897487	2.635745	2.740546	2.539155	0.000000	0.000000	55272.000000		1
7297.840332	2487.124756	2.278883	5.041913	828.902832	26570.701172	145.854675	87.744705	78.450317	41.081566	20.417435	97.924126	117.693970	75.237061	0.288450	0.000000	3.863194	3.395698	0.357722	0.702595	2.918504	4.424403	2.163920	1.943221	1.894595	1.613647	1.310001	1.990890	2.070754	1.876432	0.000000	0.000000	55338.000000		1
15365.829102	4738.818359	1.961258	3.241009	1890.979492	52758.761719	261.988281	193.486099	159.870270	83.381210	58.288830	252.848068	370.671570	221.844162	1.872026	0.000000	4.186556	3.675670	0.292535	0.510680	3.276687	4.722295	2.418282	2.286650	2.203768	1.921068	1.765585	2.402860	2.568989	2.346048	0.272312	0.000000	55378.000000		1
8677.714844	3547.415771	2.149366	4.156880	1424.471436	42309.105469	213.737015	144.861710	121.335869	61.967731	35.907055	174.604370	254.180252	145.025146	0.148673	0.000000	3.938405	3.549912	0.332310	0.618767	3.153654	4.626434	2.329880	2.160954	2.083989	1.792166	1.555180	2.242055	2.405142	2.161443	0.000000	0.000000	55414.000000		1
12094.959961	3041.300293	2.362144	3.188586	1289.483887	46364.843750	195.496704	127.864143	151.454742	83.553902	58.988838	287.891693	372.083923	290.074982	2.500349	0.000000	4.082604	3.483059	0.373306	0.503598	3.110416	4.666189	2.291139	2.106749	2.180283	1.921967	1.770770	2.459229	2.570641	2.462510	0.398001	0.000000	55443.000000		1
6206.856934	1769.717529	2.587257	3.392113	524.204773	21621.529297	93.634644	57.240360	59.617920	21.919214	24.071665	91.966339	107.943192	93.489708	0.452059	0.000000	3.792872	3.247904	0.412840	0.530470	2.719501	4.334887	1.971437	1.757702	1.775377	1.340825	1.381506	1.963629	2.033195	1.970764	0.000000	0.000000	55504.000000		1
10499.226562	1476.111694	2.827788	2.726025	1084.631104	32885.781250	161.840775	112.445450	105.741402	39.792564	31.219770	129.526276	201.324966	139.107452	1.063464	99998.000000	4.021157	3.169119	0.451447	0.435530	3.035282	4.517008	2.209088	2.050942	2.024245	1.599802	1.494430	2.112358	2.303898	2.143350	0.026723	4.999991	55594.000000		1
6967.134277	1221.681641	2.371395	3.524713	762.096680	23360.039062	117.968430	77.139725	50.465385	14.256124	24.555811	105.809242	127.379997	122.103722	1.475807	99998.000000	3.843054	3.086958	0.375004	0.547124	2.882010	4.368474	2.071766	1.887278	1.702994	1.154001	1.390154	2.024523	2.105101	2.086729	0.169029	4.999991	55618.000000		1
8397.214844	2476.707764	1.140983	1.079309	1007.697998	26677.712891	159.487885	105.985016	59.038177	64.024582	21.311718	133.655411	189.421738	109.870529	2.566141	99998.000000	3.924135	3.393875	0.057279	0.033146	3.003330	4.426148	2.202728	2.025244	1.771133	1.806347	1.328618	2.125987	2.277430	2.040881	0.409280	4.999991	55699.000000		1
14720.412109	2703.248535	3.080655	3.339689	1651.804688	41773.523438	240.506958	167.443924	122.658791	53.342514	49.688282	194.846039	258.768860	155.155228	0.077389	0.000000	4.167920	3.431886	0.488643	0.523706	3.217959	4.620901	2.381128	2.223869	2.088699	1.727073	1.696254	2.289692	2.412912	2.190766	0.000000	0.000000	55725.000000		1
6748.207031	3860.230225	1.828657	3.626477	1517.409180	43396.253906	214.899582	155.294006	124.129738	65.769981	42.934895	199.018326	245.607452	154.125259	0.252436	0.000000	3.829188	3.586613	0.262132	0.559485	3.181103	4.637452	2.332236	2.191155	2.093876	1.818028	1.632810	2.298893	2.390242	2.187874	0.000000	0.000000	55771.000000		1
10944.744141	3156.659912	2.778449	3.611058	1411.476562	45908.816406	205.861145	143.137909	124.860580	65.242661	55.655315	282.226868	384.983185	270.647400	0.785669	0.000000	4.039206	3.499228	0.443802	0.557634	3.149674	4.661896	2.313574	2.155755	2.096425	1.814532	1.745507	2.450598	2.585442	2.432404	0.000000	0.000000	55835.000000		1
7887.269531	591.707764	2.130863	2.568754	1084.245605	36549.511719	174.299088	114.240189	102.426384	56.790134	44.819057	180.679337	230.278198	155.337173	0.857497	99998.000000	3.896927	2.772107	0.328556	0.409723	3.035128	4.562881	2.241295	2.057819	2.010412	1.754273	1.651463	2.256908	2.362253	2.191275	0.000000	4.999991	55909.000000		1
12341.100586	5324.957031	1.816322	4.718120	2105.730957	57256.414062	296.217773	217.403580	186.930069	86.310760	74.404449	354.010132	483.551819	285.955109	0.671211	0.000000	4.091354	3.726316	0.259193	0.673769	3.323403	4.757824	2.471611	2.337267	2.271679	1.936065	1.871599	2.549016	2.684443	2.456298	0.000000	0.000000	56032.000000		1
17239.955078	5089.279297	1.779317	3.034399	2821.355713	78628.757812	382.069061	283.411011	250.461258	115.991753	78.172775	395.890381	536.564392	340.663696	1.910087	0.000000	4.236536	3.706656	0.250253	0.482073	3.450458	4.895581	2.582142	2.452417	2.398741	2.064427	1.893056	2.597575	2.729622	2.532326	0.281053	0.000000	56062.000000		1
4204.529785	575.690857	2.106194	3.342773	660.987061	23591.886719	103.912743	66.812286	61.560677	31.867355	17.984364	83.711174	137.744446	79.171906	0.575259	99998.000000	3.623718	2.760189	0.323498	0.524107	2.820193	4.372763	2.016669	1.824856	1.789303	1.503346	1.254895	1.922783	2.139074	1.898571	0.000000	4.999991	56105.000000		1
10903.557617	3232.899170	2.981975	4.748958	2016.543091	62117.968750	310.473907	207.406097	174.188065	102.133430	56.031532	263.246429	315.293793	238.499435	1.406932	99998.000000	4.037568	3.509592	0.474504	0.676598	3.304607	4.793217	2.492025	2.316822	2.241018	2.009168	1.748433	2.420362	2.498715	2.377487	0.148273	4.999991	56181.000000		1
18205.613281	4281.629395	1.939672	3.814585	1763.121460	66039.773438	262.703705	173.040909	207.671295	131.348770	79.548126	410.695404	547.468445	289.507568	2.360133	99998.000000	4.260205	3.631609	0.287728	0.581447	3.246282	4.819806	2.419466	2.238149	2.317376	2.118426	1.900630	2.613520	2.738359	2.461660	0.372936	4.999991	56231.000000		1
17158.976562	3361.447998	2.075356	3.120744	1969.836792	51036.394531	271.927155	192.730591	128.949615	73.448486	62.482716	281.884552	363.575897	188.098816	1.298887	99998.000000	4.234491	3.526526	0.317093	0.494258	3.294430	4.707880	2.434453	2.284951	2.110420	1.865983	1.795760	2.450071	2.560595	2.274386	0.113571	4.999991	56257.000000		1
8374.118164	1682.074585	2.753779	4.693450	885.110107	32741.015625	122.951744	83.720421	96.298996	61.289307	30.245310	149.999222	225.291779	135.225021	0.326107	0.000000	3.922939	3.225845	0.439929	0.671492	2.946997	4.515092	2.089735	1.922831	1.983622	1.787385	1.480658	2.176089	2.352745	2.131057	0.000000	0.000000	56281.000000		1
27954.740234	6705.000977	2.380646	4.311067	3262.860840	99998.000000	489.441772	332.297516	327.604065	151.997482	106.993401	580.094421	830.975098	456.535187	2.786214	0.000000	4.446455	3.826399	0.376695	0.634585	3.513598	4.999991	2.689701	2.521527	2.515349	2.181836	2.029357	2.763499	2.919588	2.659474	0.445015	0.000000	56373.000000		1
5064.732422	2276.462158	2.359060	3.318103	972.953491	34885.910156	148.620789	102.836517	115.078964	33.045345	41.170998	167.875656	236.880478	123.004173	0.579189	0.000000	3.704556	3.357260	0.372739	0.520890	2.988092	4.542650	2.172080	2.012147	2.060996	1.519110	1.614591	2.224988	2.374529	2.089920	0.000000	0.000000	56495.000000		1
7359.601562	1515.013062	2.889463	4.422081	874.794983	33347.968750	139.492920	92.993225	115.979416	37.948490	28.496830	154.529236	218.023407	151.689102	1.176150	0.000000	3.866854	3.180416	0.460817	0.645627	2.941906	4.523069	2.144552	1.968451	2.064381	1.579195	1.454797	2.189011	2.338503	2.180954	0.070463	0.000000	56560.000000		1
17669.646484	6312.339355	2.115445	3.487709	2607.745117	74244.023438	367.390472	262.620453	256.807587	107.998695	75.015030	415.398102	595.821472	290.383331	2.807666	0.000000	4.247228	3.800190	0.325402	0.542540	3.416265	4.870662	2.565128	2.419328	2.409608	2.033418	1.875148	2.618464	2.775116	2.462972	0.448345	0.000000	56603.000000		1
5630.290039	1636.601807	1.159486	1.911918	129.782227	4402.478027	11.320405	19.982628	10.953440	16.877302	3.709738	0.000000	0.000000	0.000000	0.977054	99998.000000	3.750531	3.213943	0.064265	0.281469	2.113215	3.643697	1.053862	1.300653	1.039551	1.227303	0.569343	0.000000	0.000000	0.000000	0.000000	4.999991	56660.000000		1
15076.830078	3215.081299	3.278014	4.557766	1792.170288	59348.156250	267.841217	186.948578	167.499435	53.151321	76.334869	360.239288	438.452148	256.520813	0.293818	0.000000	4.178310	3.507192	0.515611	0.658752	3.253379	4.773407	2.427877	2.271722	2.224013	1.725514	1.882723	2.556591	2.641922	2.409123	0.000000	0.000000	56694.000000		1
6144.910645	3881.711670	0.323793	2.460824	1432.933228	41244.218750	215.510162	149.915955	119.710739	54.085693	39.755562	167.820145	226.697968	116.130516	1.678392	0.000000	3.788516	3.589023	0.000000	0.391080	3.156226	4.615363	2.333468	2.175848	2.078133	1.733082	1.599398	2.224844	2.355448	2.064946	0.224893	0.000000	56749.000000		1
10402.163086	1390.966675	2.016765	1.936588	1334.697632	41065.816406	207.699051	136.329010	113.256470	24.740835	28.188456	169.352768	253.668350	152.783844	1.886656	99998.000000	4.017124	3.143317	0.304655	0.287037	3.125383	4.613481	2.317435	2.134588	2.054063	1.393414	1.450071	2.228792	2.404266	2.184078	0.275693	4.999991	56765.000000		1
4891.043945	1719.350830	1.763899	5.149844	564.003479	18423.556641	80.063110	55.636814	41.408443	12.230108	10.179421	69.655495	80.232712	93.566803	0.310935	0.000000	3.689402	3.235364	0.246474	0.711794	2.751282	4.265374	1.903432	1.745362	1.617089	1.087430	1.007723	1.842955	1.904351	1.971122	0.000000	0.000000	56786.000000		1
12221.159180	1776.526489	2.568754	3.231758	1174.139648	39170.980469	174.810989	124.801994	100.159836	44.149887	32.086300	183.926514	247.833923	151.615097	1.221704	99998.000000	4.087112	3.249572	0.409723	0.509439	3.069720	4.592965	2.242569	2.096221	2.000694	1.644930	1.506320	2.264644	2.394161	2.180743	0.086966	4.999991	56837.000000		1
4352.854492	1896.289673	2.297385	2.639680	515.240295	18534.136719	91.691887	54.983063	37.513683	20.707306	13.309417	64.002998	95.620575	54.884384	0.792622	0.000000	3.638774	3.277905	0.361234	0.421551	2.712010	4.267972	1.962331	1.740229	1.574190	1.316124	1.124159	1.806200	1.980551	1.739449	0.000000	0.000000	56878.000000		1
6738.678223	4321.841309	3.392113	4.147629	1226.430664	36279.808594	178.067413	122.594032	107.258598	37.485928	42.715950	197.248260	295.076782	187.593079	0.557228	0.000000	3.828575	3.635669	0.530470	0.617800	3.088643	4.559665	2.250584	2.088469	2.030432	1.573868	1.630590	2.295013	2.469935	2.273217	0.000000	0.000000	56890.000000		1
15674.261719	2633.219971	2.901798	4.366574	1539.507202	46419.488281	222.855637	160.264984	120.469337	68.159874	48.457870	223.916443	294.762238	126.272934	0.590417	0.000000	4.195187	3.420487	0.462667	0.640141	3.187382	4.666700	2.348024	2.204839	2.080877	1.833529	1.685364	2.350086	2.469472	2.101310	0.000000	0.000000	56967.000000		1
16509.417969	3708.763184	2.211041	4.702702	1826.711182	52733.875000	260.591339	188.573715	135.570404	62.393288	52.035007	232.859283	317.313629	215.837036	0.734920	0.000000	4.217732	3.569229	0.344597	0.672347	3.261670	4.722090	2.415960	2.275481	2.132165	1.795138	1.716296	2.367094	2.501489	2.334126	0.000000	0.000000	56997.000000		1
9536.674805	3059.543701	2.115445	2.565671	1007.562317	38901.218750	144.852463	104.594254	133.143509	50.409878	36.671822	207.362930	278.480103	152.771500	0.079564	99998.000000	3.979397	3.485657	0.325402	0.409201	3.003272	4.589963	2.160926	2.019508	2.124320	1.702516	1.564332	2.316731	2.444794	2.184042	0.000000	4.999991	57054.000000		1
5105.126465	2255.255371	1.100895	4.699618	736.819275	21171.162109	116.161354	75.816803	46.595291	27.781403	18.915653	99.552338	128.027588	68.909225	1.297699	99998.000000	3.708007	3.353196	0.041746	0.672063	2.867361	4.325745	2.065062	1.879766	1.668342	1.443754	1.276821	1.998051	2.107304	1.838277	0.113174	4.999991	57079.000000		1
7824.580078	1888.996582	1.686805	6.192147	627.818359	22779.126953	102.876610	67.194664	51.970249	58.251823	23.883556	85.006340	133.454956	70.565193	0.654066	0.000000	3.893461	3.276231	0.227065	0.791841	2.797834	4.357537	2.012317	1.827335	1.715755	1.765310	1.378099	1.929451	2.125335	1.848590	0.000000	0.000000	57181.000000		1
18927.076172	8557.911133	2.685936	3.469206	2851.934082	79598.093750	433.339294	292.279846	226.118225	80.275887	98.001221	415.709564	557.277832	315.235199	3.700774	0.000000	4.277083	3.932368	0.429096	0.540230	3.455139	4.900903	2.636828	2.465799	2.354336	1.904585	1.991231	2.618790	2.746072	2.498635	0.568293	0.000000	57236.000000		1
6687.315918	1637.964844	1.717642	3.015897	1251.115967	40268.671875	186.834473	123.784355	118.517334	66.482323	38.195187	186.560028	248.922470	168.554077	0.250398	0.000000	3.825252	3.214305	0.234933	0.479416	3.097298	4.604967	2.271457	2.092666	2.073782	1.822706	1.582009	2.270819	2.396064	2.226739	0.000000	0.000000	57288.000000		1
12478.201172	2982.240479	2.704439	4.662613	1847.720703	56179.195312	284.351562	190.797089	164.098068	101.686287	56.799385	284.838776	397.006683	253.131775	3.175731	0.000000	4.096152	3.474543	0.432077	0.668629	3.266636	4.749576	2.453856	2.280572	2.215103	2.007262	1.754344	2.454599	2.598798	2.403347	0.501844	0.000000	57328.000000		1
11990.430664	4006.356445	2.038351	2.140115	2103.615479	69090.796875	315.213593	219.522110	191.759216	120.423080	64.940453	307.078705	462.875366	282.115845	1.761830	99998.000000	4.078835	3.602750	0.309279	0.330437	3.322966	4.839420	2.498605	2.341478	2.282756	2.080710	1.812515	2.487250	2.665464	2.450428	0.245964	4.999991	57392.000000		1
6937.820312	2873.504883	2.241878	4.659529	1115.086060	34735.382812	177.419830	116.620834	127.222725	62.902103	42.111538	173.306122	189.215118	143.575790	0.434928	0.000000	3.841223	3.458412	0.350612	0.668342	3.047308	4.540772	2.249002	2.066776	2.104565	1.798665	1.624401	2.238814	2.276956	2.157081	0.000000	0.000000	57432.000000		1
7401.167480	3202.314697	1.085476	2.278883	1193.860229	33594.472656	157.353943	124.253082	102.225937	40.745441	38.737926	170.105194	236.343903	122.452179	0.820926	0.000000	3.869300	3.505464	0.035620	0.357722	3.076953	4.526268	2.196878	2.094307	2.009561	1.610079	1.588136	2.230718	2.373544	2.087966	0.000000	0.000000	57530.000000		1
11561.146484	3995.029785	0.755516	3.302684	1423.034424	42080.695312	199.733765	144.201797	112.362190	38.907532	50.496223	226.065811	297.882996	147.242355	3.049463	99998.000000	4.063001	3.601520	0.000000	0.518867	3.153215	4.624083	2.300452	2.158971	2.050620	1.590034	1.703259	2.354235	2.474046	2.168033	0.484223	4.999991	57565.000000		1
15081.884766	4242.894531	2.473158	3.626477	1443.430298	52747.695312	209.422867	145.657318	155.907669	64.289787	54.995396	310.739105	430.884644	213.098679	2.455304	99998.000000	4.178456	3.627662	0.393252	0.559485	3.159396	4.722203	2.321024	2.163332	2.192868	1.808142	1.740326	2.492396	2.634361	2.328581	0.390105	4.999991	57596.000000		1
10279.855469	2107.753906	2.223376	3.213256	1319.553345	41601.070312	182.273636	137.991135	140.100418	61.918392	34.599548	197.371613	305.675598	194.142944	0.268341	0.000000	4.011987	3.323820	0.347013	0.506945	3.120427	4.619104	2.260724	2.139851	2.146439	1.791820	1.539070	2.295285	2.485261	2.288122	0.000000	0.000000	57632.000000		1
12014.751953	2948.399658	1.396934	2.177119	1294.938965	35491.164062	206.965134	133.587570	86.511208	41.220337	27.960258	130.448318	201.059769	138.601715	1.425579	99998.000000	4.079715	3.469586	0.145176	0.337882	3.112249	4.550120	2.315897	2.125766	1.937072	1.615112	1.446541	2.115438	2.303325	2.141769	0.153991	4.999991	57654.000000		1
18700.917969	4198.328125	0.761683	1.874913	2006.200195	60755.539062	297.349518	205.201233	197.266769	67.293350	67.678818	257.738892	381.489319	254.436203	1.853740	0.000000	4.271863	3.623076	0.000000	0.272981	3.302374	4.783586	2.473267	2.312180	2.295054	1.827972	1.830453	2.411180	2.581482	2.405579	0.268049	0.000000	57720.000000		1
9752.814453	2376.063965	2.044519	3.614142	1157.610840	35443.410156	179.643204	118.057854	91.886162	54.634598	26.874783	133.300781	152.361359	149.052505	0.182629	0.000000	3.989130	3.375858	0.310591	0.558005	3.063563	4.549535	2.254411	2.072095	1.963250	1.737468	1.429345	2.124833	2.182875	2.173339	0.000000	0.000000	57759.000000		1
8169.721191	1724.044312	2.414567	2.615010	1317.163452	38578.089844	191.160965	134.454086	108.103546	58.362839	45.377216	175.193359	223.941101	117.897499	2.551826	0.000000	3.912207	3.236548	0.382839	0.417473	3.119640	4.586341	2.281399	2.128574	2.033840	1.766136	1.656838	2.243518	2.350134	2.071505	0.406851	0.000000	57801.000000		1
7855.303223	2744.114258	1.847160	4.576268	1283.766602	40905.988281	191.136292	127.096291	105.618050	25.246569	17.814758	145.265686	175.125519	134.555862	2.628747	99998.000000	3.895163	3.438402	0.266504	0.660511	3.108486	4.611787	2.281343	2.104133	2.023738	1.402202	1.250780	2.162163	2.243350	2.128903	0.419749	4.999991	57823.000000		1
20535.726562	4452.518066	0.931289	1.668303	2943.922119	90800.265625	441.286102	303.479980	237.660660	114.647240	84.192238	415.311768	558.480530	328.313324	1.291472	0.000000	4.312510	3.648606	0.000000	0.222275	3.468926	4.958087	2.644720	2.482130	2.375957	2.059364	1.925272	2.618374	2.747008	2.516289	0.111085	0.000000	57890.000000		1
12498.812500	2380.294678	2.019849	1.905751	1682.093140	54290.554688	237.534225	170.540009	166.774765	79.711563	58.785313	307.047882	410.985291	244.250610	1.726921	99998.000000	4.096869	3.376631	0.305319	0.280066	3.225850	4.734724	2.375726	2.231826	2.222130	1.901521	1.769269	2.487206	2.613826	2.387836	0.237273	4.999991	57914.000000		1
9640.775391	1327.734497	2.322055	1.856411	645.364868	29537.916016	97.634254	70.136551	89.289658	36.671822	27.596378	152.537140	221.628311	134.235153	0.966734	0.000000	3.984112	3.123111	0.365873	0.268674	2.809805	4.470380	1.989602	1.845944	1.950801	1.564332	1.440852	2.183376	2.345625	2.127866	0.000000	0.000000	57977.000000		1
10563.183594	3644.279297	2.130863	2.880212	1683.588745	47934.148438	244.793350	174.644455	151.460907	65.668213	44.202312	200.760651	296.137604	216.136169	0.004321	99998.000000	4.023795	3.561612	0.328556	0.459424	3.226236	4.680645	2.388800	2.242155	2.180300	1.817355	1.645445	2.302679	2.471493	2.334728	0.000000	4.999991	58061.000000		1
16490.041016	4675.404297	0.928205	3.219423	1396.619141	51764.242188	187.861359	143.202667	172.849731	111.002258	48.895763	260.073273	297.139801	200.208649	1.390838	0.000000	4.217222	3.669819	0.000000	0.507778	3.145078	4.714030	2.273838	2.155951	2.237669	2.045332	1.689271	2.415096	2.472961	2.301483	0.143276	0.000000	58150.000000		1
8177.960938	1711.573730	1.763899	4.187717	1633.721558	54803.718750	244.262939	167.194153	179.701797	64.280533	54.893635	271.202484	432.697876	288.329559	0.431123	0.000000	3.912645	3.233396	0.246474	0.621977	3.213178	4.738810	2.387858	2.223221	2.254552	1.808079	1.739522	2.433294	2.636185	2.459889	0.000000	0.000000	58183.000000		1
6253.279297	1688.652222	2.050686	5.263942	601.085449	18390.191406	75.307983	60.644806	44.587780	25.440845	27.759817	64.851028	113.870140	69.707916	0.300579	0.000000	3.796108	3.227540	0.311899	0.721311	2.778936	4.264586	1.876841	1.782794	1.649216	1.405532	1.443417	1.811917	2.056410	1.843282	0.000000	0.000000	58200.000000		1
12692.511719	3238.107666	1.766982	4.209303	1478.597168	43459.347656	216.250259	155.765808	123.688759	57.431549	47.810287	193.705048	255.910233	192.252609	0.799497	0.000000	4.103548	3.510291	0.247232	0.624210	3.169850	4.638083	2.334957	2.192472	2.092330	1.759151	1.679521	2.287141	2.408088	2.283872	0.000000	0.000000	58250.000000		1
8981.835938	5072.833496	2.445405	3.900929	1939.776489	58415.656250	284.259033	197.066330	161.020508	63.481846	71.040092	328.504517	447.795868	242.320190	0.969312	0.000000	3.953365	3.705251	0.388351	0.591168	3.287752	4.766529	2.453714	2.294612	2.206881	1.802649	1.851503	2.516541	2.651080	2.384390	0.000000	0.000000	58291.000000		1
3981.378174	998.079773	2.405316	0.774018	560.525024	23175.150391	85.000175	60.580048	79.042389	47.739361	17.154839	97.356712	103.305244	112.682899	1.399792	99998.000000	3.600034	2.999165	0.381172	0.000000	2.748595	4.365023	1.929420	1.782330	1.897860	1.678877	1.234387	1.988366	2.014122	2.051858	0.146063	4.999991	58357.000000		1
7218.311035	2797.771240	0.382384	3.194753	7717.669922	92896.257812	1305.340454	789.295288	165.084869	80.756950	51.890072	206.971298	248.947144	152.392197	2.573914	0.000000	3.858436	3.446812	0.000000	0.504437	3.887486	4.967998	3.115724	2.897239	2.217707	1.907180	1.715084	2.315910	2.396107	2.182963	0.410594	0.000000	58378.000000		1
5880.591309	2149.538574	2.263464	3.330438	1171.071411	56466.457031	187.608505	121.203270	156.305466	101.183640	67.216255	313.363373	426.558167	281.539185	2.458065	0.000000	3.769421	3.332345	0.354774	0.522501	3.068583	4.751791	2.273252	2.083514	2.193974	2.005110	1.827474	2.496048	2.629978	2.449539	0.390593	0.000000	58420.000000		1
7542.686035	1869.263794	1.748480	3.500043	859.487305	21465.199219	126.072495	87.522675	65.017548	45.096596	21.857540	102.901276	157.912094	78.092598	1.100513	0.000000	3.877526	3.271671	0.242661	0.544073	2.934239	4.331735	2.100620	1.942121	1.813031	1.654144	1.339601	2.012421	2.198415	1.892610	0.041595	0.000000	58488.000000		1
14414.196289	3546.811523	3.401364	5.242356	1463.567139	55173.511719	213.003082	142.644501	189.101028	73.707527	58.896328	345.458923	481.420959	272.254028	2.265649	99998.000000	4.158791	3.549838	0.531653	0.719526	3.165413	4.741731	2.328386	2.154255	2.276694	1.867512	1.770088	2.538396	2.682525	2.434974	0.355193	4.999991	58767.000000		1
15366.640625	4197.745605	2.392981	3.145414	1697.061646	49161.472656	248.000443	164.452698	157.455704	73.944969	43.761337	258.593079	350.920227	206.073929	0.907712	0.000000	4.186579	3.623016	0.378939	0.497678	3.229698	4.691625	2.394453	2.216041	2.197158	1.868909	1.641091	2.412617	2.545208	2.314023	0.000000	0.000000	58789.000000		1
11283.177734	2781.649414	2.975808	4.730455	1683.061401	53992.996094	249.329529	166.611328	181.151154	62.026321	65.618874	333.777710	418.811798	273.743500	0.127038	0.000000	4.052432	3.444302	0.473605	0.674903	3.226100	4.732337	2.396774	2.221704	2.258041	1.792576	1.817029	2.523457	2.622019	2.437344	0.000000	0.000000	58825.000000		1
7782.311035	2185.433350	2.735276	3.459955	978.895874	24707.281250	152.441544	100.085823	84.102806	44.412006	28.456741	107.523804	157.702393	102.404793	1.471043	99998.000000	3.891109	3.339538	0.437001	0.539070	2.990736	4.392825	2.183103	2.000373	1.924811	1.647500	1.454185	2.031505	2.197838	2.010320	0.167625	4.999991	58875.000000		1
6824.461914	2033.633179	3.142330	4.409747	1390.414673	36361.195312	209.173080	141.093384	88.268936	69.242271	28.651016	159.028412	214.474030	109.858192	0.501383	99998.000000	3.834068	3.308273	0.497252	0.644414	3.143144	4.560638	2.320506	2.149507	1.945808	1.840371	1.457140	2.201475	2.331375	2.040833	0.000000	4.999991	58942.000000		1
9702.944336	2323.924072	2.753779	2.867877	1107.901001	35391.726562	161.119186	106.136124	92.909966	61.748783	47.720856	237.413956	337.222260	158.343811	1.975725	99998.000000	3.986903	3.366222	0.439929	0.457561	3.044501	4.548902	2.207147	2.025863	1.968062	1.790628	1.678708	2.375506	2.527916	2.199601	0.295727	4.999991	58983.000000		1
20125.693359	4463.807617	2.389898	4.474505	1807.046265	60586.066406	269.124054	174.921997	162.220078	108.492096	45.960041	274.915314	392.063446	228.582138	1.176383	99998.000000	4.303751	3.649705	0.378379	0.650745	3.256969	4.782373	2.429953	2.242844	2.210105	2.035398	1.662380	2.439199	2.593356	2.359042	0.070549	4.999991	59000.000000		1
9199.797852	2016.869995	1.396934	3.216340	1338.971680	37032.488281	170.959396	123.997131	88.719162	49.654362	27.562456	151.504089	252.474945	114.434464	1.665906	0.000000	3.963778	3.304678	0.145176	0.507362	3.126771	4.568583	2.232893	2.093412	1.948017	1.695957	1.440318	2.180424	2.402218	2.058557	0.221651	0.000000	59036.000000		1
6904.947266	2072.414307	1.437022	2.645848	642.114563	19491.431641	95.688416	69.273109	49.093121	26.190193	29.011814	101.575272	128.702927	73.473160	0.067687	99998.000000	3.839160	3.316477	0.157463	0.422565	2.807612	4.289844	1.980859	1.840565	1.691021	1.418139	1.462575	2.006788	2.109588	1.866129	0.000000	4.999991	59073.000000		1
15453.037109	2851.829346	4.036614	3.410615	1290.587891	50040.074219	201.257126	130.759781	143.837906	45.923038	52.676426	281.767365	357.966553	185.212433	0.662126	0.000000	4.189014	3.455123	0.606017	0.532833	3.110788	4.699318	2.303751	2.116474	2.157873	1.662031	1.721616	2.449891	2.553843	2.267670	0.000000	0.000000	59109.000000		1
3971.611816	1366.071655	1.766982	2.399149	327.924774	16033.131836	53.863667	34.611885	56.327572	10.534052	16.238968	87.886551	121.857018	88.987450	0.202914	0.000000	3.598967	3.135473	0.247232	0.380057	2.515774	4.205019	1.731296	1.539225	1.750721	1.022595	1.210558	1.943922	2.085850	1.949329	0.000000	0.000000	59143.000000		1
13907.868164	4652.436523	0.854196	3.034399	1648.178223	56105.117188	243.581436	167.027618	177.648026	98.340431	52.411224	314.377899	425.099548	278.745300	2.772106	99998.000000	4.143260	3.667681	0.000000	0.482073	3.217004	4.749002	2.386644	2.222788	2.249560	1.992732	1.719424	2.497452	2.628491	2.445208	0.442810	4.999991	59214.000000		1
11042.455078	2460.721680	2.244962	3.389029	1401.238525	44430.941406	198.672958	140.997787	134.765549	64.931206	40.976719	231.647369	294.796173	205.414001	2.066387	0.000000	4.043066	3.391062	0.351209	0.530075	3.146512	4.647686	2.298139	2.149212	2.129579	1.812454	1.612537	2.364827	2.469522	2.312630	0.315212	0.000000	59246.000000		1
16037.982422	3082.853760	3.740575	4.557766	1503.698853	43933.640625	216.126907	151.349899	136.288925	58.208652	58.156231	262.786957	350.528595	233.796738	1.640130	0.000000	4.205150	3.488953	0.572938	0.658752	3.177161	4.642797	2.334709	2.179982	2.134460	1.764988	1.764596	2.419604	2.544724	2.368839	0.214878	0.000000	59347.000000		1
17267.152344	4870.494141	2.907966	3.737491	1778.210205	54749.414062	257.519928	180.105759	188.912918	97.399887	77.765724	383.771301	519.375610	289.236206	2.060678	99998.000000	4.237221	3.687573	0.463589	0.572580	3.249983	4.738379	2.410811	2.255527	2.276262	1.988558	1.890788	2.584073	2.715482	2.461253	0.314010	4.999991	59420.000000		1
18429.902344	5449.104980	2.420735	3.984190	2703.193115	79978.531250	403.692230	271.276489	205.327667	109.478889	85.388725	489.774811	635.694214	445.378235	2.644965	0.000000	4.265523	3.736325	0.383947	0.600340	3.431877	4.902974	2.606050	2.433412	2.312448	2.039330	1.931401	2.689996	2.803248	2.648729	0.422420	0.000000	59521.000000		1
20476.568359	7051.751953	4.018112	4.465254	3065.365723	88430.453125	450.669922	305.262390	258.534485	119.689156	98.787567	488.720154	663.010010	410.137268	1.746093	0.000000	4.311257	3.848297	0.604022	0.649846	3.486482	4.946602	2.653859	2.484673	2.412519	2.078055	1.994702	2.689060	2.821520	2.612929	0.242067	0.000000	59572.000000		1
5404.412598	1715.792236	1.927337	3.046734	690.396667	21580.380859	107.742744	70.367836	59.275627	16.288307	21.798948	83.458305	118.637596	69.846680	0.360823	1704.559570	3.732749	3.234465	0.284958	0.483835	2.839099	4.334059	2.032388	1.847374	1.772876	1.211876	1.338436	1.921470	2.074222	1.844146	0.000000	3.231612	59704.000000		1
10926.512695	2420.852051	3.709738	3.857757	1066.344482	33668.390625	146.375824	105.735237	76.393463	34.843163	30.911398	156.068024	183.143250	132.431168	0.624373	99998.000000	4.038482	3.383968	0.569343	0.586335	3.027898	4.527222	2.165469	2.024220	1.883056	1.542118	1.490119	2.193314	2.262791	2.121990	0.000000	4.999991	59725.000000		1
7329.192871	1864.995850	1.563456	0.826442	682.924805	22214.816406	95.697662	64.659836	46.064888	20.744310	14.983887	99.614014	139.628601	76.304031	0.285331	99998.000000	3.865056	3.270678	0.194086	0.000000	2.834373	4.346642	1.980901	1.810635	1.663370	1.316899	1.175624	1.998320	2.144974	1.882547	0.000000	4.999991	59746.000000		1
3835.400146	1365.652222	1.393850	2.235711	528.768677	16224.431641	84.426598	47.643764	39.363926	21.820536	16.439411	55.149582	98.917091	40.495659	1.231893	0.000000	3.583811	3.135340	0.144216	0.349416	2.723266	4.210169	1.926479	1.678006	1.595098	1.338865	1.215886	1.741542	1.995271	1.607409	0.090573	0.000000	59761.000000		1
12266.526367	2383.523438	3.580221	3.129995	1263.074707	38795.972656	186.168396	127.728462	112.494789	40.770111	31.145761	180.938370	263.052155	129.282669	0.521828	0.000000	4.088722	3.377219	0.553910	0.495544	3.101429	4.588787	2.269906	2.106288	2.051132	1.610342	1.493399	2.257531	2.420042	2.111540	0.000000	0.000000	59896.000000		1
11469.941406	4023.773438	1.304422	1.381515	1477.086182	35029.675781	222.183380	147.590820	111.887291	58.449184	35.213211	198.139465	251.472733	184.598770	1.076172	0.000000	4.059561	3.604634	0.115418	0.140356	3.169406	4.544436	2.346712	2.169059	2.048781	1.766778	1.546706	2.296971	2.400491	2.266229	0.031882	0.000000	59924.000000		1
15713.783203	5355.843750	2.383730	4.147629	2578.239990	66214.554688	388.890289	261.451721	221.763992	90.939453	64.915787	416.508270	590.159729	280.657227	1.318972	99998.000000	4.196281	3.728828	0.377257	0.617800	3.411323	4.820953	2.589827	2.417392	2.345891	1.958752	1.812350	2.619624	2.770970	2.448176	0.120236	4.999991	59977.000000		1
7975.060547	2378.555420	1.711475	4.095205	1315.103516	36311.769531	183.445450	128.641251	105.149323	71.740097	36.665653	172.858978	254.430038	188.108063	0.925117	0.000000	3.901734	3.376313	0.233371	0.612276	3.118960	4.560048	2.263507	2.109380	2.021806	1.855762	1.564259	2.237692	2.405568	2.274407	0.000000	0.000000	60009.000000		1
3950.639404	1522.225952	2.180203	3.367443	312.407410	11684.390625	47.844208	31.700834	45.469727	16.794041	15.505038	64.687592	86.165825	82.847725	0.464659	0.000000	3.596667	3.182479	0.338497	0.527300	2.494721	4.067606	1.679829	1.501071	1.657722	1.225155	1.190473	1.810821	1.935335	1.918281	0.000000	0.000000	60095.000000		1
13983.700195	3882.223633	0.804856	3.096074	2755.786133	77142.960938	411.275146	276.179657	213.548904	79.023888	80.386902	430.024292	546.740723	300.405487	1.655946	99998.000000	4.145622	3.589081	0.000000	0.490811	3.440246	4.887296	2.614132	2.441192	2.329497	1.897758	1.905185	2.633493	2.737782	2.477708	0.219046	4.999991	60133.000000		1
5071.757324	1195.503784	3.780664	3.404448	540.465332	17055.505859	86.101067	49.296646	39.801815	31.176600	8.048558	65.890244	83.994873	44.097466	0.325675	99998.000000	3.705158	3.077551	0.577568	0.532047	2.732768	4.231864	1.935009	1.692817	1.599903	1.493829	0.905718	1.818821	1.924253	1.644414	0.000000	4.999991	60152.000000		1
7487.145020	2676.768555	2.019849	3.546299	694.568970	23899.128906	102.164268	70.568275	57.446968	32.755474	24.515722	103.471771	144.500916	83.254776	0.475667	0.000000	3.874316	3.427611	0.305319	0.549775	2.841715	4.378382	2.009299	1.848609	1.759267	1.515284	1.389445	2.014822	2.159871	1.920409	0.000000	0.000000	60233.000000		1
8296.958984	3152.268555	2.747611	5.815931	1632.407959	47989.593750	245.379257	165.720123	155.503693	59.324966	52.263203	232.924042	341.635071	202.802078	0.786883	0.000000	3.918919	3.498623	0.438955	0.764619	3.212829	4.681147	2.389838	2.219375	2.191741	1.773237	1.718196	2.367214	2.533562	2.307072	0.000000	0.000000	60305.000000		1
8962.356445	3062.883545	2.180203	4.064368	2678.177734	77451.468750	403.414703	270.986633	244.290695	99.462906	74.281097	404.549530	521.241272	355.792511	1.022699	0.000000	3.952422	3.486130	0.338497	0.608993	3.427839	4.889030	2.605752	2.432948	2.387907	1.997661	1.870878	2.606972	2.717039	2.551197	0.009748	0.000000	60383.000000		1
6422.700195	1205.575317	2.174036	2.713690	423.425079	15636.375000	58.809982	40.470989	51.788307	4.422081	20.497612	84.309418	103.154144	50.218685	0.152662	0.000000	3.807718	3.081194	0.337267	0.433560	2.626777	4.194136	1.769451	1.607144	1.714232	0.645627	1.311703	1.925876	2.013487	1.700865	0.000000	0.000000	60407.000000		1
7183.729980	3121.132080	1.637465	4.681116	875.973022	27667.763672	135.542648	84.892242	72.634384	44.837563	18.672039	142.203522	187.568405	126.168091	0.059774	99998.000000	3.856350	3.494312	0.214172	0.670349	2.942491	4.441974	2.132076	1.928868	1.861142	1.651642	1.271192	2.152910	2.273160	2.100950	0.000000	4.999991	60431.000000		1
30007.603516	9370.636719	2.803118	3.953353	2694.478516	85785.257812	355.687683	273.666382	249.690323	113.666611	80.575012	423.964752	574.639282	310.985809	2.088369	99998.000000	4.477232	3.971769	0.447641	0.596966	3.430475	4.933413	2.551069	2.437222	2.397402	2.055633	1.906200	2.627330	2.759395	2.492741	0.319807	4.999991	60502.000000		1
10401.062500	2649.606934	2.621178	3.089906	828.653015	26403.263672	116.886032	83.421303	71.832611	47.717773	24.978283	118.258301	145.814590	101.547516	0.991209	0.000000	4.017078	3.423182	0.418496	0.489945	2.918373	4.421658	2.067763	1.921277	1.856322	1.678680	1.397563	2.072832	2.163801	2.006669	0.000000	0.000000	60621.000000		1
5109.273926	1312.485474	2.914133	4.964819	760.733704	25437.044922	105.855499	70.938324	56.225807	27.679640	22.202919	109.981544	150.976761	135.289780	0.775922	0.000000	3.708359	3.118094	0.464509	0.695903	2.881233	4.405467	2.024714	1.850881	1.749936	1.442160	1.346410	2.041320	2.178910	2.131265	0.000000	0.000000	60649.000000		1
16985.306641	2592.517578	2.463907	3.589472	1417.230835	48204.757812	194.025757	137.901718	148.219910	53.465862	48.491791	259.953003	333.046875	201.028931	0.460169	0.000000	4.230073	3.413722	0.391624	0.555031	3.151441	4.683090	2.287859	2.139570	2.170907	1.728077	1.685668	2.414895	2.522505	2.303259	0.000000	0.000000	60690.000000		1
14001.194336	7820.306152	2.670518	5.162179	2966.152588	99947.523438	439.401947	297.013367	315.201263	100.406532	121.163177	578.472412	716.148987	399.843719	0.996403	99998.000000	4.146165	3.893224	0.426595	0.712833	3.472193	4.999772	2.642862	2.472776	2.498588	2.001762	2.083371	2.762283	2.855003	2.601890	0.000000	4.999991	60726.000000		1
11413.758789	4248.007324	2.155533	2.491661	1788.824463	55037.550781	272.772125	182.427811	181.280670	82.462257	51.103718	259.838898	355.357727	186.455185	3.297640	0.000000	4.057429	3.628185	0.333555	0.396489	3.252568	4.740659	2.435800	2.261091	2.258352	1.916255	1.708452	2.414704	2.550666	2.270575	0.518203	0.000000	60779.000000		1
17579.953125	3115.340820	2.278883	3.463039	8385.610352	99998.000000	1434.993164	851.278442	195.342514	99.327225	41.689064	221.196579	330.959167	154.519974	1.934191	99998.000000	4.245018	3.493505	0.357722	0.539457	3.923535	4.999991	3.156850	2.930072	2.290797	1.997068	1.620022	2.344778	2.519774	2.188985	0.286499	4.999991	60826.000000		1
6840.374023	1619.073853	2.729109	3.071404	578.891785	19500.152344	94.812630	62.282272	56.746960	15.400191	22.754908	88.882599	126.716995	102.756340	0.429429	99998.000000	3.835080	3.209267	0.436021	0.487337	2.762597	4.290038	1.976866	1.794364	1.753943	1.187526	1.357075	1.948817	2.102835	2.011809	0.000000	4.999991	60868.000000		1
3196.702148	855.176270	1.433939	2.951138	498.307526	16832.816406	67.216255	51.483017	56.463257	32.567364	17.478632	89.659706	111.541916	58.671215	1.447244	99998.000000	3.504702	2.932056	0.156531	0.469990	2.697497	4.226157	1.827474	1.711664	1.751766	1.512783	1.242507	1.952597	2.047438	1.768425	0.160542	4.999991	60959.000000		1
8641.197266	2397.760986	2.269632	4.496091	1056.242188	34136.308594	148.482025	103.459435	112.642807	42.537094	38.626911	182.184204	249.930862	197.316101	0.279117	0.000000	3.936574	3.379806	0.355955	0.652835	3.023763	4.533216	2.171674	2.014770	2.051703	1.628768	1.586890	2.260511	2.397820	2.295162	0.000000	0.000000	60975.000000		1
5389.042969	3119.093750	1.865662	2.374479	914.488892	27690.681641	134.222809	93.307770	68.576180	45.065758	29.030317	144.170959	182.797867	93.338608	0.016950	0.000000	3.731512	3.494028	0.270833	0.375568	2.961179	4.442334	2.127826	1.969918	1.836173	1.653847	1.462852	2.158878	2.261971	1.970061	0.000000	0.000000	61023.000000		1
8376.699219	2300.641846	3.256428	4.341904	907.957520	28295.277344	137.454575	90.760597	78.604500	27.238665	38.935284	141.503525	181.589035	87.140289	0.490006	0.000000	3.923073	3.361849	0.512742	0.637680	2.958066	4.451714	2.138159	1.957897	1.895447	1.435186	1.590343	2.150767	2.259090	1.940219	0.000000	0.000000	61045.000000		1
13597.881836	3141.993652	2.297385	4.366574	1473.114380	53829.410156	202.906921	145.182419	172.306992	106.950226	82.391335	360.365723	503.827393	258.056519	0.630427	0.000000	4.133471	3.497205	0.361234	0.640141	3.168236	4.731019	2.307297	2.161914	2.236303	2.029182	1.915882	2.556743	2.702282	2.411715	0.000000	0.000000	61067.000000		1
6203.443359	401.074158	2.732193	3.765245	560.380066	19345.564453	83.063583	58.063717	50.120007	12.674167	22.005560	85.524414	115.788223	65.316673	0.246437	0.000000	3.792633	2.603225	0.436511	0.575793	2.748483	4.286582	1.919411	1.763905	1.700011	1.102919	1.342532	1.932090	2.063664	1.815024	0.000000	0.000000	61102.000000		1
22193.962891	7809.466797	2.673601	3.231758	3760.804443	99998.000000	512.338501	379.632904	367.193115	157.110321	136.748398	760.696655	1038.122192	542.392639	3.334685	99998.000000	4.346235	3.892621	0.427097	0.509439	3.575281	4.999991	2.709557	2.579364	2.564894	2.196205	2.135922	2.881212	3.016248	2.734314	0.523055	4.999991	61181.000000		1
7535.257324	3544.443115	1.289003	2.359060	659.192322	29533.601562	121.107674	64.955872	81.638901	47.680767	28.774366	141.580612	225.982544	67.694237	0.592273	0.000000	3.877098	3.549548	0.110254	0.372739	2.819012	4.470316	2.083172	1.812618	1.911897	1.678343	1.459006	2.151004	2.354075	1.830552	0.000000	0.000000	61213.000000		1
5885.531250	2762.036865	2.189455	3.382861	858.195251	32031.125000	119.565804	87.430161	81.916435	53.826660	42.413742	178.536133	237.463303	157.064072	0.872572	0.000000	3.769786	3.441230	0.340336	0.529284	2.933586	4.505572	2.077607	1.941661	1.913371	1.730997	1.627507	2.251726	2.375597	2.196077	0.000000	0.000000	61251.000000		1
8914.401367	3641.469971	5.054248	5.896109	1203.876221	40171.937500	191.481674	117.977676	103.271324	76.569237	31.629908	168.137772	235.458878	127.685287	0.318206	0.000000	3.950092	3.561277	0.703657	0.770565	3.080582	4.603923	2.282127	2.071800	2.013980	1.884054	1.500098	2.225665	2.371915	2.106141	0.000000	0.000000	61275.000000		1
5868.370117	2262.958496	2.337474	3.348940	610.432251	19867.029297	78.447227	55.217426	52.380386	11.138464	14.808113	68.014938	99.558502	49.657444	0.442952	99998.000000	3.768517	3.354676	0.368747	0.524907	2.785637	4.298133	1.894578	1.742076	1.719169	1.046825	1.170500	1.832604	1.998078	1.695984	0.000000	4.999991	61311.000000		1
16771.865234	5277.898926	1.884164	3.941018	2481.293457	95929.164062	348.354553	254.809326	298.598419	213.918961	107.252434	553.281311	806.126343	437.607208	2.875745	0.000000	4.224581	3.722461	0.275119	0.595608	3.394678	4.981951	2.542022	2.406215	2.475087	2.330249	2.030407	2.742946	2.906403	2.641084	0.458750	0.000000	61362.000000		1
5727.921387	1455.358154	1.874913	2.615010	650.847717	24160.501953	100.431206	67.058983	84.244659	53.860580	22.745657	129.202484	156.216034	91.901581	1.494376	0.000000	3.757997	3.162970	0.272981	0.417473	2.813479	4.383106	2.001869	1.826457	1.925542	1.731271	1.356898	2.111271	2.193726	1.963323	0.174460	0.000000	61474.000000		1
4580.381836	783.846313	2.556419	3.475374	464.528229	14755.249023	68.856804	46.990009	41.315933	50.104588	13.781228	66.651932	84.112061	103.709221	1.077742	0.000000	3.660902	2.894231	0.407632	0.541001	2.667012	4.168947	1.837947	1.672006	1.616118	1.699878	1.139288	1.823813	1.924858	2.015817	0.032515	0.000000	61495.000000		1
18915.105469	2771.664307	1.581958	4.033530	1661.311768	53509.792969	230.339859	166.672989	182.295212	75.224724	48.880344	296.291779	358.114594	238.493271	1.437521	0.000000	4.276809	3.442741	0.199195	0.605685	3.220451	4.728433	2.362369	2.221865	2.260775	1.876361	1.689134	2.471720	2.554022	2.377476	0.157614	0.000000	61562.000000		1
13517.997070	4698.899414	2.340558	2.679769	1924.200562	59062.656250	298.117371	192.977280	188.912918	110.823402	63.454094	311.028961	407.682587	260.643768	2.015552	0.000000	4.130912	3.671996	0.369319	0.428097	3.284250	4.771313	2.474387	2.285506	2.276262	2.044631	1.802460	2.492801	2.610322	2.416047	0.304394	0.000000	61630.000000		1
26657.003906	5141.461914	1.119397	7.006255	15687.811523	99998.000000	2617.946289	1599.485962	381.153198	100.576141	86.751740	403.158752	572.332642	358.552460	4.289986	0.000000	4.425811	3.711087	0.048984	0.845486	4.195562	4.999991	3.417961	3.203980	2.581100	2.002495	1.938278	2.605476	2.757648	2.554553	0.632456	0.000000	61687.000000		1
9950.987305	2770.600586	3.037483	5.529144	962.101807	36045.113281	147.936203	98.309593	110.095642	59.472984	35.496918	195.438110	260.153442	148.781143	1.207061	0.000000	3.997866	3.442574	0.482514	0.742658	2.983221	4.556847	2.170074	1.992596	2.041770	1.774320	1.550191	2.291009	2.415230	2.172548	0.081729	0.000000	61751.000000		1
13948.712891	3525.114258	2.775365	4.752041	1259.799805	40133.070312	187.263123	126.750916	110.971420	63.571274	29.906099	172.865143	240.836914	176.735229	0.290728	0.000000	4.144534	3.547173	0.443320	0.676880	3.100302	4.603502	2.272452	2.102951	2.045211	1.803261	1.475760	2.237707	2.381723	2.247323	0.000000	0.000000	61783.000000		1
9055.716797	1753.793213	0.835693	2.195622	806.157166	26919.191406	121.989624	79.566628	76.939285	34.957264	20.192322	107.193840	143.301346	123.759689	2.289044	0.000000	3.956923	3.243979	0.000000	0.341558	2.906420	4.430062	2.086323	1.900731	1.886148	1.543537	1.305186	2.030170	2.156250	2.092579	0.359654	0.000000	61812.000000		1
8314.222656	2591.395264	3.934851	4.150712	1182.031006	41164.359375	179.165222	115.831398	120.167130	52.195362	43.116837	225.239365	353.519806	193.341171	1.438420	99998.000000	3.919822	3.413534	0.594928	0.618123	3.072629	4.614522	2.253254	2.063826	2.079786	1.717632	1.634647	2.352644	2.548414	2.286324	0.157886	4.999991	61827.000000		1
11596.106445	2236.962646	2.010598	3.891678	914.328552	41046.160156	144.867874	92.105110	138.540054	70.882820	52.448227	274.273895	305.909973	227.339386	1.026882	99998.000000	4.064312	3.349659	0.303325	0.590137	2.961102	4.613273	2.160972	1.964284	2.141575	1.850541	1.719731	2.438184	2.485594	2.356675	0.011521	4.999991	61878.000000		1
7029.487305	2119.216309	2.522498	2.991227	1610.013794	40051.851562	229.892731	163.102020	123.260124	52.910789	39.687717	200.902496	260.446411	214.430862	0.175869	0.000000	3.846924	3.326175	0.401831	0.475849	3.206830	4.602623	2.361525	2.212459	2.090823	1.723544	1.598656	2.302985	2.415718	2.331287	0.000000	0.000000	61928.000000		1
7081.068848	1811.900024	1.859494	3.700486	1279.030029	37281.988281	199.005997	131.351852	126.679985	58.708218	35.863880	190.741577	301.077759	134.410919	1.021661	0.000000	3.850099	3.258134	0.269395	0.568259	3.106881	4.571499	2.298866	2.118436	2.102708	1.768699	1.554657	2.280445	2.478679	2.128435	0.009307	0.000000	62004.000000		1
8118.423340	1568.978516	2.753779	3.910181	506.932739	17861.982422	78.977631	49.827049	37.461258	13.216905	10.219510	78.209785	107.209259	68.674866	1.109107	0.000000	3.909472	3.195617	0.439929	0.592197	2.704950	4.251930	1.897504	1.697465	1.573582	1.121130	1.009430	1.893261	2.030232	1.836798	0.044974	0.000000	62031.000000		1
8462.380859	1722.126221	1.372264	1.677554	905.237671	25198.154297	127.780884	88.247353	89.934158	20.476025	25.739967	121.227936	172.522842	74.981110	0.398273	0.000000	3.927493	3.236065	0.137438	0.224676	2.956763	4.401369	2.106466	1.945702	1.953925	1.311246	1.410608	2.083603	2.236847	1.874952	0.000000	0.000000	62045.000000		1
15419.656250	4422.556152	2.211041	3.062153	2167.655518	61079.847656	334.305023	221.455612	212.648453	55.898933	77.099640	366.172394	530.023743	200.862411	1.277371	99998.000000	4.188075	3.645673	0.344597	0.486027	3.335990	4.785898	2.524143	2.345287	2.327662	1.747404	1.887052	2.563686	2.724295	2.302899	0.106317	4.999991	62109.000000		1
14347.134766	3583.440186	2.812370	4.249392	1745.423828	56791.921875	257.041962	174.946671	177.777542	43.832264	62.371700	293.568848	392.831299	249.881516	1.060259	0.000000	4.156765	3.554300	0.449072	0.628327	3.241901	4.754287	2.410004	2.242906	2.249877	1.641794	1.794988	2.467710	2.594206	2.397734	0.025412	0.000000	62148.000000		1
8297.240234	3055.874023	2.648932	2.232627	1156.297241	32125.382812	175.803940	112.093903	82.508514	32.188065	39.527363	159.185684	197.578232	155.845993	0.410547	0.000000	3.918934	3.485136	0.423071	0.348816	3.063070	4.506848	2.245028	2.049582	1.916499	1.507695	1.596898	2.201904	2.295739	2.192696	0.000000	0.000000	62168.000000		1
5126.968750	1511.725830	2.482410	4.329569	632.832520	25392.658203	89.718292	63.050121	71.795609	57.610409	14.653927	118.162704	179.717209	90.338127	0.420026	99998.000000	3.709861	3.179473	0.394873	0.636445	2.801289	4.404708	1.952881	1.799686	1.856098	1.760501	1.165954	2.072480	2.254590	1.955871	0.000000	4.999991	62205.000000		1
17165.832031	2692.467773	2.352893	3.632644	1914.514526	53197.785156	277.641327	192.049088	144.929550	62.162006	47.908966	272.596344	369.922211	184.271896	1.158068	0.000000	4.234665	3.430151	0.371602	0.560223	3.282059	4.725893	2.443484	2.283412	2.161157	1.793525	1.680417	2.435520	2.568110	2.265459	0.063734	0.000000	62232.000000		1
10874.773438	2078.538574	2.914133	4.539263	1400.387451	36978.566406	210.310989	136.831650	103.530357	9.972811	42.500088	188.968430	261.979034	203.024109	1.871305	99998.000000	4.036420	3.317758	0.464509	0.656985	3.146248	4.567950	2.322862	2.136187	2.015068	0.998818	1.628390	2.276389	2.418267	2.307548	0.272144	4.999991	62251.000000		1
20850.783203	5645.036621	2.204873	3.046734	2863.593750	96165.898438	412.884857	289.032654	286.769196	131.647888	109.728676	591.522766	807.954956	344.145233	2.132354	0.000000	4.319122	3.751667	0.343384	0.483835	3.456911	4.983021	2.615829	2.460947	2.457532	2.119414	2.040320	2.771971	2.907387	2.536742	0.328859	0.000000	62432.000000		1
16598.396484	4038.609131	2.963473	3.644979	2251.918701	68285.117188	339.359283	230.059250	243.923737	92.950050	73.565674	417.236023	553.003784	343.901642	2.001634	0.000000	4.220066	3.606232	0.471801	0.561695	3.352553	4.834326	2.530660	2.361840	2.387254	1.968250	1.866675	2.620382	2.742728	2.536434	0.301385	0.000000	62500.000000		1
10278.421875	3886.226318	1.908834	2.312804	1928.221802	59957.589844	284.292969	192.628830	172.932983	68.295563	53.515202	296.159180	413.261078	170.996399	1.553581	0.000000	4.011927	3.589528	0.280768	0.364139	3.285157	4.777844	2.453766	2.284721	2.237878	1.834392	1.728477	2.471525	2.616225	2.232987	0.191334	0.000000	62523.000000		1
23803.429688	4803.243652	2.272716	2.772281	1914.708862	66951.171875	273.993286	195.487457	211.044907	98.056725	75.320320	356.097809	488.704742	279.103027	1.417633	99998.000000	4.376639	3.681535	0.356545	0.442837	3.282103	4.825758	2.437740	2.291119	2.324375	1.991477	1.876912	2.551569	2.689047	2.445765	0.151564	4.999991	62570.000000		1
12681.754883	6053.308105	2.420735	3.947186	2618.883545	72133.234375	377.085754	266.428864	173.935196	126.069405	74.392113	396.954285	500.422943	355.141846	0.886442	0.000000	4.103179	3.781993	0.383947	0.596288	3.418116	4.858135	2.576440	2.425581	2.240387	2.100610	1.871527	2.598741	2.699337	2.550402	0.000000	0.000000	62658.000000		1
13191.851562	4693.561523	3.574053	6.167478	8005.422852	99998.000000	1278.333008	813.126404	273.943939	108.223808	80.269722	402.711609	509.649506	233.044312	1.800236	99998.000000	4.120306	3.671503	0.553161	0.790108	3.903384	4.999991	3.106644	2.910158	2.437662	2.034323	1.904552	2.604994	2.707272	2.367439	0.255329	4.999991	62767.000000		1
7628.188965	641.898743	1.467860	3.749826	664.416199	28272.882812	86.011642	64.740013	71.770935	38.355541	28.925470	132.011780	177.836136	112.877174	0.224375	4920.137207	3.882421	2.807467	0.166685	0.574011	2.822440	4.451370	1.934557	1.811173	1.855949	1.583828	1.461280	2.120613	2.250020	2.052606	0.000000	3.691977	62802.000000		1
6155.028320	1076.631836	2.334390	2.362144	475.247314	18479.779297	68.338737	47.730110	42.842384	24.154926	10.768415	80.288223	117.456528	33.877953	0.098414	0.000000	3.789230	3.032067	0.368173	0.373306	2.676920	4.266697	1.834667	1.678792	1.631874	1.383006	1.032152	1.904652	2.069877	1.529917	0.000000	0.000000	62830.000000		1
12884.211914	2198.847656	2.402232	2.750695	1152.368530	48087.410156	170.842209	115.701881	134.315323	71.835693	54.828876	286.294312	365.592651	243.371750	0.015917	99998.000000	4.110058	3.342195	0.380615	0.439442	3.061591	4.682031	2.232595	2.063340	2.128126	1.856340	1.739009	2.456813	2.562997	2.386270	0.000000	4.999991	62850.000000		1
12027.176758	1797.653198	2.164785	3.771412	1518.864624	40238.656250	215.275803	149.308456	101.183640	45.734928	32.730804	202.231583	255.364410	183.208008	0.193130	0.000000	4.080163	3.254706	0.335415	0.576504	3.181519	4.604643	2.332995	2.174084	2.005110	1.660248	1.514957	2.305849	2.407160	2.262944	0.000000	0.000000	62872.000000		1
12590.417969	4567.720215	1.699140	3.311935	7006.507324	86146.500000	1149.753540	714.052063	169.951004	54.156620	43.536224	220.869705	314.316254	187.648590	1.635482	99998.000000	4.100040	3.659699	0.230229	0.520082	3.845502	4.935237	3.060605	2.853730	2.230324	1.733652	1.638851	2.344136	2.497367	2.273345	0.213646	4.999991	62911.000000		1
17172.076172	4235.194336	1.507948	3.268763	1752.824829	53317.054688	242.425034	177.496918	158.007690	70.142723	57.339039	296.273285	375.414368	266.101990	1.026248	0.000000	4.234823	3.626873	0.178386	0.514383	3.243738	4.726866	2.384578	2.249191	2.198678	1.845983	1.758450	2.471693	2.574511	2.425048	0.011252	0.000000	62998.000000		1
4307.418945	663.207336	3.546299	4.730455	660.018799	18292.589844	102.108757	65.301254	47.070187	31.728588	13.506776	83.637161	128.388382	56.130211	0.124021	0.000000	3.634217	2.821649	0.549775	0.674903	2.819556	4.262275	2.009063	1.814921	1.672746	1.501451	1.130552	1.922399	2.108526	1.749197	0.000000	0.000000	63029.000000		1
6043.307617	1954.461304	1.859494	2.241878	554.209534	18027.289062	75.600937	53.959259	40.865707	4.859972	22.286180	65.110062	84.500610	75.844551	0.957333	99998.000000	3.781275	3.291027	0.269395	0.350612	2.743674	4.255930	1.878527	1.732066	1.611359	0.686634	1.348036	1.813648	1.926860	1.879924	0.000000	4.999991	63058.000000		1
8064.377930	3465.807861	2.507080	2.759946	1176.677612	36192.890625	173.441803	117.431854	100.471291	44.930073	38.818104	202.490616	319.823792	160.872482	0.461165	0.000000	3.906571	3.539804	0.399168	0.440901	3.070657	4.558623	2.239154	2.069786	2.002042	1.652537	1.589034	2.306405	2.504911	2.206482	0.000000	0.000000	63099.000000		1
7108.332520	1206.759521	2.328223	4.933982	4615.542969	60276.613281	819.543640	471.494415	119.420868	49.170216	31.660746	142.148026	237.895020	138.318024	1.048158	99998.000000	3.851768	3.081621	0.367025	0.693198	3.664223	4.780149	2.913572	2.673476	2.077080	1.691702	1.500521	2.152741	2.376385	2.140879	0.020427	4.999991	63151.000000		1
7099.624023	2525.933594	2.198706	2.864793	494.199982	18670.287109	84.201485	51.510773	68.798210	29.721073	20.624044	91.562370	122.060547	86.159660	0.906612	0.000000	3.851235	3.402422	0.342167	0.457093	2.693903	4.271151	1.925320	1.711898	1.837577	1.473065	1.314374	1.961717	2.086575	1.935304	0.000000	0.000000	63190.000000		1
10380.212891	2779.244141	1.356845	2.170952	1445.884888	38634.699219	196.421829	145.830002	100.998611	50.671993	35.934807	201.272537	288.483765	124.142075	1.940937	99998.000000	4.016206	3.443927	0.132530	0.336650	3.160134	4.586977	2.293190	2.163847	2.004315	1.704768	1.555515	2.303785	2.460121	2.093919	0.288011	4.999991	63209.000000		1
6017.120605	2396.724854	1.057722	1.523367	1131.655029	30428.160156	163.018768	117.126564	87.380821	28.688021	26.134686	149.971466	186.193069	93.051819	0.541440	0.000000	3.779389	3.379618	0.024372	0.182805	3.053714	4.483276	2.212238	2.068655	1.941416	1.457701	1.417217	2.176009	2.269964	1.968725	0.000000	0.000000	63252.000000		1
9829.161133	2394.513916	4.104456	3.984190	1142.152100	37599.390625	170.358063	116.318626	116.084259	53.737232	42.934895	210.175293	259.095734	170.647934	0.721000	99998.000000	3.992517	3.379217	0.613256	0.600340	3.057724	4.575181	2.231363	2.065649	2.064773	1.730275	1.632810	2.322582	2.413460	2.232101	0.000000	4.999991	63348.000000		1
8481.197266	1203.857666	2.633513	2.880212	808.377441	27621.443359	123.096680	76.837517	71.561241	56.463257	42.863968	164.576050	256.533142	161.483063	0.403107	0.000000	3.928457	3.080575	0.420535	0.459424	2.907614	4.441247	2.090246	1.885573	1.854678	1.751766	1.632092	2.216367	2.409143	2.208127	0.000000	0.000000	63385.000000		1
15732.084961	4832.178711	2.516331	3.552467	1497.065674	55479.230469	203.980072	153.946411	149.672348	117.795738	45.213779	269.487915	382.688904	252.046310	0.894688	0.000000	4.196786	3.684143	0.400768	0.550530	3.175241	4.744131	2.309588	2.187370	2.175142	2.071130	1.655271	2.430539	2.582846	2.401480	0.000000	0.000000	63427.000000		1
11443.856445	1789.357910	2.482410	4.875391	1014.130676	31801.552734	127.247398	104.600418	83.057419	49.382992	26.899452	147.587738	191.722198	105.889420	1.891222	0.000000	4.058572	3.252697	0.394873	0.688009	3.006094	4.502449	2.104649	2.019533	1.919378	1.693577	1.429743	2.169050	2.282672	2.024853	0.276743	0.000000	63524.000000		1
13569.372070	4068.321045	2.809286	3.694319	1482.029419	40860.187500	223.262680	146.030441	103.366920	52.778191	37.245396	181.727814	253.554245	124.132820	0.851502	0.000000	4.132560	3.609415	0.448596	0.567534	3.170857	4.611300	2.348816	2.164443	2.014382	1.722455	1.571073	2.259421	2.404071	2.093887	0.000000	0.000000	63594.000000		1
9636.353516	2513.956299	1.773150	4.459086	6602.340332	71789.015625	1082.494019	672.591187	122.023544	48.353024	41.084652	168.674347	221.788666	125.045609	1.516986	99998.000000	3.983913	3.400358	0.248745	0.649246	3.819698	4.856058	3.034425	2.827751	2.086444	1.684424	1.613680	2.227049	2.345939	2.097069	0.180982	4.999991	63753.000000		1
26425.056641	10784.161133	2.463907	4.600938	11968.866211	99998.000000	1936.859253	1216.914185	411.882660	143.942764	133.001648	641.682861	788.570618	419.980560	1.930330	99998.000000	4.422016	4.032786	0.391624	0.662846	4.078053	4.999991	3.287098	3.085260	2.614774	2.158190	2.123857	2.807320	2.896841	2.623229	0.285632	4.999991	63835.000000		1
7994.490723	3016.963379	2.756862	2.587257	1589.476074	36196.859375	238.511780	165.183548	105.614967	49.931896	49.786961	157.394028	229.972900	156.937637	0.195913	99998.000000	3.902791	3.479570	0.440415	0.412840	3.201254	4.558671	2.377510	2.217967	2.023726	1.698378	1.697116	2.196988	2.361677	2.195727	0.000000	4.999991	63878.000000		1
5088.736328	823.728271	1.945839	3.139246	785.092102	23051.578125	105.291176	80.121696	72.541870	51.091385	26.985798	132.637772	154.964035	82.977242	1.035577	0.000000	3.706610	2.915784	0.289107	0.496825	2.894921	4.362700	2.022392	1.903750	1.860589	1.708348	1.431135	2.122667	2.190231	1.918959	0.015182	0.000000	63934.000000		1
14832.425781	3686.258057	2.374479	2.516331	2173.650391	62154.000000	317.221130	220.468811	174.413177	78.536659	55.969860	316.530365	431.945465	376.691010	1.007969	99998.000000	4.171212	3.566586	0.375568	0.400768	3.337190	4.793469	2.501362	2.343347	2.241579	1.895072	1.747954	2.500415	2.635429	2.575985	0.003447	4.999991	63991.000000		1
15645.580078	3281.039551	1.751564	2.411484	1642.383789	50511.527344	245.980591	166.222763	148.414185	59.855370	54.141201	299.813416	358.154663	192.434555	2.104985	99998.000000	4.194392	3.516011	0.243426	0.382284	3.215475	4.703391	2.390901	2.220690	2.171475	1.777103	1.733528	2.476851	2.554071	2.284283	0.323249	4.999991	64036.000000		1
8919.214844	1322.701904	0.977545	2.516331	1051.280518	27744.292969	141.062546	105.244919	98.839996	44.300991	31.568233	136.492447	201.701187	95.164177	1.338241	0.000000	3.950327	3.121462	0.000000	0.400768	3.021719	4.443174	2.149412	2.022201	1.994933	1.646413	1.499250	2.135109	2.304708	1.978474	0.126534	0.000000	64083.000000		1
6290.765137	1742.380249	1.649800	1.751564	638.016296	20409.187500	102.750175	65.436935	54.952225	30.525930	14.650843	94.183548	139.403488	55.174255	0.453598	99998.000000	3.798703	3.241143	0.217431	0.243426	2.804832	4.309826	2.011783	1.815823	1.739985	1.484669	1.165863	1.973975	2.144274	1.741737	0.000000	4.999991	64158.000000		1
4705.970215	1455.203979	1.831741	3.133079	686.508118	16986.355469	90.643417	67.435196	68.095116	23.519676	15.936762	86.239838	111.501823	75.989487	1.670916	0.000000	3.672649	3.162924	0.262864	0.495971	2.836646	4.230100	1.957336	1.828887	1.833116	1.371431	1.202400	1.935708	2.047282	1.880754	0.222955	0.000000	64181.000000		1
4813.216797	1914.640991	1.810155	4.397411	772.562927	27676.554688	113.682030	77.963081	66.439148	25.659790	30.121960	145.678909	197.084824	98.513115	0.889484	0.000000	3.682436	3.282087	0.257716	0.643197	2.887934	4.442112	2.055692	1.891889	1.822424	1.409253	1.478883	2.163397	2.294653	1.993494	0.000000	0.000000	64235.000000		1
3114.606934	1385.714966	3.274930	4.909312	551.378662	18308.501953	70.244484	52.744267	48.328354	36.841427	12.923949	84.861404	126.118744	74.274933	1.053777	0.000000	3.493403	3.141674	0.515202	0.691021	2.741450	4.262653	1.846612	1.722175	1.684202	1.566336	1.111395	1.928710	2.100780	1.870842	0.022749	0.000000	64259.000000		1
18042.394531	3851.713135	2.365228	2.932636	1996.184326	60265.816406	274.172119	197.753998	168.051422	81.410706	68.098206	350.115356	448.943024	268.285278	1.361359	99998.000000	4.256294	3.585654	0.373873	0.467258	3.300201	4.780071	2.438023	2.296125	2.225442	1.910681	1.833136	2.544211	2.652191	2.428597	0.133973	4.999991	64351.000000		1
9501.190430	2235.013672	2.278883	2.047602	1137.763916	33087.664062	166.444794	109.540565	93.921432	41.513290	31.124176	181.582870	252.629135	113.956482	0.492960	0.000000	3.977778	3.349280	0.357722	0.311246	3.056052	4.519666	2.221270	2.039575	1.972765	1.618187	1.493098	2.259075	2.402483	2.056739	0.000000	0.000000	64378.000000		1
6311.028809	947.139526	3.296517	3.299600	700.298584	29865.546875	108.495178	72.470947	104.581917	34.957264	28.228544	144.534836	187.889114	76.677162	0.445459	0.000000	3.800100	2.976414	0.518055	0.518461	2.845283	4.475171	2.035410	1.860164	2.019457	1.543537	1.450688	2.159972	2.273902	1.884666	0.000000	0.000000	64427.000000		1
15349.972656	3659.593018	3.167000	4.582436	2035.804199	57209.546875	305.940796	205.466431	144.503998	90.338127	53.666306	297.118225	390.533936	211.760345	1.900770	0.000000	4.186108	3.563433	0.500648	0.661096	3.308736	4.757469	2.485637	2.312741	2.159880	1.955871	1.729702	2.472929	2.591659	2.325845	0.278930	0.000000	64464.000000		1
14064.948242	5030.367188	1.551121	3.694319	1451.993774	51441.695312	187.457397	140.738754	149.860458	60.687977	47.770199	317.221130	378.562866	223.839340	0.384655	0.000000	4.148138	3.701600	0.190646	0.567534	3.161965	4.711315	2.272902	2.148414	2.175687	1.783103	1.679157	2.501362	2.578138	2.349936	0.000000	0.000000	64501.000000		1
6613.423340	925.800049	1.341426	2.059937	651.948608	20303.005859	94.405579	69.936111	58.862404	53.074226	24.343033	113.336647	140.766510	97.905624	2.485759	0.000000	3.820426	2.966517	0.127567	0.313854	2.814213	4.307560	1.974998	1.844702	1.769838	1.724884	1.386375	2.054370	2.148499	1.990808	0.395459	0.000000	64565.000000		1
6491.239258	731.536865	2.072273	2.719858	765.581299	24488.333984	107.591644	78.348549	77.972336	7.416392	26.217947	134.117966	192.092255	63.025452	0.469636	99998.000000	3.812328	2.864236	0.316447	0.434546	2.883991	4.388959	2.031779	1.894031	1.891941	0.870193	1.418599	2.127487	2.283510	1.799516	0.000000	4.999991	64593.000000		1
7937.074707	2137.305420	1.618963	2.935719	4583.931152	52566.109375	761.402832	467.059998	97.791527	18.329742	19.698923	92.151367	152.247269	98.022804	1.170959	99998.000000	3.899660	3.329867	0.209237	0.467715	3.661238	4.720706	2.881614	2.669373	1.990301	1.263156	1.294443	1.964502	2.182549	1.991327	0.068542	4.999991	64660.000000		1
[truncated: 8,806 more rows]
