# Supplementary material for: Distinct elongation stalls during translation are linked with distinct pathways for mRNA degradation
Source: eLife. 2022 Jul 27;11:e76038. doi: 10.7554/eLife.76038 (PMC9352352; doi:10.7554/eLife.76038)
Supplement: Figure 1—source data 2. [file elife-76038-fig1-data2.zip › 1C_flow_cytometry_data/list_mode_data.SKI2_CGA_1.CSV]

FSC-HLin	SSC-HLin	BLU-V-HLin	GRN-V-HLin	YEL-V-HLin	ORG-V-HLin	GRN-B-HLin	YEL-B-HLin	RED-B-HLin	NIR-B-HLin	YEL-G-HLin	ORG-G-HLin	RED-G-HLin	NIR-G-HLin	BLU-V-ALin	BLU-V-W	FSC-HLog	SSC-HLog	BLU-V-HLog	GRN-V-HLog	YEL-V-HLog	ORG-V-HLog	GRN-B-HLog	YEL-B-HLog	RED-B-HLog	NIR-B-HLog	YEL-G-HLog	ORG-G-HLog	RED-G-HLog	NIR-G-HLog	BLU-V-ALog	BLU-V-WLog	TIME		P01.R1
16924.175781	4688.876953	4.406662	6.241487	4439.137695	86607.710938	753.736694	459.683685	224.323486	117.305420	73.281967	348.844849	458.733887	263.261871	1.576519	0.000000	4.228508	3.671069	0.644110	0.795288	3.647299	4.937557	2.877220	2.662459	2.350875	2.069318	1.864997	2.542632	2.661561	2.420388	0.197699	0.000000	88.000000		1
8595.517578	3469.986328	1.606628	4.119875	3612.174316	64697.160156	547.878601	369.592255	174.453262	66.244873	51.640289	245.373093	319.854645	195.098892	2.205608	0.000000	3.934272	3.540328	0.205915	0.614884	3.557769	4.810885	2.738684	2.567723	2.241679	1.821152	1.712989	2.389827	2.504953	2.290255	0.343528	0.000000	132.000000		1
5170.927246	1527.930908	2.642764	2.923384	1136.891235	20444.451172	179.510605	116.664001	36.221596	24.019241	20.457523	57.147846	87.254387	50.449966	0.449713	99998.000000	3.713568	3.184104	0.422058	0.465886	3.055719	4.310575	2.254090	2.066937	1.558968	1.380559	1.310853	1.757000	1.940787	1.702861	0.000000	4.999991	163.000000		1
27929.556641	9357.638672	2.784616	5.532228	10877.885742	99998.000000	1700.644897	1112.844238	560.444824	310.736023	209.777496	1083.641235	1577.094971	760.995789	2.524839	99998.000000	4.446064	3.971166	0.444765	0.742900	4.036544	4.999991	3.230614	3.046434	2.748533	2.492392	2.321759	3.034885	3.197858	2.881382	0.402234	4.999991	266.000000		1
13043.490234	3790.886230	1.908834	2.923384	5115.697266	90288.960938	812.676147	524.602539	208.442230	103.403931	85.826614	423.730377	552.945190	297.010284	1.833219	0.000000	4.115394	3.578741	0.280768	0.465886	3.708905	4.955635	2.909918	2.719830	2.318986	2.014537	1.933622	2.627090	2.742682	2.472771	0.263214	0.000000	339.000000		1
8528.187500	3588.472656	2.815454	3.435285	2501.322266	47205.769531	395.054688	249.955521	110.169647	56.697620	32.635208	168.014420	219.031799	134.691544	1.401259	0.000000	3.930857	3.554910	0.449548	0.535963	3.398170	4.673995	2.596657	2.397863	2.042062	1.753565	1.513686	2.225347	2.340507	2.129340	0.146518	0.000000	369.000000		1
15899.994141	2051.892090	2.673601	3.348940	4356.783203	77561.218750	717.200562	452.011353	179.581528	93.468124	67.046646	318.198669	401.252991	231.178650	0.752539	0.000000	4.201397	3.312155	0.427097	0.524907	3.639166	4.889645	2.855641	2.655149	2.254262	1.970664	1.826377	2.502698	2.603418	2.363948	0.000000	0.000000	454.000000		1
16320.783203	2442.284180	2.454656	4.280230	2981.312256	55086.675781	483.169434	307.485748	127.136383	39.589039	42.148540	176.969604	219.556030	155.617798	0.800423	99998.000000	4.212741	3.387796	0.389991	0.631467	3.474407	4.741046	2.684099	2.487825	2.104270	1.597575	1.624783	2.247899	2.341545	2.192059	0.000000	4.999991	591.000000		1
4257.859863	647.455627	2.507080	1.881081	1317.761719	25512.748047	200.433762	139.212296	58.831570	56.873394	19.800686	93.906013	106.321144	108.337914	1.843696	99998.000000	3.629191	2.811210	0.399168	0.274407	3.119837	4.406757	2.301971	2.143678	1.769610	1.754909	1.296680	1.972693	2.026620	2.034781	0.265689	4.999991	672.000000		1
11551.376953	3721.582275	2.007514	4.785963	2927.442627	56433.054688	476.434540	301.571136	154.489151	94.895889	54.036354	266.869843	388.088531	272.047424	0.855769	0.000000	4.062634	3.570728	0.302659	0.679969	3.466488	4.751534	2.678003	2.479390	2.188898	1.977247	1.732686	2.426300	2.588931	2.434645	0.000000	0.000000	724.000000		1
12131.453125	2534.598877	3.660398	3.999609	3312.684814	67600.992188	512.572876	340.426270	161.304199	73.559502	46.465775	269.367676	375.420532	200.911743	0.584701	0.000000	4.083913	3.403909	0.563528	0.602018	3.520180	4.829953	2.709756	2.532023	2.207646	1.866639	1.667133	2.430346	2.574518	2.303005	0.000000	0.000000	775.000000		1
7783.615723	1120.673828	1.711475	1.850243	1785.780762	40695.667969	310.625000	187.204529	110.780228	53.435024	28.237795	129.624954	200.683548	134.950577	0.989360	0.000000	3.891181	3.049479	0.233371	0.267229	3.251828	4.609548	2.492236	2.272316	2.044462	1.727826	1.450831	2.112689	2.302512	2.130175	0.000000	0.000000	819.000000		1
9428.265625	4707.792969	1.989012	4.730455	3604.616211	63432.074219	591.686218	365.244171	150.955185	53.573792	42.719032	228.446457	287.974945	199.610413	1.519536	0.000000	3.974432	3.672817	0.298637	0.674903	3.556859	4.802309	2.772091	2.562583	2.178848	1.728952	1.630621	2.358784	2.459355	2.300183	0.181711	0.000000	860.000000		1
9804.744141	1640.820435	2.174036	3.928683	2171.772461	40822.343750	326.913300	218.991714	75.536179	45.460476	26.899452	116.303207	137.463821	94.451836	0.041871	0.000000	3.991436	3.215061	0.337267	0.594247	3.336814	4.610898	2.514433	2.340428	1.878155	1.657634	1.429743	2.065592	2.138188	1.975210	0.000000	0.000000	887.000000		1
9198.595703	4035.960205	2.716774	2.978892	3360.482666	63823.316406	537.606689	339.840332	167.681381	52.275539	40.813282	231.795395	295.850800	172.627701	0.541608	99998.000000	3.963722	3.605947	0.434053	0.474055	3.526402	4.804979	2.730465	2.531275	2.224485	1.718299	1.610802	2.365105	2.471073	2.237110	0.000000	4.999991	913.000000		1
13915.090820	6145.280762	2.408400	3.348940	5893.644531	94664.695312	965.222534	609.137085	252.567459	79.751648	81.682076	381.791534	466.193451	289.637085	1.286915	0.000000	4.143486	3.788542	0.381729	0.524907	3.770384	4.976188	2.984627	2.784715	2.402377	1.901740	1.912127	2.581826	2.668566	2.461854	0.109550	0.000000	979.000000		1
4957.446289	1094.998657	1.810155	3.102241	1518.892456	30885.210938	234.749619	161.945618	80.177208	41.852501	26.143938	96.009125	129.365921	72.344513	1.001783	0.000000	3.695258	3.039414	0.257716	0.491676	3.181527	4.489750	2.370605	2.209369	1.904051	1.621721	1.417371	1.982313	2.111820	1.859406	0.000774	0.000000	1027.000000		1
11417.795898	2269.039551	2.241878	2.676685	2594.781250	51651.550781	398.092163	271.023621	128.295868	65.800819	36.619396	153.715118	220.900543	174.410095	1.841079	99998.000000	4.057582	3.355842	0.350612	0.427597	3.414101	4.713083	2.599984	2.433007	2.108213	1.818231	1.563711	2.186717	2.344197	2.241572	0.265073	4.999991	1074.000000		1
9977.084961	1395.277710	1.859494	2.223376	2179.318359	38913.597656	353.794250	225.507645	83.593987	49.857887	31.099504	143.572708	196.853546	128.339035	0.409856	0.000000	3.999004	3.144661	0.269395	0.347013	3.338321	4.590101	2.548751	2.353161	1.922175	1.697734	1.492754	2.157072	2.294143	2.108359	0.000000	0.000000	1087.000000		1
13235.391602	3927.903076	1.785485	2.491661	5724.060547	98636.273438	879.173889	583.104187	227.820450	86.529709	73.026016	350.519318	477.883911	323.761719	1.621036	99998.000000	4.121737	3.594161	0.251756	0.396489	3.757704	4.994037	2.944075	2.765746	2.357593	1.937165	1.863478	2.544712	2.679322	2.510226	0.209793	4.999991	1109.000000		1
5218.497070	2321.629639	2.550252	1.153318	2256.778809	40875.285156	351.031219	238.872574	92.203789	76.661743	32.530361	172.778793	208.463821	104.739189	0.762092	99998.000000	3.717546	3.365793	0.406583	0.061949	3.353489	4.611461	2.545346	2.378166	1.964749	1.884579	1.512289	2.237490	2.319031	2.020109	0.000000	4.999991	1164.000000		1
9407.185547	1839.727661	1.945839	3.142330	1425.396606	29571.968750	229.818710	148.633118	69.809677	51.572449	24.725418	90.122269	120.827049	100.021065	0.851877	7762.395020	3.973460	3.264754	0.289107	0.497252	3.153936	4.470880	2.361385	2.172116	1.843916	1.712418	1.393144	1.954832	2.082164	2.000092	0.000000	3.889996	1297.000000		1
15023.262695	5016.280762	2.186371	4.237057	4054.259277	79372.929688	650.055237	412.385284	179.319412	92.987061	68.736534	298.040253	432.438843	308.228943	2.984363	0.000000	4.176764	3.700382	0.339724	0.627064	3.607912	4.899673	2.812950	2.615303	2.253627	1.968423	1.837188	2.474275	2.635925	2.488873	0.474852	0.000000	1318.000000		1
20882.955078	3928.646240	2.618094	3.922516	5314.089844	98625.429688	793.997986	531.651978	263.163177	104.218033	80.158707	420.430786	526.909180	311.173920	1.430991	0.000000	4.319792	3.594243	0.417985	0.593565	3.725429	4.993989	2.899819	2.725627	2.420225	2.017943	1.903951	2.623694	2.721736	2.493003	0.155637	0.000000	1347.000000		1
14173.206055	4403.020996	2.355976	2.263464	3938.184082	67735.835938	594.079163	396.442383	142.178864	57.616573	49.345989	224.477676	301.164093	144.756866	0.269313	0.000000	4.151468	3.643751	0.372171	0.354774	3.595296	4.830819	2.773844	2.598180	2.152835	1.760547	1.693252	2.351173	2.478803	2.160639	0.000000	0.000000	1379.000000		1
11951.831055	2247.749512	1.655968	2.414567	3471.278320	67019.710938	542.000977	353.603058	181.323837	66.306549	43.557812	246.844040	300.300659	176.433029	1.065232	0.000000	4.077435	3.351748	0.219052	0.382839	3.540489	4.826202	2.734000	2.548516	2.258455	1.821556	1.639066	2.392423	2.477556	2.246580	0.027444	0.000000	1421.000000		1
6363.501465	1746.130005	2.352893	4.594771	1537.709351	31793.023438	224.801468	159.275101	62.599895	24.386206	15.579048	78.422562	82.008949	96.440849	0.880784	99998.000000	3.803696	3.242077	0.371602	0.662264	3.186874	4.502332	2.351799	2.202148	1.796574	1.387144	1.192541	1.894441	1.913861	1.984261	0.000000	4.999991	1449.000000		1
11255.017578	3377.409424	1.544953	2.497828	2567.770752	47654.609375	416.428070	261.525726	101.143547	48.279015	33.800861	136.658966	199.949615	124.111237	0.896040	99998.000000	4.051346	3.528584	0.188915	0.397563	3.409556	4.678105	2.619540	2.417514	2.004938	1.683758	1.528928	2.135638	2.300920	2.093811	0.000000	4.999991	1471.000000		1
15756.616211	3293.898682	3.478457	2.837040	4361.171387	80657.929688	693.085693	440.968475	199.413055	104.131691	57.770763	304.852234	385.917572	248.737457	2.254340	0.000000	4.197463	3.517710	0.541387	0.452865	3.639603	4.906647	2.840787	2.644408	2.299754	2.017583	1.761708	2.484089	2.586494	2.395741	0.353019	0.000000	1497.000000		1
5101.244141	625.206421	2.026016	3.422950	971.698425	19971.310547	163.999390	108.211479	47.776363	9.488664	16.627520	67.512291	80.134033	73.957306	0.357356	99998.000000	3.707676	2.796023	0.306643	0.534401	2.987531	4.300406	2.214842	2.034273	1.679213	0.977205	1.220827	1.829383	1.903817	1.868981	0.000000	4.999991	1555.000000		1
8368.160156	1466.823486	3.018980	3.703570	2118.577881	38824.785156	319.780640	221.967514	83.458305	56.324490	40.088604	181.727814	203.366409	164.909103	0.352784	0.000000	3.922630	3.166378	0.479860	0.568621	3.326044	4.589109	2.504852	2.346289	1.921470	1.750697	1.603021	2.259421	2.308279	2.217245	0.000000	0.000000	1575.000000		1
3041.843018	1225.446899	3.241009	3.974939	915.512695	20413.751953	158.664520	96.817062	40.030014	28.243963	18.459261	67.472206	87.100204	32.317581	0.680898	0.000000	3.483137	3.088295	0.510680	0.599330	2.961664	4.309923	2.200480	1.985952	1.602386	1.450926	1.266214	1.829125	1.940019	1.509439	0.000000	0.000000	1638.000000		1
16417.789062	4104.816895	1.819406	3.799166	2999.617432	59902.835938	479.299347	312.327240	146.122955	65.985840	53.777321	230.589645	292.757812	227.092682	1.837595	0.000000	4.215315	3.613294	0.259930	0.579688	3.477066	4.777447	2.680607	2.494610	2.164718	1.819451	1.730599	2.362840	2.466508	2.356203	0.264250	0.000000	1704.000000		1
7082.382812	1836.869019	1.396934	4.406662	2351.794922	42617.589844	357.355988	241.712692	107.782837	48.044651	32.064716	192.169342	224.869308	150.501877	1.972456	99998.000000	3.850179	3.264078	0.145176	0.644110	3.371399	4.629589	2.553101	2.383299	2.032550	1.681645	1.506027	2.283684	2.351930	2.177542	0.295007	4.999991	1739.000000		1
6002.093750	1985.274048	1.754647	3.120744	1277.087280	24079.367188	197.362366	135.471725	59.047428	56.327572	11.104544	69.103500	88.065414	79.113319	1.109224	0.000000	3.778303	3.297821	0.244190	0.494258	3.106220	4.381645	2.295264	2.131849	1.771201	1.750721	1.045501	1.839500	1.944805	1.898250	0.045019	0.000000	1838.000000		1
12240.851562	1061.062134	2.460824	3.126911	2330.005127	44808.835938	365.743744	239.347473	113.999657	52.352634	35.509251	164.801163	202.916183	115.427422	0.864381	0.000000	4.087811	3.025741	0.391080	0.495116	3.367357	4.651364	2.563177	2.379029	2.056904	1.718939	1.550341	2.216960	2.307317	2.062309	0.000000	0.000000	1857.000000		1
12623.318359	2814.725830	2.895631	4.785963	3087.611816	59678.410156	476.187866	317.674438	153.742874	67.114487	50.342033	244.901276	325.790833	198.910400	0.724239	0.000000	4.101173	3.449436	0.461743	0.679969	3.489623	4.775817	2.677778	2.501982	2.186795	1.826816	1.701931	2.388991	2.512939	2.298657	0.000000	0.000000	1937.000000		1
12428.222656	3094.504150	2.488577	3.857757	3720.675781	68724.164062	618.927979	380.699890	170.583176	86.468033	43.579395	268.593658	335.239410	173.333878	4.395586	0.000000	4.094409	3.490591	0.395951	0.586335	3.570622	4.837110	2.791640	2.580583	2.231936	1.936856	1.639281	2.429096	2.525355	2.238883	0.643017	0.000000	1982.000000		1
11914.265625	2244.826172	2.167868	3.188586	3424.522705	58980.988281	537.458679	350.571747	143.344513	39.838821	35.311893	160.832397	202.734238	144.550247	2.149534	99998.000000	4.076067	3.351183	0.336033	0.503598	3.534600	4.770712	2.730345	2.544777	2.156381	1.600307	1.547921	2.206373	2.306927	2.160019	0.332344	4.999991	2014.000000		1
3589.527344	850.122009	2.315888	3.700486	28.509165	2942.645264	0.000000	10.910268	14.697099	0.425556	5.745005	0.000000	0.000000	10.990445	0.436972	0.000000	3.555037	2.929481	0.364717	0.568259	1.454985	3.468738	0.000000	1.037835	1.167232	0.000000	0.759290	0.000000	0.000000	1.041015	0.000000	0.000000	2061.000000		1
9643.853516	2092.637451	2.864793	5.137509	2087.490723	38300.437500	305.638611	217.958649	99.478325	60.780491	30.655447	120.605026	179.886810	115.708046	0.715916	0.000000	3.984251	3.320694	0.457093	0.710753	3.319625	4.583204	2.485208	2.338374	1.997728	1.783764	1.486508	2.081365	2.254999	2.063364	0.000000	0.000000	2115.000000		1
17047.361328	2563.542969	2.840123	2.800035	3753.511475	70042.906250	607.545898	382.833832	179.387253	56.296734	49.990490	244.793350	333.703705	216.703568	0.414739	99998.000000	4.231657	3.408841	0.453337	0.447163	3.574438	4.845364	2.783579	2.583010	2.253792	1.750483	1.698887	2.388800	2.523361	2.335866	0.000000	4.999991	2138.000000		1
11412.845703	2870.436523	2.315888	2.855542	2932.327148	54493.605469	466.329132	303.051331	155.084305	57.425385	44.942410	219.084213	278.362915	188.660049	1.983712	99998.000000	4.057394	3.457948	0.364717	0.455689	3.467212	4.736346	2.668693	2.481516	2.190568	1.759104	1.652656	2.340611	2.444611	2.275680	0.297479	4.999991	2184.000000		1
6335.769531	2910.127441	1.915002	1.961258	1542.316528	33708.781250	230.315201	158.627518	73.096947	34.833912	22.048733	92.339470	123.904625	86.258339	1.722053	0.000000	3.801799	3.463912	0.282169	0.292535	3.188174	4.527743	2.362323	2.200378	1.863899	1.542002	1.343384	1.965387	2.093087	1.935801	0.236046	0.000000	2214.000000		1
12754.343750	2461.449463	2.497828	3.657314	2796.531738	55176.824219	417.985382	291.897461	147.452057	54.511250	44.658703	229.251312	303.356628	149.801865	1.507238	99998.000000	4.105658	3.391191	0.397563	0.563162	3.446620	4.741757	2.621161	2.465230	2.168651	1.736486	1.649906	2.360312	2.481953	2.175517	0.178182	4.999991	2279.000000		1
6885.865234	1833.029785	1.393850	3.219423	1405.821045	27452.009766	218.026505	146.585526	55.168087	46.820404	20.010382	69.461212	84.044212	22.576052	0.591467	0.000000	3.837959	3.263170	0.144216	0.507778	3.147930	4.438574	2.338509	2.166091	1.741688	1.670435	1.301255	1.841742	1.924508	1.353648	0.000000	0.000000	2298.000000		1
5159.446289	2916.168457	1.816322	3.046734	2511.643555	45788.492188	391.634827	260.520416	102.608322	75.141464	31.639160	181.962173	222.892639	136.187149	0.145274	99998.000000	3.712603	3.464813	0.259193	0.483835	3.399958	4.660756	2.592881	2.415842	2.011183	1.875880	1.500225	2.259981	2.348096	2.134136	0.000000	4.999991	2356.000000		1
23178.591797	4317.098633	3.068320	4.415914	4588.492188	89306.539062	718.122559	464.781097	214.514114	124.687889	67.385857	340.290558	458.366913	242.209183	1.802085	99998.000000	4.365087	3.635192	0.486901	0.645021	3.661670	4.950883	2.856199	2.667248	2.331456	2.095824	1.828569	2.531850	2.661213	2.384191	0.255775	4.999991	2393.000000		1
13971.612305	3544.985840	2.624262	4.955568	3267.643799	61104.734375	518.194519	338.409485	149.829620	50.308113	46.034054	214.853333	275.285370	135.955872	2.743277	99998.000000	4.145247	3.549614	0.419007	0.695093	3.514235	4.786075	2.714493	2.529443	2.175598	1.701638	1.663079	2.332142	2.439783	2.133398	0.438270	4.999991	2491.000000		1
8586.316406	3206.178711	3.321187	6.833565	2167.251709	42588.972656	342.631134	224.940247	97.217949	42.826965	49.145546	138.302597	205.497269	76.239273	0.958305	0.000000	3.933807	3.505988	0.521293	0.834647	3.335909	4.629297	2.534827	2.352067	1.987746	1.631717	1.691484	2.140830	2.312806	1.882179	0.000000	0.000000	2528.000000		1
13684.130859	3697.143799	1.637465	3.879343	3537.322754	67509.187500	552.590576	365.185608	172.251480	84.355675	52.688759	250.307068	352.856812	186.072800	0.003744	0.000000	4.136217	3.567866	0.214172	0.588758	3.548675	4.829363	2.742404	2.562514	2.236163	1.926114	1.721718	2.398473	2.547599	2.269683	0.000000	0.000000	2566.000000		1
7487.841797	1121.324463	2.164785	3.873176	1622.391968	31368.574219	259.231415	166.355377	58.782227	20.537701	35.120701	94.495003	108.291656	96.012207	0.630932	0.000000	3.874357	3.049731	0.335415	0.588067	3.210156	4.496495	2.413688	2.221037	1.769246	1.312552	1.545563	1.975409	2.034595	1.982327	0.000000	0.000000	2598.000000		1
11623.484375	2662.392090	1.911918	4.406662	3371.337402	65172.328125	542.620850	348.144867	186.745056	73.349808	55.578224	283.377075	397.509338	177.543182	0.718376	99998.000000	4.065336	3.425272	0.281469	0.644110	3.527802	4.814063	2.734497	2.541760	2.271249	1.865399	1.744905	2.452365	2.599347	2.249304	0.000000	4.999991	2648.000000		1
11937.226562	3198.817627	1.699140	2.861710	2415.175049	44444.238281	391.662567	250.223816	94.424080	90.470726	34.568710	158.868057	208.577927	98.488449	0.475282	99998.000000	4.076903	3.504989	0.230229	0.456626	3.382949	4.647816	2.592912	2.398329	1.975083	1.956508	1.538683	2.201037	2.319268	1.993385	0.000000	4.999991	2685.000000		1
42615.621094	5766.085938	1.535702	4.582436	12682.137695	99998.000000	2007.470703	1297.516968	530.341370	240.149246	155.099731	774.431641	995.264343	556.617920	3.144830	0.000000	4.629569	3.760881	0.186307	0.661096	4.103192	4.999991	3.302649	3.113113	2.724555	2.380481	2.190611	2.888983	2.997938	2.745557	0.497597	0.000000	2719.000000		1
18517.617188	2781.563232	1.927337	2.837040	3824.150635	66810.757812	583.048645	387.983673	163.555328	88.272018	38.719425	229.137207	266.940765	221.856506	0.095002	0.000000	4.267585	3.444289	0.284958	0.452865	3.582535	4.824846	2.765705	2.588814	2.213665	1.945823	1.587929	2.360096	2.426415	2.346072	0.000000	0.000000	2746.000000		1
9243.245117	2170.878174	3.049818	5.149844	3465.653564	63273.941406	544.057861	347.111816	127.136383	58.313499	33.837864	175.936554	243.689377	118.551254	1.646052	0.000000	3.965824	3.336635	0.484274	0.711794	3.539785	4.801225	2.735645	2.540469	2.104270	1.765769	1.529403	2.245356	2.386837	2.073906	0.216444	0.000000	2773.000000		1
22608.945312	4414.393555	3.129995	5.939281	6686.069824	99998.000000	1091.218018	681.136230	318.932587	168.976547	134.811813	572.674927	714.776733	487.668610	1.519227	0.000000	4.354280	3.644871	0.495544	0.773734	3.825171	4.999991	3.037911	2.833234	2.503699	2.227826	2.129728	2.757908	2.854170	2.688125	0.181623	0.000000	2814.000000		1
11654.195312	3710.884766	3.049818	3.059069	3636.369385	64740.777344	567.691650	370.616058	158.528839	78.746353	45.010250	252.555115	310.557159	139.585434	1.047543	99998.000000	4.066482	3.569478	0.484274	0.485589	3.560668	4.811178	2.754112	2.568924	2.200108	1.896230	1.653311	2.402356	2.492141	2.144840	0.020172	4.999991	2853.000000		1
10123.096680	1887.624390	1.329091	3.700486	2529.902344	50649.542969	413.702057	264.421356	133.205185	53.228416	41.892590	182.218124	246.375305	154.973297	1.084554	0.000000	4.005313	3.275916	0.123555	0.568259	3.403104	4.704576	2.616688	2.422297	2.124521	1.726144	1.622137	2.260592	2.391597	2.190257	0.035251	0.000000	2940.000000		1
5596.442871	2556.958984	1.655968	2.800035	1297.578735	24835.279297	210.946228	137.713608	49.253475	25.672125	20.602459	94.581352	125.650017	70.679291	0.879779	99998.000000	3.747912	3.407724	0.219052	0.447163	3.113134	4.395069	2.324172	2.138977	1.692437	1.409462	1.313919	1.975806	2.099163	1.849292	0.000000	4.999991	2991.000000		1
15627.089844	4464.377930	2.917217	2.793867	4897.257812	85039.671875	748.389465	500.688171	192.946457	91.920082	74.225594	370.600647	483.376038	251.454224	1.135990	0.000000	4.193878	3.649761	0.464969	0.446206	3.689953	4.929622	2.874128	2.699567	2.285437	1.963410	1.870554	2.568906	2.684285	2.400459	0.055374	0.000000	3047.000000		1
11025.000977	5290.335938	2.195622	5.285528	6399.803223	99998.000000	1008.592285	656.765442	288.930908	123.423561	85.993141	413.048309	549.146057	237.151840	0.386478	99998.000000	4.042378	3.723483	0.341558	0.723088	3.806167	4.999991	3.003716	2.817410	2.460794	2.091398	1.934464	2.616001	2.739688	2.375026	0.000000	4.999991	3104.000000		1
6710.172363	2104.904541	1.970509	3.574053	1289.807617	29365.351562	205.386246	127.309067	60.200748	34.294258	20.445189	89.992744	124.314758	85.912964	0.565838	99998.000000	3.826734	3.323232	0.294578	0.553161	3.110525	4.467835	2.312571	2.104859	1.779602	1.535221	1.310591	1.954208	2.094523	1.934059	0.000000	4.999991	3117.000000		1
7781.006836	1282.212402	2.352893	2.368311	1396.582153	30329.996094	234.200714	152.025238	72.535706	44.874565	33.427727	98.833824	92.376480	87.673775	1.033024	0.000000	3.891036	3.107960	0.371602	0.374439	3.145066	4.481873	2.369588	2.181916	1.860552	1.652000	1.524107	1.994906	1.965561	1.942870	0.014111	0.000000	3168.000000		1
19322.429688	4642.454590	1.467860	5.840601	5452.241211	85857.359375	865.522217	561.215759	181.410187	88.549561	54.841209	262.669769	323.561279	213.629089	2.397330	0.000000	4.286062	3.666748	0.166685	0.766458	3.736575	4.933777	2.937278	2.749130	2.258662	1.947186	1.739107	2.419410	2.509957	2.329660	0.379728	0.000000	3214.000000		1
20506.171875	6605.368164	3.068320	4.397411	8254.231445	99998.000000	1267.475220	839.584900	397.786865	194.722687	124.789658	622.381714	793.498413	430.964813	1.895393	99998.000000	4.311884	3.819897	0.486901	0.643197	3.916677	4.999991	3.102939	2.924065	2.599650	2.289417	2.096179	2.794057	2.899546	2.634442	0.277699	4.999991	3266.000000		1
13761.103516	2752.736328	1.834825	3.928683	2887.582031	52548.980469	473.363159	303.643433	125.668518	70.441841	38.389465	203.514420	280.373535	139.409668	1.450819	0.000000	4.138653	3.439764	0.263595	0.594247	3.460534	4.720564	2.675195	2.482364	2.099226	1.847831	1.584212	2.308595	2.447737	2.144293	0.161613	0.000000	3342.000000		1
9990.477539	2574.690674	3.099157	4.921647	2468.431152	60516.257812	382.698151	257.501434	176.389862	62.476547	60.663307	282.908356	343.164612	204.448792	0.015494	0.000000	3.999586	3.410725	0.491244	0.692110	3.392421	4.781872	2.582856	2.410780	2.246474	1.795717	1.782926	2.451646	2.535502	2.310585	0.000000	0.000000	3441.000000		1
11966.555664	3867.427734	3.142330	4.144545	3126.874023	61692.285156	508.363586	317.427734	154.402802	96.650543	34.577961	192.431473	295.372833	122.223984	1.975789	99998.000000	4.077969	3.587422	0.497252	0.617477	3.495110	4.790231	2.706174	2.501645	2.188655	1.985204	1.538799	2.284276	2.470371	2.087157	0.295740	4.999991	3483.000000		1
25852.021484	7946.070312	2.938803	3.632644	8095.141113	99998.000000	1288.854736	832.615601	410.667664	205.426346	133.843506	673.186340	941.591858	531.257263	3.533371	99998.000000	4.412495	3.900152	0.468170	0.560223	3.908224	4.999991	3.110204	2.920444	2.613491	2.312656	2.126597	2.828135	2.973863	2.725305	0.548189	4.999991	3531.000000		1
8287.816406	4288.940918	1.748480	3.151581	4892.357910	94698.820312	780.155090	505.452545	219.667053	74.854675	85.518242	405.801514	548.671143	410.945190	1.320951	99998.000000	3.918440	3.632350	0.242661	0.498528	3.689518	4.976345	2.892181	2.703680	2.341765	1.874219	1.932059	2.608314	2.739312	2.613784	0.120887	4.999991	3625.000000		1
6913.039062	1568.330933	1.566539	0.542738	1307.397339	25570.003906	197.272934	138.034317	63.441757	46.959175	17.537222	83.970207	85.919128	72.560371	1.538282	99998.000000	3.839669	3.195438	0.194941	0.000000	3.116408	4.407731	2.295068	2.139987	1.802375	1.671721	1.243961	1.924125	1.934090	1.860700	0.187036	4.999991	3671.000000		1
5615.670410	1537.848145	3.052901	2.510163	1179.363525	28551.240234	196.708618	126.383949	77.562195	54.307724	20.873827	103.258995	164.323181	86.495789	0.160216	0.000000	3.749402	3.186913	0.484713	0.399702	3.071648	4.455625	2.293823	2.101692	1.889650	1.734862	1.319602	2.013928	2.215699	1.936995	0.000000	0.000000	3732.000000		1
21391.673828	5516.901367	2.880212	5.026494	4215.199707	84202.968750	660.243896	432.013306	192.887863	98.506950	59.189281	306.477386	399.208496	279.679688	1.622057	0.000000	4.330245	3.741695	0.459424	0.701265	3.624818	4.925327	2.819704	2.635497	2.285305	1.993467	1.772243	2.486398	2.601200	2.446661	0.210066	0.000000	3758.000000		1
21133.804688	5721.334473	2.093859	2.954222	6427.825195	99998.000000	996.331299	648.374573	291.638428	162.506866	98.772156	586.181702	746.274048	361.694794	2.970841	99998.000000	4.324978	3.757497	0.320947	0.470443	3.808064	4.999991	2.998404	2.811826	2.464845	2.210872	1.994635	2.768032	2.872898	2.558342	0.472879	4.999991	3795.000000		1
6959.122559	604.970947	1.745396	3.256428	2409.756836	46752.468750	406.294922	253.486404	114.681160	64.135597	36.557724	168.347473	207.029892	104.625092	1.624843	0.000000	3.842555	2.781734	0.241894	0.512742	3.381973	4.669805	2.608841	2.403955	2.059492	1.807099	1.562979	2.226207	2.316033	2.019636	0.210812	0.000000	3867.000000		1
1874.166870	1259.997192	2.050686	1.683721	604.187683	18889.250000	109.842773	66.658096	45.010250	14.888290	18.804640	60.684895	98.806076	14.148193	1.740454	99998.000000	3.272808	3.100370	0.311899	0.226270	2.781172	4.276215	2.040771	1.823853	1.653311	1.172845	1.274265	1.783081	1.994784	1.150701	0.240662	4.999991	3917.000000		1
11884.044922	3290.851807	1.952007	3.299600	3521.780762	60994.601562	560.999939	363.082489	124.064980	48.877258	33.572662	192.718246	260.723938	181.539703	1.104867	99998.000000	4.074964	3.517308	0.290481	0.518461	3.546762	4.785291	2.748963	2.560005	2.093649	1.689107	1.525986	2.284923	2.416181	2.258972	0.043310	4.999991	3959.000000		1
23506.138672	4014.546875	2.500912	5.785094	4549.507812	86933.203125	721.499268	462.943207	222.343735	91.617882	79.751648	377.964600	495.479736	221.295258	3.268980	0.000000	4.371181	3.603637	0.398098	0.762310	3.657964	4.939186	2.858236	2.665528	2.347025	1.961980	1.901740	2.577451	2.695026	2.344972	0.514412	0.000000	3976.000000		1
11180.264648	2084.937256	2.220292	2.442321	2473.762939	45943.324219	378.942139	250.035706	134.003860	48.538048	23.861971	155.771973	226.981674	114.582481	0.993527	99998.000000	4.048452	3.319093	0.346410	0.387803	3.393358	4.662222	2.578573	2.398002	2.127117	1.686082	1.377706	2.192489	2.355991	2.059118	0.000000	4.999991	4007.000000		1
7994.564941	3478.944580	1.591209	4.431333	3117.326904	57653.578125	489.333832	325.553375	159.962784	64.746178	53.848248	220.989975	330.043304	200.683548	2.492168	0.000000	3.902795	3.541447	0.201727	0.646534	3.493782	4.760826	2.689605	2.512622	2.204019	1.811214	1.731172	2.344373	2.518571	2.302512	0.396577	0.000000	4077.000000		1
5178.312988	2367.444824	0.733930	1.307505	2146.664551	43185.765625	310.359802	219.136642	80.050774	68.021111	20.250912	155.882996	202.527634	129.988846	1.606426	0.000000	3.714188	3.374280	0.000000	0.116443	3.331764	4.635341	2.491865	2.340715	1.903365	1.832644	1.306445	2.192799	2.306484	2.113906	0.205861	0.000000	4096.000000		1
8944.337891	1979.803467	2.759946	2.972724	2216.474121	45843.730469	381.267303	233.130646	122.072884	50.449966	37.029533	178.570053	214.850250	130.522324	0.068950	99998.000000	3.951548	3.296622	0.440901	0.473155	3.345663	4.661280	2.581229	2.367599	2.086619	1.702861	1.568548	2.251809	2.332136	2.115685	0.000000	4.999991	4164.000000		1
8434.666992	1632.734863	2.522498	2.399149	1881.031250	32965.437500	281.730377	196.933731	93.011726	47.582088	23.448750	114.860016	145.882431	130.750519	1.219320	99998.000000	3.926068	3.212916	0.401831	0.380057	3.274396	4.518059	2.449834	2.294320	1.968538	1.677444	1.370120	2.060169	2.164003	2.116443	0.086118	4.999991	4226.000000		1
8614.535156	1879.520264	2.087691	4.292564	2317.642334	46884.648438	381.893280	237.617493	84.972420	59.741272	37.041870	171.613144	231.539444	141.660797	0.233786	99998.000000	3.935232	3.274047	0.319666	0.632717	3.365047	4.671031	2.581942	2.375878	1.929278	1.776274	1.568693	2.234550	2.364625	2.151250	0.000000	4.999991	4241.000000		1
11371.314453	1724.136841	1.242747	3.518546	1826.954834	37152.214844	292.736237	192.160095	87.763206	52.475983	32.092468	133.488876	179.106628	99.857628	0.239099	99998.000000	4.055810	3.236572	0.094383	0.546363	3.261728	4.569985	2.466476	2.283663	1.943313	1.719961	1.506403	2.125445	2.253112	1.999381	0.000000	4.999991	4320.000000		1
7299.588867	1517.261108	1.421604	1.702224	1233.406128	37024.796875	187.044174	129.140808	109.981544	60.663307	23.908226	139.850632	170.262466	96.095467	1.791110	99998.000000	3.863298	3.181060	0.152779	0.231017	3.091106	4.568493	2.271944	2.111063	2.041320	1.782926	1.378547	2.145664	2.231119	1.982703	0.253122	4.999991	4360.000000		1
20511.763672	4803.558594	1.800903	3.401364	3679.874756	66125.265625	546.968933	373.829315	169.787567	43.246353	49.247307	215.238800	278.742218	238.209564	0.746740	99998.000000	4.312003	3.681563	0.255490	0.531653	3.565833	4.820367	2.737963	2.572673	2.229906	1.635949	1.692382	2.332921	2.445203	2.376959	0.000000	4.999991	4383.000000		1
6820.644043	1600.910645	2.399149	4.138377	1778.928711	34222.687500	256.937103	177.185455	67.814499	27.781403	12.859191	93.933769	108.498260	94.892807	1.763537	99998.000000	3.833825	3.204367	0.380057	0.616830	3.250159	4.534314	2.409827	2.248428	1.831323	1.443754	1.109214	1.972822	2.035423	1.977233	0.246385	4.999991	4400.000000		1
12033.023438	2394.486084	2.389898	4.027363	2737.243652	57369.960938	418.154968	271.458435	139.363403	87.152626	55.356194	262.117798	332.661407	174.866486	1.005916	0.000000	4.080375	3.379212	0.378379	0.605021	3.437314	4.758685	2.621337	2.433703	2.144149	1.940280	1.743166	2.418497	2.522002	2.242707	0.002562	0.000000	4427.000000		1
10680.716797	1960.826172	5.048080	3.706654	2170.794922	44262.914062	339.112579	220.012421	96.918823	54.625347	33.100853	126.134163	191.833221	115.868401	0.452096	0.000000	4.028600	3.292439	0.703126	0.568982	3.336619	4.646040	2.530344	2.342447	1.986408	1.737394	1.519839	2.100833	2.282924	2.063965	0.000000	0.000000	4456.000000		1
18618.093750	4475.479492	1.085476	2.565671	4323.704102	85636.257812	682.745911	446.105988	210.446671	117.243744	75.163048	390.728210	538.735352	222.963562	1.632492	99998.000000	4.269935	3.650840	0.035620	0.409201	3.635856	4.932658	2.834259	2.649438	2.323142	2.069090	1.876004	2.591875	2.731375	2.348234	0.212851	4.999991	4531.000000		1
16548.496094	4835.977539	2.235711	2.985059	4268.659180	78211.039062	685.604553	437.104553	197.390121	104.341385	72.461693	343.173859	476.422211	240.698151	0.799714	16740.384766	4.218759	3.684484	0.349416	0.474953	3.630291	4.893268	2.836074	2.640585	2.295326	2.018457	1.860108	2.535514	2.677992	2.381473	0.000000	4.223765	4639.000000		1
10947.904297	2568.199219	2.174036	2.318972	2712.530518	47029.261719	440.157440	282.818939	113.802292	48.726154	45.704090	167.471680	236.405579	171.252350	0.595388	99998.000000	4.039331	3.409629	0.337267	0.365295	3.433375	4.672368	2.643608	2.451509	2.056151	1.687762	1.659955	2.223941	2.373658	2.233637	0.000000	4.999991	4723.000000		1
5631.785645	1029.962524	1.597377	3.225591	1081.905029	21193.792969	164.973862	114.271027	52.278622	25.218815	15.831915	71.342293	72.307503	66.004341	0.029633	0.000000	3.750646	3.012821	0.203407	0.508609	3.034189	4.326209	2.217415	2.057936	1.718324	1.401725	1.199533	1.853347	1.859183	1.819572	0.000000	0.000000	4753.000000		1
11296.984375	3064.440674	2.531749	4.607106	2716.557861	47873.320312	428.537933	278.961182	128.881775	49.925732	42.826965	184.968811	224.792221	184.518585	0.993482	0.000000	4.052962	3.486351	0.403421	0.663428	3.434019	4.680094	2.631989	2.445544	2.110192	1.698324	1.631717	2.267098	2.351781	2.266040	0.000000	0.000000	4817.000000		1
12310.546875	2687.453613	2.864793	3.503127	2638.286621	51030.800781	405.693573	267.640778	114.271027	76.001823	43.557812	191.179474	244.651505	160.604202	0.921668	99998.000000	4.090277	3.429341	0.457093	0.544456	3.421322	4.707832	2.608198	2.427552	2.057936	1.880824	1.639066	2.281441	2.388548	2.205757	0.000000	4.999991	4873.000000		1
3298.693848	1290.877686	2.507080	3.478457	981.911743	20718.429688	143.255081	107.893852	55.960606	17.867182	23.923645	72.865662	102.870438	58.868572	0.652289	0.000000	3.518342	3.110885	0.399168	0.541387	2.992072	4.316357	2.156110	2.032997	1.747882	1.252056	1.378827	1.862523	2.012290	1.769884	0.000000	0.000000	4914.000000		1
11288.944336	3682.616211	1.998263	6.272325	4052.587891	75296.218750	662.121887	414.324982	165.032440	74.213257	76.883774	283.395599	394.086395	237.265945	1.528456	0.000000	4.052653	3.566156	0.300653	0.797429	3.607733	4.876773	2.820938	2.617341	2.217569	1.870481	1.885835	2.452393	2.595592	2.375235	0.184253	0.000000	4978.000000		1
11586.016602	2721.639893	3.015897	2.534833	3242.455811	66612.898438	536.912842	332.325287	165.535095	82.619530	43.628735	240.004303	352.637848	203.116623	1.246302	99998.000000	4.063934	3.434831	0.479416	0.403949	3.510874	4.823558	2.729904	2.521563	2.218890	1.917083	1.639773	2.380219	2.547329	2.307745	0.095623	4.999991	5043.000000		1
15491.041016	3024.108398	2.710606	3.712821	3923.739990	66923.687500	613.034912	400.543732	157.532791	50.483887	46.755646	235.653152	344.657135	224.255646	1.855090	0.000000	4.190081	3.480597	0.433066	0.569704	3.593700	4.825580	2.787485	2.602650	2.197371	1.703153	1.669834	2.372273	2.537387	2.350743	0.268365	0.000000	5071.000000		1
8684.277344	3248.102051	1.378431	1.566539	2011.911377	42569.179688	332.596649	213.160355	106.074448	48.482540	29.776581	126.285271	139.773544	67.974854	0.789640	0.000000	3.938734	3.511630	0.139385	0.194941	3.303609	4.629095	2.521918	2.328707	2.025611	1.685585	1.473875	2.101353	2.145425	1.832348	0.000000	0.000000	5118.000000		1
7014.186035	5315.779785	2.022933	3.096074	3352.415771	59581.445312	506.763123	345.061127	148.161316	90.356628	38.034832	222.417740	291.912872	180.528229	1.387417	99998.000000	3.845977	3.725567	0.305981	0.490811	3.525358	4.775111	2.704805	2.537896	2.170735	1.955960	1.580181	2.347169	2.465253	2.256545	0.142207	4.999991	5192.000000		1
11929.017578	2587.814941	1.649800	2.917217	2374.956787	41563.113281	371.723114	247.781494	96.681374	41.541046	37.442757	157.131912	205.426346	111.033096	0.480099	0.000000	4.076605	3.412933	0.217431	0.464969	3.375656	4.618708	2.570220	2.394069	1.985343	1.618477	1.573368	2.196265	2.312656	2.045452	0.000000	0.000000	5244.000000		1
2631.896973	987.518005	2.066105	1.770066	911.824524	21594.728516	154.504562	98.525452	64.443970	42.130039	15.341600	76.263947	105.029060	51.843815	0.933258	99998.000000	3.420269	2.994545	0.315152	0.247989	2.959911	4.334348	2.188941	1.993548	1.809182	1.624592	1.185871	1.882319	2.021309	1.714697	0.000000	4.999991	5309.000000		1
24326.529297	6716.956543	3.792999	5.082002	7266.361816	99998.000000	1168.542725	744.769165	342.492371	139.357239	107.412788	518.737305	736.205627	436.003662	1.790220	0.000000	4.386080	3.827173	0.578983	0.706035	3.861317	4.999991	3.067645	2.872022	2.534651	2.144130	2.031056	2.714947	2.866999	2.639490	0.252906	0.000000	5372.000000		1
17266.419922	9602.528320	3.179335	5.236188	9747.291016	99998.000000	1553.081909	998.496094	450.435547	150.671478	138.629471	700.828979	894.728271	449.263733	2.354367	0.000000	4.237202	3.982386	0.502336	0.719015	3.988884	4.999991	3.191194	2.999346	2.653633	2.178031	2.141855	2.845612	2.951691	2.652501	0.371874	0.000000	5454.000000		1
11897.193359	1860.727905	2.676685	3.151581	2907.645020	54057.503906	478.997131	297.010284	123.118271	101.741791	38.300034	186.920822	217.835312	174.049301	1.002661	99998.000000	4.075445	3.269683	0.427597	0.498528	3.463541	4.732856	2.680333	2.472771	2.090322	2.007499	1.583199	2.271658	2.338128	2.240672	0.001154	4.999991	5491.000000		1
5404.850586	1961.782104	2.167868	2.448488	1245.790405	23355.750000	182.973633	128.234192	47.634514	14.789611	19.356628	71.844948	101.815804	83.890030	0.026409	99998.000000	3.732784	3.292651	0.336033	0.388898	3.095445	4.368394	2.262388	2.108004	1.677922	1.169957	1.286830	1.856396	2.007815	1.923710	0.000000	4.999991	5521.000000		1
6979.438477	2527.481689	2.019849	5.297863	2477.506592	47002.503906	387.385437	257.914673	111.483322	39.740143	44.378086	149.561325	199.986618	119.630562	0.188113	0.000000	3.843821	3.402688	0.305319	0.724101	3.394015	4.672121	2.588143	2.411476	2.047210	1.599229	1.647169	2.174819	2.301001	2.077842	0.000000	0.000000	5606.000000		1
13358.876953	4867.780273	1.039220	2.100026	4885.277344	93122.125000	773.136475	502.815948	222.534927	100.961609	77.074966	364.781616	507.000580	321.769623	2.196182	0.000000	4.125770	3.687331	0.016707	0.322225	3.688889	4.969053	2.888256	2.701409	2.347398	2.004156	1.886913	2.562033	2.705009	2.507545	0.341668	0.000000	5708.000000		1
6924.442871	2466.901611	2.673601	5.100504	2750.044189	47598.226562	436.530975	279.269562	126.457962	60.065063	47.418652	207.649719	288.486847	145.527802	0.987986	0.000000	3.840385	3.392152	0.427097	0.707613	3.439340	4.677591	2.640015	2.446024	2.101946	1.778622	1.675949	2.317331	2.460126	2.162946	0.000000	0.000000	5734.000000		1
5285.537598	2833.659912	1.381515	2.035268	1293.221313	24094.220703	212.534363	138.737411	40.211952	20.377346	22.569883	61.600765	73.547173	20.670301	1.285167	99998.000000	3.723089	3.452348	0.140356	0.308622	3.111673	4.381913	2.327429	2.142194	1.604355	1.309148	1.353529	1.789586	1.866566	1.315347	0.108960	4.999991	5792.000000		1
7251.325195	3559.072510	1.187239	2.781532	3130.371094	57583.085938	500.102234	322.916779	135.995956	56.894981	41.874088	204.535141	256.082916	156.117355	2.086928	0.000000	3.860417	3.551337	0.074538	0.444284	3.495596	4.760295	2.699059	2.509091	2.133526	1.755074	1.621945	2.310768	2.408381	2.193451	0.319507	0.000000	5814.000000		1
5279.499512	1386.251587	2.476242	2.932636	1809.923340	36283.343750	280.385864	189.637604	88.019157	49.623524	21.999392	115.741966	146.193893	72.504868	0.787845	99998.000000	3.722593	3.141842	0.393793	0.467258	3.257660	4.559707	2.447756	2.277925	1.944577	1.695688	1.342411	2.063491	2.164929	1.860367	0.000000	4.999991	5899.000000		1
23330.064453	4282.135254	2.016765	3.114576	5341.257324	92226.078125	855.456909	549.331055	200.998093	83.788269	64.659836	308.281372	408.863678	272.553162	2.694771	99998.000000	4.367916	3.631660	0.304655	0.493399	3.727643	4.964854	2.932198	2.739834	2.303192	1.923183	1.810635	2.488947	2.611578	2.435451	0.430522	4.999991	5998.000000		1
24691.496094	4935.955566	2.374479	4.785963	5826.684082	99357.546875	932.707642	594.526306	250.078873	69.559898	66.488495	326.481598	459.248871	314.825043	1.828155	99998.000000	4.392548	3.693371	0.375568	0.679969	3.765421	4.997201	2.969746	2.774171	2.398077	1.842359	1.822747	2.513859	2.662048	2.498069	0.262013	4.999991	6027.000000		1
15794.925781	4004.352051	2.661267	4.027363	4923.651367	94006.351562	801.331116	490.369965	233.858414	79.424774	74.293434	372.651337	479.869843	314.599945	1.967235	0.000000	4.198518	3.602532	0.425088	0.605021	3.692287	4.973157	2.903812	2.690524	2.368953	1.899956	1.870950	2.571303	2.681123	2.497759	0.293856	0.000000	6058.000000		1
4079.225098	783.510193	3.395196	4.406662	1037.332764	19184.234375	166.537308	114.348114	47.212040	28.376564	23.350069	75.989487	97.717514	63.580524	0.434125	0.000000	3.610578	2.894045	0.530865	0.644110	3.015918	4.282945	2.221512	2.058229	1.674053	1.452960	1.368288	1.880754	1.989972	1.803324	0.000000	0.000000	6125.000000		1
12910.432617	4422.093750	0.706176	3.965688	5335.602051	96672.640625	823.413757	549.503723	243.054123	94.861969	76.254692	377.909088	492.707428	309.024536	1.396454	0.000000	4.110941	3.645628	0.000000	0.598319	3.727183	4.985303	2.915618	2.739971	2.385703	1.977092	1.882267	2.577387	2.692589	2.489993	0.145027	0.000000	6195.000000		1
5351.082520	936.358765	3.068320	3.651147	1572.521729	32451.275391	246.023758	160.385254	75.650276	32.736969	30.587605	102.506561	159.756165	130.590164	0.256671	0.000000	3.728442	2.971442	0.486901	0.562429	3.196597	4.511232	2.390977	2.205164	1.878811	1.515038	1.485546	2.010752	2.203458	2.115911	0.000000	0.000000	6232.000000		1
7866.222656	1784.602783	2.645848	3.777580	1694.236938	33152.597656	263.943359	171.400360	70.666954	23.134209	22.662395	103.921997	147.004913	89.039871	0.867283	0.000000	3.895766	3.251542	0.422565	0.577214	3.228974	4.520517	2.421511	2.234012	1.849216	1.364255	1.355306	2.016707	2.167332	1.949584	0.000000	0.000000	6257.000000		1
15323.517578	4814.548828	1.551121	3.133079	5078.159180	93268.531250	774.915771	516.782166	247.056808	55.908184	68.684113	328.436676	428.152466	251.293869	2.159244	99998.000000	4.185359	3.682556	0.190646	0.495971	3.705706	4.969735	2.889255	2.713308	2.392797	1.747475	1.836856	2.516452	2.631598	2.400182	0.334302	4.999991	6281.000000		1
24171.406250	8501.608398	3.678900	3.586388	7819.516602	99998.000000	1242.370483	793.683411	371.010773	115.211563	108.529099	544.165771	772.501221	362.801849	3.046309	99998.000000	4.383302	3.929501	0.565718	0.554657	3.893180	4.999991	3.094251	2.899647	2.569386	2.061496	2.035546	2.735731	2.887899	2.559669	0.483774	4.999991	6303.000000		1
5164.916992	1499.915161	2.371395	3.237926	1221.089600	22903.914062	202.305603	132.884476	48.272846	42.870136	21.996309	79.612885	82.465340	50.002823	0.488532	0.000000	3.713063	3.176067	0.375004	0.510267	3.086748	4.359910	2.306008	2.123474	1.683703	1.632155	1.342350	1.900983	1.916271	1.698995	0.000000	0.000000	6365.000000		1
7025.244141	1413.209595	1.992095	2.368311	1451.568237	32338.212891	220.734024	153.730545	76.618576	68.545341	30.183636	125.480415	179.529099	95.959785	1.248346	28935.390625	3.846661	3.150207	0.299310	0.374439	3.161837	4.509716	2.343869	2.186760	1.884334	1.835978	1.479771	2.098576	2.254135	1.982089	0.096335	4.461429	6380.000000		1
16945.324219	3057.092285	3.648063	4.409747	3404.833008	67293.578125	555.221008	351.919342	179.063461	74.848511	48.747742	247.855499	324.659088	163.530670	1.042632	99998.000000	4.229050	3.485309	0.562062	0.644414	3.532096	4.827974	2.744466	2.546443	2.253007	1.874183	1.687955	2.394199	2.511428	2.213599	0.018131	4.999991	6483.000000		1
8450.683594	3037.837402	3.364359	5.513725	2823.221436	50389.863281	444.820068	288.135284	153.863144	51.569363	41.994354	204.908279	283.747131	175.091599	2.023386	99998.000000	3.926892	3.482564	0.526902	0.741445	3.450745	4.702343	2.648184	2.459596	2.187135	1.712392	1.623191	2.311559	2.452931	2.243265	0.306079	4.999991	6542.000000		1
10103.724609	2753.800293	2.007514	2.269632	2501.121826	46094.609375	392.183716	249.721161	110.626045	38.919868	36.918522	142.626007	167.554947	102.836517	0.192242	0.000000	4.004481	3.439932	0.302659	0.355955	3.398135	4.663650	2.593490	2.397455	2.043857	1.590171	1.567244	2.154199	2.224157	2.012147	0.000000	0.000000	6564.000000		1
13368.876953	2745.400146	1.557288	3.015897	2961.561035	56231.410156	471.250793	293.655182	122.079048	80.818626	38.796516	165.044785	222.568848	176.436111	0.753573	0.000000	4.126095	3.438606	0.192369	0.479416	3.471521	4.749979	2.673252	2.467838	2.086641	1.907511	1.588793	2.217602	2.347464	2.246588	0.000000	0.000000	6585.000000		1
19835.150391	6012.636719	2.667434	6.392591	6188.588867	99998.000000	962.262146	621.869812	259.360931	119.396194	96.881821	407.260132	571.052917	340.102478	0.644915	99998.000000	4.297435	3.779065	0.426094	0.805677	3.791592	4.999991	2.983293	2.793700	2.413905	2.076990	1.986242	2.609872	2.756676	2.531610	0.000000	4.999991	6612.000000		1
5031.613281	1914.434326	0.983713	3.000478	1336.211792	27341.216797	202.598557	127.796303	65.572624	34.775322	10.629647	89.820061	126.103333	76.217690	1.564390	0.000000	3.701707	3.282040	0.000000	0.477190	3.125875	4.436818	2.306636	2.106518	1.816723	1.541271	1.026519	1.953373	2.100727	1.882056	0.194345	0.000000	6633.000000		1
8579.744141	2562.389648	2.186371	3.552467	1752.266724	35926.968750	286.975800	189.995316	88.151756	42.793041	27.025887	123.374222	167.314407	81.632729	0.029759	0.000000	3.933474	3.408645	0.339724	0.550530	3.243600	4.555420	2.457845	2.278743	1.945231	1.631373	1.431780	2.091224	2.223533	1.911864	0.000000	0.000000	6678.000000		1
10535.778320	1657.623657	2.426902	3.435285	2423.349854	46693.972656	400.420380	254.784668	124.428856	41.837082	33.942711	158.158798	200.874741	103.672211	1.839980	99998.000000	4.022666	3.219486	0.385052	0.535963	3.384416	4.669261	2.602516	2.406173	2.094921	1.621561	1.530747	2.199093	2.302925	2.015662	0.264813	4.999991	6714.000000		1
16473.380859	6441.960938	2.161701	4.070535	6294.222168	99998.000000	1023.566895	645.818176	270.869446	86.381691	98.599464	474.747742	632.144836	363.002319	2.399883	99998.000000	4.216783	3.809018	0.334796	0.609652	3.798942	4.999991	3.010116	2.810110	2.432760	1.936422	1.993875	2.676463	2.800817	2.559909	0.380190	4.999991	6783.000000		1
17915.386719	2440.742188	2.396065	3.059069	3632.073730	71182.445312	619.674194	376.194550	175.791611	74.555550	65.677467	275.303864	346.414886	214.733063	1.211544	99998.000000	4.253226	3.387522	0.379499	0.485589	3.560155	4.852373	2.792163	2.575413	2.244998	1.872480	1.817416	2.439812	2.539597	2.331899	0.083339	4.999991	6833.000000		1
8431.080078	2137.511963	1.939672	1.985928	1824.111694	40217.703125	310.467743	191.870224	84.525276	42.678944	20.315670	114.758255	143.918091	81.660484	0.973159	0.000000	3.925883	3.329909	0.287728	0.297963	3.261051	4.604417	2.492017	2.283008	1.926987	1.630214	1.307831	2.059784	2.158115	1.912012	0.000000	0.000000	6874.000000		1
7385.088867	1868.098145	3.296517	3.490792	1202.016724	25565.863281	194.343384	127.259727	51.301079	34.439194	26.165524	105.084564	131.132904	78.148109	1.111023	99998.000000	3.868356	3.271400	0.518055	0.542924	3.079911	4.407660	2.288570	2.104691	1.710127	1.537053	1.417729	2.021539	2.117712	1.892918	0.045723	4.999991	6932.000000		1
10931.320312	2731.843994	1.467860	2.889463	2460.034180	46843.945312	401.083405	253.631348	124.487450	59.836868	49.407661	203.344818	280.145325	149.613754	2.011329	0.000000	4.038672	3.436456	0.166685	0.460817	3.390941	4.670653	2.603235	2.404203	2.095126	1.776969	1.693794	2.308233	2.447383	2.174972	0.303483	0.000000	6970.000000		1
13330.592773	1757.027954	1.264333	3.046734	3066.630127	53620.929688	490.086273	317.825531	140.100418	53.277756	56.685287	192.591827	235.844345	187.731842	0.425651	99998.000000	4.124849	3.244779	0.101861	0.483835	3.486661	4.729334	2.690273	2.502189	2.146439	1.726546	1.753470	2.284638	2.372625	2.273538	0.000000	4.999991	7056.000000		1
17849.919922	4402.604492	1.760815	5.078918	5338.846191	98951.265625	860.591309	548.251770	228.310760	117.274582	81.725243	375.574707	453.469940	315.426392	1.633771	0.000000	4.251637	3.643710	0.245714	0.705771	3.727448	4.995421	2.934797	2.738980	2.358526	2.069204	1.912356	2.574696	2.656549	2.498898	0.213191	0.000000	7085.000000		1
2738.039307	962.431763	3.521630	3.826920	849.640930	21081.708984	136.578796	90.113014	39.345421	17.435459	14.909877	51.726635	58.208652	26.483149	2.008275	99998.000000	3.437440	2.983370	0.546744	0.582849	2.929235	4.323906	2.135383	1.954787	1.594894	1.241433	1.173474	1.713714	1.764988	1.422970	0.302823	4.999991	7114.000000		1
12356.972656	2957.811279	2.414567	3.466122	2709.375977	52838.468750	413.649628	280.509216	121.653496	59.855370	42.512421	195.792740	239.347473	143.218079	1.217798	99998.000000	4.091912	3.470970	0.382839	0.539844	3.432869	4.722950	2.616633	2.447947	2.085124	1.777103	1.628516	2.291797	2.379029	2.155998	0.085575	4.999991	7187.000000		1
8321.583008	563.482361	0.508817	3.117660	1700.601685	31113.921875	271.652710	176.198669	98.260254	38.614578	19.436806	111.652931	128.604248	114.055161	1.113958	0.000000	3.920206	2.750880	0.000000	0.493829	3.230603	4.492955	2.434014	2.246003	1.992378	1.586751	1.288625	2.047870	2.109255	2.057115	0.046869	0.000000	7292.000000		1
24103.267578	6021.215820	2.217208	2.682853	5294.273926	99998.000000	865.485229	536.962158	242.255432	157.030151	86.042480	473.486511	651.668030	364.053864	2.983532	99998.000000	4.382076	3.779684	0.345806	0.428597	3.723806	4.999991	2.937260	2.729944	2.384274	2.195983	1.934713	2.675308	2.814026	2.561166	0.474731	4.999991	7329.000000		1
15208.111328	3664.949463	2.439237	3.867008	3779.424072	70737.109375	593.329834	390.771362	181.015457	58.325836	50.986538	298.182129	364.886475	180.145844	0.391053	0.000000	4.182076	3.564068	0.387254	0.587375	3.577426	4.849648	2.773296	2.591923	2.257716	1.765861	1.707456	2.474482	2.562158	2.255624	0.000000	0.000000	7407.000000		1
7127.263672	2261.317871	2.269632	4.033530	147.704926	9257.189453	11.443754	21.351807	21.919214	36.640984	13.849071	0.000000	0.000000	31.287613	0.297541	99998.000000	3.852923	3.354362	0.355955	0.605685	2.169395	3.966479	1.058568	1.329435	1.340825	1.563967	1.141421	0.000000	0.000000	1.495372	0.000000	4.999991	7477.000000		1
8605.950195	3727.015869	1.440106	2.510163	4483.497070	79890.015625	739.696411	460.309692	187.472809	92.731110	51.976418	253.976730	321.849823	189.523499	1.759763	0.000000	3.934799	3.571361	0.158394	0.399702	3.651617	4.902493	2.869054	2.663050	2.272938	1.967225	1.715806	2.404794	2.507653	2.277663	0.245454	0.000000	7572.000000		1
18799.568359	2868.358154	2.571838	4.949401	3741.598877	67842.390625	561.240479	384.869110	186.122131	80.174126	49.753040	249.159927	284.681519	217.579361	1.072884	99998.000000	4.274148	3.457633	0.410244	0.694553	3.573057	4.831501	2.749149	2.585313	2.269798	1.904034	1.696820	2.396478	2.454359	2.337618	0.030553	4.999991	7618.000000		1
13117.139648	3421.469727	3.123827	3.978023	3636.727051	64407.757812	534.143616	367.615570	128.431549	83.097511	52.472900	262.894897	338.486572	223.071487	1.424792	0.000000	4.117839	3.534213	0.494687	0.599667	3.560711	4.808938	2.727658	2.565394	2.108672	1.919588	1.719935	2.419782	2.529541	2.348444	0.153751	0.000000	7645.000000		1
4148.917480	537.449402	1.982844	2.735276	453.778320	7281.120605	80.556511	55.026234	5.920778	24.336866	9.451659	0.000000	0.000000	8.369267	0.856049	99998.000000	3.617935	2.730338	0.297289	0.437001	2.656844	3.862198	1.906101	1.740570	0.772379	1.386265	0.975508	0.000000	0.000000	0.922687	0.000000	4.999991	7699.000000		1
6991.532715	681.666626	2.433070	5.208435	1717.368042	35413.839844	268.050903	181.737061	70.808807	62.057159	27.038221	123.013420	137.701263	50.903275	0.633130	0.000000	3.844572	2.833572	0.386155	0.716707	3.234863	4.549173	2.428217	2.259444	1.850087	1.792792	1.431978	2.089952	2.138938	1.706746	0.000000	0.000000	7751.000000		1
23996.988281	5779.842285	1.989012	2.106194	5209.415527	90887.304688	830.222656	536.552063	233.417435	137.155441	71.203529	367.442902	486.385773	290.466614	0.939048	0.000000	4.380157	3.761916	0.298637	0.323498	3.716789	4.958503	2.919195	2.729612	2.368133	2.137213	1.852502	2.565190	2.686981	2.463096	0.000000	0.000000	7835.000000		1
5023.940918	1868.125854	2.926468	4.261727	1218.995728	23852.841797	190.985199	128.628906	36.807507	56.133297	16.763205	78.129608	95.895027	55.772499	0.551850	0.000000	3.701045	3.271406	0.466344	0.629586	3.086002	4.377540	2.281000	2.109339	1.565936	1.749221	1.224357	1.892816	1.981796	1.746420	0.000000	0.000000	7865.000000		1
9084.034180	2203.855469	2.985059	4.822968	2346.213379	40298.207031	379.204285	242.893768	95.965950	56.839474	33.443146	145.398285	175.162521	130.593246	0.429779	99998.000000	3.958279	3.343183	0.474953	0.683314	3.370368	4.605286	2.578873	2.385416	1.982117	1.754650	1.524307	2.162559	2.243441	2.115921	0.000000	4.999991	7952.000000		1
6536.662598	3658.516846	4.119875	5.825182	2776.536621	51163.210938	446.099823	281.758118	121.779930	57.591904	43.431377	221.165741	260.748627	207.125473	1.245611	0.000000	3.815356	3.563305	0.614884	0.765310	3.443503	4.708958	2.649432	2.449877	2.085576	1.760361	1.637804	2.344718	2.416222	2.316233	0.095383	0.000000	7983.000000		1
4591.702637	840.987976	1.612795	4.579352	1471.005005	35648.859375	233.809067	153.530106	45.139767	43.616402	25.588863	119.457870	177.367401	138.533875	0.234583	99998.000000	3.661974	2.924790	0.207579	0.660804	3.167614	4.552046	2.368861	2.186193	1.654559	1.639650	1.408051	2.077215	2.248874	2.141556	0.000000	4.999991	8021.000000		1
10260.597656	9065.975586	2.260381	2.855542	254.423859	14220.285156	0.000000	28.296387	28.654100	33.427727	21.835955	0.000000	9.494832	31.497307	0.788922	0.000000	4.011173	3.957415	0.354182	0.455689	2.405558	4.152908	0.000000	1.451731	1.457187	1.524107	1.339172	0.000000	0.977487	1.498273	0.000000	0.000000	8035.000000		1
11136.885742	1800.511841	2.155533	2.991227	2418.224854	47558.921875	380.107819	252.326920	116.448143	64.749260	34.855499	214.322922	290.044128	199.049164	1.174253	99998.000000	4.046764	3.255396	0.333555	0.475849	3.383497	4.677232	2.579907	2.401963	2.066133	1.811235	1.542271	2.331069	2.462464	2.298960	0.069762	4.999991	8094.000000		1
14771.707031	3788.752441	1.766982	3.102241	3456.112549	64696.554688	567.574463	354.349335	140.615402	80.985146	60.684895	257.004944	344.428955	235.841263	0.847035	99998.000000	4.169431	3.578496	0.247232	0.491676	3.538588	4.810881	2.754023	2.549432	2.148033	1.908405	1.783081	2.409941	2.537100	2.372620	0.000000	4.999991	8116.000000		1
16594.791016	2374.099609	1.729977	4.039698	4163.661133	75996.851562	652.173767	425.127319	173.694672	112.482452	49.916481	271.455353	337.697144	183.174088	2.153717	99998.000000	4.219972	3.375499	0.238040	0.606349	3.619475	4.880795	2.814363	2.628519	2.239786	2.051085	1.698244	2.433698	2.528527	2.262864	0.333189	4.999991	8156.000000		1
6071.252441	2254.015625	2.692104	3.429117	1959.441528	37535.285156	317.113190	198.518768	66.682770	48.525715	26.788439	130.226288	184.419907	164.020981	0.013216	99998.000000	3.783278	3.352957	0.430092	0.535182	3.292132	4.574440	2.501214	2.297801	1.824014	1.685972	1.427947	2.114699	2.265808	2.214899	0.000000	4.999991	8184.000000		1
8021.886719	649.987366	0.885033	3.170084	1663.384155	33043.539062	280.712738	179.134384	70.155060	52.867619	32.086300	128.150925	147.495224	99.407402	0.255468	0.000000	3.904277	2.812905	0.000000	0.501071	3.220993	4.519086	2.448262	2.253179	1.846059	1.723190	1.506320	2.107722	2.168778	1.997419	0.000000	0.000000	8225.000000		1
12146.966797	1773.242310	3.170084	4.634860	2800.540527	48766.128906	439.346436	291.326965	113.407578	59.701183	39.148064	171.801254	220.400970	168.365967	0.642043	0.000000	4.084468	3.248768	0.501071	0.666037	3.447242	4.688118	2.642807	2.464381	2.054642	1.775983	1.592710	2.235026	2.343214	2.226254	0.000000	0.000000	8283.000000		1
8411.076172	1891.870605	0.829526	3.447620	2714.550537	53671.714844	438.819122	278.640472	117.018631	51.794476	46.360928	212.188980	301.426208	177.435242	1.405512	0.000000	3.924852	3.276891	0.000000	0.537519	3.433698	4.729745	2.642286	2.445044	2.068255	1.714283	1.666152	2.326723	2.479181	2.249040	0.147835	0.000000	8314.000000		1
11781.748047	3590.011475	2.149366	3.900929	2710.627930	46127.667969	421.349731	281.742706	124.518288	74.188583	39.894329	169.639557	220.123444	127.894981	1.130730	99998.000000	4.071210	3.555096	0.332310	0.591168	3.433070	4.663961	2.624643	2.449853	2.095233	1.870337	1.600911	2.229527	2.342666	2.106853	0.053359	4.999991	8443.000000		1
9429.826172	3231.675049	2.272716	3.996526	3754.778809	64904.621094	570.861694	385.544434	162.513031	78.474983	41.226501	223.669739	292.754730	151.352982	1.964427	99998.000000	3.974504	3.509428	0.356545	0.601683	3.574584	4.812275	2.756531	2.586074	2.210888	1.894731	1.615176	2.349607	2.466504	2.179991	0.293236	4.999991	8546.000000		1
10887.121094	2121.368652	1.683721	2.063021	2652.693848	43000.914062	421.460754	268.969849	108.578438	73.158615	31.093338	157.153488	200.615707	171.767334	0.449055	0.000000	4.036913	3.326616	0.226270	0.314504	3.423687	4.633478	2.624757	2.429704	2.035743	1.864265	1.492667	2.196324	2.302365	2.234941	0.000000	0.000000	8559.000000		1
7910.819824	2867.753662	3.265679	4.924731	2879.428711	49216.542969	467.460876	290.630035	140.131256	73.053772	28.709608	169.954086	211.991623	155.173737	1.453056	0.000000	3.898221	3.457542	0.513974	0.692383	3.459306	4.692111	2.669745	2.463341	2.146535	1.863643	1.458027	2.230332	2.326319	2.190818	0.162282	0.000000	8577.000000		1
6335.198730	1015.592346	3.389029	5.143676	1292.857422	26779.156250	222.744614	135.295959	62.704742	52.916958	25.983583	92.465904	114.622566	82.557854	0.791092	99998.000000	3.801760	3.006719	0.530075	0.711274	3.111551	4.427797	2.347807	2.131285	1.797300	1.723595	1.414699	1.965982	2.059270	1.916758	0.000000	4.999991	8638.000000		1
8691.804688	2394.208496	1.477111	2.707523	1686.546021	36441.750000	284.043182	176.812332	79.659142	21.635511	26.785355	127.025368	203.384903	117.360931	0.863922	99998.000000	3.939110	3.379162	0.169413	0.432572	3.226998	4.561599	2.453384	2.247513	1.901236	1.335167	1.427897	2.103890	2.308319	2.069524	0.000000	4.999991	8681.000000		1
9946.463867	1776.656006	2.343642	3.318103	2277.285645	40684.949219	358.919434	237.059326	95.238190	54.890549	26.662004	129.945663	206.687592	87.186546	0.585464	0.000000	3.997669	3.249603	0.369891	0.520890	3.357418	4.609434	2.554997	2.374857	1.978811	1.739498	1.425893	2.113762	2.315314	1.940449	0.000000	0.000000	8711.000000		1
10507.213867	4256.200684	2.281967	3.077571	4188.787109	71818.796875	652.438965	427.252014	181.040131	93.397194	50.012074	267.637695	380.644379	244.824188	2.196018	0.000000	4.021488	3.629022	0.358309	0.488208	3.622088	4.856238	2.814540	2.630684	2.257775	1.970334	1.699075	2.427547	2.580519	2.388854	0.341636	0.000000	8764.000000		1
10338.644531	2030.191772	3.092990	4.286397	2649.640869	51329.578125	448.906006	274.850555	108.365662	41.386856	38.201355	182.711517	219.870575	191.358322	0.192947	0.000000	4.014463	3.307537	0.490378	0.632092	3.423187	4.710368	2.652155	2.439097	2.034892	1.616862	1.582079	2.261766	2.342167	2.281847	0.000000	0.000000	8816.000000		1
23873.287109	6115.911133	2.235711	2.164785	5654.010254	99998.000000	889.081970	575.447266	237.787094	115.088211	90.057503	372.043823	483.080017	264.701965	1.729044	0.000000	4.377912	3.786461	0.349416	0.335415	3.752357	4.999991	2.948942	2.760005	2.376188	2.061031	1.954520	2.570594	2.684019	2.422757	0.237806	0.000000	8855.000000		1
10977.157227	2491.759521	3.617226	4.727372	2660.797852	61181.203125	432.300079	266.539886	181.589035	70.358582	56.009949	250.624695	297.818237	219.488190	1.839367	99998.000000	4.040490	3.396506	0.558376	0.674620	3.425012	4.786618	2.635785	2.425762	2.259090	1.847317	1.748265	2.399024	2.473951	2.341411	0.264668	4.999991	8879.000000		1
11184.289062	1831.623657	3.160832	3.910181	3771.347656	68660.476562	584.905090	378.911316	148.432678	66.978806	39.388596	205.438675	260.785614	211.785004	1.028587	0.000000	4.048608	3.262836	0.499801	0.592197	3.576497	4.836707	2.767085	2.578537	2.171530	1.825937	1.595371	2.312682	2.416284	2.325895	0.012241	0.000000	8903.000000		1
17822.330078	5678.627930	2.537917	5.797429	5057.399414	98872.125000	783.719849	525.395081	273.771240	103.977501	85.653931	375.451355	461.370483	270.015259	1.364928	0.000000	4.250965	3.754243	0.404477	0.763235	3.703927	4.995074	2.894161	2.720486	2.437388	2.016939	1.932747	2.574554	2.664050	2.431388	0.135110	0.000000	8962.000000		1
6925.204590	1910.752319	3.700486	5.097420	1283.593872	25127.218750	199.104675	136.356766	61.428078	37.970074	22.791914	71.262115	91.728889	55.035484	1.281355	0.000000	3.840433	3.281204	0.568259	0.707350	3.108428	4.400145	2.299082	2.134677	1.788367	1.579441	1.357781	1.852859	1.962506	1.740643	0.107669	0.000000	8979.000000		1
10440.528320	1795.068970	1.390766	2.750695	3388.634277	55332.281250	542.195312	349.418427	124.990097	78.919044	35.203960	180.142761	243.818893	172.214478	0.398052	0.000000	4.018723	3.254081	0.143254	0.439442	3.530025	4.742979	2.734156	2.543346	2.096876	1.897182	1.546592	2.255617	2.387067	2.236070	0.000000	0.000000	9016.000000		1
11612.610352	1572.965820	2.470075	2.596508	2246.836670	44495.523438	385.035614	230.509476	113.888641	19.834608	21.731108	162.528458	197.649155	153.684296	0.485308	99998.000000	4.064930	3.196719	0.392710	0.414390	3.351572	4.648316	2.585501	2.362689	2.056480	1.297424	1.337082	2.210929	2.295895	2.186630	0.000000	4.999991	9039.000000		1
27866.183594	6285.572266	2.821621	5.507557	8051.265625	99998.000000	1272.381470	817.943176	334.736755	120.312065	125.720947	630.069519	847.337402	410.834167	3.147355	99998.000000	4.445077	3.798345	0.450499	0.740959	3.905864	4.999991	3.104617	2.912723	2.524704	2.080309	2.099408	2.799388	2.928056	2.613667	0.497946	4.999991	9138.000000		1
12605.661133	4143.736816	1.396934	4.070535	5089.094238	88432.257812	789.073242	523.344360	202.419693	90.964127	60.555378	324.748535	475.173309	216.768326	1.202074	0.000000	4.100565	3.617392	0.145176	0.609652	3.706640	4.946611	2.897117	2.718787	2.306253	1.958870	1.782153	2.511547	2.676852	2.335996	0.079931	0.000000	9181.000000		1
6560.373535	718.763977	1.754647	3.330438	1091.066895	25957.191406	158.383911	116.112015	54.390984	27.093729	20.454439	70.824226	91.186157	31.472637	0.142331	0.000000	3.816929	2.856586	0.244190	0.522501	3.037851	4.414258	2.199711	2.064877	1.735527	1.432869	1.310788	1.850182	1.959929	1.497933	0.000000	0.000000	9206.000000		1
32864.894531	8836.737305	2.636597	4.745874	11516.138672	99998.000000	1826.951782	1178.426147	574.333984	250.763474	169.568619	846.288940	1073.850342	557.601624	2.380892	99998.000000	4.516732	3.946292	0.421044	0.676316	4.061307	4.999991	3.261727	3.071302	2.759165	2.399264	2.229346	2.927519	3.030944	2.746324	0.376740	4.999991	9229.000000		1
9738.847656	4024.137207	1.622047	1.492530	2906.208008	53086.027344	466.319885	297.364929	138.586304	42.712864	33.066929	174.373093	217.496094	139.310989	1.950307	99998.000000	3.988508	3.604673	0.210063	0.173923	3.463327	4.724980	2.668684	2.473290	2.141720	1.630559	1.519394	2.241479	2.337451	2.143985	0.290103	4.999991	9254.000000		1
7618.389160	1422.343628	3.006645	2.935719	1630.724243	36663.378906	288.933990	172.966904	62.803425	30.436501	13.463603	94.155792	122.637207	36.822926	1.841487	99998.000000	3.881863	3.153005	0.478082	0.467715	3.212380	4.564232	2.460799	2.237963	1.797983	1.483395	1.129161	1.973847	2.088622	1.566118	0.265169	4.999991	9291.000000		1
8639.732422	2135.735840	1.347594	4.909312	2810.229736	48077.351562	448.295441	290.827393	111.884209	45.713345	33.076183	149.552078	193.689636	115.467514	1.357903	0.000000	3.936500	3.329548	0.129559	0.691021	3.448742	4.681941	2.651564	2.463635	2.048769	1.660043	1.519515	2.174793	2.287106	2.062460	0.132869	0.000000	9470.000000		1
3112.695068	1898.028809	3.105325	3.934851	1440.155396	30215.923828	232.495392	146.853806	79.887337	27.719728	18.588778	87.713867	119.229675	56.864143	0.207995	0.000000	3.493137	3.278303	0.492107	0.594928	3.158409	4.480236	2.366414	2.166885	1.902478	1.442789	1.269251	1.943068	2.076384	1.754838	0.000000	0.000000	9504.000000		1
5428.555176	2778.849609	1.076225	1.177988	2718.278809	45860.957031	403.346863	281.372650	102.966034	57.157097	36.042740	157.375519	202.601639	81.882515	2.677370	99998.000000	3.734684	3.443865	0.031903	0.071141	3.434294	4.661443	2.605679	2.449282	2.012694	1.757070	1.556818	2.196937	2.306643	1.913191	0.427708	4.999991	9623.000000		1
6262.012695	2667.979736	2.029100	3.644979	2876.042725	47690.125000	441.027069	293.735382	119.534966	55.609062	41.059982	163.410400	212.037872	104.218033	0.116734	99998.000000	3.796714	3.426183	0.307303	0.561695	3.458795	4.678429	2.644465	2.467956	2.077495	1.745146	1.613419	2.213280	2.326413	2.017943	0.000000	4.999991	9644.000000		1
9113.743164	1749.408081	2.349809	3.632644	3145.071289	61859.757812	503.645477	316.342255	142.277542	44.319492	41.571880	229.513428	296.711182	167.440842	2.118483	99998.000000	3.959697	3.242891	0.371033	0.560223	3.497631	4.791408	2.702125	2.500157	2.153136	1.646595	1.618800	2.360808	2.472334	2.223861	0.326025	4.999991	9666.000000		1
16386.787109	2924.170654	3.160832	5.171430	3068.233643	57384.136719	480.798035	317.535675	138.959442	55.356194	44.612450	248.018936	279.648834	226.611633	0.781894	99998.000000	4.214494	3.466003	0.499801	0.713611	3.486888	4.758792	2.681963	2.501792	2.142888	1.743166	1.649456	2.394485	2.446613	2.355282	0.000000	4.999991	9712.000000		1
1819.011108	1172.838379	0.971378	2.633513	857.285522	21668.148438	142.755524	92.468987	36.076660	72.862579	13.090471	53.940758	63.259815	95.969032	0.793391	99998.000000	3.259835	3.069238	0.000000	0.420535	2.933125	4.335822	2.154593	1.965996	1.557226	1.862504	1.116955	1.731917	1.801128	1.982131	0.000000	4.999991	9829.000000		1
4358.639648	1352.219482	1.655968	1.480195	1200.283691	25992.279297	190.935852	123.793610	74.207092	31.349289	19.720509	85.993141	120.333656	108.180641	0.158905	99998.000000	3.639351	3.131047	0.219052	0.170319	3.079284	4.414845	2.280887	2.092698	1.870445	1.496228	1.294918	1.934464	2.080387	2.034150	0.000000	4.999991	9849.000000		1
11792.919922	2241.057861	3.490792	5.461301	2808.885010	54872.503906	452.202545	291.037109	149.289963	68.431244	46.521282	225.368881	335.769806	164.967682	0.506307	0.000000	4.071621	3.350453	0.542924	0.737296	3.448534	4.739355	2.655333	2.463948	2.174031	1.835254	1.667652	2.352894	2.526042	2.217399	0.000000	0.000000	9936.000000		1
13436.466797	2334.060303	2.889463	7.209781	3746.128906	68350.406250	596.102112	382.864655	167.536438	81.441544	53.123566	279.143127	363.011566	267.159698	1.713837	0.000000	4.128285	3.368112	0.460817	0.857922	3.573583	4.834741	2.775321	2.583045	2.224109	1.910846	1.725287	2.445827	2.559921	2.426771	0.233970	0.000000	9989.000000		1
5700.019531	1954.664795	3.154665	4.132210	2023.281128	36837.628906	301.586578	198.962830	77.250740	51.461433	17.703745	80.633598	125.699356	81.287354	0.327114	0.000000	3.755876	3.291072	0.498953	0.616182	3.306056	4.566292	2.479412	2.298772	1.887903	1.711482	1.248065	1.906516	2.099333	1.910023	0.000000	0.000000	10009.000000		1
14064.568359	3327.002686	2.365228	5.026494	3208.118164	58918.203125	515.887878	317.677521	146.289490	68.958565	40.446316	209.262512	291.869720	214.779327	0.284840	0.000000	4.148127	3.522053	0.373873	0.701265	3.506250	4.770249	2.712555	2.501987	2.165213	1.838588	1.606879	2.320691	2.465189	2.331992	0.000000	0.000000	10050.000000		1
5093.460449	1827.679565	2.396065	3.503127	1289.628784	30925.521484	203.172134	142.255951	92.617012	48.038483	24.111753	94.587517	142.659927	83.014244	0.410728	99998.000000	3.707013	3.261900	0.379499	0.544456	3.110465	4.490317	2.307864	2.153070	1.966691	1.681589	1.382229	1.975834	2.154302	1.919153	0.000000	4.999991	10126.000000		1
7457.500977	2898.517090	1.915002	3.922516	2545.552246	47238.730469	390.866974	264.664948	97.467728	67.496872	40.014595	152.201004	174.296005	119.553467	2.667286	0.000000	3.872593	3.462176	0.282169	0.593565	3.405782	4.674298	2.592029	2.422696	1.988861	1.829284	1.602218	2.182418	2.241287	2.077562	0.426070	0.000000	10252.000000		1
5454.659180	1715.354370	2.541001	3.974939	1368.094482	26693.318359	210.307892	144.016769	60.786659	38.549820	22.588387	87.368484	89.980415	123.078178	0.580830	99998.000000	3.736768	3.234354	0.405005	0.599330	3.136116	4.426403	2.322855	2.158413	1.783808	1.586022	1.353885	1.941355	1.954148	2.090181	0.000000	4.999991	10300.000000		1
8476.056641	2819.767578	2.192538	3.524713	2184.064209	49664.070312	382.423706	226.855240	105.248001	42.678944	34.491619	157.153488	211.948441	139.406570	0.831375	0.000000	3.928194	3.450213	0.340947	0.547124	3.339265	4.696043	2.582545	2.355749	2.022214	1.630214	1.537714	2.196324	2.326230	2.144283	0.000000	0.000000	10341.000000		1
8387.325195	2075.143311	0.983713	2.627345	1656.205200	31689.763672	272.769012	169.232498	84.127480	56.870312	26.285789	95.355370	155.864487	111.150276	2.112769	0.000000	3.923624	3.317048	0.000000	0.419517	3.219114	4.500919	2.435795	2.228484	1.924938	1.754886	1.419721	1.979345	2.192747	2.045911	0.324852	0.000000	10364.000000		1
11596.060547	2371.009521	1.134816	3.453787	1878.329956	39961.273438	300.158783	195.743408	91.907753	83.560066	28.663351	129.695877	195.441193	101.920647	1.000448	0.000000	4.064311	3.374933	0.054925	0.538296	3.273772	4.601639	2.477351	2.291687	1.963352	1.921999	1.457327	2.112926	2.291016	2.008262	0.000194	0.000000	10406.000000		1
17347.951172	2284.079102	1.461692	3.379778	4060.007324	74408.953125	660.058838	415.102081	163.851379	53.604630	61.502087	293.417755	384.699493	225.742004	1.335054	99998.000000	4.239248	3.358711	0.164856	0.528888	3.608527	4.871625	2.819583	2.618155	2.214450	1.729202	1.788890	2.467486	2.585122	2.353612	0.125499	4.999991	10445.000000		1
12536.739258	2582.119385	1.153318	1.523367	3488.812500	62825.859375	549.451294	363.085571	168.933380	64.681419	48.747742	237.102509	297.099731	236.587524	1.023048	99998.000000	4.098185	3.411976	0.061949	0.182805	3.542678	4.798139	2.739929	2.560009	2.227715	1.810780	1.687955	2.374936	2.472902	2.373992	0.009896	4.999991	10526.000000		1
9412.079102	3392.908203	2.466991	3.278014	3381.729736	66659.859375	509.655670	348.104767	197.168091	112.756905	51.168476	286.325134	378.590607	201.331131	1.257117	99998.000000	3.973686	3.530572	0.392168	0.515611	3.529139	4.823864	2.707277	2.541710	2.294837	2.052143	1.709002	2.456860	2.578170	2.303911	0.099376	4.999991	10551.000000		1
18384.486328	6494.390625	1.341426	3.068320	6801.935059	99998.000000	1078.651733	693.683960	330.135834	166.062408	108.405754	564.274841	761.618713	489.259827	1.858655	99998.000000	4.264452	3.812538	0.127567	0.486901	3.832633	4.999991	3.032881	2.841162	2.518693	2.220271	2.035052	2.751491	2.881738	2.689540	0.269199	4.999991	10655.000000		1
10431.440430	1344.429932	3.062153	5.162179	2202.455566	39296.269531	353.260773	229.544266	101.343987	53.499783	30.578354	124.709480	160.166306	85.154366	0.190919	0.000000	4.018344	3.128538	0.486027	0.712833	3.342907	4.594351	2.548095	2.360867	2.005798	1.728352	1.485414	2.095900	2.204571	1.930207	0.000000	0.000000	10775.000000		1
15301.798828	3549.167480	2.840123	5.337952	4133.067383	76884.625000	643.252502	421.766022	219.802734	133.081833	50.431465	281.927734	369.925293	201.960220	0.995680	0.000000	4.184742	3.550127	0.453337	0.727375	3.616272	4.885839	2.808382	2.625072	2.342033	2.124119	1.702702	2.450138	2.568114	2.305266	0.000000	0.000000	10802.000000		1
6931.168457	1510.399780	0.505733	1.103979	1991.965698	39554.691406	317.930389	200.652710	97.110016	15.542044	31.478806	113.937981	169.112228	77.380257	1.257494	0.000000	3.840806	3.179092	0.000000	0.042961	3.299282	4.597198	2.502332	2.302445	1.987264	1.191508	1.498018	2.056669	2.228175	1.888630	0.099506	0.000000	10857.000000		1
11109.742188	3395.782227	2.454656	3.567886	2843.139404	53042.753906	451.866394	293.226562	140.476639	45.062675	42.367485	176.914093	222.399246	139.277054	1.610735	99998.000000	4.045704	3.530940	0.389991	0.552411	3.453798	4.724626	2.655010	2.467203	2.147604	1.653817	1.627033	2.247762	2.347133	2.143880	0.207024	4.999991	10913.000000		1
18483.896484	3354.876465	1.378431	4.206220	3612.852783	73781.070312	560.235168	368.358765	193.347336	63.814888	72.264336	309.860229	416.471252	196.295395	1.843576	0.000000	4.266794	3.525676	0.139385	0.623892	3.557850	4.867945	2.748370	2.566271	2.286338	1.804922	1.858924	2.491166	2.619585	2.292910	0.265661	0.000000	10946.000000		1
4844.538086	910.344360	2.664350	4.995657	1374.641357	30390.226562	206.943542	139.570023	89.761467	38.361710	30.677032	122.334999	148.084213	97.621918	1.528423	99998.000000	3.685252	2.959206	0.425591	0.698593	3.138189	4.482734	2.315852	2.144792	1.953090	1.583898	1.486813	2.087551	2.170509	1.989547	0.184244	4.999991	10969.000000		1
4319.781250	1412.438721	2.821621	4.752041	1246.283813	25104.195312	220.875870	133.285355	81.941109	29.816669	15.122655	68.381905	90.331963	52.321796	0.156943	0.000000	3.635462	3.149970	0.450499	0.676880	3.095617	4.399746	2.344148	2.124782	1.913502	1.474459	1.179628	1.834941	1.955841	1.718683	0.000000	0.000000	11047.000000		1
24851.912109	7193.834961	1.840992	4.150712	7911.011230	99998.000000	1263.142578	811.504333	375.645630	164.295441	115.911575	591.279175	726.590515	441.637634	3.470100	0.000000	4.395360	3.856961	0.265052	0.618123	3.898232	4.999991	3.101452	2.909291	2.574778	2.215626	2.064127	2.771793	2.861290	2.645066	0.540342	0.000000	11151.000000		1
16953.011719	5819.668945	2.624262	4.977154	6167.761230	99998.000000	972.290466	633.455444	251.821198	114.153839	102.549728	438.618652	594.298157	313.967773	1.704782	99998.000000	4.229247	3.764898	0.419007	0.696981	3.790128	4.999991	2.987796	2.801716	2.401092	2.057491	2.010935	2.642087	2.774004	2.496885	0.231669	4.999991	11303.000000		1
6358.949707	2352.251221	2.454656	3.410615	1768.625977	37888.265625	299.899750	181.413269	104.378387	37.966991	23.362404	143.720734	187.574570	105.078400	0.358308	99998.000000	3.803385	3.371484	0.389991	0.532833	3.247636	4.578505	2.476976	2.258669	2.018610	1.579406	1.368518	2.157519	2.273174	2.021513	0.000000	4.999991	11337.000000		1
18832.626953	5725.839844	2.463907	5.365705	4103.201172	72596.734375	648.377686	415.465942	177.549347	85.663177	48.911179	261.590485	342.649628	190.013809	1.591105	99998.000000	4.274911	3.757839	0.391624	0.729627	3.613123	4.860917	2.811828	2.618536	2.249319	1.932794	1.689408	2.417622	2.534850	2.278785	0.201699	4.999991	11412.000000		1
18533.929688	3016.146240	2.692104	4.829135	3258.710205	59163.335938	515.773804	339.470306	136.362930	69.300858	40.252041	217.415924	279.914062	145.722076	2.333610	99998.000000	4.267968	3.479452	0.430092	0.683869	3.513046	4.772053	2.712459	2.530802	2.134696	1.840739	1.604788	2.337291	2.447025	2.163525	0.368028	4.999991	11477.000000		1
13979.312500	4875.724121	2.411484	3.330438	3020.799561	56104.171875	477.344269	310.436890	143.807068	81.080742	49.080788	226.781235	287.934845	192.585648	0.507493	0.000000	4.145486	3.688039	0.382284	0.522501	3.480122	4.748995	2.678832	2.491973	2.157780	1.908918	1.690912	2.355607	2.459294	2.284624	0.000000	0.000000	11499.000000		1
16507.777344	6198.586426	2.556419	2.318972	4238.515625	77805.156250	648.013794	427.803986	176.867844	89.237228	68.267807	329.842865	450.161102	316.496429	1.141422	99998.000000	4.217689	3.792293	0.407632	0.365295	3.627214	4.891008	2.811584	2.631245	2.247649	1.950546	1.834216	2.518307	2.653368	2.500369	0.057446	4.999991	11533.000000		1
3481.380615	276.500366	1.850243	3.231758	599.303040	18251.558594	111.810196	73.306641	35.530838	7.906706	8.249002	49.617355	59.978718	26.550991	0.646704	0.000000	3.541752	2.441696	0.267229	0.509439	2.777647	4.261300	2.048481	1.865143	1.550605	0.897996	0.916401	1.695634	1.777997	1.424081	0.000000	0.000000	11602.000000		1
21326.689453	5022.571777	1.936588	3.688152	6717.172363	99998.000000	1072.154297	692.872925	367.550812	187.293961	129.618790	638.740967	881.474365	567.244507	2.200845	0.000000	4.328923	3.700926	0.287037	0.566809	3.827187	4.999991	3.030257	2.840654	2.565317	2.272524	2.112668	2.805325	2.945210	2.753770	0.342589	0.000000	11624.000000		1
18794.496094	3306.347656	1.995179	3.984190	4770.072266	82637.437500	742.163391	490.989807	223.941101	106.333481	62.939106	320.412781	436.466217	265.053528	0.277325	0.000000	4.274031	3.519349	0.299982	0.600340	3.678525	4.917177	2.870500	2.691072	2.350134	2.026670	1.798921	2.505710	2.639951	2.423334	0.000000	0.000000	11673.000000		1
10769.513672	1998.651245	1.877997	1.248914	2082.319336	40967.914062	335.159241	213.607498	88.743835	50.585651	21.721855	134.370834	178.986359	78.604500	1.638943	99998.000000	4.032196	3.300737	0.273695	0.096533	3.318547	4.612444	2.525251	2.329617	1.948138	1.704027	1.336897	2.128305	2.252820	1.895447	0.214564	4.999991	11657.000000		1
14968.054688	1616.939941	2.433070	4.915480	3112.084473	61787.281250	544.125732	314.137390	134.639114	44.769718	52.664089	243.692459	344.385773	228.770248	0.074417	71038.203125	4.175165	3.208694	0.386155	0.691566	3.493051	4.790899	2.735699	2.497120	2.129171	1.650984	1.721515	2.386842	2.537045	2.359400	0.000000	4.851492	11676.000000		1
12096.504883	3672.205566	2.211041	3.950269	4351.334473	84856.968750	695.130249	452.066864	214.976685	116.836693	60.163742	312.354980	391.943207	274.165955	2.283258	0.000000	4.082660	3.564927	0.344597	0.596627	3.638623	4.928688	2.842066	2.655203	2.332391	2.067579	1.779335	2.494648	2.593223	2.438014	0.358555	0.000000	11728.000000		1
15936.691406	4482.294434	2.824705	4.970987	4173.069336	81225.273438	680.050720	428.769196	191.959656	97.578743	60.314846	310.353638	411.635956	264.489197	0.720235	0.000000	4.202398	3.651500	0.450973	0.696443	3.620456	4.909691	2.832541	2.632224	2.283210	1.989355	1.780424	2.491857	2.614513	2.422408	0.000000	0.000000	11803.000000		1
6850.840332	1731.608765	3.333522	3.200921	1419.318481	30593.345703	239.282715	149.925217	63.241314	32.558113	29.739576	111.437065	137.960297	68.921562	1.686401	99998.000000	3.835744	3.238450	0.522903	0.505275	3.152080	4.485627	2.378911	2.175875	1.801001	1.512659	1.473335	2.047030	2.139754	1.838355	0.226961	4.999991	11850.000000		1
3461.367188	1243.092041	1.757731	2.843207	997.675842	23406.843750	162.016556	107.881516	51.868484	41.328266	14.666262	75.360405	75.486839	77.540611	0.491696	99998.000000	3.539248	3.094503	0.244952	0.453808	2.998989	4.369343	2.209559	2.032947	1.714904	1.616247	1.166319	1.877143	1.877871	1.889529	0.000000	4.999991	11897.000000		1
10203.354492	971.032349	2.383730	5.865271	2792.078857	47256.730469	430.656464	287.888611	111.384644	57.314369	41.698315	185.773666	275.926788	115.054291	0.245920	0.000000	4.008743	2.987234	0.377257	0.768288	3.445928	4.674464	2.634131	2.459224	2.046825	1.758263	1.620118	2.268984	2.440794	2.060903	0.000000	0.000000	11956.000000		1
6750.165527	1779.206299	2.587257	2.815454	1676.363525	37171.027344	253.162613	172.350159	80.386902	35.765202	27.917088	107.055077	173.466476	104.625092	0.562407	99998.000000	3.829314	3.250226	0.412840	0.449548	3.224368	4.570205	2.403399	2.236412	1.905185	1.553461	1.445870	2.029607	2.239216	2.019636	0.000000	4.999991	11986.000000		1
8553.789062	1693.953247	0.937457	1.899583	1753.250366	37392.996094	276.235138	176.769150	81.015984	57.961952	27.170822	111.804031	142.977554	97.643501	1.641956	0.000000	3.932158	3.228901	0.000000	0.278658	3.243844	4.572790	2.441279	2.247406	1.908571	1.763143	1.434103	2.048457	2.155268	1.989643	0.215361	0.000000	12006.000000		1
3985.917480	1836.816650	1.902667	4.190801	1348.457275	29367.097656	207.344421	143.640549	58.628040	38.805767	28.265549	79.458694	113.515511	87.158791	0.280710	0.000000	3.600528	3.264066	0.279363	0.622297	3.129837	4.467861	2.316692	2.157277	1.768105	1.588896	1.451257	1.900141	2.055055	1.940311	0.000000	0.000000	12062.000000		1
5139.226562	1484.992920	2.568754	3.833087	1322.812866	27850.744141	219.395676	138.626389	70.167389	44.868401	20.044302	88.672905	98.843079	109.485062	0.472347	0.000000	3.710898	3.171724	0.409723	0.583549	3.121498	4.444837	2.341228	2.141846	1.846135	1.651941	1.301991	1.947791	1.994946	2.039355	0.000000	0.000000	12095.000000		1
14366.731445	5230.557617	2.611927	3.885511	6154.251465	99998.000000	1004.626587	628.216187	280.120667	172.464264	98.975677	519.048767	696.585754	319.105286	2.363611	0.000000	4.157358	3.718548	0.416961	0.589448	3.789175	4.999991	3.002005	2.798109	2.447345	2.236699	1.995528	2.715208	2.842975	2.503934	0.373576	0.000000	12192.000000		1
11690.132812	3322.821045	2.050686	2.541001	3150.045410	59680.679688	498.609711	325.093903	185.508469	96.693710	54.415653	253.526505	344.697235	208.426819	1.159224	0.000000	4.067820	3.521507	0.311899	0.405005	3.498317	4.775834	2.697761	2.512009	2.268364	1.985398	1.735724	2.404023	2.537438	2.318954	0.064167	0.000000	12259.000000		1
9423.828125	2999.096191	1.409269	4.317234	2648.290283	40386.683594	396.750732	276.706970	61.526756	66.596420	32.431679	114.690414	187.805862	50.573315	0.927643	0.000000	3.974227	3.476990	0.148994	0.635206	3.422966	4.606238	2.598518	2.442020	1.789064	1.823451	1.510969	2.059527	2.273709	1.703921	0.000000	0.000000	12327.000000		1
9724.866211	2591.518555	2.429986	4.403579	2082.121826	40059.980469	314.356323	216.845428	105.436111	49.790047	24.392374	148.947662	232.624924	155.294006	0.323244	0.000000	3.987884	3.413554	0.385604	0.643806	3.318506	4.602711	2.497422	2.336150	2.022989	1.697142	1.387254	2.173034	2.366656	2.191155	0.000000	0.000000	12433.000000		1
13665.800781	4549.328613	2.627345	4.804465	3776.815186	72310.093750	621.138977	389.072235	161.298035	108.670952	64.554985	280.222412	397.728302	209.771332	1.304697	0.000000	4.135635	3.657947	0.419517	0.681645	3.577126	4.859199	2.793189	2.590030	2.207629	2.036114	1.809930	2.447503	2.599586	2.321746	0.115510	0.000000	12472.000000		1
7205.519531	1887.414673	2.081524	4.397411	1649.525757	34908.550781	291.974548	176.630386	56.765465	29.280100	32.629040	110.848076	148.167480	52.522240	0.410734	99998.000000	3.857665	3.275867	0.318381	0.643197	3.217359	4.542932	2.465345	2.247065	1.754084	1.466573	1.513604	2.044728	2.170753	1.720343	0.000000	4.999991	12572.000000		1
3930.986816	1290.350342	2.636597	4.298732	935.849976	20640.888672	160.715210	102.364708	40.070103	19.600243	17.925774	47.810287	67.823753	30.257645	0.838502	0.000000	3.594501	3.110708	0.421044	0.633340	2.971206	4.314728	2.206057	2.010150	1.602820	1.292261	1.253478	1.679521	1.831382	1.480835	0.000000	0.000000	12657.000000		1
19388.513672	4238.817871	2.578006	3.299600	3377.643799	68095.500000	527.846619	348.616669	176.624222	69.134338	50.283443	256.193939	330.983856	242.992447	0.302243	99998.000000	4.287545	3.627245	0.411284	0.518461	3.528614	4.833118	2.722508	2.542348	2.247050	1.839694	1.701425	2.408569	2.519807	2.385593	0.000000	4.999991	12694.000000		1
8666.314453	2547.479736	1.184156	2.713690	2211.953369	44862.496094	346.186676	230.947357	112.340599	68.798210	34.670475	148.337082	221.153412	153.274155	0.976499	99998.000000	3.937835	3.406111	0.073409	0.433560	3.344776	4.651884	2.539310	2.363513	2.050537	1.837577	1.539960	2.171250	2.344694	2.185469	0.000000	4.999991	12741.000000		1
9865.549805	1554.925903	2.494745	2.238794	2048.601562	34804.234375	338.477325	210.588516	87.713867	32.851070	23.279144	105.926430	137.004349	63.179638	0.086649	0.000000	3.994121	3.191710	0.397026	0.350014	3.311457	4.541632	2.529530	2.323435	1.943068	1.516549	1.366967	2.025004	2.136734	1.800577	0.000000	0.000000	12765.000000		1
6999.134277	1919.892578	2.235711	4.175382	1516.212646	32237.621094	231.246490	153.718216	69.781921	20.402016	15.344684	96.064629	112.309769	77.272324	0.530343	0.000000	3.845044	3.283277	0.349416	0.620696	3.180760	4.508363	2.364075	2.186725	1.843743	1.309673	1.185958	1.982563	2.050417	1.888024	0.000000	0.000000	12782.000000		1
12146.187500	2182.833740	1.486362	4.246308	2994.541504	62994.160156	474.405457	311.186249	163.327133	42.102283	48.710739	235.412613	353.674011	176.186325	2.130064	99998.000000	4.084440	3.339021	0.172125	0.628012	3.476330	4.799300	2.676150	2.493020	2.213058	1.624306	1.687625	2.371830	2.548603	2.245972	0.328393	4.999991	12821.000000		1
15048.219727	2617.280029	2.630429	4.545431	3886.371094	74163.109375	663.176514	402.461823	174.218903	57.820103	44.316410	246.930374	344.795898	174.925079	0.798224	0.000000	4.177485	3.417850	0.420027	0.657575	3.589544	4.870188	2.821629	2.604725	2.241095	1.762079	1.646565	2.392575	2.537562	2.242852	0.000000	0.000000	12865.000000		1
6522.051758	3187.050049	2.735276	4.452919	1695.529053	37657.253906	287.780670	177.281052	78.203613	33.757687	28.191540	134.010040	148.657791	81.768417	0.044728	0.000000	3.814384	3.503389	0.437001	0.648645	3.229305	4.575849	2.459062	2.248662	1.893227	1.528373	1.450119	2.127137	2.172188	1.912586	0.000000	0.000000	12918.000000		1
14112.853516	3967.963867	2.334390	4.607106	2679.374268	47776.679688	406.729736	281.209229	134.130295	72.591209	47.165783	166.932037	206.221939	132.640854	1.729002	0.000000	4.149615	3.598568	0.368173	0.663428	3.428033	4.679216	2.609306	2.449030	2.127527	1.860884	1.673627	2.222540	2.314335	2.122677	0.237796	0.000000	12990.000000		1
9192.033203	3188.055420	2.266548	4.912396	2671.288574	47901.132812	439.081238	276.457184	107.018066	56.299820	45.849030	169.568619	250.701797	83.701920	0.272610	0.000000	3.963412	3.503526	0.355365	0.691293	3.426721	4.680346	2.642545	2.441628	2.029457	1.750507	1.661330	2.229346	2.399158	1.922735	0.000000	0.000000	13067.000000		1
16586.820312	4931.400879	1.578874	3.111492	4888.728027	91769.281250	790.994385	499.796967	238.163315	90.473808	79.770157	409.776459	610.327393	287.931763	1.966825	0.000000	4.219763	3.692970	0.198348	0.492969	3.689196	4.962698	2.898173	2.698794	2.376875	1.956523	1.901840	2.612547	2.785563	2.459290	0.293766	0.000000	13096.000000		1
8178.621094	2814.213867	1.094727	2.362144	2734.011963	50582.656250	427.332184	274.918396	104.359886	55.325356	22.918346	137.044434	179.510605	140.966949	1.310949	0.000000	3.912680	3.449357	0.039306	0.373306	3.436800	4.704001	2.630766	2.439204	2.018534	1.742924	1.360183	2.136861	2.254090	2.149117	0.117586	0.000000	13117.000000		1
10259.838867	1595.329102	1.594293	3.459955	2285.614746	46399.945312	389.781494	240.892426	115.177643	43.949444	32.289829	146.659531	187.889114	114.221680	3.053558	99998.000000	4.011140	3.202850	0.202568	0.539070	3.359003	4.666517	2.590821	2.381823	2.061368	1.642953	1.509066	2.166310	2.273902	2.057749	0.484806	4.999991	13192.000000		1
16538.216797	5862.233398	2.106194	5.174514	3511.354736	67470.718750	572.628723	361.543701	183.735321	91.741226	69.066498	305.798950	431.963959	185.369705	0.031723	99998.000000	4.218489	3.768063	0.323498	0.713870	3.545475	4.829115	2.757873	2.558161	2.264193	1.962565	1.839267	2.485436	2.635448	2.268039	0.000000	4.999991	13249.000000		1
14335.734375	7827.025391	1.970509	4.884642	6782.189941	99998.000000	1119.964600	690.769836	306.437286	117.774147	102.574402	505.224335	643.986389	311.605621	1.162668	99998.000000	4.156420	3.893597	0.294578	0.688833	3.831370	4.999991	3.049204	2.839333	2.486342	2.071050	2.011039	2.703484	2.808877	2.493605	0.065456	4.999991	13304.000000		1
13904.815430	5124.257812	2.460824	3.632644	4051.083008	75868.648438	623.568970	413.791473	184.259552	86.246002	63.031620	304.624054	403.353027	221.437119	0.878919	0.000000	4.143165	3.709631	0.391080	0.560223	3.607571	4.880063	2.794884	2.616781	2.265430	1.935739	1.799559	2.483764	2.605685	2.345250	0.000000	0.000000	13333.000000		1
11406.484375	3277.594971	2.574922	5.180681	2731.992188	49924.570312	433.256042	280.052826	126.161919	60.305595	42.691280	191.201050	299.557465	173.410965	1.253275	0.000000	4.057152	3.515555	0.410764	0.714387	3.436480	4.698314	2.636745	2.447240	2.100928	1.780358	1.630339	2.281490	2.476480	2.239077	0.098046	0.000000	13381.000000		1
18136.269531	2989.379395	0.795605	2.140115	4500.994141	77872.554688	688.108521	464.719421	200.060638	74.157753	53.987015	285.955109	413.692810	210.899979	2.261564	99998.000000	4.258548	3.475581	0.000000	0.330437	3.653308	4.891385	2.837657	2.667191	2.301162	1.870157	1.732289	2.456298	2.616678	2.324077	0.354409	4.999991	13433.000000		1
7502.076660	3220.690674	2.790784	3.287266	2587.725586	45277.992188	418.691559	267.344727	100.640900	82.542435	34.812328	144.778458	185.372787	100.684067	0.528631	0.000000	3.875181	3.507949	0.445726	0.516835	3.412918	4.655887	2.621894	2.427072	2.002774	1.916677	1.541733	2.160704	2.268046	2.002961	0.000000	0.000000	13472.000000		1
9464.395508	1363.919189	2.624262	3.459955	1999.921753	45454.085938	305.080444	200.837738	125.730194	45.639332	31.972204	189.415573	228.773331	132.122787	1.044341	0.000000	3.976093	3.134789	0.419007	0.539070	3.301013	4.657573	2.484414	2.302845	2.099440	1.659339	1.504773	2.277416	2.359405	2.120978	0.018842	0.000000	13519.000000		1
17016.945312	5752.369141	3.500043	3.620309	5040.296875	93846.085938	817.329529	521.771667	239.261124	74.854675	70.518936	360.914612	469.733582	233.833740	1.859569	0.000000	4.230882	3.759847	0.544073	0.558746	3.702456	4.972416	2.912397	2.717480	2.378872	1.874219	1.848306	2.557405	2.671852	2.368907	0.269412	0.000000	13646.000000		1
9650.869141	2319.508057	1.976677	2.978892	2644.392334	53390.570312	430.237061	258.731842	116.617752	65.800819	34.562546	195.900665	264.942505	192.345123	1.985799	0.000000	3.984566	3.365396	0.295936	0.474055	3.422326	4.727465	2.633708	2.412850	2.066765	1.818231	1.538606	2.292036	2.423152	2.284081	0.297935	0.000000	13685.000000		1
14819.862305	2402.090576	1.464776	1.591209	3077.990723	68179.070312	518.891479	323.780243	203.884476	74.345856	51.886990	291.018585	353.973114	223.651230	1.465641	0.000000	4.170844	3.380589	0.165771	0.201727	3.488267	4.833651	2.715076	2.510250	2.309384	1.871257	1.715058	2.463921	2.548970	2.349571	0.166028	0.000000	13737.000000		1
27064.140625	5963.790527	1.517200	3.456871	8157.414062	99998.000000	1283.378052	835.773376	383.407410	159.139420	98.747482	526.943115	686.076355	391.033478	2.493162	0.000000	4.432394	3.775522	0.181043	0.538683	3.911552	4.999991	3.108355	2.922089	2.583661	2.201778	1.994526	2.721764	2.836372	2.592214	0.396750	0.000000	13782.000000		1
9478.414062	2264.968994	2.473158	4.267894	2174.054443	44273.097656	340.472504	225.334961	121.391373	71.542740	36.505299	178.338776	219.195236	156.169785	0.769348	0.000000	3.976736	3.355062	0.393252	0.630214	3.337270	4.646140	2.532082	2.352829	2.084188	1.854566	1.562356	2.251246	2.340831	2.193597	0.000000	0.000000	13944.000000		1
11882.317383	2287.566650	2.642764	5.063499	2360.709961	49065.207031	384.767334	236.578262	108.649368	47.212040	31.531229	149.478073	234.802032	115.732712	2.032707	0.000000	4.074901	3.359374	0.422058	0.704451	3.373043	4.690773	2.585198	2.373975	2.036027	1.674053	1.498741	2.174577	2.370702	2.063456	0.308075	0.000000	14007.000000		1
20071.367188	3496.327637	3.052901	4.970987	5308.283203	93516.781250	840.300293	530.446228	221.082489	99.811371	57.715256	336.775116	413.390594	273.506042	1.187120	0.000000	4.302577	3.543612	0.484713	0.696443	3.724954	4.970890	2.924434	2.724641	2.344554	1.999180	1.761291	2.527340	2.616361	2.436967	0.074495	0.000000	14032.000000		1
7974.083008	4191.688965	1.884164	3.167000	2627.650635	58613.355469	447.953156	254.519455	128.413055	57.030666	36.958611	184.089951	228.659225	154.196182	1.380218	0.000000	3.901681	3.622389	0.275119	0.500648	3.419568	4.767997	2.651233	2.405721	2.108609	1.756108	1.567716	2.265030	2.359189	2.188074	0.139948	0.000000	14052.000000		1
4606.797363	1394.670166	2.701355	4.227806	1121.990601	25948.347656	167.061554	98.044388	33.982800	28.293303	12.180768	54.862797	85.277710	44.698792	0.968191	28268.679688	3.663399	3.144471	0.431582	0.626115	3.049989	4.414110	2.222877	1.991423	1.531259	1.451684	1.085675	1.739278	1.930835	1.650296	0.000000	4.451305	14064.000000		1
19371.695312	6038.438477	2.112361	5.032661	9493.117188	99998.000000	1539.772461	971.784790	461.176208	197.035492	159.407715	692.502869	917.896423	589.798950	1.627612	0.000000	4.287168	3.780925	0.324768	0.701798	3.977409	4.999991	3.187457	2.987570	2.663867	2.294544	2.202509	2.840422	2.962794	2.770704	0.211551	0.000000	14178.000000		1
10025.071289	2782.238525	2.328223	3.749826	2476.445801	42760.050781	401.225250	250.627777	86.415611	64.450142	31.306116	123.263206	143.893417	115.125221	2.043706	99998.000000	4.001088	3.444394	0.367025	0.574011	3.393829	4.631038	2.603388	2.399029	1.936592	1.809224	1.495629	2.090833	2.158041	2.061171	0.310418	4.999991	14204.000000		1
13064.191406	3670.611328	3.083739	3.996526	7267.437988	99998.000000	1211.798340	739.782776	316.943573	90.131516	100.483627	544.264465	769.007324	502.893036	2.133664	0.000000	4.116083	3.564739	0.489078	0.601683	3.861381	4.999991	3.083430	2.869104	2.500982	1.954877	2.002095	2.735810	2.885931	2.701476	0.329126	0.000000	14238.000000		1
10768.668945	1488.298706	1.384599	3.108409	2227.702148	44123.843750	374.813019	232.029755	105.463867	22.918346	34.750652	139.132126	155.741135	125.569839	0.136718	99998.000000	4.032162	3.172690	0.141324	0.492538	3.347857	4.644673	2.573815	2.365544	2.023104	1.360183	1.540963	2.143427	2.192403	2.098885	0.000000	4.999991	14284.000000		1
41052.542969	10267.502930	2.759946	3.996526	13458.290039	99998.000000	2170.619141	1375.507812	627.121460	238.453186	179.319412	968.494385	1311.011475	708.430359	3.821000	0.000000	4.613340	4.011465	0.440901	0.601683	4.128990	4.999991	3.336584	3.138463	2.797352	2.377403	2.253627	2.986097	3.117606	2.850297	0.582177	0.000000	14321.000000		1
19906.625000	5080.764648	3.250261	4.021195	5058.447754	91934.773438	781.160339	497.989899	201.941711	98.957176	50.147758	311.275665	378.858887	261.087830	2.504063	0.000000	4.298997	3.705929	0.511918	0.604355	3.704017	4.963480	2.892740	2.697221	2.305226	1.995447	1.700252	2.493145	2.578477	2.416787	0.398645	0.000000	14345.000000		1
9921.269531	1127.103394	1.588125	2.621178	1495.678101	32846.003906	236.319229	157.640732	67.327271	58.051380	25.610451	110.511948	129.951828	91.398933	1.097063	99998.000000	3.996567	3.051964	0.200885	0.418496	3.174838	4.516482	2.373499	2.197669	1.828191	1.763813	1.408417	2.043409	2.113782	1.960941	0.040232	4.999991	14539.000000		1
6778.261230	848.888550	1.976677	3.170084	1740.190796	32559.613281	272.978729	180.873611	79.693062	40.652927	25.123220	98.685806	118.264465	167.354507	1.677983	99998.000000	3.831118	2.928851	0.295936	0.501071	3.240597	4.512679	2.436129	2.257375	1.901420	1.609092	1.400075	1.994255	2.072854	2.223637	0.224788	4.999991	14640.000000		1
12840.022461	5917.608398	1.699140	5.119006	5453.234375	99998.000000	865.778137	554.295898	259.234497	113.814629	85.604591	437.490021	594.072998	348.619751	3.020051	0.000000	4.108566	3.772146	0.230229	0.709186	3.736654	4.999991	2.937407	2.743742	2.413693	2.056198	1.932497	2.640968	2.773840	2.542352	0.480014	0.000000	14795.000000		1
11715.459961	1580.477783	1.936588	2.578006	2435.049561	47263.542969	394.135742	254.544128	117.009384	39.971420	30.821968	154.060501	227.632339	191.167130	0.896254	0.000000	4.068759	3.198788	0.287037	0.411284	3.386508	4.674526	2.595646	2.405763	2.068221	1.601750	1.488860	2.187691	2.357234	2.281413	0.000000	0.000000	14864.000000		1
4655.705566	2859.643555	2.476242	4.033530	1842.447510	38993.550781	307.837311	194.512985	86.165825	36.924686	31.657661	146.243225	176.796906	105.818497	0.540842	0.000000	3.667985	3.456312	0.393793	0.605685	3.265395	4.590993	2.488321	2.288949	1.935335	1.567317	1.500479	2.165076	2.247475	2.024562	0.000000	0.000000	14904.000000		1
5877.396484	2255.868896	2.325139	3.352024	1200.351440	27145.695312	201.081360	126.007736	48.692234	39.009296	28.169954	117.598381	130.411316	43.477634	0.490930	0.000000	3.769185	3.353314	0.366449	0.525307	3.079309	4.433701	2.303372	2.100397	1.687460	1.591168	1.449786	2.070401	2.115315	1.638266	0.000000	0.000000	14991.000000		1
8322.683594	3390.731201	2.423819	5.347203	4087.720947	77778.507812	688.543335	420.205658	180.139679	78.882034	60.382687	312.308716	422.176178	300.390076	0.006796	0.000000	3.920263	3.530293	0.384500	0.728127	3.611481	4.890860	2.837931	2.623462	2.255609	1.896978	1.780912	2.494584	2.625494	2.477686	0.000000	0.000000	15108.000000		1
15014.036133	4640.160156	1.384599	4.237057	4383.272461	74578.898438	690.785217	448.964600	173.750183	99.031189	76.316368	300.969818	425.984589	225.550827	0.953032	0.000000	4.176497	3.666533	0.141324	0.627064	3.641798	4.872616	2.839343	2.652212	2.239925	1.995772	1.882618	2.478523	2.629394	2.353244	0.000000	0.000000	15160.000000		1
15614.906250	3775.998047	2.380646	2.056854	3754.075684	62935.402344	586.712158	386.824188	161.427551	65.988922	51.297993	249.301773	310.979645	272.133789	1.674180	99998.000000	4.193540	3.577032	0.376695	0.313203	3.574503	4.798895	2.768425	2.587514	2.207978	1.819471	1.710100	2.396725	2.492732	2.434783	0.223802	4.999991	15220.000000		1
7648.634277	2393.897217	3.533965	3.891678	1827.130615	34666.656250	272.025848	186.270157	84.016464	54.696274	25.656706	105.892502	151.226547	82.486931	1.381864	99998.000000	3.883584	3.379106	0.548262	0.590137	3.261770	4.539912	2.434610	2.270143	1.924364	1.737958	1.409201	2.024865	2.179628	1.916385	0.140465	4.999991	15374.000000		1
8050.673340	892.168823	3.111492	3.577137	1511.068970	28234.720703	239.467728	149.663086	59.497654	51.603283	15.868919	80.026108	124.546043	84.213821	1.635890	0.000000	3.905832	2.950447	0.492969	0.553536	3.179284	4.450784	2.379247	2.175115	1.774500	1.712677	1.200547	1.903232	2.095330	1.925383	0.213754	0.000000	15394.000000		1
13628.534180	2020.345337	1.569623	2.630429	2878.037842	64503.507812	451.986664	285.569641	167.576538	74.102242	55.100243	265.821350	344.462860	246.964294	1.261153	0.000000	4.134449	3.305426	0.195795	0.420027	3.459096	4.809583	2.655126	2.455712	2.224213	1.869831	1.741153	2.424590	2.537143	2.392634	0.100768	0.000000	15416.000000		1
8755.714844	1153.620483	1.896499	2.843207	1516.662842	30857.111328	214.588135	145.577133	48.658314	45.152103	13.821317	71.388550	91.161484	75.289482	0.015841	0.000000	3.942291	3.062063	0.277953	0.453808	3.180889	4.489355	2.331606	2.163093	1.687157	1.654678	1.140549	1.853629	1.959811	1.876734	0.000000	0.000000	15440.000000		1
4744.800781	1413.847900	2.932636	1.239663	1007.642456	29616.906250	136.227249	96.329834	63.876564	52.327961	13.247742	95.022324	144.960388	111.656013	0.451905	0.000000	3.676218	3.150403	0.467258	0.093304	3.003306	4.471539	2.134264	1.983761	1.805342	1.718734	1.122142	1.977826	2.161249	2.047882	0.000000	0.000000	15465.000000		1
10217.851562	1465.189087	2.013681	3.120744	2782.078125	53652.644531	415.962433	276.515778	127.925819	76.069664	44.344162	210.496002	275.380951	233.676468	0.729791	99998.000000	4.009359	3.165894	0.303991	0.494258	3.444369	4.729591	2.619054	2.441720	2.106958	1.881212	1.646836	2.323244	2.439934	2.368615	0.000000	4.999991	15479.000000		1
12236.537109	2637.225830	2.207957	4.520761	3325.189209	57920.792969	522.471680	334.486969	121.783012	89.705963	59.950966	261.433197	365.484711	178.156845	0.206635	99998.000000	4.087658	3.421147	0.343991	0.655212	3.521816	4.762835	2.718063	2.524379	2.085587	1.952821	1.777796	2.417361	2.562869	2.250803	0.000000	4.999991	15516.000000		1
5605.016113	3119.510010	2.482410	2.972724	2735.442871	48795.449219	432.287750	287.737488	110.231323	30.788048	36.024235	193.738968	253.255127	140.572235	0.331193	99998.000000	3.748577	3.494086	0.394873	0.473155	3.437028	4.688379	2.635773	2.458997	2.042305	1.488382	1.556595	2.287217	2.403558	2.147900	0.000000	4.999991	15587.000000		1
9756.234375	1981.434692	1.544953	1.578874	2061.223389	47815.816406	366.665802	214.239670	117.607628	37.248482	33.261208	162.105972	223.833176	174.928162	0.341710	0.000000	3.989282	3.296980	0.188915	0.198348	3.314125	4.679572	2.564270	2.330900	2.070436	1.571109	1.521938	2.209799	2.349925	2.242860	0.000000	0.000000	15700.000000		1
19174.160156	3229.232666	2.383730	3.043650	4413.157227	76971.101562	706.231689	452.430725	178.616318	66.954132	70.959915	308.941284	357.658173	195.555298	0.913070	0.000000	4.282716	3.509099	0.377257	0.483395	3.644749	4.886328	2.848947	2.655552	2.251921	1.825777	1.851013	2.489876	2.553468	2.291270	0.000000	0.000000	15735.000000		1
14029.232422	4102.861816	2.352893	4.998741	6635.459473	99998.000000	1066.588135	681.808472	311.303436	104.304382	101.633865	536.841919	724.216064	404.839386	3.430701	0.000000	4.147034	3.613087	0.371602	0.698861	3.821871	4.999991	3.027997	2.833663	2.493184	2.018302	2.007038	2.729846	2.859868	2.607283	0.535383	0.000000	15788.000000		1
16435.236328	3854.368164	4.582436	5.587735	3693.736084	69381.515625	593.857178	382.907837	153.588699	67.268677	56.987492	271.763733	323.780243	167.881821	3.523057	99998.000000	4.215776	3.585953	0.661096	0.747236	3.567466	4.841244	2.773682	2.583094	2.186359	1.827813	1.755780	2.434191	2.510250	2.225004	0.546920	4.999991	15851.000000		1
16661.996094	5051.629883	2.309720	2.824705	7996.936523	99998.000000	1257.659668	820.465698	397.595703	180.000916	119.994446	633.341370	853.689880	511.737183	1.770806	0.000000	4.221727	3.703432	0.363559	0.450973	3.902924	4.999991	3.099563	2.914060	2.599442	2.255275	2.079161	2.801638	2.931300	2.709047	0.248171	0.000000	15895.000000		1
21111.488281	4788.386230	3.407531	2.948054	5151.752441	98860.273438	801.664124	533.095154	230.719162	97.258034	84.583870	398.477631	485.069031	298.808105	1.994515	0.000000	4.324519	3.680189	0.532440	0.469535	3.711955	4.995022	2.903992	2.726805	2.363084	1.987926	1.927288	2.600404	2.685804	2.475392	0.299837	0.000000	15968.000000		1
11377.368164	2769.447266	2.195622	3.441453	4303.083008	74034.828125	678.974487	441.387848	162.164566	106.450661	54.446491	286.359070	384.258514	270.012177	1.795463	99998.000000	4.056042	3.442393	0.341558	0.536742	3.633780	4.869436	2.831853	2.644820	2.209956	2.027148	1.735970	2.456911	2.584624	2.431383	0.254176	4.999991	16062.000000		1
14609.076172	3409.609863	3.018980	3.774496	3722.893066	80164.578125	613.349487	381.406067	226.722641	141.765640	74.891678	326.968811	373.144714	205.691544	1.920389	0.000000	4.164623	3.532705	0.479860	0.576859	3.570881	4.903983	2.787708	2.581388	2.355495	2.151571	1.874434	2.514506	2.571877	2.313216	0.283389	0.000000	16097.000000		1
5880.332031	1277.633057	1.726894	3.712821	2485.437988	44385.191406	394.718567	251.435730	98.161575	37.115879	26.273455	179.933075	256.499207	127.170303	1.325260	99998.000000	3.769402	3.106406	0.237266	0.569704	3.395403	4.647238	2.596287	2.400427	1.991942	1.569560	1.419517	2.255111	2.409086	2.104386	0.122301	4.999991	16120.000000		1
9261.423828	4033.798584	1.850243	3.731324	2759.847412	53482.316406	455.986267	286.053772	142.462570	57.943451	40.477154	228.600632	312.672607	190.723068	1.101144	0.000000	3.966678	3.605714	0.267229	0.571863	3.440885	4.728210	2.658952	2.456448	2.153701	1.763004	1.607210	2.359077	2.495090	2.280403	0.041844	0.000000	16166.000000		1
6985.303711	2163.979736	1.785485	2.389898	1841.260376	36659.917969	289.017242	191.043777	75.983322	53.570709	26.236450	120.580353	174.385422	97.060677	1.606520	0.000000	3.844185	3.335253	0.251756	0.378379	3.265115	4.564191	2.460924	2.281133	1.880718	1.728927	1.418905	2.081277	2.241510	1.987043	0.205886	0.000000	16206.000000		1
16391.164062	5278.691406	2.374479	4.267894	5231.732422	95460.539062	836.661499	537.933533	214.137909	104.677513	78.832695	349.958099	452.591095	220.752518	2.000588	0.000000	4.214610	3.722526	0.375568	0.630214	3.718646	4.979824	2.922550	2.730729	2.330693	2.019853	1.896706	2.544016	2.655706	2.343906	0.301158	0.000000	16274.000000		1
10812.333984	2713.122803	1.205742	2.103110	2776.610596	56577.675781	431.328705	281.505249	153.067535	80.901886	38.904449	212.848892	285.955109	174.110977	2.166752	0.000000	4.033919	3.433470	0.081254	0.322862	3.443515	4.752645	2.634808	2.449486	2.184883	1.907959	1.589999	2.328071	2.456298	2.240826	0.335809	0.000000	16303.000000		1
13983.105469	3262.805176	3.697403	6.164394	2895.051025	54963.152344	442.929718	288.674957	127.651367	58.510860	30.501261	213.074005	260.600586	112.904930	0.419594	99998.000000	4.145604	3.513591	0.567897	0.789890	3.461656	4.740072	2.646335	2.460409	2.106025	1.767236	1.484318	2.328531	2.415975	2.052713	0.000000	4.999991	16330.000000		1
8666.647461	1256.000610	3.247177	5.720335	2061.605713	39884.687500	318.627319	218.609329	86.893593	46.823490	38.124264	139.684113	191.531021	128.317459	1.207924	0.000000	3.937851	3.098990	0.511506	0.757421	3.314206	4.600806	2.503283	2.339669	1.938988	1.670464	1.581201	2.145147	2.282239	2.108286	0.082040	0.000000	16399.000000		1
9420.170898	1597.817627	2.093859	3.697403	1981.918945	39233.132812	305.259308	207.769989	89.949577	44.745049	27.793737	114.659576	155.966248	73.763031	0.937899	0.000000	3.974059	3.203527	0.320947	0.567897	3.297086	4.593653	2.484669	2.317583	1.953999	1.650745	1.443947	2.059410	2.193031	1.867839	0.000000	0.000000	16491.000000		1
6422.040039	3800.140625	1.877997	2.315888	2742.153076	52443.382812	427.125580	282.174438	149.422562	37.384167	50.517807	215.895630	251.370972	243.973068	0.635444	0.000000	3.807673	3.579800	0.273695	0.364717	3.438092	4.719691	2.630556	2.450518	2.174416	1.572688	1.703444	2.334244	2.400315	2.387342	0.000000	0.000000	16514.000000		1
14790.221680	2799.788086	2.087691	4.795214	3040.134766	58838.566406	505.326111	314.633850	126.309937	80.377647	35.974895	185.446793	257.896149	130.213959	1.302317	0.000000	4.169975	3.447125	0.319666	0.680808	3.482893	4.769662	2.703572	2.497805	2.101438	1.905135	1.556000	2.268219	2.411445	2.114658	0.114717	0.000000	16602.000000		1
17077.605469	3129.297852	1.396934	3.854673	2544.522461	71461.921875	393.133514	264.652618	198.962830	88.068497	68.619354	326.327393	416.597687	196.865875	1.536870	0.000000	4.232427	3.495447	0.145176	0.585988	3.405606	4.854074	2.594540	2.422676	2.298772	1.944821	1.836447	2.513654	2.619717	2.294170	0.186637	0.000000	16690.000000		1
7254.578613	4541.591797	3.284182	2.281967	3224.825928	60418.933594	497.413239	330.885162	139.508347	67.148415	53.274670	213.789444	260.458740	163.524506	1.326338	99998.000000	3.860612	3.657208	0.516427	0.358309	3.508506	4.781173	2.696717	2.519677	2.144600	1.827036	1.726521	2.329986	2.415739	2.213583	0.122654	4.999991	16813.000000		1
9294.770508	1209.355957	1.622047	3.274930	2316.359619	43512.046875	353.781921	240.525452	99.842209	81.904099	30.054117	146.798294	179.547607	101.988495	1.699289	0.000000	3.968239	3.082554	0.210063	0.515202	3.364806	4.638609	2.548736	2.381161	1.999314	1.913306	1.477904	2.166721	2.254180	2.008551	0.230267	0.000000	16877.000000		1
7923.774414	2021.797852	1.807071	2.812370	2080.943848	40997.171875	340.450928	215.997391	64.903450	30.411831	21.996309	105.639641	113.194801	103.342255	0.019174	0.000000	3.898932	3.305738	0.256975	0.449072	3.318260	4.612754	2.532054	2.334449	1.812268	1.483043	1.342350	2.023827	2.053827	2.014278	0.000000	0.000000	16981.000000		1
20203.943359	9558.260742	2.951138	6.192147	8311.101562	99998.000000	1321.388184	843.966858	399.556946	182.477158	149.400970	722.603271	913.745728	589.900696	1.464614	0.000000	4.305436	3.980379	0.469990	0.791841	3.919659	4.999991	3.121030	2.926325	2.601579	2.261209	2.174353	2.858900	2.960825	2.770779	0.165723	0.000000	17005.000000		1
7752.824707	1288.873291	2.112361	2.667434	2011.072510	36724.480469	336.068939	212.676208	95.361534	38.722507	29.455873	118.261383	146.394333	37.883732	1.176245	99998.000000	3.889460	3.110210	0.324768	0.426094	3.303428	4.564956	2.526428	2.327719	1.979373	1.587963	1.469172	2.072843	2.165524	1.578453	0.070498	4.999991	17110.000000		1
12905.687500	2494.380859	2.238794	2.843207	2543.825439	52843.136719	414.611755	263.274200	131.330261	61.196796	55.769417	207.748398	252.681549	150.393936	1.599356	0.000000	4.110781	3.396963	0.350014	0.453808	3.405487	4.722989	2.617642	2.420408	2.118365	1.786729	1.746396	2.317538	2.402574	2.177230	0.203945	0.000000	17240.000000		1
2904.931152	744.177063	1.381515	3.315019	1137.125610	29834.019531	197.923599	117.422607	72.535706	40.927380	18.499350	121.360542	151.621262	124.811241	0.091921	0.000000	3.463136	2.871676	0.140356	0.520486	3.055809	4.474712	2.296498	2.069752	1.860552	1.612014	1.267156	2.084078	2.180760	2.096254	0.000000	0.000000	17298.000000		1
15337.992188	6308.540039	3.641896	4.921647	4681.393066	84286.484375	769.127625	473.868896	219.599197	113.484673	58.122307	299.221344	386.176605	236.309982	2.363788	99998.000000	4.185769	3.799929	0.561327	0.692110	3.670375	4.925758	2.885998	2.675658	2.341631	2.054937	1.764343	2.475993	2.586786	2.373482	0.373609	4.999991	17343.000000		1
4757.252930	1585.606079	2.423819	4.307983	1271.006104	27052.783203	200.072968	133.273026	74.996529	47.653015	21.650930	83.159180	88.864098	34.960346	0.059551	99998.000000	3.677356	3.200195	0.384500	0.634274	3.104148	4.432212	2.301188	2.124742	1.875041	1.678090	1.335477	1.919910	1.948726	1.543576	0.000000	4.999991	17523.000000		1
7342.974121	1141.131348	2.562587	3.133079	2117.634277	42935.136719	342.267242	216.478455	104.366051	64.141769	30.849722	180.281540	213.536575	139.813629	0.754098	0.000000	3.865872	3.057336	0.408679	0.495971	3.325851	4.632813	2.534365	2.335415	2.018559	1.807141	1.489251	2.255951	2.329472	2.145550	0.000000	0.000000	17542.000000		1
2386.261719	1266.812256	3.537048	3.675817	775.594238	16834.126953	108.334824	83.563156	49.999741	25.191061	15.597550	43.619484	65.233406	30.226807	1.962691	0.000000	3.377718	3.102712	0.548641	0.565354	2.889635	4.226191	2.034768	1.922015	1.698968	1.401246	1.193056	1.639681	1.814470	1.480392	0.292852	0.000000	17686.000000		1
14182.209961	3463.658447	1.908834	5.038829	3808.824463	76522.054688	610.105347	393.898285	200.954926	130.602509	69.877518	344.943939	475.598846	266.361023	2.037273	0.000000	4.151744	3.539535	0.280768	0.702330	3.580791	4.883787	2.785405	2.595384	2.303099	2.115952	1.844337	2.537749	2.677241	2.425471	0.309049	0.000000	17751.000000		1
28124.703125	7877.077637	2.365228	5.183765	8378.407227	99998.000000	1329.498413	853.560364	424.926880	173.118011	130.987976	602.106140	853.982849	556.118347	2.376453	0.000000	4.449088	3.896365	0.373873	0.714645	3.923162	4.999991	3.123688	2.931234	2.628314	2.238342	2.117231	2.779673	2.931449	2.745167	0.375929	0.000000	17777.000000		1
5828.278809	959.153748	2.340558	5.464385	1313.086792	25854.189453	197.420959	135.218857	95.130257	31.059416	22.742573	89.147804	115.815979	134.864227	0.280608	0.000000	3.765540	2.981888	0.369319	0.737541	3.118294	4.412531	2.295393	2.131037	1.978319	1.492193	1.356840	1.950111	2.063768	2.129897	0.000000	0.000000	17827.000000		1
8711.102539	2750.528564	1.514116	3.916348	3044.334717	49030.656250	489.016205	310.769928	112.574966	73.522499	33.683678	148.833572	203.172134	124.188324	0.619416	99998.000000	3.940073	3.439416	0.180159	0.592881	3.483492	4.690468	2.689323	2.492439	2.051442	1.866420	1.527419	2.172701	2.307864	2.094081	0.000000	4.999991	17853.000000		1
8729.382812	1181.657837	2.294302	2.571838	1720.479492	37767.847656	267.246063	173.185852	100.206093	34.420692	27.978762	138.589386	184.916397	139.859894	1.840104	99998.000000	3.940984	3.072492	0.360651	0.410244	3.235650	4.577122	2.426911	2.238513	2.000894	1.536820	1.446828	2.141730	2.266975	2.145693	0.264842	4.999991	17868.000000		1
10978.942383	2538.882080	2.408400	2.096942	2386.443848	45447.718750	359.625610	245.317581	140.942276	40.893459	37.689453	190.266678	247.161667	147.415054	0.932967	99998.000000	4.040561	3.404643	0.381729	0.321587	3.377751	4.657512	2.555851	2.389729	2.149041	1.611654	1.576220	2.279363	2.392981	2.168542	0.000000	4.999991	17920.000000		1
13524.047852	2263.723389	1.797820	3.231758	2605.666748	51748.472656	420.751495	265.306366	135.857193	58.976505	36.872265	182.887299	240.167740	110.733978	0.669026	0.000000	4.131107	3.354823	0.254746	0.509439	3.415919	4.713898	2.624026	2.423748	2.133083	1.770679	1.566700	2.262183	2.380515	2.044281	0.000000	0.000000	17949.000000		1
8886.573242	1381.854126	4.536180	2.436154	1744.079346	29542.648438	268.272949	175.190277	57.801598	34.214081	16.402407	72.128647	111.261292	60.166828	1.372532	99998.000000	3.948734	3.140462	0.656690	0.386705	3.241566	4.470449	2.428577	2.243510	1.761940	1.534205	1.214908	1.858108	2.046344	1.779357	0.137523	4.999991	17972.000000		1
8728.488281	2461.082520	1.705307	3.931767	2752.091797	51749.242188	435.411591	288.119873	128.924957	42.950314	36.264767	176.519379	265.602417	134.845734	1.260840	0.000000	3.940939	3.391126	0.231803	0.594588	3.439663	4.713904	2.638900	2.459573	2.110337	1.632966	1.559485	2.246792	2.424232	2.129837	0.100660	0.000000	18010.000000		1
12922.950195	3285.785400	1.461692	2.756862	2421.592285	49746.226562	398.415955	248.120697	101.263817	66.346642	37.026451	185.308029	232.412140	154.600159	2.190288	0.000000	4.111362	3.516639	0.164856	0.440415	3.384101	4.696760	2.600337	2.394663	2.005454	1.821819	1.568512	2.267894	2.366259	2.189210	0.340501	0.000000	18054.000000		1
8053.680176	2406.888916	1.699140	4.687283	2281.713867	43125.210938	367.933197	238.252747	90.779099	32.539612	34.269588	162.707306	188.188248	165.809555	0.402587	0.000000	3.905994	3.381456	0.230229	0.670921	3.358261	4.634731	2.565769	2.377038	1.957986	1.512412	1.534909	2.211407	2.274592	2.219609	0.000000	0.000000	18147.000000		1
13950.519531	6486.262207	2.488577	4.970987	8893.450195	99998.000000	1401.195435	909.820129	418.333832	194.321793	138.848419	680.124756	913.717957	589.098938	2.197105	0.000000	4.144590	3.811995	0.395951	0.696443	3.949070	4.999991	3.146499	2.958956	2.621523	2.288522	2.142541	2.832589	2.960812	2.770188	0.341851	0.000000	18298.000000		1
11431.570312	1384.006592	2.056854	1.927337	2213.831543	46956.804688	349.985840	229.501083	112.192581	62.895935	34.645805	171.421951	235.535965	152.574142	0.730701	0.000000	4.058106	3.141138	0.313203	0.284958	3.345145	4.671699	2.544050	2.360785	2.049964	1.798623	1.539651	2.234066	2.372057	2.183481	0.000000	0.000000	18438.000000		1
9271.253906	2677.730713	2.235711	3.740575	3652.161133	74046.218750	588.386597	375.201569	185.810684	75.267899	64.903450	269.309082	359.872314	212.864319	0.005105	0.000000	3.967139	3.427767	0.349416	0.572938	3.562550	4.869503	2.769663	2.574265	2.269071	1.876610	1.812268	2.430251	2.556149	2.328103	0.000000	0.000000	18504.000000		1
7256.626465	2090.583740	2.870961	4.138377	3826.232178	84523.640625	628.058899	395.520325	212.244492	69.994705	67.034309	312.721954	415.490631	280.688080	0.243440	0.000000	3.860735	3.320268	0.458027	0.616830	3.582771	4.926978	2.798000	2.597169	2.326836	1.845065	1.826297	2.495158	2.618561	2.448224	0.000000	0.000000	18561.000000		1
14429.020508	2608.442139	1.591209	2.214124	2562.176758	53424.109375	429.762177	265.960144	141.929077	64.838692	51.572449	248.287231	358.435303	185.804504	1.578355	99998.000000	4.159237	3.416381	0.201727	0.345202	3.408609	4.727737	2.633228	2.424817	2.152071	1.811834	1.712418	2.394954	2.554411	2.269056	0.198205	4.999991	18602.000000		1
9836.204102	2441.096924	1.720726	3.046734	3309.187744	71895.250000	562.264282	337.718719	182.979813	71.314545	44.738880	237.654495	298.746429	156.983887	2.475258	99998.000000	3.992827	3.387585	0.235712	0.483835	3.519722	4.856700	2.749940	2.528555	2.262403	1.853178	1.650685	2.375946	2.475303	2.195855	0.393620	4.999991	18630.000000		1
6539.040039	1764.977905	1.575791	1.887248	1169.492554	25236.271484	188.604553	118.255211	70.651535	26.051424	13.050383	73.664352	104.255043	68.656357	0.057573	0.000000	3.815514	3.246739	0.197498	0.275829	3.067997	4.402025	2.275552	2.072820	1.849122	1.415831	1.115623	1.867257	2.018097	1.836681	0.000000	0.000000	18658.000000		1
5277.633789	2415.313721	1.810155	1.665219	1095.121948	23759.689453	166.339951	111.822533	46.200573	36.918522	12.960954	57.200272	82.240227	87.760124	0.653048	0.000000	3.722439	3.382973	0.257716	0.221471	3.039463	4.375841	2.220997	2.048529	1.664647	1.567244	1.112637	1.757398	1.915084	1.943297	0.000000	0.000000	18680.000000		1
13878.141602	2918.752441	4.181550	7.092599	3001.406006	57319.492188	476.264954	312.348816	141.747131	43.949444	42.604935	196.390991	254.843246	122.535446	0.635512	99998.000000	4.142331	3.465197	0.621337	0.850805	3.477325	4.758302	2.677849	2.494640	2.151514	1.642953	1.629460	2.293122	2.406273	2.088262	0.000000	4.999991	18722.000000		1
18789.873047	6394.178711	1.911918	3.595639	5637.521484	99998.000000	864.859192	580.405884	258.512909	76.757339	93.918350	419.530334	508.702789	355.626007	1.486100	99998.000000	4.273924	3.805785	0.281469	0.555776	3.751088	4.999991	2.936945	2.763732	2.412482	1.885120	1.972750	2.622763	2.706464	2.550993	0.172048	4.999991	18819.000000		1
5534.003418	1564.189453	3.142330	3.484625	2247.092773	45267.765625	355.422485	227.937637	92.885292	63.719296	34.263420	169.759811	231.298904	166.996796	1.048134	0.000000	3.743039	3.194289	0.497252	0.542156	3.351621	4.655789	2.550745	2.357816	1.967947	1.804271	1.534831	2.229835	2.364174	2.222708	0.020417	0.000000	18852.000000		1
12555.522461	3587.812744	1.674470	3.503127	4295.173340	88037.757812	727.722229	436.460052	208.016678	103.996002	67.971771	313.449707	450.355377	261.864929	2.208684	99998.000000	4.098835	3.554830	0.223877	0.544456	3.632981	4.944669	2.861966	2.639945	2.318098	2.017017	1.832329	2.496168	2.653555	2.418077	0.344134	4.999991	18890.000000		1
6516.942383	1522.225952	1.538786	1.828657	1737.218018	31083.419922	269.888824	183.026062	78.755608	43.795258	21.142113	102.025497	124.521370	52.250870	1.167877	0.000000	3.814044	3.182479	0.187178	0.262132	3.239854	4.492529	2.431185	2.262513	1.896281	1.641427	1.325148	2.008709	2.095244	1.718094	0.067397	0.000000	18936.000000		1
5577.046387	1342.434692	2.722941	3.487709	1464.769775	30751.703125	231.113892	149.906708	69.772675	32.459435	22.233757	73.590340	97.467728	46.496613	0.000915	0.000000	3.746404	3.127893	0.435038	0.542540	3.165769	4.487869	2.363826	2.175821	1.843685	1.511341	1.347013	1.866821	1.988861	1.667421	0.000000	0.000000	18969.000000		1
12758.062500	2287.406494	2.846291	5.156011	2725.944824	55994.867188	424.023315	286.479340	132.748779	52.223114	37.572273	199.681335	219.623871	153.098373	0.708893	99998.000000	4.105785	3.359343	0.454279	0.712314	3.435517	4.748148	2.627390	2.457093	2.123030	1.717863	1.574867	2.300338	2.341680	2.184971	0.000000	4.999991	19017.000000		1
26455.554688	5615.025879	2.056854	4.101373	6365.996094	99998.000000	1002.612915	652.734985	284.428650	120.839386	104.452400	496.596039	680.716797	339.861938	1.118457	0.000000	4.422517	3.749352	0.313203	0.612929	3.803866	4.999991	3.001133	2.814737	2.453973	2.082208	2.018919	2.696003	2.832967	2.531302	0.048619	0.000000	19071.000000		1
9141.940430	1808.785522	1.144067	1.862578	1642.522583	34786.726562	258.993958	160.101547	60.687977	30.149714	18.650452	123.713432	182.514160	66.432983	1.174108	99998.000000	3.961038	3.257387	0.058451	0.270115	3.215511	4.541414	2.413290	2.204396	1.783103	1.479283	1.270689	2.092417	2.261297	1.822384	0.069708	4.999991	19108.000000		1
13299.693359	2269.144531	1.847160	3.176251	2914.897949	59891.265625	455.640900	296.927032	152.774582	55.137249	43.092167	241.564682	344.842163	166.176514	1.291783	99998.000000	4.123842	3.355862	0.266504	0.501915	3.464623	4.777363	2.658623	2.472650	2.184051	1.741445	1.634398	2.383034	2.537620	2.220570	0.111190	4.999991	19134.000000		1
6509.858887	3601.479980	3.086823	4.705785	2816.906006	51256.921875	422.786743	286.195618	146.995651	49.657444	42.250305	172.689377	221.030060	178.724243	0.286567	0.000000	3.813572	3.556481	0.489512	0.672632	3.449772	4.709753	2.626121	2.456663	2.167305	1.695984	1.625830	2.237266	2.344451	2.252183	0.000000	0.000000	19169.000000		1
6695.031250	1970.607788	1.945839	3.796082	2833.518066	55187.859375	476.912537	298.521332	130.352722	44.282490	47.686935	217.641037	262.031464	143.036133	1.676526	0.000000	3.825752	3.294600	0.289107	0.579336	3.452326	4.741844	2.678439	2.474975	2.115120	1.646232	1.678399	2.337741	2.418354	2.155446	0.224410	0.000000	19225.000000		1
6100.347656	1567.248535	2.981975	3.450704	2140.981201	37680.828125	338.517426	223.848602	82.255646	48.161831	28.567757	116.389549	161.020508	95.124092	0.809882	0.000000	3.785355	3.195138	0.474504	0.537908	3.330613	4.576120	2.529581	2.349954	1.915166	1.682703	1.455876	2.065914	2.206881	1.978291	0.000000	0.000000	19319.000000		1
21579.550781	2970.630371	3.022064	5.408878	3294.364258	68794.179688	519.875183	337.928436	185.332703	92.771194	62.963779	279.577911	379.824097	284.925140	0.778014	0.000000	4.334043	3.472849	0.480304	0.733107	3.517772	4.837552	2.715899	2.528825	2.267952	1.967413	1.799091	2.446503	2.579582	2.454731	0.000000	0.000000	19344.000000		1
6227.410156	1659.945679	2.022933	2.787700	1419.549805	30042.609375	227.653931	151.917313	74.681984	45.133602	30.522846	119.901932	137.914047	77.559113	0.176136	0.000000	3.794307	3.220094	0.305981	0.445246	3.152151	4.477737	2.357275	2.181607	1.873216	1.654500	1.484625	2.078826	2.139609	1.889633	0.000000	0.000000	19410.000000		1
9477.513672	3696.761230	2.701355	4.505342	6159.755859	99998.000000	984.024109	632.308289	248.259476	158.020020	83.590904	380.169495	485.907806	247.846252	1.768382	99998.000000	3.976694	3.567822	0.431582	0.653728	3.789563	4.999991	2.993006	2.800929	2.394906	2.198712	1.922159	2.579977	2.686554	2.394182	0.247576	4.999991	19474.000000		1
8425.310547	2613.823242	0.955959	2.889463	3591.624268	60755.230469	546.346008	369.586090	153.166214	61.366402	35.965645	222.171036	278.205658	160.089218	0.995669	99998.000000	3.925586	3.417276	0.000000	0.460817	3.555291	4.783584	2.737468	2.567716	2.185163	1.787931	1.555888	2.346688	2.444366	2.204362	0.000000	4.999991	19511.000000		1
13018.746094	2263.316162	1.440106	2.978892	3537.526367	59966.980469	565.391174	362.518158	140.621567	55.812588	37.637032	217.690369	317.791626	139.533005	3.048066	99998.000000	4.114569	3.354745	0.158394	0.474055	3.548700	4.777912	2.752349	2.559330	2.148052	1.746732	1.575615	2.337839	2.502142	2.144677	0.484024	4.999991	19539.000000		1
10603.025391	1890.347290	3.034399	2.787700	2343.033936	58674.011719	362.049438	243.084961	149.043259	49.494007	57.224941	276.074799	359.048950	218.797424	0.636725	99998.000000	4.025430	3.276542	0.482073	0.445246	3.369779	4.768446	2.558768	2.385758	2.173312	1.694553	1.757585	2.441027	2.555154	2.340042	0.000000	4.999991	19600.000000		1
9864.738281	2801.925049	3.133079	3.237926	2551.226318	57720.632812	425.750214	259.767975	121.197098	66.041351	38.815022	198.734634	324.600494	140.152847	1.434329	99998.000000	3.994086	3.447457	0.495971	0.510267	3.406749	4.761331	2.629155	2.414586	2.083492	1.819816	1.589000	2.298274	2.511349	2.146602	0.156649	4.999991	19647.000000		1
5085.951660	376.999390	1.853327	1.837908	1089.642212	23746.751953	170.308731	110.545868	43.946362	26.119267	13.004127	47.585175	63.765549	35.382820	0.095331	0.000000	3.706372	2.576341	0.267952	0.264324	3.037284	4.375604	2.231237	2.043543	1.642923	1.416961	1.114081	1.677472	1.804586	1.548792	0.000000	0.000000	19672.000000		1
10659.541016	5788.627930	2.907966	3.250261	3666.546875	74564.546875	592.935120	378.121887	187.537567	77.741051	68.853722	340.262817	431.979370	243.744873	1.691121	0.000000	4.027739	3.762576	0.463589	0.511918	3.564257	4.872532	2.773007	2.577632	2.273088	1.890650	1.837927	2.531815	2.635463	2.386935	0.228175	0.000000	19709.000000		1
8246.176758	1577.844238	1.856411	4.613273	1803.259399	38148.347656	329.919952	190.433197	97.137772	43.653404	25.422342	136.800812	206.437805	123.793610	0.013293	0.000000	3.916253	3.198064	0.268674	0.664009	3.256058	4.581476	2.518409	2.279743	1.987388	1.640018	1.405216	2.136089	2.314789	2.092698	0.000000	0.000000	19778.000000		1
10901.778320	4149.231934	2.513247	4.545431	4086.709473	78772.476562	628.626282	419.789368	197.128006	89.465431	48.433201	295.388245	344.906921	170.496826	1.206720	0.000000	4.037498	3.617968	0.400235	0.657575	3.611374	4.896375	2.798393	2.623031	2.294748	1.951655	1.685143	2.470393	2.537702	2.231716	0.081607	0.000000	19803.000000		1
15739.689453	4123.134277	1.945839	3.962604	4539.966309	79237.921875	725.039429	461.583282	202.219254	80.945061	54.921387	293.501007	354.340088	229.053940	1.847224	99998.000000	4.196996	3.615227	0.289107	0.597981	3.657053	4.898933	2.860362	2.664250	2.305823	1.908190	1.739741	2.467610	2.549420	2.359938	0.266519	4.999991	19822.000000		1
7904.763184	2634.814209	2.029100	3.484625	3282.707764	64442.222656	553.901184	341.514801	135.043091	59.287960	54.754864	266.987030	303.809937	173.922867	1.126033	99998.000000	3.897889	3.420750	0.307303	0.542156	3.516232	4.809171	2.743432	2.533410	2.130472	1.772967	1.738423	2.426490	2.482602	2.240357	0.051551	4.999991	19874.000000		1
19379.291016	4067.914062	2.710606	3.965688	5486.211914	99843.023438	865.173767	563.136963	250.328659	114.070580	76.649414	372.472473	504.663086	316.884979	2.102900	0.000000	4.287338	3.609372	0.433066	0.598319	3.739273	4.999318	2.937103	2.750614	2.398510	2.057174	1.884509	2.571094	2.703001	2.500902	0.322819	0.000000	19950.000000		1
6246.708008	2384.223389	2.137031	3.947186	3441.801025	64791.859375	535.124268	355.212769	173.500397	100.347946	52.750435	249.181503	332.368439	172.337830	1.215831	0.000000	3.795651	3.377347	0.329811	0.596288	3.536786	4.811521	2.728455	2.550488	2.239300	2.001508	1.722226	2.396516	2.521620	2.236381	0.084873	0.000000	20097.000000		1
6872.623535	2923.853027	2.164785	2.386814	2550.785400	45559.218750	390.046692	257.350342	106.182373	53.798904	36.190758	149.629166	169.136902	136.313583	1.259093	99998.000000	3.837122	3.465955	0.335415	0.377819	3.406674	4.658576	2.591117	2.410525	2.026052	1.730773	1.558598	2.175016	2.228238	2.134539	0.100058	4.999991	20118.000000		1
7101.434082	1882.958618	2.747611	3.506211	1716.794434	30774.029297	261.658325	179.054199	85.129692	28.391983	21.028015	95.540398	117.678551	94.140373	0.069695	0.000000	3.851346	3.274841	0.438955	0.544838	3.234718	4.488184	2.417735	2.252985	1.930081	1.453196	1.322798	1.980187	2.070697	1.973776	0.000000	0.000000	20215.000000		1
13441.128906	3614.789307	2.522498	4.403579	4025.432373	78895.632812	629.588440	412.320526	170.993317	87.476418	62.322361	265.719604	372.876434	198.204224	1.316182	0.000000	4.128436	3.558083	0.401831	0.643806	3.604813	4.897053	2.799057	2.615235	2.232979	1.941891	1.794644	2.424424	2.571565	2.297113	0.119316	0.000000	20275.000000		1
8122.166992	2988.260010	3.863925	5.159095	2565.676758	51332.402344	412.292786	258.855194	140.926865	91.377350	41.038395	179.905319	305.333313	144.901794	1.363875	99998.000000	3.909672	3.475418	0.587029	0.712574	3.409202	4.710392	2.615206	2.413057	2.148994	1.960839	1.613190	2.255044	2.484774	2.161074	0.134774	4.999991	20296.000000		1
13060.169922	4072.934326	2.821621	3.765245	6429.823730	99998.000000	998.773621	651.840698	283.543610	165.550522	80.575012	459.131683	597.782776	297.583862	3.057360	99998.000000	4.115949	3.609907	0.450499	0.575793	3.808199	4.999991	2.999467	2.814142	2.452620	2.218930	1.906200	2.661937	2.776543	2.473609	0.485347	4.999991	20314.000000		1
8118.195312	2390.286133	0.650669	1.196491	1932.748657	37712.023438	315.444885	204.217514	88.620483	55.735493	24.950531	133.035568	181.092560	113.241051	0.649218	99998.000000	3.909460	3.378450	0.000000	0.077909	3.286175	4.576480	2.498924	2.310093	1.947534	1.746132	1.397080	2.123968	2.257901	2.054004	0.000000	4.999991	20397.000000		1
13227.608398	2665.546875	3.259512	5.501390	1678.738037	36364.136719	284.518066	175.853287	84.907661	59.818363	22.973854	116.457397	132.455826	63.290653	0.667562	0.000000	4.121481	3.425786	0.513153	0.740472	3.224983	4.560673	2.454110	2.245151	1.928947	1.776834	1.361234	2.066167	2.122071	1.801340	0.000000	0.000000	20423.000000		1
11335.435547	2732.389893	2.220292	4.261727	2027.015503	34801.871094	312.179199	213.055511	74.299599	58.945667	21.324053	110.218994	169.627213	87.938980	0.344504	99998.000000	4.054438	3.436543	0.346410	0.629586	3.306857	4.541603	2.494404	2.328493	1.870986	1.770452	1.328870	2.042256	2.229496	1.944181	0.000000	4.999991	20472.000000		1
10600.629883	3256.369629	0.857279	2.966557	3596.437988	71603.796875	567.993835	370.073334	208.460739	93.949188	59.460651	302.107727	416.613098	273.213074	1.699508	0.000000	4.025331	3.512734	0.000000	0.472253	3.555873	4.854936	2.754344	2.568288	2.319024	1.972893	1.774230	2.480162	2.619733	2.436502	0.230323	0.000000	20494.000000		1
6530.359375	1552.474365	2.457740	2.513247	2008.858398	43610.851562	319.419830	210.915390	136.726807	101.054115	39.474941	194.849121	244.373962	131.459778	1.055898	0.000000	3.814937	3.191025	0.390536	0.400235	3.302949	4.639595	2.504362	2.324108	2.135854	2.004554	1.596321	2.289698	2.388055	2.118793	0.023622	0.000000	20565.000000		1
19034.775391	3613.898193	3.706654	5.791261	4471.936035	79488.843750	701.513550	456.282318	196.542084	85.481239	65.862495	302.681305	381.692841	280.651062	1.475837	99998.000000	4.279548	3.557976	0.568982	0.762773	3.650496	4.900306	2.846036	2.659234	2.293456	1.931871	1.818638	2.480986	2.581714	2.448167	0.169038	4.999991	20610.000000		1
8999.715820	1951.328247	1.961258	2.590341	2149.557129	42575.859375	341.897186	216.574051	96.647453	42.740620	26.902536	115.492180	158.359238	72.063889	0.474709	0.000000	3.954229	3.290330	0.292535	0.413357	3.332349	4.629163	2.533895	2.335606	1.985190	1.630841	1.429793	2.062553	2.199643	1.857718	0.000000	0.000000	20645.000000		1
9614.856445	1454.544067	2.235711	2.337474	2312.341553	40776.226562	367.026581	238.323669	92.684853	29.252346	26.267286	131.663315	160.425339	74.148499	0.400966	0.000000	3.982943	3.162727	0.349416	0.368747	3.364052	4.610407	2.564698	2.377167	1.967009	1.466161	1.419415	2.119465	2.205273	1.870102	0.000000	0.000000	20669.000000		1
23214.640625	3817.113525	1.763899	4.440584	4248.010254	76832.851562	656.432373	435.701447	200.356674	104.406143	66.411400	284.067841	352.810547	257.794403	1.317245	99998.000000	4.365762	3.581735	0.246474	0.647440	3.628186	4.885547	2.817190	2.639189	2.301804	2.018726	1.822243	2.453422	2.547542	2.411273	0.119666	4.999991	20797.000000		1
24651.443359	4942.110840	1.301338	4.286397	5859.948730	99998.000000	949.143921	593.931152	259.410278	114.878517	81.962692	399.667969	528.475708	338.986145	1.996652	0.000000	4.391842	3.693913	0.114390	0.632092	3.767894	4.999991	2.977332	2.773736	2.413987	2.060239	1.913616	2.601699	2.723025	2.530182	0.300302	0.000000	20822.000000		1
11007.994141	4967.955566	4.212387	7.067929	5382.770996	99998.000000	848.968689	551.560608	278.301270	180.608414	80.991318	438.643341	626.745239	354.025543	1.306128	0.000000	4.041708	3.696178	0.624528	0.849292	3.731006	4.999991	2.928892	2.741593	2.444515	2.256738	1.908438	2.642112	2.797091	2.549035	0.115986	0.000000	20952.000000		1
9099.320312	2075.158936	1.329091	2.667434	1889.644165	41956.230469	334.773773	192.372879	88.984367	48.229675	39.308418	154.223938	207.103897	102.901276	1.001105	0.000000	3.959009	3.317051	0.123555	0.426094	3.276380	4.622797	2.524751	2.284144	1.949314	1.683314	1.594486	2.188152	2.316188	2.012421	0.000480	0.000000	20976.000000		1
8011.531738	2454.211914	2.346725	4.705785	2688.644043	47284.621094	434.884247	279.938721	122.402840	55.371613	44.029621	187.898376	252.727814	111.952049	0.535715	0.000000	3.903716	3.389912	0.370462	0.672632	3.429533	4.674720	2.638374	2.447063	2.087791	1.743287	1.643745	2.273923	2.402653	2.049032	0.000000	0.000000	21011.000000		1
15663.681641	6083.275879	1.766982	3.607974	5751.083496	99998.000000	926.231750	590.153564	267.057953	119.852592	89.853981	440.857452	564.675720	353.495148	1.596712	99998.000000	4.194894	3.784137	0.247232	0.557263	3.759750	4.999991	2.966720	2.770965	2.426605	2.078647	1.953537	2.644298	2.751799	2.548383	0.203227	4.999991	21135.000000		1
12018.689453	1596.827759	0.163438	0.000000	2647.315674	47936.460938	422.984100	264.979492	114.258690	33.045345	26.131601	151.997482	177.697357	72.199577	2.410311	0.000000	4.079857	3.203258	0.000000	0.000000	3.422806	4.680666	2.626324	2.423212	2.057889	1.519110	1.417166	2.181836	2.249681	1.858535	0.382073	0.000000	21152.000000		1
8772.089844	2080.962402	2.001346	2.084607	1982.517090	39255.230469	338.431091	213.530411	88.956612	33.733017	28.789785	114.545479	151.288223	100.156754	0.191009	0.000000	3.943103	3.318264	0.301322	0.319024	3.297217	4.593897	2.529470	2.329460	1.949178	1.528055	1.459238	2.058978	2.179805	2.000680	0.000000	0.000000	21198.000000		1
14347.347656	2778.430176	2.019849	4.628692	2989.894531	59658.343750	457.984558	305.262390	138.472198	61.202965	44.427425	239.732941	308.891937	162.460602	1.719858	99998.000000	4.156772	3.443799	0.305319	0.665458	3.475656	4.775671	2.660851	2.484673	2.141363	1.786772	1.647651	2.379728	2.489807	2.210748	0.235493	4.999991	21239.000000		1
11284.205078	3567.817871	2.133947	2.985059	2717.609619	50967.761719	427.763916	282.180603	128.357544	48.824837	35.839211	156.000183	257.683380	127.093208	1.447506	0.000000	4.052471	3.552403	0.329184	0.474953	3.434187	4.707295	2.631204	2.450527	2.108421	1.688641	1.554358	2.193125	2.411086	2.104122	0.160620	0.000000	21307.000000		1
11341.575195	3124.138916	2.285050	3.669649	4284.179688	75279.523438	677.114990	440.820465	170.925476	50.749088	52.694927	267.576019	324.273621	180.259949	1.620677	99998.000000	4.054673	3.494730	0.358896	0.564625	3.631868	4.876677	2.830662	2.644262	2.232807	1.705428	1.721769	2.427447	2.510912	2.255899	0.209697	4.999991	21370.000000		1
6521.728027	916.351501	2.682853	3.941018	1617.235962	32664.341797	277.083191	168.717514	69.562981	36.930855	29.708738	113.490837	148.599197	111.437065	1.180017	99998.000000	3.814363	2.962062	0.428597	0.595608	3.208773	4.514074	2.442610	2.227160	1.842378	1.567389	1.472884	2.054961	2.172016	2.047030	0.071888	4.999991	21434.000000		1
6872.895020	2497.812988	1.261249	2.858626	2120.773438	38670.128906	342.125397	219.448105	86.054817	45.509815	25.798559	137.769119	201.627182	89.508598	0.462445	99998.000000	3.837140	3.397560	0.100801	0.456157	3.326494	4.587376	2.534185	2.341332	1.934775	1.658105	1.411595	2.139152	2.304549	1.951865	0.000000	4.999991	21478.000000		1
8561.763672	2757.312744	1.511032	4.045865	3637.618408	65142.699219	576.622131	374.119171	180.115005	71.370049	58.803814	253.255127	354.201324	147.230026	0.689405	0.000000	3.932563	3.440486	0.179274	0.607011	3.560817	4.813866	2.760891	2.573010	2.255550	1.853516	1.769405	2.403558	2.549250	2.167996	0.000000	0.000000	21525.000000		1
13207.011719	3033.085205	1.236579	3.796082	4199.312012	72030.218750	658.162354	428.426910	154.069748	126.229759	54.295387	263.616486	386.435638	179.183731	1.545174	0.000000	4.120805	3.481885	0.092222	0.579336	3.623178	4.857515	2.818333	2.631877	2.187717	2.101162	1.734763	2.420973	2.587077	2.253299	0.188977	0.000000	21562.000000		1
12536.560547	3242.332275	0.000000	1.313673	3365.851562	59595.781250	543.360962	349.017548	132.773453	75.520760	37.085041	188.024796	267.326233	143.622055	3.848757	0.000000	4.098178	3.510858	0.000000	0.118487	3.527095	4.775216	2.735088	2.542847	2.123111	1.878066	1.569199	2.274215	2.427042	2.157221	0.585320	0.000000	21597.000000		1
11997.809570	2499.802002	0.231280	1.893416	3450.077637	75437.343750	566.180603	357.124695	194.849121	76.936195	71.638336	312.031189	408.607727	215.923386	2.538797	0.000000	4.079102	3.397906	0.000000	0.277246	3.537829	4.877586	2.752955	2.552820	2.289698	1.886131	1.855145	2.494198	2.611307	2.334300	0.404628	0.000000	21630.000000		1
5165.749512	1435.313843	2.300469	4.406662	1376.167725	24758.187500	227.567581	141.851990	55.945187	35.351982	12.584738	64.067757	95.919693	72.153320	0.323070	99998.000000	3.713133	3.156947	0.361816	0.644110	3.138671	4.393719	2.357111	2.151835	1.747763	1.548414	1.099844	1.806640	1.981908	1.858256	0.000000	4.999991	21645.000000		1
9691.364258	2552.725098	3.401364	4.705785	1865.563232	38576.457031	288.789062	190.316025	90.316544	25.459347	37.877563	149.743271	184.037521	82.366661	1.458086	99998.000000	3.986385	3.407004	0.531653	0.672632	3.270810	4.586322	2.460581	2.279475	1.955767	1.405847	1.578382	2.175347	2.264906	1.915751	0.163783	4.999991	21667.000000		1
6834.268066	1828.006470	1.862578	4.983322	2224.007812	36797.664062	332.630554	231.221817	84.654793	43.866184	35.882385	138.873093	199.055344	100.505211	0.178368	0.000000	3.834692	3.261978	0.270115	0.697519	3.347136	4.565820	2.521962	2.364029	1.927652	1.642130	1.554881	2.142618	2.298974	2.002189	0.000000	0.000000	21751.000000		1
3931.529541	1481.582275	1.853327	4.163047	892.051636	14693.885742	135.521072	92.277802	40.628258	40.057766	17.423124	41.655144	70.336998	46.912918	0.094907	0.000000	3.594562	3.170726	0.267952	0.619411	2.950390	4.167137	2.132007	1.965097	1.608828	1.602687	1.241126	1.619669	1.847184	1.671292	0.000000	0.000000	21786.000000		1
4746.669434	1324.626099	0.607497	0.363881	1702.205322	29558.582031	268.991455	176.833908	88.898018	5.806680	19.520067	85.444237	161.911697	83.742012	1.795401	0.000000	3.676389	3.122093	0.000000	0.000000	3.231012	4.470684	2.429739	2.247566	1.948892	0.763928	1.290481	1.931683	2.209278	1.922943	0.254161	0.000000	21812.000000		1
6785.877930	3012.063477	2.772281	4.900061	2347.998779	45428.128906	375.121399	247.741409	116.805855	80.932724	43.912441	193.883911	261.155670	156.999313	1.659620	99998.000000	3.831606	3.478864	0.442837	0.690201	3.370698	4.657325	2.574172	2.393999	2.067465	1.908124	1.642588	2.287542	2.416899	2.195898	0.220009	4.999991	21856.000000		1
6080.812012	2510.851074	1.905751	3.398280	2666.798828	47125.464844	417.704742	275.340851	116.741096	62.260685	30.525930	155.583878	203.434250	90.572495	0.532250	0.000000	3.783962	3.399821	0.280066	0.531259	3.425990	4.673255	2.620869	2.439871	2.067224	1.794214	1.484669	2.191965	2.308424	1.956996	0.000000	0.000000	21889.000000		1
9708.374023	1128.253662	1.326008	2.306637	2066.616943	42070.894531	365.305847	212.364746	85.761856	35.438324	30.803467	136.026794	191.913391	112.288177	0.398382	6963.875488	3.987147	3.052407	0.122546	0.362979	3.315260	4.623982	2.562657	2.327082	1.933294	1.549473	1.488600	2.133625	2.283105	2.050334	0.000000	3.842851	21919.000000		1
20595.306641	4866.136719	2.041435	4.785963	5624.351074	99389.875000	883.466492	577.849487	257.482941	104.218033	86.730156	406.103729	501.875397	291.465729	1.473414	99998.000000	4.313768	3.687184	0.309936	0.679969	3.750072	4.997342	2.946190	2.761815	2.410748	2.017943	1.938170	2.608637	2.700596	2.464587	0.168325	4.999991	22045.000000		1
17879.236328	9181.246094	3.188586	3.194753	9715.066406	99998.000000	1535.683350	997.857788	446.966339	169.574799	156.518250	730.235474	981.674316	554.153992	2.925362	0.000000	4.252349	3.962902	0.503598	0.504437	3.987446	4.999991	3.186302	2.999069	2.650275	2.229361	2.194565	2.863463	2.991967	2.743630	0.466180	0.000000	22106.000000		1
23596.859375	7029.475098	0.518068	1.563456	6419.486816	99998.000000	1000.145935	652.849060	275.612244	119.815582	78.690842	445.809937	527.852783	338.535919	3.195458	99998.000000	4.372854	3.846923	0.000000	0.194086	3.807500	4.999991	3.000063	2.814813	2.440299	2.078513	1.895924	2.649150	2.722513	2.529605	0.504533	4.999991	22141.000000		1
9236.728516	2673.545898	2.192538	4.169215	2586.646240	48689.972656	432.506683	271.782227	112.929596	36.462128	25.524105	165.214386	221.258255	107.178421	1.272817	0.000000	3.965518	3.427088	0.340947	0.620054	3.412737	4.687439	2.635993	2.434221	2.052808	1.561842	1.406950	2.218048	2.344899	2.030107	0.104766	0.000000	22195.000000		1
12375.355469	2826.508789	1.803987	2.519415	3216.179199	58599.121094	499.133942	332.365356	165.843475	61.076530	36.446709	203.418823	299.677734	130.503830	1.972296	0.000000	4.092558	3.451250	0.256233	0.401300	3.507340	4.767891	2.698217	2.521616	2.219698	1.785874	1.561658	2.308391	2.476655	2.115623	0.294972	0.000000	22214.000000		1
9460.891602	2647.340332	1.128648	3.213256	2091.410156	41007.125000	358.225586	218.834442	98.121483	51.658791	29.462040	123.263206	186.538437	80.861801	2.452680	0.000000	3.975932	3.422810	0.052559	0.506945	3.320439	4.612859	2.554157	2.340116	1.991764	1.713144	1.469263	2.090833	2.270768	1.907743	0.389641	0.000000	22247.000000		1
7776.485840	4153.543457	1.797820	2.578006	3110.067627	56016.273438	486.169922	320.542297	160.480850	58.640377	41.908009	196.088776	260.144196	120.265808	0.305622	99998.000000	3.890783	3.618419	0.254746	0.411284	3.492770	4.748314	2.686788	2.505885	2.205423	1.768197	1.622297	2.292453	2.415214	2.080142	0.000000	4.999991	22274.000000		1
5651.555664	3130.315430	2.981975	3.472290	2748.135498	51388.031250	434.113312	285.696075	137.093781	43.795258	48.309853	174.132553	227.351730	143.751572	0.673214	0.000000	3.752168	3.495588	0.474504	0.540616	3.439038	4.710862	2.637603	2.455904	2.137018	1.641427	1.684036	2.240880	2.356698	2.157613	0.000000	0.000000	22324.000000		1
1184.698364	1338.487549	2.056854	3.700486	756.746399	17439.730469	110.074051	79.862663	47.597507	27.744398	17.814758	48.522629	71.622917	34.673557	0.684346	0.000000	3.073608	3.126614	0.313203	0.568259	2.878950	4.241540	2.041685	1.902344	1.677584	1.443175	1.250780	1.685944	1.855052	1.539998	0.000000	0.000000	22350.000000		1
8359.775391	2322.764648	3.607974	3.299600	3466.782227	65299.148438	559.849670	357.929565	134.031616	47.434071	50.024410	250.778885	323.040131	175.313629	0.211769	0.000000	3.922195	3.366005	0.557263	0.518461	3.539927	4.814908	2.748071	2.553797	2.127207	1.676090	1.699182	2.399291	2.509256	2.243816	0.000000	0.000000	22400.000000		1
12664.294922	3385.976074	2.630429	2.938803	3143.180908	64796.226562	500.774506	318.103058	106.823792	88.700661	49.213387	220.724762	255.999649	113.031357	0.196517	0.000000	4.102581	3.529684	0.420027	0.468170	3.497369	4.811550	2.699642	2.502568	2.028668	1.947927	1.692083	2.343851	2.408239	2.053199	0.000000	0.000000	22415.000000		1
16485.316406	3264.445801	1.890332	4.422081	4308.007812	79927.945312	681.031372	444.027557	185.767502	118.878128	83.341125	342.782227	468.900970	259.191315	1.703061	99998.000000	4.217097	3.513809	0.276538	0.645627	3.634276	4.902699	2.833167	2.647410	2.268970	2.075102	1.920859	2.535018	2.671081	2.413620	0.231230	4.999991	22536.000000		1
8091.755371	1707.648071	2.944971	5.439715	2668.457764	54665.257812	425.340088	271.026703	140.217606	56.642113	44.951660	215.531754	298.694031	227.647766	0.378941	0.000000	3.908043	3.232398	0.469081	0.735576	3.426260	4.737711	2.628736	2.433012	2.146803	1.753139	1.652746	2.333511	2.475227	2.357263	0.000000	0.000000	22562.000000		1
5415.828613	2527.987305	2.241878	4.989489	3105.775146	59699.468750	519.264587	324.680695	127.176468	58.066799	51.788307	228.221344	339.741669	153.311157	1.336003	0.000000	3.733665	3.402775	0.350612	0.698056	3.492170	4.775970	2.715389	2.511456	2.104407	1.763928	1.714232	2.358356	2.531149	2.185574	0.125807	0.000000	22616.000000		1
9506.115234	1103.250732	1.662135	4.203136	1828.410400	32556.658203	300.288300	190.581223	68.332565	22.434200	32.215820	142.903534	179.828232	91.001129	1.019111	0.000000	3.978003	3.042674	0.220666	0.623573	3.262074	4.512640	2.477538	2.280080	1.834628	1.350911	1.508069	2.155043	2.254858	1.959047	0.008222	0.000000	22694.000000		1
7985.619141	3729.593994	2.470075	4.385077	4367.366699	87031.765625	709.259888	451.089294	216.965698	94.192802	59.673428	336.195374	474.741577	258.250793	1.256631	99998.000000	3.902309	3.571661	0.392710	0.641977	3.640220	4.939678	2.850805	2.654263	2.336391	1.974018	1.775781	2.526592	2.676457	2.412042	0.099208	4.999991	22798.000000		1
10709.886719	1787.479858	1.896499	2.997394	2525.939697	46454.515625	393.500488	260.853455	85.709435	53.345596	29.122829	147.825180	200.026718	94.380905	0.395484	99998.000000	4.029785	3.252241	0.277953	0.476744	3.402423	4.667028	2.594945	2.416397	1.933029	1.727099	1.464234	2.169748	2.301088	1.974884	0.000000	4.999991	22859.000000		1
6209.370117	2174.442871	3.284182	2.750695	2404.674805	44798.378906	380.727631	249.659485	91.435936	62.513554	31.488056	153.212479	243.828140	141.975327	0.565097	99998.000000	3.793047	3.337348	0.516427	0.439442	3.381056	4.651262	2.580614	2.397348	1.961117	1.795974	1.498146	2.185294	2.387084	2.152213	0.000000	4.999991	22929.000000		1
5476.892578	2533.957520	3.204005	3.493876	1887.686035	44658.734375	321.556854	194.121353	131.185333	55.661484	38.133514	167.678299	248.660355	142.104843	0.331100	0.000000	3.738534	3.403799	0.505693	0.543307	3.275930	4.649907	2.507258	2.288073	2.117885	1.745555	1.581307	2.224477	2.395607	2.152609	0.000000	0.000000	22951.000000		1
5364.009277	1530.046265	1.544953	5.069666	2127.471436	46280.218750	334.844696	222.538010	136.483200	55.519634	33.335217	188.493530	213.027756	167.595032	1.740830	0.000000	3.729490	3.184705	0.188915	0.704979	3.327864	4.665395	2.524843	2.347404	2.135079	1.744447	1.522903	2.275296	2.328436	2.224261	0.240756	0.000000	23027.000000		1
6098.472656	975.281738	2.796951	2.479326	1384.555542	28141.292969	214.973602	146.514603	57.135513	45.472813	28.123697	86.329269	103.397758	64.067757	0.185872	0.000000	3.785221	2.989130	0.446685	0.394334	3.141310	4.449344	2.332385	2.165881	1.756906	1.657752	1.449072	1.936158	2.014511	1.806640	0.000000	0.000000	23084.000000		1
6642.687988	1689.010010	1.748480	5.297863	1839.881836	32796.750000	281.514496	188.675476	74.207092	57.924950	20.599375	91.926254	117.678551	49.302814	0.570019	99998.000000	3.822344	3.227632	0.242661	0.724101	3.264790	4.515831	2.449501	2.275715	1.870445	1.762866	1.313854	1.963440	2.070697	1.692872	0.000000	4.999991	23102.000000		1
10575.355469	1875.804321	2.941887	2.300469	2405.902100	46013.132812	387.425507	245.274414	105.500870	30.279230	21.317886	152.271942	175.766937	121.335869	2.639617	99998.000000	4.024295	3.273188	0.468626	0.361816	3.381278	4.662882	2.588188	2.389652	2.023256	1.481145	1.328744	2.182620	2.244937	2.083989	0.421541	4.999991	23126.000000		1
12195.903320	2144.690918	2.078440	2.127780	3087.093750	49950.125000	468.737549	320.708832	134.478760	59.596336	43.755169	186.886902	252.336182	173.888947	1.691405	0.000000	4.086214	3.331365	0.317737	0.327927	3.489550	4.698536	2.670930	2.506111	2.128654	1.775220	1.641029	2.271579	2.401979	2.240272	0.228248	0.000000	23205.000000		1
14800.191406	3326.629395	1.699140	3.848506	3327.523682	63334.531250	533.573120	342.646545	163.031097	41.599636	44.556942	220.493484	301.318268	172.732544	0.665205	0.000000	4.170267	3.522004	0.230229	0.585292	3.522121	4.801641	2.727194	2.534846	2.212270	1.619089	1.648915	2.343396	2.479025	2.237374	0.000000	0.000000	23331.000000		1
4877.586426	1711.638428	0.703092	2.470075	1107.043701	27608.650391	197.464127	118.002350	39.968338	46.980759	14.746439	61.650105	109.781097	52.704178	2.142295	99998.000000	3.688205	3.233412	0.000000	0.392710	3.044165	4.441045	2.295488	2.071891	1.601716	1.671920	1.168687	1.789934	2.040528	1.721845	0.330879	4.999991	23368.000000		1
10530.171875	4593.114746	1.532618	2.553336	3904.907471	77882.359375	656.197998	398.665741	189.939804	94.254478	50.622654	254.892593	357.019867	191.197968	0.710627	99998.000000	4.022436	3.662107	0.185434	0.407108	3.591611	4.891439	2.817035	2.600609	2.278616	1.974302	1.704345	2.406357	2.552692	2.281483	0.000000	4.999991	23393.000000		1
9020.284180	2922.971191	2.303553	3.145414	2605.389160	56406.886719	431.812866	274.292389	133.612228	49.142460	44.523022	169.331177	235.554474	164.619232	1.418266	0.000000	3.955220	3.465825	0.362398	0.497678	3.415873	4.751332	2.635296	2.438214	2.125846	1.691457	1.648585	2.228737	2.372091	2.216480	0.151758	0.000000	23446.000000		1
8624.536133	2751.413574	0.915870	2.960389	2329.277344	53800.929688	388.036102	242.002563	117.012466	40.292130	47.760944	180.565231	262.802399	137.096863	0.482520	99998.000000	3.935736	3.439556	0.000000	0.471349	3.367221	4.730790	2.588872	2.383820	2.068232	1.605220	1.679073	2.256634	2.419629	2.137028	0.000000	4.999991	23473.000000		1
33225.972656	7883.991211	1.464776	3.515462	6652.666992	99998.000000	1049.143433	679.242798	335.896240	167.724548	108.344078	549.559265	704.452393	408.188324	3.122855	99998.000000	4.521478	3.896746	0.165771	0.545982	3.822996	4.999991	3.020835	2.832025	2.526205	2.224597	2.034805	2.740015	2.847852	2.610861	0.494552	4.999991	23537.000000		1
13508.045898	2089.825195	2.087691	3.870092	3129.140625	69466.789062	495.427307	326.311981	137.059845	90.658836	61.033356	282.377960	389.429962	216.453796	0.457210	99998.000000	4.130592	3.320110	0.319666	0.587721	3.495425	4.841777	2.694980	2.513633	2.136910	1.957410	1.785567	2.450831	2.590429	2.335365	0.000000	4.999991	23680.000000		1
13330.182617	6674.367188	3.478457	4.483756	6493.576660	99998.000000	1033.111084	668.295532	330.419525	89.450012	101.658531	520.898987	650.388245	400.182953	2.098422	99998.000000	4.124836	3.824410	0.541387	0.651642	3.812484	4.999991	3.014147	2.824969	2.519066	1.951580	2.007144	2.716753	2.813173	2.602259	0.321893	4.999991	23770.000000		1
36462.656250	4718.798828	3.709738	3.429117	6646.604004	99998.000000	1017.787964	680.698303	346.424133	137.173950	105.759903	510.395782	668.637817	331.838043	3.406701	99998.000000	4.561848	3.673831	0.569343	0.535182	3.822600	4.999991	3.007657	2.832955	2.539608	2.137272	2.024321	2.707907	2.825191	2.520926	0.532334	4.999991	23806.000000		1
10686.348633	2659.958984	1.899583	3.564802	2143.756592	46617.171875	364.171051	230.016068	92.160614	77.253822	33.908791	131.851425	193.843811	100.958527	0.855270	99998.000000	4.028830	3.424875	0.278658	0.552035	3.331176	4.668546	2.561306	2.361758	1.964545	1.887920	1.530312	2.120085	2.287452	2.004143	0.000000	4.999991	23871.000000		1
17284.609375	2936.040039	2.599592	3.176251	3691.074951	79975.953125	604.591675	383.459839	207.387604	92.055771	65.424599	271.557129	382.488464	214.955093	0.724113	0.000000	4.237659	3.467762	0.414905	0.501915	3.567153	4.902959	2.781462	2.583720	2.316783	1.964051	1.815741	2.433861	2.582618	2.332348	0.000000	0.000000	23899.000000		1
8268.009766	3430.249268	1.597377	2.997394	2423.513428	59481.730469	424.908356	257.822144	130.540833	63.210476	50.027493	222.809372	268.109497	202.644806	0.679239	99998.000000	3.917401	3.535326	0.203407	0.476744	3.384445	4.774384	2.628295	2.411320	2.115746	1.800789	1.699209	2.347934	2.428312	2.306736	0.000000	4.999991	23960.000000		1
6644.125000	1614.972534	2.525582	5.152927	2602.148193	51232.953125	392.852905	273.342590	110.000046	72.409271	41.991272	193.800644	254.704483	135.419296	0.554527	99998.000000	3.822438	3.208165	0.402361	0.712054	3.415332	4.709549	2.594230	2.436707	2.041393	1.859794	1.623159	2.287355	2.406037	2.131680	0.000000	4.999991	24002.000000		1
10445.730469	3238.166260	3.160832	4.209303	4162.812988	85811.546875	671.400879	434.316864	198.133301	116.016418	75.138382	356.187256	465.114136	231.699799	0.560958	0.000000	4.018939	3.510299	0.499801	0.624210	3.619387	4.933546	2.826982	2.637807	2.296957	2.064519	1.875862	2.551678	2.667560	2.364926	0.000000	0.000000	24056.000000		1
18044.490234	2588.807861	1.480195	1.301338	3639.502441	70279.625000	593.638184	377.239929	151.124786	70.531273	54.949142	219.192154	298.135864	240.056732	0.659603	0.000000	4.256345	3.413100	0.170319	0.114390	3.561042	4.846829	2.773522	2.576618	2.179336	1.848382	1.739961	2.340825	2.474414	2.380314	0.000000	0.000000	24086.000000		1
7889.893555	3076.584473	2.981975	3.965688	2784.893555	58925.941406	485.503815	293.467072	164.283096	57.477806	47.773281	221.770157	300.609009	171.341782	1.313873	0.000000	3.897071	3.488069	0.474504	0.598319	3.444808	4.770307	2.686193	2.467559	2.215593	1.759500	1.679185	2.345903	2.478002	2.233863	0.118553	0.000000	24170.000000		1
13481.103516	4025.191895	3.703570	4.144545	3647.915039	78563.078125	598.781860	367.415131	181.046295	78.160446	61.776539	328.063538	439.358765	252.502701	3.157578	0.000000	4.129725	3.604787	0.568621	0.617477	3.562045	4.895218	2.777269	2.565157	2.257790	1.892987	1.790824	2.515958	2.642819	2.402266	0.499354	0.000000	24204.000000		1
7387.444824	1662.881470	2.772281	5.344119	3079.874756	69032.960938	509.849945	327.499237	183.266586	95.327614	46.829659	273.502960	377.159760	261.143341	2.565917	99998.000000	3.868494	3.220861	0.442837	0.727876	3.488533	4.839056	2.707442	2.515210	2.263083	1.979219	1.670521	2.436962	2.576525	2.416879	0.409243	4.999991	24294.000000		1
8060.794434	2743.099609	3.278014	5.970118	3249.508301	66143.335938	525.860718	336.870697	143.915009	73.787704	41.908009	227.768021	289.421204	205.099457	1.052853	0.000000	3.906378	3.438241	0.515611	0.775983	3.511818	4.820486	2.720871	2.527463	2.158106	1.867984	1.622297	2.357493	2.461530	2.311965	0.022368	0.000000	24327.000000		1
10162.297852	2237.677979	3.031315	3.823836	2006.903320	44708.316406	306.196747	208.605682	105.655060	39.052467	22.350939	127.250481	157.498871	127.796303	0.348601	0.000000	4.006992	3.349797	0.481631	0.582499	3.302526	4.650388	2.486001	2.319326	2.023890	1.591648	1.349296	2.104659	2.197278	2.106518	0.000000	0.000000	24356.000000		1
10635.352539	3458.635010	1.933504	5.427380	4245.901367	79829.976562	669.149719	441.804169	208.627258	110.650711	59.799862	275.128082	361.623871	280.533875	1.515418	0.000000	4.026752	3.538905	0.286345	0.734590	3.627970	4.902166	2.825523	2.645230	2.319371	2.043954	1.776700	2.439535	2.558257	2.447985	0.180532	0.000000	24475.000000		1
12321.075195	3135.366699	2.368311	3.065236	3496.984375	75125.929688	570.648926	356.119415	176.670471	73.713692	58.692799	324.298309	409.461914	232.692764	1.437428	99998.000000	4.090649	3.496288	0.374439	0.486464	3.543694	4.875790	2.756369	2.551596	2.247164	1.867548	1.768585	2.510945	2.612214	2.366783	0.157586	4.999991	24516.000000		1
16490.132812	2622.451416	4.033530	4.613273	3236.137207	64766.187500	533.039673	338.933716	172.612274	68.428162	51.563194	214.100891	311.457611	186.066635	2.108678	0.000000	4.217224	3.418707	0.605685	0.664009	3.510027	4.811348	2.726759	2.530115	2.237072	1.835235	1.712340	2.330618	2.493399	2.269669	0.324010	0.000000	24555.000000		1
9152.706055	3079.464600	1.526451	2.152450	2348.008057	59668.714844	400.068848	245.218903	132.896805	39.700054	41.470119	219.509781	269.130219	134.170395	0.518914	0.000000	3.961550	3.488475	0.183683	0.332933	3.370700	4.775747	2.602135	2.389554	2.123515	1.598791	1.617735	2.341454	2.429962	2.127657	0.000000	0.000000	24592.000000		1
19074.687500	5360.444336	3.241009	5.325617	4663.756836	92690.898438	765.454895	482.518768	227.129700	75.761292	80.883385	338.434174	458.363831	233.855331	1.852188	0.000000	4.280457	3.729201	0.510680	0.726370	3.668736	4.967037	2.883920	2.683514	2.356274	1.879447	1.907859	2.529474	2.661210	2.368947	0.267685	0.000000	24673.000000		1
7213.435547	3809.212891	3.718989	5.970118	2758.940918	54985.363281	458.317596	280.749756	122.381256	43.850765	36.489880	164.529800	241.006516	135.965118	0.579810	0.000000	3.858142	3.580835	0.570425	0.775983	3.440742	4.740247	2.661166	2.448319	2.087715	1.641977	1.562172	2.216244	2.382029	2.133428	0.000000	0.000000	24702.000000		1
6733.500977	1003.349915	2.288134	3.071404	1161.360718	27160.994141	197.701569	121.073753	45.694839	51.652622	21.755777	55.655315	72.600464	56.993660	0.895528	99998.000000	3.828241	3.001452	0.359481	0.487337	3.064967	4.433946	2.296010	2.083050	1.659867	1.713092	1.337575	1.745507	1.860939	1.755827	0.000000	4.999991	24732.000000		1
9140.269531	2458.282471	2.359060	4.671864	2804.900879	60959.039062	501.674957	290.895233	119.895760	57.369877	39.721638	200.054474	297.238495	171.899933	0.219374	99998.000000	3.960959	3.390632	0.372739	0.669490	3.447917	4.785038	2.700423	2.463737	2.078804	1.758684	1.599027	2.301148	2.473105	2.235276	0.000000	4.999991	24759.000000		1
12929.006836	3378.417725	2.019849	3.207088	3938.347656	85248.453125	639.481079	410.319183	199.909531	138.829926	73.078438	308.632904	439.667145	266.539886	0.926615	0.000000	4.111565	3.528713	0.305319	0.506111	3.595314	4.930686	2.805828	2.613122	2.300833	2.142483	1.863789	2.489442	2.643124	2.425762	0.000000	0.000000	24819.000000		1
14493.815430	4593.901367	5.288612	7.092599	3041.963379	69758.789062	501.508423	310.011353	147.550735	96.764641	61.243053	271.458435	400.269287	239.884033	2.745130	0.000000	4.161183	3.662182	0.723342	0.850805	3.483154	4.843599	2.700278	2.491378	2.168941	1.985717	1.787057	2.433703	2.602352	2.380001	0.438563	0.000000	24952.000000		1
7815.711426	588.454468	1.369180	2.263464	1198.754150	41430.808594	180.037918	124.046478	76.714172	59.873871	14.857453	130.004257	167.598114	101.337822	1.250556	99998.000000	3.892968	2.769713	0.136461	0.354774	3.078730	4.617323	2.255364	2.093585	1.884876	1.777237	1.171944	2.113958	2.224269	2.005772	0.097103	4.999991	25009.000000		1
4221.623047	1244.399658	2.488577	2.837040	1295.256592	29733.775391	216.213257	133.507385	62.100330	40.797863	15.961432	58.285748	97.208694	51.023540	0.225503	0.000000	3.625479	3.094960	0.395951	0.452865	3.112356	4.473250	2.334882	2.125505	1.793094	1.610637	1.203072	1.765562	1.987705	1.707771	0.000000	0.000000	25040.000000		1
8634.650391	1912.192505	3.648063	4.742790	3381.899170	67183.203125	545.217346	355.820282	141.130386	53.138985	46.160484	216.318100	291.117279	145.632645	1.013288	0.000000	3.936245	3.281532	0.562062	0.676034	3.529161	4.827260	2.736570	2.551231	2.149621	1.725413	1.664270	2.335093	2.464068	2.163259	0.005733	0.000000	25090.000000		1
11567.246094	2121.982422	2.901798	2.960389	2331.571777	54711.910156	401.860504	241.666443	140.809677	81.126999	40.363056	194.778198	278.396851	197.343857	0.434303	0.000000	4.063230	3.326742	0.462667	0.471349	3.367649	4.738082	2.604075	2.383216	2.148633	1.909165	1.605984	2.289540	2.444664	2.295224	0.000000	0.000000	25131.000000		1
7949.903320	1632.124268	1.335259	2.710606	1408.559326	33470.343750	223.796173	147.661743	91.821404	18.157053	18.110798	64.055420	68.711868	40.804031	0.678128	0.000000	3.900362	3.212753	0.125565	0.433066	3.148775	4.524660	2.349853	2.169268	1.962944	1.259045	1.257938	1.806556	1.837032	1.610703	0.000000	0.000000	25165.000000		1
7725.520996	1590.641846	2.133947	0.848028	1438.860107	32777.640625	240.577881	149.974548	66.210953	75.169212	20.044302	80.510254	114.286446	56.136379	0.388573	99998.000000	3.887928	3.201572	0.329184	0.000000	3.158019	4.515578	2.381256	2.176018	1.820930	1.876040	1.301991	1.905851	2.057995	1.749244	0.000000	4.999991	25192.000000		1
8517.453125	1277.161255	0.178857	1.437022	843.405640	31032.261719	152.706741	92.126694	65.239578	18.397585	14.157445	69.905273	105.732147	80.248131	2.791276	99998.000000	3.930310	3.106246	0.000000	0.157463	2.926037	4.491814	2.183858	1.964386	1.814511	1.264761	1.150985	1.844510	2.024207	1.904435	0.445803	4.999991	25217.000000		1
14883.875000	2596.427734	3.200921	3.947186	3439.799561	77903.804688	575.567505	357.241882	202.373444	109.071838	59.238621	279.562500	340.272064	234.280884	2.143459	0.000000	4.172716	3.414376	0.505275	0.596288	3.536533	4.891559	2.760096	2.552962	2.306154	2.037713	1.772605	2.446479	2.531826	2.369737	0.331115	0.000000	25277.000000		1
17654.123047	2717.810059	2.605759	4.212387	3877.659668	75298.796875	621.663208	405.453064	179.421173	92.737274	56.062370	262.364502	347.364655	233.007294	0.312172	0.000000	4.246846	3.434219	0.415934	0.624528	3.588570	4.876788	2.793555	2.607941	2.253874	1.967254	1.748671	2.418905	2.540786	2.367369	0.000000	0.000000	25354.000000		1
6456.346680	1285.962280	0.237448	1.733061	868.023132	23557.564453	173.084091	97.254951	39.157314	23.646109	10.089993	42.851635	44.300991	41.041477	1.416541	0.000000	3.809987	3.109228	0.000000	0.238814	2.938531	4.372130	2.238257	1.987912	1.592813	1.373760	1.003891	1.631967	1.646413	1.613223	0.151229	0.000000	25405.000000		1
7658.650391	1876.251465	1.933504	2.491661	1683.397583	40722.945312	297.479034	179.498260	97.393723	41.550297	32.258991	145.678909	210.218475	117.354759	0.207777	99998.000000	3.884152	3.273291	0.286345	0.396489	3.226187	4.609839	2.473456	2.254060	1.988531	1.618574	1.508651	2.163397	2.322671	2.069501	0.000000	4.999991	25436.000000		1
7871.949219	2028.403198	1.489446	5.254691	2231.942383	44730.175781	366.906311	238.428513	96.277405	58.480022	35.669605	146.082870	179.442764	146.539261	0.158424	0.000000	3.896082	3.307154	0.173025	0.720547	3.348683	4.650600	2.564555	2.377358	1.983524	1.767008	1.552298	2.164599	2.253926	2.165954	0.000000	0.000000	25487.000000		1
16344.025391	4396.791504	2.050686	4.508426	5138.779297	96533.507812	826.139771	530.033020	248.537003	121.295776	67.725067	334.964966	478.115204	278.893341	1.903184	99998.000000	4.213359	3.643136	0.311899	0.654025	3.710860	4.984678	2.917053	2.724303	2.395391	2.083846	1.830749	2.524999	2.679533	2.445438	0.279481	4.999991	25511.000000		1
16102.497070	4633.952637	2.377563	3.746742	5066.073730	99998.000000	827.126587	520.371643	250.905319	114.486885	78.160446	404.096222	566.772705	332.433197	3.126115	0.000000	4.206893	3.665951	0.376132	0.573654	3.704672	4.999991	2.917572	2.716314	2.399510	2.058756	1.892987	2.606485	2.753409	2.521704	0.495005	0.000000	25577.000000		1
7447.552734	4541.064453	1.520283	3.811501	3423.332275	66868.343750	564.194702	351.422882	151.072357	96.567276	46.357845	218.849854	299.733246	181.144989	0.801279	0.000000	3.872014	3.657158	0.181925	0.581096	3.534449	4.825221	2.751429	2.545830	2.179185	1.984830	1.666123	2.340146	2.476735	2.258026	0.000000	0.000000	25625.000000		1
17402.216797	4001.114014	2.957305	4.903145	5213.951660	95294.101562	830.213379	539.839294	209.629471	67.120659	92.361061	396.525635	536.268311	327.397461	1.882717	0.000000	4.240604	3.602181	0.470896	0.690475	3.717167	4.979066	2.919190	2.732265	2.321452	1.826856	1.965489	2.598271	2.729382	2.515075	0.274785	0.000000	25673.000000		1
10124.432617	2064.501465	1.211909	1.600460	1783.825684	43839.273438	298.336304	192.394455	74.660400	31.343121	32.823315	121.474640	164.381775	115.285576	0.208489	0.000000	4.005371	3.314815	0.083470	0.204245	3.251352	4.641863	2.474706	2.284193	1.873090	1.496142	1.516182	2.084486	2.215854	2.061775	0.000000	0.000000	25717.000000		1
9965.397461	2223.967773	1.393850	3.126911	566.701782	23577.263672	99.762032	65.036049	50.579483	49.037613	22.912178	55.257515	64.666000	77.765724	0.474981	99998.000000	3.998495	3.347128	0.144216	0.495116	2.753355	4.372493	1.998965	1.813154	1.703974	1.690529	1.360066	1.742391	1.810676	1.890788	0.000000	4.999991	25798.000000		1
6754.479492	2327.982178	2.593424	3.589472	2250.669922	49620.167969	364.103210	233.972504	105.766075	56.648281	35.314976	138.496872	195.669388	171.998611	0.573935	99998.000000	3.829592	3.366980	0.413874	0.555031	3.352312	4.695658	2.561224	2.369165	2.024346	1.753187	1.547959	2.141440	2.291523	2.235525	0.000000	4.999991	25836.000000		1
7200.739746	1809.531738	2.938803	3.789915	1228.123657	33328.179688	223.228760	132.958481	62.084911	31.552814	18.598028	77.657791	106.777534	82.650368	0.033561	99998.000000	3.857377	3.257566	0.468170	0.578629	3.089242	4.522811	2.348750	2.123716	1.792986	1.499038	1.269467	1.890185	2.028480	1.917245	0.000000	4.999991	25946.000000		1
6014.968262	3336.003906	1.298254	3.546299	1853.037109	41828.074219	300.556610	195.805069	76.082001	57.758427	36.196926	122.032791	170.943970	133.276108	0.554735	0.000000	3.779233	3.523226	0.113360	0.549775	3.267884	4.621468	2.477926	2.291824	1.881282	1.761615	1.558672	2.086477	2.232854	2.124752	0.000000	0.000000	26113.000000		1
7170.870605	4472.108887	2.679769	6.210650	3315.975098	70549.328125	536.262146	344.586212	165.288391	68.289398	51.368919	262.842468	375.072052	252.413269	0.236631	0.000000	3.855572	3.650512	0.428097	0.793137	3.520611	4.848493	2.729377	2.537298	2.218242	1.834353	1.710700	2.419696	2.574115	2.402112	0.000000	0.000000	26195.000000		1
20700.675781	4498.478027	3.244093	4.363490	5930.014160	99998.000000	964.019897	606.404907	285.902679	126.297607	84.297081	387.638306	530.739197	229.081696	2.044556	99998.000000	4.315985	3.653066	0.511093	0.639834	3.773056	4.999991	2.984086	2.782763	2.456218	2.101395	1.925812	2.588427	2.724881	2.359990	0.310599	4.999991	26217.000000		1
13863.077148	5683.241211	0.761683	1.819406	4868.273926	94994.757812	772.414856	484.603363	206.740021	83.667999	71.360802	331.819550	458.940491	326.814636	2.026690	0.000000	4.141860	3.754596	0.000000	0.259930	3.687375	4.977700	2.887851	2.685386	2.315424	1.922559	1.853460	2.520902	2.661756	2.514302	0.306787	0.000000	26273.000000		1
8497.445312	2784.585205	2.547168	3.389029	3380.314209	62943.140625	572.076721	353.997803	150.147247	67.200836	43.101418	197.972946	267.927551	119.430115	1.162608	99998.000000	3.929288	3.444761	0.406058	0.530075	3.528957	4.798948	2.757454	2.549001	2.176517	1.827375	1.634492	2.296606	2.428017	2.077114	0.065433	4.999991	26374.000000		1
8950.607422	2543.415283	3.814585	6.198315	1755.319580	44119.480469	278.325928	182.705353	88.527969	65.304337	42.358234	169.346603	217.175385	108.263901	1.021488	0.000000	3.951853	3.405417	0.581447	0.792274	3.244356	4.644630	2.444554	2.261751	1.947080	1.814942	1.626938	2.228776	2.336811	2.034484	0.009233	0.000000	26425.000000		1
7320.305664	2640.901611	2.260381	3.549383	2049.610107	47992.207031	337.064972	210.320236	87.402405	61.495918	34.738316	140.038742	173.537399	124.237663	0.169210	99998.000000	3.864529	3.421752	0.354182	0.550153	3.311671	4.681171	2.527714	2.322881	1.941523	1.788846	1.540809	2.146248	2.239393	2.094253	0.000000	4.999991	26454.000000		1
9418.475586	1333.479614	1.927337	2.787700	2373.640137	46196.246094	375.485291	251.589905	123.528404	66.346642	28.243963	157.967606	203.687119	157.446457	0.760625	0.000000	3.973981	3.124986	0.284958	0.445246	3.375415	4.664607	2.574593	2.400693	2.091767	1.821819	1.450926	2.198568	2.308964	2.197133	0.000000	0.000000	26501.000000		1
10709.442383	968.509827	1.381515	2.377563	2313.349854	53071.933594	400.429657	244.417130	137.241791	70.589867	40.622089	176.507034	255.191711	165.004700	2.467480	0.000000	4.029767	2.986104	0.140356	0.376132	3.364241	4.724865	2.602526	2.388132	2.137486	1.848742	1.608762	2.246762	2.406867	2.217496	0.392254	0.000000	26556.000000		1
23209.791016	5969.082031	1.887248	3.092990	6400.607910	99998.000000	1052.745239	653.953064	270.480896	124.903755	87.504173	451.724548	625.329773	343.324982	1.674824	99998.000000	4.365671	3.775908	0.275829	0.490378	3.806221	4.999991	3.022323	2.815547	2.432137	2.096575	1.942029	2.654874	2.796109	2.535705	0.223969	4.999991	26595.000000		1
11282.708984	1625.494263	1.267417	3.879343	2680.034180	57286.238281	435.744629	284.413239	144.325134	47.403233	45.192192	190.013809	247.392944	155.432770	0.970665	0.000000	4.052413	3.210985	0.102919	0.588758	3.428140	4.758050	2.639232	2.453950	2.159342	1.675808	1.655063	2.278785	2.393387	2.191543	0.000000	0.000000	26662.000000		1
9536.168945	2382.400879	2.044519	3.974939	1689.198120	36450.777344	286.544098	179.072708	89.601112	39.706219	27.722811	98.880081	127.990578	110.074051	0.143198	0.000000	3.979374	3.377015	0.310591	0.599330	3.227681	4.561707	2.457191	2.253029	1.952313	1.598858	1.442837	1.995109	2.107178	2.041685	0.000000	0.000000	26926.000000		1
5955.988770	2379.147705	1.483278	3.052901	2794.542725	56631.289062	448.360199	292.986023	130.972549	63.799473	43.779839	198.836395	280.401276	159.423126	0.690058	0.000000	3.774954	3.376421	0.171223	0.484713	3.446311	4.753057	2.651627	2.466847	2.117180	1.804817	1.641274	2.298496	2.447780	2.202551	0.000000	0.000000	26993.000000		1
6220.795410	1711.018555	2.346725	3.478457	1694.227661	36656.414062	269.709961	181.687714	99.758949	32.440933	23.806463	111.927383	157.064072	81.691322	0.026297	0.000000	3.793846	3.233255	0.370462	0.541387	3.228972	4.564150	2.430897	2.259326	1.998952	1.511093	1.376695	2.048936	2.196077	1.912176	0.000000	0.000000	27038.000000		1
7192.906738	2314.854736	2.898715	4.656446	1206.383301	38039.812500	212.774887	130.361969	74.533966	38.152016	28.638681	125.030190	183.180252	134.691544	0.428263	99998.000000	3.856905	3.364524	0.462205	0.668055	3.081485	4.580238	2.327920	2.115151	1.872354	1.581517	1.456953	2.097015	2.262879	2.129340	0.000000	4.999991	27171.000000		1
12306.587891	5677.520996	2.399149	2.451572	5597.180176	96787.617188	891.663086	579.829224	230.898026	70.972244	63.895065	307.118805	463.257751	278.893341	0.949269	99998.000000	4.090137	3.754159	0.380057	0.389445	3.747969	4.985820	2.950201	2.763300	2.363420	1.851089	1.805467	2.487306	2.665823	2.445438	0.000000	4.999991	27223.000000		1
10587.529297	3563.812012	2.568754	3.290349	3374.566162	69783.937500	539.768372	346.501221	168.153183	65.532532	43.033573	246.982803	352.236969	177.487671	0.982173	99998.000000	4.024795	3.551915	0.409723	0.517242	3.528218	4.843755	2.732208	2.539705	2.225705	1.816457	1.633807	2.392667	2.546835	2.249168	0.000000	4.999991	27265.000000		1
14117.016602	2732.605713	3.697403	2.926468	2965.002441	55487.671875	495.846680	313.838257	148.654709	95.053162	29.017982	142.588989	192.369797	193.344254	0.542628	99998.000000	4.149743	3.436577	0.567897	0.466344	3.472025	4.744196	2.695347	2.496706	2.172179	1.977967	1.462667	2.154086	2.284137	2.286331	0.000000	4.999991	27318.000000		1
13496.309570	4211.326172	2.682853	4.224722	3673.442139	76824.585938	624.598938	382.013550	183.978943	101.664696	55.587475	282.084991	398.354279	276.506531	2.281075	0.000000	4.130215	3.624419	0.428597	0.625798	3.565073	4.885500	2.795601	2.582079	2.264768	2.007170	1.744977	2.450380	2.600270	2.441705	0.358140	0.000000	27379.000000		1
8511.458008	1091.415283	1.998263	2.858626	1405.432495	30447.791016	237.195023	153.138474	53.505951	18.095379	22.384859	89.184807	97.073013	72.921173	0.148521	0.000000	3.930004	3.037990	0.300653	0.456157	3.147810	4.483556	2.375106	2.185084	1.728402	1.257568	1.349954	1.950291	1.987098	1.862854	0.000000	0.000000	27460.000000		1
12615.167969	2257.167236	2.673601	3.644979	1952.783691	48318.488281	312.607849	204.963776	104.236534	65.523277	33.532574	148.441925	217.440582	155.784317	0.887885	0.000000	4.100893	3.353564	0.427097	0.561695	3.290654	4.684114	2.495000	2.311677	2.018020	1.816396	1.525467	2.171556	2.337341	2.192524	0.000000	0.000000	27480.000000		1
16227.314453	4352.980957	2.926468	4.295648	5875.333496	99998.000000	922.984619	602.198669	250.825150	113.512421	57.576485	310.094604	443.515656	241.043518	2.386495	0.000000	4.210247	3.638787	0.466344	0.633029	3.769032	4.999991	2.965194	2.779740	2.399371	2.055043	1.760245	2.491494	2.646909	2.382096	0.377761	0.000000	27498.000000		1
6222.195312	1385.563965	2.864793	3.768329	1739.987305	34480.937500	290.895233	173.694672	72.449356	51.498436	26.196362	113.965736	183.587296	115.112885	0.231264	99998.000000	3.793944	3.141627	0.457093	0.576149	3.240546	4.537579	2.463737	2.239786	1.860035	1.711794	1.418241	2.056774	2.263843	2.061124	0.000000	4.999991	27534.000000		1
5491.096191	775.859436	2.938803	3.200921	1272.791626	33268.371094	229.750870	143.094727	56.845638	18.021370	24.808678	87.898888	110.385513	116.636253	0.039364	99998.000000	3.739659	2.889783	0.468170	0.505275	3.104757	4.522031	2.361257	2.155624	1.754697	1.255788	1.394604	1.943983	2.042912	2.066833	0.000000	4.999991	27584.000000		1
13803.311523	3518.308350	2.047602	3.780664	4658.144531	88804.296875	746.027344	485.087524	205.882736	67.083656	65.480110	334.493134	424.196014	257.399689	2.044685	99998.000000	4.139983	3.546334	0.311246	0.577568	3.668213	4.948434	2.872755	2.685820	2.313620	1.826617	1.816109	2.524387	2.627567	2.410608	0.310626	4.999991	27615.000000		1
10092.331055	2609.481201	2.463907	3.614142	2726.345703	61991.765625	443.022247	284.148010	156.792694	100.203011	42.783791	225.418213	267.683929	190.541138	0.659941	0.000000	4.003992	3.416554	0.391624	0.558005	3.435581	4.792334	2.646425	2.453545	2.195326	2.000881	1.631279	2.352989	2.427622	2.279989	0.000000	0.000000	27652.000000		1
5825.888672	2679.981689	2.917217	3.731324	2484.904541	51010.550781	392.877563	265.377319	98.815323	51.557030	39.135727	157.224426	208.436066	142.644501	0.725222	99998.000000	3.765362	3.428132	0.464969	0.571863	3.395310	4.707660	2.594257	2.423864	1.994824	1.712288	1.592573	2.196520	2.318973	2.154255	0.000000	4.999991	27705.000000		1
5339.268555	1553.377930	2.152450	3.355108	1404.050903	32151.517578	234.672516	152.093079	52.790524	75.940147	38.848942	111.045433	156.561417	149.601425	0.228678	0.000000	3.727482	3.191277	0.332933	0.525706	3.147383	4.507202	2.370462	2.182109	1.722556	1.880471	1.589379	2.045501	2.194685	2.174936	0.000000	0.000000	27732.000000		1
24214.138672	3093.816406	2.988143	4.970987	3451.912598	73371.789062	568.302185	352.048859	185.178513	90.945625	55.763248	263.326630	355.946716	255.722122	1.931655	0.000000	4.384069	3.490494	0.475401	0.696443	3.538060	4.865529	2.754579	2.546603	2.267591	1.958782	1.746348	2.420495	2.551385	2.407768	0.285930	0.000000	27765.000000		1
18826.707031	5985.758789	2.611927	5.652493	5678.575195	99998.000000	933.059143	588.062805	284.499573	132.255386	106.555511	515.434570	659.630249	431.970123	1.350528	0.000000	4.274775	3.777119	0.416961	0.752240	3.754239	4.999991	2.969909	2.769424	2.454082	2.121413	2.027576	2.712173	2.819301	2.635454	0.130503	0.000000	27816.000000		1
6530.319336	686.366211	1.952007	1.168737	1323.312500	30635.156250	211.692505	135.974380	20.275581	4.514594	3.435285	42.678944	64.135597	19.834608	0.112129	0.000000	3.814934	2.836556	0.290481	0.067717	3.121662	4.486220	2.325706	2.133457	1.306973	0.654619	0.535963	1.630214	1.807099	1.297424	0.000000	0.000000	27852.000000		1
13388.489258	1446.970459	2.729109	4.576268	3137.217041	63653.695312	498.221161	332.436279	140.809677	88.503304	38.164352	227.709442	310.177856	167.283569	1.078932	0.000000	4.126731	3.160460	0.436021	0.660511	3.496545	4.803823	2.697422	2.521708	2.148633	1.946959	1.581658	2.357381	2.491611	2.223453	0.032994	0.000000	27899.000000		1
7473.558105	1768.033813	2.827788	2.880212	1160.170410	38950.921875	203.687119	124.361015	93.708656	58.970337	43.974113	169.358932	197.636810	123.389641	0.691378	0.000000	3.873528	3.247491	0.451447	0.459424	3.064522	4.590518	2.308964	2.094684	1.971780	1.770634	1.643197	2.228808	2.295868	2.091279	0.000000	0.000000	27933.000000		1
5429.316895	2313.614990	2.198706	4.557766	2146.960693	53958.328125	350.263397	222.411575	115.020370	58.674297	48.399281	195.567627	265.815186	200.874741	1.226049	99998.000000	3.734745	3.364291	0.342167	0.658752	3.331824	4.732059	2.544395	2.347157	2.060775	1.768448	1.684839	2.291297	2.424580	2.302925	0.088508	4.999991	27957.000000		1
7896.804199	1657.787109	2.254213	2.744528	1218.607178	33589.703125	222.713776	123.287872	54.138119	42.200966	19.032835	82.995743	126.519630	95.512642	0.652283	0.000000	3.897451	3.219529	0.352995	0.438468	3.085864	4.526206	2.347747	2.090920	1.733503	1.625322	1.279503	1.919056	2.102158	1.980061	0.000000	0.000000	27997.000000		1
9503.993164	1392.058228	1.329091	2.152450	2174.726562	43541.816406	354.512787	226.701050	99.148369	43.659573	27.044390	141.657700	158.639862	133.698578	0.877042	0.000000	3.977906	3.143657	0.123555	0.332933	3.337405	4.638906	2.549632	2.355453	1.996286	1.640079	1.432077	2.151240	2.200412	2.126127	0.000000	0.000000	28035.000000		1
7709.112305	829.790955	1.890332	3.971855	1823.427002	41654.382812	316.555023	197.880432	86.048645	47.727024	33.979717	126.479546	155.139816	122.560112	1.530717	99998.000000	3.887004	2.918969	0.276538	0.598993	3.260888	4.619661	2.500449	2.296403	1.934744	1.678764	1.531220	2.102020	2.190723	2.088349	0.184895	4.999991	28080.000000		1
17722.566406	7887.143066	2.689020	2.386814	4562.548828	91333.796875	742.693787	469.082916	219.133560	90.427559	75.567017	330.376343	426.416321	300.738525	2.139601	0.000000	4.248527	3.896920	0.429594	0.377819	3.659208	4.960631	2.870810	2.671250	2.340709	1.956301	1.878332	2.519009	2.629834	2.478189	0.330333	0.000000	28131.000000		1
35162.183594	9676.781250	1.205742	4.597855	10390.225586	99998.000000	1679.875977	1060.297363	469.314209	206.647507	184.105377	813.505676	1029.814575	579.638062	2.438287	99998.000000	4.546076	3.985731	0.081254	0.662555	4.016625	4.999991	3.225277	3.025428	2.671464	2.315230	2.265066	2.910361	3.012759	2.763157	0.387085	4.999991	28151.000000		1
10507.046875	2035.270630	0.798688	2.272716	2124.470947	55620.785156	377.113495	224.483841	131.811325	48.303684	35.333477	176.935684	268.908173	162.479111	2.060314	0.000000	4.021481	3.308622	0.000000	0.356545	3.327251	4.745237	2.576472	2.351185	2.119953	1.683980	1.548186	2.247815	2.429604	2.210798	0.313933	0.000000	28309.000000		1
7487.789551	3426.912598	1.017634	2.016765	1561.531250	39980.621094	271.951843	165.029358	99.370399	30.985407	26.245701	135.200363	215.269638	143.134811	0.012039	99998.000000	3.874354	3.534903	0.007592	0.304655	3.193551	4.601850	2.434492	2.217561	1.997257	1.491157	1.419058	2.130978	2.332983	2.155745	0.000000	4.999991	28373.000000		1
7776.532227	3205.170166	1.859494	2.837040	3047.375244	69567.656250	507.601898	311.143066	157.881256	92.783531	42.296562	242.844421	315.105682	160.551773	0.446249	0.000000	3.890786	3.505851	0.269395	0.452865	3.483926	4.842407	2.705523	2.492960	2.198331	1.967471	1.626305	2.385328	2.498456	2.205615	0.000000	0.000000	28396.000000		1
7954.849609	4165.973633	1.344510	3.755994	3514.475342	65576.101562	580.717346	362.623016	156.956131	65.140900	62.368618	261.322174	328.035797	241.675690	1.320785	99998.000000	3.900632	3.619716	0.128564	0.574725	3.545861	4.816746	2.763965	2.559455	2.195778	1.813854	1.794966	2.417176	2.515921	2.383233	0.120832	4.999991	28464.000000		1
6749.268066	3368.438721	1.526451	2.238794	1683.449951	33290.734375	262.753052	180.158188	56.574272	22.440367	23.488838	80.309807	126.587479	67.533882	1.956944	99998.000000	3.829257	3.527429	0.183683	0.350014	3.226200	4.522324	2.419548	2.255654	1.752619	1.351030	1.370862	1.904769	2.102391	1.829522	0.291579	4.999991	28513.000000		1
10720.241211	2330.995117	3.018980	2.189455	2487.349854	57843.160156	395.844116	257.698792	119.914268	38.719425	31.962952	167.542603	235.825836	143.057724	1.172000	99998.000000	4.030205	3.367541	0.479860	0.340336	3.395737	4.762252	2.597524	2.411112	2.078871	1.587929	1.504647	2.224125	2.372591	2.155511	0.068928	4.999991	28530.000000		1
15807.985352	4804.418945	1.489446	4.354239	6316.412598	99998.000000	1007.109009	647.067078	269.497192	99.123695	93.794998	421.411407	566.852844	356.150238	2.481978	99998.000000	4.198876	3.681641	0.173025	0.638912	3.800471	4.999991	3.003077	2.810949	2.430554	1.996177	1.972180	2.624706	2.753470	2.551633	0.394798	4.999991	28560.000000		1
11193.724609	3214.877930	2.106194	3.885511	2378.111572	45464.339844	415.024994	251.386383	130.528488	43.147671	28.681854	123.772018	215.325150	126.152672	1.402416	99998.000000	4.048975	3.507164	0.323498	0.589448	3.376232	4.657671	2.618074	2.400342	2.115705	1.634957	1.457607	2.092623	2.333095	2.100896	0.146877	4.999991	28680.000000		1
12059.626953	2933.751953	2.858626	3.120744	2162.943604	46698.562500	353.652405	225.405884	96.076965	61.403404	22.375608	126.205093	142.055511	131.126740	1.379526	99998.000000	4.081334	3.467423	0.456157	0.494258	3.335045	4.669303	2.548577	2.352965	1.982619	1.788192	1.349775	2.101077	2.152458	2.117691	0.139730	4.999991	28709.000000		1
10430.999023	1685.935425	2.565671	3.792999	2146.818848	42361.890625	375.534607	226.630127	101.695534	53.974678	28.274801	133.535141	172.368668	104.995140	0.762724	99998.000000	4.018326	3.226841	0.409201	0.578983	3.331795	4.626976	2.574650	2.355318	2.007302	1.732190	1.451400	2.125596	2.236458	2.021169	0.000000	4.999991	28755.000000		1
8494.485352	3247.328125	2.026016	4.462170	3363.578857	72719.539062	566.575317	342.723633	149.154282	99.089775	65.695969	299.289185	348.400818	310.171692	1.040282	99998.000000	3.929137	3.511526	0.306643	0.649546	3.526802	4.861651	2.753258	2.534944	2.173636	1.996029	1.817539	2.476091	2.542079	2.491602	0.017151	4.999991	28793.000000		1
14844.625000	2101.234863	2.272716	2.929552	2880.369385	54734.320312	483.234192	304.522278	131.231583	36.792088	35.410572	166.173431	200.307327	148.562195	0.252737	99998.000000	4.171569	3.322474	0.356545	0.466801	3.459448	4.738260	2.684158	2.483619	2.118038	1.565754	1.549133	2.220562	2.301697	2.171908	0.000000	4.999991	28837.000000		1
15068.633789	3556.460449	2.803118	4.138377	2464.292725	50082.523438	382.189331	255.712875	146.866135	85.132774	32.511856	163.684860	222.895721	178.933945	0.988805	0.000000	4.178074	3.551018	0.447641	0.616830	3.391692	4.699686	2.582278	2.407753	2.166922	1.930097	1.512042	2.214009	2.348102	2.252693	0.000000	0.000000	28870.000000		1
8187.930664	1587.086182	3.083739	3.706654	0.000000	7005.569824	0.000000	0.000000	11.175469	6.355586	1.418520	0.000000	0.000000	1.036136	0.093641	99998.000000	3.913174	3.200601	0.489078	0.568982	0.000000	3.845443	0.000000	0.000000	1.048266	0.803156	0.151835	0.000000	0.000000	0.015417	0.000000	4.999991	28891.000000		1
17285.818359	4875.828613	3.000478	3.120744	3438.603027	74263.265625	556.386658	357.568756	197.954437	81.490883	65.634293	273.900757	385.417999	216.151581	1.620365	99998.000000	4.237690	3.688048	0.477190	0.494258	3.536382	4.870774	2.745377	2.553360	2.296565	1.911109	1.817131	2.437593	2.585932	2.334759	0.209613	4.999991	29050.000000		1
18843.988281	3299.119385	3.530881	4.819884	4802.056641	92285.140625	799.150879	496.830414	174.823318	85.379478	63.552773	289.193024	405.890961	283.969177	0.116828	0.000000	4.275173	3.518398	0.547883	0.683037	3.681427	4.965132	2.902629	2.696208	2.242599	1.931353	1.803135	2.461188	2.608409	2.453271	0.000000	0.000000	29212.000000		1
7250.767090	3177.225342	4.058200	5.371873	3007.160156	69262.328125	519.788818	302.388336	156.530579	52.235451	41.389942	267.576019	339.251343	215.186371	0.113431	0.000000	3.860384	3.502048	0.608333	0.730126	3.478157	4.840497	2.715827	2.480565	2.194599	1.717965	1.616895	2.427447	2.530522	2.332815	0.000000	0.000000	29259.000000		1
5005.795898	526.341797	1.779317	2.843207	1202.867798	32341.666016	210.856812	133.476547	81.423035	21.031097	15.310763	80.772369	119.846420	127.814804	1.169395	0.000000	3.699473	2.721268	0.250253	0.453808	3.080218	4.509762	2.323988	2.125405	1.910747	1.322862	1.184997	1.907263	2.078625	2.106581	0.067961	0.000000	29321.000000		1
54731.218750	12077.379883	2.272716	5.020327	15006.727539	99998.000000	2381.565186	1536.935425	725.767151	282.020233	255.623444	1302.509521	1695.855835	905.996277	4.428726	99998.000000	4.738235	4.081973	0.356545	0.700732	4.176286	4.999991	3.376863	3.186656	2.860797	2.450280	2.407601	3.114781	3.229389	2.957126	0.646279	4.999991	29353.000000		1
8177.788574	1284.543701	1.696056	2.278883	1652.751343	38381.718750	300.578186	178.159927	67.977936	3.583304	22.178249	76.495224	85.086517	48.744659	0.283485	99998.000000	3.912636	3.108749	0.229440	0.357722	3.218208	4.584125	2.477957	2.250810	1.832368	0.554284	1.345927	1.883634	1.929861	1.687927	0.000000	4.999991	29395.000000		1
29101.791016	8548.148438	3.136162	3.170084	7232.311035	99998.000000	1174.926025	738.669556	333.931915	147.936203	120.524849	554.955811	715.624756	404.281219	2.917788	0.000000	4.463920	3.931872	0.496399	0.501071	3.859277	4.999991	3.070010	2.868450	2.523658	2.170074	2.081077	2.744258	2.854685	2.606683	0.465054	0.000000	29458.000000		1
8436.082031	907.902039	2.574922	2.883296	1538.390869	37989.082031	270.274292	167.123215	85.749527	51.720467	26.615749	123.787437	180.185944	97.695930	0.278179	0.000000	3.926141	2.958039	0.410764	0.459889	3.187067	4.579659	2.431805	2.223037	1.933232	1.713662	1.425139	2.092677	2.255721	1.989877	0.000000	0.000000	29509.000000		1
9017.228516	794.216919	0.841861	1.874913	1589.451416	44694.472656	275.390198	166.549652	76.754257	46.872829	26.076096	144.692108	202.311768	104.637421	1.362076	0.000000	3.955073	2.899939	0.000000	0.272981	3.201247	4.650254	2.439949	2.221544	1.885103	1.670921	1.416243	2.160445	2.306021	2.019687	0.134201	0.000000	29553.000000		1
8066.369629	2477.679199	2.093859	2.392981	2264.635986	49159.156250	392.806641	241.746613	110.925163	55.581306	46.249912	191.561844	266.546051	187.179855	0.855452	0.000000	3.906678	3.394045	0.320947	0.378939	3.354998	4.691605	2.594179	2.383360	2.045030	1.744929	1.665111	2.282309	2.425772	2.272259	0.000000	0.000000	29622.000000		1
6402.452148	2485.971436	1.696056	2.941887	2478.857178	54082.882812	416.070374	258.987793	121.869354	61.680943	33.282791	192.061417	278.014465	198.164139	1.014747	0.000000	3.806346	3.395496	0.229440	0.468626	3.394252	4.733060	2.619167	2.413279	2.085895	1.790151	1.522220	2.283440	2.444067	2.297025	0.006358	0.000000	29652.000000		1
25853.226562	5539.276855	2.019849	2.417651	5748.323242	99998.000000	910.695923	592.928955	264.270233	105.917175	85.243790	397.928741	542.543762	357.800049	1.426997	99998.000000	4.412515	3.743453	0.305319	0.383394	3.759541	4.999991	2.959373	2.773003	2.422048	2.024966	1.930663	2.599805	2.734435	2.553640	0.154423	4.999991	29802.000000		1
7840.525879	1995.684692	3.145414	2.331306	1603.439331	33617.816406	284.484161	174.376175	74.392113	50.671993	28.573923	85.601501	128.579575	59.263290	0.560825	0.000000	3.894345	3.300092	0.497678	0.367599	3.205053	4.526569	2.454058	2.241487	1.871527	1.704768	1.455970	1.932481	2.109172	1.772786	0.000000	0.000000	29847.000000		1
6727.690918	546.959656	3.799166	4.582436	1036.993530	27074.406250	169.402100	114.437546	56.928902	16.821795	28.028101	67.441368	102.250610	38.611492	1.002964	0.000000	3.827866	2.737955	0.579688	0.661096	3.015776	4.432559	2.228919	2.058568	1.755333	1.225872	1.447594	1.828926	2.009666	1.586717	0.001285	0.000000	29915.000000		1
4676.902832	1255.420898	3.207088	5.535311	1093.617065	29633.767578	198.167221	118.350807	68.304810	31.306116	17.006819	81.145500	95.537308	46.860493	0.810576	0.000000	3.669958	3.098789	0.506111	0.743142	3.038865	4.471787	2.297032	2.073171	1.834451	1.495629	1.230623	1.909264	1.980173	1.670807	0.000000	0.000000	29954.000000		1
14671.139648	2866.788574	1.881081	3.182418	3153.095215	69730.992188	496.315430	324.492584	149.296127	105.698227	49.598854	247.035233	311.568634	225.211609	2.221071	0.000000	4.166464	3.457396	0.274407	0.502757	3.498737	4.843426	2.695758	2.511205	2.174048	2.024068	1.695472	2.392759	2.493554	2.352591	0.346562	0.000000	29999.000000		1
10932.875000	1874.459839	2.710606	2.047602	2060.656006	45892.195312	341.431549	210.468246	118.754776	54.847378	21.743443	128.807770	159.873352	94.794128	1.044249	0.000000	4.038734	3.272876	0.433066	0.311246	3.314006	4.661739	2.533304	2.323187	2.074651	1.739156	1.337328	2.109942	2.203776	1.976781	0.018804	0.000000	30024.000000		1
6639.896973	1818.400513	3.336605	3.706654	1270.315308	28988.808594	218.078918	131.061981	53.953094	30.757210	9.612014	59.497654	74.080658	67.077484	0.580121	99998.000000	3.822161	3.259690	0.523305	0.568982	3.103912	4.462230	2.338614	2.117477	1.732016	1.487947	0.982814	1.774500	1.869705	1.826577	0.000000	4.999991	30053.000000		1
5916.791016	1809.840088	3.259512	2.793867	957.121582	24402.775391	157.332352	108.387253	53.169823	35.746700	15.878171	58.251823	88.416954	55.050903	1.034086	99998.000000	3.772086	3.257640	0.513153	0.446206	2.980967	4.387439	2.196818	2.034978	1.725665	1.553236	1.200800	1.765310	1.946536	1.740764	0.014557	4.999991	30088.000000		1
12195.539062	3159.906982	1.455525	3.512378	1756.805908	42802.917969	294.216431	189.304550	102.599075	71.888115	40.452484	141.031708	213.733932	113.167046	0.967650	0.000000	4.086201	3.499674	0.163020	0.545601	3.244724	4.631474	2.468667	2.277161	2.011143	1.856657	1.606945	2.149317	2.329874	2.053720	0.000000	0.000000	30123.000000		1
8782.164062	901.913391	1.714559	3.441453	1797.363281	48844.847656	307.775635	187.664001	99.518417	67.256340	37.526016	171.162918	240.661133	139.825974	0.569371	99998.000000	3.943602	2.955165	0.234152	0.536742	3.254636	4.688819	2.488234	2.273381	1.997903	1.827733	1.574332	2.233410	2.381406	2.145588	0.000000	4.999991	30150.000000		1
15799.627930	4040.147949	1.588125	2.966557	3589.641602	72448.781250	592.651428	371.115631	161.677338	83.680336	61.196796	276.050140	361.250732	207.461609	1.260078	0.000000	4.198647	3.606397	0.200885	0.472253	3.555051	4.860031	2.772799	2.569509	2.208649	1.922623	1.786729	2.440988	2.557809	2.316938	0.100397	0.000000	30193.000000		1
17876.902344	3697.304199	2.759946	5.051164	4661.854492	86427.375000	747.433533	475.244232	226.127472	90.298035	76.205353	328.267059	433.040192	225.245529	0.600189	0.000000	4.252292	3.567885	0.440901	0.703391	3.668559	4.936651	2.873573	2.676917	2.354353	1.955678	1.881985	2.516227	2.636528	2.352656	0.000000	0.000000	30234.000000		1
10247.306641	1188.713501	1.995179	3.978023	1296.881714	40333.648438	228.310760	139.320236	98.867744	38.725590	30.316236	108.134384	147.048080	99.200790	0.426480	0.000000	4.010610	3.075077	0.299982	0.599667	3.112900	4.605668	2.358526	2.144014	1.995055	1.587998	1.481675	2.033964	2.167459	1.996515	0.000000	0.000000	30450.000000		1
18452.257812	1857.388306	2.778449	5.180681	3800.720459	76533.695312	566.328613	389.796906	169.630295	140.236099	53.179073	297.623962	385.226807	217.542343	0.890646	99998.000000	4.266049	3.268903	0.443802	0.714387	3.579866	4.883852	2.753068	2.590838	2.229503	2.146860	1.725741	2.473668	2.585716	2.337544	0.000000	4.999991	30486.000000		1
6961.947266	1895.771606	3.413699	4.243225	1392.838501	35070.554688	252.613708	145.808426	51.516941	27.494616	22.662395	109.765678	142.397812	124.145157	1.205431	0.000000	3.842731	3.277786	0.533225	0.627696	3.143901	4.544943	2.402457	2.163783	1.711950	1.439248	1.355306	2.040467	2.153503	2.093930	0.081142	0.000000	30516.000000		1
13393.849609	2105.542969	2.408400	3.595639	2579.895996	54167.605469	441.116486	270.733765	121.471550	54.301556	41.408443	190.587387	292.020813	204.001648	0.424737	0.000000	4.126905	3.323364	0.381729	0.555776	3.411602	4.733740	2.644553	2.432542	2.084475	1.734812	1.617089	2.280094	2.465414	2.309634	0.000000	0.000000	30601.000000		1
7874.666016	894.278076	2.408400	4.884642	2091.638428	46167.238281	349.418427	217.961746	76.069664	38.725590	27.932505	119.831001	174.209656	109.078011	0.273131	0.000000	3.896232	2.951473	0.381729	0.688833	3.320487	4.664334	2.543346	2.338380	1.881212	1.587998	1.446110	2.078569	2.241072	2.037737	0.000000	0.000000	30627.000000		1
7534.554199	2179.814697	1.989012	3.876260	1949.971313	39932.558594	307.972992	207.526367	92.937721	53.391853	18.061459	90.819191	117.552124	43.104500	0.205177	0.000000	3.877058	3.338420	0.298637	0.588413	3.290028	4.601327	2.488513	2.317073	1.968192	1.727475	1.256753	1.958178	2.070230	1.634523	0.000000	0.000000	30694.000000		1
23230.855469	4987.796387	0.798688	2.713690	5849.454590	99998.000000	948.416199	598.316223	226.173737	94.889725	99.028099	462.036591	594.680542	362.363983	2.036261	0.000000	4.366065	3.697909	0.000000	0.433560	3.767115	4.999991	2.976999	2.776931	2.354442	1.977219	1.995758	2.664676	2.774284	2.559145	0.308833	0.000000	30721.000000		1
11871.000000	2392.148682	1.458608	3.429117	2351.199707	54086.828125	397.500092	236.784882	106.000435	67.675728	31.256777	142.234360	198.808640	143.085480	1.493581	99998.000000	4.074487	3.378788	0.163939	0.535182	3.371289	4.733091	2.599337	2.374354	2.025308	1.830433	1.494944	2.153004	2.298435	2.155596	0.174229	4.999991	30740.000000		1
9386.382812	2895.652344	1.982844	3.580221	3016.778564	61864.554688	465.015472	298.021759	112.470123	82.221725	37.473595	172.673950	226.738052	121.095337	1.055695	0.000000	3.972498	3.461746	0.297289	0.553910	3.479543	4.791442	2.667467	2.474248	2.051037	1.914987	1.573725	2.237227	2.355524	2.083127	0.023539	0.000000	30767.000000		1
17707.197266	3673.238525	2.938803	3.160832	6222.741211	99998.000000	977.279968	645.235352	296.849945	114.298775	97.862450	463.242310	638.882812	356.381531	2.311480	0.000000	4.248150	3.565049	0.468170	0.499801	3.793982	4.999991	2.990019	2.809718	2.472537	2.058042	1.990616	2.665808	2.805421	2.551915	0.363890	0.000000	30874.000000		1
8653.010742	2807.904541	1.588125	2.405316	2118.901611	45158.894531	338.415649	221.313766	123.747353	49.685200	37.936153	143.492538	150.612885	109.404884	0.533056	0.000000	3.937167	3.448382	0.200885	0.381172	3.326111	4.654743	2.529450	2.345008	2.092536	1.696227	1.579053	2.156829	2.177862	2.039037	0.000000	0.000000	30923.000000		1
13650.758789	2484.204346	2.019849	3.863925	3323.786133	63738.734375	564.173096	348.653656	128.268112	51.825314	49.435417	188.206741	248.123795	168.261124	2.850835	99998.000000	4.135157	3.395187	0.305319	0.587029	3.521633	4.804403	2.751412	2.542394	2.108119	1.714542	1.694038	2.274635	2.394668	2.225984	0.454972	4.999991	30972.000000		1
5031.967773	1520.372681	1.033052	3.527797	901.302856	23341.173828	137.346634	102.275276	40.215038	12.421300	15.495788	40.369225	35.062111	54.316975	1.134705	99998.000000	3.701738	3.181950	0.014122	0.547504	2.954871	4.368123	2.137818	2.009771	1.604388	1.094167	1.190214	1.606050	1.544838	1.734936	0.054883	4.999991	31018.000000		1
14663.156250	3010.185303	2.988143	2.507080	2913.929688	58924.753906	479.604645	303.359711	130.472992	76.498306	42.237968	207.375259	267.255310	112.581131	2.817919	99998.000000	4.166227	3.478593	0.475401	0.399168	3.464479	4.770298	2.680883	2.481958	2.115521	1.883652	1.625703	2.316757	2.426926	2.051466	0.449929	4.999991	31045.000000		1
11423.342773	2866.088379	1.911918	4.021195	2508.220703	58895.113281	400.645508	264.088318	137.315796	80.436241	59.210869	224.215561	255.891724	182.159531	0.518867	0.000000	4.057793	3.457290	0.281469	0.604355	3.399366	4.770079	2.602760	2.421749	2.137721	1.905452	1.772401	2.350666	2.408056	2.260452	0.000000	0.000000	31183.000000		1
17296.521484	5411.215332	3.453787	2.676685	6849.406250	99998.000000	1104.185059	705.096863	299.110321	128.446976	107.240097	528.034729	712.886414	417.377869	0.501879	0.000000	4.237959	3.733295	0.538296	0.427597	3.835653	4.999991	3.043042	2.848249	2.475832	2.108724	2.030357	2.722662	2.853020	2.620529	0.000000	0.000000	31255.000000		1
6400.219727	876.130249	2.846291	2.343642	1183.159668	25366.162109	183.858673	120.814720	29.104326	22.603806	11.554770	60.592384	81.552551	48.886509	0.676960	99998.000000	3.806195	2.942569	0.454279	0.369891	3.073043	4.404255	2.264484	2.082120	1.463958	1.354182	1.062761	1.782418	1.911438	1.689189	0.000000	4.999991	31277.000000		1
42958.203125	13490.262695	2.932636	5.606237	18658.830078	99998.000000	3052.568359	1916.337036	668.129028	245.706131	197.433289	968.818176	1343.301270	655.328430	2.995546	99998.000000	4.633046	4.130021	0.467258	0.748671	4.270885	4.999991	3.484665	3.282472	2.824860	2.390416	2.295420	2.986242	3.128173	2.816459	0.476476	4.999991	31333.000000		1
5594.688477	1446.162476	3.993442	2.115445	1527.082886	44088.199219	241.028107	155.457443	84.013382	40.908878	13.901494	115.849899	161.353546	99.660271	0.111840	0.000000	3.747776	3.160217	0.601347	0.325402	3.183863	4.644322	2.382068	2.191612	1.924348	1.611818	1.143062	2.063896	2.207778	1.998522	0.000000	0.000000	31363.000000		1
9184.284180	2207.087402	1.026885	2.396065	1891.750366	39070.687500	302.533264	195.900665	74.089905	34.044476	19.859278	135.641327	194.294037	129.208649	0.203604	0.000000	3.963045	3.343820	0.011522	0.379499	3.276864	4.591851	2.480773	2.292036	1.869759	1.532047	1.297964	2.132392	2.288460	2.111292	0.000000	0.000000	31392.000000		1
11832.996094	2419.970215	2.075356	3.583304	2252.701904	54992.949219	383.549255	234.518326	121.092255	111.375389	41.908009	190.016891	254.790833	184.373657	1.752257	0.000000	4.073095	3.383810	0.317093	0.554284	3.352704	4.740307	2.583821	2.370177	2.083116	2.046789	1.622297	2.278792	2.406184	2.265699	0.243598	0.000000	31507.000000		1
7857.551270	1179.147705	2.991227	3.496960	1628.534790	19550.419922	258.438904	178.801346	12.828353	6.315497	8.026972	0.000000	0.000000	0.000000	0.851642	0.000000	3.895287	3.071568	0.475849	0.543691	3.211797	4.291156	2.412358	2.252371	1.108171	0.800408	0.904552	0.000000	0.000000	0.000000	0.000000	0.000000	31550.000000		1
7450.300293	1799.065552	2.877128	2.756862	1370.117432	37405.320312	251.922958	147.023407	78.567497	36.055073	27.664221	93.850502	147.239273	85.330132	0.922075	99998.000000	3.872174	3.255047	0.458959	0.440415	3.136758	4.572933	2.401268	2.167387	1.895243	1.556966	1.441918	1.972437	2.168024	1.931102	0.000000	4.999991	31626.000000		1
8745.915039	2804.771484	2.001346	3.644979	2955.418213	59443.492188	472.996185	308.885773	106.549339	53.965427	37.473595	176.766068	200.591034	122.745140	2.412709	99998.000000	3.941805	3.447897	0.301322	0.561695	3.470619	4.774104	2.674858	2.489798	2.027551	1.732116	1.573725	2.247399	2.302311	2.089004	0.382505	4.999991	31738.000000		1
36703.984375	5414.863281	2.692104	2.790784	6966.924316	99998.000000	1132.237915	714.055115	378.726288	144.741440	108.085045	567.694702	795.993164	400.253876	3.569341	99998.000000	4.564713	3.733588	0.430092	0.445726	3.843041	4.999991	3.053938	2.853732	2.578326	2.160593	2.033766	2.754115	2.900909	2.602335	0.552588	4.999991	31827.000000		1
10592.908203	3840.654785	1.834825	2.695188	4087.538818	76008.859375	646.277649	424.439636	165.057114	80.470161	61.893719	256.761353	360.365723	236.892807	1.396839	99998.000000	4.025015	3.584405	0.263595	0.430589	3.611462	4.880864	2.810419	2.627816	2.217634	1.905635	1.791647	2.409530	2.556743	2.374552	0.145147	4.999991	31884.000000		1
6158.365234	1166.226807	1.955090	3.839255	1389.418579	32286.933594	245.385422	148.062637	53.564541	24.515722	18.113882	77.815063	113.111534	108.473595	0.304777	0.000000	3.789465	3.066783	0.291167	0.584247	3.142833	4.509027	2.389849	2.170445	1.728877	1.389445	1.258012	1.891064	2.053507	2.035324	0.000000	0.000000	31923.000000		1
17936.134766	3162.889160	2.907966	4.878475	3840.688721	78512.281250	629.307800	389.433044	184.777618	72.850243	68.175293	275.689331	405.527069	222.938889	2.497120	0.000000	4.253729	3.500084	0.463589	0.688284	3.584409	4.894938	2.798863	2.590433	2.266649	1.862431	1.833627	2.440420	2.608020	2.348186	0.397439	0.000000	31946.000000		1
15046.520508	2687.694092	2.803118	4.456003	3344.314697	67817.296875	562.837830	336.787445	147.951614	58.017460	48.923515	216.799164	292.631378	172.766464	0.896589	0.000000	4.177436	3.429380	0.447641	0.648945	3.524307	4.831340	2.750383	2.527356	2.170120	1.763559	1.689518	2.336058	2.466321	2.237459	0.000000	0.000000	31972.000000		1
16694.195312	4547.962891	3.089906	5.048080	5167.744629	98719.414062	833.744263	524.133850	187.414215	92.311722	55.636814	334.434540	479.663239	306.554474	2.573900	0.000000	4.222566	3.657817	0.489945	0.703126	3.713301	4.994402	2.921033	2.719442	2.272803	1.965257	1.745362	2.524311	2.680936	2.486508	0.410592	0.000000	32009.000000		1
8982.906250	1504.654785	2.377563	4.533096	1665.801758	40286.960938	278.066895	178.332611	87.084785	51.720467	21.703354	103.274414	145.429123	100.761162	2.123958	99998.000000	3.953417	3.177437	0.376132	0.656395	3.221623	4.605165	2.444149	2.251231	1.939942	1.713662	1.336527	2.013993	2.162651	2.003293	0.327146	4.999991	32110.000000		1
19387.398438	4180.723145	2.180203	2.488577	5400.742676	92876.117188	866.302368	558.446594	216.052902	67.025063	79.693062	324.113281	402.218201	204.498138	2.748275	99998.000000	4.287519	3.621251	0.338497	0.395951	3.732454	4.967904	2.937670	2.746982	2.334560	1.826237	1.901420	2.510697	2.604462	2.310689	0.439060	4.999991	32215.000000		1
7071.824219	1115.622681	2.408400	2.658183	1420.632202	33441.968750	222.963562	148.531357	84.506775	31.488056	18.425339	85.536743	123.731934	32.357670	0.745255	0.000000	3.849531	3.047517	0.381729	0.424585	3.152482	4.524292	2.348234	2.171818	1.926892	1.498146	1.265415	1.932153	2.092482	1.509977	0.000000	0.000000	32239.000000		1
16038.951172	5177.091797	2.081524	1.976677	4814.437988	93614.968750	778.597778	499.732208	226.509857	113.000526	67.617142	360.448975	446.614807	287.262604	1.614937	99998.000000	4.205176	3.714086	0.318381	0.295936	3.682546	4.971345	2.891313	2.698737	2.355087	2.053081	1.830057	2.556844	2.649933	2.458279	0.208156	4.999991	32323.000000		1
15826.382812	3394.141846	0.955959	3.133079	4392.785645	87813.976562	693.579102	451.554962	217.360413	76.643242	76.236191	314.168213	425.358582	281.986328	1.528908	0.000000	4.199382	3.530730	0.000000	0.495971	3.642740	4.943563	2.841096	2.654711	2.337180	1.884474	1.882161	2.497162	2.628755	2.450228	0.184381	0.000000	32350.000000		1
9554.017578	1234.756714	2.698272	4.631775	2040.605469	41887.738281	329.460480	207.396851	69.914528	37.233063	30.590689	137.997314	208.130783	98.914001	0.427788	0.000000	3.980186	3.091581	0.431086	0.665747	3.309759	4.622087	2.517803	2.316802	1.844567	1.570929	1.485589	2.139871	2.318336	1.995258	0.000000	0.000000	32371.000000		1
7091.930176	2248.902832	2.920300	3.339689	1235.210083	33898.042969	225.597076	130.139938	76.575401	45.852112	24.259773	71.033920	92.179115	97.221031	0.757544	0.000000	3.850765	3.351971	0.465428	0.523706	3.091741	4.530175	2.353333	2.114411	1.884089	1.661359	1.384887	1.851466	1.964633	1.987760	0.000000	0.000000	32408.000000		1
23746.949219	7248.568359	2.402232	4.033530	7228.999023	99998.000000	1177.895630	745.894714	283.182800	142.832611	119.951271	546.882568	787.608459	466.871887	3.136006	0.000000	4.375608	3.860252	0.380615	0.605685	3.859078	4.999991	3.071107	2.872678	2.452067	2.154827	2.079005	2.737894	2.896310	2.669198	0.496377	0.000000	32469.000000		1
13098.596680	1987.639282	2.084607	2.608843	2411.280273	53666.378906	382.186249	241.490662	112.904930	89.712128	42.802296	213.280624	269.043884	297.442017	1.481257	0.000000	4.117225	3.298337	0.319024	0.416448	3.382248	4.729702	2.582275	2.382900	2.052713	1.952851	1.631467	2.328951	2.429823	2.473402	0.170630	0.000000	32497.000000		1
15107.639648	2674.933594	3.068320	4.668780	4683.499023	92425.476562	753.409790	466.322968	206.829437	81.022148	68.693367	282.103516	383.083618	327.110657	1.653728	0.000000	4.179197	3.427313	0.486901	0.669203	3.670570	4.965792	2.877031	2.668687	2.315612	1.908604	1.836915	2.450408	2.583294	2.514695	0.218464	0.000000	32529.000000		1
16818.693359	2898.116211	2.636597	3.830003	2732.815430	62487.019531	411.660614	278.449280	169.358932	69.593819	61.853630	229.639862	314.825043	175.023758	0.963400	0.000000	4.225792	3.462116	0.421044	0.583199	3.436610	4.795790	2.614539	2.444746	2.228808	1.842571	1.791365	2.361047	2.498069	2.243097	0.000000	0.000000	32589.000000		1
16167.425781	4656.158691	2.359060	4.015028	2888.652100	61192.687500	500.533966	304.642548	136.958084	103.780144	52.701096	221.665314	321.226898	200.637299	2.654072	0.000000	4.208641	3.668028	0.372739	0.603689	3.460695	4.786699	2.699434	2.483791	2.136588	2.016114	1.721820	2.345698	2.506812	2.302412	0.423913	0.000000	32659.000000		1
8277.337891	1622.968628	2.362144	4.551599	1955.041016	39577.179688	326.709778	204.276108	81.179420	44.510685	17.768503	100.761162	158.439407	42.083782	0.958993	99998.000000	3.917891	3.210310	0.373306	0.658164	3.291156	4.597445	2.514162	2.310218	1.909446	1.648464	1.249651	2.003293	2.199863	1.624115	0.000000	4.999991	32687.000000		1
14121.426758	1726.246094	3.506211	5.655577	2970.238770	63950.230469	502.519897	312.836060	142.764771	85.549080	38.805767	173.848862	294.398376	179.134384	1.443287	99998.000000	4.149879	3.237103	0.544838	0.752477	3.472791	4.805842	2.701153	2.495317	2.154621	1.932215	1.588896	2.240172	2.468935	2.253179	0.159353	4.999991	32762.000000		1
20281.515625	5846.358398	2.026016	5.316366	6065.340820	99998.000000	949.988892	626.501587	289.618561	132.249222	116.645500	501.816803	705.503906	392.584625	2.278875	0.000000	4.307100	3.766886	0.306643	0.725615	3.782855	4.999991	2.977719	2.796922	2.461826	2.121393	2.066868	2.700545	2.848500	2.593933	0.357721	0.000000	32869.000000		1
8263.648438	1542.609497	2.146282	4.366574	2570.734131	47622.777344	416.418823	270.160187	119.087822	69.192932	46.471943	165.787964	210.890732	110.841904	1.005401	99998.000000	3.917172	3.188256	0.331687	0.640141	3.410057	4.677814	2.619530	2.431621	2.075867	1.840062	1.667191	2.219553	2.324058	2.044704	0.002339	4.999991	32914.000000		1
17991.318359	3212.962891	1.433939	3.009729	3251.481689	71267.039062	547.912537	335.896240	167.958908	51.979500	56.833305	229.707703	300.797119	216.225601	1.108459	0.000000	4.255063	3.506906	0.156531	0.478527	3.512081	4.852889	2.738711	2.526205	2.225203	1.715832	1.754603	2.361176	2.478274	2.334907	0.044720	0.000000	32938.000000		1
8030.977539	1849.678955	4.116791	3.096074	1404.309937	30761.388672	240.220169	151.100113	51.483017	45.916870	24.087084	72.181076	96.891075	69.714081	0.505715	99998.000000	3.904768	3.267096	0.614559	0.490811	3.147463	4.488006	2.380610	2.179265	1.711664	1.661972	1.381784	1.858423	1.986284	1.843320	0.000000	4.999991	33061.000000		1
10234.978516	2363.719727	2.143198	3.472290	2282.120850	47725.144531	400.876801	239.113098	102.253693	60.333347	30.300817	170.068192	229.531921	135.363800	1.034756	0.000000	4.010087	3.373596	0.331062	0.540616	3.358339	4.678747	2.603011	2.378603	2.009679	1.780557	1.481454	2.230623	2.360843	2.131503	0.014838	0.000000	33100.000000		1
10328.310547	1816.855591	1.341426	3.151581	2266.982910	52626.660156	399.415100	239.939545	109.602242	63.071709	37.738796	173.851944	227.419571	134.275238	0.770388	0.000000	4.014030	3.259320	0.127567	0.498528	3.355448	4.721206	2.601424	2.380102	2.039819	1.799835	1.576788	2.240180	2.356828	2.127996	0.000000	0.000000	33150.000000		1
9393.379883	2608.676514	3.117660	4.755125	3289.402588	61192.656250	522.268188	340.512604	150.625214	76.889938	41.985104	180.306198	230.287445	192.141602	0.789356	0.000000	3.972822	3.416420	0.493829	0.677162	3.517117	4.786699	2.717894	2.532133	2.177898	1.885870	1.623095	2.256011	2.362270	2.283621	0.000000	0.000000	33172.000000		1
20791.619141	5976.581543	2.130863	2.944971	4364.258301	91692.968750	721.736694	451.033783	210.011856	100.344856	78.894371	366.045959	551.591431	255.453827	1.305838	99998.000000	4.317888	3.776453	0.328556	0.469081	3.639910	4.962336	2.858379	2.654209	2.322244	2.001495	1.897046	2.563536	2.741617	2.407312	0.115889	4.999991	33240.000000		1
8891.908203	2771.994385	2.710606	2.917217	2324.411377	49147.609375	385.208313	245.860321	93.276932	30.069536	39.172733	160.601120	196.094940	176.864746	0.058138	0.000000	3.948995	3.442792	0.433066	0.464969	3.366313	4.691503	2.585696	2.390688	1.969774	1.478127	1.592984	2.205749	2.292466	2.247641	0.000000	0.000000	33301.000000		1
8174.729492	1086.561523	2.180203	2.602675	1205.834351	29875.705078	204.837341	132.606934	63.037788	46.120396	27.991096	81.345947	99.493744	122.288742	0.479786	99998.000000	3.912473	3.036054	0.338497	0.415420	3.081288	4.475318	2.311409	2.122566	1.799601	1.663893	1.447020	1.910336	1.997796	2.087386	0.000000	4.999991	33377.000000		1
13452.843750	2433.128418	3.367443	3.065236	2209.739258	45646.117188	373.884827	230.799347	108.905319	61.569927	31.558983	114.119919	144.892548	81.934937	1.117780	99998.000000	4.128814	3.386165	0.527300	0.486464	3.344341	4.659404	2.572738	2.363235	2.037049	1.789369	1.499123	2.057361	2.161046	1.913469	0.048356	4.999991	33396.000000		1
9256.816406	2099.828613	1.930420	2.985059	2679.201660	53085.953125	445.933289	281.045776	127.790131	37.507515	36.193840	152.167084	215.692108	101.735626	1.104521	99998.000000	3.966462	3.322184	0.285652	0.474953	3.428005	4.724979	2.649270	2.448777	2.106497	1.574118	1.558635	2.182321	2.333834	2.007473	0.043174	4.999991	33476.000000		1
10627.543945	2061.417725	2.164785	1.369180	1678.269287	38928.847656	299.267609	175.723770	79.381599	46.003216	23.689281	108.744965	140.695587	98.389771	1.074260	99998.000000	4.026433	3.314166	0.335415	0.136461	3.224862	4.590271	2.476060	2.244831	1.899720	1.662788	1.374552	2.036409	2.148280	1.992950	0.031109	4.999991	33508.000000		1
7977.681641	3150.927246	1.964342	2.423819	1717.553101	38281.679688	275.584473	180.512817	73.602676	38.796516	32.548862	156.101944	228.868927	110.299164	1.264128	0.000000	3.901877	3.498438	0.293217	0.384500	3.234910	4.582991	2.440255	2.256508	1.866894	1.588793	1.512536	2.193408	2.359587	2.042572	0.101791	0.000000	33562.000000		1
7374.027344	1402.262329	2.513247	4.052033	2081.446533	45967.164062	351.601715	219.895248	113.555595	46.104977	32.292912	156.724854	198.102463	157.384781	0.112911	0.000000	3.867705	3.146829	0.400235	0.607673	3.318365	4.662448	2.546051	2.342216	2.055208	1.663748	1.509107	2.195138	2.296890	2.196963	0.000000	0.000000	33622.000000		1
18275.431641	3382.065918	2.593424	3.475374	3195.515137	68937.250000	528.321533	326.611115	160.305069	100.304771	37.464340	217.440582	288.304901	227.684769	1.375216	99998.000000	4.261868	3.529182	0.413874	0.541001	3.504541	4.838454	2.722898	2.514031	2.204947	2.001322	1.573618	2.337341	2.459852	2.357334	0.138371	4.999991	33664.000000		1
8729.768555	2615.136963	3.524713	4.230890	2653.329102	55749.308594	435.297485	272.778290	122.270241	60.209999	39.820320	179.134384	249.209259	132.909134	0.243601	0.000000	3.941003	3.417495	0.547124	0.626432	3.423791	4.746240	2.638786	2.435810	2.087321	1.779669	1.600105	2.253179	2.396564	2.123555	0.000000	0.000000	33702.000000		1
6965.783691	1605.437622	2.433070	3.478457	1309.744019	31783.269531	210.751953	141.922913	77.583786	15.215167	18.570274	77.830482	118.757866	98.331177	1.036005	0.000000	3.842970	3.205593	0.386155	0.541387	3.117186	4.502199	2.323772	2.152052	1.889771	1.182277	1.268818	1.891150	2.074662	1.992691	0.015362	0.000000	33793.000000		1
11184.119141	2869.912354	2.439237	4.582436	3537.439941	67911.750000	569.865662	362.493500	130.904709	58.072968	46.524368	243.593781	346.186676	245.391602	0.329747	0.000000	4.048602	3.457869	0.387254	0.661096	3.548689	4.831945	2.755773	2.559300	2.116955	1.763974	1.667681	2.386666	2.539310	2.389860	0.000000	0.000000	33834.000000		1
7936.032715	2393.847900	3.561718	3.108409	1941.398560	49832.812500	339.997620	207.208740	124.650887	61.091949	34.198662	153.937149	241.820633	100.024147	0.954659	0.000000	3.899603	3.379097	0.551660	0.492538	3.288115	4.697515	2.531476	2.316408	2.095695	1.785984	1.534009	2.187343	2.383493	2.000105	0.000000	0.000000	33905.000000		1
6908.204102	847.633423	2.038351	3.968772	1235.395142	34454.167969	230.296692	131.487534	69.063416	27.969511	23.581350	101.849724	148.750305	114.505386	0.947295	0.000000	3.839365	2.928208	0.309279	0.598656	3.091806	4.537242	2.362288	2.118885	1.839248	1.446685	1.372569	2.007960	2.172458	2.058826	0.000000	0.000000	33921.000000		1
11013.421875	2737.663086	1.162570	3.256428	2369.070068	49787.515625	373.579529	252.132645	108.507515	56.811718	32.530361	142.610580	215.149368	76.741920	2.187989	99998.000000	4.041922	3.437380	0.065419	0.512742	3.374578	4.697121	2.572383	2.401629	2.035460	1.754438	1.512289	2.154152	2.332740	1.885033	0.340045	4.999991	33961.000000		1
7147.884277	450.367706	2.056854	1.844076	1398.379883	29550.703125	219.482025	151.035355	73.306641	79.702309	17.389202	60.268589	83.560066	71.037003	1.483904	0.000000	3.854177	2.653567	0.313203	0.265779	3.145625	4.470568	2.341399	2.179079	1.865143	1.901471	1.240280	1.780091	1.921999	1.851485	0.171406	0.000000	34073.000000		1
16727.371094	2743.417236	2.063021	5.057332	3447.046387	69766.085938	569.541870	355.530396	118.767113	103.209656	57.551815	287.018982	377.702484	222.047699	0.368410	11368.643555	4.223428	3.438292	0.314504	0.703921	3.537447	4.843644	2.755526	2.550877	2.074696	2.013720	1.760059	2.457911	2.577150	2.346446	0.000000	4.055709	34131.000000		1
9252.474609	4736.138672	1.686805	3.515462	2754.598877	62204.800781	464.666992	289.057343	124.126656	77.037964	44.393501	208.892456	271.991913	187.787354	0.465515	0.000000	3.966258	3.675424	0.227065	0.545982	3.440058	4.793824	2.667142	2.460984	2.093865	1.886705	1.647319	2.319923	2.434556	2.273666	0.000000	0.000000	34185.000000		1
11708.666016	3016.309814	3.025148	3.524713	3762.093506	69698.679688	577.729187	389.809235	168.517075	72.911919	54.363232	230.799347	318.824677	288.992584	0.609222	0.000000	4.068507	3.479476	0.480747	0.547124	3.575430	4.843225	2.761724	2.590852	2.226644	1.862799	1.735305	2.363235	2.503552	2.460887	0.000000	0.000000	34226.000000		1
7859.888672	346.821930	1.668303	1.322924	1030.943237	39340.730469	169.802994	102.737839	97.402969	22.363274	24.296778	126.963692	195.206833	142.098679	1.547553	99998.000000	3.895416	2.540107	0.222275	0.121535	3.013235	4.594842	2.229945	2.011730	1.988572	1.349535	1.385549	2.103680	2.290495	2.152590	0.189645	4.999991	34265.000000		1
19222.734375	1815.563477	1.766982	2.096942	4207.653809	86278.789062	638.623779	428.615021	178.181503	72.033051	56.694538	264.069794	364.753876	242.452789	0.417329	99998.000000	4.283815	3.259012	0.247232	0.321587	3.624040	4.935904	2.805245	2.632067	2.250863	1.857532	1.753541	2.421719	2.562000	2.384627	0.000000	4.999991	34289.000000		1
5873.477051	1801.748413	2.013681	2.948054	1012.527100	25447.925781	185.329620	113.910225	37.569191	42.638855	25.018372	61.369484	75.224724	40.452484	0.558757	0.000000	3.768895	3.255694	0.303991	0.469535	3.005407	4.405653	2.267945	2.056563	1.574832	1.629806	1.398259	1.787952	1.876361	1.606945	0.000000	0.000000	34343.000000		1
6962.443848	1238.380127	3.068320	5.963951	1778.527832	41539.460938	315.142670	188.878998	74.318108	17.568060	32.564281	144.975815	155.929245	144.803116	0.689296	0.000000	3.842762	3.092854	0.486901	0.775534	3.250061	4.618461	2.498507	2.276184	1.871095	1.244724	1.512741	2.161296	2.192928	2.160778	0.000000	0.000000	34361.000000		1
4385.464844	1148.859253	1.066974	1.831741	664.810913	28992.316406	134.154968	73.642769	58.418346	25.579613	19.569407	55.134167	58.689716	70.574448	1.775060	0.000000	3.642016	3.060267	0.028154	0.262864	2.822698	4.462283	2.127607	1.867130	1.766549	1.407894	1.291578	1.741421	1.768562	1.848647	0.249213	0.000000	34406.000000		1
10364.676758	2195.480225	2.001346	3.823836	1692.275635	39805.417969	307.149628	178.906189	83.976372	56.413918	29.138247	121.755257	184.555603	104.807030	0.348984	0.000000	4.015556	3.341530	0.301322	0.582499	3.228471	4.599942	2.487350	2.252625	1.924157	1.751386	1.464463	2.085488	2.266127	2.020391	0.000000	0.000000	34463.000000		1
17937.189453	3474.818604	2.044519	3.336605	3920.909180	90085.851562	669.229919	409.209045	193.726639	90.893196	78.980721	407.750427	520.118774	294.934937	1.642370	99998.000000	4.253755	3.540932	0.310591	0.523305	3.593387	4.954657	2.825575	2.611945	2.287189	1.958531	1.897521	2.610394	2.716103	2.469726	0.215471	4.999991	34510.000000		1
4809.383301	4687.042480	3.472290	3.796082	3589.450439	68373.781250	608.341492	372.984375	158.257477	81.873260	49.231888	237.842606	358.984192	307.676941	1.039813	10888.447266	3.682089	3.670899	0.540616	0.579336	3.555028	4.834889	2.784148	2.571691	2.199364	1.913142	1.692246	2.376290	2.555075	2.488095	0.016955	4.036966	34557.000000		1
10076.467773	2812.715088	1.424687	1.279752	2773.736572	58010.386719	457.114929	283.309235	117.169739	89.150887	55.251347	202.814407	268.948273	156.117355	0.593639	0.000000	4.003308	3.449126	0.153720	0.107126	3.443065	4.763506	2.660025	2.452261	2.068815	1.950126	1.742343	2.307099	2.429669	2.193451	0.000000	0.000000	34577.000000		1
4905.469727	1244.134399	1.625130	2.257297	933.429199	24709.794922	168.177856	107.243179	41.923428	13.133643	13.731889	53.431942	81.608063	55.695404	0.579881	0.000000	3.690681	3.094867	0.210888	0.353589	2.970081	4.392869	2.225769	2.030370	1.622457	1.118385	1.137730	1.727801	1.911733	1.745819	0.000000	0.000000	34630.000000		1
10370.776367	4154.665527	2.235711	3.595639	2945.322021	56663.281250	459.026855	309.175659	127.342995	55.716991	41.763073	192.721344	250.427338	223.571060	0.412096	0.000000	4.015811	3.618536	0.349416	0.555776	3.469133	4.753302	2.661838	2.490205	2.104975	1.745988	1.620792	2.284930	2.398682	2.349416	0.000000	0.000000	34666.000000		1
5198.541992	1032.022461	2.195622	3.848506	1063.316284	29763.728516	180.759521	113.734451	57.184853	25.999001	22.045649	77.731804	108.785049	64.832527	0.393016	0.000000	3.715882	3.013689	0.341558	0.585292	3.026662	4.473687	2.257101	2.055892	1.757281	1.414957	1.343323	1.890599	2.036569	1.811793	0.000000	0.000000	34692.000000		1
5098.431641	2182.935547	2.766114	3.694319	1942.323730	41251.015625	342.035980	204.630737	92.660179	10.126998	32.567364	131.185333	194.753525	125.816544	0.455893	99998.000000	3.707437	3.339041	0.441870	0.567534	3.288322	4.615435	2.534072	2.310971	1.966893	1.005481	1.512783	2.117885	2.289485	2.099738	0.000000	4.999991	34740.000000		1
12446.913086	3940.197754	3.444536	4.428249	3080.078369	66427.429688	512.856567	323.928253	143.825577	72.239662	51.476852	233.068970	345.304718	228.209000	1.638515	0.000000	4.095062	3.595518	0.537131	0.646232	3.488562	4.822348	2.709996	2.510449	2.157836	1.858776	1.711612	2.367485	2.538203	2.358333	0.214450	0.000000	34807.000000		1
12171.316406	1609.023926	2.291218	2.590341	2020.712280	45520.968750	329.938446	213.761688	99.037354	67.213173	36.292522	153.292648	211.495132	101.390244	0.050688	99998.000000	4.085338	3.206563	0.360066	0.413357	3.305505	4.658212	2.518433	2.329930	1.995799	1.827454	1.559817	2.185521	2.325300	2.005996	0.000000	4.999991	34894.000000		1
4531.023926	1290.325684	3.049818	4.705785	804.787964	24212.966797	140.063416	90.341209	63.117966	26.538656	19.520067	65.504776	88.885689	67.641808	0.014647	99998.000000	3.656196	3.110699	0.484274	0.672632	2.905681	4.384048	2.146325	1.955886	1.800153	1.423879	1.290481	1.816273	1.948832	1.830215	0.000000	4.999991	34982.000000		1
14729.737305	3891.409912	3.083739	4.884642	4167.867188	77547.718750	648.242004	427.952026	199.456223	82.230980	71.715431	319.518494	452.634247	229.263641	2.399969	0.000000	4.168195	3.590107	0.489078	0.688833	3.619914	4.889569	2.811737	2.631395	2.299848	1.915035	1.855613	2.504496	2.655747	2.360335	0.380206	0.000000	35064.000000		1
19458.808594	5323.988770	1.501781	3.867008	7130.047852	99998.000000	1173.199097	724.323975	333.457001	149.006256	80.479416	482.851807	648.578125	334.005920	2.499958	0.000000	4.289116	3.726237	0.176607	0.587375	3.853092	4.999991	3.069372	2.859933	2.523040	2.173204	1.905685	2.683814	2.811962	2.523754	0.397933	0.000000	35108.000000		1
10991.148438	1682.679077	1.945839	4.015028	2841.026855	49097.363281	449.100281	298.805023	128.197189	67.228592	38.790348	177.919388	254.127823	145.077576	1.815838	0.000000	4.041043	3.226001	0.289107	0.603689	3.453475	4.691058	2.652343	2.475388	2.107878	1.827554	1.588724	2.250223	2.405052	2.161600	0.259077	0.000000	35217.000000		1
15793.874023	7466.514648	2.100026	3.817669	6370.489258	99998.000000	1002.245911	650.527039	247.815414	128.591904	71.271370	360.134430	497.635254	254.312851	1.395697	99998.000000	4.198489	3.873118	0.322225	0.581798	3.804173	4.999991	3.000974	2.813265	2.394128	2.109214	1.852915	2.556465	2.696911	2.405368	0.144791	4.999991	35258.000000		1
12343.777344	1870.672974	3.981107	3.601807	2762.185059	58851.347656	439.429688	279.112274	164.079575	47.286049	42.179379	225.532318	322.478882	148.176727	1.824780	99998.000000	4.091448	3.271998	0.600004	0.556520	3.441253	4.769756	2.642889	2.445779	2.215055	1.674733	1.625100	2.353209	2.508501	2.170780	0.261211	4.999991	35311.000000		1
8358.757812	1040.262207	2.642764	4.551599	1718.882202	34978.835938	296.193115	188.885162	93.005562	36.887684	25.659790	115.424339	138.808334	85.160530	0.461680	0.000000	3.922142	3.017143	0.422058	0.658164	3.235246	4.543805	2.471575	2.276198	1.968509	1.566881	1.409253	2.062297	2.142416	1.930238	0.000000	0.000000	35364.000000		1
16447.371094	3836.257324	1.779317	4.095205	4468.503906	93996.265625	702.204346	465.508881	251.608414	107.375786	75.292564	386.278381	543.154297	287.459961	0.387052	0.000000	4.216096	3.583908	0.250253	0.612276	3.650162	4.973111	2.846463	2.667928	2.400725	2.030906	1.876752	2.586900	2.734923	2.458577	0.000000	0.000000	35391.000000		1
18272.816406	6032.638184	2.661267	4.422081	5255.088867	95591.578125	796.067139	542.778137	256.570160	118.159615	74.028229	388.088531	537.622070	297.815155	1.241897	99998.000000	4.261806	3.780507	0.425088	0.645627	3.720580	4.980420	2.900950	2.734622	2.409206	2.072469	1.869397	2.588931	2.730477	2.473947	0.094086	4.999991	35460.000000		1
30281.675781	10912.136719	2.735276	4.190801	9148.709961	99998.000000	1505.777344	936.923096	444.329742	182.446320	148.078049	742.885010	952.986267	547.425293	3.038909	99998.000000	4.481180	4.037910	0.437001	0.622297	3.961360	4.999991	3.177761	2.971704	2.647705	2.261135	2.170491	2.870922	2.979087	2.738325	0.482718	4.999991	35630.000000		1
16025.354492	3989.981689	2.855542	3.176251	2528.375977	56605.570312	398.089081	267.390991	166.546570	46.194405	40.933548	220.148102	291.034027	157.736328	1.607268	99998.000000	4.204808	3.600971	0.455689	0.501915	3.402842	4.752859	2.599980	2.427147	2.221536	1.664589	1.612079	2.342715	2.463944	2.197932	0.206088	4.999991	35720.000000		1
14840.840820	4594.940430	2.309720	2.611927	4228.625977	84275.039062	660.065002	439.839813	231.940323	97.723679	68.014938	334.656586	414.112183	296.779022	1.191895	99998.000000	4.171459	3.662280	0.363559	0.416961	3.626199	4.925699	2.819587	2.643295	2.365376	1.990000	1.832604	2.524599	2.617118	2.472433	0.076238	4.999991	35791.000000		1
8407.644531	2230.030273	1.051555	1.597377	2655.518555	47567.132812	422.281006	280.647980	116.182938	62.266853	35.802208	178.668747	227.777283	194.010345	1.372512	99998.000000	3.924674	3.348311	0.021832	0.203407	3.424149	4.677307	2.625602	2.448162	2.065142	1.794257	1.553910	2.252048	2.357510	2.287825	0.137516	4.999991	35902.000000		1
8732.451172	1150.684814	1.649800	3.984190	1959.395264	36465.894531	314.806549	205.571274	77.395676	53.034138	32.545780	109.000916	180.016327	91.876915	0.501447	9769.321289	3.941136	3.060956	0.217431	0.600340	3.292122	4.561887	2.498044	2.312963	1.888717	1.724555	1.512495	2.037430	2.255312	1.963206	0.000000	3.989864	35920.000000		1
18210.568359	4617.908203	2.007514	4.508426	3587.498291	69214.796875	557.910034	373.175568	179.797394	76.263947	59.398975	272.852295	383.580109	219.482025	1.015382	0.000000	4.260324	3.664445	0.302659	0.654025	3.554792	4.840199	2.746564	2.571913	2.254783	1.882319	1.773779	2.435928	2.583856	2.341399	0.006629	0.000000	35980.000000		1
15780.823242	2186.213623	2.127780	2.158617	3476.875244	64035.722656	573.649414	360.300964	166.053162	68.625519	46.761814	214.770065	265.670258	202.216171	1.915974	0.000000	4.198130	3.339693	0.327927	0.334176	3.541189	4.806422	2.758646	2.556665	2.220247	1.836486	1.669891	2.331974	2.424343	2.305816	0.282390	0.000000	36017.000000		1
5342.071777	1031.892944	5.430464	5.556897	1309.250610	29157.427734	192.345123	131.358017	67.358109	40.785530	21.404230	89.147804	123.022675	93.720985	0.237232	0.000000	3.727710	3.013635	0.734837	0.744832	3.117023	4.464749	2.284081	2.118457	1.828390	1.610506	1.330500	1.950111	2.089985	1.971837	0.000000	0.000000	36049.000000		1
11071.223633	2856.084717	1.689889	3.700486	3432.241211	66056.695312	550.539856	353.794250	171.813583	79.813324	44.957829	232.020508	297.491364	222.575012	1.895869	99998.000000	4.044196	3.455771	0.227858	0.568259	3.535578	4.819917	2.740789	2.548751	2.235058	1.902075	1.652805	2.365526	2.473474	2.347476	0.277808	4.999991	36101.000000		1
19556.615234	5589.294922	1.372264	2.386814	4918.671387	94360.687500	813.157227	505.190430	257.418182	139.785873	74.305771	348.169525	445.686584	238.218811	4.345012	0.000000	4.291294	3.747357	0.137438	0.377819	3.691848	4.974791	2.910175	2.703455	2.410639	2.145463	1.871023	2.541791	2.649029	2.376976	0.637991	0.000000	36221.000000		1
4984.407227	606.546753	2.485493	2.806202	1226.970337	25033.552734	199.706009	134.716217	55.846508	20.661049	15.893590	62.291523	83.609406	48.932766	0.244596	0.000000	3.697613	2.782864	0.395413	0.448119	3.088834	4.398522	2.300391	2.129420	1.746996	1.315152	1.201222	1.794429	1.922255	1.689600	0.000000	0.000000	36266.000000		1
4805.963867	626.779175	3.407531	3.262596	1711.302368	35637.714844	275.155853	181.151154	82.573273	26.356714	23.744789	130.124527	195.000214	122.933243	0.164083	99998.000000	3.681781	2.797115	0.532440	0.513563	3.233327	4.551910	2.439579	2.258041	1.916839	1.420891	1.375568	2.114359	2.290035	2.089669	0.000000	4.999991	36305.000000		1
4409.348633	4285.644531	2.796951	3.385945	2848.464844	50787.437500	436.993530	293.880310	118.298386	81.768417	47.310719	209.253265	239.840866	120.157883	1.361118	0.000000	3.644374	3.632016	0.446685	0.529680	3.454611	4.705756	2.640475	2.468170	2.072979	1.912586	1.674960	2.320672	2.379923	2.079752	0.133896	0.000000	36329.000000		1
11655.002930	3522.249512	2.056854	2.516331	2996.114258	58101.695312	464.596069	314.387177	171.141327	52.713428	71.268288	243.621536	346.168182	179.797394	0.740085	99998.000000	4.066513	3.546820	0.313203	0.400768	3.476558	4.764189	2.667076	2.497465	2.233355	1.721921	1.852896	2.386716	2.539287	2.254783	0.000000	4.999991	36416.000000		1
7011.484375	2704.845947	1.649800	1.807071	2592.024170	53423.800781	422.996429	273.031158	120.820885	62.513554	37.078876	210.471344	245.955917	174.884995	0.797720	0.000000	3.845810	3.432142	0.217431	0.256975	3.413639	4.727735	2.626337	2.436212	2.082142	1.795974	1.569127	2.323193	2.390857	2.242753	0.000000	0.000000	36494.000000		1
18305.109375	4055.193604	3.123827	4.163047	4728.503418	81225.218750	747.180664	488.809601	233.568542	97.224113	59.550079	307.087952	366.079865	183.599640	2.523560	99998.000000	4.262572	3.608011	0.494687	0.619411	3.674724	4.909691	2.873426	2.689140	2.368414	1.987774	1.774882	2.487263	2.563576	2.263872	0.402014	4.999991	36535.000000		1
8290.291992	1501.567993	1.273584	3.533965	1479.099854	30897.816406	262.435425	159.515640	87.192711	66.883209	17.688326	94.266808	126.538139	81.978111	0.340102	0.000000	3.918570	3.176545	0.105028	0.548262	3.169997	4.489928	2.419023	2.202803	1.940480	1.825317	1.247687	1.974359	2.102221	1.913698	0.000000	0.000000	36605.000000		1
8720.316406	5035.890137	2.901798	4.076703	4633.265137	90385.421875	776.741394	477.624878	260.027008	88.743835	66.078354	397.142365	528.256775	271.227173	2.329158	0.000000	3.940532	3.702076	0.462667	0.610309	3.665887	4.956099	2.890276	2.679087	2.415019	1.948138	1.820059	2.598946	2.722845	2.433333	0.367199	0.000000	36628.000000		1
15881.369141	2960.361328	1.353761	3.037483	2231.319336	55359.457031	367.631012	235.939941	140.186768	67.453705	57.308201	230.460129	299.693146	245.999084	0.824022	99998.000000	4.200888	3.471345	0.131542	0.482514	3.348562	4.743192	2.565412	2.372802	2.146707	1.829006	1.758217	2.362596	2.476677	2.390934	0.000000	4.999991	36669.000000		1
5462.010742	3595.269287	3.003561	3.096074	2729.756348	55672.437500	443.771606	286.180206	122.020462	68.289398	47.548168	230.984360	312.839142	265.738098	0.473318	0.000000	3.737353	3.555732	0.477637	0.490811	3.436124	4.745640	2.647160	2.456640	2.086433	1.834353	1.677134	2.363583	2.495321	2.424454	0.000000	0.000000	36710.000000		1
13025.037109	2772.268799	3.031315	4.224722	2424.164062	54565.882812	375.136810	253.745438	145.049820	90.328873	38.053337	195.132828	249.320282	156.456573	0.133573	0.000000	4.114779	3.442835	0.481631	0.625798	3.384562	4.736921	2.574190	2.404398	2.161517	1.955827	1.580393	2.290330	2.396758	2.194394	0.000000	0.000000	36781.000000		1
13667.204102	4018.031494	1.005299	2.806202	2954.449951	56213.238281	475.586517	309.570374	166.565063	60.749653	44.307159	234.361069	289.519897	192.511642	1.043005	0.000000	4.135680	3.604013	0.002295	0.448119	3.470477	4.749839	2.677230	2.490759	2.221584	1.783544	1.646474	2.369885	2.461679	2.284457	0.018286	0.000000	36836.000000		1
19676.917969	2651.071777	2.158617	4.909312	3659.429688	72210.453125	598.923767	378.609100	180.448059	71.542740	61.896805	315.996887	467.266602	287.065247	1.619932	0.000000	4.293957	3.423421	0.334176	0.691021	3.563413	4.858600	2.777372	2.578191	2.256352	1.854566	1.791668	2.499683	2.669565	2.457981	0.209497	0.000000	36855.000000		1
7874.487305	3349.766846	1.591209	3.395196	2257.796387	46179.054688	345.449677	228.813416	95.879608	36.724243	23.316149	131.157578	175.517151	166.639069	0.324080	0.000000	3.896222	3.525015	0.201727	0.530865	3.353685	4.664445	2.538385	2.359482	1.981726	1.564953	1.367657	2.117793	2.244320	2.221777	0.000000	0.000000	36888.000000		1
11586.423828	4529.519043	3.043650	4.696534	6973.992188	99998.000000	1171.330444	722.544678	288.388153	136.541779	110.789482	526.933838	713.108398	411.595856	2.783283	99998.000000	4.063950	3.656052	0.483395	0.671777	3.843482	4.999991	3.068679	2.858865	2.459977	2.135266	2.044498	2.721756	2.853156	2.614471	0.444557	4.999991	36939.000000		1
8259.948242	2010.480469	1.989012	3.089906	1761.132446	34757.433594	292.440186	189.147278	100.551468	28.280968	25.940411	113.336647	129.495438	98.673470	1.546239	0.000000	3.916977	3.303300	0.298637	0.489945	3.245792	4.541048	2.466037	2.276800	2.002388	1.451494	1.413977	2.054370	2.112254	1.994200	0.189277	0.000000	36985.000000		1
16649.335938	6994.647461	2.729109	4.119875	6599.154785	99998.000000	1070.621704	677.833557	263.900208	144.201797	117.502785	518.660217	677.386414	374.399811	1.666226	0.000000	4.221397	3.844766	0.436021	0.614884	3.819488	4.999991	3.029636	2.831123	2.421440	2.158971	2.070048	2.714883	2.830837	2.573336	0.221734	0.000000	37015.000000		1
11742.951172	3453.059570	1.443190	3.527797	3008.261230	57799.062500	483.789276	317.813202	158.013855	42.765289	48.883427	229.174210	273.413544	180.139679	1.065382	99998.000000	4.069777	3.538204	0.159323	0.547504	3.478316	4.761921	2.684656	2.502172	2.198695	1.631091	1.689162	2.360166	2.436820	2.255609	0.027505	4.999991	37079.000000		1
8368.958984	3645.583496	3.333522	4.363490	2020.015381	39896.058594	321.948486	213.357712	82.961823	77.074966	30.621527	135.570404	172.689377	111.125610	0.281520	0.000000	3.922672	3.561767	0.522903	0.639834	3.305355	4.600930	2.507786	2.329108	1.918878	1.886913	1.486027	2.132165	2.237266	2.045814	0.000000	0.000000	37102.000000		1
5620.055176	947.121033	3.000478	4.249392	1159.680054	23917.806641	192.095337	129.495438	49.790047	30.121960	19.020500	72.338341	94.069450	94.316147	0.043740	0.000000	3.749741	2.976405	0.477190	0.628327	3.064338	4.378721	2.283517	2.112254	1.697142	1.478883	1.279222	1.859369	1.973449	1.974586	0.000000	0.000000	37167.000000		1
15555.732422	3305.882080	1.187239	3.062153	3285.964111	54967.925781	508.844635	342.267242	140.920700	74.373611	43.745918	195.644714	224.832306	156.441147	0.840680	0.000000	4.191890	3.519287	0.074538	0.486027	3.516663	4.740109	2.706585	2.534365	2.148975	1.871419	1.640938	2.291468	2.351859	2.194351	0.000000	0.000000	37180.000000		1
14272.903320	3518.971436	2.189455	3.734408	3507.018799	67598.375000	561.283630	361.679382	140.408798	72.140984	79.720818	329.664001	471.229187	296.763611	1.983123	99998.000000	4.154512	3.546416	0.340336	0.572222	3.544938	4.829936	2.749182	2.558324	2.147394	1.858182	1.901572	2.518071	2.673232	2.472411	0.297350	4.999991	37202.000000		1
7056.365234	2178.679932	2.303553	4.644111	2084.897217	36571.691406	335.674225	221.381607	91.420517	38.170517	27.038221	136.578796	185.243271	117.595291	0.350394	0.000000	3.848581	3.338193	0.362398	0.666903	3.319085	4.563145	2.525918	2.345142	1.961044	1.581728	1.431978	2.135383	2.267742	2.070390	0.000000	0.000000	37279.000000		1
17822.134766	4050.259521	1.948923	2.433070	4277.275391	71128.953125	678.009277	439.346436	184.833130	96.909576	53.043388	266.058807	361.562195	200.554031	2.045677	0.000000	4.250960	3.607483	0.289795	0.386155	3.631167	4.852046	2.831236	2.642807	2.266780	1.986367	1.724631	2.424978	2.558183	2.302231	0.310837	0.000000	37305.000000		1
10910.610352	1543.429688	1.190323	2.904882	1811.277100	42258.835938	290.127380	194.627090	104.347549	34.821579	29.351025	132.440414	195.842087	126.556641	1.660641	99998.000000	4.037849	3.188487	0.075665	0.463128	3.257985	4.625917	2.462589	2.289203	2.018482	1.541848	1.467623	2.122020	2.291906	2.102285	0.220276	4.999991	37392.000000		1
8710.670898	2726.231689	2.248045	2.556419	2882.937988	48353.300781	439.130554	300.245148	111.174950	55.075573	33.637421	157.110321	213.413223	151.328308	0.665609	99998.000000	3.940052	3.435563	0.351805	0.407632	3.459835	4.684426	2.642594	2.477476	2.046007	1.740959	1.526823	2.196205	2.329221	2.179920	0.000000	4.999991	37430.000000		1
8738.905273	3444.237061	1.514116	3.176251	3472.067871	66667.367188	532.500000	359.829132	153.224808	52.475983	52.004169	224.983414	287.398285	157.872009	0.179453	0.000000	3.941457	3.537093	0.180159	0.501915	3.540588	4.823913	2.726320	2.556096	2.185329	1.719961	1.716038	2.352150	2.458484	2.198305	0.000000	0.000000	37508.000000		1
7658.366699	1328.665894	0.700009	4.471421	2208.499756	45020.777344	350.408325	234.987061	109.423386	68.042694	41.146328	172.340912	197.865021	134.324570	1.561291	0.000000	3.884136	3.123416	0.000000	0.650446	3.344097	4.653413	2.544574	2.371044	2.039110	1.832782	1.614331	2.236388	2.296369	2.128155	0.193484	0.000000	37551.000000		1
4640.601074	1809.658203	2.211041	1.107062	941.773804	21826.128906	142.169601	102.756340	35.321144	32.018459	11.739794	64.255867	73.803116	45.293953	1.314021	99998.000000	3.666574	3.257596	0.344597	0.044172	2.973947	4.338977	2.152807	2.011809	1.548035	1.505400	1.069660	1.807913	1.868075	1.656040	0.118602	4.999991	37613.000000		1
6669.658203	533.745850	1.871829	3.157748	1819.677246	40630.113281	293.013763	193.572449	113.167046	28.314890	18.524019	121.135429	155.435852	125.104195	1.486782	0.000000	3.824104	2.727334	0.272266	0.499378	3.259994	4.608848	2.466888	2.286844	2.053720	1.452015	1.267735	2.083271	2.191551	2.097272	0.172247	0.000000	37652.000000		1
3267.005371	1556.359863	0.616748	0.937457	955.456360	22005.332031	153.971069	101.288483	54.135033	31.389378	9.652102	82.601028	108.387253	47.242878	1.211100	0.000000	3.514150	3.192110	0.000000	0.000000	2.980211	4.342528	2.187439	2.005560	1.733478	1.496783	0.984622	1.916986	2.034978	1.674336	0.083180	0.000000	37675.000000		1
10237.000977	3729.695557	2.574922	4.218554	4599.667480	70584.031250	758.309875	477.205475	187.559158	64.006081	50.718250	240.796829	305.191467	196.761032	0.055615	0.000000	4.010173	3.571673	0.410764	0.625164	3.662726	4.848706	2.879847	2.678705	2.273138	1.806221	1.705164	2.381651	2.484572	2.293939	0.000000	0.000000	37835.000000		1
5245.994629	2094.139160	1.612795	2.331306	1878.043213	42971.425781	337.145172	191.956573	105.402191	24.139507	28.549253	180.158188	282.516724	162.556198	1.237066	99998.000000	3.719828	3.321006	0.207579	0.367599	3.273705	4.633180	2.527817	2.283203	2.022850	1.382728	1.455595	2.255654	2.451044	2.211004	0.092393	4.999991	37865.000000		1
6107.326172	3155.947510	1.729977	4.311067	2686.855469	45381.984375	413.492371	271.523193	125.878212	21.527580	21.792782	139.465164	219.296997	91.553123	0.809268	0.000000	3.785851	3.499130	0.238040	0.634585	3.429244	4.656884	2.616467	2.433807	2.099951	1.332995	1.338313	2.144466	2.341033	1.961673	0.000000	0.000000	37880.000000		1
4793.055176	1054.206909	2.352893	4.866140	923.881958	24850.447266	134.814896	88.167175	58.464603	24.410875	17.278189	67.940933	130.380478	76.559982	0.008636	0.000000	3.680612	3.022926	0.371602	0.687185	2.965616	4.395334	2.129738	1.945307	1.766893	1.387583	1.237498	1.832132	2.115213	1.884002	0.000000	0.000000	37905.000000		1
8435.780273	3067.752686	1.532618	2.220292	2815.681641	49344.628906	431.905365	286.972717	114.465302	58.245659	38.534401	190.414703	225.186935	95.558899	0.955205	0.000000	3.926125	3.486820	0.185434	0.346410	3.449584	4.693240	2.635389	2.457841	2.058674	1.765264	1.585849	2.279701	2.352543	1.980271	0.000000	0.000000	37934.000000		1
7337.559082	2606.295898	2.488577	2.837040	2163.939697	44204.921875	350.590271	230.333694	123.007256	79.023888	33.181030	187.309372	228.168915	182.612839	0.756486	99998.000000	3.865552	3.416024	0.395951	0.452865	3.335245	4.645471	2.544800	2.362357	2.089931	1.897758	1.520890	2.272559	2.358257	2.261531	0.000000	4.999991	38015.000000		1
26272.695312	11046.306641	1.640549	4.557766	11491.697266	99998.000000	1797.640869	1176.976685	556.784424	238.693710	188.900589	905.472046	1242.111450	593.218811	2.010757	0.000000	4.419505	4.043217	0.214989	0.658752	4.060384	4.999991	3.254703	3.070768	2.745687	2.377841	2.276233	2.956875	3.094161	2.773215	0.303360	0.000000	38031.000000		1
22418.818359	5274.790527	1.588125	2.519415	5473.549805	99998.000000	854.966553	558.804321	319.984161	129.427597	92.795868	428.627350	568.940552	369.046448	2.443782	0.000000	4.350613	3.722205	0.200885	0.401300	3.738269	4.999991	2.931949	2.747260	2.505128	2.112027	1.967529	2.632080	2.755067	2.567081	0.388063	0.000000	38058.000000		1
13142.092773	2487.066162	2.833956	4.810632	2174.834473	41966.339844	330.132721	234.259293	103.650627	42.034443	35.555508	152.355194	195.265427	102.608322	1.908053	99998.000000	4.118665	3.395687	0.452393	0.682202	3.337426	4.622901	2.518689	2.369697	2.015572	1.623605	1.550907	2.182857	2.290625	2.011183	0.280590	4.999991	38109.000000		1
7766.189453	2409.581055	1.837908	3.015897	3058.560059	58125.195312	485.287964	321.307068	139.341812	53.663223	42.034443	209.237839	294.888672	206.024582	0.996959	0.000000	3.890208	3.381942	0.264324	0.479416	3.485517	4.764364	2.686000	2.506920	2.144081	1.729677	1.623605	2.320640	2.469658	2.313919	0.000000	0.000000	38130.000000		1
8605.691406	2191.138184	2.402232	3.305768	1963.061890	40234.281250	329.744171	205.343079	100.471291	68.681030	35.308807	155.272415	211.902191	156.314713	1.464120	0.000000	3.934786	3.340670	0.380615	0.519272	3.292934	4.604596	2.518177	2.312480	2.002042	1.836837	1.547883	2.191094	2.326135	2.194000	0.165577	0.000000	38159.000000		1
10078.518555	3469.375732	0.780186	3.046734	3579.610107	66711.570312	586.869385	372.373779	176.220245	89.844727	64.863358	268.908173	366.523926	202.083572	2.487086	0.000000	4.003397	3.540251	0.000000	0.483835	3.553836	4.824201	2.768541	2.570979	2.246056	1.953493	1.811999	2.429604	2.564102	2.305531	0.395691	0.000000	38303.000000		1
7447.892090	3792.477539	1.128648	1.430855	2634.872803	55015.453125	411.167236	278.702148	141.099548	113.839302	48.864925	222.846375	307.831146	208.531662	2.181867	0.000000	3.872033	3.578923	0.052559	0.155596	3.420760	4.740485	2.614018	2.445140	2.149526	2.056292	1.688997	2.348006	2.488312	2.319172	0.338828	0.000000	38349.000000		1
5204.817383	2005.386108	3.012813	5.402710	1948.173584	37561.128906	304.614807	207.100815	87.436325	13.287830	22.354023	130.614838	168.350555	137.226379	0.255753	99998.000000	3.716405	3.302198	0.478972	0.732612	3.289628	4.574739	2.483751	2.316182	1.941692	1.123454	1.349356	2.115993	2.226215	2.137438	0.000000	4.999991	38426.000000		1
9605.248047	2116.832520	2.519415	3.990358	2748.354492	56900.359375	448.847412	282.908356	147.211517	75.563934	54.714775	223.888687	282.803528	167.453186	0.022648	0.000000	3.982509	3.325686	0.401300	0.601012	3.439073	4.755115	2.652099	2.451646	2.167942	1.878315	1.738105	2.350032	2.451485	2.223893	0.000000	0.000000	38471.000000		1
10207.150391	3441.264404	1.600460	3.540132	2876.696533	55260.617188	477.470703	305.342560	165.522766	64.329872	42.503170	256.530060	355.311462	135.823273	1.669510	99998.000000	4.008904	3.536718	0.204245	0.549019	3.458894	4.742416	2.678947	2.484787	2.218858	1.808413	1.628421	2.409138	2.550609	2.132974	0.222589	4.999991	38530.000000		1
9704.876953	3339.821777	2.639680	4.748958	2729.784180	47096.265625	425.494263	283.435669	102.639160	49.108540	37.633949	146.644119	203.076538	123.479065	1.253691	99998.000000	3.986990	3.523723	0.421551	0.676598	3.436128	4.672987	2.628894	2.452455	2.011313	1.691157	1.575580	2.166265	2.307660	2.091593	0.098191	4.999991	38580.000000		1
26915.353516	5116.172363	2.578006	5.994788	6099.400879	99998.000000	1015.700256	622.492737	288.486847	177.567841	108.337914	499.248047	714.616394	413.584869	2.297120	0.000000	4.430000	3.708945	0.411284	0.777774	3.785287	4.999991	3.006766	2.794134	2.460126	2.249364	2.034781	2.698316	2.854073	2.616565	0.361184	0.000000	38600.000000		1
7407.411621	3919.006348	2.371395	2.821621	3438.254639	70133.546875	548.757507	344.015717	208.084518	80.627434	43.773670	272.630249	357.858643	175.819366	1.267070	0.000000	3.869667	3.593176	0.375004	0.450499	3.536338	4.845926	2.739380	2.536578	2.318240	1.906483	1.641213	2.435574	2.553711	2.245067	0.102801	0.000000	38630.000000		1
18525.666016	3641.288086	3.453787	5.341035	3283.191895	68011.046875	550.838989	339.257507	173.229019	105.790741	54.532837	273.367279	377.964600	245.851074	1.898510	99998.000000	4.267774	3.561255	0.538296	0.727625	3.516296	4.832580	2.741025	2.530529	2.238621	2.024448	1.736658	2.436747	2.577451	2.390672	0.278413	4.999991	38679.000000		1
10386.210938	1545.748779	1.594293	2.886379	1907.958496	39546.640625	314.821960	205.925903	93.486626	31.164265	21.283964	128.437714	171.980103	125.952225	1.468499	99998.000000	4.016457	3.189139	0.202568	0.460353	3.280569	4.597110	2.498065	2.313711	1.970749	1.493657	1.328053	2.108693	2.235478	2.100206	0.166874	4.999991	38748.000000		1
20024.035156	7716.232910	2.880212	5.353371	7565.222168	99998.000000	1241.655029	776.334290	348.419312	140.458130	96.394592	505.548126	657.005981	393.503571	2.279498	0.000000	4.301552	3.887405	0.459424	0.728627	3.878822	4.999991	3.094001	2.890049	2.542102	2.147547	1.984053	2.703763	2.817569	2.594949	0.357839	0.000000	38797.000000		1
17639.164062	3977.242920	2.402232	3.216340	5367.382812	96933.789062	869.111694	552.692322	253.982895	157.196671	90.797607	430.776703	584.470276	260.841125	2.104267	99998.000000	4.246478	3.599582	0.380615	0.507362	3.729763	4.986475	2.939076	2.742483	2.404804	2.196443	1.958074	2.634252	2.766762	2.416376	0.323101	4.999991	38894.000000		1
16747.906250	3478.750244	1.504864	2.392981	3825.390137	70287.484375	629.505188	393.423401	183.457779	80.306725	43.520805	217.539261	282.812775	165.713959	1.013059	99998.000000	4.223960	3.541423	0.177497	0.378939	3.582676	4.846878	2.798999	2.594860	2.263536	1.904752	1.638697	2.337538	2.451499	2.219359	0.005635	4.999991	38925.000000		1
16342.939453	3200.634033	1.631298	2.726025	4482.430176	79607.484375	703.530334	457.744019	178.856842	81.675903	51.227070	276.318420	424.970032	231.570282	1.974342	99998.000000	4.213330	3.505236	0.212533	0.435530	3.651514	4.900954	2.847283	2.660623	2.252506	1.912094	1.709499	2.441410	2.628358	2.364683	0.295422	4.999991	38947.000000		1
5266.264160	1375.079224	0.755516	1.689889	1164.481445	20149.148438	183.559555	122.186981	38.155098	31.620657	12.547733	62.664654	79.480286	50.810764	1.101179	0.000000	3.721503	3.138328	0.000000	0.227858	3.066133	4.304257	2.263777	2.087025	1.581553	1.499971	1.098565	1.797023	1.900259	1.705956	0.041858	0.000000	38969.000000		1
21257.654297	6160.705566	3.657314	3.971855	6962.545410	99998.000000	1106.106201	711.714539	279.019775	158.164963	100.866013	505.560455	649.808533	415.422791	1.590185	0.000000	4.327515	3.789630	0.563162	0.598993	3.842768	4.999991	3.043797	2.852306	2.445635	2.199110	2.003745	2.703773	2.812785	2.618490	0.201448	0.000000	38996.000000		1
19405.974609	4653.744141	2.084607	4.563933	4585.010742	86201.312500	749.354675	481.239014	203.773453	71.663002	71.400887	311.941772	457.124176	222.568848	2.182784	99998.000000	4.287935	3.667803	0.319024	0.659339	3.661340	4.935514	2.874687	2.682361	2.309148	1.855295	1.853704	2.494074	2.660034	2.347464	0.339011	4.999991	39062.000000		1
6527.232422	1631.288574	2.433070	5.587735	1391.870117	28964.595703	235.702484	151.957397	66.078354	32.009209	26.036007	98.528534	148.497437	72.782402	0.340179	99998.000000	3.814729	3.212531	0.386155	0.747236	3.143599	4.461867	2.372364	2.181722	1.820059	1.505275	1.415574	1.993562	2.171719	1.862026	0.000000	4.999991	39123.000000		1
7008.400879	1006.927063	2.587257	5.279361	1613.689697	32737.605469	275.763336	172.257645	91.423599	24.336866	24.734669	107.736580	138.058990	129.122314	0.164787	0.000000	3.845619	3.002998	0.412840	0.722581	3.207820	4.515047	2.440536	2.236178	1.961058	1.386265	1.393306	2.032363	2.140065	2.111001	0.000000	0.000000	39176.000000		1
12409.489258	3888.249268	2.186371	3.694319	3053.308350	51877.718750	499.238800	315.201263	114.826096	79.434029	25.308245	162.926254	169.843079	105.069145	1.391747	99998.000000	4.093754	3.589754	0.339724	0.567534	3.484771	4.714981	2.698308	2.498588	2.060041	1.900007	1.403262	2.211991	2.230048	2.021475	0.143560	4.999991	39192.000000		1
8204.672852	1649.232788	2.605759	3.879343	2447.976562	46901.140625	371.883484	252.841904	110.946754	23.852718	37.566105	200.091476	248.845383	175.834778	1.251129	0.000000	3.914061	3.217282	0.415934	0.588758	3.388807	4.671184	2.570407	2.402849	2.045115	1.377538	1.574796	2.301229	2.395930	2.245105	0.097302	0.000000	39228.000000		1
11351.430664	1685.090576	2.528666	3.046734	2535.332764	47729.589844	411.469421	259.971497	92.111275	35.200878	31.269112	147.479813	249.369614	118.119530	0.882018	99998.000000	4.055050	3.226623	0.402891	0.483835	3.404035	4.678788	2.614338	2.414926	1.964313	1.546553	1.495116	2.168733	2.396843	2.072322	0.000000	4.999991	39246.000000		1
12016.509766	3011.523682	2.516331	4.699618	3220.237305	61893.621094	529.178833	335.507690	165.075623	50.792259	48.864925	249.332611	329.367981	162.072052	0.740346	0.000000	4.079778	3.478786	0.400768	0.672063	3.507888	4.791646	2.723603	2.525702	2.217683	1.705798	1.688997	2.396779	2.517681	2.209708	0.000000	0.000000	39313.000000		1
14040.142578	2633.432617	2.722941	5.939281	2364.983887	50742.281250	395.837952	252.434860	135.962036	74.435287	61.773453	191.364487	304.349609	152.592651	0.936309	0.000000	4.147371	3.420522	0.435038	0.773734	3.373828	4.705370	2.597517	2.402149	2.133418	1.871779	1.790802	2.281861	2.483373	2.183534	0.000000	0.000000	39378.000000		1
12143.562500	4097.005859	3.068320	2.738360	2682.377930	61602.992188	442.667603	281.166046	145.126907	83.575485	44.769718	232.476898	271.473846	150.736237	0.585516	99998.000000	4.084346	3.612467	0.486901	0.437491	3.428520	4.789602	2.646078	2.448963	2.161748	1.922079	1.650984	2.366380	2.433728	2.178218	0.000000	4.999991	39424.000000		1
19118.673828	6973.918457	2.174036	3.558635	6024.404297	99998.000000	985.658508	618.030579	279.059845	118.921303	97.606499	532.808411	701.442627	465.737061	1.883636	0.000000	4.281458	3.843477	0.337267	0.551283	3.779914	4.999991	2.993726	2.791010	2.445697	2.075260	1.989479	2.726571	2.845992	2.668141	0.274997	0.000000	39519.000000		1
9614.221680	3506.608643	2.772281	3.564802	3331.955078	65484.242188	560.617554	348.021515	148.099640	66.497742	51.097549	273.321014	359.952484	189.239792	0.983342	0.000000	3.982914	3.544887	0.442837	0.552035	3.522699	4.816137	2.748667	2.541606	2.170554	1.822807	1.708400	2.436673	2.556245	2.277012	0.000000	0.000000	39575.000000		1
4138.778320	1532.932739	2.442321	4.027363	1178.009766	24175.042969	199.980453	126.661484	51.159225	24.595900	13.102806	70.084129	122.405930	97.702095	0.983254	0.000000	3.616872	3.185523	0.387803	0.605021	3.071149	4.383367	2.300987	2.102645	1.708924	1.390863	1.117364	1.845620	2.087802	1.989904	0.000000	0.000000	39595.000000		1
9290.614258	3095.395264	2.500912	5.134425	3989.155273	73951.273438	626.991943	418.000793	183.201828	135.369965	53.509033	306.107330	374.446075	222.630524	1.254992	0.000000	3.968045	3.490716	0.398098	0.710492	3.600881	4.868946	2.797262	2.621177	2.262930	2.131522	1.728427	2.485874	2.573389	2.347585	0.098641	0.000000	39641.000000		1
8567.430664	3002.809082	1.224244	3.311935	2825.000732	51178.660156	464.981537	297.099731	137.257217	65.196404	35.567844	211.174423	301.484802	102.895111	0.994614	99998.000000	3.932851	3.477528	0.087868	0.520082	3.451019	4.709089	2.667436	2.472902	2.137535	1.814224	1.551058	2.324641	2.479265	2.012395	0.000000	4.999991	39689.000000		1
15844.444336	4586.888672	3.389029	3.873176	3696.724365	69216.789062	587.853088	384.415802	185.850769	106.031273	46.083393	256.927856	347.830322	231.702881	0.935788	0.000000	4.199877	3.661518	0.530075	0.588067	3.567817	4.840211	2.769269	2.584801	2.269164	2.025434	1.663544	2.409811	2.541368	2.364931	0.000000	0.000000	39752.000000		1
4571.855469	1598.789062	2.063021	3.244093	1206.855103	28751.115234	199.752258	125.582176	67.496872	31.127258	20.839907	83.353462	118.643768	84.068886	0.143882	0.000000	3.660093	3.203791	0.314504	0.511093	3.081655	4.458655	2.300492	2.098928	1.829284	1.493141	1.318896	1.920924	2.074245	1.924635	0.000000	0.000000	39784.000000		1
7649.957031	1465.238525	1.538786	2.960389	1659.538696	35593.531250	274.307800	174.675293	84.247742	48.692234	26.998133	136.477020	193.109894	120.173302	0.161214	0.000000	3.883659	3.165908	0.187178	0.471349	3.219987	4.551371	2.438238	2.242231	1.925558	1.687460	1.431334	2.135060	2.285805	2.079808	0.000000	0.000000	39822.000000		1
8728.331055	2735.862061	1.563456	3.546299	2024.915405	34871.585938	336.981720	217.782883	109.589905	61.323227	24.932028	102.907448	136.313583	55.948273	1.477980	0.000000	3.940931	3.437094	0.194086	0.549775	3.306407	4.542472	2.527606	2.338024	2.039771	1.787625	1.396758	2.012447	2.134539	1.747787	0.169668	0.000000	39871.000000		1
4615.502930	1158.822754	2.007514	3.133079	1130.699097	26767.435547	194.235458	122.738968	43.708912	52.050426	23.532011	91.839905	115.597031	76.908447	0.410615	99998.000000	3.664219	3.064017	0.302659	0.495971	3.053347	4.427607	2.288328	2.088983	1.640570	1.716424	1.371659	1.963031	2.062947	1.885974	0.000000	4.999991	39888.000000		1
20794.976562	4739.108398	1.316756	2.303553	4100.259277	80295.859375	646.111084	422.527710	147.316360	78.419479	48.991356	252.792572	349.171753	188.175903	1.568999	0.000000	4.317958	3.675697	0.119505	0.362398	3.612811	4.904693	2.810307	2.625855	2.168251	1.894424	1.690120	2.402764	2.543039	2.274564	0.195623	0.000000	39909.000000		1
16249.443359	5303.191895	2.920300	3.990358	4915.914551	91741.398438	815.195618	512.378601	254.599640	95.432465	83.399712	368.062714	492.633423	290.179810	1.446820	99998.000000	4.210838	3.724537	0.465428	0.601012	3.691604	4.962565	2.911262	2.709591	2.405858	1.979696	1.921165	2.565922	2.692524	2.462667	0.160415	4.999991	39967.000000		1
9934.060547	2718.963379	3.129995	6.050295	2328.845703	44389.863281	371.192719	241.478333	104.020676	47.690022	33.002171	151.621262	199.857101	121.684334	1.439624	0.000000	3.997127	3.434403	0.495544	0.781777	3.367141	4.647284	2.569599	2.382878	2.017120	1.678428	1.518543	2.180760	2.300719	2.085235	0.158249	0.000000	40005.000000		1
7484.042969	2395.158447	2.251129	3.096074	2945.753662	60596.632812	469.499237	299.881256	148.124313	72.637466	43.335781	209.074402	302.786133	170.980972	0.499220	0.000000	3.874136	3.379334	0.352400	0.490811	3.469196	4.782448	2.671635	2.476949	2.170626	1.861161	1.636847	2.320301	2.481136	2.232948	0.000000	0.000000	40048.000000		1
13245.694336	4090.607178	3.006645	3.934851	4766.861816	96643.039062	737.815308	485.423645	239.618835	93.958435	68.496002	398.912445	504.098785	272.584015	0.213899	0.000000	4.122075	3.611788	0.478082	0.594928	3.678233	4.985170	2.867948	2.686121	2.379521	1.972936	1.835665	2.600878	2.702516	2.435500	0.000000	0.000000	40092.000000		1
7793.949219	2080.179199	2.069189	3.336605	1165.307861	27300.986328	187.306290	113.752953	55.636814	43.190845	15.637639	68.483673	105.087646	57.656662	0.198640	99998.000000	3.891757	3.318101	0.315800	0.523305	3.066441	4.436178	2.272552	2.055963	1.745362	1.635392	1.194171	1.835587	2.021552	1.760849	0.000000	4.999991	40117.000000		1
8202.985352	460.309692	0.635250	3.290349	1032.568359	22692.544922	156.774200	101.140465	36.418953	31.922863	13.127476	52.355717	68.431244	44.661789	0.950009	99998.000000	3.913972	2.663050	0.000000	0.517242	3.013919	4.355883	2.195275	2.004925	1.561327	1.504102	1.118181	1.718964	1.835254	1.649936	0.000000	4.999991	40141.000000		1
7270.999512	1663.877441	1.831741	5.143676	1568.445068	30023.447266	256.912445	165.171219	84.849075	44.775887	21.974722	78.937546	94.683113	120.583435	0.858094	0.000000	3.861594	3.221121	0.262864	0.711274	3.195469	4.477460	2.409785	2.217934	1.928647	1.651044	1.341923	1.897284	1.976273	2.081288	0.000000	0.000000	40166.000000		1
11913.478516	2252.547852	2.408400	3.129995	3165.516357	62405.832031	535.210632	331.273712	153.631866	66.695099	40.637508	209.614059	323.724731	208.078354	1.205996	0.000000	4.076038	3.352674	0.381729	0.495544	3.500445	4.795225	2.728525	2.520187	2.186481	1.824094	1.608927	2.321420	2.510176	2.318227	0.081346	0.000000	40208.000000		1
20495.603516	2913.460938	2.981975	2.223376	4786.227539	89454.984375	761.017395	493.327271	221.289093	104.902626	67.281013	341.514801	454.962494	239.513992	0.109414	0.000000	4.311661	3.464409	0.474504	0.347013	3.679993	4.951604	2.881395	2.693135	2.344960	2.020786	1.827893	2.533410	2.657976	2.379331	0.000000	0.000000	40232.000000		1
4703.164062	1906.083618	2.944971	3.971855	1242.102173	28113.505859	217.896973	135.471725	42.382904	41.679813	22.625391	107.986366	123.864532	115.023453	0.816709	99998.000000	3.672390	3.280142	0.469081	0.598993	3.094157	4.448915	2.338251	2.131849	1.627191	1.619926	1.354596	2.033369	2.092947	2.060786	0.000000	4.999991	40291.000000		1
9535.046875	4167.892090	1.692973	3.219423	3810.307617	66786.109375	602.022888	396.556458	163.142120	58.569450	47.221291	236.282227	321.155975	196.532837	0.163409	0.000000	3.979323	3.619916	0.228650	0.507778	3.580960	4.824686	2.779613	2.598305	2.212566	1.767671	1.674138	2.373431	2.506716	2.293435	0.000000	0.000000	40400.000000		1
10377.280273	1701.622437	2.211041	3.231758	2224.905273	46954.644531	351.148407	233.087479	118.847290	38.034832	26.760685	153.446838	189.489578	170.219299	2.053230	99998.000000	4.016084	3.230863	0.344597	0.509439	3.347311	4.671679	2.545491	2.367519	2.074989	1.580181	1.427497	2.185958	2.277585	2.231009	0.312438	4.999991	40531.000000		1
10265.642578	3256.650146	2.380646	3.867008	2447.656006	47205.281250	403.365356	256.104492	119.750824	89.218727	40.252041	167.632034	201.957138	80.229630	0.466890	99998.000000	4.011386	3.512771	0.376695	0.587375	3.388750	4.673991	2.605699	2.408417	2.078279	1.950456	1.604788	2.224357	2.305259	1.904335	0.000000	4.999991	40573.000000		1
4934.065430	2358.431152	2.519415	4.372742	2469.013916	45838.285156	388.717590	259.478119	113.768372	46.539783	38.731758	208.809204	251.984634	137.917130	1.044950	0.000000	3.693205	3.372623	0.401300	0.640754	3.392524	4.661228	2.589634	2.414101	2.056021	1.667824	1.588067	2.319750	2.401374	2.139618	0.019096	0.000000	40621.000000		1
9081.857422	3071.483887	1.529534	2.806202	2689.248291	54615.898438	456.627686	281.573090	126.932854	59.568581	45.512901	194.809021	272.334229	178.733505	2.616609	99998.000000	3.958175	3.487348	0.184559	0.448119	3.429631	4.737319	2.659562	2.449591	2.103574	1.775017	1.658135	2.289609	2.435102	2.252206	0.417739	4.999991	40655.000000		1
13425.343750	4283.112793	2.066105	2.781532	3136.137695	59415.296875	500.348938	329.232269	155.719559	84.889160	49.870224	237.105591	309.980499	144.652023	0.096162	0.000000	4.127925	3.631759	0.315152	0.444284	3.496395	4.773898	2.699273	2.517502	2.192343	1.928852	1.697841	2.374942	2.491334	2.160325	0.000000	0.000000	40700.000000		1
15269.104492	2831.112793	1.958174	2.269632	3244.564941	60595.144531	502.233124	336.876862	149.049423	62.775669	55.828007	268.032410	352.310974	231.172470	1.611241	99998.000000	4.183814	3.451957	0.291851	0.355955	3.511157	4.782438	2.700905	2.527471	2.173330	1.797791	1.746852	2.428187	2.546926	2.363936	0.207161	4.999991	40736.000000		1
9935.239258	2826.958984	3.493876	5.051164	3343.463623	63796.527344	521.635986	341.924957	151.658264	68.915390	45.108929	201.910873	267.064117	181.730896	1.018251	99998.000000	3.997178	3.451319	0.543307	0.703391	3.524197	4.804797	2.717368	2.533931	2.180866	1.838316	1.654263	2.305160	2.426615	2.259429	0.007855	4.999991	40773.000000		1
12770.508789	2284.621826	1.739229	2.328223	3477.630859	60207.050781	575.798767	362.672333	159.435455	53.336346	41.553379	210.946228	293.664429	157.896683	1.266117	0.000000	4.106208	3.358814	0.240357	0.367025	3.541283	4.779647	2.760271	2.559515	2.202585	1.727023	1.618606	2.324172	2.467851	2.198373	0.102474	0.000000	40841.000000		1
26477.033203	5338.799805	3.691235	5.057332	5189.950684	87281.468750	814.890320	533.597839	211.541397	115.122131	66.257210	298.074188	391.529968	167.826309	2.393878	99998.000000	4.422869	3.727444	0.567172	0.703921	3.715163	4.940922	2.911099	2.727214	2.325395	2.061159	1.821233	2.474324	2.592765	2.224860	0.379102	4.999991	40862.000000		1
9100.504883	2396.323975	1.797820	2.417651	1783.233643	33223.828125	286.389893	190.531876	77.334000	39.434853	24.821012	110.616791	130.605591	86.246002	0.731083	99998.000000	3.959065	3.379545	0.254746	0.383394	3.251208	4.521450	2.456958	2.279968	1.888371	1.595880	1.394819	2.043821	2.115962	1.935739	0.000000	4.999991	40917.000000		1
13076.183594	4302.888672	2.143198	5.643242	5081.692871	99998.000000	826.577698	521.595886	270.980469	104.662094	74.984192	403.667572	504.536652	289.011078	2.560020	0.000000	4.116481	3.633760	0.331062	0.751529	3.706008	4.999991	2.917284	2.717334	2.432938	2.019789	1.874970	2.606024	2.702893	2.460914	0.408243	0.000000	40941.000000		1
11004.796875	2855.665527	1.131732	0.894284	2338.559570	41408.445312	370.458801	249.687241	120.753044	47.908966	32.514942	152.392197	183.735321	132.344818	0.691916	0.000000	4.041582	3.455707	0.053744	0.000000	3.368948	4.617089	2.568740	2.397396	2.081898	1.680417	1.512083	2.182963	2.264193	2.121707	0.000000	0.000000	40987.000000		1
15329.271484	2652.885010	2.340558	3.971855	4094.717773	78005.898438	668.560730	424.599976	179.936157	86.424866	59.025845	345.983154	423.906158	341.746094	0.884566	0.000000	4.185522	3.423718	0.369319	0.598993	3.612224	4.892128	2.825141	2.627980	2.255118	1.936639	1.771042	2.539055	2.627270	2.533704	0.000000	0.000000	41003.000000		1
12464.441406	883.756348	1.415436	2.670518	2328.962891	47867.558594	395.264374	244.068665	110.447189	69.501305	46.114231	200.159317	247.288101	120.037613	1.979834	99998.000000	4.095673	2.946332	0.150890	0.426595	3.367162	4.680041	2.596888	2.387512	2.043155	1.841993	1.663835	2.301376	2.393203	2.079317	0.296629	4.999991	41055.000000		1
15828.306641	4813.524902	2.957305	5.297863	3009.809082	56576.195312	454.228546	310.328979	141.787231	59.799862	45.352547	214.227325	287.620300	197.004654	1.368046	99998.000000	4.199434	3.682463	0.470896	0.724101	3.478539	4.752634	2.657274	2.491822	2.151637	1.776700	1.656602	2.330875	2.458820	2.294477	0.136101	4.999991	41083.000000		1
15804.845703	2824.414795	2.969640	3.527797	3663.799316	70254.554688	586.585693	379.660675	158.942062	84.075050	41.815498	244.343124	284.345367	162.109070	1.644781	0.000000	4.198790	3.450928	0.472704	0.547504	3.563932	4.846674	2.768332	2.579396	2.201239	1.924667	1.621337	2.388000	2.453846	2.209807	0.216108	0.000000	41118.000000		1
7801.143555	3017.419922	2.013681	3.429117	2385.675781	49269.355469	385.488922	253.779358	130.266373	99.398148	36.591644	165.050949	200.492355	130.337296	0.380176	0.000000	3.892158	3.479636	0.303991	0.535182	3.377611	4.692577	2.586012	2.404456	2.114832	1.997378	1.563382	2.217618	2.302098	2.115069	0.000000	0.000000	41178.000000		1
12583.868164	3988.717285	3.105325	5.701833	3630.929688	60314.007812	557.860657	376.438171	159.139420	63.790218	45.537571	214.529541	334.505463	161.674255	0.063544	0.000000	4.099814	3.600833	0.492107	0.756014	3.560018	4.780418	2.746526	2.575694	2.201778	1.804754	1.658370	2.331487	2.524403	2.208641	0.000000	0.000000	41208.000000		1
9132.066406	2490.267090	3.083739	3.173167	2402.099854	41479.609375	361.966156	244.830353	99.980980	70.546692	25.499435	125.545174	173.133423	77.167480	0.170016	0.000000	3.960569	3.396246	0.489078	0.501493	3.380591	4.617835	2.558668	2.388865	1.999917	1.848477	1.406531	2.098800	2.238381	1.887434	0.000000	0.000000	41253.000000		1
10193.224609	2298.677490	2.204873	4.465254	1802.886230	35566.601562	288.039703	195.983932	78.240616	42.950314	29.505213	120.312065	158.556595	87.303726	1.277352	0.000000	4.008312	3.361478	0.343384	0.649846	3.255968	4.551043	2.459452	2.292220	1.893432	1.632966	1.469899	2.080309	2.200184	1.941033	0.106310	0.000000	41302.000000		1
4007.293945	1431.718262	1.683721	3.170084	845.647522	22093.328125	142.724686	95.750092	71.838776	52.590080	15.616053	77.744141	116.380302	76.726501	0.418014	0.000000	3.602851	3.155858	0.226270	0.501071	2.927189	4.344261	2.154499	1.981139	1.856359	1.720904	1.193571	1.890668	2.065880	1.884945	0.000000	0.000000	41340.000000		1
11259.686523	3425.975098	2.914133	4.841470	4038.908447	77324.921875	656.453979	418.352325	215.022934	97.054512	65.976593	305.993225	393.753357	212.244492	2.210854	0.000000	4.051526	3.534784	0.464509	0.684977	3.606264	4.888319	2.817204	2.621542	2.332485	1.987016	1.819390	2.485712	2.595224	2.326836	0.344560	0.000000	41361.000000		1
4657.253418	2514.634766	2.994310	4.909312	2327.541260	52750.273438	394.659973	240.577881	121.971115	78.542824	48.652145	259.185150	324.162628	144.322052	0.345410	99998.000000	3.668130	3.400475	0.476297	0.691021	3.366897	4.722225	2.596223	2.381256	2.086257	1.895107	1.687102	2.413610	2.510763	2.159333	0.000000	4.999991	41380.000000		1
18639.236328	7668.888184	3.373610	5.581567	7412.678711	99998.000000	1208.871826	765.732422	299.628387	136.739151	116.395721	577.100098	714.955566	330.493530	2.314262	99998.000000	4.270428	3.884732	0.528095	0.746756	3.869975	4.999991	3.082380	2.884077	2.476583	2.135893	2.065937	2.761251	2.854279	2.519163	0.364413	4.999991	41426.000000		1
17787.664062	6328.565918	2.260381	3.762161	7252.182617	99998.000000	1185.882568	744.093811	344.364197	101.084953	92.654015	490.086273	598.001709	404.993591	0.897015	0.000000	4.250119	3.801305	0.354182	0.575437	3.860469	4.999991	3.074042	2.871628	2.537018	2.004687	1.966864	2.690273	2.776702	2.607448	0.000000	0.000000	41456.000000		1
14973.578125	5168.790039	2.636597	3.691235	5175.574219	96351.875000	790.655212	533.600891	218.815933	100.687157	80.035355	398.197021	553.549622	295.974152	1.603693	99998.000000	4.175325	3.713389	0.421044	0.567172	3.713959	4.983860	2.897987	2.727216	2.340079	2.002974	1.903282	2.600098	2.743157	2.471254	0.205121	4.999991	41562.000000		1
22997.876953	6445.846680	1.902667	4.079786	5567.119629	99998.000000	844.827209	569.677551	323.453369	148.475861	94.470337	528.808777	724.962280	393.204437	3.842077	0.000000	4.361688	3.809280	0.279363	0.610637	3.745631	4.999991	2.926768	2.755629	2.509812	2.171656	1.975295	2.723299	2.860315	2.594618	0.584566	0.000000	41592.000000		1
19854.460938	8033.904297	1.643633	3.102241	5861.770996	99998.000000	960.603149	610.947266	289.643250	109.938370	87.177292	442.735443	653.339417	313.813599	3.685214	0.000000	4.297858	3.904927	0.215805	0.491676	3.768029	4.999991	2.982544	2.786004	2.461864	2.041149	1.940403	2.646144	2.815139	2.496672	0.566463	0.000000	41676.000000		1
24879.470703	3829.726074	2.827788	4.477589	5033.679199	89337.609375	788.317749	521.154907	207.048386	93.875175	60.527626	301.219604	422.132996	259.801910	2.402401	0.000000	4.395841	3.583168	0.451447	0.651044	3.701885	4.951035	2.896701	2.716967	2.316072	1.972551	1.781954	2.478883	2.625449	2.414642	0.380646	0.000000	41744.000000		1
10183.090820	2875.327393	1.803987	5.544562	2505.741211	58687.453125	400.423462	260.779449	121.323532	69.131256	43.480717	222.858719	290.167480	190.414703	0.833230	0.000000	4.007880	3.458687	0.256233	0.743867	3.398936	4.768545	2.602520	2.416273	2.083945	1.839674	1.638297	2.348030	2.462649	2.279701	0.000000	0.000000	41838.000000		1
16763.105469	5566.222656	2.229543	4.610189	5429.699219	99998.000000	863.782959	561.508728	271.365936	114.536224	79.998352	407.688751	527.973083	348.317535	2.540215	0.000000	4.224354	3.745561	0.348216	0.663719	3.734776	4.999991	2.936405	2.749357	2.433555	2.058943	1.903081	2.610329	2.722612	2.541975	0.404870	0.000000	41896.000000		1
6940.191406	2045.228027	1.711475	3.213256	2019.182739	47228.968750	319.484589	210.369568	113.715950	65.301254	42.123871	217.419006	304.765900	190.032318	0.638640	99998.000000	3.841372	3.310742	0.233371	0.506945	3.305176	4.674209	2.504450	2.322983	2.055821	1.814921	1.624528	2.337297	2.483966	2.278827	0.000000	4.999991	41922.000000		1
13050.018555	4077.822021	2.568754	4.218554	6102.903809	99998.000000	982.130676	630.646179	242.162918	144.232635	82.008949	396.494781	554.823181	327.579407	1.939909	0.000000	4.115611	3.610428	0.409723	0.625164	3.785537	4.999991	2.992169	2.799786	2.384108	2.159064	1.913861	2.598238	2.744155	2.515316	0.287781	0.000000	42047.000000		1
12576.127930	4359.542969	3.197837	4.644111	3436.046631	70877.195312	555.671204	356.532623	164.455780	88.577309	54.375565	284.326874	375.540802	269.740784	1.527273	99998.000000	4.099547	3.639441	0.504856	0.666903	3.536059	4.850506	2.744818	2.552099	2.216049	1.947322	1.735404	2.453818	2.574657	2.430947	0.183917	4.999991	42104.000000		1
9697.020508	1679.450439	1.840992	2.331306	2170.298340	43212.691406	357.294312	228.215164	103.829483	23.313065	31.182766	135.795517	187.993973	186.856064	0.976707	0.000000	3.986638	3.225167	0.265052	0.367599	3.336519	4.635612	2.553026	2.358345	2.016321	1.367599	1.493915	2.132885	2.274144	2.271507	0.000000	0.000000	42135.000000		1
22513.105469	6256.354004	1.489446	3.009729	6286.814941	99998.000000	990.478394	648.214233	313.745758	141.651535	100.175255	490.638245	706.401306	387.123322	1.948172	99998.000000	4.352436	3.796321	0.173025	0.478527	3.798431	4.999991	2.995845	2.811718	2.496578	2.151221	2.000761	2.690761	2.849051	2.587849	0.289627	4.999991	42208.000000		1
6184.786621	2579.729492	2.778449	3.475374	2178.414795	46712.710938	363.215088	232.846939	140.408798	23.214386	39.518112	199.058426	289.686432	138.009644	0.696191	99998.000000	3.791325	3.411574	0.443802	0.541001	3.338140	4.669435	2.560164	2.367070	2.147394	1.365757	1.596796	2.298980	2.461928	2.139910	0.000000	4.999991	42294.000000		1
5112.610840	1549.757568	1.329091	3.071404	1572.404541	28191.916016	238.477859	166.324539	78.937546	37.600025	19.116096	83.128349	124.003304	96.665962	1.516520	0.000000	3.708643	3.190264	0.123555	0.487337	3.196564	4.450125	2.377448	2.220956	1.897284	1.575188	1.281399	1.919749	2.093433	1.985274	0.180848	0.000000	42323.000000		1
8777.134766	2173.045898	2.112361	3.077571	1758.594482	29203.294922	283.676208	183.525635	64.875694	56.074707	15.942929	106.580177	113.302727	68.653275	0.363361	0.000000	3.943353	3.337069	0.324768	0.488208	3.245166	4.465432	2.452823	2.263697	1.812082	1.748767	1.202568	2.027676	2.054240	1.836661	0.000000	0.000000	42346.000000		1
3138.983887	1197.329468	0.502649	1.504864	955.141846	25318.144531	167.712219	106.185463	72.094727	12.051251	22.212170	96.588867	166.380035	108.476677	1.046213	0.000000	3.496789	3.078214	0.000000	0.177497	2.980068	4.403432	2.224565	2.026065	1.857903	1.081032	1.346591	1.984927	2.221101	2.035336	0.019620	0.000000	42403.000000		1
21558.748047	5515.192871	0.915870	1.911918	6971.972656	99998.000000	1135.694702	716.494385	313.455872	159.441635	119.420868	631.161133	786.812866	372.182587	2.771587	99998.000000	4.333623	3.741561	0.000000	0.281469	3.843356	4.999991	3.055262	2.855213	2.496176	2.202602	2.077080	2.800140	2.895871	2.570756	0.442728	4.999991	42425.000000		1
5418.844238	2037.386108	2.170952	2.251129	2457.980225	46498.464844	387.900421	253.137939	107.351112	61.273888	46.459606	204.035568	239.150101	197.001572	0.496334	0.000000	3.733907	3.309073	0.336650	0.352400	3.390578	4.667439	2.588720	2.403357	2.030807	1.787275	1.667076	2.309706	2.378670	2.294470	0.000000	0.000000	42462.000000		1
12851.438477	2962.840820	2.013681	2.399149	2789.799805	50177.109375	428.929565	283.081055	114.480721	67.376610	34.642719	174.114059	241.006516	109.047173	1.053619	3427.185059	4.108952	3.471708	0.303991	0.380057	3.445573	4.700506	2.632386	2.451911	2.058732	1.828509	1.539612	2.240834	2.382029	2.037614	0.022683	3.534938	42479.000000		1
6976.628906	2793.124023	1.748480	4.163047	4813.065430	96139.312500	735.058472	481.778687	227.962311	58.362839	74.867012	360.587738	466.255127	227.641602	1.725636	99998.000000	3.843646	3.446090	0.242661	0.619411	3.682422	4.982901	2.866322	2.682847	2.357863	1.766136	1.874290	2.557011	2.668624	2.357252	0.236949	4.999991	42507.000000		1
12940.015625	3588.392578	0.943624	3.167000	2936.881836	51118.296875	466.631348	312.752777	116.747269	53.879082	40.137943	190.645981	250.152893	203.286224	1.119158	99998.000000	4.111935	3.554900	0.000000	0.500648	3.467886	4.708576	2.668974	2.495201	2.067247	1.731420	1.603555	2.280228	2.398206	2.308108	0.048891	4.999991	42583.000000		1
12111.865234	2815.126709	2.362144	3.817669	3366.277100	63611.531250	515.755310	351.324188	147.307114	79.011551	49.833218	232.711258	311.593292	183.217255	0.505762	0.000000	4.083211	3.449498	0.373306	0.581798	3.527150	4.803536	2.712444	2.545708	2.168224	1.897691	1.697519	2.366817	2.493588	2.262966	0.000000	0.000000	42686.000000		1
6006.768555	1693.416626	1.649800	2.840123	1967.727539	36469.207031	305.413483	202.866837	90.313454	51.409008	25.129387	140.828186	199.261948	127.031532	1.281720	0.000000	3.778641	3.228764	0.217431	0.453337	3.293965	4.561926	2.484888	2.307211	1.955752	1.711039	1.400182	2.148690	2.299424	2.103912	0.107793	0.000000	42729.000000		1
7485.140625	1206.105713	1.486362	2.081524	2326.760986	44250.964844	359.209320	245.046219	96.650543	65.893326	31.870440	134.429428	185.079834	134.537354	1.299275	99998.000000	3.874200	3.081385	0.172125	0.318381	3.366752	4.645923	2.555348	2.389248	1.985204	1.818841	1.503388	2.128494	2.267359	2.128843	0.113701	4.999991	42766.000000		1
7777.380371	4010.719971	1.193407	3.950269	4418.245117	77839.734375	704.695984	457.121094	202.441284	59.781361	52.805943	347.028534	425.022461	223.567978	1.712849	99998.000000	3.890833	3.603222	0.076789	0.596627	3.645250	4.891201	2.848002	2.660031	2.306299	1.776566	1.722683	2.540365	2.628412	2.349410	0.233719	4.999991	42798.000000		1
5725.614746	1508.534180	1.982844	4.711953	1434.576904	26021.878906	236.966827	154.600159	72.119400	39.490360	14.120440	84.904579	124.061897	97.797691	0.716656	0.000000	3.757822	3.178555	0.297289	0.673201	3.156724	4.415339	2.374688	2.189210	1.858052	1.596491	1.149848	1.928931	2.093638	1.990329	0.000000	0.000000	42899.000000		1
6203.884277	2923.285645	2.692104	3.284182	2516.975342	45257.058594	401.182068	259.857422	115.936241	49.173298	31.546648	167.459351	223.691330	172.828140	1.873376	0.000000	3.792664	3.465871	0.430092	0.516427	3.400879	4.655686	2.603342	2.414735	2.064219	1.691729	1.498953	2.223909	2.349649	2.237614	0.272625	0.000000	42929.000000		1
9902.421875	5183.604492	1.532618	3.163916	3786.408691	73282.125000	606.503540	394.262177	181.397842	76.815933	68.730370	342.251831	435.985138	283.463440	2.435121	0.000000	3.995741	3.714632	0.185434	0.500225	3.578228	4.864998	2.782833	2.595785	2.258632	1.885451	1.837149	2.534346	2.639472	2.452497	0.386521	0.000000	43053.000000		1
6504.671875	1452.715454	2.278883	3.987274	1582.096802	33348.156250	290.127380	169.991104	68.199966	66.349724	27.926338	122.193146	135.209610	100.079659	0.483186	0.000000	3.813226	3.162181	0.357722	0.600676	3.199233	4.523072	2.462589	2.230426	1.833784	1.821839	1.446014	2.087047	2.131008	2.000346	0.000000	0.000000	43136.000000		1
8486.276367	2836.392090	1.359929	1.242747	2736.201416	61888.492188	458.514954	282.643158	137.029022	97.190193	53.277756	239.776108	381.646606	152.410706	1.913688	0.000000	3.928717	3.452766	0.133516	0.094383	3.437148	4.791610	2.661354	2.451238	2.136812	1.987622	1.726546	2.379806	2.581661	2.183016	0.281871	0.000000	43155.000000		1
12516.565430	2460.385742	1.390766	2.960389	2675.565918	53418.503906	414.790619	276.580536	128.360626	53.302425	34.874001	190.756989	266.302429	123.389641	0.950854	0.000000	4.097485	3.391003	0.143254	0.471349	3.427416	4.727692	2.617829	2.441822	2.108432	1.726747	1.542502	2.280480	2.425375	2.091279	0.000000	0.000000	43264.000000		1
13007.505859	3120.718994	3.185502	5.402710	3416.908936	63029.441406	504.592163	356.618958	175.517151	62.393288	55.053989	245.962082	334.564056	143.649796	0.148078	0.000000	4.114194	3.494255	0.503178	0.732612	3.533633	4.799543	2.702940	2.552204	2.244320	1.795138	1.740789	2.390868	2.524479	2.157305	0.000000	0.000000	43298.000000		1
2160.041748	1190.970703	2.827788	4.070535	972.916504	25255.283203	141.423340	101.701706	55.211258	29.338690	14.311631	77.491272	118.036270	91.179985	0.666965	0.000000	3.334462	3.075901	0.451447	0.609652	2.988075	4.402352	2.150521	2.007328	1.742028	1.467441	1.155689	1.889253	2.072016	1.959900	0.000000	0.000000	43318.000000		1
8562.034180	2004.707764	2.719858	3.231758	1506.033203	30204.548828	249.807510	151.951233	58.646545	34.716732	16.300644	88.309029	136.045303	132.628525	0.697245	99998.000000	3.932577	3.302051	0.434546	0.509439	3.177835	4.480072	2.397605	2.181704	1.768242	1.540539	1.212205	1.946005	2.133683	2.122637	0.000000	4.999991	43336.000000		1
23863.650391	5398.189453	2.476242	4.292564	5898.131348	99998.000000	905.848267	608.637512	284.376221	149.709351	84.994011	435.797058	567.364746	279.670441	1.357678	0.000000	4.377737	3.732248	0.393793	0.632717	3.770715	4.999991	2.957056	2.784359	2.453893	2.175249	1.929388	2.639284	2.753862	2.446646	0.132797	0.000000	43455.000000		1
21726.222656	5283.283203	3.000478	2.991227	5062.623047	90094.812500	830.413818	522.625854	223.830093	99.777451	72.563454	357.161713	484.338165	270.141693	1.941277	0.000000	4.336984	3.722904	0.477190	0.475849	3.704376	4.954700	2.919295	2.718191	2.349918	1.999032	1.860718	2.552865	2.685149	2.431592	0.288087	0.000000	43561.000000		1
25147.324219	5283.153809	1.285919	4.011944	5894.097656	99998.000000	949.859375	607.832642	267.434174	74.635727	85.993141	399.852997	537.520325	378.578278	1.934566	0.000000	4.400492	3.722893	0.109214	0.603355	3.770417	4.999991	2.977659	2.783784	2.427217	1.872947	1.934464	2.601900	2.730395	2.578156	0.286584	0.000000	43616.000000		1
16607.416016	6732.692871	1.113230	3.632644	5671.562988	99998.000000	857.843689	586.323608	292.138000	126.575142	89.545609	452.800781	591.917480	389.753754	2.373676	99998.000000	4.220302	3.828189	0.046585	0.560223	3.753703	4.999991	2.933408	2.768137	2.465588	2.102348	1.952044	2.655907	2.772261	2.590790	0.375421	4.999991	43701.000000		1
28342.800781	7000.333496	3.537048	3.527797	7265.547363	99998.000000	1158.551392	743.581909	361.882904	117.740227	109.845856	610.863953	786.926941	454.055847	2.167046	0.000000	4.452443	3.845119	0.548641	0.547504	3.861268	4.999991	3.063915	2.871329	2.558568	2.070925	2.040784	2.785944	2.895934	2.657109	0.335868	0.000000	43724.000000		1
9784.607422	2634.339355	1.668303	3.373610	3017.573975	60833.785156	480.949158	322.700928	157.455704	58.039047	37.785049	206.505646	277.508728	138.669571	0.484150	0.000000	3.990543	3.420672	0.222275	0.528095	3.479658	4.784145	2.682099	2.508800	2.197158	1.763720	1.577320	2.314932	2.443277	2.141981	0.000000	0.000000	43813.000000		1
9367.448242	3293.158447	2.525582	3.250261	2385.907227	48206.968750	394.345428	251.916779	112.430031	61.650105	45.044170	171.887604	232.347382	144.078445	0.651536	99998.000000	3.971621	3.517613	0.402361	0.511918	3.377654	4.683110	2.595877	2.401257	2.050882	1.789934	1.653639	2.235245	2.366138	2.158599	0.000000	4.999991	44040.000000		1
3850.371582	997.814575	1.970509	5.106671	1074.291260	26153.222656	184.456924	117.071060	76.553818	59.069016	25.493269	105.732147	163.234634	109.713257	1.232599	0.000000	3.585503	2.999050	0.294578	0.708138	3.031122	4.417525	2.265895	2.068449	1.883967	1.771360	1.406425	2.024207	2.212812	2.040259	0.090822	0.000000	44116.000000		1
8324.401367	1961.843750	3.311935	4.224722	1548.616577	33350.421875	241.503006	161.328873	82.551689	38.848942	29.135164	108.933075	149.407135	75.992577	0.071918	0.000000	3.920353	3.292665	0.520082	0.625798	3.189944	4.523101	2.382923	2.207712	1.916726	1.589379	1.464417	2.037160	2.174371	1.880771	0.000000	0.000000	44136.000000		1
17143.626953	5158.712402	2.944971	3.182418	4278.132324	80183.679688	691.142944	436.580322	182.467911	89.120049	65.103889	271.017456	365.901031	250.393417	2.103961	0.000000	4.234103	3.712541	0.469081	0.502757	3.631254	4.904086	2.839568	2.640064	2.261187	1.949975	1.813607	2.432997	2.563364	2.398623	0.323038	0.000000	44153.000000		1
10001.714844	2676.086914	3.222507	3.792999	3666.583984	73358.273438	592.438660	383.037354	208.294220	86.446449	62.303856	293.433167	379.713074	236.337738	0.256581	0.000000	4.000074	3.427500	0.508194	0.578983	3.564262	4.865449	2.772643	2.583241	2.318677	1.936747	1.794515	2.467509	2.579456	2.373533	0.000000	0.000000	44235.000000		1
12585.194336	2841.813232	2.371395	4.024279	3595.904541	75416.679688	569.421631	370.273773	169.099899	73.072273	55.131081	306.372528	441.548218	190.112488	1.241365	99998.000000	4.099860	3.453596	0.375004	0.604688	3.555808	4.877468	2.755434	2.568523	2.228143	1.863753	1.741397	2.486250	2.644978	2.279011	0.093899	4.999991	44451.000000		1
6700.378418	1159.263794	1.628214	2.775365	1366.392334	27833.923828	226.084305	150.677643	56.389248	16.988317	24.352285	87.066277	85.172867	86.045563	0.649631	0.000000	3.826099	3.064182	0.211711	0.443320	3.135576	4.444574	2.354270	2.178049	1.751196	1.230150	1.386540	1.939850	1.930301	1.934729	0.000000	0.000000	44509.000000		1
7776.899414	2086.451416	0.326876	3.968772	1973.663696	35955.906250	303.409058	209.114487	70.494270	44.794388	23.337734	112.704483	126.683075	128.258865	1.835247	0.000000	3.890806	3.319408	0.000000	0.598656	3.295273	4.555770	2.482028	2.320384	1.848154	1.651224	1.368059	2.051941	2.102719	2.108087	0.263694	0.000000	44610.000000		1
9050.297852	2265.770996	2.155533	2.158617	2885.744141	50436.882812	431.186859	300.750885	119.130997	59.300297	36.076660	174.647537	234.786621	122.473770	0.028962	99998.000000	3.956663	3.355216	0.333555	0.334176	3.460258	4.702748	2.634665	2.478207	2.076025	1.773057	1.557226	2.242162	2.370673	2.088043	0.000000	4.999991	44660.000000		1
15630.712891	3629.202881	2.106194	3.867008	3186.316162	64521.582031	547.986572	328.004944	137.750610	80.473244	45.059589	217.940155	287.762177	148.472763	0.980143	0.000000	4.193979	3.559811	0.323498	0.587375	3.503289	4.809705	2.738770	2.515880	2.139094	1.905651	1.653787	2.338337	2.459034	2.171647	0.000000	0.000000	44689.000000		1
8563.008789	1716.748169	1.588125	2.652015	1700.842285	35578.871094	269.019196	183.852509	82.234062	54.360146	24.080915	120.580353	178.764328	104.378387	0.135929	0.000000	3.932626	3.234707	0.200885	0.423576	3.230664	4.551192	2.429783	2.264470	1.915052	1.735281	1.381673	2.081277	2.252281	2.018610	0.000000	0.000000	44760.000000		1
6361.170410	1691.720581	2.204873	3.737491	2046.217896	39265.695312	326.527832	217.132217	93.659317	51.951748	17.907270	130.352722	191.361404	121.227936	1.266699	0.000000	3.803537	3.228329	0.343384	0.572580	3.310952	4.594013	2.513920	2.336724	1.971551	1.715600	1.253029	2.115120	2.281854	2.083603	0.102674	0.000000	44773.000000		1
10818.366211	2525.671387	1.366096	3.904013	2807.398682	56003.984375	448.403381	294.873260	115.270157	87.220467	36.391201	199.712173	243.701706	171.548386	0.589528	0.000000	4.034162	3.402377	0.135481	0.591511	3.448304	4.748219	2.651669	2.469635	2.061717	1.940618	1.560996	2.300405	2.386858	2.234387	0.000000	0.000000	44829.000000		1
12792.902344	1972.763306	2.241878	4.369658	2520.210205	54827.148438	437.160065	263.076843	124.567627	48.599724	49.913395	242.227676	336.503754	192.881699	0.746715	0.000000	4.106969	3.295075	0.350612	0.640447	3.401437	4.738996	2.640640	2.420083	2.095405	1.686634	1.698217	2.384224	2.526990	2.285291	0.000000	0.000000	44889.000000		1
10891.465820	3482.253418	3.136162	3.968772	3493.740234	68271.164062	562.776184	362.191284	162.867661	70.253738	47.042435	241.721939	303.646515	191.275070	1.315086	0.000000	4.037086	3.541860	0.496399	0.598656	3.543291	4.834237	2.750336	2.558938	2.211835	1.846669	1.672490	2.383316	2.482368	2.281658	0.118954	0.000000	45028.000000		1
24243.830078	5808.483887	3.018980	5.242356	6902.764160	99998.000000	1075.604980	686.979919	366.369751	127.854889	101.380997	534.177551	654.017822	467.186432	7.609966	0.000000	4.384601	3.764063	0.479860	0.719526	3.839023	4.999991	3.031653	2.836944	2.563920	2.106717	2.005957	2.727686	2.815590	2.669490	0.881383	0.000000	45075.000000		1
8743.694336	2622.642822	2.735276	3.978023	2277.168457	44831.441406	376.080444	250.788132	105.944931	61.767288	40.255127	189.397064	258.244629	111.350723	0.519228	0.000000	3.941695	3.418739	0.437001	0.599667	3.357395	4.651583	2.575281	2.399307	2.025080	1.790758	1.604821	2.277373	2.412031	2.046693	0.000000	0.000000	45180.000000		1
13045.010742	6994.434570	1.544953	4.656446	4263.361328	91917.218750	682.900085	443.716095	222.852554	106.290306	73.769196	350.257202	470.094391	237.127182	2.360679	99998.000000	4.115445	3.844753	0.188915	0.668055	3.629752	4.963397	2.834357	2.647105	2.348018	2.026494	1.867875	2.544387	2.672185	2.374981	0.373037	4.999991	45241.000000		1
22113.935547	6065.627930	1.908834	4.533096	5794.943359	99998.000000	932.624390	599.466492	273.928528	134.068619	88.210350	425.589874	554.653564	333.062286	2.227900	0.000000	4.344666	3.782876	0.280768	0.656395	3.763049	4.999991	2.969707	2.777765	2.437637	2.127327	1.945520	2.628991	2.744022	2.522526	0.347896	0.000000	45286.000000		1
17722.703125	5995.549805	2.581089	3.469206	5918.823242	99998.000000	953.892883	607.922119	295.141541	108.122047	75.341904	388.396881	528.910522	284.453308	1.385006	99998.000000	4.248530	3.777829	0.411803	0.540230	3.772235	4.999991	2.979500	2.783848	2.470030	2.033914	1.877037	2.589276	2.723382	2.454011	0.141452	4.999991	45309.000000		1
6097.933105	569.492554	1.779317	1.609712	1654.364136	35890.843750	245.878830	168.819275	96.271240	34.778404	17.484798	119.929688	163.731110	57.909531	1.136369	0.000000	3.785183	2.755488	0.250253	0.206748	3.218631	4.554984	2.390721	2.227422	1.983497	1.541310	1.242661	2.078927	2.214131	1.762750	0.055519	0.000000	45332.000000		1
10414.667969	2339.848389	2.895631	4.826051	3857.473389	83852.976562	618.776855	389.251099	194.590088	82.132301	60.962433	375.867676	466.714600	287.879333	0.276414	99998.000000	4.017645	3.369188	0.461743	0.683592	3.586303	4.923519	2.791534	2.590230	2.289121	1.914514	1.785062	2.575035	2.669051	2.459210	0.000000	4.999991	45351.000000		1
6748.830078	2491.790527	1.736145	3.552467	1452.564331	30082.408203	241.438248	156.974640	73.155533	34.642719	16.427076	96.206482	125.464996	70.364754	0.619411	0.000000	3.829228	3.396512	0.239586	0.550530	3.162135	4.478312	2.382806	2.195829	1.864247	1.539612	1.215560	1.983204	2.098523	1.847355	0.000000	0.000000	45465.000000		1
7543.577637	1630.940063	2.170952	4.644111	859.817261	25445.707031	142.496490	98.907837	88.426208	38.204441	26.877867	102.213608	166.509552	88.820930	0.581240	99998.000000	3.877577	3.212438	0.336650	0.666903	2.934406	4.405614	2.153804	1.995231	1.946581	1.582114	1.429395	2.009509	2.221439	1.948515	0.000000	4.999991	45508.000000		1
28573.707031	5260.997070	1.840992	4.366574	6788.193848	99998.000000	1077.791382	699.626343	322.953796	146.258652	99.102112	471.093506	623.420959	431.291687	2.160384	0.000000	4.455966	3.721068	0.265052	0.640141	3.831754	4.999991	3.032535	2.844866	2.509140	2.165122	1.996083	2.673107	2.794781	2.634771	0.334531	0.000000	45597.000000		1
6633.738770	1560.026489	1.588125	3.299600	1209.433105	30346.730469	220.271454	133.050995	59.608669	45.975460	39.934418	125.431076	142.659927	125.662354	0.343010	0.000000	3.821758	3.193132	0.200885	0.518461	3.082582	4.482112	2.342958	2.124018	1.775309	1.662526	1.601347	2.098405	2.154302	2.099205	0.000000	0.000000	45650.000000		1
13963.073242	4519.792480	1.631298	1.122481	4182.431641	84123.679688	658.470764	434.455627	221.875000	85.354805	71.000000	332.935852	464.651581	289.353363	3.112742	99998.000000	4.144981	3.655118	0.212533	0.050179	3.621429	4.924918	2.818537	2.637945	2.346108	1.931228	1.851258	2.522361	2.667127	2.461429	0.493143	4.999991	45740.000000		1
6666.229004	3327.132080	2.053770	4.489923	2841.649902	55830.960938	461.805298	297.593109	160.823151	74.333519	44.590862	192.918701	246.066940	176.047562	1.085300	0.000000	3.823880	3.522070	0.312552	0.652239	3.453571	4.746875	2.664459	2.473623	2.206349	1.871185	1.649246	2.285374	2.391053	2.245630	0.035550	0.000000	45840.000000		1
4346.902832	1621.787598	1.797820	4.440584	1671.275391	37064.507812	249.021149	174.262070	82.937157	55.584393	32.570450	152.447708	167.548782	100.011818	0.431322	0.000000	3.638180	3.209994	0.254746	0.647440	3.223048	4.568958	2.396236	2.241203	1.918749	1.744953	1.512824	2.183121	2.224141	2.000051	0.000000	0.000000	45860.000000		1
13968.158203	4698.076172	1.729977	4.872307	5101.518555	96785.773438	807.538696	526.795105	279.466919	148.401840	80.343727	424.710999	541.291748	304.553131	0.841943	0.000000	4.145139	3.671920	0.238040	0.687735	3.707700	4.985812	2.907163	2.721642	2.446330	2.171439	1.904952	2.628093	2.733431	2.483663	0.000000	0.000000	45971.000000		1
8846.055664	2403.839111	4.560850	4.970987	2609.780518	52899.828125	423.927734	267.048706	147.032669	53.265419	37.624695	216.641891	328.063538	150.526535	1.554060	0.000000	3.946750	3.380905	0.659046	0.696443	3.416604	4.723454	2.627292	2.426590	2.167414	1.726445	1.575473	2.335742	2.515958	2.177613	0.191468	0.000000	46033.000000		1
7655.625000	1609.983032	2.420735	4.699618	1908.115723	33371.511719	296.301025	190.439377	77.839737	30.396414	14.845119	95.703835	128.505554	86.924431	0.212193	0.000000	3.883981	3.206821	0.383947	0.672063	3.280605	4.523376	2.471733	2.279757	1.891201	1.482822	1.171584	1.980929	2.108922	1.939142	0.000000	0.000000	46053.000000		1
12237.247070	1616.295410	2.248045	4.526928	3194.528320	65425.093750	503.559113	336.173767	162.580872	83.846855	59.247871	308.765503	394.292999	222.312897	2.251255	0.000000	4.087684	3.208521	0.351805	0.655804	3.504407	4.815744	2.702050	2.526564	2.211069	1.923487	1.772673	2.489629	2.595819	2.346965	0.352425	0.000000	46094.000000		1
9736.679688	3514.019043	2.889463	3.669649	3789.254883	72149.023438	592.833374	394.758636	171.588470	92.407318	54.138119	263.801514	388.239624	208.858536	1.756611	0.000000	3.988411	3.545804	0.460817	0.564625	3.578554	4.858231	2.772933	2.596332	2.234488	1.965706	1.733503	2.421277	2.589100	2.319852	0.244676	0.000000	46161.000000		1
5141.819824	1448.552368	2.914133	2.803118	1102.273193	20587.261719	193.541611	122.948662	51.578613	25.878736	28.203875	73.217209	78.006256	58.227154	0.750017	0.000000	3.711117	3.160934	0.464509	0.447641	3.042289	4.313599	2.286774	2.089724	1.712470	1.412943	1.450309	1.864613	1.892129	1.765126	0.000000	0.000000	46292.000000		1
11472.162109	3558.486572	3.740575	4.588603	3696.989502	72249.257812	578.509399	382.627228	171.573059	57.594990	45.747265	260.995300	374.294952	181.077133	2.250794	0.000000	4.059645	3.551265	0.572938	0.661681	3.567848	4.858833	2.762311	2.582776	2.234449	1.760385	1.660365	2.416633	2.573214	2.257864	0.352336	0.000000	46394.000000		1
8033.518555	2297.450195	2.975808	4.752041	2000.489136	36754.792969	313.113586	211.726425	100.600807	48.732323	30.097290	155.506775	229.858795	169.722809	0.110835	0.000000	3.904906	3.361246	0.473605	0.676880	3.301136	4.565314	2.495702	2.325775	2.002601	1.687817	1.478527	2.191749	2.361461	2.229740	0.000000	0.000000	46470.000000		1
8568.420898	2441.417480	1.810155	4.520761	2771.315918	56677.613281	445.668091	288.995667	127.379997	49.891808	54.526669	208.618011	292.002319	167.388428	0.500770	0.000000	3.932901	3.387642	0.257716	0.655212	3.442686	4.753412	2.649012	2.460891	2.105101	1.698029	1.736609	2.319352	2.465386	2.223725	0.000000	0.000000	46517.000000		1
13141.096680	5232.284180	1.202658	1.942755	6128.641113	99998.000000	976.761902	633.763794	319.216309	155.725723	105.457695	516.217896	659.809082	416.304718	3.174771	0.000000	4.118632	3.718691	0.080142	0.288418	3.787364	4.999991	2.989789	2.801927	2.504085	2.192360	2.023078	2.712833	2.819418	2.619411	0.501712	0.000000	46558.000000		1
6384.131836	1766.270020	1.989012	2.812370	1471.035889	30244.433594	247.812332	158.016937	72.347595	50.462299	21.185286	84.701050	135.040009	76.230019	0.636791	0.000000	3.805102	3.247057	0.298637	0.449072	3.167623	4.480646	2.394123	2.198704	1.859424	1.702967	1.326034	1.927889	2.130462	1.882126	0.000000	0.000000	46606.000000		1
9726.250977	3861.294189	2.328223	3.978023	3111.600342	62219.746094	524.917114	324.282898	159.105499	63.438675	44.152973	209.965607	269.019196	204.013992	2.262334	0.000000	3.987946	3.586733	0.367025	0.599667	3.492984	4.793928	2.720091	2.510924	2.201685	1.802354	1.644960	2.322148	2.429783	2.309660	0.354557	0.000000	46645.000000		1
11677.797852	3175.196289	2.877128	3.919432	2528.628662	48101.636719	441.649994	267.434174	115.134468	86.665398	31.814932	156.919128	243.584518	123.253952	0.566463	0.000000	4.067361	3.501770	0.458959	0.593223	3.402885	4.682160	2.645078	2.427217	2.061205	1.937846	1.502631	2.195676	2.386650	2.090801	0.000000	0.000000	46712.000000		1
8265.101562	5356.102539	1.908834	3.626477	3215.522217	61257.765625	522.798584	326.120789	158.118698	65.427689	51.729717	249.104416	318.926422	192.958786	2.456259	99998.000000	3.917248	3.728849	0.280768	0.559485	3.507252	4.787161	2.718334	2.513378	2.198983	1.815762	1.713740	2.396381	2.503690	2.285465	0.390274	4.999991	46752.000000		1
15008.183594	3752.333496	2.174036	3.675817	4712.051270	83651.875000	755.108948	481.581299	185.520813	105.593384	47.591339	314.461182	402.033203	214.387680	1.626305	0.000000	4.176328	3.574301	0.337267	0.565354	3.673210	4.922476	2.878010	2.682670	2.268393	2.023637	1.677528	2.497567	2.604262	2.331200	0.211202	0.000000	46828.000000		1
8769.834961	2393.570312	2.476242	2.096942	2251.955811	38697.917969	362.986877	230.728424	84.771980	14.857453	16.855717	124.820496	149.570587	85.351723	0.871962	99998.000000	3.942991	3.379046	0.393793	0.321587	3.352560	4.587687	2.559891	2.363101	1.928252	1.171944	1.226747	2.096286	2.174846	1.931212	0.000000	4.999991	46894.000000		1
3998.631592	1300.067261	2.146282	5.640158	1144.597534	20654.056641	177.641861	114.955612	67.475288	32.484104	25.780056	91.207741	137.679688	115.412010	0.141455	0.000000	3.601911	3.113966	0.331687	0.751291	3.058653	4.315005	2.249545	2.060530	1.829145	1.511671	1.411284	1.960032	2.138870	2.062251	0.000000	0.000000	46963.000000		1
27601.921875	7723.877441	2.837040	5.526060	7047.459473	99998.000000	1114.857910	711.088562	304.198486	160.092300	127.913483	611.601013	780.956848	431.970123	2.662123	99998.000000	4.440939	3.887835	0.452865	0.742416	3.848032	4.999991	3.047220	2.851924	2.483157	2.204370	2.106916	2.786468	2.892627	2.635454	0.425228	4.999991	47045.000000		1
9484.127930	2449.604980	2.056854	4.101373	2351.970703	37491.324219	358.290344	238.484024	109.386383	52.624001	43.819927	145.308853	198.105545	109.232193	1.729219	0.000000	3.976997	3.389096	0.313203	0.612929	3.371432	4.573931	2.554235	2.377459	2.038963	1.721184	1.641672	2.162292	2.296897	2.038351	0.237850	0.000000	47186.000000		1
6897.792969	3448.705322	2.781532	2.769197	2688.668701	47223.996094	445.458405	271.924072	129.948746	65.930336	30.072620	162.596298	214.113235	130.540833	0.858612	99998.000000	3.838710	3.537656	0.444284	0.442354	3.429537	4.674163	2.648807	2.434448	2.113772	1.819085	1.478171	2.211111	2.330643	2.115746	0.000000	4.999991	47249.000000		1
12762.311523	4061.197510	2.143198	3.145414	4156.145996	77082.484375	650.958740	419.021515	193.822235	82.005867	61.283142	315.309204	406.091400	274.224548	3.734096	0.000000	4.105929	3.608654	0.331062	0.497678	3.618691	4.886956	2.813554	2.622236	2.287404	1.913845	1.787341	2.498737	2.608624	2.438106	0.572185	0.000000	47359.000000		1
10800.181641	3452.880859	1.754647	4.156880	3291.406982	55347.320312	498.073151	335.856140	134.497269	36.785919	38.207523	203.159790	283.358582	173.170441	0.673593	0.000000	4.033431	3.538182	0.244190	0.618767	3.517382	4.743097	2.697293	2.526153	2.128713	1.565682	1.582149	2.307838	2.452336	2.238474	0.000000	0.000000	47394.000000		1
7112.492188	1439.267212	3.336605	5.640158	1320.191772	25953.732422	241.694199	133.680069	59.152275	21.413483	21.139029	87.917389	95.654495	84.164482	0.004554	99998.000000	3.852022	3.158141	0.523305	0.751291	3.120637	4.414200	2.383266	2.126067	1.771971	1.330687	1.325085	1.944075	1.980705	1.925129	0.000000	4.999991	47444.000000		1
19560.841797	5174.877441	2.525582	4.409747	8489.011719	99998.000000	1366.842529	865.053467	397.882477	170.641769	120.234970	647.205811	852.400879	602.932617	1.786402	99998.000000	4.291388	3.713900	0.402361	0.644414	3.928857	4.999991	3.135719	2.937043	2.599755	2.232085	2.080031	2.811042	2.930644	2.780269	0.251979	4.999991	47514.000000		1
8056.310547	2070.243408	1.729977	4.147629	1704.761719	36736.007812	296.368866	176.725983	88.201096	36.964775	32.135643	170.139114	254.460876	129.023636	0.329104	99998.000000	3.906136	3.316021	0.238040	0.617800	3.231664	4.565092	2.471833	2.247300	1.945474	1.567788	1.506987	2.230804	2.405621	2.110669	0.000000	4.999991	47569.000000		1
8711.752930	1140.018066	1.705307	4.884642	1984.900879	36156.273438	310.353638	201.886215	84.627045	47.162701	33.535660	148.432678	178.129089	70.367836	0.203875	10473.166016	3.940105	3.056912	0.231803	0.688833	3.297739	4.558184	2.491857	2.305107	1.927509	1.673599	1.525507	2.171530	2.250735	1.847374	0.000000	4.020078	47609.000000		1
30497.140625	7529.354980	3.123827	4.159964	9014.083008	99998.000000	1428.156494	914.492004	369.077271	145.114578	119.636726	612.322571	842.403442	417.772583	4.676580	0.000000	4.484259	3.876758	0.494687	0.619090	3.954921	4.999991	3.154776	2.961180	2.567117	2.161711	2.077864	2.786980	2.925520	2.620940	0.669928	0.000000	47656.000000		1
2764.377441	9046.622070	1.915002	4.264811	3665.631104	69052.125000	492.732117	366.607208	201.115280	120.799301	57.992790	237.133347	323.848083	232.973373	0.066449	0.000000	3.441597	3.956486	0.282169	0.629900	3.564149	4.839177	2.692611	2.564201	2.303445	2.082064	1.763374	2.374993	2.510341	2.367306	0.000000	0.000000	47695.000000		0
11362.923828	3216.287109	3.015897	4.952485	2248.027100	46673.058594	380.789307	217.893890	125.091866	37.991661	30.821968	150.107147	178.770508	75.126045	1.854439	99998.000000	4.055490	3.507355	0.479416	0.694823	3.351802	4.669066	2.580685	2.338245	2.097229	1.579688	1.488860	2.176401	2.252296	1.875790	0.268213	4.999991	47714.000000		1
17257.669922	3727.962646	4.067451	3.669649	3892.523193	81620.484375	635.617126	390.055939	219.096558	87.411659	73.861710	416.573029	527.476624	306.172089	2.740312	0.000000	4.236982	3.571471	0.609322	0.564625	3.590231	4.911799	2.803195	2.591127	2.340636	1.941569	1.868419	2.619691	2.722203	2.485965	0.437800	0.000000	47747.000000		1
7910.585449	1595.899536	3.407531	5.334868	1642.473267	27192.771484	250.929993	164.495880	57.585739	31.065584	23.186632	92.546082	137.201706	81.864014	1.100255	0.000000	3.898209	3.203006	0.532440	0.727124	3.215498	4.434453	2.399553	2.216155	1.760315	1.492280	1.365238	1.966358	2.137360	1.913093	0.041493	0.000000	47783.000000		1
15214.192383	3576.008301	0.823358	2.059937	3328.464355	63975.109375	540.166199	339.050903	128.277359	89.570274	44.535355	245.647552	325.652069	181.733978	2.220219	99998.000000	4.182249	3.553399	0.000000	0.313854	3.522244	4.806011	2.732527	2.530265	2.108150	1.952164	1.648705	2.390312	2.512754	2.259436	0.346396	4.999991	47857.000000		1
17354.269531	5190.595215	4.018112	4.052033	3748.013184	68801.054688	592.281372	376.832886	144.985062	87.646019	44.415089	261.365356	341.928040	211.038742	1.097852	99998.000000	4.239406	3.715217	0.604022	0.607673	3.573801	4.837595	2.772528	2.576149	2.161323	1.942732	1.647531	2.417248	2.533935	2.324362	0.040544	4.999991	47888.000000		1
7876.275879	1996.665283	0.983713	1.548037	1977.919312	41877.179688	321.146729	202.089737	105.729065	19.236362	27.173906	165.905151	218.819016	125.656189	1.166937	0.000000	3.896321	3.300305	0.000000	0.189781	3.296209	4.621977	2.506704	2.305544	2.024194	1.284123	1.434152	2.219860	2.340085	2.099184	0.067047	0.000000	47931.000000		1
6359.520508	3973.718018	2.568754	2.935719	3607.601318	64281.101562	585.500244	365.632721	144.470078	80.692192	49.913395	262.561859	334.261871	204.211349	1.477112	0.000000	3.803424	3.599197	0.409723	0.467715	3.557219	4.808084	2.767527	2.563045	2.159778	1.906832	1.698217	2.419232	2.524087	2.310080	0.169413	0.000000	47958.000000		1
10230.666992	3043.317139	3.524713	4.224722	2770.782471	49436.171875	434.921265	282.334778	121.116920	31.284529	35.903969	159.987457	229.226639	114.110672	1.459873	0.000000	4.009904	3.483347	0.547124	0.625798	3.442602	4.694045	2.638411	2.450764	2.083205	1.495330	1.555142	2.204086	2.360265	2.057326	0.164315	0.000000	48063.000000		1
7012.172363	2583.957275	1.554204	3.487709	2152.554443	38571.402344	342.106903	217.360413	107.230850	44.489098	30.371742	143.745392	185.977203	128.832443	0.629835	0.000000	3.845853	3.412285	0.191508	0.542540	3.332954	4.586266	2.534162	2.337180	2.030320	1.648254	1.482470	2.157594	2.269460	2.110025	0.000000	0.000000	48118.000000		1
11409.145508	2389.064941	2.537917	4.631775	2501.251221	47548.539062	407.238525	253.181122	96.021454	68.230804	47.887379	226.093552	296.871521	198.629776	0.394637	0.000000	4.057253	3.378228	0.404477	0.665747	3.398157	4.677137	2.609849	2.403431	1.982368	1.833980	1.680221	2.354288	2.472569	2.298044	0.000000	0.000000	48176.000000		1
31291.205078	6686.917969	2.522498	3.527797	6796.381348	99998.000000	1139.077637	687.630554	349.566467	138.058990	104.236534	551.782654	769.482239	463.226898	3.088338	99998.000000	4.495422	3.825226	0.401831	0.547504	3.832278	4.999991	3.056553	2.837355	2.543530	2.140065	2.018020	2.741768	2.886199	2.665794	0.489725	4.999991	48235.000000		1
5516.968750	2635.825684	1.837908	2.652015	3018.338867	51823.488281	463.421173	306.184418	136.924164	58.853153	35.993401	194.294037	272.596344	158.649109	0.171912	0.000000	3.741700	3.420917	0.264324	0.423576	3.479768	4.714527	2.665976	2.485983	2.136480	1.769770	1.556223	2.288460	2.435520	2.200438	0.000000	0.000000	48281.000000		1
8554.170898	2071.890137	2.087691	2.146282	2036.982178	34291.210938	315.879700	207.763809	81.145500	31.639160	25.231150	106.163872	161.859283	95.062416	0.316767	0.000000	3.932178	3.316367	0.319666	0.331687	3.308987	4.535183	2.499522	2.317570	1.909264	1.500225	1.401937	2.025977	2.209138	1.978009	0.000000	0.000000	48365.000000		1
14458.658203	2229.786621	3.099157	4.715036	2919.292236	55275.765625	486.305603	292.905853	122.048210	60.169910	42.571014	186.396591	273.456696	144.479324	0.809761	99998.000000	4.160128	3.348263	0.491244	0.673485	3.465278	4.742535	2.686909	2.466728	2.086531	1.779379	1.629114	2.270438	2.436888	2.159806	0.000000	4.999991	48429.000000		1
11845.821289	3422.031006	3.345856	4.887726	4896.153809	89984.953125	810.585388	489.676117	225.495316	122.282578	62.803425	322.885956	433.795685	251.272278	1.294011	0.000000	4.073565	3.534284	0.524507	0.689107	3.689855	4.954170	2.908799	2.689909	2.353137	2.087365	1.797983	2.509049	2.637285	2.400145	0.111938	0.000000	48448.000000		1
7449.011719	1703.574463	1.834825	1.393850	1433.568481	24149.166016	237.074753	147.223862	55.704659	57.579571	16.023106	91.994095	117.518204	60.820580	1.114259	0.000000	3.872099	3.231361	0.263595	0.144216	3.156419	4.382902	2.374885	2.167978	1.745892	1.760268	1.204747	1.963760	2.070105	1.784051	0.046986	0.000000	48486.000000		1
19694.652344	4823.806152	2.664350	5.467469	4489.044922	79557.453125	714.156860	455.591553	194.004166	83.717339	61.255386	299.036316	343.938629	185.095245	1.730228	0.000000	4.294348	3.683390	0.425591	0.737786	3.652154	4.900681	2.853794	2.658576	2.287811	1.922815	1.787144	2.475724	2.536481	2.267395	0.238103	0.000000	48500.000000		1
17141.744141	3226.790283	3.117660	4.705785	3411.194824	61286.937500	537.421631	348.117096	170.549255	68.264725	51.683460	235.939941	350.920227	228.205917	0.168453	99998.000000	4.234055	3.508771	0.493829	0.672632	3.532907	4.787368	2.730315	2.541725	2.231850	1.834196	1.713352	2.372802	2.545208	2.358327	0.000000	4.999991	48560.000000		1
7804.520508	1964.236694	3.555551	4.267894	2618.531982	55142.832031	448.597656	265.953979	144.485489	74.962608	47.690022	259.188232	328.288666	153.169296	1.139637	0.000000	3.892346	3.293194	0.550907	0.630214	3.418058	4.741489	2.651857	2.424807	2.159824	1.874845	1.678428	2.413615	2.516256	2.185172	0.056767	0.000000	48676.000000		1
9942.745117	3220.977539	3.308852	5.236188	3266.684570	61639.101562	528.589844	326.068359	173.401718	78.965302	49.080788	230.309021	360.538391	244.010086	0.127703	0.000000	3.997506	3.507988	0.519677	0.719015	3.514107	4.789856	2.723119	2.513309	2.239053	1.897436	1.690912	2.362311	2.556952	2.387408	0.000000	0.000000	48799.000000		1
15747.722656	2802.871826	1.162570	1.702224	3912.268311	66827.234375	610.549438	386.614502	170.916214	78.468819	36.711910	262.848633	387.101715	211.405716	0.977941	99998.000000	4.197218	3.447603	0.065419	0.231017	3.592429	4.824954	2.785721	2.587278	2.232783	1.894697	1.564807	2.419706	2.587825	2.325117	0.000000	4.999991	48843.000000		1
19345.033203	2992.873291	1.655968	5.230021	3014.289795	51813.625000	464.139679	307.010864	167.749222	74.900932	48.686066	190.596634	266.687897	180.028671	1.416227	0.000000	4.286570	3.476088	0.219052	0.718503	3.479185	4.714444	2.666649	2.487154	2.224660	1.874487	1.687405	2.280115	2.426003	2.255342	0.151133	0.000000	48918.000000		1
8889.299805	1990.994385	3.145414	4.755125	2454.634521	44431.949219	406.227081	245.311417	95.691498	54.989231	34.507038	189.369308	248.956390	116.725677	0.513816	99998.000000	3.948868	3.299070	0.497678	0.677162	3.389987	4.647696	2.608769	2.389718	1.980873	1.740278	1.537908	2.277310	2.396123	2.067166	0.000000	4.999991	48938.000000		1
24444.533203	5684.385254	0.863447	2.806202	6117.095215	99998.000000	980.138611	615.421753	287.241028	144.664352	87.473335	480.224457	648.053894	381.387543	2.730236	0.000000	4.388182	3.754683	0.000000	0.448119	3.786545	4.999991	2.991287	2.789173	2.458246	2.160362	1.941876	2.681444	2.811611	2.581367	0.436200	0.000000	48961.000000		1
13847.020508	3308.345947	1.739229	4.206220	2871.121094	62388.773438	504.397888	296.190033	201.920135	79.159576	57.471638	274.961578	385.029449	234.814377	0.184429	0.000000	4.141356	3.519611	0.240357	0.623892	3.458051	4.795106	2.702773	2.471570	2.305180	1.898503	1.759454	2.439272	2.585494	2.370725	0.000000	0.000000	49007.000000		1
30066.544922	11663.541992	2.303553	5.782010	5637.623535	99998.000000	884.687622	572.755127	301.179504	105.433029	79.785576	407.741180	566.976196	336.599335	1.866935	0.000000	4.478084	4.066831	0.362398	0.762079	3.751096	4.999991	2.946790	2.757969	2.478825	2.022977	1.901924	2.610384	2.753565	2.527113	0.271129	0.000000	49095.000000		1
17902.318359	6400.201172	2.411484	4.314150	5835.161621	99998.000000	939.803284	592.321472	265.932373	94.809547	82.502350	432.710236	572.721191	327.909363	1.547165	0.000000	4.252909	3.806194	0.382284	0.634895	3.766053	4.999991	2.973037	2.772557	2.424771	1.976852	1.916466	2.636197	2.757943	2.515754	0.189537	0.000000	49129.000000		1
9193.199219	1526.345825	2.251129	3.163916	2289.759277	45815.324219	383.040436	233.309509	99.484497	56.537266	39.437935	172.784973	241.086700	177.681946	0.585839	99998.000000	3.963467	3.183653	0.352400	0.500225	3.359790	4.661011	2.583245	2.367933	1.997755	1.752335	1.595914	2.237506	2.382173	2.249643	0.000000	4.999991	49273.000000		1
11760.256836	1703.136597	4.579352	6.099635	2160.408691	39608.675781	349.529449	215.886383	107.058159	64.986710	29.218424	138.324188	201.368134	95.228935	1.057551	0.000000	4.070417	3.231250	0.660804	0.785304	3.334536	4.597790	2.543484	2.334225	2.029620	1.812825	1.465657	2.140898	2.303991	1.978769	0.024301	0.000000	49294.000000		1
19622.255859	5888.208008	2.322055	3.435285	6279.771973	99998.000000	1000.281616	632.906555	298.031006	132.998566	92.074272	475.204132	610.031372	298.817383	3.440829	0.000000	4.292749	3.769983	0.365873	0.535963	3.797944	4.999991	3.000122	2.801340	2.474262	2.123847	1.964138	2.676880	2.785352	2.475406	0.536663	0.000000	49316.000000		1
13239.017578	5849.858398	2.685936	2.340558	3256.307861	60455.316406	523.551025	331.810303	157.899765	99.555420	48.285183	244.716263	373.588776	185.530060	1.447082	99998.000000	4.121856	3.767145	0.429096	0.369319	3.512725	4.781435	2.718959	2.520890	2.198381	1.998065	1.683814	2.388663	2.572394	2.268414	0.160493	4.999991	49440.000000		1
8494.087891	1874.176147	2.174036	2.867877	1771.422852	30973.447266	286.824707	177.870056	102.796432	43.826096	20.947838	113.170128	128.437714	78.169693	1.786692	99998.000000	3.929117	3.272810	0.337267	0.457561	3.248322	4.490990	2.457617	2.250103	2.011978	1.641733	1.321139	2.053732	2.108693	1.893038	0.252050	4.999991	49494.000000		1
9456.608398	2332.897705	1.748480	2.605759	2836.660400	48643.710938	460.355927	286.793884	119.211174	80.494835	38.608410	189.193542	215.599594	150.615967	0.327534	99998.000000	3.975735	3.367896	0.242661	0.415934	3.452807	4.687027	2.663094	2.457570	2.076317	1.905768	1.586682	2.276906	2.333648	2.177871	0.000000	4.999991	49527.000000		1
14320.148438	4306.903809	2.963473	3.046734	4186.045898	80876.226562	655.016968	425.808807	192.665833	88.099335	57.055336	322.309296	438.495300	229.932816	1.659643	0.000000	4.155948	3.634165	0.471801	0.483835	3.621804	4.907821	2.816252	2.629215	2.284805	1.944973	1.756296	2.508273	2.641965	2.361601	0.220015	0.000000	49586.000000		1
6807.532227	1827.435913	3.364359	3.139246	1868.702515	34834.535156	295.638031	189.924393	62.334694	59.041264	38.290783	118.622177	153.693542	142.949799	0.601717	99998.000000	3.832990	3.261842	0.526902	0.496825	3.271540	4.542010	2.470760	2.278581	1.794730	1.771156	1.583094	2.074166	2.186656	2.155184	0.000000	4.999991	49692.000000		1
16375.701172	5441.084473	1.850243	2.732193	4115.403320	78530.289062	649.090027	411.216553	187.935379	112.272758	66.929466	335.723541	468.894806	324.871887	2.659614	0.000000	4.214200	3.735686	0.267229	0.436511	3.614412	4.895037	2.812305	2.614071	2.274009	2.050274	1.825617	2.525982	2.671075	2.511712	0.424819	0.000000	49732.000000		1
11260.734375	2989.764893	3.176251	4.332653	2216.122803	42113.421875	363.785583	222.565765	92.203789	67.058983	38.713257	160.733719	228.498871	180.358627	1.575965	0.000000	4.051567	3.475637	0.501915	0.636754	3.345594	4.624421	2.560845	2.347458	1.964749	1.826457	1.587860	2.206107	2.358884	2.256137	0.197547	0.000000	49890.000000		1
10180.624023	1511.975586	3.759078	5.541479	1971.628418	37488.589844	341.669006	200.837738	120.423080	38.007080	44.862232	152.188675	208.667343	125.501999	0.700962	99998.000000	4.007774	3.179545	0.575081	0.743626	3.294825	4.573899	2.533606	2.302845	2.080710	1.579865	1.651881	2.182382	2.319454	2.098651	0.000000	4.999991	49924.000000		1
8847.175781	2257.706787	2.303553	4.021195	2783.913086	53906.812500	455.418884	280.200836	141.238312	69.636986	41.991272	221.535797	291.915955	187.121262	1.168365	0.000000	3.946805	3.353667	0.362398	0.604355	3.444656	4.731644	2.658411	2.447469	2.149952	1.842840	1.623159	2.345444	2.465258	2.272123	0.067578	0.000000	49952.000000		1
7150.869629	2097.386475	2.994310	4.409747	1544.505981	30265.871094	263.024414	151.837128	64.974373	45.651669	18.009035	95.145676	132.699448	93.594551	0.250995	0.000000	3.854359	3.321678	0.476297	0.644414	3.188790	4.480953	2.419996	2.181378	1.812742	1.659457	1.255490	1.978389	2.122869	1.971251	0.000000	0.000000	49978.000000		1
6477.645996	1040.690918	2.889463	4.175382	1452.394653	23805.412109	198.096298	142.820282	56.247395	49.666695	14.549080	60.135990	103.114059	54.190540	1.918656	99998.000000	3.811417	3.017322	0.460817	0.620696	3.162085	4.376676	2.296876	2.154790	1.750102	1.696065	1.162835	1.779135	2.013318	1.733923	0.282997	4.999991	50003.000000		1
7428.970215	3140.757080	1.853327	3.601807	2897.166504	54272.179688	479.074219	292.665314	132.902969	78.302292	43.385120	187.361801	250.547607	117.706306	0.497634	0.000000	3.870929	3.497034	0.267952	0.556520	3.461973	4.734577	2.680403	2.466371	2.123535	1.893775	1.637341	2.272681	2.398890	2.070800	0.000000	0.000000	50028.000000		1
11933.187500	2804.654297	2.318972	3.694319	2785.257568	48469.550781	424.871368	284.003082	121.684334	81.497047	29.085823	200.572540	260.181213	151.704529	1.018321	0.000000	4.076756	3.447879	0.365295	0.567534	3.444865	4.685469	2.628258	2.453323	2.085235	1.911142	1.463681	2.302271	2.415276	2.180999	0.007885	0.000000	50075.000000		1
7810.956055	792.588684	2.726025	4.280230	1422.479370	29299.330078	237.380035	144.084610	67.429031	26.677423	34.756821	128.169434	163.293213	80.864883	0.539135	99998.000000	3.892704	2.899048	0.435530	0.631467	3.153046	4.466858	2.375444	2.158617	1.828847	1.426144	1.541040	2.107785	2.212968	1.907760	0.000000	4.999991	50095.000000		1
11928.089844	3220.872559	1.329091	2.362144	3479.366943	70225.023438	575.277649	353.245361	152.238022	99.956306	54.144283	252.530457	374.039001	174.425522	1.225945	0.000000	4.076571	3.507973	0.123555	0.373306	3.541500	4.846492	2.759877	2.548076	2.182523	1.999810	1.733553	2.402314	2.572917	2.241610	0.088471	0.000000	50138.000000		1
11224.192383	4185.610840	2.775365	4.126042	6651.112793	99998.000000	1056.183594	677.805786	281.526855	107.366531	92.798950	469.853851	658.936401	434.168823	1.501830	0.000000	4.050155	3.621759	0.443320	0.615534	3.822894	4.999991	3.023739	2.831105	2.449520	2.030869	1.967543	2.671963	2.818844	2.637659	0.176621	0.000000	50213.000000		1
15578.616211	4011.493896	1.097811	1.816322	1371.153564	24771.558594	217.893890	144.550247	53.398022	39.675385	15.027059	63.034702	78.148109	44.482933	1.795719	0.000000	4.192529	3.603306	0.040528	0.259193	3.137086	4.393953	2.338245	2.160019	1.727525	1.598521	1.176874	1.799580	1.892918	1.648193	0.254238	0.000000	50322.000000		1
12377.833984	3989.531494	2.519415	3.580221	3992.673828	72369.835938	661.899841	400.540649	153.977249	93.551384	61.255386	324.384644	435.004517	211.347122	0.709746	0.000000	4.092645	3.600922	0.401300	0.553910	3.601264	4.859558	2.820792	2.602647	2.187457	1.971050	1.787144	2.511060	2.638494	2.324996	0.000000	0.000000	50390.000000		1
11666.776367	3809.308594	1.618963	2.260381	2942.525146	55220.683594	462.949371	299.594482	130.392807	101.343987	42.429161	202.102066	273.996368	188.089554	0.114397	0.000000	4.066951	3.580846	0.209237	0.354182	3.468720	4.742102	2.665534	2.476534	2.115254	2.005798	1.627664	2.305571	2.437745	2.274365	0.000000	0.000000	50428.000000		1
7394.318359	2459.466797	2.772281	5.162179	2241.955078	42158.679688	371.923553	224.539352	105.297340	43.887772	32.391590	171.637817	227.314713	164.091904	0.512604	0.000000	3.868898	3.390841	0.442837	0.712833	3.350627	4.624887	2.570454	2.351292	2.022417	1.642344	1.510432	2.234613	2.356627	2.215087	0.000000	0.000000	50474.000000		1
13910.119141	2682.214355	2.556419	4.659529	3186.063477	64790.917969	500.099152	318.149323	152.805420	77.306244	55.223595	277.780090	390.009705	178.967865	0.766281	0.000000	4.143331	3.428493	0.407632	0.668342	3.503254	4.811514	2.699056	2.502631	2.184139	1.888215	1.742125	2.443701	2.591075	2.252775	0.000000	0.000000	50588.000000		1
15205.703125	2523.204590	2.318972	4.499175	3166.876465	58308.523438	499.759949	308.438629	154.902359	69.710999	55.895847	265.710358	331.600586	248.521591	0.320218	0.000000	4.182006	3.401953	0.365295	0.653133	3.500631	4.765732	2.698761	2.489169	2.190058	1.843301	1.747380	2.424408	2.520615	2.395364	0.000000	0.000000	50630.000000		1
16956.794922	5545.317871	3.108409	4.190801	3877.083008	70512.187500	615.520447	393.559082	191.928818	108.263901	58.085304	313.224609	435.294403	232.072922	3.173069	0.000000	4.229344	3.743927	0.492538	0.622297	3.588505	4.848264	2.789243	2.595010	2.283140	2.034484	1.764066	2.495856	2.638783	2.365624	0.501480	0.000000	50759.000000		1
12820.360352	4185.750000	2.886379	4.008861	3574.410889	64415.082031	553.120972	361.179810	142.502655	97.513985	68.847549	309.613525	408.909912	213.567413	2.835459	99998.000000	4.107900	3.621773	0.460353	0.603021	3.553205	4.808988	2.742820	2.557724	2.153823	1.989067	1.837888	2.490820	2.611628	2.329535	0.452623	4.999991	50887.000000		1
6226.093262	2222.176025	3.234842	3.389029	1602.378540	28536.505859	269.080872	163.694107	76.193016	32.428596	18.804640	97.736015	122.399757	99.074356	0.299618	0.000000	3.794216	3.346778	0.509853	0.530075	3.204765	4.455401	2.429883	2.214033	1.881915	1.510928	1.274265	1.990055	2.087780	1.995961	0.000000	0.000000	50935.000000		1
15162.490234	2780.477783	2.821621	2.988143	4522.574219	82240.781250	749.015503	460.448456	217.468338	95.269028	71.228195	324.686859	404.990509	249.159927	2.576041	0.000000	4.180770	3.444119	0.450499	0.475401	3.655386	4.915087	2.874491	2.663181	2.337396	1.978952	1.852652	2.511465	2.607445	2.396478	0.410953	0.000000	50974.000000		1
14584.030273	1834.220093	2.402232	4.502259	4226.165039	78276.640625	670.056335	427.723816	158.803299	75.224724	65.042221	332.087830	456.510529	276.734711	0.922868	0.000000	4.163877	3.263451	0.380615	0.653430	3.625947	4.893632	2.826111	2.631163	2.200860	1.876361	1.813195	2.521253	2.659451	2.442064	0.000000	0.000000	51078.000000		1
19340.431641	4455.305664	4.264811	4.674948	5285.182617	97564.648438	835.532837	532.956421	236.818802	98.584045	71.021584	382.787567	525.139099	306.289276	2.048250	0.000000	4.286466	3.648878	0.629900	0.669777	3.723060	4.989293	2.921963	2.726692	2.374416	1.993807	1.851390	2.582958	2.720274	2.486132	0.311383	0.000000	51140.000000		1
5874.016602	3887.064941	2.022933	3.808417	3202.783447	52303.738281	514.950439	331.091766	141.096466	71.934372	55.050903	274.976990	374.341217	229.322235	0.172599	99998.000000	3.768935	3.589622	0.305981	0.580745	3.505527	4.718533	2.711766	2.519948	2.149516	1.856936	1.740764	2.439296	2.573268	2.360446	0.000000	4.999991	51233.000000		1
24209.625000	7809.969238	1.572707	4.119875	7424.837891	99998.000000	1217.419922	747.078857	303.452240	157.036316	116.734932	577.473267	764.619202	497.428650	4.738839	0.000000	4.383988	3.892649	0.196648	0.614884	3.870687	4.999991	3.085440	2.873366	2.482090	2.196000	2.067201	2.761532	2.883445	2.696731	0.675672	0.000000	51296.000000		1
14778.331055	4991.505859	2.223376	3.194753	4841.395996	80158.718750	730.173828	489.185822	192.872437	97.745270	66.494659	312.712708	418.358490	291.293060	1.808071	0.000000	4.169625	3.698232	0.347013	0.504437	3.684971	4.903951	2.863426	2.689474	2.285270	1.990096	1.822787	2.495146	2.621549	2.464330	0.257215	0.000000	51353.000000		1
31363.220703	10888.675781	2.248045	3.589472	10968.596680	99998.000000	1755.353516	1114.099243	543.903687	228.662308	167.675217	865.053467	1193.453125	654.677734	2.114805	0.000000	4.496421	4.036975	0.351805	0.555031	4.040151	4.999991	3.244365	3.046924	2.735522	2.359195	2.224469	2.937043	3.076805	2.816028	0.325270	0.000000	51396.000000		1
7762.504395	3705.528320	1.649800	3.993442	623.935974	22266.691406	61.579178	62.957611	55.112579	48.889595	17.512552	59.047428	82.897064	74.755997	0.936744	99998.000000	3.890002	3.568850	0.217431	0.601347	2.795140	4.347656	1.789434	1.799048	1.741251	1.689216	1.243349	1.771201	1.918539	1.873646	0.000000	4.999991	51449.000000		1
12611.439453	2551.164795	2.685936	5.593902	3249.409424	65034.804688	532.129944	323.407104	168.113098	78.598335	42.999653	222.078537	276.740875	192.243362	0.140265	99998.000000	4.100765	3.406739	0.429096	0.747715	3.511804	4.813146	2.726018	2.509750	2.225601	1.895413	1.633465	2.346507	2.442073	2.283851	0.000000	4.999991	51478.000000		1
15591.654297	4875.770508	2.994310	3.879343	5053.205566	94548.828125	809.444397	512.511230	205.614456	85.336304	68.496002	395.424744	520.020142	241.219299	2.250093	0.000000	4.192892	3.688043	0.476297	0.588758	3.703567	4.975656	2.908187	2.709703	2.313054	1.931134	1.835665	2.597064	2.716020	2.382412	0.352201	0.000000	51554.000000		1
11495.657227	1345.188477	4.200052	5.711084	2572.584473	48499.507812	389.069153	259.326996	98.408272	47.381645	28.009600	147.202271	186.205399	107.696495	1.168057	0.000000	4.060534	3.128783	0.623255	0.756719	3.410370	4.685737	2.590027	2.413848	1.993032	1.675610	1.447307	2.167914	2.269992	2.032202	0.067464	0.000000	51606.000000		1
35840.613281	6229.522461	2.978892	4.039698	7169.750977	99998.000000	1149.152222	724.339417	329.318634	135.875702	129.674301	593.897217	768.782227	459.702179	1.645082	99998.000000	4.554376	3.794455	0.474055	0.606349	3.855504	4.999991	3.060378	2.859942	2.517616	2.133142	2.112854	2.773711	2.885803	2.662477	0.216187	4.999991	51743.000000		1
5340.279785	1662.779663	2.429986	4.348072	169.485367	6161.532227	4.900061	20.793650	38.025581	63.688457	16.470249	6.626955	26.655838	23.791044	0.016119	99998.000000	3.727564	3.220835	0.385604	0.638297	2.229132	3.789689	0.690201	1.317931	1.580076	1.804061	1.216700	0.821314	1.425792	1.376413	0.000000	4.999991	51786.000000		1
17472.558594	5135.140625	3.062153	4.779795	4658.320312	82277.507812	772.377869	473.397064	198.053116	72.140984	61.955395	297.580780	386.262939	253.036179	1.953534	0.000000	4.242356	3.710552	0.486027	0.679409	3.668229	4.915281	2.887830	2.675225	2.296782	1.858182	1.792079	2.473605	2.586883	2.403183	0.290821	0.000000	51897.000000		1
12253.852539	3863.684082	1.825573	3.885511	3813.980469	67829.648438	612.757385	385.532104	153.329651	62.143505	72.276672	308.290619	414.210876	222.211136	1.565298	0.000000	4.088273	3.587002	0.261399	0.589448	3.581378	4.831419	2.787289	2.586061	2.185626	1.793396	1.858998	2.488960	2.617222	2.346766	0.194597	0.000000	51946.000000		1
16378.242188	3853.220947	1.668303	3.083739	3217.720947	63268.351562	517.883057	326.965729	158.578186	97.295044	56.318321	283.599121	372.068512	178.249344	1.571612	99998.000000	4.214267	3.585824	0.222275	0.489078	3.507548	4.801187	2.714232	2.514502	2.200243	1.988091	1.750650	2.452705	2.570623	2.251028	0.196345	4.999991	52050.000000		1
15637.712891	6673.383301	3.617226	4.859972	5126.653809	94667.765625	775.951904	515.218750	249.363449	120.666695	81.728325	419.875702	612.578552	302.264984	0.492285	0.000000	4.194173	3.824346	0.558376	0.686634	3.709834	4.976202	2.889835	2.711992	2.396833	2.081587	1.912373	2.623121	2.787162	2.480388	0.000000	0.000000	52165.000000		1
18457.150391	5990.597168	2.519415	3.641896	4449.644043	77138.281250	684.519104	428.075348	191.398407	79.122566	64.397713	354.805725	489.216644	326.262634	1.727629	99998.000000	4.266165	3.777470	0.401300	0.561327	3.648325	4.887270	2.835386	2.631520	2.281938	1.898300	1.808870	2.549991	2.689501	2.513567	0.237450	4.999991	52211.000000		1
11034.557617	3977.070068	2.611927	4.674948	3923.810791	68331.367188	602.309692	402.279877	191.700623	70.707047	72.251999	280.293335	404.016022	277.866455	1.551524	0.000000	4.042755	3.599563	0.416961	0.669777	3.593708	4.834620	2.779820	2.604528	2.282624	1.849463	1.858850	2.447613	2.606399	2.443836	0.190759	0.000000	52312.000000		1
6115.007812	1157.040405	2.611927	0.943624	2239.201416	46955.894531	366.767548	222.837128	106.820709	57.160183	32.428596	201.229370	259.820404	136.032974	0.980734	99998.000000	3.786397	3.063349	0.416961	0.000000	3.350093	4.671690	2.564391	2.347988	2.028656	1.757094	1.510928	2.303691	2.414673	2.133644	0.000000	4.999991	52363.000000		1
11726.986328	2442.993408	2.753779	3.885511	2543.276611	41302.992188	404.657440	258.173706	111.205788	42.845467	32.191151	170.848373	231.823151	127.839470	1.815443	99998.000000	4.069186	3.387922	0.439929	0.589448	3.405394	4.615982	2.607088	2.411912	2.046127	1.631905	1.507736	2.232611	2.365157	2.106665	0.258983	4.999991	52403.000000		1
3621.259033	802.604675	1.989012	2.448488	1065.160400	22919.324219	167.033798	104.569580	57.036831	38.660831	21.074270	97.769936	156.475067	128.416138	0.494224	99998.000000	3.558860	2.904502	0.298637	0.388898	3.027415	4.360202	2.222804	2.019405	1.756155	1.587271	1.323753	1.990205	2.194445	2.108620	0.000000	4.999991	52418.000000		1
9697.328125	2107.781738	2.624262	2.238794	2252.964111	40478.375000	347.370850	228.246002	76.217690	71.777100	25.135555	144.883301	200.498520	158.692276	0.351666	0.000000	3.986652	3.323826	0.419007	0.350014	3.352754	4.607223	2.540793	2.358403	1.882056	1.855986	1.400288	2.161018	2.302111	2.200556	0.000000	0.000000	52453.000000		1
15543.917969	4543.950684	2.377563	3.904013	4624.220215	73512.140625	721.329651	471.417297	193.270248	68.101288	60.558460	284.820282	387.921997	251.318542	1.486228	0.000000	4.191560	3.657434	0.376132	0.591511	3.665039	4.866359	2.858134	2.673405	2.286165	1.833155	1.782175	2.454571	2.588744	2.400224	0.172086	0.000000	52493.000000		1
38111.132812	12210.748047	2.198706	3.860841	7677.818848	99998.000000	1197.181396	782.427795	432.152069	245.662964	146.175385	706.274841	1005.588684	527.171326	2.182384	0.000000	4.581052	4.086742	0.342167	0.586682	3.885238	4.999991	3.078160	2.893444	2.635637	2.390340	2.164874	2.848974	3.002420	2.721952	0.338931	0.000000	52604.000000		1
10742.358398	3333.715820	3.752910	4.974071	3028.250000	63931.410156	494.952393	313.014893	170.906967	72.227325	52.189194	250.825150	347.611359	232.248703	0.852009	0.000000	4.031100	3.522928	0.574368	0.696712	3.481192	4.805714	2.694563	2.495565	2.232760	1.858702	1.717581	2.399371	2.541094	2.365953	0.000000	0.000000	52711.000000		1
20424.527344	5028.141113	1.989012	4.428249	5714.624512	96242.203125	928.337952	580.297974	241.419739	89.971161	69.710999	351.558563	425.423340	215.093857	2.869513	99998.000000	4.310152	3.701407	0.298637	0.646232	3.756988	4.983366	2.967706	2.763651	2.382773	1.954103	1.843301	2.545998	2.628821	2.332628	0.457808	4.999991	52736.000000		1
14422.479492	3721.357178	2.960389	6.179812	4708.005859	78055.203125	751.565735	472.416443	193.964081	76.646324	60.635555	283.888977	370.998444	198.543442	0.020332	0.000000	4.159040	3.570701	0.471349	0.790975	3.672837	4.892402	2.875967	2.674325	2.287721	1.884491	1.782727	2.453149	2.569372	2.297856	0.000000	0.000000	52781.000000		1
10666.612305	2751.182129	0.382384	2.417651	2927.652344	53548.753906	450.142609	299.634552	136.063812	55.402451	31.802597	174.033875	198.919647	111.301384	2.058911	0.000000	4.028027	3.439519	0.000000	0.383394	3.466520	4.728749	2.653350	2.476592	2.133743	1.743529	1.502463	2.240634	2.298678	2.046501	0.313637	0.000000	52842.000000		1
12361.178711	3010.903809	3.817669	2.991227	3584.087646	66343.289062	592.336853	362.061768	180.984634	47.187370	51.242485	297.078125	428.275818	228.896683	0.599684	99998.000000	4.092060	3.478697	0.581798	0.475849	3.554379	4.821797	2.772569	2.558783	2.257642	1.673826	1.709630	2.472871	2.631724	2.359639	0.000000	4.999991	52866.000000		1
22504.699219	3939.494873	2.581089	2.038351	5119.287109	86636.992188	785.739746	523.803894	213.764771	120.484756	70.978416	344.650970	441.683899	211.470474	2.981866	99998.000000	4.352273	3.595441	0.411803	0.309279	3.709209	4.937703	2.895279	2.719169	2.329936	2.080932	1.851126	2.537380	2.645112	2.325250	0.474488	4.999991	52922.000000		1
10787.333984	3136.689697	1.572707	1.985928	2276.536133	43613.898438	340.777802	229.898895	88.423126	41.537960	35.080612	187.010254	258.145935	88.049995	1.332631	0.000000	4.032914	3.496472	0.196648	0.297963	3.357275	4.639625	2.532471	2.361537	1.946566	1.618445	1.545067	2.271865	2.411865	1.944729	0.124710	0.000000	52959.000000		1
10441.304688	1465.818237	2.960389	6.463516	2201.289795	45318.515625	370.088745	221.998352	106.219383	52.411224	34.747570	185.011993	240.590210	167.416183	2.024355	0.000000	4.018755	3.166080	0.471349	0.810469	3.342677	4.656276	2.568306	2.346350	2.026204	1.719424	1.540924	2.267200	2.381278	2.223797	0.306287	0.000000	53001.000000		1
24551.705078	4494.654297	1.637465	2.978892	5889.349121	99998.000000	946.198975	599.306152	264.600189	127.019196	90.322708	410.029327	566.242249	255.860886	3.357007	0.000000	4.390082	3.652696	0.214172	0.474055	3.770067	4.999991	2.975982	2.777649	2.422590	2.103869	1.955797	2.612815	2.753002	2.408004	0.525952	0.000000	53067.000000		1
8106.113281	2006.274292	2.007514	3.823836	2614.921143	44106.226562	404.642029	267.147369	104.532578	50.628822	33.773106	176.840088	249.918518	177.154617	0.236963	0.000000	3.908813	3.302390	0.302659	0.582499	3.417459	4.644500	2.607071	2.426751	2.019252	1.704398	1.528571	2.247581	2.397799	2.248353	0.000000	0.000000	53174.000000		1
9601.479492	1621.954102	2.941887	3.231758	1950.264282	37937.445312	317.517151	197.883514	76.223854	34.257256	26.520153	144.355972	170.851456	127.037704	0.061791	99998.000000	3.982338	3.210039	0.468626	0.509439	3.290093	4.579068	2.501767	2.296410	1.882091	1.534753	1.423576	2.159435	2.232619	2.103933	0.000000	4.999991	53247.000000		1
7716.143555	2643.880371	3.197837	4.428249	2464.437744	48846.449219	409.489655	249.181503	117.792656	49.108540	36.662571	193.174652	271.954926	132.714859	1.346012	0.000000	3.887400	3.422242	0.504856	0.646232	3.391718	4.688833	2.612243	2.396516	2.071118	1.691157	1.564223	2.285950	2.434497	2.122920	0.129049	0.000000	53312.000000		1
12639.320312	3369.592041	2.214124	2.214124	2615.349609	49668.546875	415.543060	259.693970	133.661575	42.934895	41.229588	186.695709	229.399323	126.763252	0.286616	99998.000000	4.101724	3.527577	0.345202	0.345202	3.417530	4.696082	2.618616	2.414462	2.126007	1.632810	1.615209	2.271134	2.360592	2.102993	0.000000	4.999991	53337.000000		1
13058.770508	2346.759033	2.374479	3.762161	3285.933350	57514.367188	545.840271	334.890930	139.878387	48.316017	45.309372	225.057419	326.682037	172.390244	0.979973	0.000000	4.115902	3.370469	0.375568	0.575437	3.516659	4.759776	2.737066	2.524903	2.145751	1.684091	1.656188	2.352293	2.514125	2.236513	0.000000	0.000000	53398.000000		1
6566.868164	1943.606567	1.822490	4.779795	1352.645020	26502.320312	253.196533	133.220596	61.986233	31.966036	19.547819	92.453575	119.303688	85.570663	0.751088	99998.000000	3.817358	3.288608	0.260665	0.679409	3.131184	4.423284	2.403458	2.124571	1.792295	1.504689	1.291098	1.965924	2.076654	1.932325	0.000000	4.999991	53421.000000		1
15297.595703	2975.437744	2.402232	2.615010	1580.561035	30316.339844	266.080383	162.374268	70.703964	22.603806	15.091818	95.768593	116.679420	83.338043	0.395251	99998.000000	4.184623	3.473551	0.380615	0.417473	3.198811	4.481677	2.425013	2.210517	1.849444	1.354182	1.178742	1.981223	2.066994	1.920843	0.000000	4.999991	53460.000000		1
6314.975586	1826.467651	3.987274	5.251607	1329.476929	24646.671875	220.530487	133.821930	34.547127	10.848593	17.139420	77.216820	102.790260	58.776062	1.883837	99998.000000	3.800372	3.261612	0.600676	0.720292	3.123681	4.391758	2.343469	2.126527	1.538412	1.035373	1.233996	1.887712	2.011952	1.769200	0.275043	4.999991	53483.000000		1
11811.620117	3470.051025	1.871829	3.737491	2679.836914	52173.171875	442.177307	270.110840	119.824837	87.192711	50.203266	249.224686	350.059845	174.854156	1.362980	0.000000	4.072309	3.540336	0.272266	0.572580	3.428108	4.717447	2.645597	2.431542	2.078547	1.940480	1.700732	2.396591	2.544142	2.242676	0.134489	0.000000	53531.000000		1
10151.010742	1528.677124	2.155533	3.472290	2477.216797	43725.824219	409.822723	253.085526	118.551254	55.898933	33.606586	144.901794	203.832047	117.669304	0.161297	0.000000	4.006509	3.184316	0.333555	0.540616	3.393964	4.640738	2.612596	2.403267	2.073906	1.747404	1.526424	2.161074	2.309273	2.070663	0.000000	0.000000	53598.000000		1
14719.943359	2248.801025	1.631298	3.031315	3670.796143	60943.695312	573.708008	368.540710	114.801430	46.274582	40.588169	178.795166	256.579407	165.498093	0.383655	0.000000	4.167906	3.351951	0.212533	0.481631	3.564760	4.784929	2.758691	2.566485	2.059947	1.665342	1.608400	2.252356	2.409222	2.218793	0.000000	0.000000	53619.000000		1
9443.780273	2404.933838	3.247177	3.731324	2005.867188	38790.261719	318.938751	203.742615	94.726288	46.052555	37.276234	159.534134	196.915222	105.874001	0.189551	99998.000000	3.975146	3.381103	0.511506	0.571863	3.302302	4.588723	2.503707	2.309082	1.976470	1.663254	1.571432	2.202854	2.294279	2.024789	0.000000	4.999991	53687.000000		1
15933.295898	3376.811035	1.899583	3.845422	2988.762695	55816.203125	489.629883	304.926270	134.410919	58.146976	59.806030	253.202698	322.087250	229.528839	1.211553	0.000000	4.202306	3.528507	0.278658	0.584944	3.475492	4.746760	2.689868	2.484195	2.128435	1.764527	1.776745	2.403468	2.507973	2.360837	0.083342	0.000000	53730.000000		1
7935.064453	2186.691406	3.382861	4.089037	2038.545532	34780.066406	317.264282	196.757950	96.363754	43.437546	33.853283	147.828262	223.901016	115.775887	1.803076	0.000000	3.899550	3.339787	0.529284	0.611621	3.309320	4.541330	2.501421	2.293932	1.983914	1.637865	1.529601	2.169757	2.350056	2.063618	0.256014	0.000000	53777.000000		1
12539.783203	1887.016846	3.358191	4.039698	3775.248779	61009.550781	579.721313	386.176605	136.143982	100.465126	35.648022	224.789139	296.905457	121.857018	1.448041	99998.000000	4.098290	3.275776	0.526105	0.606349	3.576946	4.785398	2.763219	2.586786	2.133998	2.002015	1.552035	2.351775	2.472618	2.085850	0.160781	4.999991	53878.000000		1
8405.176758	2398.920654	2.075356	2.121612	2223.760986	38440.300781	337.956177	226.062714	96.422340	63.346161	25.669041	142.684586	186.066635	117.219078	1.130219	99998.000000	3.924547	3.380016	0.317093	0.326666	3.347088	4.584787	2.528860	2.354229	1.984178	1.801720	1.409410	2.154377	2.269669	2.068998	0.053163	4.999991	53924.000000		1
3490.890869	732.625427	2.716774	4.576268	926.330444	19276.414062	147.347198	95.198097	49.244225	29.412701	17.413874	50.323532	73.972725	83.042000	0.363035	0.000000	3.542936	2.864882	0.434053	0.660511	2.966766	4.285026	2.168342	1.978628	1.692355	1.468535	1.240895	1.701771	1.869072	1.919298	0.000000	0.000000	53989.000000		1
16595.003906	4242.718750	2.599592	4.064368	5253.528320	99124.476562	809.644836	527.010925	248.561676	100.246178	70.559029	371.883484	490.385376	266.694061	3.804664	0.000000	4.219977	3.627644	0.414905	0.608993	3.720451	4.996181	2.908294	2.721820	2.395434	2.001068	1.848553	2.570407	2.690537	2.426013	0.580316	0.000000	54039.000000		1
20567.048828	6884.998535	2.858626	4.039698	4764.545898	88303.625000	755.093506	488.624573	204.772583	73.337479	79.551208	385.146637	501.304901	255.373657	2.173169	0.000000	4.313172	3.837904	0.456157	0.606349	3.678021	4.945979	2.878001	2.688975	2.311272	1.865326	1.900647	2.585626	2.700102	2.407176	0.337093	0.000000	54112.000000		1
11266.716797	3955.012207	2.238794	6.247655	3178.147461	57582.050781	535.096497	326.352081	161.116104	74.934853	53.314758	263.656586	335.424438	205.614456	1.406029	0.000000	4.051797	3.597148	0.350014	0.795717	3.502174	4.760287	2.728432	2.513686	2.207139	1.874684	1.726847	2.421039	2.525595	2.313054	0.147994	0.000000	54199.000000		1
23529.128906	6012.738770	2.402232	3.814585	7886.578613	99998.000000	1256.928833	802.151367	391.449799	158.371567	114.385124	601.677490	767.366821	369.142029	2.990974	0.000000	4.371606	3.779072	0.380615	0.581447	3.896889	4.999991	3.099311	2.904256	2.592676	2.199677	2.058370	2.779364	2.885003	2.567194	0.475813	0.000000	54218.000000		1
9036.347656	2275.164062	3.444536	4.625608	3089.588623	54918.445312	493.108337	315.657654	120.531013	71.416306	37.168304	222.793961	301.062317	126.504211	0.255709	0.000000	3.955993	3.357013	0.537131	0.665169	3.489901	4.739718	2.692942	2.499216	2.081099	1.853797	1.570173	2.347903	2.478656	2.102105	0.000000	0.000000	54301.000000		1
7429.405273	3398.730225	1.816322	3.441453	2602.499756	51636.535156	429.783752	261.390045	130.735107	47.736275	38.444969	229.704620	288.906219	179.007950	1.148166	0.000000	3.870954	3.531317	0.259193	0.536742	3.415391	4.712957	2.633250	2.417289	2.116392	1.678849	1.584839	2.361170	2.460757	2.252872	0.060005	0.000000	54357.000000		1
7003.549805	2672.152100	2.803118	3.422950	3076.350098	58941.710938	502.920776	308.821014	144.408401	72.773148	49.534096	255.515503	343.738190	199.480896	1.207122	99998.000000	3.845318	3.426861	0.447641	0.534401	3.488036	4.770423	2.701499	2.489707	2.159592	1.861971	1.694904	2.407417	2.536228	2.299901	0.081751	4.999991	54646.000000		1
4354.587402	1198.226807	3.278014	4.579352	1251.800537	20884.410156	193.917831	120.876389	57.027580	22.424948	21.650930	81.882515	118.868881	77.901405	0.154135	99998.000000	3.638947	3.078539	0.515611	0.660804	3.097535	4.319822	2.287618	2.082341	1.756085	1.350731	1.335477	1.913191	2.075068	1.891545	0.000000	4.999991	54674.000000		1
12925.454102	4088.747803	3.012813	5.106671	3572.307861	68028.054688	583.347778	359.539276	196.791870	69.088081	63.312241	284.903534	378.578278	263.779938	1.803453	99998.000000	4.111446	3.611590	0.478972	0.708138	3.552949	4.832688	2.765928	2.555746	2.294007	1.839403	1.801488	2.454698	2.578156	2.421242	0.256105	4.999991	54788.000000		1
20397.640625	4206.614258	3.096074	4.409747	4861.665039	88423.531250	771.721069	491.634308	256.551636	100.104324	72.492531	377.665497	466.646759	211.569153	1.713482	0.000000	4.309580	3.623933	0.490811	0.644414	3.686785	4.946568	2.887460	2.691642	2.409175	2.000453	1.860293	2.577107	2.668988	2.325452	0.233880	0.000000	54864.000000		1
15499.000000	5576.694824	2.722941	4.425165	6138.345215	99998.000000	987.086243	624.802490	281.533020	128.221863	127.367661	597.415771	778.853699	428.377563	3.415809	0.000000	4.190304	3.746377	0.435038	0.645930	3.788051	4.999991	2.994355	2.795743	2.449529	2.107962	2.105059	2.776277	2.891456	2.631827	0.533494	0.000000	54973.000000		1
25146.357422	7566.754883	2.574922	5.001824	4194.994629	84019.140625	648.741516	424.714081	219.451187	115.189980	81.928772	377.628479	502.680267	328.529205	1.489321	99998.000000	4.400475	3.878910	0.410764	0.699128	3.622731	4.924378	2.812072	2.628097	2.341338	2.061415	1.913436	2.577065	2.701292	2.516574	0.172988	4.999991	55067.000000		1
18246.191406	6973.869141	2.759946	4.597855	7179.693359	99998.000000	1189.095825	731.024963	342.884003	127.487930	101.929901	525.025024	712.904907	364.550354	1.859190	99998.000000	4.261172	3.843474	0.440901	0.662555	3.856106	4.999991	3.075217	2.863932	2.535147	2.105469	2.008301	2.720180	2.853032	2.561758	0.269324	4.999991	55217.000000		1
7600.126953	1434.080322	3.188586	2.565671	1701.921631	31540.261719	281.295563	171.468216	91.099808	42.848549	20.809069	136.430771	186.917740	91.093643	1.544963	0.000000	3.880821	3.156574	0.503598	0.409201	3.230940	4.498865	2.449163	2.234184	1.959517	1.631936	1.318253	2.134912	2.271651	1.959488	0.188918	0.000000	55269.000000		1
6588.114746	2652.027588	2.352893	2.658183	2151.095947	41777.402344	372.330627	218.951614	89.132385	63.080959	27.010468	156.212952	189.097946	131.947006	0.879291	99998.000000	3.818761	3.423578	0.371602	0.424585	3.332660	4.620942	2.570929	2.340348	1.950036	1.799898	1.431532	2.193717	2.276687	2.120399	0.000000	4.999991	55335.000000		1
25941.039062	5869.569824	3.623393	6.330915	6601.316406	99998.000000	1038.359619	668.517578	289.692596	97.847031	99.987144	473.575928	650.853882	382.235596	2.434985	0.000000	4.413987	3.768606	0.559115	0.801467	3.819631	4.999991	3.016348	2.825113	2.461937	1.990548	1.999944	2.675390	2.813483	2.582331	0.386496	0.000000	55382.000000		1
6783.244629	2992.765381	2.050686	2.914133	2209.304443	38115.574219	365.352112	225.476807	104.347549	40.033096	32.379257	156.616928	211.982376	120.210304	0.481644	0.000000	3.831438	3.476073	0.311899	0.464509	3.344255	4.581102	2.562712	2.353102	2.018482	1.602419	1.510267	2.194839	2.326300	2.079942	0.000000	0.000000	55463.000000		1
5737.252930	2089.192871	5.553813	7.058678	1406.104736	25797.003906	228.893585	140.704834	58.523193	15.443363	29.529882	91.287918	135.070847	67.558548	0.609482	0.000000	3.758704	3.319978	0.744591	0.848723	3.148018	4.411569	2.359634	2.148309	1.767328	1.188742	1.470262	1.960413	2.130562	1.829680	0.000000	0.000000	55479.000000		1
6474.725586	1888.601929	1.662135	2.744528	1349.259033	26499.933594	234.894547	136.868668	52.990967	25.514854	20.038134	78.333130	113.820801	37.936153	1.223730	0.000000	3.811221	3.276140	0.220666	0.438468	3.130095	4.423245	2.370873	2.136304	1.724202	1.406793	1.301857	1.893945	2.056222	1.579053	0.087686	0.000000	55524.000000		1
23169.408203	3836.664307	2.735276	3.330438	4653.719727	83193.507812	731.795898	470.806732	227.845123	115.492180	65.433853	331.397064	452.251862	269.278229	1.874632	0.000000	4.364915	3.583954	0.437001	0.522501	3.667800	4.920089	2.864390	2.672843	2.357640	2.062553	1.815802	2.520349	2.655380	2.430201	0.272916	0.000000	55596.000000		1
2165.944092	1263.034668	5.374957	6.266157	787.037964	20910.394531	125.967644	80.966644	62.544388	32.348419	23.806463	89.798470	128.684418	70.645370	1.672580	0.000000	3.335647	3.101415	0.730375	0.797001	2.895996	4.320362	2.100259	1.908306	1.796188	1.509853	1.376695	1.953269	2.109526	1.849084	0.223387	0.000000	55703.000000		1
12247.432617	4301.260254	4.418998	6.259990	4123.307129	72442.343750	667.404297	413.584869	209.885422	79.110237	56.179554	258.534485	338.650024	174.021545	1.482086	99998.000000	4.088045	3.633596	0.645324	0.796574	3.615246	4.859993	2.824389	2.616565	2.321982	1.898233	1.749578	2.412519	2.529751	2.240603	0.170873	4.999991	55744.000000		1
14362.139648	4233.267090	2.744528	2.325139	4015.397949	74159.015625	648.374573	395.757782	181.761734	106.345818	48.365360	250.825150	345.773468	226.953918	1.435771	99998.000000	4.157219	3.626676	0.438468	0.366449	3.603729	4.870164	2.811826	2.597430	2.259502	2.026721	1.684534	2.399371	2.538792	2.355938	0.157085	4.999991	55767.000000		1
11774.439453	1332.033325	3.191670	3.453787	3216.095947	65076.593750	537.073181	326.469269	154.489151	114.153839	40.859539	229.621353	276.913574	135.625916	2.084874	99998.000000	4.070940	3.124515	0.504018	0.538296	3.507329	4.813425	2.730033	2.513842	2.188898	2.057491	1.611293	2.361012	2.442344	2.132343	0.319080	4.999991	55876.000000		1
4910.798340	1239.249756	2.476242	2.867877	112.633560	7256.441406	0.000000	10.059155	27.053640	36.795170	12.436718	3.879343	21.851374	22.212170	0.512258	0.000000	3.691152	3.093159	0.393793	0.457561	2.051668	3.860724	0.000000	1.002562	1.432226	1.565791	1.094706	0.588758	1.339479	1.346591	0.000000	0.000000	55941.000000		1
11147.148438	2305.042236	0.922038	3.453787	3212.127197	50253.253906	501.832214	324.921204	131.570801	68.529922	41.883339	182.828705	238.351425	166.321457	1.353671	0.000000	4.047164	3.362679	0.000000	0.538296	3.506793	4.701164	2.700558	2.511778	2.119159	1.835880	1.622041	2.262044	2.377218	2.220948	0.131513	0.000000	56145.000000		1
10019.757812	3627.981689	3.752910	6.111970	2605.327637	46475.722656	441.884338	262.851715	134.426346	69.122002	40.446316	174.138733	241.974808	137.266464	0.300390	0.000000	4.000857	3.559665	0.574368	0.786181	3.415862	4.667226	2.645308	2.419711	2.128484	1.839616	1.606879	2.240895	2.383770	2.137564	0.000000	0.000000	56183.000000		1
20446.994141	7652.991699	2.130863	3.718989	7751.689453	99998.000000	1222.221313	781.881958	361.605377	188.382523	108.846725	517.207764	731.283997	337.175995	2.286370	0.000000	4.310629	3.883831	0.328556	0.570425	3.889396	4.999991	3.087150	2.893141	2.558235	2.275041	2.036815	2.713665	2.864086	2.527857	0.359147	0.000000	56232.000000		1
5608.167480	3282.251465	2.843207	4.243225	3001.979492	64327.007812	478.670258	293.164886	166.873444	78.619919	40.594337	221.165741	287.287262	180.975372	0.539624	0.000000	3.748821	3.516172	0.453808	0.627696	3.477408	4.808393	2.680037	2.467112	2.222387	1.895533	1.608465	2.344718	2.458316	2.257619	0.000000	0.000000	56277.000000		1
6334.128906	1764.577026	2.821621	4.045865	1415.775269	26367.197266	239.097687	145.694321	58.634209	36.212345	17.534138	76.970116	107.949356	86.921341	0.173143	0.000000	3.801687	3.246641	0.450499	0.607011	3.150994	4.421064	2.378575	2.163443	1.768151	1.558857	1.243884	1.886322	2.033220	1.939126	0.000000	0.000000	56364.000000		1
15966.442383	3987.169434	1.070057	4.163047	3284.847900	62117.792969	500.509308	334.039825	183.624313	76.976288	50.715168	259.678558	372.780853	138.043564	1.574024	0.000000	4.203208	3.600665	0.029407	0.619411	3.516515	4.793216	2.699412	2.523798	2.263930	1.886357	1.705138	2.414436	2.571454	2.140016	0.197011	0.000000	56380.000000		1
27088.634766	5183.968262	4.641027	5.748089	6121.005371	99998.000000	971.528809	619.153076	276.130310	83.880775	74.108406	417.174347	541.202332	282.840515	2.741731	0.000000	4.432787	3.714662	0.666614	0.759523	3.786823	4.999991	2.987456	2.791798	2.441114	1.923662	1.869867	2.620318	2.733360	2.451542	0.438025	0.000000	56436.000000		1
5861.478027	1697.789429	2.911049	3.823836	1347.303955	24882.005859	216.392120	138.037399	46.120396	35.762119	23.152710	91.516113	130.719681	72.224243	0.090597	0.000000	3.768007	3.229884	0.464050	0.582499	3.129466	4.395885	2.335242	2.139997	1.663893	1.553423	1.364602	1.961498	2.116341	1.858683	0.000000	0.000000	56546.000000		1
7510.861816	3353.158936	3.290349	5.143676	2468.884521	41921.660156	382.368195	251.898285	98.254082	35.842297	35.817627	153.804550	213.598251	142.302216	0.199398	0.000000	3.875690	3.525454	0.517242	0.711274	3.392501	4.622438	2.582482	2.401225	1.992351	1.554396	1.554097	2.186969	2.329598	2.153212	0.000000	0.000000	56600.000000		1
18096.291016	5507.544922	1.831741	3.888595	5639.732422	99998.000000	921.381042	572.354248	252.132645	160.693619	77.519028	440.142029	574.697876	297.648621	2.583316	99998.000000	4.257589	3.740958	0.262864	0.589793	3.751259	4.999991	2.964439	2.757665	2.401629	2.205999	1.889408	2.643593	2.759440	2.473704	0.412178	4.999991	56641.000000		1
7558.752441	3906.742432	3.580221	4.449835	3119.846191	55196.617188	535.488159	316.650635	125.872047	88.839432	50.104588	263.123077	325.001404	208.725937	0.223882	0.000000	3.878450	3.591815	0.553910	0.648344	3.494133	4.741912	2.728750	2.500580	2.099929	1.948606	1.699878	2.420159	2.511885	2.319577	0.000000	0.000000	56743.000000		1
5838.094238	2621.236572	1.125565	2.377563	2188.236328	43486.175781	354.370911	217.940155	105.735237	59.843033	33.961216	153.539352	217.002701	142.588989	1.365997	99998.000000	3.766271	3.418506	0.051370	0.376132	3.340094	4.638351	2.549458	2.338337	2.024220	1.777014	1.530983	2.186220	2.336465	2.154086	0.135450	4.999991	56774.000000		1
29711.736328	10577.788086	2.069189	4.187717	7727.457520	99998.000000	1232.530273	784.034424	349.865570	113.009773	127.358414	612.122131	841.342590	526.338684	1.879627	0.000000	4.472928	4.024395	0.315800	0.621977	3.888037	4.999991	3.090798	2.894335	2.543901	2.053116	2.105028	2.786838	2.924973	2.721265	0.274072	0.000000	56866.000000		1
5908.693359	1971.989258	2.022933	5.260859	2003.215210	42573.035156	327.523895	201.195450	122.627953	50.968033	43.005821	214.955093	294.012909	152.145508	0.756644	0.000000	3.771492	3.294904	0.305981	0.721057	3.301728	4.629135	2.515243	2.303618	2.088589	1.707298	1.633527	2.332348	2.468366	2.182259	0.000000	0.000000	56927.000000		1
5598.916016	2035.135010	2.352893	3.385945	2033.886108	39765.269531	317.023773	208.923294	90.214775	43.588646	46.508949	194.031921	257.004944	225.575485	0.553963	0.000000	3.748104	3.308593	0.371602	0.529680	3.308327	4.599504	2.501092	2.319987	1.955278	1.639373	1.667536	2.287873	2.409941	2.353292	0.000000	0.000000	56993.000000		1
15984.409180	6845.841309	2.864793	4.662613	6003.348633	99998.000000	973.924866	608.298279	286.676697	127.697624	90.495399	458.311432	606.679321	336.657928	0.559200	0.000000	4.203697	3.835427	0.457093	0.668629	3.778394	4.999991	2.988525	2.784117	2.457392	2.106183	1.956627	2.661161	2.782959	2.527189	0.000000	0.000000	57048.000000		1
12024.231445	4271.539551	1.847160	6.130473	5024.539062	92355.171875	766.475586	504.493500	257.294830	125.998482	103.965172	454.802124	613.778137	357.593414	1.221344	0.000000	4.080057	3.630584	0.266504	0.787494	3.701096	4.965461	2.884498	2.702856	2.410431	2.100365	2.016888	2.657822	2.788011	2.553390	0.086838	0.000000	57080.000000		1
17071.386719	2462.679932	2.951138	2.710606	3361.685303	63568.289062	527.232971	329.873688	171.388031	43.890854	49.065369	296.393555	357.198700	223.487793	1.419107	99998.000000	4.232269	3.391408	0.469990	0.433066	3.526557	4.803240	2.722003	2.518348	2.233980	1.642374	1.690775	2.471869	2.552910	2.349254	0.152015	4.999991	57117.000000		1
7901.852539	2080.913086	1.329091	2.843207	2099.640625	38385.527344	347.654541	218.470551	83.075920	35.641853	33.868702	164.477371	226.562286	134.882736	1.714606	0.000000	3.897729	3.318254	0.123555	0.453808	3.322145	4.584167	2.541148	2.339393	1.919475	1.551960	1.529799	2.216106	2.355188	2.129956	0.234164	0.000000	57158.000000		1
9053.290039	3184.083496	2.695188	5.430464	2714.658447	47445.085938	428.399170	277.413147	106.839211	50.783009	50.332783	218.957779	271.495453	160.656616	2.046622	3891.705811	3.956806	3.502985	0.430589	0.734837	3.433715	4.676191	2.631849	2.443127	2.028731	1.705718	1.701851	2.340360	2.433763	2.205899	0.311038	3.590140	57218.000000		1
20979.078125	4717.589844	2.559503	4.533096	4690.761230	84312.789062	713.216370	478.355713	232.637253	69.294693	63.195057	299.045563	443.053070	246.637421	1.021611	99998.000000	4.321786	3.673720	0.408156	0.656395	3.671243	4.925893	2.853221	2.679751	2.366679	1.840700	1.800683	2.475737	2.646456	2.392059	0.009286	4.999991	57446.000000		1
11985.724609	3338.529541	2.365228	3.083739	2342.648438	43972.375000	398.619476	235.532883	120.117790	36.644066	33.002171	147.054245	186.973251	163.863708	2.267917	99998.000000	4.078664	3.523555	0.373873	0.489078	3.369707	4.643180	2.600559	2.372051	2.079607	1.564004	1.518543	2.167478	2.271780	2.214483	0.355627	4.999991	57494.000000		1
21914.722656	4901.639648	2.568754	2.911049	4063.846436	72724.625000	645.919922	407.657928	161.668091	87.954399	65.242661	276.500366	372.373779	205.460266	1.911378	99998.000000	4.340736	3.690341	0.409723	0.464050	3.608937	4.861681	2.810179	2.610296	2.208624	1.944258	1.814532	2.441696	2.570979	2.312728	0.281347	4.999991	57521.000000		1
21260.593750	7069.720703	4.536180	5.328701	4463.770508	85583.640625	733.183533	453.784485	239.584915	88.725334	61.270805	340.577362	452.165527	264.871582	0.813141	99998.000000	4.327575	3.849402	0.656690	0.726621	3.649702	4.932391	2.865213	2.656850	2.379459	1.948048	1.787254	2.532216	2.655298	2.423035	0.000000	4.999991	57598.000000		1
14542.424805	3703.866211	2.439237	2.867877	4033.021484	75173.585938	668.643982	411.438599	175.060760	95.885773	55.269848	259.018646	359.126038	171.594650	0.692132	0.000000	4.162637	3.568655	0.387254	0.457561	3.605631	4.876065	2.825195	2.614305	2.243189	1.981754	1.742488	2.413331	2.555247	2.234504	0.000000	0.000000	57694.000000		1
15154.460938	7525.854980	1.076225	2.608843	7378.825684	99998.000000	1212.100464	751.618164	377.764160	134.796387	145.490799	720.234924	932.127869	531.716736	4.341721	0.000000	4.180541	3.876556	0.031903	0.416448	3.867987	4.999991	3.083539	2.875997	2.577221	2.129678	2.162836	2.857474	2.969476	2.725680	0.637662	0.000000	57769.000000		1
23944.582031	4639.244629	2.389898	4.526928	4626.977539	83713.070312	708.569153	472.367096	214.862579	86.360107	66.701271	330.416443	479.114319	278.307434	2.034111	0.000000	4.379207	3.666447	0.378379	0.655804	3.665298	4.922793	2.850382	2.674280	2.332161	1.936313	1.824134	2.519062	2.680439	2.444525	0.308375	0.000000	57834.000000		1
8521.397461	2952.809326	3.518546	4.132210	2933.825928	55678.757812	466.255127	292.486450	131.009552	47.175034	41.932678	198.361496	276.685364	142.141861	0.193954	0.000000	3.930511	3.470235	0.546363	0.616182	3.467434	4.745689	2.668624	2.466106	2.117303	1.673712	1.622553	2.297457	2.441986	2.152722	0.000000	0.000000	57928.000000		1
9218.056641	2887.464844	2.510163	4.055117	2995.133789	56311.628906	499.029114	304.220093	133.908264	80.118614	52.553074	212.201309	314.263824	165.405579	1.564782	0.000000	3.964639	3.460517	0.399702	0.608003	3.476416	4.750598	2.698126	2.483188	2.126807	1.903733	1.720598	2.326748	2.497294	2.218550	0.194454	0.000000	57994.000000		1
9621.508789	2855.221436	2.306637	2.880212	2558.713623	42667.710938	391.190765	261.698395	103.533447	75.798302	41.100071	186.082047	262.842468	123.781273	1.485399	0.000000	3.983243	3.455640	0.362979	0.459424	3.408022	4.630099	2.592389	2.417801	2.015081	1.879660	1.613843	2.269705	2.419696	2.092655	0.171843	0.000000	58057.000000		1
22349.033203	6285.492188	2.232627	3.947186	5114.833984	92695.882812	809.459839	512.208984	241.641769	83.245529	69.106583	374.051331	532.327332	299.733246	1.970258	99998.000000	4.349259	3.798339	0.348816	0.596288	3.708832	4.967061	2.908195	2.709447	2.383172	1.920361	1.839519	2.572931	2.726179	2.476735	0.294523	4.999991	58122.000000		1
9308.237305	2198.970947	2.497828	2.920300	2679.287842	51671.031250	449.445679	276.984497	111.569672	57.702919	44.593945	199.351379	256.394379	127.457092	0.617985	99998.000000	3.968868	3.342220	0.397563	0.465428	3.428019	4.713247	2.652677	2.442456	2.047546	1.761198	1.649276	2.299619	2.408909	2.105364	0.000000	4.999991	58173.000000		1
11052.606445	3913.276855	2.568754	3.207088	2242.476318	38638.105469	353.199097	229.041611	106.540092	40.585087	34.090733	147.612411	186.131393	171.462036	0.532024	99998.000000	4.043465	3.592541	0.409723	0.506111	3.350728	4.587016	2.548020	2.359914	2.027513	1.608366	1.532636	2.169123	2.269820	2.234168	0.000000	4.999991	58311.000000		1
8006.058105	2674.921387	3.333522	5.504474	3861.235596	64229.632812	632.977478	387.558105	152.638901	97.470818	45.907619	213.299118	299.767151	172.936066	0.589419	0.000000	3.903419	3.427311	0.522903	0.740716	3.586726	4.807735	2.801388	2.588337	2.183665	1.988875	1.661885	2.328989	2.476784	2.237885	0.000000	0.000000	58331.000000		1
10331.983398	3000.209473	2.957305	4.052033	3713.160645	67925.109375	591.245239	375.198486	172.812714	74.487709	59.402058	288.166138	393.787262	236.035538	0.520830	99998.000000	4.014184	3.477152	0.470896	0.607673	3.569744	4.832030	2.771768	2.574261	2.237576	1.872085	1.773801	2.459643	2.595262	2.372977	0.000000	4.999991	58377.000000		1
5629.907715	3097.877686	0.915870	1.862578	2921.490967	55950.726562	477.634125	295.502350	135.151016	37.603111	48.732323	228.070236	307.285309	175.868698	0.773887	99998.000000	3.750501	3.491064	0.000000	0.270115	3.465605	4.747806	2.679095	2.470561	2.130819	1.575224	1.687817	2.358069	2.487542	2.245188	0.000000	4.999991	58420.000000		1
16487.996094	3056.176270	3.210172	4.264811	5144.394531	95885.117188	847.547119	520.405579	256.323456	114.039742	68.517593	389.112335	545.522644	196.347809	1.279969	0.000000	4.217168	3.485178	0.506528	0.629900	3.711334	4.981751	2.928164	2.716342	2.408788	2.057056	1.835802	2.590075	2.736813	2.293026	0.107199	0.000000	58448.000000		1
16782.023438	4105.430664	2.155533	5.507557	3170.348633	63353.820312	521.814880	318.433044	169.291092	90.735931	61.091949	279.266479	371.275970	217.551605	1.455147	99998.000000	4.224844	3.613359	0.333555	0.740959	3.501107	4.801773	2.717516	2.503018	2.228634	1.957779	1.785984	2.446019	2.569697	2.337562	0.162907	4.999991	58482.000000		1
9974.220703	1599.640137	1.896499	0.758600	2863.714111	59564.812500	454.583191	292.831818	176.972687	71.965210	39.582870	237.830261	292.711578	152.312027	1.376542	99998.000000	3.998879	3.204022	0.277953	0.000000	3.456930	4.774990	2.657613	2.466618	2.247906	1.857123	1.597507	2.376267	2.466440	2.182734	0.138790	4.999991	58537.000000		1
7602.840820	1916.808838	3.185502	3.965688	2052.912842	38184.003906	333.228821	211.260773	82.446838	45.549904	30.340906	122.637207	167.274323	119.448624	1.157531	99998.000000	3.880976	3.282579	0.503178	0.598319	3.312371	4.581882	2.522743	2.324819	1.916174	1.658487	1.482029	2.088622	2.223429	2.077181	0.063533	4.999991	58622.000000		1
12827.243164	3776.510010	4.005776	5.226937	3645.374023	72538.625000	596.854553	369.555237	184.364410	61.569927	61.418823	309.835571	390.817627	203.313980	1.331135	0.000000	4.108133	3.577091	0.602687	0.718247	3.561742	4.860569	2.775868	2.567679	2.265677	1.789369	1.788301	2.491131	2.591974	2.308167	0.124222	0.000000	58655.000000		1
20869.615234	2559.426025	2.593424	2.938803	4265.899414	79896.164062	668.751892	435.217316	217.779800	67.897758	72.085480	314.726379	393.691681	243.451920	1.779757	0.000000	4.319514	3.408143	0.413874	0.468170	3.630011	4.902526	2.825265	2.638706	2.338018	1.831855	1.857848	2.497933	2.595156	2.386413	0.250361	0.000000	58793.000000		1
10340.602539	2071.060547	2.553336	4.082870	2365.838135	44656.734375	394.496521	240.201660	149.030930	43.813759	29.751911	144.022934	183.186417	122.251740	0.423667	0.000000	4.014546	3.316193	0.407108	0.610966	3.373985	4.649887	2.596043	2.380576	2.173276	1.641611	1.473515	2.158432	2.262893	2.087255	0.000000	0.000000	58833.000000		1
11928.111328	2445.481934	1.816322	2.787700	1721.367676	35877.769531	280.410522	175.911880	93.196754	48.260513	19.813021	142.218948	167.499435	99.922386	1.218717	99998.000000	4.076571	3.388365	0.259193	0.445246	3.235874	4.554825	2.447794	2.245295	1.969401	1.683592	1.296951	2.152957	2.224013	1.999663	0.085903	4.999991	58877.000000		1
12434.060547	3118.233398	1.353761	2.756862	2882.358154	47801.843750	472.502777	294.080750	133.226761	55.387032	39.746307	162.331085	214.023804	118.770195	0.422023	99998.000000	4.094613	3.493909	0.131542	0.440415	3.459748	4.679445	2.674404	2.468467	2.124591	1.743408	1.599297	2.210402	2.330462	2.074708	0.000000	4.999991	58951.000000		1
8321.628906	2530.657959	2.260381	3.830003	1745.396118	32845.406250	285.649811	177.373566	86.270676	31.707003	30.152798	119.408531	155.725723	122.282578	0.055163	0.000000	3.920208	3.403234	0.354182	0.583199	3.241894	4.516475	2.455834	2.248889	1.935863	1.501155	1.479328	2.077035	2.192360	2.087365	0.000000	0.000000	58991.000000		1
6968.382812	981.550964	3.241009	4.082870	1520.758057	27576.382812	239.150101	157.421783	83.643333	26.914871	31.087170	115.634033	155.870651	71.027756	0.209737	0.000000	3.843132	2.991913	0.510680	0.610966	3.182060	4.440537	2.378670	2.197065	1.922431	1.429992	1.492581	2.063086	2.192764	1.851428	0.000000	0.000000	59028.000000		1
8927.769531	1612.110718	3.913265	4.089037	1751.477295	28567.648438	279.812286	178.622482	50.110756	50.493137	20.087475	103.141808	132.724121	96.961998	2.058294	0.000000	3.950743	3.207395	0.592539	0.611621	3.243405	4.455874	2.446867	2.251936	1.699931	1.703232	1.302925	2.013435	2.122950	1.986602	0.313507	0.000000	59053.000000		1
17740.724609	2309.458252	2.581089	3.170084	3507.536865	66103.539062	557.135986	355.271362	177.623352	76.069664	43.320362	218.399628	300.168060	207.008301	1.819049	99998.000000	4.248971	3.363510	0.411803	0.501071	3.545002	4.820225	2.745961	2.550560	2.249500	1.881212	1.636692	2.339252	2.477365	2.315988	0.259844	4.999991	59091.000000		1
9133.592773	1746.352051	1.609712	3.904013	1997.399292	35740.433594	324.045441	206.320618	74.367447	55.501129	18.866314	139.964737	184.142380	116.361801	0.270870	99998.000000	3.960642	3.242132	0.206748	0.591511	3.300465	4.553160	2.510606	2.314543	1.871383	1.744302	1.275687	2.146019	2.265154	2.065810	0.000000	4.999991	59131.000000		1
9882.269531	2735.227051	1.501781	2.220292	1939.258423	38027.101562	288.267883	200.180908	100.616226	71.030838	22.384859	132.668610	177.570923	129.106888	2.289359	99998.000000	3.994857	3.436993	0.176607	0.346410	3.287636	4.580093	2.459796	2.301423	2.002668	1.851447	1.349954	2.122768	2.249372	2.110950	0.359714	4.999991	59242.000000		1
20202.500000	4447.707031	1.871829	2.670518	5009.860352	93104.218750	794.044250	510.549957	231.490097	108.273148	85.660095	392.439667	461.274902	287.916351	2.261388	99998.000000	4.305405	3.648136	0.272266	0.426595	3.699826	4.968969	2.899845	2.708038	2.364532	2.034521	1.932779	2.593773	2.663960	2.459266	0.354375	4.999991	59303.000000		1
10168.647461	2382.811035	2.106194	5.304030	3128.258789	56594.136719	466.554260	317.754608	145.956436	76.165260	71.767853	270.875610	360.985535	231.277328	0.643565	99998.000000	4.007263	3.377090	0.323498	0.724606	3.495303	4.752771	2.668902	2.502092	2.164223	1.881757	1.855930	2.432770	2.557490	2.364133	0.000000	4.999991	59399.000000		1
17282.449219	3402.440186	0.922038	5.063499	5067.477051	84972.812500	778.348022	520.300720	203.418823	77.630043	61.662441	340.589691	483.998962	288.930908	2.091784	0.000000	4.237605	3.531790	0.000000	0.704451	3.704792	4.929280	2.891174	2.716254	2.308391	1.890030	1.790021	2.532232	2.684844	2.460794	0.320517	0.000000	59446.000000		1
16439.263672	2658.491211	3.077571	3.669649	3681.808350	65131.484375	608.051636	373.329742	148.808899	50.986538	55.686153	257.908478	330.496613	208.769119	1.306470	99998.000000	4.215882	3.424635	0.488208	0.564625	3.566061	4.813791	2.783941	2.572093	2.172629	1.707456	1.745747	2.411466	2.519167	2.319666	0.116099	4.999991	59495.000000		1
11387.682617	2365.141357	2.436154	3.157748	2585.048828	46093.816406	424.044922	260.569763	113.056030	26.365967	26.498568	174.570450	236.865051	117.872833	0.289324	99998.000000	4.056436	3.373857	0.386705	0.499378	3.412469	4.663643	2.627412	2.415924	2.053294	1.421044	1.423222	2.241971	2.374501	2.071414	0.000000	4.999991	59519.000000		1
15083.756836	4618.469238	4.126042	4.736623	5475.905762	90248.367188	845.632080	559.001648	237.009995	101.362495	88.194931	402.942902	539.941040	409.650024	1.292949	0.000000	4.178510	3.664498	0.615534	0.675469	3.738456	4.955440	2.927181	2.747413	2.374767	2.005877	1.945444	2.605243	2.732346	2.612413	0.111581	0.000000	59577.000000		1
9003.820312	958.154663	1.486362	2.454656	2164.019775	37938.222656	332.029236	223.022156	86.616051	21.160616	28.364229	130.565506	188.965347	79.850334	0.785272	99998.000000	3.954427	2.981436	0.172125	0.389991	3.335261	4.579077	2.521176	2.348348	1.937598	1.325528	1.452771	2.115829	2.276382	1.902277	0.000000	4.999991	59639.000000		1
12666.126953	1743.508911	2.981975	5.014159	2875.413574	61381.683594	480.375580	294.783844	135.524155	54.930637	48.414700	231.135468	299.338531	223.521713	0.182047	0.000000	4.102644	3.241424	0.474504	0.700198	3.458700	4.788039	2.681581	2.469504	2.132017	1.739815	1.684977	2.363867	2.476163	2.349320	0.000000	0.000000	59674.000000		1
14788.250977	3082.665527	1.520283	3.086823	2814.275391	56598.523438	473.178131	285.298248	142.080185	86.233673	38.346291	203.585342	290.081146	123.852196	3.123672	0.000000	4.169917	3.488926	0.181925	0.489512	3.449367	4.752805	2.675025	2.455299	2.152534	1.935677	1.583723	2.308747	2.462519	2.092904	0.494665	0.000000	59700.000000		1
10380.009766	1430.506348	4.005776	3.250261	2280.600586	39069.523438	367.526154	233.072052	96.379173	48.331436	23.140375	138.493790	184.025192	104.430809	0.497071	99998.000000	4.016198	3.155490	0.602687	0.511918	3.358049	4.591838	2.565288	2.367490	1.983983	1.684230	1.364370	2.141430	2.264877	2.018829	0.000000	4.999991	59817.000000		1
9783.577148	2118.078369	2.069189	2.275799	2089.942383	38777.343750	323.872742	213.095596	84.149063	44.455177	34.840080	166.090164	225.646408	100.048820	1.762837	0.000000	3.990498	3.325942	0.315800	0.357134	3.320134	4.588578	2.510374	2.328574	1.925049	1.647922	1.542079	2.220344	2.353428	2.000212	0.246212	0.000000	59868.000000		1
8011.941895	2815.786621	2.087691	4.329569	2166.597900	42713.726562	335.291840	221.825668	110.255997	51.190063	34.957264	166.084000	240.065979	140.041824	1.429685	0.000000	3.903738	3.449600	0.319666	0.636445	3.335778	4.630568	2.525423	2.346012	2.042402	1.709186	1.543537	2.220328	2.380331	2.146258	0.155240	0.000000	59959.000000		1
15935.164062	3057.058350	2.778449	3.074487	2949.963135	67374.062500	490.678345	300.140289	199.104675	85.823532	56.626694	287.484619	388.319794	255.904053	0.569116	0.000000	4.202356	3.485304	0.443802	0.487773	3.469817	4.828493	2.690797	2.477324	2.299082	1.933606	1.753021	2.458615	2.589190	2.408077	0.000000	0.000000	59998.000000		1
14014.420898	3841.250000	2.975808	3.768329	3649.262451	72616.914062	577.035339	375.500702	188.613800	77.426514	48.639812	256.304932	309.699890	208.109192	0.472737	0.000000	4.146575	3.584473	0.473605	0.576149	3.562205	4.861038	2.761202	2.574611	2.275573	1.888890	1.686992	2.408757	2.490941	2.318291	0.000000	0.000000	60050.000000		1
7359.015625	2337.032959	1.751564	3.453787	2987.609375	57191.980469	490.508728	305.512177	155.001038	73.519417	58.587952	227.336304	349.091553	184.530930	0.222130	214.408813	3.866820	3.368665	0.243426	0.538296	3.475324	4.757335	2.690647	2.485029	2.190335	1.866402	1.767808	2.356669	2.542939	2.266069	0.000000	2.331243	60125.000000		1
10087.550781	1806.719360	1.674470	3.774496	3681.419678	65009.886719	562.470886	374.180847	144.729111	63.780968	47.504997	272.704254	356.597382	177.052856	1.393095	99998.000000	4.003786	3.256891	0.223877	0.576859	3.566015	4.812979	2.750100	2.573081	2.160556	1.804691	1.676739	2.435692	2.552178	2.248103	0.143981	4.999991	60140.000000		1
5767.054199	2923.729736	2.155533	3.996526	3137.460449	62749.160156	527.356323	321.344086	162.599380	68.650192	47.397064	243.606110	358.620300	202.247009	1.235872	0.000000	3.760954	3.465937	0.333555	0.601683	3.496578	4.797608	2.722104	2.506970	2.211119	1.836642	1.675751	2.386688	2.554635	2.305882	0.091973	0.000000	60239.000000		1
14149.155273	2250.419922	2.130863	3.564802	3398.236816	68035.148438	519.622314	346.936035	170.549255	65.258080	48.547298	264.436768	364.534912	200.745224	1.102872	0.000000	4.150731	3.352263	0.328556	0.552035	3.531254	4.832733	2.715688	2.540249	2.231850	1.814634	1.686165	2.422322	2.561739	2.302645	0.042525	0.000000	60353.000000		1
6136.094238	2212.487061	2.587257	3.700486	2804.290283	46186.644531	469.085999	283.463440	109.182854	56.938152	33.544910	166.466385	211.852859	112.417694	1.175151	99998.000000	3.787892	3.344881	0.412840	0.568259	3.447823	4.664516	2.671252	2.452497	2.038154	1.755403	1.525627	2.221327	2.326034	2.050835	0.070094	4.999991	60388.000000		1
5858.425293	2416.198730	1.733061	3.928683	2294.477295	44601.980469	371.948242	236.353149	108.288567	61.653191	34.001305	171.674820	219.044128	134.660706	0.570261	0.000000	3.767781	3.383133	0.238814	0.594247	3.360684	4.649354	2.570482	2.373561	2.034583	1.789956	1.531496	2.234707	2.340532	2.129241	0.000000	0.000000	60459.000000		1
20113.605469	4598.739746	2.655099	3.799166	6713.684570	99998.000000	1055.116577	684.186035	296.482971	152.460037	131.058899	606.068787	816.536987	503.386444	2.659605	99998.000000	4.303490	3.662639	0.424081	0.579688	3.826961	4.999991	3.023300	2.835174	2.472000	2.183156	2.117466	2.782522	2.911976	2.701901	0.424817	4.999991	60555.000000		1
3778.378662	1180.301025	0.564324	1.985928	1107.614258	23062.505859	189.212036	114.560898	62.584476	26.341297	15.659225	79.628304	138.814499	58.020546	0.763903	0.000000	3.577306	3.071993	0.000000	0.297963	3.044389	4.362906	2.276949	2.059036	1.796467	1.420637	1.194770	1.901067	2.142435	1.763582	0.000000	0.000000	60646.000000		1
15027.021484	4437.392090	3.771412	3.651147	5169.708984	95779.875000	813.459473	527.396423	242.095078	101.128128	88.737663	433.046356	518.398071	266.234589	2.762986	0.000000	4.176873	3.647128	0.576504	0.562429	3.713466	4.981274	2.910336	2.722137	2.383986	2.004872	1.948108	2.636534	2.714663	2.425264	0.441379	0.000000	60708.000000		1
3776.799805	1125.428955	2.796951	2.559503	1053.078247	22104.316406	154.973297	106.425995	35.543171	13.753475	22.181334	78.382469	103.548866	89.977333	0.278742	0.000000	3.577124	3.051318	0.446685	0.408156	3.022461	4.344477	2.190257	2.027048	1.550756	1.138412	1.345988	1.894219	2.015145	1.954133	0.000000	0.000000	60748.000000		1
14522.534180	4368.319336	2.075356	3.521630	4975.452148	99515.773438	812.478821	505.788666	256.348114	103.706131	93.665482	457.343140	591.738647	286.559509	1.139979	0.000000	4.162043	3.640314	0.317093	0.546744	3.696833	4.997892	2.909812	2.703969	2.408830	2.015805	1.971580	2.660242	2.772130	2.457215	0.056897	0.000000	60784.000000		1
7407.282227	1956.098755	2.476242	3.792999	1877.078003	32283.476562	297.997101	188.533615	63.574360	28.351894	21.320971	106.432159	158.232803	87.208130	1.278483	99998.000000	3.869659	3.291391	0.393793	0.578983	3.273482	4.508980	2.474212	2.275389	1.803282	1.452582	1.328807	2.027073	2.199296	1.940557	0.106695	4.999991	60825.000000		1
15181.936523	3999.692383	1.316756	3.614142	3571.173096	72285.132812	560.645264	365.093079	191.074615	55.041653	67.018898	268.217438	383.996399	234.903793	1.976661	0.000000	4.181327	3.602027	0.119505	0.558005	3.552811	4.859049	2.748688	2.562404	2.281203	1.740691	1.826197	2.428487	2.584327	2.370890	0.295932	0.000000	60901.000000		1
11964.820312	3333.685059	2.075356	2.972724	2294.270752	40641.207031	355.006165	230.978195	114.563980	43.900105	23.627605	134.632950	189.070190	183.701401	0.171031	0.000000	4.077906	3.522925	0.317093	0.473155	3.360645	4.608967	2.550236	2.363571	2.059048	1.642466	1.373420	2.129151	2.276623	2.264112	0.000000	0.000000	60943.000000		1
5573.944336	602.562561	2.457740	3.022064	1011.157959	27691.580078	146.378906	99.308723	68.798210	60.752739	23.902060	123.920044	151.356064	143.625137	1.275066	99998.000000	3.746163	2.780002	0.390536	0.480304	3.004819	4.442348	2.165478	1.996987	1.837577	1.783566	1.378435	2.093142	2.180000	2.157230	0.105533	4.999991	60969.000000		1
4301.769531	1467.526611	2.574922	2.528666	1229.825806	23969.548828	209.191589	126.874260	43.434460	25.397673	22.249176	85.438065	115.085129	51.769806	0.005343	99998.000000	3.633647	3.166586	0.410764	0.402891	3.089844	4.379660	2.320544	2.103374	1.637834	1.404794	1.347314	1.931651	2.061019	1.714077	0.000000	4.999991	61017.000000		1
9477.778320	4592.294434	4.314150	6.525191	3997.922363	73899.445312	627.423645	404.376831	197.553558	73.158615	57.789265	309.224976	359.033539	209.524628	0.917403	99998.000000	3.976707	3.662030	0.634895	0.814593	3.601834	4.868641	2.797561	2.606786	2.295685	1.864265	1.761847	2.490275	2.555135	2.321235	0.000000	4.999991	61043.000000		1
8402.096680	793.094421	1.637465	3.324270	2726.093018	49487.359375	433.999237	273.873016	138.503036	52.374218	47.014683	197.010818	261.109406	230.617401	0.551556	2997.491455	3.924388	2.899325	0.214172	0.521696	3.435541	4.694494	2.637489	2.437549	2.141459	1.719118	1.672233	2.294490	2.416822	2.362892	0.000000	3.476758	61078.000000		1
11206.346680	2044.981323	2.451572	2.846291	3462.616211	60860.328125	553.509521	346.636902	138.169998	58.782227	41.584217	219.815063	268.195831	235.631561	1.483749	99998.000000	4.049464	3.310689	0.389445	0.454279	3.539404	4.784334	2.743125	2.539875	2.140414	1.769246	1.618929	2.342057	2.428452	2.372233	0.171360	4.999991	61094.000000		1
6569.895996	1613.190063	2.451572	2.944971	1773.421143	37434.289062	296.618652	180.491226	105.926430	40.097855	21.151363	125.801125	192.850861	74.524712	0.399092	0.000000	3.817559	3.207685	0.389445	0.469081	3.248812	4.573269	2.472198	2.256456	2.025004	1.603121	1.325338	2.099684	2.285222	1.872300	0.000000	0.000000	61132.000000		1
11023.404297	3179.232910	2.198706	4.101373	3607.135498	61783.605469	578.682068	361.972351	117.854324	94.969902	38.864361	235.902924	274.659363	199.570328	1.492563	0.000000	4.042316	3.502322	0.342167	0.612929	3.557163	4.790873	2.762440	2.558675	2.071346	1.977586	1.589552	2.372733	2.438794	2.300096	0.173933	0.000000	61163.000000		1
15908.304688	2086.753662	1.896499	2.969640	3170.499756	61899.714844	516.446045	322.725586	153.314240	79.924339	56.796299	292.964447	386.491150	231.009033	2.006242	0.000000	4.201624	3.319471	0.277953	0.472704	3.501128	4.791688	2.713025	2.508833	2.185582	1.902679	1.754320	2.466815	2.587140	2.363629	0.302383	0.000000	61329.000000		1
9339.731445	4268.298340	4.428249	4.665697	4696.423340	89702.398438	749.459534	473.431000	193.942505	47.008514	86.517372	409.520508	602.371338	279.713593	2.157846	0.000000	3.970334	3.630255	0.646232	0.668917	3.671767	4.952804	2.874748	2.675257	2.287673	1.672176	1.937103	2.612276	2.779864	2.446714	0.334021	0.000000	61356.000000		1
8745.183594	3098.824463	3.204005	4.952485	2715.287598	46473.406250	435.843292	280.126831	113.530930	62.707829	26.742182	143.936584	182.171860	132.270813	0.368527	99998.000000	3.941769	3.491197	0.505693	0.694823	3.433816	4.667204	2.639330	2.447355	2.055114	1.797322	1.427197	2.158171	2.260481	2.121464	0.000000	4.999991	61436.000000		1
7726.069824	2305.936523	1.273584	2.010598	1971.502075	37256.882812	316.635223	199.126266	87.923561	68.033447	40.301380	161.748260	200.375183	84.176819	2.374359	0.000000	3.887959	3.362847	0.105028	0.303325	3.294797	4.571207	2.500559	2.299129	1.944105	1.832722	1.605320	2.208840	2.301844	1.925192	0.375546	0.000000	61458.000000		1
10652.510742	3122.785156	2.346725	4.508426	3173.709961	67818.843750	494.351074	322.932220	177.533920	89.841644	65.625046	304.001129	402.366241	260.751709	1.112240	0.000000	4.027452	3.494542	0.370462	0.654025	3.501567	4.831350	2.694036	2.509111	2.249281	1.953478	1.817070	2.482875	2.604622	2.416227	0.046198	0.000000	61494.000000		1
13600.817383	2048.018799	2.106194	3.022064	4451.719238	75765.343750	728.496277	453.855408	182.372314	75.119873	59.065933	286.170959	381.467743	162.244751	1.577938	99998.000000	4.133565	3.311334	0.323498	0.480304	3.648528	4.879471	2.862427	2.656918	2.260959	1.875755	1.771337	2.456625	2.581458	2.210171	0.198090	4.999991	61586.000000		1
12168.972656	5040.821289	2.880212	5.091253	5083.709961	85680.312500	822.309753	519.942993	216.089905	76.069664	60.823662	329.802765	459.060760	243.331650	1.751881	0.000000	4.085254	3.702501	0.459424	0.706825	3.706181	4.932881	2.915035	2.715956	2.334635	1.881212	1.784073	2.518254	2.661870	2.386199	0.243505	0.000000	61646.000000		1
2684.752197	480.819641	3.345856	3.034399	822.075439	18692.716797	118.119530	81.034485	41.476288	28.910051	16.094032	60.900757	88.682159	59.645676	0.946035	0.000000	3.428904	2.681982	0.524507	0.482073	2.914912	4.271672	2.072322	1.908670	1.617800	1.461049	1.206665	1.784623	1.947836	1.775579	0.000000	0.000000	61681.000000		1
20270.382812	6713.644531	2.359060	4.958652	6773.650879	99998.000000	1113.322144	689.708984	307.769470	115.001869	99.416656	556.189270	765.902039	427.187256	2.552838	99998.000000	4.306862	3.826958	0.372739	0.695364	3.830823	4.999991	3.046621	2.838666	2.488225	2.060705	1.997459	2.745223	2.884173	2.630618	0.407023	4.999991	61854.000000		1
12876.444336	2504.572510	1.520283	3.515462	2366.491943	49610.027344	384.813599	240.815323	139.671783	47.366226	49.410748	202.000305	255.265732	161.957962	0.450278	99998.000000	4.109796	3.398734	0.181925	0.545982	3.374105	4.695570	2.585250	2.381684	2.145109	1.675469	1.693821	2.305352	2.406992	2.209402	0.000000	4.999991	61902.000000		1
6693.550781	2092.748535	3.080655	4.748958	1538.267578	30376.134766	252.925171	155.112061	65.631210	45.855194	18.841644	90.594078	109.349373	61.631603	0.208273	0.000000	3.825657	3.320717	0.488643	0.676598	3.187032	4.482533	2.402992	2.190645	1.817110	1.661389	1.275119	1.957100	2.038816	1.789804	0.000000	0.000000	61937.000000		1
11300.801758	3290.250488	3.071404	3.271847	2993.890869	49238.847656	416.246155	303.365875	146.866135	79.791740	38.670082	186.917740	238.641296	143.480194	0.954584	99998.000000	4.053109	3.517229	0.487337	0.514793	3.476236	4.692308	2.619350	2.481967	2.166922	1.901958	1.587375	2.271651	2.377746	2.156792	0.000000	4.999991	62000.000000		1
15800.534180	4411.220215	2.158617	4.866140	3802.931396	74594.367188	607.394775	388.033020	186.489105	106.925560	89.921822	426.980621	514.105530	361.371002	1.954856	99998.000000	4.198672	3.644559	0.334176	0.687185	3.580118	4.872706	2.783471	2.588869	2.270653	2.029082	1.953865	2.630408	2.711052	2.557953	0.291115	4.999991	62085.000000		1
6100.279785	5008.889160	2.352893	4.767460	3030.547363	64132.847656	486.502960	311.485382	164.745667	69.038742	65.054550	312.820618	417.538239	247.766068	0.665927	99998.000000	3.785350	3.699741	0.371602	0.678287	3.481521	4.807081	2.687085	2.493438	2.216814	1.839093	1.813278	2.495295	2.620696	2.394042	0.000000	4.999991	62162.000000		1
20341.476562	2761.025391	3.697403	4.505342	3795.835693	68849.734375	629.619263	383.364227	153.169296	50.338951	43.955612	267.224457	325.359100	163.043442	1.727041	99998.000000	4.308383	3.441070	0.567897	0.653728	3.579307	4.837902	2.799078	2.583611	2.185172	1.701904	1.643014	2.426876	2.512363	2.212303	0.237303	4.999991	62275.000000		1
29921.794922	6299.828613	3.432201	5.285528	6936.830078	99998.000000	1138.026001	704.597290	302.752228	145.922516	103.015373	526.474365	643.986389	421.584106	1.185432	0.000000	4.475987	3.799329	0.535573	0.723088	3.841161	4.999991	3.056152	2.847941	2.481087	2.164122	2.012902	2.721377	2.808877	2.624884	0.073877	0.000000	62311.000000		1
19109.234375	4841.445312	1.816322	3.484625	3995.658936	76467.726562	606.201355	408.549133	195.990097	97.637337	78.474983	373.496277	500.910187	317.723785	1.063115	99998.000000	4.281243	3.684975	0.259193	0.542156	3.601588	4.883478	2.782617	2.611244	2.292234	1.989616	1.894731	2.572286	2.699760	2.502050	0.026580	4.999991	62415.000000		1
18779.105469	3236.572021	2.100026	4.758209	4268.381836	72532.593750	662.387085	432.065735	167.447021	80.217293	54.350895	294.694397	364.278961	180.559067	1.741822	0.000000	4.273675	3.510085	0.322225	0.677444	3.630263	4.860533	2.821112	2.635550	2.223877	1.904268	1.735207	2.469372	2.561434	2.256619	0.241004	0.000000	62455.000000		1
10902.625977	2359.886475	3.009729	6.620787	2993.116943	52714.578125	516.920959	307.078705	142.986801	90.498482	43.428291	207.322845	314.615356	197.809509	1.809727	0.000000	4.037531	3.372891	0.478527	0.820910	3.476124	4.721931	2.713424	2.487250	2.155296	1.956641	1.637773	2.316647	2.497780	2.296247	0.257613	0.000000	62549.000000		1
17425.455078	5525.066895	2.747611	3.854673	4819.562988	91933.085938	785.489929	485.491486	260.162689	134.762466	91.007301	487.021027	634.941833	346.562897	2.914034	0.000000	4.241184	3.742337	0.438955	0.585988	3.683008	4.963472	2.895141	2.686182	2.415245	2.129569	1.959076	2.687548	2.802734	2.539782	0.464495	0.000000	62579.000000		1
12957.136719	4511.479004	2.211041	2.503996	664.702942	17611.578125	79.341515	70.404839	34.186329	37.559937	17.231932	57.083088	77.247658	69.717163	0.037420	99998.000000	4.112509	3.654319	0.344597	0.398634	2.822628	4.245798	1.899500	1.847602	1.533852	1.574725	1.236334	1.756508	1.887885	1.843340	0.000000	4.999991	62623.000000		1
13060.971680	4277.592773	1.736145	3.429117	4489.997559	84611.437500	734.454041	456.892914	213.737015	69.599983	67.435196	350.648865	488.593750	245.033875	1.647508	0.000000	4.115975	3.631199	0.239586	0.535182	3.652246	4.927429	2.865965	2.659814	2.329880	1.842609	1.828887	2.544873	2.688948	2.389226	0.216828	0.000000	62659.000000		1
18570.728516	4604.080566	1.363013	0.437891	3870.021240	70842.460938	618.076843	395.236633	189.101028	65.353676	48.279015	247.599548	348.641327	133.865097	1.166031	0.000000	4.268829	3.663143	0.134500	0.000000	3.587713	4.850294	2.791043	2.596857	2.276694	1.815270	1.683758	2.393750	2.542379	2.126667	0.066710	0.000000	62763.000000		1
7847.189941	1941.256714	1.159486	3.385945	2759.156738	49240.093750	421.510071	279.565582	113.487755	47.995312	35.678856	204.131165	259.077240	185.434464	1.501439	0.000000	3.894714	3.288083	0.064265	0.529680	3.440776	4.692319	2.624808	2.446484	2.054949	1.681199	1.552411	2.309909	2.413429	2.268190	0.176508	0.000000	62829.000000		1
9902.890625	3380.980225	2.352893	3.478457	3033.183838	54233.015625	496.990753	305.234619	140.899109	91.938583	36.144501	193.566284	253.871872	178.758163	0.556733	99998.000000	3.995762	3.529043	0.371602	0.541387	3.481899	4.734264	2.696348	2.484634	2.148908	1.963498	1.558042	2.286830	2.404615	2.252266	0.000000	4.999991	62857.000000		1
13798.466797	2351.233643	2.130863	4.360406	3236.334473	58280.027344	506.864899	333.049957	128.758423	66.840034	57.400715	245.903488	339.538147	163.157532	1.096574	0.000000	4.139831	3.371296	0.328556	0.639527	3.510053	4.765520	2.704892	2.522509	2.109776	1.825037	1.758917	2.390765	2.530889	2.212607	0.040038	0.000000	62916.000000		1
7686.684570	2070.829346	1.717642	1.791652	1394.306274	29783.316406	225.452133	145.870087	77.401840	41.898758	16.547342	103.317581	142.286789	101.029449	0.412106	99998.000000	3.885739	3.316144	0.234933	0.253254	3.144358	4.473973	2.353054	2.163966	1.888751	1.622201	1.218728	2.014174	2.153165	2.004448	0.000000	4.999991	62967.000000		1
12748.052734	3925.013428	3.012813	3.429117	3725.692871	70584.023438	604.119812	379.176514	180.978455	107.594727	54.739445	297.667145	419.064667	233.593216	0.750752	99998.000000	4.105444	3.593841	0.478972	0.535182	3.571207	4.848706	2.781123	2.578841	2.257627	2.031791	1.738300	2.473731	2.622281	2.368460	0.000000	4.999991	63005.000000		1
11416.722656	3895.912354	2.130863	3.133079	3112.183105	53375.984375	503.201416	317.652832	151.732285	123.935463	45.664005	204.895935	271.985748	106.210129	0.132656	0.000000	4.057541	3.590609	0.328556	0.495971	3.493065	4.727346	2.701742	2.501953	2.181078	2.093196	1.659574	2.311533	2.434546	2.026166	0.000000	0.000000	63091.000000		1
9690.919922	3164.150391	2.630429	3.200921	2822.213135	58949.230469	479.894501	288.983337	133.584473	50.943363	38.185936	231.884827	327.301849	190.547302	1.448983	0.000000	3.986365	3.500257	0.420027	0.505275	3.450590	4.770478	2.681146	2.460873	2.125756	1.707088	1.581903	2.365272	2.514948	2.280003	0.161063	0.000000	63171.000000		1
6725.702148	2176.931396	1.757731	4.064368	2763.091553	53412.742188	452.042175	280.509216	131.965515	47.347725	44.310242	251.491226	327.462219	177.351990	1.293078	0.000000	3.827738	3.337845	0.244952	0.608993	3.441395	4.727645	2.655179	2.447947	2.120461	1.675299	1.646504	2.400523	2.515161	2.248836	0.111625	0.000000	63234.000000		1
5987.257812	1386.985474	2.451572	3.931767	1925.196655	36654.898438	326.355164	197.599808	93.505127	46.296169	32.021542	171.240005	219.485107	153.092209	0.198856	0.000000	3.777228	3.142072	0.389445	0.594588	3.284475	4.564132	2.513690	2.295787	1.970835	1.665545	1.505442	2.233605	2.341405	2.184953	0.000000	0.000000	63273.000000		1
9871.072266	3221.258057	3.043650	4.428249	2390.810303	50682.535156	369.983887	244.284531	136.955002	76.683334	37.516766	198.478683	250.547607	160.400665	0.084707	0.000000	3.994364	3.508025	0.483395	0.646232	3.378545	4.704858	2.568183	2.387896	2.136578	1.884701	1.574225	2.297714	2.398890	2.205206	0.000000	0.000000	63327.000000		1
14274.953125	3501.425049	3.530881	4.779795	2755.632080	50677.523438	442.217377	277.252777	137.152359	53.823578	35.268719	192.271118	280.876190	179.914566	0.634249	0.000000	4.154575	3.544245	0.547883	0.679409	3.440221	4.704815	2.645636	2.442876	2.137203	1.730973	1.547390	2.283914	2.448515	2.255066	0.000000	0.000000	63415.000000		1
8569.441406	3469.983154	4.406662	4.921647	2746.208008	53798.375000	446.562378	277.672180	139.619354	43.135338	36.961693	162.423599	247.281921	134.327667	0.180775	0.000000	3.932952	3.540327	0.644110	0.692110	3.438733	4.730769	2.649882	2.443532	2.144946	1.634833	1.567752	2.210649	2.393192	2.128165	0.000000	0.000000	63449.000000		1
10180.155273	2392.207275	1.520283	3.429117	1846.545898	35674.613281	291.616852	188.342422	83.344208	40.927380	29.517548	151.491745	166.380035	136.029877	0.093338	0.000000	4.007754	3.378799	0.181925	0.535182	3.266360	4.552359	2.464813	2.274948	1.920875	1.612014	1.470080	2.180389	2.221101	2.133634	0.000000	0.000000	63569.000000		1
6555.482910	2165.037354	3.089906	3.404448	2413.864258	45601.792969	378.905151	243.692459	98.041306	30.504343	38.830437	184.891724	265.155273	129.177811	0.853265	99998.000000	3.816605	3.335465	0.489945	0.532047	3.382713	4.658982	2.578531	2.386842	1.991409	1.484362	1.589172	2.266917	2.423500	2.111188	0.000000	4.999991	63591.000000		1
10616.010742	3467.904785	2.359060	3.601807	3170.623047	58257.140625	487.767303	315.589813	142.237457	55.994530	50.536312	226.408096	337.431946	226.818237	0.378912	0.000000	4.025961	3.540067	0.372739	0.556520	3.501145	4.765349	2.688213	2.499123	2.153014	1.748146	1.703604	2.354892	2.528186	2.355678	0.000000	0.000000	63615.000000		1
7846.314453	2643.010742	1.726894	2.004430	2293.351807	41744.566406	325.923431	222.479416	82.308067	23.707783	36.804420	142.733932	230.703751	125.588341	0.640128	99998.000000	3.894666	3.422099	0.237266	0.301991	3.360471	4.620600	2.513116	2.347290	1.915442	1.374891	1.565900	2.154527	2.363055	2.098949	0.000000	4.999991	63656.000000		1
6967.272949	1677.655640	2.605759	3.879343	1427.869751	25189.757812	219.960007	141.081055	36.233929	24.645241	17.651321	99.265549	126.183502	60.771240	1.433462	99998.000000	3.843063	3.224703	0.415934	0.588758	3.154689	4.401224	2.342344	2.149469	1.559115	1.391733	1.246777	1.996799	2.101003	1.783698	0.156386	4.999991	63683.000000		1
10674.472656	2575.859375	2.926468	3.675817	2477.284424	46768.507812	383.080536	253.544998	117.422607	61.286224	33.837864	155.266251	194.389633	169.534698	0.335135	0.000000	4.028347	3.410922	0.466344	0.565354	3.393976	4.669953	2.583290	2.404055	2.069752	1.787363	1.529403	2.191077	2.288673	2.229259	0.000000	0.000000	63834.000000		1
17551.376953	4222.048340	3.805334	4.915480	3835.301270	66698.835938	636.878418	390.358154	166.910446	68.224640	61.008686	305.795868	373.964996	202.114410	0.358809	0.000000	4.244311	3.625523	0.580393	0.691566	3.583800	4.824118	2.804057	2.591463	2.222484	1.833941	1.785392	2.485432	2.572831	2.305597	0.000000	0.000000	63888.000000		1
10978.424805	1550.830688	1.588125	2.796951	2076.660645	35923.945312	339.568970	205.907410	98.559372	15.693147	24.099419	137.371307	171.637817	129.113052	0.656219	99998.000000	4.040540	3.190564	0.200885	0.446685	3.317366	4.555384	2.530928	2.313672	1.993698	1.195710	1.382007	2.137896	2.234613	2.110970	0.000000	4.999991	63931.000000		1
7388.952637	2812.011963	2.454656	2.769197	2718.975586	49574.722656	428.991241	279.454559	112.507126	58.119225	38.010162	194.627090	308.555817	138.549301	0.151260	0.000000	3.868583	3.449017	0.389991	0.442354	3.434405	4.695261	2.632448	2.446311	2.051180	1.764320	1.579900	2.289203	2.489334	2.141604	0.000000	0.000000	63969.000000		1
14566.678711	2808.697021	2.420735	4.058200	3747.396240	71295.210938	592.105591	379.583557	147.217682	121.375954	57.672081	267.964569	344.641724	283.327759	2.180465	99998.000000	4.163361	3.448505	0.383947	0.608333	3.573730	4.853060	2.772399	2.579307	2.167960	2.084133	1.760966	2.428077	2.537368	2.452289	0.338549	4.999991	64029.000000		1
8276.776367	1689.188843	2.895631	3.953353	1780.920776	33045.406250	275.491974	183.245010	70.136551	60.876087	24.765507	115.020370	170.888474	76.893028	0.773276	99998.000000	3.917861	3.227678	0.461743	0.596966	3.250645	4.519111	2.440109	2.263032	1.845944	1.784447	1.393847	2.060775	2.232713	1.885887	0.000000	4.999991	64072.000000		1
7176.797363	3375.916748	3.777580	5.057332	2973.575195	51962.039062	460.753754	303.045166	140.291611	66.469986	36.135250	202.795914	274.107361	91.947838	0.691290	0.000000	3.855931	3.528392	0.577214	0.703921	3.473279	4.715686	2.663469	2.481507	2.147032	1.822626	1.557931	2.307059	2.437921	1.963542	0.000000	0.000000	64152.000000		1
9576.886719	2673.465820	2.001346	3.783747	2430.994629	44254.648438	381.631165	243.199051	104.612755	50.610321	42.719032	174.323746	240.047470	127.148720	1.194040	99998.000000	3.981224	3.427075	0.301322	0.577922	3.385784	4.645959	2.581644	2.385962	2.019585	1.704239	1.630621	2.241357	2.380297	2.104312	0.077019	4.999991	64186.000000		1
9713.909180	811.442688	2.849375	5.223854	2525.005371	49996.582031	424.785004	256.634918	121.277275	51.202396	56.309071	235.280014	316.212738	114.770592	0.424489	99998.000000	3.987394	2.909258	0.454750	0.717991	3.402262	4.698940	2.628169	2.409316	2.083779	1.709290	1.750578	2.371585	2.499979	2.059831	0.000000	4.999991	64223.000000		1
6600.055176	1831.278198	3.256428	4.474505	2280.526611	43224.078125	390.833038	235.113495	84.482109	37.929985	37.683289	194.485229	229.905060	101.606110	0.236438	0.000000	3.819548	3.262754	0.512742	0.650745	3.358035	4.635726	2.591991	2.371278	1.926765	1.578983	1.576149	2.288887	2.361548	2.006920	0.000000	0.000000	64276.000000		1
9044.346680	3085.187988	2.476242	4.193885	3095.154785	53418.472656	479.854431	313.637817	147.399628	71.419388	33.985886	230.864105	282.001740	152.065323	0.822138	0.000000	3.956377	3.489282	0.393793	0.622617	3.490682	4.727692	2.681109	2.496428	2.168496	1.853816	1.531299	2.363356	2.450252	2.182030	0.000000	0.000000	64296.000000		1
8536.167969	3537.011230	3.265679	5.883773	5122.139160	94947.546875	829.861877	524.735168	232.668091	104.381470	83.220856	413.840820	533.514587	322.633087	1.162247	0.000000	3.931263	3.548636	0.513974	0.769656	3.709451	4.977484	2.919006	2.719940	2.366737	2.018623	1.920232	2.616833	2.727146	2.508709	0.065298	0.000000	64378.000000		1
14703.975586	4691.603027	1.844076	3.928683	2933.381836	61632.800781	440.142029	294.207184	164.535965	56.987492	66.704353	293.519501	393.210602	238.447021	1.112646	0.000000	4.167435	3.671321	0.265779	0.594247	3.467369	4.789812	2.643593	2.468653	2.216261	1.755780	1.824154	2.467637	2.594625	2.377392	0.046357	0.000000	64422.000000		1
19625.267578	5417.993164	3.527797	3.607974	4356.591797	85117.281250	710.009277	441.270691	195.589218	100.585388	72.739227	366.249481	503.207581	305.428894	1.148646	99998.000000	4.292816	3.733839	0.547504	0.557263	3.639147	4.930018	2.851264	2.644705	2.291345	2.002535	1.861769	2.563777	2.701747	2.484910	0.060186	4.999991	64486.000000		1
15504.320312	3441.415527	4.184633	5.476720	1595.504883	33549.199219	224.024368	162.565460	74.916351	51.976418	24.309113	96.992836	115.014206	79.548126	0.309883	0.000000	4.190453	3.536737	0.621657	0.738521	3.202898	4.525682	2.350295	2.211028	1.874577	1.715806	1.385769	1.986740	2.060751	1.900630	0.000000	0.000000	64532.000000		1
16154.966797	4839.450195	2.759946	4.835302	5249.306641	99998.000000	850.562988	538.692139	283.515869	106.984146	82.218643	392.609283	547.101501	299.828827	1.432904	99998.000000	4.208306	3.684796	0.440901	0.684424	3.720102	4.999991	2.929707	2.731341	2.452577	2.029320	1.914970	2.593961	2.738068	2.476873	0.156217	4.999991	64586.000000		1
8203.750000	4098.239258	2.204873	2.750695	3354.910400	62565.980469	536.218994	340.679108	145.444534	40.893459	42.629604	240.580963	333.265808	165.969910	1.088980	0.000000	3.914012	3.612597	0.343384	0.439442	3.525681	4.796338	2.729342	2.532346	2.162697	1.611654	1.629711	2.381261	2.522791	2.220029	0.037020	0.000000	64618.000000		1
21084.369141	3636.338623	2.673601	3.830003	5743.731934	99998.000000	897.232300	584.103271	287.395203	125.443405	107.714996	539.703613	734.876526	356.227325	2.512316	0.000000	4.323961	3.560664	0.427097	0.583199	3.759194	4.999991	2.952905	2.766490	2.458479	2.098448	2.032276	2.732155	2.866214	2.551727	0.400074	0.000000	64657.000000		1
12289.226562	1982.581909	1.563456	1.177988	2670.036621	51595.753906	429.944122	274.557587	154.883865	30.640028	41.282009	211.377960	274.958496	166.053162	1.622669	0.000000	4.089525	3.297231	0.194086	0.071141	3.426517	4.712614	2.633412	2.438633	2.190006	1.486289	1.615761	2.325060	2.439267	2.220247	0.210230	0.000000	64690.000000		1
13094.424805	2083.299805	2.374479	4.542347	3299.477051	60555.687500	554.468567	337.142059	114.397453	100.603889	51.930161	244.549728	321.464355	148.679382	0.335671	0.000000	4.117086	3.318752	0.375568	0.657280	3.518445	4.782155	2.743877	2.527813	2.058416	2.002615	1.715420	2.388367	2.507133	2.172251	0.000000	0.000000	64711.000000		1
11032.802734	2259.868652	1.748480	2.800035	3900.167725	69585.218750	610.025208	391.665649	129.190155	66.630341	52.608582	271.702057	405.671997	211.334778	1.370698	99998.000000	4.042686	3.354083	0.242661	0.447163	3.591083	4.842517	2.785348	2.592916	2.111229	1.823672	1.721057	2.434093	2.608175	2.324971	0.136942	4.999991	64732.000000		1
8474.913086	2610.933838	1.520283	3.092990	2134.480713	37784.515625	341.141693	209.731247	88.145592	30.868225	27.408270	124.845161	175.538742	115.769722	1.480752	0.000000	3.928135	3.416796	0.181925	0.490378	3.329292	4.577314	2.532935	2.321663	1.945201	1.489512	1.437882	2.096372	2.244373	2.063595	0.170482	0.000000	64759.000000		1
23729.921875	7231.404297	1.890332	3.062153	6979.607910	99998.000000	1103.913696	703.857178	294.244171	157.730148	113.796127	614.672424	802.826721	415.308685	1.874247	0.000000	4.375296	3.859223	0.276538	0.486027	3.843831	4.999991	3.042935	2.847485	2.468708	2.197915	2.056128	2.788644	2.904622	2.618371	0.272827	0.000000	64809.000000		1
6005.738281	846.507874	1.773150	1.825573	1677.448975	34626.464844	267.523590	167.718384	78.801857	33.131691	25.530273	106.493835	127.944321	106.506172	0.378232	0.000000	3.778566	2.927631	0.248745	0.261399	3.224649	4.539408	2.427362	2.224581	1.896536	1.520244	1.407055	2.027324	2.107021	2.027375	0.000000	0.000000	64833.000000		1
12006.135742	2656.878418	2.796951	3.225591	2641.721924	51529.976562	440.826630	268.661499	138.811417	49.160965	36.893852	202.092819	267.791870	126.510384	2.516306	99998.000000	4.079403	3.424372	0.446685	0.508609	3.421887	4.712060	2.644268	2.429205	2.142425	1.691620	1.566954	2.305551	2.427797	2.102126	0.400764	4.999991	64916.000000		1
4182.265137	522.305176	3.059069	0.770935	56.901146	4659.634277	0.000000	10.312022	17.867182	19.754431	2.211041	0.000000	3.836171	16.386988	1.318400	0.000000	3.621412	2.717924	0.485589	0.000000	1.755121	3.668352	0.000000	1.013344	1.252056	1.295665	0.344597	0.000000	0.583898	1.214499	0.120047	0.000000	64960.000000		1
10468.285156	1752.016968	1.384599	4.428249	2236.481445	40754.769531	361.321655	228.233673	98.143066	44.661789	42.608017	166.787094	199.894119	107.714996	0.299634	99998.000000	4.019876	3.243538	0.141324	0.646232	3.349565	4.610178	2.557894	2.358380	1.991860	1.649936	1.629491	2.222162	2.300800	2.032276	0.000000	4.999991	65055.000000		1
7994.124023	2314.709717	3.669649	4.560850	2456.515625	39250.441406	391.363464	251.028671	111.433983	17.022238	36.005733	128.052246	200.002045	118.782532	0.386278	99998.000000	3.902771	3.364496	0.564625	0.659046	3.390320	4.593844	2.592580	2.399723	2.047018	1.231017	1.556372	2.107387	2.301034	2.074753	0.000000	4.999991	65104.000000		1
21324.333984	6573.858887	1.501781	3.173167	4721.019043	89205.851562	756.771057	481.519653	179.384171	103.169563	64.878777	310.850128	425.111877	191.201050	1.522111	0.000000	4.328876	3.817820	0.176607	0.501493	3.674036	4.950393	2.878964	2.682614	2.253784	2.013551	1.812103	2.492551	2.628503	2.281490	0.182446	0.000000	65142.000000		1
15674.511719	5023.145020	1.757731	3.114576	3689.166016	64682.851562	558.693298	375.315674	156.086517	70.389420	50.576401	272.451416	376.314819	241.210052	0.896419	0.000000	4.195194	3.700976	0.244952	0.493399	3.566928	4.810789	2.747174	2.574397	2.193365	1.847507	1.703948	2.435289	2.575551	2.382396	0.000000	0.000000	65184.000000		1
13770.318359	2473.386719	2.112361	2.331306	3515.974121	60444.867188	562.945740	360.840607	145.725159	39.052467	50.397541	234.561508	316.835663	168.446152	0.756526	0.000000	4.138944	3.393292	0.324768	0.367599	3.546046	4.781359	2.750467	2.557315	2.163535	1.591648	1.702409	2.370257	2.500834	2.226461	0.000000	0.000000	65269.000000		1
8927.195312	2178.621338	1.924253	3.601807	3269.811523	64817.449219	520.973022	333.500183	168.100769	87.109451	61.569927	283.364746	403.938934	160.872482	1.670555	0.000000	3.950715	3.338182	0.284262	0.556520	3.514523	4.811692	2.716815	2.523096	2.225570	1.940065	1.789369	2.452346	2.606316	2.206482	0.222861	0.000000	65317.000000		1
24362.890625	9293.771484	3.453787	4.233974	8031.825684	99998.000000	1236.656372	815.581055	371.969818	160.443848	114.446793	550.552185	732.566833	303.421387	2.679229	99998.000000	4.386729	3.968192	0.538296	0.626748	3.904814	4.999991	3.092249	2.911467	2.570508	2.205323	2.058604	2.740798	2.864847	2.482046	0.428010	4.999991	65353.000000		1
14412.256836	1625.068604	1.415436	2.411484	2739.217285	50750.136719	441.477295	276.956757	119.494873	65.911835	36.486797	185.782928	272.873871	109.836609	2.146401	0.000000	4.158732	3.210872	0.150890	0.382284	3.437627	4.705437	2.644908	2.442412	2.077349	1.818963	1.562136	2.269006	2.435962	2.040747	0.331711	0.000000	65382.000000		1
17821.363281	3692.755615	2.248045	2.824705	3568.792236	68602.429688	557.799011	360.612396	187.300125	87.849548	55.932854	275.575226	397.315063	250.344086	1.369090	99998.000000	4.250941	3.567351	0.351805	0.450973	3.552521	4.836339	2.746478	2.557041	2.272538	1.943740	1.747667	2.440240	2.599135	2.398537	0.136432	4.999991	65412.000000		1
28039.507812	7621.142578	2.837040	5.575400	7939.439941	99998.000000	1252.358765	809.062012	359.998749	112.682899	137.960297	689.992737	941.268066	495.060333	0.823161	99998.000000	4.447771	3.882020	0.452865	0.746276	3.899790	4.999991	3.097729	2.907982	2.556301	2.051858	2.139754	2.838845	2.973713	2.694658	0.000000	4.999991	65455.000000		1
16194.744141	2065.389648	3.234842	2.870961	3071.786133	62055.738281	461.231720	305.842133	142.758606	116.361801	35.367401	224.813812	306.548309	156.330139	2.027715	0.000000	4.209374	3.315002	0.509853	0.458027	3.487391	4.792782	2.663919	2.485497	2.154602	2.065810	1.548603	2.351823	2.486499	2.194043	0.307007	0.000000	65506.000000		1
11797.724609	2293.746582	1.908834	4.292564	3013.272217	58407.191406	468.046783	308.121002	163.428909	69.834351	53.916088	246.742279	295.702789	235.727158	0.210067	0.000000	4.071798	3.360545	0.280768	0.632717	3.479038	4.766466	2.670289	2.488721	2.213329	1.844069	1.731718	2.392244	2.470855	2.372410	0.000000	0.000000	65637.000000		1
5489.119629	1151.976807	2.476242	4.844553	1146.891724	22580.767578	185.819931	121.511642	55.445621	19.982628	15.480369	77.987755	112.636642	71.826447	0.575722	0.000000	3.739503	3.061444	0.393793	0.685254	3.059522	4.353739	2.269092	2.084618	1.743867	1.300653	1.189781	1.892026	2.051680	1.856284	0.000000	0.000000	65726.000000		1
8539.084961	1477.613525	1.541869	4.126042	1626.154175	28532.181641	251.466553	167.820145	76.960869	53.860580	29.135164	122.846901	188.262253	87.195793	1.696162	0.000000	3.931411	3.169561	0.188048	0.615534	3.211162	4.455335	2.400480	2.224844	1.886270	1.731271	1.464417	2.089364	2.274763	1.940495	0.229467	0.000000	65838.000000		1
12289.605469	1776.893433	2.177119	2.288134	2497.455322	44607.531250	407.331055	249.974030	109.485062	48.019981	29.455873	161.205521	229.294479	100.724159	1.359076	99998.000000	4.089538	3.249661	0.337882	0.359481	3.397498	4.649408	2.609947	2.397895	2.039355	1.681422	1.469172	2.207380	2.360394	2.003134	0.133244	4.999991	65871.000000		1
7917.431641	1770.818481	2.312804	3.318103	2110.785156	37512.171875	340.034607	217.015030	98.876999	43.329613	22.002476	129.106888	180.750259	107.351112	0.258000	0.000000	3.898584	3.248174	0.364139	0.520890	3.324444	4.574172	2.531523	2.336490	1.995095	1.636785	1.342472	2.110950	2.257079	2.030807	0.000000	0.000000	65937.000000		1
7505.080078	2638.662842	1.359929	1.770066	1588.520142	29417.746094	255.197891	159.965866	82.829224	37.658619	21.783531	114.752083	149.397888	113.860886	0.256751	0.000000	3.875355	3.421384	0.133516	0.247989	3.200993	4.468609	2.406877	2.204027	1.918184	1.575864	1.338128	2.059761	2.174345	2.056375	0.000000	0.000000	65959.000000		1
9730.709961	1739.170044	1.214993	2.241878	2057.328613	36711.828125	335.766724	209.231674	85.311630	41.769241	31.713169	143.585037	208.516251	113.154709	0.819566	99998.000000	3.988145	3.240342	0.084574	0.350612	3.313304	4.564806	2.526038	2.320627	1.931008	1.620857	1.501240	2.157109	2.319140	2.053673	0.000000	4.999991	66000.000000		1
5138.307617	2025.578491	2.846291	3.305768	2567.116943	41558.105469	401.965332	259.388672	103.234322	57.820103	35.660355	164.585312	222.528763	142.388550	1.023581	0.000000	3.710820	3.306549	0.454279	0.519272	3.409446	4.618656	2.604189	2.413951	2.013824	1.762079	1.552186	2.216391	2.347386	2.153475	0.010122	0.000000	66015.000000		1
9625.547852	1811.493042	2.994310	3.478457	1697.801758	30223.099609	268.531982	171.727249	67.339600	33.665176	19.473810	91.022720	121.671997	73.867882	0.213748	0.000000	3.983425	3.258037	0.476297	0.541387	3.229887	4.480339	2.428996	2.234839	1.828271	1.527181	1.289451	1.959150	2.085191	1.868456	0.000000	0.000000	66053.000000		1
5844.671875	2146.547363	2.365228	1.665219	1444.558960	24962.550781	210.267807	149.074097	70.969162	29.153666	20.232410	77.824318	117.327011	34.556377	0.485408	0.000000	3.766760	3.331740	0.373873	0.221471	3.159735	4.397289	2.322773	2.173402	1.851070	1.464693	1.306048	1.891115	2.069398	1.538528	0.000000	0.000000	66102.000000		1
12202.724609	2206.785156	2.420735	4.141461	2606.317383	54648.527344	407.213867	264.267151	131.465958	49.790047	38.407967	181.070969	260.310730	135.675247	0.876790	99998.000000	4.086457	3.343760	0.383947	0.617154	3.416027	4.737578	2.609823	2.422043	2.118813	1.697142	1.584421	2.257849	2.415492	2.132501	0.000000	4.999991	66172.000000		1
9915.540039	4120.022949	3.780664	6.438847	3803.582031	69223.273438	619.606384	391.468292	188.317764	69.741837	60.413525	255.176300	331.591339	224.141556	1.378942	99998.000000	3.996316	3.614900	0.577568	0.808808	3.580193	4.840252	2.792116	2.592697	2.274891	1.843493	1.781134	2.406840	2.520603	2.350522	0.139546	4.999991	66244.000000		1
15844.650391	4239.971191	5.344119	6.235320	5935.161133	99998.000000	945.483582	591.007812	272.648773	105.426857	80.704529	424.609253	536.354675	330.761810	2.077237	99998.000000	4.199883	3.627363	0.727876	0.794859	3.773432	4.999991	2.975654	2.771593	2.435604	2.022951	1.906898	2.627990	2.729452	2.519515	0.317486	4.999991	66422.000000		1
6685.610352	3304.253906	2.988143	3.703570	2021.446289	41822.632812	331.822632	192.283447	120.901062	27.547039	25.323662	162.130646	206.703003	121.520889	0.166694	99998.000000	3.825141	3.519073	0.475401	0.568621	3.305662	4.621411	2.520906	2.283942	2.082430	1.440075	1.403527	2.209865	2.315347	2.084651	0.000000	4.999991	66445.000000		1
11366.836914	2930.245605	5.026494	3.373610	2545.281006	49364.355469	405.887848	257.402771	144.981979	53.364098	43.974113	231.755295	322.947632	187.738022	1.923451	99998.000000	4.055640	3.466904	0.701265	0.528095	3.405736	4.693413	2.608406	2.410613	2.161314	1.727249	1.643197	2.365030	2.509132	2.273552	0.284081	4.999991	66550.000000		1
8294.955078	1413.086304	1.273584	2.923384	1756.361938	30567.527344	277.730774	182.631348	68.730370	67.987190	28.182289	102.500389	150.924347	111.366142	0.606320	0.000000	3.918814	3.150169	0.105028	0.465886	3.244614	4.485260	2.443624	2.261575	1.837149	1.832427	1.449976	2.010725	2.178759	2.046753	0.000000	0.000000	66608.000000		1
8744.884766	2388.136719	2.889463	3.688152	1877.670044	32462.890625	314.072632	192.187851	76.156013	31.824184	20.759729	111.239708	140.464294	136.415344	0.262518	0.000000	3.941754	3.378059	0.460817	0.566809	3.273619	4.511387	2.497030	2.283726	1.881704	1.502757	1.317222	2.046260	2.147566	2.134863	0.000000	0.000000	66725.000000		1
9229.876953	3354.546631	2.630429	3.641896	2408.258057	44823.738281	402.831879	246.705261	106.746704	52.294041	24.281359	142.209702	180.441895	114.702744	2.085854	10815.032227	3.965196	3.525634	0.420027	0.561327	3.381703	4.651508	2.605124	2.392178	2.028354	1.718452	1.385273	2.152929	2.256337	2.059574	0.319284	4.034028	66791.000000		1
12147.213867	1946.980103	3.848506	4.070535	2590.463867	43967.535156	393.651581	262.839386	86.400192	61.384903	30.957653	139.705704	232.359711	127.466339	0.703565	0.000000	4.084476	3.289361	0.585292	0.609652	3.413378	4.643132	2.595112	2.419690	1.936515	1.788062	1.490768	2.145214	2.366161	2.105396	0.000000	0.000000	66831.000000		1
13132.243164	4322.199219	3.018980	6.593033	3733.044678	64210.847656	598.504333	380.601196	164.967682	52.072014	51.745136	238.391510	328.899231	165.791046	0.410283	99998.000000	4.118339	3.635705	0.479860	0.819085	3.572063	4.807609	2.777067	2.580470	2.217399	1.716604	1.713870	2.377291	2.517063	2.219561	0.000000	4.999991	66896.000000		1
16226.735352	3975.219971	2.383730	4.101373	3596.925293	64558.464844	585.515625	362.641510	147.421219	65.372177	55.165001	251.670090	312.743530	168.335129	0.409774	99998.000000	4.210231	3.599361	0.377257	0.612929	3.555931	4.809953	2.767539	2.559478	2.168560	1.815393	1.741664	2.400832	2.495188	2.226175	0.000000	4.999991	66950.000000		1
[truncated: 8,810 more rows]
