# Supplementary material for: Distinct elongation stalls during translation are linked with distinct pathways for mRNA degradation
Source: eLife. 2022 Jul 27;11:e76038. doi: 10.7554/eLife.76038 (PMC9352352; doi:10.7554/eLife.76038)
Supplement: Figure 1—source data 2. [file elife-76038-fig1-data2.zip › 1C_flow_cytometry_data/list_mode_data.HEL2_CGA_1.CSV]

FSC-HLin	SSC-HLin	BLU-V-HLin	GRN-V-HLin	YEL-V-HLin	ORG-V-HLin	GRN-B-HLin	YEL-B-HLin	RED-B-HLin	NIR-B-HLin	YEL-G-HLin	ORG-G-HLin	RED-G-HLin	NIR-G-HLin	BLU-V-ALin	BLU-V-W	FSC-HLog	SSC-HLog	BLU-V-HLog	GRN-V-HLog	YEL-V-HLog	ORG-V-HLog	GRN-B-HLog	YEL-B-HLog	RED-B-HLog	NIR-B-HLog	YEL-G-HLog	ORG-G-HLog	RED-G-HLog	NIR-G-HLog	BLU-V-ALog	BLU-V-WLog	TIME		P01.R1
15819.348633	3003.700195	2.414567	4.015028	11479.482422	99998.000000	1502.098389	916.786255	243.963821	88.022240	49.697533	297.944672	333.250397	158.134125	2.396146	0.000000	4.199189	3.477657	0.382839	0.603689	4.059922	4.999991	3.176698	2.962268	2.387326	1.944592	1.696335	2.474136	2.522771	2.199026	0.379513	0.000000	26.000000		1
17180.269531	3165.195801	3.981107	4.412830	9104.926758	99998.000000	1134.149780	710.400879	180.398712	75.489922	69.581482	217.067459	289.341034	185.409790	0.852200	99998.000000	4.235030	3.500401	0.600004	0.644717	3.959276	4.999991	3.054670	2.851503	2.256233	1.877889	1.842494	2.336595	2.461410	2.268133	0.000000	4.999991	70.000000		1
12368.080078	3449.587402	2.198706	5.038829	6504.499512	95201.429688	681.469238	434.834930	115.991753	49.586517	23.713951	146.172302	184.463089	131.802078	0.213680	0.000000	4.092302	3.537767	0.342167	0.702330	3.813214	4.978643	2.833446	2.638324	2.064427	1.695364	1.375004	2.164865	2.265909	2.119922	0.000000	0.000000	96.000000		1
37932.738281	10580.579102	4.493007	9.642851	20622.980469	99998.000000	3046.178711	1867.234619	446.460602	190.130997	121.634995	520.143494	695.127136	367.615570	2.071065	99998.000000	4.579014	4.024509	0.652537	0.984205	4.314352	4.999991	3.483755	3.271199	2.649783	2.279053	2.085058	2.716123	2.842064	2.565394	0.316194	4.999991	135.000000		1
7303.323242	0.000000	2.636597	2.547168	3404.817627	55601.035156	190.834091	104.267372	0.696925	34.124653	9.439324	3.182418	0.000000	7.172776	0.565529	0.000000	3.863521	0.000000	0.421044	0.406058	3.532094	4.745083	2.280656	2.018148	0.000000	1.533068	0.974941	0.502757	0.000000	0.855687	0.000000	0.000000	162.000000		0
23107.292969	8471.714844	3.216340	7.178944	16481.845703	99998.000000	2383.378418	1444.083984	353.575317	127.417000	97.853195	417.192841	599.608337	417.960693	4.377566	0.000000	4.363749	3.927971	0.507362	0.856061	4.217006	4.999991	3.377193	3.159592	2.548482	2.105227	1.990575	2.620337	2.777868	2.621135	0.641233	0.000000	283.000000		1
25635.484375	4944.589844	3.080655	6.358669	19325.541016	99998.000000	2761.725586	1708.033569	387.114075	173.861191	104.107018	478.741180	608.168762	344.422791	3.967762	99998.000000	4.408842	3.694130	0.488643	0.803366	4.286132	4.999991	3.441180	3.232497	2.587839	2.240203	2.017480	2.680101	2.784024	2.537092	0.598546	4.999991	364.000000		1
27908.298828	5175.814941	2.167868	5.865271	14878.752930	99998.000000	2120.403320	1313.231689	296.498383	121.018242	90.615662	433.385559	556.010437	362.240631	3.987791	99998.000000	4.445734	3.713979	0.336033	0.768288	4.172566	4.999991	3.326418	3.118341	2.472022	2.082851	1.957203	2.636874	2.745083	2.558997	0.600732	4.999991	465.000000		1
4589.876953	1106.673706	2.217208	2.833956	4948.571289	80225.843750	429.123840	283.500427	86.064064	64.311371	23.513508	95.367706	129.967255	57.746090	0.186938	0.000000	3.661801	3.044020	0.345806	0.452393	3.694480	4.904315	2.632583	2.452554	1.934822	1.808288	1.371317	1.979401	2.113834	1.761523	0.000000	0.000000	514.000000		1
6565.020996	2030.130127	3.018980	5.294779	5797.435059	81234.625000	564.706604	362.971466	89.730629	84.808983	29.030317	110.089470	123.340302	105.636551	1.030698	0.000000	3.817236	3.307524	0.479860	0.723848	3.763236	4.909741	2.751823	2.559872	1.952941	1.928442	1.462852	2.041746	2.091105	2.023814	0.013131	0.000000	541.000000		1
23562.320312	7863.580078	2.155533	7.863534	23572.546875	99998.000000	3537.578857	2189.583984	503.864410	252.126480	142.342300	606.065674	830.882568	453.075226	3.253718	99998.000000	4.372218	3.895620	0.333555	0.895618	4.372406	4.999991	3.548706	3.340362	2.702314	2.401618	2.153334	2.782520	2.919540	2.656170	0.512380	4.999991	619.000000		1
14583.635742	3421.186035	2.019849	6.167478	9973.822266	99998.000000	1272.310547	790.701477	186.556946	60.641724	44.609364	180.799606	269.124054	165.609100	0.962717	0.000000	4.163866	3.534177	0.305319	0.790108	3.998862	4.999991	3.104593	2.898013	2.270811	1.782772	1.649426	2.257197	2.429953	2.219084	0.000000	0.000000	648.000000		1
18655.037109	2618.590576	3.234842	3.922516	9237.311523	99998.000000	1165.415771	713.302673	156.780365	81.752998	52.898453	216.191666	323.046295	172.636948	0.762069	0.000000	4.270796	3.418068	0.509853	0.593565	3.965546	4.999991	3.066481	2.853274	2.195292	1.912504	1.723443	2.334839	2.509265	2.237134	0.000000	0.000000	690.000000		1
13369.370117	1593.068726	2.106194	4.967903	6720.040527	99998.000000	705.106140	455.375702	133.575226	64.191109	39.185070	174.749313	199.480896	163.728027	0.922310	99998.000000	4.126111	3.202235	0.323498	0.696173	3.827372	4.999991	2.848254	2.658370	2.125726	1.807475	1.593121	2.242415	2.299901	2.214123	0.000000	4.999991	737.000000		1
6718.060547	925.269653	3.077571	2.960389	3418.811523	52060.152344	191.999741	117.385597	24.484886	55.803337	9.892633	5.199183	0.000000	28.869963	1.470916	99998.000000	3.827244	2.966268	0.488208	0.471349	3.533875	4.716506	2.283301	2.069615	1.388898	1.746660	0.995312	0.715935	0.000000	1.460446	0.167588	4.999991	758.000000		1
9908.132812	2613.567383	3.009729	4.008861	8062.206543	99998.000000	933.490906	594.143921	141.756393	83.402802	31.848854	153.045959	200.023636	153.622620	1.459547	0.000000	3.995992	3.417234	0.478527	0.603021	3.906454	4.999991	2.970110	2.773892	2.151543	1.921181	1.503094	2.184822	2.301081	2.186455	0.164218	0.000000	787.000000		1
2874.550293	470.535370	2.793867	3.096074	1134.020264	28349.033203	0.000000	0.000000	0.000000	17.941193	0.000000	0.000000	0.000000	0.000000	0.178904	0.000000	3.458570	2.672592	0.446206	0.490811	3.054621	4.452538	0.000000	0.000000	0.000000	1.253851	0.000000	0.000000	0.000000	0.000000	0.000000	0.000000	828.000000		1
17961.927734	3357.460693	2.920300	4.193885	8598.375977	99998.000000	1032.926025	653.703247	209.256348	92.287048	49.823967	224.104553	304.402008	194.719604	1.518139	0.000000	4.254353	3.526011	0.465428	0.622617	3.934417	4.999991	3.014069	2.815381	2.320679	1.965141	1.697438	2.350451	2.483448	2.289410	0.181312	0.000000	865.000000		1
6775.597168	1744.619019	4.221638	3.993442	4620.088379	63230.078125	356.668304	239.412231	31.790262	51.017372	20.303335	41.294346	84.149063	58.964169	1.207619	0.000000	3.830948	3.241701	0.625481	0.601347	3.664650	4.800924	2.552264	2.379146	1.502294	1.707718	1.307567	1.615891	1.925049	1.770588	0.081930	0.000000	950.000000		1
28537.583984	6315.129883	3.392113	8.239750	19657.496094	99998.000000	2879.573730	1768.499512	460.895599	225.328796	94.485756	472.243744	663.617493	375.186157	2.193370	99998.000000	4.455417	3.800382	0.530470	0.915914	4.293528	4.999991	3.459328	3.247605	2.663603	2.352817	1.975366	2.674166	2.821918	2.574247	0.341112	4.999991	969.000000		1
17842.445312	4097.277344	3.003561	6.796560	15580.904297	99998.000000	2189.334229	1347.812744	302.511688	148.321671	76.239273	362.283783	517.269409	384.104340	2.250274	99998.000000	4.251454	3.612495	0.477637	0.832289	4.192593	4.999991	3.340312	3.129630	2.480742	2.171205	1.882179	2.559049	2.713717	2.584449	0.352235	4.999991	997.000000		1
9769.938477	3475.364258	2.500912	2.362144	3684.114990	56711.042969	200.948746	133.760254	44.177643	21.037266	12.297950	30.513596	32.493355	16.942060	1.074999	0.000000	3.989892	3.541000	0.398098	0.373306	3.566333	4.753668	2.303085	2.126327	1.645203	1.322989	1.089833	1.484493	1.511795	1.228966	0.031408	0.000000	1018.000000		1
12773.844727	3016.427002	2.926468	4.002693	10829.729492	99998.000000	1390.229614	868.806396	189.804123	71.955963	48.559635	256.400543	322.170532	303.304199	1.714911	0.000000	4.106322	3.479493	0.466344	0.602352	4.034617	4.999991	3.143086	2.938923	2.278306	1.857067	1.686275	2.408919	2.508086	2.481879	0.234241	0.000000	1041.000000		1
9007.720703	2645.403809	3.805334	3.786831	7003.923340	87283.968750	750.162598	469.160004	101.862061	44.794388	17.725330	82.909401	108.455093	54.415653	0.696801	0.000000	3.954615	3.422492	0.580393	0.578276	3.845341	4.940935	2.875155	2.671321	2.008013	1.651224	1.248594	1.918604	2.035250	1.735724	0.000000	0.000000	1081.000000		1
27756.673828	4702.528809	3.012813	6.327832	15261.814453	99998.000000	2126.021973	1311.702148	314.461182	114.847679	77.506691	348.166443	422.259430	268.427124	3.111321	0.000000	4.443367	3.672332	0.478972	0.801255	4.183606	4.999991	3.327568	3.117835	2.497567	2.060122	1.889339	2.541787	2.625579	2.428826	0.492945	0.000000	1124.000000		1
6225.285156	1396.273682	0.780186	2.331306	3370.107178	52210.656250	208.491577	136.575699	46.903667	26.069927	4.699618	12.375044	6.340167	39.515030	1.202838	0.000000	3.794159	3.144971	0.000000	0.367599	3.527644	4.717759	2.319088	2.135373	1.671207	1.416140	0.672063	1.092547	0.802101	1.596762	0.080207	0.000000	1218.000000		1
13250.147461	2767.334717	3.321187	5.917695	6948.335449	92740.960938	761.316528	496.481934	112.411530	67.583221	43.930943	146.869232	184.200974	120.401497	0.757246	0.000000	4.122221	3.442062	0.521293	0.772153	3.841881	4.967272	2.881565	2.695904	2.050811	1.829839	1.642771	2.166931	2.265292	2.080632	0.000000	0.000000	1235.000000		1
16843.986328	3615.097656	4.048949	6.811979	9912.706055	99998.000000	1291.543823	785.224731	216.086823	118.070190	62.729412	283.158142	381.720612	184.130035	1.430212	99998.000000	4.226445	3.558120	0.607342	0.833273	3.996192	4.999991	3.111109	2.894994	2.334628	2.072140	1.797471	2.452029	2.581746	2.265125	0.155401	4.999991	1325.000000		1
9381.257812	461.956390	2.235711	2.084607	4017.022949	55555.785156	267.045593	174.903488	28.395067	38.879780	0.000000	7.243702	4.644111	0.000000	1.211162	99998.000000	3.972261	2.664601	0.349416	0.319024	3.603904	4.744730	2.426585	2.242799	1.453243	1.589724	0.000000	0.859961	0.666903	0.000000	0.083202	4.999991	1349.000000		1
18164.121094	5305.726562	3.561718	7.894371	10734.399414	99998.000000	1445.539551	872.432861	187.503647	72.054642	65.048386	229.214294	270.850952	230.432373	2.051584	99998.000000	4.259214	3.724745	0.551660	0.897318	4.030778	4.999991	3.160030	2.940732	2.273010	1.857662	1.813236	2.360242	2.432730	2.362544	0.312089	4.999991	1409.000000		1
19888.529297	7442.350586	4.277146	6.543694	17651.968750	99998.000000	2577.179199	1578.408569	371.871155	139.835220	103.841820	456.353241	634.580994	399.905396	1.524234	0.000000	4.298603	3.871710	0.631154	0.815823	4.246793	4.999991	3.411145	3.198220	2.570393	2.145617	2.016372	2.659301	2.802487	2.601957	0.183052	0.000000	1438.000000		1
20773.736328	7405.993164	2.833956	8.467947	16938.693359	99998.000000	2477.478760	1487.543091	329.639343	136.048386	93.286179	395.878052	509.708099	315.993805	1.840252	0.000000	4.317514	3.869583	0.452393	0.927778	4.228880	4.999991	3.394010	3.172470	2.518039	2.133693	1.969817	2.597561	2.707322	2.499679	0.264877	0.000000	1507.000000		1
17031.796875	2866.270508	2.189455	4.391244	10415.062500	99998.000000	1348.053345	811.720215	229.664520	122.856155	66.664261	334.761414	432.034882	289.162170	2.257134	99998.000000	4.231260	3.457317	0.340336	0.642588	4.017662	4.999991	3.129707	2.909406	2.361094	2.089397	1.823893	2.524735	2.635519	2.461142	0.353557	4.999991	1541.000000		1
9557.875977	1990.760010	3.626477	4.073619	4138.124512	61192.835938	279.143127	171.600815	49.790047	0.000000	5.704916	18.823141	18.696709	23.917479	0.807924	99998.000000	3.980361	3.299019	0.559485	0.609980	3.616804	4.786701	2.445827	2.234519	1.697142	0.000000	0.756249	1.274692	1.271765	1.378715	0.000000	4.999991	1574.000000		1
10722.893555	2031.733643	1.532618	4.705785	5637.111328	75736.601562	575.434875	351.987183	92.709518	49.006775	23.121874	81.614227	129.640381	87.840302	0.077653	29443.029297	4.030312	3.307867	0.185434	0.672632	3.751057	4.879306	2.759996	2.546527	1.967124	1.690256	1.364023	1.911766	2.112740	1.943694	0.000000	4.468983	1617.000000		1
18130.101562	6274.479980	1.622047	5.862187	14701.021484	99998.000000	2136.303223	1277.488159	277.573486	85.780357	90.396721	343.695007	411.198059	298.999298	1.866864	0.000000	4.258400	3.797578	0.210063	0.768060	4.167347	4.999991	3.329663	3.106357	2.443378	1.933388	1.956153	2.536173	2.614051	2.475670	0.271113	0.000000	1664.000000		1
48895.382812	9358.465820	2.747611	9.575008	28109.972656	99998.000000	4353.335449	2648.993164	641.402222	240.038223	194.204620	838.400696	1106.494751	591.171204	4.701383	99998.000000	4.689268	3.971205	0.438955	0.981139	4.448861	4.999991	3.638822	3.423081	2.807131	2.380280	2.288260	2.923452	3.043949	2.771713	0.672226	4.999991	1704.000000		1
9589.736328	2807.441895	1.692973	1.751564	7002.205566	94792.109375	782.409302	471.756531	116.509819	27.309591	15.165827	76.075836	115.041954	101.729454	2.243782	99998.000000	3.981807	3.448311	0.228650	0.243426	3.845235	4.976772	2.893434	2.673718	2.066363	1.436315	1.180866	1.881247	2.060856	2.007447	0.350981	4.999991	1751.000000		1
17523.626953	6788.027344	3.567886	7.172776	18158.244141	99998.000000	2607.072998	1639.210693	394.163483	136.618881	106.129951	480.739441	640.591248	309.918823	1.977730	0.000000	4.243624	3.831743	0.552411	0.855687	4.259074	4.999991	3.416153	3.214635	2.595676	2.135511	2.025838	2.681910	2.806581	2.491248	0.296167	0.000000	1809.000000		1
14200.471680	3984.674561	3.031315	4.755125	8814.065430	99998.000000	1078.445068	668.610046	130.861542	63.161137	55.991444	197.211258	258.127441	223.401459	2.232430	0.000000	4.152303	3.600393	0.481631	0.677162	3.945176	4.999991	3.032798	2.825173	2.116812	1.800450	1.748122	2.294932	2.411834	2.349086	0.348778	0.000000	1850.000000		1
7226.624512	2469.248291	2.186371	1.893416	5114.470215	77163.664062	441.085663	266.993195	52.192280	24.009991	6.454265	39.490360	55.982193	56.990578	1.092276	99998.000000	3.858936	3.392565	0.339724	0.277246	3.708801	4.887413	2.644523	2.426500	1.717606	1.380392	0.809847	1.596491	1.748050	1.755803	0.038332	4.999991	1926.000000		1
7076.224609	1812.769653	1.834825	5.627823	5265.743164	78401.343750	478.929291	283.290741	43.671909	17.595814	19.877781	57.351372	116.950790	98.506950	0.529296	0.000000	3.849802	3.258343	0.263595	0.750340	3.721460	4.894323	2.680271	2.452232	1.640202	1.245409	1.298368	1.758544	2.068003	1.993467	0.000000	0.000000	1946.000000		1
6554.446777	1393.535400	2.485493	2.084607	4949.002930	70110.882812	422.509216	246.748444	53.160572	20.731976	8.989099	36.745831	25.258904	14.404143	1.370236	99998.000000	3.816536	3.144118	0.395413	0.319024	3.694518	4.845786	2.625836	2.392254	1.725590	1.316641	0.953716	1.565208	1.402414	1.158487	0.136795	4.999991	1970.000000		1
13976.478516	2026.978516	3.197837	5.359538	8436.995117	99998.000000	1039.611572	635.826843	151.941971	58.831570	40.615925	141.953751	172.371750	124.518288	2.949393	0.000000	4.145398	3.306849	0.504856	0.729127	3.926188	4.999991	3.016871	2.803339	2.181678	1.769610	1.608696	2.152147	2.236466	2.095233	0.469733	0.000000	2002.000000		1
29916.804688	7108.909180	3.728240	6.185980	20162.230469	99998.000000	2938.883301	1812.288574	441.865845	150.511124	96.450096	541.316406	794.753479	378.313080	3.293167	99998.000000	4.475915	3.851803	0.571504	0.791408	4.304539	4.999991	3.468182	3.258227	2.645290	2.177569	1.984303	2.733451	2.900233	2.577851	0.517614	4.999991	2044.000000		1
13944.336914	2021.236572	2.380646	5.643242	7248.987793	99998.000000	889.911499	525.416687	142.437897	70.981499	54.650017	185.369705	222.198792	117.397934	0.789364	99998.000000	4.144398	3.305617	0.376695	0.751529	3.860277	4.999991	2.949347	2.720504	2.153625	1.851145	1.737590	2.268039	2.346742	2.069660	0.000000	4.999991	2141.000000		1
17993.716797	4456.979980	2.420735	7.647672	10065.166016	99998.000000	1280.133911	799.450012	194.361893	150.711563	58.899410	233.087479	299.498871	156.891373	0.901706	99998.000000	4.255121	3.649041	0.383947	0.883529	4.002821	4.999991	3.107255	2.902791	2.288611	2.178147	1.770111	2.367519	2.476395	2.195599	0.000000	4.999991	2242.000000		1
20921.390625	4787.174316	2.528666	6.605369	14467.746094	99998.000000	2010.193726	1250.431396	297.164490	113.944145	97.569496	427.659058	569.526428	317.153290	1.291264	0.000000	4.320590	3.680079	0.402891	0.819897	4.160401	4.999991	3.303238	3.097060	2.472997	2.056692	1.989314	2.631098	2.755514	2.501269	0.111015	0.000000	2288.000000		1
16161.985352	6013.376953	3.012813	8.227415	16006.546875	99998.000000	2303.928955	1400.470703	290.796570	139.539185	106.506172	426.635254	563.787598	245.983673	2.375440	99998.000000	4.208495	3.779119	0.478972	0.915263	4.204298	4.999991	3.362469	3.146274	2.463589	2.144696	2.027375	2.630057	2.751116	2.390906	0.375744	4.999991	2316.000000		1
14396.703125	2716.989746	4.101373	4.261727	7614.632812	99998.000000	893.112427	529.903503	159.102417	63.062458	58.424515	229.855713	300.618286	151.809372	1.869160	99998.000000	4.158263	3.434088	0.612929	0.629586	3.881649	4.999991	2.950906	2.724197	2.201677	1.799771	1.766595	2.361455	2.478015	2.181298	0.271646	4.999991	2349.000000		1
11344.152344	1905.670410	1.840992	4.030447	7767.635742	99998.000000	912.465942	567.497375	155.731888	101.732544	37.350243	196.073364	235.764160	125.810371	0.753371	0.000000	4.054772	3.280048	0.265052	0.605353	3.890289	4.999991	2.960217	2.753964	2.192378	2.007460	1.572293	2.292419	2.372478	2.099716	0.000000	0.000000	2408.000000		1
11117.670898	1448.900879	3.481541	5.963951	6090.229980	84541.757812	606.216797	398.708923	115.917740	53.567627	26.532488	119.368446	152.077667	72.714561	0.755980	0.000000	4.046014	3.161039	0.541772	0.775534	3.784634	4.927071	2.782628	2.600656	2.064150	1.728902	1.423778	2.076890	2.182065	1.861621	0.000000	0.000000	2447.000000		1
14592.732422	3934.782715	3.352024	5.128258	13471.959961	99998.000000	1936.063721	1147.804565	261.377686	109.956871	76.115921	351.336517	488.982300	344.157593	1.181377	99998.000000	4.164136	3.594921	0.525307	0.709970	4.129431	4.999991	3.286920	3.059868	2.417269	2.041222	1.881475	2.545723	2.689293	2.536757	0.072388	4.999991	2467.000000		1
13024.632812	5376.819336	2.772281	4.822968	11094.668945	99998.000000	1456.869141	910.091492	192.459213	69.559898	57.363708	251.170517	323.841919	201.599426	0.645149	99998.000000	4.114766	3.730525	0.442837	0.683314	4.045115	4.999991	3.163420	2.959085	2.284339	1.842359	1.758637	2.399969	2.510333	2.304489	0.000000	4.999991	2528.000000		1
21360.509766	6270.819824	3.028231	5.119006	17586.796875	99998.000000	2540.396240	1546.646118	355.952881	184.931808	75.326485	373.770721	481.834167	269.981323	4.070325	99998.000000	4.329612	3.797324	0.481189	0.709186	4.245187	4.999991	3.404902	3.189391	2.551393	2.267012	1.876948	2.572605	2.682898	2.431334	0.609629	4.999991	2602.000000		1
24079.324219	8349.981445	2.402232	6.762639	17087.976562	99998.000000	2411.523682	1489.936157	343.824524	174.965164	79.193497	401.034058	597.227661	330.746399	3.719213	99998.000000	4.381644	3.921685	0.380615	0.830116	4.232691	4.999991	3.382292	3.173168	2.536337	2.242952	1.898690	2.603181	2.776140	2.519495	0.570451	4.999991	2654.000000		1
8431.558594	1309.679321	2.149366	3.900929	5534.715820	74202.429688	477.171570	300.831055	50.841602	1.967425	5.337952	17.663656	31.040915	0.000000	0.642744	99998.000000	3.925908	3.117165	0.332310	0.591168	3.743095	4.870418	2.678674	2.478323	1.706219	0.293898	0.727375	1.247081	1.491935	0.000000	0.000000	4.999991	2681.000000		1
21976.746094	2849.781738	1.554204	3.133079	11725.102539	99998.000000	1555.154175	938.378601	210.002609	90.375130	59.457565	240.772156	355.937469	215.553345	3.004422	0.000000	4.341963	3.454812	0.191508	0.495971	4.069117	4.999991	3.191773	2.972378	2.322225	1.956049	1.774207	2.381606	2.551374	2.333555	0.477761	0.000000	2714.000000		1
20825.867188	7594.764160	2.766114	9.340645	18612.003906	99998.000000	2767.341064	1689.888794	422.234772	224.095291	131.718811	558.415771	704.366028	347.793304	0.045463	99998.000000	4.318603	3.880514	0.441870	0.970377	4.269793	4.999991	3.442063	3.227858	2.625554	2.350433	2.119648	2.746958	2.847798	2.541321	0.000000	4.999991	2774.000000		1
23014.431641	5231.097168	2.599592	7.351633	18579.261719	99998.000000	2701.062256	1664.892090	390.518494	164.184418	80.871048	451.255829	568.148010	328.004944	4.096510	99998.000000	4.362000	3.718593	0.414905	0.866384	4.269029	4.999991	3.431535	3.221386	2.591642	2.215332	1.907793	2.654423	2.754462	2.515880	0.612414	4.999991	2852.000000		1
16783.398438	2735.350342	2.858626	5.482887	11904.872070	99998.000000	1572.694458	962.496521	200.942581	83.779015	55.618313	287.904022	402.908966	188.052551	2.873577	0.000000	4.224880	3.437013	0.456157	0.739009	4.075725	4.999991	3.196644	2.983399	2.303072	1.923135	1.745218	2.459248	2.605207	2.274279	0.458423	0.000000	2916.000000		1
7961.664551	841.256287	2.658183	2.510163	3387.872559	52838.171875	155.805893	88.077744	15.079482	4.610189	0.000000	0.000000	0.000000	0.000000	0.031392	0.000000	3.901004	2.924928	0.424585	0.399702	3.529927	4.722948	2.192584	1.944866	1.178386	0.663719	0.000000	0.000000	0.000000	0.000000	0.000000	0.000000	2940.000000		1
9135.964844	386.315369	3.370527	4.027363	4474.961426	72532.601562	333.993591	196.887466	54.841209	55.686153	18.776886	71.129517	148.179810	98.346596	0.419909	0.000000	3.960754	2.586942	0.527698	0.605021	3.650789	4.860533	2.523738	2.294218	1.739107	1.745747	1.273624	1.852050	2.170789	1.992759	0.000000	0.000000	2962.000000		1
9100.828125	999.143677	1.890332	1.461692	4397.340332	63623.074219	377.125824	239.606506	84.839821	53.583046	21.225374	89.357498	78.231369	49.447750	0.909626	99998.000000	3.959081	2.999628	0.276538	0.164856	3.643190	4.803615	2.576486	2.379499	1.928600	1.729027	1.326855	1.951131	1.893381	1.694147	0.000000	4.999991	3019.000000		1
32489.322266	9708.469727	2.519415	9.322143	25456.042969	99998.000000	3886.417480	2386.061279	588.981750	258.256958	131.395020	638.105713	807.137756	443.235016	2.915123	99998.000000	4.511741	3.987151	0.401300	0.969516	4.405791	4.999991	3.589550	3.377681	2.770102	2.412052	2.118579	2.804893	2.906948	2.646634	0.464657	4.999991	3058.000000		1
6418.056152	3167.123047	1.733061	1.865662	6677.065430	88075.578125	718.492615	455.776581	96.607368	43.289524	24.013073	99.293304	115.951660	71.764771	0.407021	0.000000	3.807404	3.500665	0.238814	0.270833	3.824586	4.944856	2.856422	2.658752	1.985010	1.636383	1.380448	1.996920	2.064277	1.855911	0.000000	0.000000	3092.000000		1
10073.023438	1852.127441	2.929552	3.385945	3403.069092	55512.730469	214.097809	114.776756	43.949444	31.392460	10.065323	45.528320	52.429726	73.972725	1.023625	99998.000000	4.003160	3.267671	0.466801	0.529680	3.531871	4.744392	2.330612	2.059854	1.642953	1.496825	1.002828	1.658282	1.719578	1.869072	0.010141	4.999991	3137.000000		1
10411.439453	1984.660278	3.327354	5.896109	7303.674805	99998.000000	765.485718	501.798309	129.665054	86.443367	30.917564	185.079834	266.928436	165.476501	0.201687	0.000000	4.017511	3.297686	0.522099	0.770565	3.863541	4.999991	2.883937	2.700529	2.112823	1.936732	1.490205	2.267359	2.426395	2.218736	0.000000	0.000000	3162.000000		1
13104.810547	2477.975342	2.985059	3.836171	7581.812500	99998.000000	914.880554	552.572083	142.974457	70.475769	32.033878	116.355629	158.883469	128.391464	0.552504	99998.000000	4.117431	3.394097	0.474953	0.583898	3.879773	4.999991	2.961365	2.742389	2.155258	1.848040	1.505610	2.065787	2.201079	2.108536	0.000000	4.999991	3261.000000		1
19395.951172	6118.510742	2.439237	6.981585	15862.055664	99998.000000	2309.634033	1386.689453	314.337830	119.513382	82.687370	402.113373	509.748169	261.840271	2.115275	0.000000	4.287711	3.786646	0.387254	0.843954	4.200359	4.999991	3.363543	3.141979	2.497397	2.077416	1.917439	2.604348	2.707356	2.418036	0.325367	0.000000	3321.000000		1
9914.651367	2790.845215	5.276277	5.495223	7455.548828	98608.742188	885.301331	530.063843	122.729721	72.733063	29.665567	129.689713	192.931030	146.434418	1.057899	99998.000000	3.996277	3.445736	0.722328	0.739985	3.872480	4.993916	2.947091	2.724328	2.088950	1.861732	1.472253	2.112906	2.285402	2.165643	0.024444	4.999991	3402.000000		1
7640.446777	1501.105469	2.352893	3.632644	3344.576904	48753.093750	150.924347	114.496140	33.603500	10.136250	9.750782	11.409833	19.304205	11.844641	0.066261	99998.000000	3.883119	3.176411	0.371602	0.560223	3.524341	4.688002	2.178759	2.058791	1.526384	1.005877	0.989039	1.057279	1.285652	1.073522	0.000000	4.999991	3467.000000		1
14268.958984	3451.119873	2.029100	4.539263	8663.520508	99998.000000	1048.113403	657.388367	137.738281	102.059418	37.834393	181.650711	241.068192	189.797958	1.456637	99998.000000	4.154392	3.537960	0.307303	0.656985	3.937694	4.999991	3.020408	2.817822	2.139055	2.008853	1.577887	2.259237	2.382140	2.278291	0.163351	4.999991	3491.000000		1
22280.708984	5096.874512	2.599592	6.164394	12085.378906	99998.000000	1600.071899	1000.260010	242.135162	131.607803	67.018898	344.814423	419.659851	278.831665	1.854428	0.000000	4.347929	3.707304	0.414905	0.789890	4.082260	4.999991	3.204139	3.000113	2.384058	2.119282	1.826197	2.537585	2.622897	2.445342	0.268210	0.000000	3523.000000		1
10713.830078	2430.057129	3.678900	4.298732	10543.191406	99998.000000	1423.293457	835.591431	218.020325	119.846420	46.823490	239.547913	322.848938	162.488358	0.167394	0.000000	4.029945	3.385617	0.565718	0.633340	4.022972	4.999991	3.153295	2.921994	2.338497	2.078625	1.670464	2.379392	2.508999	2.210822	0.000000	0.000000	3568.000000		1
8155.468262	2220.489258	2.266548	3.459955	8097.327637	99998.000000	944.845215	579.462280	125.539001	79.289093	26.026754	118.998398	138.910095	68.847549	1.482814	99998.000000	3.911449	3.346449	0.355365	0.539070	3.908342	4.999991	2.975361	2.763025	2.098779	1.899213	1.415420	2.075541	2.142734	1.837888	0.171087	4.999991	3588.000000		1
7757.946777	1205.285400	2.426902	3.897846	7417.847168	96661.539062	800.877808	505.144165	109.201355	42.805378	21.879126	82.890900	133.470383	129.446106	0.438598	0.000000	3.889747	3.081090	0.385052	0.590825	3.870278	4.985254	2.903566	2.703415	2.038228	1.631498	1.340030	1.918507	2.125385	2.112089	0.000000	0.000000	3606.000000		1
10649.312500	2360.068604	2.137031	6.013290	5526.177246	78276.531250	483.906464	323.598297	79.887337	43.604065	21.888378	58.029797	65.547951	56.346073	0.388879	0.000000	4.027321	3.372925	0.329811	0.779112	3.742425	4.893631	2.684762	2.510006	1.902478	1.639527	1.340214	1.763651	1.816559	1.750864	0.000000	0.000000	3641.000000		1
4116.898926	605.436584	2.032184	2.251129	2385.339844	47102.367188	0.000000	15.865836	14.653927	20.500694	4.690367	0.000000	0.000000	40.828701	0.423261	99998.000000	3.614570	2.782069	0.307963	0.352400	3.377550	4.673043	0.000000	1.200463	1.165954	1.311769	0.671207	0.000000	0.000000	1.610966	0.000000	4.999991	3673.000000		1
22568.884766	4009.652832	2.266548	6.093468	15131.866211	99998.000000	2133.497070	1312.062988	299.193573	98.158485	58.825401	319.382812	433.789520	175.985886	1.001833	0.000000	4.353510	3.603107	0.355365	0.784864	4.179893	4.999991	3.329092	3.117955	2.475952	1.991928	1.769565	2.504312	2.637279	2.245478	0.000795	0.000000	3693.000000		1
8137.400879	1194.319702	3.355108	3.731324	3852.514893	59366.554688	256.810669	151.892639	39.774063	22.073402	5.316366	47.557419	53.635468	30.232975	1.766072	99998.000000	3.910486	3.077121	0.525706	0.571863	3.585744	4.773542	2.409613	2.181537	1.599600	1.343869	0.725615	1.677218	1.729452	1.480481	0.247008	4.999991	3715.000000		1
17021.871094	4008.357666	3.213256	6.315497	17188.583984	99998.000000	2519.710693	1540.722168	388.319794	158.892715	104.205696	414.189301	570.685974	275.939117	1.910257	99998.000000	4.231007	3.602967	0.506945	0.800408	4.235240	4.999991	3.401351	3.187724	2.589190	2.201104	2.017891	2.617199	2.756397	2.440813	0.281092	4.999991	3766.000000		1
6527.590332	1667.784546	1.298254	2.824705	5311.943359	79877.453125	470.553864	321.923828	93.236839	34.803074	42.959564	110.218994	163.857544	121.607239	0.778954	99998.000000	3.814753	3.222140	0.113360	0.450973	3.725253	4.902424	2.672609	2.507753	1.969588	1.541618	1.633060	2.042256	2.214466	2.084960	0.000000	4.999991	3787.000000		1
4691.060547	1594.502686	2.911049	4.329569	4095.834229	62587.019531	294.700592	195.669388	55.340775	41.682896	11.348159	62.929855	94.908226	13.679465	0.782371	0.000000	3.671271	3.202625	0.464050	0.636445	3.612342	4.796484	2.469381	2.291523	1.743045	1.619958	1.054925	1.798857	1.977304	1.136069	0.000000	0.000000	3828.000000		1
15336.585938	1038.532227	2.963473	4.144545	7178.160645	93370.945312	828.686951	507.349030	128.570312	42.675861	25.928076	102.340034	142.558151	115.923904	1.533332	99998.000000	4.185729	3.016420	0.471801	0.617477	3.856013	4.970212	2.918391	2.705307	2.109141	1.630182	1.413770	2.010046	2.153992	2.064173	0.185636	4.999991	3851.000000		1
17985.289062	5326.492676	3.580221	7.203614	14551.136719	99998.000000	2051.747070	1255.599731	334.345123	169.488449	89.388336	422.573975	562.908752	328.593964	1.867783	99998.000000	4.254918	3.726441	0.553910	0.857550	4.162897	4.999991	3.312124	3.098851	2.524195	2.229140	1.951281	2.625903	2.750438	2.516659	0.271326	4.999991	3879.000000		1
11968.884766	2799.507568	3.644979	5.236188	10095.951172	99998.000000	1258.800659	797.383911	198.759293	84.744225	49.857887	169.531616	211.023331	144.957306	1.596136	99998.000000	4.078053	3.447082	0.561695	0.719015	4.004147	4.999991	3.099957	2.901667	2.298327	1.928110	1.697734	2.229251	2.324331	2.161240	0.203070	4.999991	3915.000000		1
10278.274414	1813.996948	2.972724	5.085085	6919.070801	95870.984375	750.921204	459.267365	112.504044	64.733841	31.148846	144.584167	202.398102	221.643723	0.956383	23900.931641	4.011920	3.258636	0.473155	0.706298	3.840048	4.981687	2.875594	2.662066	2.051168	1.811131	1.493442	2.160121	2.306206	2.345655	0.000000	4.378415	3937.000000		1
20230.029297	6374.738770	3.364359	3.302684	16973.126953	99998.000000	2346.669678	1464.078979	283.000885	85.731018	64.092422	386.969116	492.029022	218.979370	2.837367	99998.000000	4.305996	3.804462	0.526902	0.518867	4.229762	4.999991	3.370452	3.165565	2.451788	1.933138	1.806807	2.587676	2.691991	2.340403	0.452915	4.999991	4031.000000		1
12530.229492	2175.417236	3.207088	4.647194	9556.204102	99998.000000	1160.922852	711.128662	161.119186	57.530231	44.100548	148.907578	221.128738	168.563324	1.867498	0.000000	4.097959	3.337543	0.506111	0.667191	3.980285	4.999991	3.064803	2.851948	2.207147	1.759896	1.644444	2.172917	2.344645	2.226763	0.271260	0.000000	4074.000000		1
6591.698242	682.671936	1.063890	2.127780	3483.422119	56738.640625	198.676041	149.160446	39.240574	43.557812	9.747698	10.999696	15.270675	0.000000	1.046624	0.000000	3.818997	2.834212	0.026897	0.327927	3.542006	4.753879	2.298146	2.173654	1.593735	1.639066	0.988902	1.041381	1.183858	0.000000	0.019791	0.000000	4117.000000		1
32267.587891	6709.349121	3.043650	7.897455	22023.933594	99998.000000	3298.292969	2035.045532	461.740540	215.050690	109.047173	491.288910	698.830688	426.154205	3.217655	99998.000000	4.508767	3.826680	0.483395	0.897487	4.342895	4.999991	3.518289	3.308574	2.664398	2.332541	2.037614	2.691337	2.844372	2.629567	0.507539	4.999991	4160.000000		1
11111.765625	1750.959229	3.481541	6.087300	6979.851562	94389.046875	770.179199	486.543060	116.226112	54.708611	32.767807	132.027191	210.366486	133.433380	0.994278	0.000000	4.045783	3.243276	0.541772	0.784425	3.843846	4.974922	2.886592	2.687121	2.065304	1.738056	1.515447	2.120663	2.322977	2.125264	0.000000	0.000000	4195.000000		1
19607.521484	6036.529785	3.308852	4.890810	13160.330078	99998.000000	1772.659424	1109.560059	267.415649	145.789917	70.155060	340.820984	462.033508	245.564285	2.558221	0.000000	4.292423	3.780787	0.519677	0.689381	4.119267	4.999991	3.248625	3.045151	2.427187	2.163728	1.846059	2.532526	2.664674	2.390165	0.407938	0.000000	4220.000000		1
19862.142578	2976.005371	2.796951	5.538395	14234.963867	99998.000000	1977.444336	1232.298950	321.448914	119.914268	87.744705	371.322235	546.870239	234.253128	1.138435	99998.000000	4.298026	3.473634	0.446685	0.743384	4.153357	4.999991	3.296104	3.090716	2.507112	2.078871	1.943221	2.569751	2.737884	2.369685	0.056308	4.999991	4273.000000		1
7693.033691	2334.809570	2.149366	1.356845	8374.875977	99998.000000	1002.227417	628.262451	115.732712	65.440018	32.925079	163.743439	143.057724	104.979721	1.874619	99998.000000	3.886098	3.368252	0.332310	0.132530	3.922978	4.999991	3.000966	2.798141	2.063456	1.815843	1.517527	2.214164	2.155511	2.021106	0.272913	4.999991	4294.000000		1
11343.733398	3866.570557	1.532618	5.199183	12137.124023	99998.000000	1706.121582	1018.549683	230.111664	90.248695	64.758514	280.324188	403.334534	205.114883	1.691588	0.000000	4.054756	3.587326	0.185434	0.715935	4.084116	4.999991	3.232010	3.007982	2.361939	1.955441	1.811297	2.447661	2.605665	2.311997	0.228295	0.000000	4344.000000		1
11455.379883	3338.970459	3.197837	6.068798	8497.855469	99998.000000	1026.521118	635.419800	170.832962	80.386902	56.558853	194.297134	236.211304	162.253998	0.525573	28479.416016	4.059010	3.523612	0.504856	0.783103	3.929309	4.999991	3.011368	2.803061	2.232572	1.905185	1.752501	2.288466	2.373301	2.210195	0.000000	4.454531	4387.000000		1
5781.590820	203.967728	2.417651	2.747611	3309.838379	50452.441406	179.504425	120.907227	28.166870	5.911527	10.672820	20.648714	47.690022	26.683592	0.541741	0.000000	3.762047	2.309561	0.383394	0.438955	3.519807	4.702882	2.254075	2.082452	1.449739	0.771700	1.028279	1.314893	1.678428	1.426244	0.000000	0.000000	4484.000000		0
6249.939941	1310.274414	1.927337	4.166131	4939.742188	74267.367188	430.705780	281.804382	106.811462	62.047909	31.614491	104.245789	134.401672	129.671219	0.715816	0.000000	3.795876	3.117362	0.284958	0.619733	3.693704	4.870798	2.634181	2.449948	2.028618	1.792727	1.499886	2.018059	2.128405	2.112844	0.000000	0.000000	4505.000000		1
27292.980469	4809.004395	2.917217	5.658660	12778.501953	99998.000000	1826.245605	1080.979980	245.502609	114.221680	73.796951	307.029358	393.370972	276.139557	1.036099	0.000000	4.436051	3.682055	0.464969	0.752714	4.106480	4.999991	3.261559	3.033818	2.390056	2.057749	1.868038	2.487180	2.594802	2.441129	0.015401	0.000000	4571.000000		1
10011.863281	1939.270752	2.827788	6.475852	5349.226074	74824.570312	502.088165	318.217163	76.834435	54.656185	32.036961	61.687111	77.435760	69.455048	0.063323	0.000000	4.000515	3.287638	0.451447	0.811297	3.728291	4.874044	2.700780	2.502724	1.885556	1.737639	1.505651	1.790194	1.888942	1.841704	0.000000	0.000000	4610.000000		1
6579.005371	1507.750854	3.493876	3.638812	5054.161621	71784.320312	429.533966	289.973206	60.407360	31.688499	17.972029	77.028709	111.871872	72.162567	0.563536	99998.000000	3.818160	3.178329	0.543307	0.560960	3.703649	4.856030	2.632998	2.462358	1.781090	1.500902	1.254597	1.886653	2.048721	1.858312	0.000000	4.999991	4641.000000		1
13086.554688	2055.900879	2.944971	6.895240	6762.083984	94476.382812	756.379456	453.494629	132.403412	41.750740	32.619789	124.946930	150.578964	106.166954	0.136874	0.000000	4.116825	3.313002	0.469081	0.838549	3.830081	4.975323	2.878740	2.656572	2.121899	1.620664	1.513481	2.096726	2.177764	2.025989	0.000000	0.000000	4678.000000		1
7754.351074	1620.961060	2.254213	3.342773	3860.859375	60659.609375	284.308380	167.780060	61.616184	39.345421	16.140289	44.307159	64.925034	63.195057	0.317722	0.000000	3.889545	3.209773	0.352995	0.524107	3.586684	4.782899	2.453790	2.224740	1.789695	1.594894	1.207911	1.646474	1.812412	1.800683	0.000000	0.000000	4723.000000		1
15238.026367	3904.324707	2.396065	6.025626	11982.150391	99998.000000	1609.295288	999.760437	224.502350	91.636383	74.780663	297.303253	469.881622	291.524323	0.590095	0.000000	4.182929	3.591546	0.379499	0.780002	4.078535	4.999991	3.206636	2.999896	2.351221	1.962068	1.873789	2.473200	2.671988	2.464675	0.000000	0.000000	4762.000000		1
10207.804688	2937.998291	2.531749	6.130473	9689.526367	99998.000000	1212.418091	771.184448	152.645065	71.650673	44.254734	188.959183	203.471252	125.310806	0.318327	0.000000	4.008932	3.468051	0.403421	0.787494	3.986303	4.999991	3.083652	2.887158	2.183683	1.855220	1.645960	2.276368	2.308503	2.097989	0.000000	0.000000	4817.000000		1
12745.890625	1249.999634	3.870092	5.748089	6082.384766	87508.953125	634.812317	395.427826	87.460999	74.022064	27.201660	88.851761	90.785271	118.196625	0.625505	99998.000000	4.105370	3.096910	0.587721	0.759523	3.784074	4.942052	2.802645	2.597067	1.941814	1.869361	1.434595	1.948666	1.958015	2.072605	0.000000	4.999991	4875.000000		1
7045.066406	2323.674316	3.669649	5.476720	7916.940918	99998.000000	946.658447	578.478577	140.353287	54.495831	29.468208	132.622345	161.853119	200.436844	0.412719	99998.000000	3.847885	3.366175	0.564625	0.738521	3.898557	4.999991	2.976193	2.762287	2.147223	1.736363	1.469354	2.122617	2.209121	2.301978	0.000000	4.999991	4915.000000		1
23570.738281	8406.974609	2.892547	6.611536	19114.916016	99998.000000	2819.030518	1722.360596	362.980713	174.225067	100.776581	492.966492	572.015015	408.583038	2.316333	0.000000	4.372373	3.924640	0.461280	0.820302	4.281373	4.999991	3.450100	3.236124	2.559884	2.241111	2.003360	2.692817	2.757407	2.611280	0.364801	0.000000	4963.000000		1
34008.746094	7756.559082	3.315019	6.987752	23806.935547	99998.000000	3576.942627	2188.850098	512.646912	156.197540	121.693581	528.808777	759.127075	430.366577	2.518196	0.000000	4.531590	3.889669	0.520486	0.844337	4.376703	4.999991	3.553512	3.340216	2.709818	2.193674	2.085268	2.723299	2.880315	2.633839	0.401090	0.000000	5042.000000		1
10373.870117	1647.160522	2.445405	5.587735	7208.224121	99998.000000	801.704224	515.730652	173.010086	59.553162	33.844032	132.754959	167.650543	60.108234	1.203136	0.000000	4.015941	3.216736	0.388351	0.747236	3.857828	4.999991	2.904014	2.712423	2.238071	1.774905	1.529482	2.123051	2.224405	1.778934	0.080315	0.000000	5103.000000		1
17211.361328	3296.054199	3.546299	5.643242	9347.327148	99998.000000	1123.615723	728.890991	171.452789	102.454140	71.826447	293.544189	378.846558	175.378387	0.471579	0.000000	4.235815	3.517994	0.549775	0.751529	3.970687	4.999991	3.050618	2.862663	2.234144	2.010530	1.856284	2.467674	2.578463	2.243976	0.000000	0.000000	5129.000000		1
22086.246094	6389.926270	4.900061	8.418607	19939.603516	99998.000000	3002.019775	1805.288452	461.376648	162.950928	143.122482	653.903748	899.899719	437.104553	3.527627	99998.000000	4.344122	3.805496	0.690201	0.925240	4.299716	4.999991	3.477414	3.256546	2.664056	2.212057	2.155708	2.815514	2.954194	2.640585	0.547483	4.999991	5152.000000		1
30775.269531	10100.333008	2.470075	5.445883	24557.009766	99998.000000	3691.728760	2269.822998	557.802063	204.680069	133.784927	644.304016	949.951904	404.731445	2.541177	0.000000	4.488202	4.004336	0.392710	0.736068	4.390175	4.999991	3.567230	3.355992	2.746480	2.311075	2.126407	2.809091	2.977702	2.607167	0.405035	0.000000	5174.000000		1
7513.279785	528.762512	2.408400	2.251129	3706.925293	58221.093750	213.003082	132.933807	6.793477	22.135077	3.555551	21.000261	27.867746	20.186153	0.774323	0.000000	3.875829	2.723261	0.381729	0.352400	3.569014	4.765080	2.328386	2.123636	0.832092	1.345081	0.550907	1.322225	1.445102	1.305054	0.000000	0.000000	5194.000000		1
20722.843750	4857.786133	1.924253	4.344988	13648.319336	99998.000000	1967.338989	1172.677979	288.681122	118.196625	72.560371	321.550690	425.454193	251.300034	3.012325	99998.000000	4.316449	3.686438	0.284262	0.637989	4.135079	4.999991	3.293879	3.069179	2.460418	2.072605	1.860700	2.507249	2.628853	2.400192	0.478902	4.999991	5227.000000		1
27262.400391	6697.227051	2.685936	5.704916	16259.604492	99998.000000	2300.928467	1434.650879	328.886902	143.751572	104.122437	392.880646	515.027527	239.113098	3.267995	99998.000000	4.435564	3.825895	0.429096	0.756249	4.211110	4.999991	3.361903	3.156746	2.517047	2.157613	2.017544	2.594261	2.711830	2.378603	0.514281	4.999991	5253.000000		1
13550.527344	2431.534180	2.531749	5.815931	8865.563477	99998.000000	1033.660034	687.254333	124.916092	30.057201	48.140247	150.532700	225.202362	112.368355	0.156690	0.000000	4.131956	3.385880	0.403421	0.764619	3.947706	4.999991	3.014378	2.837117	2.096618	1.477949	1.682508	2.177631	2.352573	2.050644	0.000000	0.000000	5328.000000		1
6689.604004	552.849609	3.644979	7.049427	2701.743652	46872.609375	68.159874	51.458347	16.609016	12.535398	20.152233	16.186544	11.819971	10.293520	1.848780	99998.000000	3.825400	2.742607	0.561695	0.848154	3.431644	4.670919	1.833529	1.711456	1.220344	1.098138	1.304323	1.209154	1.072616	1.012564	0.266885	4.999991	5366.000000		1
17414.490234	6103.385254	3.361275	7.006255	12611.708008	99998.000000	1693.706543	1057.161133	257.723480	112.174080	74.644981	380.447021	536.749390	302.653534	2.590496	99998.000000	4.240911	3.785571	0.526504	0.845486	4.100774	4.999991	3.228838	3.024141	2.411154	2.049892	1.873001	2.580294	2.729772	2.480946	0.413383	4.999991	5399.000000		1
6820.039551	2760.556641	4.832219	5.279361	5849.818359	80281.101562	613.923035	372.250427	92.021851	59.167694	31.814932	95.648323	104.390724	76.023415	0.604900	99998.000000	3.833787	3.440997	0.684147	0.722581	3.767142	4.904613	2.788114	2.570835	1.963891	1.772085	1.502631	1.980677	2.018662	1.880947	0.000000	4.999991	5470.000000		1
21685.628906	3791.944092	3.126911	3.614142	8914.903320	99998.000000	1032.568359	680.753845	154.917786	60.709564	45.731846	221.255173	299.579041	162.873825	3.058171	0.000000	4.336172	3.578862	0.495116	0.558005	3.950117	4.999991	3.013919	2.832990	2.190101	1.783257	1.660219	2.344893	2.476511	2.211851	0.485462	0.000000	5505.000000		1
14581.532227	3924.233398	4.641027	5.461301	11420.268555	99998.000000	1542.171631	907.821838	260.733185	116.599243	63.759384	299.976868	437.483856	182.147202	2.631064	99998.000000	4.163803	3.593755	0.666614	0.737296	4.057676	4.999991	3.188133	2.958001	2.416196	2.066696	1.804544	2.477088	2.640962	2.260422	0.420131	4.999991	5580.000000		1
13027.399414	3273.740234	2.615010	3.274930	9492.608398	99998.000000	1104.860474	696.980469	124.172905	57.283531	24.219685	132.573013	183.029144	153.320404	1.691791	99998.000000	4.114858	3.515044	0.417473	0.515202	3.977386	4.999991	3.043308	2.843221	2.094027	1.758030	1.384169	2.122455	2.262520	2.185600	0.228347	4.999991	5611.000000		1
6980.949219	924.677551	2.248045	3.031315	3101.723145	58476.816406	109.787270	79.276756	66.294212	40.347637	13.503692	46.027885	49.481670	91.599373	0.504136	0.000000	3.843915	2.965990	0.351805	0.481631	3.491603	4.766984	2.040552	1.899146	1.821476	1.605818	1.130453	1.663021	1.694444	1.961892	0.000000	0.000000	5654.000000		1
10027.529297	2654.099854	2.907966	2.211041	7312.500488	97157.750000	818.794312	512.653076	111.939720	44.017288	32.033878	116.469727	152.608063	105.531708	0.202337	0.000000	4.001194	3.423917	0.463589	0.344597	3.864066	4.987477	2.913175	2.709824	2.048984	1.643623	1.505610	2.066213	2.183578	2.023383	0.000000	0.000000	5678.000000		1
14992.755859	3974.492188	3.364359	7.949879	14066.413086	99998.000000	1999.166260	1194.939575	261.353027	104.600418	73.907967	321.421173	405.218689	223.614227	0.425406	0.000000	4.175881	3.599282	0.526902	0.900361	4.148183	4.999991	3.300849	3.077346	2.417228	2.019533	1.868691	2.507075	2.607689	2.349499	0.000000	0.000000	5703.000000		1
17031.890625	4299.937500	3.450704	5.341035	10793.079102	99998.000000	1437.626709	865.809021	229.510345	52.423557	61.844379	238.009125	295.409851	245.730804	0.290447	99998.000000	4.231263	3.633462	0.537908	0.727625	4.033145	4.999991	3.157646	2.937422	2.360802	1.719527	1.791300	2.376594	2.470425	2.390460	0.000000	4.999991	5751.000000		1
16459.703125	3294.780518	4.344988	5.985537	10329.692383	99998.000000	1338.262451	834.154419	186.112885	73.180206	62.377869	230.873352	320.822937	181.598297	2.614372	99998.000000	4.216422	3.517827	0.637989	0.777103	4.014087	4.999991	3.126541	2.921247	2.269776	1.864394	1.795030	2.363374	2.506265	2.259112	0.417367	4.999991	5809.000000		1
17577.708984	4273.926270	2.581089	5.125174	12904.071289	99998.000000	1746.931885	1077.936279	253.396988	124.777321	63.907402	280.065155	349.751495	221.893509	2.223802	0.000000	4.244962	3.630827	0.411803	0.709709	4.110727	4.999991	3.242276	3.032593	2.403801	2.096136	1.805551	2.447259	2.543760	2.346145	0.347096	0.000000	5871.000000		1
15576.075195	5339.888184	2.118529	8.202745	13265.408203	99998.000000	1870.805664	1134.248413	327.425201	145.154663	84.398849	378.078705	542.321716	276.586700	0.668568	99998.000000	4.192458	3.727532	0.326034	0.913959	4.122721	4.999991	3.272029	3.054708	2.515112	2.161831	1.926337	2.577582	2.734257	2.441831	0.000000	4.999991	5917.000000		1
22355.675781	3254.220215	3.271847	4.579352	11957.946289	99998.000000	1572.419922	991.603943	242.449707	120.808548	66.149277	282.004822	362.678528	192.178604	2.335427	0.000000	4.349388	3.512447	0.514793	0.660804	4.077657	4.999991	3.196568	2.996338	2.384622	2.082098	1.820525	2.450257	2.559522	2.283705	0.368366	0.000000	5950.000000		1
25034.566406	5945.614746	2.312804	7.104934	14233.813477	99998.000000	2012.293701	1210.682007	268.229767	87.562759	80.331398	348.299042	470.492188	313.070404	2.131660	0.000000	4.398540	3.774197	0.364139	0.851560	4.153321	4.999991	3.303691	3.083030	2.428507	1.942319	1.904885	2.541952	2.672552	2.495642	0.328718	0.000000	5989.000000		1
16389.062500	3423.594482	3.259512	2.824705	7318.933105	99537.859375	787.065735	495.174438	108.063454	66.214035	32.906578	145.848511	196.616104	119.880341	2.323098	99998.000000	4.214554	3.534482	0.513153	0.450973	3.864448	4.997988	2.896011	2.694758	2.033679	1.820950	1.517283	2.163902	2.293619	2.078748	0.366067	4.999991	6022.000000		1
10953.033203	1103.340088	1.430855	1.017634	6791.092773	90631.312500	683.655640	437.338928	74.274933	31.090254	9.100113	71.271370	100.866013	46.712475	0.848446	99998.000000	4.039535	3.042709	0.155596	0.007592	3.831940	4.957278	2.834837	2.640818	1.870842	1.492624	0.959047	1.852915	2.003745	1.669433	0.000000	4.999991	6048.000000		1
17270.791016	4342.711914	3.740575	6.235320	16088.056641	99998.000000	2261.416748	1368.390625	341.431549	185.995697	72.202660	372.857941	542.509827	235.221420	2.726346	99998.000000	4.237312	3.637761	0.572938	0.794859	4.206503	4.999991	3.354381	3.136210	2.533304	2.269503	1.858553	2.571543	2.734408	2.371477	0.435581	4.999991	6128.000000		1
11454.010742	4685.034668	1.952007	2.679769	10184.592773	99998.000000	1293.529785	759.065369	129.609543	66.775276	20.562370	132.906052	195.354843	148.796555	1.668736	99998.000000	4.058958	3.670713	0.290481	0.428097	4.007944	4.999991	3.111776	2.880279	2.112637	1.824616	1.313073	2.123545	2.290824	2.172593	0.222388	4.999991	6147.000000		1
6978.352539	1454.747559	1.751564	2.627345	3836.195557	60944.605469	233.599380	133.149673	41.537960	50.770676	12.677250	0.000000	0.000000	0.000000	0.006902	99998.000000	3.843753	3.162788	0.243426	0.419517	3.583901	4.784935	2.368472	2.124340	1.618445	1.705613	1.103025	0.000000	0.000000	0.000000	0.000000	4.999991	6169.000000		1
5556.866211	370.310760	2.981975	1.470943	2687.305664	41369.019531	38.596073	12.294867	0.000000	0.000000	0.000000	0.000000	0.000000	0.000000	1.171695	99998.000000	3.744830	2.568566	0.474504	0.167596	3.429317	4.616675	1.586543	1.089724	0.000000	0.000000	0.000000	0.000000	0.000000	0.000000	0.068815	4.999991	6184.000000		1
24200.453125	5038.958496	2.550252	7.811110	15985.543945	99998.000000	2290.742920	1407.954956	314.251495	166.660660	117.364014	510.855255	683.473694	394.922089	3.195561	0.000000	4.383823	3.702341	0.406583	0.892713	4.203727	4.999991	3.359976	3.148589	2.497277	2.221833	2.069535	2.708298	2.834722	2.596511	0.504547	0.000000	6218.000000		1
19114.820312	7590.693848	4.159964	7.983799	23744.054688	99998.000000	3543.934326	2171.427002	510.827484	192.758347	140.384125	693.810364	962.342346	536.882019	3.004375	99998.000000	4.281370	3.880281	0.619090	0.902210	4.375555	4.999991	3.549486	3.336745	2.708274	2.285013	2.147318	2.841241	2.983330	2.729879	0.477754	4.999991	6296.000000		1
17281.357422	3247.843018	3.574053	9.615097	12033.667969	99998.000000	1723.643433	1019.484009	256.308044	135.098587	71.249786	364.599670	443.330627	322.235291	1.076959	0.000000	4.237578	3.511595	0.553161	0.982954	4.080398	4.999991	3.236447	3.008380	2.408762	2.130651	1.852784	2.561816	2.646728	2.508173	0.032199	0.000000	6366.000000		1
20317.255859	5218.790039	2.359060	7.188195	13760.866211	99998.000000	1950.378418	1177.571899	266.509033	109.130432	94.411743	413.652710	537.844116	353.106598	2.565803	0.000000	4.307865	3.717570	0.372739	0.856620	4.138646	4.999991	3.290119	3.070987	2.425712	2.037946	1.975026	2.616636	2.730656	2.547906	0.409223	0.000000	6417.000000		1
6330.203125	303.427551	2.149366	3.055985	3336.435791	55269.992188	175.082352	104.791611	28.987144	7.172776	5.436631	30.501261	23.778709	16.723116	0.615387	99998.000000	3.801418	2.482055	0.332310	0.485151	3.523283	4.742489	2.243242	2.020327	1.462205	0.855687	0.735330	1.484318	1.376188	1.223317	0.000000	4.999991	6453.000000		1
20106.343750	4222.702148	3.660398	4.600938	12024.247070	99998.000000	1598.801392	985.063354	218.069672	99.351898	70.247566	301.031494	398.764435	240.645721	1.812048	99998.000000	4.303333	3.625591	0.563528	0.662846	4.080058	4.999991	3.203794	2.993464	2.338595	1.997176	1.846631	2.478612	2.600716	2.381378	0.258170	4.999991	6494.000000		1
25649.906250	8589.929688	3.068320	6.811979	23190.148438	99998.000000	3474.096924	2097.540527	478.398895	214.347595	96.453178	501.745880	699.613953	320.526886	3.019528	99998.000000	4.409086	3.933990	0.486901	0.833273	4.365304	4.999991	3.540842	3.321710	2.679790	2.331119	1.984317	2.700484	2.844858	2.505864	0.479939	4.999991	6591.000000		1
14478.720703	1855.319092	2.143198	4.745874	7377.792480	99998.000000	830.086975	518.851379	147.365707	43.702747	29.270847	174.536530	264.788300	167.999008	1.960719	99998.000000	4.160730	3.268419	0.331062	0.676316	3.867926	4.999991	2.919124	2.715043	2.168396	1.640509	1.466435	2.241886	2.422899	2.225307	0.292415	4.999991	6620.000000		1
30098.832031	15592.887695	4.184633	9.886466	28903.566406	99998.000000	4385.834961	2714.350098	795.370239	324.785522	204.297699	1001.397888	1318.942871	688.404602	2.972514	99998.000000	4.478549	4.192926	0.621657	0.995041	4.460951	4.999991	3.642052	3.433666	2.900569	2.511597	2.310263	3.000607	3.120226	2.837844	0.473124	4.999991	6694.000000		1
7978.387695	2486.236572	1.723810	2.201789	5820.936035	83683.687500	563.858521	336.617828	73.374481	51.720467	25.191061	102.768677	144.090775	55.353111	0.909692	99998.000000	3.901915	3.395542	0.236489	0.342776	3.764993	4.922641	2.751170	2.527137	1.865545	1.713662	1.401246	2.011861	2.158636	1.743142	0.000000	4.999991	6760.000000		1
6684.737793	932.963562	3.031315	2.553336	3603.656982	56562.523438	203.989319	106.401321	10.737578	46.351677	1.424687	7.357800	23.954483	17.114750	0.432487	0.000000	3.825084	2.969865	0.481631	0.407108	3.556743	4.752529	2.309608	2.026947	1.030906	1.666065	0.153720	0.866748	1.379387	1.233371	0.000000	0.000000	6780.000000		1
7122.400391	0.000000	2.590341	2.917217	4515.139160	69067.656250	349.637390	201.059769	49.127041	38.651581	4.974071	48.923515	58.233322	67.410530	0.049489	0.000000	3.852626	0.000000	0.413357	0.464969	3.654671	4.839275	2.543618	2.303325	1.691321	1.587167	0.696712	1.689518	1.765172	1.828728	0.000000	0.000000	6805.000000		0
20898.353516	4861.865723	4.912396	6.130473	14649.350586	99998.000000	2053.153320	1230.778687	282.556824	127.161049	72.674469	322.596069	458.484100	260.736267	1.930793	0.000000	4.320112	3.686803	0.691293	0.787494	4.165818	4.999991	3.312421	3.090180	2.451106	2.104354	1.861382	2.508659	2.661324	2.416201	0.285736	0.000000	6820.000000		1
25212.583984	4972.242188	2.380646	5.535311	15354.956055	99998.000000	2106.865723	1296.194092	342.202484	137.602585	82.280319	392.686371	499.503998	309.551849	2.033010	99998.000000	4.401618	3.696552	0.376695	0.743142	4.186249	4.999991	3.323637	3.112670	2.534283	2.138627	1.915296	2.594046	2.698539	2.490733	0.308140	4.999991	6883.000000		1
11415.125000	1516.268188	3.068320	2.556419	6376.647461	90667.539062	630.347046	371.090942	79.890419	56.324490	11.887813	73.004433	121.363625	66.004341	1.814546	99998.000000	4.057481	3.180776	0.486901	0.407632	3.804592	4.957452	2.799580	2.569480	1.902495	1.750697	1.075102	1.863349	2.084089	1.819572	0.258768	4.999991	6903.000000		1
21870.914062	5068.599609	2.735276	5.778926	13227.234375	99998.000000	1763.559326	1107.358276	292.967529	105.207916	69.760338	360.035736	409.147369	218.815933	1.593891	0.000000	4.339867	3.704888	0.437001	0.761847	4.121469	4.999991	3.246390	3.044288	2.466820	2.022048	1.843609	2.556346	2.611880	2.340079	0.202459	0.000000	6929.000000		1
11081.520508	2503.348389	2.140115	5.606237	7251.436523	99998.000000	854.383728	526.005676	169.460693	70.639206	49.577267	241.971725	307.368591	191.981247	0.718956	0.000000	4.044600	3.398521	0.330437	0.748671	3.860424	4.999991	2.931653	2.720990	2.229069	1.849046	1.695283	2.383765	2.487659	2.283259	0.000000	0.000000	7053.000000		1
18690.388672	3751.232422	2.177119	3.315019	8937.044922	99998.000000	1066.344482	687.790894	165.189713	52.969379	42.820797	230.848679	293.266632	169.876999	2.502940	99998.000000	4.271618	3.574174	0.337882	0.520486	3.951194	4.999991	3.027898	2.837456	2.217983	1.724025	1.631655	2.363328	2.467263	2.230134	0.398450	4.999991	7119.000000		1
20106.205078	4218.841309	2.019849	5.871439	14152.097656	99998.000000	1923.432739	1213.741089	327.406708	192.400635	91.062805	384.434296	539.913330	302.514771	3.119575	99998.000000	4.303330	3.625193	0.305319	0.768745	4.150821	4.999991	3.284077	3.084126	2.515088	2.284206	1.959341	2.584822	2.732324	2.480747	0.494095	4.999991	7177.000000		1
13799.554688	2545.373535	2.821621	5.242356	8486.886719	99998.000000	1053.429810	640.051575	158.063202	76.455132	41.044563	193.917831	270.770752	170.188461	0.518993	0.000000	4.139865	3.405751	0.450499	0.719526	3.928748	4.999991	3.022606	2.806215	2.198831	1.883407	1.613256	2.287618	2.432602	2.230930	0.000000	0.000000	7253.000000		1
25433.275391	6508.162598	3.635728	8.841079	16657.808594	99998.000000	2387.214600	1477.900269	357.596527	109.448059	105.032143	499.368317	735.752319	366.021301	2.484486	0.000000	4.405402	3.813458	0.560591	0.946505	4.221618	4.999991	3.377892	3.169645	2.553393	2.039208	2.021322	2.698421	2.866732	2.563506	0.395236	0.000000	7323.000000		1
5989.037109	1787.134521	1.754647	2.855542	6359.230469	82304.765625	626.850098	418.543518	59.574749	61.261555	18.752214	63.262901	81.737579	41.951183	0.218653	0.000000	3.777357	3.252157	0.244190	0.455689	3.803405	4.915425	2.797164	2.621741	1.775062	1.787188	1.273053	1.801149	1.912422	1.622744	0.000000	0.000000	7345.000000		1
16948.697266	3149.619629	1.720726	5.797429	11564.087891	99998.000000	1543.377319	961.044067	206.255859	85.456566	46.209824	218.708008	290.182892	196.159698	1.751920	99998.000000	4.229136	3.498258	0.235712	0.763235	4.063111	4.999991	3.188472	2.982743	2.314406	1.931745	1.664734	2.339865	2.462672	2.292610	0.243514	4.999991	7385.000000		1
5786.638672	810.542236	2.445405	2.294302	0.000000	3289.744873	0.000000	0.000000	0.000000	5.211518	0.000000	0.000000	0.000000	0.000000	1.012619	99998.000000	3.762426	2.908776	0.388351	0.360651	0.000000	3.517162	0.000000	0.000000	0.000000	0.716964	0.000000	0.000000	0.000000	0.000000	0.005446	4.999991	7406.000000		1
25053.462891	6987.838379	2.744528	6.041044	16715.837891	99998.000000	2361.144775	1470.776855	410.433289	224.449921	111.976723	519.085754	677.179749	417.473480	2.001120	99998.000000	4.398868	3.844343	0.438468	0.781112	4.223128	4.999991	3.373123	3.167547	2.613243	2.351120	2.049128	2.715239	2.830704	2.620629	0.301273	4.999991	7456.000000		1
16051.890625	3842.356934	4.847637	5.717252	11914.024414	99998.000000	1586.040894	974.023560	224.292648	84.371094	76.945450	320.890778	414.756683	294.697479	1.534219	99998.000000	4.205526	3.584598	0.685530	0.757187	4.076058	4.999991	3.200314	2.988569	2.350815	1.926194	1.886183	2.506357	2.617793	2.469376	0.185887	4.999991	7483.000000		1
6396.398926	11893.468750	2.069189	2.047602	5514.381836	76414.679688	545.639832	326.222565	93.172081	37.140549	20.013464	64.687592	99.832962	48.522629	0.047619	99998.000000	3.805936	4.075308	0.315800	0.311246	3.741497	4.883177	2.736906	2.513514	1.969286	1.569848	1.301322	1.810821	1.999274	1.685944	0.000000	4.999991	7510.000000		0
5344.674316	460.457703	3.996526	2.460824	3329.222900	51485.109375	178.748917	120.490921	44.183807	24.623653	4.708869	14.518242	11.144631	83.893112	1.560622	0.000000	3.727921	2.663190	0.601683	0.391080	3.522343	4.711682	2.252244	2.080954	1.645263	1.391353	0.672917	1.161914	1.047066	1.923726	0.193298	0.000000	7549.000000		1
11172.338867	2063.826172	1.501781	2.750695	5298.501465	72687.679688	504.505829	319.376648	95.077835	20.580872	12.365792	36.613232	39.123394	0.000000	0.936936	0.000000	4.048144	3.314673	0.176607	0.439442	3.724153	4.861461	2.702866	2.504303	1.978079	1.313464	1.092222	1.563638	1.592437	0.000000	0.000000	0.000000	7561.000000		1
21845.113281	6729.741699	3.364359	6.475852	14703.842773	99998.000000	2029.883423	1278.789429	278.251923	91.124481	66.214035	289.513733	410.670746	241.068192	2.702599	99998.000000	4.339355	3.827998	0.526902	0.811297	4.167431	4.999991	3.307471	3.106799	2.444438	1.959635	1.820950	2.461669	2.613494	2.382140	0.431782	4.999991	7601.000000		1
20451.910156	5160.140137	2.281967	6.408009	18966.177734	99998.000000	2804.000488	1709.325684	386.447968	145.984192	111.609756	451.690643	527.485840	268.309937	4.698832	0.000000	4.310734	3.712662	0.358309	0.806723	4.277980	4.999991	3.447778	3.232825	2.587091	2.164306	2.047702	2.654841	2.722211	2.428637	0.671990	0.000000	7649.000000		1
12356.553711	5038.912598	1.699140	4.560850	8863.750977	99998.000000	1094.791992	693.107300	178.980194	59.954048	47.116444	209.028152	243.886734	75.949402	0.584458	19491.501953	4.091897	3.702337	0.230229	0.659046	3.947618	4.999991	3.039332	2.840801	2.252805	1.777819	1.673172	2.320205	2.387188	1.880524	0.000000	4.289845	7729.000000		1
13204.069336	3495.066406	3.096074	6.463516	8423.414062	99998.000000	1028.991211	637.279297	152.897934	94.960648	49.099289	194.858368	255.611099	167.283569	0.525112	0.000000	4.120708	3.543455	0.490811	0.810469	3.925488	4.999991	3.012412	2.804330	2.184402	1.977544	1.691075	2.289719	2.407580	2.223453	0.000000	0.000000	7788.000000		1
21092.599609	10272.093750	2.038351	7.345466	21575.853516	99998.000000	3226.950684	1974.573486	459.859467	249.323364	118.912048	606.670105	816.469177	425.102631	4.172537	0.000000	4.324130	4.011659	0.309279	0.866019	4.333968	4.999991	3.508792	3.295473	2.662625	2.396763	2.075226	2.782953	2.911940	2.628494	0.620400	0.000000	7819.000000		1
13128.215820	2282.728271	3.752910	3.068320	7655.224121	99998.000000	892.495667	537.267456	148.056458	89.804642	34.522457	145.358200	231.002869	141.108795	3.762333	99998.000000	4.118206	3.358454	0.574368	0.486901	3.883958	4.999991	2.950606	2.730191	2.170427	1.953299	1.538102	2.162440	2.363617	2.149554	0.575457	4.999991	7849.000000		1
22333.107422	5609.740234	3.475374	5.193016	13201.821289	99998.000000	1770.673584	1080.141113	245.382339	107.415871	61.317062	248.944061	395.646759	238.157150	2.924798	99998.000000	4.348949	3.748943	0.541001	0.715420	4.120634	4.999991	3.248138	3.033480	2.389843	2.031069	1.787581	2.396102	2.597308	2.376864	0.466096	4.999991	7898.000000		1
13380.244141	3807.082031	4.230890	3.315019	10776.452148	99998.000000	1375.668213	824.539307	191.197968	77.263077	35.925556	237.210434	395.834869	185.314194	3.579733	0.000000	4.126464	3.580592	0.626432	0.520486	4.032476	4.999991	3.138514	2.916211	2.281483	1.887972	1.555403	2.375134	2.597514	2.267909	0.553851	0.000000	7967.000000		1
17530.691406	3514.540039	3.395196	4.372742	12922.610352	99998.000000	1636.891724	1042.519531	255.888641	132.091949	65.911835	263.921783	384.462036	178.751999	2.638986	99998.000000	4.243799	3.545868	0.530865	0.640754	4.111350	4.999991	3.214020	3.018084	2.408051	2.120876	1.818963	2.421475	2.584853	2.252251	0.421437	4.999991	8023.000000		1
21212.246094	5633.895020	2.510163	7.592165	16381.646484	99998.000000	2358.048584	1450.862061	371.821808	188.055634	136.011383	510.512939	672.643616	312.638672	1.530017	0.000000	4.326587	3.750809	0.399702	0.880366	4.214357	4.999991	3.372553	3.161626	2.570335	2.274286	2.133575	2.708007	2.827785	2.495043	0.184696	0.000000	8067.000000		1
7505.502441	2284.982666	1.766982	2.004430	5699.032715	73886.789062	530.433899	360.470551	86.757904	42.398323	16.084782	59.867702	49.904144	2.645848	0.376562	99998.000000	3.875380	3.358883	0.247232	0.301991	3.755801	4.868567	2.724631	2.556870	1.938309	1.627349	1.206415	1.777193	1.698137	0.422565	0.000000	4.999991	8126.000000		1
14353.953125	1319.143311	2.149366	3.111492	8079.731445	99998.000000	985.680115	601.446228	176.661224	79.005386	40.137943	129.344345	147.378036	118.313805	0.576333	0.000000	4.156971	3.120292	0.332310	0.492969	3.907397	4.999991	2.993736	2.779197	2.247141	1.897657	1.603555	2.111748	2.168433	2.073035	0.000000	0.000000	8156.000000		1
17787.957031	4010.997314	2.491661	5.267026	12731.924805	99998.000000	1759.161987	1071.383301	240.947922	85.148193	69.865189	327.597900	501.292572	281.162964	3.884530	0.000000	4.250126	3.603252	0.396489	0.721565	4.104894	4.999991	3.245306	3.029945	2.381923	1.930175	1.844261	2.515341	2.700091	2.448958	0.589338	0.000000	8186.000000		1
19538.669922	4429.578125	3.376694	7.709347	15577.660156	99998.000000	2211.752930	1370.869873	288.770538	96.206482	89.992744	386.084106	476.681244	249.881516	3.123469	0.000000	4.290895	3.646362	0.528492	0.887018	4.192502	4.999991	3.344737	3.136996	2.460553	1.983204	1.954208	2.586682	2.678228	2.397734	0.494637	0.000000	8265.000000		1
10238.928711	2305.646729	1.498697	2.411484	5540.843262	79623.523438	509.495331	333.463165	74.851593	49.697533	11.930985	51.294910	70.713211	37.155968	0.924843	99998.000000	4.010254	3.362793	0.175714	0.382284	3.743576	4.901042	2.707140	2.523048	1.874201	1.696335	1.076676	1.710074	1.849501	1.570029	0.000000	4.999991	8294.000000		1
24091.753906	5852.467285	4.468338	10.398367	16786.634766	99998.000000	2447.529541	1487.984131	336.272461	166.238190	137.220200	529.036987	689.258789	475.219574	5.485005	0.000000	4.381868	3.767339	0.650146	1.016965	4.224964	4.999991	3.388728	3.172598	2.526691	2.220731	2.137418	2.723486	2.838382	2.676894	0.739177	0.000000	8353.000000		1
7028.741211	530.446228	2.611927	3.176251	4923.969238	79032.695312	386.855011	254.445450	84.512947	51.399757	8.770153	79.005386	130.556244	60.046562	1.363775	99998.000000	3.846878	2.724641	0.416961	0.501915	3.692315	4.897807	2.587548	2.405595	1.926923	1.710961	0.943007	1.897657	2.115798	1.778488	0.134743	4.999991	8437.000000		1
7842.490234	79.326096	2.935719	2.328223	4523.169434	64620.937500	325.050720	209.296432	15.366270	21.811285	5.553813	28.398149	22.357105	51.063629	0.058888	0.000000	3.894454	1.899416	0.467715	0.367025	3.655443	4.810373	2.511951	2.320762	1.186568	1.338681	0.744591	1.453290	1.349416	1.708112	0.000000	0.000000	8458.000000		0
11343.548828	2672.608643	2.790784	3.194753	6074.681641	82757.804688	613.108948	406.338074	104.273544	79.344597	31.515810	138.925522	167.009125	120.330566	0.479233	99998.000000	4.054749	3.426935	0.445726	0.504437	3.783524	4.917809	2.787538	2.608887	2.018174	1.899517	1.498528	2.142782	2.222740	2.080376	0.000000	4.999991	8497.000000		1
24049.833984	3184.490723	3.836171	7.357800	11644.321289	99998.000000	1579.000732	958.632629	242.619308	135.003006	81.268852	300.695374	429.521637	268.994537	2.890106	0.000000	4.381112	3.503040	0.583898	0.866748	4.066114	4.999991	3.198382	2.981652	2.384925	2.130343	1.909924	2.478127	2.632985	2.429744	0.460914	0.000000	8548.000000		1
9615.303711	2570.006348	3.703570	4.613273	8053.232910	99998.000000	921.822021	574.293945	118.110275	52.722683	18.739880	121.931030	142.730850	122.079048	1.254360	0.000000	3.982963	3.409934	0.568621	0.664009	3.905970	4.999991	2.964647	2.759134	2.072288	1.721997	1.272767	2.086114	2.154518	2.086641	0.098422	0.000000	8610.000000		1
8565.139648	2053.640381	3.429117	4.496091	6353.766113	81301.093750	626.473877	413.575623	112.414612	62.498135	37.189888	125.036354	143.492538	89.440758	0.388467	0.000000	3.932734	3.312524	0.535182	0.652835	3.803031	4.910096	2.796903	2.616555	2.050823	1.795867	1.570425	2.097036	2.156829	1.951535	0.000000	0.000000	8649.000000		1
17977.203125	6708.778320	2.445405	6.296995	11899.059570	99998.000000	1549.927124	980.400696	228.591385	108.612366	66.658096	238.363754	295.755219	174.588959	0.039905	0.000000	4.254722	3.826643	0.388351	0.799133	4.075512	4.999991	3.190311	2.991404	2.359060	2.035879	1.823853	2.377240	2.470932	2.242017	0.000000	0.000000	8675.000000		1
11588.992188	4067.383545	3.722073	4.267894	9519.446289	99998.000000	1160.454102	730.195435	166.475632	84.472855	40.819450	194.041183	290.929169	182.384644	0.793563	0.000000	4.064046	3.609315	0.570785	0.630214	3.978612	4.999991	3.064628	2.863439	2.221351	1.926717	1.610867	2.287894	2.463787	2.260988	0.000000	0.000000	8737.000000		1
26960.683594	9313.673828	3.105325	5.624740	20150.052734	99998.000000	2972.255371	1807.622925	388.526398	189.267548	118.434067	595.695068	749.212830	444.823151	6.102984	0.000000	4.430731	3.969121	0.492107	0.750102	4.304276	4.999991	3.473086	3.257108	2.589421	2.277076	2.073477	2.775024	2.874605	2.648187	0.785542	0.000000	8789.000000		1
5743.333984	0.000000	3.256428	1.807071	2151.305664	36724.699219	0.000000	0.000000	0.000000	7.462648	0.000000	0.000000	0.000000	0.000000	2.070529	99998.000000	3.759164	0.000000	0.512742	0.256975	3.332702	4.564958	0.000000	0.000000	0.000000	0.872893	0.000000	0.000000	0.000000	0.000000	0.316081	4.999991	8827.000000		0
6264.143555	510.118225	2.741444	3.444536	3386.623535	51649.015625	178.446716	111.094772	27.728979	38.244530	2.692104	0.000000	0.000000	34.636555	0.132538	0.000000	3.796862	2.707671	0.437979	0.537131	3.529767	4.713062	2.251508	2.045694	1.442934	1.582569	0.430092	0.000000	0.000000	1.539535	0.000000	0.000000	8844.000000		1
30509.056641	7243.150391	3.160832	8.147238	17569.697266	99998.000000	2502.771729	1554.713135	365.262695	139.986328	94.454918	396.867920	610.675842	261.664490	1.409732	0.000000	4.484429	3.859927	0.499801	0.911010	4.244764	4.999991	3.398421	3.191650	2.562605	2.146086	1.975225	2.598646	2.785811	2.417745	0.149137	0.000000	8874.000000		1
18115.265625	4705.933594	2.766114	4.576268	10184.333984	99998.000000	1318.353882	808.075256	172.707870	111.896545	47.298386	204.747925	252.721649	178.452881	3.910138	0.000000	4.258045	3.672646	0.441870	0.660511	4.007933	4.999991	3.120032	2.907452	2.237312	2.048817	1.674846	2.311219	2.402642	2.251523	0.592192	0.000000	8914.000000		1
23650.814453	2547.831299	2.679769	4.748958	12409.116211	99998.000000	1641.831909	1048.304688	246.615845	117.767982	67.213173	298.595337	404.420013	235.819672	5.317073	99998.000000	4.373846	3.406171	0.428097	0.676598	4.093741	4.999991	3.215329	3.020488	2.392021	2.071027	1.827454	2.475083	2.606833	2.372580	0.725673	4.999991	8991.000000		1
12266.160156	4125.080078	2.470075	8.615966	15644.750000	99998.000000	2294.351074	1365.609009	331.551270	146.190796	90.597160	412.998962	545.223511	306.273834	4.501881	99998.000000	4.088708	3.615433	0.392710	0.935304	4.194369	4.999991	3.360660	3.135326	2.520551	2.164920	1.957115	2.615949	2.736575	2.486110	0.653394	4.999991	9046.000000		1
8906.293945	1779.372803	4.018112	3.500043	4229.020996	63652.832031	323.459534	190.235840	34.466949	23.633774	2.682853	38.497395	105.833916	69.368706	0.458178	99998.000000	3.949697	3.250267	0.604022	0.544073	3.626240	4.803818	2.509820	2.279292	1.537403	1.373533	0.428597	1.585431	2.024625	1.841164	0.000000	4.999991	9065.000000		1
30125.087891	3246.347412	2.016765	8.094814	19597.187500	99998.000000	2785.710938	1756.984863	374.578674	124.394936	105.648888	487.477417	619.304199	394.817230	1.544197	0.000000	4.478928	3.511395	0.304655	0.908207	4.292194	4.999991	3.444936	3.244768	2.573543	2.094803	2.023865	2.687954	2.791904	2.596396	0.188703	0.000000	9086.000000		1
11801.875000	2422.440186	4.301816	5.405794	8254.996094	99998.000000	1015.839050	628.632507	185.511551	93.292351	44.011120	205.053207	263.832367	219.315506	1.203678	0.000000	4.071951	3.384253	0.633652	0.732859	3.916717	4.999991	3.006825	2.798397	2.268371	1.969846	1.643562	2.311867	2.421328	2.341069	0.080510	0.000000	9158.000000		1
17691.480469	2994.026611	2.100026	2.833956	11469.065430	99998.000000	1483.111816	948.838684	236.445663	92.530663	46.228329	210.705704	292.042389	164.505127	1.456702	0.000000	4.247764	3.476256	0.322225	0.452393	4.059528	4.999991	3.171174	2.977192	2.373731	1.966286	1.664908	2.323676	2.465446	2.216179	0.163371	0.000000	9184.000000		1
8051.907227	3346.565918	2.494745	2.096942	3745.132812	58477.062500	228.659225	152.500137	47.668434	15.168911	6.275408	43.687328	44.008038	21.428900	0.023001	99998.000000	3.905899	3.524599	0.397026	0.321587	3.573467	4.766985	2.359189	2.183270	1.678231	1.180954	0.797642	1.640355	1.643532	1.331000	0.000000	4.999991	9213.000000		1
23252.330078	7151.248535	2.920300	11.983409	19945.162109	99998.000000	2905.051514	1802.223267	382.389771	160.693619	154.501480	595.235596	780.096497	432.389526	0.959393	99998.000000	4.366467	3.854382	0.465428	1.078580	4.299838	4.999991	3.463154	3.255809	2.582506	2.205999	2.188933	2.774689	2.892148	2.635875	0.000000	4.999991	9340.000000		1
16252.394531	6387.270996	3.382861	7.949879	15537.084961	99998.000000	2197.435303	1360.644165	306.616150	111.511078	64.777016	336.290955	483.261963	207.208740	0.365889	0.000000	4.210917	3.805315	0.529284	0.900361	4.191370	4.999991	3.341916	3.133744	2.486595	2.047318	1.811421	2.526715	2.684183	2.316408	0.000000	0.000000	9414.000000		1
7781.108398	399.291748	1.763899	3.179335	3710.305176	56411.777344	235.628479	142.518066	20.907749	15.560546	6.667043	0.000000	0.000000	0.000000	1.068682	99998.000000	3.891042	2.601290	0.246474	0.502336	3.569410	4.751370	2.372228	2.153870	1.320307	1.192025	0.823933	0.000000	0.000000	0.000000	0.028849	4.999991	9445.000000		1
17352.212891	2983.066895	2.568754	5.689498	10515.321289	99998.000000	1359.296631	852.434814	257.328735	134.278320	79.039307	318.725983	404.494019	327.918610	1.957617	0.000000	4.239355	3.474663	0.409723	0.755074	4.021822	4.999991	3.133314	2.930661	2.410488	2.128006	1.897843	2.503417	2.606912	2.515766	0.291728	0.000000	9479.000000		1
7339.625000	514.904175	3.129995	4.607106	3313.908936	50810.449219	211.128174	115.063545	20.500694	18.946491	14.814281	17.879517	41.648975	26.800774	0.595812	99998.000000	3.865674	2.711726	0.495544	0.663428	3.520341	4.705953	2.324546	2.060938	1.311769	1.277529	1.170681	1.252356	1.619604	1.428147	0.000000	4.999991	9527.000000		1
12915.444336	2565.414795	3.259512	5.584651	6466.905273	92157.937500	668.314026	434.643738	145.065231	63.302990	40.418564	146.113708	252.804901	92.897629	3.571085	0.000000	4.111109	3.409158	0.513153	0.746996	3.810697	4.964533	2.824980	2.638134	2.161563	1.801424	1.606581	2.164691	2.402786	1.968005	0.552800	0.000000	9555.000000		1
5878.074707	914.291565	2.806202	4.579352	2639.149902	46733.546875	84.630127	34.926426	5.014159	25.995918	3.037483	0.000000	0.000000	28.404318	0.670397	0.000000	3.769235	2.961085	0.448119	0.660804	3.421464	4.669629	1.927525	1.543154	0.700198	1.414905	0.482514	0.000000	0.000000	1.453384	0.000000	0.000000	9615.000000		1
8521.267578	2764.426758	1.921169	2.183287	4875.193848	72708.132812	412.561066	262.836304	77.685547	43.560894	31.632992	89.366753	108.902237	84.050385	2.630078	99998.000000	3.930504	3.441605	0.283566	0.339111	3.687992	4.861583	2.615488	2.419685	1.890340	1.639097	1.500140	1.951176	2.037037	1.924540	0.419969	4.999991	9635.000000		1
12521.351562	2510.215820	2.100026	4.039698	4705.538574	69152.039062	388.406158	244.266037	58.671215	36.110580	24.981367	42.608017	67.361191	81.771500	0.514031	0.000000	4.097651	3.399711	0.322225	0.606349	3.672609	4.839805	2.589286	2.387863	1.768425	1.557634	1.397616	1.629491	1.828410	1.912602	0.000000	0.000000	9669.000000		1
15209.251953	4703.244141	2.192538	4.594771	12074.098633	99998.000000	1659.236450	999.985535	261.942017	101.615356	64.567322	235.674728	278.251923	321.091217	2.071599	0.000000	4.182108	3.672398	0.340947	0.662264	4.081855	4.999991	3.219908	2.999994	2.418205	2.006959	1.810013	2.372313	2.444438	2.506629	0.316306	0.000000	9704.000000		1
17980.753906	3195.592041	2.926468	4.989489	9259.461914	99998.000000	1153.309082	719.707642	193.495361	55.152668	47.526581	214.560379	291.397888	179.091217	0.645586	99998.000000	4.254808	3.504551	0.466344	0.698056	3.966586	4.999991	3.061946	2.857156	2.286670	1.741567	1.676937	2.331550	2.464486	2.253074	0.000000	4.999991	9765.000000		1
13559.600586	6541.818848	2.590341	5.094337	14826.100586	99998.000000	2059.228271	1282.696533	291.450317	116.734932	72.992096	335.655701	431.578491	303.193207	1.353070	99998.000000	4.132247	3.815699	0.413357	0.707088	4.171027	4.999991	3.313704	3.108124	2.464565	2.067201	1.863276	2.525894	2.635060	2.481719	0.131320	4.999991	9784.000000		1
11872.917969	2485.555176	1.125565	2.226459	6946.633301	87418.828125	733.208252	471.762695	107.829094	52.809025	19.655750	78.493484	101.402580	82.304985	1.963571	99998.000000	4.074557	3.395423	0.051370	0.347615	3.841774	4.941605	2.865227	2.673724	2.032736	1.722708	1.293490	1.894834	2.006049	1.915426	0.293047	4.999991	9801.000000		1
8067.458496	1199.457153	1.877997	0.292955	4103.552734	57360.027344	274.754944	177.907059	46.746395	55.642982	6.818146	1.196491	9.362231	26.773020	1.017652	99998.000000	3.906737	3.078985	0.273695	0.000000	3.613160	4.758609	2.438946	2.250193	1.669748	1.745410	0.833666	0.077909	0.971379	1.427697	0.007599	4.999991	9816.000000		1
22068.097656	6822.830566	1.853327	7.363968	16336.078125	99998.000000	2413.074951	1449.147461	284.487244	131.459778	84.432770	385.269989	484.239502	309.669037	1.858480	99998.000000	4.343765	3.833965	0.267952	0.867112	4.213148	4.999991	3.382571	3.161113	2.454063	2.118793	1.926511	2.585765	2.685060	2.490898	0.269158	4.999991	9852.000000		1
16611.751953	2477.031738	2.389898	4.175382	8654.201172	99998.000000	1094.606934	654.233704	146.693451	82.869308	39.320751	153.412918	202.058899	131.786652	3.042132	0.000000	4.220416	3.393932	0.378379	0.620696	3.937227	4.999991	3.039258	2.815733	2.166411	1.918394	1.594622	2.185862	2.305478	2.119871	0.483178	0.000000	9902.000000		1
5583.926270	870.718323	2.618094	1.705307	2018.254639	33994.847656	0.000000	0.000000	3.996526	11.369744	0.000000	0.000000	0.000000	0.000000	0.936122	27241.529297	3.746940	2.939878	0.417985	0.231803	3.304976	4.531413	0.000000	0.000000	0.601683	1.055751	0.000000	0.000000	0.000000	0.000000	0.000000	4.435232	9940.000000		1
13774.567383	2763.273438	2.645848	5.322533	9579.590820	99998.000000	1203.021973	743.446228	189.594421	83.316452	56.250477	279.229462	337.083496	190.664490	0.848754	99998.000000	4.139078	3.441424	0.422565	0.726118	3.981347	4.999991	3.080274	2.871250	2.277826	1.920731	1.750126	2.445961	2.527737	2.280270	0.000000	4.999991	9978.000000		1
13138.664062	3732.267578	2.556419	6.266157	9098.395508	99998.000000	1141.791260	704.094666	169.858505	125.390984	54.757950	234.382645	329.451233	214.760818	1.537371	0.000000	4.118551	3.571973	0.407632	0.797001	3.958965	4.999991	3.057587	2.847631	2.230087	2.098266	1.738447	2.369925	2.517791	2.331955	0.186779	0.000000	10013.000000		1
5016.296387	639.533508	1.921169	4.150712	2463.685303	41503.957031	31.762508	12.501477	0.000000	13.821317	0.000000	0.000000	0.000000	39.792564	0.812561	20030.533203	3.700383	2.805863	0.283566	0.618123	3.391585	4.618090	1.501915	1.096961	0.000000	1.140549	0.000000	0.000000	0.000000	1.599802	0.000000	4.301692	10059.000000		1
9850.389648	1996.452515	2.778449	4.314150	6492.229004	87946.484375	712.244995	421.824615	102.161179	62.374783	26.051424	130.546997	168.560242	84.213821	0.493991	0.000000	3.993454	3.300259	0.443802	0.634895	3.812394	4.944219	2.852629	2.625132	2.009286	1.795009	1.415831	2.115767	2.226755	1.925383	0.000000	0.000000	10075.000000		1
17199.607422	7116.189941	2.201789	8.899670	17720.011719	99998.000000	2562.133545	1552.455811	371.667603	115.498352	115.683372	495.254608	712.325134	357.429993	2.584635	0.000000	4.235518	3.852247	0.342776	0.949374	4.248464	4.999991	3.408602	3.191019	2.570155	2.062576	2.063271	2.694829	2.852678	2.553191	0.412399	0.000000	10216.000000		1
30630.560547	11137.927734	3.012813	7.474983	22071.570312	99998.000000	3275.667480	1996.973755	436.885590	168.754517	110.582870	498.936584	603.228638	414.226288	3.952334	0.000000	4.486155	4.046804	0.478972	0.873610	4.343833	4.999991	3.515300	3.300372	2.640368	2.227255	2.043688	2.698045	2.780482	2.617238	0.596854	0.000000	10245.000000		1
29694.109375	8880.097656	3.833087	8.005385	24084.990234	99998.000000	3636.372559	2208.354736	521.706909	192.271118	129.433762	609.787781	793.550842	441.723999	3.267205	0.000000	4.472670	3.948418	0.583549	0.903382	4.381746	4.999991	3.560668	3.344069	2.717427	2.283914	2.112048	2.785179	2.899575	2.645151	0.514176	0.000000	10284.000000		1
13240.375000	4450.828125	1.350678	1.184156	9865.718750	99998.000000	1205.624634	735.551880	146.878479	62.279186	27.728979	147.060425	218.418137	80.408485	2.332176	0.000000	4.121900	3.648441	0.130552	0.073409	3.994129	4.999991	3.081212	2.866613	2.166958	1.794343	1.442934	2.167496	2.339289	1.905302	0.367761	0.000000	10339.000000		1
7316.139160	1040.891357	2.503996	1.591209	3023.032227	45836.515625	96.101631	34.479282	7.049427	6.855151	0.000000	0.000000	0.000000	0.000000	1.282280	99998.000000	3.864282	3.017406	0.398634	0.201727	3.480443	4.661211	1.982731	1.537558	0.848154	0.836017	0.000000	0.000000	0.000000	0.000000	0.107983	4.999991	10357.000000		1
5011.383789	1323.784302	2.716774	3.947186	5097.728516	71857.125000	478.916962	314.603027	106.765205	61.301643	29.909182	121.715172	129.002045	75.597855	0.042435	0.000000	3.699958	3.121817	0.434053	0.596288	3.707377	4.856470	2.680260	2.497763	2.028430	1.787472	1.475805	2.085345	2.110597	1.878510	0.000000	0.000000	10415.000000		1
9336.136719	1176.113281	1.273584	3.570970	5029.337402	66558.625000	504.305389	303.785278	87.183464	52.546909	26.880951	67.774414	110.385513	63.845726	0.707481	0.000000	3.970167	3.070449	0.105028	0.552786	3.701511	4.823205	2.702694	2.482567	1.940434	1.720547	1.429445	1.831066	2.042912	1.805132	0.000000	0.000000	10429.000000		1
13827.124023	3211.430176	3.262596	4.927814	10880.947266	99998.000000	1435.159668	895.382019	220.172775	110.743225	49.749958	323.114136	410.001556	227.805038	2.014591	99998.000000	4.140732	3.506698	0.513563	0.692654	4.036667	4.999991	3.156900	2.952008	2.342764	2.044317	1.696793	2.509356	2.612786	2.357563	0.304187	4.999991	10455.000000		1
12860.386719	613.312439	4.443667	4.570101	5281.538086	73267.515625	520.414856	311.932495	64.172600	27.414438	2.639680	85.450401	91.691887	20.898497	0.477090	0.000000	4.109254	2.787682	0.647742	0.659926	3.722760	4.864912	2.716350	2.494061	1.807350	1.437979	0.421551	1.931714	1.962331	1.320115	0.000000	0.000000	10491.000000		1
9014.030273	2897.576416	2.981975	5.082002	6967.898926	92932.664062	772.485779	480.896729	133.538223	46.835823	36.122917	130.923218	196.048691	114.008904	0.311112	0.000000	3.954919	3.462035	0.474504	0.706035	3.843102	4.968168	2.887891	2.682052	2.125606	1.670578	1.557783	2.117017	2.292364	2.056939	0.000000	0.000000	10545.000000		1
11235.435547	3436.481445	3.086823	4.348072	8524.258789	99998.000000	1065.604370	628.848328	134.565109	106.080612	43.579395	191.537186	248.117615	163.135941	1.764471	99998.000000	4.050590	3.536114	0.489512	0.638297	3.930657	4.999991	3.027596	2.798546	2.128932	2.025636	1.639281	2.282253	2.394658	2.212550	0.246615	4.999991	10607.000000		1
8858.021484	1960.073730	2.716774	2.840123	4950.569336	68818.031250	380.909576	257.862244	61.310894	47.165783	19.594076	44.526104	104.696014	45.475895	0.428739	0.000000	3.947337	3.292272	0.434053	0.453337	3.694655	4.837702	2.580822	2.411388	1.787538	1.673627	1.292125	1.648615	2.019930	1.657781	0.000000	0.000000	10634.000000		1
7941.570801	975.189209	1.159486	4.027363	3698.571533	53014.070312	198.925812	123.923126	33.255039	15.387856	1.708391	5.060415	6.222985	0.764767	0.502798	0.000000	3.899906	2.989089	0.064265	0.605021	3.568034	4.724391	2.298691	2.093152	1.521858	1.187178	0.232587	0.704186	0.793999	0.000000	0.000000	0.000000	10656.000000		1
27910.906250	7665.206055	4.030447	7.215949	21635.505859	99998.000000	3152.916260	1945.484497	454.290222	187.660919	114.280273	553.022278	779.766541	409.335480	4.995031	99998.000000	4.445774	3.884524	0.605353	0.858293	4.335167	4.999991	3.498713	3.289028	2.657333	2.273374	2.057971	2.742743	2.891965	2.612079	0.698538	4.999991	10835.000000		1
12441.936523	2270.889893	1.902667	0.012335	7949.252441	99998.000000	904.750427	540.699646	121.573318	65.720642	16.831045	112.272758	142.832611	122.877739	2.212859	99998.000000	4.094888	3.356196	0.279363	0.000000	3.900326	4.999991	2.956529	2.732956	2.084838	1.817702	1.226111	2.050274	2.154827	2.089473	0.344954	4.999991	10855.000000		1
4161.542480	1364.020874	2.624262	5.137509	2426.760498	43861.113281	55.390114	43.366619	51.338081	0.000000	21.305552	35.953312	43.459129	49.444668	0.364005	99998.000000	3.619254	3.134821	0.419007	0.710753	3.385027	4.642080	1.743432	1.637156	1.710440	0.000000	1.328493	1.555739	1.638081	1.694119	0.000000	4.999991	10899.000000		1
15641.744141	4618.965820	2.877128	5.859104	15078.134766	99998.000000	2125.541016	1313.543213	320.252441	121.187851	77.482018	388.261200	468.490845	249.773590	3.024485	0.000000	4.194285	3.664545	0.458959	0.767831	4.178348	4.999991	3.327470	3.118444	2.505492	2.083459	1.889201	2.589124	2.670701	2.397547	0.480651	0.000000	11006.000000		1
5361.551758	55.951355	3.512378	2.383730	2447.190430	49148.132812	45.235363	25.061544	35.734364	38.121178	19.973375	25.943495	26.563326	71.064758	1.353393	0.000000	3.729290	1.747811	0.545601	0.377257	3.388668	4.691507	1.655478	1.399008	1.553086	1.581166	1.300452	1.414029	1.424282	1.851654	0.131424	0.000000	11055.000000		0
17158.630859	4833.039062	2.013681	7.906706	18332.964844	99998.000000	2684.357666	1647.820435	377.193665	137.491577	96.804726	453.525452	588.408203	375.136810	2.670909	0.000000	4.234483	3.684220	0.303991	0.897996	4.263233	4.999991	3.428840	3.216910	2.576564	2.138276	1.985897	2.656602	2.769679	2.574190	0.426659	0.000000	11086.000000		1
7821.135254	1438.409912	1.702224	2.300469	3948.486816	58028.933594	262.753052	164.819672	43.005821	23.041697	6.081133	0.000000	29.505213	15.535876	0.190643	99998.000000	3.893270	3.157883	0.231017	0.361816	3.596431	4.763645	2.419548	2.217009	1.633527	1.362514	0.783984	0.000000	1.469899	1.191336	0.000000	4.999991	11129.000000		1
32940.070312	6437.859863	3.765245	10.228762	17844.316406	99998.000000	2591.021973	1580.015259	321.411926	123.411224	127.148720	526.628540	683.492188	397.481598	2.008189	99998.000000	4.517725	3.808742	0.575793	1.009823	4.251500	4.999991	3.413471	3.198661	2.507062	2.091355	2.104312	2.721504	2.834733	2.599317	0.302805	4.999991	11153.000000		1
7978.865723	2356.047363	3.854673	5.279361	4641.643555	68018.898438	417.476562	253.366150	55.106411	18.971161	30.899063	106.129951	137.670425	42.697445	2.226599	0.000000	3.901941	3.372184	0.585988	0.722581	3.666672	4.832630	2.620632	2.403749	1.741202	1.278094	1.489945	2.025838	2.138841	1.630402	0.347642	0.000000	11217.000000		1
13548.406250	2881.205078	2.235711	4.619441	11423.262695	99998.000000	1542.637207	939.547363	207.489365	71.234367	74.771416	290.044128	392.479767	210.141373	2.344705	0.000000	4.131888	3.459574	0.349416	0.664589	4.057790	4.999991	3.188264	2.972919	2.316996	1.852690	1.873736	2.462464	2.593817	2.322512	0.370088	0.000000	11269.000000		1
24731.925781	5750.241699	3.919432	7.129604	14211.631836	99998.000000	1968.486084	1215.427856	340.666779	133.562897	79.011551	371.929718	512.258362	276.879639	1.818206	0.000000	4.393258	3.759686	0.593223	0.853065	4.152644	4.999991	3.294132	3.084729	2.532330	2.125686	1.897691	2.570461	2.709489	2.442291	0.259643	0.000000	11307.000000		1
16322.050781	2171.494873	3.237926	4.816800	8664.242188	99998.000000	1061.407471	645.333984	171.147507	72.264336	54.230629	228.175079	270.610413	235.236847	2.860976	0.000000	4.212775	3.336759	0.510267	0.682759	3.937731	4.999991	3.025882	2.809785	2.233371	1.858924	1.734245	2.358268	2.432344	2.371505	0.456514	0.000000	11432.000000		1
15335.142578	6088.873047	2.510163	5.362622	12090.463867	99998.000000	1602.039307	992.797363	198.352249	126.590561	55.276016	255.561768	316.280579	249.634827	2.501674	99998.000000	4.185688	3.784537	0.399702	0.729377	4.082443	4.999991	3.204673	2.996861	2.297437	2.102401	1.742537	2.407496	2.500072	2.397305	0.398231	4.999991	11473.000000		1
5145.301270	1602.100952	2.331306	1.060806	3042.706543	48965.562500	112.300514	59.065933	12.877693	11.998828	0.000000	0.000000	9.312891	9.143286	0.961889	99998.000000	3.711411	3.204690	0.367599	0.025636	3.483260	4.689891	2.050382	1.771337	1.109838	1.079139	0.000000	0.000000	0.969085	0.961102	0.000000	4.999991	11502.000000		1
10262.944336	3869.432129	2.038351	4.579352	5647.019531	77159.335938	582.077271	363.717743	105.189415	85.357887	30.720205	122.378174	133.788010	101.791130	0.412562	0.000000	4.011272	3.587647	0.309279	0.660804	3.751819	4.887389	2.764981	2.560765	2.021972	1.931244	1.487424	2.087704	2.126417	2.007710	0.000000	0.000000	11552.000000		1
21542.789062	6994.098145	2.685936	9.075443	14573.977539	99998.000000	2093.069092	1258.227051	319.055939	177.207047	95.293694	504.943726	656.968933	354.469604	3.739000	0.000000	4.333302	3.844732	0.429096	0.957868	4.163578	4.999991	3.320784	3.099759	2.503867	2.248481	1.979064	2.703243	2.817545	2.549579	0.572755	0.000000	11622.000000		1
22857.572266	3390.996338	3.493876	2.615010	13175.544922	99998.000000	1772.903076	1111.237549	253.662186	106.148453	70.617615	289.304047	379.676086	180.441895	2.590945	0.000000	4.359030	3.530327	0.543307	0.417473	4.119769	4.999991	3.248685	3.045807	2.404256	2.025914	1.848913	2.461354	2.579413	2.256337	0.413458	0.000000	11700.000000		1
17751.580078	5519.682617	4.024279	5.211518	10875.705078	99998.000000	1462.185547	892.671448	236.791046	89.604195	70.901321	334.483887	440.632355	237.802521	3.010262	0.000000	4.249237	3.741914	0.604688	0.716964	4.036458	4.999991	3.165003	2.950692	2.374365	1.952328	1.850654	2.524375	2.644076	2.376216	0.478604	0.000000	11754.000000		1
11807.996094	1361.695801	3.231758	5.812848	6070.632812	82650.210938	635.700378	394.111053	84.654793	58.587952	27.439108	91.716560	122.424431	99.762032	0.013352	0.000000	4.072176	3.134080	0.509439	0.764389	3.783234	4.917244	2.803252	2.595619	1.927652	1.767808	1.438370	1.962448	2.087868	1.998965	0.000000	0.000000	11792.000000		1
17323.482422	3894.842285	5.806680	7.706263	10593.777344	99998.000000	1387.059570	849.761230	249.196930	88.518723	55.158836	242.653229	330.632294	188.438019	2.065651	99998.000000	4.238635	3.590490	0.763928	0.886844	4.025051	4.999991	3.142095	2.929297	2.396543	1.947035	1.741615	2.384986	2.519345	2.275168	0.315057	4.999991	11877.000000		1
15387.880859	5151.397949	3.065236	8.603631	14043.867188	99998.000000	1928.480835	1199.272217	263.597992	143.094727	76.362625	398.456055	537.319885	457.299957	2.355392	0.000000	4.187179	3.711925	0.486464	0.934682	4.147487	4.999991	3.285215	3.078918	2.420942	2.155624	1.882881	2.600380	2.730233	2.660201	0.372063	0.000000	11899.000000		1
6532.684570	2037.716064	2.198706	2.352893	5444.513672	77822.375000	513.646057	305.558411	70.518936	64.783180	24.910442	92.083527	158.251312	92.589256	0.656162	0.000000	3.815092	3.309144	0.342167	0.371602	3.735959	4.891105	2.710664	2.485094	1.848306	1.811462	1.396381	1.964182	2.199347	1.966561	0.000000	0.000000	11976.000000		1
9152.085938	2493.757812	2.735276	4.113708	4432.874512	68064.593750	292.218170	198.975159	65.992012	47.955223	25.841730	63.367748	64.240448	110.582870	0.548219	0.000000	3.961520	3.396854	0.437001	0.614233	3.646685	4.832921	2.465707	2.298799	1.819491	1.680836	1.412322	1.801868	1.807809	2.043688	0.000000	0.000000	12003.000000		1
20284.248047	5119.693848	3.888595	6.586866	12954.681641	99998.000000	1804.132080	1103.996948	244.321533	99.240883	77.676292	356.322937	429.194763	254.032227	1.773982	0.000000	4.307159	3.709244	0.589793	0.818679	4.112427	4.999991	3.256268	3.042968	2.387962	1.996691	1.890288	2.551844	2.632654	2.404889	0.248949	0.000000	12047.000000		1
14422.590820	5956.407715	1.011466	5.341035	12468.095703	99998.000000	1720.905029	1044.089233	229.057037	103.175728	55.279102	262.725281	373.385254	177.944061	1.988407	0.000000	4.159043	3.774984	0.004951	0.727625	4.095800	4.999991	3.235757	3.018738	2.359944	2.013577	1.742561	2.419502	2.572157	2.250283	0.298505	0.000000	12079.000000		1
22459.404297	5444.208008	2.399149	8.332262	15137.428711	99998.000000	2151.888428	1328.178589	300.109467	147.658661	119.988274	435.559601	612.331848	342.220978	4.559929	0.000000	4.351398	3.735935	0.380057	0.920763	4.180052	4.999991	3.332820	3.123256	2.477280	2.169259	2.079139	2.639048	2.786987	2.534307	0.658958	0.000000	12137.000000		1
6036.554199	1564.226440	2.405316	4.468338	5574.273926	72204.953125	501.699615	343.624084	106.231720	38.867443	23.633774	81.614227	148.152054	88.383034	0.101085	99998.000000	3.780789	3.194300	0.381172	0.650146	3.746188	4.858567	2.700444	2.536084	2.026254	1.589586	1.373533	1.911766	2.170708	1.946369	0.000000	4.999991	12214.000000		1
25487.552734	4175.375977	3.216340	7.135771	16105.586914	99998.000000	2327.852783	1406.166382	327.869263	131.117493	90.020500	415.111328	545.300598	324.184204	3.965626	0.000000	4.406328	3.620696	0.507362	0.853441	4.206976	4.999991	3.366956	3.148037	2.515701	2.117661	1.954341	2.618165	2.736636	2.510792	0.598312	0.000000	12259.000000		1
9677.336914	3102.059326	2.019849	6.087300	5304.724609	73217.453125	466.893463	306.048737	67.564713	43.662659	18.986580	73.078438	117.841995	173.626831	0.065741	0.000000	3.985756	3.491650	0.305319	0.784425	3.724663	4.864614	2.669218	2.485790	1.829720	1.640110	1.278447	1.863789	2.071300	2.239617	0.000000	0.000000	12334.000000		1
13514.210938	4898.599121	2.997394	4.557766	8585.023438	99998.000000	990.339600	627.577820	175.751526	78.425644	37.917652	191.552597	241.012680	190.513382	1.796904	99998.000000	4.130791	3.690072	0.476744	0.658752	3.933742	4.999991	2.995784	2.797668	2.244899	1.894458	1.578841	2.282288	2.382040	2.279926	0.254525	4.999991	12373.000000		1
20971.671875	3321.519775	1.773150	5.300947	12043.529297	99998.000000	1609.295288	1011.040771	236.945236	96.456261	74.913269	388.535675	544.597534	274.801208	2.065550	0.000000	4.321633	3.521337	0.248745	0.724353	4.080754	4.999991	3.206636	3.004769	2.374648	1.984330	1.874559	2.589431	2.736076	2.439019	0.315036	0.000000	12452.000000		1
42540.230469	8657.158203	4.277146	5.661744	18209.533203	99998.000000	2677.826172	1621.016602	381.097687	146.533096	85.043350	440.974640	620.115173	366.008942	4.282342	99998.000000	4.628800	3.937375	0.631154	0.752950	4.260299	4.999991	3.427782	3.209787	2.581036	2.165936	1.929640	2.644414	2.792472	2.563492	0.631681	4.999991	12522.000000		1
4030.782715	542.028748	3.493876	4.819884	1869.939087	32672.044922	0.000000	0.000000	19.069841	10.546387	11.409833	0.000000	0.000000	0.000000	0.022968	99998.000000	3.605389	2.734022	0.543307	0.683037	3.271827	4.514176	0.000000	0.000000	1.280347	1.023104	1.057279	0.000000	0.000000	0.000000	0.000000	4.999991	12576.000000		1
7790.942383	2219.468506	2.618094	4.625608	6315.570801	90293.312500	667.555420	421.516235	114.906273	84.926163	37.214558	161.732849	230.447800	124.175995	1.420992	99998.000000	3.891590	3.346249	0.417985	0.665169	3.800413	4.955656	2.824487	2.624814	2.060344	1.929042	1.570713	2.208798	2.362573	2.094038	0.152592	4.999991	12609.000000		1
11059.964844	5243.456543	2.346725	3.469206	12061.779297	99998.000000	1613.409058	1003.883423	252.814148	126.454872	51.825314	272.053589	342.310425	211.655487	2.810650	0.000000	4.043754	3.719618	0.370462	0.540230	4.081411	4.999991	3.207745	3.001683	2.402801	2.101936	1.714542	2.434654	2.534420	2.325629	0.448807	0.000000	12630.000000		1
28830.564453	6949.800293	3.139246	7.598332	19224.523438	99998.000000	2826.104736	1724.907715	383.222382	161.735931	118.572838	498.403107	645.454285	365.780762	2.390116	99998.000000	4.459853	3.841972	0.496825	0.880718	4.283855	4.999991	3.451188	3.236766	2.583451	2.208807	2.073985	2.697581	2.809865	2.563221	0.378419	4.999991	12675.000000		1
6978.624023	1443.485718	3.222507	3.755994	6958.049316	95614.820312	753.240173	463.214569	104.834785	61.406490	12.365792	66.836952	124.669388	72.255081	0.602084	0.000000	3.843770	3.159412	0.508194	0.574725	3.842488	4.980525	2.876934	2.665782	2.020505	1.788214	1.092222	1.825017	2.095760	1.858868	0.000000	0.000000	12695.000000		1
5735.242188	276.802551	2.726025	3.315019	2389.151367	41759.710938	0.000000	0.000000	7.934460	0.000000	1.973593	0.000000	0.000000	0.000000	0.698165	99998.000000	3.758552	2.442170	0.435530	0.520486	3.378244	4.620758	0.000000	0.000000	0.899517	0.000000	0.295258	0.000000	0.000000	0.000000	0.000000	4.999991	12748.000000		1
11850.678711	2588.114014	3.210172	4.699618	10002.883789	99998.000000	1293.609863	782.964355	221.495697	59.574749	42.321232	215.867874	333.006775	156.610764	1.295309	0.000000	4.073743	3.412983	0.506528	0.672063	4.000125	4.999991	3.111803	2.893742	2.345365	1.775062	1.626558	2.334188	2.522453	2.194822	0.112373	0.000000	12781.000000		1
19738.234375	5315.650391	2.833956	7.450313	13174.141602	99998.000000	1839.437866	1122.850952	262.281219	120.549515	78.706261	325.396118	410.069397	220.752518	0.445668	99998.000000	4.295308	3.725556	0.452393	0.872175	4.119722	4.999991	3.264685	3.050322	2.418767	2.081166	1.896009	2.512412	2.612857	2.343906	0.000000	4.999991	12835.000000		1
16071.028320	2899.679688	2.445405	5.615488	8969.995117	99998.000000	1107.870117	681.620361	192.320450	33.477066	31.312283	137.392899	194.892288	112.059982	1.111720	0.000000	4.206044	3.462350	0.388351	0.749388	3.952792	4.999991	3.044489	2.833543	2.284025	1.524747	1.495715	2.137964	2.289795	2.049451	0.045995	0.000000	12880.000000		1
10670.118164	2470.728516	2.815454	2.698272	4603.818359	72534.742188	362.000092	229.488754	83.498398	34.877087	26.224113	127.161049	158.186554	137.630341	0.433576	0.000000	4.028169	3.392825	0.449548	0.431086	3.663118	4.860546	2.558709	2.360761	1.921678	1.542540	1.418701	2.104354	2.199170	2.138714	0.000000	0.000000	12895.000000		1
9591.531250	1145.097046	3.432201	4.348072	3618.721191	62659.574219	232.140762	127.056206	67.666481	47.582088	20.920084	89.625786	144.476242	68.607018	1.415104	0.000000	3.981888	3.058842	0.535573	0.638297	3.558555	4.796988	2.365752	2.103996	1.830374	1.677444	1.320563	1.952433	2.159796	1.836369	0.150788	0.000000	12934.000000		1
13882.113281	2754.410889	2.334390	9.473246	9976.967773	99998.000000	1253.533691	805.133362	176.725983	80.134033	64.376129	194.235458	293.550354	169.389771	0.604735	0.000000	4.142456	3.440029	0.368173	0.976499	3.998999	4.999991	3.098136	2.905868	2.247300	1.903817	1.808725	2.288328	2.467683	2.228887	0.000000	0.000000	12991.000000		1
12197.512695	4283.038574	1.289003	1.794736	9902.853516	99998.000000	1223.183472	780.981506	152.694412	67.108322	35.154621	192.338959	228.835007	132.958481	1.941768	99998.000000	4.086271	3.631752	0.110254	0.254001	3.995760	4.999991	3.087492	2.892641	2.183823	1.826776	1.545982	2.284067	2.359523	2.123716	0.288197	4.999991	13042.000000		1
28950.552734	9800.010742	3.817669	9.389984	25681.064453	99998.000000	3935.029541	2380.883789	556.355835	195.404190	162.059723	739.107422	983.632507	562.054565	3.002537	0.000000	4.461657	3.991226	0.581798	0.972665	4.409613	4.999991	3.594948	3.376738	2.745353	2.290934	2.209675	2.868708	2.992833	2.749779	0.477488	0.000000	13136.000000		1
15241.397461	6049.172852	2.590341	5.396543	13095.318359	99998.000000	1799.225830	1095.495117	263.573303	73.103111	72.233498	314.125061	409.020935	193.267166	1.169002	99998.000000	4.183025	3.781696	0.413357	0.732116	4.117116	4.999991	3.255086	3.039610	2.420902	1.863936	1.858739	2.497102	2.611746	2.286158	0.067815	4.999991	13194.000000		1
11082.439453	2354.200195	3.385945	4.483756	4974.190918	73350.257812	450.006897	265.318726	65.073051	58.603371	18.320492	42.691280	76.137512	48.266678	0.505257	99998.000000	4.044635	3.371843	0.529680	0.651642	3.696723	4.865402	2.653219	2.423768	1.813401	1.767923	1.262937	1.630339	1.881599	1.683647	0.000000	4.999991	13213.000000		1
18638.634766	4105.985840	2.063021	5.945448	11985.718750	99998.000000	1628.081421	1006.427490	223.490875	103.817146	73.901802	312.666443	397.441498	279.377472	3.670515	99998.000000	4.270414	3.613417	0.314504	0.774185	4.078664	4.999991	3.211676	3.002783	2.349260	2.016269	1.868655	2.495081	2.599273	2.446191	0.564727	4.999991	13261.000000		1
28737.064453	7935.030273	2.278883	13.315584	19474.044922	99998.000000	2806.634033	1765.051880	450.250519	203.915314	140.125092	588.870728	775.421509	406.819153	1.840295	99998.000000	4.458442	3.899549	0.357722	1.124360	4.289456	4.999991	3.448186	3.246758	2.653454	2.309450	2.146516	2.770020	2.889538	2.609401	0.264888	4.999991	13305.000000		1
12082.260742	1924.071045	2.439237	4.819884	8866.926758	99998.000000	1067.719849	670.429504	121.718254	85.404144	35.617184	148.808899	212.666962	134.068619	0.498410	0.000000	4.082148	3.284221	0.387254	0.683037	3.947773	4.999991	3.028457	2.826353	2.085356	1.931479	1.551660	2.172629	2.327700	2.127327	0.000000	0.000000	13349.000000		1
9576.553711	2582.591064	1.470943	2.177119	8302.596680	99998.000000	974.735901	604.930847	98.445274	65.859406	23.960649	162.044296	221.233582	109.956871	1.345619	99998.000000	3.981209	3.412056	0.167596	0.337882	3.919214	4.999991	2.988887	2.781706	1.993195	1.818618	1.379499	2.209634	2.344851	2.041222	0.128922	4.999991	13362.000000		1
24950.826172	5630.308594	2.466991	5.963951	14741.171875	99998.000000	2008.963257	1243.551514	224.230972	102.229027	78.444145	336.229279	498.659058	236.895889	2.282642	0.000000	4.397085	3.750532	0.392168	0.775534	4.168532	4.999991	3.302972	3.094664	2.350696	2.009574	1.894561	2.526636	2.697804	2.374557	0.358438	0.000000	13428.000000		1
14144.533203	1001.980713	3.370527	4.267894	6874.214844	93845.656250	761.624878	494.252411	129.735977	36.893852	32.410095	115.168388	134.321487	88.265854	0.103066	0.000000	4.150589	3.000859	0.527698	0.630214	3.837223	4.972414	2.881741	2.693949	2.113060	1.566954	1.510680	2.061333	2.128145	1.945793	0.000000	0.000000	13488.000000		1
8174.140137	1589.337402	2.457740	4.625608	5306.272461	74887.828125	500.065247	327.224762	92.869873	69.057243	25.450096	81.219513	113.111534	79.480286	0.339103	0.000000	3.912442	3.201216	0.390536	0.665169	3.724790	4.874411	2.699027	2.514846	1.967875	1.839209	1.405689	1.909660	2.053507	1.900259	0.000000	0.000000	13509.000000		1
8490.655273	1825.869385	2.565671	4.687283	5324.938477	80754.539062	529.218933	318.769165	90.871613	35.114532	30.874392	107.270935	138.888504	52.278622	1.005223	99998.000000	3.928941	3.261470	0.409201	0.670921	3.726315	4.907167	2.723635	2.503476	1.958428	1.545487	1.489598	2.030482	2.142666	1.718324	0.002263	4.999991	13530.000000		1
20193.751953	6293.966309	2.297385	9.140202	16893.998047	99998.000000	2425.946533	1498.832764	327.940186	123.596252	91.580872	420.393768	510.099731	295.181641	1.704692	0.000000	4.305217	3.798924	0.361234	0.960956	4.227733	4.999991	3.384881	3.175753	2.515795	2.092005	1.961805	2.623656	2.707655	2.470089	0.231646	0.000000	13557.000000		1
7545.399902	1492.147217	3.265679	3.524713	6998.902832	93164.492188	761.023560	478.799774	123.090515	35.006603	27.932505	113.537094	147.772766	84.701050	0.597176	99998.000000	3.877682	3.173812	0.513974	0.547124	3.845030	4.969250	2.881398	2.680154	2.090225	1.544150	1.446110	2.055138	2.169594	1.927889	0.000000	4.999991	13577.000000		1
9552.072266	2447.393799	2.596508	4.122959	6641.935547	89364.632812	701.902100	437.391327	87.951309	56.191887	18.317408	90.538567	89.946495	69.886772	1.238758	99998.000000	3.980098	3.388704	0.414390	0.615209	3.822295	4.951166	2.846277	2.640870	1.944242	1.749674	1.262864	1.956834	1.953984	1.844395	0.092986	4.999991	13594.000000		1
45211.800781	15084.258789	2.143198	9.010685	32630.113281	99998.000000	5048.191406	3087.889404	711.023804	262.975067	177.170044	892.036194	1221.197510	621.616943	2.285537	99998.000000	4.655252	4.178524	0.331062	0.954758	4.513618	4.999991	3.703136	3.489662	2.851884	2.419914	2.248390	2.950382	3.086786	2.793523	0.358988	4.999991	13633.000000		1
19717.207031	6602.041016	1.560372	4.502259	13702.331055	99998.000000	1863.324463	1140.909302	271.301178	119.356110	65.298164	320.807495	437.289581	265.839874	2.821245	0.000000	4.294846	3.819678	0.193228	0.653430	4.136795	4.999991	3.270288	3.057251	2.433452	2.076845	1.814901	2.506244	2.640769	2.424620	0.450441	0.000000	13674.000000		1
13408.238281	2253.614746	1.588125	5.384208	7180.898926	99998.000000	845.912720	524.963379	187.182938	87.390076	60.083565	249.946274	303.347382	220.450317	1.646752	0.000000	4.127372	3.352880	0.200885	0.731122	3.856179	4.999991	2.927325	2.720129	2.272266	1.941462	1.778756	2.397847	2.481940	2.343311	0.216628	0.000000	13731.000000		1
5221.701172	353.951538	2.559503	4.261727	2838.772705	46788.335938	117.419518	75.890808	36.307941	15.221334	9.753865	7.148107	16.824879	0.000000	0.846853	0.000000	3.717812	2.548944	0.408156	0.629586	3.453131	4.670137	2.069740	1.880189	1.560002	1.182453	0.989177	0.854191	1.225952	0.000000	0.000000	0.000000	13749.000000		1
16477.683594	3195.697021	2.833956	5.399627	11047.345703	99998.000000	1466.579834	907.649170	243.365585	94.319237	61.076530	331.742462	389.584137	252.795654	1.898897	99998.000000	4.216896	3.504566	0.452393	0.732364	4.043258	4.999991	3.166306	2.957918	2.386259	1.974600	1.785874	2.520801	2.590601	2.402770	0.278501	4.999991	13787.000000		1
8114.365234	1208.335327	3.570970	6.377172	7460.297852	99998.000000	889.075806	531.571777	104.310547	66.642677	46.015549	148.876740	182.742355	139.702621	0.144305	99998.000000	3.909255	3.082187	0.552786	0.804628	3.872756	4.999991	2.948939	2.725562	2.018328	1.823752	1.662905	2.172827	2.261839	2.145205	0.000000	4.999991	13826.000000		1
6664.773438	1646.226196	2.349809	2.448488	5444.828125	70081.609375	480.474243	319.247131	51.424427	42.327396	10.370613	60.583130	36.357281	179.291656	2.277889	99998.000000	3.823785	3.216490	0.371033	0.388898	3.735984	4.845604	2.681670	2.504127	1.711169	1.626622	1.015804	1.782352	1.560591	2.253560	0.357533	4.999991	13845.000000		1
5372.150391	719.383850	1.791652	1.813238	3529.092285	63640.375000	221.323013	122.498436	75.329567	64.129433	21.250044	66.735191	94.732452	110.370094	0.021162	0.000000	3.730148	2.856961	0.253254	0.258455	3.547663	4.803733	2.345026	2.088130	1.876966	1.807057	1.327360	1.824355	1.976499	2.042851	0.000000	0.000000	13869.000000		1
6316.113770	1740.215454	3.848506	4.489923	5117.945312	66022.968750	453.087555	280.614044	53.311676	50.160095	12.927032	69.470467	81.740662	78.191277	0.880094	0.000000	3.800450	3.240603	0.585292	0.652239	3.709096	4.819695	2.656182	2.448109	1.726822	1.700358	1.111499	1.841800	1.912438	1.893158	0.000000	0.000000	13892.000000		1
20093.714844	4584.662109	2.328223	3.157748	13889.051758	99998.000000	1975.504761	1171.105347	263.342041	108.794304	54.279968	292.693054	399.310242	225.723511	2.866221	99998.000000	4.303060	3.661307	0.367025	0.499378	4.142673	4.999991	3.295678	3.068596	2.420520	2.036606	1.734640	2.466412	2.601310	2.353577	0.457310	4.999991	13910.000000		1
8785.725586	1996.810303	2.559503	4.314150	5991.531738	81175.414062	574.827393	367.914703	77.710213	26.026754	25.505604	77.475853	89.348244	76.643242	0.550378	99998.000000	3.943778	3.300337	0.408156	0.634895	3.777538	4.909424	2.759537	2.565747	1.890478	1.415420	1.406636	1.889166	1.951086	1.884474	0.000000	4.999991	13953.000000		1
21864.716797	6931.131348	2.957305	5.020327	14722.342773	99998.000000	2080.977783	1264.804688	266.219177	154.927032	73.300468	285.905762	391.264771	199.194107	3.210888	99998.000000	4.339744	3.840804	0.470896	0.700732	4.167977	4.999991	3.318267	3.102023	2.425239	2.190127	1.865107	2.456223	2.592471	2.299277	0.506625	4.999991	13979.000000		1
4963.672363	1600.645386	3.234842	3.718989	4861.680664	68992.289062	387.009216	245.545776	62.057159	2.738360	16.821795	47.659184	71.616745	91.531532	0.760440	99998.000000	3.695803	3.204295	0.509853	0.570425	3.686786	4.838800	2.587721	2.390132	1.792792	0.437491	1.225872	1.678147	1.855015	1.961571	0.000000	4.999991	14016.000000		1
9744.287109	2019.420288	3.549383	3.367443	5870.716797	83703.375000	511.481232	340.309082	67.996437	49.170216	6.170561	72.350677	138.392029	87.053947	0.518664	99998.000000	3.988750	3.305227	0.550153	0.527300	3.768691	4.922743	2.708830	2.531873	1.832486	1.691702	0.790325	1.859443	2.141111	1.939788	0.000000	4.999991	14045.000000		1
11747.114258	2249.633789	1.174904	2.167868	5395.494141	74594.914062	466.501831	291.265289	34.864750	37.677120	13.904578	25.521023	45.303207	28.247047	1.708873	99998.000000	4.069931	3.352112	0.070003	0.336033	3.732031	4.872709	2.668853	2.464289	1.542387	1.576078	1.143158	1.406898	1.656129	1.450973	0.232710	4.999991	14064.000000		1
15556.607422	2609.123535	3.441453	5.791261	9042.243164	99998.000000	1104.237549	669.269958	177.848465	95.654495	33.066929	162.550034	217.181549	103.869576	1.265398	99998.000000	4.191915	3.416495	0.536742	0.762773	3.956276	4.999991	3.043062	2.825601	2.250050	1.980705	1.519394	2.210987	2.336823	2.016488	0.102227	4.999991	14103.000000		1
25643.177734	5559.583008	3.302684	5.519892	15569.066406	99998.000000	2245.032715	1323.787354	353.174438	119.090904	84.799728	422.228607	570.244995	276.571289	5.711351	0.000000	4.408972	3.745042	0.518867	0.741931	4.192263	4.999991	3.351223	3.121818	2.547989	2.075879	1.928394	2.625548	2.756062	2.441807	0.756739	0.000000	14149.000000		1
14708.687500	1530.283813	4.153796	5.014159	8245.183594	99998.000000	956.470886	624.336853	99.808289	60.080482	39.252911	135.326797	164.172089	59.571667	2.092522	99998.000000	4.167574	3.184772	0.618445	0.700198	3.916200	4.999991	2.980672	2.795419	1.999167	1.778733	1.593872	2.131384	2.215299	1.775040	0.320670	4.999991	14209.000000		1
12267.053711	2786.490967	1.674470	3.533965	7105.625000	95115.398438	823.826965	501.659546	109.910614	54.539005	40.591251	128.554901	127.808640	101.470421	0.828653	0.000000	4.088740	3.445058	0.223877	0.548262	3.851602	4.978251	2.915836	2.700409	2.041040	1.736707	1.608432	2.109089	2.106560	2.006340	0.000000	0.000000	14226.000000		1
13772.917969	4345.706543	4.190801	5.581567	12853.630859	99998.000000	1707.500122	1076.628784	228.283005	109.704002	60.348766	271.116150	398.702759	264.223999	1.889211	99998.000000	4.139026	3.638060	0.622297	0.746756	4.109026	4.999991	3.232361	3.032066	2.358474	2.040222	1.780668	2.433155	2.600649	2.421972	0.276281	4.999991	14269.000000		1
6914.001465	1643.401489	1.501781	3.126911	4926.457520	70121.101562	449.023193	278.658966	68.212303	45.651669	44.936241	140.791183	180.990799	98.395935	1.390793	0.000000	3.839730	3.215744	0.176607	0.495116	3.692535	4.845849	2.652269	2.445073	1.833863	1.659457	1.652597	2.148576	2.257657	1.992977	0.143263	0.000000	14325.000000		1
10167.413086	3113.194580	2.784616	4.286397	9812.241211	99998.000000	1285.163574	772.599915	236.380905	140.529053	51.668041	265.898468	351.934753	169.180069	1.825848	0.000000	4.007210	3.493206	0.444765	0.632092	3.991768	4.999991	3.108958	2.887955	2.373612	2.147766	1.713222	2.424716	2.546462	2.228349	0.261465	0.000000	14347.000000		1
6871.778809	2668.722900	2.155533	2.013681	3280.715576	57013.050781	146.653366	108.063454	49.120876	36.653320	12.421300	47.378563	71.391632	48.309853	0.018064	0.000000	3.837069	3.426303	0.333555	0.303991	3.515969	4.755974	2.166292	2.033679	1.691266	1.564113	1.094167	1.675582	1.853647	1.684036	0.000000	0.000000	14389.000000		1
10956.243164	2763.578857	2.093859	4.702702	7317.289551	95360.437500	860.998352	519.196777	108.544518	59.349636	27.744398	121.955704	152.028320	118.520416	0.144490	99998.000000	4.039662	3.441472	0.320947	0.672347	3.864350	4.979368	2.935002	2.715332	2.035608	1.773418	1.443175	2.086202	2.181925	2.073793	0.000000	4.999991	14412.000000		1
23121.095703	12534.608398	3.592556	10.645066	25302.150391	99998.000000	3845.015137	2343.330078	448.313934	195.367188	121.702835	520.757141	746.662598	434.514221	4.713179	0.000000	4.364008	4.098111	0.555404	1.027148	4.403157	4.999991	3.584898	3.369833	2.651582	2.290852	2.085301	2.716635	2.873124	2.638004	0.673314	0.000000	14462.000000		1
9587.935547	3101.118652	1.800903	1.332175	7464.408691	99998.000000	852.684631	502.624756	130.189285	35.429073	14.191366	126.865013	189.742447	93.227592	1.080606	99998.000000	3.981725	3.491518	0.255490	0.124561	3.872995	4.999991	2.930789	2.701244	2.114575	1.549360	1.152024	2.103342	2.278164	1.969544	0.033667	4.999991	14530.000000		1
5869.144043	1633.487305	2.796951	0.129517	3795.141846	62354.257812	219.155151	127.524933	39.897411	0.000000	2.719858	0.000000	6.728718	0.000000	0.870925	99998.000000	3.768575	3.213116	0.446685	0.000000	3.579228	4.794866	2.340752	2.105595	1.600945	0.000000	0.434546	0.000000	0.827932	0.000000	0.000000	4.999991	14544.000000		1
24128.998047	6271.920410	4.764376	6.451181	12292.979492	99998.000000	1631.741821	1029.709717	226.395767	88.071579	62.797256	284.777100	385.433411	244.031662	2.140983	0.000000	4.382539	3.797400	0.678006	0.809639	4.089657	4.999991	3.212651	3.012715	2.354868	1.944836	1.797941	2.454505	2.585949	2.387446	0.330613	0.000000	14583.000000		1
8145.627930	1167.657715	3.271847	3.071404	4699.546875	73223.882812	376.049591	254.004471	75.977158	23.140375	11.283401	32.968250	44.341080	9.571925	0.583210	99998.000000	3.910925	3.067316	0.514793	0.487337	3.672056	4.864653	2.575245	2.404841	1.880683	1.364370	1.052440	1.518096	1.646806	0.980999	0.000000	4.999991	14612.000000		1
10884.968750	6390.206543	3.722073	6.667043	10964.735352	99998.000000	1435.514282	886.300415	217.311066	89.070709	58.187065	204.994614	314.664703	113.882469	1.126677	99998.000000	4.036827	3.805515	0.570785	0.823933	4.039998	4.999991	3.157007	2.947581	2.337082	1.949735	1.764826	2.311743	2.497848	2.056457	0.051799	4.999991	14671.000000		1
19368.931641	5826.123047	4.341904	5.794345	13964.189453	99998.000000	1892.404175	1181.417358	253.258209	116.198357	55.720074	243.621536	394.860413	223.654327	2.381355	99998.000000	4.287106	3.765380	0.637680	0.763004	4.145016	4.999991	3.277014	3.072403	2.403563	2.065200	1.746012	2.386716	2.596444	2.349577	0.376824	4.999991	14709.000000		1
7985.785645	1654.802002	1.403101	4.172298	8256.383789	99998.000000	1046.195435	612.566223	129.631119	73.923386	44.165306	178.789001	210.286316	117.780319	0.868821	0.000000	3.902318	3.218746	0.147089	0.620375	3.916790	4.999991	3.019613	2.787153	2.112709	1.868782	1.645081	2.252341	2.322811	2.071073	0.000000	0.000000	14744.000000		1
18435.802734	3386.096191	2.149366	4.233974	10575.663086	99998.000000	1346.434326	844.278320	186.529190	81.657402	42.182461	176.093811	260.822632	234.589264	1.631553	99998.000000	4.265662	3.529699	0.332310	0.626748	4.024308	4.999991	3.129185	2.926486	2.270747	1.911996	1.625132	2.245744	2.416345	2.370308	0.212601	4.999991	14763.000000		1
10148.565430	3444.197021	3.833087	7.154274	4840.597168	69420.289062	436.478546	269.000702	67.768242	60.780491	23.282228	88.238098	100.483627	94.041695	0.625096	99998.000000	4.006405	3.537088	0.583549	0.854566	3.684899	4.841486	2.639963	2.429753	1.831026	1.783764	1.367025	1.945656	2.002095	1.973320	0.000000	4.999991	14852.000000		1
7730.325684	1828.589233	2.790784	7.838864	8996.394531	99998.000000	1103.062622	690.513855	160.113876	97.399887	46.863579	174.049301	253.427811	106.697357	0.033549	0.000000	3.888198	3.262116	0.445726	0.894253	3.954068	4.999991	3.042600	2.839172	2.204429	1.988558	1.670835	2.240672	2.403854	2.028154	0.000000	0.000000	14893.000000		1
21167.251953	2472.233398	3.632644	6.133556	11803.682617	99998.000000	1601.915894	969.434937	188.484283	129.273407	59.124523	235.674728	306.452698	197.279099	2.374320	0.000000	4.325665	3.393090	0.560223	0.787712	4.072018	4.999991	3.204640	2.986519	2.275275	2.111509	1.771768	2.372313	2.486363	2.295081	0.375539	0.000000	14926.000000		1
10803.823242	2505.617920	2.818537	2.590341	5657.442383	75908.187500	534.785034	342.146973	65.264244	29.671734	21.000261	59.497654	112.445450	100.067322	0.158136	99998.000000	4.033577	3.398915	0.450024	0.413357	3.752620	4.880289	2.728179	2.534213	1.814675	1.472343	1.322225	1.774500	2.050942	2.000292	0.000000	4.999991	14991.000000		1
15966.337891	4520.511230	4.008861	4.986405	9312.375977	99998.000000	1115.332764	705.309631	147.908447	78.422562	36.566975	184.413742	236.633774	127.398499	1.021270	99998.000000	4.203205	3.655188	0.603021	0.697788	3.969060	4.999991	3.047405	2.848380	2.169993	1.894441	1.563089	2.265793	2.374077	2.105164	0.009141	4.999991	15036.000000		1
12539.286133	1715.489990	1.945839	4.465254	6964.256836	94246.781250	776.836975	457.099518	143.495621	34.004387	28.715775	115.341080	147.788177	121.018242	0.925520	99998.000000	4.098273	3.234388	0.289107	0.649846	3.842875	4.974267	2.890330	2.660011	2.156839	1.531535	1.458121	2.061984	2.169640	2.082851	0.000000	4.999991	15073.000000		1
15429.548828	5530.895020	4.511510	5.467469	12236.414062	99998.000000	1605.594849	992.430420	207.399933	91.007301	79.578964	302.542511	391.221588	279.762939	2.944215	0.000000	4.188353	3.742795	0.654322	0.737786	4.087654	4.999991	3.205636	2.996700	2.316809	1.959076	1.900798	2.480786	2.592423	2.446790	0.468970	0.000000	15109.000000		1
7024.405273	1950.011475	3.524713	5.371873	6322.752930	93173.976562	634.732117	372.996704	67.947098	22.135077	16.189629	71.012337	140.825104	94.420998	0.833828	0.000000	3.846610	3.290037	0.547124	0.730126	3.800906	4.969295	2.802590	2.571705	1.832171	1.345081	1.209237	1.851334	2.148680	1.975069	0.000000	0.000000	15186.000000		1
5355.738770	1336.239502	3.598723	5.529144	4135.090332	66004.796875	269.426270	186.412003	69.482803	17.790089	16.883471	80.861801	116.133598	92.777367	1.784937	0.000000	3.728819	3.125884	0.556148	0.742658	3.616485	4.819575	2.430440	2.270474	1.841877	1.250178	1.227462	1.907743	2.064958	1.967442	0.251623	0.000000	15211.000000		1
17178.080078	4071.392334	3.472290	4.280230	12270.486328	99998.000000	1622.873047	1012.372925	238.484024	123.380386	54.474243	269.130219	332.285187	217.838394	1.489295	0.000000	4.234975	3.609743	0.540616	0.631467	4.088862	4.999991	3.210284	3.005341	2.377459	2.091246	1.736191	2.429962	2.521511	2.338135	0.172981	0.000000	15226.000000		1
8947.199219	1223.901978	1.745396	3.385945	5084.758301	67952.132812	448.366364	278.541779	53.243832	44.239315	4.995657	7.175860	10.817756	12.109842	1.020947	0.000000	3.951687	3.087747	0.241894	0.529680	3.706270	4.832203	2.651633	2.444890	1.726269	1.645808	0.698593	0.855874	1.034137	1.083138	0.009003	0.000000	15247.000000		1
4158.295410	0.000000	2.883296	3.416783	1900.634644	36649.128906	0.000000	0.000000	14.977719	0.000000	0.000000	0.000000	0.000000	12.165349	0.483262	0.000000	3.618915	0.000000	0.459889	0.533617	3.278899	4.564064	0.000000	0.000000	1.175446	0.000000	0.000000	0.000000	0.000000	1.085125	0.000000	0.000000	15261.000000		0
7523.533203	912.826782	2.146282	4.058200	5561.985352	80776.703125	457.629913	320.468292	74.968773	28.728109	9.565758	25.104717	34.491619	87.670692	0.151769	0.000000	3.876422	2.960388	0.331687	0.608333	3.745230	4.907286	2.660514	2.505785	1.874880	1.458307	0.980719	1.399755	1.537714	1.942854	0.000000	0.000000	15281.000000		1
12540.084961	3458.542480	3.678900	4.274062	10834.488281	99998.000000	1360.104614	853.591248	203.714859	114.671906	41.232670	221.014633	285.039215	179.128220	2.556935	0.000000	4.098300	3.538893	0.565718	0.630841	4.034809	4.999991	3.133572	2.931250	2.309023	2.059457	1.615241	2.344421	2.454905	2.253164	0.407720	0.000000	15303.000000		1
18033.716797	3827.684570	2.969640	5.103588	10824.551758	99998.000000	1395.706299	834.752686	186.140640	48.673733	49.114708	224.163132	293.948151	204.698578	2.586193	0.000000	4.256085	3.582936	0.472704	0.707876	4.034410	4.999991	3.144794	2.921558	2.269841	1.687295	1.691212	2.350564	2.468271	2.311115	0.412661	0.000000	15368.000000		1
16591.310547	4039.725586	2.960389	7.228283	11132.148438	99998.000000	1474.045654	918.957214	205.278320	101.843559	71.601334	315.777924	401.339355	233.087479	2.411623	0.000000	4.219881	3.606352	0.471349	0.859035	4.046579	4.999991	3.168511	2.963295	2.312343	2.007934	1.854921	2.499382	2.603512	2.367519	0.382309	0.000000	15437.000000		1
13837.494141	3356.042236	2.713690	4.200052	9090.452148	99998.000000	1140.961792	707.986328	151.272812	76.405792	49.296646	183.436203	242.523712	151.134033	1.390579	0.000000	4.141057	3.525827	0.433560	0.623255	3.958586	4.999991	3.057271	2.850025	2.179761	1.883126	1.692817	2.263485	2.384754	2.179362	0.143196	0.000000	15503.000000		1
22399.289062	4128.290527	3.805334	5.476720	13511.018555	99998.000000	1834.238647	1148.442871	324.514160	129.261078	83.714256	388.042267	509.501495	346.834259	2.781731	99998.000000	4.350234	3.615770	0.580393	0.738521	4.130688	4.999991	3.263456	3.060109	2.511234	2.111468	1.922799	2.588879	2.707145	2.540122	0.444315	4.999991	15535.000000		1
31659.906250	9744.824219	5.208435	7.869701	21858.554688	99998.000000	3261.346680	1989.794800	449.713959	188.422607	118.344643	569.079346	779.723328	374.137695	1.565656	99998.000000	4.500510	3.988774	0.716707	0.895958	4.339622	4.999991	3.513397	3.298808	2.652936	2.275133	2.073148	2.755173	2.891941	2.573031	0.194696	4.999991	15578.000000		1
9102.962891	1301.168091	2.500912	4.702702	5034.049316	70668.906250	416.095032	262.537170	62.001652	28.771282	27.204742	93.471207	140.834351	91.250916	0.249407	0.000000	3.959183	3.114333	0.398098	0.672347	3.701917	4.849228	2.619193	2.419191	1.792403	1.458959	1.434645	1.970678	2.148709	1.960237	0.000000	0.000000	15606.000000		1
9302.616211	2567.736816	1.612795	1.270500	9250.556641	99998.000000	1118.151367	686.822632	154.667999	74.654228	32.218903	180.253784	257.658722	182.433990	2.155508	99998.000000	3.968605	3.409550	0.207579	0.103975	3.966168	4.999991	3.048501	2.836845	2.189400	1.873054	1.508111	2.255884	2.411045	2.261106	0.333550	4.999991	15623.000000		1
19953.023438	4128.870117	2.738360	3.490792	12002.817383	99998.000000	1654.321045	1001.789551	217.878479	134.130295	46.024799	239.998138	308.922791	197.309937	1.337000	0.000000	4.300009	3.615831	0.437491	0.542924	4.079283	4.999991	3.218620	3.000777	2.338214	2.127527	1.662992	2.380208	2.489850	2.295149	0.126132	0.000000	15664.000000		1
10181.351562	3495.405518	1.409269	2.260381	8093.038086	99998.000000	986.198181	597.659424	151.195709	65.723724	47.973724	219.367920	310.470825	132.045700	1.806589	0.000000	4.007805	3.543498	0.148994	0.354182	3.908112	4.999991	2.993964	2.776454	2.179539	1.817722	1.681003	2.341173	2.492021	2.120724	0.256859	0.000000	15683.000000		1
33516.289062	6403.713379	3.592556	7.746352	21206.326172	99998.000000	3060.900635	1928.268066	461.099121	184.253387	131.663315	592.802490	828.535828	536.447205	2.641593	99998.000000	4.525256	3.806432	0.555404	0.889097	4.326466	4.999991	3.485849	3.285167	2.663794	2.265415	2.119465	2.772910	2.918311	2.729527	0.421866	4.999991	15714.000000		1
9397.228516	1201.992065	3.049818	4.567017	7118.058594	93046.398438	719.220398	450.000732	68.862968	27.839993	10.056072	54.557507	101.035614	54.613014	1.384902	99998.000000	3.973000	3.079902	0.484274	0.659633	3.852361	4.968699	2.856862	2.653213	1.837986	1.444669	1.002428	1.736855	2.004474	1.737296	0.141419	4.999991	15824.000000		1
11373.904297	4129.107910	2.593424	2.997394	11270.399414	99998.000000	1476.324463	937.283875	290.096558	95.811760	54.261467	298.428802	385.158966	186.310242	1.874211	99998.000000	4.055910	3.615856	0.413874	0.476744	4.051939	4.999991	3.169182	2.971871	2.462543	1.981419	1.734492	2.474841	2.585640	2.270237	0.272818	4.999991	15859.000000		1
19259.287109	4956.058594	2.849375	5.908443	11891.352539	99998.000000	1632.966064	994.542725	247.664307	119.467125	66.417564	343.155365	455.529877	278.418427	2.392996	0.000000	4.284640	3.695137	0.454750	0.771473	4.075231	4.999991	3.212977	2.997623	2.393863	2.077248	1.822283	2.535491	2.658517	2.444698	0.378942	0.000000	15881.000000		1
11455.368164	0.000000	1.588125	2.115445	5926.551270	79932.960938	589.142151	375.149139	74.453789	27.673471	25.736883	88.950447	125.353981	105.294258	1.074363	0.000000	4.059009	0.000000	0.200885	0.325402	3.772802	4.902726	2.770220	2.574204	1.871887	1.442064	1.410556	1.949148	2.098138	2.022405	0.031151	0.000000	15914.000000		0
14369.994141	4545.677734	2.485493	4.884642	9767.850586	99998.000000	1246.915894	761.109924	152.641983	89.212563	33.014507	177.478409	204.319275	128.813934	1.128554	99998.000000	4.157456	3.657599	0.395413	0.688833	3.989799	4.999991	3.095837	2.881447	2.183674	1.950426	1.518705	2.249146	2.310309	2.109963	0.052522	4.999991	15932.000000		1
9976.794922	1344.177002	2.275799	2.602675	4740.119629	70617.687500	415.657135	244.065582	42.623436	11.132297	13.876824	46.465775	66.405228	28.826790	0.477200	0.000000	3.998991	3.128456	0.357134	0.415420	3.675789	4.848914	2.618735	2.387506	1.629648	1.046585	1.142290	1.667133	1.822202	1.459796	0.000000	0.000000	15971.000000		1
10695.864258	1497.670166	1.964342	2.337474	5871.919434	78767.656250	559.402527	355.185028	63.525017	28.752781	17.901104	75.027367	111.526497	51.723549	0.964410	99998.000000	4.029216	3.175416	0.293217	0.368747	3.768780	4.896348	2.747725	2.550455	1.802945	1.458680	1.252880	1.875220	2.047378	1.713688	0.000000	4.999991	15991.000000		1
20284.818359	5164.133789	3.681984	6.389507	14065.318359	99998.000000	1961.757446	1206.441895	301.133270	121.894028	100.591560	365.145508	485.466827	342.356689	3.973167	0.000000	4.307171	3.712997	0.566082	0.805467	4.148149	4.999991	3.292645	3.081506	2.478759	2.085982	2.002562	2.562466	2.686160	2.534479	0.599137	0.000000	16054.000000		1
23864.984375	8010.362793	2.550252	8.523454	18610.960938	99998.000000	2713.585205	1682.234985	371.220459	176.383682	114.967949	533.566956	754.350342	390.774445	2.425256	0.000000	4.377761	3.903652	0.406583	0.930616	4.269769	4.999991	3.433543	3.225887	2.569632	2.246458	2.060577	2.727189	2.877573	2.591926	0.384758	0.000000	16133.000000		1
6390.638184	924.292114	1.742312	4.082870	3964.627197	55733.496094	279.667358	181.394760	17.083912	29.995527	17.376867	30.618443	35.108364	45.808941	0.790803	0.000000	3.805544	2.965809	0.241126	0.610966	3.598202	4.746116	2.446642	2.258625	1.232587	1.477057	1.239972	1.485983	1.545411	1.660950	0.000000	0.000000	16183.000000		1
30227.501953	6530.084961	2.648932	8.393937	24128.619141	99998.000000	3594.840576	2200.386475	516.489258	203.428085	126.686157	644.889954	849.859924	518.447388	6.317957	99998.000000	4.480402	3.814919	0.423071	0.923966	4.382533	4.999991	3.555680	3.342499	2.713061	2.308411	2.102729	2.809486	2.929347	2.714705	0.800577	4.999991	16325.000000		1
5816.187012	1083.554932	3.142330	4.915480	4896.631836	75880.218750	403.149506	231.277328	81.934937	37.485928	15.569797	71.132599	120.999741	67.512291	0.608373	99998.000000	3.764638	3.034851	0.497252	0.691566	3.689898	4.880128	2.605466	2.364133	1.913469	1.573868	1.192283	1.852069	2.082784	1.829383	0.000000	4.999991	16396.000000		1
15153.332031	4630.499023	4.332653	6.815063	14876.004883	99998.000000	2057.257812	1225.015259	261.948181	125.961479	84.414261	386.145752	541.963989	304.701141	2.898847	0.000000	4.180508	3.665628	0.636754	0.833470	4.172486	4.999991	3.313289	3.088141	2.418215	2.100238	1.926416	2.586751	2.733970	2.483874	0.462225	0.000000	16478.000000		1
9828.380859	207.255005	1.773150	0.166522	4741.587402	72450.406250	363.054718	186.624786	21.839037	0.000000	0.000000	0.000000	0.000000	5.297863	1.433901	99998.000000	3.992482	2.316505	0.248745	0.000000	3.675924	4.860041	2.559972	2.270969	1.339234	0.000000	0.000000	0.000000	0.000000	0.724101	0.156519	4.999991	16493.000000		0
6551.113281	1139.691284	2.870961	2.377563	3867.514160	61527.921875	181.582870	99.888466	32.274410	24.842600	9.436240	2.994310	5.837517	7.561327	0.696303	0.000000	3.816315	3.056787	0.458027	0.376132	3.587432	4.789072	2.259075	1.999515	1.508858	1.395197	0.974799	0.476297	0.766228	0.878598	0.000000	0.000000	16516.000000		1
17649.445312	3153.320312	1.871829	2.861710	12545.784180	99998.000000	1587.619751	995.628235	237.312195	99.530754	41.050732	179.538361	250.371826	163.876038	1.404355	99998.000000	4.246731	3.498768	0.272266	0.456626	4.098498	4.999991	3.200747	2.998097	2.375320	1.997957	1.613321	2.254157	2.398586	2.214515	0.147477	4.999991	16539.000000		1
9216.598633	2339.521484	2.969640	3.842339	6112.553223	84542.007812	549.466736	337.317841	91.041222	71.533485	31.451052	88.968948	126.926689	117.089561	0.527452	99998.000000	3.964571	3.369127	0.472704	0.584596	3.786223	4.927073	2.739941	2.528039	1.959238	1.854509	1.497635	1.949238	2.103553	2.068518	0.000000	4.999991	16557.000000		1
15091.851562	2212.631836	2.877128	2.618094	7639.512695	99998.000000	813.336121	498.751556	126.433289	30.430334	17.555725	103.570450	142.058594	107.816757	0.460119	0.000000	4.178742	3.344909	0.458959	0.417985	3.883066	4.999991	2.910270	2.697884	2.101861	1.483307	1.244419	2.015236	2.152467	2.032686	0.000000	0.000000	16580.000000		1
5322.110840	1038.267090	2.291218	2.220292	2347.366699	42670.132812	0.000000	0.000000	6.756472	0.000000	0.000000	0.000000	0.000000	0.000000	0.906780	99998.000000	3.726084	3.016309	0.360066	0.346410	3.370581	4.630124	0.000000	0.000000	0.829720	0.000000	0.000000	0.000000	0.000000	0.000000	0.000000	4.999991	16595.000000		1
12452.735352	4870.003906	2.291218	6.182896	15989.139648	99998.000000	2258.622803	1408.250977	317.279724	160.770721	83.399712	325.537964	445.668091	227.946884	0.388820	99998.000000	4.095265	3.687529	0.360066	0.791192	4.203825	4.999991	3.353844	3.148680	2.501442	2.206207	1.921165	2.512602	2.649012	2.357834	0.000000	4.999991	16626.000000		1
9417.578125	3107.458984	3.352024	6.025626	13575.758789	99998.000000	1932.754883	1146.089966	264.202393	123.349548	61.930725	300.920471	389.214081	245.077057	0.056966	0.000000	3.973939	3.492405	0.525307	0.780002	4.132764	4.999991	3.286177	3.059219	2.421937	2.091138	1.791906	2.478452	2.590189	2.389303	0.000000	0.000000	16680.000000		1
27137.906250	10901.038086	2.127780	11.702788	26147.304688	99998.000000	3969.218994	2425.721436	619.498474	193.945587	167.410004	842.437317	1121.309082	526.680969	2.794516	99998.000000	4.433576	4.037468	0.327927	1.068289	4.417427	4.999991	3.598705	3.384841	2.792040	2.287680	2.223781	2.925538	3.049725	2.721548	0.446307	4.999991	16714.000000		1
8570.160156	1182.444214	2.334390	4.249392	6985.525391	95420.328125	766.142578	472.848175	90.581741	59.435982	32.036961	107.776672	156.191360	132.295471	1.044475	0.000000	3.932989	3.072781	0.368173	0.628327	3.844199	4.979641	2.884310	2.674722	1.957041	1.774049	1.505651	2.032525	2.193657	2.121545	0.018898	0.000000	16766.000000		1
9698.488281	452.933380	2.938803	4.002693	4292.465820	66154.609375	318.587219	194.084351	52.022675	33.736103	7.952962	19.516983	42.071449	31.577484	0.090692	99998.000000	3.986704	2.656034	0.468170	0.602352	3.632707	4.820560	2.503228	2.287991	1.716193	1.528095	0.900529	1.290413	1.623987	1.499377	0.000000	4.999991	16782.000000		1
24696.796875	5446.786133	2.658183	6.691713	18218.664062	99998.000000	2628.572754	1613.566284	357.769196	151.797043	91.482193	381.261139	564.792908	313.677917	1.719906	99998.000000	4.392641	3.736140	0.424585	0.825537	4.260517	4.999991	3.419720	3.207787	2.553603	2.181263	1.961337	2.581223	2.751889	2.496484	0.235505	4.999991	16801.000000		1
47339.261719	11376.556641	2.522498	7.906706	29191.056641	99998.000000	4476.759277	2722.947510	621.496704	279.636505	131.441284	687.923523	941.758423	513.818726	2.802411	0.000000	4.675221	4.056011	0.401831	0.897996	4.465250	4.999991	3.650964	3.435039	2.793439	2.446594	2.118732	2.837540	2.973939	2.710810	0.447532	0.000000	16891.000000		1
8212.453125	695.139465	1.982844	0.268285	3710.625732	55733.347656	201.491486	114.326530	10.845510	9.121699	0.000000	0.000000	0.000000	0.000000	0.539329	99998.000000	3.914473	2.842072	0.297289	0.000000	3.569447	4.746115	2.304257	2.058147	1.035250	0.960076	0.000000	0.000000	0.000000	0.000000	0.000000	4.999991	16907.000000		1
5543.026367	295.607208	2.895631	2.550252	2352.362305	37446.671875	0.000000	0.000000	2.648932	0.000000	0.000000	0.000000	0.000000	11.166218	0.436088	0.000000	3.743747	2.470715	0.461743	0.406583	3.371504	4.573413	0.000000	0.000000	0.423071	0.000000	0.000000	0.000000	0.000000	1.047906	0.000000	0.000000	16921.000000		1
11012.660156	1558.385864	3.228674	8.677641	7675.250000	99998.000000	885.945801	559.982300	165.772537	118.619095	53.684807	229.007690	314.559845	188.339340	1.036960	0.000000	4.041892	3.192675	0.509024	0.938402	3.885092	4.999991	2.947407	2.748174	2.219513	2.074155	1.729851	2.359850	2.497703	2.274941	0.015762	0.000000	16957.000000		1
21225.207031	4446.029785	2.877128	6.688629	10919.408203	99998.000000	1472.950928	880.623291	240.124573	109.278450	61.659355	309.277405	380.844818	272.072113	1.847122	0.000000	4.326852	3.647972	0.458959	0.825337	4.038199	4.999991	3.168188	2.944790	2.380437	2.038535	1.789999	2.490348	2.580748	2.434684	0.266496	0.000000	16995.000000		1
28497.859375	5390.526367	3.654230	5.711084	18350.605469	99998.000000	2674.242920	1614.725830	359.785980	148.565277	110.632210	495.751099	708.365601	380.382263	2.840435	99998.000000	4.454812	3.731631	0.562796	0.756719	4.263650	4.999991	3.427201	3.208099	2.556044	2.171917	2.043882	2.695264	2.850257	2.580220	0.453385	4.999991	17150.000000		1
19893.646484	4925.014648	3.324270	6.408009	13664.012695	99998.000000	1890.066650	1124.799927	220.604507	100.733414	49.907227	288.671875	412.983551	242.721085	6.134815	0.000000	4.298714	3.692408	0.521696	0.806723	4.135578	4.999991	3.276477	3.051075	2.343614	2.003174	1.698163	2.460404	2.615933	2.385108	0.787802	0.000000	17192.000000		1
14732.586914	3501.150635	4.721204	4.113708	10061.983398	99998.000000	1254.085571	741.885864	201.047424	86.178162	40.014595	181.792572	281.539185	181.265244	2.617148	7521.569824	4.168279	3.544211	0.674053	0.614233	4.002684	4.999991	3.098327	2.870337	2.303298	1.935397	1.602218	2.259576	2.449539	2.258315	0.417828	3.876308	17289.000000		1
14389.224609	2803.488525	2.920300	5.371873	6955.261719	98881.554688	724.478149	448.489716	121.443802	42.432243	29.058071	123.491402	167.002960	131.428940	1.423717	0.000000	4.158037	3.447699	0.465428	0.730126	3.842314	4.995115	2.860025	2.651752	2.084375	1.627696	1.463267	2.091637	2.222724	2.118691	0.153424	0.000000	17322.000000		1
14627.033203	5320.078613	1.859494	4.286397	9492.583984	99998.000000	1180.930054	728.175537	165.112625	92.154449	47.218208	143.153320	208.611847	97.227196	1.604116	0.000000	4.165156	3.725918	0.269395	0.632092	3.977385	4.999991	3.072224	2.862236	2.217780	1.964516	1.674109	2.155802	2.319339	1.987788	0.205236	0.000000	17347.000000		1
6145.620117	907.380859	3.259512	5.223854	3111.313477	47148.222656	120.376823	86.067146	26.242617	9.460911	5.621656	0.000000	3.416783	2.075356	0.235808	99998.000000	3.788566	2.957790	0.513153	0.717991	3.492944	4.673465	2.080543	1.934837	1.419007	0.975933	0.749864	0.000000	0.533617	0.317093	0.000000	4.999991	17374.000000		1
4905.981445	356.390778	1.403101	1.258165	2133.700439	34582.996094	0.000000	0.000000	0.000000	17.154839	0.000000	0.000000	0.000000	0.000000	0.130366	99998.000000	3.690726	2.551926	0.147089	0.099738	3.329134	4.538863	0.000000	0.000000	0.000000	1.234387	0.000000	0.000000	0.000000	0.000000	0.000000	4.999991	17393.000000		1
24852.818359	7640.542480	1.594293	12.510728	22506.193359	99998.000000	3380.215576	2074.640869	451.172577	190.679901	150.486450	595.873901	827.931458	513.541199	3.278872	99998.000000	4.395376	3.883124	0.202568	1.097283	4.352302	4.999991	3.528944	3.316943	2.654343	2.280305	2.177497	2.775154	2.917994	2.710575	0.515725	4.999991	17422.000000		1
25334.800781	6346.772461	3.900929	8.770153	18716.820312	99998.000000	2734.554688	1674.578125	390.657288	182.603592	103.098640	524.463806	722.445984	432.315491	3.107917	99998.000000	4.403718	3.802553	0.591168	0.943007	4.272232	4.999991	3.436887	3.223905	2.591796	2.261509	2.013253	2.719716	2.858805	2.635801	0.492469	4.999991	17452.000000		1
23210.533203	4885.413086	4.255559	7.357800	14492.893555	99998.000000	2034.040283	1269.945312	316.203491	114.067497	91.525368	382.414429	480.816559	278.427673	1.732921	0.000000	4.365685	3.688901	0.628957	0.866748	4.161155	4.999991	3.308360	3.103785	2.499967	2.057162	1.961542	2.582534	2.681979	2.444712	0.238779	0.000000	17567.000000		1
6351.527344	1267.003418	1.258165	2.170952	2686.852295	42582.789062	102.034744	51.779057	33.292042	0.000000	8.421691	0.000000	0.000000	17.194927	0.467596	0.000000	3.802878	3.102778	0.099738	0.336650	3.429244	4.629234	2.008748	1.714154	1.522340	0.000000	0.925399	0.000000	0.000000	1.235400	0.000000	0.000000	17606.000000		1
18812.234375	3777.586182	2.130863	5.834434	11465.118164	99998.000000	1539.044678	945.511292	226.192230	122.134560	81.456963	362.175873	479.595398	297.839813	1.933492	99998.000000	4.274440	3.577214	0.328556	0.765999	4.059379	4.999991	3.187251	2.975667	2.354478	2.086838	1.910928	2.558919	2.680875	2.473983	0.286342	4.999991	17637.000000		1
31129.380859	5548.250488	2.722941	7.215949	16177.432617	99998.000000	2356.303223	1422.695190	347.050140	122.979500	106.481499	480.316986	681.012878	355.400879	1.433062	0.000000	4.493170	3.744156	0.435038	0.858293	4.208910	4.999991	3.372231	3.153112	2.540392	2.089833	2.027274	2.681528	2.833155	2.550719	0.156265	0.000000	17658.000000		1
20440.716797	4927.950195	3.105325	5.667912	14881.408203	99998.000000	2090.682373	1268.064209	319.833038	117.656967	70.913658	354.457275	500.607971	272.787537	3.248321	0.000000	4.310496	3.692666	0.492107	0.753423	4.172644	4.999991	3.320288	3.103141	2.504923	2.070618	1.850730	2.549564	2.699498	2.435825	0.511659	0.000000	17725.000000		1
19777.851562	6802.974609	2.824705	6.966166	15884.267578	99998.000000	2286.669434	1330.559204	284.114105	128.758423	74.006645	419.851044	539.167053	320.949371	2.969175	99998.000000	4.296179	3.832699	0.450973	0.842994	4.200967	4.999991	3.359203	3.124034	2.453493	2.109776	1.869271	2.623095	2.731723	2.506437	0.472636	4.999991	17859.000000		1
18536.927734	4024.531982	3.678900	5.125174	12088.287109	99998.000000	1595.449341	1011.972046	260.326141	129.214828	69.513641	326.534027	403.982117	225.587830	1.339863	99998.000000	4.268038	3.604715	0.565718	0.709709	4.082365	4.999991	3.202883	3.005168	2.415518	2.111312	1.842070	2.513928	2.606362	2.353316	0.127060	4.999991	17944.000000		1
24607.978516	7190.600586	2.402232	7.573662	17644.683594	99998.000000	2555.790283	1558.922485	371.710785	132.739532	83.054337	411.009949	585.342957	241.684937	2.736211	99998.000000	4.391076	3.856765	0.380615	0.879306	4.246614	4.999991	3.407525	3.192825	2.570205	2.123000	1.919362	2.613852	2.767410	2.383250	0.437150	4.999991	18010.000000		1
12101.994141	3002.920166	1.736145	4.267894	7846.110840	99998.000000	915.031616	550.509033	137.497742	73.574921	31.373959	123.059677	202.216171	121.120010	2.352317	99998.000000	4.082857	3.477544	0.239586	0.630214	3.894655	4.999991	2.961436	2.740764	2.138296	1.866730	1.496569	2.090116	2.305816	2.083216	0.371496	4.999991	18027.000000		1
19362.650391	3163.570557	2.232627	5.297863	11926.782227	99998.000000	1596.636597	994.635254	284.360809	65.378342	73.281967	347.451019	446.534637	198.321411	0.583581	99998.000000	4.286965	3.500178	0.348816	0.724101	4.076523	4.999991	3.203206	2.997664	2.453870	1.815434	1.864997	2.540894	2.649855	2.297370	0.000000	4.999991	18058.000000		1
28743.246094	5803.343262	3.022064	9.911137	17823.146484	99998.000000	2596.252197	1595.791626	372.031494	105.611885	116.287788	475.675964	621.018738	389.753754	2.034249	99998.000000	4.458536	3.763678	0.480304	0.996123	4.250984	4.999991	3.414347	3.202976	2.570580	2.023713	2.065534	2.677311	2.793105	2.590790	0.308404	4.999991	18091.000000		1
29728.937500	5555.404785	2.130863	8.461780	17193.037109	99998.000000	2456.481689	1523.410156	343.994141	149.283798	105.815414	506.056946	650.730530	367.470642	2.150628	0.000000	4.473179	3.744716	0.328556	0.927462	4.235353	4.999991	3.390314	3.182817	2.536551	2.174013	2.024549	2.704199	2.813401	2.565223	0.332565	0.000000	18117.000000		1
21450.943359	4726.841309	4.036614	7.912874	16660.628906	99998.000000	2381.660889	1473.290161	364.991333	137.636505	100.153664	441.415619	591.063293	438.026581	1.776478	0.000000	4.331446	3.674571	0.606017	0.898334	4.221692	4.999991	3.376880	3.168288	2.562283	2.138734	2.000667	2.644848	2.771634	2.641500	0.249560	0.000000	18159.000000		1
8517.080078	1562.194336	2.254213	3.765245	4269.843262	59678.429688	336.380402	216.006653	33.729935	26.513987	18.354414	30.652363	33.865620	49.296646	0.163470	0.000000	3.930291	3.193735	0.352995	0.575793	3.630412	4.775817	2.526831	2.334467	1.528015	1.423475	1.263741	1.486464	1.529759	1.692817	0.000000	0.000000	18220.000000		1
7450.651855	2725.639648	1.933504	3.410615	4945.737305	71238.742188	463.886810	279.642670	73.565674	43.329613	30.121960	64.237358	102.855019	84.355675	0.051588	99998.000000	3.872194	3.435468	0.286345	0.532833	3.694231	4.852716	2.666412	2.446604	1.866675	1.636785	1.478883	1.807788	2.012225	1.926114	0.000000	4.999991	18234.000000		1
14785.531250	3118.205811	2.611927	5.637074	8325.764648	99998.000000	964.587341	622.646973	152.157837	63.404751	27.614880	134.802551	196.748703	100.434288	1.876971	99998.000000	4.169837	3.493905	0.416961	0.751054	3.920424	4.999991	2.984342	2.794242	2.182294	1.802122	1.441143	2.129698	2.293912	2.001882	0.273458	4.999991	18250.000000		1
6852.055176	2658.151855	2.676685	6.081133	9176.503906	99998.000000	1143.067993	698.765930	156.364059	60.243919	68.270889	233.781311	320.267853	168.995056	0.503033	0.000000	3.835821	3.424580	0.427597	0.783984	3.962677	4.999991	3.058072	2.844332	2.194137	1.779913	1.834236	2.368810	2.505513	2.227874	0.000000	0.000000	18292.000000		1
8587.034180	3532.253174	2.164785	6.081133	9674.138672	99998.000000	1227.056641	749.996094	185.144592	52.916958	56.342991	260.945984	343.701172	275.760254	1.278901	99998.000000	3.933843	3.548052	0.335415	0.783984	3.985612	4.999991	3.088865	2.875059	2.267511	1.723595	1.750840	2.416551	2.536181	2.440532	0.106837	4.999991	18318.000000		1
5254.178711	894.015930	2.032184	3.367443	2747.164062	45271.191406	83.896194	54.720943	13.216905	13.907661	16.282141	19.433722	12.143764	54.554420	0.615916	0.000000	3.720505	2.951345	0.307963	0.527300	3.438884	4.655822	1.923742	1.738154	1.121130	1.143254	1.211712	1.288556	1.084353	1.736830	0.000000	0.000000	18352.000000		1
28790.302734	7128.432129	2.704439	6.922994	17987.990234	99998.000000	2682.451904	1596.725952	358.376709	174.777054	103.348419	455.351044	606.093445	401.817322	3.523086	99998.000000	4.459246	3.852994	0.432077	0.840294	4.254982	4.999991	3.428532	3.203230	2.554340	2.242484	2.014304	2.658346	2.782540	2.604029	0.546923	4.999991	18405.000000		1
7108.446289	1588.609619	2.753779	2.812370	4071.796387	56412.800781	258.330963	193.757477	48.090904	29.776581	11.881645	17.352198	36.943192	0.727762	2.055689	99998.000000	3.851775	3.201017	0.439929	0.449072	3.609786	4.751378	2.412176	2.287258	1.682063	1.473875	1.074877	1.239354	1.567534	0.000000	0.312957	4.999991	18442.000000		1
7546.340332	262.654358	2.618094	2.423819	3075.156738	48570.437500	111.705353	89.018288	30.134295	8.363099	4.144545	0.000000	0.000000	30.630777	0.448195	0.000000	3.877736	2.419385	0.417985	0.384500	3.487867	4.686372	2.048074	1.949479	1.479061	0.922367	0.617477	0.000000	0.000000	1.486158	0.000000	0.000000	18467.000000		0
22188.810547	6585.999512	2.772281	7.845031	12952.753906	99998.000000	1763.917114	1092.198608	250.510605	104.005257	62.920605	276.657623	383.509155	175.461655	2.060331	99998.000000	4.346134	3.818622	0.442837	0.894595	4.112362	4.999991	3.246478	3.038302	2.398826	2.017055	1.798793	2.441943	2.583776	2.244182	0.313937	4.999991	18536.000000		1
6536.736816	419.644409	1.319840	1.449357	3159.080566	47040.988281	143.029968	83.396629	5.341035	15.227502	0.000000	0.000000	15.295344	0.000000	0.251091	99998.000000	3.815361	2.622881	0.120521	0.161175	3.499561	4.672476	2.155427	1.921149	0.727625	1.182629	0.000000	0.000000	1.184559	0.000000	0.000000	4.999991	18558.000000		1
21356.542969	4882.267578	3.259512	7.326963	16547.646484	99998.000000	2331.645752	1446.985840	295.354340	148.648544	70.901321	407.787445	542.546814	320.696503	5.650762	0.000000	4.329531	3.688622	0.513153	0.864924	4.218736	4.999991	3.367663	3.160464	2.470343	2.172161	1.850654	2.610434	2.734437	2.506094	0.752107	0.000000	18589.000000		1
11126.820312	3013.824219	2.877128	6.562196	7775.474609	99998.000000	923.592102	540.338867	132.128952	76.442802	28.456741	125.511253	180.010162	121.076836	3.669983	99998.000000	4.046371	3.479118	0.458959	0.817049	3.890727	4.999991	2.965480	2.732666	2.120998	1.883337	1.454185	2.098683	2.255297	2.083061	0.564664	4.999991	18668.000000		1
20584.527344	6414.506348	3.441453	6.636206	15911.314453	99998.000000	2198.230713	1350.171875	343.395905	169.260254	101.334740	516.125366	643.307983	422.833008	5.808119	0.000000	4.313541	3.807163	0.536742	0.821920	4.201706	4.999991	3.342073	3.130389	2.535795	2.228555	2.005758	2.712755	2.808419	2.626169	0.764035	0.000000	18727.000000		1
15957.669922	4175.185059	2.180203	7.838864	13796.085938	99998.000000	1850.563965	1136.678467	243.741791	104.603500	78.277626	308.071655	411.561951	227.564499	1.437660	99998.000000	4.202970	3.620676	0.338497	0.894253	4.139756	4.999991	3.267304	3.055638	2.386930	2.019546	1.893638	2.488652	2.614435	2.357105	0.157656	4.999991	18800.000000		1
17223.312500	5200.096191	2.494745	4.422081	11653.452148	99998.000000	1496.112915	907.454895	178.909271	96.379173	60.108234	224.354324	275.843506	279.818451	3.273798	0.000000	4.236117	3.716011	0.397026	0.645627	4.066454	4.999991	3.174964	2.957825	2.252633	1.983983	1.778934	2.350935	2.440663	2.446876	0.515052	0.000000	18856.000000		1
21741.480469	5056.104004	3.987274	5.680247	14071.146484	99998.000000	1905.220093	1195.164673	286.790802	128.514816	82.995743	354.916748	503.235321	283.303070	2.452475	0.000000	4.337289	3.703816	0.600676	0.754367	4.148329	4.999991	3.279945	3.077428	2.457565	2.108953	1.919056	2.550127	2.701771	2.452251	0.389605	0.000000	18904.000000		1
22860.693359	6696.711914	2.618094	6.278492	16475.376953	99998.000000	2351.057861	1400.097534	332.599731	159.268936	77.815063	449.242157	610.284241	324.230469	7.585594	99998.000000	4.359089	3.825862	0.417985	0.797855	4.216835	4.999991	3.371263	3.146158	2.521922	2.202131	1.891064	2.652481	2.785532	2.510854	0.879990	4.999991	19010.000000		1
10752.592773	1664.475708	3.518546	2.954222	5850.549316	81005.531250	551.591431	330.459625	67.743576	34.858582	20.759729	63.950573	83.097511	76.618576	0.746813	99998.000000	4.031513	3.221277	0.546363	0.470443	3.767197	4.908514	2.741617	2.519118	1.830868	1.542310	1.317222	1.805844	1.919588	1.884334	0.000000	4.999991	19070.000000		1
15392.583984	4543.781250	4.218554	4.557766	13160.391602	99998.000000	1780.411987	1111.027954	224.397507	116.457397	62.658489	241.216217	303.668091	140.686325	3.653815	0.000000	4.187312	3.657417	0.625164	0.658752	4.119269	4.999991	3.250520	3.045725	2.351018	2.066167	1.796980	2.382406	2.482399	2.148252	0.562747	0.000000	19119.000000		1
25630.017578	10685.388672	2.726025	6.512856	21227.955078	99998.000000	3076.979248	1927.971924	543.835815	240.654968	139.640945	725.150391	893.112427	602.257263	2.099015	0.000000	4.408749	4.028790	0.435530	0.813771	4.326908	4.999991	3.488125	3.285101	2.735468	2.381395	2.145013	2.860428	2.950906	2.779782	0.322015	0.000000	19163.000000		1
5164.328125	0.000000	1.896499	1.538786	2889.315186	45456.261719	71.706177	43.378952	9.368399	9.118615	1.193407	0.000000	16.294476	45.799686	0.083841	0.000000	3.713014	0.000000	0.277953	0.187178	3.460795	4.657594	1.855557	1.637279	0.971665	0.959929	0.076789	0.000000	1.212040	1.660862	0.000000	0.000000	19194.000000		0
12755.108398	3034.546875	4.169215	5.026494	10222.427734	99998.000000	1271.653687	783.676697	158.673782	78.860451	47.868877	180.953796	256.897034	128.117004	3.965934	99998.000000	4.105684	3.482094	0.620054	0.701265	4.009554	4.999991	3.104369	2.894137	2.200505	1.896859	1.680053	2.257568	2.409759	2.107607	0.598345	4.999991	19269.000000		1
6275.476074	2268.000488	3.540132	3.934851	4905.531250	74056.343750	396.679810	240.124573	56.358410	41.633556	6.275408	15.745570	25.548775	69.257690	1.181961	0.000000	3.797647	3.355643	0.549019	0.594928	3.690686	4.869562	2.598440	2.380437	1.750959	1.619444	0.797642	1.197158	1.407370	1.840468	0.072603	0.000000	19294.000000		1
10849.493164	2553.163086	3.561718	3.558635	7059.825195	99998.000000	789.967529	511.505920	176.525543	42.561764	52.966297	210.323318	264.430603	247.399109	0.933767	0.000000	4.035409	3.407079	0.551660	0.551283	3.848794	4.999991	2.897609	2.708851	2.246808	1.629020	1.724000	2.322887	2.422312	2.393398	0.000000	0.000000	19333.000000		1
12365.255859	4434.542969	4.567017	7.234451	9986.771484	99998.000000	1263.706909	795.752625	189.844208	78.157356	68.008774	245.715393	313.659393	257.267059	3.119917	0.000000	4.092203	3.646849	0.659633	0.859406	3.999425	4.999991	3.101646	2.900778	2.278397	1.892970	1.832565	2.390432	2.496458	2.410384	0.494143	0.000000	19409.000000		1
18925.222656	3726.766113	3.848506	4.150712	10642.845703	99998.000000	1341.710083	845.157166	183.988190	93.542130	44.171474	200.375183	269.037689	184.234894	2.001336	99998.000000	4.277041	3.571332	0.585292	0.618123	4.027058	4.999991	3.127659	2.926938	2.264790	1.971007	1.645142	2.301844	2.429813	2.265372	0.301320	4.999991	19455.000000		1
5568.229980	1970.820557	1.893416	3.111492	4380.651367	72995.046875	360.578491	218.769684	106.663437	43.449879	19.094511	94.550514	152.746826	51.476852	0.874351	99998.000000	3.745717	3.294647	0.277246	0.492969	3.641539	4.863293	2.557000	2.339987	2.028016	1.637989	1.280909	1.975664	2.183972	1.711612	0.000000	4.999991	19492.000000		1
18582.310547	5702.789062	3.552467	6.981585	14038.443359	99998.000000	1959.802368	1201.384521	302.508606	121.897110	90.578659	423.989410	536.613708	311.004303	2.485903	0.000000	4.269100	3.756087	0.550530	0.843954	4.147319	4.999991	3.292212	3.079682	2.480738	2.085994	1.957026	2.627355	2.729662	2.492766	0.395484	0.000000	19513.000000		1
3294.093018	114.184677	2.204873	1.486362	1351.022949	30601.093750	0.000000	0.000000	0.000000	15.492703	2.026016	0.000000	0.000000	1.985928	0.055573	99998.000000	3.517736	2.057608	0.343384	0.172125	3.130663	4.485737	0.000000	0.000000	0.000000	1.190127	0.306643	0.000000	0.000000	0.297963	0.000000	4.999991	19578.000000		0
44164.449219	10757.548828	2.260381	9.686024	31671.667969	99998.000000	4841.568359	3005.374756	713.481567	273.703400	191.046860	936.833679	1188.929321	617.216492	4.442515	99998.000000	4.645073	4.031713	0.354182	0.986146	4.500671	4.999991	3.684986	3.477899	2.853383	2.437280	2.281140	2.971663	3.075156	2.790437	0.647629	4.999991	19608.000000		1
15426.946289	4059.075928	3.771412	5.365705	10887.089844	99998.000000	1461.602783	875.525879	207.048386	88.361450	76.396545	300.683044	391.810608	241.740448	0.990656	99998.000000	4.188280	3.608427	0.576504	0.729627	4.036912	4.999991	3.164829	2.942269	2.316072	1.946263	1.883074	2.478109	2.593076	2.383349	0.000000	4.999991	19644.000000		1
12887.647461	2039.957886	2.605759	3.315019	8211.804688	99998.000000	989.670471	594.791504	156.616928	53.203743	49.928814	224.314240	307.797211	173.404800	1.607923	0.000000	4.110174	3.309621	0.415934	0.520486	3.914439	4.999991	2.995491	2.774365	2.194839	1.725942	1.698351	2.350857	2.488265	2.239061	0.206265	0.000000	19667.000000		1
22994.392578	2771.840088	3.012813	6.956914	13160.545898	99998.000000	1815.396973	1110.707153	272.580933	129.470764	73.513245	332.232758	393.654663	286.285065	1.607881	99998.000000	4.361622	3.442768	0.478972	0.842417	4.119274	4.999991	3.258972	3.045599	2.435495	2.112172	1.866366	2.521442	2.595115	2.456799	0.206254	4.999991	19728.000000		1
7195.231934	2627.690674	3.133079	2.655099	7168.313965	92239.093750	795.872864	504.644592	122.893158	64.471725	21.635511	102.851936	145.971863	51.705048	0.559222	99998.000000	3.857045	3.419574	0.495971	0.424081	3.855417	4.964915	2.900844	2.702986	2.089528	1.809369	1.335167	2.012213	2.164269	1.713533	0.000000	4.999991	19760.000000		1
11002.354492	2524.370117	1.865662	5.674079	6797.266602	94971.078125	727.962769	459.140961	125.267639	97.180946	35.432159	149.481155	203.270813	181.511948	1.070099	0.000000	4.041486	3.402153	0.270833	0.753895	3.832334	4.977592	2.862109	2.661946	2.097839	1.987581	1.549398	2.174587	2.308075	2.258905	0.029424	0.000000	19779.000000		1
10945.453125	5316.849609	2.433070	5.686414	9487.239258	99998.000000	1161.206543	725.847351	163.061935	127.083954	28.345726	140.371780	201.087524	135.120178	0.629309	99998.000000	4.039234	3.725654	0.386155	0.754838	3.977140	4.999991	3.064909	2.860845	2.212353	2.104091	1.452488	2.147280	2.303385	2.130720	0.000000	4.999991	19820.000000		1
9025.711914	1614.213867	4.351155	5.677163	4547.783691	68761.539062	361.074982	214.591217	51.297993	24.691496	0.000000	22.520544	21.336388	0.000000	0.626756	99998.000000	3.955482	3.207961	0.638605	0.754131	3.657800	4.837346	2.557597	2.331612	1.710100	1.392547	0.000000	1.352579	1.329121	0.000000	0.000000	4.999991	19837.000000		1
26960.320312	6306.418457	3.611058	7.493485	16243.149414	99998.000000	2220.563232	1403.039429	340.592773	144.944977	124.061897	527.276184	673.759888	407.257050	2.704131	0.000000	4.430725	3.799783	0.557634	0.874684	4.210670	4.999991	3.346463	3.147070	2.532235	2.161203	2.093638	2.722038	2.828505	2.609869	0.432028	0.000000	19881.000000		1
6802.058594	1669.795166	1.890332	5.834434	3743.982666	53689.656250	226.445099	167.379166	45.435806	26.224113	19.279535	54.591427	54.563675	23.004690	0.624885	0.000000	3.832640	3.222663	0.276538	0.765999	3.573334	4.729891	2.354963	2.223701	1.657398	1.418701	1.285097	1.737124	1.736904	1.361816	0.000000	0.000000	19958.000000		1
16205.784180	1755.532349	2.673601	6.753388	11210.845703	99998.000000	1555.900391	925.066101	232.933289	93.387947	77.929161	254.673645	294.108490	188.801910	1.675415	99998.000000	4.209670	3.244409	0.427097	0.829522	4.049638	4.999991	3.191982	2.966173	2.367232	1.970291	1.891700	2.405984	2.468508	2.276006	0.224122	4.999991	19983.000000		1
12950.265625	4067.747559	3.083739	7.098767	11534.255859	99998.000000	1525.334351	936.568481	222.565765	92.108192	62.174339	251.481979	357.621185	215.639679	1.805370	0.000000	4.112278	3.609354	0.489078	0.851183	4.061990	4.999991	3.183365	2.971539	2.347458	1.964298	1.793611	2.400507	2.553423	2.333729	0.256566	0.000000	20022.000000		1
9172.226562	2203.692139	3.802250	6.148975	7781.549316	99998.000000	923.222046	576.156494	138.672653	39.548950	48.013813	195.925339	306.875183	155.068893	0.832092	99998.000000	3.962475	3.343151	0.580041	0.788803	3.891066	4.999991	2.965306	2.760540	2.141991	1.597135	1.681366	2.292091	2.486962	2.190525	0.000000	4.999991	20141.000000		1
23919.187500	4681.525391	2.917217	7.422559	14095.276367	99998.000000	1981.123291	1207.407104	315.349304	126.365448	116.269287	485.398987	626.517029	377.122742	2.102184	99998.000000	4.378747	3.670387	0.464969	0.870554	4.149074	4.999991	3.296911	3.081854	2.498792	2.101628	2.065465	2.686099	2.796933	2.576483	0.322671	4.999991	20186.000000		1
7506.924316	1032.151978	3.080655	2.392981	3967.026367	55788.843750	219.108887	151.578094	28.438238	0.000000	0.416305	0.000000	0.000000	0.000000	0.600202	99998.000000	3.875462	3.013744	0.488643	0.378939	3.598465	4.746547	2.340660	2.180636	1.453903	0.000000	0.000000	0.000000	0.000000	0.000000	0.000000	4.999991	20255.000000		1
6064.671875	1506.258301	2.716774	4.181550	2992.321289	46236.281250	68.113625	48.248177	11.955655	38.139683	2.821621	0.000000	0.000000	0.000000	1.909705	99998.000000	3.782807	3.177899	0.434053	0.621337	3.476008	4.664983	1.833234	1.683481	1.077573	1.581377	0.450499	0.000000	0.000000	0.000000	0.280966	4.999991	20267.000000		1
18386.693359	11133.274414	3.071404	10.123915	20433.833984	99998.000000	3004.094971	1864.292725	471.947723	217.181549	125.952225	576.717712	738.034302	446.513031	2.184739	0.000000	4.264503	4.046623	0.487337	1.005348	4.310350	4.999991	3.477714	3.270514	2.673894	2.336823	2.100206	2.760963	2.868077	2.649834	0.339400	0.000000	20300.000000		1
15136.136719	2222.888428	3.487709	4.227806	9178.286133	99998.000000	1120.464111	703.570435	181.909744	92.885292	51.405926	239.902542	330.404114	180.901367	0.318072	99998.000000	4.180015	3.346918	0.542540	0.626115	3.962762	4.999991	3.049398	2.847308	2.259856	1.967947	1.711013	2.380035	2.519045	2.257442	0.000000	4.999991	20370.000000		1
20699.873047	7060.244629	2.457740	9.652102	20287.728516	99998.000000	3010.746582	1832.733765	393.855103	200.735977	132.150543	601.014526	713.216370	459.905701	2.995621	99998.000000	4.315968	3.848820	0.390536	0.984622	4.307233	4.999991	3.478674	3.263099	2.595336	2.302625	2.121069	2.778885	2.853221	2.662669	0.476487	4.999991	20399.000000		1
37264.933594	12651.756836	2.611927	11.838473	32290.873047	99998.000000	5028.060547	3079.955078	703.918884	353.535217	212.124222	998.607117	1299.197632	718.868835	8.050049	0.000000	4.571301	4.102151	0.416961	1.073296	4.509080	4.999991	3.701401	3.488544	2.847522	2.548433	2.326590	2.999395	3.113675	2.856650	0.905798	0.000000	20478.000000		1
16895.902344	1129.567383	2.035268	4.631775	9720.333008	99998.000000	1252.158325	765.797180	171.529877	68.119789	47.023933	188.086472	201.602509	155.044220	1.741329	0.000000	4.227781	3.052912	0.308622	0.665747	3.987681	4.999991	3.097659	2.884114	2.234340	1.833273	1.672319	2.274358	2.304496	2.190456	0.240881	0.000000	20540.000000		1
8765.521484	2374.774902	2.969640	4.668780	7286.732910	98220.140625	803.585327	513.220459	117.749481	56.407749	30.405664	145.062149	215.716782	76.069664	0.136399	0.000000	3.942778	3.375623	0.472704	0.669203	3.862533	4.992200	2.905032	2.710304	2.070959	1.751339	1.482955	2.161554	2.333884	1.881212	0.000000	0.000000	20561.000000		1
36330.144531	9302.085938	2.568754	8.998350	31823.771484	99998.000000	4945.095703	3007.363770	735.792419	310.729858	190.868011	932.766235	1208.252075	821.958252	7.051137	99998.000000	4.560267	3.968580	0.409723	0.954163	4.502752	4.999991	3.694175	3.478186	2.866755	2.492383	2.280733	2.969773	3.082158	2.914850	0.848259	4.999991	20637.000000		1
20787.716797	7898.929199	2.840123	6.321664	17633.398438	99998.000000	2521.123047	1542.732788	367.698853	220.672348	106.715866	449.633789	589.601624	337.792755	6.948863	0.000000	4.317807	3.897568	0.453337	0.800831	4.246336	4.999991	3.401594	3.188291	2.565492	2.343748	2.028229	2.652859	2.770559	2.528650	0.841914	0.000000	20699.000000		1
7262.118652	2070.712158	4.755125	5.800513	4925.054688	73195.539062	391.850677	252.120316	76.513725	33.477066	19.393633	48.713821	79.705399	50.209435	1.838654	0.000000	3.861063	3.316120	0.677162	0.763466	3.692411	4.864485	2.593121	2.401608	1.883739	1.524747	1.287659	1.687652	1.901488	1.700785	0.264500	0.000000	20789.000000		1
16036.037109	2938.639648	2.359060	4.169215	7790.066895	99998.000000	855.765259	540.560913	132.492828	58.581783	39.792564	133.294601	200.930252	95.688416	1.894245	0.000000	4.205097	3.468146	0.372739	0.620054	3.891541	4.999991	2.932355	2.732845	2.122192	1.767763	1.599802	2.124813	2.303045	1.980859	0.277436	0.000000	20831.000000		1
13005.359375	5485.866211	2.907966	7.268372	14488.894531	99998.000000	2065.688721	1263.709961	310.840851	132.761124	90.890114	358.527802	432.229156	304.910828	1.806118	0.000000	4.114122	3.739245	0.463589	0.861437	4.161035	4.999991	3.315065	3.101647	2.492538	2.123071	1.958517	2.554523	2.635714	2.484173	0.256746	0.000000	20929.000000		1
26000.957031	6418.660156	2.069189	6.969250	15178.982422	99998.000000	2116.776855	1325.890503	329.670166	146.135300	76.267029	335.606384	475.586517	265.374237	2.114974	0.000000	4.414989	3.807444	0.315800	0.843186	4.181242	4.999991	3.325675	3.122508	2.518080	2.164755	1.882337	2.525830	2.677230	2.423859	0.325305	0.000000	20972.000000		1
7700.147949	1377.598633	1.470943	2.559503	4749.777832	73612.796875	409.276886	247.309677	79.548126	46.012466	21.900713	70.784142	112.103157	31.987621	0.617596	99998.000000	3.886499	3.139123	0.167596	0.408156	3.676673	4.866953	2.612017	2.393241	1.900630	1.662876	1.340458	1.849936	2.049618	1.504982	0.000000	4.999991	21015.000000		1
32931.789062	7752.874023	2.229543	8.338429	21158.869141	99998.000000	3200.301025	1920.851562	408.055725	181.647629	132.853638	561.854126	734.395447	355.474915	6.309894	0.000000	4.517615	3.889463	0.348216	0.921084	4.325492	4.999991	3.505191	3.283494	2.610719	2.259230	2.123374	2.749624	2.865930	2.550809	0.800022	0.000000	21035.000000		1
13207.338867	1336.708252	2.914133	2.969640	11000.605469	99998.000000	1399.326660	858.867493	203.051865	56.796299	24.133339	209.382782	290.454254	176.399109	0.071433	99998.000000	4.120815	3.126037	0.464509	0.472704	4.041417	4.999991	3.145919	2.933926	2.307607	1.754320	1.382617	2.320941	2.463078	2.246496	0.000000	4.999991	21109.000000		1
4056.982178	631.617554	2.183287	2.756862	2699.813232	48250.277344	62.784920	65.403015	44.473679	51.967167	13.799731	18.397585	40.322968	14.533661	0.216570	99998.000000	3.608203	2.800454	0.339111	0.440415	3.431334	4.683500	1.797855	1.815598	1.648103	1.715729	1.139871	1.264761	1.605552	1.162375	0.000000	4.999991	21170.000000		1
20095.341797	4064.552734	3.018980	8.400105	17399.601562	99998.000000	2575.461426	1563.313721	356.202667	172.504349	107.030403	461.247131	549.053528	344.546143	3.672497	0.000000	4.303095	3.609013	0.479860	0.924285	4.240539	4.999991	3.410855	3.194046	2.551697	2.236800	2.029507	2.663934	2.739615	2.537247	0.564961	0.000000	21190.000000		1
5848.711426	1986.726440	2.001346	2.010598	5589.877930	79997.000000	546.342896	340.299835	60.724983	39.820320	10.845510	72.844078	107.070496	34.824661	0.600741	0.000000	3.767060	3.298138	0.301322	0.303325	3.747402	4.903074	2.737465	2.531862	1.783367	1.600105	1.035250	1.862394	2.029670	1.541887	0.000000	0.000000	21242.000000		1
18265.927734	3943.108887	3.228674	5.822099	12194.231445	99998.000000	1691.251831	1008.357910	211.877518	107.782837	57.104675	266.114319	386.491150	191.574188	0.423061	0.000000	4.261642	3.595839	0.509024	0.765080	4.086154	4.999991	3.228208	3.003615	2.326085	2.032550	1.756672	2.425068	2.587140	2.282337	0.000000	0.000000	21259.000000		1
16956.234375	3468.281006	3.814585	3.382861	8784.806641	99998.000000	1037.345093	645.879822	145.823837	67.974854	39.231323	190.954361	297.697968	152.959610	2.785590	99998.000000	4.229330	3.540114	0.581447	0.529284	3.943732	4.999991	3.015923	2.810152	2.163829	1.832348	1.593633	2.280930	2.473776	2.184577	0.444917	4.999991	21315.000000		1
3684.124268	379.352295	3.318103	1.868746	973.934143	24377.591797	0.000000	0.000000	0.000000	7.191279	0.000000	0.000000	0.000000	0.000000	1.778656	0.000000	3.566334	2.579043	0.520890	0.271550	2.988530	4.386991	0.000000	0.000000	0.000000	0.856806	0.000000	0.000000	0.000000	0.000000	0.250092	0.000000	21328.000000		1
10559.868164	3058.905518	3.287266	8.168824	9440.541992	99998.000000	1160.583618	744.531738	175.319794	86.178162	49.697533	156.731018	231.086136	192.560989	1.060017	99998.000000	4.023658	3.485566	0.516835	0.912160	3.974997	4.999991	3.064677	2.871883	2.243831	1.935397	1.696335	2.195155	2.363774	2.284568	0.025313	4.999991	21426.000000		1
20055.816406	6951.931152	4.468338	8.437109	13816.296875	99998.000000	1889.397461	1180.590820	282.152832	117.715561	69.550644	317.470917	436.438477	233.852249	1.715593	0.000000	4.302240	3.842105	0.650146	0.926194	4.140392	4.999991	3.276323	3.072099	2.450485	2.070834	1.842301	2.501704	2.639923	2.368942	0.234414	0.000000	21473.000000		1
21248.681641	4736.860352	3.179335	6.839733	14245.787109	99998.000000	1976.229370	1207.471802	296.785187	146.499176	89.465431	407.275543	504.660004	267.693207	4.002467	0.000000	4.327332	3.675491	0.502336	0.835039	4.153687	4.999991	3.295837	3.081877	2.472442	2.165835	1.951655	2.609888	2.702999	2.427637	0.602328	0.000000	21529.000000		1
5517.758301	1640.925171	1.674470	4.067451	2620.289795	43808.992188	53.595379	45.889118	29.378778	28.391983	18.039871	50.511642	67.823753	55.880428	1.269201	0.000000	3.741763	3.215089	0.223877	0.609322	3.418349	4.641563	1.729127	1.661710	1.468034	1.453196	1.256233	1.703391	1.831382	1.747260	0.103530	0.000000	21568.000000		1
36926.199219	6620.423340	2.584173	5.902276	12794.817383	99998.000000	1587.354492	1067.923340	334.385223	152.299683	93.175163	382.818420	501.662628	339.288361	3.276287	99998.000000	4.567335	3.820886	0.412322	0.771020	4.107034	4.999991	3.200674	3.028540	2.524247	2.182699	1.969300	2.582993	2.700412	2.530569	0.515382	4.999991	21629.000000		1
8143.524902	1792.133301	3.718989	5.313282	5478.921875	86408.703125	526.492859	310.202545	96.009125	49.469337	26.402971	135.110931	170.897720	95.895027	0.176394	0.000000	3.910812	3.253370	0.570425	0.725363	3.738695	4.936557	2.721392	2.491645	1.982313	1.694336	1.421653	2.130691	2.232736	1.981796	0.000000	0.000000	21671.000000		1
25037.259766	7684.097168	2.753779	7.154274	20028.685547	99998.000000	2892.136719	1787.381226	439.852173	215.590347	107.801338	500.293427	664.903442	309.675201	0.848753	0.000000	4.398587	3.885593	0.439929	0.854566	4.301652	4.999991	3.461219	3.252217	2.643307	2.333629	2.032624	2.699225	2.822759	2.490906	0.000000	0.000000	21754.000000		1
9869.814453	1165.671753	2.944971	3.799166	5071.686523	72123.601562	413.748322	263.551727	59.408226	54.246048	28.413568	76.600067	126.057076	103.511856	0.874782	0.000000	3.994309	3.066576	0.469081	0.579688	3.705153	4.858078	2.616736	2.420866	1.773847	1.734368	1.453526	1.884229	2.100567	2.014990	0.000000	0.000000	21802.000000		1
3150.443115	392.220734	2.463907	2.874044	2678.479980	47891.484375	35.487667	20.050468	34.803074	0.000000	3.204005	0.000000	19.967209	0.104847	1.387079	0.000000	3.498372	2.593531	0.391624	0.458493	3.427888	4.680258	1.550077	1.302125	1.541618	0.000000	0.505693	0.000000	1.300317	0.000000	0.142101	0.000000	21830.000000		1
11017.011719	2097.327881	4.619441	7.178944	8574.467773	99998.000000	1076.576416	665.014404	135.410049	70.108803	51.149975	203.039520	257.948578	209.160751	0.878577	99998.000000	4.042064	3.321666	0.664589	0.856061	3.933207	4.999991	3.032045	2.822831	2.131651	1.845773	1.708845	2.307580	2.411533	2.320480	0.000000	4.999991	21887.000000		1
23964.929688	7039.509277	2.075356	7.832696	18898.101562	99998.000000	2736.969238	1708.360474	411.703796	193.279495	121.662743	539.086853	722.433655	430.631775	6.408765	0.000000	4.379576	3.847542	0.317093	0.893911	4.276418	4.999991	3.437270	3.232579	2.614585	2.286186	2.085158	2.731659	2.858798	2.634106	0.806774	0.000000	21936.000000		1
12355.166016	3834.052490	3.728240	3.984190	12260.686523	99998.000000	1641.199707	1004.934937	260.128784	84.759644	41.189499	266.876007	369.798859	215.571838	1.960669	0.000000	4.091848	3.583658	0.571504	0.600340	4.088515	4.999991	3.215161	3.002138	2.415188	1.928189	1.614787	2.426310	2.567966	2.333592	0.292404	0.000000	22003.000000		1
7074.004395	843.905212	3.644979	4.163047	2972.415771	48034.226562	151.895721	88.012985	8.551208	26.008253	15.443363	17.719162	14.283878	18.271152	0.895771	99998.000000	3.849665	2.926294	0.561695	0.619411	3.473109	4.681551	2.181545	1.944547	0.932027	1.415111	1.188742	1.248443	1.154846	1.261766	0.000000	4.999991	22071.000000		1
6745.820312	2277.464355	1.976677	4.252476	6574.074707	88456.367188	718.603638	450.441711	92.980888	50.298862	25.283573	91.059723	103.897324	113.419914	0.930015	0.000000	3.829035	3.357452	0.295936	0.628642	3.817835	4.946729	2.856489	2.653639	1.968394	1.701558	1.402838	1.959326	2.016604	2.054689	0.000000	0.000000	22092.000000		1
20439.769531	4128.422852	3.826920	6.013290	12513.914062	99998.000000	1735.546631	1045.606323	247.540955	109.337044	77.334000	319.133026	442.831055	270.903351	0.906804	0.000000	4.310476	3.615784	0.582849	0.779112	4.097393	4.999991	3.239436	3.019368	2.393647	2.038767	1.888371	2.503972	2.646238	2.432814	0.000000	0.000000	22135.000000		1
6504.943359	1520.952393	2.843207	3.151581	4137.350586	60868.261719	267.104187	173.151932	46.428772	29.764246	4.304899	38.380211	51.714298	54.902885	0.848438	0.000000	3.813244	3.182116	0.453808	0.498528	3.616722	4.784391	2.426681	2.238427	1.666787	1.473695	0.633963	1.584107	1.713611	1.739595	0.000000	0.000000	22187.000000		1
11071.439453	2080.385742	3.231758	3.028231	5188.763672	69207.843750	462.307953	297.913818	80.393066	27.087561	22.357105	46.721725	65.732979	40.831783	0.003400	0.000000	4.044204	3.318144	0.509439	0.481189	3.715064	4.840155	2.664931	2.474091	1.905219	1.432770	1.349416	1.669519	1.817783	1.610998	0.000000	0.000000	22217.000000		1
8802.446289	1288.484741	2.207957	3.762161	4961.853027	68678.609375	415.694153	278.211823	63.944408	13.275496	15.760989	49.231888	82.042870	20.059721	1.292053	0.000000	3.944603	3.110079	0.343991	0.575437	3.695644	4.836822	2.618774	2.444376	1.805803	1.123051	1.197583	1.692246	1.914041	1.302325	0.111280	0.000000	22248.000000		1
5447.288574	858.050293	1.884164	2.004430	2000.100586	38239.500000	0.000000	0.000000	0.000000	5.692582	3.968772	0.000000	0.000000	0.000000	0.839789	99998.000000	3.736180	2.933513	0.275119	0.301991	3.301052	4.582512	0.000000	0.000000	0.000000	0.755309	0.598656	0.000000	0.000000	0.000000	0.000000	4.999991	22291.000000		1
9357.068359	570.263489	2.362144	4.989489	4060.651855	59016.574219	277.406982	190.417786	33.381474	43.258686	12.686502	48.538048	50.770676	42.808460	1.075637	99998.000000	3.971140	2.756076	0.373306	0.698056	3.608596	4.770974	2.443117	2.279707	1.523505	1.636073	1.103342	1.686082	1.705613	1.631530	0.031666	4.999991	22313.000000		1
21012.132812	6829.078125	4.523845	3.632644	13484.217773	99998.000000	1872.091553	1141.248535	283.050201	115.313324	71.838776	339.479553	483.123169	271.677399	2.868742	0.000000	4.322470	3.834362	0.655508	0.560223	4.129826	4.999991	3.272327	3.057380	2.451864	2.061879	1.856359	2.530814	2.684058	2.434053	0.457691	0.000000	22341.000000		1
15040.538086	4425.732422	3.660398	5.945448	12731.237305	99998.000000	1743.370117	1049.020142	224.749054	83.112930	44.553856	254.319016	323.558197	284.305298	1.129051	99998.000000	4.177263	3.645985	0.563528	0.774185	4.104871	4.999991	3.241390	3.020784	2.351698	1.919669	1.648885	2.405379	2.509952	2.453785	0.052714	4.999991	22405.000000		1
19784.255859	2757.476074	2.698272	5.288612	10534.733398	99998.000000	1350.344482	811.522827	161.856201	86.671562	44.680290	216.990356	270.083099	132.033356	1.725999	0.000000	4.296319	3.440512	0.431086	0.723342	4.022624	4.999991	3.130445	2.909301	2.209129	1.937877	1.650116	2.336440	2.431497	2.120684	0.237041	0.000000	22460.000000		1
16119.479492	4170.978516	4.147629	6.500521	13931.141602	99998.000000	1931.015625	1154.582642	295.391327	87.942062	62.433376	313.082733	421.454590	186.048126	1.764654	0.000000	4.207351	3.620238	0.617800	0.812948	4.143987	4.999991	3.285786	3.062425	2.470398	1.944197	1.795417	2.495659	2.624751	2.269625	0.246660	0.000000	22481.000000		1
10517.340820	1855.738525	3.641896	3.546299	7068.237793	98171.968750	732.973877	447.200714	83.458305	89.215645	21.721855	85.632339	121.545563	84.420433	0.521906	99998.000000	4.021906	3.268517	0.561327	0.549775	3.849311	4.991988	2.865088	2.650502	1.921470	1.950441	1.336897	1.932638	2.084739	1.926448	0.000000	4.999991	22546.000000		1
21787.560547	7034.254883	3.105325	6.910658	17880.642578	99998.000000	2528.986572	1565.996582	324.245880	156.487411	104.378387	457.901276	644.325623	313.690247	1.100809	0.000000	4.338209	3.847218	0.492107	0.839519	4.252383	4.999991	3.402946	3.194791	2.510875	2.194479	2.018610	2.660772	2.809105	2.496501	0.041712	0.000000	22577.000000		1
19062.355469	6017.540039	3.694319	4.613273	14737.671875	99998.000000	1991.130005	1235.290283	266.101990	114.073662	73.578003	303.254883	469.493073	222.901886	1.251998	99998.000000	4.280177	3.779419	0.567534	0.664009	4.168429	4.999991	3.299100	3.091769	2.425048	2.057185	1.866748	2.481808	2.671629	2.348114	0.097604	4.999991	22608.000000		1
27358.220703	7274.468750	3.487709	5.353371	15718.476562	99998.000000	2135.183838	1349.962158	294.330536	152.080750	91.500694	373.625793	490.203461	292.227417	4.120780	0.000000	4.437088	3.861801	0.542540	0.728627	4.196411	4.999991	3.329435	3.130322	2.468835	2.182074	1.961424	2.572437	2.690376	2.465721	0.614979	0.000000	22661.000000		1
8741.387695	2025.754272	3.660398	3.651147	5437.315918	79545.046875	510.531464	319.629517	73.787704	34.140072	22.915262	100.526802	139.261642	96.502518	0.189263	99998.000000	3.941580	3.306587	0.563528	0.562429	3.735384	4.900613	2.708023	2.504647	1.867984	1.533264	1.360125	2.002282	2.143831	1.984539	0.000000	4.999991	22713.000000		1
20429.109375	4934.031250	2.544085	6.287743	13066.569336	99998.000000	1780.905396	1100.996460	257.038879	117.675468	94.220551	364.192627	467.217255	263.709015	2.257947	0.000000	4.310249	3.693202	0.405532	0.798495	4.116161	4.999991	3.250641	3.041786	2.409999	2.070686	1.974146	2.561331	2.669519	2.421125	0.353714	0.000000	22743.000000		1
7590.456543	745.842285	2.130863	3.114576	6433.894043	89428.007812	634.072205	423.446655	96.527191	81.490883	18.610363	93.360191	107.030403	12.646413	1.916503	0.000000	3.880268	2.872647	0.328556	0.493399	3.808474	4.951474	2.802139	2.626799	1.984650	1.911109	1.269755	1.970162	2.029507	1.101967	0.282510	0.000000	22797.000000		1
13864.273438	3073.633301	3.259512	6.013290	8730.989258	99998.000000	1027.063843	637.035645	148.993927	71.326874	36.659485	172.276154	214.103989	182.082443	0.989335	0.000000	4.141897	3.487652	0.513153	0.779112	3.941063	4.999991	3.011597	2.804164	2.173169	1.853253	1.564186	2.236225	2.330625	2.260268	0.000000	0.000000	22861.000000		1
37218.656250	4764.913086	2.895631	6.577615	19355.074219	99998.000000	2753.328369	1721.102417	429.737488	139.267807	104.399979	490.249695	587.742126	406.714294	1.906420	99998.000000	4.570761	3.678055	0.461743	0.818068	4.286795	4.999991	3.439858	3.235807	2.633203	2.143851	2.018700	2.690417	2.769187	2.609289	0.280219	4.999991	22893.000000		1
4969.401855	0.000000	4.153796	4.758209	2523.685547	38824.714844	0.000000	4.705785	0.000000	16.072447	0.000000	0.000000	0.000000	0.000000	0.215776	99998.000000	3.696304	0.000000	0.618445	0.677444	3.402035	4.589108	0.000000	0.672632	0.000000	1.206082	0.000000	0.000000	0.000000	0.000000	0.000000	4.999991	22917.000000		0
6769.528320	8.535789	2.414567	2.689020	3606.947510	53606.402344	137.041351	112.186417	36.289436	25.175644	3.965688	0.000000	0.000000	25.471682	0.076554	0.000000	3.830558	0.931244	0.382839	0.429594	3.557140	4.729217	2.136852	2.049940	1.559780	1.400981	0.598319	0.000000	0.000000	1.406058	0.000000	0.000000	22936.000000		0
8203.315430	569.221191	2.084607	2.473158	3843.368408	61420.414062	248.759033	153.298828	22.943016	23.229803	0.000000	3.638812	0.000000	72.729980	0.479082	0.000000	3.913989	2.755281	0.319024	0.393252	3.584712	4.788313	2.395779	2.185539	1.360651	1.366045	0.000000	0.560960	0.000000	1.861714	0.000000	0.000000	22964.000000		1
9367.189453	3427.402832	2.849375	5.630907	10882.785156	99998.000000	1377.654175	873.444336	200.294998	74.611061	58.461517	241.999481	364.763123	249.841431	0.957888	0.000000	3.971609	3.534965	0.454750	0.750578	4.036740	4.999991	3.139140	2.941235	2.301670	1.872803	1.766870	2.383814	2.562011	2.397665	0.000000	0.000000	22990.000000		1
15202.107422	2538.376465	3.728240	6.136640	11172.706055	99998.000000	1401.651733	901.518677	204.976120	100.844421	52.232368	275.618408	342.988831	232.698929	1.439213	0.000000	4.181904	3.404556	0.571504	0.787931	4.048158	4.999991	3.146640	2.954975	2.311703	2.003652	1.717940	2.440308	2.535280	2.366794	0.158125	0.000000	23045.000000		1
2444.331787	0.000000	2.204873	1.585042	1678.380371	37859.015625	0.000000	0.000000	0.000000	28.129866	7.363968	0.000000	0.000000	0.000000	1.073428	0.000000	3.388160	0.000000	0.343384	0.200041	3.224890	4.578169	0.000000	0.000000	0.000000	1.449168	0.867112	0.000000	0.000000	0.000000	0.030773	0.000000	23080.000000		0
10103.490234	1106.229614	2.722941	3.469206	6439.315430	91648.101562	693.557495	421.954132	103.807899	64.450142	29.095076	126.131081	191.207214	94.482674	0.845075	99998.000000	4.004471	3.043845	0.435038	0.540230	3.808840	4.962123	2.841083	2.625265	2.016230	1.809224	1.463820	2.100822	2.281504	1.975352	0.000000	4.999991	23104.000000		1
22305.527344	4002.822510	3.062153	7.003170	10888.287109	99998.000000	1454.192505	894.086853	221.372360	115.445930	69.828178	309.076965	412.382202	209.857666	1.496449	0.000000	4.348413	3.602366	0.486027	0.845295	4.036960	4.999991	3.162622	2.951380	2.345123	2.062379	1.844031	2.490067	2.615300	2.321925	0.175062	0.000000	23147.000000		1
2548.167236	400.503662	2.050686	1.329091	1569.092651	30353.992188	0.000000	0.000000	0.000000	6.845900	0.000000	0.000000	0.000000	8.939758	0.080708	0.000000	3.406228	2.602607	0.311899	0.123555	3.195649	4.482216	0.000000	0.000000	0.000000	0.835431	0.000000	0.000000	0.000000	0.951326	0.000000	0.000000	23188.000000		1
10326.735352	1566.804443	2.544085	3.244093	5901.104004	82377.281250	576.310669	368.796661	95.605156	48.994442	16.393156	98.056725	136.806992	60.839081	1.098530	99998.000000	4.013963	3.195015	0.405532	0.511093	3.770933	4.915807	2.760657	2.566787	1.980481	1.690147	1.214663	1.991477	2.136108	1.784183	0.040812	4.999991	23205.000000		1
21273.070312	2852.495361	2.787700	9.997481	18002.187500	99998.000000	2628.825684	1606.973267	359.958649	137.235626	120.296646	488.825012	676.408813	342.961090	1.778326	99998.000000	4.327830	3.455225	0.445246	0.999891	4.255325	4.999991	3.419762	3.206009	2.556253	2.137467	2.080254	2.689153	2.830209	2.535245	0.250011	4.999991	23244.000000		1
15787.437500	3108.044678	3.607974	5.217686	12650.896484	99998.000000	1770.775269	1067.830933	250.553772	100.048820	50.190933	276.043945	351.466034	254.155579	2.490245	99998.000000	4.198312	3.492487	0.557263	0.717478	4.102121	4.999991	3.248163	3.028502	2.398901	2.000212	1.700625	2.440978	2.545883	2.405100	0.396242	4.999991	23286.000000		1
11158.378906	3035.098877	1.699140	3.867008	8758.045898	99998.000000	1039.071899	648.892639	134.117966	105.223335	35.404404	143.560379	203.909134	176.901764	1.397600	0.000000	4.047601	3.482173	0.230229	0.587375	3.942407	4.999991	3.016646	2.812173	2.127487	2.022112	1.549057	2.157035	2.309437	2.247732	0.145383	0.000000	23302.000000		1
18656.400391	5326.554199	3.796082	5.840601	14736.746094	99998.000000	2107.550293	1261.227539	254.975861	121.206352	65.868660	294.145508	390.018951	230.598907	2.119945	0.000000	4.270828	3.726446	0.579336	0.766458	4.168402	4.999991	3.323778	3.100793	2.406499	2.083525	1.818679	2.468562	2.591086	2.362857	0.326325	0.000000	23392.000000		1
13079.783203	3107.168945	3.623393	5.695665	8571.310547	99998.000000	1064.053345	629.181396	170.222382	101.427254	54.353981	228.486542	334.218689	239.208694	1.466842	0.000000	4.116601	3.492365	0.559115	0.755544	3.933047	4.999991	3.026963	2.798776	2.231017	2.006155	1.735231	2.358861	2.524031	2.378777	0.166383	0.000000	23452.000000		1
6506.549805	1193.277344	1.933504	3.953353	6674.527344	86753.093750	745.851562	438.091339	100.770416	43.767506	13.771977	62.507385	75.076706	53.021805	1.239735	0.000000	3.813351	3.076741	0.286345	0.596966	3.824420	4.938285	2.872652	2.641565	2.003333	1.641152	1.138996	1.795931	1.875505	1.724455	0.093329	0.000000	23472.000000		1
28101.386719	4161.921875	4.166131	7.271456	15940.634766	99998.000000	2394.667969	1392.267944	405.838531	151.399231	105.874001	474.001495	655.263672	223.456955	2.018336	0.000000	4.448728	3.619294	0.619733	0.861621	4.202506	4.999991	3.379245	3.143723	2.608353	2.180124	2.024789	2.675780	2.816416	2.349194	0.304993	0.000000	23496.000000		1
5902.584473	2235.559570	2.642764	3.521630	5084.166016	71314.507812	470.251648	280.577057	25.530273	17.712996	8.976764	9.843294	15.418694	15.489620	0.422266	0.000000	3.771042	3.349386	0.422058	0.546744	3.706220	4.853178	2.672330	2.448052	1.407055	1.248292	0.953120	0.993140	1.188048	1.190041	0.000000	0.000000	23534.000000		1
7494.823730	878.008240	2.192538	2.744528	3452.257812	53581.742188	222.109360	141.142715	55.060154	28.049688	7.647672	18.502432	19.671169	46.598377	0.239005	99998.000000	3.874761	2.943499	0.340947	0.438468	3.538103	4.729017	2.346567	2.149658	1.740837	1.447928	0.883529	1.267229	1.293830	1.668371	0.000000	4.999991	23564.000000		1
22444.910156	6182.415039	4.622524	7.610667	14830.630859	99998.000000	2154.873535	1303.373047	327.301849	190.016891	101.886726	458.373108	690.227051	389.309692	4.414858	0.000000	4.351118	3.791158	0.664879	0.881423	4.171160	4.999991	3.333422	3.115069	2.514948	2.278792	2.008118	2.661219	2.838992	2.590295	0.644917	0.000000	23606.000000		1
21409.343750	4535.886719	1.825573	7.832696	15098.712891	99998.000000	2190.231689	1339.995483	306.739502	138.466034	105.007469	397.635773	582.703247	326.740631	4.258546	0.000000	4.330603	3.656662	0.261399	0.893911	4.178940	4.999991	3.340490	3.127103	2.486770	2.141343	2.021220	2.599485	2.765447	2.514203	0.629261	0.000000	23659.000000		1
5768.019043	479.749573	2.827788	2.574922	5495.250000	81412.703125	584.013855	346.451874	95.836433	71.000000	13.167564	92.996307	137.525497	144.652023	0.686764	99998.000000	3.761027	2.681015	0.451447	0.410764	3.739987	4.910692	2.766423	2.539643	1.981531	1.851258	1.119505	1.968466	2.138383	2.160325	0.000000	4.999991	23692.000000		1
7583.548828	2484.756348	2.735276	2.963473	6172.331543	80577.476562	660.228455	412.795441	64.493309	40.902710	12.609407	65.711388	79.174995	17.743834	0.875498	99998.000000	3.879873	3.395284	0.437001	0.471801	3.790449	4.906214	2.819694	2.615735	1.809515	1.611752	1.100695	1.817641	1.898588	1.249047	0.000000	4.999991	23710.000000		1
8744.154297	27.599463	2.611927	2.917217	4205.038574	64060.941406	356.057739	223.700577	64.147934	36.751999	8.168824	28.364229	49.151711	41.954266	0.203736	99998.000000	3.941718	1.440901	0.416961	0.464969	3.623770	4.806593	2.551520	2.349667	1.807183	1.565281	0.912160	1.452771	1.691539	1.622776	0.000000	4.999991	23783.000000		0
7046.892090	1999.853882	2.599592	4.323402	5724.350586	89816.703125	592.111755	374.390564	122.288742	57.117008	36.585476	130.923218	156.546005	93.110405	0.440714	99998.000000	3.847998	3.300998	0.414905	0.635826	3.757726	4.953357	2.772404	2.573325	2.087386	1.756765	1.563309	2.117017	2.194642	1.968998	0.000000	4.999991	23821.000000		1
20944.050781	3357.775146	3.910181	7.925209	12732.156250	99998.000000	1741.171387	1071.414185	231.092300	100.394196	80.763115	319.879303	380.271240	216.805344	2.190640	0.000000	4.321061	3.526052	0.592197	0.899011	4.104902	4.999991	3.240842	3.029957	2.363786	2.001709	1.907213	2.504986	2.580093	2.336070	0.340571	0.000000	23884.000000		1
13425.988281	3352.853516	1.649800	6.660876	19143.849609	99998.000000	2923.538574	1722.644287	388.387634	183.303604	100.002563	495.075745	587.649597	339.713898	2.670467	99998.000000	4.127946	3.525414	0.217431	0.823531	4.282029	4.999991	3.465909	3.236196	2.589265	2.263171	2.000011	2.694672	2.769119	2.531113	0.426587	4.999991	23913.000000		1
18735.982422	3939.534912	4.119875	5.455134	13210.114258	99998.000000	1826.899292	1121.774780	275.812683	91.617882	66.374390	328.424347	429.006653	322.864349	3.956894	0.000000	4.272676	3.595445	0.614884	0.736805	4.120906	4.999991	3.261715	3.049906	2.440614	1.961980	1.822001	2.516435	2.632464	2.509020	0.597354	0.000000	23947.000000		1
14416.947266	2690.327637	2.809286	6.259990	9532.250000	99998.000000	1271.240479	766.046936	200.813065	104.584999	69.075745	326.848541	439.639374	303.335052	1.611589	0.000000	4.158873	3.429805	0.448596	0.796574	3.979195	4.999991	3.104228	2.884255	2.302792	2.019469	1.839326	2.514347	2.643097	2.481923	0.207254	0.000000	24049.000000		1
21621.783203	3956.449219	3.422950	3.854673	12142.924805	99998.000000	1701.995605	1013.618774	238.289749	110.601372	67.361191	338.276886	463.748047	315.901276	1.428437	0.000000	4.334891	3.597306	0.534401	0.585988	4.084323	4.999991	3.230958	3.005875	2.377105	2.043761	1.828410	2.529272	2.666282	2.499551	0.154861	0.000000	24110.000000		1
13520.769531	7016.612793	2.127780	4.943233	13971.479492	99998.000000	1933.340698	1208.122559	354.105713	162.762817	141.040955	655.578186	852.499573	535.864380	3.421260	0.000000	4.131001	3.846128	0.327927	0.694011	4.145242	4.999991	3.286308	3.082111	2.549133	2.211555	2.149345	2.816624	2.930694	2.729055	0.534186	0.000000	24147.000000		1
16363.313477	3474.562500	3.950269	6.395674	9360.300781	99998.000000	1184.183472	750.927368	183.260422	90.427559	72.529533	273.792816	348.425476	228.492706	2.025081	0.000000	4.213871	3.540900	0.596627	0.805886	3.971290	4.999991	3.073419	2.875598	2.263069	1.956301	1.860515	2.437422	2.542110	2.358872	0.306442	0.000000	24216.000000		1
16955.246094	2025.985474	2.315888	5.057332	8831.858398	99998.000000	1090.681396	680.285095	182.270554	86.501953	65.880997	231.789230	294.857849	215.738358	0.878085	0.000000	4.229304	3.306636	0.364717	0.703921	3.946052	4.999991	3.037698	2.832691	2.260716	1.937026	1.818760	2.365093	2.469613	2.333927	0.000000	0.000000	24258.000000		1
7404.164551	3945.332275	2.531749	1.097811	8122.586426	99998.000000	988.893372	606.004028	151.226547	55.211258	31.031664	137.510071	209.025070	110.197403	1.564139	0.000000	3.869476	3.596084	0.403421	0.040528	3.909694	4.999991	2.995149	2.782475	2.179628	1.742028	1.491805	2.138335	2.320198	2.042171	0.194275	0.000000	24299.000000		1
13015.171875	3384.125732	3.185502	5.094337	9194.974609	99998.000000	1136.881958	720.531006	202.635559	76.785095	57.218773	260.622192	360.242371	169.473038	0.506500	0.000000	4.114450	3.529447	0.503178	0.707088	3.963551	4.999991	3.055715	2.857653	2.306716	1.885277	1.757539	2.416011	2.556595	2.229101	0.000000	0.000000	24341.000000		1
7395.514648	489.068634	3.247177	3.194753	3805.642090	62069.363281	237.928940	166.269028	62.473465	42.284225	9.504083	30.300817	55.821838	36.702660	0.299888	99998.000000	3.868968	2.689370	0.511506	0.504437	3.580428	4.792877	2.376447	2.220811	1.795696	1.626178	0.977910	1.481454	1.746804	1.564698	0.000000	4.999991	24384.000000		1
13804.877930	2919.097900	3.780664	7.607584	12339.043945	99998.000000	1735.734741	1048.125854	293.312897	115.430511	90.097595	427.094727	594.951904	327.992615	1.312201	0.000000	4.140033	3.465249	0.577568	0.881247	4.091281	4.999991	3.239483	3.020413	2.467331	2.062321	1.954713	2.630524	2.774482	2.515864	0.118000	0.000000	24420.000000		1
10723.115234	1226.088379	4.018112	4.092121	6194.231934	87930.046875	657.958862	412.631989	98.966431	35.469162	37.797386	130.910873	192.064499	110.632210	1.224932	8076.772461	4.030321	3.088522	0.604022	0.611948	3.791987	4.944137	2.818199	2.615563	1.995488	1.549851	1.577462	2.116976	2.283447	2.043882	0.088112	3.907238	24463.000000		1
24762.662109	4679.783203	3.290349	6.716383	15944.131836	99998.000000	2319.566650	1397.945068	314.220642	119.707657	83.973289	332.454803	463.285492	365.349030	4.175448	0.000000	4.393797	3.670226	0.517242	0.827135	4.202601	4.999991	3.365407	3.145490	2.497235	2.078122	1.924141	2.521733	2.665849	2.562708	0.620703	0.000000	24516.000000		1
11811.937500	2561.846924	2.155533	2.602675	6160.206055	84497.148438	694.692322	433.894379	107.301773	52.596249	45.355629	138.888504	155.833649	94.704704	0.487029	0.000000	4.072321	3.408553	0.333555	0.415420	3.789595	4.926842	2.841793	2.637384	2.030607	1.720955	1.656631	2.142666	2.192661	1.976372	0.000000	0.000000	24565.000000		1
13850.393555	1861.381714	3.685068	4.163047	8110.763184	99998.000000	1026.774048	627.291077	173.694672	52.442062	39.299168	157.967606	235.832001	118.733192	0.512291	0.000000	4.141462	3.269835	0.566445	0.619411	3.909062	4.999991	3.011475	2.797469	2.239786	1.719680	1.594383	2.198568	2.372603	2.074572	0.000000	0.000000	24591.000000		1
12855.147461	2884.273193	3.296517	3.657314	6624.928711	92457.898438	797.633728	468.484680	123.559242	66.291130	33.581917	114.126091	116.651672	73.103111	0.079207	99998.000000	4.109077	3.460036	0.518055	0.563162	3.821181	4.965944	2.901803	2.670695	2.091875	1.821455	1.526106	2.057385	2.066891	1.863936	0.000000	4.999991	24624.000000		1
4868.905762	1242.900879	1.921169	3.012813	1941.198120	44662.984375	0.000000	0.000000	19.529318	11.619528	11.431419	43.304943	19.729761	29.918434	2.462561	99998.000000	3.687431	3.094436	0.283566	0.478972	3.288070	4.649948	0.000000	0.000000	1.290687	1.065189	1.058100	1.636537	1.295122	1.475939	0.391387	4.999991	24640.000000		1
15549.457031	2591.743652	2.763030	4.520761	7715.396973	99998.000000	943.778259	574.543701	144.880219	82.033615	30.843555	147.236191	185.277191	97.230286	0.954126	99998.000000	4.191715	3.413592	0.441386	0.655212	3.887358	4.999991	2.974870	2.759323	2.161009	1.913992	1.489164	2.168015	2.267822	1.987802	0.000000	4.999991	24666.000000		1
10424.260742	2883.116943	2.500912	4.792130	9986.996094	99998.000000	1313.099121	815.901794	193.316498	96.064629	53.993183	192.964951	297.759644	162.685715	0.610883	99998.000000	4.018045	3.459862	0.398098	0.680529	3.999435	4.999991	3.118298	2.911638	2.286269	1.982563	1.732339	2.285478	2.473866	2.211349	0.000000	4.999991	24737.000000		1
16564.994141	4268.196777	1.952007	4.625608	11432.683594	99998.000000	1580.878662	956.951965	245.348419	98.124565	59.050514	287.555542	345.536011	221.501877	1.821775	99998.000000	4.219191	3.630244	0.290481	0.665169	4.058148	4.999991	3.198899	2.980890	2.389783	1.991778	1.771224	2.458722	2.538493	2.345377	0.260495	4.999991	24809.000000		1
17165.773438	2695.604004	3.096074	4.070535	11223.464844	99998.000000	1498.401001	924.162598	241.354980	120.395325	60.105152	250.393417	357.787720	169.386688	1.640940	0.000000	4.234663	3.430656	0.490811	0.609652	4.050127	4.999991	3.175628	2.965748	2.382656	2.080610	1.778912	2.398623	2.553625	2.228879	0.215093	0.000000	24850.000000		1
7937.497070	940.457031	3.863925	4.082870	4025.309082	57254.261719	313.739594	186.220810	23.649193	15.597550	2.658183	0.000000	0.000000	1.523367	0.565980	0.000000	3.899683	2.973339	0.587029	0.610966	3.604799	4.757808	2.496569	2.270028	1.373816	1.193056	0.424585	0.000000	0.000000	0.182805	0.000000	0.000000	24870.000000		1
26174.943359	6398.659180	3.197837	5.600070	17698.933594	99998.000000	2569.969482	1559.674927	342.196320	115.504517	82.897064	454.610931	619.769836	408.324005	7.761711	99998.000000	4.417886	3.806089	0.504856	0.748193	4.247947	4.999991	3.409928	3.193034	2.534275	2.062599	1.918539	2.657640	2.792230	2.611005	0.889957	4.999991	24933.000000		1
18943.371094	3551.008545	2.803118	1.665219	11007.312500	99998.000000	1461.093872	868.729309	190.938934	98.451447	43.597897	179.014114	264.902405	112.827835	2.543783	99998.000000	4.277457	3.550352	0.447641	0.221471	4.041681	4.999991	3.164678	2.938884	2.280895	1.993222	1.639466	2.252887	2.423086	2.052416	0.405480	4.999991	24966.000000		1
8443.832031	2735.596924	3.496960	4.178466	8861.228516	99998.000000	1098.600464	684.287781	195.598465	106.564758	36.366531	188.940674	253.634430	93.687065	1.035677	0.000000	3.926540	3.437052	0.543691	0.621017	3.947494	4.999991	3.040840	2.835239	2.291365	2.027614	1.560702	2.276325	2.404208	1.971680	0.015224	0.000000	25029.000000		1
18269.486328	2028.887329	3.527797	4.415914	8863.639648	99998.000000	1124.873901	683.828308	182.757782	81.154755	55.467209	197.044739	328.982513	200.264160	4.538642	0.000000	4.261726	3.307258	0.547504	0.645021	3.947612	4.999991	3.051104	2.834947	2.261876	1.909314	1.744036	2.294565	2.517173	2.301603	0.656926	0.000000	25062.000000		1
19630.667969	3152.737305	3.475374	5.575400	12675.303711	99998.000000	1799.478760	1075.318237	271.279572	97.045258	55.217426	276.602112	325.941925	231.807724	1.539231	0.000000	4.292935	3.498688	0.541001	0.746276	4.102958	4.999991	3.255147	3.031537	2.433417	1.986974	1.742076	2.441855	2.513140	2.365128	0.187304	0.000000	25103.000000		1
13686.369141	1966.549561	2.522498	4.576268	7027.347168	99910.437500	851.111877	495.680176	112.997437	55.346943	36.751999	124.515205	173.423294	163.197617	1.137327	0.000000	4.136288	3.293705	0.401831	0.660511	3.846792	4.999611	2.929987	2.695202	2.053069	1.743094	1.565281	2.095222	2.239107	2.212714	0.055885	0.000000	25153.000000		1
14112.208984	3430.054932	3.910181	4.317234	10338.924805	99998.000000	1361.868408	823.786865	165.824966	87.356148	57.487057	259.650818	311.846161	224.557861	1.607447	0.000000	4.149595	3.535301	0.592197	0.635206	4.014475	4.999991	3.134135	2.915815	2.219650	1.941293	1.759570	2.414390	2.493940	2.351328	0.206137	0.000000	25201.000000		1
9724.128906	1311.859497	3.126911	4.761292	6299.048340	85636.398438	651.563171	415.200745	77.679382	45.105846	23.248306	67.244011	102.259857	73.460823	0.602481	0.000000	3.987851	3.117887	0.495116	0.677725	3.799275	4.932658	2.813956	2.618258	1.890306	1.654233	1.366391	1.827654	2.009705	1.866056	0.000000	0.000000	25266.000000		1
18786.589844	1881.577148	2.476242	4.933982	10280.617188	99998.000000	1381.027710	847.719788	196.933731	88.546478	48.923515	210.656357	274.600769	137.732101	1.684849	99998.000000	4.273848	3.274522	0.393793	0.693198	4.012019	4.999991	3.140202	2.928252	2.294320	1.947171	1.689518	2.323575	2.438702	2.139035	0.226561	4.999991	25326.000000		1
9495.583984	892.319885	2.047602	1.989012	4557.531738	64646.609375	423.196899	259.006287	59.269459	29.610060	4.505342	29.862926	69.279274	14.117356	1.140735	99998.000000	3.977522	2.950521	0.311246	0.298637	3.658730	4.810546	2.626543	2.413310	1.772831	1.471439	0.653728	1.475132	1.840603	1.149753	0.057185	4.999991	25346.000000		1
7134.766113	2386.153809	2.513247	3.237926	4721.481445	67963.257812	429.182434	269.407745	80.053856	44.991749	20.414351	77.839737	94.121872	133.954529	0.696888	0.000000	3.853380	3.377698	0.400235	0.510267	3.674078	4.832274	2.632642	2.430410	1.903382	1.653133	1.309936	1.891201	1.973691	2.126957	0.000000	0.000000	25385.000000		1
26438.199219	6999.568848	3.065236	5.325617	16251.654297	99998.000000	2354.881592	1440.762817	460.112335	211.387207	126.158836	603.453735	771.739563	447.798950	2.139045	99998.000000	4.422232	3.845071	0.486464	0.726370	4.210897	4.999991	3.371969	3.158592	2.662864	2.325079	2.100918	2.780644	2.887471	2.651083	0.330220	4.999991	25425.000000		1
12692.807617	3644.680176	3.299600	3.493876	9915.453125	99998.000000	1322.572388	796.104187	149.151199	86.119576	41.562630	173.574402	183.559555	129.384430	1.336458	99998.000000	4.103558	3.561659	0.518461	0.543307	3.996313	4.999991	3.121419	2.900970	2.173627	1.935102	1.618703	2.239486	2.263777	2.111882	0.125955	4.999991	25468.000000		1
13716.624023	5226.483887	3.876260	4.542347	11052.461914	99998.000000	1464.455200	888.468323	204.575226	80.078529	55.143417	262.111633	351.632568	224.906311	10.418172	0.000000	4.137247	3.718210	0.588413	0.657280	4.043459	4.999991	3.165676	2.948642	2.310853	1.903516	1.741494	2.418486	2.546089	2.352002	1.017792	0.000000	25505.000000		1
27918.617188	6678.718262	3.971855	8.770153	17859.119141	99998.000000	2521.073730	1562.656860	364.457825	128.653580	116.423470	541.856079	736.865540	382.032074	6.693644	99998.000000	4.445894	3.824693	0.598993	0.943007	4.251860	4.999991	3.401586	3.193864	2.561647	2.109422	2.066041	2.733884	2.867388	2.582100	0.825663	4.999991	25626.000000		1
18028.449219	6253.039062	2.932636	8.480282	13505.057617	99998.000000	1886.067017	1162.051392	310.819275	115.294823	78.715515	371.460999	522.508667	310.856293	3.645539	99998.000000	4.255959	3.796091	0.467258	0.928410	4.130497	4.999991	3.275557	3.065225	2.492508	2.061810	1.896060	2.569913	2.718093	2.492560	0.561762	4.999991	25742.000000		1
23483.503906	4690.872559	3.685068	8.208913	13078.314453	99998.000000	1804.369507	1135.044067	261.908112	126.309937	62.473465	285.264343	358.817688	223.934937	2.374374	99998.000000	4.370763	3.671254	0.566445	0.914286	4.116552	4.999991	3.256325	3.055013	2.418149	2.101438	1.795696	2.455247	2.554874	2.350122	0.375549	4.999991	25812.000000		1
12520.342773	2067.227539	2.355976	5.381124	7643.536621	99948.664062	965.265747	569.144104	122.338081	47.252129	50.422211	149.604507	197.846512	95.932030	0.374615	99998.000000	4.097616	3.315388	0.372171	0.730873	3.883294	4.999777	2.984647	2.755222	2.087562	1.674421	1.702622	2.174945	2.296328	1.981964	0.000000	4.999991	25851.000000		1
19012.880859	5293.395020	2.445405	9.470161	16573.359375	99998.000000	2437.661621	1477.265015	362.407135	107.751999	105.550209	464.216766	615.779480	373.551788	2.541240	0.000000	4.279048	3.723734	0.388351	0.976357	4.219410	4.999991	3.386973	3.169458	2.559197	2.032425	2.023459	2.666721	2.789425	2.572351	0.405046	0.000000	25876.000000		1
19982.279297	10144.529297	3.000478	5.674079	18210.398438	99998.000000	2680.376465	1619.773926	363.119476	132.492828	95.654495	456.544434	590.329346	380.807800	4.736219	0.000000	4.300645	4.006232	0.477190	0.753895	4.260319	4.999991	3.428196	3.209454	2.560050	2.122192	1.980705	2.659483	2.771094	2.580706	0.675432	0.000000	25978.000000		1
9882.716797	4945.250000	2.571838	6.158226	11934.365234	99998.000000	1652.695923	1020.396790	247.482376	118.212044	62.260685	262.271973	338.443420	199.261948	1.803759	0.000000	3.994876	3.694188	0.410244	0.789456	4.076799	4.999991	3.218193	3.008769	2.393544	2.072662	1.794214	2.418752	2.529486	2.299424	0.256179	0.000000	26022.000000		1
36867.683594	8511.630859	2.975808	8.418607	23465.212891	99998.000000	3556.383301	2193.444824	529.539612	206.666000	137.503906	636.924683	789.696167	599.599060	3.898971	0.000000	4.566646	3.930013	0.473605	0.925240	4.370424	4.999991	3.551008	3.341127	2.723898	2.315269	2.138315	2.804088	2.897460	2.777861	0.590950	0.000000	26046.000000		1
7061.656738	1528.001831	3.015897	2.599592	2825.928955	51468.785156	128.110840	72.865662	31.892027	53.570709	15.548211	30.985407	78.126518	62.131168	0.642480	99998.000000	3.848907	3.184124	0.479416	0.414905	3.451161	4.711544	2.107586	1.862523	1.503682	1.728927	1.191680	1.491157	1.892798	1.793310	0.000000	4.999991	26078.000000		1
10019.470703	1895.975098	2.352893	4.816800	6510.364746	99666.140625	689.042908	445.199371	143.245834	105.278839	38.552902	231.107712	312.080536	212.463440	0.533908	0.000000	4.000845	3.277833	0.371602	0.682759	3.813605	4.998548	2.838246	2.648555	2.156082	2.022341	1.586057	2.363814	2.494267	2.327284	0.000000	0.000000	26108.000000		1
15859.800781	7602.670898	2.975808	4.369658	11545.505859	99998.000000	1603.833984	954.330811	246.353714	108.448921	50.931030	256.570160	294.305847	151.630524	1.945914	99998.000000	4.200298	3.880966	0.473605	0.640447	4.062413	4.999991	3.205159	2.979699	2.391559	2.035225	1.706982	2.409206	2.468799	2.180787	0.289124	4.999991	26131.000000		1
31707.044922	4872.109863	2.325139	5.464385	14182.204102	99998.000000	1955.694824	1210.910156	336.479065	137.241791	100.406532	442.701538	601.908813	371.568939	1.643267	99998.000000	4.501156	3.687717	0.366449	0.737541	4.151744	4.999991	3.291301	3.083112	2.526958	2.137486	2.001762	2.646111	2.779531	2.570040	0.215708	4.999991	26176.000000		1
4940.985352	647.711548	0.521152	0.740097	2601.034912	47774.195312	75.240143	52.300209	39.900497	0.000000	1.856411	0.000000	0.000000	0.000000	1.671048	0.000000	3.693814	2.811382	0.000000	0.000000	3.415146	4.679193	1.876450	1.718503	1.600978	0.000000	0.268674	0.000000	0.000000	0.000000	0.222989	0.000000	26209.000000		1
26429.417969	7468.969238	1.338343	10.947272	19942.035156	99998.000000	2956.164551	1832.749146	483.033752	170.604767	144.044525	614.471924	787.333984	438.862274	2.969391	0.000000	4.422088	3.873261	0.126567	1.039306	4.299769	4.999991	3.470729	3.263103	2.683977	2.231991	2.158497	2.788502	2.896159	2.642328	0.472667	0.000000	26248.000000		1
22397.312500	4942.588867	2.211041	5.572316	14678.922852	99998.000000	2143.759766	1284.247681	310.782288	139.835220	83.930115	384.946198	475.469330	325.735321	2.156462	0.000000	4.350196	3.693954	0.344597	0.746036	4.166694	4.999991	3.331176	3.108649	2.492456	2.145617	1.923918	2.585400	2.677123	2.512865	0.333742	0.000000	26279.000000		1
5894.399902	522.434692	1.810155	4.107540	3191.240967	47859.128906	194.078186	130.355804	28.919302	21.956221	17.059242	25.434677	36.135250	4.798297	1.405744	0.000000	3.770440	2.718032	0.257716	0.613582	3.503960	4.679965	2.287977	2.115130	1.461188	1.341558	1.231960	1.405426	1.557931	0.681087	0.147906	0.000000	26384.000000		1
15189.513672	2249.396240	3.133079	4.378909	9430.369141	99998.000000	1227.031982	757.868896	193.458344	83.254776	52.155273	203.452744	288.129120	120.660530	2.060790	0.000000	4.181544	3.352066	0.495971	0.641366	3.974529	4.999991	3.088856	2.879594	2.286587	1.920409	1.717298	2.308464	2.459587	2.081565	0.314034	0.000000	26439.000000		1
6246.914551	1228.644775	3.755994	6.074965	3496.460205	51920.136719	202.934677	144.812378	36.021152	30.038700	8.819493	17.706827	44.911572	27.241749	0.860574	99998.000000	3.795666	3.089426	0.574725	0.783544	3.543629	4.715336	2.307356	2.160806	1.556558	1.477681	0.945444	1.248141	1.652358	1.435235	0.000000	4.999991	26456.000000		1
9432.731445	2047.399048	1.202658	4.471421	6315.290527	83350.671875	699.385803	431.365723	72.708389	25.521023	14.734104	42.025192	66.756775	29.943104	1.607715	99998.000000	3.974638	3.311203	0.080142	0.650446	3.800393	4.920909	2.844717	2.634846	1.861585	1.406898	1.168324	1.623510	1.824495	1.476297	0.206209	4.999991	26481.000000		1
9218.954102	3847.879883	2.389898	4.280230	9625.273438	99998.000000	1217.848633	767.086182	193.134552	106.395157	51.362751	234.965469	333.339813	181.878906	1.059751	0.000000	3.964682	3.585222	0.378379	0.631467	3.983413	4.999991	3.085593	2.884844	2.285860	2.026922	1.710648	2.371004	2.522887	2.259782	0.025204	0.000000	26521.000000		1
19436.892578	4730.834473	1.995179	5.433547	12514.333008	99998.000000	1729.909546	1057.851929	224.453003	104.837868	69.291611	250.097382	310.991974	246.782364	3.346927	0.000000	4.288627	3.674938	0.299982	0.735083	4.097408	4.999991	3.238023	3.024425	2.351125	2.020518	1.840681	2.398109	2.492749	2.392314	0.524646	0.000000	26551.000000		1
8591.247070	593.622803	2.815454	4.274062	7203.410156	94619.468750	819.682434	512.782593	98.550125	41.704483	32.770893	99.142204	188.268417	78.937546	1.643137	0.000000	3.934056	2.773510	0.449548	0.630841	3.857538	4.975980	2.913646	2.709933	1.993657	1.620183	1.515488	1.996259	2.274777	1.897284	0.215674	0.000000	26592.000000		1
7897.433594	721.712036	3.814585	3.496960	3990.018799	57279.152344	306.828918	180.993881	22.653145	51.942497	9.115532	18.083044	25.965080	20.762814	0.784131	99998.000000	3.897486	2.858364	0.581447	0.543691	3.600975	4.757997	2.486896	2.257664	1.355129	1.715523	0.959782	1.257272	1.414390	1.317286	0.000000	4.999991	26616.000000		1
20318.433594	3135.977295	3.879343	5.276277	12264.522461	99998.000000	1609.921265	1046.065918	231.033707	134.376999	54.838127	288.955566	379.432465	202.629395	3.411888	99998.000000	4.307890	3.496373	0.588758	0.722328	4.088651	4.999991	3.206805	3.019559	2.363675	2.128325	1.739083	2.460831	2.579134	2.306702	0.532995	4.999991	26652.000000		1
27511.902344	7158.955078	3.117660	9.124783	15841.406250	99998.000000	2273.985840	1391.191772	339.914368	129.850067	108.029533	476.974213	659.229309	429.068329	2.056496	99998.000000	4.439521	3.854850	0.493829	0.960223	4.199794	4.999991	3.356788	3.143387	2.531369	2.113442	2.033542	2.678495	2.819036	2.632526	0.313128	4.999991	26725.000000		1
11656.544922	1491.838745	3.231758	3.657314	6456.843262	91332.265625	703.888062	432.549866	78.894371	40.424732	19.310371	57.672081	82.095291	80.605850	1.783970	99998.000000	4.066570	3.173722	0.509439	0.563162	3.810020	4.960624	2.847504	2.636036	1.897046	1.606647	1.285791	1.760966	1.914318	1.906367	0.251387	4.999991	26771.000000		1
22703.212891	5689.868164	3.000478	4.678032	12774.076172	99998.000000	1773.636963	1074.476318	233.041214	138.842255	72.433937	297.981689	388.063843	193.433685	0.629787	99998.000000	4.356087	3.755102	0.477190	0.670063	4.106329	4.999991	3.248865	3.031197	2.367433	2.142522	1.859942	2.474190	2.588903	2.286532	0.000000	4.999991	26797.000000		1
14459.940430	2621.649658	2.016765	3.965688	7428.930176	98568.054688	878.076111	523.285767	107.930855	37.683289	41.904926	136.689804	199.801605	58.146976	0.724083	0.000000	4.160167	3.418575	0.304655	0.598319	3.870926	4.993736	2.943532	2.718739	2.033146	1.576149	1.622265	2.135736	2.300599	1.764527	0.000000	0.000000	26822.000000		1
12451.119141	5321.527832	2.087691	7.891287	15087.176758	99998.000000	2099.156494	1295.654419	307.013947	119.134079	93.539047	408.080414	584.621338	326.811554	0.913170	0.000000	4.095208	3.726036	0.319666	0.897148	4.178608	4.999991	3.322045	3.112489	2.487158	2.076036	1.970993	2.610746	2.766875	2.514297	0.000000	0.000000	26855.000000		1
16716.681641	2163.221191	2.605759	3.204005	10068.215820	99998.000000	1338.071289	828.850403	193.294907	58.045216	59.864620	182.162613	253.995224	138.000397	1.437171	0.000000	4.223150	3.335101	0.415934	0.505693	4.002953	4.999991	3.126479	2.918476	2.286220	1.763766	1.777170	2.260459	2.404825	2.139880	0.157508	0.000000	26908.000000		1
13257.239258	3598.797119	2.689020	4.329569	9751.352539	99998.000000	1307.224609	790.275879	190.177246	93.292351	58.646545	215.300476	263.326630	171.138245	1.063849	0.000000	4.122453	3.556157	0.429594	0.636445	3.989065	4.999991	3.116350	2.897779	2.279159	1.969846	1.768242	2.333045	2.420495	2.233347	0.026880	0.000000	26931.000000		1
7508.885254	461.351990	2.920300	5.038829	4458.056152	59502.621094	401.496613	251.947617	48.118660	24.660658	22.233757	52.852200	68.804382	43.079830	0.510915	99998.000000	3.875576	2.664032	0.465428	0.702330	3.649146	4.774536	2.603682	2.401310	1.682314	1.392005	1.347013	1.723063	1.837616	1.634274	0.000000	4.999991	27008.000000		1
8988.888672	186.550781	2.565671	5.510641	4609.600586	63421.390625	391.314117	262.305908	79.295258	21.539915	11.520848	52.327961	64.468643	62.285355	0.199109	0.000000	3.953706	2.270797	0.409201	0.741202	3.663663	4.802236	2.592525	2.418808	1.899247	1.333244	1.061484	1.718734	1.809349	1.794386	0.000000	0.000000	27033.000000		0
27775.210938	8036.734863	2.907966	13.130560	25661.490234	99998.000000	4029.977783	2411.465088	565.144470	283.648468	181.897415	792.292664	1028.688965	615.637634	3.517528	0.000000	4.443657	3.905080	0.463589	1.118283	4.409282	4.999991	3.605303	3.382281	2.752160	2.452780	2.259826	2.898886	3.012284	2.789325	0.546238	0.000000	27057.000000		1
8079.925781	2005.151733	2.457740	2.214124	4396.304199	61278.761719	358.904022	222.198792	35.074444	32.077049	12.886944	32.690716	109.420303	0.000000	0.835763	0.000000	3.907407	3.302147	0.390536	0.345202	3.643088	4.787310	2.554978	2.346742	1.544991	1.506194	1.110150	1.514424	2.039098	0.000000	0.000000	0.000000	27149.000000		1
2728.316162	395.033112	2.732193	6.004039	1190.508179	30090.537109	0.000000	0.000000	0.000000	17.355282	1.625130	0.000000	0.000000	0.000000	1.024781	0.000000	3.435895	2.596633	0.436511	0.778444	3.075732	4.478430	0.000000	0.000000	0.000000	1.239432	0.210888	0.000000	0.000000	0.000000	0.010631	0.000000	27173.000000		1
3681.358154	1352.059082	2.396065	4.150712	3398.178223	54427.421875	245.089386	121.271111	23.658443	56.216557	25.394588	33.341385	57.363708	32.595119	0.040039	99998.000000	3.566008	3.130996	0.379499	0.618123	3.531246	4.735818	2.389324	2.083757	1.373986	1.749864	1.404741	1.522984	1.758637	1.513153	0.000000	4.999991	27187.000000		1
9958.551758	2041.768066	1.372264	5.156011	8192.599609	99998.000000	1019.776978	637.883667	170.173035	64.314453	67.037399	221.936676	265.694916	206.610489	0.852950	99998.000000	3.998196	3.310006	0.137438	0.712314	3.913422	4.999991	3.008505	2.804741	2.230891	1.808309	1.826317	2.346229	2.424383	2.315152	0.000000	4.999991	27246.000000		1
11192.336914	987.798645	1.477111	1.578874	5853.426270	81724.921875	645.679382	392.840576	106.136124	73.550255	28.407402	94.596771	115.035789	47.458740	2.738065	99998.000000	4.048921	2.994668	0.169413	0.198348	3.767410	4.912354	2.810017	2.594216	2.025863	1.866584	1.453431	1.975876	2.060833	1.676316	0.437444	4.999991	27265.000000		1
34873.589844	9091.102539	3.216340	7.061762	22073.382812	99998.000000	3367.288574	2043.643066	481.220520	259.949921	123.469818	570.537903	734.750122	356.276672	3.531808	0.000000	4.542497	3.958616	0.507362	0.848913	4.343869	4.999991	3.527280	3.310405	2.682344	2.414890	2.091561	2.756284	2.866140	2.551787	0.547997	0.000000	27293.000000		1
14944.948242	769.880066	2.624262	4.052033	6186.747559	87289.578125	705.189392	425.707062	87.615189	68.323318	22.859755	91.546951	140.720245	33.406143	0.704074	99998.000000	4.174494	2.886423	0.419007	0.607673	3.791462	4.940962	2.848306	2.629111	1.942579	1.834569	1.359072	1.961644	2.148357	1.523826	0.000000	4.999991	27352.000000		1
13501.514648	2657.118896	4.181550	6.383339	9726.784180	99998.000000	1316.185913	782.714600	209.536957	75.773628	56.827137	228.495789	314.288483	161.772934	1.809940	0.000000	4.130383	3.424411	0.621337	0.805048	3.987969	4.999991	3.119317	2.893603	2.321261	1.879518	1.754556	2.358878	2.497329	2.208906	0.257664	0.000000	27377.000000		1
12144.256836	4206.885742	1.692973	6.821230	8089.291016	99998.000000	1018.179626	617.725281	153.212479	55.932854	39.175816	128.995880	194.904617	130.281799	0.964539	99998.000000	4.084371	3.623961	0.228650	0.833863	3.907910	4.999991	3.007824	2.790795	2.185294	1.747667	1.593018	2.110576	2.289822	2.114884	0.000000	4.999991	27445.000000		1
15022.152344	2130.092529	3.160832	4.520761	8357.634766	99998.000000	1045.816040	627.358887	151.630524	62.556725	37.698708	145.558640	189.989151	153.002777	1.518208	99998.000000	4.176732	3.328398	0.499801	0.655212	3.922083	4.999991	3.019455	2.797516	2.180787	1.796274	1.576326	2.163038	2.278729	2.184699	0.181331	4.999991	27510.000000		1
4491.302246	419.474823	2.346725	0.906619	2700.747559	42022.636719	70.050209	44.803638	0.000000	3.018980	0.000000	0.000000	0.000000	9.935806	1.010353	99998.000000	3.652372	2.622706	0.370462	0.000000	3.431484	4.623483	1.845409	1.651313	0.000000	0.479860	0.000000	0.000000	0.000000	0.997203	0.004473	4.999991	27526.000000		1
10149.441406	3404.891602	2.038351	5.914611	8087.675293	99998.000000	976.404175	611.018188	160.471603	115.482933	40.171864	166.124084	243.482758	137.291138	1.531153	0.000000	4.006442	3.532103	0.309279	0.771926	3.907824	4.999991	2.989630	2.786054	2.205398	2.062518	1.603922	2.220433	2.386468	2.137643	0.185019	0.000000	27556.000000		1
22661.080078	7446.640137	2.396065	6.349418	19077.791016	99998.000000	2763.048340	1725.620117	416.375671	174.373093	123.121353	555.776062	710.638367	440.268463	6.375999	0.000000	4.355280	3.871960	0.379499	0.802734	4.280528	4.999991	3.441388	3.236945	2.619485	2.241479	2.090333	2.744900	2.851649	2.643718	0.804548	0.000000	27613.000000		1
19329.953125	5031.536133	3.379778	3.595639	11054.537109	99998.000000	1502.823120	879.904785	180.250702	100.406532	37.260815	199.838608	304.685730	139.292480	2.866352	99998.000000	4.286231	3.701701	0.528888	0.555776	4.043540	4.999991	3.176908	2.944436	2.255877	2.001762	1.571252	2.300679	2.483852	2.143928	0.457330	4.999991	27661.000000		1
10649.808594	348.474823	3.789915	3.459955	6097.430176	79684.773438	645.997009	424.704834	97.581825	55.112579	36.443626	89.675125	98.522369	75.418999	0.326299	0.000000	4.027342	2.542171	0.578629	0.539070	3.785147	4.901375	2.810230	2.628087	1.989369	1.741251	1.561622	1.952672	1.993535	1.877481	0.000000	0.000000	27698.000000		0
28832.914062	4394.432617	1.785485	7.989967	16731.664062	99998.000000	2385.638916	1505.974609	381.236450	171.702576	89.588776	459.002167	568.326904	347.429413	0.366630	0.000000	4.459888	3.642903	0.251756	0.902545	4.223539	4.999991	3.377605	3.177818	2.581194	2.234777	1.952254	2.661815	2.754598	2.540867	0.000000	0.000000	27716.000000		1
15285.396484	3582.027832	3.234842	5.359538	13265.319336	99998.000000	1846.863525	1142.229126	269.598938	116.534485	75.992577	343.321899	502.328705	335.282593	4.712520	0.000000	4.184277	3.554129	0.509853	0.729127	4.122718	4.999991	3.266435	3.057753	2.430718	2.066454	1.880771	2.535702	2.700988	2.525411	0.673253	0.000000	27744.000000		1
12592.114258	2539.807373	3.278014	4.372742	7071.419922	94209.921875	785.588623	499.257294	121.157013	56.009949	34.056812	132.286224	197.766327	113.256470	0.012839	99998.000000	4.100099	3.404801	0.515611	0.640754	3.849507	4.974097	2.895195	2.698324	2.083349	1.748265	1.532204	2.121515	2.296152	2.054063	0.000000	4.999991	27796.000000		1
10241.081055	2563.018555	3.142330	3.096074	6713.071289	92485.000000	782.467896	452.877869	84.352592	53.509033	24.969032	90.113014	144.926468	92.792786	0.042916	0.000000	4.010346	3.408752	0.497252	0.490811	3.826921	4.966071	2.893466	2.655981	1.926098	1.728427	1.397402	1.954787	2.161148	1.967514	0.000000	0.000000	27836.000000		1
10397.534180	2496.712158	2.957305	5.140593	7674.898438	99998.000000	815.895569	542.204529	163.324051	109.663918	44.371918	116.916870	166.805603	131.034225	1.277921	0.000000	4.016931	3.397368	0.470896	0.711013	3.885073	4.999991	2.911635	2.734163	2.213050	2.040064	1.647108	2.067877	2.222211	2.117385	0.106504	0.000000	27860.000000		1
4923.765625	2265.946533	3.012813	1.779317	5116.561035	69464.953125	505.483368	317.304382	65.288918	28.644850	13.833652	45.842861	90.217857	19.760597	2.191831	99998.000000	3.692297	3.355250	0.478972	0.250253	3.708978	4.841766	2.703707	2.501476	1.814839	1.457047	1.140937	1.661272	1.955292	1.295800	0.340807	4.999991	27901.000000		1
7446.152832	425.805725	2.880212	2.966557	3311.343262	53043.914062	200.066803	130.562408	50.055248	20.272499	16.963646	4.579352	13.327919	29.693321	0.592710	99998.000000	3.871932	2.629211	0.459424	0.472253	3.520004	4.724636	2.301175	2.115818	1.699450	1.306907	1.229519	0.660804	1.124762	1.472659	0.000000	4.999991	27928.000000		1
5921.527832	2450.073730	2.741444	4.101373	5666.625977	80002.421875	603.777527	366.924835	93.708656	63.586693	27.143068	57.391460	51.886990	84.636292	0.681718	0.000000	3.772434	3.389179	0.437979	0.612929	3.753325	4.903103	2.780877	2.564577	1.971780	1.803366	1.433659	1.758847	1.715058	1.927557	0.000000	0.000000	27942.000000		1
11043.003906	2069.210205	3.278014	4.551599	6981.695312	89674.195312	782.911926	495.035675	111.807114	42.345901	28.533834	100.986275	162.901581	105.463867	0.886779	0.000000	4.043087	3.315805	0.515611	0.658164	3.843961	4.952668	2.893713	2.694637	2.048470	1.626811	1.455360	2.004262	2.211925	2.023104	0.000000	0.000000	27985.000000		1
7812.004395	929.315491	2.858626	2.809286	3841.379395	57878.230469	298.098846	180.025589	20.031967	37.171387	0.481063	0.000000	0.000000	36.434372	0.103072	0.000000	3.892762	2.968163	0.456157	0.448596	3.584487	4.762515	2.474360	2.255334	1.301724	1.570209	0.000000	0.000000	0.000000	1.561511	0.000000	0.000000	28024.000000		1
21576.541016	5931.707031	1.569623	5.615488	14764.284180	99998.000000	2085.202637	1305.577881	277.659851	128.400711	91.173820	323.348511	443.814758	196.051773	2.317797	99998.000000	4.333982	3.773180	0.195795	0.749388	4.169212	4.999991	3.319148	3.115803	2.443513	2.108567	1.959870	2.509671	2.647202	2.292371	0.365075	4.999991	28079.000000		1
18142.636719	4804.964355	1.936588	4.348072	13745.598633	99998.000000	1951.784546	1193.490112	281.193787	91.075142	80.195709	328.257812	447.259308	256.591736	2.578159	99998.000000	4.258700	3.681690	0.287037	0.638297	4.138164	4.999991	3.290432	3.076819	2.449006	1.959400	1.904151	2.516215	2.650559	2.409243	0.411310	4.999991	28104.000000		1
4869.020020	471.722595	3.071404	4.150712	2892.771973	50220.050781	142.508820	81.160919	39.502693	68.992485	3.487709	14.404143	9.476329	14.869788	0.691145	99998.000000	3.687442	2.673687	0.487337	0.618123	3.461314	4.700877	2.153842	1.909347	1.596627	1.838802	0.542540	1.158487	0.976640	1.172305	0.000000	4.999991	28140.000000		1
17244.550781	4010.562500	3.025148	7.730933	10220.034180	99998.000000	1400.452148	836.565918	208.066025	110.616791	74.873177	292.702301	374.381317	187.882950	0.852059	0.000000	4.236652	3.603205	0.480747	0.888232	4.009452	4.999991	3.146268	2.922500	2.318201	2.043821	1.874326	2.466426	2.573314	2.273887	0.000000	0.000000	28187.000000		1
11577.243164	2829.435059	1.890332	4.286397	6208.232422	85628.484375	674.956421	420.782318	108.165222	36.304855	40.760860	83.964035	143.674469	54.193626	2.851734	99998.000000	4.063605	3.451700	0.276538	0.632092	3.792968	4.932618	2.829276	2.624058	2.034088	1.559965	1.610243	1.924093	2.157380	1.733948	0.455109	4.999991	28251.000000		1
5446.375977	471.389557	3.718989	3.737491	2833.804688	45858.332031	101.902145	75.113708	0.000000	37.433506	8.912005	0.000000	0.000000	30.612274	0.973301	99998.000000	3.736108	2.673380	0.570425	0.572580	3.452370	4.661418	2.008183	1.875719	0.000000	1.573261	0.949975	0.000000	0.000000	1.485896	0.000000	4.999991	28313.000000		1
19473.693359	4873.688965	2.531749	8.363099	15113.727539	99998.000000	2204.503174	1321.921753	284.508820	98.846161	79.227417	376.287048	458.003052	251.253784	2.919235	0.000000	4.289448	3.687858	0.403421	0.922367	4.179371	4.999991	3.343311	3.121206	2.454096	1.994960	1.898875	2.575519	2.660868	2.400113	0.465269	0.000000	28441.000000		1
13508.921875	3005.994629	1.847160	4.095205	11480.419922	99998.000000	1564.164795	942.779114	182.480240	91.414352	40.582001	205.454102	276.851898	174.724640	2.218858	0.000000	4.130620	3.477988	0.266504	0.612276	4.059958	4.999991	3.194283	2.974410	2.261216	1.961014	1.608333	2.312715	2.442247	2.242354	0.346130	0.000000	28479.000000		1
16229.489258	5153.210938	2.655099	7.434894	13157.125977	99998.000000	1853.700073	1114.432373	283.343170	119.938934	80.547256	332.935852	434.486450	272.972565	2.063017	0.000000	4.210305	3.712078	0.424081	0.871275	4.119161	4.999991	3.268039	3.047054	2.452313	2.078960	1.906051	2.522361	2.637976	2.436119	0.314503	0.000000	28511.000000		1
8388.944336	421.904816	2.251129	2.349809	6585.151367	98656.023438	749.132629	439.475952	142.151108	55.309937	25.665958	116.923035	178.770508	107.113663	1.596560	99998.000000	3.923707	2.625215	0.352400	0.371033	3.818566	4.994123	2.874559	2.642935	2.152750	1.742803	1.409357	2.067900	2.252296	2.029845	0.203185	4.999991	28533.000000		1
12924.911133	1723.621826	2.223376	4.711953	8737.144531	99998.000000	1102.310181	694.568970	162.571625	105.889420	68.674866	252.148071	341.838623	166.256699	2.051733	99998.000000	4.111428	3.236442	0.347013	0.673201	3.941370	4.999991	3.042304	2.841715	2.211045	2.024853	1.836798	2.401656	2.533821	2.220779	0.312121	4.999991	28588.000000		1
5276.486816	164.199844	3.789915	3.167000	2081.995361	34783.042969	0.000000	4.927814	3.401364	5.162179	0.000000	0.000000	0.000000	0.000000	0.502674	99998.000000	3.722345	2.215373	0.578629	0.500648	3.318480	4.541368	0.000000	0.692654	0.531653	0.712833	0.000000	0.000000	0.000000	0.000000	0.000000	4.999991	28609.000000		0
24072.730469	3010.999512	2.611927	6.491270	13182.483398	99998.000000	1900.495850	1136.336182	275.849670	99.210045	58.961086	290.377167	399.202301	258.525238	2.364710	0.000000	4.381526	3.478711	0.416961	0.812330	4.119997	4.999991	3.278867	3.055507	2.440672	1.996556	1.770566	2.462962	2.601193	2.412503	0.373778	0.000000	28622.000000		1
15792.782227	3051.806641	2.766114	3.006645	9130.709961	99998.000000	1176.221191	717.660034	150.813324	115.122131	47.113361	157.551300	192.036743	135.826355	2.067701	99998.000000	4.198459	3.484557	0.441870	0.478082	3.960505	4.999991	3.070489	2.855919	2.178440	2.061159	1.673144	2.197422	2.283384	2.132984	0.315488	4.999991	28675.000000		1
10888.027344	3865.475830	3.712821	5.125174	8346.814453	99998.000000	1002.079407	622.989258	148.222992	52.731934	40.878040	181.098724	233.833740	136.514038	2.186391	99998.000000	4.036949	3.587203	0.569704	0.709709	3.921521	4.999991	3.000902	2.794481	2.170916	1.722074	1.611490	2.257915	2.368907	2.135177	0.339728	4.999991	28723.000000		1
22527.923828	5135.232910	2.180203	5.988621	13946.952148	99998.000000	1949.342285	1194.834717	313.610077	156.354813	90.840775	361.494354	558.095032	254.084656	2.545025	0.000000	4.352721	3.710560	0.338497	0.777327	4.144479	4.999991	3.289888	3.077308	2.496390	2.194111	1.958281	2.558101	2.746708	2.404979	0.405692	0.000000	28746.000000		1
18132.322266	3383.468994	3.185502	6.167478	9967.122070	99998.000000	1249.922607	766.386169	185.187759	143.560379	47.508080	228.353943	372.142517	183.161743	1.622655	99998.000000	4.258453	3.529362	0.503178	0.790108	3.998570	4.999991	3.096883	2.884448	2.267612	2.157035	1.676767	2.358608	2.570709	2.262835	0.210226	4.999991	28814.000000		1
7629.690918	2234.859375	2.396065	4.366574	9344.653320	99998.000000	1145.840210	716.044128	130.149200	84.981674	43.764420	152.765335	218.695663	139.088959	1.445992	99998.000000	3.882507	3.349250	0.379499	0.640141	3.970563	4.999991	3.059124	2.854940	2.114441	1.929325	1.641121	2.184025	2.339840	2.143293	0.160166	4.999991	28847.000000		1
8983.902344	1742.522095	4.240141	3.802250	6199.906250	95401.773438	670.639160	389.223328	111.255127	37.677120	17.333696	102.435631	144.645844	97.273453	2.065273	99998.000000	3.953465	3.241178	0.627380	0.580041	3.792385	4.979557	2.826489	2.590199	2.046320	1.576078	1.238891	2.010451	2.160306	1.987994	0.314978	4.999991	28863.000000		1
10692.327148	5007.923828	3.148497	5.859104	11869.630859	99998.000000	1651.042969	1016.153564	214.193405	95.201180	62.969944	221.819489	299.344696	170.142197	1.809371	99998.000000	4.029072	3.699658	0.498103	0.767831	4.074437	4.999991	3.217758	3.006959	2.330806	1.978642	1.799133	2.346000	2.476171	2.230812	0.257528	4.999991	28901.000000		1
8990.004883	1078.636353	2.229543	2.349809	4374.468262	69172.593750	409.554413	242.782745	75.875389	17.700661	39.573620	70.296906	106.549339	18.758383	0.151130	99998.000000	3.953760	3.032875	0.348216	0.371033	3.640925	4.839934	2.612312	2.385218	1.880101	1.247990	1.597406	1.846936	2.027551	1.273195	0.000000	4.999991	28932.000000		1
4200.607422	1289.314209	1.470943	3.870092	5636.624023	75315.437500	600.225098	367.217773	90.372047	44.149887	33.208782	78.135773	105.544044	106.984146	1.086302	0.000000	3.623312	3.110359	0.167596	0.587721	3.751019	4.876884	2.778314	2.564924	1.956034	1.644930	1.521253	1.892850	2.023434	2.029320	0.035950	0.000000	28954.000000		1
6139.631348	2176.626221	2.951138	3.638812	4682.349121	70995.242188	469.298767	263.755249	66.445320	41.260426	8.628301	49.555683	73.803116	17.833261	0.213344	99998.000000	3.788142	3.337784	0.469990	0.560960	3.670464	4.851229	2.671449	2.421201	1.822464	1.615534	0.935925	1.695094	1.868075	1.251231	0.000000	4.999991	28972.000000		1
6096.313965	1919.997437	1.054639	1.609712	4997.315918	75983.960938	451.490204	290.916840	94.917480	40.563499	23.852718	41.784660	60.857586	24.392374	0.625746	0.000000	3.785067	3.283301	0.023104	0.206748	3.698737	4.880722	2.654648	2.463769	1.977346	1.608135	1.377538	1.621017	1.784315	1.387254	0.000000	0.000000	28993.000000		1
14758.579102	3647.501709	1.995179	4.489923	9632.671875	99998.000000	1254.483398	784.429138	182.199615	68.588516	54.828876	205.358505	271.624969	115.840645	0.898178	0.000000	4.169044	3.561996	0.299982	0.652239	3.983747	4.999991	3.098465	2.894554	2.260547	1.836251	1.739009	2.312513	2.433970	2.063861	0.000000	0.000000	29044.000000		1
9626.991211	2851.810791	2.636597	3.037483	7639.891602	99998.000000	914.976135	572.650269	147.088165	64.906532	31.349289	142.296036	180.201355	148.364838	0.594159	0.000000	3.983490	3.455121	0.421044	0.482514	3.883087	4.999991	2.961410	2.757890	2.167578	1.812288	1.496228	2.153193	2.255758	2.171331	0.000000	0.000000	29074.000000		1
9062.562500	3204.016846	2.574922	3.293433	7081.084473	91404.554688	809.015747	508.724396	90.967209	43.079830	35.182377	127.043869	136.066895	118.680771	1.910693	99998.000000	3.957251	3.505695	0.410764	0.517649	3.850100	4.960968	2.907957	2.706483	1.958885	1.634274	1.546325	2.103954	2.133753	2.074380	0.281191	4.999991	29091.000000		1
28527.476562	7080.853027	2.565671	10.074574	21073.281250	99998.000000	3159.595703	1935.181763	478.179962	170.758957	133.294601	613.096619	767.958862	464.885956	5.324581	0.000000	4.455263	3.850085	0.409201	1.003227	4.323732	4.999991	3.499631	3.286722	2.679591	2.232383	2.124813	2.787529	2.885338	2.667346	0.726285	0.000000	29159.000000		1
17764.328125	1366.481689	3.839255	3.392113	11134.273438	99998.000000	1470.949585	903.547791	213.043182	59.559330	50.742920	229.670700	291.256042	210.936981	2.955243	0.000000	4.249549	3.135604	0.584247	0.530470	4.046662	4.999991	3.167598	2.955951	2.328468	1.774950	1.705375	2.361106	2.464275	2.324153	0.470593	0.000000	29198.000000		1
18632.816406	2756.042236	2.007514	3.848506	9543.887695	99998.000000	1237.547485	733.097229	166.466385	45.256950	30.547516	153.789139	233.004211	77.799644	2.084573	99998.000000	4.270278	3.440286	0.302659	0.585292	3.979725	4.999991	3.092562	2.865162	2.221327	1.655685	1.484976	2.186926	2.367364	1.890978	0.319017	4.999991	29227.000000		1
16547.089844	2954.166260	2.328223	6.426512	6825.991211	99998.000000	764.341675	504.305389	169.247925	90.415222	47.949055	195.515198	220.746353	229.127960	2.027014	0.000000	4.218721	3.470435	0.367025	0.807975	3.834166	4.999991	2.883287	2.702694	2.228523	1.956242	1.680780	2.291181	2.343894	2.360078	0.306857	0.000000	29280.000000		1
19232.679688	3310.905518	2.858626	4.662613	10485.969727	99998.000000	1412.744019	845.209595	193.307251	69.908356	53.345596	217.776718	304.250916	219.389511	0.666573	99998.000000	4.284040	3.519947	0.456157	0.668629	4.020608	4.999991	3.150064	2.926965	2.286248	1.844529	1.727099	2.338012	2.483232	2.341216	0.000000	4.999991	29381.000000		1
10343.723633	1087.609985	3.830003	6.679378	4655.625000	66990.007812	404.241150	272.645691	94.516594	61.532925	22.344770	48.621307	95.099419	38.293869	0.756240	0.000000	4.014677	3.036473	0.583199	0.824736	3.667978	4.826010	2.606641	2.435599	1.975508	1.789108	1.349176	1.686827	1.978178	1.583129	0.000000	0.000000	29423.000000		1
27904.191406	7029.277832	2.966557	10.278101	18492.150391	99998.000000	2785.963623	1681.627441	392.563019	105.507034	115.381172	497.567413	630.723267	394.511963	2.121836	99998.000000	4.445670	3.846911	0.472253	1.011913	4.266987	4.999991	3.444975	3.225730	2.593910	2.023281	2.062135	2.696852	2.799839	2.596060	0.326712	4.999991	29459.000000		1
28936.181641	5193.604980	1.446273	7.727849	17976.169922	99998.000000	2676.130127	1616.835083	400.768860	168.544830	111.433983	493.795990	657.582642	378.868134	4.104671	0.000000	4.461441	3.715469	0.160250	0.888059	4.254697	4.999991	3.427507	3.208666	2.602894	2.226715	2.047018	2.693547	2.817950	2.578488	0.613278	0.000000	29489.000000		1
28593.740234	7874.607422	2.698272	7.530490	17959.148438	99998.000000	2645.542480	1634.085449	411.568115	143.187241	126.038567	548.196228	715.698730	450.380035	1.866982	0.000000	4.456271	3.896229	0.431086	0.876823	4.254286	4.999991	3.422515	3.213275	2.614442	2.155904	2.100503	2.738936	2.854730	2.653579	0.271140	0.000000	29552.000000		1
32737.302734	13973.613281	3.570970	6.950747	23602.289062	99998.000000	3546.561768	2172.475342	518.823608	200.307327	103.373093	553.666809	749.792603	396.513306	3.729789	99998.000000	4.515043	4.145308	0.552786	0.842031	4.372954	4.999991	3.549808	3.336955	2.715020	2.301697	2.014407	2.743248	2.874941	2.598258	0.571684	4.999991	29685.000000		1
26763.195312	3470.806641	2.951138	7.715514	16557.576172	99998.000000	2366.445801	1445.317505	329.247711	167.780060	91.494530	485.038177	612.479858	463.797394	2.906380	99998.000000	4.427538	3.540430	0.469990	0.887365	4.218997	4.999991	3.374097	3.159963	2.517523	2.224740	1.961395	2.685776	2.787092	2.666328	0.463352	4.999991	29781.000000		1
9470.118164	2278.534424	3.290349	3.894762	6315.484863	88917.976562	726.214294	448.209106	123.343384	71.191193	18.261900	84.904579	92.592339	50.585651	2.755137	99998.000000	3.976355	3.357656	0.517242	0.590481	3.800407	4.948989	2.861065	2.651481	2.091116	1.852426	1.261546	1.928931	1.966575	1.704027	0.440143	4.999991	29836.000000		1
5753.667480	662.655396	4.678032	5.004908	2771.787842	42633.812500	97.988884	81.830093	22.961519	25.545692	3.694319	0.000000	0.000000	0.000000	1.040719	0.000000	3.759945	2.821288	0.670063	0.699396	3.442760	4.629754	1.991177	1.912913	1.361001	1.407318	0.567534	0.000000	0.000000	0.000000	0.017333	0.000000	29853.000000		1
31830.177734	9837.502930	5.078918	9.948141	31842.748047	99998.000000	4948.124023	3024.225586	651.402832	265.337219	182.961304	920.711853	1259.133667	806.888000	4.256172	99998.000000	4.502839	3.992885	0.705771	0.997742	4.503011	4.999991	3.694441	3.480614	2.813850	2.423798	2.262359	2.964124	3.100072	2.906813	0.629019	4.999991	29951.000000		1
24248.277344	9539.638672	4.246308	6.284659	21713.183594	99998.000000	3223.866943	1968.698853	489.111816	237.959778	116.552986	651.960938	769.183105	570.041443	9.246994	0.000000	4.384681	3.979532	0.628012	0.798282	4.336723	4.999991	3.508377	3.294179	2.689408	2.376503	2.066523	2.814222	2.886030	2.755906	0.966001	0.000000	30005.000000		1
8172.468750	1909.164307	3.074487	2.929552	5113.729980	78905.609375	469.530060	292.600555	78.496567	36.869179	13.796647	76.988625	107.903099	29.061153	0.092057	99998.000000	3.912353	3.280843	0.487773	0.466801	3.708738	4.897108	2.671663	2.466275	1.894851	1.566664	1.139774	1.886427	2.033034	1.463313	0.000000	4.999991	30059.000000		1
8321.351562	3903.778809	4.255559	5.976286	14069.727539	99998.000000	2027.003174	1221.293091	244.824188	118.501915	73.645851	305.761963	421.664276	214.973602	2.719915	0.000000	3.920194	3.591485	0.628957	0.776431	4.148286	4.999991	3.306854	3.086820	2.388854	2.073725	1.867148	2.485384	2.624967	2.332385	0.434555	0.000000	30087.000000		1
7134.155762	600.181885	3.657314	1.381515	2733.284180	48730.511719	122.069801	65.732979	3.262596	13.676381	5.131341	0.000000	0.000000	0.410137	0.487292	99998.000000	3.853343	2.778283	0.563162	0.140356	3.436685	4.687801	2.086608	1.817783	0.513563	1.135971	0.710231	0.000000	0.000000	0.000000	0.000000	4.999991	30130.000000		1
11563.631836	1785.614258	2.920300	5.501390	6247.192383	84034.632812	662.744812	430.055115	99.031189	43.193928	27.192408	121.252609	153.116882	103.413177	0.135865	0.000000	4.063094	3.251788	0.465428	0.740472	3.795685	4.924459	2.821346	2.633524	1.995772	1.635423	1.434448	2.083691	2.185023	2.014576	0.000000	0.000000	30170.000000		1
16687.417969	4368.791504	2.685936	5.026494	9144.941406	99998.000000	1150.515137	714.471436	147.202271	66.775276	43.573227	176.975769	281.724213	206.820190	3.344356	0.000000	4.222389	3.640361	0.429096	0.701265	3.961181	4.999991	3.060892	2.853985	2.167914	1.824616	1.639220	2.247914	2.449824	2.315593	0.524312	0.000000	30205.000000		1
19661.154297	4515.647949	2.642764	7.734017	14701.696289	99998.000000	2087.068115	1269.976074	282.186768	94.781792	64.360710	284.518066	380.052307	248.068283	2.242944	0.000000	4.293609	3.654720	0.422058	0.888405	4.167367	4.999991	3.319537	3.103796	2.450537	1.976725	1.808621	2.454110	2.579843	2.394571	0.350818	0.000000	30258.000000		1
24327.126953	9919.169922	3.352024	11.113794	27462.142578	99998.000000	4266.889160	2608.395752	640.921204	263.758331	215.812378	939.402405	1210.857788	753.382019	3.816052	0.000000	4.386091	3.996475	0.525307	1.045862	4.438735	4.999991	3.630111	3.416373	2.806805	2.421206	2.334076	2.972852	3.083093	2.877015	0.581614	0.000000	30317.000000		1
6091.235352	541.812927	3.811501	0.740097	2821.725830	53736.601562	121.641159	73.004433	40.144112	17.675991	8.594379	48.655231	57.838604	54.406403	2.116121	99998.000000	3.784705	2.733849	0.581096	0.000000	3.450515	4.730270	2.085081	1.863349	1.603622	1.247384	0.934215	1.687129	1.762218	1.735650	0.325541	4.999991	30356.000000		1
4411.112305	2708.685303	3.934851	5.593902	5049.535645	72016.625000	504.330048	303.951782	72.199577	42.925644	25.237318	55.939022	76.011078	65.393761	2.226405	0.000000	3.644548	3.432759	0.594928	0.747715	3.703251	4.857433	2.702715	2.482805	1.858535	1.632717	1.402043	1.747715	1.880877	1.815536	0.347604	0.000000	30391.000000		1
10004.734375	2019.327759	3.635728	5.125174	6818.571777	92137.625000	766.956665	478.935455	97.156273	69.624657	40.051598	127.284401	165.979156	147.344116	0.061550	0.000000	4.000206	3.305207	0.560591	0.709709	3.833694	4.964437	2.884771	2.680277	1.987471	1.842763	1.602620	2.104775	2.220053	2.168333	0.000000	0.000000	30429.000000		1
18700.222656	4703.937988	4.270978	6.222985	9415.092773	99998.000000	1188.898438	752.731384	152.546387	54.101112	41.587299	194.290955	244.380127	184.697449	0.027384	0.000000	4.271847	3.672462	0.630527	0.793999	3.973825	4.999991	3.075145	2.876640	2.183402	1.733206	1.618961	2.288453	2.388066	2.266461	0.000000	0.000000	30476.000000		1
18169.462891	4252.447754	2.211041	7.351633	14241.279297	99998.000000	2082.553711	1230.892822	258.389557	141.389420	92.505997	380.403839	530.477051	294.743744	2.433102	99998.000000	4.259342	3.628639	0.344597	0.866384	4.153549	4.999991	3.318596	3.090220	2.412275	2.150417	1.966170	2.580245	2.724667	2.469445	0.386160	4.999991	30530.000000		1
15328.534180	1898.522217	1.575791	4.107540	8218.540039	99998.000000	1036.123901	638.851990	158.473328	72.214996	64.036919	187.195282	243.131210	133.168167	2.057496	99998.000000	4.185501	3.278416	0.197498	0.613582	3.914795	4.999991	3.015412	2.805400	2.199956	1.858627	1.806430	2.272295	2.385841	2.124400	0.313339	4.999991	30588.000000		1
5442.780273	437.776794	1.803987	5.371873	3281.061035	45616.691406	189.033188	130.309555	22.307766	43.739750	8.168824	7.986883	22.767242	8.776320	0.569806	0.000000	3.735821	2.641253	0.256233	0.730126	3.516014	4.659124	2.276538	2.114976	1.348456	1.640876	0.912160	0.902377	1.357310	0.943312	0.000000	0.000000	30621.000000		1
15678.917969	3275.430176	3.129995	5.902276	8766.825195	99998.000000	1124.497681	677.947632	179.208389	74.706657	48.679901	211.612320	288.536194	244.639160	0.221543	0.000000	4.195316	3.515268	0.495544	0.771020	3.942842	4.999991	3.050959	2.831196	2.253358	1.873359	1.687350	2.325541	2.460200	2.388526	0.000000	0.000000	30661.000000		1
11333.403320	2418.896973	2.753779	3.120744	7167.746582	91895.812500	834.465881	508.067535	114.921692	59.328049	31.725504	148.121216	159.198013	90.643417	1.658147	0.000000	4.054360	3.383617	0.439929	0.494258	3.855383	4.963296	2.921409	2.705921	2.060402	1.773260	1.501409	2.170617	2.201938	1.957336	0.219623	0.000000	30690.000000		1
5721.550293	831.635010	3.034399	3.937934	2417.749756	40172.300781	32.484104	30.282314	15.060980	0.000000	0.363881	0.000000	0.000000	13.454352	0.375203	99998.000000	3.757514	2.919933	0.482073	0.595268	3.383411	4.603927	1.511671	1.481189	1.177853	0.000000	0.000000	0.000000	0.000000	1.128863	0.000000	4.999991	30726.000000		1
17467.585938	3618.233887	2.886379	3.435285	10412.197266	99998.000000	1447.223267	859.512024	232.785278	84.500610	52.361885	208.087601	282.877533	203.175217	2.834535	99998.000000	4.242233	3.558497	0.460353	0.535963	4.017542	4.999991	3.160536	2.934252	2.366956	1.926860	1.719015	2.318246	2.451598	2.307871	0.452482	4.999991	30764.000000		1
17000.007812	2626.679443	2.525582	4.616357	9755.351562	99998.000000	1282.452881	784.709778	199.354462	64.727676	47.520412	202.086655	275.800354	160.086136	0.746662	99998.000000	4.230449	3.419407	0.402361	0.664299	3.989243	4.999991	3.108042	2.894709	2.299626	1.811090	1.676880	2.305538	2.440595	2.204354	0.000000	4.999991	30784.000000		1
6036.122559	1765.008667	2.815454	2.473158	5110.183594	70103.570312	507.108490	309.995911	57.450054	22.828918	7.083348	34.648888	36.619396	12.779014	0.658195	99998.000000	3.780758	3.246747	0.449548	0.393252	3.708436	4.845740	2.705101	2.491356	1.759290	1.358485	0.850239	1.539689	1.563711	1.106497	0.000000	4.999991	30812.000000		1
12286.879883	3434.970459	2.920300	6.105803	11361.936523	99998.000000	1490.481934	945.122742	204.667740	112.704483	55.020065	241.058945	320.529968	205.765549	1.201171	99998.000000	4.089442	3.535923	0.465428	0.785743	4.055452	4.999991	3.173327	2.975488	2.311049	2.051941	1.740521	2.382123	2.505869	2.313373	0.079605	4.999991	30831.000000		1
6231.233887	382.975677	0.650669	1.406185	3792.465088	55424.960938	267.316986	164.739487	30.757210	14.142026	6.441930	1.097811	19.150017	0.000000	1.306405	0.000000	3.794574	2.583171	0.000000	0.148042	3.578922	4.743705	2.427027	2.216798	1.487947	1.150512	0.809016	0.040528	1.282169	0.000000	0.116078	0.000000	30854.000000		1
36916.929688	8823.119141	2.093859	10.867095	26026.341797	99998.000000	4008.835693	2433.248779	619.498474	270.027588	195.246918	858.065735	1096.151978	602.389893	2.341192	0.000000	4.567225	3.945622	0.320947	1.036114	4.415413	4.999991	3.603018	3.386187	2.792040	2.431408	2.290584	2.933521	3.039871	2.779878	0.369437	0.000000	30887.000000		1
21177.964844	7976.682129	2.084607	9.772368	17238.375000	99998.000000	2542.727539	1532.571899	360.282440	194.405060	97.708260	451.135559	598.710938	412.832428	3.892632	0.000000	4.325884	3.901822	0.319024	0.990000	4.236496	4.999991	3.405300	3.185421	2.556643	2.288707	1.989931	2.654307	2.777217	2.615774	0.590243	0.000000	30947.000000		1
4655.837891	1699.059814	2.790784	2.898715	5538.801758	62847.152344	543.928345	328.896149	24.238186	0.000000	0.000000	0.000000	0.000000	0.000000	1.082757	99998.000000	3.667998	3.230209	0.445726	0.462205	3.743416	4.798285	2.735542	2.517059	1.384500	0.000000	0.000000	0.000000	0.000000	0.000000	0.034531	4.999991	30982.000000		1
17445.603516	5808.545898	2.454656	6.525191	13658.912109	99998.000000	1925.992188	1196.839111	302.027527	90.883949	89.971161	374.473816	541.677185	318.787659	4.061233	0.000000	4.241686	3.764067	0.389991	0.814593	4.135416	4.999991	3.284655	3.078036	2.480047	1.958487	1.954103	2.573421	2.733741	2.503501	0.608658	0.000000	31048.000000		1
26331.027344	4592.766113	4.203136	7.999218	16381.140625	99998.000000	2398.433350	1438.101562	350.984985	148.315506	102.013161	503.953827	691.195374	430.520752	5.179081	0.000000	4.420468	3.662074	0.623573	0.903048	4.214344	4.999991	3.379928	3.157789	2.545289	2.171186	2.008656	2.702391	2.839601	2.633994	0.714253	0.000000	31149.000000		1
2955.489258	658.994995	3.715905	3.210172	1280.692139	26931.625000	0.000000	0.000000	8.387770	28.854544	11.520848	0.000000	0.000000	13.488274	1.228124	0.000000	3.470629	2.818882	0.570065	0.506528	3.107445	4.430263	0.000000	0.000000	0.923647	1.460214	1.061484	0.000000	0.000000	1.129956	0.089242	0.000000	31207.000000		1
16684.968750	4430.305664	2.772281	3.891678	13205.145508	99998.000000	1876.377930	1146.901001	280.725067	137.439148	76.994789	330.203674	462.585480	251.811935	1.409610	99998.000000	4.222325	3.646434	0.442837	0.590137	4.120743	4.999991	3.273320	3.059526	2.448281	2.138110	1.886461	2.518782	2.665192	2.401076	0.149099	4.999991	31224.000000		1
7507.488281	502.146759	2.827788	4.150712	3660.783447	52721.535156	274.002533	165.232895	14.616921	13.753475	13.688716	16.451746	24.993702	63.987579	1.200546	99998.000000	3.875495	2.700831	0.451447	0.618123	3.563574	4.721988	2.437755	2.218096	1.164856	1.138412	1.136363	1.216212	1.397831	1.806096	0.079379	4.999991	31245.000000		1
15967.179688	3958.058838	3.463039	5.063499	6316.699707	84083.929688	672.964294	430.409760	88.330612	64.530319	37.757298	147.541473	217.819885	99.259384	0.084458	0.000000	4.203228	3.597482	0.539457	0.704451	3.800490	4.924713	2.827992	2.633882	1.946111	1.809764	1.577001	2.168914	2.338098	1.996772	0.000000	0.000000	31268.000000		1
11427.454102	2434.661133	3.327354	6.889072	7500.774902	99998.000000	882.553711	542.139771	124.589211	62.288441	35.351982	129.618790	217.200058	98.254082	0.969706	0.000000	4.057950	3.386439	0.522099	0.838161	3.875106	4.999991	2.945741	2.734111	2.095480	1.794407	1.548414	2.112668	2.336860	1.992351	0.000000	0.000000	31308.000000		1
7556.948730	1470.449951	1.837908	2.578006	2963.510010	50515.296875	154.760513	95.762421	37.646282	22.909096	6.762639	0.952875	0.000000	28.916218	0.233817	0.000000	3.878346	3.167450	0.264324	0.411284	3.471806	4.703423	2.189660	1.981195	1.575722	1.360008	0.830116	0.000000	0.000000	1.461141	0.000000	0.000000	31345.000000		1
8435.715820	3549.944580	1.406185	3.672733	10146.924805	99998.000000	1364.788818	823.382935	161.464554	96.875656	41.349854	170.256302	203.776535	153.138474	1.395631	99998.000000	3.926122	3.550222	0.148042	0.564989	4.006334	4.999991	3.135066	2.915602	2.208077	1.986215	1.616474	2.231103	2.309154	2.185084	0.144771	4.999991	31369.000000		1
7179.020996	2310.993896	2.645848	5.193016	6772.593262	91196.148438	743.828613	466.819458	125.051773	47.353893	15.310763	84.195320	123.368050	139.810547	0.491840	0.000000	3.856065	3.363799	0.422565	0.715420	3.830755	4.959977	2.871473	2.669149	2.097090	1.675356	1.184997	1.925288	2.091203	2.145540	0.000000	0.000000	31403.000000		1
19327.548828	5050.476562	3.358191	6.488186	15195.400391	99998.000000	2192.683105	1325.233643	328.112885	130.238617	107.511467	391.924683	526.190674	351.543121	3.190166	99998.000000	4.286177	3.703332	0.526105	0.812123	4.181712	4.999991	3.340976	3.122293	2.516023	2.114740	2.031455	2.593203	2.721143	2.545979	0.503813	4.999991	31470.000000		1
31760.994141	5537.404785	3.296517	3.515462	15939.247070	99998.000000	2246.719482	1376.244873	307.269897	146.594772	68.156792	320.406616	422.910095	210.801300	3.525254	0.000000	4.501894	3.743306	0.518055	0.545982	4.202468	4.999991	3.351549	3.138696	2.487520	2.166118	1.833509	2.505702	2.626248	2.323873	0.547190	0.000000	31546.000000		1
16946.332031	4273.155273	3.210172	3.339689	10844.167969	99998.000000	1395.172852	909.838623	227.459656	108.603111	69.855934	235.357101	337.743408	198.478683	1.008180	0.000000	4.229076	3.630749	0.506528	0.523706	4.035196	4.999991	3.144628	2.958964	2.356904	2.035842	1.844203	2.371727	2.528587	2.297714	0.003538	0.000000	31618.000000		1
22614.613281	4495.030273	2.050686	7.209781	15930.313477	99998.000000	2276.446777	1417.193848	319.478424	119.473289	87.470253	389.266510	530.372253	308.965942	1.730135	99998.000000	4.354389	3.652733	0.311899	0.857922	4.202224	4.999991	3.357258	3.151429	2.504441	2.077271	1.941860	2.590247	2.724581	2.489911	0.238080	4.999991	31657.000000		1
16610.423828	2875.746826	2.864793	5.023410	8764.383789	99998.000000	1093.527710	682.138428	130.389725	64.379211	39.894329	158.365402	174.684555	116.901451	0.465966	0.000000	4.220381	3.458751	0.457093	0.700999	3.942721	4.999991	3.038830	2.833873	2.115243	1.808746	1.600911	2.199660	2.242254	2.067820	0.000000	0.000000	31700.000000		1
16216.327148	5513.107910	3.771412	3.922516	13686.036133	99998.000000	1999.915649	1181.028809	266.527527	136.285828	63.787136	289.356445	358.657318	210.619354	3.014244	99998.000000	4.209952	3.741396	0.576504	0.593565	4.136278	4.999991	3.301012	3.072260	2.425742	2.134451	1.804733	2.461433	2.554680	2.323498	0.479178	4.999991	31727.000000		1
19683.023438	4389.782227	2.494745	5.035745	13576.317383	99998.000000	1920.330444	1186.073730	236.929810	125.730194	75.307983	323.641479	427.844086	179.806641	1.948101	0.000000	4.294092	3.642443	0.397026	0.702064	4.132782	4.999991	3.283376	3.074112	2.374620	2.099440	1.876841	2.510064	2.631285	2.254806	0.289611	0.000000	31788.000000		1
14726.197266	3792.940186	4.184633	9.356064	12059.598633	99998.000000	1663.004761	1014.056641	247.525543	106.441414	85.823532	341.030670	517.503784	307.966827	4.665496	0.000000	4.168091	3.578976	0.621657	0.971093	4.081333	4.999991	3.220893	3.006062	2.393620	2.027111	1.933606	2.532794	2.713913	2.488504	0.668898	0.000000	31840.000000		1
20249.724609	6315.502930	2.852458	6.019458	15974.997070	99998.000000	2276.961670	1404.128052	290.580688	103.339172	73.368309	325.772339	458.221985	263.015167	1.106378	99998.000000	4.306419	3.800408	0.455219	0.779557	4.203441	4.999991	3.357356	3.147407	2.463267	2.014265	1.865509	2.512914	2.661076	2.419981	0.043904	4.999991	31901.000000		1
20355.845703	5723.221680	3.685068	5.547646	15005.719727	99998.000000	2088.067383	1305.315796	295.468414	89.878647	85.573753	322.602234	429.438385	258.858276	1.659326	0.000000	4.308689	3.757641	0.566445	0.744109	4.176257	4.999991	3.319745	3.115716	2.470511	1.953657	1.932341	2.508667	2.632901	2.413062	0.219932	0.000000	31933.000000		1
18773.015625	3991.634521	2.661267	7.117269	13761.390625	99998.000000	1927.182495	1163.050537	306.492798	137.503906	99.419739	475.876404	607.496521	388.190277	5.604654	0.000000	4.273534	3.601151	0.425088	0.852313	4.138662	4.999991	3.284923	3.065598	2.486420	2.138315	1.997473	2.677494	2.783544	2.589045	0.748549	0.000000	32008.000000		1
12107.708008	3649.978027	3.154665	3.839255	7232.206055	99654.914062	858.494385	493.922424	98.352760	36.462128	25.857149	87.427078	119.642899	114.696579	1.171322	0.000000	4.083062	3.562290	0.498953	0.584247	3.859271	4.998499	2.933738	2.693659	1.992787	1.561842	1.412581	1.941646	2.077887	2.059551	0.068676	0.000000	32051.000000		1
12505.916992	2764.244873	2.429986	3.743659	7516.927734	99457.968750	911.787537	555.692810	117.200577	47.162701	28.666435	104.871788	172.507431	78.410225	0.629711	99998.000000	4.097116	3.441576	0.385604	0.573296	3.876040	4.997640	2.959894	2.744835	2.068930	1.673599	1.457374	2.020659	2.236808	1.894373	0.000000	4.999991	32083.000000		1
13942.329102	3678.468506	2.183287	4.835302	10234.589844	99998.000000	1315.800537	826.574585	180.626907	107.341866	45.491314	186.933167	212.950668	133.374786	1.026839	0.000000	4.144335	3.565667	0.339111	0.684424	4.010070	4.999991	3.119190	2.917282	2.256783	2.030769	1.657928	2.271686	2.328279	2.125074	0.011503	0.000000	32104.000000		1
10084.084961	2461.649902	1.899583	4.678032	8041.961914	99998.000000	969.280762	617.549500	132.187546	35.401321	36.782837	134.265991	170.802124	165.939072	0.218059	0.000000	4.003636	3.391226	0.278658	0.670063	3.905362	4.999991	2.986449	2.790672	2.121191	1.549019	1.565645	2.127966	2.232493	2.219949	0.000000	0.000000	32159.000000		1
19471.158203	2699.233643	1.871829	3.515462	10484.992188	99998.000000	1330.969360	859.101868	230.386124	93.838173	65.211823	268.087921	318.032135	189.748611	0.704466	0.000000	4.289392	3.431241	0.272266	0.545982	4.020568	4.999991	3.124168	2.934045	2.362456	1.972380	1.814326	2.428277	2.502471	2.278179	0.000000	0.000000	32187.000000		1
29600.818359	6159.758789	2.874044	9.756949	18812.060547	99998.000000	2807.907471	1707.234863	381.211792	209.839172	138.663391	613.910706	801.081299	463.936157	2.402895	99998.000000	4.471304	3.789564	0.458493	0.989314	4.274436	4.999991	3.448383	3.232293	2.581166	2.321887	2.141962	2.788105	2.903677	2.666458	0.380735	4.999991	32216.000000		1
13184.796875	1522.259888	3.197837	2.513247	7626.653320	96581.898438	900.057007	554.092346	122.112968	77.676292	37.825138	155.497528	193.301086	125.622269	2.461216	0.000000	4.120073	3.182489	0.504856	0.400235	3.882334	4.984896	2.954270	2.743582	2.086762	1.890288	1.577780	2.191724	2.286234	2.099067	0.391150	0.000000	32244.000000		1
2248.212158	120.407661	1.995179	1.847160	1266.651855	26750.937500	0.000000	0.000000	3.786831	0.000000	0.000000	0.000000	0.000000	0.000000	0.099586	0.000000	3.351837	2.080654	0.299982	0.266504	3.102657	4.427339	0.000000	0.000000	0.578276	0.000000	0.000000	0.000000	0.000000	0.000000	0.000000	0.000000	32268.000000		0
11812.153320	1341.426392	2.488577	3.055985	5035.430664	75600.539062	510.108978	300.164948	78.561325	17.922689	28.459826	80.386902	127.968994	38.333958	1.527876	99998.000000	4.072329	3.127567	0.395951	0.485151	3.702037	4.878525	2.707663	2.477360	1.895209	1.253403	1.454232	1.905185	2.107105	1.583584	0.184088	4.999991	32306.000000		1
22789.384766	4202.525391	2.840123	6.377172	12912.970703	99998.000000	1770.938721	1106.741455	277.203430	121.912529	74.348938	372.820923	482.910400	277.777008	2.451148	99998.000000	4.357733	3.623510	0.453337	0.804628	4.111026	4.999991	3.248204	3.044046	2.442799	2.086048	1.871275	2.571500	2.683867	2.443696	0.389369	4.999991	32342.000000		1
7545.507812	1256.142456	2.130863	3.894762	4056.942139	60136.550781	333.222656	194.451309	33.470901	31.632992	9.886466	35.207047	30.374826	54.150452	0.288728	0.000000	3.877688	3.099039	0.328556	0.590481	3.608199	4.779139	2.522734	2.288811	1.524667	1.500140	0.995041	1.546630	1.482514	1.733602	0.000000	0.000000	32374.000000		1
21931.082031	6777.743164	3.068320	9.578093	19107.923828	99998.000000	2802.356934	1739.469238	374.023590	152.312027	91.772064	386.688507	546.907227	262.605011	7.418473	0.000000	4.341060	3.831085	0.486901	0.981279	4.281213	4.999991	3.447523	3.240417	2.572899	2.182734	1.962710	2.587361	2.737914	2.419303	0.870314	0.000000	32409.000000		1
19393.515625	6669.457520	3.934851	6.219901	14232.774414	99998.000000	2030.160889	1254.397095	277.770844	135.456314	76.566147	308.139496	441.400208	249.863022	1.535636	0.000000	4.287656	3.824090	0.594928	0.793783	4.153290	4.999991	3.307530	3.098435	2.443687	2.131799	1.884037	2.488747	2.644833	2.397702	0.186288	0.000000	32497.000000		1
14926.097656	4019.733643	3.971855	5.156011	10160.351562	99998.000000	1349.684570	817.039673	194.787445	69.168259	43.409790	200.828491	244.010086	167.055374	2.357485	0.000000	4.173946	3.604197	0.598993	0.712314	4.006909	4.999991	3.130232	2.912243	2.289561	1.839907	1.637588	2.302825	2.387408	2.222860	0.372449	0.000000	32567.000000		1
16576.294922	5208.551758	3.527797	4.196969	12213.363281	99998.000000	1673.110229	1031.485962	229.945145	74.281097	72.563454	313.406525	419.197266	217.650284	2.367725	99998.000000	4.219488	3.716717	0.547504	0.622936	4.086835	4.999991	3.223525	3.013463	2.361624	1.870878	1.860718	2.496108	2.622418	2.337759	0.374331	4.999991	32610.000000		1
37826.589844	8351.633789	1.541869	9.932722	26133.720703	99998.000000	4004.611084	2443.252441	534.587708	239.406052	157.548218	683.411987	930.878967	456.883636	3.337371	99998.000000	4.577797	3.921772	0.188048	0.997068	4.417201	4.999991	3.602560	3.387968	2.728019	2.379135	2.197413	2.834683	2.968893	2.659806	0.523405	4.999991	32654.000000		1
11922.920898	2004.356201	3.882427	4.548515	9114.773438	99998.000000	1165.212280	729.150024	153.866226	94.972984	67.755905	238.240402	375.519196	170.265549	1.729493	99998.000000	4.076383	3.301975	0.589103	0.657870	3.959746	4.999991	3.066405	2.862817	2.187143	1.977600	1.830947	2.377015	2.574632	2.231127	0.237919	4.999991	32714.000000		1
22005.867188	2791.252197	3.318103	4.668780	11359.041016	99998.000000	1563.162598	954.660767	224.298828	103.397758	58.103806	202.000305	266.697144	131.200745	1.239191	99998.000000	4.342538	3.445799	0.520890	0.669203	4.055342	4.999991	3.194004	2.979849	2.350827	2.014511	1.764205	2.305352	2.426018	2.117936	0.093138	4.999991	32757.000000		1
1944.883179	0.000000	3.074487	3.910181	940.589661	20886.841797	0.000000	0.000000	0.000000	28.117531	0.000000	0.000000	0.000000	0.000000	0.257824	0.000000	3.288893	0.000000	0.487773	0.592197	2.973400	4.319873	0.000000	0.000000	0.000000	1.448977	0.000000	0.000000	0.000000	0.000000	0.000000	0.000000	32794.000000		0
12289.245117	2539.542236	2.531749	3.900929	8537.968750	99998.000000	1089.938232	658.831543	150.289093	56.241226	42.475418	165.368576	218.976288	173.441803	0.895669	99998.000000	4.089525	3.404755	0.403421	0.591168	3.931355	4.999991	3.037402	2.818774	2.176928	1.750055	1.628138	2.218453	2.340397	2.239154	0.000000	4.999991	32820.000000		1
13354.698242	2744.422607	3.675817	2.494745	5838.818848	83143.085938	653.845154	378.565948	98.291092	63.013119	13.115141	61.227634	93.893677	68.878387	1.761322	99998.000000	4.125634	3.438451	0.565354	0.397026	3.766325	4.919826	2.815475	2.578141	1.992514	1.799431	1.117773	1.786947	1.972636	1.838083	0.245839	4.999991	32848.000000		1
4493.722656	299.804169	1.504864	3.660398	2116.265137	36208.527344	28.734278	0.000000	3.379778	28.721943	2.463907	0.000000	0.000000	7.252954	0.436275	99998.000000	3.652606	2.476838	0.177497	0.563528	3.325570	4.558811	1.458400	0.000000	0.528888	1.458214	0.391624	0.000000	0.000000	0.860515	0.000000	4.999991	32875.000000		1
29042.062500	7942.409668	2.615010	8.671474	19727.531250	99998.000000	2911.302246	1788.241577	436.885590	191.672867	120.364494	556.263306	740.636963	436.527893	3.743827	0.000000	4.463027	3.899952	0.417473	0.938093	4.295073	4.999991	3.464087	3.252426	2.640368	2.282561	2.080498	2.745281	2.869605	2.640012	0.573316	0.000000	32916.000000		1
23752.822266	5981.719238	2.756862	6.793477	17718.580078	99998.000000	2660.316650	1584.261475	381.828522	173.842682	137.738281	605.131287	745.648010	428.503998	4.764060	0.000000	4.375715	3.776826	0.440415	0.832092	4.248429	4.999991	3.424933	3.199827	2.581868	2.240156	2.139055	2.781850	2.872534	2.631955	0.677977	0.000000	32978.000000		1
13365.701172	4213.555664	2.466991	3.823836	12445.756836	99998.000000	1678.929199	1038.486084	239.964218	77.556030	62.115749	341.995880	412.770752	213.555069	2.343593	0.000000	4.125992	3.624649	0.392168	0.582499	4.095021	4.999991	3.225032	3.016401	2.380147	1.889616	1.793202	2.534021	2.615709	2.329510	0.369882	0.000000	33007.000000		1
8832.777344	1144.578979	2.716774	3.031315	4238.981445	62763.421875	338.579102	188.089554	40.637508	57.289700	10.216427	20.741226	29.014898	0.000000	1.093867	99998.000000	3.946097	3.058646	0.434053	0.481631	3.627261	4.797707	2.529660	2.274365	1.608927	1.758077	1.009299	1.316834	1.462621	0.000000	0.038964	4.999991	33045.000000		1
3966.625488	268.140350	2.685936	2.948054	5625.251465	76745.414062	559.408691	327.887787	75.958656	48.803249	13.352589	44.038872	48.038483	43.200096	0.003090	0.000000	3.598421	2.428362	0.429096	0.469535	3.750142	4.885052	2.747729	2.515725	1.880577	1.688449	1.125566	1.643836	1.681589	1.635485	0.000000	0.000000	33065.000000		1
11119.280273	3964.809082	1.899583	4.671864	7931.795410	99998.000000	910.483093	556.078247	136.643555	70.962997	29.240011	162.469864	251.793442	181.986847	1.310797	99998.000000	4.046077	3.598222	0.278658	0.669490	3.899371	4.999991	2.959272	2.745136	2.135589	1.851032	1.465978	2.210773	2.401044	2.260040	0.117536	4.999991	33091.000000		1
17125.574219	4270.586426	3.965688	5.452050	13402.869141	99998.000000	1836.449707	1112.249023	237.827179	90.976463	65.921082	300.646027	369.703278	325.460876	1.502502	99998.000000	4.233645	3.630487	0.598319	0.736560	4.127198	4.999991	3.263979	3.046202	2.376261	1.958929	1.819024	2.478055	2.567853	2.512499	0.176815	4.999991	33115.000000		1
31932.732422	9474.842773	3.678900	7.000087	22177.009766	99998.000000	3345.566650	2067.110352	463.044952	176.417603	140.985458	557.950073	762.966309	348.373047	2.058817	0.000000	4.504236	3.976572	0.565718	0.845103	4.345903	4.999991	3.524470	3.315364	2.665623	2.246542	2.149174	2.746595	2.882505	2.542045	0.313618	0.000000	33177.000000		1
8387.759766	195.903763	3.244093	3.552467	3670.392334	54930.718750	297.075043	168.094604	55.060154	74.799164	7.397889	5.701833	1.051555	29.717991	0.449613	99998.000000	3.923646	2.292043	0.511093	0.550530	3.564713	4.739815	2.472866	2.225554	1.740837	1.873897	0.869108	0.756014	0.021832	1.473019	0.000000	4.999991	33221.000000		0
9356.865234	2591.888672	3.595639	4.085954	7714.228516	99998.000000	923.579773	561.807861	139.011856	56.410831	40.480240	193.294907	232.483063	131.317932	1.315877	99998.000000	3.971130	3.413616	0.555776	0.611293	3.887292	4.999991	2.965474	2.749588	2.143052	1.751362	1.607243	2.286220	2.366391	2.118324	0.119215	4.999991	33295.000000		1
9066.531250	414.044342	2.611927	3.743659	5036.121582	71249.390625	494.480591	286.929565	57.838604	14.499740	12.091340	59.272541	85.031013	75.631775	0.332753	99998.000000	3.957441	2.617047	0.416961	0.573296	3.702096	4.852781	2.694149	2.457775	1.762218	1.161360	1.082474	1.772853	1.929577	1.878704	0.000000	4.999991	33314.000000		1
6337.246582	423.428162	2.303553	2.371395	3220.151123	47673.671875	194.898453	102.417130	21.576920	28.546169	1.316756	0.000000	0.000000	0.317625	0.706819	0.000000	3.801901	2.626780	0.362398	0.375004	3.507876	4.678278	2.289808	2.010373	1.333990	1.455548	0.119505	0.000000	0.000000	0.000000	0.000000	0.000000	33330.000000		1
9264.543945	1070.877563	2.093859	3.826920	6960.732422	97604.117188	811.488953	480.409485	116.361801	50.073750	23.248306	61.943062	93.165916	103.539612	2.525174	99998.000000	3.966824	3.029740	0.320947	0.582849	3.842655	4.989468	2.909283	2.681612	2.065810	1.699610	1.366391	1.791993	1.969257	2.015106	0.402291	4.999991	33344.000000		1
9238.390625	867.535889	2.584173	3.318103	6144.528320	85480.406250	640.264343	392.859070	88.965866	44.751217	16.642939	58.085304	84.537613	10.518633	0.927594	0.000000	3.965596	2.938287	0.412322	0.520890	3.788489	4.931867	2.806359	2.594237	1.949223	1.650805	1.221230	1.764066	1.927050	1.021959	0.000000	0.000000	33362.000000		1
11621.137695	1507.868042	3.074487	6.367920	5134.076660	72064.953125	495.781921	291.989960	44.942410	39.218990	15.073315	30.818886	40.985973	50.665829	0.475249	99998.000000	4.065248	3.178363	0.487773	0.803998	3.710462	4.857724	2.695291	2.465368	1.652656	1.593496	1.178209	1.488817	1.612635	1.704715	0.000000	4.999991	33392.000000		1
9919.993164	2319.208984	2.297385	3.478457	7161.606934	89773.007812	811.057190	530.523315	104.995140	59.633339	38.778015	102.167351	124.564545	54.076443	0.294326	99998.000000	3.996511	3.365340	0.361234	0.541387	3.855011	4.953146	2.909051	2.724705	2.021169	1.775489	1.588586	2.009312	2.095394	1.733008	0.000000	4.999991	33427.000000		1
12218.908203	3260.430908	1.871829	5.143676	9066.238281	99998.000000	1184.575073	717.515076	134.222809	63.210476	31.941366	147.026489	175.489410	100.637817	1.644934	99998.000000	4.087032	3.513275	0.272266	0.711274	3.957427	4.999991	3.073563	2.855831	2.127826	1.800789	1.504354	2.167396	2.244251	2.002761	0.216148	4.999991	33469.000000		1
43855.550781	10680.337891	4.301816	11.218641	28838.353516	99998.000000	4376.806152	2735.368896	649.361389	258.904541	164.683990	711.026917	1036.370605	523.652771	3.734665	99998.000000	4.642025	4.028585	0.633652	1.049940	4.459970	4.999991	3.641157	3.437016	2.812486	2.413140	2.216651	2.851886	3.015515	2.719043	0.572252	4.999991	33501.000000		1
23109.406250	4280.991211	3.549383	3.740575	12179.392578	99998.000000	1716.430542	1024.226807	268.550476	87.757034	64.585823	279.596436	379.580475	302.789215	2.278989	99998.000000	4.363789	3.631544	0.550153	0.572938	4.085626	4.999991	3.234626	3.010396	2.429026	1.943282	1.810137	2.446532	2.579304	2.481140	0.357742	4.999991	33535.000000		1
7890.997559	2096.547607	3.142330	3.654230	4522.663574	59791.214844	400.102753	241.228546	45.389549	52.355717	8.921256	4.385077	7.974548	36.422039	0.374683	0.000000	3.897132	3.321505	0.497252	0.562796	3.655394	4.776638	2.602171	2.382429	1.656956	1.718964	0.950426	0.641977	0.901706	1.561364	0.000000	0.000000	33556.000000		1
6577.420410	3264.560059	2.507080	3.629560	6851.857910	93245.554688	767.271179	473.489594	103.570450	67.157661	16.667608	79.986015	103.511856	72.933502	0.230172	99998.000000	3.818056	3.513825	0.399168	0.559854	3.835808	4.969628	2.884949	2.675310	2.015236	1.827096	1.221873	1.903014	2.014990	1.862927	0.000000	4.999991	33588.000000		1
28741.927734	5594.799316	3.907097	8.535789	19510.330078	99998.000000	2899.195557	1769.807007	424.889862	203.332489	111.828705	505.273682	681.731384	398.190857	3.753096	99998.000000	4.458516	3.747785	0.591854	0.931244	4.290265	4.999991	3.462277	3.247926	2.628276	2.308207	2.048553	2.703527	2.833613	2.600091	0.574390	4.999991	33666.000000		1
7443.784668	96.607368	2.075356	2.803118	3735.240234	60719.468750	271.171661	161.032837	69.862099	25.187979	8.319927	5.011075	16.797125	32.147976	0.652732	99998.000000	3.871794	1.985010	0.317093	0.447641	3.572319	4.783328	2.433244	2.206914	1.844242	1.401193	0.920120	0.699931	1.225235	1.507154	0.000000	4.999991	33693.000000		0
8184.560059	1614.235474	3.555551	4.687283	3938.563477	55896.972656	328.603210	196.125778	57.807766	25.039959	13.892243	26.581827	47.464909	32.551945	0.367284	99998.000000	3.912995	3.207967	0.550907	0.670921	3.595338	4.747388	2.516672	2.292535	1.761986	1.398634	1.142772	1.424585	1.676373	1.512577	0.000000	4.999991	33742.000000		1
20970.382812	4112.702148	2.544085	6.694797	11041.360352	99998.000000	1500.658325	918.127686	218.982452	84.028801	59.812199	257.800568	307.239044	185.412872	1.281268	0.000000	4.321606	3.614127	0.405532	0.825737	4.043023	4.999991	3.176282	2.962903	2.340409	1.924428	1.776790	2.411284	2.487476	2.268140	0.107640	0.000000	33800.000000		1
10716.032227	2508.862061	2.578006	2.778449	6794.937988	99923.335938	819.448059	473.720856	143.640549	60.666393	41.507122	129.871658	159.638992	73.152451	0.470270	99998.000000	4.030034	3.399477	0.411284	0.443802	3.832186	4.999667	2.913522	2.675523	2.157277	1.782948	1.618123	2.113514	2.203139	1.864229	0.000000	4.999991	33828.000000		1
10946.443359	857.233093	2.710606	3.799166	5425.240234	76756.382812	520.470337	337.095825	89.181725	31.978371	25.049210	78.585999	124.940758	72.048470	0.097290	99998.000000	4.039273	2.933099	0.433066	0.579688	3.734419	4.885115	2.716396	2.527753	1.950276	1.504856	1.398794	1.895345	2.096704	1.857625	0.000000	4.999991	33864.000000		1
11596.041992	3396.482178	2.090775	3.422950	7014.216797	96616.320312	795.505920	509.994873	127.438591	54.637684	27.139984	100.212257	120.694450	90.692757	0.965113	99998.000000	4.064310	3.531029	0.320307	0.534401	3.845979	4.985051	2.900643	2.707566	2.105301	1.737492	1.433610	2.000921	2.081687	1.957573	0.000000	4.999991	33899.000000		1
17868.822266	1851.334839	4.172298	5.754257	10034.248047	99998.000000	1364.881226	810.280090	188.632294	107.523804	39.459522	188.141983	277.958954	119.275932	1.960199	0.000000	4.252096	3.267485	0.620375	0.759989	4.001485	4.999991	3.135095	2.908635	2.275616	2.031505	1.596152	2.274486	2.443981	2.076553	0.292300	0.000000	33931.000000		1
27243.166016	7119.992188	2.528666	5.162179	14398.512695	99998.000000	2063.724365	1248.941895	313.943115	160.644287	81.592644	364.602753	477.735901	296.122192	2.364792	99998.000000	4.435257	3.852479	0.402891	0.712833	4.158318	4.999991	3.314652	3.096542	2.496851	2.205865	1.911651	2.561820	2.679188	2.471471	0.373793	4.999991	33974.000000		1
10955.707031	1104.206665	3.197837	3.496960	5800.099609	85995.859375	613.990906	364.578094	75.884644	66.466904	23.664612	79.689980	175.551086	73.898712	0.458946	0.000000	4.039640	3.043050	0.504856	0.543691	3.763435	4.934477	2.788162	2.561790	1.880154	1.822605	1.374099	1.901404	2.244404	1.868637	0.000000	0.000000	33995.000000		1
19602.242188	5413.410645	3.228674	8.557375	13779.729492	99998.000000	2041.931519	1210.302734	297.553040	70.787224	83.310287	358.944092	436.672821	349.020630	1.822920	0.000000	4.292306	3.733471	0.509024	0.932341	4.139241	4.999991	3.310041	3.082894	2.473564	1.849955	1.920699	2.555027	2.640156	2.542851	0.260768	0.000000	34045.000000		1
7061.114258	1577.461914	2.374479	3.089906	3637.078613	52459.601562	260.403229	161.470734	57.431549	0.000000	11.875478	11.234060	28.940887	27.562456	0.850417	99998.000000	3.848873	3.197959	0.375568	0.489945	3.560753	4.719825	2.415646	2.208094	1.759151	0.000000	1.074651	1.050537	1.461512	1.440318	0.000000	4.999991	34083.000000		1
25593.119141	3559.315918	2.143198	5.396543	12060.166016	99998.000000	1713.134033	1017.251404	198.839478	102.744011	72.862579	268.908173	378.473419	203.825882	0.534661	0.000000	4.408123	3.551367	0.331062	0.732116	4.081353	4.999991	3.233791	3.007428	2.298503	2.011756	1.862504	2.429604	2.578035	2.309259	0.000000	0.000000	34102.000000		1
14236.351562	2968.129395	3.854673	5.831350	8386.961914	99998.000000	1056.498169	632.302124	153.412918	109.003998	51.751305	177.956390	264.982574	112.291260	1.923744	99998.000000	4.153399	3.472483	0.585988	0.765769	3.923605	4.999991	3.023869	2.800925	2.185862	2.037442	1.713921	2.250314	2.423217	2.050346	0.284147	4.999991	34177.000000		1
28347.003906	7675.533691	3.688152	6.155142	22944.033203	99998.000000	3442.556396	2106.236816	512.733215	202.749649	102.851936	520.898987	710.070923	449.791046	4.626964	0.000000	4.452507	3.885108	0.566809	0.789238	4.360670	4.999991	3.536881	3.323507	2.709892	2.306960	2.012213	2.716753	2.851302	2.653011	0.665296	0.000000	34244.000000		1
12470.926758	1893.138062	3.253344	4.385077	8447.745117	99998.000000	1004.749939	613.411133	145.546295	48.957436	20.827572	111.619011	186.683380	97.507820	2.660435	0.000000	4.095899	3.277182	0.512330	0.641977	3.926741	4.999991	3.002058	2.787752	2.163001	1.689819	1.318639	2.047738	2.271106	1.989039	0.424953	0.000000	34275.000000		1
16207.350586	1426.651611	2.963473	2.229543	8050.608887	99998.000000	968.515991	573.803589	119.932770	52.528404	26.899452	118.557419	162.451355	84.543785	1.099250	0.000000	4.209712	3.154318	0.471801	0.348216	3.905829	4.999991	2.986107	2.758763	2.078938	1.720394	1.429743	2.073929	2.210723	1.927082	0.041096	0.000000	34312.000000		1
11221.102539	1234.614868	2.081524	4.980238	6235.788574	84183.984375	656.941223	418.719299	107.616318	54.594509	18.934156	64.897285	109.626915	94.072533	0.486790	0.000000	4.050035	3.091532	0.318381	0.697250	3.794891	4.925230	2.817527	2.621923	2.031878	1.737149	1.277246	1.812227	2.039917	1.973463	0.000000	0.000000	34350.000000		1
19194.482422	5756.334961	2.519415	5.109755	15062.549805	99998.000000	2130.666016	1324.894409	324.190369	134.938248	84.907661	395.430908	518.018799	348.659851	1.953397	99998.000000	4.283176	3.760146	0.401300	0.708400	4.177898	4.999991	3.328515	3.122181	2.510800	2.130135	1.928947	2.597071	2.714345	2.542402	0.290791	4.999991	34384.000000		1
22798.482422	5195.544922	3.133079	5.038829	14014.162109	99998.000000	1925.363159	1200.333008	256.320374	142.949799	65.695969	277.450134	401.367096	276.059387	5.775049	0.000000	4.357906	3.715631	0.495971	0.702330	4.146567	4.999991	3.284513	3.079302	2.408783	2.155184	1.817539	2.443185	2.603542	2.441003	0.761556	0.000000	34439.000000		1
4602.517090	1626.823242	0.484147	0.777102	3709.611328	57085.621094	279.618011	143.933502	25.894154	42.225636	8.276754	0.000000	20.278666	37.874481	2.044244	99998.000000	3.662995	3.211340	0.000000	0.000000	3.569328	4.756527	2.446565	2.158162	1.413202	1.625576	0.917860	0.000000	1.307039	1.578347	0.310533	4.999991	34476.000000		1
25139.531250	6179.359375	3.759078	5.735754	17420.089844	99998.000000	2500.375488	1550.815308	368.858337	134.876572	106.037437	484.048309	646.996155	441.344696	3.222838	0.000000	4.400357	3.790943	0.575081	0.758591	4.241050	4.999991	3.398005	3.190560	2.566860	2.129936	2.025459	2.684889	2.810902	2.644778	0.508238	0.000000	34512.000000		1
23046.320312	3708.374756	2.507080	4.819884	14958.698242	99998.000000	2096.603027	1290.128418	300.137207	105.762985	74.305771	333.006775	463.781982	285.560364	3.178245	99998.000000	4.362602	3.569184	0.399168	0.683037	4.174894	4.999991	3.321516	3.110633	2.477320	2.024334	1.871023	2.522453	2.666314	2.455698	0.502187	4.999991	34583.000000		1
8030.287109	414.695007	1.791652	1.844076	7446.328613	99998.000000	832.304199	512.138062	114.129173	46.817322	9.214211	82.462257	109.528236	58.375175	2.145514	99998.000000	3.904731	2.617729	0.253254	0.265779	3.871942	4.999991	2.920282	2.709387	2.057397	1.670407	0.964458	1.916255	2.039526	1.766228	0.331531	4.999991	34616.000000		1
21930.240234	5449.336426	3.783747	5.735754	16049.342773	99998.000000	2210.467041	1371.878296	354.269165	114.542389	83.146851	417.532074	618.517822	355.135681	1.900161	0.000000	4.341043	3.736344	0.577922	0.758591	4.205457	4.999991	3.344484	3.137316	2.549333	2.058966	1.919846	2.620690	2.791352	2.550394	0.278790	0.000000	34631.000000		1
12497.844727	1913.429077	4.456003	4.101373	6482.481445	90368.125000	699.913086	451.015289	123.824448	72.652885	41.615055	148.044128	217.462173	143.424683	0.666387	0.000000	4.096835	3.281812	0.648945	0.612929	3.811741	4.956015	2.845044	2.654191	2.092806	1.861253	1.619250	2.170391	2.337384	2.156624	0.000000	0.000000	34718.000000		1
13950.719727	4760.959473	1.800903	2.189455	7944.324707	99998.000000	947.524963	591.269897	121.684334	55.417870	20.155317	88.586563	96.345253	120.608109	1.369805	99998.000000	4.144597	3.677695	0.255490	0.340336	3.900057	4.999991	2.976591	2.771786	2.085235	1.743650	1.304390	1.947368	1.983830	2.081377	0.136659	4.999991	34746.000000		1
14583.432617	1883.263916	2.682853	4.600938	7839.758301	99998.000000	954.155029	576.708496	154.341125	68.631691	30.226807	110.564369	149.330048	100.332527	2.432119	22961.083984	4.163860	3.274911	0.428597	0.662846	3.894303	4.999991	2.979619	2.760956	2.188482	1.836525	1.480392	2.043615	2.174147	2.001442	0.385985	4.360992	34761.000000		1
12176.395508	3087.167969	4.255559	3.990358	9069.173828	99998.000000	1137.659058	691.272461	142.767853	86.307678	52.232368	196.976898	295.101471	174.810989	1.646904	0.000000	4.085519	3.489560	0.628957	0.601012	3.957568	4.999991	3.056012	2.839649	2.154630	1.936049	1.717940	2.294415	2.469971	2.242569	0.216668	0.000000	34815.000000		1
6245.446777	887.247131	1.945839	0.986796	4222.541992	67551.468750	367.612488	195.428864	42.019024	25.477850	16.877302	67.355019	66.371307	57.706005	1.207863	99998.000000	3.795563	2.948045	0.289107	0.000000	3.625574	4.829635	2.565390	2.290989	1.623446	1.406163	1.227303	1.828370	1.821980	1.761221	0.082018	4.999991	34856.000000		1
12650.415039	4565.808105	2.359060	3.987274	12164.793945	99998.000000	1653.176880	1025.447998	245.764725	98.352760	68.977066	266.311676	453.038239	229.134125	1.781414	0.000000	4.102105	3.659518	0.372739	0.600676	4.085105	4.999991	3.218319	3.010914	2.390520	1.992787	1.838705	2.425390	2.656135	2.360090	0.250765	0.000000	34891.000000		1
16497.472656	3534.991455	3.253344	6.617703	9083.220703	99998.000000	1176.267456	705.220215	170.370392	81.503212	70.469597	307.898987	429.256439	198.025360	2.570642	99998.000000	4.217417	3.548388	0.512330	0.820707	3.958240	4.999991	3.070506	2.848325	2.231394	1.911175	1.848002	2.488408	2.632717	2.296721	0.410042	4.999991	34950.000000		1
24549.031250	5595.363770	2.624262	6.796560	14909.429688	99998.000000	1999.915649	1248.852539	292.585144	141.401764	70.013206	357.670532	456.362488	290.944580	3.907747	0.000000	4.390034	3.747828	0.419007	0.832289	4.173461	4.999991	3.301012	3.096511	2.466252	2.150455	1.845180	2.553483	2.659310	2.463810	0.591926	0.000000	35013.000000		1
31786.740234	6592.404297	3.987274	8.125651	18364.876953	99998.000000	2578.449707	1554.996826	390.543182	162.519196	110.212822	511.768036	661.468140	427.363007	2.441138	99998.000000	4.502246	3.819044	0.600676	0.909858	4.263988	4.999991	3.411359	3.191730	2.591669	2.210905	2.042232	2.709073	2.820509	2.630797	0.387592	4.999991	35166.000000		1
19072.859375	4606.312988	3.364359	3.956437	14221.376953	99998.000000	1756.553101	1119.141235	251.448059	105.639641	45.031837	227.299301	320.462128	228.097992	1.203121	0.000000	4.280416	3.663353	0.526902	0.597304	4.152942	4.999991	3.244661	3.048885	2.400448	2.023827	1.653520	2.356598	2.505777	2.358121	0.080309	0.000000	35234.000000		1
9124.906250	1035.525635	3.407531	3.185502	5260.176758	85224.914062	332.161835	196.841217	94.738625	42.111538	15.242921	59.195450	68.332565	82.110710	0.366015	0.000000	3.960228	3.015161	0.532440	0.503178	3.721000	4.930567	2.521350	2.294116	1.976527	1.624401	1.183068	1.772288	1.834628	1.914400	0.000000	0.000000	35277.000000		1
17592.556641	3575.496338	2.340558	6.229152	13005.572266	99998.000000	1679.049438	976.623169	164.045654	69.192932	38.605324	165.581345	238.622787	144.827789	2.804021	0.000000	4.245329	3.553336	0.369319	0.794429	4.114130	4.999991	3.225064	2.989727	2.214965	1.840062	1.586647	2.219011	2.377712	2.160852	0.447781	0.000000	35322.000000		1
22371.103516	5010.384766	1.594293	5.908443	14184.627930	99998.000000	1763.334229	1086.959351	245.425522	125.440323	74.234840	334.018250	507.259613	252.582870	1.866319	0.000000	4.349688	3.699871	0.202568	0.771473	4.151818	4.999991	3.246335	3.036213	2.389920	2.098437	1.870608	2.523770	2.705230	2.402404	0.270986	0.000000	35364.000000		1
5962.112793	1332.548218	1.729977	0.407054	4390.809082	63236.589844	157.912094	74.826920	8.033139	16.454830	0.000000	0.000000	0.000000	15.952181	0.842720	0.000000	3.775400	3.124683	0.238040	0.000000	3.642545	4.800969	2.198415	1.874058	0.904885	1.216293	0.000000	0.000000	0.000000	1.202820	0.000000	0.000000	35402.000000		1
23658.591797	1184.303711	1.865662	6.182896	12364.142578	99998.000000	1609.304565	1001.064880	255.715958	115.193062	75.798302	239.008255	292.159576	199.514816	0.959325	0.000000	4.373989	3.073463	0.270833	0.791192	4.092164	4.999991	3.206638	3.000462	2.407758	2.061426	1.879660	2.378413	2.465620	2.299975	0.000000	0.000000	35437.000000		1
26207.681641	7145.288086	3.154665	7.490401	18457.712891	99998.000000	2573.713135	1595.366089	366.727478	150.674561	103.558113	515.403748	709.071777	395.504913	5.671878	99998.000000	4.418428	3.854020	0.498953	0.874505	4.266178	4.999991	3.410560	3.202860	2.564343	2.178040	2.015184	2.712147	2.850690	2.597152	0.753727	4.999991	35529.000000		1
9382.774414	2249.976074	3.472290	2.016765	5367.679199	71608.148438	432.497437	266.361023	52.883038	45.195274	27.469944	22.869007	37.535267	85.903709	1.580333	99998.000000	3.972331	3.352178	0.540616	0.304655	3.729787	4.854962	2.635983	2.425471	1.723316	1.655093	1.438858	1.359247	1.574440	1.934012	0.198749	4.999991	35635.000000		1
13888.264648	526.616211	2.439237	4.212387	6990.194336	92275.828125	669.788086	428.824707	75.921646	14.203701	37.245396	103.736969	155.321747	83.020416	0.406980	0.000000	4.142648	2.721494	0.387254	0.624528	3.844489	4.965088	2.825938	2.632280	1.880366	1.152402	1.571073	2.015934	2.191232	1.919185	0.000000	0.000000	35656.000000		1
23131.578125	8931.864258	4.385077	7.314628	22599.804688	99998.000000	3328.704834	1994.845947	483.181763	165.421005	160.693619	766.694519	940.910339	556.725830	1.590940	0.000000	4.364205	3.950942	0.641977	0.864192	4.354105	4.999991	3.522275	3.299909	2.684111	2.218591	2.205999	2.884622	2.973548	2.745641	0.201654	0.000000	35750.000000		1
7947.735352	1007.056580	3.327354	4.039698	3835.011475	58327.160156	160.027542	125.150452	53.410355	15.508122	14.866705	20.398932	7.687761	40.588169	0.022129	99998.000000	3.900243	3.003054	0.522099	0.606349	3.583767	4.765871	2.204195	2.097432	1.727625	1.190559	1.172215	1.309607	0.885800	1.608400	0.000000	4.999991	35885.000000		1
24485.648438	4037.196777	3.052901	4.761292	12462.908203	99998.000000	1577.375488	997.194763	235.104248	125.480415	77.219902	341.049164	435.818634	251.614578	1.832276	99998.000000	4.388912	3.606080	0.484713	0.677725	4.095619	4.999991	3.197935	2.998780	2.371260	2.098576	1.887729	2.532817	2.639306	2.400736	0.262991	4.999991	35927.000000		1
25921.498047	7348.265625	2.285050	8.961345	19220.677734	99998.000000	2724.261230	1682.833252	392.979340	170.808289	130.812195	552.794067	744.158569	407.716522	3.770826	0.000000	4.413660	3.866185	0.358896	0.952373	4.283769	4.999991	3.435249	3.226041	2.594370	2.232509	2.116648	2.742563	2.871665	2.610358	0.576436	0.000000	35951.000000		1
25865.621094	6940.814453	3.629560	5.868355	15641.675781	99998.000000	2082.198975	1290.708130	308.639069	107.061241	85.962303	460.174011	600.508789	390.987244	3.741038	99998.000000	4.412723	3.841410	0.559854	0.768516	4.194283	4.999991	3.318522	3.110828	2.489451	2.029632	1.934308	2.662922	2.778519	2.592163	0.572992	4.999991	36023.000000		1
7435.214844	658.578674	3.583304	3.768329	3735.563965	57778.675781	126.115662	83.742012	29.955439	21.191452	4.076703	0.000000	0.000000	4.715036	0.720434	99998.000000	3.871294	2.818608	0.554284	0.576149	3.572356	4.761767	2.100769	1.922943	1.476476	1.326161	0.610309	0.000000	0.000000	0.673485	0.000000	4.999991	36070.000000		1
7237.602539	1125.450562	2.966557	2.029100	3281.372559	52684.031250	72.736145	62.618401	7.256037	15.677728	0.104847	0.000000	0.000000	0.000000	0.385415	0.000000	3.859595	3.051327	0.472253	0.307303	3.516056	4.721679	1.861750	1.796702	0.860699	1.195283	0.000000	0.000000	0.000000	0.000000	0.000000	0.000000	36117.000000		1
4409.737305	523.335144	2.497828	3.956437	2479.622070	39074.140625	0.000000	0.000000	5.513725	26.563326	2.127780	0.000000	0.000000	19.384382	0.355289	0.000000	3.644413	2.718780	0.397563	0.597304	3.394386	4.591889	0.000000	0.000000	0.741445	1.424282	0.327927	0.000000	0.000000	1.287452	0.000000	0.000000	36140.000000		1
17049.449219	3584.516357	4.295648	7.228283	16918.859375	99998.000000	2296.540527	1439.532471	301.262787	186.572357	76.757339	322.522064	484.794556	270.894104	2.434414	0.000000	4.231710	3.554430	0.633029	0.859035	4.228371	4.999991	3.361074	3.158221	2.478945	2.270847	1.885120	2.508559	2.685558	2.432800	0.386394	0.000000	36183.000000		1
19858.521484	3403.343506	3.512378	6.349418	10875.989258	99998.000000	1277.509644	793.849976	157.267593	65.116226	49.019112	257.748138	377.326263	220.996140	0.727175	0.000000	4.297947	3.531906	0.545601	0.802734	4.036469	4.999991	3.106364	2.899739	2.196639	1.813689	1.690365	2.411196	2.576717	2.344385	0.000000	0.000000	36267.000000		1
12329.114258	5444.396484	3.426034	2.898715	7595.516602	99998.000000	791.293518	454.817535	115.735802	56.731541	32.006123	141.077957	203.082703	163.098938	2.685344	0.000000	4.090932	3.735950	0.534792	0.462205	3.880557	4.999991	2.898338	2.657837	2.063468	1.753825	1.505233	2.149459	2.307673	2.212451	0.429000	0.000000	36306.000000		1
7928.952148	353.458130	3.311935	3.527797	4735.503418	64826.613281	274.202972	155.784317	38.879780	35.388985	11.573272	27.235580	73.399147	64.018417	1.068768	99998.000000	3.899216	2.548338	0.520082	0.547504	3.675366	4.811753	2.438072	2.192524	1.589724	1.548868	1.063456	1.435137	1.865691	1.806305	0.028884	4.999991	36352.000000		1
8480.259766	902.909485	3.234842	3.848506	3079.797852	48103.976562	22.067234	32.416264	26.961128	0.000000	0.000000	0.000000	0.000000	0.770935	0.337078	0.000000	3.928409	2.955644	0.509853	0.585292	3.488522	4.682181	1.343748	1.510763	1.430738	0.000000	0.000000	0.000000	0.000000	0.000000	0.000000	0.000000	36384.000000		1
20539.001953	4739.469238	2.448488	3.984190	10737.849609	99998.000000	1267.280884	810.018005	206.154099	91.957092	49.450836	196.563675	237.460220	142.749344	2.346993	99998.000000	4.312579	3.675730	0.388898	0.600340	4.030917	4.999991	3.102873	2.908495	2.314192	1.963585	1.694174	2.293503	2.375591	2.154574	0.370512	4.999991	36410.000000		1
28312.958984	6809.872559	3.956437	8.289090	18311.681641	99998.000000	2587.182861	1578.217407	349.902588	172.121964	110.015465	471.867523	649.210266	418.703888	3.630328	0.000000	4.451985	3.833139	0.597304	0.918507	4.262728	4.999991	3.412827	3.198167	2.543947	2.235836	2.041454	2.673820	2.812385	2.621907	0.559946	0.000000	36470.000000		1
8977.003906	2258.357666	2.870961	5.692582	8881.032227	99998.000000	972.016052	605.572266	145.071411	96.049210	51.615620	185.431381	283.068726	176.870926	0.359458	0.000000	3.953131	3.353793	0.458027	0.755309	3.948463	4.999991	2.987674	2.782166	2.161582	1.982494	1.712781	2.268183	2.451892	2.247656	0.000000	0.000000	36595.000000		1
23953.746094	4576.015625	3.327354	4.693450	10289.686523	99998.000000	1203.681885	745.203979	169.337341	57.804684	34.078396	146.878479	215.837036	147.655579	0.545335	99998.000000	4.379374	3.660487	0.522099	0.671492	4.012402	4.999991	3.080512	2.872275	2.228753	1.761963	1.532479	2.166958	2.334126	2.169250	0.000000	4.999991	36629.000000		1
6762.932129	1816.587280	1.686805	3.376694	5094.833008	67029.078125	303.002014	205.037796	43.733582	29.536049	0.499566	0.000000	22.785746	49.706783	2.193465	0.000000	3.830135	3.259256	0.227065	0.528492	3.707130	4.826263	2.481446	2.311834	1.640815	1.470352	0.000000	0.000000	1.357663	1.696416	0.341131	0.000000	36655.000000		1
8396.496094	1329.812988	2.729109	3.444536	4761.144531	69157.679688	309.484009	174.595123	19.294954	5.476720	15.992270	15.640723	9.849462	19.199358	0.748731	0.000000	3.924098	3.123791	0.436021	0.537131	3.677711	4.839840	2.490638	2.242032	1.285444	0.738521	1.203910	1.194257	0.993412	1.283287	0.000000	0.000000	36679.000000		1
21517.558594	4580.751953	2.047602	5.402710	12975.752930	99998.000000	1666.347534	1037.274170	251.910614	105.167824	78.792610	321.048035	468.731384	250.455093	1.247631	99998.000000	4.332793	3.660937	0.311246	0.732612	4.113132	4.999991	3.221766	3.015893	2.401247	2.021883	1.896485	2.506570	2.670924	2.398730	0.096086	4.999991	36712.000000		1
21664.966797	3534.898926	2.174036	4.656446	10746.647461	99998.000000	1307.369507	800.905518	197.642990	100.307854	63.435589	251.793442	373.835480	264.199310	2.734219	99998.000000	4.335758	3.548377	0.337267	0.668055	4.031273	4.999991	3.116398	2.903581	2.295882	2.001335	1.802333	2.401044	2.572680	2.421932	0.436833	4.999991	36746.000000		1
29175.847656	6873.351562	2.537917	8.825661	20467.480469	99998.000000	2924.818359	1817.083862	394.064819	213.878876	137.917130	580.973267	795.518250	514.407715	1.550204	0.000000	4.465024	3.837168	0.404477	0.945747	4.311064	4.999991	3.466099	3.259375	2.595568	2.330168	2.139618	2.764156	2.900650	2.711308	0.190389	0.000000	36804.000000		1
14315.550781	2569.728760	2.926468	4.378909	9863.582031	99998.000000	1175.965210	722.328796	139.983231	83.834518	49.127041	174.897324	236.982239	145.157745	1.421445	0.000000	4.155808	3.409887	0.466344	0.641366	3.994035	4.999991	3.070395	2.858735	2.146076	1.923423	1.691321	2.242783	2.374716	2.161840	0.152730	0.000000	36855.000000		1
3009.288086	792.409851	2.719858	2.716774	2187.129395	37674.312500	0.000000	0.000000	0.000000	13.334086	0.000000	0.000000	0.000000	8.711562	0.516009	0.000000	3.478464	2.898950	0.434546	0.434053	3.339875	4.576046	0.000000	0.000000	0.000000	1.124963	0.000000	0.000000	0.000000	0.940096	0.000000	0.000000	36883.000000		1
3605.377930	0.000000	2.297385	0.758600	2056.116699	41876.214844	0.000000	0.000000	0.000000	7.752519	0.000000	0.000000	0.000000	0.000000	1.435262	99998.000000	3.556951	0.000000	0.361234	0.000000	3.313048	4.621967	0.000000	0.000000	0.000000	0.889443	0.000000	0.000000	0.000000	0.000000	0.156931	4.999991	36896.000000		0
12329.161133	2947.184570	3.278014	5.106671	9221.899414	99998.000000	1005.240234	638.685486	132.088867	55.371613	42.820797	164.794998	253.637512	166.666824	1.824206	0.000000	4.090933	3.469407	0.515611	0.708138	3.964820	4.999991	3.002270	2.805287	2.120866	1.743287	1.631655	2.216944	2.404213	2.221849	0.261074	0.000000	36937.000000		1
13297.500977	2343.067871	2.969640	4.178466	6385.109375	89560.078125	612.597046	376.783539	105.719818	46.795734	35.432159	112.494789	170.259384	99.641769	0.694050	99998.000000	4.123770	3.369785	0.472704	0.621017	3.805168	4.952115	2.787175	2.576092	2.024156	1.670206	1.549398	2.051132	2.231111	1.998441	0.000000	4.999991	37006.000000		1
9789.676758	600.379272	4.172298	3.262596	4359.728027	72440.695312	254.982025	161.560150	70.432594	28.521500	22.779577	51.896240	108.698708	60.006474	0.378743	0.000000	3.990768	2.778426	0.620375	0.513563	3.639459	4.859982	2.406510	2.208334	1.847774	1.455172	1.357546	1.715136	2.036224	1.778198	0.000000	0.000000	37029.000000		1
4544.530273	0.000000	2.155533	4.659529	1249.416870	29068.582031	0.000000	0.000000	0.000000	29.381863	6.041044	0.000000	0.000000	0.000000	0.708910	0.000000	3.657489	0.000000	0.333555	0.668342	3.096707	4.463424	0.000000	0.000000	0.000000	1.468079	0.781112	0.000000	0.000000	0.000000	0.000000	0.000000	37058.000000		0
21046.173828	5465.818848	4.098289	9.534921	15113.033203	99998.000000	2032.760498	1252.179932	343.873871	113.284225	92.379562	374.532410	523.264221	402.905884	0.710231	0.000000	4.323173	3.737655	0.612603	0.979317	4.179352	4.999991	3.308086	3.097667	2.536399	2.054169	1.965576	2.573489	2.718721	2.605204	0.000000	0.000000	37107.000000		1
8399.358398	746.400452	2.315888	4.156880	5810.541016	84750.265625	471.602325	297.716461	63.787136	23.220552	19.109928	54.421822	106.163872	79.088646	1.333782	0.000000	3.924246	2.872972	0.364717	0.618767	3.764217	4.928141	2.673576	2.473803	1.804733	1.365873	1.281259	1.735773	2.025977	1.898114	0.125085	0.000000	37131.000000		1
5397.881348	583.794922	1.514116	3.022064	7737.926758	99807.968750	799.286560	493.527710	101.467339	50.382122	16.763205	69.461212	93.822754	105.741402	0.801140	0.000000	3.732223	2.766260	0.180159	0.480304	3.888625	4.999165	2.902703	2.693311	2.006326	1.702276	1.224357	1.841742	1.972308	2.024245	0.000000	0.000000	37151.000000		1
12358.058594	1363.018677	3.151581	3.879343	7902.395020	99998.000000	849.329468	516.988831	137.334305	73.969643	44.560024	178.628647	193.473770	185.844604	1.362164	0.000000	4.091950	3.134502	0.498528	0.588758	3.897759	4.999991	2.929076	2.713481	2.137779	1.869053	1.648945	2.251951	2.286622	2.269150	0.134229	0.000000	37179.000000		1
6360.874023	1714.651245	2.784616	3.950269	4866.861328	69069.937500	301.484802	204.149673	46.342426	59.769024	11.897064	43.474548	82.847725	48.174168	0.787253	99998.000000	3.803517	3.234176	0.444765	0.596627	3.687249	4.839289	2.479265	2.309949	1.665979	1.776476	1.075440	1.638235	1.918281	1.682814	0.000000	4.999991	37206.000000		1
10836.535156	2211.361328	3.555551	6.472768	9338.745117	99998.000000	1005.662720	663.099426	154.196182	57.675167	62.168175	190.926605	258.750366	115.868401	0.618927	0.000000	4.034891	3.344660	0.550907	0.811090	3.970289	4.999991	3.002452	2.821579	2.188074	1.760989	1.793568	2.280866	2.412881	2.063965	0.000000	0.000000	37250.000000		1
31836.759766	6167.582520	0.888117	7.894371	18807.210938	99998.000000	2628.011475	1624.248413	365.734497	181.478027	81.426125	415.083557	564.416687	328.843719	4.051516	0.000000	4.502929	3.790115	0.000000	0.897318	4.274324	4.999991	3.419627	3.210652	2.563166	2.258824	1.910764	2.618135	2.751600	2.516989	0.607618	0.000000	37275.000000		1
6698.010254	3309.869385	2.078440	3.204005	9795.594727	99998.000000	1155.643433	727.392273	169.994186	100.320190	40.020763	136.276581	190.205002	132.415741	1.171327	99998.000000	3.825946	3.519811	0.317737	0.505693	3.991031	4.999991	3.062824	2.861769	2.230434	2.001388	1.602285	2.134421	2.279222	2.121940	0.068678	4.999991	37341.000000		1
14589.093750	3975.136719	3.105325	5.331784	9021.974609	99998.000000	963.187317	637.674011	146.329575	55.328442	46.037136	141.108795	206.675247	109.238365	2.056732	99998.000000	4.164028	3.599352	0.492107	0.726873	3.955302	4.999991	2.983711	2.804599	2.165332	1.742948	1.663108	2.149554	2.315289	2.038375	0.313178	4.999991	37384.000000		1
17374.521484	6651.559570	2.784616	3.780664	11814.728516	99998.000000	1440.741211	910.615723	215.355972	94.655357	68.295563	288.881561	374.310364	235.964600	2.536191	99998.000000	4.239913	3.822923	0.444765	0.577568	4.072424	4.999991	3.158586	2.959335	2.333157	1.976145	1.834392	2.460720	2.573232	2.372847	0.404182	4.999991	37445.000000		1
23027.150391	3343.380371	3.555551	7.148107	14618.691406	99998.000000	1934.932007	1195.861572	253.578918	124.925339	68.310982	311.099915	379.673004	305.808197	2.904015	99998.000000	4.362240	3.524186	0.550907	0.854191	4.164908	4.999991	3.286666	3.077681	2.404113	2.096651	1.834491	2.492900	2.579410	2.485449	0.462999	4.999991	37485.000000		1
15071.211914	2889.808594	1.958174	7.215949	11262.612305	99998.000000	1394.201416	873.475159	187.071930	98.852333	70.407921	240.482285	329.071930	247.143158	2.986110	0.000000	4.178148	3.460869	0.291851	0.858293	4.051639	4.999991	3.144325	2.941251	2.272009	1.994987	1.847622	2.381083	2.517291	2.392949	0.475106	0.000000	37561.000000		1
6961.598633	2063.092041	4.209303	3.274930	4352.863770	76390.773438	252.348511	157.264511	98.371269	55.568974	23.926729	78.499657	132.172119	115.430511	1.508943	0.000000	3.842709	3.314519	0.624210	0.515202	3.638775	4.883041	2.402001	2.196631	1.992868	1.744832	1.378883	1.894868	2.121140	2.062321	0.178673	0.000000	37593.000000		1
9685.607422	3818.208252	2.343642	7.074097	6968.309082	97836.468750	695.460205	430.107544	122.831482	92.364143	42.456917	124.317841	150.637558	154.868439	0.294452	0.000000	3.986127	3.581860	0.369891	0.849671	3.843127	4.990501	2.842272	2.633577	2.089310	1.965503	1.627948	2.094533	2.177933	2.189963	0.000000	0.000000	37641.000000		1
17141.253906	3723.130371	2.920300	4.477589	10194.630859	99998.000000	1238.244507	750.378479	167.468597	76.387291	56.925816	184.555603	306.939941	126.229759	0.228265	0.000000	4.234043	3.570908	0.465428	0.651044	4.008371	4.999991	3.092806	2.875280	2.223933	1.883021	1.755309	2.266127	2.487053	2.101162	0.000000	0.000000	37677.000000		1
13442.812500	4914.785645	2.026016	5.007992	14452.191406	99998.000000	1904.532471	1172.332642	287.789917	159.450882	80.692192	336.725769	437.527008	296.556976	2.854075	99998.000000	4.128490	3.691504	0.306643	0.699664	4.159934	4.999991	3.279788	3.069051	2.459076	2.202627	1.906832	2.527276	2.641005	2.472108	0.455465	4.999991	37723.000000		1
18930.560547	4650.105469	3.234842	7.400973	12464.493164	99998.000000	1580.644287	958.475342	206.857193	133.723251	67.900841	286.525574	368.623962	247.874008	6.259902	0.000000	4.277164	3.667463	0.509853	0.869289	4.095675	4.999991	3.198834	2.981581	2.315671	2.126207	1.831875	2.457163	2.566584	2.394231	0.796568	0.000000	37745.000000		1
17566.632812	4078.956787	3.718989	2.732193	10269.531250	99998.000000	1198.337769	722.424377	152.139328	81.823921	38.343208	149.811111	213.370056	183.960434	2.510591	99998.000000	4.244689	3.610549	0.570425	0.436511	4.011550	4.999991	3.078579	2.858792	2.182241	1.912880	1.583688	2.175544	2.329134	2.264724	0.399776	4.999991	37807.000000		1
21624.826172	7062.196777	2.698272	6.864402	14712.406250	99998.000000	1975.060669	1197.847534	310.643494	123.787437	82.659615	368.358765	567.309265	300.405487	0.476684	0.000000	4.334953	3.848940	0.431086	0.836603	4.167684	4.999991	3.295580	3.078402	2.492262	2.092677	1.917293	2.566271	2.753820	2.477708	0.000000	0.000000	37837.000000		1
7986.994141	0.000000	4.422081	5.180681	4932.254883	71492.101562	293.457825	192.033661	37.892982	31.947533	11.616444	6.805811	0.000000	38.361710	0.666685	0.000000	3.902383	0.000000	0.645627	0.714387	3.693046	4.854258	2.467546	2.283377	1.578559	1.504437	1.065073	0.832880	0.000000	1.583898	0.000000	0.000000	37860.000000		0
22473.365234	4476.635742	1.942755	6.833565	13758.708008	99998.000000	1748.486084	1105.480225	259.351685	108.109711	80.812454	328.464447	439.685638	239.221039	2.745097	99998.000000	4.351668	3.650952	0.288418	0.834647	4.138577	4.999991	3.242662	3.043551	2.413889	2.033865	1.907478	2.516488	2.643142	2.378799	0.438558	4.999991	37901.000000		1
9274.963867	3897.635986	2.383730	5.612404	11204.418945	99998.000000	1384.203979	862.102356	208.167786	95.426292	51.732800	197.791000	261.337616	189.625259	0.340277	0.000000	3.967312	3.590801	0.377257	0.749149	4.049389	4.999991	3.141200	2.935559	2.318413	1.979668	1.713766	2.296206	2.417202	2.277896	0.000000	0.000000	37952.000000		1
10516.943359	1312.935669	3.894762	3.589472	4405.201172	62284.289062	231.582611	169.988022	73.408401	42.444580	14.080351	18.709044	40.433983	68.662529	0.254604	0.000000	4.021890	3.118243	0.590481	0.555031	3.643966	4.794378	2.364706	2.230418	1.865746	1.627822	1.148613	1.272052	1.606747	1.836720	0.000000	0.000000	38002.000000		1
9858.457031	1143.635376	1.915002	4.761292	4661.000000	70267.203125	275.174347	187.432724	71.240532	31.500391	14.354804	58.455353	69.717163	104.057678	1.590125	0.000000	3.993809	3.058288	0.282169	0.677725	3.668479	4.846753	2.439608	2.272846	1.852727	1.498316	1.156997	1.766824	1.843340	2.017274	0.201431	0.000000	38030.000000		1
24967.953125	4552.652832	4.221638	10.056072	16390.277344	99998.000000	2281.457764	1380.503540	307.470337	129.128479	106.583260	413.119232	544.332336	402.690033	2.421372	99998.000000	4.397383	3.658265	0.625481	1.002428	4.214586	4.999991	3.358212	3.140038	2.487803	2.111022	2.027689	2.616076	2.735864	2.604971	0.384062	4.999991	38062.000000		1
13147.627930	1883.263916	2.158617	5.828266	7092.038086	99186.882812	652.614685	421.917145	90.809937	38.050251	24.318363	104.137856	111.230453	118.594421	1.432372	0.000000	4.118847	3.274911	0.334176	0.765539	3.850771	4.996454	2.814657	2.625227	1.958133	1.580358	1.385934	2.017609	2.046224	2.074064	0.156056	0.000000	38091.000000		1
22745.601562	4158.483398	3.043650	11.391331	19751.156250	99998.000000	2772.055908	1714.978149	377.471222	154.168442	121.394463	503.586884	711.729980	390.799133	2.069721	99998.000000	4.356897	3.618935	0.483395	1.056574	4.295592	4.999991	3.442802	3.234259	2.576884	2.187995	2.084199	2.702075	2.852315	2.591954	0.315912	4.999991	38119.000000		1
13294.028320	2209.424805	2.981975	4.348072	7890.612305	99998.000000	837.037720	522.187988	131.379608	41.796993	32.807896	105.383690	131.404282	109.176689	0.321022	99998.000000	4.123657	3.344279	0.474504	0.638297	3.897111	4.999991	2.922745	2.717827	2.118528	1.621145	1.515978	2.022774	2.118609	2.038130	0.000000	4.999991	38202.000000		1
20938.931641	3739.202881	1.609712	4.909312	6935.590332	96579.890625	602.032166	424.781921	98.173904	35.845379	44.066628	185.585571	251.244537	138.191589	1.172379	99998.000000	4.320954	3.572779	0.206748	0.691021	3.841084	4.984887	2.779620	2.628166	1.991996	1.554433	1.644110	2.268544	2.400097	2.140482	0.069068	4.999991	38238.000000		1
16609.136719	9725.498047	3.561718	5.156011	14616.650391	99998.000000	1912.621094	1192.629761	317.455475	155.219986	78.367050	414.047424	623.087891	337.934601	5.539381	0.000000	4.220347	3.987912	0.551660	0.712314	4.164848	4.999991	3.281629	3.076506	2.501683	2.190948	1.894133	2.617050	2.794549	2.528833	0.743461	0.000000	38293.000000		1
22760.470703	6502.017090	3.145414	8.979847	19865.126953	99998.000000	2807.222900	1732.851440	399.597046	175.393814	103.687630	533.838379	703.807861	357.803131	1.584792	0.000000	4.357181	3.813048	0.497678	0.953269	4.298091	4.999991	3.448277	3.238761	2.601622	2.244014	2.015727	2.727410	2.847454	2.553644	0.199972	0.000000	38326.000000		1
11166.667969	2689.390137	1.390766	3.361275	9089.041992	99998.000000	989.109192	656.309021	162.291000	67.469124	47.421734	139.714951	187.176773	99.802124	1.524213	0.000000	4.047924	3.429654	0.143254	0.526504	3.958518	4.999991	2.995244	2.817108	2.210294	1.829105	1.675977	2.145243	2.272252	1.999140	0.183046	0.000000	38408.000000		1
15073.703125	2813.054443	3.376694	5.091253	12787.758789	99998.000000	1652.261108	1026.715454	215.911057	70.031708	60.681812	294.854767	358.213257	293.029205	1.856272	0.000000	4.178220	3.449178	0.528492	0.706825	4.106794	4.999991	3.218079	3.011450	2.334275	1.845295	1.783059	2.469608	2.554142	2.466911	0.268642	0.000000	38433.000000		1
15220.606445	2036.661377	4.033530	5.939281	8214.488281	99998.000000	886.346680	545.593567	120.170212	51.547775	41.978935	148.380264	206.773941	128.443893	1.284316	99998.000000	4.182432	3.308919	0.605685	0.773734	3.914581	4.999991	2.947604	2.736869	2.079797	1.712210	1.623031	2.171376	2.315496	2.108713	0.108672	4.999991	38490.000000		1
7386.025879	907.809509	2.661267	3.953353	4145.867676	62775.171875	167.881821	124.410355	34.177078	17.851763	10.469293	3.626477	17.142504	38.697838	0.169462	99998.000000	3.868411	2.957995	0.425088	0.596966	3.617615	4.797788	2.225004	2.094857	1.533735	1.251681	1.019917	0.559485	1.234074	1.587687	0.000000	4.999991	38517.000000		1
8657.044922	2002.413452	1.372264	3.077571	7760.558594	99697.859375	768.464600	490.579651	113.284225	32.616703	23.106455	85.808113	132.162872	48.682983	1.249734	0.000000	3.937370	3.301554	0.137438	0.488208	3.889893	4.998686	2.885624	2.690710	2.054169	1.513440	1.363733	1.933528	2.121109	1.687377	0.096817	0.000000	38535.000000		1
15830.413086	5096.094238	2.100026	7.225200	14668.038086	99998.000000	2015.087646	1218.070679	316.302155	115.310242	77.725632	349.480103	429.447632	333.278137	2.062272	99998.000000	4.199492	3.707237	0.322225	0.858850	4.166372	4.999991	3.304294	3.085672	2.500102	2.061868	1.890564	2.543422	2.632910	2.522807	0.314346	4.999991	38615.000000		1
5923.840332	995.221191	1.606628	2.177119	3016.084717	47443.011719	0.444058	25.366835	27.790653	5.686414	0.000000	0.000000	0.000000	21.410398	1.983758	99998.000000	3.772603	2.997920	0.205915	0.337882	3.479444	4.676172	0.000000	1.404266	1.443899	0.754838	0.000000	0.000000	0.000000	1.330625	0.297489	4.999991	38655.000000		1
25263.443359	5600.677246	2.408400	6.010207	11380.546875	99998.000000	1460.341431	875.476501	244.657669	102.966034	64.585823	261.951263	332.790924	211.507477	2.086162	99998.000000	4.402493	3.748240	0.381729	0.778889	4.056163	4.999991	3.164454	2.942245	2.388559	2.012694	1.810137	2.418221	2.522171	2.325326	0.319348	4.999991	38677.000000		1
9956.705078	3608.853271	2.685936	4.582436	11945.910156	99998.000000	1495.394409	928.630920	187.596161	73.214127	56.074707	208.818451	294.040649	179.229980	0.772066	99998.000000	3.998116	3.557369	0.429096	0.661096	4.077219	4.999991	3.174756	2.967843	2.273224	1.864595	1.748767	2.319769	2.468407	2.253411	0.000000	4.999991	38708.000000		1
34298.171875	10396.544922	2.439237	10.953440	25610.324219	99998.000000	3742.844727	2330.705078	480.733276	215.100037	147.997879	661.542114	880.136047	535.710205	5.774652	0.000000	4.535271	4.016889	0.387254	1.039551	4.408415	4.999991	3.573202	3.367487	2.681904	2.332640	2.170255	2.820558	2.944550	2.728930	0.761526	0.000000	38776.000000		1
27439.382812	9345.936523	3.126911	8.800990	23813.218750	99998.000000	3473.452393	2134.400635	515.335938	178.708832	146.829132	710.178894	972.737610	454.308716	2.747932	99998.000000	4.438375	3.970623	0.495116	0.944532	4.376818	4.999991	3.540761	3.329276	2.712090	2.252146	2.166812	2.851368	2.987996	2.657351	0.439006	4.999991	38813.000000		1
13145.669922	2363.411377	2.852458	4.551599	8361.067383	99998.000000	914.988464	547.320435	120.392242	53.379517	24.660658	122.467598	164.434204	152.833176	0.790570	0.000000	4.118783	3.373539	0.455219	0.658164	3.922262	4.999991	2.961416	2.738242	2.080599	1.727375	1.392005	2.088021	2.215992	2.184218	0.000000	0.000000	38849.000000		1
6753.671387	1511.019653	3.321187	3.944102	6048.796875	81258.406250	458.536530	290.448090	16.550426	7.505820	6.670127	37.381081	80.174126	44.717297	0.370787	0.000000	3.829540	3.179270	0.521293	0.595948	3.781669	4.909868	2.661374	2.463068	1.218809	0.875398	0.824134	1.572652	1.904034	1.650476	0.000000	0.000000	38908.000000		1
10046.817383	1045.495361	3.601807	3.484625	5082.648926	71036.882812	368.651703	245.758560	110.567451	36.795170	26.180943	43.983364	96.638206	53.385685	0.480000	0.000000	4.002028	3.019322	0.556520	0.542156	3.706090	4.851484	2.566616	2.390509	2.043627	1.565791	1.417985	1.643288	1.985149	1.727425	0.000000	0.000000	38945.000000		1
13621.419922	2873.032959	3.549383	5.020327	8532.773438	99998.000000	925.167908	592.114868	157.304596	55.303772	49.734539	180.269196	244.953705	160.277328	1.999429	0.000000	4.134223	3.458341	0.550153	0.700732	3.931090	4.999991	2.966221	2.772406	2.196741	1.742755	1.696658	2.255922	2.389084	2.204872	0.300906	0.000000	38966.000000		1
28235.257812	7595.039062	3.025148	8.520370	20449.138672	99998.000000	2906.127686	1791.430176	378.054047	140.078827	100.597725	483.712189	673.072266	412.132446	3.547702	99998.000000	4.450792	3.880530	0.480747	0.930458	4.310675	4.999991	3.463315	3.253200	2.577554	2.146373	2.002588	2.684587	2.828062	2.615037	0.549947	4.999991	39063.000000		1
28804.111328	5623.080566	3.234842	7.394805	17226.277344	99998.000000	2317.728760	1453.279785	358.204010	137.035187	93.640808	422.157654	526.998596	279.701263	2.454627	99998.000000	4.459455	3.749974	0.509853	0.868927	4.236191	4.999991	3.365063	3.162349	2.554131	2.136832	1.971465	2.625475	2.721809	2.446694	0.389985	4.999991	39114.000000		1
13853.042969	2579.942139	2.044519	3.256428	9184.916016	99998.000000	1034.992188	630.297668	125.517418	68.600853	42.666611	142.326874	208.473068	82.551689	1.356856	99998.000000	4.141545	3.411610	0.310591	0.512742	3.963075	4.999991	3.014937	2.799546	2.098704	1.836329	1.630088	2.153287	2.319050	1.916726	0.132534	4.999991	39142.000000		1
19222.273438	4006.208252	2.809286	6.321664	12248.666016	99998.000000	1540.543335	940.003723	209.743576	103.777061	50.931030	263.792267	362.783356	222.343735	3.795497	99998.000000	4.283805	3.602734	0.448596	0.800831	4.088089	4.999991	3.187674	2.973130	2.321689	2.016101	1.706982	2.421262	2.559647	2.347025	0.579269	4.999991	39168.000000		1
14276.754883	2294.671631	3.278014	4.061284	9977.853516	99998.000000	1147.823120	739.372620	206.761597	86.788742	61.659355	255.031357	309.610443	221.899673	1.503397	0.000000	4.154630	3.360721	0.515611	0.608663	3.999037	4.999991	3.059875	2.868863	2.315470	1.938463	1.789999	2.406594	2.490816	2.346157	0.177074	0.000000	39235.000000		1
21367.117188	4609.893555	5.485971	5.615488	10578.358398	99998.000000	1258.757446	789.165771	203.622360	96.474770	54.566757	260.600586	340.204224	197.741669	2.197331	99998.000000	4.329746	3.663691	0.739254	0.749388	4.024418	4.999991	3.099942	2.897168	2.308825	1.984414	1.736928	2.415975	2.531740	2.296098	0.341896	4.999991	39291.000000		1
5765.148438	0.000000	1.726894	3.296517	2740.083740	47188.937500	0.000000	2.997394	33.988968	30.513596	15.640723	0.000000	42.907143	7.252954	0.406221	99998.000000	3.760810	0.000000	0.237266	0.518055	3.437764	4.673840	0.000000	0.476744	1.531338	1.484493	1.194257	0.000000	1.632530	0.860515	0.000000	4.999991	39394.000000		0
20441.681641	7607.635742	3.450704	5.378040	16970.005859	99998.000000	2367.414062	1452.015381	324.415497	146.459091	91.756645	364.621277	488.384033	239.810028	3.876489	0.000000	4.310517	3.881250	0.537908	0.730624	4.229682	4.999991	3.374274	3.161971	2.511101	2.165716	1.962638	2.561842	2.688761	2.379867	0.588439	0.000000	39443.000000		1
29223.691406	9565.989258	3.981107	7.077180	18541.914062	99998.000000	2566.839355	1581.927124	318.099976	187.990875	94.818802	469.918610	706.096008	379.228943	2.464236	99998.000000	4.465735	3.980730	0.600004	0.849860	4.268155	4.999991	3.409399	3.199187	2.502564	2.274137	1.976894	2.672023	2.848864	2.578902	0.391682	4.999991	39539.000000		1
28457.326172	5640.133301	2.343642	7.400973	19941.074219	99998.000000	2803.331299	1751.060913	420.165558	177.956390	125.181290	501.986420	674.549377	431.501404	3.972435	0.000000	4.454194	3.751289	0.369891	0.869289	4.299748	4.999991	3.447675	3.243301	2.623420	2.250314	2.097539	2.700692	2.829014	2.634982	0.599057	0.000000	39617.000000		1
30471.230469	8326.070312	3.931767	6.975417	24532.093750	99998.000000	3568.366699	2205.853760	502.267029	202.345688	136.908752	615.375488	799.039856	449.297638	1.781406	0.000000	4.483890	3.920440	0.594588	0.843570	4.389735	4.999991	3.552469	3.343577	2.700935	2.306094	2.136431	2.789140	2.902568	2.652534	0.250763	0.000000	39685.000000		1
7697.283203	760.783020	3.725156	2.846291	3572.128906	54386.617188	69.202179	49.271976	18.675121	26.800774	1.433939	0.000000	0.000000	0.000000	0.613089	99998.000000	3.886338	2.881261	0.571145	0.454279	3.552927	4.735492	1.840120	1.692600	1.271263	1.428147	0.156531	0.000000	0.000000	0.000000	0.000000	4.999991	39737.000000		1
5630.052734	2014.538696	2.340558	1.998263	4920.102051	66868.359375	307.710876	192.147766	31.833435	27.321926	6.195231	6.148975	5.334868	0.225113	0.619161	0.000000	3.750512	3.304176	0.369319	0.300653	3.691974	4.825221	2.488143	2.283635	1.502884	1.436511	0.792058	0.788803	0.727124	0.000000	0.000000	0.000000	39766.000000		1
19637.949219	3537.335205	2.803118	7.925209	11915.390625	99998.000000	1449.332520	905.259277	193.297989	106.660355	64.844856	259.721741	309.567291	269.555786	4.615122	0.000000	4.293096	3.548676	0.447641	0.899011	4.076108	4.999991	3.161168	2.956773	2.286227	2.028003	1.811876	2.414508	2.490755	2.430649	0.664183	0.000000	39817.000000		1
14894.377930	4270.444824	3.521630	5.248523	12893.712891	99998.000000	1633.249756	1000.898315	266.175995	115.239319	64.360710	277.888031	378.784882	236.621445	1.984517	99998.000000	4.173022	3.630473	0.546744	0.720037	4.110378	4.999991	3.213053	3.000390	2.425169	2.061601	1.808621	2.443870	2.578393	2.374054	0.297655	4.999991	39860.000000		1
3701.572021	1922.297852	1.834825	2.846291	3612.106445	66573.703125	90.883949	45.497482	41.578049	42.197880	14.737187	16.041609	17.790089	49.324402	0.088361	99998.000000	3.568386	3.283821	0.263595	0.454279	3.557760	4.823303	1.958487	1.657987	1.618864	1.625291	1.168415	1.205248	1.250178	1.693062	0.000000	4.999991	39898.000000		1
18662.474609	6156.789062	3.278014	4.184633	12194.996094	99998.000000	1509.403809	899.649963	189.076355	100.825920	53.311676	265.253967	360.569244	273.728058	4.774942	0.000000	4.270969	3.789354	0.515611	0.621657	4.086182	4.999991	3.178805	2.954074	2.276637	2.003572	1.726822	2.423662	2.556989	2.437319	0.678968	0.000000	39976.000000		1
20387.222656	3766.080811	2.392981	6.278492	14503.079102	99998.000000	1880.211060	1163.062866	222.393066	63.993748	78.678513	349.106995	482.509521	245.514938	2.659455	99998.000000	4.309358	3.575890	0.378939	0.797855	4.161460	4.999991	3.274207	3.065603	2.347121	1.806138	1.895856	2.542958	2.683506	2.390078	0.424793	4.999991	40012.000000		1
25896.222656	5379.711914	3.685068	9.926555	16128.314453	99998.000000	2167.526123	1362.475952	318.975769	130.352722	105.426857	380.120148	503.987762	346.010895	2.991621	0.000000	4.413237	3.730759	0.566445	0.996799	4.207589	4.999991	3.335964	3.134329	2.503758	2.115120	2.022951	2.579921	2.702420	2.539090	0.475907	0.000000	40070.000000		1
24329.869141	6923.067383	2.093859	7.703179	20391.376953	99998.000000	2934.300781	1798.513550	425.296906	191.413834	127.716125	531.417603	692.148254	374.017426	2.755261	0.000000	4.386140	3.840299	0.320947	0.886670	4.309446	4.999991	3.467505	3.254914	2.628692	2.281973	2.106246	2.725436	2.840199	2.572892	0.440163	0.000000	40141.000000		1
7775.795410	985.417969	3.629560	2.759946	4434.977539	64110.582031	250.464340	175.116272	60.644806	35.604847	9.649018	0.000000	0.000000	0.000000	0.441086	99998.000000	3.890745	2.993620	0.559854	0.440901	3.646891	4.806930	2.398746	2.243326	1.782794	1.551509	0.984483	0.000000	0.000000	0.000000	0.000000	4.999991	40215.000000		1
8801.224609	1652.227173	2.106194	4.779795	5625.177246	79771.898438	450.830261	290.327850	72.517197	47.989143	21.240793	115.347244	122.877739	106.188545	0.441658	0.000000	3.944543	3.218070	0.323498	0.679409	3.750136	4.901850	2.654013	2.462889	1.860441	1.681143	1.327171	2.062007	2.089473	2.026078	0.000000	0.000000	40257.000000		1
2732.494629	514.984375	3.648063	5.785094	1620.039062	35707.929688	0.000000	0.000000	13.087387	29.178335	4.061284	0.000000	0.000000	50.557896	0.581540	0.000000	3.436559	2.711794	0.562062	0.762310	3.209526	4.552765	0.000000	0.000000	1.116853	1.465060	0.608663	0.000000	0.000000	1.703789	0.000000	0.000000	40295.000000		1
14118.132812	1427.943726	2.803118	3.928683	5796.593262	77208.000000	471.466644	305.644775	80.488663	22.609972	18.357496	69.778839	113.802292	29.961605	0.585513	99998.000000	4.149777	3.154711	0.447641	0.594247	3.763173	4.887662	2.673451	2.485217	1.905735	1.354300	1.263813	1.843724	2.056151	1.476565	0.000000	4.999991	40324.000000		1
41605.242188	7736.489746	2.926468	11.591774	26714.304688	99998.000000	3937.956055	2440.692871	589.860657	261.488708	157.070236	773.975281	1005.332764	564.644897	4.268660	0.000000	4.619148	3.888544	0.466344	1.064150	4.426744	4.999991	3.595271	3.387513	2.770749	2.417453	2.196094	2.888727	3.002310	2.751776	0.630292	0.000000	40341.000000		1
11028.106445	1973.247437	3.284182	4.311067	7211.773438	99998.000000	665.230286	432.364838	111.730019	56.031532	25.113968	150.807159	188.860489	157.323105	1.832084	99998.000000	4.042501	3.295182	0.516427	0.634585	3.858042	4.999991	2.822972	2.635850	2.048170	1.748433	1.399915	2.178422	2.276141	2.196793	0.262945	4.999991	40392.000000		1
21539.511719	3269.318115	2.673601	5.729587	12867.621094	99998.000000	1605.671875	1036.543213	233.272507	72.042305	62.815758	268.430206	318.763000	282.229950	0.995077	0.000000	4.333236	3.514457	0.427097	0.758123	4.109499	4.999991	3.205657	3.015587	2.367864	1.857588	1.798069	2.428831	2.503468	2.450603	0.000000	0.000000	40440.000000		1
21389.955078	4491.462402	3.666565	5.698749	13035.512695	99998.000000	1617.778687	1046.975586	240.827667	103.980583	71.832611	284.465637	395.455566	230.531052	2.632102	99998.000000	4.330210	3.652388	0.564259	0.755780	4.115128	4.999991	3.208919	3.019937	2.381706	2.016952	1.856322	2.454030	2.597098	2.362730	0.420303	4.999991	40510.000000		1
3013.105713	238.416183	3.512378	3.678900	2027.228271	38769.468750	0.000000	0.000000	1.976677	13.691800	3.256428	0.000000	0.000000	0.000000	1.113808	99998.000000	3.479014	2.377336	0.545601	0.565718	3.306903	4.588490	0.000000	0.000000	0.295936	1.136461	0.512742	0.000000	0.000000	0.000000	0.046810	4.999991	40525.000000		1
9751.978516	2747.090088	3.148497	3.444536	8119.579590	99998.000000	825.566223	530.532593	201.978714	98.580963	41.393024	205.497269	290.371002	191.278152	0.130056	99998.000000	3.989093	3.438873	0.498103	0.537131	3.909534	4.999991	2.916752	2.724712	2.305306	1.993793	1.616927	2.312806	2.462953	2.281665	0.000000	4.999991	40538.000000		1
16117.484375	3970.473877	3.463039	6.192147	9368.549805	99998.000000	1106.661377	645.019470	128.073837	65.776146	32.977501	171.850586	228.717819	146.011948	1.042210	99998.000000	4.207297	3.598842	0.539457	0.791841	3.971672	4.999991	3.044015	2.809573	2.107460	1.818068	1.518218	2.235151	2.359300	2.164388	0.017955	4.999991	40586.000000		1
12542.252930	1725.564575	4.449835	3.108409	6872.543457	92909.351562	639.505737	398.819946	95.336868	74.062157	25.459347	75.949402	83.593987	74.373611	0.500629	0.000000	4.098375	3.236931	0.648344	0.492538	3.837117	4.968060	2.805845	2.600777	1.979261	1.869596	1.405847	1.880524	1.922175	1.871419	0.000000	0.000000	40631.000000		1
20098.396484	4239.474609	2.738360	7.826529	12047.346680	99998.000000	1509.921875	938.085632	213.012344	103.755470	85.789612	314.269989	390.388977	245.240494	1.211805	0.000000	4.303162	3.627312	0.437491	0.893569	4.080892	4.999991	3.178954	2.972243	2.328405	2.016011	1.933435	2.497303	2.591498	2.389592	0.083433	0.000000	40679.000000		1
16951.314453	4014.392578	2.507080	8.335346	9904.392578	99998.000000	1135.497314	730.124512	156.428818	89.129303	58.683548	280.762085	380.055389	254.618134	2.714521	0.000000	4.229203	3.603620	0.399168	0.920924	3.995828	4.999991	3.055186	2.863397	2.194317	1.950021	1.768516	2.448339	2.579847	2.405889	0.433693	0.000000	40741.000000		1
48973.871094	14305.294922	4.838386	12.334955	31864.296875	99998.000000	4771.468750	2967.719238	662.263733	308.306030	211.945358	924.387695	1206.861206	761.896240	4.618623	0.000000	4.689964	4.155497	0.684700	1.091138	4.503304	4.999991	3.678652	3.472423	2.821031	2.488982	2.326224	2.965854	3.081657	2.881896	0.664513	0.000000	40842.000000		1
14242.250977	5605.441406	3.552467	7.000087	13049.833008	99998.000000	1675.210205	1062.961670	316.447113	160.564102	103.977501	449.205139	587.957947	319.022034	2.321623	99998.000000	4.153579	3.748610	0.550530	0.845103	4.115605	4.999991	3.224069	3.026518	2.500301	2.205648	2.016939	2.652445	2.769346	2.503821	0.365792	4.999991	40961.000000		1
9618.643555	3272.845947	2.362144	4.092121	10384.058594	99998.000000	1235.882324	784.759094	221.286011	116.981628	57.585739	227.653931	292.471039	164.748749	2.209056	0.000000	3.983114	3.514925	0.373306	0.611948	4.016367	4.999991	3.091977	2.894736	2.344954	2.068118	1.760315	2.357275	2.466083	2.216822	0.344207	0.000000	41004.000000		1
12108.124023	2494.254395	2.337474	3.697403	6133.090820	90455.554688	522.323669	336.913879	105.124657	33.837864	22.893677	85.444237	85.715599	38.115009	1.429820	99998.000000	4.083077	3.396941	0.368747	0.567897	3.787679	4.956435	2.717940	2.527519	2.021705	1.529403	1.359716	1.931683	1.933060	1.581096	0.155281	4.999991	41023.000000		1
15215.407227	3610.219238	3.074487	3.947186	11944.939453	99998.000000	1477.561035	929.028748	200.797653	87.460999	62.735580	241.000351	278.122406	147.569229	2.181569	99998.000000	4.182283	3.557534	0.487773	0.596288	4.077184	4.999991	3.169545	2.968029	2.302759	1.941814	1.797514	2.382018	2.444236	2.168996	0.338769	4.999991	41057.000000		1
12847.901367	2190.207031	2.500912	5.347203	6415.228027	87204.132812	605.550720	368.485199	114.641075	76.658661	29.116661	109.435722	154.603241	80.337563	1.295493	0.000000	4.108832	3.340485	0.398098	0.728127	3.807212	4.940537	2.782151	2.566420	2.059340	1.884561	1.464142	2.039159	2.189219	1.904919	0.112435	0.000000	41092.000000		1
16320.037109	4398.780762	3.228674	3.336605	9536.860352	99998.000000	1065.012329	697.054504	166.577393	101.723289	60.928509	245.650635	308.824097	202.749649	0.871187	99998.000000	4.212721	3.643332	0.509024	0.523305	3.979405	4.999991	3.027355	2.843267	2.221616	2.007420	1.784821	2.390318	2.489711	2.306960	0.000000	4.999991	41162.000000		1
25476.505859	4763.358887	3.157748	5.011075	12532.696289	99998.000000	1598.631714	996.349792	232.532410	123.155273	101.569099	410.004639	536.641479	313.061157	4.175035	0.000000	4.406140	3.677913	0.499378	0.699931	4.098044	4.999991	3.203748	2.998412	2.366483	2.090453	2.006762	2.612789	2.729684	2.495629	0.620660	0.000000	41235.000000		1
7695.044434	23.057116	2.800035	2.454656	4232.813965	67462.828125	204.868179	139.465164	63.743965	41.710651	10.722159	73.019852	81.281189	52.682594	2.374426	99998.000000	3.886211	1.362805	0.447163	0.389991	3.626629	4.829064	2.311475	2.144466	1.804439	1.620247	1.030282	1.863441	1.909990	1.721667	0.375559	4.999991	41262.000000		0
10489.732422	3294.721924	1.588125	3.941018	9138.770508	99998.000000	1063.489014	635.432129	115.436676	109.250694	37.168304	99.774368	134.673035	83.988708	0.496708	0.000000	4.020764	3.517819	0.200885	0.595608	3.960888	4.999991	3.026733	2.803069	2.062344	2.038424	1.570173	1.999019	2.129281	1.924221	0.000000	0.000000	41284.000000		1
18479.011719	6143.485840	4.388160	6.259990	16280.867188	99998.000000	2122.709961	1353.369629	294.919525	124.441193	76.026497	334.937195	507.275024	369.777283	1.599483	99998.000000	4.266679	3.788415	0.642282	0.796574	4.211678	4.999991	3.326891	3.131416	2.469703	2.094964	1.880965	2.524963	2.705244	2.567940	0.203980	4.999991	41373.000000		1
17671.253906	3508.085938	1.890332	7.209781	16838.736328	99998.000000	2354.147705	1423.614136	310.455414	118.649933	86.767159	403.766235	487.329407	254.513290	2.732694	0.000000	4.247267	3.545070	0.276538	0.857922	4.226309	4.999991	3.371834	3.153392	2.491999	2.074267	1.938355	2.606130	2.687823	2.405710	0.436591	0.000000	41403.000000		1
11479.676758	1305.278809	2.044519	4.415914	8634.218750	99998.000000	992.929932	586.816956	152.928772	77.762642	54.193626	211.303940	251.984634	208.540924	0.728576	0.000000	4.059930	3.115703	0.310591	0.645021	3.936223	4.999991	2.996919	2.768503	2.184489	1.890771	1.733948	2.324908	2.401374	2.319191	0.000000	0.000000	41444.000000		1
13679.323242	2590.414551	3.845422	5.424296	9016.383789	99998.000000	1002.554321	639.376221	133.528976	37.911484	57.505562	200.677383	248.956390	123.627083	0.888854	99998.000000	4.136065	3.413369	0.584944	0.734343	3.955032	4.999991	3.001108	2.805757	2.125576	1.578771	1.759710	2.302498	2.396123	2.092114	0.000000	4.999991	41482.000000		1
4737.449219	1703.963013	1.637465	3.774496	3940.019043	64015.851562	179.806641	116.075012	38.275364	20.713472	5.815931	19.961040	0.000000	43.280273	1.194575	0.000000	3.675545	3.231460	0.214172	0.576859	3.595498	4.806287	2.254806	2.064739	1.582919	1.316253	0.764619	1.300183	0.000000	1.636290	0.077213	0.000000	41506.000000		1
16624.673828	2921.423096	3.006645	5.803596	7565.690918	99998.000000	755.953857	478.531494	103.644463	67.484535	27.463778	111.184204	162.855331	107.449791	0.800546	0.000000	4.220753	3.465595	0.478082	0.763697	3.878849	4.999991	2.878495	2.679910	2.015546	1.829204	1.438760	2.046043	2.211802	2.031206	0.000000	0.000000	41538.000000		1
10388.208984	1237.060303	2.747611	3.919432	5016.635254	72206.437500	314.535187	206.564240	52.694927	33.440063	15.042478	38.821186	63.969078	42.385990	0.757126	0.000000	4.016541	3.092391	0.438955	0.593223	3.700413	4.858576	2.497669	2.315055	1.721769	1.524267	1.177319	1.589069	1.805970	1.627222	0.000000	0.000000	41577.000000		1
17322.181641	3479.971436	4.110624	8.609798	10823.725586	99998.000000	1295.608154	825.584717	215.966553	81.700577	54.514332	228.369354	297.731903	162.287918	3.491893	0.000000	4.238603	3.541576	0.613908	0.934993	4.034377	4.999991	3.112474	2.916762	2.334387	1.912225	1.736511	2.358638	2.473825	2.210286	0.543061	0.000000	41651.000000		1
10676.797852	2885.133545	3.086823	5.297863	7131.488281	95483.117188	680.349854	439.728821	89.755302	67.632561	25.644371	119.686066	206.064682	179.825134	1.323976	0.000000	4.028441	3.460166	0.489512	0.724101	3.853180	4.979927	2.832732	2.643185	1.953060	1.830156	1.408992	2.078044	2.314003	2.254850	0.121880	0.000000	41708.000000		1
3450.777588	521.361572	3.768329	3.879343	2636.544189	44379.808594	0.000000	0.000000	15.967599	19.211693	0.000000	0.000000	0.000000	0.000000	1.089272	99998.000000	3.537917	2.717139	0.576149	0.588758	3.421035	4.647185	0.000000	0.000000	1.203240	1.283566	0.000000	0.000000	0.000000	0.000000	0.037136	4.999991	41735.000000		1
13991.637695	5237.273926	2.396065	5.593902	11752.905273	99998.000000	1481.036499	903.800659	227.854370	116.469727	62.809589	242.369537	326.512421	217.983322	1.531611	0.000000	4.145869	3.719105	0.379499	0.747715	4.070145	4.999991	3.170566	2.956073	2.357657	2.066213	1.798026	2.384478	2.513900	2.338423	0.185148	0.000000	41763.000000		1
10331.714844	1273.679688	3.435285	4.348072	4637.671875	71122.078125	304.355774	167.712219	62.192844	29.727242	5.378040	24.703831	40.720772	14.946881	1.254809	99998.000000	4.014173	3.105060	0.535963	0.638297	3.666300	4.852005	2.483382	2.224565	1.793740	1.473155	0.730624	1.392764	1.609816	1.174551	0.098578	4.999991	41815.000000		1
21778.207031	3647.859375	3.096074	4.819884	11647.997070	99998.000000	1461.322144	877.101624	201.947876	121.545563	53.175991	213.172699	276.025452	182.492569	3.222917	99998.000000	4.338022	3.562038	0.490811	0.683037	4.066251	4.999991	3.164746	2.943050	2.305239	2.084739	1.725716	2.328732	2.440949	2.261245	0.508249	4.999991	41860.000000		1
15199.837891	5009.114258	2.402232	8.677641	13812.959961	99998.000000	1809.911011	1145.830933	260.711609	126.127998	75.326485	283.056366	383.006531	265.565399	1.527668	99998.000000	4.181839	3.699761	0.380615	0.938402	4.140287	4.999991	3.257657	3.059121	2.416160	2.100811	1.876948	2.451873	2.583206	2.424171	0.184029	4.999991	41933.000000		1
6730.685547	997.478455	1.248914	3.419866	4179.517578	59390.996094	182.171860	152.071487	35.333477	23.260641	12.661831	17.296690	63.244396	33.366055	0.092813	0.000000	3.828059	2.998904	0.096533	0.534009	3.621126	4.773721	2.260481	2.182048	1.548186	1.366622	1.102497	1.237963	1.801022	1.523305	0.000000	0.000000	41959.000000		1
12097.969727	1466.996216	1.634382	2.627345	6295.341797	88195.039062	574.068787	362.413300	99.367317	77.519028	24.207350	72.119400	129.877823	107.437462	0.503978	0.000000	4.082713	3.166429	0.213353	0.419517	3.799019	4.945444	2.758964	2.559204	1.997244	1.889408	1.383947	1.858052	2.113535	2.031156	0.000000	0.000000	41977.000000		1
15883.980469	4801.902344	4.375825	5.751173	11762.073242	99998.000000	1458.151978	917.473938	243.606110	106.142288	71.206612	338.822723	445.649597	259.746399	2.796291	99998.000000	4.200959	3.681413	0.641060	0.759756	4.070484	4.999991	3.163803	2.962594	2.386688	2.025888	1.852520	2.529973	2.648993	2.414550	0.446582	4.999991	42088.000000		1
3866.829590	807.924133	2.741444	1.020718	0.000000	3393.935059	0.000000	0.000000	0.000000	0.000000	0.000000	0.000000	0.000000	0.000000	0.219219	99998.000000	3.587355	2.907371	0.437979	0.008906	0.000000	3.530704	0.000000	0.000000	0.000000	0.000000	0.000000	0.000000	0.000000	0.000000	0.000000	4.999991	42116.000000		1
29504.015625	5290.514648	3.040566	5.649409	12849.193359	99998.000000	1662.875244	1025.444946	223.604980	104.896454	62.402538	289.402710	385.128143	251.938370	1.420169	0.000000	4.469881	3.723498	0.482955	0.752003	4.108876	4.999991	3.220860	3.010912	2.349482	2.020761	1.795202	2.461503	2.585605	2.401294	0.152340	0.000000	42166.000000		1
2846.198242	325.670563	2.729109	1.899583	1641.264404	32292.330078	0.000000	0.000000	0.000000	9.152536	0.000000	0.000000	0.000000	0.000000	1.225295	0.000000	3.454265	2.512779	0.436021	0.278658	3.215178	4.509099	0.000000	0.000000	0.000000	0.961541	0.000000	0.000000	0.000000	0.000000	0.088241	0.000000	42237.000000		1
6319.049316	890.975403	2.244962	3.031315	2889.327637	41996.671875	0.000000	0.000000	2.627345	5.331784	5.257774	0.000000	0.000000	0.000000	0.803454	99998.000000	3.800652	2.949866	0.351209	0.481631	3.460797	4.623215	0.000000	0.000000	0.419517	0.726873	0.720802	0.000000	0.000000	0.000000	0.000000	4.999991	42256.000000		1
18595.404297	5045.443848	3.503127	9.405403	13121.456055	99998.000000	1715.342041	1065.336182	256.955627	141.235229	91.155319	388.424652	501.730469	338.230621	1.107096	99998.000000	4.269406	3.702899	0.544456	0.973377	4.117982	4.999991	3.234351	3.027487	2.409858	2.149943	1.959782	2.589307	2.700470	2.529213	0.044185	4.999991	42320.000000		1
11624.899414	692.780396	3.043650	5.467469	5949.827148	78689.375000	469.274109	321.926910	91.263245	36.338776	21.071186	29.690237	58.495441	21.530664	1.799091	99998.000000	4.065389	2.840595	0.483395	0.737786	3.774504	4.895916	2.671427	2.507757	1.960296	1.560370	1.323689	1.472614	1.767122	1.333057	0.255053	4.999991	42353.000000		1
12836.784180	2280.097900	2.346725	3.836171	4931.363770	75769.445312	326.863983	214.834824	46.792652	15.347768	15.702397	36.952442	40.720772	80.208046	0.523784	99998.000000	4.108456	3.357954	0.370462	0.583898	3.692967	4.879494	2.514367	2.332105	1.670178	1.186045	1.195966	1.567643	1.609816	1.904218	0.000000	4.999991	42367.000000		1
10315.666992	1723.760620	3.200921	1.782401	4602.131836	67920.601562	280.237854	186.356506	51.270241	38.250694	24.006907	20.263247	36.172256	29.813587	0.522384	0.000000	4.013497	3.236477	0.505275	0.251005	3.662959	4.832002	2.447527	2.270344	1.709865	1.582639	1.380336	1.306709	1.558376	1.474414	0.000000	0.000000	42413.000000		1
35798.625000	8960.453125	2.402232	8.104066	19188.830078	99998.000000	2727.508301	1677.871460	426.724670	182.387726	121.924866	555.640381	775.634277	404.401489	2.641315	99998.000000	4.553866	3.952330	0.380615	0.908703	4.283049	4.999991	3.435766	3.224759	2.630148	2.260996	2.086092	2.744794	2.889657	2.606813	0.421820	4.999991	42477.000000		1
5613.298828	1520.348022	2.821621	3.108409	4554.164062	67136.773438	276.179657	180.142761	54.924469	15.949097	13.013377	35.244049	27.025887	30.818886	0.657827	99998.000000	3.749218	3.181943	0.450499	0.492538	3.658409	4.826961	2.441192	2.255617	1.739766	1.202736	1.114390	1.547086	1.431780	1.488817	0.000000	4.999991	42517.000000		1
15342.589844	2782.025635	2.605759	3.157748	9591.935547	99998.000000	1098.477051	691.031921	166.290619	79.763985	43.699661	185.878525	230.130173	130.750519	1.332238	99998.000000	4.185899	3.444361	0.415934	0.499378	3.981906	4.999991	3.040791	2.839498	2.220868	1.901807	1.640478	2.269229	2.361974	2.116443	0.124582	4.999991	42532.000000		1
7147.178223	869.901123	3.237926	5.162179	4532.886230	64043.351562	245.570450	183.846344	60.993267	5.578484	22.313934	59.843033	97.902534	97.637337	1.082367	0.000000	3.854135	2.939470	0.510267	0.712833	3.656375	4.806474	2.390176	2.264455	1.785282	0.746516	1.348576	1.777014	1.990794	1.989616	0.034375	0.000000	42594.000000		1
4203.212891	627.858459	1.939672	3.971855	3583.184082	61210.203125	113.645027	82.132301	55.491879	56.487926	18.678205	62.895935	85.462738	73.676689	0.768124	0.000000	3.623581	2.797862	0.287728	0.598993	3.554269	4.786824	2.055550	1.914514	1.744229	1.751956	1.271335	1.798623	1.931777	1.867330	0.000000	0.000000	42655.000000		1
8572.183594	644.137512	1.612795	5.399627	4407.199219	64211.199219	229.787872	160.280411	47.822620	55.926685	17.429291	35.456829	60.385773	39.453354	0.318658	99998.000000	3.933091	2.808979	0.207579	0.732364	3.644163	4.807611	2.361327	2.204880	1.679633	1.747619	1.241280	1.549700	1.780935	1.596084	0.000000	4.999991	42682.000000		1
5782.099609	1351.574951	3.173167	2.978892	4016.816406	59214.203125	181.055557	115.720383	36.122917	27.278753	2.503996	0.000000	0.000000	1.384599	0.985710	99998.000000	3.762086	3.130840	0.501493	0.474055	3.603882	4.772426	2.257812	2.063410	1.557783	1.435825	0.398634	0.000000	0.000000	0.141324	0.000000	4.999991	42695.000000		1
11560.196289	1073.875000	2.408400	3.145414	8794.952148	99998.000000	997.083740	610.009766	149.616837	47.005428	36.486797	115.852982	164.138168	110.129562	0.449000	99998.000000	4.062965	3.030954	0.381729	0.497678	3.944233	4.999991	2.998732	2.785337	2.174980	1.672148	1.562136	2.063907	2.215209	2.041904	0.000000	4.999991	42724.000000		1
20925.109375	5010.486328	3.210172	5.421213	14939.974609	99998.000000	2005.244263	1230.575195	321.208405	104.529495	80.134033	384.110504	475.719116	327.610229	4.667701	0.000000	4.320668	3.699880	0.506528	0.734096	4.174350	4.999991	3.302167	3.090108	2.506787	2.019239	1.903817	2.584456	2.677351	2.515357	0.669103	0.000000	42759.000000		1
31778.408203	8899.259766	3.222507	6.108886	20891.417969	99998.000000	2952.285156	1822.452637	439.506775	165.723206	111.181114	526.822815	685.582947	323.545868	1.555112	99998.000000	4.502132	3.949354	0.508194	0.785962	4.319968	4.999991	3.470158	3.260656	2.642966	2.219383	2.046031	2.721665	2.836060	2.509936	0.191762	4.999991	42833.000000		1
24804.021484	7528.732422	4.089037	6.623871	17955.968750	99998.000000	2535.567139	1566.230957	388.122437	175.366058	128.662827	522.043030	685.675476	421.405243	2.317211	0.000000	4.394522	3.876722	0.611621	0.821112	4.254209	4.999991	3.404075	3.194856	2.588969	2.243946	2.109453	2.717706	2.836119	2.624700	0.364966	0.000000	42901.000000		1
5729.154785	547.264954	2.574922	3.182418	4115.557617	64987.460938	195.003311	143.190323	63.497265	45.241531	14.789611	41.892590	40.948967	43.545475	0.518396	0.000000	3.758090	2.738198	0.410764	0.502757	3.614429	4.812829	2.290042	2.155914	1.802755	1.655537	1.169957	1.622137	1.612243	1.638943	0.000000	0.000000	42936.000000		1
3698.506836	191.349075	3.000478	3.546299	1932.702393	35182.453125	0.000000	0.000000	7.592165	11.668867	0.000000	0.000000	0.000000	0.000000	1.486049	99998.000000	3.568027	2.281826	0.477190	0.549775	3.286165	4.546326	0.000000	0.000000	0.880366	1.067029	0.000000	0.000000	0.000000	0.000000	0.172033	4.999991	42967.000000		0
5630.290039	1569.764893	3.009729	2.738360	4349.135742	63159.359375	245.400848	159.185684	44.649452	17.793173	2.682853	12.285615	16.035442	51.954830	1.892072	99998.000000	3.750531	3.195835	0.478527	0.437491	3.638403	4.800438	2.389876	2.201904	1.649816	1.250253	0.428597	1.089397	1.205081	1.715626	0.276938	4.999991	42979.000000		1
18009.232422	1758.150513	3.722073	4.508426	9906.340820	99998.000000	1212.267090	722.794434	202.391937	90.603325	48.544216	199.012161	287.385956	119.097076	1.329001	99998.000000	4.255495	3.245056	0.570785	0.654025	3.995913	4.999991	3.083598	2.859015	2.306193	1.957144	1.686137	2.298880	2.458466	2.075901	0.123525	4.999991	43007.000000		1
4038.057129	611.625671	1.948923	2.269632	2463.728516	40817.253906	0.000000	0.000000	0.000000	26.381386	0.000000	0.000000	2.343642	29.277016	0.357105	99998.000000	3.606173	2.786486	0.289795	0.355955	3.391593	4.610844	0.000000	0.000000	0.000000	1.421298	0.000000	0.000000	0.369891	1.466527	0.000000	4.999991	43029.000000		1
10542.513672	1819.624756	1.902667	5.020327	6617.392090	94141.773438	661.267700	396.414612	71.684593	52.805943	34.596466	103.107887	156.154358	111.202705	1.098403	9442.141602	4.022944	3.259982	0.279363	0.700732	3.820687	4.973783	2.820377	2.598150	1.855426	1.722683	1.539032	2.013292	2.193554	2.046115	0.040762	3.975070	43070.000000		1
9488.855469	3131.160400	2.112361	2.346725	5168.722168	70829.890625	388.807037	241.678772	44.778969	41.056896	12.122177	30.340906	73.170952	32.863403	0.276035	99998.000000	3.977214	3.495705	0.324768	0.370462	3.713383	4.850216	2.589734	2.383239	1.651074	1.613386	1.083581	1.482029	1.864339	1.516713	0.000000	4.999991	43103.000000		1
16686.865234	3485.852051	5.708001	5.007992	11992.123047	99998.000000	1495.018188	931.794861	245.101730	85.339386	81.500130	349.776154	469.002747	300.229706	2.339530	0.000000	4.222375	3.542309	0.756484	0.699664	4.078896	4.999991	3.174646	2.969320	2.389346	1.931149	1.911158	2.543790	2.671175	2.477454	0.369129	0.000000	43136.000000		1
26837.136719	7147.927734	3.638812	5.920778	18664.677734	99998.000000	2574.927979	1602.079346	343.429810	151.682938	100.178337	489.395508	654.156555	448.943024	1.966102	0.000000	4.428736	3.854180	0.560960	0.772379	4.271020	4.999991	3.410765	3.204684	2.535838	2.180937	2.000774	2.689660	2.815682	2.652191	0.293606	0.000000	43207.000000		1
12800.300781	3422.179199	3.515462	3.003561	8601.481445	99998.000000	882.997742	562.190247	118.116447	59.947880	29.890680	126.800255	168.427643	155.025711	2.896523	99998.000000	4.107220	3.534303	0.545982	0.477637	3.934573	4.999991	2.945960	2.749883	2.072310	1.777774	1.475536	2.103120	2.226413	2.190404	0.461877	4.999991	43241.000000		1
11214.528320	3160.382080	1.933504	2.689020	9634.987305	99998.000000	1071.118164	666.812256	131.922348	45.142853	31.454136	143.023804	200.717468	139.014938	0.380187	99998.000000	4.049781	3.499740	0.286345	0.429594	3.983851	4.999991	3.029837	2.824003	2.120318	1.654589	1.497678	2.155408	2.302585	2.143061	0.000000	4.999991	43271.000000		1
28656.582031	5010.569824	2.741444	5.063499	13871.397461	99998.000000	1762.449219	1087.261475	185.690414	89.712128	46.573708	197.245178	287.808411	163.108200	3.322330	99998.000000	4.457224	3.699887	0.437979	0.704451	4.142120	4.999991	3.246117	3.036334	2.268790	1.952851	1.668141	2.295007	2.459104	2.212476	0.521443	4.999991	43335.000000		1
20003.417969	4942.894043	3.623393	5.507557	14494.925781	99998.000000	1885.934448	1172.092041	274.964661	109.161270	61.785789	283.188995	393.395630	234.610840	1.683272	99998.000000	4.301104	3.693981	0.559115	0.740959	4.161216	4.999991	3.275527	3.068962	2.439277	2.038069	1.790889	2.452076	2.594830	2.370348	0.226154	4.999991	43364.000000		1
5046.988770	0.000000	1.622047	0.666088	1938.962402	39304.968750	0.000000	0.000000	0.000000	32.101719	0.000000	0.000000	0.000000	0.000000	0.249288	0.000000	3.703032	0.000000	0.210063	0.000000	3.287569	4.594448	0.000000	0.000000	0.000000	1.506528	0.000000	0.000000	0.000000	0.000000	0.000000	0.000000	43387.000000		0
18671.371094	4635.947754	2.648932	5.766592	11627.539062	99998.000000	1429.374634	868.235901	190.979019	109.700920	50.567146	239.557159	299.397125	194.170700	1.403843	0.000000	4.271176	3.666139	0.423071	0.760919	4.065488	4.999991	3.155146	2.938638	2.280986	2.040210	1.703868	2.379409	2.476248	2.288184	0.147319	0.000000	43406.000000		1
12445.719727	1087.030273	4.480672	2.090775	6535.330566	91194.226562	556.516174	341.354462	69.760338	49.709869	20.072056	80.152534	95.972115	81.126999	0.924455	99998.000000	4.095020	3.036242	0.651343	0.320307	3.815268	4.959967	2.745478	2.533206	1.843609	1.696443	1.302592	1.903917	1.982145	1.909165	0.000000	4.999991	43427.000000		1
30233.029297	7500.738281	2.710606	8.020804	20080.689453	99998.000000	2811.941162	1714.345947	432.744141	207.446182	114.166176	527.917542	745.213196	389.214081	4.454030	0.000000	4.480482	3.875104	0.433066	0.904218	4.302779	4.999991	3.449006	3.234098	2.636231	2.316905	2.057538	2.722566	2.872281	2.590189	0.648753	0.000000	43447.000000		1
8730.541992	1650.133301	3.352024	5.797429	7399.122559	98173.289062	738.259399	500.311951	107.218513	56.552685	38.802685	139.381912	203.329391	153.400589	0.417184	0.000000	3.941041	3.217519	0.525307	0.763235	3.869180	4.991993	2.868209	2.699241	2.030270	1.752453	1.588862	2.144207	2.308200	2.185827	0.000000	0.000000	43558.000000		1
7942.212402	674.247131	3.429117	2.590341	4616.884277	63099.476562	300.386993	201.155365	35.786789	25.940411	16.260555	42.848549	37.350243	47.020847	0.024518	99998.000000	3.899941	2.828819	0.535182	0.413357	3.664349	4.800026	2.477681	2.303532	1.553723	1.413977	1.211135	1.631936	1.572293	1.672290	0.000000	4.999991	43604.000000		1
15684.145508	3610.632568	3.453787	5.674079	10253.274414	99998.000000	1251.193115	764.412598	163.681763	75.647194	57.949619	283.497345	359.422089	231.227982	1.275719	0.000000	4.195461	3.557583	0.538296	0.753895	4.010862	4.999991	3.097324	2.883328	2.214000	1.878793	1.763051	2.452549	2.555605	2.364040	0.105755	0.000000	43648.000000		1
10337.802734	2211.305908	1.902667	3.373610	6164.788574	85235.867188	522.619690	339.988373	71.052422	19.193190	10.083826	47.838039	94.550514	34.140072	1.160138	0.000000	4.014428	3.344649	0.279363	0.528095	3.789918	4.930623	2.718186	2.531464	1.851579	1.283147	1.003625	1.679773	1.975664	1.533264	0.064510	0.000000	43668.000000		1
10891.614258	2120.708740	2.463907	4.853805	7355.703613	96130.187500	721.570190	455.986267	138.244003	60.203831	25.117052	131.105148	188.607635	115.701881	2.192425	0.000000	4.037092	3.326481	0.391624	0.686082	3.866624	4.982860	2.858279	2.658952	2.140646	1.779624	1.399969	2.117620	2.275559	2.063340	0.340925	0.000000	43688.000000		1
4808.294922	1738.688965	1.218077	1.264333	3909.394287	58124.656250	132.758041	87.679947	0.000000	23.720118	0.000000	0.000000	0.000000	0.000000	0.054993	99998.000000	3.681991	3.240222	0.085675	0.101861	3.592109	4.764360	2.123061	1.942900	0.000000	1.375117	0.000000	0.000000	0.000000	0.000000	0.000000	4.999991	43744.000000		1
16453.146484	1289.280273	4.166131	4.579352	8342.944336	99998.000000	861.612000	529.218933	97.291954	88.762337	8.344597	62.260685	118.196625	38.546734	0.165975	0.000000	4.216249	3.110347	0.619733	0.660804	3.921319	4.999991	2.935312	2.723635	1.988077	1.948229	0.921405	1.794214	2.072605	1.585988	0.000000	0.000000	43780.000000		1
14283.532227	3816.021973	3.071404	3.774496	8177.276367	99998.000000	911.266357	571.444519	124.179077	24.293694	44.498352	146.816803	199.496307	129.640381	2.329719	99998.000000	4.154836	3.581611	0.487337	0.576859	3.912609	4.999991	2.959645	2.756974	2.094049	1.385494	1.648344	2.166776	2.299935	2.112740	0.367304	4.999991	43823.000000		1
20465.712891	3235.643799	2.433070	4.798297	10088.216797	99998.000000	1189.703369	752.598755	160.705963	76.341034	55.467209	225.008087	280.601715	204.973038	2.658798	0.000000	4.311027	3.509961	0.386155	0.681087	4.003814	4.999991	3.075439	2.876564	2.206032	1.882758	1.744036	2.352198	2.448090	2.311697	0.424685	0.000000	43866.000000		1
23100.839844	3524.593018	2.365228	5.501390	13658.754883	99998.000000	1771.151489	1107.062256	235.662399	102.003914	77.978500	352.033447	562.566467	317.088531	3.700912	99998.000000	4.363628	3.547109	0.373873	0.740472	4.135411	4.999991	3.248256	3.044172	2.372290	2.008617	1.891975	2.546584	2.750174	2.501181	0.568309	4.999991	43900.000000		1
16274.104492	4346.927734	3.284182	6.679378	8889.552734	99998.000000	1025.435669	625.690613	135.613586	38.213692	50.983452	169.358932	244.707001	180.189026	0.135722	0.000000	4.211497	3.638182	0.516427	0.824736	3.948880	4.999991	3.010908	2.796360	2.132303	1.582219	1.707429	2.228808	2.388646	2.255728	0.000000	0.000000	43948.000000		1
28162.644531	7024.386719	3.876260	9.109365	22852.847656	99998.000000	3301.706543	2034.663208	668.819763	191.749954	182.868790	969.203674	1310.940552	719.670593	5.162940	99998.000000	4.449674	3.846608	0.588413	0.959488	4.358940	4.999991	3.518739	3.308492	2.825309	2.282735	2.262140	2.986415	3.117583	2.857134	0.712897	4.999991	44008.000000		1
6820.178711	1471.834595	1.674470	2.695188	6363.044922	88530.867188	551.865906	331.770203	87.467163	45.596161	14.157445	79.511124	107.184593	79.634468	0.991664	0.000000	3.833796	3.167859	0.223877	0.430589	3.803665	4.947095	2.741833	2.520837	1.941845	1.658928	1.150985	1.900428	2.030132	1.901101	0.000000	0.000000	44071.000000		1
18165.218750	2603.430908	3.833087	6.155142	7923.620605	99998.000000	769.670349	517.244751	122.766724	58.948750	42.537094	137.177032	179.371826	99.302559	0.953053	0.000000	4.259241	3.415546	0.583549	0.789238	3.898924	4.999991	2.886305	2.713696	2.089081	1.770475	1.628768	2.137281	2.253754	1.996960	0.000000	0.000000	44105.000000		1
14621.673828	2649.002441	3.274930	5.519892	6915.682129	95932.312500	684.926147	418.895081	116.090431	74.999611	31.090254	103.052383	158.035446	102.404793	0.036392	99998.000000	4.164997	3.423082	0.515202	0.741931	3.839835	4.981965	2.835644	2.622105	2.064796	1.875059	1.492624	2.013058	2.198755	2.010320	0.000000	4.999991	44164.000000		1
15228.670898	1879.113159	3.913265	6.074965	9254.253906	99998.000000	1012.786133	657.934143	167.931168	88.364532	44.276321	164.906006	210.607025	181.629135	1.246443	99998.000000	4.182662	3.273953	0.592539	0.783544	3.966341	4.999991	3.005518	2.818182	2.225131	1.946278	1.646172	2.217237	2.323473	2.259186	0.095672	4.999991	44210.000000		1
16422.669922	3779.436279	3.771412	4.508426	11196.935547	99998.000000	1362.688721	843.199036	165.023193	75.363495	53.552208	188.040222	248.126877	137.645767	1.204463	0.000000	4.215444	3.577427	0.576504	0.654025	4.049099	4.999991	3.134397	2.925930	2.217545	1.877161	1.728777	2.274251	2.394674	2.138763	0.080794	0.000000	44238.000000		1
2170.322998	246.458572	1.939672	1.646716	1835.651001	36162.171875	0.000000	0.000000	0.000000	7.829613	0.000000	0.000000	0.000000	0.000000	0.916581	34806.121094	3.336524	2.391744	0.287728	0.216619	3.263790	4.558255	0.000000	0.000000	0.000000	0.893740	0.000000	0.000000	0.000000	0.000000	0.000000	4.541656	44255.000000		1
10599.648438	1983.331299	2.476242	5.159095	6196.353516	88682.710938	540.113770	351.540039	107.856850	56.379997	18.619614	51.717384	100.150581	99.271721	0.338164	0.000000	4.025291	3.297395	0.393793	0.712574	3.792136	4.947839	2.732485	2.545975	2.032848	1.751125	1.269971	1.713637	2.000654	1.996826	0.000000	0.000000	44289.000000		1
4369.093262	220.283798	2.414567	2.399149	2216.609863	41527.238281	0.000000	0.000000	8.255169	29.767330	0.000000	0.000000	0.000000	0.000000	0.249377	99998.000000	3.640391	2.342983	0.382839	0.380057	3.345689	4.618333	0.000000	0.000000	0.916726	1.473740	0.000000	0.000000	0.000000	0.000000	0.000000	4.999991	44348.000000		1
18404.689453	3492.324951	4.838386	4.856888	10292.135742	99998.000000	1171.006592	754.572388	167.610458	74.931770	55.562805	191.799301	268.911285	165.343903	0.339800	99998.000000	4.264928	3.543115	0.684700	0.686358	4.012506	4.999991	3.068559	2.877701	2.224301	1.874666	1.744784	2.282847	2.429609	2.218388	0.000000	4.999991	44430.000000		1
21590.369141	6522.431152	3.074487	7.786440	18378.324219	99998.000000	2607.060547	1583.444336	375.053558	167.120132	104.017593	457.062500	588.115234	376.262390	2.071375	99998.000000	4.334260	3.814409	0.487773	0.891339	4.264306	4.999991	3.416151	3.199603	2.574093	2.223029	2.017107	2.659976	2.769462	2.575491	0.316259	4.999991	44489.000000		1
19876.753906	1575.994019	2.846291	5.082002	12052.663086	99998.000000	1541.610352	949.147034	236.587524	129.973419	79.221245	333.170227	432.984680	231.104630	2.338691	99998.000000	4.298346	3.197555	0.454279	0.706035	4.081083	4.999991	3.187975	2.977334	2.373992	2.113855	1.898842	2.522666	2.636472	2.363809	0.368973	4.999991	44600.000000		1
13043.540039	1018.158020	3.395196	3.484625	6100.612793	85199.625000	523.742188	337.040314	91.568535	112.790825	10.567973	84.013382	117.505867	84.670212	0.238173	0.000000	4.115396	3.007815	0.530865	0.542156	3.785373	4.930438	2.719118	2.527682	1.961746	2.052274	1.023992	1.924348	2.070060	1.927731	0.000000	0.000000	44616.000000		1
18410.259766	5385.216309	4.480672	6.269241	16026.856445	99998.000000	2156.563477	1352.099121	265.321808	118.563591	75.792130	334.542480	448.178253	353.704834	1.599349	99998.000000	4.265060	3.731203	0.651343	0.797215	4.204848	4.999991	3.333762	3.131009	2.423773	2.073951	1.879624	2.524451	2.651451	2.548641	0.203943	4.999991	44685.000000		1
28791.703125	5459.411133	2.923384	5.889941	21370.460938	99998.000000	3052.528320	1881.222534	461.974915	151.911133	114.637985	473.804138	680.920349	405.968048	2.976575	0.000000	4.459267	3.737146	0.465886	0.770111	4.329814	4.999991	3.484660	3.274440	2.664618	2.181590	2.059329	2.675599	2.833096	2.608492	0.473717	0.000000	44737.000000		1
6350.697754	2504.159424	2.146282	1.677554	3683.476562	58403.964844	129.591034	66.830788	40.002258	4.304899	0.000000	0.000000	0.000000	2.901798	0.745469	99998.000000	3.802821	3.398662	0.331687	0.224676	3.566258	4.766442	2.112575	1.824977	1.602085	0.633963	0.000000	0.000000	0.000000	0.462667	0.000000	4.999991	44762.000000		1
16345.104492	2519.679688	3.302684	4.668780	11406.335938	99998.000000	1377.546143	851.454163	177.826874	115.603195	45.149017	226.198410	311.624146	205.999908	1.879893	0.000000	4.213387	3.401345	0.518867	0.669203	4.057146	4.999991	3.139106	2.930161	2.249997	2.062970	1.654648	2.354490	2.493631	2.313867	0.274133	0.000000	44783.000000		1
7309.771484	279.944885	2.392981	4.810632	4001.265137	55700.214844	167.721466	102.768677	29.209173	17.854847	17.185677	0.000000	25.363750	46.089558	0.475002	99998.000000	3.863904	2.447073	0.378939	0.682202	3.602197	4.745857	2.224589	2.011861	1.465519	1.251756	1.235167	0.000000	1.404213	1.663603	0.000000	4.999991	44814.000000		1
18467.019531	3539.971680	3.037483	4.992573	11452.410156	99998.000000	1435.952148	873.216125	210.915390	79.008469	51.301079	200.572540	270.912628	179.908401	1.198395	99998.000000	4.266397	3.549000	0.482514	0.698324	4.058897	4.999991	3.157140	2.941122	2.324108	1.897674	1.710127	2.302271	2.432829	2.255051	0.078600	4.999991	44842.000000		1
24548.394531	2487.608887	2.587257	6.938412	11768.367188	99998.000000	1468.809448	903.359680	238.687546	75.736626	39.613708	227.179031	335.405914	244.398636	2.271838	0.000000	4.390023	3.395782	0.412840	0.841260	4.070716	4.999991	3.166965	2.955861	2.377830	1.879306	1.597846	2.356368	2.525571	2.388099	0.356377	0.000000	44877.000000		1
17922.328125	1197.958496	4.844553	4.644111	8819.323242	99998.000000	940.315186	600.428589	201.340393	62.445709	36.937023	176.365189	248.691193	145.348938	1.915157	0.000000	4.253395	3.078442	0.685254	0.666903	3.945435	4.999991	2.973274	2.778461	2.303931	1.795503	1.567462	2.246413	2.395660	2.162412	0.282204	0.000000	44897.000000		1
9631.237305	743.717590	3.062153	1.976677	6777.413086	94737.984375	619.529297	394.730896	101.544434	83.603241	13.599288	85.925293	87.689194	90.205528	2.207471	0.000000	3.983682	2.871408	0.486027	0.295936	3.831064	4.976524	2.792062	2.596301	2.006656	1.922223	1.133516	1.934121	1.942946	1.955233	0.343895	0.000000	44922.000000		1
40762.257812	11899.457031	3.493876	8.720813	28049.089844	99998.000000	4179.674805	2560.677979	607.955994	239.856277	165.047867	783.207947	1053.226318	583.147339	4.058568	99998.000000	4.610258	4.075527	0.543307	0.940557	4.447919	4.999991	3.621142	3.408355	2.783872	2.379951	2.217610	2.893877	3.022522	2.765778	0.608373	4.999991	44982.000000		1
18151.189453	3092.218994	2.815454	3.262596	9382.642578	99998.000000	1048.680908	642.324280	145.231766	58.134644	42.885555	195.724899	244.383209	175.181030	2.374664	99998.000000	4.258905	3.490270	0.449548	0.513563	3.972325	4.999991	3.020643	2.807754	2.162062	1.764435	1.632311	2.291646	2.388071	2.243487	0.375602	4.999991	45007.000000		1
4595.671387	0.000000	2.889463	3.274930	2233.767822	43939.050781	0.000000	0.000000	0.000000	1.856411	3.336605	0.000000	0.000000	0.000000	0.121539	99998.000000	3.662349	0.000000	0.460817	0.515202	3.349038	4.642851	0.000000	0.000000	0.000000	0.268674	0.523305	0.000000	0.000000	0.000000	0.000000	4.999991	45029.000000		0
16245.295898	5245.738770	3.043650	7.129604	14161.237305	99998.000000	1775.632202	1122.447021	284.647583	96.548775	63.534271	279.164703	376.009521	237.315277	1.122615	0.000000	4.210728	3.719807	0.483395	0.853065	4.151101	4.999991	3.249353	3.050166	2.454308	1.984747	1.803008	2.445861	2.575199	2.375326	0.050231	0.000000	45088.000000		1
5546.967773	1044.456177	2.285050	3.247177	3943.188965	57271.789062	168.261124	142.366974	35.731281	17.787004	26.628084	74.512383	77.697884	52.090515	0.385137	99998.000000	3.744056	3.018890	0.358896	0.511506	3.595848	4.757941	2.225984	2.153409	1.553049	1.250103	1.425340	1.872229	1.890409	1.716759	0.000000	4.999991	45155.000000		1
15705.574219	2561.359619	3.333522	5.023410	9023.010742	99998.000000	1041.896606	654.332336	134.376999	75.132210	45.867531	176.568710	197.547394	160.937241	1.600649	0.000000	4.196054	3.408471	0.522903	0.700999	3.955352	4.999991	3.017825	2.815798	2.128325	1.875826	1.661505	2.246914	2.295671	2.206656	0.204296	0.000000	45183.000000		1
19122.507812	4982.112793	3.385945	6.734885	15732.340820	99998.000000	2119.043457	1328.221802	322.719421	125.828873	77.374092	297.173737	367.307220	211.701752	2.283585	0.000000	4.281545	3.697413	0.529680	0.828330	4.196794	4.999991	3.326140	3.123271	2.508825	2.099780	1.888596	2.473011	2.565029	2.325724	0.358617	0.000000	45226.000000		1
19929.537109	7085.614258	2.325139	7.607584	16153.298828	99998.000000	2219.009033	1359.737549	370.912109	133.969940	94.726288	441.023987	608.036194	309.850983	1.196845	0.000000	4.299497	3.850378	0.366449	0.881247	4.208261	4.999991	3.346159	3.133455	2.569271	2.127007	1.976470	2.644462	2.783929	2.491153	0.078038	0.000000	45275.000000		1
4234.016602	441.501953	2.297385	3.743659	2552.829834	39892.578125	0.000000	0.000000	10.703657	0.000000	0.000000	0.000000	0.000000	0.000000	0.196687	0.000000	3.626753	2.644933	0.361234	0.573296	3.407022	4.600892	0.000000	0.000000	1.029532	0.000000	0.000000	0.000000	0.000000	0.000000	0.000000	0.000000	45309.000000		1
15054.815430	3625.138428	2.044519	2.044519	8184.279785	99998.000000	814.930359	527.757202	129.270325	86.458786	26.242617	145.691238	183.587296	101.566017	0.927482	0.000000	4.177675	3.559325	0.310591	0.310591	3.912981	4.999991	2.911120	2.722434	2.111499	1.936809	1.419007	2.163434	2.263843	2.006748	0.000000	0.000000	45324.000000		1
37543.867188	10637.510742	3.025148	9.911137	30941.843750	99998.000000	4559.554199	2833.758545	622.196716	270.490143	179.100464	825.541504	1033.807983	703.595093	3.606069	99998.000000	4.574539	4.026840	0.480747	0.996123	4.490546	4.999991	3.658922	3.452363	2.793928	2.432152	2.253097	2.916739	3.014440	2.847323	0.557034	4.999991	45370.000000		1
10140.510742	1633.844971	3.123827	1.837908	2542.844727	49774.843750	0.000000	0.000000	33.310547	19.686588	4.317234	0.000000	0.000000	4.135293	0.710832	0.000000	4.006060	3.213211	0.494687	0.264324	3.405320	4.697010	0.000000	0.000000	1.522582	1.294170	0.635206	0.000000	0.000000	0.616506	0.000000	0.000000	45440.000000		1
16880.021484	3934.230713	2.482410	5.088169	11596.375000	99998.000000	1381.126465	851.284607	194.198441	107.329529	47.443321	222.263550	320.718079	196.902893	2.147311	0.000000	4.227373	3.594860	0.394873	0.706562	4.064322	4.999991	3.140234	2.930075	2.288246	2.030719	1.676175	2.346868	2.506124	2.294252	0.331895	0.000000	45528.000000		1
23394.447266	3728.166260	2.223376	9.288221	14677.159180	99998.000000	1918.976685	1176.998291	266.990112	123.491402	78.663094	344.943939	460.846252	314.414917	2.621466	0.000000	4.369113	3.571495	0.347013	0.967933	4.166642	4.999991	3.283070	3.070776	2.426495	2.091637	1.895771	2.537749	2.663556	2.497503	0.418544	0.000000	45576.000000		1
14235.817383	5182.210449	4.116791	6.241487	14100.475586	99998.000000	1847.005371	1177.963501	265.522247	105.732147	76.914612	271.048309	357.584167	306.677826	3.981542	99998.000000	4.153382	3.714515	0.614559	0.795288	4.149234	4.999991	3.266468	3.071132	2.424101	2.024207	1.886009	2.433047	2.553378	2.486682	0.600051	4.999991	45631.000000		1
33985.664062	8013.351074	4.557766	6.679378	19200.101562	99998.000000	2763.551025	1668.068359	433.610687	186.920822	127.392334	557.743469	747.516785	374.304199	3.497252	99998.000000	4.531296	3.903814	0.658752	0.824736	4.283304	4.999991	3.441468	3.222214	2.637100	2.271658	2.105143	2.746434	2.873621	2.573225	0.543727	4.999991	45721.000000		1
38661.265625	6378.022949	3.123827	10.324357	20104.255859	99998.000000	2892.765869	1758.838135	379.216614	168.276535	115.230064	461.916321	624.518799	334.317383	2.051685	99998.000000	4.587276	3.804686	0.494687	1.013863	4.303288	4.999991	3.461313	3.245226	2.578887	2.226024	2.061566	2.664563	2.795546	2.524159	0.312111	4.999991	45776.000000		1
28311.195312	7216.858398	1.526451	10.521717	17983.800781	99998.000000	2464.579590	1528.032593	417.491974	168.742188	152.268845	696.474731	907.047852	637.615417	2.421268	99998.000000	4.451958	3.858348	0.183683	1.022087	4.254881	4.999991	3.391743	3.184133	2.620648	2.227224	2.182611	2.842905	2.957630	2.804559	0.384043	4.999991	45823.000000		1
8469.586914	1091.507812	2.550252	3.278014	4607.969238	67492.171875	247.941849	148.395676	33.002171	18.850895	7.437978	30.538265	44.359581	29.588472	0.829840	99998.000000	3.927862	3.038027	0.406583	0.515611	3.663510	4.829253	2.394350	2.171421	1.518543	1.275332	0.871455	1.484844	1.646987	1.471123	0.000000	4.999991	45856.000000		1
18165.212891	2036.140259	2.935719	5.020327	8409.602539	99998.000000	879.180115	552.670715	131.761993	68.412743	34.136990	95.919693	137.177032	158.806381	0.484809	0.000000	4.259241	3.308808	0.467715	0.700732	3.924775	4.999991	2.944078	2.742466	2.119790	1.835137	1.533225	1.981908	2.137281	2.200868	0.000000	0.000000	45881.000000		1
34561.738281	5676.268555	7.243702	11.391331	20989.896484	99998.000000	3008.341309	1843.755005	355.006165	178.662567	118.665352	527.461182	691.768921	338.008606	1.949747	0.000000	4.538596	3.754063	0.859961	1.056574	4.322011	4.999991	3.478327	3.265703	2.550236	2.252033	2.074324	2.722191	2.839961	2.528928	0.289978	0.000000	45918.000000		1
10466.085938	3133.812500	2.735276	3.811501	8292.975586	99998.000000	859.104919	535.762573	105.223335	69.143593	18.746048	78.734016	110.527367	120.746872	0.677005	0.000000	4.019784	3.496073	0.437001	0.581096	3.918710	4.999991	2.934046	2.728972	2.022112	1.839752	1.272910	1.896162	2.043470	2.081876	0.000000	0.000000	45941.000000		1
20335.347656	7683.344727	2.396065	6.842816	14489.837891	99998.000000	1979.840454	1208.825562	296.412048	104.736099	61.687111	314.886719	350.241791	182.464828	1.007167	0.000000	4.308251	3.885550	0.379499	0.835235	4.161064	4.999991	3.296630	3.082364	2.471896	2.020096	1.790194	2.498154	2.544368	2.261179	0.003101	0.000000	45998.000000		1
18137.429688	4185.213379	4.129126	6.327832	9682.979492	99998.000000	1118.003296	701.840454	189.212036	74.503128	58.439934	255.651199	363.252075	239.572586	1.667052	0.000000	4.258576	3.621718	0.615858	0.801255	3.986009	4.999991	3.048443	2.846238	2.276949	1.872175	1.766710	2.407648	2.560208	2.379437	0.221949	0.000000	46026.000000		1
8249.735352	1085.031982	2.698272	3.163916	4323.753418	63432.925781	202.980942	131.472122	30.223724	13.546865	0.551989	0.000000	0.000000	19.871613	0.098837	0.000000	3.916440	3.035443	0.431086	0.500225	3.635861	4.802315	2.307455	2.118834	1.480348	1.131839	0.000000	0.000000	0.000000	1.298233	0.000000	0.000000	46119.000000		1
10413.187500	1723.177734	2.907966	5.470552	8115.848633	99998.000000	872.926270	559.495056	138.663391	71.302208	39.903580	187.577667	250.960831	139.613190	2.393968	0.000000	4.017584	3.236330	0.463589	0.738031	3.909334	4.999991	2.940978	2.747796	2.141962	1.853103	1.601012	2.273181	2.399606	2.144927	0.379118	0.000000	46178.000000		1
19134.535156	6091.787109	2.340558	6.778058	13217.964844	99998.000000	1689.201172	1060.957275	292.224335	115.812889	112.698318	469.915527	590.909119	366.597961	2.090915	0.000000	4.281818	3.784745	0.369319	0.831105	4.121165	4.999991	3.227681	3.025698	2.465716	2.063757	2.051918	2.672020	2.771521	2.564190	0.320336	0.000000	46230.000000		1
18449.882812	4986.627441	1.455525	4.267894	10745.003906	99998.000000	1240.187256	788.049438	165.282227	87.954399	52.759686	191.925735	277.653656	204.914444	2.298196	99998.000000	4.265994	3.697807	0.163020	0.630214	4.031207	4.999991	3.093487	2.896554	2.218226	1.944258	1.722302	2.283133	2.443503	2.311573	0.361387	4.999991	46290.000000		1
13757.533203	5876.375488	3.644979	4.594771	11251.412109	99998.000000	1362.352661	838.172546	206.955872	86.394028	73.473160	360.717255	529.471802	328.498352	4.093243	0.000000	4.138541	3.769109	0.561695	0.662264	4.051207	4.999991	3.134290	2.923333	2.315878	1.936484	1.866129	2.557167	2.723843	2.516533	0.612068	0.000000	46331.000000		1
36549.371094	7696.962402	2.843207	2.861710	16672.671875	99998.000000	2234.726807	1389.689941	378.504272	156.990051	87.649109	401.638458	567.811890	322.750275	2.496297	99998.000000	4.562880	3.886319	0.453808	0.456626	4.222005	4.999991	3.349224	3.142918	2.578071	2.195872	1.942747	2.603835	2.754205	2.508867	0.397296	4.999991	46374.000000		1
10970.890625	1150.934570	3.117660	4.052033	6047.137695	84387.648438	498.529541	321.112793	80.664436	55.781750	29.958523	86.523544	122.214737	96.397675	0.092388	0.000000	4.040242	3.061051	0.493829	0.607673	3.781550	4.926279	2.697691	2.506658	1.906682	1.746492	1.476520	1.937134	2.087124	1.984067	0.000000	0.000000	46406.000000		1
14232.018555	3737.568359	2.414567	5.223854	16563.994141	99998.000000	2320.109375	1386.448975	302.742981	168.039093	68.705696	263.705933	355.385468	299.252167	2.344303	0.000000	4.153266	3.572589	0.382839	0.717991	4.219165	4.999991	3.365509	3.141904	2.481074	2.225410	1.836993	2.421120	2.550700	2.476037	0.370014	0.000000	46448.000000		1
3177.583008	1156.602417	1.273584	1.893416	4597.854492	66074.039062	259.145081	162.041214	53.749565	32.089386	9.898802	6.984668	44.254734	30.800383	0.462139	0.000000	3.502097	3.063184	0.105028	0.277246	3.662555	4.820031	2.413543	2.209625	1.730375	1.506361	0.995583	0.844146	1.645960	1.488556	0.000000	0.000000	46480.000000		1
15022.633789	5558.145996	2.291218	5.896109	15700.535156	99998.000000	2113.767334	1304.874756	297.201477	117.416435	65.221077	268.272949	351.086731	140.985458	0.689048	0.000000	4.176746	3.744930	0.360066	0.770565	4.195914	4.999991	3.325057	3.115569	2.473051	2.069729	1.814388	2.428577	2.545414	2.149174	0.000000	0.000000	46511.000000		1
15415.813477	2425.422119	2.158617	6.253822	9342.828125	99998.000000	1040.653931	648.272827	123.250870	45.519066	43.085999	143.600464	222.843292	90.261032	1.508911	99998.000000	4.187966	3.384787	0.334176	0.796146	3.970478	4.999991	3.017306	2.811758	2.090790	1.658193	1.634336	2.157156	2.348000	1.955500	0.178664	4.999991	46532.000000		1
9073.981445	5428.058594	4.314150	6.244571	12670.792969	99998.000000	1618.962891	1023.329468	208.655014	124.626221	79.797905	323.598297	394.801819	232.057510	1.256920	99998.000000	3.957798	3.734644	0.634895	0.795503	4.102804	4.999991	3.209237	3.010015	2.319429	2.095609	1.901991	2.510006	2.596379	2.365596	0.099308	4.999991	46594.000000		1
14768.666016	3682.347900	2.722941	5.926946	8271.768555	99998.000000	941.520935	557.299438	137.340469	37.313240	46.169735	201.818359	273.163757	200.991928	0.561448	0.000000	4.169341	3.566125	0.435038	0.772831	3.917598	4.999991	2.973830	2.746089	2.137799	1.571863	1.664357	2.304961	2.436423	2.303179	0.000000	0.000000	46650.000000		1
15932.185547	4309.833496	2.747611	5.951616	10210.950195	99998.000000	1153.111694	734.771667	163.879135	78.986885	64.678337	298.462738	429.262604	264.029724	1.307079	99998.000000	4.202275	3.634460	0.438955	0.774635	4.009066	4.999991	3.061871	2.866152	2.214524	1.897555	1.810759	2.474890	2.632723	2.421653	0.116302	4.999991	46717.000000		1
8146.676758	1666.976685	2.846291	6.827398	5282.604980	72481.429688	309.595032	205.935150	50.194016	11.341991	37.868313	65.689804	49.971985	52.361885	0.533361	0.000000	3.910980	3.221930	0.454279	0.834255	3.722848	4.860227	2.490794	2.313730	1.700652	1.054689	1.578276	1.817498	1.698727	1.719015	0.000000	0.000000	46779.000000		1
21691.925781	7321.739258	4.789046	4.323402	13291.918945	99998.000000	1595.440063	993.346252	208.303467	138.635635	65.936501	278.113159	333.333649	300.053955	1.863053	99998.000000	4.336298	3.864614	0.680249	0.635826	4.123588	4.999991	3.202880	2.997101	2.318696	2.141875	1.819126	2.444221	2.522879	2.477199	0.270225	4.999991	46883.000000		1
18015.035156	3958.755859	3.012813	5.075834	10822.119141	99998.000000	1235.829834	732.187500	167.730713	79.551208	47.279884	175.992050	247.460785	161.782181	1.207222	0.000000	4.255635	3.597559	0.478972	0.705507	4.034312	4.999991	3.091959	2.864622	2.224612	1.900647	1.674676	2.245493	2.393506	2.208931	0.081787	0.000000	46952.000000		1
11879.128906	1528.171387	3.530881	4.366574	7683.085938	99998.000000	709.222900	445.665009	109.589905	48.630562	51.819145	166.854935	231.116974	202.798996	1.384518	0.000000	4.074785	3.184172	0.547883	0.640141	3.885536	4.999991	2.850783	2.649009	2.039771	1.686909	1.714490	2.222339	2.363832	2.307066	0.141299	0.000000	47018.000000		1
19226.648438	6820.160156	3.385945	4.977154	14412.213867	99998.000000	1815.985962	1101.890747	265.793610	128.280441	58.776062	271.168579	362.993042	280.089813	2.809874	99998.000000	4.283904	3.833795	0.529680	0.696981	4.158731	4.999991	3.259113	3.042139	2.424545	2.108160	1.769200	2.433239	2.559898	2.447297	0.448687	4.999991	47135.000000		1
23510.027344	5597.047363	2.941887	4.656446	14718.981445	99998.000000	1827.950928	1143.302368	297.065796	124.950012	84.216904	367.572418	457.102600	254.352936	0.830172	0.000000	4.371253	3.747959	0.468626	0.668055	4.167878	4.999991	3.261965	3.058161	2.472853	2.096736	1.925399	2.565343	2.660014	2.405437	0.000000	0.000000	47234.000000		1
6212.034668	1338.906982	3.623393	1.279752	3362.604248	52843.101562	0.000000	0.000000	0.000000	0.000000	0.000000	0.000000	0.000000	0.000000	0.724153	0.000000	3.793234	3.126750	0.559115	0.107126	3.526676	4.722988	0.000000	0.000000	0.000000	0.000000	0.000000	0.000000	0.000000	0.000000	0.000000	0.000000	47275.000000		1
23642.669922	6081.459473	2.729109	5.310198	16029.631836	99998.000000	2060.535645	1285.919067	278.196411	137.516251	84.179901	323.203583	439.472870	265.195374	2.516156	0.000000	4.373696	3.784008	0.436021	0.725111	4.204924	4.999991	3.313980	3.109214	2.444351	2.138354	1.925208	2.509476	2.642932	2.423566	0.400738	0.000000	47308.000000		1
13160.780273	3375.565186	2.698272	5.180681	7635.543945	99998.000000	699.651001	434.301422	124.746483	101.220642	44.304073	145.194748	195.536789	158.454834	1.773386	99998.000000	4.119282	3.528347	0.431086	0.714387	3.882840	4.999991	2.844882	2.637791	2.096028	2.005269	1.646444	2.161951	2.291229	2.199905	0.248803	4.999991	47389.000000		1
7647.730469	1505.172852	2.722941	5.075834	6715.395996	95037.117188	560.895081	332.883423	94.966820	47.785614	20.827572	51.769806	84.895325	98.630302	0.041526	99998.000000	3.883533	3.177586	0.435038	0.705507	3.827072	4.977893	2.748882	2.522292	1.977572	1.679297	1.318639	1.714077	1.928884	1.994010	0.000000	4.999991	47436.000000		1
14913.502930	1721.481689	2.759946	5.652493	9859.579102	99998.000000	1037.073730	651.193115	121.406792	75.795212	60.996353	193.680374	279.661194	203.258469	1.114496	99998.000000	4.173580	3.235902	0.440901	0.752240	3.993858	4.999991	3.015810	2.813710	2.084243	1.879642	1.785304	2.287086	2.446632	2.308049	0.047079	4.999991	47469.000000		1
18109.554688	4331.851074	3.281098	5.914611	12854.003906	99998.000000	1476.182617	945.708679	208.318893	105.479286	59.624088	255.907150	364.047699	208.756775	1.194415	0.000000	4.257908	3.636673	0.516019	0.771926	4.109038	4.999991	3.169140	2.975757	2.318729	2.023167	1.775422	2.408082	2.561158	2.319641	0.077155	0.000000	47506.000000		1
3037.957520	166.552734	3.364359	2.260381	879.556274	31997.097656	0.000000	0.000000	0.000000	0.000000	0.000000	0.000000	0.000000	0.000000	2.220087	99998.000000	3.482582	2.221552	0.526902	0.354182	2.944264	4.505111	0.000000	0.000000	0.000000	0.000000	0.000000	0.000000	0.000000	0.000000	0.346370	4.999991	47560.000000		0
15726.617188	4409.925293	3.426034	4.829135	12028.388672	99998.000000	1452.166504	880.592407	206.061584	88.753082	54.606846	226.284744	282.007904	206.715347	1.192244	0.000000	4.196635	3.644431	0.534792	0.683869	4.080207	4.999991	3.162016	2.944775	2.313997	1.948183	1.737247	2.354655	2.450261	2.315373	0.076365	0.000000	47616.000000		1
20088.962891	5134.128906	3.623393	4.866140	13087.713867	99998.000000	1639.007202	975.072021	221.076309	96.345253	69.155922	261.078583	311.059814	243.562943	1.747848	99998.000000	4.302958	3.710467	0.559115	0.687185	4.116864	4.999991	3.214581	2.989037	2.344542	1.983830	1.839829	2.416771	2.492844	2.386611	0.242504	4.999991	47723.000000		1
17093.927734	2738.945801	3.327354	4.440584	9509.630859	99998.000000	982.636414	596.928589	117.157402	67.947098	24.916609	94.106453	118.483414	35.358147	2.167246	99998.000000	4.232842	3.437583	0.522099	0.647440	3.978164	4.999991	2.992393	2.775922	2.068770	1.832171	1.396489	1.973619	2.073658	1.548489	0.335908	4.999991	47781.000000		1
4719.810059	2186.617432	3.210172	3.577137	5664.180664	75605.351562	326.527832	198.972076	26.014420	21.709520	0.000000	0.000000	0.709260	17.512552	0.928357	99998.000000	3.673924	3.339773	0.506528	0.553536	3.753137	4.878552	2.513920	2.298792	1.415214	1.336650	0.000000	0.000000	0.000000	1.243349	0.000000	4.999991	47801.000000		1
28135.513672	11461.196289	2.951138	5.865271	22268.652344	99998.000000	3131.647705	1883.122070	408.200653	139.329483	119.100159	561.841797	698.238647	390.712769	5.253996	0.000000	4.449255	4.059230	0.469990	0.768288	4.347694	4.999991	3.495773	3.274879	2.610874	2.144043	2.075912	2.749614	2.844004	2.591858	0.720490	0.000000	47850.000000		1
8464.171875	791.580322	3.012813	6.488186	8174.775391	99998.000000	751.753845	503.919922	106.108368	92.931549	50.363621	171.967773	241.432068	229.050858	0.467506	0.000000	3.927584	2.898495	0.478972	0.812123	3.912476	4.999991	2.876076	2.702362	2.025750	1.968163	1.702117	2.235447	2.382795	2.359932	0.000000	0.000000	47923.000000		1
10436.775391	1088.121948	2.211041	4.477589	5805.687012	80474.742188	417.470398	250.812805	63.284485	78.163528	24.484886	46.006298	55.143417	64.672173	0.564963	0.000000	4.018566	3.036678	0.344597	0.651044	3.763854	4.905660	2.620626	2.399350	1.801297	1.893004	1.388898	1.662817	1.741494	1.810717	0.000000	0.000000	47953.000000		1
9327.785156	1695.276123	2.448488	2.047602	5333.693359	72990.601562	319.765198	198.965912	49.019112	16.513420	9.201877	18.126217	31.608322	0.000000	1.673036	99998.000000	3.969779	3.229240	0.388898	0.311246	3.727028	4.863267	2.504831	2.298779	1.690365	1.217837	0.963876	1.258307	1.499801	0.000000	0.223505	4.999991	47968.000000		1
11880.041992	3436.188477	4.280230	4.964819	9271.001953	99998.000000	947.799438	595.078308	149.789520	78.789528	37.436588	166.213516	248.611023	147.205353	0.240412	99998.000000	4.074818	3.536077	0.631467	0.695903	3.967127	4.999991	2.976717	2.774574	2.175481	1.896469	1.573296	2.220666	2.395520	2.167924	0.000000	4.999991	47994.000000		1
29435.779297	3787.296875	3.194753	5.785094	14735.541016	99998.000000	1809.550293	1121.105591	261.667572	94.485756	65.791565	278.603455	377.628479	218.732666	1.340478	99998.000000	4.468875	3.578329	0.504437	0.762310	4.168366	4.999991	3.257571	3.049647	2.417750	1.975366	1.818170	2.444987	2.577065	2.339914	0.127260	4.999991	48117.000000		1
27592.492188	4554.682129	3.083739	5.926946	17556.011719	99998.000000	2316.455322	1405.472534	314.100372	119.800163	89.588776	418.151886	572.653381	325.479370	2.455925	99998.000000	4.440791	3.658458	0.489078	0.772831	4.244426	4.999991	3.364824	3.147822	2.497068	2.078457	1.952254	2.621334	2.757892	2.512523	0.390215	4.999991	48144.000000		1
17365.806641	4959.493652	1.807071	5.319449	10777.876953	99998.000000	1150.734131	717.576782	147.248520	85.549080	54.033272	171.437378	221.736237	211.612320	0.779693	0.000000	4.239695	3.695437	0.256975	0.725867	4.032533	4.999991	3.060975	2.855868	2.168051	1.932215	1.732661	2.234106	2.345837	2.325541	0.000000	0.000000	48173.000000		1
21131.175781	3780.537354	3.826920	6.417260	11512.333984	99998.000000	1378.243164	840.315735	236.479584	85.903709	55.840340	257.365753	299.779480	173.568237	0.349555	0.000000	4.324924	3.577554	0.582849	0.807350	4.061163	4.999991	3.139326	2.924443	2.373794	1.934012	1.746948	2.410551	2.476802	2.239470	0.000000	0.000000	48236.000000		1
16769.636719	3239.165283	2.605759	5.233105	11739.991211	99998.000000	1385.011963	856.600952	203.804291	56.170300	56.602024	235.335526	276.136475	142.308380	2.676224	99998.000000	4.224524	3.510433	0.415934	0.718759	4.069668	4.999991	3.141454	2.932779	2.309213	1.749507	1.752832	2.371687	2.441124	2.153230	0.427523	4.999991	48260.000000		1
10626.924805	2403.558594	2.858626	6.118138	8523.839844	99998.000000	875.815735	521.925842	118.261383	58.415264	36.307941	137.232544	210.255478	89.490097	1.342770	99998.000000	4.026408	3.380855	0.456157	0.786619	3.930635	4.999991	2.942413	2.717609	2.072843	1.766526	1.560002	2.137457	2.322747	1.951775	0.128002	4.999991	48286.000000		1
8447.359375	1027.964355	3.672733	3.916348	3842.921387	55848.253906	63.383167	36.992531	38.491226	6.947663	10.456958	7.838864	26.853197	7.462648	1.570744	0.000000	3.926721	3.011978	0.564989	0.592881	3.584661	4.747010	1.801974	1.568114	1.585362	0.841839	1.019405	0.894253	1.428996	0.872893	0.196105	0.000000	48304.000000		1
14950.693359	1410.159790	1.711475	3.876260	7099.111816	98692.445312	675.085938	382.426788	79.526535	54.514332	25.465515	81.083824	96.736885	48.908096	0.346297	99998.000000	4.174661	3.149268	0.233371	0.588413	3.851204	4.994284	2.829359	2.582548	1.900512	1.736511	1.405952	1.908934	1.985592	1.689381	0.000000	4.999991	48368.000000		1
14376.649414	3510.639160	2.917217	5.285528	9195.992188	99998.000000	933.370605	583.862732	113.293480	64.585823	52.688759	193.069794	278.316681	225.103683	0.165121	0.000000	4.157658	3.545386	0.464969	0.723088	3.963598	4.999991	2.970054	2.766311	2.054205	1.810137	1.721718	2.285714	2.444539	2.352383	0.000000	0.000000	48400.000000		1
12689.810547	3770.826660	3.426034	8.504951	12121.797852	99998.000000	1490.688599	882.158997	227.021759	95.805595	96.696793	418.265991	516.526245	255.805374	1.252364	0.000000	4.103455	3.576437	0.534792	0.929672	4.083567	4.999991	3.173387	2.945547	2.356067	1.981391	1.985412	2.621453	2.713092	2.407910	0.097731	0.000000	48459.000000		1
29893.158203	6572.754883	3.968772	7.573662	20873.046875	99998.000000	2836.404297	1775.289917	360.421204	186.754303	112.957352	520.556702	687.818665	346.013977	2.100393	99998.000000	4.475572	3.817747	0.598656	0.879306	4.319586	4.999991	3.452768	3.249269	2.556810	2.271271	2.052915	2.716468	2.837474	2.539094	0.322301	4.999991	48523.000000		1
5738.714355	714.514587	2.220292	2.763030	2620.434814	43007.953125	0.000000	0.000000	0.000000	0.000000	0.000000	0.000000	0.000000	0.000000	1.399076	99998.000000	3.758815	2.854011	0.346410	0.441386	3.418373	4.633549	0.000000	0.000000	0.000000	0.000000	0.000000	0.000000	0.000000	0.000000	0.145841	4.999991	48579.000000		1
21708.724609	5833.459473	2.365228	7.928292	20971.560547	99998.000000	2827.409180	1780.815918	405.326630	165.158875	104.902626	465.265259	593.897217	435.571930	2.009747	99998.000000	4.336634	3.765926	0.373873	0.899180	4.321631	4.999991	3.451389	3.250619	2.607805	2.217902	2.020786	2.667701	2.773711	2.639060	0.303141	4.999991	48607.000000		1
18264.771484	5440.815918	3.247177	6.651625	11593.831055	99998.000000	1309.660767	828.369324	184.731369	87.618271	45.269283	224.810730	320.030396	202.404282	1.768558	0.000000	4.261614	3.735664	0.511506	0.822928	4.064227	4.999991	3.117159	2.918224	2.266541	1.942595	1.655804	2.351817	2.505191	2.306220	0.247619	0.000000	48648.000000		1
24806.060547	6388.858887	2.386814	5.214602	12629.211914	99998.000000	1487.287231	928.085083	226.697968	108.143631	38.759514	198.552689	277.089355	219.636215	1.640912	0.000000	4.394558	3.805423	0.377819	0.717221	4.101376	4.999991	3.172395	2.967588	2.355448	2.034001	1.588378	2.297876	2.442620	2.341704	0.215085	0.000000	48672.000000		1
15579.359375	2955.140625	2.870961	3.685068	12934.044922	99998.000000	1580.224976	954.966064	214.251999	78.669258	58.686634	216.925598	261.553467	206.400803	1.094934	99998.000000	4.192550	3.470578	0.458027	0.566445	4.111734	4.999991	3.198719	2.979988	2.330925	1.895805	1.768539	2.336311	2.417561	2.314711	0.039388	4.999991	48709.000000		1
12950.102539	3165.470215	2.877128	2.904882	10097.560547	99998.000000	1027.051514	656.490967	186.766632	107.687241	35.355064	217.866150	296.149933	187.546829	1.170004	99998.000000	4.112273	3.500438	0.458959	0.463128	4.004217	4.999991	3.011592	2.817229	2.271299	2.032164	1.548452	2.338190	2.471512	2.273110	0.068187	4.999991	48743.000000		1
10303.906250	2151.268555	3.944102	5.075834	6510.852051	89593.820312	480.989227	305.758850	79.702309	59.451401	31.941366	95.756256	141.096466	87.260559	0.311501	0.000000	4.013002	3.332695	0.595948	0.705507	3.813638	4.952278	2.682135	2.485379	1.901471	1.774162	1.504354	1.981167	2.149516	1.940818	0.000000	0.000000	48788.000000		1
7096.250488	1801.199463	2.793867	5.729587	8542.166016	99998.000000	894.632690	523.279602	120.432335	53.653969	43.813759	130.614838	183.507126	97.581825	0.265829	0.000000	3.851029	3.255562	0.446206	0.758123	3.931568	4.999991	2.951645	2.718734	2.080743	1.729602	1.641611	2.115993	2.263653	1.989369	0.000000	0.000000	48826.000000		1
14616.437500	1766.226807	1.822490	2.510163	9074.653320	99998.000000	901.173340	573.257812	103.496437	59.078266	29.098160	135.092422	174.197311	66.938721	1.454382	99998.000000	4.164842	3.247046	0.260665	0.399702	3.957830	4.999991	2.954808	2.758350	2.014925	1.771428	1.463866	2.130631	2.241041	1.825677	0.162679	4.999991	48850.000000		1
10528.670898	1150.598389	3.216340	5.211518	4132.715820	70727.976562	101.165131	67.499954	51.100636	62.229847	17.666739	105.121567	117.305420	87.593597	0.730877	0.000000	4.022374	3.060924	0.507362	0.716964	3.616235	4.849591	2.005031	1.829304	1.708426	1.793999	1.247156	2.021692	2.069318	1.942472	0.000000	0.000000	48878.000000		1
4757.505859	1185.882568	2.408400	5.007992	4352.518555	65885.851562	154.473724	87.433243	31.022411	51.745136	6.753388	20.935503	73.491661	11.234060	0.230355	99998.000000	3.677379	3.074042	0.381729	0.699664	3.638741	4.818792	2.188855	1.941677	1.491675	1.713870	0.829522	1.320883	1.866238	1.050537	0.000000	4.999991	48918.000000		1
5669.962402	914.692444	3.336605	5.655577	2448.232666	38877.660156	0.000000	0.000000	0.000000	35.191628	0.000000	0.000000	0.000000	0.000000	0.945620	0.000000	3.753580	2.961275	0.523305	0.752477	3.388853	4.589700	0.000000	0.000000	0.000000	1.546439	0.000000	0.000000	0.000000	0.000000	0.000000	0.000000	48949.000000		1
1546.840332	751.608887	4.092121	3.321187	1199.087158	28088.681641	0.000000	0.000000	0.000000	11.517764	0.000000	0.000000	0.000000	0.000000	1.368103	0.000000	3.189445	2.875992	0.611948	0.521293	3.078851	4.448531	0.000000	0.000000	0.000000	1.061368	0.000000	0.000000	0.000000	0.000000	0.136119	0.000000	49001.000000		1
14892.182617	4478.224121	4.033530	7.783357	13369.238281	99998.000000	1652.150024	1009.344727	228.992279	134.105637	51.868484	229.152634	288.755127	198.676041	1.490084	0.000000	4.172958	3.651106	0.605685	0.891167	4.126107	4.999991	3.218050	3.004040	2.359821	2.127447	1.714904	2.360125	2.460530	2.298146	0.173211	0.000000	49036.000000		1
17883.753906	4607.241211	2.396065	6.593033	7704.277344	99998.000000	665.998169	424.667816	119.951271	86.634560	44.183807	156.055679	210.588516	179.578445	0.184955	0.000000	4.252459	3.663441	0.379499	0.819085	3.886732	4.999991	2.823473	2.628049	2.079005	1.937691	1.645263	2.193280	2.323435	2.254254	0.000000	0.000000	49074.000000		1
16938.681641	3721.178467	3.897846	6.599201	9903.452148	99998.000000	1085.953979	660.832886	188.323929	117.681641	36.055073	176.158569	252.706223	162.050476	1.441015	0.000000	4.228879	3.570681	0.590825	0.819491	3.995787	4.999991	3.035811	2.820092	2.274905	2.070709	1.556966	2.245904	2.402616	2.209650	0.158669	0.000000	49131.000000		1
33921.710938	6865.059082	3.133079	7.786440	19096.085938	99998.000000	2574.092285	1601.524292	377.246094	138.728149	98.867744	453.624146	576.397034	475.716034	1.948429	0.000000	4.530478	3.836644	0.495971	0.891339	4.280944	4.999991	3.410624	3.204534	2.576625	2.142165	1.995055	2.656696	2.760722	2.677348	0.289684	0.000000	49195.000000		1
12768.778320	5008.460449	2.994310	4.206220	12271.941406	99998.000000	1476.010010	888.992554	238.813980	110.564369	58.023628	317.332123	362.391724	211.146683	1.402211	0.000000	4.106149	3.699704	0.476297	0.623892	4.088913	4.999991	3.169089	2.948898	2.378060	2.043615	1.763605	2.501514	2.559178	2.324584	0.146813	0.000000	49244.000000		1
10035.207031	1315.217651	3.407531	3.950269	5060.890137	73550.390625	292.073242	171.332520	73.201790	35.231716	17.685242	50.477718	25.884903	68.856804	0.463103	99998.000000	4.001526	3.118998	0.532440	0.596627	3.704227	4.866585	2.465492	2.233840	1.864522	1.546934	1.247611	1.703100	1.413047	1.837947	0.000000	4.999991	49285.000000		1
10003.669922	1848.380615	2.365228	5.011075	7735.219238	99998.000000	741.068665	436.888702	106.262550	82.169304	29.961605	134.586700	199.943451	106.425995	0.004882	0.000000	4.000159	3.266791	0.373873	0.699931	3.888473	4.999991	2.869859	2.640371	2.026380	1.914710	1.476565	2.129002	2.300907	2.027048	0.000000	0.000000	49305.000000		1
24451.339844	8105.138672	5.023410	5.797429	20346.250000	99998.000000	2815.422607	1713.840210	376.740356	158.198883	77.164398	428.454651	512.427979	398.684235	1.856351	99998.000000	4.388303	3.908761	0.700999	0.763235	4.308485	4.999991	3.449543	3.233970	2.576042	2.199203	1.887417	2.631905	2.709633	2.600629	0.268660	4.999991	49368.000000		1
13914.100586	5676.028320	3.675817	8.915089	14996.048828	99998.000000	1956.962158	1185.827026	260.097931	79.955177	78.579834	355.061676	475.490936	336.494476	0.883947	0.000000	4.143455	3.754045	0.565354	0.950126	4.175977	4.999991	3.291582	3.074021	2.415137	1.902847	1.895311	2.550304	2.677142	2.526978	0.000000	0.000000	49430.000000		1
13135.697266	3430.239990	4.030447	5.778926	9432.404297	99998.000000	1006.954773	607.033997	197.948273	95.734673	64.033836	244.087173	345.606934	200.202484	1.311821	0.000000	4.118453	3.535325	0.605353	0.761847	3.974622	4.999991	3.003010	2.783213	2.296552	1.981069	1.806409	2.387545	2.538583	2.301470	0.117875	0.000000	49497.000000		1
4528.328613	650.002808	2.704439	4.119875	3985.032227	63667.093750	89.070709	64.854111	58.578701	35.851547	16.726198	61.973896	90.973373	40.344555	0.243345	0.000000	3.655938	2.812915	0.432077	0.614884	3.600432	4.803915	1.949735	1.811937	1.767740	1.554508	1.223397	1.792209	1.958914	1.605785	0.000000	0.000000	49580.000000		1
21833.404297	6958.246582	3.564802	5.661744	14145.526367	99998.000000	1772.465210	1095.578369	239.267288	73.325142	86.767159	327.212433	443.173340	218.159103	2.034828	0.000000	4.339121	3.842500	0.552035	0.752950	4.150619	4.999991	3.248578	3.039644	2.378883	1.865253	1.938355	2.514830	2.646574	2.338773	0.308528	0.000000	49609.000000		1
17618.164062	2323.960938	3.111492	6.315497	11556.628906	99998.000000	1325.039429	834.176025	216.595642	79.915092	76.522980	344.145233	428.655090	213.952881	0.401664	99998.000000	4.245961	3.366229	0.492969	0.800408	4.062831	4.999991	3.122229	2.921258	2.335650	1.902629	1.883792	2.536742	2.632108	2.330318	0.000000	4.999991	49684.000000		1
15806.942383	2774.806641	5.100504	5.220770	8751.890625	99998.000000	850.778870	534.374939	169.719727	68.835213	33.181030	181.980682	228.881256	105.241837	2.075063	0.000000	4.198848	3.443233	0.707613	0.717735	3.942102	4.999991	2.929817	2.727846	2.229732	1.837811	1.520890	2.260025	2.359610	2.022188	0.317031	0.000000	49725.000000		1
22370.783203	3738.505859	1.890332	7.129604	14039.355469	99998.000000	1720.969849	1090.447021	242.267761	128.931122	70.756386	357.803131	457.352386	292.178070	1.237841	0.000000	4.349681	3.572698	0.276538	0.853065	4.147347	4.999991	3.235773	3.037605	2.384296	2.110358	1.849766	2.553644	2.660251	2.465648	0.092665	0.000000	49790.000000		1
9518.002930	1282.508423	4.486840	4.637943	4002.205566	56006.007812	101.618446	55.445621	5.125174	32.342251	3.611058	0.000000	0.000000	11.326572	1.364506	0.000000	3.978546	3.108060	0.651941	0.666325	3.602299	4.748235	2.006973	1.743867	0.709709	1.509770	0.557634	0.000000	0.000000	1.054098	0.134975	0.000000	49825.000000		1
17215.937500	4693.142090	3.241009	4.385077	14305.133789	99998.000000	1802.571777	1081.430176	246.184113	89.002869	64.258949	315.996887	409.292297	314.337830	2.326643	0.000000	4.235930	3.671464	0.510680	0.641977	4.155492	4.999991	3.255893	3.033998	2.391260	1.949404	1.807934	2.499683	2.612034	2.497397	0.366730	0.000000	49870.000000		1
12190.907227	2881.161865	2.729109	5.735754	9470.162109	99998.000000	964.994385	594.285767	177.947144	92.496742	34.451530	156.117355	216.762161	170.527664	0.446480	0.000000	4.086036	3.459568	0.436021	0.758591	3.976357	4.999991	2.984525	2.773995	2.250291	1.966126	1.537209	2.193451	2.335984	2.231795	0.000000	0.000000	49956.000000		1
5662.305664	732.122742	2.938803	2.587257	3033.547852	46746.273438	0.000000	0.000000	0.000000	14.771109	0.000000	0.000000	0.000000	0.000000	1.199166	0.000000	3.752993	2.864584	0.468170	0.412840	3.481951	4.669747	0.000000	0.000000	0.000000	1.169413	0.000000	0.000000	0.000000	0.000000	0.078879	0.000000	49982.000000		1
5302.254395	0.000000	2.938803	3.099157	2676.552734	44395.089844	0.000000	0.000000	0.000000	0.000000	0.000000	0.000000	0.000000	0.000000	1.165331	99998.000000	3.724461	0.000000	0.468170	0.491244	3.427576	4.647335	0.000000	0.000000	0.000000	0.000000	0.000000	0.000000	0.000000	0.000000	0.066449	4.999991	50020.000000		0
12292.689453	1361.674194	3.626477	4.588603	9056.681641	99998.000000	958.092957	564.823730	128.098511	85.801949	37.202225	133.408707	156.268463	117.675468	1.026507	99998.000000	4.089647	3.134073	0.559485	0.661681	3.956969	4.999991	2.981408	2.751913	2.107544	1.933497	1.570569	2.125184	2.193871	2.070686	0.011362	4.999991	50048.000000		1
16049.635742	4645.735840	2.322055	3.416783	10379.611328	99998.000000	1192.287476	691.568481	176.713654	78.030922	40.350723	162.852249	201.180038	159.592728	0.700938	0.000000	4.205465	3.667054	0.365873	0.533617	4.016181	4.999991	3.076381	2.839835	2.247270	1.892267	1.605851	2.211794	2.303585	2.203013	0.000000	0.000000	50085.000000		1
14937.402344	7262.309570	3.117660	7.980716	15854.095703	99998.000000	2079.025879	1237.257690	291.919037	121.135429	88.318275	342.822327	462.869202	233.546951	2.897035	0.000000	4.174275	3.861075	0.493829	0.902042	4.200141	4.999991	3.317860	3.092460	2.465262	2.083271	1.946051	2.535069	2.665458	2.368374	0.461954	0.000000	50113.000000		1
31158.775391	5830.616211	3.074487	5.519892	20978.125000	99998.000000	2799.806641	1715.305054	332.766235	138.247086	79.865753	402.178131	563.864685	340.179565	4.195772	99998.000000	4.493580	3.765714	0.487773	0.741931	4.321767	4.999991	3.447128	3.234341	2.522139	2.140656	1.902361	2.604419	2.751175	2.531708	0.622812	4.999991	50235.000000		1
15577.451172	3215.149170	2.692104	7.320796	9161.162109	99998.000000	987.823303	620.821350	183.346771	62.559807	73.389900	266.502869	362.468811	190.809418	1.356282	99998.000000	4.192496	3.507201	0.430092	0.864558	3.961951	4.999991	2.994679	2.792967	2.263273	1.796295	1.865636	2.425702	2.559271	2.280600	0.132350	4.999991	50317.000000		1
11505.512695	3326.213135	3.555551	6.596117	11918.659180	99998.000000	1411.279175	890.910645	232.211700	83.677254	70.192062	280.533875	386.343140	240.494614	0.063557	0.000000	4.060906	3.521950	0.550907	0.819288	4.076227	4.999991	3.149613	2.949834	2.365884	1.922607	1.846288	2.447985	2.586973	2.381105	0.000000	0.000000	50351.000000		1
13986.072266	2002.478149	3.731324	5.674079	7360.563477	99998.000000	696.468567	396.544128	124.629303	60.789742	24.645241	123.707260	152.975021	161.575577	0.505217	99998.000000	4.145696	3.301568	0.571863	0.753895	3.866911	4.999991	2.842901	2.598292	2.095620	1.783830	1.391733	2.092395	2.184621	2.208376	0.000000	4.999991	50441.000000		1
11452.241211	3404.003418	4.437500	4.015028	6790.405273	88013.046875	531.457703	329.213776	62.673908	33.341385	19.538568	74.253342	123.827530	98.756737	1.658346	0.000000	4.058890	3.531990	0.647138	0.603689	3.831896	4.944547	2.725469	2.517478	1.797087	1.522984	1.290893	1.870716	2.092817	1.994567	0.219675	0.000000	50475.000000		1
8121.161621	1509.897217	3.789915	3.234842	3989.796631	60037.488281	92.290131	42.278057	21.734190	11.113794	0.000000	0.000000	0.000000	0.000000	1.376443	99998.000000	3.909618	3.178947	0.578629	0.509853	3.600951	4.778422	1.965155	1.626115	1.337143	1.045862	0.000000	0.000000	0.000000	0.000000	0.138758	4.999991	50507.000000		1
5012.500000	894.648132	1.680638	2.676685	2321.873291	40809.707031	0.000000	0.000000	0.000000	46.641548	0.000000	0.000000	0.000000	0.000000	1.452220	99998.000000	3.700054	2.951652	0.225474	0.427597	3.365839	4.610764	0.000000	0.000000	0.000000	1.668773	0.000000	0.000000	0.000000	0.000000	0.162032	4.999991	50556.000000		1
14893.387695	4007.114990	4.628692	7.416392	10514.013672	99998.000000	1172.492920	730.593201	197.390121	115.704964	55.902016	233.765900	268.417877	203.714859	2.152357	0.000000	4.172994	3.602832	0.665458	0.870193	4.021769	4.999991	3.069110	2.863676	2.295326	2.063352	1.747427	2.368781	2.428812	2.309023	0.332914	0.000000	50597.000000		1
7023.310547	295.604126	3.083739	2.978892	4105.325684	66320.921875	138.731232	67.219337	45.115097	50.638073	4.169215	0.000000	0.000000	77.981583	0.396664	0.000000	3.846542	2.470711	0.489078	0.474055	3.613348	4.821651	2.142174	1.827494	1.654322	1.704477	0.620054	0.000000	0.000000	1.891992	0.000000	0.000000	50615.000000		1
6044.270020	87.047775	2.272716	1.643633	3753.588379	62270.812500	57.622742	26.273455	43.406708	24.623653	1.766982	9.007601	23.128040	23.081785	1.203938	99998.000000	3.781344	1.939758	0.356545	0.215805	3.574447	4.794284	1.760594	1.419517	1.637557	1.391353	0.247232	0.954609	1.364139	1.363269	0.080604	4.999991	50628.000000		0
20904.906250	4537.388672	4.363490	7.357800	17388.746094	99998.000000	2301.400391	1415.713623	351.558563	124.188324	76.763512	382.923248	490.425476	266.108154	2.476096	99998.000000	4.320248	3.656806	0.639834	0.866748	4.240268	4.999991	3.361992	3.150975	2.545998	2.094081	1.885155	2.583112	2.690573	2.425058	0.393768	4.999991	50650.000000		1
10320.675781	3242.070312	3.740575	6.318581	8015.802734	99998.000000	758.053894	456.784973	95.543480	51.384338	28.968641	100.110497	140.596893	91.821404	0.355093	99998.000000	4.013708	3.510823	0.572938	0.800620	3.903947	4.999991	2.879700	2.659712	1.980201	1.710831	1.461928	2.000480	2.147976	1.962944	0.000000	4.999991	50751.000000		1
5391.876953	935.378113	1.779317	1.998263	2194.271240	39176.558594	0.000000	0.000000	0.000000	4.718120	0.000000	0.000000	0.000000	0.000000	0.664506	0.000000	3.731740	2.970987	0.250253	0.300653	3.341290	4.593026	0.000000	0.000000	0.000000	0.673769	0.000000	0.000000	0.000000	0.000000	0.000000	0.000000	50790.000000		1
23231.332031	6391.594238	3.685068	6.161310	16544.169922	99998.000000	2173.705811	1326.917358	349.612701	165.405579	93.366356	355.274445	541.504517	281.551514	1.462063	99998.000000	4.366074	3.805609	0.566445	0.789673	4.218645	4.999991	3.337201	3.122844	2.543587	2.218550	1.970190	2.550564	2.733602	2.449558	0.164966	4.999991	50809.000000		1
24438.416016	5763.270508	2.411484	6.722550	14276.710938	99998.000000	1804.536133	1090.326782	266.154419	118.027016	67.336517	324.532654	447.916138	335.701965	0.933453	0.000000	4.388073	3.760669	0.382284	0.827534	4.154628	4.999991	3.256366	3.037557	2.425134	2.071981	1.828251	2.511258	2.651197	2.525954	0.000000	0.000000	50871.000000		1
39475.226562	8407.970703	4.095205	9.121699	23744.369141	99998.000000	3433.900391	2091.083252	534.923828	213.055511	157.128830	618.366699	833.463684	423.557678	3.714563	0.000000	4.596324	3.924691	0.612276	0.960076	4.375561	4.999991	3.535788	3.320371	2.728292	2.328493	2.196256	2.791246	2.920887	2.626913	0.569908	0.000000	50933.000000		1
16888.832031	3692.752441	3.281098	5.159095	12552.957031	99998.000000	1526.234863	929.293945	246.187195	143.005295	59.972549	239.982712	341.727600	220.601425	1.479048	99998.000000	4.227600	3.567350	0.516019	0.712574	4.098746	4.999991	3.183621	2.968153	2.391265	2.155352	1.777953	2.380180	2.533680	2.343608	0.169982	4.999991	50978.000000		1
13811.001953	1953.443604	2.426902	5.544562	7941.336426	99998.000000	744.035217	444.379089	124.666306	65.523277	30.038700	149.246796	195.003311	133.954529	1.155838	99998.000000	4.140225	3.290801	0.385052	0.743867	3.899894	4.999991	2.871593	2.647754	2.095749	1.816396	1.477681	2.173905	2.290042	2.126957	0.062897	4.999991	51028.000000		1
22752.478516	7290.852539	3.216340	6.889072	17634.279297	99998.000000	2377.503906	1421.967407	306.976929	147.889938	92.968559	387.662964	497.154205	355.533478	1.588703	99998.000000	4.357028	3.862778	0.507362	0.838161	4.246358	4.999991	3.376121	3.152890	2.487106	2.169939	1.968336	2.588454	2.696491	2.550880	0.201043	4.999991	51101.000000		1
5471.958496	518.789734	4.005776	4.378909	3522.302002	49712.003906	0.000000	14.431897	21.919214	43.036659	13.895327	0.000000	0.000000	4.826051	0.235225	0.000000	3.738143	2.714991	0.602687	0.641366	3.546827	4.696461	0.000000	1.159323	1.340825	1.633839	1.142869	0.000000	0.000000	0.683592	0.000000	0.000000	51166.000000		1
4897.544434	2537.966309	2.328223	2.195622	4173.199219	61947.687500	143.874908	79.967514	14.012509	15.529708	12.415133	0.000000	19.769850	0.000000	0.492154	99998.000000	3.689978	3.404486	0.367025	0.341558	3.620469	4.792025	2.157985	1.902914	1.146516	1.191163	1.093951	0.000000	1.296003	0.000000	0.000000	4.999991	51218.000000		1
15890.554688	2861.900635	3.385945	4.625608	13477.270508	99998.000000	1675.894775	1026.308350	191.222641	165.504257	56.503345	235.323181	296.251709	229.001526	1.970627	99998.000000	4.201139	3.456655	0.529680	0.665169	4.129602	4.999991	3.224247	3.011278	2.281539	2.218809	1.752074	2.371665	2.471661	2.359838	0.294605	4.999991	51240.000000		1
52780.464844	9553.290039	2.741444	10.096161	27531.064453	99998.000000	4020.560059	2452.047119	612.427429	259.573700	193.347336	820.838806	1031.378052	620.500671	4.565625	99998.000000	4.722473	3.980153	0.437979	1.004156	4.439823	4.999991	3.604287	3.389529	2.787055	2.414261	2.286338	2.914258	3.013418	2.792742	0.659500	4.999991	51293.000000		1
5912.316406	2107.593506	2.103110	2.013681	5295.756836	76528.015625	307.593689	168.295044	32.539612	19.920952	7.613751	9.211127	65.843987	54.699356	0.651778	0.000000	3.771758	3.323787	0.322862	0.303991	3.723928	4.883821	2.487978	2.226071	1.512412	1.299310	0.881599	0.964313	1.818516	1.737982	0.000000	0.000000	51323.000000		1
8337.406250	413.652710	2.833956	2.608843	3050.825928	46487.722656	0.000000	0.000000	8.039307	0.000000	0.000000	0.000000	0.000000	19.887032	1.360286	0.000000	3.921031	2.616636	0.452393	0.416448	3.484417	4.667338	0.000000	0.000000	0.905219	0.000000	0.000000	0.000000	0.000000	1.298570	0.133630	0.000000	51341.000000		1
18930.986328	4804.023926	5.455134	5.726503	11765.370117	99998.000000	1253.138916	809.422852	161.338135	81.108498	53.216080	199.773849	296.769775	178.335693	1.538262	99998.000000	4.277173	3.681605	0.736805	0.757890	4.070606	4.999991	3.097999	2.908175	2.207737	1.909066	1.726043	2.300539	2.472420	2.251238	0.187030	4.999991	51391.000000		1
8503.613281	1200.878784	2.655099	2.904882	4550.133789	65311.328125	156.407227	105.611885	3.204005	12.911614	0.000000	0.000000	0.000000	0.000000	1.253501	99998.000000	3.929604	3.079499	0.424081	0.463128	3.658024	4.814989	2.194257	2.023713	0.505693	1.110981	0.000000	0.000000	0.000000	0.000000	0.098125	4.999991	51418.000000		1
12539.924805	1713.356079	2.963473	4.585519	6670.672852	89551.132812	516.051331	322.118103	64.172600	38.201355	15.267591	59.769024	69.788094	11.681202	0.427747	99998.000000	4.098295	3.233848	0.471801	0.661389	3.824170	4.952071	2.712693	2.508015	1.807350	1.582079	1.183771	1.776476	1.843781	1.067487	0.000000	4.999991	51437.000000		1
4465.247559	697.877808	4.375825	2.886379	2592.665771	40238.878906	0.000000	0.000000	0.000000	8.128736	0.000000	0.000000	0.000000	0.000000	0.248672	99998.000000	3.649846	2.843779	0.641060	0.460353	3.413747	4.604646	0.000000	0.000000	0.000000	0.910023	0.000000	0.000000	0.000000	0.000000	0.000000	4.999991	51454.000000		1
6081.875977	1954.997803	2.870961	3.210172	6403.590332	83839.359375	462.496063	289.066589	77.111969	36.193840	13.910746	22.875174	20.876911	54.273804	0.241836	0.000000	3.784038	3.291146	0.458027	0.506528	3.806423	4.923448	2.665108	2.460998	1.887122	1.558635	1.143350	1.359364	1.319666	1.734590	0.000000	0.000000	51477.000000		1
24461.255859	5541.450684	3.419866	5.433547	14916.648438	99998.000000	1855.633667	1148.310303	284.857269	169.340424	71.107933	282.865173	409.437256	264.920898	1.900060	99998.000000	4.388479	3.743623	0.534009	0.735083	4.173671	4.999991	3.268492	3.060059	2.454627	2.228761	1.851918	2.451580	2.612187	2.423116	0.278767	4.999991	51505.000000		1
17971.939453	4482.639648	4.344988	6.469684	14057.932617	99998.000000	1701.736572	1071.858276	245.777069	96.249657	57.561066	234.650940	365.025238	209.342682	0.831721	0.000000	4.254595	3.651534	0.637989	0.810883	4.147922	4.999991	3.230892	3.030137	2.390541	1.983399	1.760129	2.370422	2.562323	2.320858	0.000000	0.000000	51605.000000		1
23881.376953	3584.827881	1.930420	5.637074	17495.675781	99998.000000	2250.663574	1417.055054	330.595306	171.443542	92.687935	385.131226	519.008667	334.746002	2.338222	0.000000	4.378059	3.554468	0.285652	0.751054	4.242931	4.999991	3.352311	3.151387	2.519297	2.234121	1.967023	2.585609	2.715175	2.524715	0.368886	0.000000	51632.000000		1
11519.056641	1530.465698	4.659529	3.974939	6539.882324	87872.804688	460.562561	281.381897	70.448013	18.718294	7.660007	38.534401	28.820621	50.030579	0.623697	99998.000000	4.061417	3.184824	0.668342	0.599330	3.815570	4.943854	2.663289	2.449296	1.847869	1.272266	0.884229	1.585849	1.459703	1.699236	0.000000	4.999991	51683.000000		1
19054.798828	3678.915771	3.376694	4.773628	13037.834961	99998.000000	1612.486938	962.052490	221.517288	90.698921	52.090515	201.084442	276.013123	169.661133	1.747632	99998.000000	4.280005	3.565720	0.528492	0.678849	4.115205	4.999991	3.207496	2.983199	2.345408	1.957602	1.716759	2.303379	2.440930	2.229582	0.242450	4.999991	51717.000000		1
3748.864258	754.109802	2.291218	3.469206	1891.744263	35957.218750	0.000000	0.000000	0.000000	0.000000	2.756862	0.000000	0.000000	0.000000	0.099810	99998.000000	3.573900	2.877434	0.360066	0.540230	3.276862	4.555786	0.000000	0.000000	0.000000	0.000000	0.440415	0.000000	0.000000	0.000000	0.000000	4.999991	51776.000000		1
9754.716797	2363.195557	1.566539	7.049427	8144.487305	99998.000000	770.379639	491.267334	102.614494	59.041264	53.034138	190.519547	293.815552	132.267715	0.207611	0.000000	3.989215	3.373500	0.194941	0.848154	3.910864	4.999991	2.886705	2.691318	2.011209	1.771156	1.724555	2.279940	2.468075	2.121454	0.000000	0.000000	51801.000000		1
7022.166504	794.182983	2.827788	3.552467	3013.503418	43991.019531	0.000000	0.000000	0.000000	1.378431	4.588603	0.000000	0.000000	0.000000	0.031466	99998.000000	3.846471	2.899920	0.451447	0.550530	3.479072	4.643364	0.000000	0.000000	0.000000	0.139385	0.661681	0.000000	0.000000	0.000000	0.000000	4.999991	51841.000000		1
7270.533691	961.861267	1.563456	4.126042	5979.899902	89864.843750	403.100159	259.101898	101.047951	32.163395	46.404102	145.672729	216.222504	67.281013	0.495042	99998.000000	3.861566	2.983112	0.194086	0.615534	3.776694	4.953590	2.605413	2.413471	2.004528	1.507362	1.666556	2.163378	2.334901	1.827893	0.000000	4.999991	51857.000000		1
16346.966797	2654.075195	1.529534	3.321187	11341.429688	99998.000000	1315.294800	798.250427	176.343597	92.305550	59.485321	286.661285	409.135040	234.308640	2.482991	99998.000000	4.213437	3.423913	0.184559	0.521293	4.054668	4.999991	3.119023	2.902139	2.246360	1.965228	1.774410	2.457369	2.611867	2.369788	0.394975	4.999991	51881.000000		1
3919.909912	565.665588	2.759946	2.497828	3073.210938	42677.988281	0.000000	0.000000	6.377172	24.537310	0.000000	0.000000	0.000000	0.000000	0.451292	99998.000000	3.593276	2.752560	0.440901	0.397563	3.487592	4.630204	0.000000	0.000000	0.804628	1.389827	0.000000	0.000000	0.000000	0.000000	0.000000	4.999991	51907.000000		1
8977.959961	2655.987061	2.112361	5.322533	7254.695801	99739.648438	686.890442	400.491333	108.384163	54.329308	29.301685	143.729980	184.071457	136.242661	0.266856	99998.000000	3.953178	3.424226	0.324768	0.726118	3.860619	4.998868	2.836887	2.602593	2.034966	1.735034	1.466893	2.157547	2.264987	2.134313	0.000000	4.999991	51955.000000		1
8721.158203	886.457703	2.090775	2.229543	4278.835449	61575.992188	120.497093	91.244743	21.370310	49.130127	0.000000	0.000000	0.000000	33.541828	0.267395	99998.000000	3.940574	2.947658	0.320307	0.348216	3.631325	4.789412	2.080976	1.960208	1.329811	1.691348	0.000000	0.000000	0.000000	1.525587	0.000000	4.999991	51972.000000		1
37352.039062	7316.021973	2.877128	7.838864	21765.228516	99998.000000	3108.161865	1865.816162	466.514160	221.289093	116.164436	508.342010	686.193542	483.878693	2.581349	99998.000000	4.572314	3.864275	0.458959	0.894253	4.337763	4.999991	3.492504	3.270869	2.668865	2.344960	2.065073	2.706156	2.836447	2.684736	0.411847	4.999991	52012.000000		1
13962.870117	3920.600586	2.815454	6.833565	11338.715820	99998.000000	1322.001831	811.939148	214.770065	103.323753	62.461128	285.350677	370.560547	296.809845	1.094540	0.000000	4.144975	3.593353	0.449548	0.834647	4.054564	4.999991	3.121232	2.909523	2.331974	2.014200	1.795610	2.455379	2.568859	2.472478	0.039232	0.000000	52106.000000		1
17755.736328	4136.816895	3.540132	6.013290	9384.600586	99998.000000	970.878113	601.936523	156.518250	81.052986	39.644547	212.111893	278.467773	212.346252	3.298064	0.000000	4.249339	3.616666	0.549019	0.779112	3.972416	4.999991	2.987165	2.779551	2.194565	1.908769	1.598184	2.326565	2.444775	2.327044	0.518259	0.000000	52140.000000		1
9771.813477	979.207336	2.346725	3.250261	6805.401367	95763.875000	551.076477	327.634918	104.748436	26.039089	18.286572	40.693016	52.670258	83.381210	0.890587	0.000000	3.989975	2.990875	0.370462	0.511918	3.832854	4.981202	2.741212	2.515390	2.020148	1.415626	1.262132	1.609520	1.721565	1.921068	0.000000	0.000000	52186.000000		1
20233.023438	5054.827637	3.185502	3.817669	10654.794922	99998.000000	1171.456787	720.145508	133.310028	46.613796	32.558113	147.408875	162.716553	102.410965	1.115237	99998.000000	4.306061	3.703706	0.503178	0.581798	4.027545	4.999991	3.068726	2.857420	2.124863	1.668514	1.512659	2.168524	2.211432	2.010346	0.047367	4.999991	52213.000000		1
32283.082031	7291.857910	2.525582	9.436240	20753.851562	99998.000000	2917.664062	1761.493286	403.541138	142.148026	120.364494	531.584167	763.734131	429.885529	2.850435	99998.000000	4.508975	3.862838	0.402361	0.974799	4.317099	4.999991	3.465035	3.245881	2.605888	2.152741	2.080498	2.725572	2.882942	2.633353	0.454911	4.999991	52247.000000		1
16548.562500	4796.635254	1.199574	4.822968	10790.636719	99998.000000	1181.910767	743.292053	169.667313	104.236534	63.833393	240.722809	278.199493	164.532883	2.444227	0.000000	4.218760	3.680937	0.079027	0.683314	4.033047	4.999991	3.072585	2.871160	2.229598	2.018020	1.805048	2.381517	2.444356	2.216253	0.388141	0.000000	52294.000000		1
9858.761719	2871.503418	3.296517	6.284659	8092.492188	99998.000000	809.657166	479.579956	135.804764	75.477592	43.943275	143.581955	193.964081	64.792435	0.271795	0.000000	3.993822	3.458109	0.518055	0.798282	3.908082	4.999991	2.908301	2.680861	2.132915	1.877818	1.642892	2.157100	2.287721	1.811524	0.000000	0.000000	52329.000000		1
25407.328125	5721.556641	2.476242	9.269719	17225.437500	99998.000000	2249.898926	1403.730225	323.339264	119.189583	98.901672	415.308685	538.204895	348.308289	1.772676	99998.000000	4.404959	3.757514	0.393793	0.967067	4.236170	4.999991	3.352163	3.147284	2.509658	2.076238	1.995204	2.618371	2.730948	2.541964	0.248629	4.999991	52363.000000		1
23398.072266	6307.812500	2.457740	8.739316	22550.957031	99998.000000	3170.999268	1931.928467	427.742310	176.482376	138.987183	605.609314	818.781982	505.094818	3.665526	0.000000	4.369180	3.799879	0.390536	0.941477	4.353165	4.999991	3.501196	3.285991	2.631182	2.246701	2.142975	2.782192	2.913168	2.703373	0.564136	0.000000	52415.000000		1
6326.330078	1451.333862	2.852458	3.367443	5062.209961	78881.570312	301.968964	154.344208	92.684853	52.223114	10.564889	60.558460	95.441711	101.868225	1.326676	81316.679688	3.801152	3.161767	0.455219	0.527300	3.704340	4.896976	2.479962	2.188490	1.967009	1.717863	1.023865	1.782175	1.979738	2.008039	0.122765	4.910180	52462.000000		1
21943.835938	4367.468262	1.800903	7.317712	16630.933594	99998.000000	2123.077148	1328.107666	303.236359	116.614662	83.214691	406.794495	489.154968	340.947418	2.131907	0.000000	4.341312	3.640230	0.255490	0.864375	4.220917	4.999991	3.326966	3.123233	2.481781	2.066753	1.920200	2.609375	2.689446	2.532687	0.328768	0.000000	52504.000000		1
24657.027344	7161.483887	4.036614	9.812457	18944.220703	99998.000000	2529.825195	1557.343628	340.198059	130.695023	95.244354	469.887787	613.213806	355.400879	1.733277	99998.000000	4.391941	3.855003	0.606017	0.991778	4.277477	4.999991	3.403090	3.192384	2.531732	2.116259	1.978839	2.671994	2.787612	2.550719	0.238868	4.999991	52619.000000		1
6776.774902	227.197540	1.659051	2.297385	3233.219971	49294.558594	0.000000	0.000000	0.000000	4.394328	0.000000	0.000000	0.000000	0.000000	0.506921	99998.000000	3.831023	2.356404	0.219860	0.361234	3.509635	4.692799	0.000000	0.000000	0.000000	0.642892	0.000000	0.000000	0.000000	0.000000	0.000000	4.999991	52646.000000		0
5990.748535	1067.448486	3.358191	2.941887	3407.944580	52657.085938	0.000000	0.000000	0.000000	0.000000	0.000000	0.000000	0.000000	0.000000	0.812514	99998.000000	3.777481	3.028347	0.526105	0.468626	3.532493	4.721457	0.000000	0.000000	0.000000	0.000000	0.000000	0.000000	0.000000	0.000000	0.000000	4.999991	52664.000000		1
5944.054688	1376.605591	3.734408	3.342773	4466.558105	68241.476562	141.250656	82.412918	20.624044	23.479588	0.000000	0.000000	0.000000	0.000000	0.798441	99998.000000	3.774083	3.138809	0.572222	0.524107	3.649973	4.834048	2.149991	1.915995	1.314374	1.370690	0.000000	0.000000	0.000000	0.000000	0.000000	4.999991	52678.000000		1
11739.170898	3580.726318	2.679769	5.297863	9933.462891	99998.000000	1106.229614	652.654785	150.677643	62.377869	50.437630	168.640427	253.887299	165.137299	0.560591	99998.000000	4.069637	3.553971	0.428097	0.724101	3.997101	4.999991	3.043845	2.814683	2.178049	1.795030	1.702755	2.226962	2.404641	2.217845	0.000000	4.999991	52726.000000		1
15836.367188	4912.324707	3.987274	5.418129	13488.029297	99998.000000	1642.013794	1002.440186	255.527847	84.503693	73.386818	295.687378	353.340942	222.544174	2.787822	0.000000	4.199656	3.691287	0.600676	0.733849	4.129949	4.999991	3.215377	3.001059	2.407438	1.926876	1.865618	2.470833	2.548194	2.347416	0.445265	0.000000	52780.000000		1
9813.483398	1489.205322	1.156402	3.638812	10053.580078	99998.000000	1024.291626	647.292175	136.029877	62.495049	35.919388	124.175995	164.634644	136.455444	1.302053	0.000000	3.991823	3.172955	0.063109	0.560960	4.002321	4.999991	3.010424	2.811100	2.133634	1.795846	1.555329	2.094038	2.216521	2.134991	0.114629	0.000000	52803.000000		1
6901.388672	3066.682617	4.764376	7.610667	5331.553223	73555.914062	308.549652	196.168961	40.582001	16.621351	8.588212	6.818146	35.142288	52.398888	0.621357	99998.000000	3.838937	3.486669	0.678006	0.881423	3.726854	4.866618	2.489325	2.292630	1.608333	1.220666	0.933903	0.833666	1.545830	1.719322	0.000000	4.999991	52862.000000		1
12789.756836	2019.904419	0.465645	3.836171	7608.172363	99998.000000	666.574829	422.897766	102.272194	51.809895	27.951008	108.732628	181.885086	117.428772	1.901928	0.000000	4.106862	3.305331	0.000000	0.583898	3.881280	4.999991	2.823849	2.626235	2.009758	1.714413	1.446397	2.036360	2.259797	2.069775	0.279194	0.000000	52885.000000		1
26781.892578	9269.620117	3.527797	10.867095	28453.269531	99998.000000	4145.858398	2537.664062	631.102539	245.209656	166.703827	808.513123	1090.289795	573.205383	2.040556	99998.000000	4.427841	3.967062	0.547504	1.036114	4.454132	4.999991	3.617615	3.404434	2.800100	2.389538	2.221946	2.907687	3.037542	2.758310	0.309749	4.999991	52966.000000		1
7661.579590	2277.695801	2.211041	4.002693	5066.613770	72727.710938	227.431900	146.708878	42.731369	17.725330	12.794432	8.915089	19.458391	68.243141	0.486220	0.000000	3.884318	3.357496	0.344597	0.602352	3.704718	4.861700	2.356851	2.166456	1.630747	1.248594	1.107021	0.950126	1.289107	1.834059	0.000000	0.000000	53036.000000		1
15519.393555	4839.838379	3.025148	5.600070	12660.197266	99998.000000	1528.843628	956.205688	212.996918	97.544823	81.848595	336.611664	468.851654	337.271576	0.923441	99998.000000	4.190875	3.684831	0.480747	0.748193	4.102440	4.999991	3.184363	2.980551	2.328373	1.989204	1.913011	2.527129	2.671036	2.527980	0.000000	4.999991	53081.000000		1
16076.375000	2644.706787	2.365228	6.247655	9333.928711	99998.000000	984.008728	605.957764	121.419128	65.196404	30.223724	158.050858	191.836304	126.818756	0.370773	99998.000000	4.206188	3.422378	0.373873	0.795717	3.970064	4.999991	2.992999	2.782442	2.084287	1.814224	1.480348	2.198797	2.282931	2.103184	0.000000	4.999991	53118.000000		1
10296.208984	2550.541748	2.923384	4.193885	7072.610352	89840.187500	579.329651	366.403656	71.595161	19.294954	13.293998	51.908573	61.199879	57.080006	0.850708	0.000000	4.012677	3.406632	0.465886	0.622617	3.849580	4.953471	2.762926	2.563960	1.854884	1.285444	1.123656	1.715239	1.786751	1.756484	0.000000	0.000000	53139.000000		1
17543.935547	3161.683350	4.311067	5.822099	12933.034180	99998.000000	1575.771973	972.882568	205.216644	90.316544	67.046646	227.249954	324.557343	143.782410	2.012211	0.000000	4.244127	3.499918	0.634585	0.765080	4.111701	4.999991	3.197493	2.988060	2.312212	1.955767	1.826377	2.356504	2.511292	2.157706	0.303673	0.000000	53201.000000		1
11226.547852	2988.374023	2.938803	5.402710	7760.623047	99998.000000	744.013672	437.465332	151.053864	66.806114	47.711605	202.543045	234.888382	137.611847	1.105119	0.000000	4.050246	3.475435	0.468170	0.732612	3.889897	4.999991	2.871581	2.640944	2.179132	1.824816	1.678624	2.306517	2.370862	2.138656	0.043409	0.000000	53239.000000		1
9194.253906	1657.996826	3.444536	4.320318	4176.421387	62980.554688	142.931290	74.370529	23.942148	10.096161	14.120440	19.054422	18.533270	33.486320	1.402230	99998.000000	3.963516	3.219584	0.537131	0.635516	3.620804	4.799206	2.155127	1.871401	1.379163	1.004156	1.149848	1.279996	1.267952	1.524867	0.146819	4.999991	53303.000000		1
22116.642578	4943.319336	3.092990	6.636206	11726.311523	99998.000000	1350.174927	843.155823	192.042908	65.230324	44.060459	221.249008	266.243835	118.304550	3.550054	0.000000	4.344719	3.694019	0.490378	0.821920	4.069161	4.999991	3.130390	2.925908	2.283398	1.814450	1.644049	2.344881	2.425280	2.073001	0.550235	0.000000	53351.000000		1
[truncated: 8,813 more rows]
