# Supplementary material for: Distinct elongation stalls during translation are linked with distinct pathways for mRNA degradation
Source: eLife. 2022 Jul 27;11:e76038. doi: 10.7554/eLife.76038 (PMC9352352; doi:10.7554/eLife.76038)
Supplement: Figure 1—source data 2. [file elife-76038-fig1-data2.zip › 1C_flow_cytometry_data/list_mode_data.WT_OPT_3.CSV]

FSC-HLin	SSC-HLin	BLU-V-HLin	GRN-V-HLin	YEL-V-HLin	ORG-V-HLin	GRN-B-HLin	YEL-B-HLin	RED-B-HLin	NIR-B-HLin	YEL-G-HLin	ORG-G-HLin	RED-G-HLin	NIR-G-HLin	BLU-V-ALin	BLU-V-W	FSC-HLog	SSC-HLog	BLU-V-HLog	GRN-V-HLog	YEL-V-HLog	ORG-V-HLog	GRN-B-HLog	YEL-B-HLog	RED-B-HLog	NIR-B-HLog	YEL-G-HLog	ORG-G-HLog	RED-G-HLog	NIR-G-HLog	BLU-V-ALog	BLU-V-WLog	TIME		P01.R1
6471.244141	2453.940674	4.002693	3.459955	3701.359131	4107.182129	613.697937	378.186646	71.111015	35.154621	14.052597	94.285309	124.552208	49.709869	0.328012	0.000000	3.810988	3.389864	0.602352	0.539070	3.568361	3.613544	2.787955	2.577706	1.851937	1.545982	1.147757	1.974444	2.095351	1.696443	0.000000	0.000000	9.000000		1
16472.083984	4316.564941	1.840992	7.604500	12544.303711	15341.387695	2175.241455	1313.071411	340.972076	131.990189	116.842865	483.135529	675.687256	384.178345	2.046167	0.000000	4.216749	3.635138	0.265052	0.881071	4.098446	4.185864	3.337507	3.118288	2.532719	2.120542	2.067602	2.684069	2.829746	2.584533	0.310941	0.000000	56.000000		1
7347.630371	2685.621826	2.019849	3.392113	4728.688477	5858.523926	809.672607	507.108490	133.550552	39.181984	34.568710	143.782410	190.334518	120.342903	1.305982	99998.000000	3.866147	3.429045	0.305319	0.530470	3.674741	3.767788	2.908309	2.705101	2.125646	1.593086	1.538683	2.157706	2.279518	2.080420	0.115937	4.999991	124.000000		1
6492.484863	3049.755859	2.100026	5.476720	5289.935059	6478.744141	947.367737	565.326416	135.203445	49.876392	37.781967	130.923218	155.102814	121.076836	0.108282	99998.000000	3.812411	3.484265	0.322225	0.738521	3.723450	3.811491	2.976519	2.752299	2.130988	1.697895	1.577285	2.117017	2.190620	2.083061	0.000000	4.999991	164.000000		1
2744.854248	934.264893	1.190323	2.880212	2042.825806	2589.649902	366.008942	232.649582	62.155838	39.589039	13.136727	62.044823	55.834175	78.638420	0.889524	0.000000	3.438519	2.970470	0.075665	0.459424	3.310231	3.413241	2.563492	2.366702	1.793482	1.597575	1.118487	1.792706	1.746900	1.895635	0.000000	0.000000	209.000000		1
13168.576172	1896.850830	2.778449	3.688152	7772.952148	8958.809570	1338.832886	815.198669	195.058807	89.727547	40.560417	176.830826	279.281891	136.076141	1.235065	99998.000000	4.119539	3.278033	0.443802	0.566809	3.890586	3.952250	3.126726	2.911263	2.290166	1.952926	1.608102	2.247558	2.446043	2.133782	0.091690	4.999991	258.000000		1
4954.936035	1519.879272	2.849375	3.324270	2368.847900	2971.166748	420.985840	258.614655	47.329224	35.561676	18.135468	65.504776	84.913834	101.686287	1.981357	99998.000000	3.695038	3.181809	0.454750	0.521696	3.374537	3.472927	2.624268	2.412653	1.675129	1.550982	1.258529	1.816273	1.928978	2.007262	0.296963	4.999991	271.000000		1
4454.429688	1676.289551	2.281967	3.888595	2694.256348	3296.368652	498.412354	300.479492	71.798691	46.675468	21.857540	64.382301	111.329140	79.307594	0.476163	99998.000000	3.648792	3.224349	0.358309	0.589793	3.430439	3.518036	2.697589	2.477815	1.856117	1.669089	1.339601	1.808766	2.046609	1.899315	0.000000	4.999991	353.000000		1
7136.918457	1365.408569	1.267417	3.996526	7324.739746	8169.851074	1260.604614	768.936401	161.843857	52.047344	45.047256	195.731064	244.114929	170.647934	0.405198	0.000000	3.853511	3.135263	0.102919	0.601683	3.864792	3.912214	3.100579	2.885890	2.209096	1.716399	1.653668	2.291660	2.387594	2.232101	0.000000	0.000000	372.000000		1
5673.961914	862.173279	2.167868	4.243225	3694.861816	4129.650391	631.848816	401.021729	111.569672	61.486668	21.802032	102.707001	134.574356	81.102325	0.091183	0.000000	3.753886	2.935595	0.336033	0.627696	3.567598	3.615913	2.800613	2.603168	2.047546	1.788781	1.338497	2.011600	2.128962	1.909033	0.000000	0.000000	460.000000		1
12046.606445	3523.751221	2.611927	4.520761	7465.752930	9111.929688	1257.280396	788.098755	181.601379	77.901405	48.016895	215.479324	283.950653	168.600327	1.027192	0.000000	4.080865	3.547005	0.416961	0.655212	3.873074	3.959610	3.099432	2.896581	2.259119	1.891545	1.681394	2.333405	2.453243	2.226858	0.011652	0.000000	527.000000		1
5127.335449	1864.286621	2.516331	4.961736	3596.021729	4937.466797	624.500244	386.201263	108.430420	61.249218	34.013638	130.485321	155.213821	87.621353	0.130850	0.000000	3.709892	3.270513	0.400768	0.695634	3.555822	3.693504	2.795533	2.586814	2.035151	1.787101	1.531653	2.115562	2.190930	1.942610	0.000000	0.000000	569.000000		1
11326.110352	1894.982178	2.331306	5.495223	7212.423828	9106.228516	1255.436279	760.431458	219.312424	76.751175	57.635078	271.008209	338.332397	264.063629	0.022361	99998.000000	4.054081	3.277605	0.367599	0.739985	3.858081	3.959338	3.098795	2.881060	2.341063	1.885085	1.760687	2.432982	2.529344	2.421709	0.000000	4.999991	615.000000		1
6818.390137	6313.917969	0.943624	6.506689	15617.440430	18844.601562	2638.249512	1608.706299	373.927979	161.735931	102.084091	435.436249	543.804993	323.246735	0.856675	0.000000	3.833682	3.800299	0.000000	0.813360	4.193610	4.275187	3.421316	3.206477	2.572788	2.208807	2.008958	2.638925	2.735443	2.509534	0.000000	0.000000	650.000000		1
6112.062500	3129.171387	1.600460	4.619441	7471.014160	8523.830078	1253.052612	774.107849	190.294434	96.776970	55.550468	240.389771	305.345642	153.508514	1.258818	0.000000	3.786188	3.495429	0.204245	0.664589	3.873379	3.930635	3.097969	2.888802	2.279426	1.985772	1.744688	2.380916	2.484792	2.186132	0.099963	0.000000	678.000000		1
14806.293945	4159.060059	3.543216	4.070535	13055.791016	15975.875977	2175.158203	1345.404419	331.415558	146.622528	94.720116	409.942993	526.517578	342.924072	2.066959	0.000000	4.170446	3.618995	0.549398	0.609652	4.115803	4.203465	3.337491	3.128853	2.520373	2.166201	1.976442	2.612723	2.721413	2.535198	0.315332	0.000000	723.000000		1
13472.391602	3461.028076	1.825573	7.746352	12211.988281	14798.023438	2072.827393	1276.282349	306.505127	175.689850	102.737839	443.309021	595.991089	349.917999	1.466691	99998.000000	4.129445	3.539205	0.261399	0.889097	4.086786	4.170204	3.316563	3.105947	2.486438	2.244747	2.011730	2.646707	2.775240	2.543966	0.166339	4.999991	811.000000		1
8945.032227	2096.732666	1.970509	4.033530	4274.814453	5409.127441	757.674622	462.092072	101.319321	62.991531	36.610146	150.051651	179.556854	146.252472	0.210504	0.000000	3.951582	3.321543	0.294578	0.605685	3.630917	3.733127	2.879483	2.664728	2.005692	1.799282	1.563601	2.176241	2.254202	2.165103	0.000000	0.000000	867.000000		1
9138.040039	2579.356201	4.002693	8.548123	7178.838867	8917.534180	1211.893921	749.388611	192.807678	88.096245	54.890549	248.549347	326.059113	212.549774	0.867013	0.000000	3.960853	3.411511	0.602352	0.931871	3.856054	3.950245	3.083465	2.874707	2.285124	1.944957	1.739498	2.395413	2.513296	2.327461	0.000000	0.000000	909.000000		1
10151.513672	3530.979492	1.760815	5.899192	12546.949219	14726.370117	2059.487305	1291.654785	296.393555	127.173386	96.958916	462.283264	595.506958	367.196198	1.916192	0.000000	4.006531	3.547895	0.245714	0.770793	4.098538	4.168096	3.313759	3.111146	2.471869	2.104396	1.986588	2.664908	2.774887	2.564898	0.282439	0.000000	932.000000		1
25286.703125	7306.573730	2.729109	7.703179	19518.320312	24297.330078	3320.024170	2017.212280	474.254364	182.844116	117.203659	567.179749	759.962769	402.702362	0.209673	0.000000	4.402892	3.863714	0.436021	0.886670	4.290442	4.385559	3.521141	3.304752	2.676011	2.262081	2.068941	2.753721	2.880792	2.604984	0.000000	0.000000	1011.000000		1
8549.776367	2504.082275	1.803987	6.263073	6726.016602	8260.346680	1123.822388	714.896973	179.263901	94.868141	54.582176	250.917648	328.997925	217.850723	0.652564	0.000000	3.931955	3.398649	0.256233	0.796788	3.827758	3.916998	3.050698	2.854244	2.253493	1.977120	1.737051	2.399531	2.517193	2.338159	0.000000	0.000000	1071.000000		1
8756.621094	4167.111816	2.553336	3.503127	8499.894531	9957.016602	1435.369385	884.126404	188.293091	86.480370	53.314758	268.353119	361.485107	196.150452	0.450006	0.000000	3.942337	3.619835	0.407108	0.544456	3.929414	3.998129	3.156964	2.946514	2.274834	1.936918	1.726847	2.428707	2.558090	2.292589	0.000000	0.000000	1120.000000		1
5924.796387	1357.227417	3.043650	6.734885	5901.837891	6676.966797	963.168823	626.443054	171.930771	56.790134	46.897499	190.084747	267.181305	147.273193	0.897325	0.000000	3.772673	3.132653	0.483395	0.828330	3.770987	3.824579	2.983702	2.796882	2.235354	1.754273	1.671150	2.278947	2.426806	2.168124	0.000000	0.000000	1157.000000		1
12707.834961	2782.833740	1.853327	4.209303	10464.732422	12124.813477	1763.306519	1083.986572	248.691193	126.612144	57.095425	295.027466	410.877350	179.103546	1.882638	0.000000	4.104072	3.444487	0.267952	0.624210	4.019728	4.083675	3.246328	3.035024	2.395660	2.102475	1.756601	2.469862	2.613712	2.253104	0.274767	0.000000	1194.000000		1
6590.236328	2082.815674	2.491661	4.656446	6481.565430	7290.186523	1108.008911	690.701965	139.292480	67.703484	43.456047	185.018158	283.309235	136.840912	1.021260	29511.835938	3.818901	3.318651	0.396489	0.668055	3.811680	3.862739	3.044543	2.839291	2.143928	1.830611	1.638050	2.267214	2.452261	2.136216	0.009137	4.469996	1238.000000		1
7202.648438	1924.080322	2.149366	6.247655	6943.250488	7621.352539	1200.885010	734.700745	147.439713	78.783356	42.099201	169.852325	221.150330	143.581955	0.579723	0.000000	3.857492	3.284223	0.332310	0.795717	3.841563	3.882032	3.079501	2.866111	2.168614	1.896434	1.624274	2.230072	2.344688	2.157100	0.000000	0.000000	1296.000000		1
17568.734375	7937.592773	1.541869	8.982931	17213.257812	20627.017578	2901.946289	1779.869263	433.425659	175.162521	124.906837	592.016174	757.594421	418.740875	0.999971	99998.000000	4.244740	3.899689	0.188048	0.953418	4.235863	4.314436	3.462689	3.250388	2.636915	2.243441	2.096586	2.772334	2.879437	2.621945	0.000000	4.999991	1330.000000		1
6593.687012	1186.055298	1.615879	3.611058	3694.084717	4117.537598	606.620728	402.347717	102.238274	27.506950	25.166391	97.298126	130.522324	58.467686	1.344217	0.000000	3.819128	3.074105	0.208409	0.557634	3.567507	3.614638	2.782917	2.604602	2.009614	1.439442	1.400821	1.988104	2.115685	1.766916	0.128469	0.000000	1444.000000		1
6528.309082	1169.187256	1.495613	2.429986	3380.018311	3235.372314	578.706726	367.470642	74.774498	40.779362	28.931637	68.144463	90.035919	71.770935	1.050089	0.000000	3.814801	3.067884	0.174819	0.385604	3.528919	3.509924	2.762459	2.565223	1.873754	1.610440	1.461373	1.833431	1.954416	1.855949	0.021226	0.000000	1475.000000		1
20545.730469	6815.938477	2.685936	8.458695	18878.382812	23586.068359	3247.759766	1954.004883	590.338623	255.404495	145.022064	620.241638	830.506348	405.394470	0.750410	0.000000	4.312722	3.833526	0.429096	0.927303	4.275965	4.372655	3.511584	3.290926	2.771101	2.407228	2.161434	2.792561	2.919343	2.607878	0.000000	0.000000	1557.000000		1
7800.721191	1613.029785	2.315888	4.224722	7000.592773	9336.784180	1196.490601	727.096252	188.478119	99.931641	50.675079	257.899231	314.396423	156.823532	0.733344	99998.000000	3.892135	3.207642	0.364717	0.625798	3.845135	3.970197	3.077909	2.861592	2.275261	1.999703	1.704794	2.411450	2.497478	2.195411	0.000000	4.999991	1605.000000		1
5916.821777	2391.087891	1.822490	3.817669	4218.819824	5185.272949	730.328003	438.597076	116.923035	62.902103	21.712605	127.117882	186.643295	106.123787	0.905307	0.000000	3.772089	3.378596	0.260665	0.581798	3.625191	3.714772	2.863518	2.642066	2.067900	1.798665	1.336712	2.104207	2.271012	2.025813	0.000000	0.000000	1622.000000		1
6758.947754	2055.490723	2.143198	4.446751	5988.096191	6760.499023	1023.036499	635.940918	143.498703	62.340862	41.063065	213.240540	274.076538	181.940582	0.480235	99998.000000	3.829879	3.312916	0.331062	0.648043	3.777289	3.829979	3.009891	2.803417	2.156848	1.794773	1.613451	2.328870	2.437872	2.259930	0.000000	4.999991	1742.000000		1
8534.607422	1469.857910	3.281098	3.910181	4603.550293	5479.640137	766.080872	493.749756	130.349640	47.730110	28.987144	125.976898	159.161011	54.227547	0.290867	99998.000000	3.931184	3.167275	0.516019	0.592197	3.663093	3.738752	2.884275	2.693507	2.115110	1.678792	1.462205	2.100291	2.201837	1.734220	0.000000	4.999991	1831.000000		1
7242.851074	2135.001953	2.704439	5.874522	7447.145996	8766.291992	1289.465332	785.446777	173.571320	88.978195	41.346767	181.024719	239.359802	146.502258	0.931735	0.000000	3.859910	3.329398	0.432077	0.768973	3.871990	3.942816	3.110410	2.895117	2.239478	1.949284	1.616442	2.257738	2.379051	2.165844	0.000000	0.000000	1905.000000		1
5335.820801	2073.730957	2.615010	4.209303	4208.732910	5176.508789	748.500488	445.945618	106.413658	59.984886	28.718859	143.208832	215.093857	97.137772	0.076357	0.000000	3.727201	3.316752	0.417473	0.624210	3.624151	3.714037	2.874192	2.649282	2.026997	1.778042	1.458167	2.155970	2.332628	1.987388	0.000000	0.000000	1930.000000		1
9071.754883	1894.908081	3.617226	6.204483	7310.859863	8487.719727	1274.182373	766.318359	187.324799	71.527321	53.256168	222.692200	310.347473	172.818893	0.174348	0.000000	3.957691	3.277588	0.558376	0.792706	3.863968	3.928791	3.105232	2.884409	2.272595	1.854472	1.726370	2.347705	2.491848	2.237591	0.000000	0.000000	1966.000000		1
6520.118652	1463.816895	2.892547	6.343251	5450.687012	6694.210938	922.953735	582.246887	152.820847	77.118141	44.134468	173.386292	217.600937	117.046387	0.238492	0.000000	3.814255	3.165487	0.461280	0.802312	3.736451	3.825699	2.965180	2.765107	2.184183	1.887157	1.644778	2.239015	2.337661	2.068358	0.000000	0.000000	2068.000000		1
7813.262695	2481.382812	2.710606	6.266157	7787.084961	9633.236328	1319.186401	818.331726	208.004349	97.603416	57.610409	243.072617	325.241913	221.881165	1.872796	0.000000	3.892833	3.394694	0.433066	0.797001	3.891375	3.983772	3.120306	2.912929	2.318072	1.989465	1.760501	2.385736	2.512207	2.346120	0.272490	0.000000	2161.000000		1
17783.773438	6603.373047	2.022933	6.867486	17991.074219	21227.572266	3016.605713	1867.191528	465.080231	211.680161	125.113449	580.020447	734.010010	405.323547	0.739420	0.000000	4.250024	3.819766	0.305981	0.836798	4.255057	4.326900	3.479519	3.271189	2.667528	2.325680	2.097304	2.763443	2.865702	2.607802	0.000000	0.000000	2228.000000		1
26074.207031	6446.608398	1.606628	7.848115	20427.626953	23536.958984	3451.227783	2109.856934	467.229584	172.973068	133.778748	627.007324	826.253906	484.322754	1.726372	0.000000	4.416211	3.809331	0.205915	0.894765	4.310218	4.371750	3.537974	3.324253	2.669530	2.237978	2.126387	2.797273	2.917114	2.685135	0.237135	0.000000	2270.000000		1
7041.853027	3273.567627	2.997394	5.384208	7582.562012	9036.168945	1285.814209	798.197998	190.723068	75.267899	37.276234	200.085312	250.997833	122.005043	0.164298	0.000000	3.847687	3.515021	0.476744	0.731122	3.879816	3.955984	3.109178	2.902111	2.280403	1.876610	1.571432	2.301215	2.399670	2.086378	0.000000	0.000000	2317.000000		1
7781.083984	2023.617188	2.130863	3.718989	4412.919434	5159.088867	756.626160	476.234100	108.874481	68.637856	29.511379	111.181114	143.643631	131.623215	0.746143	0.000000	3.891040	3.306128	0.328556	0.570425	3.644726	3.712573	2.878881	2.677820	2.036926	1.836564	1.469990	2.046031	2.157286	2.119333	0.000000	0.000000	2406.000000		1
9177.037109	1975.745239	3.987274	3.484625	3970.686768	4640.638184	711.387695	427.282837	93.011726	45.614662	29.875261	106.379738	145.339691	115.171478	0.838961	99998.000000	3.962703	3.295731	0.600676	0.542156	3.598866	3.666578	2.852106	2.630715	1.968538	1.659104	1.475312	2.026859	2.162384	2.061345	0.000000	4.999991	2457.000000		1
22280.234375	4028.756592	2.562587	6.013290	12575.277344	15770.104492	2139.134033	1309.996948	356.936584	159.370697	98.402107	424.072662	568.613647	265.543823	1.032449	0.000000	4.347920	3.605171	0.408679	0.779112	4.099517	4.197834	3.330238	3.117270	2.552591	2.202409	1.993004	2.627440	2.754817	2.424136	0.013868	0.000000	2528.000000		1
13571.081055	4606.297852	1.131732	4.193885	11822.554688	13696.906250	1984.336548	1232.983643	310.276550	143.813248	89.619614	389.309692	533.813660	297.987854	0.783453	0.000000	4.132615	3.663352	0.053744	0.622617	4.072711	4.136622	3.297615	3.090957	2.491749	2.157799	1.952403	2.590295	2.727390	2.474199	0.000000	0.000000	2704.000000		1
6085.567383	1555.749268	0.885033	2.571838	4036.755859	5146.738281	724.487427	431.014160	99.891548	45.691757	29.317104	130.719681	166.824097	107.937027	0.263474	99998.000000	3.784301	3.191940	0.000000	0.410244	3.606032	3.711532	2.860031	2.634491	1.999529	1.659838	1.467121	2.116341	2.222259	2.033170	0.000000	4.999991	2741.000000		1
7426.783691	2813.479980	2.550252	4.924731	5896.000488	6490.270996	992.606140	619.020447	140.473557	46.487362	39.163483	147.519897	214.745392	220.530487	0.145173	7948.307129	3.870801	3.449244	0.406583	0.692383	3.770557	3.812263	2.996777	2.791705	2.147595	1.667335	1.592881	2.168851	2.331924	2.343469	0.000000	3.900275	2774.000000		1
6057.866211	2084.080078	2.544085	5.353371	5127.156738	6158.892578	854.837036	530.881042	113.043694	50.579483	28.993311	109.318542	152.490875	84.506775	0.774561	0.000000	3.782320	3.318914	0.405532	0.728627	3.709877	3.789503	2.931883	2.724997	2.053246	1.703974	1.462298	2.038694	2.183244	1.926892	0.000000	0.000000	2794.000000		1
8170.788086	1225.783081	3.096074	2.867877	5410.585938	7341.811523	956.489441	582.456604	181.666138	98.343513	49.558765	214.045395	249.243179	160.298904	0.767512	99998.000000	3.912264	3.088414	0.490811	0.457561	3.733244	3.865803	2.980680	2.765264	2.259274	1.992746	1.695120	2.330506	2.396623	2.204931	0.000000	4.999991	2841.000000		1
14321.018555	4012.690430	2.531749	5.809764	8899.056641	10996.856445	1477.080078	934.079895	245.323746	106.450661	61.323227	309.332916	471.309387	244.990707	0.606694	0.000000	4.155974	3.603436	0.403421	0.764158	3.949344	4.041268	3.169404	2.970384	2.389740	2.027148	1.787625	2.490426	2.673306	2.389150	0.000000	0.000000	2899.000000		1
7416.373047	1737.708374	1.896499	3.438369	3728.320312	4186.138184	643.961731	394.712402	85.764938	42.352070	14.749522	73.004433	73.676689	33.594250	0.273090	0.000000	3.870192	3.239977	0.277953	0.536352	3.571513	3.621814	2.808860	2.596281	1.933310	1.626875	1.168778	1.863349	1.867330	1.526265	0.000000	0.000000	2942.000000		1
10134.368164	2570.996338	2.759946	3.496960	7428.276367	9466.023438	1314.773560	779.692505	212.426422	80.855629	60.755821	275.495056	361.235321	215.978897	1.391071	99998.000000	4.005797	3.410101	0.440901	0.543691	3.870888	3.976168	3.118851	2.891923	2.327209	1.907710	1.783588	2.440114	2.557790	2.334411	0.143349	4.999991	2976.000000		1
13232.536133	2912.091797	1.791652	5.883773	11261.623047	13602.152344	1926.328369	1165.656372	307.960663	129.270325	71.339211	328.510681	386.919800	206.949707	0.392033	0.000000	4.121643	3.464205	0.253254	0.769656	4.051601	4.133608	3.284730	3.066571	2.488495	2.111499	1.853328	2.516550	2.587621	2.315865	0.000000	0.000000	3005.000000		1
17997.167969	4345.376465	1.403101	2.306637	6366.869141	8058.438477	1065.342285	662.744812	185.085999	60.524540	41.522541	199.339035	251.858200	153.178558	1.521902	0.000000	4.255204	3.638027	0.147089	0.362979	3.803926	3.906251	3.027489	2.821346	2.267374	1.781932	1.618284	2.299592	2.401156	2.185198	0.182387	0.000000	3040.000000		1
8243.497070	2389.576904	1.603544	3.133079	5679.235352	7602.880859	959.659485	585.133240	143.652893	65.165565	30.957653	161.251785	218.852936	145.151581	0.328513	0.000000	3.916111	3.378321	0.205081	0.495971	3.754290	3.880978	2.982117	2.767255	2.157314	1.814018	1.490768	2.207505	2.340152	2.161822	0.000000	0.000000	3064.000000		1
27750.775391	7369.599121	2.288134	7.256037	23687.416016	27798.820312	3926.052734	2425.030518	518.126709	222.087784	138.900848	690.442932	887.521606	462.585480	1.482082	99998.000000	4.443275	3.867444	0.359481	0.860699	4.374518	4.444026	3.593956	3.384717	2.714436	2.346525	2.142705	2.839128	2.948179	2.665192	0.170872	4.999991	3108.000000		1
10141.309570	2809.446289	2.254213	3.549383	5960.216309	7030.591309	995.310608	604.517639	141.019379	54.292305	25.413092	143.905746	196.995392	112.448532	0.431875	0.000000	4.006094	3.448621	0.352995	0.550153	3.775262	3.846992	2.997959	2.781409	2.149279	1.734738	1.405058	2.158078	2.294456	2.050954	0.000000	0.000000	3124.000000		1
6203.227051	2401.085449	2.130863	3.651147	3545.303467	4106.368164	635.416687	397.244141	89.187889	34.621136	25.545692	94.550514	105.235672	51.449097	0.332264	0.000000	3.792618	3.380408	0.328556	0.562429	3.549654	3.613458	2.803059	2.599057	1.950306	1.539341	1.407318	1.975664	2.022163	1.711378	0.000000	0.000000	3204.000000		1
5832.842285	3239.291748	3.820752	6.472768	6279.087402	7243.714844	1085.648682	665.705200	161.809937	119.038483	45.886032	179.344086	256.940186	164.634644	0.532269	0.000000	3.765880	3.510450	0.582149	0.811090	3.797897	3.859961	3.035689	2.823282	2.209005	2.075687	1.661680	2.253687	2.409832	2.216521	0.000000	0.000000	3247.000000		1
5569.441895	2248.085693	3.447620	4.736623	4422.926270	5490.350098	765.272949	471.269287	106.284142	47.313805	25.669041	134.478760	182.677597	105.001305	1.675672	0.000000	3.745812	3.351813	0.537519	0.675469	3.645710	3.739600	2.883816	2.673269	2.026469	1.674988	1.409410	2.128654	2.261685	2.021195	0.224189	0.000000	3278.000000		1
9268.935547	1221.447388	1.581958	4.591687	5940.082520	7521.729004	1038.156128	635.549316	177.845383	95.284447	48.741573	220.456482	281.027283	139.807465	0.583842	0.000000	3.967030	3.086875	0.199195	0.661972	3.773793	3.876318	3.016263	2.803149	2.250043	1.979022	1.687900	2.343323	2.448749	2.145530	0.000000	0.000000	3336.000000		1
5266.057617	829.118652	3.401364	7.203614	2592.496094	3423.770264	472.897491	289.378052	68.970901	40.816364	32.218903	85.197533	110.912834	100.264679	0.258748	0.000000	3.721486	2.918617	0.531653	0.857550	3.413718	3.534505	2.674767	2.461466	1.838666	1.610834	1.508111	1.930427	2.044982	2.001148	0.000000	0.000000	3382.000000		1
6422.129395	2471.971191	3.358191	4.354239	4648.655762	5603.399902	781.622925	496.842743	101.627693	54.714775	26.529404	98.072144	144.695190	89.227982	0.325411	0.000000	3.807679	3.393044	0.526105	0.638912	3.667327	3.748452	2.892997	2.696219	2.007012	1.738105	1.423728	1.991546	2.160454	1.950501	0.000000	0.000000	3422.000000		1
8314.588867	4343.233398	1.970509	3.404448	4654.545898	6203.039062	784.564819	496.130402	135.718430	50.579483	33.757687	145.123825	207.344421	99.296387	1.584184	99998.000000	3.919841	3.637813	0.294578	0.532047	3.667877	3.792604	2.894629	2.695596	2.132639	1.703974	1.528373	2.161739	2.316692	1.996933	0.199806	4.999991	3452.000000		1
13925.855469	3253.165527	3.595639	6.981585	7756.861328	9034.339844	1300.579102	804.615295	191.506348	113.623436	64.388466	285.511047	362.453400	222.053864	1.413335	0.000000	4.143822	3.512306	0.555776	0.843954	3.889686	3.955896	3.114137	2.905588	2.282183	2.055468	1.808808	2.455623	2.559252	2.346458	0.150245	0.000000	3491.000000		1
15892.189453	2861.940918	2.843207	5.849853	9237.457031	10583.280273	1519.012695	949.988892	215.590347	98.611801	53.620049	225.612488	317.498657	205.000778	0.122696	0.000000	4.201184	3.456661	0.453808	0.767145	3.965552	4.024621	3.181561	2.977719	2.333629	1.993929	1.729327	2.353363	2.501742	2.311755	0.000000	0.000000	3527.000000		1
5452.151855	1733.924683	1.622047	3.373610	2930.597168	3565.406494	531.941833	333.345978	82.779884	8.986014	20.494528	83.720421	104.779274	62.340862	0.293630	25421.343750	3.736568	3.239030	0.210063	0.528095	3.466956	3.552109	2.725864	2.522895	1.917925	0.953567	1.311638	1.922831	2.020275	1.794773	0.000000	4.405199	3571.000000		1
15004.899414	3910.112793	2.870961	7.172776	13038.125000	14758.906250	2176.860596	1360.548584	305.219208	121.671997	89.200226	361.318573	492.115356	288.582428	0.296661	0.000000	4.176233	3.592189	0.458027	0.855687	4.115215	4.169054	3.337831	3.133714	2.484612	2.085191	1.950366	2.557890	2.692067	2.460270	0.000000	0.000000	3598.000000		1
14685.106445	2517.181885	1.526451	5.609321	9374.682617	11355.192383	1602.514160	991.631714	226.087387	102.028580	70.185890	296.112915	383.490662	273.567719	1.776738	99998.000000	4.166877	3.400915	0.183683	0.748910	3.971956	4.055194	3.204802	2.996351	2.354276	2.008722	1.846250	2.471457	2.583755	2.437065	0.249623	4.999991	3724.000000		1
8904.567383	1733.607056	3.648063	4.551599	4666.590820	5549.002930	812.262939	500.237946	111.958221	86.804161	22.628475	136.843994	209.281021	105.735237	0.749504	99998.000000	3.949613	3.238951	0.562062	0.658164	3.669000	3.744215	2.909697	2.699177	2.049056	1.938541	1.354655	2.136226	2.320730	2.024220	0.000000	4.999991	3749.000000		1
4518.704102	2262.631592	0.934373	4.446751	6755.484863	8945.818359	1160.330688	714.267883	205.432510	70.685463	47.094860	231.166306	281.314056	184.130035	1.839974	0.000000	3.655014	3.354614	0.000000	0.648043	3.829657	3.951620	3.064582	2.853861	2.312669	1.849330	1.672974	2.363925	2.449191	2.265125	0.264812	0.000000	3795.000000		1
8695.134766	2632.809814	2.537917	1.363013	0.000000	341.073853	0.000000	0.000000	39.724724	50.166264	14.916044	0.000000	0.000000	30.331654	0.368871	0.000000	3.939276	3.420419	0.404477	0.134500	0.000000	2.532848	0.000000	0.000000	1.599061	1.700412	1.173654	0.000000	0.000000	1.481896	0.000000	0.000000	3824.000000		1
5202.680664	575.894409	3.012813	4.887726	2818.617432	3310.239258	482.176483	313.955444	86.751740	26.026754	18.961910	70.913658	98.269501	58.988838	1.559856	99998.000000	3.716227	2.760343	0.478972	0.689107	3.450036	3.519859	2.683206	2.496868	1.938278	1.415420	1.277882	1.850730	1.992419	1.770770	0.193085	4.999991	3882.000000		1
16048.455078	4067.673340	2.232627	4.021195	9933.638672	11868.391602	1659.791504	1035.599609	257.078979	115.402756	65.665131	319.820709	440.413391	204.094162	1.693063	99998.000000	4.205433	3.609346	0.348816	0.604355	3.997108	4.074392	3.220053	3.015192	2.410067	2.062216	1.817335	2.504907	2.643861	2.309831	0.228673	4.999991	3908.000000		1
5543.520020	2220.557129	1.939672	7.077180	5263.593750	6433.702637	902.826172	565.844482	124.388771	58.227154	46.715557	170.280975	215.192535	99.974808	0.132410	0.000000	3.743786	3.346462	0.287728	0.849860	3.721282	3.808461	2.955604	2.752697	2.094781	1.765126	1.669461	2.231166	2.332827	1.999891	0.000000	0.000000	3955.000000		1
8861.058594	3191.278076	1.199574	4.952485	6253.995117	7263.502930	1065.650635	664.416199	153.076797	78.789528	49.025280	177.009689	229.636780	121.739838	1.866043	0.000000	3.947486	3.503965	0.079027	0.694823	3.796158	3.861146	3.027615	2.822440	2.184909	1.896469	1.690420	2.247997	2.361042	2.085433	0.270922	0.000000	4032.000000		1
10116.572266	1864.773804	2.534833	3.207088	5450.634766	6212.126953	934.304993	577.291321	136.797729	49.016026	27.300339	137.960297	167.317490	134.518845	0.518873	99998.000000	4.005033	3.270626	0.403949	0.506111	3.736447	3.793240	2.970489	2.761395	2.136079	1.690338	1.436168	2.139754	2.223541	2.128783	0.000000	4.999991	4057.000000		1
19851.212891	8568.458008	2.655099	7.117269	19686.091797	23143.527344	3278.402832	2024.767456	490.514893	203.986237	124.071144	598.581421	771.135132	561.616638	1.349517	0.000000	4.297787	3.932903	0.424081	0.852313	4.294159	4.364429	3.515662	3.306375	2.690652	2.309601	2.093671	2.777123	2.887130	2.749440	0.130178	0.000000	4087.000000		1
6640.375000	29.079657	2.907966	3.484625	4028.139893	5021.658691	690.831482	414.522339	87.220467	43.209347	14.922212	85.031013	141.290741	74.999611	0.988880	99998.000000	3.822193	1.463589	0.463589	0.542156	3.605104	3.700847	2.839372	2.617548	1.940618	1.635578	1.173833	1.929577	2.150114	1.875059	0.000000	4.999991	4114.000000		0
10113.046875	2574.958740	2.704439	4.508426	6483.286133	7426.238281	1100.919434	690.532349	161.840775	52.750435	53.068062	215.140121	349.921082	175.834778	0.185518	99998.000000	4.004882	3.410770	0.432077	0.654025	3.811795	3.870769	3.041755	2.839184	2.209088	1.722226	1.724833	2.332721	2.543970	2.245105	0.000000	4.999991	4204.000000		1
5592.693359	1111.814209	1.443190	2.436154	2993.209473	3434.976562	519.967712	330.518188	91.198486	37.381081	20.926250	79.323013	112.886421	74.237930	0.106961	0.000000	3.747621	3.046032	0.159323	0.386705	3.476137	3.535924	2.715976	2.519195	1.959988	1.572652	1.320691	1.899399	2.052642	1.870626	0.000000	0.000000	4291.000000		1
20872.011719	7967.906250	2.149366	9.257383	16886.466797	20082.527344	2797.940918	1744.745483	455.505219	178.147583	122.338081	594.409119	794.115173	523.976562	0.519774	0.000000	4.319564	3.901344	0.332310	0.966488	4.227539	4.302818	3.446839	3.241732	2.658493	2.250780	2.087562	2.774086	2.899884	2.719312	0.000000	0.000000	4319.000000		1
4679.764648	1697.875732	2.852458	6.173645	4927.336426	5975.641113	864.501465	529.632141	111.113274	59.543911	38.864361	152.737579	213.721603	105.362099	1.776218	0.000000	3.670224	3.229906	0.455219	0.790542	3.692612	3.776385	2.936766	2.723974	2.045766	1.774837	1.589552	2.183946	2.329849	2.022684	0.249496	0.000000	4399.000000		1
11452.391602	2167.115967	1.871829	4.656446	6894.968262	8683.278320	1155.637207	724.626160	213.305298	76.575401	65.760727	307.868134	426.866547	255.537094	1.261575	0.000000	4.058896	3.335882	0.272266	0.668055	3.838532	3.938684	3.062822	2.860114	2.329002	1.884089	1.817967	2.488365	2.630292	2.407454	0.100913	0.000000	4446.000000		1
1776.677612	828.125732	1.816322	3.126911	1662.233887	2258.413086	305.037262	198.799393	58.294998	38.062588	18.218729	66.685852	105.072227	138.592468	0.893637	99998.000000	3.249609	2.918096	0.259193	0.495116	3.220692	3.353803	2.484353	2.298415	1.765631	1.580498	1.260518	1.824034	2.021488	2.141740	0.000000	4.999991	4521.000000		1
10799.114258	1922.834473	1.887248	3.993442	6662.704590	8406.808594	1167.854980	703.758545	169.112228	73.744530	59.596336	228.181244	306.890594	131.105148	0.226972	0.000000	4.033388	3.283942	0.275829	0.601347	3.823651	3.924631	3.067389	2.847424	2.228175	1.867730	1.775220	2.358280	2.486984	2.117620	0.000000	0.000000	4565.000000		1
4728.031250	1364.045532	3.126911	2.904882	2380.812744	3177.737305	423.825958	259.188232	71.545822	42.367485	19.069841	84.318672	140.279282	107.502220	0.232141	0.000000	3.674680	3.134829	0.495116	0.463128	3.376725	3.502118	2.627187	2.413615	1.854584	1.627033	1.280347	1.925924	2.146994	2.031417	0.000000	0.000000	4592.000000		1
19722.736328	5297.443848	3.284182	5.945448	12909.329102	15642.267578	2169.212891	1332.464966	326.432251	124.487450	95.151840	408.086578	552.180420	434.770172	1.869350	0.000000	4.294967	3.724066	0.516427	0.774185	4.110904	4.194300	3.336302	3.124656	2.513793	2.095126	1.978417	2.610752	2.742081	2.638260	0.271691	0.000000	4659.000000		1
4573.289551	1493.985107	1.998263	1.400017	3203.915039	4797.877930	576.211975	342.338165	116.506737	29.835173	19.165436	104.211868	108.288567	66.725937	0.006898	99998.000000	3.660229	3.174346	0.300653	0.146133	3.505681	3.681049	2.760582	2.534455	2.066351	1.474729	1.282519	2.017917	2.034583	1.824295	0.000000	4.999991	4697.000000		1
17197.816406	3033.967285	2.019849	3.373610	9154.029297	10542.325195	1543.849121	956.514099	222.414658	85.672432	59.796780	300.356140	398.323456	214.393860	0.564150	0.000000	4.235473	3.482011	0.305319	0.528095	3.961612	4.022936	3.188605	2.980691	2.347163	1.932841	1.776678	2.477637	2.600236	2.331212	0.000000	0.000000	4728.000000		1
10057.105469	1038.538452	2.155533	5.717252	5931.084473	7146.225586	1038.874634	630.495056	133.140427	57.900280	46.401016	184.549423	284.638336	147.785095	0.128173	0.000000	4.002473	3.016423	0.333555	0.757187	3.773134	3.854077	3.016563	2.799682	2.124310	1.762681	1.666528	2.266113	2.454293	2.169631	0.000000	0.000000	4844.000000		1
12130.542969	1487.768311	1.655968	3.712821	6591.790527	7730.464355	1152.905029	694.180420	172.849731	100.505211	46.835823	204.766418	280.429047	141.753296	0.827235	99998.000000	4.083880	3.172535	0.219052	0.569704	3.819003	3.888206	3.061794	2.841472	2.237669	2.002189	1.670578	2.311259	2.447823	2.151533	0.000000	4.999991	4880.000000		1
19527.845703	3805.996582	2.473158	5.970118	11894.659180	15486.014648	2072.552979	1240.662109	350.439148	159.231934	90.877785	420.409180	566.788086	263.079926	1.833840	0.000000	4.290654	3.580468	0.393252	0.775983	4.075352	4.189939	3.316506	3.093653	2.544613	2.202030	1.958458	2.623672	2.753421	2.420088	0.263361	0.000000	4925.000000		1
8845.050781	2483.229980	1.612795	2.991227	5940.582031	7390.333984	1020.868652	632.530334	168.526321	68.718033	32.209652	190.029236	241.179214	116.984711	1.241021	0.000000	3.946700	3.395017	0.207579	0.475849	3.773829	3.868664	3.008970	2.801081	2.226668	1.837071	1.507986	2.278821	2.382340	2.068129	0.093779	0.000000	5008.000000		1
33094.472656	4763.784180	4.567017	9.809373	16338.211914	19400.984375	2775.574463	1693.203857	397.648102	122.769806	110.141899	571.706665	748.207520	408.148254	2.768197	0.000000	4.519755	3.677952	0.659633	0.991641	4.213204	4.287824	3.443353	3.228709	2.599499	2.089092	2.041953	2.757173	2.874022	2.610818	0.442197	0.000000	5113.000000		1
16511.515625	2431.028320	2.155533	5.239272	10741.525391	12215.577148	1809.217163	1110.716431	246.988968	103.194237	65.103889	279.220215	381.779205	273.148315	2.167196	0.000000	4.217787	3.385790	0.333555	0.719271	4.031066	4.086914	3.257491	3.045603	2.392678	2.013655	1.813607	2.445947	2.581812	2.436399	0.335898	0.000000	5168.000000		1
13160.185547	2323.661865	2.732193	4.005776	5043.584473	6057.751953	857.439697	524.824585	128.339035	58.708218	39.296082	168.637344	270.234192	87.192711	0.017468	0.000000	4.119262	3.366173	0.436511	0.602687	3.702739	3.782311	2.933204	2.720014	2.108359	1.768699	1.594349	2.226954	2.431740	1.940480	0.000000	0.000000	5191.000000		1
13164.647461	2405.476562	1.514116	3.774496	6132.754395	7407.621582	1072.949951	654.486572	172.997742	59.769024	42.392155	175.122437	226.130569	115.843727	0.344626	0.000000	4.119409	3.381201	0.180159	0.576859	3.787656	3.869679	3.030580	2.815901	2.238040	1.776476	1.627285	2.243342	2.354359	2.063873	0.000000	0.000000	5271.000000		1
7379.118652	2681.622314	2.408400	5.063499	4352.537109	5563.095703	742.231262	470.242401	138.253265	51.751305	25.653624	119.608978	156.277710	94.263725	0.904010	0.000000	3.868005	3.428398	0.381729	0.704451	3.638742	3.745317	2.870539	2.672322	2.140675	1.713921	1.409149	2.077764	2.193897	1.974345	0.000000	0.000000	5332.000000		1
6670.176270	2066.527344	2.377563	4.539263	5789.105957	6565.088379	1004.626587	608.902710	147.519897	44.769718	36.369614	169.272583	266.077301	113.222549	0.150185	0.000000	3.824137	3.315241	0.376132	0.656985	3.762611	3.817240	3.002005	2.784548	2.168851	1.650984	1.560739	2.228587	2.425008	2.053933	0.000000	0.000000	5364.000000		1
10611.798828	2414.524170	2.553336	3.151581	6986.074219	8316.868164	1171.080688	740.467346	179.892990	92.283966	55.365444	213.601334	302.650452	199.511734	0.328534	0.000000	4.025789	3.382832	0.407108	0.498528	3.844233	3.919960	3.068587	2.869506	2.255014	1.965126	1.743239	2.329604	2.480941	2.299968	0.000000	0.000000	5410.000000		1
15803.423828	3516.442871	1.390766	4.193885	10806.654297	12674.875977	1812.029541	1127.945312	291.539734	97.637337	79.369270	341.739929	418.210480	299.733246	1.244098	0.000000	4.198751	3.546103	0.143254	0.622617	4.033691	4.102944	3.258165	3.052288	2.464698	1.989616	1.899652	2.533696	2.621395	2.476735	0.094854	0.000000	5496.000000		1
4489.652344	1477.169434	2.140115	3.567886	4313.324219	4881.172852	721.002808	458.342255	83.550819	38.497395	28.589342	120.253479	162.365005	145.503128	0.670574	0.000000	3.652213	3.169430	0.330437	0.552411	3.634812	3.688524	2.857937	2.661190	1.921951	1.585431	1.456204	2.080098	2.210492	2.162872	0.000000	0.000000	5519.000000		1
5391.004395	408.823578	2.726025	6.485103	3353.081787	3718.282715	578.734497	361.636200	107.196930	37.899151	34.429943	107.724243	124.644722	58.498524	1.368178	0.000000	3.731670	2.611536	0.435530	0.811917	3.525444	3.570342	2.762479	2.558272	2.030182	1.578629	1.536936	2.032313	2.095674	1.767145	0.136143	0.000000	5550.000000		1
11782.256836	3025.906250	3.506211	4.048949	6961.166992	7991.243652	1169.261230	725.400208	182.933548	93.270760	39.801815	194.263199	245.980591	141.161224	0.412040	0.000000	4.071229	3.480855	0.544838	0.607342	3.842682	3.902614	3.067912	2.860578	2.262293	1.969746	1.599903	2.288391	2.390901	2.149715	0.000000	0.000000	5574.000000		1
6194.626953	1503.569336	3.777580	5.112839	1972.945190	2423.325195	371.023102	231.107712	42.527840	29.088907	17.219597	50.816933	55.889683	79.196579	0.935923	0.000000	3.792015	3.177124	0.577214	0.708662	3.295115	3.384412	2.569401	2.363814	1.628673	1.463727	1.236023	1.706008	1.747332	1.898706	0.000000	0.000000	5616.000000		1
4770.602539	481.717010	1.939672	3.564802	3195.589111	4763.395508	562.418457	351.447540	117.354759	60.835999	34.340515	129.498520	137.300385	104.837868	0.530050	0.000000	3.678573	2.682792	0.287728	0.552035	3.504551	3.677917	2.750060	2.545861	2.069501	1.784161	1.535807	2.112265	2.137672	2.020518	0.000000	0.000000	5712.000000		1
10862.969727	2095.998779	3.962604	3.552467	5486.514160	6845.076660	939.010803	580.375061	142.823364	62.303856	39.465687	165.414825	192.625748	126.954437	0.419440	0.000000	4.035949	3.321391	0.597981	0.550530	3.739296	3.835378	2.972671	2.763709	2.154799	1.794515	1.596220	2.218575	2.284714	2.103648	0.000000	0.000000	5735.000000		1
8813.313477	2275.922607	2.648932	4.015028	5551.198242	6382.454102	971.146423	581.290894	115.307159	67.142242	27.599463	142.255951	205.059372	119.753914	1.119452	0.000000	3.945139	3.357157	0.423071	0.603689	3.744387	3.804988	2.987285	2.764394	2.061856	1.826996	1.440901	2.153070	2.311880	2.078290	0.049005	0.000000	5754.000000		1
12007.625000	2373.115723	2.405316	4.745874	5671.236328	6882.362305	972.386108	602.951111	156.567581	63.309158	42.484669	168.797699	238.924988	123.744270	0.351895	0.000000	4.079457	3.375319	0.381172	0.676316	3.753678	3.837738	2.987839	2.780282	2.194702	1.801467	1.628232	2.227366	2.378262	2.092525	0.000000	0.000000	5813.000000		1
13810.560547	2112.250000	3.133079	3.567886	6211.399414	8130.178711	1059.770020	658.951782	189.242874	55.346943	54.613014	240.904755	316.114044	173.124176	1.772311	0.000000	4.140211	3.324745	0.495971	0.552411	3.793190	3.910100	3.025212	2.818854	2.277020	1.743094	1.737296	2.381845	2.499844	2.238358	0.248540	0.000000	5895.000000		1
9503.941406	2768.932129	2.322055	4.286397	9356.636719	12468.330078	1600.611572	973.912537	271.356689	107.761253	82.175468	427.110138	532.715881	298.487396	1.398455	0.000000	3.977904	3.442312	0.365873	0.632092	3.971120	4.095809	3.204286	2.988520	2.433541	2.032463	1.914742	2.630540	2.726496	2.474926	0.145649	0.000000	5955.000000		1
6939.778320	1851.479858	2.790784	3.965688	3434.850098	4301.029297	598.461182	361.750305	69.029495	28.435156	22.280012	99.324142	149.283798	106.055946	0.096506	0.000000	3.841346	3.267519	0.445726	0.598319	3.535908	3.633572	2.777036	2.558409	1.839035	1.453856	1.347915	1.997055	2.174013	2.025535	0.000000	0.000000	6000.000000		1
4685.645508	1512.055786	0.823358	0.863447	2475.677979	2955.936279	425.518951	258.923035	39.027798	48.642895	9.494832	37.229977	57.477806	38.232193	0.947432	99998.000000	3.670769	3.179568	0.000000	0.000000	3.393694	3.470695	2.628919	2.413171	1.591374	1.687019	0.977487	1.570893	1.759500	1.582429	0.000000	4.999991	6017.000000		1
12591.611328	3372.216309	1.372264	5.156011	10055.286133	11534.817383	1680.674683	1040.471924	210.014938	78.592163	54.591427	243.747955	383.475250	188.943756	0.144168	0.000000	4.100081	3.527915	0.137438	0.712314	4.002394	4.062011	3.225484	3.017230	2.322250	1.895379	1.737124	2.386941	2.583737	2.276333	0.000000	0.000000	6041.000000		1
7137.128418	1926.288208	2.587257	4.502259	5528.128906	6375.599121	929.944580	595.109131	126.510384	66.658096	43.838428	164.246094	257.501434	161.698929	0.054667	0.000000	3.853523	3.284721	0.412840	0.653430	3.742578	3.804521	2.968457	2.774597	2.102126	1.823853	1.641855	2.215495	2.410780	2.208707	0.000000	0.000000	6107.000000		1
7387.919434	2420.959961	0.903535	4.452919	5044.956543	6102.324219	896.729614	540.511536	125.909050	77.611534	36.539219	128.049164	205.358505	173.040909	1.029786	0.000000	3.868522	3.383988	0.000000	0.648645	3.702857	3.785495	2.952662	2.732805	2.100057	1.889926	1.562759	2.107377	2.312513	2.238149	0.012747	0.000000	6153.000000		1
8294.208984	2409.491699	1.091644	1.985928	4447.108887	5006.986328	748.343201	475.753052	118.452576	43.221684	25.558027	100.017982	141.269150	63.232063	1.519378	0.000000	3.918775	3.381925	0.038081	0.297963	3.648078	3.699576	2.874101	2.677382	2.073545	1.635702	1.407527	2.000078	2.150047	1.800937	0.181666	0.000000	6180.000000		1
12097.849609	965.691284	2.180203	2.201789	4828.440918	5688.767090	843.427246	516.624939	132.236893	44.257820	29.428120	123.380386	159.450882	105.297340	0.354714	99998.000000	4.082708	2.984838	0.338497	0.342776	3.683807	3.755018	2.926048	2.713175	2.121353	1.645990	1.468763	2.091246	2.202627	2.022417	0.000000	4.999991	6211.000000		1
8923.988281	3124.764893	2.331306	5.575400	10010.827148	11603.026367	1691.387573	1048.501953	233.531540	108.183723	69.091164	304.772064	425.947571	220.848114	0.855016	99998.000000	3.950559	3.494817	0.367599	0.746276	4.000470	4.064571	3.228243	3.020569	2.368345	2.034162	1.839422	2.483975	2.629356	2.344094	0.000000	4.999991	6287.000000		1
5787.160156	2498.805908	2.655099	3.718989	4905.219727	5758.188477	872.654907	525.105225	105.056808	60.496788	32.622871	132.292389	163.829788	80.756950	0.217394	0.000000	3.762465	3.397732	0.424081	0.570425	3.690659	3.760286	2.940843	2.720246	2.021424	1.781732	1.513522	2.121535	2.214393	1.907180	0.000000	0.000000	6351.000000		1
5465.134277	509.760529	2.729109	3.025148	4614.321777	5968.224609	787.226074	487.912231	147.365707	69.430382	39.616791	173.537399	236.319229	81.688240	0.267314	0.000000	3.737601	2.707366	0.436021	0.480747	3.664108	3.775845	2.896100	2.688342	2.168396	1.841550	1.597879	2.239393	2.373499	1.912160	0.000000	0.000000	6379.000000		1
7604.092773	1629.709717	3.771412	5.214602	4224.065430	5376.800781	755.189148	451.095459	123.731934	54.801121	26.547907	106.654190	142.049347	90.365883	0.515124	0.000000	3.881047	3.212110	0.576504	0.717221	3.625731	3.730524	2.878056	2.654269	2.092482	1.738789	1.424030	2.027978	2.152439	1.956005	0.000000	0.000000	6409.000000		1
10808.587891	1885.817261	1.686805	6.522108	8194.801758	9999.824219	1412.019287	864.396667	199.820099	80.972809	53.906837	288.782898	363.532715	247.112320	0.510026	99998.000000	4.033769	3.275500	0.227065	0.814388	3.913538	3.999992	3.149841	2.936713	2.300639	1.908339	1.731644	2.460572	2.560544	2.392895	0.000000	4.999991	6475.000000		1
8420.598633	1497.408081	2.433070	3.293433	5436.110352	7326.787598	924.847168	574.882935	154.723511	99.194626	40.924297	212.765640	245.373093	133.988449	1.298903	99998.000000	3.925343	3.175340	0.386155	0.517649	3.735288	3.864914	2.966070	2.759579	2.189556	1.996488	1.611981	2.327902	2.389827	2.127067	0.113577	4.999991	6502.000000		1
6898.129395	1524.319824	2.750695	4.545431	4958.158691	5337.815918	845.246643	532.493835	124.885254	48.072403	38.651581	131.644806	173.096420	146.163055	0.488932	99998.000000	3.838731	3.183076	0.439442	0.657575	3.695320	3.727364	2.926983	2.726315	2.096511	1.681896	1.587167	2.119404	2.238288	2.164838	0.000000	4.999991	6565.000000		1
15952.069336	3032.326660	3.697403	7.123436	9748.558594	11676.321289	1616.986206	1020.032959	248.999573	101.942238	59.167694	259.046387	368.642456	198.888809	1.395373	0.000000	4.202817	3.481776	0.567897	0.852690	3.988940	4.067306	3.208706	3.008614	2.396199	2.008354	1.772085	2.413378	2.566605	2.298610	0.144690	0.000000	6667.000000		1
2698.638428	757.187378	0.792521	0.841861	1910.952759	2492.952881	331.208954	213.496490	71.789436	47.245960	18.354414	48.994442	61.313976	24.068581	0.273777	0.000000	3.431145	2.879203	0.000000	0.000000	3.281250	3.396714	2.520102	2.329391	1.856061	1.674365	1.263741	1.690147	1.787560	1.381451	0.000000	0.000000	6686.000000		1
9374.272461	3236.309814	4.536180	7.141939	5631.974121	7615.416016	938.323120	592.925842	189.255219	77.250740	59.106022	212.358582	269.605103	189.319977	1.372645	0.000000	3.971938	3.510050	0.656690	0.853816	3.750661	3.881694	2.972353	2.773000	2.277048	1.887903	1.771632	2.327070	2.430728	2.277196	0.137558	0.000000	6718.000000		1
17042.238281	4727.482422	2.639680	5.260859	11214.555664	13444.364258	1900.064087	1169.316772	290.469696	103.003044	98.587128	376.157532	492.516266	377.128906	0.365252	99998.000000	4.231527	3.674630	0.421551	0.721057	4.049782	4.128540	3.278768	3.067932	2.463101	2.012850	1.993820	2.575370	2.692420	2.576490	0.000000	4.999991	6799.000000		1
11853.604492	2913.701416	2.951138	3.330438	6406.010742	7993.087891	1103.805786	675.912354	167.955826	77.173645	44.399670	202.678726	278.714478	164.153580	0.534085	0.000000	4.073851	3.464445	0.469990	0.522501	3.806588	3.902714	3.042893	2.829890	2.225195	1.887469	1.647380	2.306808	2.445159	2.215250	0.000000	0.000000	6832.000000		1
12151.145508	4071.040771	2.241878	5.701833	9215.188477	11302.871094	1566.749023	965.901001	273.416626	99.866882	55.433289	308.907349	409.989227	234.536835	0.148718	0.000000	4.084617	3.609705	0.350612	0.756014	3.964504	4.053189	3.194999	2.984933	2.436825	1.999421	1.743771	2.489828	2.612772	2.370211	0.000000	0.000000	6919.000000		1
7500.626953	1140.153809	3.315019	3.336605	5600.051270	7036.157227	952.098145	590.492798	129.504700	64.974373	34.241837	170.629425	228.023972	99.897720	0.155974	99998.000000	3.875098	3.056963	0.520486	0.523305	3.748192	3.847336	2.978682	2.771215	2.112286	1.812742	1.534557	2.232054	2.357980	1.999556	0.000000	4.999991	6944.000000		1
18811.181641	4003.087646	2.525582	6.321664	13538.072266	16215.125000	2239.972412	1409.293335	338.788788	119.550385	88.796257	406.045135	529.410095	292.609802	1.089386	99998.000000	4.274416	3.602395	0.402361	0.800831	4.131557	4.209920	3.350243	3.149001	2.529929	2.077551	1.948395	2.608574	2.723792	2.466289	0.037182	4.999991	7068.000000		1
11855.430664	2438.447998	2.050686	4.428249	7235.628906	8945.482422	1260.250000	758.497986	171.859848	58.621872	36.212345	184.025192	258.953888	149.505829	0.283582	0.000000	4.073917	3.387114	0.311899	0.646232	3.859476	3.951604	3.100457	2.879954	2.235174	1.768060	1.558857	2.264877	2.413223	2.174658	0.000000	0.000000	7085.000000		1
5060.575684	1655.264648	2.170952	2.880212	2366.957520	3770.570557	419.521057	264.026642	96.675209	52.238533	21.761944	120.324402	157.316925	81.669739	0.196877	0.000000	3.704200	3.218868	0.336650	0.459424	3.374191	3.576407	2.622754	2.421648	1.985315	1.717991	1.337698	2.080354	2.196775	1.912061	0.000000	0.000000	7156.000000		1
3062.430176	267.964569	1.477111	3.638812	2464.298828	3286.371338	438.788269	269.833313	72.258163	54.199791	17.164089	78.724770	108.815887	54.693192	0.190135	0.000000	3.486066	2.428077	0.169413	0.560960	3.391693	3.516717	2.642255	2.431096	1.858887	1.733998	1.234621	1.896111	2.036692	1.737933	0.000000	0.000000	7192.000000		1
6859.465332	4303.656738	2.661267	4.113708	7585.991211	8476.525391	1234.590210	801.035034	182.955139	62.300774	50.755257	185.070587	246.199539	154.285614	0.103051	0.000000	3.836290	3.633838	0.425088	0.614233	3.880012	3.928218	3.091523	2.903651	2.262345	1.794493	1.705481	2.267337	2.391287	2.188325	0.000000	0.000000	7255.000000		1
20120.044922	5953.176270	2.075356	6.377172	16455.478516	18513.099609	2728.708008	1702.926880	400.380310	115.547691	104.301292	484.813080	717.734009	388.421570	2.881833	99998.000000	4.303629	3.774749	0.317093	0.804628	4.216311	4.267479	3.435957	3.231196	2.602473	2.062761	2.018290	2.685574	2.855963	2.589303	0.459669	4.999991	7288.000000		1
8831.180664	1585.855835	0.894284	3.444536	4909.318359	6031.885742	855.934875	529.743164	143.985931	29.128996	39.552032	143.992096	175.486328	137.491577	0.676300	0.000000	3.946019	3.200264	0.000000	0.537131	3.691021	3.780453	2.932441	2.724065	2.158320	1.464326	1.597169	2.158339	2.244243	2.138276	0.000000	0.000000	7355.000000		1
3410.541016	1107.062256	1.822490	4.002693	1697.258911	2253.115234	307.229797	197.596725	45.034920	31.114923	18.083044	59.892372	51.307247	74.709740	0.007151	99998.000000	3.532823	3.044172	0.260665	0.602352	3.229748	3.352783	2.487463	2.295780	1.653549	1.492969	1.257272	1.777372	1.710179	1.873377	0.000000	4.999991	7413.000000		1
2655.962402	1355.981567	3.123827	6.364837	2683.265869	3580.291504	474.704590	297.716461	68.884560	27.914003	19.449141	77.642372	109.210609	61.304726	0.196313	0.000000	3.424222	3.132254	0.494687	0.803787	3.428664	3.553918	2.676424	2.473803	1.838122	1.445822	1.288900	1.890099	2.038265	1.787494	0.000000	0.000000	7471.000000		1
10960.906250	3771.723877	2.482410	4.896977	7711.024414	8835.361328	1258.008179	807.094604	185.499222	92.117447	56.762379	253.205795	322.852020	183.090820	1.660392	0.000000	4.039846	3.576540	0.394873	0.689928	3.887112	3.946224	3.099684	2.906924	2.268342	1.964342	1.754061	2.403474	2.509003	2.262666	0.220211	0.000000	7643.000000		1
8469.179688	3111.591064	3.000478	1.893416	5281.383789	6244.524902	892.036194	552.235962	136.248825	49.549515	28.703440	157.171997	192.249527	107.317192	0.281483	0.000000	3.927841	3.492983	0.477190	0.277246	3.722748	3.795499	2.950382	2.742125	2.134333	1.695039	1.457934	2.196375	2.283865	2.030669	0.000000	0.000000	7672.000000		1
8119.835449	3147.100342	2.602675	2.793867	5773.714844	7082.136230	983.092834	602.285034	137.386734	45.426556	30.063370	139.351074	169.423691	86.529709	1.621118	99998.000000	3.909547	3.497910	0.415420	0.446206	3.761455	3.850164	2.992594	2.779802	2.137945	1.657310	1.478038	2.144110	2.228974	1.937165	0.209815	4.999991	7694.000000		1
8772.077148	3341.702637	1.955090	3.268763	5150.756348	5565.948242	878.643494	551.841187	105.624222	59.146111	30.979240	127.574272	155.833649	137.266464	1.533825	0.000000	3.943102	3.523968	0.291167	0.514383	3.711871	3.745539	2.943813	2.741814	2.023763	1.771926	1.491071	2.105763	2.192661	2.137564	0.185776	0.000000	7732.000000		1
14896.807617	3384.930664	2.707523	5.390375	11359.784180	13335.076172	1857.388306	1185.888794	300.004608	118.853462	80.966644	366.261810	509.282532	358.330444	0.959476	99998.000000	4.173093	3.529550	0.432572	0.731619	4.055370	4.124996	3.268903	3.074044	2.477128	2.075012	1.908306	2.563792	2.706959	2.554284	0.000000	4.999991	7785.000000		1
3684.892090	970.477234	2.809286	4.409747	2661.494629	3394.027588	484.085297	298.286957	89.120049	32.366920	20.765896	88.558807	147.236191	93.005562	0.880974	0.000000	3.566425	2.986985	0.448596	0.644414	3.425126	3.530715	2.684922	2.474634	1.949975	1.510101	1.317351	1.947232	2.168015	1.968509	0.000000	0.000000	7846.000000		1
8547.710938	1757.034180	3.783747	5.581567	6285.381348	7497.876465	1062.150635	666.772156	157.569794	76.048080	45.457394	186.489105	232.042084	161.692764	0.184890	0.000000	3.931850	3.244780	0.577922	0.746756	3.798332	3.874938	3.026186	2.823977	2.197473	1.881088	1.657605	2.270653	2.365567	2.208691	0.000000	0.000000	7973.000000		1
5849.701172	2873.643555	1.908834	5.257774	4601.360840	5771.000977	798.053101	494.705719	135.925034	53.980846	32.138725	128.342117	168.106934	113.176292	1.165627	99998.000000	3.767134	3.458433	0.280768	0.720802	3.662886	3.761251	2.902032	2.694347	2.133299	1.732240	1.507029	2.108369	2.225586	2.053756	0.066560	4.999991	8084.000000		1
8448.457031	1202.164673	3.284182	4.841470	5351.434082	6456.377441	912.379639	571.577148	130.096771	57.323620	41.574966	165.417908	220.783356	155.204575	0.638475	0.000000	3.926777	3.079964	0.516427	0.684977	3.728470	3.809989	2.960176	2.757075	2.114267	1.758334	1.618832	2.218583	2.343966	2.190905	0.000000	0.000000	8140.000000		1
15182.756836	2965.286133	1.137900	5.834434	10990.112305	13308.707031	1819.498413	1142.253784	278.082306	131.342606	88.842514	362.172791	463.489014	312.672607	0.990819	0.000000	4.181351	3.472067	0.056104	0.765999	4.041002	4.124136	3.259952	3.057763	2.444173	2.118406	1.948621	2.558916	2.666039	2.495090	0.000000	0.000000	8167.000000		1
9085.714844	1713.374634	5.529144	7.024757	6265.210449	7939.042480	1099.793823	661.677795	159.136337	67.728157	62.131168	181.854248	242.853683	142.727768	0.766781	0.000000	3.958359	3.233852	0.742658	0.846631	3.796936	3.899768	3.041311	2.820647	2.201769	1.830769	1.793310	2.259723	2.385345	2.154509	0.000000	0.000000	8201.000000		1
4167.454102	589.176025	4.924731	7.530490	2887.088623	4108.754883	471.300140	310.325867	82.021286	26.029839	18.980412	90.769852	127.592773	48.738491	0.099522	0.000000	3.619871	2.770245	0.692383	0.876823	3.460460	3.613710	2.673298	2.491818	1.913927	1.415471	1.278306	1.957942	2.105826	1.687872	0.000000	0.000000	8225.000000		1
19631.488281	4629.185059	2.214124	5.822099	10005.144531	12085.708984	1705.847168	1047.376465	254.541046	102.904366	55.143417	279.140045	362.471893	206.807861	0.664962	0.000000	4.292953	3.665504	0.345202	0.765080	4.000223	4.082272	3.231940	3.020103	2.405758	2.012434	1.741494	2.445822	2.559274	2.315567	0.000000	0.000000	8269.000000		1
10721.404297	2443.644043	4.227806	4.622524	4996.998047	5765.018555	842.810486	535.118103	151.824799	50.456135	24.836432	144.713699	185.304947	99.811371	0.563679	99998.000000	4.030252	3.388038	0.626115	0.664879	3.698709	3.760801	2.925730	2.728450	2.181343	1.702914	1.395089	2.160510	2.267887	1.999180	0.000000	4.999991	8415.000000		1
23441.005859	4567.165039	3.870092	6.605369	15071.625000	17799.798828	2551.534668	1560.014038	359.209320	145.694321	90.853111	405.187866	530.125549	317.828613	1.157299	99998.000000	4.369976	3.659647	0.587721	0.819897	4.178160	4.250415	3.406801	3.193129	2.555348	2.163443	1.958340	2.607656	2.724379	2.502193	0.063446	4.999991	8517.000000		1
7921.295410	3196.335205	2.611927	6.935328	7317.456055	8775.012695	1268.526733	770.481384	177.028183	86.825745	55.195839	199.258865	211.402634	168.732941	0.000712	99998.000000	3.898796	3.504652	0.416961	0.841067	3.864360	3.943248	3.103300	2.886762	2.248042	1.938648	1.741906	2.299418	2.325110	2.227200	0.000000	4.999991	8621.000000		1
6713.447266	1322.476807	1.807071	3.185502	4120.806152	5645.295898	708.001770	439.050385	126.494965	44.563110	26.341297	140.470474	200.412186	96.758469	1.053130	99998.000000	3.826946	3.121388	0.256975	0.503178	3.614982	3.751687	2.850034	2.642514	2.102073	1.648975	1.420637	2.147585	2.301924	1.985689	0.022482	4.999991	8650.000000		1
10713.778320	6988.553711	1.822490	4.008861	11504.159180	12899.109375	1913.484619	1200.567383	267.616089	76.513725	74.466125	291.135773	388.396881	167.875656	0.378951	0.000000	4.029943	3.844387	0.260665	0.603021	4.060855	4.110560	3.281825	3.079386	2.427512	1.883739	1.871959	2.464096	2.589276	2.224988	0.000000	0.000000	8697.000000		1
16908.578125	6554.338867	2.433070	10.015984	18431.771484	22359.224609	3095.814697	1912.442261	492.272644	169.685806	149.012421	632.474792	890.478882	406.267151	0.825975	0.000000	4.228107	3.816529	0.386155	1.000694	4.265567	4.349457	3.490775	3.281588	2.692206	2.229645	2.173223	2.801043	2.949624	2.608812	0.000000	0.000000	8759.000000		1
12366.162109	1551.879150	2.907966	5.223854	6771.372070	8240.333008	1137.603516	712.676697	167.252731	106.654190	37.344078	176.821579	223.167084	120.160965	0.216982	0.000000	4.092235	3.190858	0.463589	0.717991	3.830677	3.915945	3.055991	2.852893	2.223373	2.027978	1.572222	2.247535	2.348630	2.079763	0.000000	0.000000	8797.000000		1
23612.990234	4738.688965	2.408400	5.590818	15787.305664	18837.412109	2592.977051	1625.315308	396.655151	143.094727	99.111366	489.602112	647.144165	412.900269	1.911326	99998.000000	4.373151	3.675658	0.381729	0.747475	4.198308	4.275021	3.413799	3.210938	2.598413	2.155624	1.996123	2.689843	2.811001	2.615845	0.281335	4.999991	8846.000000		1
9501.230469	3677.416992	2.655099	4.912396	6949.192871	8131.208496	1169.742310	733.643005	182.030014	82.323486	58.887074	214.739227	294.225677	187.404968	0.630163	0.000000	3.977780	3.565543	0.424081	0.691293	3.841934	3.910155	3.068090	2.865485	2.260143	1.915524	1.770020	2.331911	2.468681	2.272781	0.000000	0.000000	8916.000000		1
15105.907227	3090.569336	1.350678	4.292564	8516.777344	9691.333984	1459.021606	897.627014	219.929169	117.416435	45.004082	249.832184	357.297394	167.055374	0.387796	0.000000	4.179147	3.490038	0.130552	0.632717	3.930275	3.986384	3.164062	2.953096	2.342283	2.069729	1.653252	2.397648	2.553030	2.222860	0.000000	0.000000	8972.000000		1
13803.431641	5418.067383	3.796082	4.486840	11217.389648	14030.061523	1892.219116	1166.917603	308.663757	131.617050	92.839035	363.184235	528.229004	317.696014	1.926367	99998.000000	4.139987	3.733845	0.579336	0.651941	4.049892	4.147059	3.276971	3.067040	2.489486	2.119312	1.967731	2.560127	2.722822	2.502012	0.284739	4.999991	9000.000000		1
17751.974609	5216.424805	2.466991	8.387770	13841.857422	15873.791992	2329.209473	1439.412109	343.981812	111.366142	103.280579	436.975037	607.502686	366.039795	1.172415	99998.000000	4.249247	3.717373	0.392168	0.923647	4.141194	4.200681	3.367208	3.158185	2.536536	2.046753	2.014019	2.640457	2.783548	2.563528	0.069081	4.999991	9077.000000		1
4142.654785	492.195557	3.370527	4.122959	2470.999756	3038.549561	435.488678	277.952789	80.957390	73.858627	27.553205	80.763115	113.416824	50.675079	0.257022	0.000000	3.617279	2.692138	0.527698	0.615209	3.392873	3.482666	2.638977	2.443971	1.908257	1.868401	1.440172	1.907213	2.054677	1.704794	0.000000	0.000000	9158.000000		1
8110.291504	2136.852051	2.787700	4.335737	5510.150879	6391.440430	958.857727	575.296143	137.183197	64.474808	30.488926	157.134995	248.277969	169.112228	0.471559	8805.107422	3.909036	3.329774	0.445246	0.637063	3.741163	3.805599	2.981754	2.759892	2.137301	1.809390	1.484142	2.196273	2.394938	2.228175	0.000000	3.944735	9207.000000		1
12657.060547	3640.902588	2.645848	5.624740	9412.048828	10955.457031	1567.652466	975.704163	236.454926	93.221420	65.973503	274.428070	418.040863	217.607101	0.139851	0.000000	4.102333	3.561209	0.422565	0.750102	3.973684	4.039630	3.195250	2.989318	2.373748	1.969516	1.819370	2.438429	2.621219	2.337673	0.000000	0.000000	9232.000000		1
9833.838867	2296.956787	3.382861	6.084217	6489.373535	7550.599121	1108.366577	690.227051	169.226334	76.165260	54.128868	191.867142	243.695541	129.890167	0.323188	99998.000000	3.992723	3.361153	0.529284	0.784205	3.812203	3.877981	3.044683	2.838992	2.228468	1.881757	1.733429	2.283001	2.386847	2.113576	0.000000	4.999991	9312.000000		1
9052.505859	2317.639404	2.026016	5.048080	9093.958008	10322.942383	1529.078003	952.952393	232.998047	91.833740	69.334785	307.985321	428.445404	248.891632	0.598692	0.000000	3.956769	3.365046	0.306643	0.703126	3.958753	4.013803	3.184430	2.979071	2.367352	1.963002	1.840951	2.488530	2.631896	2.396010	0.000000	0.000000	9369.000000		1
6819.928711	1984.379761	3.802250	5.186849	3687.232666	4660.947754	640.215027	398.227844	90.988792	18.255733	14.832784	82.286484	99.885384	111.319885	0.030126	99998.000000	3.833780	3.297625	0.580041	0.714904	3.566700	3.668474	2.806326	2.600132	1.958988	1.261399	1.171223	1.915329	1.999502	2.046573	0.000000	4.999991	9404.000000		1
14864.465820	5353.592285	2.103110	7.400973	13302.292969	15550.366211	2287.110352	1377.956299	328.655640	121.712082	95.595901	402.486511	518.083557	324.353821	0.449150	99998.000000	4.172149	3.728645	0.322862	0.869289	4.123927	4.191741	3.359287	3.139235	2.516741	2.085334	1.980439	2.604751	2.714400	2.511019	0.000000	4.999991	9430.000000		1
6953.565918	957.352844	2.991227	5.378040	4516.594727	5521.048828	805.105591	488.569061	118.825706	83.476807	48.855675	139.027283	201.062851	110.339256	1.233714	0.000000	3.842208	2.981072	0.475849	0.730624	3.654811	3.742022	2.905853	2.688926	2.074910	1.921566	1.688915	2.143100	2.303332	2.042730	0.091214	0.000000	9506.000000		1
3308.154785	1771.762085	1.967425	4.008861	4105.683594	5822.903809	701.680054	444.838562	143.412354	75.452919	35.509251	170.222382	255.089951	137.880127	0.751387	99998.000000	3.519586	3.248405	0.293898	0.603021	3.613385	3.765140	2.846139	2.648202	2.156587	1.877676	1.550341	2.231017	2.406693	2.139502	0.000000	4.999991	9545.000000		1
7554.444336	3810.976807	2.544085	3.478457	5284.917480	6291.974121	885.338318	558.795044	133.310028	62.837345	24.734669	135.203445	194.414307	103.767807	0.232485	0.000000	3.878202	3.581036	0.405532	0.541387	3.723038	3.798787	2.947109	2.747252	2.124863	1.798218	1.393306	2.130988	2.288728	2.016063	0.000000	0.000000	9567.000000		1
14608.827148	2966.772461	3.478457	7.709347	11659.823242	14109.729492	1976.901611	1216.393066	305.832886	203.258469	82.403664	349.541779	445.381317	313.233856	0.595607	0.000000	4.164615	3.472284	0.541387	0.887018	4.066692	4.149518	3.295985	3.085074	2.485484	2.308049	1.915946	2.543499	2.648732	2.495869	0.000000	0.000000	9631.000000		1
7231.145508	1826.760620	2.642764	4.551599	4206.253418	5999.666504	720.200989	444.400665	118.878128	58.578701	31.071753	140.340958	210.431244	78.308464	0.048948	99998.000000	3.859207	3.261682	0.422058	0.658164	3.623895	3.778127	2.857454	2.647775	2.075102	1.767740	1.492366	2.147184	2.323110	1.893809	0.000000	4.999991	9669.000000		1
8262.350586	3958.913086	1.908834	1.214993	0.000000	0.000000	0.000000	0.000000	16.559677	16.806376	6.293911	0.000000	0.000000	0.000000	1.001855	99998.000000	3.917104	3.597576	0.280768	0.084574	0.000000	0.000000	0.000000	0.000000	1.219052	1.225474	0.798921	0.000000	0.000000	0.000000	0.000805	4.999991	9781.000000		1
6182.199219	1637.835327	2.689020	3.941018	3856.110352	4851.877441	681.863953	416.489746	83.994873	40.347637	26.251867	125.483498	164.061066	101.926819	1.022528	99998.000000	3.791143	3.214270	0.429594	0.595608	3.586149	3.685910	2.833698	2.619604	1.924253	1.605818	1.419160	2.098587	2.215006	2.008288	0.009675	4.999991	9820.000000		1
8307.718750	2210.340576	1.002215	2.985059	4787.272949	5529.938965	842.113525	511.475067	113.685112	41.263508	31.697750	111.569672	174.292908	56.364578	1.405960	0.000000	3.919482	3.344459	0.000961	0.474953	3.680088	3.742720	2.925371	2.708824	2.055704	1.615566	1.501028	2.047546	2.241280	1.751006	0.147973	0.000000	9862.000000		1
7936.858887	2121.047852	4.092121	5.131341	5443.156738	5947.492676	949.211792	578.725281	124.598465	39.012379	28.333391	118.625259	158.889633	145.191666	0.253353	0.000000	3.899649	3.326550	0.611948	0.710231	3.735851	3.774334	2.977363	2.762472	2.095513	1.591202	1.452299	2.074177	2.201096	2.161942	0.000000	0.000000	9893.000000		1
12896.842773	1583.542969	2.328223	3.413699	6902.906250	8338.478516	1163.559448	724.712524	189.449493	111.656013	55.753998	222.547256	257.769714	142.792526	0.476527	0.000000	4.110483	3.199630	0.367025	0.533225	3.839032	3.921087	3.065789	2.860166	2.277493	2.047882	1.746276	2.347422	2.411232	2.154706	0.000000	0.000000	9915.000000		1
8679.491211	2036.140259	1.625130	2.701355	6433.659668	7462.968262	1075.457031	671.397766	167.857147	73.426903	36.918522	153.946411	229.504166	141.161224	0.373762	0.000000	3.938494	3.308808	0.210888	0.431582	3.808458	3.872912	3.031593	2.826980	2.224940	1.865855	1.567244	2.187370	2.360790	2.149715	0.000000	0.000000	9931.000000		1
3623.951172	1072.043335	2.451572	5.316366	2441.031982	3264.433594	447.172943	275.054077	70.136551	31.013161	17.873350	72.813240	112.266594	46.706306	0.644101	0.000000	3.559182	3.030212	0.389445	0.725615	3.387573	3.513808	2.650476	2.439418	1.845944	1.491546	1.252206	1.862210	2.050251	1.669376	0.000000	0.000000	10024.000000		1
9692.172852	1092.414429	2.821621	7.000087	6045.472656	8134.680664	1053.244751	642.003540	155.716476	76.933113	50.132339	224.955658	291.000092	161.874695	1.291731	0.000000	3.986421	3.038388	0.450499	0.845103	3.781430	3.910341	3.022529	2.807537	2.192335	1.886113	1.700118	2.352097	2.463893	2.209179	0.111172	0.000000	10089.000000		1
16287.598633	5353.678711	3.068320	7.450313	11215.088867	13683.427734	1918.085449	1167.025513	286.633514	136.011383	89.314323	406.334991	516.979553	290.519012	0.279227	0.000000	4.211857	3.728652	0.486901	0.872175	4.049803	4.136195	3.282868	3.067080	2.457327	2.133575	1.950921	2.608884	2.713473	2.463175	0.000000	0.000000	10241.000000		1
18064.322266	5920.892578	1.366096	6.192147	16529.537109	19850.648438	2793.059326	1713.084717	444.887909	179.393417	120.975075	530.440063	705.066040	349.603455	1.663470	0.000000	4.256822	3.772387	0.135481	0.791841	4.218261	4.297775	3.446080	3.233779	2.648251	2.253807	2.082696	2.724636	2.848230	2.543576	0.221015	0.000000	10370.000000		1
14554.775391	4689.410645	0.693841	5.014159	13871.653320	16133.159180	2320.340820	1436.266724	318.177094	166.910446	76.717255	368.266235	478.710358	352.838318	2.620152	99998.000000	4.163005	3.671118	0.000000	0.700198	4.142128	4.207719	3.365552	3.157235	2.502669	2.222484	1.884893	2.566162	2.680073	2.547576	0.418327	4.999991	10407.000000		1
9955.946289	1335.758423	4.850721	8.437109	7195.676270	8940.659180	1227.260132	745.065186	186.717300	106.823792	54.881298	255.746796	311.349670	200.911743	0.902094	0.000000	3.998083	3.125728	0.685806	0.926194	3.857072	3.951370	3.088937	2.872194	2.271184	2.028668	1.739424	2.407810	2.493248	2.303005	0.000000	0.000000	10437.000000		1
6733.164551	2826.857178	2.365228	3.817669	5484.423340	6394.385254	948.342163	590.816589	138.095993	56.605110	45.815105	149.946793	198.635941	121.918694	0.195463	0.000000	3.828219	3.451304	0.373873	0.581798	3.739131	3.805799	2.976965	2.771453	2.140181	1.752856	1.661009	2.175937	2.298058	2.086070	0.000000	0.000000	10499.000000		1
6941.717773	2294.449707	4.545431	5.939281	5738.137695	6807.254395	985.427246	609.726074	134.293732	74.749825	38.259945	146.270981	176.759903	140.162094	1.045724	0.000000	3.841467	3.360678	0.657575	0.773734	3.758771	3.832972	2.993624	2.785135	2.128056	1.873610	1.582744	2.165158	2.247384	2.146631	0.019417	0.000000	10562.000000		1
4288.672852	992.886780	1.467860	3.342773	2900.049805	3746.992432	539.401428	316.323761	75.101372	48.615143	20.392765	71.684593	119.291351	42.660442	1.063376	99998.000000	3.632323	2.996900	0.166685	0.524107	3.462405	3.573683	2.731912	2.500132	1.875648	1.686772	1.309476	1.855426	2.076609	1.630025	0.026687	4.999991	10596.000000		1
7478.988281	2476.285400	2.303553	3.947186	6965.475098	7909.392090	1185.651245	725.730164	142.061676	52.448227	45.139767	168.180939	210.647110	132.730286	0.580404	0.000000	3.873843	3.393801	0.362398	0.596288	3.842951	3.898143	3.073957	2.860775	2.152477	1.719731	1.654559	2.225777	2.323555	2.122970	0.000000	0.000000	10619.000000		1
6571.687988	2019.463379	3.216340	4.909312	4265.513672	5824.593262	728.110779	452.625000	121.271111	50.517807	36.631733	118.017769	164.603806	129.480026	0.871902	0.000000	3.817677	3.305236	0.507362	0.691021	3.629971	3.765266	2.862197	2.655739	2.083757	1.703444	1.563857	2.071947	2.216440	2.112203	0.000000	0.000000	10649.000000		1
8624.807617	2983.689941	4.637943	6.263073	6081.761719	6896.192871	1012.428467	632.832520	147.106674	56.093208	32.403927	143.683716	181.993011	106.808372	0.302084	99998.000000	3.935750	3.474754	0.666325	0.796788	3.784029	3.838609	3.005364	2.801289	2.167632	1.748910	1.510598	2.157408	2.260055	2.028605	0.000000	4.999991	10670.000000		1
2439.641357	91.331093	2.198706	4.881558	1936.720581	2999.857910	363.100983	225.421295	79.304512	44.109798	18.234148	73.763031	104.134773	74.049820	0.185124	0.000000	3.387326	1.960619	0.342167	0.688559	3.287067	3.477101	2.560027	2.352995	1.899298	1.644535	1.260885	1.867839	2.017596	1.869524	0.000000	0.000000	10762.000000		0
7623.224121	1326.494873	3.540132	3.805334	5023.277832	5890.375977	876.682251	536.154236	140.455048	83.174599	42.635773	145.574051	199.712173	123.886124	0.477232	0.000000	3.882139	3.122705	0.549019	0.580393	3.700987	3.770143	2.942842	2.729290	2.147537	1.919991	1.629774	2.163084	2.300405	2.093023	0.000000	0.000000	10822.000000		1
12570.870117	2556.265137	2.130863	5.304030	9937.564453	11772.545898	1684.270264	1032.978516	229.880386	77.716385	53.157490	269.358398	368.013397	186.865311	1.293597	99998.000000	4.099365	3.407606	0.328556	0.724606	3.997280	4.070870	3.226412	3.014091	2.361502	1.890513	1.725564	2.430331	2.565864	2.271529	0.111799	4.999991	10850.000000		1
3527.834229	1063.057251	2.821621	3.348940	4204.042480	6136.189941	724.095764	444.138550	165.054031	90.433723	50.850853	195.015640	245.218903	143.060806	0.506397	0.000000	3.547508	3.026557	0.450499	0.524907	3.623667	3.787899	2.859796	2.647518	2.217626	1.956330	1.706298	2.290069	2.389554	2.155521	0.000000	0.000000	10881.000000		1
5163.144043	2758.237793	1.452441	3.176251	5891.575195	7216.429688	981.079163	608.409302	149.709351	46.163570	39.576702	147.893021	244.762512	89.206398	0.383775	0.000000	3.712914	3.440632	0.162098	0.501915	3.770231	3.858322	2.991704	2.784196	2.175249	1.664299	1.597440	2.169948	2.388745	1.950396	0.000000	0.000000	10911.000000		1
8381.814453	1289.687378	1.779317	3.111492	5439.453125	6445.600098	916.067749	586.406860	145.207092	86.036308	35.484581	156.157440	178.813675	94.818802	0.310511	0.000000	3.923338	3.110484	0.250253	0.492969	3.735555	3.809263	2.961928	2.768199	2.161988	1.934682	1.550040	2.193563	2.252401	1.976894	0.000000	0.000000	10961.000000		1
11724.615234	2720.597656	2.991227	6.161310	7154.452637	9171.223633	1246.397827	755.879883	202.151413	73.386818	57.203354	224.967987	305.012604	213.496490	0.170657	0.000000	4.069098	3.434664	0.475849	0.789673	3.854576	3.962427	3.095657	2.878453	2.305677	1.865618	1.757421	2.352121	2.484318	2.329391	0.000000	0.000000	11058.000000		1
3125.887207	1015.876038	1.853327	2.189455	2601.466797	3448.760986	453.124573	286.590332	98.704308	34.115402	22.406446	88.071579	112.124741	77.537529	0.589217	99998.000000	3.494973	3.006841	0.267952	0.340336	3.415218	3.537663	2.656218	2.457262	1.994336	1.532951	1.350373	1.944836	2.049701	1.889512	0.000000	4.999991	11097.000000		1
1649.050903	1153.392334	1.594293	3.595639	1202.180176	1851.307129	230.614319	148.790390	48.056984	13.599288	20.929335	55.531967	61.884468	39.641460	0.829674	99998.000000	3.217234	3.061977	0.202568	0.555776	3.079970	3.267478	2.362886	2.172575	1.681756	1.133516	1.320755	1.744543	1.791582	1.598150	0.000000	4.999991	11156.000000		1
11599.711914	1683.554810	1.261249	3.311935	5853.861328	6819.500000	999.708008	620.657959	134.558945	90.418304	42.333565	175.674423	248.503082	138.697311	0.973839	0.000000	4.064447	3.226227	0.100801	0.520082	3.767442	3.833753	2.999873	2.792852	2.128913	1.956256	1.626685	2.244709	2.395332	2.142068	0.000000	0.000000	11177.000000		1
9786.296875	2057.180664	2.500912	3.749826	6798.117676	8611.161133	1160.904297	719.750793	159.873352	56.592773	50.539394	187.041092	243.300827	156.598419	1.231964	99998.000000	3.990618	3.313272	0.398098	0.574011	3.832389	3.935062	3.064796	2.857182	2.203776	1.752761	1.703630	2.271937	2.386144	2.194787	0.090598	4.999991	11267.000000		1
17838.228516	2672.550049	1.301338	5.902276	9165.083984	11055.002930	1618.768555	959.671814	219.303162	114.804512	58.418346	274.418823	344.398102	282.211426	2.360561	0.000000	4.251352	3.426926	0.114390	0.771020	3.962137	4.043559	3.209185	2.982123	2.341045	2.059959	1.766549	2.438414	2.537061	2.450575	0.373015	0.000000	11326.000000		1
7607.481934	1880.115479	2.109277	4.304899	3972.721924	4455.157715	672.221130	428.312805	104.945801	37.757298	29.431202	126.482628	161.961044	112.303596	0.296678	99998.000000	3.881241	3.274184	0.324134	0.633963	3.599088	3.648863	2.827512	2.631761	2.020965	1.577001	1.468808	2.102031	2.209411	2.050394	0.000000	4.999991	11404.000000		1
8688.437500	2210.371582	2.852458	4.804465	7224.475098	8347.467773	1192.691528	759.037598	168.538651	67.487625	46.737144	197.639908	274.239960	149.552078	0.110054	0.000000	3.938942	3.344465	0.455219	0.681645	3.858806	3.921555	3.076528	2.880263	2.226700	1.829224	1.669662	2.295875	2.438131	2.174793	0.000000	0.000000	11432.000000		1
19558.798828	8243.580078	2.433070	5.485971	9188.560547	10818.939453	1581.439941	958.564758	224.073715	81.867096	55.060154	266.222260	349.862488	228.190506	0.082037	99998.000000	4.291342	3.916116	0.386155	0.739254	3.963248	4.034184	3.199053	2.981622	2.350391	1.913109	1.740837	2.425244	2.543897	2.358298	0.000000	4.999991	11477.000000		1
12368.154297	3511.687744	2.155533	4.702702	9310.935547	12098.451172	1588.865601	966.480713	268.189667	91.198486	75.052032	316.089386	455.085815	267.298462	0.494931	0.000000	4.092305	3.545516	0.333555	0.672347	3.968993	4.082730	3.201087	2.985193	2.428442	1.959988	1.875363	2.499810	2.658093	2.426996	0.000000	0.000000	11501.000000		1
19630.728516	6621.780273	3.916348	8.930508	16494.480469	19566.892578	2775.885986	1715.039795	404.574188	211.377960	129.890167	611.514648	780.737915	529.308350	0.311340	0.000000	4.292936	3.820975	0.592881	0.950876	4.217339	4.291522	3.443402	3.234274	2.606998	2.325060	2.113576	2.786407	2.892505	2.723709	0.000000	0.000000	11561.000000		1
8427.043945	2685.060791	1.853327	3.321187	5739.556152	6965.684570	945.017883	609.531799	150.245926	68.856804	34.075314	148.411102	235.517456	96.160225	1.071932	0.000000	3.925675	3.428954	0.267952	0.521293	3.758878	3.842964	2.975440	2.784996	2.176803	1.837947	1.532440	2.171466	2.372023	1.982996	0.030167	0.000000	11600.000000		1
8025.812500	3469.551514	2.846291	4.243225	5047.753418	5865.005859	861.547241	536.437927	95.330696	61.986233	24.913525	102.256775	163.820541	124.573792	0.979168	99998.000000	3.904489	3.540273	0.454279	0.627696	3.703098	3.768268	2.935279	2.729519	1.979233	1.792295	1.396435	2.009692	2.214368	2.095427	0.000000	4.999991	11615.000000		1
9318.580078	2227.538574	3.574053	5.149844	7085.990723	7871.363281	1209.362183	749.077148	185.437546	58.880909	48.056984	221.986023	272.599426	172.257645	0.974273	0.000000	3.969350	3.347825	0.553161	0.711794	3.850401	3.896050	3.082556	2.874527	2.268198	1.769974	1.681756	2.346326	2.435525	2.236178	0.000000	0.000000	11651.000000		1
10017.062500	3504.628906	4.418998	5.156011	6526.998047	7626.073730	1112.107178	683.344177	157.073318	56.768547	34.355934	163.453568	164.779587	123.485237	0.155864	75104.257812	4.000741	3.544642	0.645324	0.712314	3.814713	3.882301	3.046147	2.834640	2.196102	1.754108	1.536002	2.213394	2.216903	2.091615	0.000000	4.875665	11678.000000		1
7167.947266	2409.229492	2.396065	3.607974	6477.618164	7806.089844	1117.368042	685.903687	169.355850	82.095291	49.299732	212.858154	272.540833	242.502136	0.582281	0.000000	3.855395	3.381878	0.379499	0.557263	3.811415	3.892434	3.048196	2.836263	2.228800	1.914318	1.692845	2.328090	2.435431	2.384716	0.000000	0.000000	11720.000000		1
11364.000000	1727.677002	5.233105	8.578961	9578.894531	11496.890625	1674.790894	1004.151672	245.487198	111.952049	79.113319	313.517548	420.304352	262.756134	1.248752	0.000000	4.055531	3.237463	0.718759	0.933435	3.981315	4.060580	3.223961	3.001799	2.390029	2.049032	1.898250	2.496262	2.623564	2.419553	0.096476	0.000000	11784.000000		1
15232.414062	5334.041504	2.032184	4.508426	13650.996094	15878.000977	2287.625244	1419.124268	327.181610	142.394714	88.839432	413.418365	557.428955	283.688538	0.867819	0.000000	4.182769	3.727057	0.307963	0.654025	4.135164	4.200796	3.359385	3.152020	2.514789	2.153494	1.948606	2.616390	2.746190	2.452842	0.000000	0.000000	11840.000000		1
13540.252930	2802.782471	2.010598	3.129995	8003.347656	9181.101562	1376.377441	845.687622	198.380005	107.949356	55.383949	262.234985	354.617615	185.212433	1.018471	99998.000000	4.131627	3.447589	0.303325	0.495544	3.903272	3.962895	3.138737	2.927210	2.297498	2.033220	1.743384	2.418691	2.549760	2.267670	0.007948	4.999991	11904.000000		1
5920.506836	2288.695312	1.224244	3.367443	4009.218018	5053.815918	728.450012	433.743286	136.301254	50.813847	26.541739	125.128868	192.647324	121.237190	2.118516	0.000000	3.772359	3.359588	0.087868	0.527300	3.603060	3.703619	2.862400	2.637233	2.134500	1.705982	1.423929	2.097358	2.284763	2.083636	0.326032	0.000000	11951.000000		1
8198.749023	1508.620483	1.406185	4.178466	8697.965820	11145.455078	1481.425049	917.165588	234.521408	116.204529	67.376610	274.745697	359.443665	141.417175	0.966462	0.000000	3.913748	3.178580	0.148042	0.621017	3.939418	4.047098	3.170680	2.962448	2.370183	2.065223	1.828509	2.438931	2.555631	2.150502	0.000000	0.000000	12006.000000		1
8614.899414	1174.657715	1.822490	2.954222	5744.302246	6645.580566	1010.775574	605.566101	123.756607	54.464993	34.799992	164.958435	193.174652	128.277359	0.615769	99998.000000	3.935250	3.069911	0.260665	0.470443	3.759237	3.822533	3.004655	2.782161	2.092568	1.736117	1.541579	2.217375	2.285950	2.108150	0.000000	4.999991	12037.000000		1
9634.462891	1261.551392	2.035268	3.993442	4997.177246	6019.057129	864.643311	538.331360	124.117401	41.044563	31.127258	116.870613	166.975204	135.474808	0.360542	0.000000	3.983828	3.100905	0.308622	0.601347	3.698725	3.779528	2.936837	2.731050	2.093833	1.613256	1.493141	2.067705	2.222652	2.131859	0.000000	0.000000	12099.000000		1
3477.415039	762.966309	2.547168	3.632644	2199.433594	2999.629883	380.181824	246.988968	66.346642	53.700226	27.312674	90.097595	125.717865	85.129692	0.253927	99998.000000	3.541256	2.882505	0.406058	0.560223	3.342311	3.477068	2.579991	2.392678	1.821819	1.729976	1.436364	1.954713	2.099397	1.930081	0.000000	4.999991	12143.000000		1
6595.136719	2628.375488	1.847160	5.785094	6065.754395	7312.614746	1041.236694	641.719849	150.739319	93.273849	62.636902	249.640991	324.955139	213.305298	1.201567	0.000000	3.819224	3.419688	0.266504	0.762310	3.782885	3.864073	3.017550	2.807345	2.178226	1.969760	1.796830	2.397316	2.511823	2.329002	0.079748	0.000000	12195.000000		1
1679.755615	1301.013916	1.859494	3.120744	1318.249023	1672.878906	258.435822	163.771194	52.300209	35.151539	12.106758	66.392899	91.118309	67.777496	1.159526	99998.000000	3.225246	3.114282	0.269395	0.494258	3.119998	3.223464	2.412353	2.214237	1.718503	1.545944	1.083028	1.822122	1.959606	1.831086	0.064281	4.999991	12249.000000		1
6712.737793	2680.206787	2.500912	3.355108	3690.797363	4676.662598	638.121155	401.718658	108.020287	60.700314	24.050079	113.376740	185.974121	77.593033	0.921094	0.000000	3.826900	3.428168	0.398098	0.525706	3.567120	3.669936	2.804903	2.603922	2.033505	1.783191	1.381117	2.054524	2.269453	1.889823	0.000000	0.000000	12270.000000		1
7816.836914	1937.337280	1.921169	6.269241	9889.932617	12033.796875	1662.847534	1032.515869	249.875351	83.248611	76.735756	326.367493	459.581909	284.394714	1.041283	0.000000	3.893031	3.287205	0.283566	0.797215	3.995193	4.080403	3.220852	3.013897	2.397723	1.920377	1.884998	2.513707	2.662363	2.453922	0.017569	0.000000	12351.000000		1
9037.981445	1925.976807	2.303553	4.551599	5740.003418	6534.183594	936.044250	611.326538	142.144943	58.082218	47.810287	194.127518	243.337830	152.999695	1.665841	0.000000	3.956071	3.284651	0.362398	0.658164	3.758912	3.815191	2.971296	2.786273	2.152731	1.764043	1.679521	2.288087	2.386210	2.184690	0.221633	0.000000	12425.000000		1
6380.736328	1479.260254	2.026016	3.151581	2617.119629	4498.869629	440.123535	285.005310	102.435631	28.191540	26.199444	146.175385	192.634995	118.208954	0.693802	0.000000	3.804871	3.170045	0.306643	0.498528	3.417824	3.653103	2.643574	2.454853	2.010451	1.450119	1.418292	2.164874	2.284735	2.072650	0.000000	0.000000	12454.000000		1
8664.788086	2553.163086	1.766982	4.280230	6676.374512	7823.093750	1120.097168	707.273987	181.095642	62.038654	46.533619	213.851120	278.011383	188.764893	0.501680	0.000000	3.937758	3.407079	0.247232	0.631467	3.824541	3.893378	3.049256	2.849588	2.257908	1.792662	1.667767	2.330112	2.444062	2.275921	0.000000	0.000000	12526.000000		1
8761.330078	2380.751221	1.551121	2.355976	5567.952637	7295.142090	982.411316	591.602966	142.844940	65.658966	36.594727	157.757904	196.955307	110.434853	1.603331	0.000000	3.942570	3.376714	0.190646	0.372171	3.745696	3.863034	2.992293	2.772030	2.154865	1.817294	1.563419	2.197991	2.294368	2.043106	0.205023	0.000000	12559.000000		1
15677.940430	4058.237305	2.698272	5.782010	10793.249023	12431.445312	1840.387573	1125.539917	268.794098	114.301857	70.309242	326.703613	453.732056	238.249649	0.198754	0.000000	4.195289	3.608337	0.431086	0.762079	4.033152	4.094522	3.264909	3.051361	2.429420	2.058053	1.847012	2.514154	2.656800	2.377032	0.000000	0.000000	12592.000000		1
1416.663452	1230.325439	2.698272	3.151581	1349.394775	2227.162354	265.244690	166.059326	40.353806	15.986102	16.044693	59.571667	82.076790	106.237885	0.225463	0.000000	3.151267	3.090020	0.431086	0.498528	3.130139	3.347752	2.423647	2.220263	1.605885	1.203743	1.205331	1.775040	1.914220	2.026279	0.000000	0.000000	12642.000000		1
12222.962891	2958.788818	2.704439	4.681116	6631.166992	8176.946289	1147.456055	699.919250	206.727676	92.055771	48.877258	221.970596	294.376770	149.755600	0.078775	0.000000	4.087176	3.471114	0.432077	0.670349	3.821590	3.912591	3.059736	2.845048	2.315399	1.964051	1.689107	2.346295	2.468904	2.175383	0.000000	0.000000	12693.000000		1
5761.238281	2165.268799	1.939672	4.816800	7197.439941	7781.342773	1205.458130	760.887878	179.886810	108.189888	38.972290	186.837570	224.138474	115.189980	0.472552	99998.000000	3.760516	3.335512	0.287728	0.682759	3.857178	3.891055	3.081152	2.881321	2.254999	2.034187	1.590756	2.271464	2.350516	2.061415	0.000000	4.999991	12773.000000		1
12731.042969	2081.351074	1.566539	3.777580	7180.664551	8861.071289	1204.298706	756.576782	170.762039	71.807938	60.749653	214.474030	259.182068	176.614975	1.223004	0.000000	4.104864	3.318345	0.194941	0.577214	3.856165	3.947486	3.080734	2.878853	2.232391	1.856172	1.783544	2.331375	2.413605	2.247028	0.087428	0.000000	12838.000000		1
15460.922852	2529.923828	1.532618	4.748958	9756.958984	12009.879883	1637.116821	1020.563354	246.131699	145.934860	67.672646	299.492706	395.184204	190.784744	0.823195	0.000000	4.189235	3.403107	0.185434	0.676598	3.989315	4.079539	3.214080	3.008840	2.391168	2.164159	1.830413	2.476386	2.596800	2.280544	0.000000	0.000000	12910.000000		1
8240.564453	2771.220215	2.544085	6.062630	3713.839111	4588.630859	643.033569	403.322205	101.479675	62.464211	25.662874	93.113495	132.730286	91.365013	0.815023	0.000000	3.915957	3.442671	0.405532	0.782661	3.569823	3.661683	2.808234	2.605652	2.006379	1.795631	1.409305	1.969013	2.122970	1.960780	0.000000	0.000000	12955.000000		1
19738.259766	6696.499023	1.859494	5.578484	11235.041016	13361.898438	1902.722290	1166.636963	292.597473	96.955833	59.617920	308.259766	408.950012	241.314896	1.475567	0.000000	4.295309	3.825848	0.269395	0.746516	4.050575	4.125868	3.279375	3.066936	2.466271	1.986574	1.775377	2.488917	2.611670	2.382584	0.168959	0.000000	12980.000000		1
10938.773438	1984.163818	1.871829	3.496960	6420.803711	7154.847656	1099.988159	680.630493	174.052383	48.861839	31.235189	134.824142	146.178467	120.675949	0.698339	0.000000	4.038969	3.297578	0.272266	0.543691	3.807589	3.854600	3.041388	2.832911	2.240680	1.688970	1.494644	2.129768	2.164883	2.081621	0.000000	0.000000	13085.000000		1
8797.638672	1629.626465	3.814585	1.998263	4467.584961	5493.446289	798.768494	479.290100	113.074532	47.764030	24.204266	140.677078	181.027802	78.663094	1.353349	99998.000000	3.944366	3.212088	0.581447	0.300653	3.650073	3.739845	2.902421	2.680598	2.053365	1.679101	1.383892	2.148223	2.257745	1.895771	0.131410	4.999991	13134.000000		1
18583.248047	5084.163086	2.063021	6.676294	12157.936523	14756.608398	2068.325195	1262.488770	323.388611	122.631042	88.950447	454.012695	642.182434	343.331146	0.253966	0.000000	4.269122	3.706219	0.314504	0.824535	4.084860	4.168986	3.315619	3.101228	2.509725	2.088600	1.949148	2.657068	2.807658	2.535713	0.000000	0.000000	13149.000000		1
5914.172852	2032.199219	2.445405	2.673601	4516.280273	5641.570312	792.166199	489.932068	124.274673	55.266766	31.574402	155.179901	182.483322	84.093559	0.815646	99998.000000	3.771894	3.307966	0.388351	0.427097	3.654781	3.751400	2.898816	2.690136	2.094383	1.742464	1.499335	2.190835	2.261223	1.924763	0.000000	4.999991	13225.000000		1
4867.916016	548.288757	1.689889	3.601807	2728.430420	3430.427979	479.012573	305.598511	68.215385	24.660658	14.764941	74.558632	88.531059	64.354546	0.591135	0.000000	3.687343	2.739009	0.227858	0.556520	3.435913	3.535348	2.680347	2.485151	1.833882	1.392005	1.169232	1.872498	1.947096	1.808579	0.000000	0.000000	13263.000000		1
5880.396973	1984.197754	3.253344	5.180681	4630.005371	4974.027344	795.592285	495.948456	86.067146	57.382210	25.388422	108.575356	181.733978	69.029495	0.468644	0.000000	3.769407	3.297585	0.512330	0.714387	3.665581	3.696708	2.900691	2.695436	1.934837	1.758777	1.404636	2.035731	2.259436	1.839035	0.000000	0.000000	13285.000000		1
4682.903809	2041.576904	2.288134	3.555551	1988.959106	2615.617920	365.049896	224.295731	49.984322	11.952572	21.179117	73.408401	81.318192	39.814152	0.255425	0.000000	3.670515	3.309966	0.359481	0.550907	3.298626	3.417574	2.562352	2.350821	1.698834	1.077461	1.325908	1.865746	1.910188	1.600037	0.000000	0.000000	13336.000000		1
7915.057129	1916.808838	3.234842	5.467469	4896.125977	5645.606934	803.588379	525.894653	97.535576	59.361973	36.141418	160.742966	201.065933	172.815796	0.461231	0.000000	3.898454	3.282579	0.509853	0.737786	3.689852	3.751711	2.905034	2.720899	1.989163	1.773508	1.558005	2.206132	2.303339	2.237583	0.000000	0.000000	13409.000000		1
5655.657227	2457.961914	1.255082	3.965688	5554.263672	6963.963867	958.074463	593.675232	118.310722	56.685287	33.973549	162.910828	207.948837	174.940506	0.588008	99998.000000	3.752483	3.390575	0.098672	0.598319	3.744627	3.842856	2.981399	2.773549	2.073024	1.753470	1.531141	2.211950	2.317956	2.242890	0.000000	4.999991	13486.000000		1
9537.686523	2886.872803	1.736145	4.082870	6652.432617	8033.043945	1145.485596	700.986267	142.148026	76.883774	35.833046	172.069534	258.423462	136.899506	1.260118	99998.000000	3.979443	3.460428	0.239586	0.610966	3.822980	3.904880	3.058990	2.845710	2.152741	1.885835	1.554284	2.235704	2.412332	2.136402	0.100411	4.999991	13552.000000		1
4577.982910	709.111877	1.699140	3.385945	3422.512207	4295.512207	625.807800	364.078522	96.829399	59.614838	23.855803	105.880173	117.231415	68.539177	0.509207	0.000000	3.660674	2.850715	0.230229	0.529680	3.534345	3.633015	2.796441	2.561195	1.986007	1.775354	1.377594	2.024815	2.069044	1.835939	0.000000	0.000000	13572.000000		1
20803.093750	5728.402344	4.061284	7.215949	15515.750977	18180.181641	2618.402588	1578.272949	355.228210	146.193893	103.909660	485.139954	657.847839	396.784668	0.990802	99998.000000	4.318128	3.758034	0.608663	0.858293	4.190773	4.259598	3.418036	3.198182	2.550508	2.164929	2.016656	2.685867	2.818125	2.598555	0.000000	4.999991	13650.000000		1
5682.399414	1475.951416	2.026016	2.328223	2882.688232	3686.591064	478.327972	284.259033	62.760250	32.795563	13.516026	43.900105	72.100899	36.881516	0.342138	0.000000	3.754532	3.169072	0.306643	0.367025	3.459798	3.566625	2.679726	2.453714	1.797685	1.515815	1.130849	1.642466	1.857941	1.566809	0.000000	0.000000	13673.000000		1
12236.621094	2532.723877	2.556419	5.103588	7719.492188	9291.453125	1352.250244	825.214661	208.522415	100.085823	53.724895	246.073105	304.229340	193.816071	0.270032	0.000000	4.087662	3.403588	0.407632	0.707876	3.887589	3.968084	3.131057	2.916567	2.319153	2.000373	1.730176	2.391064	2.483201	2.287390	0.000000	0.000000	13712.000000		1
17023.177734	7849.585938	2.778449	6.919910	14453.804688	17936.578125	2403.879150	1501.416870	422.012726	192.277283	136.307419	605.430420	834.845154	381.652771	0.643364	0.000000	4.231040	3.894847	0.443802	0.840100	4.159982	4.253739	3.380913	3.176501	2.625325	2.283928	2.134520	2.782064	2.921606	2.581668	0.000000	0.000000	13806.000000		1
13492.170898	4557.081055	3.250261	8.637552	14187.187500	16009.393555	2416.232666	1456.289429	313.980103	133.889771	94.195885	414.254059	586.308167	344.515289	1.137982	0.000000	4.130082	3.658687	0.511918	0.936391	4.151896	4.204375	3.383139	3.163248	2.496902	2.126747	1.974032	2.617267	2.768126	2.537209	0.056136	0.000000	13863.000000		1
15592.258789	1988.046265	2.044519	3.336605	8647.438477	10167.540039	1453.492554	886.238770	224.298828	97.402969	46.524368	240.547043	349.766907	194.519150	0.486189	0.000000	4.192909	3.298426	0.310591	0.523305	3.936888	4.007216	3.162413	2.947551	2.350827	1.988572	1.667681	2.381200	2.543779	2.288962	0.000000	0.000000	13893.000000		1
5905.933105	1863.293579	2.840123	4.520761	4994.808594	5113.079590	846.473938	544.267578	122.751305	40.982887	32.471767	118.853462	136.489365	72.745399	1.178852	99998.000000	3.771289	3.270281	0.453337	0.655212	3.698519	3.708683	2.927613	2.735812	2.089026	1.612603	1.511506	2.075012	2.135099	1.861806	0.071459	4.999991	13951.000000		1
7357.116211	1727.670776	2.254213	4.230890	4625.928711	5694.518555	822.698303	498.924255	134.099457	46.801903	26.606499	141.713211	172.603027	105.901756	0.054436	0.000000	3.866708	3.237461	0.352995	0.626432	3.665199	3.755457	2.915241	2.698035	2.127427	1.670264	1.424988	2.151410	2.237048	2.024903	0.000000	0.000000	13996.000000		1
5668.972656	1654.962402	0.897368	2.257297	4425.821777	6278.035645	762.361877	476.653503	147.143677	63.660702	34.312759	165.720123	219.414185	122.914742	2.023233	0.000000	3.753504	3.218788	0.000000	0.353589	3.645994	3.797824	2.882161	2.678203	2.167742	1.803871	1.535456	2.219375	2.341265	2.089604	0.306046	0.000000	14036.000000		1
4981.743164	1195.627197	2.747611	3.077571	2034.897583	2775.093506	368.768890	232.368973	72.418518	19.205524	15.036310	52.568493	69.624657	41.044563	0.312015	99998.000000	3.697381	3.077596	0.438955	0.488208	3.308542	3.443278	2.566754	2.366178	1.859850	1.283426	1.177141	1.720726	1.842763	1.613256	0.000000	4.999991	14068.000000		1
20177.742188	5880.393555	4.983322	7.804943	18943.634766	22852.714844	3213.295898	1960.079834	476.360535	248.962570	136.480103	607.271423	860.723938	463.954651	0.888774	99998.000000	4.304873	3.769406	0.697519	0.892370	4.277463	4.358938	3.506951	3.292274	2.677936	2.396134	2.135069	2.783383	2.934864	2.666476	0.000000	4.999991	14167.000000		1
4570.964355	2354.052246	4.203136	3.860841	2824.063232	3435.898682	484.714386	302.958832	53.179073	13.075052	21.765028	79.979851	103.221985	60.435112	0.813331	99998.000000	3.660008	3.371816	0.623573	0.586682	3.450874	3.536040	2.685486	2.481384	1.725741	1.116443	1.337759	1.902981	2.013772	1.781289	0.000000	4.999991	14248.000000		1
6719.673340	1710.765747	1.421604	3.607974	6982.411133	7732.225098	1184.087891	740.414917	172.430328	72.184158	28.077442	180.620743	213.175781	119.297516	1.955575	99998.000000	3.827348	3.233191	0.152779	0.557263	3.844005	3.888304	3.073384	2.869475	2.236614	1.858442	1.448358	2.256768	2.328738	2.076631	0.291275	4.999991	14320.000000		1
8411.246094	2382.524414	2.494745	2.701355	4346.258301	5226.869141	713.432190	466.181122	110.123398	56.512596	21.524496	123.657921	174.434769	80.837128	1.029217	0.000000	3.924860	3.377037	0.397026	0.431582	3.638116	3.718242	2.853353	2.668555	2.041880	1.752145	1.332933	2.092222	2.241633	1.907611	0.012507	0.000000	14353.000000		1
16850.880859	3212.817871	1.347594	6.969250	13223.855469	15517.601562	2249.020020	1367.058350	293.559601	147.933121	81.225677	377.082672	498.640564	229.343811	0.652028	0.000000	4.226623	3.506886	0.129559	0.843186	4.121358	4.190825	3.351993	3.135787	2.467696	2.170065	1.909693	2.576437	2.697788	2.360487	0.000000	0.000000	14378.000000		1
13458.135742	4812.356445	1.544953	5.032661	10304.843750	12165.361328	1766.211426	1081.007690	264.809906	104.467819	74.888596	350.041351	466.424744	244.377045	1.852409	0.000000	4.128985	3.682358	0.188915	0.701798	4.013041	4.085125	3.247043	3.033829	2.422934	2.018982	1.874416	2.544119	2.668782	2.388060	0.267737	0.000000	14458.000000		1
15497.853516	2981.599121	1.699140	2.639680	7927.095703	8796.954102	1328.810791	831.968018	189.088699	81.114662	37.100460	188.767990	277.570404	145.256424	0.977913	99998.000000	4.190271	3.474449	0.230229	0.421551	3.899114	3.944332	3.123463	2.920107	2.276666	1.909099	1.569379	2.275928	2.443373	2.162135	0.000000	4.999991	14495.000000		1
6421.596191	1674.322144	1.776234	4.937066	5376.538574	7072.277344	951.376587	576.326111	179.522934	51.202396	46.922169	237.346115	311.429871	134.040878	0.704116	13143.608398	3.807643	3.223839	0.249500	0.693469	3.730503	3.849559	2.978353	2.760668	2.254120	1.709290	1.671378	2.375382	2.493360	2.127237	0.000000	4.118715	14537.000000		1
7170.935547	1865.705078	1.569623	3.503127	5467.863281	6195.431641	969.925293	582.394897	145.456879	53.854412	36.033485	154.649506	196.474243	113.077614	0.533515	0.000000	3.855576	3.270843	0.195795	0.544456	3.737818	3.792072	2.986738	2.765218	2.162734	1.731221	1.556706	2.189348	2.293306	2.053377	0.000000	0.000000	14712.000000		1
6911.861328	4311.085449	2.556419	4.033530	5984.238770	6901.151367	1048.165894	631.827209	143.665222	104.634338	36.033485	158.837219	235.221420	147.020325	0.251562	0.000000	3.839595	3.634587	0.407632	0.605685	3.777009	3.838922	3.020430	2.800598	2.157352	2.019674	1.556706	2.200952	2.371477	2.167377	0.000000	0.000000	14747.000000		1
21256.867188	4976.568359	2.494745	5.976286	14050.328125	17264.449219	2346.423096	1460.014648	392.337921	114.770592	104.273544	461.632599	632.080078	354.383270	1.027764	99998.000000	4.327499	3.696930	0.397026	0.776431	4.147686	4.237153	3.370406	3.164357	2.593660	2.059831	2.018174	2.664296	2.800772	2.549473	0.011893	4.999991	14832.000000		1
9299.069336	1246.783325	2.482410	3.564802	5460.268066	6665.840332	961.963074	582.684753	127.389244	79.875000	50.280361	179.852890	243.775711	139.733459	0.301381	0.000000	3.968440	3.095791	0.394873	0.552035	3.737214	3.823855	2.983158	2.765434	2.105133	1.902411	1.701398	2.254917	2.386991	2.145300	0.000000	0.000000	14881.000000		1
11279.776367	2380.979248	3.216340	4.924731	7859.262695	9594.223633	1369.497681	827.422607	222.050781	114.770592	60.003387	243.325485	310.961121	259.157410	0.563382	99998.000000	4.052300	3.376756	0.507362	0.692383	3.895382	3.982010	3.136561	2.917727	2.346452	2.059831	1.778176	2.386188	2.492706	2.413564	0.000000	4.999991	14960.000000		1
17967.289062	3071.832520	2.611927	7.061762	11702.708008	14204.184570	1961.954712	1212.304077	306.856689	104.322884	68.292480	305.950043	396.013733	237.219681	1.086417	99998.000000	4.254483	3.487397	0.416961	0.848913	4.068286	4.152416	3.292689	3.083611	2.486936	2.018380	1.834373	2.485651	2.597710	2.375151	0.035996	4.999991	15134.000000		1
18755.777344	4464.026367	3.669649	6.910658	12564.234375	15394.356445	2160.060303	1310.496460	305.379578	121.810768	91.405098	406.208557	548.359680	293.328308	0.521823	0.000000	4.273135	3.649727	0.564625	0.839519	4.099136	4.187362	3.334466	3.117436	2.484840	2.085686	1.960970	2.608749	2.739065	2.467354	0.000000	0.000000	15190.000000		1
4506.958008	2363.722656	2.167868	3.811501	5929.591797	6901.324219	998.166138	633.634277	142.925125	42.826965	50.178596	194.109024	265.253967	148.626953	0.399410	0.000000	3.653883	3.373596	0.336033	0.581096	3.773025	3.838933	2.999203	2.801839	2.155109	1.631717	1.700518	2.288046	2.423662	2.172098	0.000000	0.000000	15259.000000		1
4345.826660	1450.257690	2.636597	3.117660	2418.523926	2721.997803	433.419495	269.703796	69.402626	30.729456	19.800686	56.756210	53.755733	50.746006	0.090502	0.000000	3.638072	3.161445	0.421044	0.493829	3.383550	3.434888	2.636909	2.430887	1.841376	1.487555	1.296680	1.754013	1.730425	1.705402	0.000000	0.000000	15335.000000		1
8606.708984	1818.400513	3.746742	4.835302	4918.714355	6236.096680	854.368347	517.229309	129.443024	75.613274	45.645500	211.843597	310.967285	165.831131	0.032132	99998.000000	3.934837	3.259690	0.573654	0.684424	3.691852	3.794913	2.931645	2.713683	2.112079	1.878598	1.659398	2.326015	2.492715	2.219666	0.000000	4.999991	15376.000000		1
19786.919922	8372.510742	2.747611	10.996613	23297.716797	27353.978516	3930.333008	2399.305908	577.288208	208.775284	158.911224	754.717285	1027.995117	489.589783	0.854723	0.000000	4.296378	3.922856	0.438955	1.041259	4.367313	4.437020	3.594429	3.380086	2.761393	2.319679	2.201154	2.877784	3.011991	2.689832	0.000000	0.000000	15412.000000		1
10857.807617	1205.871338	1.853327	4.789046	6041.969238	7240.245605	1019.487122	640.628235	139.076614	67.145325	34.448444	145.031311	222.840210	104.048431	0.313848	99998.000000	4.035742	3.081301	0.267952	0.680249	3.781178	3.859753	3.008382	2.806606	2.143254	1.827016	1.537170	2.161462	2.347994	2.017236	0.000000	4.999991	15450.000000		1
9074.138672	1871.129395	1.221161	5.421213	7446.522949	9356.489258	1253.817383	780.777954	217.906235	100.054985	53.607716	240.698151	298.879028	169.537796	1.221658	0.000000	3.957805	3.272104	0.086773	0.734096	3.871953	3.971113	3.098234	2.892528	2.338270	2.000239	1.729227	2.381473	2.475495	2.229267	0.086950	0.000000	15468.000000		1
7542.985352	724.619995	2.975808	6.364837	7505.884766	9592.200195	1222.400269	778.949341	200.039047	58.726719	62.550556	274.980072	361.041046	197.103333	0.617046	0.000000	3.877543	2.860110	0.473605	0.803787	3.875402	3.981918	3.087214	2.891509	2.301115	1.768836	1.796231	2.439301	2.557557	2.294694	0.000000	0.000000	15493.000000		1
17557.578125	3494.017822	3.305768	5.578484	13381.036133	15596.301758	2251.517822	1393.806763	288.366577	131.530716	82.582527	339.094086	458.740051	230.901108	3.190381	99998.000000	4.244464	3.543325	0.519272	0.746516	4.126490	4.193022	3.352475	3.144202	2.459945	2.119027	1.916888	2.530320	2.661567	2.363426	0.503842	4.999991	15533.000000		1
12794.132812	3960.575195	2.402232	8.393937	12185.754883	14160.661133	2078.177734	1269.791138	293.127869	174.194229	92.404228	407.035004	549.978638	288.323395	0.915944	99998.000000	4.107011	3.597758	0.380615	0.923966	4.085853	4.151083	3.317683	3.103732	2.467057	2.241034	1.965692	2.609632	2.740346	2.459880	0.000000	4.999991	15625.000000		1
17628.494141	2648.370361	2.562587	3.635728	8609.931641	10174.542969	1458.293945	904.531494	203.970810	107.921608	51.186981	233.907745	301.531067	151.929642	2.246831	99998.000000	4.246215	3.422979	0.408679	0.560591	3.935000	4.007515	3.163845	2.956424	2.309568	2.033108	1.709159	2.369045	2.479332	2.181643	0.351570	4.999991	15699.000000		1
12094.238281	4362.922852	2.716774	3.848506	8375.869141	9739.282227	1407.239502	875.195923	194.284790	92.752693	53.068062	237.019241	328.347260	178.967865	0.144018	99998.000000	4.082579	3.639777	0.434053	0.585292	3.923030	3.988527	3.148368	2.942105	2.288439	1.967327	1.724833	2.374784	2.516333	2.252775	0.000000	4.999991	15719.000000		1
7970.123047	2188.328857	2.460824	4.533096	5108.617188	6426.859863	914.399475	544.859619	165.495010	64.595078	34.824661	159.999786	194.250870	118.939804	0.503742	0.000000	3.901465	3.340113	0.391080	0.656395	3.708303	3.807999	2.961136	2.736285	2.218785	1.810199	1.541887	2.204119	2.288363	2.075327	0.000000	0.000000	15854.000000		1
12328.957031	1823.645996	2.346725	8.073228	7366.228516	8914.274414	1273.204834	775.547974	186.732712	70.503517	65.076141	280.592468	375.497620	167.795471	0.352533	0.000000	4.090926	3.260941	0.370462	0.907047	3.867245	3.950086	3.104898	2.889609	2.271220	1.848211	1.813422	2.448076	2.574607	2.224780	0.000000	0.000000	15970.000000		1
7689.163574	2675.038574	2.322055	4.496091	5054.238770	6174.634766	876.022339	540.545471	129.387512	70.540527	30.032532	154.347290	167.841736	157.600632	0.574748	0.000000	3.885879	3.427330	0.365873	0.652835	3.703656	3.790611	2.942515	2.732832	2.111892	1.848439	1.477592	2.188499	2.224900	2.197558	0.000000	0.000000	16046.000000		1
6352.702148	2158.604736	3.284182	3.941018	5799.223633	6848.178711	972.000610	611.536255	155.593124	67.524628	39.268330	169.775238	215.303558	127.703789	1.503616	0.000000	3.802958	3.334173	0.516427	0.595608	3.763370	3.835575	2.987667	2.786422	2.191990	1.829462	1.594042	2.229874	2.333051	2.106204	0.177137	0.000000	16063.000000		1
5411.739258	2235.463867	2.352893	3.953353	3426.961914	4416.888184	576.421692	372.552643	85.771111	43.560894	24.028492	111.489494	146.613281	144.090775	0.221148	99998.000000	3.733337	3.349368	0.371602	0.596966	3.534909	3.645116	2.760740	2.571188	1.933341	1.639097	1.380726	2.047234	2.166173	2.158636	0.000000	4.999991	16100.000000		1
2445.614502	1146.478516	0.632166	0.709260	2102.884766	2871.451172	365.086914	232.520065	47.082523	22.024061	16.149540	55.479546	91.836823	70.485016	0.386509	99998.000000	3.388388	3.059366	0.000000	0.000000	3.322815	3.458102	2.562396	2.366460	1.672860	1.342897	1.208160	1.744133	1.963017	1.848097	0.000000	4.999991	16120.000000		1
4819.239258	1239.231201	3.944102	3.709738	3420.575439	3619.470459	575.135803	364.670624	81.182503	26.677423	20.386597	66.877045	101.236061	74.644981	0.717896	0.000000	3.682978	3.093152	0.595948	0.569343	3.534099	3.558645	2.759770	2.561901	1.909462	1.426144	1.309345	1.825277	2.005335	1.873001	0.000000	0.000000	16139.000000		1
8349.169922	1240.295166	2.389898	4.008861	4757.142090	5372.918457	822.639709	515.403748	115.239319	42.385990	27.112230	132.967728	186.640198	100.394196	0.935223	99998.000000	3.921643	3.093525	0.378379	0.603021	3.677346	3.730210	2.915210	2.712147	2.061601	1.627222	1.433165	2.123746	2.271005	2.001709	0.000000	4.999991	16204.000000		1
13165.396484	2751.913086	1.877997	5.859104	6935.815918	7972.041504	1136.696899	729.757507	177.188538	70.685463	51.547775	204.094162	269.401581	181.083313	2.271815	0.000000	4.119434	3.439635	0.273695	0.767831	3.841098	3.901570	3.055645	2.863178	2.248436	1.849330	1.712210	2.309831	2.430400	2.257879	0.356373	0.000000	16273.000000		1
7812.115723	1059.973511	1.452441	3.734408	6477.029297	8270.492188	1091.557129	680.389954	172.596863	85.835869	36.714993	181.780228	218.553818	123.624001	1.328689	99998.000000	3.892769	3.025295	0.162098	0.572222	3.811376	3.917531	3.038046	2.832758	2.237033	1.933669	1.564843	2.259547	2.339558	2.092103	0.123423	4.999991	16320.000000		1
11727.544922	1521.584595	3.018980	5.655577	5021.159180	6277.718262	861.497925	540.027405	145.092987	49.241138	52.673340	181.653793	266.564545	143.079315	0.249561	0.000000	4.069207	3.182296	0.479860	0.752477	3.700804	3.797802	2.935254	2.732416	2.161646	1.692328	1.721591	2.259244	2.425802	2.155577	0.000000	0.000000	16368.000000		1
5929.878418	1086.974731	3.558635	6.152059	3092.709229	3656.715820	548.430603	335.399750	74.055984	32.289829	34.917175	93.939934	132.073441	50.847767	0.588778	0.000000	3.773046	3.036219	0.551283	0.789020	3.490339	3.563091	2.739122	2.525563	1.869560	1.509066	1.543039	1.972850	2.120816	1.706272	0.000000	0.000000	16399.000000		1
11043.414062	1336.843872	1.261249	3.364359	6473.242676	7569.089355	1099.244873	676.060364	152.392197	70.901321	44.415089	195.666306	267.998474	149.083344	1.425947	99998.000000	4.043103	3.126081	0.100801	0.526902	3.811122	3.879044	3.041095	2.829985	2.182963	1.850654	1.647531	2.291516	2.428132	2.173429	0.154103	4.999991	16418.000000		1
6770.801758	2218.127197	1.908834	3.503127	3738.453613	4576.475098	651.800598	402.606750	90.899368	40.248959	31.466471	99.675690	114.234016	124.934593	0.377580	0.000000	3.830640	3.345986	0.280768	0.544456	3.572692	3.660531	2.814115	2.604881	1.958561	1.604755	1.497848	1.998589	2.057796	2.096683	0.000000	0.000000	16451.000000		1
13141.149414	3755.401611	1.939672	6.025626	10528.741211	12301.540039	1805.149780	1095.707886	289.045013	128.505554	82.113792	402.924377	552.852661	319.086792	1.948285	0.000000	4.118633	3.574656	0.287728	0.780002	4.022377	4.089960	3.256513	3.039695	2.460965	2.108922	1.914416	2.605224	2.742610	2.503909	0.289652	0.000000	16504.000000		1
17689.568359	6127.092773	2.315888	7.653840	14428.011719	16485.134766	2433.776123	1502.305054	344.311768	114.212433	87.090950	428.331299	499.389893	298.505920	1.837809	0.000000	4.247717	3.787255	0.364717	0.883879	4.159206	4.217093	3.386281	3.176758	2.536952	2.057713	1.939973	2.631780	2.698440	2.474953	0.264300	0.000000	16584.000000		1
8220.303711	426.043182	2.297385	5.242356	6131.866699	7238.006836	1080.967651	655.245117	178.764328	72.973595	59.025845	218.495224	293.642853	189.600586	1.553114	99998.000000	3.914888	2.629454	0.361234	0.719526	3.787593	3.859619	3.033813	2.816404	2.252281	1.863166	1.771042	2.339442	2.467819	2.277840	0.191203	4.999991	16674.000000		1
7804.865723	2508.306885	2.556419	3.475374	3239.119141	3837.709717	552.112610	354.312317	91.488358	40.433983	28.163786	91.587044	146.255554	55.550468	0.409808	0.000000	3.892365	3.399381	0.407632	0.541001	3.510427	3.584072	2.742028	2.549386	1.961366	1.606747	1.449691	1.961834	2.165112	1.744688	0.000000	0.000000	16707.000000		1
17375.716797	2899.485352	2.063021	7.410224	10776.460938	12209.360352	1773.926880	1126.138184	248.444504	99.561592	60.447449	281.434326	376.006439	237.959778	1.528323	99998.000000	4.239943	3.462321	0.314504	0.869831	4.032476	4.086693	3.248936	3.051592	2.395229	1.998092	1.781378	2.449377	2.575195	2.376503	0.184215	4.999991	16767.000000		1
9705.500000	2442.139160	1.618963	1.834825	5781.300781	6390.243652	985.976135	605.652466	145.410614	55.692322	44.689541	175.430817	244.278366	165.436417	1.019461	0.000000	3.987018	3.387770	0.209237	0.263595	3.762026	3.805517	2.993866	2.782223	2.162596	1.745795	1.650206	2.244106	2.387885	2.218631	0.008371	0.000000	16801.000000		1
10636.937500	3219.592773	3.586388	4.354239	6791.860352	8323.236328	1156.910889	692.450439	163.262375	64.801689	34.118484	161.748260	215.904892	140.741837	0.193339	0.000000	4.026817	3.507801	0.554657	0.638912	3.831989	3.920292	3.063300	2.840389	2.212886	1.811586	1.532990	2.208840	2.334262	2.148423	0.000000	0.000000	16857.000000		1
20479.189453	6539.021973	1.877997	8.215080	15816.563477	18934.773438	2700.911133	1648.276855	379.583557	179.501343	113.105370	518.419678	714.002686	375.858429	0.661017	0.000000	4.311313	3.815513	0.273695	0.914612	4.199112	4.277260	3.431510	3.217030	2.579307	2.254068	2.053483	2.714681	2.853700	2.575024	0.000000	0.000000	16925.000000		1
14856.379883	3111.517090	3.450704	5.914611	8986.286133	10310.504883	1491.996094	941.055298	241.185379	63.626781	56.555767	280.253265	344.632477	200.868576	1.432005	0.000000	4.171913	3.492972	0.537908	0.771926	3.953580	4.013280	3.173768	2.973615	2.382351	1.803640	1.752477	2.447551	2.537356	2.302912	0.155945	0.000000	16952.000000		1
21793.167969	4812.994629	2.741444	8.338429	15302.384766	17493.062500	2599.770508	1584.193726	343.469910	156.043350	93.711739	401.003235	547.570251	307.757141	0.057517	0.000000	4.338320	3.682415	0.437979	0.921084	4.184759	4.242866	3.414935	3.199808	2.535889	2.193245	1.971794	2.603148	2.738440	2.488208	0.000000	0.000000	17038.000000		1
9036.492188	2153.436523	2.124696	4.230890	7452.477539	9948.128906	1283.680298	784.697388	219.543701	103.894241	65.273499	293.858704	356.887268	293.396149	1.228790	0.000000	3.956000	3.333132	0.327297	0.626432	3.872301	3.997741	3.108457	2.894702	2.341521	2.016592	1.814737	2.468138	2.552531	2.467454	0.089478	0.000000	17076.000000		1
6844.481445	1318.282837	2.346725	3.965688	3846.800537	4529.500488	645.358704	410.951355	90.174690	67.318016	24.873436	77.966164	100.773499	80.639771	0.817708	99998.000000	3.835340	3.120009	0.370462	0.598319	3.585100	3.656050	2.809801	2.613791	1.955085	1.828131	1.395736	1.891906	2.003346	1.906549	0.000000	4.999991	17107.000000		1
13925.337891	2473.081299	1.927337	3.225591	7414.618652	8513.031250	1246.712402	774.258972	158.013855	83.624825	34.019806	159.053070	235.637726	119.192673	2.133285	0.000000	4.143806	3.393238	0.284958	0.508609	3.870089	3.930084	3.095766	2.888886	2.198695	1.922335	1.531732	2.201542	2.372245	2.076250	0.329049	0.000000	17140.000000		1
7603.056641	1974.755371	2.574922	4.693450	4975.988770	6331.341309	843.828125	537.619019	150.085571	100.113579	37.273151	173.133423	222.682938	168.436890	1.104865	22131.761719	3.880988	3.295513	0.410764	0.671492	3.696879	3.801496	2.926254	2.730475	2.176339	2.000493	1.571396	2.238381	2.347687	2.226437	0.043309	4.345016	17198.000000		1
13658.489258	3385.195801	4.209303	9.707609	10727.025391	12850.299805	1813.932251	1120.828003	263.224854	124.465866	88.367615	329.053436	432.870575	235.943024	0.236207	0.000000	4.135403	3.529584	0.624210	0.987112	4.030479	4.108913	3.258621	3.049539	2.420327	2.095050	1.946293	2.517267	2.636358	2.372807	0.000000	0.000000	17227.000000		1
3423.153564	286.510162	1.378431	1.770066	2030.617310	2183.635498	354.296906	230.469376	59.984886	42.916393	12.264029	43.795258	60.826748	23.473419	0.576788	0.000000	3.534426	2.457140	0.139385	0.247989	3.307628	3.339180	2.549367	2.362613	1.778042	1.632623	1.088633	1.641427	1.784095	1.370576	0.000000	0.000000	17288.000000		1
8831.007812	1493.874023	2.130863	2.935719	4560.911133	5456.860840	785.082886	486.373444	124.549126	49.608105	28.774366	121.958786	162.429764	96.280495	0.681787	0.000000	3.946010	3.174314	0.328556	0.467715	3.659052	3.736943	2.894916	2.686970	2.095341	1.695553	1.459006	2.086213	2.210666	1.983538	0.000000	0.000000	17323.000000		1
6172.454590	1810.620239	2.648932	3.176251	2811.521729	3291.015381	477.738983	299.856598	86.979935	35.922474	12.849939	72.202660	122.424431	141.851990	0.333162	0.000000	3.790458	3.257827	0.423071	0.501915	3.448941	3.517330	2.679191	2.476914	1.939419	1.555366	1.108901	1.858553	2.087868	2.151835	0.000000	0.000000	17353.000000		1
6648.414551	903.865417	2.722941	3.833087	4258.088379	5274.109375	716.435791	448.767242	93.943016	70.013206	29.748827	118.393982	139.070450	146.403580	1.487539	99998.000000	3.822718	2.956104	0.435038	0.583549	3.629215	3.722149	2.855177	2.652021	1.972865	1.845180	1.473470	2.073330	2.143235	2.165552	0.172468	4.999991	17390.000000		1
6298.027344	1374.329834	2.007514	2.781532	3274.751709	3916.940186	583.190491	362.474976	78.761772	62.791088	25.749218	102.821098	151.624344	94.294563	1.053983	0.000000	3.799205	3.138091	0.302659	0.444284	3.515178	3.592947	2.765810	2.559278	1.896315	1.797898	1.410764	2.012082	2.180769	1.974487	0.022833	0.000000	17462.000000		1
12671.240234	4326.417480	2.562587	6.155142	8175.851562	8866.538086	1311.310547	841.928528	161.674255	107.869179	38.515896	187.617752	252.952927	209.182327	1.165421	99998.000000	4.102819	3.636128	0.408679	0.789238	3.912533	3.947754	3.117706	2.925275	2.208641	2.032897	1.585640	2.273274	2.403040	2.320525	0.066483	4.999991	17599.000000		1
4735.475586	1836.014893	2.633513	1.893416	3259.548828	3999.966797	545.205017	330.175903	57.499393	18.872480	2.161701	46.015549	84.546867	40.625175	0.445889	0.000000	3.675364	3.263876	0.420535	0.277246	3.513158	3.602057	2.736560	2.518745	1.759663	1.275829	0.334796	1.662905	1.927098	1.608795	0.000000	0.000000	17629.000000		1
4982.337891	1243.647217	2.642764	4.893893	5347.406738	6192.955566	931.356934	576.387756	136.205658	72.486366	48.497959	158.686111	204.094162	107.640984	0.979396	0.000000	3.697433	3.094697	0.422058	0.689654	3.728143	3.791898	2.969116	2.760715	2.134195	1.860256	1.685723	2.200539	2.309831	2.031978	0.000000	0.000000	17703.000000		1
7503.532227	2686.093750	1.927337	3.123827	7363.255859	8786.274414	1224.065430	777.749756	199.175598	85.925293	49.947315	223.151672	259.885162	190.778580	0.198193	99998.000000	3.875266	3.429121	0.284958	0.494687	3.867070	3.943805	3.087805	2.890840	2.299236	1.934121	1.698512	2.348600	2.414782	2.280529	0.000000	4.999991	17756.000000		1
13852.413086	3996.753662	3.034399	8.282923	8858.933594	10229.988281	1482.057129	930.175903	196.992310	82.147720	70.922905	265.916962	319.586334	239.847031	0.199755	0.000000	4.141525	3.601707	0.482073	0.918184	3.947381	4.009875	3.170865	2.968565	2.294449	1.914595	1.850787	2.424746	2.504588	2.379934	0.000000	0.000000	17832.000000		1
4614.081055	1744.301392	2.608843	4.372742	4003.583984	5125.019531	733.858887	432.222992	110.632210	53.475113	24.740835	129.492355	158.556595	85.197533	0.646234	0.000000	3.664085	3.241621	0.416448	0.640754	3.602449	3.709696	2.865613	2.635708	2.043882	1.728152	1.393414	2.112244	2.200184	1.930427	0.000000	0.000000	18049.000000		1
7342.856934	2783.487549	1.612795	5.421213	5756.137695	6619.806641	981.239502	604.964783	157.992264	63.740879	41.448532	166.222763	222.306732	123.201530	0.124959	0.000000	3.865865	3.444589	0.207579	0.734096	3.760131	3.820845	2.991775	2.781730	2.198636	1.804418	1.617509	2.220690	2.346953	2.090616	0.000000	0.000000	18074.000000		1
5685.865234	2140.256592	1.588125	4.927814	6265.719238	8129.731445	1091.208740	665.440002	162.765900	62.606064	41.319016	204.976120	284.925140	184.191711	0.794845	0.000000	3.754797	3.330466	0.200885	0.692654	3.796971	3.910076	3.037908	2.823109	2.211563	1.796616	1.616150	2.311703	2.454731	2.265270	0.000000	0.000000	18156.000000		1
5807.389160	1394.895264	2.260381	5.014159	4686.931152	6772.050781	818.677124	502.649414	154.615570	73.207954	44.652538	188.986923	230.151764	137.133865	0.133161	0.000000	3.763981	3.144542	0.354182	0.700198	3.670889	3.830720	2.913113	2.701265	2.189253	1.864558	1.649846	2.276432	2.362014	2.137145	0.000000	0.000000	18202.000000		1
7313.545898	2010.307739	3.524713	5.026494	6352.319824	7826.593750	1104.616821	667.604797	160.656616	75.699615	41.257339	187.861359	240.257172	171.751907	1.547505	0.000000	3.864128	3.303262	0.547124	0.701265	3.802932	3.893573	3.043212	2.824519	2.205899	1.879094	1.615501	2.273838	2.380676	2.234902	0.189632	0.000000	18231.000000		1
6367.753906	2264.919678	2.787700	6.000956	7708.742676	8709.298828	1300.366333	798.484802	172.575272	69.125092	45.438892	242.958527	364.914215	252.367004	0.268231	0.000000	3.803986	3.355053	0.445246	0.778220	3.886984	3.939983	3.114066	2.902267	2.236979	1.839636	1.657428	2.385532	2.562191	2.402033	0.000000	0.000000	18277.000000		1
18520.207031	4763.479004	2.069189	6.784225	12826.783203	15254.118164	2203.513184	1336.285767	343.793701	164.838165	110.487274	444.776886	624.083984	354.839661	0.770065	99998.000000	4.267646	3.677924	0.315800	0.831500	4.108118	4.183387	3.343116	3.125899	2.536298	2.217058	2.043312	2.648142	2.795243	2.550032	0.000000	4.999991	18331.000000		1
4025.475586	955.070923	2.531749	5.621656	2866.242676	3929.537354	494.446686	318.775330	103.900414	34.352848	22.184416	89.875565	126.963692	95.571228	0.231815	0.000000	3.604817	2.980036	0.403421	0.749864	3.457313	3.594342	2.694119	2.503485	2.016617	1.535963	1.346048	1.953642	2.103680	1.980327	0.000000	0.000000	18423.000000		1
5433.646484	1368.183960	2.192538	5.001824	2998.331543	3889.365479	521.071655	325.812408	90.353546	25.462431	13.293998	72.936592	99.351898	47.504997	0.523923	0.000000	3.735091	3.136144	0.340947	0.699128	3.476880	3.589879	2.716897	2.512968	1.955945	1.405900	1.123656	1.862945	1.997176	1.676739	0.000000	0.000000	18447.000000		1
16145.574219	4657.900879	1.378431	9.423905	19707.107422	23633.822266	3324.103760	2028.998291	464.996979	184.278061	129.091476	621.863647	841.015747	511.536743	1.251874	0.000000	4.208054	3.668190	0.139385	0.974231	4.294623	4.373534	3.521675	3.307282	2.667450	2.265474	2.110898	2.793695	2.924804	2.708877	0.097561	0.000000	18473.000000		1
25525.511719	7756.114746	3.796082	8.091730	17236.927734	20721.255859	2880.674561	1771.025024	405.264954	151.596603	106.348900	554.012146	773.050110	481.525818	0.977690	0.000000	4.406974	3.889644	0.579336	0.908041	4.236460	4.316416	3.459494	3.248225	2.607739	2.180690	2.026733	2.743519	2.888208	2.682620	0.000000	0.000000	18495.000000		1
17758.763672	2487.254150	1.159486	2.285050	9407.342773	10516.486328	1576.786499	961.222961	208.072189	95.290611	48.032314	267.156616	385.997742	183.781586	0.372455	0.000000	4.249413	3.395720	0.064265	0.358896	3.973467	4.021871	3.197773	2.982824	2.318214	1.979050	1.681533	2.426766	2.586585	2.264302	0.000000	0.000000	18516.000000		1
4440.173828	649.022156	2.038351	2.874044	2228.642578	2897.052246	373.881744	224.511597	59.247871	19.976460	4.755125	42.845467	78.154274	49.136292	0.680498	0.000000	3.647400	2.812259	0.309279	0.458493	3.348040	3.461956	2.572734	2.351239	1.772673	1.300519	0.677162	1.631905	1.892953	1.691402	0.000000	0.000000	18535.000000		1
6887.410156	1597.974976	1.236579	1.865662	3285.109863	3711.011230	549.324890	328.526093	83.106758	28.897717	8.125651	63.457176	96.252739	52.809025	1.662762	99998.000000	3.838056	3.203570	0.092222	0.270833	3.516550	3.569492	2.739829	2.516570	1.919636	1.460863	0.909858	1.802481	1.983413	1.722708	0.220830	4.999991	18551.000000		1
6596.185059	3729.208496	1.147151	2.578006	6319.061523	7454.839844	1076.021240	679.276733	151.386902	63.753216	33.153275	171.452789	221.600555	153.961823	0.097125	0.000000	3.819293	3.571617	0.059621	0.411284	3.800653	3.872438	3.031821	2.832047	2.180088	1.804502	1.520526	2.234144	2.345571	2.187413	0.000000	0.000000	18617.000000		1
11451.941406	2812.696533	1.514116	5.785094	9191.613281	10901.442383	1595.298218	965.167053	236.072540	86.295341	62.735580	282.754181	369.604584	270.141693	0.591226	0.000000	4.058879	3.449123	0.180159	0.762310	3.963392	4.037484	3.202842	2.984602	2.373045	1.935987	1.797514	2.451409	2.567737	2.431592	0.000000	0.000000	18660.000000		1
20574.708984	4646.318359	2.460824	3.194753	7924.591797	9605.882812	1331.139038	834.854431	222.867966	96.064629	49.265812	229.528839	312.456757	162.944763	2.591822	99998.000000	4.313334	3.667109	0.391080	0.504437	3.898977	3.982537	3.124223	2.921611	2.348048	1.982563	1.692546	2.360837	2.494790	2.212040	0.413605	4.999991	18707.000000		1
8446.563477	4627.723633	1.211909	4.924731	7660.987793	8835.592773	1288.645142	808.975708	197.797165	72.874916	53.160572	202.222336	254.072327	200.011292	0.972075	0.000000	3.926680	3.665367	0.083470	0.692383	3.884285	3.946236	3.110133	2.907935	2.296220	1.862578	1.725590	2.305829	2.404957	2.301054	0.000000	0.000000	18767.000000		1
6098.186035	2499.290039	2.457740	5.766592	5145.477051	6935.383789	873.734192	548.717407	153.459183	69.242271	47.375477	199.320541	250.239227	159.201096	0.331405	0.000000	3.785201	3.397817	0.390536	0.760919	3.711426	3.841070	2.941379	2.739349	2.185993	1.840371	1.675554	2.299552	2.398355	2.201946	0.000000	0.000000	18800.000000		1
9308.808594	3125.424805	3.228674	6.725634	8522.019531	9931.880859	1469.660522	896.088196	206.851028	102.114922	68.258560	309.237335	421.818451	270.006012	0.414582	12166.191406	3.968894	3.494909	0.509024	0.827733	3.930542	3.997031	3.167217	2.952351	2.315658	2.009089	1.834157	2.490292	2.625126	2.431373	0.000000	4.085155	18876.000000		1
10573.883789	2150.624023	1.008383	2.100026	5597.855469	6337.410156	956.865662	585.312134	128.591904	49.086952	28.530750	119.741577	163.206879	79.184242	1.124152	0.000000	4.024234	3.332565	0.003625	0.322225	3.748022	3.801912	2.980851	2.767388	2.109214	1.690966	1.455313	2.078245	2.212739	1.898639	0.050825	0.000000	18896.000000		1
22982.679688	3735.422119	1.125565	4.727372	12073.502930	13579.157227	1999.049072	1257.058350	366.958740	119.676819	74.799164	343.266388	418.346161	306.881348	2.864962	99998.000000	4.361401	3.572340	0.051370	0.674620	4.081833	4.132873	3.300823	3.099355	2.564617	2.078010	1.873897	2.535631	2.621536	2.486970	0.457119	4.999991	18976.000000		1
10631.876953	1431.456055	1.511032	2.904882	5464.718262	6934.964355	975.667175	574.753418	147.563065	42.197880	46.811153	181.860413	235.061066	185.345032	0.120061	0.000000	4.026610	3.155778	0.179274	0.463128	3.737568	3.841044	2.989302	2.759482	2.168978	1.625291	1.670349	2.259738	2.371181	2.267981	0.000000	0.000000	19003.000000		1
19364.039062	5814.028809	1.440106	6.219901	15368.290039	18867.642578	2614.631104	1595.418457	384.388031	145.361282	113.722115	474.294434	599.904358	313.036499	0.616787	0.000000	4.286996	3.764477	0.158394	0.793783	4.186625	4.275718	3.417410	3.202875	2.584770	2.162449	2.055845	2.676048	2.778082	2.495595	0.000000	0.000000	19060.000000		1
9727.244141	3484.593994	2.377563	4.070535	9000.847656	10252.204102	1473.228394	944.370300	214.646713	94.439499	54.267635	251.167435	315.549744	156.644684	0.568262	0.000000	3.987990	3.542152	0.376132	0.609652	3.954283	4.010817	3.168270	2.975142	2.331724	1.975154	1.734541	2.399963	2.499068	2.194916	0.000000	0.000000	19149.000000		1
10804.007812	2855.116455	3.114576	5.023410	9120.878906	10162.420898	1524.230347	948.369934	196.471161	103.493355	59.614838	270.570312	407.482147	196.375565	0.638546	99998.000000	4.033585	3.455624	0.493399	0.700999	3.960037	4.006997	3.183051	2.976978	2.293299	2.014912	1.775354	2.432280	2.610109	2.293087	0.000000	4.999991	19190.000000		1
24519.953125	3816.370361	2.593424	7.148107	12925.981445	15595.339844	2203.334473	1327.398438	282.593811	110.974510	88.805511	399.143738	541.310242	346.963776	1.354118	0.000000	4.389520	3.581650	0.413874	0.854191	4.111464	4.192995	3.343081	3.123001	2.451163	2.045223	1.948440	2.601129	2.733446	2.540284	0.131656	0.000000	19232.000000		1
10075.854492	2254.046387	1.498697	5.236188	5606.166016	5839.003906	964.204956	604.597839	123.744270	39.462605	31.848854	122.156143	158.405487	78.441063	0.148428	0.000000	4.003282	3.352963	0.175714	0.719015	3.748666	3.766339	2.984169	2.781466	2.092525	1.596186	1.503094	2.086915	2.199770	1.894544	0.000000	0.000000	19276.000000		1
10833.056641	2293.718750	3.018980	1.998263	8068.432617	9248.114258	1362.586914	852.706177	227.475067	84.839821	50.829266	202.216171	236.100296	102.198189	1.347794	99998.000000	4.034751	3.360540	0.479860	0.300653	3.906789	3.966053	3.134364	2.930799	2.356934	1.928600	1.706114	2.305816	2.373096	2.009443	0.129624	4.999991	19301.000000		1
12941.020508	4530.400879	2.198706	4.573184	7532.309570	8900.777344	1253.182129	789.890442	179.522934	88.022240	48.001476	215.929550	290.630035	128.311279	1.162373	0.000000	4.111969	3.656137	0.342167	0.660219	3.876928	3.949428	3.098014	2.897567	2.254120	1.944592	1.681255	2.334312	2.463341	2.108265	0.065346	0.000000	19328.000000		1
12121.547852	1439.942505	1.921169	1.079309	6636.356934	7900.717773	1122.832397	692.126648	147.766586	62.772587	38.210606	137.362061	201.673431	117.243744	1.251722	99998.000000	4.083558	3.158345	0.283566	0.033146	3.821930	3.897666	3.050315	2.840186	2.169576	1.797770	1.582184	2.137867	2.304649	2.069090	0.097508	4.999991	19351.000000		1
12698.385742	2100.050781	3.441453	5.698749	6812.349121	8419.032227	1203.666504	720.845520	192.033661	81.765335	47.720856	195.083481	242.144424	186.908493	0.654941	99998.000000	4.103748	3.322230	0.536742	0.755780	3.833297	3.925262	3.080506	2.857842	2.283377	1.912569	1.678708	2.290220	2.384074	2.271629	0.000000	4.999991	19442.000000		1
15754.318359	2236.059082	1.964342	3.546299	8254.653320	10023.150391	1422.423828	868.374695	224.511597	90.242531	70.824226	280.897766	341.286621	218.156021	0.374997	0.000000	4.197400	3.349483	0.293217	0.549775	3.916699	4.001004	3.153029	2.938707	2.351239	1.955411	1.850182	2.448548	2.533119	2.338767	0.000000	0.000000	19516.000000		1
7884.780762	5192.226562	1.702224	5.544562	7874.095703	9778.674805	1351.553345	827.530518	192.641159	93.696320	57.884861	234.953140	322.451141	112.389946	0.187725	0.000000	3.896790	3.715354	0.231017	0.743867	3.896201	3.990280	3.130833	2.917784	2.284749	1.971722	1.762565	2.370981	2.508464	2.050727	0.000000	0.000000	19556.000000		1
17468.908203	5083.919434	2.503996	6.266157	9695.302734	11234.362305	1645.711182	1006.193115	260.976807	90.572495	68.172211	269.854889	421.180115	190.908096	0.019771	0.000000	4.242266	3.706199	0.398634	0.797001	3.986561	4.050549	3.216354	3.002681	2.416602	1.956996	1.833607	2.431130	2.624468	2.280824	0.000000	0.000000	19642.000000		1
18398.083984	4324.650879	2.994310	6.463516	10177.124023	11367.497070	1720.528809	1053.870850	208.883209	118.489578	69.603065	323.774078	419.043091	277.413147	1.056859	0.000000	4.264772	3.635951	0.476297	0.810469	4.007625	4.055665	3.235662	3.022787	2.319904	2.073680	1.842628	2.510242	2.622259	2.443127	0.024017	0.000000	19690.000000		1
8616.980469	5751.006348	2.112361	3.055985	10353.643555	12603.114258	1761.107788	1067.602661	220.999222	138.126831	61.002522	276.463348	358.959534	219.034882	0.560517	0.000000	3.935355	3.759744	0.324768	0.485151	4.015093	4.100478	3.245786	3.028410	2.344391	2.140278	1.785348	2.441638	2.555046	2.340513	0.000000	0.000000	19716.000000		1
7184.303223	2048.095947	2.183287	3.435285	3558.137939	4122.668945	635.888489	391.545380	98.944839	29.517548	28.136032	101.374825	127.931984	52.179943	0.058303	99998.000000	3.856385	3.311350	0.339111	0.535963	3.551223	3.615178	2.803381	2.592782	1.995393	1.470080	1.449263	2.005930	2.106979	1.717504	0.000000	4.999991	19782.000000		1
9579.536133	1245.105835	3.469206	2.759946	5853.913574	6590.917969	996.923401	623.553589	137.997314	60.607800	33.107018	142.360794	176.695145	117.052559	1.057752	99998.000000	3.981344	3.095206	0.540230	0.440901	3.767446	3.818946	2.998662	2.794874	2.139871	1.782529	1.519920	2.153390	2.247225	2.068381	0.024384	4.999991	19804.000000		1
4111.388672	1558.188477	2.655099	6.093468	4044.446777	5099.726562	713.077576	435.676788	104.301292	60.049644	33.575748	140.473557	207.748398	113.006691	0.180575	99998.000000	3.613989	3.192620	0.424081	0.784864	3.606859	3.707547	2.853137	2.639164	2.018290	1.778510	1.526026	2.147595	2.317538	2.053104	0.000000	4.999991	19927.000000		1
8855.942383	1674.827881	2.013681	2.907966	3911.321777	4698.615723	689.647339	417.137329	107.425125	44.862232	23.760206	87.707695	125.474243	85.740273	1.175254	99998.000000	3.947235	3.223970	0.303991	0.463589	3.592324	3.671970	2.838627	2.620279	2.031106	1.651881	1.375850	1.943038	2.098555	1.933185	0.070132	4.999991	19955.000000		1
2180.826172	972.555664	1.606628	1.813238	1948.324585	2734.684082	355.783264	224.983414	48.208088	14.154361	4.092121	55.729328	54.498917	23.134209	2.397830	99998.000000	3.338621	2.987915	0.205915	0.258455	3.289661	3.436907	2.551186	2.352150	1.683120	1.150890	0.611948	1.746084	1.736388	1.364255	0.379818	4.999991	20035.000000		1
10332.843750	3268.843262	2.254213	3.379778	5000.886719	6267.834473	866.570679	529.712280	121.523979	60.472118	39.666130	163.009521	227.037186	121.539398	0.088886	99998.000000	4.014220	3.514394	0.352995	0.528888	3.699047	3.797117	2.937804	2.724040	2.084662	1.781555	1.598420	2.212213	2.356097	2.084717	0.000000	4.999991	20068.000000		1
16124.435547	5830.526855	4.036614	7.185112	18310.722656	20842.808594	3047.054688	1886.548096	430.724304	221.338440	102.118011	470.492188	619.248657	309.055389	0.742390	0.000000	4.207485	3.765708	0.606017	0.856434	4.262705	4.318956	3.483880	3.275668	2.634199	2.345057	2.009102	2.672552	2.791865	2.490036	0.000000	0.000000	20104.000000		1
9880.471680	5037.336426	3.598723	8.924340	18022.019531	21016.654297	3013.808838	1861.511230	386.343140	161.264114	141.241409	562.584961	746.998718	452.205627	1.168814	0.000000	3.994778	3.702201	0.556148	0.950576	4.255804	4.322564	3.479116	3.269866	2.586973	2.207538	2.149962	2.750188	2.873320	2.655336	0.067746	0.000000	20192.000000		1
8054.793457	1857.662720	4.412830	3.851590	4196.302246	5508.824707	743.745361	450.941284	99.413567	38.426468	32.246655	132.051865	204.874344	87.605934	1.074752	0.000000	3.906054	3.268967	0.644717	0.585640	3.622867	3.741059	2.871424	2.654120	1.997446	1.584630	1.508485	2.120744	2.311488	1.942533	0.031308	0.000000	20224.000000		1
11595.421875	2409.334229	1.187239	6.309330	9421.275391	11575.127930	1671.966187	988.455444	231.736801	130.975632	80.134033	322.321625	415.120575	278.353668	0.729866	0.000000	4.064287	3.381897	0.074538	0.799983	3.974110	4.063526	3.223228	2.994957	2.364995	2.117191	1.903817	2.508289	2.618174	2.444597	0.000000	0.000000	20271.000000		1
8427.827148	1560.396484	1.723810	1.366096	291.006256	207.418442	51.594032	52.290958	12.245526	16.390072	0.000000	0.000000	0.000000	0.000000	0.532847	0.000000	3.925716	3.193235	0.236489	0.135481	2.463902	2.316847	1.712600	1.718427	1.087977	1.214581	0.000000	0.000000	0.000000	0.000000	0.000000	0.000000	20299.000000		1
10266.697266	1090.573486	1.498697	2.473158	5331.882812	6441.640137	911.078308	568.206604	138.663391	47.212040	32.801727	143.813248	194.238541	112.599640	2.728479	0.000000	4.011431	3.037655	0.175714	0.393252	3.726881	3.808996	2.959556	2.754506	2.141962	1.674053	1.515897	2.157799	2.288335	2.051537	0.435921	0.000000	20372.000000		1
10947.189453	2714.689209	2.451572	3.592556	7003.731934	8197.521484	1161.320557	739.107422	156.120438	59.577831	48.081654	190.451706	265.849121	131.018814	1.296782	99998.000000	4.039303	3.433720	0.389445	0.555404	3.845330	3.913682	3.064952	2.868708	2.193460	1.775085	1.681979	2.279785	2.424635	2.117334	0.112867	4.999991	20430.000000		1
9347.940430	2368.280518	2.269632	4.175382	6798.225586	8157.728516	1151.449585	719.818665	163.043442	81.250351	41.726070	184.962646	241.755859	161.412140	0.828094	0.000000	3.970716	3.374433	0.355955	0.620696	3.832396	3.911569	3.061245	2.857223	2.212303	1.909825	1.620407	2.267084	2.383377	2.207936	0.000000	0.000000	20496.000000		1
6220.746094	1522.179688	2.889463	4.332653	3474.565674	4177.325195	607.092590	381.569489	78.669258	49.987404	29.585390	102.343124	134.154968	97.523239	0.159623	0.000000	3.793843	3.182466	0.460817	0.636754	3.540900	3.620898	2.783255	2.581574	1.895805	1.698861	1.471077	2.010059	2.127607	1.989108	0.000000	0.000000	20538.000000		1
16410.988281	3452.427490	1.859494	3.459955	7563.701660	10231.977539	1272.597290	791.210266	242.277023	135.826355	48.510296	292.430939	373.980408	206.228119	2.630952	99998.000000	4.215135	3.538125	0.269395	0.539070	3.878734	4.009960	3.104691	2.898292	2.384312	2.132984	1.685834	2.466023	2.572849	2.314348	0.420113	4.999991	20601.000000		1
17420.330078	4841.204590	1.816322	7.487318	15542.666016	17943.394531	2619.968994	1614.263184	375.247833	138.281006	85.694016	407.614746	562.153259	331.945984	1.025641	0.000000	4.241056	3.684953	0.259193	0.874326	4.191525	4.253905	3.418296	3.207974	2.574318	2.140763	1.932950	2.610250	2.749855	2.521067	0.010995	0.000000	20646.000000		1
5957.117188	2201.055420	1.939672	3.934851	3668.313965	4288.682129	619.282593	394.262177	87.658356	59.787525	31.765593	102.528145	128.739929	101.929901	0.506163	99998.000000	3.775036	3.342631	0.287728	0.594928	3.564466	3.632324	2.791889	2.595785	1.942793	1.776611	1.501957	2.010843	2.109713	2.008301	0.000000	4.999991	20676.000000		1
16739.464844	3288.887451	1.396934	6.000956	12014.992188	14146.374023	1984.413696	1251.800537	319.154633	145.305771	84.389595	335.569366	451.752319	309.339081	0.721186	0.000000	4.223742	3.517049	0.145176	0.778220	4.079723	4.150645	3.297632	3.097535	2.504001	2.162283	1.926289	2.525782	2.654900	2.490435	0.000000	0.000000	20743.000000		1
9919.008789	2515.806641	2.584173	3.577137	6578.388672	7958.124512	1162.597290	691.651794	149.419479	53.795822	34.969597	183.673645	245.385422	141.019379	0.612714	0.000000	3.996468	3.400677	0.412322	0.553536	3.818120	3.900811	3.065429	2.839888	2.174407	1.730749	1.543691	2.264047	2.389849	2.149279	0.000000	0.000000	20792.000000		1
11821.509766	1848.096924	3.108409	4.582436	6614.650391	8457.230469	1099.667358	701.553650	173.210526	94.590599	42.315063	186.464432	272.176941	130.115280	0.335648	0.000000	4.072673	3.266725	0.492538	0.661096	3.820507	3.927228	3.041261	2.846061	2.238574	1.975848	1.626495	2.270596	2.434851	2.114328	0.000000	0.000000	20879.000000		1
6401.598145	423.008789	2.266548	4.900061	3775.723633	4408.368164	666.861572	404.913391	105.732147	52.346466	23.442581	104.692932	151.670609	73.784615	0.078756	0.000000	3.806288	2.626349	0.355365	0.690201	3.577000	3.644278	2.824036	2.607362	2.024207	1.718887	1.370005	2.019917	2.180902	1.867966	0.000000	0.000000	20912.000000		1
7431.708496	2949.481934	2.895631	4.181550	8341.695312	10336.343750	1455.771362	878.612671	230.688324	87.627518	61.313976	254.923431	351.715820	170.725021	2.417989	99998.000000	3.871089	3.469746	0.461743	0.621337	3.921254	4.014367	3.163093	2.943797	2.363026	1.942641	1.787560	2.406410	2.546192	2.232297	0.383454	4.999991	20974.000000		1
4101.255371	1111.089600	1.927337	3.854673	3845.835449	4599.778809	632.780090	413.754486	103.992920	47.027016	29.122829	116.935371	149.379395	116.318626	0.095166	0.000000	3.612917	3.045749	0.284958	0.585988	3.584991	3.662737	2.801253	2.616743	2.017004	1.672347	1.464234	2.067946	2.174291	2.065649	0.000000	0.000000	21025.000000		1
6349.979492	1314.212402	3.006645	4.286397	3557.098877	4507.642578	597.804321	378.433350	100.215340	43.977200	19.887032	129.307327	144.935715	86.569801	0.827144	99998.000000	3.802772	3.118665	0.478082	0.632092	3.551096	3.653949	2.776559	2.577989	2.000934	1.643228	1.298570	2.111623	2.161175	1.937366	0.000000	4.999991	21042.000000		1
7093.002930	1983.429932	1.680638	5.270110	4427.968262	5127.838379	769.143005	478.707275	116.614662	43.169258	35.641853	129.421432	162.050476	76.356453	0.881145	0.000000	3.850830	3.297417	0.225474	0.721820	3.646204	3.709934	2.886007	2.680070	2.066753	1.635175	1.551960	2.112006	2.209650	1.882846	0.000000	0.000000	21093.000000		1
14017.066406	3323.212646	2.069189	4.526928	6893.148926	8895.075195	1166.652344	728.194092	205.552780	88.105499	59.599419	264.415192	342.048309	217.042786	0.432099	0.000000	4.146657	3.521558	0.315800	0.655804	3.838418	3.949150	3.066941	2.862247	2.312923	1.945003	1.775242	2.422287	2.534087	2.336545	0.000000	0.000000	21208.000000		1
5793.454102	1571.704590	2.562587	5.547646	3882.923584	4653.139648	684.010254	419.968201	103.601288	44.100548	30.054117	109.111931	169.247925	80.895721	1.357042	0.000000	3.762938	3.196371	0.408679	0.744109	3.589159	3.667746	2.835063	2.623216	2.015365	1.644444	1.477904	2.037872	2.228523	1.907926	0.132593	0.000000	21270.000000		1
4947.057129	1952.836182	2.414567	7.345466	5714.713867	7074.978516	997.000488	607.141907	153.730545	92.287048	46.993095	193.745132	248.043610	178.650238	0.286645	0.000000	3.694347	3.290666	0.382839	0.866019	3.756994	3.849725	2.998695	2.783290	2.186760	1.965141	1.672034	2.287231	2.394528	2.252004	0.000000	0.000000	21319.000000		1
4227.259766	1354.695679	1.797820	3.046734	2606.406738	3103.308105	450.830261	289.461304	67.543129	32.471767	12.436718	61.335564	84.408096	54.270718	0.655699	0.000000	3.626059	3.131842	0.254746	0.483835	3.416042	3.491825	2.654013	2.461591	1.829581	1.511506	1.094706	1.787712	1.926384	1.734566	0.000000	0.000000	21380.000000		1
17646.093750	2761.827148	3.993442	5.828266	8494.691406	9952.159180	1415.306519	890.682434	202.617050	98.115318	52.466732	228.030151	300.985229	173.454132	2.318411	0.000000	4.246649	3.441196	0.601347	0.765539	3.929148	3.997917	3.150851	2.949723	2.306676	1.991737	1.719884	2.357992	2.478545	2.239185	0.365190	0.000000	21420.000000		1
24914.267578	6079.125488	2.676685	7.900538	19814.406250	22275.962891	3361.398682	2050.340820	479.330170	228.844254	141.488098	651.094421	793.174622	580.563171	0.737654	0.000000	4.396448	3.783841	0.427597	0.897657	4.296981	4.347836	3.526520	3.311826	2.680635	2.359540	2.150720	2.813644	2.899369	2.763849	0.000000	0.000000	21543.000000		1
11103.133789	2077.496338	1.563456	3.225591	6174.236816	7262.133789	1035.815552	655.504150	145.632645	92.761948	32.077049	151.581177	205.805634	135.554993	1.154550	0.000000	4.045445	3.317540	0.194086	0.508609	3.790583	3.861064	3.015282	2.816576	2.163259	1.967370	1.506194	2.180645	2.313457	2.132116	0.062413	0.000000	21673.000000		1
4290.825195	1117.531494	2.710606	4.884642	2627.209717	3274.131836	475.833221	290.552948	48.599724	41.069233	24.885771	68.270889	80.695274	62.504299	1.381680	0.000000	3.632541	3.048260	0.433066	0.688833	3.419495	3.515096	2.677455	2.463225	1.686634	1.613517	1.395951	1.834236	1.906848	1.795910	0.140407	0.000000	21711.000000		1
23457.273438	5159.039551	2.223376	6.438847	15160.630859	17866.939453	2526.106201	1566.240112	408.151337	149.209778	117.052559	545.106323	705.636536	437.909393	1.200055	0.000000	4.370277	3.712569	0.347013	0.808808	4.180717	4.252050	3.402452	3.194858	2.610821	2.173797	2.068381	2.736481	2.848581	2.641384	0.079201	0.000000	21731.000000		1
5964.333008	1226.600220	2.235711	1.208826	3135.468506	3872.423340	535.216797	332.232758	55.387032	18.955742	11.292651	81.663567	94.165047	82.986496	1.157923	13792.395508	3.775562	3.088703	0.349416	0.082364	3.496302	3.587983	2.728530	2.521442	1.743408	1.277741	1.052796	1.912028	1.973890	1.919007	0.063680	4.139640	21763.000000		1
3321.923584	2075.158936	3.268763	4.869224	4172.909180	5235.874023	721.483826	434.668396	90.951790	47.397064	37.859062	140.612320	173.213608	93.708656	0.014308	0.000000	3.521390	3.317051	0.514383	0.687460	3.620439	3.718989	2.858227	2.638158	1.958811	1.675751	1.578170	2.148023	2.238582	1.971780	0.000000	0.000000	21789.000000		1
10426.385742	2749.615723	2.815454	5.304030	8518.202148	9438.716797	1444.043945	894.962646	213.336136	111.656013	61.378735	294.725250	370.668488	202.015732	0.228669	99998.000000	4.018134	3.439272	0.449548	0.724606	3.930348	3.974913	3.159580	2.951805	2.329064	2.047882	1.788018	2.469417	2.568986	2.305385	0.000000	4.999991	21857.000000		1
8937.479492	2505.075195	1.495613	3.281098	5678.615723	6675.881348	952.992432	602.121582	148.315506	71.875786	22.230673	151.032272	190.494873	107.970947	2.220083	99998.000000	3.951215	3.398821	0.174819	0.516019	3.754242	3.824509	2.979089	2.779684	2.171186	1.856583	1.346953	2.179070	2.279883	2.033307	0.346369	4.999991	21902.000000		1
10760.817383	3561.856934	2.479326	4.927814	12174.424805	13892.237305	2044.019165	1260.977783	314.970001	100.036484	56.783966	261.343781	343.624084	213.542740	0.716811	0.000000	4.031845	3.551677	0.394334	0.692654	4.085448	4.142772	3.310485	3.100708	2.498269	2.000158	1.754226	2.417212	2.536084	2.329485	0.000000	0.000000	21922.000000		1
6915.389160	2259.110107	3.783747	4.104456	6022.770020	6975.685547	977.076477	624.790161	150.918167	38.404881	22.298515	156.616928	191.864059	86.483452	0.892296	0.000000	3.839817	3.353937	0.577922	0.613256	3.779796	3.843587	2.989928	2.795734	2.178741	1.584386	1.348276	2.194839	2.282994	1.936933	0.000000	0.000000	21940.000000		1
4769.513672	874.227600	2.096942	3.102241	2580.645264	3723.910645	403.260529	277.388458	97.254951	38.349377	20.334173	84.241577	115.815979	80.840210	0.536894	0.000000	3.678474	2.941624	0.321587	0.491676	3.411728	3.570999	2.605586	2.443088	1.987912	1.583758	1.308226	1.925526	2.063768	1.907627	0.000000	0.000000	21967.000000		1
8473.216797	1804.810547	1.877997	2.491661	6570.145996	7435.667969	1097.129517	685.089539	165.097198	68.674866	42.592598	179.347168	200.921005	138.533875	0.625223	0.000000	3.928048	3.256432	0.273695	0.396489	3.817575	3.871320	3.040258	2.835747	2.217740	1.836798	1.629334	2.253695	2.303025	2.141556	0.000000	0.000000	21994.000000		1
9813.369141	2529.739014	0.391635	2.161701	7954.723145	8904.850586	1340.495117	825.822144	190.855682	76.445885	44.103630	199.480896	320.455963	124.154404	1.063106	0.000000	3.991818	3.403076	0.000000	0.334796	3.900625	3.949627	3.127265	2.916887	2.280705	1.883354	1.644474	2.299901	2.505768	2.093962	0.026576	0.000000	22018.000000		1
7990.121094	1964.816528	1.791652	4.551599	6757.144043	8012.928711	1187.455322	718.270569	184.247223	72.455528	50.008991	224.761383	315.013153	177.071365	2.636829	99998.000000	3.902553	3.293322	0.253254	0.658164	3.829763	3.903791	3.074617	2.856288	2.265401	1.860072	1.699048	2.351722	2.498329	2.248148	0.421082	4.999991	22073.000000		1
10885.153320	4017.710693	5.387291	3.873176	7751.433594	9379.311523	1302.565063	814.914978	221.070145	72.828659	37.186806	213.814117	253.245880	139.178375	0.624647	99998.000000	4.036835	3.603979	0.731370	0.588067	3.889382	3.972171	3.114799	2.911112	2.344530	1.862302	1.570389	2.330036	2.403542	2.143572	0.000000	4.999991	22120.000000		1
11445.055664	3396.991211	2.217208	3.533965	7345.780273	8239.651367	1251.159180	768.828491	174.928162	49.888725	33.850201	151.615097	217.998749	137.963394	0.125915	99998.000000	4.058618	3.531094	0.345806	0.548262	3.866038	3.915909	3.097312	2.885829	2.242860	1.698002	1.529561	2.180743	2.338454	2.139764	0.000000	4.999991	22138.000000		1
5894.702148	2079.130615	1.930420	3.718989	4537.548828	6028.320801	788.878967	487.610016	129.924088	71.471809	48.578136	190.821747	260.773285	133.957611	0.322271	0.000000	3.770462	3.317882	0.285652	0.570425	3.656821	3.780196	2.897010	2.688073	2.113690	1.854135	1.686441	2.280628	2.416263	2.126967	0.000000	0.000000	22179.000000		1
8105.240234	1697.382324	3.506211	2.639680	2.174036	182.791702	17.820927	21.586172	21.490576	2.830872	5.609321	0.000000	0.000000	1.646716	2.169697	0.000000	3.908766	3.229780	0.544838	0.421551	0.337267	2.261956	1.250930	1.334176	1.332248	0.451920	0.748910	0.000000	0.000000	0.216619	0.336399	0.000000	22211.000000		1
16919.941406	2728.529053	2.658183	5.661744	11142.689453	13549.448242	1919.781616	1162.199463	308.121002	124.034142	93.912178	382.673462	499.343658	308.768585	1.805768	0.000000	4.228399	3.435929	0.424585	0.752950	4.046990	4.131922	3.283252	3.065281	2.488721	2.093541	1.972722	2.582828	2.698400	2.489633	0.256662	0.000000	22277.000000		1
24991.755859	6922.888672	2.716774	5.464385	15959.775391	18853.515625	2678.396729	1642.763184	369.512085	213.111023	110.206657	488.365540	614.672424	332.723083	1.397008	99998.000000	4.397797	3.840287	0.434053	0.737541	4.203027	4.275393	3.427875	3.215575	2.567629	2.328606	2.042208	2.688745	2.788644	2.522083	0.145199	4.999991	22317.000000		1
21408.181641	7398.487305	2.858626	10.672820	22174.314453	26386.509766	3766.367432	2293.046631	550.123596	214.196487	158.809464	717.971497	881.344849	483.046082	0.951920	0.000000	4.330580	3.869143	0.456157	1.028279	4.345850	4.421382	3.575923	3.360413	2.740460	2.330812	2.200876	2.856107	2.945146	2.683989	0.000000	0.000000	22359.000000		1
4712.739258	920.021118	2.568754	4.761292	2700.750732	3180.361572	486.953186	303.322723	78.326965	34.377518	29.998611	79.717728	128.715256	82.779884	1.260576	0.000000	3.673273	2.963798	0.409723	0.677725	3.431484	3.502476	2.687487	2.481905	1.893911	1.536275	1.477101	1.901555	2.109630	1.917925	0.100569	0.000000	22463.000000		1
12957.722656	4362.231934	3.000478	6.950747	9351.317383	11310.419922	1608.108032	979.231995	212.438766	110.928253	77.136642	342.328918	453.210907	244.235199	0.752703	0.000000	4.112529	3.639709	0.477190	0.842031	3.970873	4.053479	3.206315	2.990885	2.327234	2.045042	1.887261	2.534444	2.656300	2.387808	0.000000	0.000000	22520.000000		1
4007.555908	470.967072	2.087691	3.651147	2115.034668	2531.530518	371.430176	241.697281	31.935198	24.167261	21.046516	43.422127	66.432983	31.398628	0.053746	0.000000	3.602880	2.672991	0.319666	0.562429	3.325317	3.403383	2.569877	2.383272	1.504270	1.383227	1.323180	1.637711	1.822384	1.496911	0.000000	0.000000	22607.000000		1
15292.417969	2480.954102	2.072273	5.026494	8482.051758	9967.245117	1432.624878	888.677979	208.698181	73.170952	53.983929	232.896286	315.241364	230.404617	2.910537	0.000000	4.184476	3.394619	0.316447	0.701265	3.928501	3.998575	3.156132	2.948745	2.319519	1.864339	1.732265	2.367162	2.498643	2.362491	0.463973	0.000000	22629.000000		1
8466.118164	3093.757812	1.461692	3.799166	6143.843750	7573.915039	997.848511	644.186829	166.046997	51.119137	41.701401	172.809631	241.040436	157.723984	0.616672	14380.821289	3.927684	3.490486	0.164856	0.579688	3.788440	3.879320	2.999065	2.809012	2.220231	1.708583	1.620151	2.237568	2.382090	2.197898	0.000000	4.157784	22652.000000		1
5645.499023	2167.242432	3.422950	4.989489	6054.168457	6954.191895	1035.408447	634.306580	146.415909	113.031357	34.201748	154.871521	184.756042	100.443535	0.406104	0.000000	3.751702	3.335907	0.534401	0.698056	3.782054	3.842247	3.015112	2.802299	2.165588	2.053199	1.534048	2.189971	2.266599	2.001922	0.000000	0.000000	22675.000000		1
14549.276367	4111.505859	2.889463	3.614142	9947.505859	12174.168945	1655.909058	1037.918579	281.298645	96.801643	57.721420	284.588989	377.554474	220.539749	3.813130	99998.000000	4.162841	3.614001	0.460817	0.558005	3.997714	4.085439	3.219037	3.016163	2.449168	1.985883	1.761337	2.454218	2.576980	2.343487	0.581282	4.999991	22736.000000		1
23261.156250	5860.556152	1.396934	3.904013	14232.675781	16962.238281	2413.836670	1472.873779	357.790802	133.316193	92.857544	406.973328	604.233948	292.566620	0.634278	0.000000	4.366632	3.767939	0.145176	0.591511	4.153286	4.229483	3.382708	3.168165	2.553629	2.124883	1.967817	2.609566	2.781205	2.466225	0.000000	0.000000	22765.000000		1
11226.536133	3043.594727	1.989012	4.397411	6909.446777	8841.223633	1215.400146	730.278687	189.949051	61.983150	58.057549	225.945541	317.131683	181.114151	0.425371	0.000000	4.050246	3.483387	0.298637	0.643197	3.839443	3.946512	3.084719	2.863489	2.278637	1.792274	1.763859	2.354004	2.501240	2.257952	0.000000	0.000000	22840.000000		1
7296.933594	2353.253418	3.167000	5.686414	4595.051270	5260.167480	778.073547	495.516724	91.398933	48.383862	26.125435	118.723946	135.536484	117.734062	0.581291	0.000000	3.863140	3.371669	0.500648	0.754838	3.662290	3.720999	2.891021	2.695058	1.960941	1.684700	1.417063	2.074538	2.132056	2.070902	0.000000	0.000000	22887.000000		1
9493.971680	2646.520020	2.840123	3.392113	5539.036133	6870.070312	942.936401	584.007690	156.401062	63.836475	54.273804	173.802597	186.134476	136.970428	0.553713	99998.000000	3.977448	3.422675	0.453337	0.530470	3.743434	3.836961	2.974482	2.766418	2.194240	1.805069	1.734590	2.240056	2.269827	2.136627	0.000000	4.999991	22914.000000		1
13549.362305	2427.022705	1.338343	6.654708	10965.787109	13438.467773	1874.580078	1149.161377	281.014954	93.150497	86.085648	369.308563	461.277985	336.818268	1.061491	0.000000	4.131919	3.385074	0.126567	0.823129	4.040040	4.128350	3.272904	3.060381	2.448730	1.969185	1.934931	2.567389	2.663963	2.527396	0.025916	0.000000	22963.000000		1
11199.198242	2846.883057	1.526451	3.490792	6632.456055	9017.302734	1143.243774	699.786682	204.325439	68.129044	53.539871	239.384476	332.208099	200.301163	1.194081	99998.000000	4.049187	3.454370	0.183683	0.542924	3.821674	3.955077	3.058139	2.844966	2.310323	1.833332	1.728677	2.379096	2.521410	2.301683	0.077034	4.999991	23089.000000		1
21886.900391	5150.059570	3.678900	6.765723	18586.375000	22567.169922	3123.025635	1922.692627	492.118439	238.434677	122.038963	559.421021	738.799072	365.796173	0.366164	0.000000	4.340184	3.711812	0.565718	0.830314	4.269195	4.353477	3.494576	3.283910	2.692070	2.377369	2.086498	2.747739	2.868526	2.563239	0.000000	0.000000	23154.000000		1
10075.537109	1961.809814	2.149366	4.366574	6059.802734	7317.668945	957.648926	581.226135	150.532700	67.163834	50.280361	217.381989	250.874481	174.077057	0.034428	0.000000	4.003268	3.292657	0.332310	0.640141	3.782459	3.864373	2.981206	2.764345	2.177631	1.827135	1.701398	2.337224	2.399457	2.240741	0.000000	0.000000	23397.000000		1
14638.507812	3546.305664	2.254213	7.302293	15194.700195	18384.796875	2452.392578	1508.484863	366.644196	168.227203	97.532486	479.308594	679.023865	402.838043	1.272573	99998.000000	4.165497	3.549776	0.352995	0.863459	4.181692	4.264459	3.389590	3.178541	2.564245	2.225896	1.989149	2.680615	2.831885	2.605130	0.104683	4.999991	23445.000000		1
14799.701172	4572.019043	3.259512	6.673211	10572.071289	12588.225586	1715.292725	1037.135376	236.322327	104.945801	70.448013	272.377380	335.800659	226.497528	1.023824	0.000000	4.170253	3.660108	0.513153	0.824335	4.024160	4.099965	3.234338	3.015836	2.373505	2.020965	1.847869	2.435171	2.526082	2.355063	0.010225	0.000000	23483.000000		1
4868.779297	829.772400	3.065236	4.360406	3319.021729	4172.369629	456.923737	301.373779	70.509689	23.214386	14.851286	55.766331	75.847641	65.936501	0.424198	0.000000	3.687420	2.918959	0.486464	0.639527	3.521010	3.620383	2.659844	2.479105	1.848249	1.365757	1.171764	1.746372	1.879942	1.819126	0.000000	0.000000	23530.000000		1
11038.397461	1812.097412	2.716774	4.995657	6490.051758	7738.296875	1039.611572	619.106812	153.042877	65.366013	40.878040	172.692459	221.730072	125.810371	1.721228	99998.000000	4.042906	3.258182	0.434053	0.698593	3.812248	3.888645	3.016871	2.791766	2.184813	1.815352	1.611490	2.237273	2.345824	2.099716	0.235839	4.999991	23553.000000		1
10042.352539	3113.940918	1.544953	5.581567	6845.542480	7963.918945	1072.299194	664.801636	178.742752	63.521935	46.339344	181.342346	261.559631	164.363281	1.495133	0.000000	4.001835	3.493310	0.188915	0.746756	3.835408	3.901127	3.030316	2.822692	2.252228	1.802924	1.665950	2.258499	2.417571	2.215805	0.174680	0.000000	23629.000000		1
17414.125000	2096.578369	3.265679	5.359538	7963.727539	10330.555664	1271.114014	772.470398	210.788956	146.129135	52.173775	220.820358	260.634521	143.967422	0.577494	0.000000	4.240901	3.321511	0.513974	0.729127	3.901116	4.014124	3.104184	2.887882	2.323848	2.164737	1.717452	2.344039	2.416032	2.158264	0.000000	0.000000	23658.000000		1
5873.680664	1076.144653	2.497828	5.701833	4377.462891	5773.489746	671.625977	400.602325	118.662270	50.816933	24.753170	93.949188	128.678253	82.434502	0.198135	0.000000	3.768910	3.031871	0.397563	0.756014	3.641222	3.761438	2.827127	2.602714	2.074313	1.706008	1.393631	1.972893	2.109505	1.916109	0.000000	0.000000	23692.000000		1
19193.966797	4199.114746	1.723810	6.540610	11148.249023	13414.263672	1830.192749	1096.845825	270.810852	108.131302	83.976372	369.000183	450.420135	300.346893	2.554396	0.000000	4.283165	3.623158	0.236489	0.815618	4.047207	4.127567	3.262497	3.040146	2.432666	2.033952	1.924157	2.567027	2.653618	2.477623	0.407288	0.000000	23738.000000		1
15579.739258	2507.323242	4.166131	3.978023	8841.862305	10465.875977	1452.918945	869.367615	218.760422	91.775146	55.605976	262.830139	293.568848	187.269287	0.017286	0.000000	4.192560	3.399210	0.619733	0.599667	3.946544	4.019775	3.162241	2.939204	2.339969	1.962725	1.745121	2.419675	2.467710	2.272467	0.000000	0.000000	23801.000000		1
8956.990234	3459.627930	2.593424	5.563065	11763.402344	14556.467773	1874.586304	1151.208984	277.141754	102.167351	69.772675	347.377014	449.538177	352.899994	1.455367	0.000000	3.952162	3.539029	0.413874	0.745314	4.070533	4.163056	3.272905	3.061154	2.442702	2.009312	1.843685	2.540801	2.652766	2.547652	0.162972	0.000000	23855.000000		1
17729.552734	4322.627930	3.916348	3.792999	7829.575684	9378.139648	1228.475220	761.455261	207.217987	84.845985	41.590385	198.333740	247.796906	171.758087	0.762621	99998.000000	4.248698	3.635748	0.592881	0.578983	3.893738	3.972117	3.089366	2.881644	2.316427	1.928631	1.618993	2.297397	2.394096	2.234917	0.000000	4.999991	23916.000000		1
12232.748047	1381.058594	2.744528	5.476720	7720.448242	8743.787109	1180.788208	742.514954	177.675781	78.666176	51.529274	204.464218	273.706482	184.552505	2.183200	0.000000	4.087524	3.140212	0.438468	0.738521	3.887643	3.941700	3.072172	2.870705	2.249628	1.895788	1.712054	2.310617	2.437285	2.266120	0.339094	0.000000	24070.000000		1
9898.900391	3860.810059	1.847160	3.959521	7631.426758	8964.172852	1239.240479	726.880371	182.406235	67.240921	44.307159	227.771118	319.823792	218.174515	0.599557	0.000000	3.995587	3.586679	0.266504	0.597643	3.882606	3.952510	3.093156	2.861463	2.261040	1.827634	1.646474	2.357499	2.504911	2.338804	0.000000	0.000000	24113.000000		1
15549.265625	5183.030762	2.072273	3.271847	10306.786133	12180.771484	1597.426025	1004.052979	229.652191	90.310371	38.796516	270.974304	361.445007	240.469940	1.050525	0.000000	4.191710	3.714584	0.316447	0.514793	4.013123	4.085675	3.203421	3.001757	2.361071	1.955738	1.588793	2.432928	2.558042	2.381061	0.021406	0.000000	24141.000000		1
6597.239746	2257.562012	1.785485	1.952007	5462.621094	6857.115723	836.245178	509.816040	124.610802	66.836952	30.837387	114.699661	161.822281	155.149063	1.152558	0.000000	3.819362	3.353640	0.251756	0.290481	3.737401	3.836142	2.922334	2.707413	2.095556	1.825017	1.489078	2.059562	2.209038	2.190749	0.061663	0.000000	24166.000000		1
5694.743652	1075.894897	2.251129	5.766592	5232.629883	6743.525879	807.729858	493.176178	122.301079	72.085480	29.943104	113.163963	151.707611	83.436722	0.039431	0.000000	3.755474	3.031770	0.352400	0.760919	3.718720	3.828887	2.907266	2.693002	2.087430	1.857848	1.476297	2.053708	2.181007	1.921357	0.000000	0.000000	24199.000000		1
6141.040527	1940.424072	3.123827	3.805334	3385.201904	4330.429688	505.797913	310.008270	98.963341	30.683201	34.707481	115.945496	143.070053	87.642937	0.216172	99998.000000	3.788242	3.287897	0.494687	0.580393	3.529585	3.636531	2.703977	2.491373	1.995474	1.486901	1.540423	2.064254	2.155549	1.942717	0.000000	4.999991	24277.000000		1
10761.832031	864.156128	2.994310	5.578484	6384.877930	7887.269531	997.441467	612.819092	145.419861	80.645935	56.586605	220.404053	275.223694	244.460312	0.416348	0.000000	4.031886	2.936592	0.476297	0.746516	3.805153	3.896927	2.998887	2.787332	2.162624	1.906582	1.752714	2.343220	2.439686	2.388208	0.000000	0.000000	24325.000000		1
12400.660156	2291.745117	2.211041	3.792999	2041.660156	3235.070068	244.336960	175.017593	59.226288	52.065845	26.291956	68.455917	102.188934	70.321579	0.309288	0.000000	4.093445	3.360166	0.344597	0.578983	3.309983	3.509884	2.387989	2.243082	1.772514	1.716553	1.419823	1.835411	2.009404	1.847089	0.000000	0.000000	24392.000000		1
17692.386719	4454.216797	2.630429	5.069666	10412.545898	12319.231445	1670.754272	1026.181885	267.868958	110.552032	54.440323	251.213699	313.495972	203.995483	2.272768	0.000000	4.247787	3.648771	0.420027	0.704979	4.017557	4.090584	3.222913	3.011224	2.427922	2.043567	1.735921	2.400043	2.496232	2.309621	0.356555	0.000000	24476.000000		1
6587.843750	1049.923584	2.183287	3.577137	3382.768799	4196.222168	482.876495	299.360107	78.632256	40.850288	22.992355	70.811890	107.967857	78.700096	0.631042	0.000000	3.818743	3.021158	0.339111	0.553536	3.529272	3.622859	2.683836	2.476194	1.895601	1.611195	1.361583	1.850106	2.033294	1.895975	0.000000	0.000000	24514.000000		1
8405.152344	1306.885376	2.547168	3.620309	5130.906250	6268.204590	771.270813	475.870239	114.573227	94.942146	23.578266	117.718643	148.395676	111.748528	0.258102	0.000000	3.924546	3.116237	0.406058	0.558746	3.710194	3.797143	2.887207	2.677489	2.059083	1.977459	1.372512	2.070845	2.171421	2.048242	0.000000	0.000000	24529.000000		1
6878.772461	828.434082	2.352893	5.624740	4070.004639	5578.745605	635.922424	382.901672	108.797386	43.554726	36.529968	111.612839	154.242447	132.514420	1.202369	0.000000	3.837511	2.918258	0.371602	0.750102	3.609595	3.746536	2.803404	2.583087	2.036618	1.639035	1.562649	2.047714	2.188204	2.122263	0.080038	0.000000	24591.000000		1
22036.945312	5592.906250	4.092121	6.741053	12340.580078	14671.078125	1963.034058	1219.026611	313.853668	129.381348	69.180595	360.291687	480.625366	285.332184	3.793987	0.000000	4.343152	3.747638	0.611948	0.828728	4.091336	4.166462	3.292928	3.086013	2.496727	2.111872	1.839984	2.556654	2.681807	2.455351	0.579096	0.000000	24659.000000		1
9470.115234	1380.910522	1.184156	2.861710	6000.573242	7764.813965	980.246521	563.192444	127.031532	80.948143	45.309372	190.038483	229.874222	109.929115	1.116341	0.000000	3.976355	3.140166	0.073409	0.456626	3.778193	3.890131	2.991335	2.750657	2.103912	1.908207	1.656188	2.278841	2.361490	2.041113	0.047797	0.000000	24708.000000		1
8008.346191	1104.675415	2.149366	2.355976	3567.753174	4797.406250	557.210022	330.508942	95.380043	52.642506	20.420519	103.114059	143.899582	33.375305	0.154807	99998.000000	3.903543	3.043235	0.332310	0.372171	3.552395	3.681006	2.746019	2.519183	1.979457	1.721337	1.310067	2.013318	2.158060	1.523425	0.000000	4.999991	24755.000000		1
23058.582031	3280.259277	1.961258	4.687283	10115.983398	11804.163086	1604.389038	995.794739	254.454697	92.826706	60.940845	267.390991	300.343811	159.552643	0.120472	0.000000	4.362833	3.515908	0.292535	0.670921	4.005008	4.072035	3.205310	2.998170	2.405611	1.967673	1.784909	2.427147	2.477619	2.202904	0.000000	0.000000	24775.000000		1
5874.377441	1508.019165	2.149366	3.478457	3210.659180	4510.251465	498.585052	292.899689	72.054642	43.708912	19.085258	68.310982	71.891205	40.313717	0.187654	0.000000	3.768962	3.178407	0.332310	0.541387	3.506594	3.654201	2.697739	2.466719	1.857662	1.640570	1.280698	1.834491	1.856676	1.605453	0.000000	0.000000	24847.000000		1
5735.415039	2382.583008	2.439237	4.452919	6249.652832	7888.194336	1016.764160	600.746216	155.136734	85.718689	56.682201	255.114624	361.861328	235.856674	1.515004	99998.000000	3.758565	3.377048	0.387254	0.648645	3.795856	3.896978	3.007220	2.778691	2.190715	1.933076	1.753447	2.406735	2.558542	2.372648	0.180414	4.999991	24890.000000		1
10649.408203	3568.375977	2.448488	5.402710	12224.026367	15172.003906	1993.991699	1212.785156	326.429169	108.674034	89.434593	399.017303	546.891846	309.320587	1.751166	0.000000	4.027326	3.552471	0.388898	0.732612	4.087214	4.181043	3.299723	3.083784	2.513789	2.036126	1.951506	2.600992	2.737901	2.490409	0.243327	0.000000	25001.000000		1
15947.135742	4873.910645	1.581958	8.338429	12369.877930	15032.267578	2014.264282	1230.482666	335.951752	134.031616	92.771194	384.221527	486.173004	278.079224	0.568282	0.000000	4.202682	3.687878	0.199195	0.921084	4.092365	4.177024	3.304116	3.090075	2.526277	2.127207	1.967413	2.584582	2.686791	2.444169	0.000000	0.000000	25064.000000		1
8704.601562	2179.956543	1.403101	3.126911	5708.925781	7241.531250	901.870239	542.071960	130.497650	93.711739	21.857540	131.237747	189.313812	118.921303	1.959422	99998.000000	3.939749	3.338448	0.147089	0.495116	3.756554	3.859830	2.955144	2.734057	2.115603	1.971794	1.339601	2.118059	2.277182	2.075260	0.292128	4.999991	25082.000000		1
14585.911133	3326.262451	2.278883	3.900929	7520.751465	9339.904297	1191.587524	730.010376	179.997833	57.184853	56.262814	260.671509	353.507477	207.251907	0.334100	99998.000000	4.163934	3.521956	0.357722	0.591168	3.876261	3.970342	3.076126	2.863329	2.255267	1.757281	1.750221	2.416094	2.548398	2.316499	0.000000	4.999991	25159.000000		1
2935.383057	1003.750793	1.665219	1.729977	1165.141357	1615.139038	101.886726	75.835304	22.572968	23.923645	4.807549	0.000000	6.756472	14.074183	0.049284	0.000000	3.467665	3.001626	0.221471	0.238040	3.066379	3.208210	2.008118	1.879871	1.353589	1.378827	0.681924	0.000000	0.829720	1.148423	0.000000	0.000000	25172.000000		1
11701.567383	3723.639160	2.433070	4.471421	9890.875977	11844.813477	1624.044800	965.623474	257.757385	88.830177	61.119701	296.239349	381.217957	199.582657	2.249917	0.000000	4.068244	3.570968	0.386155	0.650446	3.995235	4.073528	3.210598	2.984808	2.411211	1.948560	1.786181	2.471643	2.581173	2.300123	0.352166	0.000000	25204.000000		1
10843.535156	2988.756592	2.392981	3.459955	6989.235352	8421.085938	1108.705811	679.631348	189.810287	88.996704	47.372395	208.898636	262.531006	178.203094	0.948906	99998.000000	4.035171	3.475491	0.378939	0.539070	3.844430	3.925368	3.044816	2.832273	2.278320	1.949374	1.675525	2.319936	2.419181	2.250915	0.000000	4.999991	25271.000000		1
14726.440430	6110.650391	3.691235	8.603631	15989.068359	18788.753906	2581.955811	1588.054565	388.714508	199.974289	89.089211	450.676086	645.623901	413.594116	1.226524	99998.000000	4.168098	3.786088	0.567172	0.934682	4.203823	4.273898	3.411949	3.200866	2.589631	2.300974	1.949825	2.653865	2.809980	2.616574	0.088676	4.999991	25321.000000		1
9265.965820	2490.186768	3.459955	8.677641	7850.544922	9465.690430	1206.956787	765.784851	214.890335	78.317711	68.014938	311.944855	368.173737	234.074280	0.182254	99998.000000	3.966891	3.396232	0.539070	0.938402	3.894900	3.976152	3.081692	2.884107	2.332217	1.893860	1.832604	2.494078	2.566053	2.369354	0.000000	4.999991	25413.000000		1
9025.998047	2857.780762	3.882427	4.681116	7642.364746	8546.400391	1224.324463	737.402100	202.354935	118.446404	36.659485	179.615448	215.729111	139.554596	1.208933	0.000000	3.955495	3.456029	0.589103	0.670349	3.883228	3.931783	3.087897	2.867704	2.306114	2.073522	1.564186	2.254344	2.333909	2.144744	0.082402	0.000000	25439.000000		1
6629.366211	2082.855713	2.217208	4.372742	5595.413086	7937.235352	893.285095	521.660645	140.359451	48.331436	28.351894	146.801376	236.202057	128.274277	0.503544	99998.000000	3.821472	3.318659	0.345806	0.640754	3.747832	3.899669	2.950990	2.717388	2.147242	1.684230	1.452582	2.166730	2.373284	2.108140	0.000000	4.999991	25472.000000		1
8562.827148	2519.833984	1.446273	3.755994	6474.223145	7705.409180	1005.274170	626.254944	153.126129	85.857452	42.722118	179.933075	241.354980	161.896286	3.292255	99998.000000	3.932617	3.401372	0.160250	0.574725	3.811188	3.886796	3.002285	2.796751	2.185049	1.933778	1.630653	2.255111	2.382656	2.209237	0.517493	4.999991	25593.000000		1
7095.466797	1287.852539	2.167868	5.717252	3711.279541	4728.395508	549.368042	340.315247	86.424866	37.485928	26.439976	92.484406	120.395325	52.460564	0.104740	0.000000	3.850981	3.109866	0.336033	0.757187	3.569524	3.674714	2.739863	2.531881	1.936639	1.573868	1.422261	1.966069	2.080610	1.719833	0.000000	0.000000	25718.000000		1
7145.337402	1135.907471	2.667434	2.664350	3640.995117	4674.488281	532.487671	334.021332	84.226158	37.411919	14.360971	73.655098	53.283920	72.251999	0.129341	0.000000	3.854023	3.055343	0.426094	0.425591	3.561220	3.669734	2.726310	2.523774	1.925447	1.573010	1.157184	1.867203	1.726596	1.858850	0.000000	0.000000	25771.000000		1
1417.582397	169.411362	2.084607	4.095205	1944.140015	2975.493408	254.803162	155.158310	63.784054	64.610497	17.231932	63.395500	81.268852	41.001389	0.411644	0.000000	3.151548	2.228943	0.319024	0.612276	3.288728	3.473559	2.406205	2.190775	1.804712	1.810303	1.236334	1.802058	1.909924	1.612799	0.000000	0.000000	25798.000000		0
6544.560059	2731.492432	3.062153	3.984190	4541.751953	5808.209473	680.581116	428.978912	121.400627	79.659142	35.984146	111.924301	152.089996	112.454704	1.097573	0.000000	3.815881	3.436400	0.486027	0.600340	3.657223	3.764042	2.832880	2.632436	2.084221	1.901236	1.556111	2.048924	2.182101	2.050978	0.040433	0.000000	25872.000000		1
9397.042969	2082.103516	2.769197	7.046343	8392.885742	10023.516602	1378.076538	817.795166	218.122086	63.484928	59.025845	245.357681	324.514160	220.798782	0.064398	0.000000	3.972991	3.318502	0.442354	0.847964	3.923911	4.001020	3.139273	2.912645	2.338700	1.802671	1.771042	2.389800	2.511234	2.343997	0.000000	0.000000	25926.000000		1
16648.525391	3012.214600	2.238794	3.382861	9833.209961	11960.434570	1591.705688	967.914673	239.476990	82.181641	65.621964	268.239014	326.216400	220.400970	0.109053	99998.000000	4.221376	3.478886	0.350014	0.529284	3.992695	4.077747	3.201863	2.985837	2.379264	1.914775	1.817049	2.428522	2.513506	2.343214	0.000000	4.999991	26017.000000		1
7726.948730	854.747620	3.046734	3.429117	3660.727783	4509.381836	557.055847	331.656097	83.834518	33.144024	16.420908	76.698753	95.145676	98.010468	0.270624	0.000000	3.888008	2.931838	0.483835	0.535182	3.563567	3.654117	2.745899	2.520688	1.923423	1.520405	1.215397	1.884788	1.978389	1.991272	0.000000	0.000000	26039.000000		1
16238.191406	5978.552246	3.025148	7.043259	12471.058594	16096.873047	2031.813843	1237.587646	354.740967	212.719376	90.606415	428.534851	597.347961	350.275726	1.760869	99998.000000	4.210537	3.776596	0.480747	0.847774	4.095903	4.206741	3.307884	3.092576	2.549911	2.327807	1.957159	2.631986	2.776227	2.544410	0.245727	4.999991	26105.000000		1
8470.604492	3722.670898	3.287266	7.160441	10279.082031	12418.518555	1662.943115	1009.239868	269.987488	134.515762	70.993835	314.821960	403.328369	252.240585	0.047653	0.000000	3.927914	3.570855	0.516835	0.854940	4.011954	4.094070	3.220877	3.003994	2.431344	2.128773	1.851221	2.498065	2.605659	2.401815	0.000000	0.000000	26226.000000		1
8604.919922	1685.448242	3.265679	7.058678	6288.748535	7446.757324	972.457031	608.359985	143.492538	86.449532	45.984711	178.566971	235.051819	189.591339	0.245067	0.000000	3.934747	3.226715	0.513974	0.848723	3.798564	3.871967	2.987870	2.784161	2.156829	1.936763	1.662614	2.251801	2.371164	2.277818	0.000000	0.000000	26295.000000		1
13358.534180	4650.191895	0.952875	4.890810	8896.715820	11025.491211	1422.858643	867.745605	202.169907	143.048477	53.382603	254.957352	337.632385	213.243622	1.079249	0.000000	4.125759	3.667471	0.000000	0.689381	3.949230	4.042398	3.153162	2.938392	2.305717	2.155483	1.727400	2.406467	2.528444	2.328876	0.033122	0.000000	26346.000000		1
5438.981445	1816.574951	3.234842	4.033530	3979.139404	4919.626953	602.201782	360.538391	91.294083	37.245396	23.840384	102.932114	144.423828	71.872696	0.282182	99998.000000	3.735518	3.259253	0.509853	0.605685	3.599789	3.691932	2.779742	2.556952	1.960443	1.571073	1.377313	2.012551	2.159639	1.856564	0.000000	4.999991	26369.000000		1
8118.398438	2103.849854	2.093859	3.685068	4312.929199	5212.974121	679.322998	402.489594	120.151711	71.456398	24.250521	102.142677	149.875870	74.311935	0.237505	0.000000	3.909470	3.323015	0.320947	0.566445	3.634772	3.717086	2.832076	2.604755	2.079730	1.854041	1.384721	2.009207	2.175732	1.871059	0.000000	0.000000	26570.000000		1
7105.316406	1336.665039	2.994310	4.332653	4128.398438	6012.732422	622.341675	380.431610	120.154800	60.811329	37.751129	136.347504	159.127090	80.793953	0.693314	99998.000000	3.851583	3.126023	0.476297	0.636754	3.615782	3.779072	2.794029	2.580276	2.079741	1.783985	1.576930	2.134647	2.201744	1.907379	0.000000	4.999991	26586.000000		1
7373.950195	1888.682007	2.328223	3.318103	6542.225586	7711.190918	970.215149	623.747864	140.957703	79.634468	29.819754	136.381424	162.954010	126.504211	0.791958	0.000000	3.867700	3.276159	0.367025	0.520890	3.815726	3.887121	2.986868	2.795009	2.149089	1.901101	1.474504	2.134755	2.212065	2.102105	0.000000	0.000000	26615.000000		1
6328.775391	1373.219727	2.759946	5.618572	4431.264648	5769.373047	670.136536	413.695892	131.450531	64.379211	35.737450	135.030746	193.523102	146.903152	0.087819	0.000000	3.801320	3.137740	0.440901	0.749626	3.646528	3.761129	2.826163	2.616681	2.118762	1.808746	1.553124	2.130433	2.286733	2.167031	0.000000	0.000000	26747.000000		1
11371.900391	1995.431885	4.381993	6.728718	8594.191406	10153.743164	1371.717896	841.021912	209.589386	60.419693	43.110668	209.083649	265.587006	136.344421	1.224247	99998.000000	4.055833	3.300037	0.641672	0.827932	3.934205	4.006626	3.137265	2.924807	2.321369	1.781178	1.634585	2.320320	2.424207	2.134637	0.087869	4.999991	26780.000000		1
23519.646484	10059.044922	2.648932	6.747221	14910.271484	17282.203125	2395.528320	1484.992920	364.029205	190.365356	98.318840	429.173187	572.813721	464.207520	1.680042	0.000000	4.371431	4.002557	0.423071	0.829125	4.173486	4.237599	3.379401	3.171724	2.561136	2.279588	1.992637	2.632632	2.758013	2.666712	0.225320	0.000000	26924.000000		1
6366.261230	969.385620	2.587257	1.618963	3480.249023	3922.768555	489.694641	311.007385	85.925293	53.416523	19.449141	64.844856	85.314713	44.775887	0.487471	99998.000000	3.803885	2.986497	0.412840	0.209237	3.541610	3.593593	2.689925	2.492771	1.934121	1.727676	1.288900	1.811876	1.931024	1.651044	0.000000	4.999991	26963.000000		1
8935.977539	1141.106689	2.439237	4.533096	2313.633545	3626.714111	343.790619	200.717468	58.708218	36.369614	24.210432	64.373047	89.107712	73.738358	0.159160	0.000000	3.951142	3.057326	0.387254	0.656395	3.364295	3.559513	2.536294	2.302585	1.768699	1.560739	1.384003	1.808704	1.949915	1.867693	0.000000	0.000000	27007.000000		1
13006.685547	7538.458496	3.231758	7.157358	9988.239258	12540.603516	1585.720093	981.800720	245.120224	101.387161	74.046738	339.982208	431.424316	287.120758	0.172097	99998.000000	4.114167	3.877283	0.509439	0.854753	3.999489	4.098319	3.200227	2.992023	2.389379	2.005983	1.869506	2.531456	2.634905	2.458065	0.000000	4.999991	27114.000000		1
7040.209473	2105.114258	3.231758	6.497437	5215.592285	6567.207031	807.584900	489.349243	129.643463	84.377258	45.435806	168.313538	231.002869	169.170822	0.200537	0.000000	3.847586	3.323276	0.509439	0.812742	3.717304	3.817381	2.907188	2.689619	2.112751	1.926225	1.657398	2.226119	2.363617	2.228325	0.000000	0.000000	27205.000000		1
6992.719727	2021.547974	2.975808	6.454265	7246.150879	8970.133789	1162.859375	698.923218	159.891861	91.096725	43.348114	171.008728	235.307770	138.444458	0.372917	0.000000	3.844646	3.305684	0.473605	0.809847	3.860107	3.952799	3.065527	2.844429	2.203826	1.959503	1.636970	2.233018	2.371636	2.141276	0.000000	0.000000	27262.000000		1
7360.921387	542.864441	2.016765	3.583304	3692.120361	4940.599609	586.422241	334.779938	86.890511	38.448055	16.168043	65.214905	105.614967	56.984409	0.342217	0.000000	3.866932	2.734691	0.304655	0.554284	3.567276	3.693780	2.768210	2.524760	1.938972	1.584874	1.208658	1.814347	2.023726	1.755756	0.000000	0.000000	27296.000000		1
9934.711914	2042.723999	2.013681	3.200921	6130.737793	7248.861328	902.351318	590.535950	134.645279	54.662354	34.059895	142.851120	198.528015	152.059158	0.455982	0.000000	3.997155	3.310210	0.303991	0.505275	3.787513	3.860270	2.955376	2.771246	2.129191	1.737688	1.532243	2.154884	2.297822	2.182013	0.000000	0.000000	27360.000000		1
16096.071289	3062.874268	2.698272	4.064368	8745.686523	10822.495117	1385.329590	850.485901	217.681122	81.669739	73.756866	296.967133	365.358276	226.263168	0.283006	0.000000	4.206720	3.486129	0.431086	0.608993	3.941794	4.034328	3.141553	2.929667	2.337821	1.912061	1.867803	2.472708	2.562719	2.354614	0.000000	0.000000	27404.000000		1
10033.187500	3236.158691	1.088560	3.447620	8491.916992	10484.847656	1337.460693	828.733215	188.277664	99.647934	48.047733	252.018555	361.420349	191.768463	1.808639	0.000000	4.001439	3.510030	0.036852	0.537519	3.929006	4.020562	3.126281	2.918415	2.274799	1.998468	1.681673	2.401433	2.558012	2.282777	0.257352	0.000000	27446.000000		1
16272.704102	5564.113281	2.852458	5.763508	16680.849609	19167.154297	2676.034668	1669.869263	386.987640	188.333176	105.766075	483.369873	641.500916	330.394867	1.430956	0.000000	4.211460	3.745396	0.455219	0.760687	4.222218	4.282557	3.427492	3.222682	2.587697	2.274927	2.024346	2.684280	2.807197	2.519033	0.155626	0.000000	27504.000000		1
5594.895020	1903.909546	1.671386	3.922516	5704.932129	6911.664062	880.216248	536.255981	116.929207	45.469727	29.603891	140.168259	143.578873	53.509033	0.529551	99998.000000	3.747792	3.279646	0.223077	0.593565	3.756250	3.839583	2.944589	2.729372	2.067923	1.657722	1.471349	2.146650	2.157090	1.728427	0.000000	4.999991	27536.000000		1
8088.322754	2620.462402	1.591209	3.472290	4492.032715	5573.052734	697.430664	423.940063	131.700317	61.560677	33.671345	156.234543	210.702621	210.853714	0.270391	99998.000000	3.907858	3.418378	0.201727	0.540616	3.652443	3.746093	2.843501	2.627305	2.119587	1.789303	1.527260	2.193777	2.323670	2.323981	0.000000	4.999991	27611.000000		1
9839.957031	2446.878906	2.698272	4.462170	5650.525879	6775.159180	847.349731	537.736206	133.461136	85.857452	19.927120	120.019112	163.641678	76.997871	0.136026	99998.000000	3.992993	3.388613	0.431086	0.649546	3.752089	3.830920	2.928063	2.730569	2.125355	1.933778	1.299445	2.079250	2.213894	1.886479	0.000000	4.999991	27642.000000		1
18033.660156	3787.296875	2.463907	6.395674	11888.898438	13904.383789	1935.243408	1169.495605	281.203064	155.377258	69.091164	325.911102	452.985809	189.514252	1.085946	0.000000	4.256084	3.578329	0.391624	0.805886	4.075141	4.143152	3.286736	3.067999	2.449020	2.191387	1.839422	2.513099	2.656085	2.277642	0.035808	0.000000	27705.000000		1
8576.105469	2853.173828	2.491661	2.689020	5975.511719	7487.395020	952.486694	559.957642	133.513550	47.902798	35.660355	183.608887	195.225327	124.567627	0.526335	0.000000	3.933290	3.455328	0.396489	0.429594	3.776375	3.874331	2.978859	2.748155	2.125525	1.680361	1.552186	2.263894	2.290536	2.095405	0.000000	0.000000	27728.000000		1
11896.231445	5159.785645	2.192538	5.569232	9764.171875	11519.336914	1539.642944	957.007507	217.206223	113.231804	54.801121	234.931549	270.995880	161.341217	1.550860	99998.000000	4.075409	3.712632	0.340947	0.745795	3.989635	4.061428	3.187420	2.980915	2.336872	2.053968	1.738789	2.370941	2.432963	2.207745	0.190573	4.999991	27839.000000		1
20257.345703	4451.136230	2.719858	8.905837	13745.259766	16388.205078	2201.801758	1366.503296	315.204346	122.843819	108.689453	474.673737	604.844543	296.495300	0.744020	99998.000000	4.306582	3.648471	0.434546	0.949675	4.138153	4.214531	3.342778	3.135611	2.498592	2.089353	2.036187	2.676395	2.781644	2.472018	0.000000	4.999991	27909.000000		1
9240.497070	2870.572266	3.987274	4.937066	4412.891602	5447.036133	686.797974	413.094574	104.002174	64.117096	30.084955	136.606537	206.567322	118.474159	0.333123	0.000000	3.965695	3.457968	0.600676	0.693469	3.644723	3.736160	2.836829	2.616050	2.017042	1.806974	1.478349	2.135472	2.315062	2.073624	0.000000	0.000000	27966.000000		1
7589.195312	1891.935425	2.063021	4.816800	5384.892578	6343.306152	840.346558	511.616943	127.441673	52.201530	38.108845	185.027405	243.963821	145.589478	0.981326	0.000000	3.880196	3.276906	0.314504	0.682759	3.731177	3.802316	2.924459	2.708945	2.105311	1.717683	1.581026	2.267236	2.387326	2.163130	0.000000	0.000000	28029.000000		1
8221.571289	2399.851807	2.685936	3.447620	5740.990234	6929.814941	887.111450	548.060547	147.430466	81.703659	37.245396	130.143021	177.623352	91.328011	0.898725	0.000000	3.914955	3.380184	0.429096	0.537519	3.758987	3.840722	2.947978	2.738828	2.168587	1.912241	1.571073	2.114421	2.249500	1.960604	0.000000	0.000000	28076.000000		1
7806.709961	1653.556274	2.371395	3.447620	3777.586182	4953.002441	588.614807	349.859406	96.786224	28.234713	26.554075	90.566322	111.662178	98.408272	1.135278	0.000000	3.892468	3.218419	0.375004	0.537519	3.577214	3.694869	2.769831	2.543894	1.985813	1.450783	1.424131	1.956967	2.047906	1.993032	0.055102	0.000000	28123.000000		1
5871.241211	2327.044678	1.952007	2.907966	5657.821777	7313.179199	890.312378	537.606689	170.530746	42.444580	46.172821	176.648895	230.293610	123.963211	0.047184	99998.000000	3.768730	3.366805	0.290481	0.463589	3.752649	3.864106	2.949543	2.730465	2.231803	1.627822	1.664386	2.247111	2.362282	2.093293	0.000000	4.999991	28155.000000		1
21882.548828	6604.517090	2.371395	7.915957	14062.051758	17123.871094	2362.668213	1393.701904	341.752258	146.033539	102.444885	403.482544	561.295959	271.446106	1.626345	0.000000	4.340098	3.819841	0.375004	0.898503	4.148049	4.233602	3.373403	3.144170	2.533711	2.164453	2.010490	2.605825	2.749192	2.433684	0.211213	0.000000	28177.000000		1
3194.031738	1060.830811	2.494745	2.251129	1837.945312	2517.619873	203.622360	136.492447	45.824356	14.888290	11.123046	34.402191	60.817497	17.016071	0.100555	99998.000000	3.504339	3.025646	0.397026	0.352400	3.264333	3.400990	2.308825	2.135109	1.661096	1.172845	1.046224	1.536586	1.784029	1.230859	0.000000	4.999991	28205.000000		1
12817.180664	1302.509521	2.442321	4.360406	6506.586914	9763.810547	1050.432373	633.831665	234.740356	89.055290	54.677773	262.475494	356.517212	210.181473	0.061767	0.000000	4.107792	3.114781	0.387803	0.639527	3.813353	3.989619	3.021368	2.801974	2.370588	1.949660	1.737811	2.419089	2.552080	2.322594	0.000000	0.000000	28252.000000		1
7574.498047	1161.622803	2.596508	2.747611	3865.534424	4403.535645	557.367249	358.126923	84.124390	42.133121	20.984842	103.579704	120.774628	73.417656	0.933108	0.000000	3.879354	3.065065	0.414390	0.438955	3.587209	3.643801	2.746141	2.554037	1.924922	1.624624	1.321906	2.015275	2.081976	1.865800	0.000000	0.000000	28309.000000		1
7158.048340	1581.341187	1.495613	1.714559	6711.538574	7431.415527	1015.031128	643.465271	131.758911	73.870964	50.807678	186.597031	256.440643	148.620789	2.417126	0.000000	3.854795	3.199026	0.174819	0.234152	3.826822	3.871072	3.006479	2.808525	2.119780	1.868474	1.705929	2.270905	2.408987	2.172080	0.383299	0.000000	28331.000000		1
4690.755371	967.886902	1.520283	1.813238	2526.534912	2889.010010	328.553864	214.239670	47.871960	51.458347	12.584738	46.743313	50.554813	91.950920	1.688820	99998.000000	3.671243	2.985825	0.181925	0.258455	3.402525	3.460749	2.516607	2.330900	1.680081	1.711456	1.099844	1.669719	1.703763	1.963556	0.227583	4.999991	28357.000000		1
5248.745605	1168.240479	2.796951	5.618572	2543.097656	3035.940918	326.823883	210.548431	50.591820	36.798256	10.675903	35.472248	54.671604	54.020935	0.418508	0.000000	3.720056	3.067532	0.446685	0.749626	3.405363	3.482293	2.514314	2.323352	1.704080	1.565827	1.028405	1.549889	1.737762	1.732562	0.000000	0.000000	28377.000000		1
2564.770264	843.846619	2.599592	4.594771	1692.062866	2631.711914	229.945145	142.021591	63.284485	48.559635	15.023975	61.835129	84.867577	19.689672	1.874096	0.000000	3.409049	2.926264	0.414905	0.662264	3.228416	3.420238	2.361624	2.152354	1.801297	1.686275	1.176785	1.791235	1.928742	1.294238	0.272792	0.000000	28433.000000		1
16424.310547	4863.895020	1.692973	5.945448	14940.303711	18474.718750	2430.436279	1491.968262	378.596771	177.203964	108.559937	461.296478	555.501587	442.084778	0.642339	0.000000	4.215487	3.686984	0.228650	0.774185	4.174359	4.266578	3.385684	3.173760	2.578177	2.248473	2.035670	2.663980	2.744685	2.645506	0.000000	0.000000	28451.000000		1
11647.835938	3157.825684	2.032184	3.916348	6128.674805	8213.239258	1021.229431	592.124084	162.368103	102.336952	38.145847	172.855896	219.660873	110.465691	0.144537	0.000000	4.066245	3.499388	0.307963	0.592881	3.787367	3.914515	3.009123	2.772413	2.210501	2.010032	1.581447	2.237684	2.341753	2.043227	0.000000	0.000000	28516.000000		1
7719.479980	1878.144897	2.713690	4.400495	7534.529785	9619.389648	1191.312988	728.021362	189.301468	103.656792	62.590645	243.485840	319.771362	199.564148	1.096618	99998.000000	3.887588	3.273729	0.433560	0.643502	3.877056	3.983148	3.076026	2.862144	2.277154	2.015598	1.796509	2.386474	2.504840	2.300082	0.040055	4.999991	28541.000000		1
3971.658203	2063.125977	2.704439	4.055117	4595.159180	5459.263184	732.347839	436.595734	106.327309	45.102764	38.910614	119.445534	160.656616	74.959518	1.158242	5650.135742	3.598972	3.314526	0.432077	0.608003	3.662301	3.737134	2.864717	2.640079	2.026645	1.654203	1.590068	2.077170	2.205899	1.874827	0.063799	3.752059	28593.000000		1
7700.333008	4830.380859	1.205742	4.625608	10489.192383	12428.611328	1681.365356	1034.841064	238.530273	103.724640	54.853546	260.403229	340.962830	184.382904	1.399771	99998.000000	3.886509	3.683981	0.081254	0.665169	4.020742	4.094423	3.225662	3.014874	2.377543	2.015882	1.739205	2.415646	2.532707	2.265721	0.146057	4.999991	28658.000000		1
17336.218750	5643.581055	4.381993	8.199661	13341.250000	15609.083984	2102.197021	1326.827881	268.892761	149.360886	75.243225	342.402924	430.644104	223.019073	0.056129	0.000000	4.238955	3.751555	0.641672	0.913796	4.125196	4.193377	3.322673	3.122815	2.429579	2.174237	1.876467	2.534538	2.634119	2.348342	0.000000	0.000000	28706.000000		1
33719.214844	6516.297852	2.041435	9.309807	20781.222656	25069.927734	3473.245850	2087.364258	507.805420	223.293518	111.242790	541.581604	664.440857	357.975800	2.540344	0.000000	4.527877	3.814001	0.309936	0.968941	4.317671	4.399153	3.540735	3.319598	2.705697	2.348876	2.046272	2.733664	2.822456	2.553854	0.404893	0.000000	28799.000000		1
6729.091309	1483.287598	1.285919	2.636597	3529.782959	4126.116699	519.036377	317.544922	85.845116	28.950140	21.854456	62.421040	77.670128	51.051296	1.629527	99998.000000	3.827956	3.171225	0.109214	0.421044	3.547748	3.615541	2.715198	2.501805	1.933716	1.461651	1.339540	1.795331	1.890254	1.708007	0.212062	4.999991	28832.000000		1
9297.271484	1437.028442	1.569623	2.812370	5473.136719	7122.489746	876.429382	514.293640	138.561630	67.533882	32.400845	131.046555	194.065842	101.097290	1.182381	99998.000000	3.968355	3.157465	0.195795	0.449072	3.738236	3.852632	2.942717	2.711211	2.141643	1.829522	1.510556	2.117426	2.287949	2.004740	0.072757	4.999991	28854.000000		1
5091.856934	2524.006348	1.495613	3.681984	3978.920410	5055.299316	619.227051	372.053070	105.729065	39.795647	25.206480	112.803162	160.739883	76.581566	1.014925	0.000000	3.706876	3.402091	0.174819	0.566082	3.599765	3.703747	2.791850	2.570605	2.024194	1.599836	1.401512	2.052321	2.206124	1.884124	0.006434	0.000000	28905.000000		1
6846.257812	1298.815308	2.655099	4.341904	10524.892578	13456.362305	1776.615845	1038.911621	264.513855	94.908226	78.046341	292.094818	372.842529	205.031616	0.788314	0.000000	3.835453	3.113547	0.424081	0.637680	4.022218	4.128928	3.249593	3.016579	2.422448	1.977304	1.892353	2.465524	2.571525	2.311821	0.000000	0.000000	28978.000000		1
12441.516602	702.432495	1.384599	3.404448	7154.193848	8479.596680	1120.195801	695.457092	181.138809	92.512161	47.474159	166.315277	214.489456	111.563499	1.753151	99998.000000	4.094873	2.846605	0.141324	0.532047	3.854561	3.928375	3.049294	2.842270	2.258012	1.966199	1.676457	2.220932	2.331406	2.047522	0.243819	4.999991	29068.000000		1
12784.327148	1902.475586	1.606628	3.114576	6260.958008	7650.123535	961.589905	601.791626	132.005600	96.468597	33.424644	167.662872	228.788742	117.872833	0.461894	99998.000000	4.106678	3.279319	0.205915	0.493399	3.796641	3.883668	2.982990	2.779446	2.120592	1.984386	1.524067	2.224437	2.359435	2.071414	0.000000	4.999991	29101.000000		1
2855.387939	895.573242	2.744528	2.948054	933.059143	1525.574951	107.351112	55.155750	31.679249	39.348507	13.836736	33.569580	58.381344	58.985756	1.266244	0.000000	3.455665	2.952101	0.438468	0.469535	2.969909	3.183434	2.030807	1.741591	1.500775	1.594928	1.141034	1.525946	1.766274	1.770747	0.102517	0.000000	29135.000000		1
10375.602539	2140.546387	3.796082	6.716383	8470.707031	10457.069336	1332.730225	819.984619	170.317978	118.477242	56.287483	204.670822	289.217682	164.526718	1.185410	99998.000000	4.016013	3.330525	0.579336	0.827135	3.927920	4.019410	3.124742	2.913806	2.231261	2.073635	1.750412	2.311056	2.461225	2.216236	0.073868	4.999991	29160.000000		1
6939.941895	1776.911987	3.527797	4.237057	3569.942627	4473.212891	523.415283	330.962250	93.754906	66.929466	21.018763	63.568192	100.110497	56.080872	0.846881	0.000000	3.841356	3.249666	0.547504	0.627064	3.552661	3.650620	2.718846	2.519778	1.971994	1.825617	1.322607	1.803240	2.000480	1.748815	0.000000	0.000000	29237.000000		1
14299.968750	4303.067383	2.951138	5.112839	9085.952148	10885.224609	1437.725342	883.410950	216.126907	53.441193	64.749260	278.196411	379.167267	201.386642	1.200193	99998.000000	4.155335	3.633778	0.469990	0.708662	3.958370	4.036838	3.157676	2.946163	2.334709	1.727876	1.811235	2.444351	2.578831	2.304031	0.079251	4.999991	29300.000000		1
6908.795898	2057.229980	1.995179	3.638812	7130.066406	8564.267578	1102.652466	678.080200	168.032928	89.940323	44.279404	175.446228	264.825317	101.158966	0.620253	0.000000	3.839402	3.313283	0.299982	0.560960	3.853094	3.932690	3.042439	2.831281	2.225394	1.953954	1.646202	2.244144	2.422960	2.005004	0.000000	0.000000	29320.000000		1
8904.258789	776.278809	4.055117	4.101373	4613.766602	5980.356445	695.700684	415.179169	102.096420	53.299339	34.932594	150.603638	243.757217	140.689407	0.666248	0.000000	3.949598	2.890018	0.608003	0.612929	3.664056	3.776727	2.842422	2.618236	2.009011	1.726722	1.543231	2.177835	2.386957	2.148261	0.000000	0.000000	29351.000000		1
4571.451660	1450.843628	1.791652	4.829135	2444.652344	3569.658936	372.130188	218.193024	48.103241	40.495659	29.400366	98.362015	120.953484	100.437370	0.816831	0.000000	3.660054	3.161621	0.253254	0.683869	3.388217	3.552627	2.570695	2.338841	1.682174	1.607409	1.468353	1.992827	2.082618	2.001895	0.000000	0.000000	29440.000000		1
2514.887695	807.967285	2.827788	2.442321	967.146790	2103.103760	87.676857	60.188412	31.731672	20.025799	10.574141	40.779362	76.085083	89.746048	0.962015	5221.103516	3.400519	2.907394	0.451447	0.387803	2.985492	3.322861	1.942885	1.779513	1.501493	1.301590	1.024245	1.610440	1.881299	1.953015	0.000000	3.717762	29565.000000		1
6257.901855	2434.355713	1.316756	3.077571	3244.108643	4069.119629	453.007385	291.064850	64.542648	27.944841	28.105194	96.083130	120.802383	79.289093	0.763899	0.000000	3.796429	3.386384	0.119505	0.488208	3.511095	3.609500	2.656105	2.463990	1.809847	1.446302	1.448787	1.982647	2.082076	1.899213	0.000000	0.000000	29605.000000		1
4067.781250	1535.245483	1.310589	2.568754	3941.261719	5440.933105	598.205200	361.179810	110.724724	70.053291	27.201660	130.642593	144.220291	81.382950	0.770904	0.000000	3.609358	3.186178	0.117467	0.409723	3.595635	3.735673	2.776850	2.557724	2.044245	1.845429	1.434595	2.116085	2.159026	1.910533	0.000000	0.000000	29634.000000		1
5377.895508	1373.731567	2.291218	2.291218	3021.552002	3935.368652	429.524719	266.626221	47.693104	18.058374	16.612101	41.010643	69.100418	60.854500	0.722151	99998.000000	3.730612	3.137902	0.360066	0.360066	3.480230	3.594985	2.632988	2.425903	1.678456	1.256679	1.220425	1.612897	1.839481	1.784293	0.000000	4.999991	29664.000000		1
6681.657227	999.100525	3.965688	4.924731	3255.268555	4192.475586	487.323242	294.293518	81.546387	35.185459	23.220552	69.646240	90.473808	76.424301	0.743405	99998.000000	3.824884	2.999609	0.598319	0.692383	3.512587	3.622471	2.687817	2.468781	1.911405	1.546363	1.365873	1.842898	1.956523	1.883232	0.000000	4.999991	29837.000000		1
19085.187500	4562.563965	2.652015	5.606237	10196.533203	15234.631836	1669.499146	994.345398	366.477692	139.841385	86.141159	447.996307	558.690186	351.604797	0.215465	0.000000	4.280696	3.659209	0.423576	0.748671	4.008452	4.182832	3.222586	2.997537	2.564048	2.145636	1.935211	2.651274	2.747171	2.546055	0.000000	0.000000	29886.000000		1
9135.390625	1763.488403	2.192538	5.556897	9929.327148	12098.228516	1636.278076	978.316101	278.332092	80.288223	89.699791	315.185852	390.780640	179.831314	0.174789	0.000000	3.960727	3.246373	0.340947	0.744832	3.996920	4.082722	3.213857	2.990479	2.444563	1.904652	1.952791	2.498567	2.591933	2.254865	0.000000	0.000000	29999.000000		1
6835.267090	2073.108154	3.469206	5.522976	4600.574219	5563.440918	707.520691	431.439728	116.343292	43.912441	39.169651	130.232452	190.439377	122.060547	0.348652	99998.000000	3.834755	3.316622	0.540230	0.742173	3.662812	3.745343	2.849739	2.634920	2.065741	1.642588	1.592950	2.114719	2.279757	2.086575	0.000000	4.999991	30130.000000		1
17909.937500	3611.443604	2.266548	4.977154	11376.742188	15003.144531	1821.157471	1113.420898	317.942719	135.132523	65.079224	328.233154	446.673401	225.381210	1.367569	0.000000	4.253094	3.557681	0.355365	0.696981	4.056018	4.176182	3.260348	3.046659	2.502349	2.130760	1.813442	2.516182	2.649990	2.352918	0.135949	0.000000	30170.000000		1
4640.150879	2249.676758	2.309720	2.368311	6340.244141	7448.080078	950.716675	601.390747	124.472031	89.104630	31.238274	156.703262	192.712082	138.811417	0.053267	0.000000	3.666532	3.352120	0.363559	0.374439	3.802106	3.872044	2.978051	2.779157	2.095072	1.949900	1.494687	2.195078	2.284909	2.142425	0.000000	0.000000	30209.000000		1
7998.533691	2557.051514	1.871829	3.799166	4462.962402	5165.234863	666.010498	422.314941	128.767685	62.208263	29.280100	100.363365	135.283615	90.785271	0.131260	0.000000	3.903010	3.407739	0.272266	0.579688	3.649623	3.713090	2.823481	2.625636	2.109807	1.793848	1.466573	2.001575	2.131245	1.958015	0.000000	0.000000	30273.000000		1
13643.048828	3435.562500	3.253344	7.141939	7735.518555	9182.196289	1226.313477	746.529968	194.651764	89.422256	59.022758	228.067154	313.159851	229.168045	2.395255	0.000000	4.134912	3.535998	0.512330	0.853816	3.888489	3.962947	3.088602	2.873047	2.289258	1.951446	1.771019	2.358063	2.495766	2.360154	0.379352	0.000000	30315.000000		1
13215.763672	3034.750488	2.858626	6.185980	6386.916504	8021.125000	1026.823364	614.980774	173.395554	78.317711	43.298775	184.114624	232.967209	155.725723	1.055800	99998.000000	4.121092	3.482123	0.456157	0.791408	3.805291	3.904235	3.011496	2.788862	2.239038	1.893860	1.636476	2.265088	2.367295	2.192360	0.023582	4.999991	30395.000000		1
9997.764648	2048.348877	2.211041	2.994310	5936.517578	8327.716797	937.854370	570.448486	180.361710	82.878563	45.688675	193.331924	257.819061	138.638733	0.314822	6710.944336	3.999903	3.311404	0.344597	0.476297	3.773532	3.920526	2.972135	2.756217	2.256144	1.918442	1.659809	2.286304	2.411315	2.141885	0.000000	3.826784	30435.000000		1
7575.614258	1721.765503	1.255082	3.012813	6337.437988	7606.701660	968.469727	606.577576	139.150635	57.857105	42.830048	164.054901	199.672089	136.177902	1.964255	99998.000000	3.879418	3.235974	0.098672	0.478972	3.801914	3.881196	2.986086	2.782886	2.143485	1.762357	1.631749	2.214989	2.300317	2.134107	0.293198	4.999991	30472.000000		1
16396.828125	2854.919189	1.403101	2.238794	8134.915039	9777.228516	1323.549927	783.217224	214.276672	70.562111	54.862797	260.939819	317.726868	152.062241	2.545046	0.000000	4.214760	3.455594	0.147089	0.350014	3.910353	3.990216	3.121740	2.893882	2.330975	1.848572	1.739278	2.416540	2.502054	2.182021	0.405696	0.000000	30505.000000		1
10393.541016	3133.047852	2.442321	4.052033	6540.504883	7520.113281	1017.109558	620.642517	166.225861	38.790348	35.786789	162.118317	197.729324	128.761505	0.145589	99998.000000	4.016764	3.495967	0.387803	0.607673	3.815611	3.876224	3.007368	2.792841	2.220699	1.588724	1.553723	2.209832	2.296071	2.109786	0.000000	4.999991	30535.000000		1
6501.884277	2830.443604	1.887248	5.297863	4421.779297	5716.178711	664.767700	417.680084	124.379517	93.061066	36.095161	141.633041	186.933167	125.671608	0.320508	0.000000	3.813039	3.451854	0.275829	0.724101	3.645597	3.757106	2.822670	2.620844	2.094749	1.968768	1.557449	2.151165	2.271686	2.099237	0.000000	0.000000	30620.000000		1
17980.808594	5206.525879	3.207088	6.096551	10895.018555	12615.902344	1743.354736	1066.714600	249.721161	115.603195	56.796299	267.255310	368.346436	187.386475	0.840725	99998.000000	4.254809	3.716548	0.506111	0.785084	4.037228	4.100918	3.241386	3.028048	2.397455	2.062970	1.754320	2.426926	2.566257	2.272738	0.000000	4.999991	30664.000000		1
5314.071289	2727.532959	2.988143	2.281967	6727.826660	8205.421875	1061.071289	654.631470	170.916214	51.658791	41.050732	162.923172	191.907227	120.256561	0.244676	0.000000	3.725427	3.435770	0.475401	0.358309	3.827875	3.914101	3.025745	2.815997	2.232783	1.713144	1.613321	2.211983	2.283091	2.080109	0.000000	0.000000	30732.000000		1
6916.308105	276.343079	1.945839	4.267894	4923.885742	5937.322754	753.412903	463.359497	121.271111	46.188240	36.230846	133.911362	171.357193	112.362190	0.682632	0.000000	3.839874	2.441449	0.289107	0.630214	3.692308	3.773591	2.877033	2.665918	2.083757	1.664531	1.559078	2.126817	2.233902	2.050620	0.000000	0.000000	30773.000000		1
7666.806641	2163.875000	0.866531	2.399149	3630.905029	4676.939941	520.963745	333.583435	91.142982	49.925732	22.609972	83.063583	68.582352	96.101631	1.343493	99998.000000	3.884614	3.335232	0.000000	0.380057	3.560015	3.669962	2.716808	2.523205	1.959723	1.698324	1.354300	1.919411	1.836212	1.982731	0.128235	4.999991	30865.000000		1
5890.779785	1598.064331	3.879343	6.583782	2490.927002	3363.772949	362.262207	212.824234	69.461212	50.511642	25.314411	63.173473	88.324448	57.474724	0.020511	0.000000	3.770173	3.203594	0.588758	0.818475	3.396361	3.526827	2.559023	2.328021	1.841742	1.703391	1.403368	1.800535	1.946081	1.759477	0.000000	0.000000	30892.000000		1
7134.559570	1863.842529	2.322055	2.436154	4340.158691	5116.270996	653.906799	405.160095	79.696144	33.985886	26.754517	108.328659	130.078262	89.286575	1.167555	31333.427734	3.853367	3.270409	0.365873	0.386705	3.637506	3.708954	2.815516	2.607627	1.901437	1.531299	1.427397	2.034743	2.114205	1.950786	0.067277	4.496008	30935.000000		1
4338.194336	320.391205	1.766982	3.046734	2235.858643	2881.100098	316.400848	188.953003	62.754082	30.572186	13.025712	38.324707	34.639637	24.765507	0.041146	0.000000	3.637309	2.505681	0.247232	0.483835	3.349444	3.459558	2.500238	2.276354	1.797642	1.485327	1.114802	1.583479	1.539573	1.393847	0.000000	0.000000	30978.000000		1
11192.966797	3457.262695	2.704439	7.030924	11396.224609	13590.227539	1789.422729	1120.195801	289.307129	108.220726	95.515724	422.425964	571.984192	339.686157	1.695078	0.000000	4.048945	3.538732	0.432077	0.847012	4.056761	4.133227	3.252713	3.049294	2.461359	2.034310	1.980075	2.625751	2.757384	2.531078	0.229190	0.000000	31011.000000		1
15718.806641	4090.083008	3.052901	4.668780	6258.904297	7027.187012	925.682861	576.979858	124.897591	60.774323	40.329136	150.569717	207.057632	182.390808	1.017597	0.000000	4.196420	3.611732	0.484713	0.669203	3.796498	3.846781	2.966462	2.761161	2.096554	1.783720	1.605619	2.177738	2.316091	2.261003	0.007576	0.000000	31071.000000		1
11250.934570	1731.836914	3.580221	6.278492	5242.183105	6664.872070	841.428955	495.088074	144.602676	49.136292	30.726374	146.061279	170.725021	107.412788	0.578324	0.000000	4.051188	3.238507	0.553910	0.797855	3.719512	3.823792	2.925017	2.694682	2.160176	1.691402	1.487511	2.164535	2.232297	2.031056	0.000000	0.000000	31127.000000		1
5758.345703	1756.232422	3.315019	2.207957	4043.509277	5348.886719	616.800171	368.016479	98.682724	41.534878	31.879692	124.188324	156.373306	76.856018	0.406053	0.000000	3.760298	3.244582	0.520486	0.343991	3.606758	3.728263	2.790144	2.565867	1.994241	1.618413	1.503514	2.094081	2.194163	1.885678	0.000000	0.000000	31156.000000		1
7278.070801	1984.740479	2.559503	4.687283	4915.713867	6233.339844	772.211365	465.922089	111.495659	85.438065	28.018850	119.507210	160.209473	145.586395	0.323551	0.000000	3.862016	3.297704	0.408156	0.670921	3.691586	3.794721	2.887736	2.668313	2.047258	1.931651	1.447450	2.077394	2.204688	2.163121	0.000000	0.000000	31224.000000		1
13024.571289	1511.580933	1.310589	5.109755	6389.926270	8096.467285	989.044434	609.772339	191.191803	82.819969	40.017677	192.523972	238.773895	139.307892	0.707537	0.000000	4.114763	3.179431	0.117467	0.708400	3.805496	3.908296	2.995216	2.785168	2.281469	1.918135	1.602252	2.284485	2.377987	2.143976	0.000000	0.000000	31261.000000		1
21547.189453	4391.268555	1.119397	7.518155	15994.550781	18626.482422	2594.568359	1596.297363	364.075439	159.598892	98.161575	433.271454	553.910400	367.680328	0.243271	99998.000000	4.333391	3.642590	0.048984	0.876111	4.203972	4.270131	3.414065	3.203114	2.561191	2.203030	1.991942	2.636760	2.743439	2.565470	0.000000	4.999991	31421.000000		1
8112.699707	1287.371460	2.537917	5.137509	5433.026367	7526.437988	841.687988	509.735840	161.045166	84.512947	49.586517	258.025665	352.002625	223.253433	0.315151	0.000000	3.909165	3.109704	0.404477	0.710753	3.735042	3.876590	2.925151	2.707345	2.206948	1.926923	1.695364	2.411663	2.546546	2.348798	0.000000	0.000000	31681.000000		1
20514.226562	5819.594727	2.895631	7.410224	7579.743652	9726.972656	1177.636597	720.145508	188.771072	85.172867	66.695099	255.043701	345.369476	247.038315	0.574554	0.000000	4.312055	3.764893	0.461743	0.869831	3.879654	3.987978	3.071011	2.857420	2.275935	1.930301	1.824094	2.406615	2.538284	2.392764	0.000000	0.000000	31738.000000		1
8549.789062	2549.342285	3.937934	5.967034	5770.927246	7409.524414	887.543213	557.749634	153.542435	93.030228	50.687412	183.158661	269.672943	108.905319	0.857156	99998.000000	3.931955	3.406428	0.595268	0.775759	3.761245	3.869790	2.948189	2.746439	2.186229	1.968624	1.704900	2.262827	2.430837	2.037049	0.000000	4.999991	31807.000000		1
9813.326172	1710.583862	1.480195	5.408878	8313.852539	9992.784180	1339.671753	811.658569	207.695969	104.813194	65.137817	244.648407	352.372650	186.726547	0.761010	0.000000	3.991816	3.233144	0.170319	0.733107	3.919802	3.999686	3.126998	2.909373	2.317428	2.020416	1.813833	2.388542	2.547002	2.271206	0.000000	0.000000	31881.000000		1
5629.596191	544.369324	1.418520	2.781532	2549.518066	3526.690186	363.720825	217.107544	53.151321	65.430771	15.119571	39.246742	54.569839	40.125610	0.851109	99998.000000	3.750477	2.735894	0.151835	0.444284	3.406458	3.547367	2.560768	2.336675	1.725514	1.815782	1.179539	1.593804	1.736953	1.603422	0.000000	4.999991	31903.000000		1
7465.278320	2255.264648	2.244962	2.713690	4974.212402	5822.440918	726.408569	460.907928	93.708656	75.015030	21.956221	109.315453	140.889862	102.238274	0.371138	0.000000	3.873046	3.353198	0.351209	0.433560	3.696724	3.765105	2.861181	2.663614	1.971780	1.875148	1.341558	2.038682	2.148880	2.009614	0.000000	0.000000	31924.000000		1
12674.588867	3523.168457	1.982844	6.790393	10528.543945	12864.528320	1686.385742	1043.383057	280.025055	135.749268	82.924820	369.727936	480.569855	307.544342	0.425513	0.000000	4.102934	3.546933	0.297289	0.831895	4.022368	4.109394	3.226957	3.018444	2.447197	2.132737	1.918684	2.567882	2.681756	2.487908	0.000000	0.000000	31982.000000		1
17858.613281	4340.368652	2.627345	5.640158	12644.081055	15804.500000	1985.113647	1228.638672	302.786133	102.614494	82.304985	378.556671	540.995728	296.865356	2.074875	0.000000	4.251848	3.637527	0.419517	0.751291	4.101887	4.198781	3.297785	3.089424	2.481136	2.011209	1.915426	2.578131	2.733194	2.472559	0.316992	0.000000	32093.000000		1
19817.060547	5538.623047	3.117660	6.848984	15400.641602	19061.357422	2468.242920	1494.527832	343.500732	119.026146	80.676773	390.752869	556.417480	282.954620	0.810429	0.000000	4.297039	3.743402	0.493829	0.835626	4.187539	4.280154	3.392388	3.174504	2.535928	2.075642	1.906749	2.591902	2.745401	2.451717	0.000000	0.000000	32137.000000		1
6765.916992	762.195374	3.271847	3.990358	5106.439941	6231.749023	784.802246	471.701019	92.095856	28.786701	31.577484	152.802338	210.039612	90.294952	0.664202	0.000000	3.830327	2.882066	0.514793	0.601012	3.708118	3.794610	2.894760	2.673667	1.964240	1.459192	1.499377	2.184130	2.322301	1.955663	0.000000	0.000000	32170.000000		1
13634.420898	5710.214355	3.308852	4.292564	6848.610840	9028.490234	1117.457520	660.580017	170.953232	91.454437	47.733192	217.927811	283.293823	195.731064	0.459974	99998.000000	4.134637	3.756652	0.519677	0.632717	3.835603	3.955615	3.048231	2.819926	2.232877	1.961205	1.678820	2.338313	2.452237	2.291660	0.000000	4.999991	32238.000000		1
17182.027344	5705.539551	2.272716	8.242834	10398.752930	12121.137695	1685.682617	1023.418884	247.772247	137.947968	73.658180	344.697235	456.350159	308.454041	1.153096	0.000000	4.235075	3.756297	0.356545	0.916077	4.016981	4.083543	3.226776	3.010053	2.394053	2.139715	1.867221	2.537438	2.659298	2.489191	0.061866	0.000000	32289.000000		1
9468.829102	1090.940430	4.418998	6.155142	4650.836426	6121.020996	715.276306	436.191772	112.328270	53.021805	35.623348	129.612625	163.345642	136.930328	0.384345	0.000000	3.976296	3.037801	0.645324	0.789238	3.667531	3.786824	2.854474	2.639678	2.050489	1.724455	1.551735	2.112647	2.213108	2.136500	0.000000	0.000000	32321.000000		1
12170.780273	3574.935059	3.197837	5.846769	8257.299805	10292.128906	1331.407349	797.201965	186.831390	109.744095	59.691933	245.999084	338.687012	249.748917	0.676089	99998.000000	4.085319	3.553268	0.504856	0.766916	3.916838	4.012505	3.124311	2.901568	2.271450	2.040381	1.775916	2.390934	2.529799	2.397504	0.000000	4.999991	32374.000000		1
13887.701172	2503.736816	2.544085	3.931767	5458.982422	6896.121582	835.329346	531.016724	149.030930	62.985363	37.877563	145.413696	200.921005	100.437370	0.692892	4682.202637	4.142631	3.398589	0.405532	0.594588	3.737112	3.838605	2.921858	2.725108	2.173276	1.799240	1.578382	2.162605	2.303025	2.001895	0.000000	3.670450	32460.000000		1
24323.671875	5148.566895	2.226459	6.778058	15534.216797	18130.054688	2533.050781	1547.941284	351.681915	159.244263	116.738014	544.612915	693.446472	409.273804	2.038241	0.000000	4.386029	3.711686	0.347615	0.831105	4.191289	4.258399	3.403644	3.189754	2.546150	2.202064	2.067212	2.736088	2.841013	2.612014	0.309256	0.000000	32582.000000		1
10225.924805	2297.712158	2.559503	6.910658	9608.026367	10897.874023	1494.715942	934.459167	202.888428	99.324142	71.086342	299.131897	395.896545	330.582947	0.145293	0.000000	4.009703	3.361296	0.408156	0.839519	3.982634	4.037342	3.174559	2.970560	2.307257	1.997055	1.851786	2.475863	2.597582	2.519280	0.000000	0.000000	32644.000000		1
1438.046021	603.977966	1.992095	3.231758	1673.295288	2436.949219	204.840424	123.096680	17.423124	17.225765	10.864012	39.712387	42.737534	34.093815	0.322544	0.000000	3.157773	2.781021	0.299310	0.509439	3.223572	3.386847	2.311416	2.090246	1.241126	1.236179	1.035990	1.598926	1.630809	1.532676	0.000000	0.000000	32674.000000		1
2744.354736	520.245239	2.652015	2.152450	1773.985474	2361.625732	195.324005	144.010605	54.199791	27.180073	12.433635	28.996395	43.844597	20.001129	0.207220	0.000000	3.438440	2.716208	0.423576	0.332933	3.248950	3.373211	2.290756	2.158395	1.733998	1.434251	1.094598	1.462344	1.641916	1.301054	0.000000	0.000000	32788.000000		1
7300.862305	1880.019775	2.346725	3.947186	6464.882324	7540.104980	1001.518188	620.704163	131.598557	62.316193	29.921516	134.417084	195.838989	99.620178	1.358471	99998.000000	3.863374	3.274163	0.370462	0.596288	3.810561	3.877378	3.000659	2.792885	2.119251	1.794601	1.475984	2.128454	2.291899	1.998347	0.133050	4.999991	32937.000000		1
7919.673340	1702.892944	2.593424	5.174514	6839.217773	8363.102539	1094.736450	652.784302	174.965164	54.878216	33.461651	170.367310	241.336472	117.003212	0.084035	0.000000	3.898707	3.231187	0.413874	0.713870	3.835006	3.922367	3.039310	2.814770	2.242952	1.739400	1.524547	2.231386	2.382623	2.068198	0.000000	0.000000	32967.000000		1
8694.240234	2625.359375	2.433070	4.385077	6099.647461	7656.935547	949.544861	583.128845	147.319458	90.729759	40.174950	157.730148	221.942841	133.242188	1.183976	99998.000000	3.939232	3.419189	0.386155	0.641977	3.785305	3.884055	2.977515	2.765764	2.168260	1.957750	1.603955	2.197915	2.346241	2.124642	0.073343	4.999991	33004.000000		1
15674.292969	2428.546143	2.087691	5.933114	6660.792480	8647.984375	1079.903687	640.853333	176.917175	87.238968	64.875694	238.440842	298.179047	210.736542	0.671946	0.000000	4.195188	3.385346	0.319666	0.773283	3.823526	3.936915	3.033385	2.806759	2.247770	1.940711	1.812082	2.377381	2.474477	2.323740	0.000000	0.000000	33072.000000		1
8716.424805	3097.288818	1.403101	5.415045	5858.566895	7011.145020	914.482727	549.867615	122.936333	78.277626	34.053726	133.929855	183.670563	140.822006	2.060388	0.000000	3.940338	3.490982	0.147089	0.733602	3.767792	3.845789	2.961175	2.740258	2.089680	1.893638	1.532165	2.126877	2.264040	2.148670	0.313949	0.000000	33112.000000		1
8102.782715	1850.650269	1.674470	3.762161	3584.167969	4776.825195	553.975159	330.360931	99.836044	60.916176	18.428423	68.721115	79.310677	29.801250	0.723721	0.000000	3.908634	3.267324	0.223877	0.575437	3.554388	3.679139	2.743490	2.518989	1.999287	1.784733	1.265488	1.837090	1.899332	1.474234	0.000000	0.000000	33162.000000		1
3814.381348	974.563232	1.634382	3.540132	2216.363281	2796.482422	306.027161	188.576797	42.697445	50.517807	18.298906	51.285660	50.141594	66.254128	0.110017	0.000000	3.581424	2.988810	0.213353	0.549019	3.345641	3.446612	2.485760	2.275488	1.630402	1.703444	1.262425	1.709996	1.700198	1.821213	0.000000	0.000000	33233.000000		1
7720.383789	2692.030029	2.032184	4.699618	6257.072266	7477.579102	1017.569031	596.681885	135.829437	88.077744	45.124348	173.466476	220.203613	152.386032	1.050505	0.000000	3.887639	3.430080	0.307963	0.672063	3.796371	3.873761	3.007564	2.775743	2.132994	1.944866	1.654411	2.239216	2.342824	2.182945	0.021398	0.000000	33292.000000		1
10289.011719	2089.640137	1.569623	4.101373	6394.409668	9364.210938	999.334900	612.831421	205.494186	72.486366	61.418823	253.671432	328.319489	201.482239	1.642834	99998.000000	4.012373	3.320071	0.195795	0.612929	3.805800	3.971471	2.999711	2.787341	2.312799	1.860256	1.788301	2.404272	2.516297	2.304237	0.215594	4.999991	33353.000000		1
1587.271240	749.428711	2.679769	1.538786	821.039246	1675.293457	44.254734	40.582001	43.489967	36.178425	11.446838	35.947144	66.966469	68.594688	0.268998	0.000000	3.200651	2.874730	0.428097	0.187178	2.914364	3.224091	1.645960	1.608333	1.638389	1.558450	1.058686	1.555664	1.825857	1.836290	0.000000	0.000000	33381.000000		1
5992.561523	2144.102051	1.810155	4.499175	2971.651123	3971.278809	410.303772	260.884308	84.531448	36.341862	6.941496	44.775887	45.115097	41.837082	0.192826	0.000000	3.777612	3.331245	0.257716	0.653133	3.472998	3.598930	2.613106	2.416448	1.927018	1.560407	0.841453	1.651044	1.654322	1.621561	0.000000	0.000000	33408.000000		1
5150.192383	172.439590	3.080655	3.370527	3708.448730	4874.620117	557.493713	340.420074	107.573143	29.073488	27.978762	90.146935	102.287613	80.571922	0.287304	0.000000	3.711823	2.236637	0.488643	0.527698	3.569192	3.687941	2.746240	2.532015	2.031704	1.463497	1.446828	1.954951	2.009823	1.906184	0.000000	0.000000	33526.000000		0
8383.750977	1334.802490	1.415436	3.558635	5212.095215	6524.602051	815.886353	490.101685	134.074799	68.995567	47.748611	152.238022	176.291183	132.421906	0.756625	0.000000	3.923438	3.125417	0.150890	0.551283	3.717012	3.814554	2.911630	2.690286	2.127347	1.838821	1.678961	2.182523	2.246231	2.121960	0.000000	0.000000	33595.000000		1
7209.309570	2546.915283	2.497828	6.549861	7605.063965	9502.319336	1228.694092	731.024963	165.063278	110.160400	52.932377	235.665482	298.333221	134.987579	0.375592	0.000000	3.857894	3.406014	0.397563	0.816232	3.881103	3.977830	3.089444	2.863932	2.217650	2.042026	1.723721	2.372296	2.474702	2.130294	0.000000	0.000000	33610.000000		1
2931.103027	0.434807	2.618094	2.929552	1872.455444	3436.475342	257.658722	149.690842	64.154099	58.880909	18.224895	84.007210	121.406792	54.236797	0.704488	0.000000	3.467031	0.000000	0.417985	0.466801	3.272412	3.536113	2.411045	2.175195	1.807224	1.769974	1.260665	1.924317	2.084243	1.734294	0.000000	0.000000	33649.000000		0
18913.765625	5159.283203	2.229543	9.541088	19131.222656	23314.921875	3131.061768	1908.818848	471.293976	188.345505	156.105026	737.170837	947.404724	601.070007	0.988878	0.000000	4.276778	3.712589	0.348216	0.979598	4.281743	4.367634	3.495692	3.280765	2.673292	2.274955	2.193417	2.867568	2.976536	2.778925	0.000000	0.000000	33708.000000		1
13793.794922	5262.517578	1.008383	5.575400	11963.512695	13397.309570	1940.797241	1188.263184	287.515472	89.693626	72.578873	279.880127	398.641083	205.944412	0.745572	99998.000000	4.139684	3.721194	0.003625	0.746276	4.077859	4.127017	3.287980	3.074913	2.458661	1.952762	1.860810	2.446972	2.600582	2.313750	0.000000	4.999991	33831.000000		1
4789.403809	1184.026123	1.674470	2.682853	2375.706055	2919.760986	340.235077	205.506516	41.630474	27.799906	14.391809	55.445621	89.964996	47.054771	0.035010	0.000000	3.680281	3.073361	0.223877	0.428597	3.375793	3.465347	2.531779	2.312826	1.619411	1.444043	1.158115	1.743867	1.954074	1.672604	0.000000	0.000000	33922.000000		1
19597.535156	3949.871582	1.689889	5.402710	13173.056641	15266.446289	2066.024902	1297.772949	297.537628	132.930725	80.211128	355.764771	525.373474	302.739899	2.881311	0.000000	4.292202	3.596583	0.227858	0.732612	4.119687	4.183738	3.315135	3.113199	2.473542	2.123625	1.904235	2.551163	2.720468	2.481070	0.459590	0.000000	33975.000000		1
7758.748535	3192.807617	1.982844	6.531359	10639.089844	13606.898438	1682.466309	1052.467651	284.403961	119.652145	78.200531	400.787354	533.224670	341.302032	0.215299	0.000000	3.889792	3.504173	0.297289	0.815004	4.026905	4.133759	3.225946	3.022209	2.453936	2.077920	1.893210	2.602914	2.726910	2.533139	0.000000	0.000000	34027.000000		1
6994.197266	2041.139038	1.893416	4.576268	5851.714844	7303.659668	906.868958	558.693298	125.637688	57.465473	39.478024	112.371437	188.607635	124.280838	0.393379	0.000000	3.844738	3.309873	0.277246	0.660511	3.767283	3.863540	2.957545	2.747174	2.099120	1.759407	1.596355	2.050656	2.275559	2.094404	0.000000	0.000000	34077.000000		1
15909.057617	4638.698730	1.859494	6.037961	8901.051758	11541.811523	1420.234375	873.629333	247.041397	116.626999	77.966164	356.726898	523.927185	337.564545	1.829447	0.000000	4.201644	3.666396	0.269395	0.780890	3.949441	4.062274	3.152360	2.941327	2.392770	2.066799	1.891906	2.552336	2.719271	2.528357	0.262320	0.000000	34154.000000		1
5332.240723	1465.099731	2.846291	5.424296	5362.794434	5933.005371	798.019165	500.506226	111.899628	61.273888	32.370007	132.175217	175.930374	163.641678	0.809425	99998.000000	3.726910	3.165867	0.454279	0.734343	3.729391	3.773275	2.902013	2.699409	2.048829	1.787275	1.510143	2.121150	2.245341	2.213894	0.000000	4.999991	34211.000000		1
8125.198242	393.485077	3.086823	5.661744	3774.533203	4849.728027	561.931213	343.864624	103.323753	42.518589	37.920734	105.599548	138.052811	67.808334	0.419545	0.000000	3.909834	2.594928	0.489512	0.752950	3.576863	3.685717	2.749683	2.536387	2.014200	1.628579	1.578877	2.023662	2.140045	1.831283	0.000000	0.000000	34252.000000		1
12301.287109	1889.011963	1.350678	2.275799	6973.915039	8231.621094	1106.858643	675.027344	177.839218	90.779099	34.359016	165.803375	223.589569	131.527618	1.053115	0.000000	4.089951	3.276235	0.130552	0.357134	3.843477	3.915485	3.044092	2.829321	2.250028	1.957986	1.536041	2.219593	2.349452	2.119017	0.022476	0.000000	34384.000000		1
7910.862793	652.673279	1.662135	4.878475	3905.752441	4712.544922	604.237000	361.482025	91.118309	55.356194	31.790262	115.476768	152.589554	165.482666	1.001993	99998.000000	3.898224	2.814696	0.220666	0.688284	3.591705	3.673255	2.781207	2.558087	1.959606	1.743166	1.502294	2.062495	2.183525	2.218753	0.000865	4.999991	34483.000000		1
11155.329102	2183.626221	2.300469	4.104456	7926.599121	9876.111328	1241.087646	764.699341	176.806168	103.487190	48.559635	233.815247	336.756592	196.517426	1.207673	99998.000000	4.047482	3.339178	0.361816	0.613256	3.899087	3.994586	3.093802	2.883491	2.247497	2.014887	1.686275	2.368873	2.527316	2.293401	0.081950	4.999991	34553.000000		1
6856.576172	2039.661865	2.648932	3.842339	5464.255371	6557.212891	878.261108	518.351807	124.182159	51.011208	35.718945	166.759338	242.153671	171.912262	0.534852	99998.000000	3.836107	3.309558	0.423071	0.584596	3.737531	3.816719	2.943624	2.714625	2.094059	1.707666	1.552899	2.222090	2.384091	2.235307	0.000000	4.999991	34604.000000		1
15600.143555	4597.348633	0.891200	6.922994	12696.659180	14616.810547	2092.264404	1258.991821	316.366913	145.885513	88.941193	351.503052	480.452667	296.045074	1.788522	0.000000	4.193129	3.662508	0.000000	0.840294	4.103690	4.164853	3.320616	3.100023	2.500191	2.164012	1.949103	2.545929	2.681651	2.471358	0.252494	0.000000	34745.000000		1
6925.657715	1267.940918	2.346725	3.533965	3135.169434	4326.109375	477.322662	282.374878	78.018593	37.035702	22.606890	87.914307	110.277580	49.645111	0.479750	22512.060547	3.840461	3.103099	0.370462	0.548262	3.496261	3.636097	2.678812	2.450826	1.892198	1.568621	1.354241	1.944060	2.042487	1.695876	0.000000	4.352415	34877.000000		1
7802.031738	1185.080811	1.625130	4.496091	6908.462891	8514.594727	1039.179810	667.129883	144.337479	82.517769	52.731934	196.551346	282.667816	158.115616	0.362589	99998.000000	3.892208	3.073748	0.210888	0.652835	3.839381	3.930164	3.016691	2.824210	2.159379	1.916547	1.722074	2.293476	2.451276	2.198975	0.000000	4.999991	34943.000000		1
3741.740723	1222.480347	2.935719	6.617703	2367.003906	3129.587891	371.245148	206.422394	55.834175	37.199139	24.481802	61.101200	65.190239	67.277931	1.228935	99998.000000	3.573074	3.087242	0.467715	0.820707	3.374199	3.495487	2.569661	2.314757	1.746900	1.570533	1.388843	1.786050	1.814183	1.827873	0.089529	4.999991	35002.000000		1
6958.080078	1251.788208	2.254213	4.372742	3704.446045	4821.610352	646.875854	410.417877	105.673561	23.818798	24.133339	110.311501	136.859406	76.754257	1.138728	0.000000	3.842489	3.097531	0.352995	0.640754	3.568723	3.683192	2.810821	2.613226	2.023966	1.376920	1.382617	2.042621	2.136275	1.885103	0.056420	0.000000	35086.000000		1
9547.550781	4406.351074	2.035268	4.557766	9001.127930	10493.957031	1517.039062	950.056763	220.986893	109.811935	58.513943	275.236023	383.052765	213.592087	0.276556	99998.000000	3.979892	3.644079	0.308622	0.658752	3.954297	4.020939	3.180997	2.977750	2.344367	2.040650	1.767259	2.439705	2.583259	2.329585	0.000000	4.999991	35134.000000		1
14029.451172	2026.756470	1.964342	4.730455	8680.391602	10382.229492	1496.729614	914.936035	214.850250	91.328011	76.994789	268.516541	381.353638	161.433731	2.319052	0.000000	4.147041	3.306802	0.293217	0.674903	3.938539	4.016291	3.175143	2.961391	2.332136	1.960604	1.886461	2.428971	2.581328	2.207994	0.365311	0.000000	35226.000000		1
13911.162109	3882.892822	2.266548	6.096551	7867.428711	9432.274414	1302.444824	835.613037	199.968124	86.443367	54.387901	256.409790	349.837830	240.371262	0.244839	0.000000	4.143363	3.589155	0.355365	0.785084	3.895833	3.974617	3.114759	2.922005	2.300961	1.936732	1.735502	2.408935	2.543867	2.380883	0.000000	0.000000	35313.000000		1
14098.246094	4924.968262	2.010598	3.870092	10672.940430	12183.922852	1790.699341	1115.018311	288.850739	127.395416	68.156792	316.724640	438.387390	266.598480	2.150007	0.000000	4.149165	3.692404	0.303325	0.587721	4.028284	4.085787	3.253023	3.047282	2.460674	2.105154	1.833509	2.500682	2.641858	2.425858	0.332440	0.000000	35345.000000		1
7049.682617	1928.499268	1.581958	4.548515	3966.446533	4948.309082	677.768799	435.315979	101.603027	33.985886	37.165218	119.948189	187.574570	106.271805	1.063567	0.000000	3.848170	3.285219	0.199195	0.657870	3.598402	3.694457	2.831082	2.638805	2.006907	1.531299	1.570137	2.078994	2.273174	2.026418	0.026765	0.000000	35469.000000		1
10447.133789	1517.218018	1.214993	3.515462	5319.239746	6896.010742	937.619995	566.960815	180.386383	62.658489	40.591251	158.797134	241.857635	137.118439	0.077341	0.000000	4.018997	3.181048	0.084574	0.545982	3.725850	3.838598	2.972027	2.753553	2.256204	1.796980	1.608432	2.200843	2.383560	2.137096	0.000000	0.000000	35491.000000		1
15742.850586	3504.212646	2.241878	4.625608	10115.696289	11463.250000	1653.778198	1065.536621	247.322021	76.661743	58.128475	316.376190	382.716644	221.449448	2.282401	99998.000000	4.197083	3.544590	0.350612	0.665169	4.004996	4.059308	3.218477	3.027568	2.393263	1.884579	1.764389	2.500204	2.582877	2.345275	0.358392	4.999991	35527.000000		1
11555.244141	3880.728027	2.192538	6.438847	10513.532227	12574.937500	1774.407959	1097.715454	271.884003	108.473595	85.280792	372.691406	545.161865	257.973236	1.265562	0.000000	4.062779	3.588913	0.340947	0.808808	4.021749	4.099506	3.249053	3.040490	2.434384	2.035324	1.930851	2.571349	2.736526	2.411575	0.102283	0.000000	35579.000000		1
8656.356445	2173.610352	3.558635	6.549861	5263.285156	6261.648926	932.436279	569.036133	131.009552	50.079918	41.241920	156.530579	237.410873	63.898151	0.360358	0.000000	3.937335	3.337182	0.551283	0.816232	3.721257	3.796689	2.969619	2.755140	2.117303	1.699664	1.615339	2.194599	2.375501	1.805488	0.000000	0.000000	35696.000000		1
21091.376953	2854.499756	2.285050	7.644588	10773.213867	12256.989258	1801.523315	1127.495117	262.805481	112.920349	73.800034	326.663544	448.323181	245.539612	0.310760	0.000000	4.324105	3.455530	0.358896	0.883354	4.032345	4.088384	3.255640	3.052115	2.419634	2.052772	1.868057	2.514101	2.651591	2.390121	0.000000	0.000000	35757.000000		1
5291.282715	1075.130127	0.875782	2.106194	2691.737061	3308.025146	479.657074	307.220551	81.493965	31.904362	22.890593	81.870178	112.254257	34.056812	1.583121	99998.000000	3.723561	3.031461	0.000000	0.323498	3.430033	3.519569	2.680931	2.487450	1.911125	1.503850	1.359657	1.913126	2.050203	1.532204	0.199514	4.999991	35818.000000		1
5480.300293	2871.262939	3.392113	5.908443	7536.608398	8464.634766	1325.649902	799.567200	185.502304	72.628212	45.867531	220.061768	308.333801	181.696976	0.641330	0.000000	3.738804	3.458073	0.530470	0.771473	3.877176	3.927608	3.122429	2.902855	2.268349	1.861105	1.661505	2.342545	2.489021	2.259348	0.000000	0.000000	35845.000000		1
7552.812988	981.668152	2.081524	3.281098	3080.177002	3877.637939	570.954224	339.439453	86.110321	39.185070	27.392851	87.605934	124.388771	63.466427	0.582694	0.000000	3.878109	2.991965	0.318381	0.516019	3.488576	3.588567	2.756601	2.530762	1.935055	1.593121	1.437637	1.942533	2.094781	1.802544	0.000000	0.000000	35872.000000		1
13978.303711	3308.333496	2.716774	4.915480	9753.708008	12559.451172	1667.436157	1021.112244	301.268951	125.887466	78.820366	360.945465	511.885223	264.812988	1.461076	22414.619141	4.145454	3.519609	0.434053	0.691566	3.989170	4.098971	3.222049	3.009073	2.478954	2.099983	1.896638	2.557441	2.709172	2.422939	0.164673	4.350532	35907.000000		1
5572.575195	1267.342651	2.473158	6.238403	6766.293457	8386.832031	1180.831421	727.645142	181.786392	75.042786	54.976894	252.255997	359.357330	233.519196	0.439215	0.000000	3.746056	3.102894	0.393252	0.795073	3.830351	3.923598	3.072188	2.861920	2.259561	1.875309	1.740180	2.401841	2.555526	2.368323	0.000000	0.000000	35964.000000		1
18403.099609	3241.848145	1.992095	6.972333	11321.724609	12974.306641	1957.255127	1185.654419	310.415314	99.610931	89.767632	399.029633	548.470703	305.290131	2.763170	0.000000	4.264891	3.510793	0.299310	0.843378	4.053913	4.113084	3.291647	3.073958	2.491943	1.998307	1.953120	2.601005	2.739153	2.484713	0.441408	0.000000	35993.000000		1
11706.963867	3880.703369	3.204005	3.993442	10057.215820	11714.765625	1702.562988	1044.252563	251.555984	80.593513	47.236710	271.467682	382.969513	233.460617	0.985539	99998.000000	4.068444	3.588910	0.505693	0.601347	4.002478	4.068734	3.231103	3.018806	2.400635	1.906300	1.674280	2.433718	2.583164	2.368214	0.000000	4.999991	36049.000000		1
6362.172363	1178.083740	2.340558	6.805811	2678.763672	3169.244629	455.258514	311.984924	82.126129	24.386206	28.376564	92.320969	111.483322	85.792694	0.136790	0.000000	3.803605	3.071176	0.369319	0.832880	3.427934	3.500956	2.658258	2.494134	1.914481	1.387144	1.452960	1.965300	2.047210	1.933450	0.000000	0.000000	36101.000000		1
12068.467773	2939.657227	0.737014	3.466122	8723.834961	10514.093750	1472.805908	923.148010	221.973679	90.341209	71.336128	273.509125	381.276550	188.323929	0.548505	0.000000	4.081652	3.468297	0.000000	0.539844	3.940707	4.021772	3.168145	2.965271	2.346302	1.955886	1.853310	2.436972	2.581240	2.274905	0.000000	0.000000	36168.000000		1
6482.376465	2827.171631	1.378431	5.044997	5844.585449	6964.186035	1008.949951	628.132935	146.089035	61.415741	38.753345	175.097763	230.290527	175.467819	0.806823	0.000000	3.811734	3.451352	0.139385	0.702861	3.766754	3.842870	3.003870	2.798052	2.164618	1.788280	1.588309	2.243281	2.362276	2.244197	0.000000	0.000000	36221.000000		1
6969.693848	697.637329	2.220292	3.034399	3345.893555	4145.698242	587.233276	371.072449	108.100464	17.787004	21.561501	101.923737	127.716125	102.666916	1.048226	0.000000	3.843214	2.843630	0.346410	0.482073	3.524512	3.617598	2.768811	2.569459	2.033828	1.250103	1.333679	2.008275	2.106246	2.011431	0.020455	0.000000	36273.000000		1
7124.626953	3087.713623	3.133079	4.755125	7209.867676	7845.401367	1198.106567	765.322266	171.187592	86.967598	41.229588	199.126266	278.618866	164.424957	0.141159	0.000000	3.852762	3.489637	0.495971	0.677162	3.857927	3.894615	3.078496	2.883844	2.233472	1.939358	1.615209	2.299129	2.445010	2.215968	0.000000	0.000000	36300.000000		1
17450.443359	3239.489258	3.126911	5.248523	9200.162109	11109.045898	1589.963379	963.767029	227.157440	83.930115	75.301819	348.271301	429.697418	249.767426	0.910192	99998.000000	4.241807	3.510477	0.495116	0.720037	3.963795	4.045677	3.201387	2.983972	2.356327	1.923918	1.876805	2.541918	2.633163	2.397536	0.000000	4.999991	36365.000000		1
6929.016113	2697.636230	1.270500	1.671386	4433.056152	4937.361816	732.144348	473.893555	135.336044	13.596204	16.510338	100.381866	122.634125	95.099419	0.375379	0.000000	3.840672	3.430983	0.103975	0.223077	3.646703	3.693495	2.864597	2.675681	2.131413	1.133418	1.217756	2.001655	2.088611	1.978178	0.000000	0.000000	36391.000000		1
19716.031250	6058.713867	1.930420	7.259121	13883.941406	15882.232422	2355.140625	1450.155884	305.641693	134.531189	95.093254	388.945801	464.515900	323.061737	1.647607	99998.000000	4.294819	3.782380	0.285652	0.860884	4.142513	4.200912	3.372017	3.161415	2.485213	2.128823	1.978150	2.589889	2.667001	2.509285	0.216854	4.999991	36581.000000		1
13903.547852	2357.138916	3.629560	6.170561	9222.997070	10822.785156	1562.801758	972.142456	248.299561	92.802032	57.906445	259.095734	363.264435	178.397369	0.922790	0.000000	4.143126	3.372385	0.559854	0.790325	3.964872	4.034339	3.193904	2.987730	2.394976	1.967557	1.762727	2.413460	2.560223	2.251389	0.000000	0.000000	36662.000000		1
9096.474609	2143.358887	2.100026	5.384208	6032.986328	6697.753906	997.207092	638.700867	134.130295	51.023540	36.129082	147.849854	221.532715	153.147720	1.721955	99998.000000	3.958873	3.331095	0.322225	0.731122	3.780532	3.825929	2.998785	2.805298	2.127527	1.707771	1.557857	2.169821	2.345438	2.185111	0.236022	4.999991	36689.000000		1
18936.382812	3608.316650	1.877997	5.578484	11142.756836	12346.666992	1837.692383	1169.375366	286.652008	122.890076	69.680161	332.041565	440.200623	201.281799	1.565883	0.000000	4.277297	3.557305	0.273695	0.746516	4.046993	4.091550	3.264273	3.067954	2.457355	2.089517	1.843109	2.521193	2.643651	2.303804	0.194759	0.000000	36740.000000		1
17919.595703	4701.054688	2.796951	7.502737	12045.910156	14589.362305	2082.220703	1258.165405	314.189819	108.328659	68.906143	398.641083	526.499023	291.660004	0.495764	0.000000	4.253328	3.672195	0.446685	0.875220	4.080840	4.164036	3.318527	3.099738	2.497192	2.034743	1.838258	2.600582	2.721398	2.464877	0.000000	0.000000	36803.000000		1
12258.718750	3564.256104	2.189455	4.909312	8696.112305	10205.485352	1460.538818	920.570007	219.044128	102.984543	58.856239	239.674347	304.306427	237.336868	1.600348	99998.000000	4.088445	3.551969	0.340336	0.691021	3.939325	4.008834	3.164513	2.964057	2.340532	2.012772	1.769793	2.379622	2.483311	2.375365	0.204215	4.999991	36851.000000		1
13253.767578	3476.921631	3.845422	4.801381	8396.829102	10587.181641	1414.483154	885.347534	238.376083	93.569885	54.921387	264.100647	339.442535	310.566406	0.101585	99998.000000	4.122339	3.541195	0.584944	0.681366	3.924115	4.024780	3.150598	2.947114	2.377263	1.971136	1.739741	2.421769	2.530766	2.492154	0.000000	4.999991	36900.000000		1
6686.667969	1914.446655	1.834825	4.240141	3903.362549	4617.337402	662.257568	428.531769	112.667480	55.248264	35.376652	127.780884	199.570328	115.384254	1.691384	0.000000	3.825210	3.282043	0.263595	0.627380	3.591439	3.664392	2.821027	2.631983	2.051799	1.742319	1.548717	2.106466	2.300096	2.062147	0.228242	0.000000	37012.000000		1
20191.470703	5702.098145	2.426902	7.949879	13757.125977	16051.865234	2376.884033	1430.019043	320.181519	142.700012	92.598511	428.741455	586.943420	287.725159	0.913093	99998.000000	4.305168	3.756035	0.385052	0.900361	4.138528	4.205525	3.376008	3.155342	2.505396	2.154424	1.966604	2.632195	2.768596	2.458978	0.000000	4.999991	37032.000000		1
24480.558594	4888.447754	1.526451	7.989967	13763.198242	15662.707031	2291.202393	1434.802002	351.281006	159.922699	74.493874	392.365662	508.166229	292.489532	2.125771	0.000000	4.388821	3.689171	0.183683	0.902545	4.138720	4.194867	3.360064	3.156792	2.545655	2.203910	1.872120	2.593691	2.706006	2.466110	0.327516	0.000000	37071.000000		1
4914.634766	2006.604248	1.255082	1.359929	2665.269287	2875.685059	459.739197	297.935425	73.898712	21.271629	21.487492	67.845337	109.047173	54.054855	0.288161	0.000000	3.691491	3.302462	0.098672	0.133516	3.425741	3.458741	2.662512	2.474122	1.868637	1.327801	1.332186	1.831520	2.037614	1.732835	0.000000	0.000000	37097.000000		1
5536.680176	5237.631348	1.902667	4.434416	4782.758301	5918.147949	823.953430	515.141663	149.764862	70.488098	42.882469	170.401230	217.181549	164.554474	3.488304	0.000000	3.743249	3.719135	0.279363	0.646836	3.679678	3.772186	2.915903	2.711927	2.175410	1.848116	1.632280	2.231473	2.336823	2.216310	0.542614	0.000000	37206.000000		1
24051.265625	4690.835449	2.932636	6.827398	17305.281250	19826.072266	2972.446533	1795.753540	445.390564	177.062119	108.640114	539.651184	683.800537	353.936127	1.757642	0.000000	4.381138	3.671250	0.467258	0.834255	4.238179	4.297237	3.473114	3.254247	2.648741	2.248126	2.035990	2.732113	2.834929	2.548925	0.244930	0.000000	37409.000000		1
4795.744141	829.806335	1.834825	3.885511	3027.700928	3879.364990	558.717957	342.979584	92.672516	68.921562	20.513031	89.502434	139.431244	67.583221	0.233524	0.000000	3.680856	2.918977	0.263595	0.589448	3.481113	3.588761	2.747193	2.535268	1.966951	1.838355	1.312030	1.951835	2.144360	1.829839	0.000000	0.000000	37461.000000		1
7088.343750	948.274353	1.668303	3.830003	3380.009033	4298.343262	611.227844	374.224030	94.479591	58.726719	26.541739	93.141243	130.978714	78.820366	0.272981	0.000000	3.850545	2.976934	0.222275	0.583199	3.528918	3.633301	2.786203	2.573132	1.975338	1.768836	1.423929	1.969142	2.117201	1.896638	0.000000	0.000000	37481.000000		1
24405.759766	6108.041504	2.870961	8.640636	17858.042969	21016.099609	3049.965576	1855.090942	465.225159	191.386078	130.765945	557.126770	734.719238	431.193024	0.536966	0.000000	4.387492	3.785902	0.458027	0.936546	4.251834	4.322552	3.484295	3.268365	2.667663	2.281910	2.116495	2.745954	2.866122	2.634672	0.000000	0.000000	37525.000000		1
5236.521484	1636.000488	1.918085	4.400495	4854.294922	5509.762207	849.267822	528.953735	137.540909	28.271717	34.574879	149.308456	204.939117	123.485237	1.488575	0.000000	3.719043	3.213784	0.282868	0.643502	3.686126	3.741133	2.929045	2.723418	2.138432	1.451352	1.538761	2.174084	2.311625	2.091615	0.172771	0.000000	37600.000000		1
3428.155273	858.833557	1.363013	3.188586	1962.987793	2250.309082	350.232544	228.292267	66.750610	48.655231	9.963560	43.018154	74.620308	20.007298	1.406721	0.000000	3.535060	2.933909	0.134500	0.503598	3.292917	3.352242	2.544357	2.358491	1.824455	1.687129	0.998415	1.633652	1.872857	1.301188	0.148208	0.000000	37625.000000		1
13690.174805	4081.186279	1.927337	7.962214	14451.189453	16443.074219	2429.175049	1508.376831	332.914276	115.578529	122.328835	500.015900	644.587769	403.886505	1.515655	0.000000	4.136409	3.610786	0.284958	0.901034	4.159904	4.215983	3.385459	3.178510	2.522332	2.062877	2.087529	2.698984	2.809282	2.606259	0.180600	0.000000	37667.000000		1
8030.262207	3476.539307	1.797820	5.489055	5259.057617	6310.553711	886.460815	570.454651	136.455444	55.272934	36.804420	131.580048	176.732147	113.900978	0.852907	0.000000	3.904730	3.541147	0.254746	0.739498	3.720908	3.800067	2.947659	2.756221	2.134991	1.742512	1.565900	2.119190	2.247316	2.056527	0.000000	0.000000	37743.000000		1
7365.000977	2366.158936	2.288134	5.011075	6187.121094	7675.077148	1064.599121	657.631958	181.601379	102.583656	42.574097	230.293610	286.652008	205.685379	1.167639	0.000000	3.867173	3.374044	0.359481	0.699931	3.791489	3.885083	3.027186	2.817983	2.259119	2.011078	1.629145	2.362282	2.457355	2.313203	0.067309	0.000000	37808.000000		1
7983.380371	1379.245361	2.010598	3.882427	7228.005859	8285.475586	1262.010864	770.555359	189.369308	106.281059	40.353806	194.870697	275.612244	183.901840	1.266258	99998.000000	3.902187	3.139642	0.303325	0.589103	3.859019	3.918318	3.101063	2.886804	2.277310	2.026456	1.605885	2.289747	2.440299	2.264586	0.102522	4.999991	37873.000000		1
16640.767578	3971.867920	1.569623	3.410615	11807.601562	13584.991211	1955.938354	1232.388428	302.502441	86.619141	61.693279	305.068115	404.574188	258.916870	0.701670	0.000000	4.221173	3.598995	0.195795	0.532833	4.072162	4.133060	3.291355	3.090748	2.480729	1.937614	1.790238	2.484397	2.606998	2.413160	0.000000	0.000000	37904.000000		1
6549.688477	1683.394531	1.982844	5.156011	4773.350098	5308.434082	801.093628	522.181824	120.737625	46.804985	39.228241	166.435547	221.995270	133.535141	0.727194	0.000000	3.816221	3.226186	0.297289	0.712314	3.678823	3.724967	2.903683	2.717822	2.081843	1.670292	1.593599	2.221246	2.346344	2.125596	0.000000	0.000000	37957.000000		1
3557.326904	1254.464966	0.419388	1.868746	2756.153076	3172.220459	490.758514	311.432953	74.274933	16.124870	14.499740	90.939453	132.030273	107.113663	1.596270	0.000000	3.551124	3.098459	0.000000	0.271550	3.440303	3.501363	2.690868	2.493365	1.870842	1.207496	1.161360	1.958752	2.120673	2.029845	0.203106	0.000000	37989.000000		1
6240.740723	2626.488037	1.655968	3.059069	3668.224365	4702.652344	634.087585	399.763550	94.510422	83.119095	25.015289	113.284225	156.148193	116.432724	0.467102	0.000000	3.795236	3.419375	0.219052	0.485589	3.564456	3.672343	2.802149	2.601803	1.975480	1.919701	1.398206	2.054169	2.193537	2.066075	0.000000	0.000000	38015.000000		1
8095.875000	1293.017822	3.000478	4.600938	4367.610352	5012.370605	729.279541	470.797485	133.633820	48.112492	34.880169	125.924469	196.150452	116.389549	0.596140	0.000000	3.908264	3.111604	0.477190	0.662846	3.640244	3.700043	2.862894	2.672834	2.125916	1.682258	1.542579	2.100110	2.292589	2.065914	0.000000	0.000000	38199.000000		1
5761.555664	1132.725098	2.137031	5.544562	5144.860352	6743.778809	887.574036	556.263306	150.230499	76.316368	41.827831	206.157181	266.357941	144.954224	0.231530	0.000000	3.760540	3.054125	0.329811	0.743867	3.711374	3.828903	2.948205	2.745281	2.176758	1.882618	1.621465	2.314198	2.425466	2.161231	0.000000	0.000000	38262.000000		1
21937.970703	6587.785156	2.994310	2.938803	8054.639160	10082.151367	1350.720703	855.136169	281.243134	121.468468	66.914047	281.748871	442.868042	233.112152	2.490257	0.000000	4.341197	3.818739	0.476297	0.468170	3.906046	4.003553	3.130566	2.932035	2.449082	2.084464	1.825517	2.449862	2.646274	2.367565	0.396244	0.000000	38311.000000		1
13561.623047	3710.437744	1.797820	4.323402	4957.847168	7888.746582	847.278809	535.192139	213.151108	73.050690	53.317844	250.797394	342.153137	194.978638	0.695591	25744.421875	4.132312	3.569425	0.254746	0.635826	3.695293	3.897008	2.928026	2.728510	2.328688	1.863624	1.726873	2.399323	2.534220	2.289987	0.000000	4.410683	38346.000000		1
4519.860352	1498.061768	3.111492	2.608843	0.000000	0.000000	0.000000	0.000000	5.572316	18.557940	5.374957	0.000000	0.000000	4.607106	1.284168	0.000000	3.655125	3.175530	0.492969	0.416448	0.000000	0.000000	0.000000	0.000000	0.746036	1.268530	0.730375	0.000000	0.000000	0.663428	0.108622	0.000000	38375.000000		1
7087.967285	6251.219727	1.421604	7.949879	11827.862305	13786.886719	2001.309448	1238.272217	312.237793	130.448318	79.184242	360.365723	492.207886	321.356415	1.232156	0.000000	3.850522	3.795965	0.152779	0.900361	4.072906	4.139466	3.301314	3.092816	2.494485	2.115438	1.898639	2.556743	2.692149	2.506987	0.090666	0.000000	38445.000000		1
6334.208984	2182.707275	2.615010	5.368789	6069.112305	7026.949219	1061.657227	649.293518	173.090256	60.595467	38.694756	192.906357	230.737671	175.335220	0.434628	99998.000000	3.801692	3.338995	0.417473	0.729876	3.783125	3.846767	3.025984	2.812441	2.238273	1.782440	1.587652	2.285347	2.363118	2.243869	0.000000	4.999991	38504.000000		1
8619.465820	5127.418945	1.877997	5.741921	8440.063477	9687.541016	1415.618042	880.388916	204.951447	84.824402	58.187065	295.095306	402.896637	244.102585	1.955677	0.000000	3.935480	3.709899	0.273695	0.759057	3.926346	3.986213	3.150946	2.944674	2.311651	1.928521	1.764826	2.469962	2.605194	2.387572	0.291297	0.000000	38545.000000		1
7626.458984	2227.748291	2.562587	4.428249	4647.564453	5321.416992	796.671570	497.696930	93.338608	65.066887	24.907358	111.979805	157.070236	143.548035	1.189489	99998.000000	3.882323	3.347866	0.408679	0.646232	3.667225	3.726027	2.901279	2.696965	1.970061	1.813360	1.396328	2.049140	2.196094	2.156997	0.075360	4.999991	38593.000000		1
4555.255859	1486.883179	2.266548	5.840601	3237.173340	3472.650635	555.609558	369.635437	78.252953	25.829395	26.384468	96.465515	140.538315	110.712387	0.292364	99998.000000	3.658513	3.172277	0.355365	0.766458	3.510166	3.540661	2.744770	2.567774	1.893501	1.412114	1.421348	1.984372	2.147795	2.044196	0.000000	4.999991	38642.000000		1
5015.192383	1866.303345	2.766114	4.052033	3103.156982	3669.661377	543.875916	352.132141	109.259949	34.106152	27.929422	106.956398	142.706177	83.655663	1.218897	99998.000000	3.700288	3.270982	0.441870	0.607673	3.491804	3.564626	2.735500	2.546706	2.038461	1.532833	1.446062	2.029207	2.154443	1.922495	0.085967	4.999991	38655.000000		1
11165.434570	1956.589111	1.618963	6.852067	9378.793945	11457.131836	1593.910522	989.130798	225.717346	104.150192	77.827400	340.287476	406.282593	252.240585	0.290548	0.000000	4.047875	3.291500	0.209237	0.835822	3.972147	4.059076	3.202464	2.995254	2.353565	2.017660	1.891132	2.531846	2.608828	2.401815	0.000000	0.000000	38752.000000		1
8815.234375	4323.481934	3.814585	8.030056	7711.270996	9108.624023	1317.484253	814.288940	203.785797	105.294258	65.097725	246.193359	332.396210	204.976120	0.099037	0.000000	3.945234	3.635834	0.581447	0.904719	3.887126	3.959453	3.119745	2.910779	2.309174	2.022405	1.813566	2.391276	2.521656	2.311703	0.000000	0.000000	38806.000000		1
18166.197266	4522.833496	3.512378	4.949401	9568.323242	11121.651367	1602.952026	1003.047729	231.163223	101.960739	79.218163	340.790131	406.183899	261.800171	0.364045	0.000000	4.259264	3.655411	0.545601	0.694553	3.980836	4.046169	3.204921	3.001322	2.363919	2.008433	1.898825	2.532487	2.608723	2.417970	0.000000	0.000000	38843.000000		1
7275.535645	1250.150757	1.766982	3.786831	3207.739014	3842.394043	554.564148	351.765167	86.739403	20.201572	15.807245	81.719078	115.800560	93.542130	0.679593	0.000000	3.861865	3.096962	0.247232	0.578276	3.506199	3.584602	2.743952	2.546253	1.938216	1.305385	1.198856	1.912323	2.063711	1.971007	0.000000	0.000000	38872.000000		1
12628.653320	3238.561035	2.204873	6.167478	10558.085938	12433.258789	1768.533447	1114.956543	266.798920	90.066757	68.977066	373.789215	479.071136	266.265411	0.477516	99998.000000	4.101357	3.510352	0.343384	0.790108	4.023585	4.094585	3.247613	3.047258	2.426184	1.954565	1.838705	2.572627	2.680400	2.425315	0.000000	4.999991	38924.000000		1
10747.773438	2343.962158	3.308852	4.952485	6142.332520	7188.602051	1023.227661	656.497131	160.443848	72.677551	45.762684	179.738800	251.882858	142.407059	0.555303	0.000000	4.031319	3.369951	0.519677	0.694823	3.788333	3.856644	3.009972	2.817233	2.205323	1.861400	1.660511	2.254642	2.401199	2.153532	0.000000	0.000000	38944.000000		1
3316.900146	424.766510	1.853327	2.815454	2665.972412	3038.932129	446.839905	296.637177	73.710609	45.087345	19.427553	79.677643	96.283577	88.429291	0.132763	0.000000	3.520732	2.628150	0.267952	0.449548	3.425856	3.482721	2.650152	2.472226	1.867530	1.654055	1.288418	1.901336	1.983552	1.946596	0.000000	0.000000	38984.000000		1
8996.117188	2146.458008	2.522498	7.283791	5902.288086	7396.325684	984.761108	632.339111	142.148026	55.794086	54.905968	206.092422	287.080658	193.483017	1.141537	0.000000	3.954055	3.331722	0.401831	0.862357	3.771020	3.869016	2.993331	2.800950	2.152741	1.746588	1.739619	2.314062	2.458004	2.286643	0.057490	0.000000	39316.000000		1
11340.566406	4474.249023	1.008383	6.494354	11315.467773	13447.968750	1898.688843	1185.460083	286.722931	163.447403	91.784401	391.218506	465.280670	224.650375	1.572930	0.000000	4.054635	3.650720	0.003625	0.812536	4.053672	4.128657	3.278454	3.073887	2.457462	2.213378	1.962769	2.592419	2.667715	2.351507	0.196710	0.000000	39456.000000		1
5403.462891	1739.203979	4.579352	8.319927	7826.275879	9331.285156	1281.712891	823.160889	193.159225	57.002911	56.944321	275.211334	371.744720	203.224548	0.126204	0.000000	3.732672	3.240350	0.660804	0.920120	3.893555	3.969941	3.107791	2.915485	2.285915	1.755897	1.755450	2.439666	2.570245	2.307976	0.000000	0.000000	39513.000000		1
13254.050781	2840.992920	1.803987	4.977154	7549.035645	9131.011719	1291.790527	788.493469	164.005554	75.150711	44.375000	226.475937	297.605469	185.934021	0.842003	0.000000	4.122349	3.453470	0.256233	0.696981	3.877892	3.960519	3.111192	2.896798	2.214859	1.875933	1.647138	2.355022	2.473641	2.269359	0.000000	0.000000	39557.000000		1
12054.001953	1828.293213	3.136162	7.092599	6827.298828	9090.923828	1188.707275	733.874329	243.985413	95.774757	59.287960	275.707825	384.767334	214.572708	0.909666	0.000000	4.081131	3.262046	0.496399	0.850805	3.834249	3.958608	3.075075	2.865622	2.387364	1.981251	1.772967	2.440449	2.585198	2.331574	0.000000	0.000000	39626.000000		1
8064.747559	2653.347412	3.426034	4.890810	4967.113770	5322.798340	840.195435	537.791687	152.083832	32.329918	34.713646	130.639511	198.259735	89.443840	0.054011	99998.000000	3.906591	3.423794	0.534792	0.689381	3.696104	3.726140	2.924380	2.730614	2.182083	1.509605	1.540500	2.116075	2.297235	1.951550	0.000000	4.999991	39767.000000		1
9591.109375	1656.146606	2.685936	4.557766	4950.800781	5695.113281	829.377686	535.222961	112.556465	67.925514	38.290783	141.102631	176.547134	136.621964	0.047365	0.000000	3.981869	3.219099	0.429096	0.658752	3.694675	3.755502	2.918752	2.728535	2.051370	1.832033	1.583094	2.149535	2.246861	2.135520	0.000000	0.000000	39851.000000		1
16483.906250	4908.812500	1.896499	10.379865	19340.101562	21610.267578	3225.177490	2002.894531	437.776794	138.169998	113.981155	508.958740	699.219238	422.444458	0.481444	99998.000000	4.217060	3.690976	0.277953	1.016192	4.286459	4.334660	3.508554	3.301658	2.641253	2.140414	2.056833	2.706683	2.844613	2.625770	0.000000	4.999991	39907.000000		1
4835.111328	1755.612549	1.646716	2.355976	4505.820312	5225.185547	759.962769	479.175995	111.137947	31.497307	34.069145	138.318024	184.789963	139.977066	0.187166	0.000000	3.684407	3.244429	0.216619	0.372171	3.653774	3.718102	2.880792	2.680495	2.045862	1.498273	1.532361	2.140879	2.266678	2.146057	0.000000	0.000000	39934.000000		1
9966.597656	1485.942749	2.593424	4.758209	6624.157715	7999.699219	1077.393555	685.404114	151.337570	86.310760	34.821579	167.113968	227.882126	106.170044	0.236176	99998.000000	3.998547	3.172002	0.413874	0.677444	3.821131	3.903074	3.032374	2.835947	2.179947	1.936065	1.541848	2.223013	2.357710	2.026002	0.000000	4.999991	39971.000000		1
6930.819824	2316.698730	3.333522	6.358669	7168.298828	8417.484375	1216.081665	765.165039	156.012512	93.585304	52.479065	226.821320	348.018433	177.136124	0.225116	0.000000	3.840785	3.364870	0.522903	0.803366	3.855416	3.925182	3.084963	2.883755	2.193159	1.971208	1.719986	2.355684	2.541602	2.248307	0.000000	0.000000	40083.000000		1
6704.510742	1981.077026	2.454656	4.070535	3327.378662	3970.449219	591.285339	365.349030	75.736626	23.374741	17.090080	83.378128	116.062675	129.948746	0.045937	0.000000	3.826367	3.296901	0.389991	0.609652	3.522102	3.598840	2.771797	2.562708	1.879306	1.368747	1.232744	1.921052	2.064692	2.113772	0.000000	0.000000	40116.000000		1
9791.953125	3691.993896	1.763899	4.274062	7451.120605	8679.709961	1236.190674	779.208374	173.873520	63.910484	48.482540	202.879166	282.664734	149.937546	1.393037	99998.000000	3.990869	3.567261	0.246474	0.630841	3.872222	3.938505	3.092085	2.891654	2.240233	1.805572	1.685585	2.307237	2.451272	2.175910	0.143963	4.999991	40137.000000		1
6223.194336	2283.983398	3.037483	4.767460	6484.495117	7863.419922	1100.120728	676.236145	140.405716	61.428078	40.939716	211.180603	319.540100	155.488281	0.441479	0.000000	3.794013	3.358693	0.482514	0.678287	3.811876	3.895612	3.041440	2.830098	2.147385	1.788367	1.612145	2.324654	2.504525	2.191698	0.000000	0.000000	40164.000000		1
5331.787598	1708.832275	2.562587	4.286397	4300.572754	5117.735840	740.334778	468.756042	141.728638	44.337997	30.800383	144.241882	221.184250	125.653099	0.986717	0.000000	3.726873	3.232699	0.408679	0.632092	3.633526	3.709078	2.869428	2.670947	2.151458	1.646776	1.488556	2.159091	2.344754	2.099173	0.000000	0.000000	40406.000000		1
8203.525391	935.575500	1.884164	4.089037	4082.734375	4979.528809	713.145447	440.888306	101.257645	26.606499	32.653709	121.416046	183.834000	95.913528	0.628779	99998.000000	3.914001	2.971079	0.275119	0.611621	3.610951	3.697188	2.853178	2.644329	2.005428	1.424988	1.513932	2.084276	2.264426	1.981880	0.000000	4.999991	40441.000000		1
7091.809570	2616.567627	0.780186	1.116313	4735.309082	5407.650391	813.986755	508.554779	130.139938	79.609802	26.103849	122.486107	164.381775	144.016769	2.376396	0.000000	3.850757	3.417732	0.000000	0.047786	3.675348	3.733009	2.910617	2.706338	2.114411	1.900967	1.416705	2.088087	2.215854	2.158413	0.375919	0.000000	40468.000000		1
8544.038086	809.962463	3.432201	5.945448	4590.545898	5119.542969	788.444153	488.976105	122.849983	47.310719	28.919302	138.897766	189.942886	144.306641	1.308554	0.000000	3.931663	2.908465	0.535573	0.774185	3.661864	3.709231	2.896771	2.689288	2.089375	1.674960	1.461188	2.142695	2.278623	2.159286	0.116792	0.000000	40485.000000		1
7523.138184	2877.017334	3.586388	5.544562	5660.991699	6137.293945	952.998596	608.797852	131.089737	63.753216	43.008904	146.055115	173.645325	120.080788	0.204017	0.000000	3.876399	3.458942	0.554657	0.743867	3.752892	3.787977	2.979092	2.784473	2.117569	1.804502	1.633558	2.164517	2.239663	2.079473	0.000000	0.000000	40528.000000		1
9556.747070	2789.695068	1.723810	3.367443	6338.939453	7661.172852	1063.818970	673.303528	168.803864	54.511250	43.385120	188.567535	272.223206	83.162270	1.738713	99998.000000	3.980310	3.445557	0.236489	0.527300	3.802016	3.884295	3.026868	2.828211	2.227382	1.736486	1.637341	2.275467	2.434925	1.919926	0.240228	4.999991	40543.000000		1
8550.189453	2270.297852	3.339689	5.156011	6217.014648	7167.530762	1060.257202	667.012695	137.904800	68.687195	40.279797	165.874313	230.077744	138.737411	1.389428	0.000000	3.931976	3.356083	0.523706	0.712314	3.793582	3.855370	3.025411	2.824134	2.139579	1.836876	1.605087	2.219779	2.361875	2.142194	0.142836	0.000000	40582.000000		1
5128.683105	1323.256958	1.834825	2.574922	2547.044922	4139.068359	415.851410	288.816803	111.199623	49.882557	22.150496	128.147842	161.387466	131.021896	0.323078	99998.000000	3.710006	3.121644	0.263595	0.410764	3.406037	3.616903	2.618938	2.460623	2.046103	1.697949	1.345383	2.107711	2.207870	2.117344	0.000000	4.999991	40612.000000		1
3822.966553	1054.879150	1.119397	2.608843	1836.193726	1832.283569	331.452576	218.304031	55.285267	12.436718	13.664046	44.337997	74.114578	64.918869	0.628235	0.000000	3.582401	3.023203	0.048984	0.416448	3.263918	3.262993	2.520422	2.339062	1.742609	1.094706	1.135579	1.646776	1.869904	1.812371	0.000000	0.000000	40678.000000		1
3121.014893	1152.390137	2.346725	1.899583	2313.858643	3366.458984	416.810455	264.233246	87.861885	34.124653	15.572881	82.826141	109.565239	49.845554	0.946074	0.000000	3.494296	3.061599	0.370462	0.278658	3.364337	3.527173	2.619939	2.421988	1.943801	1.533068	1.192369	1.918167	2.039673	1.697626	0.000000	0.000000	40703.000000		1
25889.328125	4355.774902	2.972724	11.369744	19232.488281	22191.027344	3223.515381	1991.669678	466.989075	188.561371	127.410835	593.965088	777.395142	457.373962	1.982120	0.000000	4.413121	3.639066	0.473155	1.055751	4.284036	4.346178	3.508330	3.299217	2.669307	2.275453	2.105206	2.773761	2.890642	2.660271	0.297130	0.000000	40728.000000		1
7526.234375	1232.194214	2.513247	1.905751	3032.739990	3752.287109	495.245361	321.242310	65.436935	42.654274	0.000000	67.367355	97.600334	75.671867	0.104419	0.000000	3.876578	3.090679	0.400235	0.280066	3.481835	3.574296	2.694820	2.506833	1.815823	1.629963	0.000000	1.828449	1.989451	1.878935	0.000000	0.000000	40765.000000		1
12042.967773	1434.123535	1.464776	1.865662	6466.578613	8308.433594	1155.896240	687.911194	176.812332	66.146194	38.108845	180.688583	259.582947	138.231674	0.607865	99998.000000	4.080733	3.156587	0.165771	0.270833	3.810675	3.919519	3.062919	2.837532	2.247513	1.820505	1.581026	2.256931	2.414276	2.140608	0.000000	4.999991	40795.000000		1
13319.398438	4392.714844	2.248045	5.017243	7767.419922	9621.711914	1316.660889	819.062622	216.065247	82.798386	60.567715	259.595306	316.311432	174.579697	1.411012	0.000000	4.124485	3.642733	0.351805	0.700465	3.890277	3.983252	3.119474	2.913317	2.334585	1.918022	1.782241	2.414297	2.500115	2.241994	0.149531	0.000000	40952.000000		1
9062.855469	4027.282715	2.729109	5.889941	6597.079102	7851.282227	1145.528809	700.986267	166.293701	73.315887	63.839561	240.173904	354.155060	217.354248	2.523269	0.000000	3.957265	3.605012	0.436021	0.770111	3.819352	3.894941	3.059006	2.845710	2.220876	1.865198	1.805090	2.380526	2.549193	2.337168	0.401964	0.000000	41050.000000		1
16600.771484	3219.639160	2.013681	4.795214	8818.697266	10657.817383	1484.641357	923.302246	245.385422	57.693668	61.495918	266.225342	351.922424	247.124649	1.163966	99998.000000	4.220128	3.507807	0.303991	0.680808	3.945405	4.027668	3.171622	2.965344	2.389849	1.761128	1.788846	2.425249	2.546447	2.392916	0.065940	4.999991	41078.000000		1
14224.078125	3702.247314	1.976677	6.599201	9177.493164	11062.052734	1542.954834	969.172852	223.984283	100.227676	78.178947	384.702576	501.329590	316.804810	1.554287	0.000000	4.153024	3.568465	0.295936	0.819491	3.962724	4.043836	3.188353	2.986401	2.350218	2.000988	1.893090	2.585125	2.700123	2.500792	0.191531	0.000000	41171.000000		1
11521.973633	2881.355957	1.103979	3.527797	6621.120117	8074.554199	1152.390137	702.056274	195.965424	72.066971	49.349072	175.100861	230.935028	145.623398	0.118222	0.000000	4.061527	3.459597	0.042961	0.547504	3.820931	3.907119	3.061599	2.846372	2.292179	1.857736	1.693279	2.243288	2.363490	2.163231	0.000000	0.000000	41211.000000		1
5465.202148	2251.218750	2.729109	2.207957	4179.316895	5214.753418	756.456543	455.955444	119.834091	77.136642	37.683289	167.995926	221.585129	158.914307	1.731149	99998.000000	3.737606	3.352418	0.436021	0.343991	3.621105	3.717234	2.878784	2.658922	2.078580	1.887261	1.576149	2.225299	2.345541	2.201163	0.238334	4.999991	41370.000000		1
8900.502930	1807.699951	3.937934	5.279361	6322.459961	7698.436523	1080.532837	671.477966	199.311279	89.829308	50.264942	265.904633	351.444458	282.994690	0.705511	99998.000000	3.949414	3.257126	0.595268	0.722581	3.800886	3.886403	3.033638	2.827032	2.299532	1.953418	1.701265	2.424726	2.545857	2.451778	0.000000	4.999991	41418.000000		1
8293.993164	2339.725098	2.106194	4.033530	5424.197754	6119.124512	953.556763	580.677246	129.911743	39.641460	33.372219	157.776413	220.678513	124.906837	0.505350	0.000000	3.918764	3.369165	0.323498	0.605685	3.734335	3.786689	2.979347	2.763935	2.113648	1.598150	1.523385	2.198042	2.343760	2.096586	0.000000	0.000000	41456.000000		1
20244.619141	6197.633301	1.976677	4.952485	11494.130859	12575.570312	1919.072266	1205.017212	276.173462	127.148720	56.534184	294.157837	386.629913	221.557373	1.270533	0.000000	4.306310	3.792226	0.295936	0.694823	4.060476	4.099528	3.283091	3.080993	2.441182	2.104312	1.752311	2.468580	2.587296	2.345486	0.103986	0.000000	41509.000000		1
15544.090820	2842.528809	0.700009	1.048471	9328.716797	11113.513672	1567.667969	974.874695	234.024933	131.786652	62.232933	284.629089	367.301025	181.314590	1.836830	99998.000000	4.191566	3.453705	0.000000	0.020557	3.969822	4.045851	3.195254	2.988949	2.369262	2.119871	1.794020	2.454279	2.565022	2.258433	0.264069	4.999991	41537.000000		1
9878.213867	2119.592529	2.362144	3.401364	6514.595703	7883.050781	1138.972778	699.931580	164.480453	67.102158	48.972855	229.359238	293.793945	177.382828	0.842702	0.000000	3.994678	3.326252	0.373306	0.531653	3.813887	3.896694	3.056513	2.845056	2.216114	1.826736	1.689955	2.360516	2.468043	2.248912	0.000000	0.000000	41584.000000		1
6033.627930	1200.675293	2.889463	3.003561	4964.933594	5911.397461	857.859131	528.343140	128.203354	75.607109	24.293694	146.252472	193.436768	132.776535	0.465461	0.000000	3.780579	3.079426	0.460817	0.477637	3.695914	3.771690	2.933416	2.722916	2.107899	1.878563	1.385494	2.165103	2.286539	2.123121	0.000000	0.000000	41626.000000		1
7066.520020	1639.691772	4.113708	6.161310	3372.518555	4099.923340	596.601685	379.398560	119.624397	47.242878	27.540871	95.540398	149.616837	125.924469	0.286337	0.000000	3.849205	3.214762	0.614233	0.789673	3.527954	3.612776	2.775684	2.579096	2.077820	1.674336	1.439978	1.980187	2.174980	2.100110	0.000000	0.000000	41703.000000		1
10294.343750	3079.887207	3.580221	6.395674	6540.585449	8135.476562	1158.483521	700.187561	162.987930	101.704788	63.876564	244.491150	349.245758	221.603638	0.693633	0.000000	4.012599	3.488535	0.553910	0.805886	3.815617	3.910383	3.063890	2.845214	2.212155	2.007341	1.805342	2.388263	2.543131	2.345577	0.000000	0.000000	41863.000000		1
1866.667236	802.728027	2.044519	3.052901	1742.620728	1876.004761	292.332275	208.460739	47.813370	30.865141	21.098940	48.985191	59.405144	32.755474	0.461776	99998.000000	3.271067	2.904568	0.310591	0.484713	3.241203	3.273234	2.465877	2.319024	1.679549	1.489468	1.324261	1.690065	1.773824	1.515284	0.000000	4.999991	41911.000000		1
9958.909180	2199.396484	3.037483	4.169215	7819.658203	9559.626953	1328.918701	828.609863	210.014938	80.608932	55.772499	243.343994	325.208008	206.184937	1.589827	0.000000	3.998212	3.342304	0.482514	0.620054	3.893188	3.980441	3.123498	2.918350	2.322250	1.906383	1.746420	2.386221	2.512161	2.314257	0.201350	0.000000	41955.000000		1
9501.579102	4207.221680	2.537917	7.502737	15175.343750	17628.472656	2494.417725	1582.118286	402.381653	154.834518	103.712303	470.486023	663.885803	338.798035	0.990973	0.000000	3.977796	3.623995	0.404477	0.875220	4.181139	4.246215	3.396969	3.199239	2.604638	2.189868	2.015830	2.672547	2.822093	2.529941	0.000000	0.000000	42057.000000		1
6861.035156	1713.408569	1.729977	2.744528	3824.421875	4534.113770	678.478027	420.942688	112.180244	37.011032	22.310850	106.740532	149.400970	55.362362	0.083732	99998.000000	3.836390	3.233861	0.238040	0.438468	3.582566	3.656492	2.831536	2.624223	2.049916	1.568331	1.348516	2.028329	2.174353	1.743215	0.000000	4.999991	42114.000000		1
4584.461914	3066.716553	1.834825	4.489923	5830.949219	7731.827148	991.310974	627.115295	168.470810	80.627434	41.593468	216.345856	260.696198	160.076874	0.635625	99998.000000	3.661288	3.486674	0.263595	0.652239	3.765739	3.888282	2.996210	2.797347	2.226525	1.906483	1.619025	2.335149	2.416135	2.204329	0.000000	4.999991	42196.000000		1
6133.371582	1515.108643	2.328223	4.748958	3415.437988	4229.649902	609.741516	380.406921	87.787872	61.680943	25.659790	112.695236	159.309021	95.571228	0.188956	0.000000	3.787699	3.180444	0.367025	0.676598	3.533446	3.626304	2.785146	2.580248	1.943434	1.790151	1.409253	2.051906	2.202240	1.980327	0.000000	0.000000	42254.000000		1
9603.921875	1226.495361	2.796951	5.495223	5966.769043	7508.293457	1054.299438	641.306641	171.425034	71.928207	56.851807	209.012726	266.823578	164.098068	0.307814	0.000000	3.982449	3.088666	0.446685	0.739985	3.775739	3.875541	3.022964	2.807066	2.234074	1.856899	1.754744	2.320173	2.426224	2.215103	0.000000	0.000000	42303.000000		1
7075.721680	2165.740479	1.976677	3.065236	4463.508301	4905.075195	726.180359	481.846527	110.089470	43.835346	21.792782	100.203011	122.106804	110.339256	0.604571	0.000000	3.849771	3.335606	0.295936	0.486464	3.649676	3.690646	2.861044	2.682909	2.041746	1.641824	1.338313	2.000881	2.086740	2.042730	0.000000	0.000000	42333.000000		1
13826.263672	4727.087891	1.723810	4.036614	8176.419434	10377.333008	1394.509888	868.158813	248.170044	97.998131	47.767113	240.938675	327.779846	209.271759	0.916296	0.000000	4.140705	3.674594	0.236489	0.606017	3.912563	4.016086	3.144422	2.938599	2.394749	1.991218	1.679129	2.381907	2.515582	2.320711	0.000000	0.000000	42414.000000		1
8576.580078	2844.344971	1.446273	3.947186	8003.868652	10972.435547	1387.858154	844.666870	228.036316	90.853111	60.518372	325.689056	426.733948	211.738754	0.569944	99998.000000	3.933314	3.453982	0.160250	0.596288	3.903300	4.040303	3.142345	2.926686	2.358004	1.958340	1.781887	2.512803	2.630157	2.325800	0.000000	4.999991	42430.000000		1
4740.344727	1743.792603	3.651147	5.458218	5756.156250	7027.834473	999.316406	614.916016	142.536575	88.401535	38.429554	180.670090	245.329926	158.646027	1.822825	99998.000000	3.675810	3.241495	0.562429	0.737051	3.760133	3.846822	2.999703	2.788816	2.153926	1.946460	1.584665	2.256886	2.389750	2.200429	0.260745	4.999991	42655.000000		1
2819.009033	1269.689331	2.093859	2.244962	1769.492432	2703.945557	342.495453	206.487152	74.641899	42.481586	20.300253	86.535873	104.785446	115.785141	0.390492	0.000000	3.450096	3.103698	0.320947	0.351209	3.247849	3.431998	2.534655	2.314893	1.872983	1.628201	1.307501	1.937196	2.020301	2.063653	0.000000	0.000000	42706.000000		1
20618.644531	5242.581055	1.396934	3.392113	8991.315430	11324.207031	1507.898926	939.676880	257.775879	115.504517	82.024368	362.243713	521.571228	297.414276	1.279152	99998.000000	4.314260	3.719545	0.145176	0.530470	3.953823	4.054008	3.178372	2.972979	2.411242	2.062599	1.913943	2.559001	2.717314	2.473362	0.106922	4.999991	42728.000000		1
1688.260620	673.004395	2.645848	4.159964	1820.830566	3021.792725	321.513672	201.796783	71.918953	55.920517	17.716080	77.022545	111.088608	75.237061	0.746187	0.000000	3.227439	2.828018	0.422565	0.619090	3.260270	3.480265	2.507200	2.304914	1.856843	1.747571	1.248368	1.886618	2.045670	1.876432	0.000000	0.000000	42750.000000		1
9245.551758	2847.613770	3.120744	3.207088	4687.295410	5780.659668	807.766846	491.640472	130.297211	82.234062	31.808765	131.354935	184.910233	97.806938	0.099799	99998.000000	3.965933	3.454481	0.494258	0.506111	3.670922	3.761977	2.907286	2.691648	2.114935	1.915052	1.502547	2.118446	2.266961	1.990370	0.000000	4.999991	42777.000000		1
7248.170898	1810.697388	3.500043	2.658183	3876.194824	4663.837402	667.265564	425.740967	110.021629	71.518066	29.172169	93.008644	145.546295	80.334480	0.636004	0.000000	3.860229	3.257846	0.544073	0.424585	3.588406	3.668743	2.824299	2.629145	2.041478	1.854416	1.464969	1.968523	2.163001	1.904902	0.000000	0.000000	42815.000000		1
7147.887695	1645.291748	3.321187	3.188586	3387.545654	3628.197510	574.022522	370.579041	73.035271	34.210999	19.396717	84.997093	126.165001	68.116707	0.707409	0.000000	3.854178	3.216243	0.521293	0.503598	3.529885	3.559691	2.758929	2.568881	1.863533	1.534166	1.287728	1.929404	2.100939	1.833254	0.000000	0.000000	42843.000000		1
8502.574219	1785.355225	1.939672	3.089906	4502.526855	5210.263184	760.807678	495.698669	125.609932	56.790134	33.378387	115.140640	180.460388	146.008865	0.480580	0.000000	3.929550	3.251725	0.287728	0.489945	3.653456	3.716860	2.881275	2.695218	2.099024	1.754273	1.523465	2.061229	2.256382	2.164379	0.000000	0.000000	42889.000000		1
6815.232422	2286.999268	2.032184	4.693450	6709.598633	8275.916016	1119.366333	715.156006	204.976120	100.807419	48.365360	170.049683	234.185287	193.282578	0.558341	0.000000	3.833481	3.359266	0.307963	0.671492	3.826697	3.917816	3.048972	2.854401	2.311703	2.003493	1.684534	2.230576	2.369560	2.286193	0.000000	0.000000	42957.000000		1
17150.607422	4521.069336	2.186371	7.006255	12526.473633	14872.181641	2175.827393	1310.089355	317.985901	143.437027	93.455788	434.535797	593.601196	331.427917	0.914154	0.000000	4.234280	3.655241	0.339724	0.845486	4.097829	4.172375	3.337625	3.117301	2.502408	2.156661	1.970606	2.638026	2.773495	2.520389	0.000000	0.000000	43045.000000		1
8428.338867	2499.866699	2.605759	2.673601	6782.251465	7934.071289	1142.778076	716.753418	160.971161	76.307114	37.624695	205.111801	297.068878	116.284706	0.671021	0.000000	3.925742	3.397917	0.415934	0.427097	3.831374	3.899496	3.057962	2.855370	2.206748	1.882565	1.575473	2.311991	2.472857	2.065523	0.000000	0.000000	43084.000000		1
18667.849609	4754.067383	1.979760	5.692582	11229.539062	13052.791016	1835.478271	1179.850830	295.533173	96.564194	74.089905	333.296661	425.916748	237.188843	0.808862	0.000000	4.271094	3.677065	0.296613	0.755309	4.050362	4.115704	3.263749	3.071827	2.470606	1.984816	1.869759	2.522831	2.629325	2.375094	0.000000	0.000000	43154.000000		1
7556.670898	1991.287354	3.080655	4.736623	4988.230957	6498.054199	833.846069	541.837585	162.827576	55.094078	50.644241	206.416214	280.154572	174.983673	0.606067	99998.000000	3.878330	3.299134	0.488643	0.675469	3.697947	3.812783	2.921086	2.733869	2.211728	1.741105	1.704530	2.314744	2.447398	2.242998	0.000000	4.999991	43268.000000		1
5140.728027	2152.190674	2.032184	3.503127	3903.341064	4276.211426	671.095581	429.968781	109.830437	37.115879	34.229500	105.241837	161.020508	65.094643	0.406993	99998.000000	3.711025	3.332881	0.307963	0.544456	3.591436	3.631059	2.826784	2.633437	2.040723	1.569560	1.534401	2.022188	2.206881	1.813545	0.000000	4.999991	43320.000000		1
13647.218750	1783.162720	3.176251	5.615488	7399.548340	8927.941406	1269.979248	785.311096	182.507996	57.672081	60.404274	265.636353	319.897797	215.824707	0.252542	0.000000	4.135044	3.251191	0.501915	0.749388	3.869205	3.950751	3.103797	2.895042	2.261282	1.760966	1.781068	2.424288	2.505011	2.334101	0.000000	0.000000	43371.000000		1
6164.313477	1830.288330	1.634382	4.563933	8017.723633	8948.716797	1347.350220	850.171326	205.978333	101.738708	46.064888	220.151199	314.624603	146.647202	0.698653	99998.000000	3.789885	3.262520	0.213353	0.659339	3.904051	3.951761	3.129481	2.929507	2.313822	2.007486	1.663370	2.342721	2.497793	2.166274	0.000000	4.999991	43447.000000		1
5853.411133	1235.373535	2.611927	3.046734	3578.037354	4253.502441	621.980835	389.090729	93.502045	26.677423	22.844337	104.443146	156.758774	52.722683	0.594863	0.000000	3.767409	3.091798	0.416961	0.483835	3.553645	3.628747	2.793777	2.590051	1.970821	1.426144	1.358779	2.018880	2.195232	1.721997	0.000000	0.000000	43472.000000		1
7392.104004	2345.895752	3.059069	6.182896	7672.706055	9669.512695	1278.444092	806.021484	216.398285	92.761948	56.438587	274.030273	395.831787	216.657318	0.708600	0.000000	3.868768	3.370309	0.485589	0.791192	3.884948	3.985404	3.106682	2.906347	2.335254	1.967370	1.751576	2.437799	2.597511	2.335773	0.000000	0.000000	43503.000000		1
8106.612793	3338.727051	3.031315	3.768329	5680.234375	6604.206055	953.038696	590.354004	134.759384	73.648933	35.857716	130.331131	198.524933	158.103287	2.080476	0.000000	3.908839	3.523581	0.481631	0.576149	3.754366	3.819821	2.979110	2.771112	2.129559	1.867167	1.554583	2.115048	2.297815	2.198941	0.318163	0.000000	43536.000000		1
19136.220703	6089.208984	2.932636	7.277624	15298.251953	17083.228516	2594.805908	1602.467896	377.816589	167.764633	111.887291	466.924316	597.455872	383.848389	0.958701	0.000000	4.281856	3.784561	0.467258	0.861990	4.184642	4.232570	3.414105	3.204789	2.577281	2.224700	2.048781	2.669246	2.776306	2.584160	0.000000	0.000000	43588.000000		1
7327.715820	1060.392944	3.222507	7.024757	3460.013428	4085.750244	603.768311	387.721558	91.984840	55.895847	30.707870	118.733192	187.713348	86.603722	1.267493	0.000000	3.864969	3.025467	0.508194	0.846631	3.539078	3.611272	2.780870	2.588520	1.963716	1.747380	1.487250	2.074572	2.273495	1.937537	0.102945	0.000000	43678.000000		1
10497.336914	768.063721	2.337474	3.842339	5596.920898	6703.967773	959.240112	595.642639	168.353638	61.150539	29.677902	141.272232	224.008957	120.265808	0.189749	0.000000	4.021079	2.885397	0.368747	0.584596	3.747949	3.826332	2.981927	2.774986	2.226223	1.786400	1.472433	2.150057	2.350266	2.080142	0.000000	0.000000	43721.000000		1
7523.878418	1805.911377	1.301338	2.682853	4180.312988	4815.464844	692.752686	446.371185	104.091599	43.690411	20.500694	95.922775	145.003571	102.182770	0.177016	0.000000	3.876442	3.256696	0.114390	0.428597	3.621209	3.682638	2.840578	2.649696	2.017416	1.640386	1.311769	1.981922	2.161379	2.009378	0.000000	0.000000	43738.000000		1
11369.173828	4054.842041	3.173167	5.782010	6314.833984	7364.199219	1081.143433	682.372803	157.363190	69.917610	38.950703	180.956879	261.112488	171.452789	0.628668	0.000000	4.055729	3.607974	0.501493	0.762079	3.800362	3.867126	3.033883	2.834022	2.196903	1.844587	1.590515	2.257575	2.416828	2.234144	0.000000	0.000000	43799.000000		1
8655.533203	1888.577148	1.245830	3.250261	4501.281250	5103.140625	796.794922	489.099457	122.557030	40.652927	31.025496	129.597198	172.236053	116.010254	0.413810	0.000000	3.937294	3.276135	0.095459	0.511918	3.653336	3.707838	2.901346	2.689397	2.088338	1.609092	1.491719	2.112596	2.236124	2.064496	0.000000	0.000000	43818.000000		1
16203.869141	6183.266113	1.908834	5.649409	12338.649414	14191.985352	2032.547729	1291.895386	273.299438	115.020370	66.380562	347.250580	459.168701	243.874390	0.836393	99998.000000	4.209619	3.791218	0.280768	0.752003	4.091268	4.152043	3.308041	3.111227	2.436639	2.060775	1.822041	2.540643	2.661972	2.387166	0.000000	4.999991	43858.000000		1
7472.812012	1755.769775	1.976677	2.963473	5311.539551	6751.333984	926.950256	574.648560	142.413223	101.911400	41.621223	197.223602	284.234375	152.342865	1.968269	99998.000000	3.873484	3.244467	0.295936	0.471801	3.725220	3.829390	2.967057	2.759402	2.153550	2.008223	1.619315	2.294959	2.453677	2.182822	0.294084	4.999991	43942.000000		1
8877.911133	492.300385	2.772281	4.045865	4550.549805	5482.967773	775.880981	490.965118	124.620049	88.256599	36.218513	150.905838	200.572540	78.021675	0.110491	99998.000000	3.948311	2.692230	0.442837	0.607011	3.658064	3.739016	2.889795	2.691051	2.095588	1.945747	1.558931	2.178706	2.302271	1.892215	0.000000	4.999991	43980.000000		1
5821.324707	2695.347900	1.840992	5.538395	5487.016602	6301.718750	937.456604	591.547424	157.187408	97.520157	34.013638	159.790085	222.109360	103.869576	0.187387	0.000000	3.765022	3.430615	0.265052	0.743384	3.739336	3.799459	2.971951	2.771990	2.196418	1.989094	1.531653	2.203550	2.346567	2.016488	0.000000	0.000000	44022.000000		1
10275.702148	3564.166748	1.899583	5.899192	7375.708008	8465.412109	1288.882568	781.067871	181.635300	57.030666	57.425385	265.358795	353.010986	183.448532	1.422349	0.000000	4.011812	3.551958	0.278658	0.770793	3.867804	3.927648	3.110213	2.892689	2.259200	1.756108	1.759104	2.423833	2.547788	2.263514	0.153006	0.000000	44078.000000		1
9934.304688	3678.610352	2.402232	6.068798	8437.938477	10425.994141	1471.412109	895.132263	228.054810	66.732109	81.423035	319.574005	468.046783	300.026184	0.139685	0.000000	3.997138	3.565684	0.380615	0.783103	3.926236	4.018117	3.167734	2.951887	2.358039	1.824335	1.910747	2.504571	2.670289	2.477159	0.000000	0.000000	44170.000000		1
7448.897461	828.452576	3.897846	5.399627	4493.919922	5114.103027	788.302307	485.947876	128.110840	33.760773	29.896847	112.359108	168.341293	138.290268	1.120421	0.000000	3.872092	2.918268	0.590825	0.732364	3.652625	3.708770	2.896693	2.686590	2.107586	1.528412	1.475625	2.050608	2.226191	2.140792	0.049381	0.000000	44198.000000		1
10880.089844	3276.642090	4.748958	7.049427	7214.369629	8788.513672	1194.220947	759.457031	170.277893	63.327660	53.845161	210.582352	245.317581	145.691238	0.585302	99998.000000	4.036633	3.515429	0.676598	0.848154	3.858198	3.943915	3.077085	2.880503	2.231158	1.801593	1.731147	2.323422	2.389729	2.163434	0.000000	4.999991	44258.000000		1
9243.078125	2810.562744	2.235711	5.137509	10927.172852	12740.414062	1877.306152	1148.408936	284.524231	148.676300	63.006950	328.803650	425.136566	219.429596	2.026920	0.000000	3.965817	3.448793	0.349416	0.710753	4.038508	4.105184	3.273535	3.060097	2.454119	2.172242	1.799388	2.516937	2.628528	2.341295	0.306837	0.000000	44335.000000		1
10242.807617	3025.869385	3.099157	5.100504	7621.679199	8885.209961	1300.338623	810.270874	214.236588	64.965126	46.166653	203.822800	285.227325	127.139465	0.868437	0.000000	4.010419	3.480850	0.491244	0.707613	3.882051	3.948668	3.114056	2.908630	2.330894	1.812680	1.664328	2.309253	2.455191	2.104280	0.000000	0.000000	44431.000000		1
4691.125000	1264.342163	2.312804	3.265679	2571.443359	2983.051514	434.128754	290.037964	62.834259	23.214386	23.260641	74.990356	104.214951	56.854893	0.569279	0.000000	3.671277	3.101865	0.364139	0.513974	3.410177	3.474661	2.637619	2.462455	1.798197	1.365757	1.366622	1.875005	2.017930	1.754768	0.000000	0.000000	44467.000000		1
7771.709473	2357.620117	1.310589	3.234842	4025.450928	4514.750977	702.466431	439.500610	99.284050	43.992619	22.221422	119.732323	169.614883	75.039696	2.035530	99998.000000	3.890517	3.372474	0.117467	0.509853	3.604815	3.654634	2.846626	2.642960	1.996879	1.643380	1.346772	2.078211	2.229464	1.875291	0.308678	4.999991	44619.000000		1
7801.720215	2327.938965	1.856411	3.712821	4499.048340	5092.631348	778.048889	492.639587	125.514336	75.002693	33.541828	124.157486	159.759247	82.554771	0.432500	99998.000000	3.892190	3.366971	0.268674	0.569704	3.653121	3.706942	2.891007	2.692529	2.098693	1.875077	1.525587	2.093973	2.203466	1.916742	0.000000	4.999991	44693.000000		1
16637.189453	2867.617920	2.346725	4.104456	7695.109375	9204.528320	1290.273315	811.550598	206.363800	78.508904	49.136292	243.038696	303.726685	180.389465	0.766361	99998.000000	4.221080	3.457521	0.370462	0.613256	3.886215	3.964002	3.110682	2.909316	2.314634	1.894919	1.691402	2.385675	2.482483	2.256211	0.000000	4.999991	44727.000000		1
6317.778809	2030.308960	1.474027	4.255559	6412.206055	7309.367676	1093.025024	681.019043	157.930603	85.731018	53.832829	212.380173	276.010040	126.263680	2.229272	0.000000	3.800565	3.307562	0.168505	0.628957	3.807008	3.863880	3.038630	2.833159	2.198466	1.933138	1.731047	2.327114	2.440925	2.101279	0.348163	0.000000	44787.000000		1
9430.837891	3841.024902	2.103110	4.354239	6059.709961	7182.625977	1003.775452	639.286804	196.576004	87.467163	42.737534	203.458908	317.144043	149.542831	1.747438	0.000000	3.974550	3.584447	0.322862	0.638912	3.782452	3.856283	3.001637	2.805696	2.293530	1.941845	1.630809	2.308477	2.501256	2.174766	0.242402	0.000000	44807.000000		1
10648.705078	1702.606201	2.220292	4.230890	6665.168457	8356.253906	1165.788940	714.089050	187.186020	111.498741	61.292393	254.266602	389.482361	250.868317	1.181739	99998.000000	4.027297	3.231114	0.346410	0.626432	3.823811	3.922012	3.066620	2.853752	2.272273	2.047270	1.787407	2.405289	2.590488	2.399446	0.072522	4.999991	44878.000000		1
22144.667969	3660.351562	3.413699	4.795214	13342.563477	15866.369141	2314.049805	1385.036621	317.329041	130.192368	88.127083	404.293579	516.951782	289.168335	0.750579	0.000000	4.345269	3.563523	0.533225	0.680808	4.125239	4.200478	3.364373	3.141461	2.501510	2.114586	1.945109	2.606697	2.713450	2.461151	0.000000	0.000000	44920.000000		1
10841.968750	2747.774658	3.870092	8.449444	11381.987305	13733.332031	1959.305786	1198.624634	298.012512	98.429855	74.256432	346.754089	464.429565	333.490936	0.014105	0.000000	4.035108	3.438981	0.587721	0.926828	4.056218	4.137776	3.292102	3.078683	2.474235	1.993127	1.870734	2.540022	2.666920	2.523084	0.000000	0.000000	45017.000000		1
8686.738281	3125.088623	1.816322	3.783747	10077.291016	11415.735352	1633.965210	1061.503052	258.707184	65.964256	67.836082	296.131439	388.529510	284.829529	0.730539	99998.000000	3.938857	3.494862	0.259193	0.577922	4.003344	4.057504	3.213243	3.025921	2.412808	1.819309	1.831461	2.471484	2.589424	2.454585	0.000000	4.999991	45067.000000		1
30822.726562	11516.881836	2.056854	17.318277	33633.691406	38577.320312	5672.713379	3469.286377	829.827942	283.155060	244.176605	1076.998901	1405.460205	685.737183	1.759298	99998.000000	4.488871	4.061335	0.313203	1.238505	4.526774	4.586332	3.753791	3.540240	2.918988	2.452024	2.387704	3.032215	3.147819	2.836158	0.245339	4.999991	45113.000000		1
39196.257812	7022.280762	1.918085	4.896977	15080.336914	20873.025391	2427.895264	1558.157715	522.487122	200.042130	140.707916	645.284668	859.043274	491.443115	1.801829	0.000000	4.593245	3.846478	0.282868	0.689928	4.178411	4.319585	3.385230	3.192611	2.718076	2.301121	2.148319	2.809751	2.934015	2.691473	0.255714	0.000000	45144.000000		1
9148.885742	3716.266113	2.541001	7.363968	8343.783203	10213.765625	1436.997559	889.276245	222.991318	122.011208	54.566757	245.246658	312.774384	179.115875	0.863025	0.000000	3.961368	3.570107	0.405005	0.867112	3.921363	4.009186	3.157456	2.949037	2.348288	2.086400	1.736928	2.389603	2.495231	2.253134	0.000000	0.000000	45225.000000		1
14133.184570	1813.195190	2.359060	5.205351	8708.961914	9887.188477	1461.531860	920.989441	210.459000	93.486626	54.976894	221.412445	327.875427	224.946411	0.702176	0.000000	4.150240	3.258445	0.372739	0.716450	3.939966	3.995073	3.164808	2.964255	2.323168	1.970749	1.740180	2.345202	2.515709	2.352079	0.000000	0.000000	45242.000000		1
5225.993652	1090.194214	1.116313	2.306637	2908.159912	3599.753174	524.473022	322.552917	101.143547	63.932072	12.464472	98.839996	135.675247	128.591904	0.734221	99998.000000	3.718169	3.037504	0.047786	0.362979	3.463618	3.556273	2.719723	2.508601	2.004938	1.805719	1.095674	1.994933	2.132501	2.109214	0.000000	4.999991	45262.000000		1
14285.447266	5378.875977	2.673601	6.778058	10959.906250	13539.682617	1842.219360	1149.839844	301.811676	126.285271	74.472290	384.967773	508.308075	344.672577	0.491770	99998.000000	4.154894	3.730691	0.427097	0.831105	4.039807	4.131608	3.265341	3.060637	2.479736	2.101353	1.871995	2.585424	2.706127	2.537407	0.000000	4.999991	45354.000000		1
6465.240234	739.326355	3.296517	3.657314	3775.418213	4247.418457	661.215271	409.341644	100.307854	34.408356	22.141245	103.678383	150.674561	86.788742	1.097245	99998.000000	3.810585	2.868836	0.518055	0.563162	3.576965	3.628125	2.820343	2.612086	2.001335	1.536664	1.345202	2.015688	2.178040	1.938463	0.040304	4.999991	45384.000000		1
4906.169922	2603.344727	1.825573	3.422950	6099.628906	7392.869141	1077.051270	655.269836	170.737366	69.353287	45.741096	208.664261	283.703979	97.088432	0.205512	99998.000000	3.690742	3.415532	0.261399	0.534401	3.785303	3.868813	3.032236	2.816420	2.232329	1.841067	1.660307	2.319448	2.452865	1.987167	0.000000	4.999991	45430.000000		1
11280.254883	3553.712891	2.445405	3.370527	7837.266602	9221.143555	1338.509155	828.600586	207.723724	74.546303	63.216644	235.246094	325.476288	201.349640	1.615001	0.000000	4.052319	3.550682	0.388351	0.527698	3.894165	3.964785	3.126621	2.918345	2.317486	1.872426	1.800831	2.371522	2.512519	2.303951	0.208173	0.000000	45478.000000		1
7271.894043	4301.346680	1.649800	2.399149	6476.098145	7636.524414	1119.613037	688.910339	208.112274	74.675819	42.894806	184.974991	264.578613	140.846680	0.372433	0.000000	3.861648	3.633605	0.217431	0.380057	3.811313	3.882896	3.049068	2.838163	2.318298	1.873180	1.632405	2.267113	2.422555	2.148747	0.000000	0.000000	45537.000000		1
5505.494629	1470.635010	3.481541	5.310198	2782.238525	3580.633789	518.126709	314.162048	90.856194	21.592339	18.539438	71.252869	137.238708	63.444839	0.995815	99998.000000	3.740796	3.167505	0.541772	0.725111	3.444394	3.553960	2.714436	2.497154	1.958355	1.334300	1.268097	1.852802	2.137477	1.802396	0.000000	4.999991	45647.000000		1
10137.998047	2410.894775	2.343642	4.465254	6856.508301	7681.500488	1179.011963	724.188293	156.986969	62.140419	39.811066	172.889816	239.819275	193.664963	0.822655	99998.000000	4.005952	3.382178	0.369891	0.649846	3.836103	3.885446	3.071518	2.859852	2.195863	1.793374	1.600004	2.237769	2.379884	2.287051	0.000000	4.999991	45666.000000		1
23924.505859	5917.022461	2.454656	8.856498	19144.369141	21738.359375	3216.496826	1971.446533	452.310455	158.679947	118.295303	557.354919	760.110779	488.384033	1.629853	0.000000	4.378843	3.772103	0.389991	0.947262	4.282041	4.337227	3.507383	3.294785	2.655437	2.200522	2.072968	2.746132	2.880877	2.688761	0.212149	0.000000	45707.000000		1
13846.240234	2660.729980	2.476242	5.254691	7877.580078	9306.929688	1339.767334	830.487854	253.501831	96.724548	56.241226	270.009094	376.903809	233.920090	0.663557	0.000000	4.141332	3.425001	0.393793	0.720547	3.896393	3.968807	3.127029	2.919333	2.403981	1.985537	1.750055	2.431378	2.576231	2.369067	0.000000	0.000000	45754.000000		1
11717.963867	1790.492676	3.768329	5.029578	6057.196777	7182.530273	1044.338989	650.921753	163.222290	40.714603	36.412788	177.179291	234.145203	146.095200	0.769128	99998.000000	4.068852	3.252973	0.576149	0.701532	3.782272	3.856277	3.018842	2.813529	2.212780	1.609750	1.561254	2.248413	2.369485	2.164636	0.000000	4.999991	45845.000000		1
34635.621094	9481.454102	3.105325	10.241096	26168.740234	31475.048828	4457.858887	2706.030029	685.095764	303.236359	184.601852	899.754761	1213.719482	635.567810	2.340357	99998.000000	4.539523	3.976875	0.492107	1.010346	4.417783	4.497966	3.649126	3.432333	2.835751	2.481781	2.266236	2.954124	3.084118	2.803162	0.369282	4.999991	45964.000000		1
8810.592773	1367.480835	2.568754	3.570970	4241.368164	4838.395508	715.399658	465.854248	116.340210	53.243832	40.908878	149.089523	213.027756	92.879128	0.557809	99998.000000	3.945005	3.135921	0.409723	0.552786	3.627506	3.684701	2.854549	2.668250	2.065730	1.726269	1.611818	2.173447	2.328436	1.967918	0.000000	4.999991	46043.000000		1
9902.014648	3084.870361	1.190323	3.910181	7085.629883	8299.358398	1153.706787	752.820801	196.816544	63.537354	52.735016	208.544006	266.290100	180.417221	0.773598	99998.000000	3.995723	3.489237	0.075665	0.592197	3.850379	3.919044	3.062095	2.876692	2.294062	1.803029	1.722099	2.319198	2.425355	2.256278	0.000000	4.999991	46075.000000		1
13892.390625	3492.546875	1.520283	2.732193	8942.284180	10925.926758	1545.236816	938.128845	248.848465	72.492531	72.196495	332.155670	439.614716	203.347900	1.633130	0.000000	4.142777	3.543142	0.181925	0.436511	3.951448	4.038458	3.188995	2.972262	2.395935	1.860293	1.858516	2.521342	2.643072	2.308240	0.213021	0.000000	46095.000000		1
9208.049805	6520.707520	2.519415	5.877606	11988.545898	13172.846680	2001.324829	1264.166382	281.958557	88.688324	87.565849	377.175171	468.481598	302.647369	0.459710	99998.000000	3.964168	3.814295	0.401300	0.769200	4.078766	4.119679	3.301318	3.101804	2.450185	1.947866	1.942335	2.576543	2.670692	2.480937	0.000000	4.999991	46173.000000		1
19655.800781	2303.725586	3.345856	6.922994	10434.058594	12036.923828	1761.635132	1097.696899	266.496704	108.880646	52.620918	282.032593	362.912872	182.347641	0.836684	0.000000	4.293491	3.362431	0.524507	0.840294	4.018453	4.080515	3.245916	3.040483	2.425692	2.036951	1.721158	2.450299	2.559802	2.260900	0.000000	0.000000	46203.000000		1
5274.420410	1390.692139	1.757731	3.651147	2889.811768	3212.657471	486.419708	325.396118	89.909485	31.756342	28.367313	87.476418	149.388641	63.401669	0.137241	0.000000	3.722175	3.143231	0.244952	0.562429	3.460870	3.506864	2.687011	2.512412	1.953806	1.501830	1.452818	1.941891	2.174318	1.802101	0.000000	0.000000	46243.000000		1
14897.455078	7940.195801	1.822490	8.202745	16456.988281	19145.701172	2742.439697	1711.388672	429.941010	130.405151	111.619011	516.948730	704.356750	277.607422	0.391355	0.000000	4.173112	3.899831	0.260665	0.913959	4.216351	4.282071	3.438137	3.233349	2.633409	2.115295	2.047738	2.713448	2.847793	2.443431	0.000000	0.000000	46280.000000		1
3896.572266	1560.343994	3.894762	4.977154	1934.922729	2797.117676	393.475800	230.660568	65.985840	53.761902	20.645632	72.958176	109.263031	54.970726	0.617467	0.000000	3.590683	3.193220	0.590481	0.696981	3.286664	3.446711	2.594918	2.362973	1.819451	1.730475	1.314828	1.863074	2.038473	1.740131	0.000000	0.000000	46331.000000		1
3210.597656	1106.140137	1.020718	1.911918	2497.834473	3131.259277	453.929413	286.251129	98.870834	27.867746	15.804161	87.559677	127.275146	152.441544	0.500793	99998.000000	3.506586	3.043810	0.008906	0.281469	3.397564	3.495719	2.656988	2.456747	1.995068	1.445102	1.198771	1.942304	2.104744	2.183103	0.000000	4.999991	46400.000000		1
12697.562500	4114.493652	1.171821	5.920778	11775.870117	13336.788086	1953.782837	1231.725464	288.212402	166.330704	65.831657	312.777466	458.949768	213.385468	1.112125	0.000000	4.103720	3.614316	0.068861	0.772379	4.070993	4.125051	3.290876	3.090514	2.459713	2.220973	1.818435	2.495235	2.661765	2.329165	0.046154	0.000000	46430.000000		1
7624.578125	4998.296387	2.167868	5.106671	8061.537598	8875.940430	1375.933350	846.788513	216.003571	77.556030	38.333958	201.858459	284.459473	110.931335	0.930444	0.000000	3.882216	3.698822	0.336033	0.708138	3.906418	3.948214	3.138597	2.927775	2.334461	1.889616	1.583584	2.305047	2.454021	2.045054	0.000000	0.000000	46466.000000		1
14627.280273	3522.326660	2.322055	5.421213	10560.336914	12699.416016	1835.854492	1110.047241	250.966995	98.994179	88.124001	412.394562	487.872131	317.702179	0.821772	0.000000	4.165164	3.546830	0.365873	0.734096	4.023678	4.103784	3.263838	3.045341	2.399617	1.995610	1.945094	2.615313	2.688306	2.502020	0.000000	0.000000	46511.000000		1
11116.594727	1126.051880	2.673601	1.557288	5514.255371	6806.677734	920.122864	586.869385	142.897369	46.700138	33.612751	148.099640	209.404358	85.684769	0.434683	0.000000	4.045972	3.051558	0.427097	0.192369	3.741487	3.832935	2.963846	2.768541	2.155024	1.669318	1.526504	2.170554	2.320986	1.932904	0.000000	0.000000	46529.000000		1
12078.208984	2184.024170	3.228674	5.159095	6836.639648	7846.573242	1186.826172	716.679382	165.195892	66.229454	36.856846	180.500473	248.974899	149.212860	2.206453	0.000000	4.082003	3.339257	0.509024	0.712574	3.834843	3.894680	3.074387	2.855325	2.217999	1.821051	1.566518	2.256478	2.396156	2.173806	0.343695	0.000000	46553.000000		1
16468.466797	4339.230469	1.689889	3.897846	8020.024414	11437.472656	1321.138428	854.593445	336.072021	94.473419	84.374176	407.010345	574.238403	289.504486	1.256275	0.000000	4.216653	3.637413	0.227858	0.590825	3.904176	4.058330	3.120948	2.931760	2.526432	1.975310	1.926210	2.609606	2.759092	2.461655	0.099085	0.000000	46640.000000		1
11186.450195	2570.579834	2.389898	6.728718	5556.558105	7104.458984	984.730286	596.580078	161.618744	108.751129	45.065758	194.633255	253.871872	159.694489	0.116554	0.000000	4.048692	3.410031	0.378379	0.827932	3.744806	3.851531	2.993317	2.775669	2.208492	2.036434	1.653847	2.289217	2.404615	2.203290	0.000000	0.000000	46695.000000		1
7931.045898	1892.835815	1.646716	4.227806	4678.142578	4967.489746	772.575256	499.584167	108.183723	56.003780	28.641766	128.425385	189.332306	104.393806	0.443918	99998.000000	3.899330	3.277113	0.216619	0.626115	3.670074	3.696137	2.887941	2.698609	2.034162	1.748217	1.457000	2.108651	2.277225	2.018675	0.000000	4.999991	46715.000000		1
7562.641113	2147.604980	3.015897	4.311067	3294.142334	3984.976807	564.105225	352.906158	98.562454	47.057854	23.377823	83.393547	124.530624	85.805031	0.841887	99998.000000	3.878674	3.331954	0.479416	0.634585	3.517742	3.600426	2.751360	2.547659	1.993711	1.672632	1.368804	1.921132	2.095276	1.933513	0.000000	4.999991	46896.000000		1
11012.644531	2696.424316	4.030447	3.595639	5587.820801	7167.410645	976.761902	582.937622	144.010605	63.275234	48.127911	181.456436	251.805771	144.907974	0.261850	0.000000	4.041892	3.430788	0.605353	0.555776	3.747242	3.855362	2.989789	2.765622	2.158395	1.801234	1.682397	2.258772	2.401066	2.161092	0.000000	0.000000	46923.000000		1
6470.263672	917.076172	2.186371	2.510163	3791.043457	5163.985840	666.022827	398.998779	94.205132	61.141289	28.691105	114.221680	145.521637	114.150757	0.409562	0.000000	3.810922	2.962405	0.339724	0.399702	3.578759	3.712985	2.823489	2.600971	1.974075	1.786335	1.457747	2.057749	2.162928	2.057479	0.000000	0.000000	46968.000000		1
7338.625977	2508.837402	2.032184	2.917217	4408.426758	5095.847656	747.276245	461.092957	114.955612	32.188065	19.942539	118.264465	145.916351	117.293091	0.338396	0.000000	3.865615	3.399472	0.307963	0.464969	3.644284	3.707217	2.873481	2.663789	2.060530	1.507695	1.299780	2.072854	2.164104	2.069273	0.000000	0.000000	46989.000000		1
17054.708984	6215.398926	3.225591	7.262205	13491.840820	16686.390625	2254.108154	1378.912231	342.541687	125.452660	109.034836	518.505981	711.029968	361.349426	2.031151	0.000000	4.231844	3.793469	0.508609	0.861068	4.130071	4.222363	3.352975	3.139537	2.534714	2.098480	2.037565	2.714754	2.851888	2.557927	0.307742	0.000000	47119.000000		1
20450.929688	3813.295898	3.555551	4.773628	11046.932617	13184.256836	1802.692017	1117.380371	273.996368	148.771896	75.616356	327.801422	433.743286	316.246674	1.256773	0.000000	4.310713	3.581300	0.550907	0.678849	4.043242	4.120056	3.255922	3.048201	2.437745	2.172521	1.878616	2.515611	2.637233	2.500026	0.099257	0.000000	47188.000000		1
7137.372070	3856.332520	3.697403	4.779795	7180.017090	9128.779297	1226.372070	737.408264	198.645203	69.451965	41.574966	205.506516	254.568802	184.256470	0.026643	0.000000	3.853538	3.586174	0.567897	0.679409	3.856126	3.960413	3.088622	2.867708	2.298078	1.841685	1.618832	2.312826	2.405805	2.265423	0.000000	0.000000	47223.000000		1
6074.616699	1810.913208	0.922038	3.398280	3372.651123	4187.970215	592.839539	365.719086	81.355194	52.873783	22.742573	116.534485	142.826447	102.367790	0.937695	0.000000	3.783519	3.257898	0.000000	0.531259	3.527972	3.622004	2.772937	2.563148	1.910385	1.723240	1.356840	2.066454	2.154809	2.010163	0.000000	0.000000	47306.000000		1
10511.395508	3628.145020	1.594293	5.359538	7395.826172	10090.646484	1245.176758	773.494202	195.435028	72.649803	49.003693	262.352173	378.590607	207.421524	0.951663	0.000000	4.021660	3.559685	0.202568	0.729127	3.868987	4.003919	3.095231	2.888457	2.291003	1.861234	1.690229	2.418885	2.578170	2.316854	0.000000	0.000000	47409.000000		1
5498.188965	424.328613	2.747611	4.277146	3291.610596	3760.668701	525.284058	344.475220	74.253342	41.500957	14.616921	99.984062	114.354286	75.693451	0.128209	0.000000	3.740220	2.627702	0.438955	0.631154	3.517408	3.575265	2.720394	2.537158	1.870716	1.618058	1.164856	1.999931	2.058252	1.879058	0.000000	0.000000	47441.000000		1
9634.577148	2498.417480	1.933504	4.181550	6497.647461	7807.477539	1110.164429	685.422607	170.799042	82.644196	42.046780	198.074707	247.645813	159.725327	0.710322	0.000000	3.983833	3.397665	0.286345	0.621337	3.812756	3.892511	3.045387	2.835958	2.232486	1.917212	1.623733	2.296829	2.393831	2.203374	0.000000	0.000000	47517.000000		1
14835.382812	2757.192383	3.293433	3.287266	9153.400391	10914.403320	1535.106689	950.420593	210.554596	117.530533	45.435806	255.419907	309.187988	187.728760	0.775946	0.000000	4.171299	3.440467	0.517649	0.516835	3.961582	4.038000	3.186139	2.977916	2.323365	2.070151	1.657398	2.407255	2.490223	2.273531	0.000000	0.000000	47546.000000		1
7262.346680	1616.434204	2.359060	4.520761	3969.866455	5202.720703	646.524353	409.390991	103.428596	34.220249	22.381775	112.038399	168.544830	104.196449	0.381484	99998.000000	3.861077	3.208558	0.372739	0.655212	3.598776	3.716231	2.810585	2.612138	2.014641	1.534283	1.349895	2.049367	2.226715	2.017853	0.000000	4.999991	47584.000000		1
11337.004883	2440.437012	3.111492	5.926946	6154.982422	7280.685547	1041.865845	652.728821	160.005951	77.170563	62.606064	232.803772	311.765991	259.912933	0.963418	0.000000	4.054498	3.387468	0.492969	0.772831	3.789227	3.862172	3.017812	2.814733	2.204136	1.887452	1.796616	2.366990	2.493829	2.414828	0.000000	0.000000	47629.000000		1
15651.343750	3814.251709	3.123827	4.033530	9073.346680	10738.762695	1521.707886	945.539062	242.394196	84.978592	64.018417	292.674561	393.407959	172.251480	2.511974	99998.000000	4.194551	3.581409	0.494687	0.605685	3.957767	4.030954	3.182331	2.975679	2.384522	1.929309	1.806305	2.466385	2.594843	2.236163	0.400015	4.999991	47702.000000		1
6960.029297	965.413757	2.133947	3.663482	3364.778320	4187.004883	586.372925	356.689880	86.036308	38.099594	29.631645	98.022804	145.287262	88.207260	0.872907	0.000000	3.842611	2.984714	0.329184	0.563894	3.526957	3.621903	2.768174	2.552291	1.934682	1.580920	1.471756	1.991327	2.162228	1.945504	0.000000	0.000000	47732.000000		1
4677.877441	1382.079224	1.964342	2.861710	5454.406250	6735.890625	922.204407	573.615479	117.030968	88.521805	41.994354	185.715088	228.905930	143.677551	0.951666	0.000000	3.670049	3.140533	0.293217	0.456626	3.736748	3.828395	2.964827	2.758621	2.068301	1.947050	1.623191	2.268847	2.359657	2.157389	0.000000	0.000000	47780.000000		1
7852.944336	1741.877563	2.981975	4.736623	8135.050781	9953.889648	1389.292114	841.345703	190.288269	79.270592	44.523022	202.200745	304.772064	122.418259	0.338629	99998.000000	3.895032	3.241018	0.474504	0.675469	3.910360	3.997993	3.142794	2.924974	2.279412	1.899112	1.648585	2.305783	2.483975	2.087846	0.000000	4.999991	47814.000000		1
5448.997070	1443.146606	2.248045	3.515462	5921.564941	7655.326172	1049.775635	626.227173	172.488922	104.461647	55.630646	242.280106	291.570587	184.173218	0.096529	99998.000000	3.736317	3.159310	0.351805	0.545982	3.772436	3.883964	3.021096	2.796732	2.236761	2.018957	1.745314	2.384318	2.464744	2.265226	0.000000	4.999991	47889.000000		1
11872.283203	1734.874390	1.489446	5.637074	8913.808594	10689.317383	1545.424927	923.117188	231.758392	75.952484	55.094078	265.913879	390.641846	225.544647	1.123521	0.000000	4.074534	3.239268	0.173025	0.751054	3.950063	4.028950	3.189048	2.965257	2.365036	1.880542	1.741105	2.424741	2.591779	2.353233	0.050581	0.000000	47913.000000		1
2728.198975	768.994995	3.922516	4.237057	1083.607300	1866.627197	192.878601	120.549515	51.624870	49.019112	21.879126	53.256168	68.162964	83.519981	2.464432	0.000000	3.435876	2.885924	0.593565	0.627064	3.034872	3.271058	2.285284	2.081166	1.712859	1.690365	1.340030	1.726370	1.833548	1.921790	0.391717	0.000000	47937.000000		1
7512.940430	810.295532	1.208826	2.920300	3397.725098	4423.265625	600.672241	367.791351	92.468987	52.226200	37.788136	105.454613	129.369003	134.574356	1.053163	99998.000000	3.875810	2.908643	0.082364	0.465428	3.531188	3.645743	2.778638	2.565602	1.965996	1.717888	1.577356	2.023066	2.111830	2.128962	0.022495	4.999991	47987.000000		1
10312.188477	2671.578613	3.009729	4.647194	5154.691406	6321.325195	926.743652	544.538940	138.583221	34.260338	38.710171	151.442413	197.183502	108.963905	0.060194	0.000000	4.013351	3.426768	0.478527	0.667191	3.712203	3.800808	2.966960	2.736029	2.141711	1.534792	1.587825	2.180248	2.294871	2.037283	0.000000	0.000000	48034.000000		1
6958.370117	1974.773926	0.681506	2.923384	2780.298828	3983.900635	489.389343	297.235413	80.337563	42.321232	25.268156	94.115707	116.731850	58.168564	1.695413	99998.000000	3.842508	3.295517	0.000000	0.465886	3.444092	3.600308	2.689655	2.473101	1.904919	1.626558	1.402574	1.973662	2.067189	1.764688	0.229276	4.999991	48083.000000		1
8304.230469	841.092834	0.906619	2.701355	5206.908203	6528.382812	872.201599	542.053406	154.667999	50.894024	27.448359	120.531013	138.944016	115.402756	0.642709	0.000000	3.919299	2.924844	0.000000	0.431582	3.716580	3.814806	2.940617	2.734042	2.189400	1.706667	1.438516	2.081099	2.142840	2.062216	0.000000	0.000000	48101.000000		1
19363.109375	7407.091309	2.315888	8.282923	14878.817383	18522.738281	2469.482666	1538.316895	360.396545	132.221466	111.785530	455.921509	576.110229	371.535004	0.361124	99998.000000	4.286975	3.869648	0.364717	0.918184	4.172568	4.267705	3.392606	3.187046	2.556781	2.121302	2.048386	2.658890	2.760506	2.570000	0.000000	4.999991	48264.000000		1
11476.685547	2978.552490	2.056854	5.359538	7487.595215	8791.319336	1275.489868	782.467896	201.260208	85.351723	55.639896	207.177902	263.496216	213.934372	0.686074	0.000000	4.059816	3.474005	0.313203	0.729127	3.874342	3.944054	3.105677	2.893466	2.303758	1.931212	1.745386	2.316344	2.420774	2.330281	0.000000	0.000000	48355.000000		1
13853.227539	2677.702881	4.937066	5.670996	8026.787109	9787.598633	1396.181274	827.206726	190.608978	68.486755	42.179379	213.249786	300.353058	171.431198	1.049664	99998.000000	4.141551	3.427762	0.693469	0.753659	3.904542	3.990676	3.144942	2.917614	2.280143	1.835607	1.625100	2.328889	2.477632	2.234090	0.021051	4.999991	48391.000000		1
9946.374023	3555.446045	2.796951	5.297863	9099.576172	11162.431641	1552.609985	953.291565	223.373703	91.910835	58.883991	249.486801	323.471863	184.888641	1.384955	0.000000	3.997665	3.550894	0.446685	0.724101	3.959021	4.047759	3.191062	2.979226	2.349032	1.963367	1.769997	2.397048	2.509836	2.266910	0.141436	0.000000	48441.000000		1
7290.337891	2175.812012	3.623393	4.702702	4194.643066	4958.614746	727.527954	445.720520	98.895500	73.621178	37.865227	141.546692	177.888550	110.006210	0.294513	99998.000000	3.862748	3.337621	0.559115	0.672347	3.622695	3.695360	2.861850	2.649063	1.995177	1.867003	1.578241	2.150900	2.250148	2.041417	0.000000	4.999991	48529.000000		1
5120.208984	1454.143188	2.161701	2.374479	2604.544189	3183.710449	454.391998	285.807068	91.031967	45.716427	14.953050	62.957611	83.464470	43.166176	1.030508	14450.224609	3.709288	3.162607	0.334796	0.375568	3.415732	3.502934	2.657431	2.456073	1.959194	1.660072	1.174730	1.799048	1.921502	1.635144	0.013051	4.159874	48657.000000		1
11816.325195	3483.465332	2.155533	3.842339	10389.639648	13183.417969	1776.708374	1073.165771	269.013031	142.030838	91.550034	372.130188	428.278900	270.813934	2.206717	99998.000000	4.072483	3.542011	0.333555	0.584596	4.016601	4.120028	3.249616	3.030667	2.429773	2.152383	1.961658	2.570695	2.631727	2.432671	0.343747	4.999991	48710.000000		1
7493.188965	1155.310425	3.811501	4.440584	4384.052734	5081.073242	745.999573	462.036591	98.022804	53.120483	34.725983	130.451401	186.171478	121.456131	0.522266	0.000000	3.874667	3.062699	0.581096	0.647440	3.641876	3.705956	2.872739	2.664676	1.991327	1.725262	1.540655	2.115449	2.269913	2.084419	0.000000	0.000000	48749.000000		1
14597.975586	2447.816406	2.615010	4.761292	7958.947754	9387.807617	1359.170166	822.081604	209.003479	58.128475	48.760078	243.171310	320.274017	203.872131	0.385976	0.000000	4.164293	3.388779	0.417473	0.677725	3.900856	3.972564	3.133274	2.914915	2.320153	1.764389	1.688064	2.385912	2.505522	2.309358	0.000000	0.000000	48776.000000		1
11134.992188	1553.279175	2.951138	5.667912	5560.930664	7035.753418	963.076294	579.286499	180.657745	36.838345	35.903969	152.811584	217.119873	96.101631	0.368815	99998.000000	4.046690	3.191250	0.469990	0.753423	3.745147	3.847311	2.983661	2.762893	2.256857	1.566300	1.555142	2.184156	2.336699	1.982731	0.000000	4.999991	48811.000000		1
9113.961914	2169.154297	1.751564	0.641418	0.000000	0.000000	0.000000	0.000000	0.000000	10.891766	0.246699	0.000000	0.000000	0.228197	1.762261	99998.000000	3.959707	3.336290	0.243426	0.000000	0.000000	0.000000	0.000000	0.000000	0.000000	1.037098	0.000000	0.000000	0.000000	0.000000	0.246070	4.999991	48839.000000		1
4331.758789	1968.387451	1.902667	3.379778	4583.558105	5384.217285	840.864624	486.213074	118.199707	70.451096	36.203094	132.051865	172.566025	134.124130	1.745933	99998.000000	3.636664	3.294111	0.279363	0.528888	3.661203	3.731122	2.924726	2.686827	2.072616	1.847888	1.558746	2.120744	2.236955	2.127507	0.242027	4.999991	48899.000000		1
7357.850098	3227.900391	2.328223	4.644111	7704.690430	9292.387695	1274.213135	800.103760	189.791779	106.660355	45.463562	239.205612	288.159973	216.139252	0.569544	0.000000	3.866751	3.508920	0.367025	0.666903	3.886755	3.968127	3.105242	2.903146	2.278277	2.028003	1.657663	2.378771	2.459634	2.334734	0.000000	0.000000	48918.000000		1
12317.331055	1023.233887	1.427771	2.695188	6379.077637	7564.488281	1093.527710	656.987427	121.496223	74.197838	42.447662	188.595291	257.359589	159.228851	1.255795	0.000000	4.090517	3.009975	0.154659	0.430589	3.804758	3.878780	3.038830	2.817557	2.084563	1.870391	1.627854	2.275531	2.410540	2.202022	0.098919	0.000000	48953.000000		1
15441.078125	3516.017334	1.088560	6.281576	13154.883789	16043.434570	2243.740723	1364.208984	335.486115	189.196625	98.417519	403.346863	569.535706	249.428207	1.050134	99998.000000	4.188678	3.546051	0.036852	0.798069	4.119087	4.205297	3.350973	3.134881	2.525675	2.276913	1.993072	2.605679	2.755521	2.396945	0.021245	4.999991	48991.000000		1
6298.496094	3860.877930	4.181550	9.750782	7269.241699	8485.585938	1200.289795	761.788330	214.353760	89.335915	60.065063	213.965210	306.548309	203.795044	1.119003	99998.000000	3.799237	3.586686	0.621337	0.989039	3.861489	3.928682	3.079286	2.881834	2.331131	1.951026	1.778622	2.330343	2.486499	2.309194	0.048831	4.999991	49070.000000		1
17680.314453	5726.882324	3.604891	5.026494	14692.495117	17460.748047	2476.223633	1515.682251	352.986328	205.932068	89.021370	396.192596	458.579712	331.908966	1.804372	0.000000	4.247490	3.757918	0.556892	0.701265	4.167096	4.242063	3.393790	3.180608	2.547758	2.313724	1.949494	2.597906	2.661415	2.521019	0.256326	0.000000	49104.000000		1
9977.871094	1429.078491	1.279752	3.318103	6889.025879	8878.096680	1169.603516	725.360107	200.125397	91.691887	43.752087	216.814590	290.747223	189.939804	1.529060	0.000000	3.999038	3.155056	0.107126	0.520890	3.838158	3.948320	3.068039	2.860554	2.301302	1.962331	1.640999	2.336088	2.463516	2.278616	0.184425	0.000000	49243.000000		1
11435.604492	2968.268066	2.855542	5.581567	8094.240723	10516.659180	1390.710693	841.472107	205.253647	97.686676	70.188980	303.677338	429.367462	183.451614	0.173524	99998.000000	4.058259	3.472503	0.455689	0.746756	3.908176	4.021878	3.143237	2.925040	2.312291	1.989835	1.846269	2.482412	2.632829	2.263521	0.000000	4.999991	49263.000000		1
8137.906250	2423.066162	2.189455	3.583304	6868.084473	8501.043945	1159.300781	719.565796	172.843552	50.786095	43.206264	209.808334	279.624176	166.383118	1.184041	99998.000000	3.910513	3.384365	0.340336	0.554284	3.836836	3.929472	3.064196	2.857070	2.237653	1.705745	1.635547	2.321823	2.446575	2.221109	0.073367	4.999991	49345.000000		1
16263.098633	6726.771973	1.927337	8.819493	17728.867188	21347.089844	2952.562744	1828.123535	434.131836	182.381561	131.385773	532.934814	724.336304	460.346680	0.669634	0.000000	4.211203	3.827807	0.284958	0.945444	4.248681	4.329339	3.470199	3.262006	2.637622	2.260981	2.118548	2.726674	2.859940	2.663085	0.000000	0.000000	49423.000000		1
6434.319824	3362.561035	3.086823	4.767460	5639.004883	7426.820801	962.043213	578.096191	161.631088	57.480892	36.893852	215.004440	264.683472	222.531845	0.680684	0.000000	3.808503	3.526670	0.489512	0.678287	3.751203	3.870803	2.983195	2.762000	2.208525	1.759524	1.566954	2.332448	2.422727	2.347392	0.000000	0.000000	49459.000000		1
7412.367188	2013.780029	3.234842	2.793867	4278.570312	5163.439941	736.625000	436.133179	99.740448	56.207306	26.227198	108.485931	179.862152	113.170128	0.761432	99998.000000	3.869957	3.304012	0.509853	0.446206	3.631299	3.712939	2.867246	2.639619	1.998871	1.749793	1.418752	2.035373	2.254940	2.053732	0.000000	4.999991	49477.000000		1
4941.166992	379.410889	0.940540	0.222029	2325.641602	3148.802490	427.255096	258.941528	63.913570	38.059505	19.085258	91.759727	106.586349	42.820797	0.872974	0.000000	3.693830	2.579110	0.000000	0.000000	3.366543	3.498145	2.630687	2.413202	1.805593	1.580463	1.280698	1.962652	2.027702	1.631655	0.000000	0.000000	49516.000000		1
7245.404785	3628.610596	3.185502	4.619441	4023.908936	5264.083984	691.334167	428.766113	93.252258	51.248653	22.535963	111.739273	141.343170	139.551514	0.336166	0.000000	3.860063	3.559740	0.503178	0.664589	3.604648	3.721323	2.839688	2.632221	1.969659	1.709682	1.352876	2.048206	2.150275	2.144735	0.000000	0.000000	49569.000000		1
27683.548828	6001.430664	2.291218	6.808895	15896.296875	19292.714844	2643.840332	1638.211548	394.160400	148.478943	105.874001	488.741760	651.153015	336.904633	0.853866	0.000000	4.442222	3.778255	0.360066	0.833077	4.201296	4.285393	3.422235	3.214370	2.595673	2.171665	2.024789	2.689080	2.813683	2.527507	0.000000	0.000000	49595.000000		1
5910.194824	1795.426758	1.655968	3.540132	3077.793213	3811.214355	544.930542	333.271973	80.491753	67.373528	31.148846	95.065498	115.967079	134.833389	1.410303	0.000000	3.771602	3.254168	0.219052	0.549019	3.488240	3.581063	2.736341	2.522799	1.905751	1.828489	1.493442	1.978023	2.064335	2.129797	0.149312	0.000000	49729.000000		1
4847.667969	2119.891602	1.588125	2.981975	5530.003906	6265.993652	919.897766	579.829224	139.144455	56.571186	40.165699	132.283142	171.807419	134.987579	1.221385	0.000000	3.685533	3.326314	0.200885	0.474504	3.742725	3.796990	2.963740	2.763300	2.143466	1.752595	1.603855	2.121505	2.235042	2.130294	0.086853	0.000000	49789.000000		1
18504.921875	4614.259766	1.612795	3.268763	10070.806641	12178.643555	1702.448853	1045.146851	266.465851	99.771286	68.024193	304.599365	351.444458	252.650711	0.647763	0.000000	4.267287	3.664102	0.207579	0.514383	4.003064	4.085599	3.231074	3.019177	2.425642	1.999006	1.832663	2.483729	2.545857	2.402520	0.000000	0.000000	49841.000000		1
9492.376953	1346.619385	1.921169	3.401364	5289.019043	6490.233887	917.221069	551.961487	128.382217	61.033356	30.889811	158.322235	216.759079	154.649506	0.869620	0.000000	3.977375	3.129245	0.283566	0.531653	3.723375	3.812260	2.962474	2.741909	2.108505	1.785567	1.489815	2.199542	2.335977	2.189348	0.000000	0.000000	49864.000000		1
13184.657227	2825.750000	2.248045	4.428249	6975.654297	8490.248047	1171.722046	733.794128	165.202057	99.197708	37.260815	181.940582	227.697098	72.214996	1.170555	99998.000000	4.120069	3.451134	0.351805	0.646232	3.843585	3.928920	3.068825	2.865574	2.218015	1.996502	1.571252	2.259930	2.357358	1.858627	0.068392	4.999991	49919.000000		1
7830.879883	2375.909668	1.736145	3.651147	4196.499512	5405.115723	712.254211	443.740753	117.558289	49.783878	32.283661	123.281708	155.420425	95.565063	2.275396	0.000000	3.893811	3.375830	0.239586	0.562429	3.622887	3.732805	2.852635	2.647129	2.070253	1.697089	1.508983	2.090899	2.191508	1.980299	0.357057	0.000000	49963.000000		1
8123.705566	1157.502930	2.198706	5.115922	5257.037598	7608.989746	919.179260	550.814331	187.651672	46.515114	40.455570	187.466644	253.390808	114.718163	0.361853	99998.000000	3.909754	3.063522	0.342167	0.708924	3.720741	3.881327	2.963400	2.741005	2.273352	1.667594	1.606978	2.272924	2.403791	2.059632	0.000000	4.999991	49993.000000		1
16735.943359	5222.462891	2.803118	5.507557	10741.130859	13373.866211	1819.942383	1101.338745	257.100555	103.218903	63.592861	318.272675	421.368225	219.861328	0.302896	99998.000000	4.223650	3.717875	0.447641	0.740959	4.031050	4.126257	3.260058	3.041921	2.410103	2.013759	1.803408	2.502799	2.624662	2.342149	0.000000	4.999991	50057.000000		1
9282.340820	2816.865723	1.655968	5.371873	7575.022461	9004.893555	1273.414551	770.114441	173.565155	72.014549	50.619572	227.142029	318.932587	258.315552	0.720700	0.000000	3.967658	3.449766	0.219052	0.730126	3.879384	3.954479	3.104970	2.886555	2.239463	1.857420	1.704319	2.356297	2.503699	2.412151	0.000000	0.000000	50080.000000		1
16747.136719	5405.223633	3.012813	4.366574	10359.465820	12548.495117	1732.805176	1055.850586	278.461609	168.436890	91.889244	372.638977	473.915131	328.060455	1.461483	99998.000000	4.223940	3.732814	0.478972	0.640141	4.015337	4.098592	3.238750	3.023602	2.444765	2.226437	1.963265	2.571288	2.675701	2.515954	0.164794	4.999991	50116.000000		1
13616.976562	2839.087158	2.476242	4.773628	7597.363770	9629.257812	1255.245117	753.212463	182.961304	85.074188	45.580742	218.051163	293.439331	199.980453	0.967763	0.000000	4.134081	3.453179	0.393793	0.678849	3.880663	3.983593	3.098729	2.876918	2.262359	1.929798	1.658781	2.338558	2.467518	2.300987	0.000000	0.000000	50188.000000		1
12122.016602	1790.699341	2.661267	5.649409	7232.421875	9554.107422	1224.774658	776.238708	214.261246	68.973984	51.871571	255.472336	310.221039	196.711700	0.485952	0.000000	4.083575	3.253023	0.425088	0.752003	3.859284	3.980190	3.088056	2.889995	2.330944	1.838685	1.714929	2.407344	2.491671	2.293830	0.000000	0.000000	50272.000000		1
7016.985840	2215.740234	3.068320	4.946317	7468.673340	8734.156250	1303.644409	794.229248	173.861191	68.930809	48.513378	238.101639	280.244019	175.233459	0.888107	99998.000000	3.846151	3.345519	0.486901	0.694282	3.873244	3.941221	3.115159	2.899946	2.240203	1.838413	1.685861	2.376762	2.447536	2.243617	0.000000	4.999991	50289.000000		1
6897.725098	1523.064697	2.889463	5.612404	6063.546387	7466.983398	1039.145996	638.864319	156.616928	60.543041	37.828224	183.158661	251.919876	158.612106	0.248342	0.000000	3.838706	3.182718	0.460817	0.749149	3.782727	3.873145	3.016677	2.805409	2.194839	1.782064	1.577816	2.262827	2.401263	2.200336	0.000000	0.000000	50357.000000		1
9925.238281	1390.889526	1.649800	5.473636	4881.280762	5850.564941	846.748413	517.216980	118.446404	86.461868	24.339951	124.990097	168.196365	96.881821	1.005202	0.000000	3.996741	3.143293	0.217431	0.738276	3.688534	3.767198	2.927754	2.713673	2.073522	1.936825	1.386320	2.096876	2.225816	1.986242	0.002253	0.000000	50413.000000		1
21329.671875	6557.613770	3.641896	9.676772	19659.574219	23632.931641	3312.268555	2026.898315	492.722870	185.385117	134.944412	612.371948	794.050415	535.811951	1.405126	99998.000000	4.328984	3.816746	0.561327	0.985731	4.293574	4.373518	3.520126	3.306832	2.692603	2.268075	2.130155	2.787015	2.899848	2.729012	0.147715	4.999991	50483.000000		1
6906.119141	2228.152344	2.405316	0.918954	3191.466064	3514.200928	543.656982	334.998871	65.529449	49.654362	6.124305	64.755432	79.649887	84.926163	1.222028	99998.000000	3.839234	3.347945	0.381172	0.000000	3.503990	3.545827	2.735325	2.525043	1.816437	1.695957	0.787057	1.811276	1.901185	1.929042	0.087081	4.999991	50508.000000		1
9478.666992	2789.506836	2.531749	4.274062	8764.589844	10720.969727	1524.501709	915.500366	223.663574	132.304733	58.276493	253.890381	309.746124	177.120697	0.946292	0.000000	3.976747	3.445527	0.403421	0.630841	3.942732	4.030234	3.183128	2.961658	2.349595	2.121575	1.765493	2.404646	2.491006	2.248269	0.000000	0.000000	50554.000000		1
4954.655273	2556.533447	1.779317	4.687283	5020.385254	6334.862793	848.811401	530.995117	141.962997	85.774193	50.857021	167.650543	257.140625	109.697838	0.108857	0.000000	3.695014	3.407651	0.250253	0.670921	3.700737	3.801737	2.928811	2.725091	2.152175	1.933357	1.706351	2.224405	2.410171	2.040198	0.000000	0.000000	50631.000000		1
9536.166016	3597.532715	2.494745	5.637074	6112.734863	7661.592285	1038.948608	638.481934	201.571671	65.834740	51.769806	196.249130	254.778488	150.800995	0.850973	0.000000	3.979374	3.556005	0.397026	0.751054	3.786236	3.884319	3.016594	2.805149	2.304430	1.818455	1.714077	2.292808	2.406163	2.178404	0.000000	0.000000	50661.000000		1
13690.832031	2636.189697	2.661267	5.208435	6445.063477	8359.596680	1096.811890	675.270935	185.517731	72.477112	49.049950	199.320541	271.125397	123.654839	0.737376	99998.000000	4.136430	3.420977	0.425088	0.716707	3.809227	3.922185	3.040132	2.829478	2.268385	1.860201	1.690639	2.299552	2.433170	2.092211	0.000000	4.999991	50722.000000		1
8850.166992	3457.500244	3.641896	4.252476	5147.617188	6473.785156	857.430481	543.256104	124.354851	71.320709	39.336170	157.289185	211.014069	141.790314	0.029406	99998.000000	3.946951	3.538762	0.561327	0.628642	3.711606	3.811158	2.933199	2.735005	2.094663	1.853216	1.594792	2.196699	2.324311	2.151647	0.000000	4.999991	50782.000000		1
6513.346680	1091.914917	1.239663	3.934851	3137.975586	4010.605713	504.385559	338.650024	103.693802	71.598244	19.455307	73.183289	105.901756	82.317322	1.862761	0.000000	3.813804	3.038189	0.093304	0.594928	3.496650	3.603210	2.702763	2.529751	2.015753	1.854902	1.289038	1.864412	2.024903	1.915491	0.270157	0.000000	50846.000000		1
6428.781250	1455.481567	1.884164	3.157748	4370.354492	5127.770508	737.229431	463.374908	120.407661	68.631691	31.799515	122.890076	183.562637	146.052032	0.158895	0.000000	3.808129	3.163007	0.275119	0.499378	3.640517	3.709929	2.867603	2.665932	2.080654	1.836525	1.502421	2.089517	2.263784	2.164508	0.000000	0.000000	50886.000000		1
11833.267578	1488.360352	2.291218	5.149844	6199.175293	8168.830078	1042.932739	643.048950	167.570358	109.429550	41.430031	164.625397	253.945892	154.973297	1.063180	0.000000	4.073105	3.172708	0.360066	0.711794	3.792334	3.912160	3.018256	2.808244	2.224197	2.039135	1.617315	2.216497	2.404741	2.190257	0.026607	0.000000	50909.000000		1
17114.191406	4521.368652	1.766982	5.112839	10635.922852	12341.184570	1745.747681	1089.605225	278.076141	122.486107	77.062630	332.652161	449.189728	282.199097	0.450412	0.000000	4.233356	3.655270	0.247232	0.708662	4.026775	4.091357	3.241982	3.037269	2.444164	2.088087	1.886844	2.521990	2.652430	2.450556	0.000000	0.000000	50934.000000		1
8039.895996	1409.203857	1.606628	2.300469	6276.438477	8513.964844	1071.395630	637.957703	198.808640	89.551773	28.580091	186.498352	257.489105	163.583084	1.303293	0.000000	3.905251	3.148974	0.205915	0.361816	3.797713	3.930132	3.029950	2.804792	2.298435	1.952074	1.456064	2.270675	2.410759	2.213738	0.115042	0.000000	50954.000000		1
21033.617188	4595.742188	3.031315	4.184633	13061.450195	16113.287109	2189.528564	1331.959229	341.727600	122.001953	87.467163	429.157745	534.982422	265.115173	1.577811	99998.000000	4.322914	3.662356	0.481631	0.621657	4.115992	4.207184	3.340351	3.124491	2.533680	2.086367	1.941845	2.632617	2.728339	2.423434	0.198055	4.999991	50976.000000		1
3156.212891	373.147797	2.954222	5.717252	2862.622314	3991.609863	483.598083	315.207428	84.414261	55.744747	26.557158	85.589172	129.603378	71.511902	0.943248	0.000000	3.499166	2.571881	0.470443	0.757187	3.456764	3.601148	2.684484	2.498596	1.926416	1.746204	1.424182	1.932419	2.112616	1.854378	0.000000	0.000000	51056.000000		1
4882.631348	3685.295898	2.402232	5.294779	8482.427734	10881.471680	1447.380493	883.540466	231.564117	79.477196	72.159485	324.384644	448.980042	239.699020	0.415737	0.000000	3.688654	3.566472	0.380615	0.723848	3.928520	4.036688	3.160583	2.946226	2.364671	1.900243	1.858293	2.511060	2.652227	2.379666	0.000000	0.000000	51163.000000		1
25452.933594	6631.879395	2.439237	6.574531	14971.400391	17965.779297	2473.210938	1545.131958	439.358765	141.716293	107.098244	434.711578	652.161377	404.975067	0.559331	0.000000	4.405738	3.821637	0.387254	0.817865	4.175262	4.254446	3.393261	3.188966	2.642819	2.151420	2.029782	2.638201	2.814355	2.607428	0.000000	0.000000	51203.000000		1
18981.712891	3605.310059	1.002215	5.140593	11217.898438	14211.678711	1855.935791	1153.343018	310.205627	125.868965	82.900146	367.649506	435.624359	244.296875	1.079365	0.000000	4.278336	3.556943	0.000961	0.711013	4.049911	4.152646	3.268563	3.061959	2.491650	2.099919	1.918555	2.565434	2.639112	2.387918	0.033168	0.000000	51224.000000		1
5277.951660	1322.183838	3.000478	3.083739	2084.989746	3010.339600	401.539795	236.957565	61.070362	15.125738	23.242140	72.763901	107.684158	54.730194	0.732038	99998.000000	3.722466	3.121292	0.477190	0.489078	3.319104	3.478616	2.603729	2.374671	1.785830	1.179717	1.366276	1.861916	2.032152	1.738227	0.000000	4.999991	51277.000000		1
11289.807617	2397.677734	1.572707	3.725156	5855.767090	7428.630859	1006.032776	618.406799	156.546005	70.574448	44.094379	227.434982	292.412445	110.814156	0.659162	99998.000000	4.052687	3.379791	0.196648	0.571145	3.767584	3.870909	3.002612	2.791274	2.194642	1.848647	1.644383	2.356857	2.465996	2.044595	0.000000	4.999991	51291.000000		1
7282.875000	2191.005615	2.988143	4.193885	2930.850098	5017.761230	462.116760	316.342255	112.880257	74.577141	61.304726	163.561508	224.644196	141.688538	1.795606	99998.000000	3.862303	3.340643	0.475401	0.622617	3.466994	3.700510	2.664752	2.500157	2.052618	1.872606	1.787494	2.213681	2.351495	2.151335	0.254211	4.999991	51425.000000		1
12984.840820	4238.312012	2.704439	4.927814	8661.278320	11254.628906	1481.298584	899.224365	243.032532	88.472466	59.772110	258.839783	355.767853	181.200485	1.377342	0.000000	4.113437	3.627193	0.432077	0.692654	3.937582	4.051331	3.170643	2.953868	2.385664	1.946808	1.776499	2.413031	2.551167	2.258159	0.139042	0.000000	51451.000000		1
17354.365234	6361.792969	1.877997	5.905360	15063.175781	18044.248047	2502.293701	1549.566406	368.179901	137.325058	102.050163	486.718811	633.723755	404.216461	1.592986	99998.000000	4.239409	3.803580	0.273695	0.771246	4.177917	4.256339	3.398338	3.190210	2.566060	2.137750	2.008814	2.687278	2.801900	2.606614	0.202212	4.999991	51477.000000		1
7180.547363	1884.679321	2.621178	2.528666	3908.645020	4865.442871	677.929138	401.558289	93.973854	58.190151	12.134512	101.134293	134.130295	57.912613	0.412108	99998.000000	3.856158	3.275238	0.418496	0.402891	3.592026	3.687122	2.831184	2.603749	1.973007	1.764850	1.084022	2.004899	2.127527	1.762773	0.000000	4.999991	51502.000000		1
18755.033203	9717.967773	0.949792	2.695188	6806.853516	8689.396484	1169.470947	708.063416	206.949707	75.980240	48.118660	192.863190	249.533051	167.490189	1.186623	0.000000	4.273118	3.987576	0.000000	0.430589	3.832946	3.938990	3.067989	2.850072	2.315865	1.880701	1.682314	2.285249	2.397128	2.223989	0.074313	0.000000	51530.000000		1
8444.868164	3179.747803	2.229543	5.708001	7718.024414	9204.679688	1287.689087	809.219299	179.732635	78.240616	60.740402	254.127823	291.530487	201.546997	0.196565	0.000000	3.926593	3.502393	0.348216	0.756484	3.887506	3.964009	3.109811	2.908066	2.254627	1.893432	1.783478	2.405052	2.464684	2.304376	0.000000	0.000000	51575.000000		1
7538.896484	2100.945068	3.685068	4.052033	3983.669434	4936.439941	658.643433	424.988525	113.934898	47.427902	21.512161	82.903229	130.599426	85.549080	0.687277	99998.000000	3.877308	3.322415	0.566445	0.607673	3.600283	3.693414	2.818650	2.628377	2.056657	1.676034	1.332684	1.918571	2.115941	1.932215	0.000000	4.999991	51620.000000		1
12644.728516	2666.601318	2.781532	4.582436	6531.346191	7635.038086	1135.148926	688.315186	163.527588	70.802643	41.951183	191.358322	243.084961	129.837738	0.993103	99998.000000	4.101910	3.425958	0.444284	0.661096	3.815003	3.882811	3.055053	2.837787	2.213591	1.850049	1.622744	2.281847	2.385758	2.113401	0.000000	4.999991	51677.000000		1
7480.752441	2316.819092	2.596508	5.556897	5598.484375	7910.101562	1016.976929	586.625793	174.909668	74.688156	51.489185	203.927643	287.848511	132.520584	0.760251	0.000000	3.873945	3.364892	0.414390	0.744832	3.748070	3.898182	3.007311	2.768361	2.242814	1.873252	1.711716	2.309476	2.459164	2.122283	0.000000	0.000000	51710.000000		1
8502.564453	2561.267090	2.756862	2.966557	8096.831055	9848.184570	1327.219604	832.214722	191.592682	112.263512	54.875130	274.983154	342.828491	182.631348	1.536464	0.000000	3.929550	3.408455	0.440415	0.472253	3.908315	3.993356	3.122943	2.920235	2.282379	2.050239	1.739376	2.439306	2.535077	2.261575	0.186523	0.000000	51732.000000		1
4354.396484	2016.666504	3.274930	2.608843	2695.644043	3437.246338	457.996887	276.173462	70.121132	61.409573	15.680812	82.601028	133.032486	53.250000	0.785612	0.000000	3.638928	3.304634	0.515202	0.416448	3.430663	3.536211	2.660862	2.441182	1.845849	1.788236	1.195369	1.916986	2.123958	1.726320	0.000000	0.000000	51760.000000		1
12745.644531	2549.351562	3.836171	7.027841	10712.942383	12580.911133	1779.363525	1109.911621	245.043137	78.585999	73.093857	303.473816	376.000275	234.468994	0.287705	0.000000	4.105362	3.406430	0.583898	0.846822	4.029909	4.099712	3.250265	3.045288	2.389243	1.895345	1.863881	2.482121	2.575188	2.370085	0.000000	0.000000	51937.000000		1
6521.795898	1412.568237	1.600460	2.405316	3497.295898	4427.780273	591.001587	362.345459	91.420517	50.813847	34.340515	114.477631	201.201614	117.983841	0.834609	0.000000	3.814367	3.150009	0.204245	0.381172	3.543732	3.646186	2.771589	2.559123	1.961044	1.705982	1.535807	2.058721	2.303632	2.071823	0.000000	0.000000	51966.000000		1
13014.212891	1786.900146	3.268763	6.173645	6694.176758	9428.302734	1126.551392	700.983154	215.673599	122.378174	47.107193	234.391891	280.102173	194.361893	0.533337	0.000000	4.114418	3.252100	0.514383	0.790542	3.825697	3.974433	3.051751	2.845708	2.333797	2.087704	1.673087	2.369943	2.447316	2.288611	0.000000	0.000000	52067.000000		1
7581.849609	1967.776855	3.225591	6.895240	6682.572754	7873.966309	1127.556763	703.798584	185.209351	94.223640	38.195187	177.842300	249.702667	195.740311	0.453815	0.000000	3.879775	3.293976	0.508609	0.838549	3.824944	3.896194	3.052138	2.847448	2.267663	1.974160	1.582009	2.250035	2.397423	2.291680	0.000000	0.000000	52140.000000		1
3986.515625	1229.113525	3.247177	4.508426	1852.494385	2669.833252	346.081818	200.220993	76.532227	38.836605	22.770327	71.379303	81.219513	97.304291	0.536356	0.000000	3.600594	3.089592	0.511506	0.654025	3.267757	3.426484	2.539179	2.301510	1.883844	1.589241	1.357369	1.853572	1.909660	1.988132	0.000000	0.000000	52178.000000		1
9496.552734	3512.199463	2.260381	5.674079	7769.452148	9408.024414	1339.320190	813.872681	199.770767	82.761383	73.685936	258.491302	347.333832	224.079880	0.812356	99998.000000	3.977566	3.545579	0.354182	0.753895	3.890390	3.973498	3.126884	2.910557	2.300532	1.917828	1.867385	2.412446	2.540747	2.350403	0.000000	4.999991	52247.000000		1
3993.848633	836.679993	1.538786	3.188586	2653.319824	4142.589844	475.401489	284.601318	110.996094	39.989925	16.057028	98.920174	109.889030	68.409660	0.302244	99998.000000	3.601392	2.922559	0.187178	0.503598	3.423790	3.617272	2.677061	2.454237	2.045308	1.601951	1.205665	1.995285	2.040954	1.835117	0.000000	4.999991	52272.000000		1
11532.793945	4053.861328	2.587257	6.922994	10156.894531	11229.354492	1702.143555	1052.800781	251.115021	102.361626	88.299774	360.541473	456.729462	282.630829	2.667941	0.000000	4.061934	3.607869	0.412840	0.840294	4.006761	4.050355	3.230996	3.022346	2.399873	2.010137	1.945960	2.556955	2.659659	2.451220	0.426176	0.000000	52322.000000		1
16122.757812	1609.212036	1.992095	4.588603	8299.830078	10250.840820	1445.138672	864.267151	221.307602	67.910095	54.147369	246.008347	326.774536	177.401321	1.693758	0.000000	4.207439	3.206613	0.299310	0.661681	3.919069	4.010759	3.159909	2.936648	2.344996	1.831934	1.733577	2.390950	2.514248	2.248957	0.228851	0.000000	52429.000000		1
5404.915039	3240.324951	2.291218	3.913265	6153.440430	7486.957031	1059.803955	644.199219	147.489059	84.901497	62.858932	231.428421	301.518738	317.729950	0.823124	0.000000	3.732789	3.510589	0.360066	0.592539	3.789118	3.874305	3.025226	2.809020	2.168760	1.928915	1.798367	2.364417	2.479314	2.502058	0.000000	0.000000	52529.000000		1
5007.316406	1764.092896	3.046734	3.000478	3181.141602	3924.945557	570.029114	336.639435	85.191368	31.651495	13.886076	60.724983	74.577141	63.296822	0.182263	99998.000000	3.699605	3.246521	0.483835	0.477190	3.502583	3.593834	2.755897	2.527165	1.930396	1.500394	1.142580	1.783367	1.872606	1.801382	0.000000	4.999991	52570.000000		1
17216.494141	4883.510254	2.291218	6.811979	11365.332031	13850.300781	1889.301880	1173.729614	255.888641	110.545868	79.227417	360.612396	488.701660	289.267029	0.877545	99998.000000	4.235945	3.688732	0.360066	0.833273	4.055582	4.141459	3.276301	3.069568	2.408051	2.043543	1.898875	2.557041	2.689044	2.461299	0.000000	4.999991	52597.000000		1
17545.443359	3344.006348	2.352893	4.662613	7777.133789	9589.653320	1310.718506	816.743652	205.114883	108.208389	67.823753	218.933121	316.064728	145.379776	0.257485	0.000000	4.244164	3.524267	0.371602	0.668629	3.890820	3.981803	3.117509	2.912086	2.311997	2.034261	1.831382	2.340312	2.499776	2.162504	0.000000	0.000000	52652.000000		1
5836.623047	1742.367920	1.871829	2.972724	2656.776611	3203.745605	474.195770	288.718109	57.943451	41.898758	13.886076	69.636986	75.230888	62.223682	0.732248	0.000000	3.766162	3.241140	0.272266	0.473155	3.424355	3.505658	2.675958	2.460474	1.763004	1.622201	1.142580	1.842840	1.876396	1.793956	0.000000	0.000000	52705.000000		1
18541.121094	4103.253418	2.858626	6.922994	10062.119141	11259.306641	1654.638672	1046.929321	230.682159	79.199661	61.523670	274.606934	392.652466	234.953140	1.382377	0.000000	4.268136	3.613128	0.456157	0.840294	4.002689	4.051512	3.218703	3.019917	2.363014	1.898723	1.789042	2.438711	2.594008	2.370981	0.140627	0.000000	52761.000000		1
9772.885742	3515.002686	3.358191	5.563065	7888.925293	9696.221680	1348.975342	825.890015	202.499878	88.305946	70.528191	309.046143	418.525024	214.874924	0.238181	0.000000	3.990023	3.545926	0.526105	0.745314	3.897018	3.986603	3.130004	2.916922	2.306425	1.945990	1.848363	2.490023	2.621722	2.332186	0.000000	0.000000	52837.000000		1
4314.468262	520.630676	2.812370	4.533096	1333.624512	2498.590088	236.001617	149.675430	62.291523	37.738796	19.501564	72.415436	114.095253	55.131081	0.894417	0.000000	3.634927	2.716530	0.449072	0.656395	3.125034	3.397695	2.372915	2.175151	1.794429	1.576788	1.290069	1.859831	2.057268	1.741397	0.000000	0.000000	52877.000000		1
5452.802734	377.255341	3.025148	7.450313	2460.416504	2982.135742	435.337555	272.312622	81.897934	21.657097	28.777451	78.564415	117.888252	102.737839	0.542851	0.000000	3.736620	2.576635	0.480747	0.872175	3.391009	3.474527	2.638826	2.435068	1.913273	1.335600	1.459052	1.895226	2.071470	2.011730	0.000000	0.000000	52944.000000		1
6857.368652	1089.719238	1.091644	2.417651	3327.323242	4092.793457	588.787476	355.903534	104.322884	48.201920	20.590124	105.716728	119.183418	47.794868	1.750085	0.000000	3.836158	3.037315	0.038081	0.383394	3.522095	3.612020	2.769958	2.551332	2.018380	1.683064	1.313659	2.024144	2.076216	1.679381	0.243059	0.000000	52976.000000		1
5840.110840	1461.809326	2.556419	4.255559	2580.108643	3163.422607	453.667297	280.777496	82.021286	53.641636	20.232410	66.984970	111.048515	62.781837	0.242750	0.000000	3.766421	3.164891	0.407632	0.628957	3.411638	3.500157	2.656738	2.448362	1.913927	1.729502	1.306048	1.825977	2.045513	1.797834	0.000000	0.000000	53095.000000		1
6556.882812	1935.372925	2.803118	3.688152	3032.884766	4063.886719	556.587097	326.216400	78.212868	29.511379	25.135555	95.201180	112.112404	88.105499	0.670560	99998.000000	3.816697	3.286765	0.447641	0.566809	3.481856	3.608942	2.745533	2.513506	1.893278	1.469990	1.400288	1.978642	2.049654	1.945003	0.000000	4.999991	53216.000000		1
19711.205078	4555.533203	2.260381	3.515462	10395.227539	12719.241211	1810.006592	1080.770264	268.858856	102.777931	64.477890	289.572327	392.513672	211.408798	1.374657	0.000000	4.294713	3.658539	0.354182	0.545982	4.016834	4.104461	3.257680	3.033733	2.429524	2.011900	1.809411	2.461757	2.593855	2.325123	0.138194	0.000000	53265.000000		1
5352.871094	350.917145	3.284182	5.526060	2759.366455	3675.011719	487.076538	298.647766	78.222115	36.856846	29.076572	85.027931	118.597511	103.573532	1.183311	0.000000	3.728587	2.545205	0.516427	0.742416	3.440809	3.565259	2.687597	2.475159	1.893330	1.566518	1.463543	1.929562	2.074075	2.015249	0.073099	0.000000	53365.000000		1
11764.145508	3240.953857	1.649800	6.330915	10378.033203	12433.714844	1794.631104	1076.897095	262.059204	76.211517	80.093948	366.594849	515.280396	288.378906	0.804689	99998.000000	4.070560	3.510673	0.217431	0.801467	4.016115	4.094601	3.253975	3.032174	2.418399	1.882021	1.903600	2.564186	2.712044	2.459964	0.000000	4.999991	53429.000000		1
9454.591797	3924.113037	2.759946	8.825661	8665.158203	10800.249023	1453.387695	899.717773	222.713776	88.654404	88.117836	386.108765	506.272797	294.025238	0.530676	0.000000	3.975643	3.593741	0.440901	0.945747	3.937777	4.033434	3.162381	2.954106	2.347747	1.947700	1.945064	2.586710	2.704385	2.468385	0.000000	0.000000	53489.000000		1
12038.089844	3374.424316	4.378909	5.954700	9768.417969	11735.864258	1654.222290	1016.014832	233.735062	127.845642	65.634293	306.341705	397.783783	250.535278	0.021145	0.000000	4.080557	3.528200	0.641366	0.774860	3.989824	4.069515	3.218594	3.006900	2.368724	2.106686	1.817131	2.486206	2.599647	2.398869	0.000000	0.000000	53625.000000		1
4448.259277	1206.025513	1.100895	4.274062	2759.212158	3768.661865	474.639832	298.024841	81.959610	32.407009	20.035051	86.246002	108.418083	157.350861	0.665499	0.000000	3.648190	3.081357	0.041746	0.630841	3.440785	3.576187	2.676364	2.474252	1.913600	1.510639	1.301790	1.935739	2.035102	2.196869	0.000000	0.000000	53661.000000		1
10587.147461	1618.043945	3.225591	4.613273	7299.591797	8499.147461	1242.604858	755.219971	161.590988	104.748436	50.409878	207.871750	280.351929	208.198624	0.869971	0.000000	4.024779	3.208990	0.508609	0.664009	3.863299	3.929375	3.094333	2.878073	2.208417	2.020148	1.702516	2.317796	2.447704	2.318478	0.000000	0.000000	53711.000000		1
8150.944336	1989.942749	2.130863	5.131341	6478.207520	8216.051758	1119.628418	668.455872	192.718246	65.267334	40.005344	183.343689	247.988098	180.676254	0.512842	0.000000	3.911208	3.298841	0.328556	0.710231	3.811455	3.914663	3.049074	2.825073	2.284923	1.814696	1.602118	2.263266	2.394431	2.256901	0.000000	0.000000	53743.000000		1
15370.839844	3024.093018	2.513247	5.532228	9130.685547	11002.791992	1547.592773	952.502136	229.081696	114.110672	64.073921	270.881775	356.665222	193.362747	0.500844	0.000000	4.186697	3.480595	0.400235	0.742900	3.960503	4.041503	3.189657	2.978866	2.359990	2.057326	1.806681	2.432780	2.552261	2.286373	0.000000	0.000000	53808.000000		1
13003.784180	3017.805420	1.748480	5.359538	8379.424805	10197.116211	1389.390869	871.834595	205.888901	103.647545	65.433853	311.506958	375.836823	228.859665	0.251687	0.000000	4.114070	3.479691	0.242661	0.729127	3.923214	4.008477	3.142824	2.940434	2.313633	2.015559	1.815802	2.493468	2.574999	2.359569	0.000000	0.000000	53858.000000		1
15721.917969	2535.968018	3.123827	4.200052	9656.444336	11554.735352	1621.522339	991.634766	251.407974	141.790314	67.163834	320.761261	398.856934	244.241364	0.002780	0.000000	4.196506	3.404144	0.494687	0.623255	3.984817	4.062760	3.209923	2.996352	2.400379	2.151647	1.827135	2.506182	2.600817	2.387819	0.000000	0.000000	53888.000000		1
14461.229492	4168.567383	2.482410	5.926946	8545.724609	10923.169922	1388.024780	893.957336	268.137238	94.134209	64.595078	268.920532	336.620911	220.481155	0.021945	0.000000	4.160205	3.619987	0.394873	0.772831	3.931749	4.038349	3.142397	2.951317	2.428357	1.973747	1.810199	2.429624	2.527141	2.343371	0.000000	0.000000	53981.000000		1
4040.169678	2528.610352	2.920300	3.268763	4528.399414	5131.948730	771.909119	474.220428	105.334351	40.557331	30.479673	110.003128	130.648758	83.816017	0.774446	99998.000000	3.606400	3.402882	0.465428	0.514383	3.655945	3.710282	2.887566	2.675980	2.022570	1.608069	1.484010	2.041405	2.116105	1.923327	0.000000	4.999991	54008.000000		1
4158.335449	1227.855347	3.678900	4.107540	2356.765869	2835.991211	391.533051	252.829575	79.563545	36.172256	19.039003	67.311852	76.300949	54.332394	0.613078	99998.000000	3.618920	3.089147	0.565718	0.613582	3.372316	3.452705	2.592768	2.402828	1.900714	1.558376	1.279644	1.828092	1.882530	1.735059	0.000000	4.999991	54035.000000		1
7599.645996	2758.595459	2.174036	4.076703	6203.048340	7217.425781	1050.682251	652.876831	149.792603	77.454269	53.980846	229.883469	246.054596	225.819107	1.514200	99998.000000	3.880793	3.440688	0.337267	0.610309	3.792605	3.858382	3.021472	2.814831	2.175490	1.889045	1.732240	2.361508	2.391032	2.353761	0.180183	4.999991	54085.000000		1
17615.638672	3268.642822	3.117660	5.735754	9750.276367	11775.589844	1619.357544	1006.088257	252.789490	87.078613	73.960388	328.957825	484.045227	353.118927	0.999915	0.000000	4.245898	3.514368	0.493829	0.758591	3.989017	4.070982	3.209343	3.002636	2.402759	1.939911	1.868999	2.517140	2.684886	2.547921	0.000000	0.000000	54133.000000		1
12876.866211	2804.925537	2.032184	4.946317	6671.974121	7946.085449	1092.679688	693.443420	166.728500	85.814285	56.558853	205.811813	296.421295	197.038574	1.043368	0.000000	4.109810	3.447921	0.307963	0.694282	3.824254	3.900153	3.038493	2.841011	2.222010	1.933560	1.752501	2.313470	2.471909	2.294551	0.018438	0.000000	54195.000000		1
8863.685547	1391.586426	2.593424	1.782401	4594.622559	5670.067383	796.196655	476.301941	117.209824	22.847420	27.389767	107.915436	145.052902	85.882126	0.547326	99998.000000	3.947614	3.143510	0.413874	0.251005	3.662250	3.753588	2.901020	2.677882	2.068964	1.358837	1.437588	2.033084	2.161526	1.933903	0.000000	4.999991	54222.000000		1
8133.502930	2644.750000	2.137031	2.615010	3834.958984	5163.473633	650.955688	397.432251	121.092255	49.216469	29.264681	90.177773	123.546906	103.003044	1.891015	0.000000	3.910278	3.422385	0.329811	0.417473	3.583761	3.712942	2.813551	2.599263	2.083116	1.692110	1.466344	1.955099	2.091832	2.012850	0.276695	0.000000	54246.000000		1
19835.550781	6086.569336	1.649800	6.870570	12249.710938	15063.373047	2104.642334	1275.415894	303.587921	166.127167	76.566147	355.894287	467.611969	354.290741	2.138106	99998.000000	4.297444	3.784373	0.217431	0.836993	4.088126	4.177922	3.323178	3.105652	2.482285	2.220441	1.884037	2.551321	2.669886	2.549360	0.330029	4.999991	54294.000000		1
25145.695312	5565.133789	2.204873	10.811588	23457.164062	28221.044922	3956.513916	2412.516846	565.289429	218.476730	163.105103	824.113770	1141.319458	588.358826	1.283752	99998.000000	4.400464	3.745476	0.343384	1.033890	4.370275	4.450573	3.597313	3.382470	2.752271	2.339405	2.212467	2.915987	3.057407	2.769642	0.108481	4.999991	54328.000000		1
17094.933594	4288.176270	2.500912	5.023410	6673.343262	8127.319824	1177.886475	697.964172	163.475159	89.934158	44.115967	226.580795	323.607544	251.682419	0.088993	99998.000000	4.232867	3.632273	0.398098	0.700999	3.824343	3.909947	3.071103	2.843833	2.213452	1.953925	1.644596	2.355223	2.510019	2.400853	0.000000	4.999991	54449.000000		1
12630.574219	2084.187988	2.812370	4.150712	5269.313965	6593.483887	912.308716	557.447449	144.513245	61.480499	44.146805	167.067719	205.614456	146.998749	1.143029	0.000000	4.101423	3.318937	0.449072	0.618123	3.721754	3.819115	2.960142	2.746204	2.159908	1.788737	1.644899	2.222893	2.313054	2.167314	0.058057	0.000000	54521.000000		1
29672.005859	8073.931152	3.157748	10.244180	21651.761719	25716.031250	3603.891357	2229.358154	536.709290	206.360718	169.402100	761.948669	1001.774109	646.706299	1.626359	0.000000	4.472347	3.907085	0.499378	1.010477	4.335493	4.410204	3.556772	3.348180	2.729739	2.314627	2.228919	2.881926	3.000770	2.810707	0.211216	0.000000	54604.000000		1
13493.765625	2030.197876	1.952007	4.366574	5302.205078	6547.721191	867.418701	557.330261	149.209778	67.462952	35.139202	144.177124	198.352249	114.897018	1.030994	0.000000	4.130133	3.307538	0.290481	0.640141	3.724457	3.816090	2.938229	2.746113	2.173797	1.829065	1.545792	2.158896	2.297437	2.060309	0.013256	0.000000	54651.000000		1
6691.990723	2402.405273	2.766114	6.725634	5139.137207	6497.727539	894.518616	542.540649	96.083130	59.599419	38.293869	138.114487	199.450058	96.986664	0.236266	0.000000	3.825555	3.380646	0.441870	0.827733	3.710890	3.812762	2.951589	2.734432	1.982647	1.775242	1.583129	2.140239	2.299834	1.986712	0.000000	0.000000	54707.000000		1
9486.074219	2046.760620	0.823358	2.442321	6908.136230	8729.861328	1173.637085	724.758789	191.031448	78.391724	53.259251	202.043472	259.869751	167.089294	1.383700	0.000000	3.977087	3.311067	0.000000	0.387803	3.839361	3.941007	3.069534	2.860193	2.281105	1.894270	1.726395	2.305445	2.414756	2.222949	0.141042	0.000000	54861.000000		1
17573.552734	4323.802734	3.018980	4.545431	12351.940430	14807.046875	2059.397949	1278.727783	268.488800	136.060715	61.952312	351.351929	430.184631	251.630005	1.972791	0.000000	4.244860	3.635866	0.479860	0.657575	4.091735	4.170468	3.313740	3.106778	2.428926	2.133733	1.792058	2.545742	2.633655	2.400762	0.295081	0.000000	54922.000000		1
7228.295898	1858.939453	1.495613	3.792999	4087.619141	5347.761230	733.732483	434.640656	123.010338	53.447361	23.772543	137.744446	153.499268	86.656143	0.756161	0.000000	3.859036	3.269265	0.174819	0.578983	3.611470	3.728172	2.865538	2.638130	2.089942	1.727926	1.376076	2.139074	2.186106	1.937799	0.000000	0.000000	55036.000000		1
7577.014160	2608.722656	1.822490	4.970987	8496.002930	10687.433594	1451.599121	879.587158	219.111969	94.448753	53.539871	249.924698	344.663300	170.444412	0.813123	0.000000	3.879498	3.416428	0.260665	0.696443	3.929215	4.028873	3.161847	2.944279	2.340666	1.975196	1.728677	2.397809	2.537395	2.231583	0.000000	0.000000	55061.000000		1
7459.850586	2131.970459	3.444536	6.963082	4861.224121	6007.598145	821.563538	516.014343	122.430595	70.247566	39.959087	181.690796	208.204788	140.593811	1.111721	99998.000000	3.872730	3.328781	0.537131	0.842802	3.686746	3.778701	2.914641	2.712662	2.087890	1.846631	1.601616	2.259333	2.318491	2.147966	0.045996	4.999991	55117.000000		1
11415.702148	1892.407227	2.093859	5.020327	6753.640625	8043.855469	1117.109009	707.409668	176.078400	48.010727	51.483017	256.730499	316.595123	198.321411	0.266515	0.000000	4.057503	3.277014	0.320947	0.700732	3.829538	3.905464	3.048095	2.849671	2.245706	1.681338	1.711664	2.409477	2.500504	2.297370	0.000000	0.000000	55163.000000		1
8165.444336	2183.000244	2.143198	4.076703	5532.844238	7107.567383	948.903442	577.220398	143.122482	65.794647	38.864361	171.745743	201.457565	170.913132	0.510872	99998.000000	3.911980	3.339054	0.331062	0.610309	3.742949	3.851721	2.977222	2.761342	2.155708	1.818191	1.589552	2.234886	2.304183	2.232775	0.000000	4.999991	55180.000000		1
11124.828125	2475.779541	2.652015	2.198706	6809.250000	8548.747070	1196.783569	713.629578	201.691940	89.120049	44.590862	203.341736	257.516846	134.710037	0.806220	99998.000000	4.046293	3.393712	0.423576	0.342167	3.833099	3.931902	3.078016	2.853473	2.304688	1.949975	1.649246	2.308227	2.410806	2.129400	0.000000	4.999991	55216.000000		1
13357.041992	5437.125000	2.531749	5.396543	8708.950195	10144.846680	1411.236084	907.127991	222.507172	111.421646	67.429031	286.087708	402.532745	221.819489	1.757282	0.000000	4.125710	3.735369	0.403421	0.732116	3.939966	4.006246	3.149600	2.957669	2.347344	2.046970	1.828847	2.456499	2.604801	2.346000	0.244842	0.000000	55288.000000		1
3242.902832	1028.340576	1.924253	3.601807	1305.762939	1969.460571	262.345978	153.249481	40.144112	20.920084	17.435459	57.394547	74.931770	76.751175	0.735803	0.000000	3.510934	3.012137	0.284262	0.556520	3.115864	3.294347	2.418875	2.185399	1.603622	1.320563	1.241433	1.758871	1.874666	1.885085	0.000000	0.000000	55359.000000		1
6740.442383	1480.391968	1.683721	2.892547	4618.876465	6467.901367	792.687378	490.974396	137.016678	66.473076	29.474375	182.566589	231.850891	125.646935	1.792669	0.000000	3.828688	3.170377	0.226270	0.461280	3.664536	3.810763	2.899102	2.691059	2.136773	1.822646	1.469445	2.261421	2.365209	2.099152	0.253500	0.000000	55420.000000		1
15273.273438	2346.737549	1.797820	3.799166	6084.913574	8027.604004	1039.670166	636.792053	165.726288	78.354721	52.019588	159.629730	216.102249	129.051376	0.255416	0.000000	4.183932	3.370465	0.254746	0.579688	3.784254	3.904586	3.016896	2.803998	2.219391	1.894065	1.716167	2.203114	2.334659	2.110763	0.000000	0.000000	55448.000000		1
6608.513672	1935.520996	2.007514	4.341904	3561.372803	4874.404297	618.517822	384.977020	89.329742	32.696880	29.147499	86.233673	108.054207	79.446358	0.223464	0.000000	3.820104	3.286798	0.302659	0.637680	3.551617	3.687922	2.791352	2.585435	1.950996	1.514506	1.464601	1.935677	2.033642	1.900074	0.000000	0.000000	55491.000000		1
5076.980957	2438.124023	1.304422	3.034399	4708.856934	5798.720703	827.348633	499.146301	131.391937	47.033184	32.292912	137.084518	194.642502	105.695145	0.199225	0.000000	3.705606	3.387056	0.115418	0.482073	3.672915	3.763332	2.917689	2.698228	2.118569	1.672404	1.509107	2.136988	2.289238	2.024055	0.000000	0.000000	55573.000000		1
6892.612305	1831.999878	4.030447	5.378040	6468.863770	9446.589844	1137.190308	677.528259	227.669342	114.505386	56.376911	258.031830	316.215820	206.980545	0.331228	0.000000	3.838384	3.262925	0.605353	0.730624	3.810828	3.975275	3.055833	2.830927	2.357305	2.058826	1.751101	2.411673	2.499984	2.315929	0.000000	0.000000	55698.000000		1
16291.404297	1824.543335	1.964342	5.470552	8887.877930	10749.598633	1524.683716	929.753418	222.923477	65.325920	59.796780	254.541046	383.993317	156.216034	0.676071	99998.000000	4.211958	3.261154	0.293217	0.738031	3.948798	4.031392	3.183180	2.968368	2.348156	1.815086	1.776678	2.405758	2.584324	2.193726	0.000000	4.999991	55779.000000		1
15187.740234	3483.039795	2.340558	7.212865	12535.918945	15530.155273	2108.604980	1297.436768	344.061981	139.933899	92.179115	411.194977	603.018921	303.581757	0.424697	99998.000000	4.181493	3.541958	0.369319	0.858108	4.098156	4.191176	3.323995	3.113086	2.536637	2.145923	1.964633	2.614048	2.780331	2.482276	0.000000	4.999991	55806.000000		1
7645.941895	1581.057495	2.032184	3.774496	3721.912354	5194.761230	654.082581	400.034912	133.044830	48.901928	31.315367	168.273453	221.471039	125.292305	0.848480	0.000000	3.883431	3.198948	0.307963	0.576859	3.570766	3.715566	2.815633	2.602098	2.123998	1.689326	1.495757	2.226016	2.345317	2.097924	0.000000	0.000000	55847.000000		1
11722.570312	4889.977051	0.669171	7.582913	14454.159180	17705.470703	2439.721436	1495.533081	352.138306	138.977936	103.884995	493.996460	673.124634	343.257141	1.373967	0.000000	4.069023	3.689307	0.000000	0.879836	4.159993	4.248107	3.387340	3.174796	2.546713	2.142946	2.016553	2.693724	2.828095	2.535619	0.137976	0.000000	55902.000000		1
6116.367676	2560.727295	1.847160	4.807549	5743.441895	6894.188477	1025.195068	607.243652	153.604111	77.605370	44.510685	185.378952	234.512161	155.975510	0.062222	191.240585	3.786494	3.408363	0.266504	0.681924	3.759172	3.838483	3.010807	2.783363	2.186403	1.889892	1.648464	2.268060	2.370165	2.193056	0.000000	2.281580	55971.000000		1
15886.052734	2942.947510	4.076703	7.339298	8548.034180	10209.408203	1401.796753	884.351501	200.458435	98.454529	60.154491	270.480896	371.790955	232.467651	0.641655	0.000000	4.201016	3.468782	0.610309	0.865655	3.931866	4.009001	3.146685	2.946625	2.302024	1.993236	1.779268	2.432137	2.570299	2.366363	0.000000	0.000000	56021.000000		1
7073.566406	1226.850098	1.659051	1.628214	3463.633789	4509.869141	591.639954	361.913757	69.692497	66.420647	23.988403	87.991402	95.515724	51.365837	0.225377	0.000000	3.849638	3.088792	0.219860	0.211711	3.539532	3.654164	2.772058	2.558605	1.843186	1.822303	1.380001	1.944440	1.980075	1.710674	0.000000	0.000000	56042.000000		1
6616.608398	2064.035889	1.871829	4.687283	6221.091309	8334.133789	1059.859375	643.588623	201.812195	131.953186	43.283356	184.623444	264.751312	100.841339	0.736427	0.000000	3.820635	3.314717	0.272266	0.670921	3.793867	3.920861	3.025248	2.808608	2.304947	2.120420	1.636321	2.266287	2.422838	2.003639	0.000000	0.000000	56070.000000		1
5895.812500	2262.415771	2.772281	4.428249	5068.522461	7224.132812	854.146301	523.227234	137.436066	58.495441	36.314106	142.721603	199.724503	135.798599	0.711829	0.000000	3.770544	3.354573	0.442837	0.646232	3.704881	3.858786	2.931532	2.718690	2.138101	1.767122	1.560075	2.154490	2.300431	2.132895	0.000000	0.000000	56085.000000		1
10057.117188	1947.908325	1.514116	3.472290	4460.677246	5456.207031	771.853638	474.420868	122.763641	80.926559	32.555031	132.665527	179.590775	128.366791	0.277583	99998.000000	4.002473	3.289568	0.180159	0.540616	3.649401	3.736891	2.887535	2.676164	2.089070	1.908091	1.512618	2.122758	2.254284	2.108453	0.000000	4.999991	56127.000000		1
7799.274902	650.033630	3.049818	4.850721	3587.843750	4905.549805	626.652710	381.026764	105.679726	66.109192	28.012682	125.594513	154.677246	90.954872	0.737917	99998.000000	3.892054	2.812936	0.484274	0.685806	3.554833	3.690688	2.797027	2.580956	2.023992	1.820262	1.447355	2.098971	2.189426	1.958826	0.000000	4.999991	56152.000000		1
6754.183594	2018.158936	3.256428	4.619441	3760.594727	5206.680176	621.731079	387.807892	105.877083	44.017288	24.398540	128.456223	204.966858	133.828094	1.346877	99998.000000	3.829573	3.304955	0.512742	0.664589	3.575257	3.716561	2.793602	2.588617	2.024802	1.643623	1.387364	2.108755	2.311684	2.126547	0.129328	4.999991	56193.000000		1
15163.662109	7083.566895	3.543216	7.074097	13997.959961	17271.744141	2357.468994	1447.152344	355.764771	154.122177	101.680115	436.003662	650.326599	293.988220	1.373376	99998.000000	4.180804	3.850252	0.549398	0.849671	4.146065	4.237336	3.372446	3.160514	2.551163	2.187865	2.007236	2.639490	2.813132	2.468330	0.137789	4.999991	56333.000000		1
10297.586914	3668.915283	1.366096	6.041044	8889.274414	10660.083984	1502.924805	917.227234	201.232452	78.259125	49.410748	233.176910	311.173920	131.721893	0.258186	26398.271484	4.012735	3.564538	0.135481	0.781112	3.948866	4.027761	3.176937	2.962477	2.303698	1.893535	1.693821	2.367686	2.493003	2.119658	0.000000	4.421576	56364.000000		1
7344.253906	526.526794	2.759946	4.150712	3504.052246	4595.109863	612.849915	376.996307	97.180946	47.517330	22.076487	96.854065	126.837257	70.333916	0.781054	0.000000	3.865948	2.721421	0.440901	0.618123	3.544571	3.662296	2.787354	2.576337	1.987581	1.676852	1.343930	1.986118	2.103247	1.847165	0.000000	0.000000	56462.000000		1
3757.603516	651.331909	2.035268	4.243225	2853.223145	3941.212402	479.638550	305.573853	99.623260	45.312458	19.091427	97.843948	104.313629	74.555550	2.100346	0.000000	3.574911	2.813802	0.308622	0.627696	3.455336	3.595630	2.680914	2.485116	1.998361	1.656218	1.280838	1.990534	2.018341	1.872480	0.322291	0.000000	56497.000000		1
4178.654297	1832.191040	3.089906	5.812848	4318.541992	5398.516602	734.195007	449.982239	89.231064	27.954092	36.156837	131.657135	171.964691	157.498871	1.756495	99998.000000	3.621037	3.262971	0.489945	0.764389	3.635337	3.732275	2.865811	2.653195	1.950516	1.446445	1.558190	2.119444	2.235439	2.197278	0.244647	4.999991	56516.000000		1
7001.258789	3254.765869	2.374479	4.101373	6142.431152	7661.579590	1059.322876	646.835815	150.063980	35.829960	32.986752	167.706055	200.220993	139.779709	0.647825	0.000000	3.845176	3.512520	0.375568	0.612929	3.788340	3.884318	3.025028	2.810794	2.176276	1.554246	1.518340	2.224549	2.301510	2.145444	0.000000	0.000000	56608.000000		1
4966.922363	1313.444458	3.644979	4.274062	2281.504150	3346.137207	414.121429	247.408356	55.584393	30.732540	20.901581	72.326012	103.490273	82.323486	0.944546	0.000000	3.696087	3.118412	0.561695	0.630841	3.358221	3.524544	2.617128	2.393414	1.744953	1.487598	1.320179	1.859295	2.014899	1.915524	0.000000	0.000000	56626.000000		1
9050.150391	1370.185303	2.682853	3.367443	5082.507324	6817.643555	883.367798	535.793457	119.772415	51.409008	44.760468	188.650803	281.354156	181.074051	0.368110	0.000000	3.956656	3.136779	0.428597	0.527300	3.706078	3.833634	2.946141	2.728997	2.078357	1.711039	1.650895	2.275659	2.449253	2.257856	0.000000	0.000000	56665.000000		1
12007.730469	1709.649414	4.307983	5.427380	7757.505859	9936.302734	1326.171143	808.506958	202.321014	77.096550	63.047039	260.316895	345.902985	237.472549	0.662513	99998.000000	4.079461	3.232907	0.634274	0.734590	3.889722	3.997225	3.122600	2.907684	2.306041	1.887035	1.799665	2.415502	2.538954	2.375613	0.000000	4.999991	56722.000000		1
6053.706055	1684.742065	3.478457	2.590341	2969.356689	3622.745361	479.336365	311.621063	59.466820	18.746048	25.320580	79.171906	104.298210	110.999176	1.255806	22495.257812	3.782021	3.226533	0.541387	0.413357	3.472662	3.559038	2.680640	2.493627	1.774275	1.272910	1.403474	1.898571	2.018277	2.045320	0.098923	4.352091	56743.000000		1
9132.710938	2353.302734	3.025148	5.649409	5923.560059	7352.869629	1014.056641	618.878601	165.362411	61.736450	36.116749	196.730194	239.914871	169.494614	0.804324	99998.000000	3.960600	3.371678	0.480747	0.752003	3.772583	3.866457	3.006062	2.791605	2.218437	1.790542	1.557709	2.293871	2.380057	2.229156	0.000000	4.999991	56836.000000		1
5996.243652	2193.244385	1.603544	3.916348	5491.222656	7173.602539	952.714905	581.790466	158.383911	86.825745	46.246830	172.328568	249.024246	141.148895	0.955337	0.000000	3.777879	3.341087	0.205081	0.592881	3.739669	3.855737	2.978963	2.764767	2.199711	1.938648	1.665082	2.236357	2.396242	2.149678	0.000000	0.000000	56892.000000		1
4186.644043	928.501404	2.318972	2.682853	2025.331787	2967.130371	374.914795	225.877701	51.075966	28.808287	20.796734	74.182419	111.378479	51.183895	0.132049	99998.000000	3.621866	2.967782	0.365295	0.428597	3.306496	3.472337	2.573933	2.353873	1.708217	1.459517	1.317995	1.870301	2.046801	1.709133	0.000000	4.999991	56935.000000		1
5254.881836	1826.905518	1.421604	1.905751	2782.654785	3528.031494	505.745483	302.089203	69.621567	42.459999	11.659616	66.914047	87.578178	84.152145	0.506438	0.000000	3.720563	3.261716	0.152779	0.280066	3.444459	3.547533	2.703932	2.480135	1.842744	1.627980	1.066684	1.825517	1.942396	1.925065	0.000000	0.000000	56984.000000		1
10056.374023	2513.675781	2.143198	3.607974	6457.919434	7688.688965	1091.242676	667.857666	140.785004	79.094818	41.991272	216.496964	265.204620	170.391983	0.033847	99998.000000	4.002441	3.400309	0.331062	0.557263	3.810093	3.885852	3.037921	2.824684	2.148556	1.898148	1.623159	2.335452	2.423581	2.231449	0.000000	4.999991	57013.000000		1
24905.978516	4879.153320	2.824705	7.157358	13871.033203	16500.000000	2385.426025	1435.440308	321.344086	118.643768	90.982628	397.685120	529.484131	261.837189	1.145191	0.000000	4.396304	3.688344	0.450973	0.854753	4.142109	4.217484	3.377566	3.156985	2.506970	2.074245	1.958959	2.599539	2.723853	2.418031	0.058878	0.000000	57112.000000		1
12512.587891	1798.436401	3.055985	6.386423	5479.711426	7281.064941	939.720032	566.149780	152.774582	73.399147	47.841122	200.174728	280.851501	199.015244	0.044497	0.000000	4.097347	3.254895	0.485151	0.805258	3.738758	3.862195	2.972998	2.752931	2.184051	1.865691	1.679801	2.301409	2.448477	2.298886	0.000000	0.000000	57151.000000		1
5176.335938	1632.179688	2.035268	2.312804	3169.904541	4149.133301	561.169556	333.111633	79.554291	23.787960	14.996222	50.271111	98.386688	53.761902	0.259464	0.000000	3.714022	3.212768	0.308622	0.364139	3.501046	3.617957	2.749094	2.522590	1.900664	1.376357	1.175982	1.701319	1.992936	1.730475	0.000000	0.000000	57199.000000		1
15605.577148	3277.931152	2.396065	6.121222	10513.748047	11945.978516	1796.055786	1092.093750	263.499298	136.353683	88.978195	341.295868	388.205719	259.690887	1.214470	0.000000	4.193280	3.515600	0.379499	0.786838	4.021758	4.077222	3.254320	3.038260	2.420779	2.134667	1.949284	2.533131	2.589062	2.414457	0.084387	0.000000	57284.000000		1
9374.096680	2584.839111	3.666565	6.741053	7164.943848	9691.617188	1224.062378	743.335205	228.770248	91.799820	61.024105	266.623138	345.625427	181.394760	0.690068	0.000000	3.971929	3.412434	0.564259	0.828728	3.855213	3.986396	3.087804	2.871185	2.359400	1.962842	1.785501	2.425898	2.538606	2.258625	0.000000	0.000000	57312.000000		1
6018.520508	2366.087891	1.295170	3.025148	4894.498047	5742.430176	835.572937	517.183105	136.930328	29.175253	24.349201	149.943710	185.267944	153.570190	1.840769	0.000000	3.779490	3.374031	0.112327	0.480747	3.689708	3.759096	2.921984	2.713644	2.136500	1.465015	1.386485	2.175928	2.267800	2.186307	0.264999	0.000000	57408.000000		1
8320.882812	1503.341187	3.222507	4.027363	4462.706543	5661.676270	735.265076	472.512024	136.362930	48.880344	31.006992	107.869179	156.401062	70.084129	0.570153	0.000000	3.920169	3.177058	0.508194	0.605021	3.649598	3.752945	2.866444	2.674413	2.134696	1.689134	1.491460	2.032897	2.194240	1.845620	0.000000	0.000000	57439.000000		1
21122.000000	5012.756348	2.966557	4.567017	11327.053711	14075.075195	1889.425293	1167.577515	304.907745	129.584869	92.191452	442.396240	607.903564	338.801117	1.704855	0.000000	4.324735	3.700077	0.472253	0.659633	4.054117	4.148451	3.276330	3.067286	2.484169	2.112554	1.964691	2.645811	2.783835	2.529945	0.231688	0.000000	57477.000000		1
12285.609375	4365.205078	2.673601	4.163047	8095.116211	9757.667969	1355.417236	848.962524	220.857376	68.227722	51.100636	242.733414	302.018280	226.019547	2.056024	0.000000	4.089396	3.640005	0.427097	0.619411	3.908223	3.989346	3.132073	2.928889	2.344112	1.833961	1.708426	2.385129	2.480033	2.354146	0.313028	0.000000	57543.000000		1
18027.841797	4093.015625	2.130863	6.858235	12064.600586	15221.072266	2090.799561	1251.874634	309.817078	131.595474	81.928772	367.128357	488.575226	313.915344	0.231967	0.000000	4.255944	3.612043	0.328556	0.836212	4.081513	4.182445	3.320312	3.097561	2.491105	2.119241	1.913436	2.564818	2.688931	2.496813	0.000000	0.000000	57617.000000		1
2813.338135	1089.216675	3.204005	4.949401	1635.519409	2960.629639	302.412994	188.256088	87.658356	34.402191	29.332523	78.752518	109.438805	54.983063	0.488507	99998.000000	3.449222	3.037114	0.505693	0.694553	3.213656	3.471384	2.480600	2.274749	1.942793	1.536586	1.467349	1.896264	2.039171	1.740229	0.000000	4.999991	57687.000000		1
17519.808594	2776.459717	2.827788	5.202267	8535.002930	10881.095703	1412.617554	890.173584	230.457047	100.671738	79.979851	365.426117	465.854248	279.106110	1.011251	99998.000000	4.243529	3.443491	0.451447	0.716193	3.931204	4.036673	3.150025	2.949475	2.362590	2.002908	1.902981	2.562800	2.668250	2.445769	0.004859	4.999991	57742.000000		1
8549.786133	1023.042664	2.248045	5.945448	4675.179199	6055.334473	807.079163	494.973999	114.147675	52.442062	50.234104	178.418961	246.070023	166.713089	0.780537	0.000000	3.931955	3.009894	0.351805	0.774185	3.669798	3.782138	2.906916	2.694582	2.057467	1.719680	1.700999	2.251441	2.391059	2.221970	0.000000	0.000000	57852.000000		1
17693.568359	4430.956543	2.022933	5.125174	11696.115234	14516.002930	1970.728027	1213.565308	309.160217	154.803680	96.638206	431.634003	571.207092	398.042816	1.008026	0.000000	4.247816	3.646497	0.305981	0.709709	4.068042	4.161847	3.294627	3.084063	2.490184	2.189781	1.985149	2.635116	2.756793	2.599930	0.003472	0.000000	57913.000000		1
12890.262695	2034.268433	3.062153	4.187717	6616.099609	8192.732422	1141.356445	694.658386	158.457916	50.388290	37.319405	160.409927	212.953751	131.876083	0.277131	0.000000	4.110262	3.308408	0.486027	0.621977	3.820602	3.913429	3.057421	2.841771	2.199914	1.702330	1.571935	2.205231	2.328285	2.120166	0.000000	0.000000	57965.000000		1
9385.242188	3446.201416	3.345856	5.803596	6001.489258	7724.827148	1010.066284	627.778259	164.178253	101.091125	59.556248	236.414825	311.682739	186.054291	1.142673	99998.000000	3.972445	3.537341	0.524507	0.763697	3.778259	3.887889	3.004350	2.797806	2.215316	2.004713	1.774927	2.373675	2.493713	2.269640	0.057922	4.999991	58004.000000		1
8430.688477	3335.044922	2.124696	3.786831	6716.185547	8222.950195	1123.048340	694.097168	159.531052	101.208305	39.175816	204.621490	293.599670	179.263901	0.912879	99998.000000	3.925863	3.523102	0.327297	0.578276	3.827123	3.915028	3.050398	2.841420	2.202845	2.005216	1.593018	2.310951	2.467756	2.253493	0.000000	4.999991	58024.000000		1
5152.255371	1262.599854	2.433070	2.704439	3132.329102	3886.880127	545.269775	334.866272	79.853416	56.312153	30.751043	110.055550	146.070541	132.822800	1.171998	16800.001953	3.711997	3.101266	0.386155	0.432077	3.495867	3.589601	2.736611	2.524871	1.902293	1.750602	1.487860	2.041612	2.164563	2.123273	0.068927	4.225309	58088.000000		1
6269.037109	1836.921509	1.964342	2.704439	2865.443848	3420.695801	490.530334	312.928558	69.791176	21.755777	20.707306	78.046341	87.889641	71.737015	0.101594	0.000000	3.797201	3.264091	0.293217	0.432077	3.457192	3.534114	2.690666	2.495445	1.843801	1.337575	1.316124	1.892353	1.943938	1.855743	0.000000	0.000000	58125.000000		1
12500.786133	3655.556396	1.396934	4.329569	10746.327148	13409.706055	1816.081543	1113.612061	268.806427	81.941109	77.192146	337.539886	468.845459	299.199738	1.201442	99998.000000	4.096937	3.562953	0.145176	0.636445	4.031260	4.127419	3.259135	3.046734	2.429440	1.913502	1.887573	2.528325	2.671030	2.475961	0.079703	4.999991	58148.000000		1
13022.530273	2869.486816	1.985928	3.142330	8068.586914	9787.404297	1397.383911	845.629028	184.845474	95.558899	52.883038	265.630157	343.809113	193.840729	0.607824	99998.000000	4.114696	3.457804	0.297963	0.497252	3.906797	3.990668	3.145316	2.927180	2.266809	1.980271	1.723316	2.424277	2.536317	2.287445	0.000000	4.999991	58194.000000		1
7537.190918	859.690857	2.608843	4.027363	4303.277344	5328.188477	719.510254	458.518036	105.510124	54.313892	32.036961	93.551384	182.252045	160.850891	0.077526	0.000000	3.877209	2.934342	0.416448	0.605021	3.633799	3.726580	2.857037	2.661356	2.023294	1.734911	1.505651	1.971050	2.260672	2.206424	0.000000	0.000000	58250.000000		1
7552.150391	2634.715576	3.160832	7.225200	8028.902344	9837.610352	1397.334595	835.804199	225.751266	91.075142	49.934982	208.698181	292.514221	156.678604	0.250955	0.000000	3.878071	3.420734	0.499801	0.858850	3.904656	3.992890	3.145300	2.922105	2.353630	1.959400	1.698405	2.319519	2.466147	2.195010	0.000000	0.000000	58350.000000		1
9486.863281	2860.087402	3.025148	3.922516	4359.722168	5514.061035	753.073669	451.576538	109.176689	39.663048	45.978546	166.910446	213.558167	141.540527	0.472698	0.000000	3.977123	3.456379	0.480747	0.593565	3.639459	3.741472	2.876837	2.654731	2.038130	1.598386	1.662555	2.222484	2.329516	2.150881	0.000000	0.000000	58389.000000		1
4682.179199	1587.527222	0.798688	2.115445	3478.805664	4695.720215	625.749207	367.085175	100.992447	56.074707	13.694883	76.624741	127.383080	67.635643	0.829550	0.000000	3.670448	3.200721	0.000000	0.325402	3.541430	3.671702	2.796400	2.564767	2.004289	1.748767	1.136558	1.884369	2.105112	1.830176	0.000000	0.000000	58424.000000		1
4749.358398	266.074219	1.766982	2.559503	2259.214844	3539.629395	427.128662	251.691666	79.887337	31.296865	20.207741	101.735626	142.336136	113.083786	1.328509	99998.000000	3.676635	2.425003	0.247232	0.408156	3.353957	3.548958	2.630559	2.400869	1.902478	1.495501	1.305518	2.007473	2.153315	2.053400	0.123365	4.999991	58464.000000		1
10254.896484	2357.376465	1.884164	5.085085	7707.333008	9248.653320	1277.370972	787.852051	162.013474	77.509773	54.474243	196.952225	259.197479	142.539658	0.286915	17484.402344	4.010931	3.372429	0.275119	0.706298	3.886904	3.966079	3.106317	2.896445	2.209551	1.889356	1.736191	2.294361	2.413631	2.153936	0.000000	4.242651	58497.000000		1
7563.572266	640.387695	2.207957	3.595639	2813.220947	3661.529541	473.187378	289.183777	77.580696	38.620743	20.525366	67.842255	83.470642	57.450054	0.637193	99998.000000	3.878727	2.806443	0.343991	0.555776	3.449204	3.563663	2.675033	2.461174	1.889754	1.586821	1.312291	1.831500	1.921534	1.759290	0.000000	4.999991	58565.000000		1
13345.453125	2502.842529	1.915002	3.385945	7090.872070	8349.081055	1154.431519	726.917419	191.426163	77.830482	42.031361	186.424347	276.222809	148.176727	0.284842	99998.000000	4.125333	3.398433	0.282169	0.529680	3.850700	3.921639	3.062368	2.861485	2.282001	1.891150	1.623573	2.270503	2.441260	2.170780	0.000000	4.999991	58631.000000		1
6199.424805	1321.184692	3.037483	3.157748	4398.620117	5049.748535	688.453918	445.261047	97.532486	48.698402	31.645327	148.926086	189.070190	133.032486	0.856508	0.000000	3.792351	3.120964	0.482514	0.499378	3.643317	3.703270	2.837875	2.648615	1.989149	1.687515	1.500310	2.172971	2.276623	2.123958	0.000000	0.000000	58656.000000		1
15458.720703	2259.350586	2.655099	4.631775	8005.271484	10868.872070	1316.290771	806.151001	252.299164	104.665176	62.516636	309.675201	381.069946	243.399506	1.216719	99998.000000	4.189174	3.353984	0.424081	0.665747	3.903376	4.036184	3.119352	2.906416	2.401916	2.019802	1.795996	2.490906	2.581005	2.386320	0.085190	4.999991	58686.000000		1
19901.734375	3314.846436	1.242747	5.433547	10809.022461	14045.625000	1815.070068	1089.669922	264.418274	95.996788	71.138771	343.836884	473.619110	295.178558	0.886267	99998.000000	4.298891	3.520463	0.094383	0.735083	4.033786	4.147541	3.258893	3.037295	2.422292	1.982257	1.852106	2.536352	2.675429	2.470085	0.000000	4.999991	58711.000000		1
5509.457031	663.851868	2.537917	2.522498	2634.499756	3415.826660	446.889252	277.369965	65.501694	38.750259	21.709520	87.094032	102.244446	78.413307	0.155396	0.000000	3.741109	2.822071	0.404477	0.401831	3.420698	3.533496	2.650200	2.443059	1.816253	1.588275	1.336650	1.939988	2.009640	1.894390	0.000000	0.000000	58753.000000		1
11815.570312	2337.600342	3.055985	3.626477	6291.085938	7564.192383	1048.779541	648.763123	142.462570	98.072144	42.259556	178.813675	221.073227	93.773415	1.471015	99998.000000	4.072454	3.368770	0.485151	0.559485	3.798726	3.878762	3.020684	2.812086	2.153701	1.991546	1.625925	2.252401	2.344536	1.972080	0.167617	4.999991	58783.000000		1
8330.263672	1644.551758	2.963473	2.948054	3015.831787	5173.533203	469.656494	307.565948	119.402367	55.572056	30.165133	151.898804	220.188202	109.842773	0.540428	99998.000000	3.920659	3.216048	0.471801	0.469535	3.479407	3.713787	2.671780	2.487938	2.077013	1.744856	1.479505	2.181554	2.342794	2.040771	0.000000	4.999991	58948.000000		1
15207.458008	4565.820801	1.958174	6.932245	12548.359375	14673.397461	2133.071533	1276.785034	310.501648	135.357635	80.596596	343.765930	490.110931	255.534012	0.418178	99998.000000	4.182056	3.659519	0.291851	0.840874	4.098587	4.166531	3.329005	3.106118	2.492064	2.131483	1.906317	2.536263	2.690295	2.407449	0.000000	4.999991	58971.000000		1
5903.201172	1162.683594	1.242747	2.673601	3124.256104	3920.825684	476.002838	325.988190	84.950836	50.400627	28.092859	98.439110	148.475861	92.413483	1.734830	0.000000	3.771088	3.065462	0.094383	0.427097	3.494747	3.593378	2.677609	2.513202	1.929168	1.702436	1.448596	1.993168	2.171656	1.965735	0.239257	0.000000	59031.000000		1
8016.888184	2304.792480	2.904882	5.109755	5549.055176	7540.296387	941.490112	562.655884	164.773407	83.020416	49.546429	182.073181	224.332748	142.545822	1.203839	0.000000	3.904006	3.362632	0.463128	0.708400	3.744219	3.877388	2.973816	2.750243	2.216887	1.919185	1.695012	2.260246	2.350893	2.153955	0.080569	0.000000	59145.000000		1
4800.931152	1818.274170	4.209303	2.658183	4358.587402	5539.153320	716.935364	439.602386	108.522934	46.817322	33.233452	125.865883	189.600586	167.138641	0.199223	99998.000000	3.681325	3.259659	0.624210	0.424585	3.639346	3.743443	2.855480	2.643060	2.035522	1.670407	1.521575	2.099908	2.277840	2.223077	0.000000	4.999991	59171.000000		1
8450.323242	2514.381836	4.178466	6.019458	7026.934082	8199.202148	1121.598999	709.491211	140.926865	76.082001	42.968815	176.192490	251.697845	132.141296	0.812968	0.000000	3.926873	3.400431	0.621017	0.779557	3.846766	3.913772	3.049838	2.850947	2.148994	1.881282	1.633153	2.245987	2.400879	2.121039	0.000000	0.000000	59192.000000		1
15161.978516	3395.930176	2.507080	7.209781	8492.746094	10470.717773	1388.021606	876.324524	211.562988	104.248871	58.461517	270.277374	357.528656	264.646454	0.255472	0.000000	4.180756	3.530959	0.399168	0.857922	3.929048	4.019977	3.142396	2.942665	2.325440	2.018071	1.766870	2.431810	2.553311	2.422666	0.000000	0.000000	59258.000000		1
7599.393066	798.216553	1.989012	5.156011	3781.474609	4780.054199	609.689087	388.107025	84.475937	35.111450	34.636555	119.905014	177.672699	58.995007	0.140213	0.000000	3.880779	2.902121	0.298637	0.712314	3.577661	3.679433	2.785108	2.588952	1.926733	1.545449	1.539535	2.078837	2.249621	1.770815	0.000000	0.000000	59298.000000		1
6721.206055	2208.175781	1.347594	1.424687	2638.579590	4204.536133	405.755249	266.194489	72.905754	49.691368	20.892330	114.304947	126.134163	143.859497	1.274951	0.000000	3.827447	3.344034	0.129559	0.153720	3.421370	3.623718	2.608264	2.425199	1.862762	1.696281	1.319987	2.058065	2.100833	2.157938	0.105494	0.000000	59322.000000		1
19510.537109	3135.120117	3.466122	5.294779	11227.741211	13491.390625	1900.024048	1146.799316	282.744934	114.585564	68.203049	318.988098	482.552704	331.865784	1.655493	0.000000	4.290269	3.496254	0.539844	0.723848	4.050292	4.130057	3.278759	3.059487	2.451395	2.059130	1.833804	2.503774	2.683545	2.520962	0.218927	0.000000	59358.000000		1
8174.442383	1893.412476	4.135293	4.230890	7291.426270	8598.993164	1180.399658	745.888550	155.303253	84.216904	47.545086	205.395508	297.278595	193.985672	0.721830	0.000000	3.912458	3.277245	0.616506	0.626432	3.862813	3.934448	3.072029	2.872674	2.191180	1.925399	1.677106	2.312591	2.473164	2.287770	0.000000	0.000000	59444.000000		1
7071.790039	2172.108398	1.982844	4.789046	6368.074707	7360.964355	1045.757446	651.445984	157.813416	62.350113	33.054596	160.924911	181.835739	126.168091	0.488134	99998.000000	3.849529	3.336881	0.297289	0.680249	3.804008	3.866935	3.019431	2.813878	2.198144	1.794837	1.519232	2.206623	2.259679	2.100950	0.000000	4.999991	59527.000000		1
9213.042969	2537.695068	2.781532	5.526060	8433.840820	10384.841797	1403.168945	862.188660	233.648712	100.588478	56.265896	247.371353	338.085693	258.071930	1.150276	0.000000	3.964403	3.404439	0.444284	0.742416	3.926025	4.016400	3.147110	2.935602	2.368563	2.002548	1.750245	2.393349	2.529027	2.411741	0.060802	0.000000	59578.000000		1
6386.694336	1863.410767	1.480195	3.015897	4674.028809	5985.080566	777.163818	468.268799	75.261726	68.039612	30.017113	128.169434	171.517548	98.938675	0.430686	0.000000	3.805276	3.270308	0.170319	0.479416	3.669691	3.777070	2.890512	2.670495	1.876574	1.832762	1.477369	2.107785	2.234308	1.995366	0.000000	0.000000	59606.000000		1
11261.561523	3613.660645	2.531749	6.241487	7014.383301	8297.927734	1131.392944	702.256714	137.349731	58.335087	54.495831	202.247009	285.905762	195.382599	0.401057	0.000000	4.051599	3.557947	0.403421	0.795288	3.845989	3.918970	3.053613	2.846496	2.137828	1.765930	1.736363	2.305882	2.456223	2.290886	0.000000	0.000000	59625.000000		1
5899.479004	1316.047241	2.318972	4.267894	4332.501953	6277.076660	734.682251	450.188843	139.101288	54.958393	40.279797	125.218292	209.382782	146.486847	0.246942	0.000000	3.770814	3.119272	0.365295	0.630214	3.636739	3.797757	2.866100	2.653395	2.143331	1.740034	1.605087	2.097668	2.320941	2.165799	0.000000	0.000000	59718.000000		1
21700.945312	4520.384766	1.668303	3.836171	12434.510742	15633.959961	2008.528442	1270.700806	354.389435	139.853714	84.858322	446.247833	541.893066	298.407227	1.839098	99998.000000	4.336479	3.655175	0.222275	0.583898	4.094629	4.194069	3.302878	3.104043	2.549481	2.145674	1.928694	2.649576	2.733914	2.474809	0.264605	4.999991	59767.000000		1
6574.790039	2612.635986	1.976677	6.371004	7229.723633	8503.160156	1223.155762	734.219666	172.905228	86.097984	39.524281	176.041397	249.955521	169.377441	0.088859	99998.000000	3.817882	3.417079	0.295936	0.804208	3.859122	3.929580	3.087482	2.865826	2.237808	1.934993	1.596864	2.245615	2.397863	2.228856	0.000000	4.999991	59799.000000		1
13228.184570	6366.307617	1.754647	6.815063	8780.079102	10134.285156	1457.359497	897.204529	214.424698	82.974159	59.469902	270.641235	378.029358	239.711349	0.158621	0.000000	4.121500	3.803888	0.244190	0.833470	3.943498	4.005793	3.163567	2.952891	2.331275	1.918943	1.774297	2.432394	2.577526	2.379689	0.000000	0.000000	59833.000000		1
3817.995361	2083.589844	2.914133	5.979370	5661.886230	6880.265137	964.926514	581.876831	141.586777	68.576180	50.412960	181.212830	222.568848	188.835831	0.292532	0.000000	3.581836	3.318812	0.464509	0.776655	3.752961	3.837605	2.984494	2.764831	2.151023	1.836173	1.702542	2.258189	2.347464	2.276084	0.000000	0.000000	59910.000000		1
8340.477539	2157.611816	2.291218	4.711953	4911.464355	5789.198242	797.874207	499.960388	118.125694	28.805204	29.397282	130.059769	142.141861	96.619705	0.052939	0.000000	3.921191	3.333973	0.360066	0.673201	3.691211	3.762618	2.901934	2.698936	2.072344	1.459471	1.468307	2.114143	2.152722	1.985066	0.000000	0.000000	59953.000000		1
7452.181641	2114.279053	1.625130	5.112839	8517.421875	11252.458008	1453.634399	864.498413	222.257385	99.959389	54.794952	256.856934	319.981079	157.918259	1.644445	99998.000000	3.872283	3.325162	0.210888	0.708662	3.930308	4.051248	3.162455	2.936764	2.346856	1.999824	1.738741	2.409691	2.505124	2.198432	0.216019	4.999991	59982.000000		1
9349.673828	2156.378418	3.293433	8.418607	6319.567383	8432.243164	1050.275146	634.923279	181.718552	74.025146	49.663612	292.162659	398.650330	239.822357	1.020166	0.000000	3.970796	3.333725	0.517649	0.925240	3.800687	3.925943	3.021303	2.802721	2.259399	1.869379	1.696038	2.465625	2.600592	2.379890	0.008671	0.000000	60012.000000		1
7682.024902	1836.384888	1.363013	5.985537	3500.897705	5006.690430	556.957153	362.240631	111.070099	31.740923	33.517155	95.928947	131.829834	87.593597	1.075406	0.000000	3.885476	3.263964	0.134500	0.777103	3.544179	3.699551	2.745822	2.558997	2.045597	1.501620	1.525267	1.981950	2.120014	1.942472	0.031573	0.000000	60066.000000		1
7185.749512	3711.732910	2.140115	7.024757	12938.093750	15464.887695	2114.803467	1321.733643	297.599304	140.337860	101.220642	471.327881	629.637756	329.152100	1.862762	0.000000	3.856472	3.569577	0.330437	0.846631	4.111870	4.189347	3.325270	3.121144	2.473632	2.147175	2.005269	2.673323	2.799091	2.517397	0.270157	0.000000	60118.000000		1
8945.876953	2752.662354	2.448488	4.138377	6821.785156	8380.133789	1114.586548	685.579895	156.271545	57.283531	54.326225	215.759949	270.184845	135.049255	0.088211	0.000000	3.951623	3.439753	0.388898	0.616830	3.833898	3.923251	3.047114	2.836058	2.193880	1.758030	1.735010	2.333971	2.431661	2.130492	0.000000	0.000000	60161.000000		1
14874.361328	3658.143799	2.889463	5.051164	11229.668945	13887.525391	1858.384277	1131.251099	260.104126	113.959564	84.824402	370.298431	560.302979	350.103027	0.097485	0.000000	4.172438	3.563261	0.460817	0.703391	4.050367	4.142625	3.269135	3.053559	2.415147	2.056751	1.928521	2.568552	2.748423	2.544196	0.000000	0.000000	60182.000000		1
8058.179199	1545.273804	2.537917	6.303162	4605.576172	5886.965332	777.459900	464.127350	104.773109	56.762379	31.703918	117.767982	160.471603	126.821838	0.173758	99998.000000	3.906237	3.189005	0.404477	0.799558	3.663284	3.769892	2.890678	2.666637	2.020250	1.754061	1.501113	2.071027	2.205398	2.103194	0.000000	4.999991	60219.000000		1
4866.741211	1578.938965	2.146282	3.059069	2550.042236	3006.114990	409.884399	252.181992	68.347984	19.264116	11.480760	51.427509	54.594509	34.093815	1.005922	99998.000000	3.687238	3.198365	0.331687	0.485589	3.406547	3.478006	2.612661	2.401714	1.834726	1.284749	1.059971	1.711195	1.737149	1.532676	0.002564	4.999991	60241.000000		1
5870.143555	1384.447632	2.562587	4.153796	2423.263672	3091.818115	375.105988	236.868134	67.728157	29.625479	9.652102	36.230846	53.527538	61.468166	0.476786	0.000000	3.768649	3.141277	0.408679	0.618445	3.384401	3.490214	2.574154	2.374507	1.830769	1.471665	0.984622	1.559078	1.728577	1.788650	0.000000	0.000000	60269.000000		1
3771.733154	654.363220	4.092121	4.582436	1899.188354	2351.141113	284.999146	176.981934	36.200008	28.398149	17.065411	38.198273	61.273888	82.221725	1.269757	0.000000	3.576541	2.815819	0.611948	0.661096	3.278568	3.371279	2.454844	2.247929	1.558709	1.453290	1.232117	1.582044	1.787275	1.914987	0.103721	0.000000	60298.000000		1
27751.076172	6035.160645	1.970509	5.797429	17196.599609	20355.373047	2827.273438	1733.443604	396.781586	195.287003	117.795738	512.668457	647.039307	427.896515	0.702705	0.000000	4.443280	3.780689	0.294578	0.763235	4.235443	4.308679	3.451368	3.238910	2.598552	2.290673	2.071130	2.709836	2.810931	2.631339	0.000000	0.000000	60327.000000		1
11016.450195	2349.007080	2.309720	6.580698	6907.605469	8646.606445	1217.799316	715.778931	175.544907	96.823227	76.063499	262.000610	366.792236	218.896118	0.637477	0.000000	4.042042	3.370884	0.363559	0.818272	3.839328	3.936846	3.085576	2.854779	2.244388	1.985980	1.881176	2.418302	2.564420	2.340238	0.000000	0.000000	60411.000000		1
12002.275391	1330.312622	1.655968	3.672733	6868.975586	7832.147461	1104.576660	704.686707	157.683899	74.422951	51.933243	203.350983	290.377167	232.584824	0.996888	99998.000000	4.079264	3.123954	0.219052	0.564989	3.836892	3.893881	3.043196	2.847996	2.197787	1.871707	1.715445	2.308246	2.462962	2.366581	0.000000	4.999991	60468.000000		1
3825.128174	674.456848	1.612795	2.985059	2538.354980	3317.344238	412.980469	258.950806	62.698578	47.649933	17.672907	47.363144	58.011292	57.027580	0.117264	0.000000	3.582646	2.828954	0.207579	0.474953	3.404552	3.520791	2.615930	2.413217	1.797258	1.678062	1.247308	1.675441	1.763512	1.756085	0.000000	0.000000	60610.000000		1
6130.691406	781.755554	1.634382	4.237057	4127.704590	5181.865234	691.170715	419.789368	90.270287	62.125000	44.822144	143.273590	198.407745	126.232849	0.531830	0.000000	3.787509	2.893071	0.213353	0.627064	3.615709	3.714486	2.839585	2.623031	1.955545	1.793266	1.651493	2.156166	2.297559	2.101172	0.000000	0.000000	60649.000000		1
18768.109375	4559.181152	3.496960	3.762161	12554.576172	14451.997070	2023.925537	1282.452881	278.239594	118.366226	75.967903	326.789978	447.721863	247.870926	2.079099	0.000000	4.273420	3.658887	0.543691	0.575437	4.098802	4.159928	3.306195	3.108042	2.444419	2.073228	1.880630	2.514269	2.651008	2.394226	0.317875	0.000000	60687.000000		1
9019.895508	4056.010742	4.264811	6.219901	9788.909180	11437.753906	1581.874756	998.119873	212.673126	130.769028	74.466125	325.402283	462.718079	250.948486	0.258738	99998.000000	3.955201	3.608099	0.629900	0.793783	3.990734	4.058341	3.199172	2.999183	2.327713	2.116505	1.871959	2.512421	2.665317	2.399585	0.000000	4.999991	60724.000000		1
10032.161133	3834.650635	1.356845	4.261727	9591.402344	11185.121094	1638.152954	977.856628	244.901276	125.230629	58.060635	259.653900	351.515381	209.506134	0.049423	0.000000	4.001394	3.583726	0.132530	0.629586	3.981882	4.048641	3.214355	2.990275	2.388991	2.097711	1.763882	2.414395	2.545944	2.321197	0.000000	0.000000	60765.000000		1
9347.614258	1593.188965	2.944971	4.560850	7705.994629	9474.778320	1298.806030	789.153442	210.107452	92.829788	60.061981	220.268372	319.213226	169.102982	0.090150	0.000000	3.970701	3.202267	0.469081	0.659046	3.886829	3.976569	3.113544	2.897161	2.322441	1.967687	1.778600	2.342952	2.504081	2.228151	0.000000	0.000000	60800.000000		1
8550.920898	3539.043457	0.533487	1.433939	5216.008301	6716.000488	861.534912	531.485474	139.036530	59.688847	27.654968	128.758423	135.083176	76.615486	2.494068	0.000000	3.932013	3.548886	0.000000	0.156531	3.717338	3.827111	2.935273	2.725491	2.143129	1.775893	1.441773	2.109776	2.130601	1.884317	0.396908	0.000000	60831.000000		1
10262.882812	3087.488525	2.056854	3.638812	6525.841797	8123.178223	1085.661011	663.244385	153.280319	72.218079	52.664089	229.664520	289.007996	161.171600	0.267179	99998.000000	4.011270	3.489605	0.313203	0.560960	3.814636	3.909726	3.035694	2.821674	2.185486	1.858646	1.721515	2.361094	2.460910	2.207289	0.000000	4.999991	60854.000000		1
17915.597656	5057.670898	1.961258	6.626955	15988.093750	19406.550781	2633.164551	1637.900024	378.232880	163.077362	129.809982	525.536926	704.147095	409.983063	1.267203	0.000000	4.253232	3.703951	0.292535	0.821314	4.203797	4.287948	3.420478	3.214287	2.577759	2.212394	2.113308	2.720603	2.847663	2.612766	0.102846	0.000000	60890.000000		1
11401.032227	3082.875244	3.265679	2.750695	4881.993164	6487.094727	800.039001	496.744049	136.393768	54.212128	35.496918	137.275711	174.132553	132.693283	0.972082	99998.000000	4.056944	3.488956	0.513974	0.439442	3.688597	3.812050	2.903111	2.696133	2.134794	1.734096	1.550191	2.137594	2.240880	2.122849	0.000000	4.999991	60942.000000		1
7759.935547	1852.688599	2.380646	0.656836	4097.055176	4827.842773	634.365173	412.986633	90.335045	29.514463	15.693147	82.736710	126.679985	87.050858	0.563073	99998.000000	3.889858	3.267802	0.376695	0.000000	3.612472	3.683753	2.802339	2.615936	1.955856	1.470035	1.195710	1.917698	2.102708	1.939773	0.000000	4.999991	60958.000000		1
5382.067871	2092.440186	1.511032	2.880212	3680.528564	4857.696289	606.799622	373.197144	109.571404	45.876781	27.846161	90.964127	122.757469	89.425339	0.963362	99998.000000	3.730949	3.320653	0.179274	0.459424	3.565910	3.686430	2.783045	2.571938	2.039697	1.661593	1.444765	1.958870	2.089048	1.951461	0.000000	4.999991	60989.000000		1
11493.800781	2383.810303	1.982844	2.972724	7063.763184	8244.875000	1155.967285	715.572327	167.866409	82.906319	53.650887	192.644241	227.142029	151.010681	0.201672	0.000000	4.060463	3.377272	0.297289	0.473155	3.849036	3.916184	3.062946	2.854654	2.224964	1.918588	1.729577	2.284756	2.356297	2.179008	0.000000	0.000000	61011.000000		1
7216.361816	2341.550781	3.700486	7.151190	4875.258301	5587.959961	809.228577	505.844177	106.333481	36.585476	57.129345	170.129868	214.640549	124.370270	2.128762	0.000000	3.858318	3.369503	0.568259	0.854378	3.687998	3.747253	2.908071	2.704017	2.026670	1.563309	1.756859	2.230781	2.331712	2.094717	0.328127	0.000000	61062.000000		1
10347.583984	1371.135132	1.800903	4.200052	7553.981934	8825.268555	1200.262085	773.713135	177.370483	85.095772	45.275452	183.713730	279.602600	140.772675	1.380410	0.000000	4.014839	3.137080	0.255490	0.623255	3.878176	3.945728	3.079276	2.888580	2.248881	1.929908	1.655863	2.264142	2.446541	2.148518	0.140008	0.000000	61169.000000		1
11876.723633	1420.838745	1.329091	2.408400	5803.747559	7134.704590	986.340027	594.375244	153.856979	71.407051	44.640202	209.725067	317.791626	132.668610	1.739995	99998.000000	4.074697	3.152545	0.123555	0.381729	3.763709	3.853376	2.994027	2.774061	2.187117	1.853741	1.649726	2.321650	2.502142	2.122768	0.240548	4.999991	61249.000000		1
5355.979492	1229.875244	2.556419	3.438369	3498.893311	4220.500488	571.796082	358.968781	96.521027	42.577183	33.171780	116.377220	168.544830	77.016373	1.030543	99998.000000	3.728839	3.089861	0.407632	0.536352	3.543931	3.625364	2.757241	2.555057	1.984622	1.629177	1.520769	2.065868	2.226715	1.886583	0.013066	4.999991	61309.000000		1
9695.379883	1610.575073	2.164785	4.690367	5154.333496	6353.362305	827.274597	527.121948	131.015732	48.214256	29.727242	110.900497	160.527100	96.033791	1.213643	0.000000	3.986565	3.206981	0.335415	0.671207	3.712173	3.803004	2.917650	2.721911	2.117323	1.683175	1.473155	2.044934	2.205548	1.982424	0.084091	0.000000	61456.000000		1
11277.593750	1247.307617	1.995179	3.755994	5426.310059	6564.480957	901.694458	557.256287	119.639809	61.628517	31.164265	169.543961	222.479416	172.991577	0.128165	99998.000000	4.052217	3.095973	0.299982	0.574725	3.734505	3.817200	2.955059	2.746055	2.077876	1.789782	1.493657	2.229282	2.347290	2.238025	0.000000	4.999991	61510.000000		1
11019.404297	1701.240112	1.341426	4.341904	5680.983887	6697.430176	935.097534	578.527893	166.324539	41.880257	33.122437	139.317154	193.492279	125.440323	0.052484	0.000000	4.042158	3.230766	0.127567	0.637680	3.754424	3.825908	2.970857	2.762324	2.220956	1.622009	1.520122	2.144005	2.286664	2.098437	0.000000	0.000000	61533.000000		1
5397.597656	2291.452148	2.013681	4.872307	4434.743164	5400.499023	726.713867	454.956299	116.435806	69.630821	26.649670	110.783318	141.414093	50.187847	0.476621	0.000000	3.732201	3.360111	0.303991	0.687735	3.646868	3.732434	2.861363	2.657970	2.066087	1.842802	1.425692	2.044474	2.150493	1.700599	0.000000	0.000000	61662.000000		1
19307.982422	4196.357910	3.157748	3.984190	9831.193359	12324.232422	1615.259277	998.687317	235.529800	93.280014	67.191582	305.012604	444.280396	221.529617	2.004796	99998.000000	4.285737	3.622873	0.499378	0.600340	3.992606	4.090760	3.208242	2.999429	2.372046	1.969789	1.827315	2.484318	2.647657	2.345432	0.302070	4.999991	61705.000000		1
25687.847656	4642.140137	1.733061	7.820362	14258.461914	17456.804688	2412.852783	1459.126465	346.895935	138.191589	103.829483	413.279572	568.015442	334.184753	2.314313	99998.000000	4.409728	3.666718	0.238814	0.893227	4.154073	4.241965	3.382531	3.164093	2.540199	2.140482	2.016321	2.616244	2.754360	2.523987	0.364422	4.999991	61831.000000		1
17742.876953	3787.651367	2.994310	5.587735	11667.926758	14028.985352	1922.375000	1196.724976	296.371979	123.549995	81.444626	373.514771	467.482452	273.558472	0.040536	0.000000	4.249024	3.578370	0.476297	0.747236	4.066994	4.147026	3.283838	3.077994	2.471837	2.091843	1.910862	2.572308	2.669765	2.437050	0.000000	0.000000	61875.000000		1
6394.517578	864.896179	2.143198	3.290349	3049.595703	3710.345215	475.497101	308.753174	70.605286	36.338776	14.490488	54.079525	85.092690	91.287918	1.005410	0.000000	3.805808	2.936964	0.331062	0.517242	3.484242	3.569414	2.677148	2.489611	1.848837	1.560370	1.161083	1.733033	1.929892	1.960413	0.002343	0.000000	61896.000000		1
6444.730469	2394.103760	2.288134	3.225591	4841.858398	5802.590820	778.378845	490.641327	120.894897	73.963470	30.143547	111.252045	178.980194	106.934807	0.467692	0.000000	3.809205	3.379143	0.359481	0.508609	3.685012	3.763622	2.891191	2.690764	2.082408	1.869017	1.479194	2.046308	2.252805	2.029119	0.000000	0.000000	61945.000000		1
10308.208008	3129.797363	3.025148	6.626955	7849.780273	9569.199219	1287.146362	804.032471	201.257126	93.807335	56.438587	226.882996	306.455780	171.061157	0.420418	0.000000	4.013183	3.495516	0.480747	0.821314	3.894857	3.980875	3.109628	2.905274	2.303751	1.972237	1.751576	2.355802	2.486368	2.233151	0.000000	0.000000	62042.000000		1
4439.368652	953.960754	2.766114	4.625608	2810.812500	3622.344482	433.585999	280.888519	82.958740	36.548473	26.002085	76.442802	94.297646	80.781624	0.231861	0.000000	3.647321	2.979531	0.441870	0.665169	3.448832	3.558990	2.637075	2.448534	1.918862	1.562869	1.415008	1.883337	1.974501	1.907313	0.000000	0.000000	62068.000000		1
8872.221680	2279.172852	1.384599	4.659529	6554.381836	8198.550781	1088.800293	658.325806	148.093475	76.667915	52.506821	203.172134	285.437012	192.169342	0.852790	99998.000000	3.948032	3.357777	0.141324	0.668342	3.816532	3.913737	3.036948	2.818441	2.170536	1.884614	1.720216	2.307864	2.455510	2.283684	0.000000	4.999991	62090.000000		1
7911.504395	2871.404785	2.568754	4.977154	8812.489258	10844.195312	1487.046631	906.190552	233.722733	106.956398	60.385773	259.832733	329.491333	140.677078	0.355024	99998.000000	3.898259	3.458094	0.409723	0.696981	3.945099	4.035197	3.172325	2.957220	2.368701	2.029207	1.780935	2.414694	2.517844	2.148223	0.000000	4.999991	62168.000000		1
20850.015625	4982.988770	2.174036	6.000956	14276.526367	17145.396484	2366.013916	1458.750244	326.638855	129.310410	100.634727	464.586823	636.625549	260.526581	1.917480	0.000000	4.319107	3.697490	0.337267	0.778220	4.154623	4.234148	3.374017	3.163981	2.514068	2.111634	2.002748	2.667067	2.803884	2.415852	0.282731	0.000000	62189.000000		1
6600.418945	2265.820312	2.642764	5.822099	3525.135742	4561.602051	609.087769	366.008942	84.358757	29.166000	32.996006	86.508125	158.636780	97.415306	1.192848	0.000000	3.819571	3.355226	0.422058	0.765080	3.547176	3.659117	2.784680	2.563492	1.926130	1.464877	1.518461	1.937057	2.200404	1.988627	0.076585	0.000000	62250.000000		1
7997.293945	857.507568	3.274930	4.674948	4271.221680	5310.145508	701.482727	439.155243	88.762337	62.174339	36.896935	151.593506	213.703094	119.735405	0.273377	0.000000	3.902943	2.933238	0.515202	0.669777	3.630552	3.725106	2.846017	2.642618	1.948229	1.793611	1.566990	2.180681	2.329811	2.078223	0.000000	0.000000	62288.000000		1
12679.260742	3834.410156	3.660398	4.533096	6204.892578	6996.954102	982.954041	623.828003	149.697021	82.298820	43.422127	198.756210	291.829620	165.726288	1.711951	99998.000000	4.103094	3.583699	0.563528	0.656395	3.792734	3.844909	2.992533	2.795065	2.175213	1.915394	1.637711	2.298321	2.465129	2.219391	0.233491	4.999991	62349.000000		1
9589.906250	1784.975952	2.482410	3.188586	5801.073730	7895.000488	992.615417	601.951965	189.249054	76.048080	47.742443	202.718811	312.345734	171.011810	0.405038	0.000000	3.981814	3.251632	0.394873	0.503598	3.763508	3.897352	2.996781	2.779562	2.277034	1.881088	1.678905	2.306894	2.494636	2.233026	0.000000	0.000000	62403.000000		1
13621.281250	3643.801270	0.832609	4.181550	8338.238281	10015.711914	1358.402344	851.882812	212.589859	92.512161	58.020546	288.699615	401.842010	179.615448	1.445291	0.000000	4.134218	3.561555	0.000000	0.621337	3.921074	4.000682	3.133029	2.930380	2.327543	1.966199	1.763582	2.460446	2.604055	2.254344	0.159955	0.000000	62485.000000		1
6700.631348	1595.933472	2.843207	4.298732	5109.724121	6738.894531	816.931763	516.020508	128.154022	62.883602	44.957829	182.258209	258.256958	186.612457	0.066387	0.000000	3.826116	3.203015	0.453808	0.633340	3.708397	3.828589	2.912186	2.712667	2.107732	1.798537	1.652805	2.260687	2.412052	2.270941	0.000000	0.000000	62500.000000		1
8397.726562	1241.103027	2.365228	3.484625	4435.970703	5599.872070	725.637634	457.657654	141.235229	60.024975	27.170822	119.593559	125.486580	108.504433	0.615058	0.000000	3.924162	3.093808	0.373873	0.542156	3.646989	3.748178	2.860720	2.660541	2.149943	1.778332	1.434103	2.077708	2.098597	2.035448	0.000000	0.000000	62572.000000		1
9088.407227	2879.900635	1.760815	6.420344	7861.831543	9268.145508	1299.339478	802.706421	175.412308	89.079964	52.164524	199.875610	303.023590	150.267502	0.462060	0.000000	3.958488	3.459378	0.245714	0.807558	3.895524	3.966993	3.113723	2.904557	2.244060	1.949780	1.717375	2.300760	2.481477	2.176865	0.000000	0.000000	62608.000000		1
18593.224609	7116.291504	2.796951	6.130473	15074.754883	17687.246094	2475.884521	1541.428345	376.015686	165.935989	121.283447	499.981995	702.777893	375.728882	1.116036	0.000000	4.269355	3.852254	0.446685	0.787494	4.178250	4.247660	3.393730	3.187923	2.575206	2.219941	2.083802	2.698954	2.846818	2.574875	0.047678	0.000000	62666.000000		1
10350.223633	2583.250977	1.594293	3.570970	6840.645508	8211.798828	1101.841431	702.879639	155.966248	107.977112	40.976719	164.576050	242.958527	160.092300	0.002472	99998.000000	4.014950	3.412167	0.202568	0.552786	3.835097	3.914438	3.042119	2.846881	2.193031	2.033332	1.612537	2.216367	2.385532	2.204370	0.000000	4.999991	62743.000000		1
7352.240723	977.082642	2.877128	3.953353	3710.302002	5197.422852	607.681580	377.357117	87.201965	43.406708	29.446621	121.980370	154.057419	121.027496	0.111361	99998.000000	3.866420	2.989931	0.458959	0.596966	3.569409	3.715788	2.783676	2.576753	1.940526	1.637557	1.469036	2.086290	2.187683	2.082884	0.000000	4.999991	62766.000000		1
16914.472656	3593.375977	2.096942	7.826529	9908.132812	11584.668945	1634.751587	1003.380737	231.280411	115.337997	62.356281	311.136902	382.229431	221.529617	0.784990	99998.000000	4.228259	3.555503	0.321587	0.893569	3.995992	4.063884	3.213452	3.001466	2.364139	2.061972	1.794880	2.492952	2.582324	2.345432	0.000000	4.999991	62793.000000		1
5108.398438	2108.469482	1.884164	2.402232	2323.063721	2951.723877	360.800507	228.458786	46.040218	25.641287	11.277232	34.300426	67.857674	34.454613	0.013780	0.000000	3.708285	3.323967	0.275119	0.380615	3.366061	3.470076	2.557267	2.358808	1.663137	1.408940	1.052202	1.535300	1.831599	1.537247	0.000000	0.000000	62826.000000		1
24671.880859	4360.579102	2.433070	10.136250	14697.715820	17297.306641	2452.204590	1489.405762	371.424011	140.072662	131.432022	529.786316	693.101135	414.553162	1.409883	0.000000	4.392202	3.639544	0.386155	1.005877	4.167250	4.237978	3.389557	3.173013	2.569870	2.146353	2.118701	2.724101	2.840797	2.617580	0.149183	0.000000	62861.000000		1
6405.862793	762.220032	1.205742	3.830003	3508.307861	4853.271484	556.553162	340.685303	91.630211	41.716816	10.222594	74.786835	119.235840	51.223984	0.659925	0.000000	3.806578	2.882080	0.081254	0.583199	3.545098	3.686035	2.745507	2.532353	1.962039	1.620311	1.009561	1.873825	2.076407	1.709473	0.000000	0.000000	62890.000000		1
8642.899414	2088.020996	2.408400	5.304030	5910.398438	7814.456055	1082.460083	612.482910	169.013550	92.752693	61.714863	268.846497	370.048645	178.403534	1.133047	0.000000	3.936660	3.319735	0.381729	0.724606	3.771617	3.892899	3.034412	2.787094	2.227921	1.967327	1.790390	2.429504	2.568259	2.251404	0.054248	0.000000	62958.000000		1
10664.490234	1168.749268	0.977545	4.533096	4906.629395	6112.494629	800.520081	504.240631	113.302727	22.696318	29.717991	132.915314	168.264206	131.324097	0.739945	0.000000	4.027940	3.067721	0.000000	0.656395	3.690783	3.786218	2.903372	2.702638	2.054240	1.355955	1.473019	2.123575	2.225992	2.118344	0.000000	0.000000	63012.000000		1
12951.054688	2151.549316	3.207088	4.844553	7011.570801	8890.647461	1140.255615	717.545898	159.558807	57.302032	64.067757	198.802475	310.165527	162.611710	0.456078	0.000000	4.112305	3.332751	0.506111	0.685254	3.845815	3.948933	3.057002	2.855850	2.202921	1.758170	1.806640	2.298422	2.491594	2.211152	0.000000	0.000000	63080.000000		1
6748.126953	991.943176	2.439237	4.810632	3646.434814	4984.357910	592.891968	376.333313	93.517464	43.730499	28.006516	115.951660	152.339783	139.496002	0.117000	0.000000	3.829183	2.996487	0.387254	0.682202	3.561868	3.697609	2.772976	2.575573	1.970893	1.640784	1.447259	2.064277	2.182813	2.144562	0.000000	0.000000	63131.000000		1
6122.800293	941.591858	2.093859	3.885511	2588.841797	3092.999268	381.353638	263.530151	73.689018	29.758080	22.329351	60.999435	114.545479	75.853806	1.220379	99998.000000	3.786950	2.973863	0.320947	0.589448	3.413105	3.490380	2.581328	2.420830	1.867403	1.473605	1.348876	1.785326	2.058978	1.879977	0.086495	4.999991	63173.000000		1
18426.855469	2199.168213	1.970509	7.521239	12731.203125	15970.985352	2100.389893	1299.996338	314.414917	132.264633	109.963043	447.502930	591.612183	302.752228	1.775826	0.000000	4.265451	3.342258	0.294578	0.876289	4.104869	4.203332	3.322300	3.113942	2.497503	2.121444	2.041247	2.650796	2.772037	2.481087	0.249400	0.000000	63219.000000		1
28744.435547	3827.974365	2.266548	6.121222	14920.919922	18640.755859	2534.238037	1511.923218	399.695709	178.767426	111.834869	547.650391	762.093628	405.116913	0.303721	0.000000	4.458554	3.582969	0.355365	0.786838	4.173796	4.270463	3.403847	3.179530	2.601729	2.252288	2.048577	2.738503	2.882008	2.607580	0.000000	0.000000	63266.000000		1
3452.122070	1573.379028	1.989012	2.121612	1711.946777	2339.570801	300.312988	182.480240	42.284225	28.502996	11.958739	30.852806	51.294910	35.034355	1.306377	99998.000000	3.538086	3.196833	0.298637	0.326666	3.233490	3.369136	2.477574	2.261216	1.626178	1.454890	1.077685	1.489295	1.710074	1.544494	0.116069	4.999991	63319.000000		1
4267.558105	1896.320435	2.377563	4.286397	3765.420898	4942.548828	634.503906	387.949768	87.880386	52.987885	37.004864	136.646637	188.280746	126.439453	0.401373	0.000000	3.630179	3.277912	0.376132	0.632092	3.575814	3.693951	2.802434	2.588775	1.943892	1.724177	1.568259	2.135599	2.274806	2.101883	0.000000	0.000000	63360.000000		1
6061.890137	427.381531	2.124696	1.625130	3173.324463	3996.395996	536.293030	321.689453	65.689804	32.089386	18.033705	63.694622	99.333389	107.021156	0.446317	99998.000000	3.782608	2.630816	0.327297	0.210888	3.501514	3.601669	2.729402	2.507437	1.817498	1.506361	1.256085	1.804103	1.997095	2.029470	0.000000	4.999991	63379.000000		1
16220.126953	3662.337646	2.630429	5.501390	12977.936523	14743.212891	2101.857910	1321.110718	295.471527	105.988098	84.071968	392.279327	496.663879	370.702393	1.104136	0.000000	4.210054	3.563758	0.420027	0.740472	4.113205	4.168592	3.322603	3.120939	2.470516	2.025257	1.924651	2.593596	2.696063	2.569025	0.043022	0.000000	63396.000000		1
4667.744141	1431.786011	2.445405	3.256428	4360.147461	5479.745117	725.119568	441.036316	94.541260	45.824356	20.324923	120.463173	189.970642	119.482544	0.184299	0.000000	3.669107	3.155878	0.388351	0.512742	3.639501	3.738760	2.860410	2.644474	1.975621	1.661096	1.308029	2.080854	2.278687	2.077304	0.000000	0.000000	63426.000000		1
7845.379883	1882.295654	2.833956	4.958652	5128.689453	6180.074707	855.793030	530.640503	131.592377	66.257210	30.862057	145.987274	169.007385	153.397507	0.269986	0.000000	3.894614	3.274688	0.452393	0.695364	3.710006	3.790994	2.932369	2.724800	2.119231	1.821233	1.489425	2.164315	2.227906	2.185818	0.000000	0.000000	63486.000000		1
5705.539551	1532.951172	1.726894	2.722941	3896.683105	5402.574707	650.983398	397.253387	78.061760	41.377605	22.119658	115.412010	141.663879	84.343338	0.913669	99998.000000	3.756297	3.185528	0.237266	0.435038	3.590695	3.732601	2.813570	2.599068	1.892438	1.616765	1.344778	2.062251	2.151259	1.926051	0.000000	4.999991	63509.000000		1
4686.848145	1428.631348	2.195622	3.250261	2451.686523	3073.753662	378.525848	254.282013	73.392982	57.055336	21.068104	62.313110	82.357414	64.616661	2.061626	99998.000000	3.670881	3.154920	0.341558	0.511918	3.389465	3.487669	2.578095	2.405316	1.865655	1.756296	1.323625	1.794579	1.915703	1.810344	0.314210	4.999991	63568.000000		1
11622.879883	1054.638672	3.666565	7.148107	5390.430664	6478.562012	893.482483	552.242126	138.644897	72.375351	32.619789	134.084045	194.001083	150.165741	1.160140	0.000000	4.065314	3.023104	0.564259	0.854191	3.731623	3.811479	2.951086	2.742130	2.141904	1.859591	1.513481	2.127377	2.287804	2.176571	0.064510	0.000000	63648.000000		1
4763.796387	1337.880005	1.575791	3.299600	2202.110107	2892.210938	374.119171	220.993057	43.184677	36.579308	14.835867	58.072968	82.095291	71.530403	0.593273	99998.000000	3.677953	3.126417	0.197498	0.518461	3.342839	3.461230	2.573010	2.344379	1.635330	1.563236	1.171313	1.763974	1.914318	1.854491	0.000000	4.999991	63677.000000		1
7885.773926	2226.733887	2.050686	2.343642	4504.059570	5468.634277	751.790833	454.176117	82.422173	32.117138	26.662004	116.090431	141.836563	157.218246	1.039557	99998.000000	3.896844	3.347668	0.311899	0.369891	3.653604	3.737879	2.876097	2.657224	1.916044	1.506737	1.425893	2.064796	2.151788	2.196503	0.016848	4.999991	63689.000000		1
4590.866699	1260.814331	1.717642	3.725156	4396.594238	6609.753418	722.692688	450.117920	170.620178	69.014076	43.385120	178.378860	228.224426	131.151413	0.128194	99998.000000	3.661895	3.100651	0.234933	0.571145	3.643116	3.820185	2.858954	2.653326	2.232030	1.838938	1.637341	2.251343	2.358362	2.117773	0.000000	4.999991	63904.000000		1
7096.126953	2018.855957	2.192538	4.449835	3777.086670	4536.447754	597.329468	382.195496	85.114273	32.206566	25.129387	74.160835	102.753258	81.133163	1.054850	0.000000	3.851021	3.305105	0.340947	0.648344	3.577157	3.656716	2.776214	2.582286	1.930002	1.507944	1.400182	1.870175	2.011796	1.909198	0.023191	0.000000	63954.000000		1
14746.944336	3025.801514	3.025148	7.922125	9377.230469	11529.186523	1516.570435	945.856689	244.818024	78.104935	56.620525	290.152069	421.177032	172.923737	2.389285	99998.000000	4.168702	3.480840	0.480747	0.898842	3.972075	4.061799	3.180863	2.975825	2.388843	1.892678	1.752974	2.462626	2.624465	2.237855	0.378268	4.999991	63988.000000		1
9001.146484	1151.850464	1.643633	2.608843	4570.187012	5553.110352	734.916626	476.252625	96.138641	90.594078	44.587780	150.104065	157.779495	82.949486	0.431432	0.000000	3.954298	3.061396	0.215805	0.416448	3.659934	3.744536	2.866238	2.677837	1.982898	1.957100	1.649216	2.176393	2.198050	1.918814	0.000000	0.000000	64043.000000		1
9308.755859	1870.269043	1.137900	2.877128	9735.584961	11026.841797	1607.559204	997.361267	236.590607	94.997658	46.518200	240.355850	343.506897	239.760681	1.579126	0.000000	3.968892	3.271904	0.056104	0.458959	3.988362	4.042451	3.206167	2.998852	2.373997	1.977713	1.667623	2.380855	2.535935	2.379778	0.198417	0.000000	64104.000000		1
8737.791992	3783.047363	2.032184	4.418998	6660.903320	7910.400391	1085.321899	678.999207	183.528717	68.822884	47.708523	183.180252	278.384521	200.794571	1.100330	99998.000000	3.941402	3.577842	0.307963	0.645324	3.823533	3.898198	3.035558	2.831869	2.263704	1.837733	1.678596	2.262879	2.444645	2.302752	0.041523	4.999991	64211.000000		1
13722.001953	3081.321045	3.074487	7.108018	10244.472656	11993.412109	1681.538086	1033.305298	210.838303	105.025978	62.091080	269.272064	376.413483	204.427216	1.287598	99998.000000	4.137417	3.488737	0.487773	0.851749	4.010489	4.078943	3.225707	3.014229	2.323950	2.021297	1.793029	2.430191	2.575665	2.310539	0.109780	4.999991	64306.000000		1
6663.601562	1212.297852	1.310589	2.904882	3105.318848	3821.504639	499.985077	307.368591	71.949791	58.954918	8.276754	62.788006	75.949402	29.853674	1.434892	0.000000	3.823709	3.083609	0.117467	0.463128	3.492106	3.582234	2.698957	2.487659	1.857030	1.770520	0.917860	1.797877	1.880524	1.474998	0.156819	0.000000	64331.000000		1
12921.043945	2903.935303	3.561718	4.341904	7288.706543	8865.711914	1200.561157	741.173523	170.808289	103.897324	59.035095	216.296524	339.263672	168.695923	0.612773	0.000000	4.111298	3.462987	0.551660	0.637680	3.862650	3.947714	3.079384	2.869920	2.232509	2.016604	1.771110	2.335050	2.530537	2.227105	0.000000	0.000000	64356.000000		1
7501.607910	2880.847168	1.918085	5.057332	7223.781250	9222.306641	1239.379272	746.921631	186.930069	79.452530	61.107368	203.051865	260.643768	185.459137	0.246284	99998.000000	3.875154	3.459520	0.282868	0.703921	3.858765	3.964839	3.093204	2.873275	2.271679	1.900108	1.786094	2.307607	2.416047	2.268248	0.000000	4.999991	64427.000000		1
18620.919922	2193.235107	2.423819	6.278492	11314.218750	13602.665039	1823.214233	1158.159790	324.979797	106.318062	70.599113	320.206177	380.490204	255.197891	0.815545	0.000000	4.270001	3.341085	0.384500	0.797855	4.053625	4.133624	3.260838	3.063768	2.511856	2.026607	1.848799	2.505430	2.580343	2.406877	0.000000	0.000000	64496.000000		1
16188.961914	5146.266602	4.338820	7.120353	14259.692383	16711.833984	2395.750488	1454.581055	372.176422	128.462387	101.109627	444.742981	582.626160	322.861267	0.408088	0.000000	4.209219	3.711492	0.637372	0.852502	4.154110	4.223024	3.379441	3.162738	2.570749	2.108776	2.004792	2.648109	2.765390	2.509016	0.000000	0.000000	64590.000000		1
9152.157227	1601.712402	2.118529	1.282835	4761.120117	5808.931152	769.032043	474.044647	90.125351	31.275278	13.630125	105.861664	163.903793	87.439415	1.298576	0.000000	3.961524	3.204585	0.326034	0.108171	3.677709	3.764096	2.885944	2.675819	1.954847	1.495201	1.134500	2.024739	2.214589	1.941707	0.113467	0.000000	64613.000000		1
5882.136230	736.825439	2.143198	3.299600	2392.685303	3275.584229	374.069855	246.816284	56.753128	49.247307	18.792303	44.868401	84.112061	38.959957	0.752842	0.000000	3.769535	2.867365	0.331062	0.518461	3.378886	3.515289	2.572953	2.392374	1.753990	1.692382	1.273980	1.651941	1.924858	1.590618	0.000000	0.000000	64720.000000		1
7076.304688	1192.876465	2.340558	3.620309	4953.156738	6755.330566	785.724304	503.722565	137.954132	49.173298	36.468296	133.717087	171.341782	139.699539	0.737677	99998.000000	3.849807	3.076596	0.369319	0.558746	3.694882	3.829647	2.895270	2.702191	2.139735	1.691729	1.561916	2.126187	2.233863	2.145195	0.000000	4.999991	64744.000000		1
10428.874023	2166.570068	1.150235	2.300469	6218.525879	7223.759766	1014.442139	630.445740	174.854156	68.440498	35.688110	139.570023	183.972763	96.878738	0.297241	0.000000	4.018238	3.335773	0.060786	0.361816	3.793687	3.858763	3.006227	2.799648	2.242676	1.835313	1.552523	2.144792	2.264754	1.986228	0.000000	0.000000	64789.000000		1
21954.943359	5697.722168	3.111492	7.589081	13082.755859	16377.853516	2175.340332	1323.269287	328.914673	136.221069	89.459259	397.407593	499.864807	333.716034	1.554271	99998.000000	4.341532	3.755701	0.492969	0.880189	4.116699	4.214257	3.337527	3.121648	2.517083	2.134244	1.951625	2.599236	2.698853	2.523377	0.191527	4.999991	64831.000000		1
6719.383301	1712.693115	1.680638	4.107540	5375.135742	6991.464844	872.778259	554.484009	142.024673	49.123959	38.623829	173.229019	224.977249	114.804512	1.388567	0.000000	3.827329	3.233680	0.225474	0.613582	3.730389	3.844568	2.940904	2.743889	2.152364	1.691293	1.586855	2.238621	2.352139	2.059959	0.142567	0.000000	64901.000000		1
20879.511719	2692.696045	2.531749	6.475852	12791.440430	15094.318359	2132.701416	1309.549805	312.197723	114.702744	88.450882	414.109100	625.206421	274.113525	1.480557	0.000000	4.319720	3.430187	0.403421	0.811297	4.106919	4.178813	3.328930	3.117122	2.494430	2.059574	1.946702	2.617115	2.796023	2.437931	0.170425	0.000000	64980.000000		1
14543.602539	6607.456055	4.452919	7.274540	16178.397461	20619.421875	2713.881348	1639.506714	447.015686	207.227249	100.455872	491.757660	723.287842	356.720734	0.784478	99998.000000	4.162672	3.820034	0.648645	0.861806	4.208936	4.314277	3.433591	3.214713	2.650323	2.316447	2.001975	2.691751	2.859311	2.552328	0.000000	4.999991	65055.000000		1
6514.515137	2795.791504	1.964342	6.981585	8371.308594	10454.392578	1408.559326	861.198792	237.589737	117.478111	74.823837	314.871307	423.421997	189.532745	0.684021	0.000000	3.813882	3.446505	0.293217	0.843954	3.922793	4.019299	3.148775	2.935103	2.375828	2.069957	1.874040	2.498133	2.626773	2.277684	0.000000	0.000000	65152.000000		1
18232.937500	3961.481934	2.932636	5.020327	8677.458984	12022.452148	1434.077271	883.559021	254.531799	99.802124	71.783272	381.045258	492.405243	302.015198	0.775894	99998.000000	4.260857	3.597858	0.467258	0.700732	3.938393	4.079993	3.156573	2.946236	2.405742	1.999140	1.856023	2.580976	2.692323	2.480029	0.000000	4.999991	65198.000000		1
5225.515625	2457.986572	2.488577	4.591687	5356.990723	6618.480469	875.911316	550.203735	150.936676	58.418346	45.084259	137.217117	197.716995	161.754425	1.694884	23394.968750	3.718129	3.390579	0.395951	0.661972	3.728921	3.820758	2.942460	2.740524	2.178795	1.766549	1.654025	2.137408	2.296044	2.208856	0.229140	4.369123	65276.000000		1
7921.659180	2272.114014	3.413699	4.718120	5635.211914	6822.235352	938.005493	576.702332	146.295654	52.879951	42.234886	154.809860	199.672089	154.970200	1.103603	0.000000	3.898816	3.356430	0.533225	0.673769	3.750910	3.833927	2.972205	2.760952	2.165231	1.723291	1.625671	2.189799	2.300317	2.190248	0.042813	0.000000	65317.000000		1
10090.637695	1745.541016	2.531749	4.977154	7929.205078	9810.662109	1324.755615	811.220642	206.977463	107.341866	48.926598	231.844727	327.730499	183.430038	0.051646	0.000000	4.003919	3.241930	0.403421	0.696981	3.899230	3.991698	3.122136	2.909139	2.315923	2.030769	1.689545	2.365197	2.515517	2.263470	0.000000	0.000000	65358.000000		1
10975.778320	5730.591797	3.086823	6.667043	14230.156250	17346.777344	2397.264648	1451.707031	342.199402	166.688416	108.652451	484.103821	639.246704	365.623474	0.192043	0.000000	4.040435	3.758199	0.489512	0.823933	4.153210	4.239219	3.379716	3.161879	2.534279	2.221905	2.036040	2.684938	2.805669	2.563034	0.000000	0.000000	65410.000000		1
8636.213867	2039.461426	2.047602	3.941018	6789.973145	8297.952148	1133.634766	696.678284	183.722992	59.371223	51.486103	180.309296	305.246979	180.232193	1.044879	0.000000	3.936323	3.309515	0.311246	0.595608	3.831868	3.918971	3.054473	2.843032	2.264163	1.773576	1.711690	2.256018	2.484651	2.255832	0.019066	0.000000	65461.000000		1
17622.531250	4679.524414	3.722073	6.278492	10896.510742	13232.415039	1829.418823	1103.781128	277.009155	114.856934	76.754257	388.914978	497.357727	307.528931	0.755776	99998.000000	4.246068	3.670202	0.570785	0.797855	4.037287	4.121639	3.262313	3.042883	2.442494	2.060157	1.885103	2.589855	2.696669	2.487886	0.000000	4.999991	65517.000000		1
26668.685547	7071.845703	2.519415	7.283791	21178.556641	26568.308594	3517.969238	2151.925293	553.037720	216.077576	139.236969	678.700073	901.746887	422.854584	1.037593	99998.000000	4.426002	3.849533	0.401300	0.862357	4.325896	4.424364	3.546292	3.332827	2.742755	2.334610	2.143754	2.831678	2.955085	2.626191	0.016027	4.999991	65545.000000		1
3516.535400	808.254089	1.705307	1.905751	2772.641846	4043.645020	407.321808	254.880264	66.442238	27.405186	7.851199	54.717861	95.901192	52.608582	0.780048	99998.000000	3.546115	2.907548	0.231803	0.280066	3.442894	3.606773	2.609938	2.406336	1.822444	1.437833	0.894936	1.738129	1.981824	1.721057	0.000000	4.999991	65586.000000		1
6298.228027	3468.361084	2.507080	7.339298	5588.622559	6763.169434	913.091980	581.966248	150.992188	85.771111	39.234409	193.615616	231.326660	132.708694	1.164127	99998.000000	3.799218	3.540124	0.399168	0.865655	3.747305	3.830150	2.960515	2.764898	2.178954	1.933341	1.593667	2.286940	2.364226	2.122899	0.066000	4.999991	65654.000000		1
15395.041016	5761.028320	2.371395	8.671474	16614.794922	19440.839844	2765.709717	1699.096924	399.572357	148.568359	118.649933	536.687744	738.049683	416.110443	0.564172	0.000000	4.187381	3.760500	0.375004	0.938093	4.220495	4.288715	3.441807	3.230218	2.601595	2.171926	2.074267	2.729722	2.868086	2.619209	0.000000	0.000000	65741.000000		1
10448.212891	2337.881104	3.234842	6.044128	5768.086914	7270.321289	974.538513	589.123596	175.483231	90.279533	40.915047	182.319885	235.048737	137.275711	0.289817	0.000000	4.019042	3.368822	0.509853	0.781334	3.761032	3.861554	2.988799	2.770206	2.244236	1.955589	1.611883	2.260834	2.371158	2.137594	0.000000	0.000000	65783.000000		1
14364.329102	2336.413086	1.680638	2.161701	6445.270020	8049.437012	1061.194702	661.739502	172.994659	60.268589	38.232193	167.138641	207.005219	157.147324	1.084203	99998.000000	4.157285	3.368550	0.225474	0.334796	3.809241	3.905766	3.025795	2.820687	2.238033	1.780091	1.582429	2.223077	2.315981	2.196307	0.035111	4.999991	65852.000000		1
6180.287109	2698.795654	2.556419	4.785963	4599.387207	5401.933105	739.967773	468.435333	97.705177	58.936417	25.558027	111.566582	160.181732	64.172600	0.181578	99998.000000	3.791009	3.431170	0.407632	0.679969	3.662700	3.732549	2.869213	2.670650	1.989918	1.770384	1.407527	2.047534	2.204613	1.807350	0.000000	4.999991	65891.000000		1
7006.828125	2604.035400	1.437022	3.947186	5917.083984	7521.177246	985.273010	601.495605	159.799347	77.386421	32.595119	172.717117	227.160538	146.644119	2.458415	99998.000000	3.845521	3.415647	0.157463	0.596288	3.772108	3.876286	2.993556	2.779233	2.203575	1.888665	1.513153	2.237335	2.356333	2.166265	0.390655	4.999991	65924.000000		1
3605.328369	875.704712	1.381515	1.683721	2384.550293	3663.179443	366.918640	235.406448	68.884560	46.983845	9.590427	62.905186	93.588387	57.258862	0.717972	99998.000000	3.556945	2.942358	0.140356	0.226270	3.377407	3.563858	2.564570	2.371818	1.838122	1.671949	0.981838	1.798687	1.971222	1.757843	0.000000	4.999991	65938.000000		1
8017.258301	3339.636719	2.414567	5.819015	8730.480469	10861.500977	1382.039185	881.388062	217.243225	78.542824	60.404274	285.193420	409.400238	161.085266	0.685316	0.000000	3.904026	3.523699	0.382839	0.764849	3.941038	4.035890	3.140520	2.945167	2.336946	1.895107	1.781068	2.455139	2.612148	2.207056	0.000000	0.000000	65980.000000		1
14097.598633	2682.707764	3.318103	5.168346	7939.116211	10390.161133	1331.225342	817.159912	213.647583	108.131302	71.703094	291.246796	401.903687	303.051331	0.133754	0.000000	4.149145	3.428573	0.520890	0.713352	3.899772	4.016622	3.124252	2.912307	2.329698	2.033952	1.855538	2.464261	2.604122	2.481516	0.000000	0.000000	66070.000000		1
8538.638672	1790.113403	3.173167	3.506211	5055.956055	5655.290039	840.892395	510.781250	97.406059	82.243309	30.640028	151.195709	235.125824	131.151413	0.103700	0.000000	3.931389	3.252881	0.501493	0.544838	3.703803	3.752455	2.924740	2.708235	1.988586	1.915101	1.486289	2.179539	2.371300	2.117773	0.000000	0.000000	66111.000000		1
13095.669922	5421.295898	3.080655	5.785094	12279.688477	14832.604492	2059.083252	1243.052002	321.387238	108.430420	93.468124	415.980927	589.163696	349.816254	1.053838	0.000000	4.117128	3.734103	0.488643	0.762310	4.089187	4.171217	3.313674	3.094489	2.507029	2.035151	1.970664	2.619073	2.770236	2.543840	0.022774	0.000000	66160.000000		1
12612.541016	4715.456055	2.914133	5.433547	12402.476562	14954.332031	2081.813477	1281.355103	297.016479	164.918350	89.866318	374.859283	477.960999	308.932037	0.322889	0.000000	4.100802	3.673524	0.464509	0.735083	4.093508	4.174767	3.318442	3.107670	2.472780	2.217269	1.953597	2.573868	2.679393	2.489863	0.000000	0.000000	66255.000000		1
5732.775391	509.954803	2.010598	3.108409	2573.271973	3083.368652	418.555847	269.506439	52.300209	23.248306	23.316149	65.541786	77.170563	39.323837	0.517234	0.000000	3.758365	2.707532	0.303325	0.492538	3.410486	3.489025	2.621753	2.430569	1.718503	1.366391	1.367657	1.816518	1.887452	1.594656	0.000000	0.000000	66278.000000		1
11877.417969	3387.138672	2.593424	5.655577	7383.722656	9003.141602	1240.316772	755.213806	208.679688	79.785576	60.539959	222.556503	286.470093	137.695099	0.696976	0.000000	4.074722	3.529833	0.413874	0.752477	3.868275	3.954394	3.093533	2.878070	2.319480	1.901924	1.782042	2.347440	2.457079	2.138918	0.000000	0.000000	66324.000000		1
10891.118164	1714.993530	3.777580	5.489055	7646.383301	9079.625000	1235.308716	781.610596	159.031494	87.707695	48.951267	182.495667	254.195663	184.456924	0.613473	0.000000	4.037073	3.234262	0.577214	0.739498	3.883456	3.958068	3.091775	2.892990	2.201483	1.943038	1.689764	2.261253	2.405168	2.265895	0.000000	0.000000	66372.000000		1
5171.670410	1070.199219	5.122090	7.666174	2797.524658	3831.893799	451.332916	286.084625	70.984581	84.882996	15.616053	62.723248	101.007866	81.604980	0.874690	99998.000000	3.713631	3.029465	0.709447	0.884579	3.446774	3.583413	2.654497	2.456495	1.851164	1.928821	1.193571	1.797428	2.004355	1.911717	0.000000	4.999991	66405.000000		1
8592.461914	1684.806885	1.995179	2.818537	4338.684570	5723.221680	717.755615	443.043823	90.754433	71.524239	26.224113	128.653580	173.022415	128.739929	1.822368	99998.000000	3.934118	3.226550	0.299982	0.450024	3.637358	3.757641	2.855977	2.646447	1.957868	1.854453	1.418701	2.109422	2.238102	2.109713	0.260636	4.999991	66431.000000		1
11234.250977	3253.403076	1.378431	4.499175	8663.899414	10403.199219	1439.745239	888.270935	203.915314	72.942757	46.848160	230.611237	310.711334	172.041779	0.084573	0.000000	4.050544	3.512338	0.139385	0.653133	3.937713	4.017167	3.158286	2.948545	2.309450	1.862982	1.670693	2.362880	2.492357	2.235634	0.000000	0.000000	66505.000000		1
[truncated: 8,810 more rows]
