# Supplementary material for: Distinct elongation stalls during translation are linked with distinct pathways for mRNA degradation
Source: eLife. 2022 Jul 27;11:e76038. doi: 10.7554/eLife.76038 (PMC9352352; doi:10.7554/eLife.76038)
Supplement: Figure 1—source data 2. [file elife-76038-fig1-data2.zip › 1C_flow_cytometry_data/list_mode_data.WT_OPT_2.CSV]

FSC-HLin	SSC-HLin	BLU-V-HLin	GRN-V-HLin	YEL-V-HLin	ORG-V-HLin	GRN-B-HLin	YEL-B-HLin	RED-B-HLin	NIR-B-HLin	YEL-G-HLin	ORG-G-HLin	RED-G-HLin	NIR-G-HLin	BLU-V-ALin	BLU-V-W	FSC-HLog	SSC-HLog	BLU-V-HLog	GRN-V-HLog	YEL-V-HLog	ORG-V-HLog	GRN-B-HLog	YEL-B-HLog	RED-B-HLog	NIR-B-HLog	YEL-G-HLog	ORG-G-HLog	RED-G-HLog	NIR-G-HLog	BLU-V-ALog	BLU-V-WLog	TIME		P01.R1
15893.904297	4563.594238	2.275799	4.286397	10610.126953	99998.000000	1538.249023	945.838196	240.984940	104.150192	56.327572	276.201233	354.346252	256.018158	0.338954	83868.125000	4.201231	3.659307	0.357134	0.632092	4.025721	4.999991	3.187027	2.975817	2.381990	2.017660	1.750721	2.441226	2.549428	2.408271	0.000000	4.923597	37.000000		1
10509.955078	2855.307617	2.198706	4.058200	10501.505859	99998.000000	1503.513794	916.912720	216.170090	87.664528	41.081566	225.069763	257.566193	214.307510	3.279227	0.000000	4.021601	3.455653	0.342167	0.608333	4.021252	4.999991	3.177107	2.962328	2.334796	1.942824	1.613647	2.352317	2.410889	2.331037	0.515772	0.000000	91.000000		1
5025.720215	1286.841064	2.167868	4.557766	5752.267578	79395.664062	799.773804	477.890076	119.578140	69.430382	29.357193	130.371216	170.903885	134.713135	1.901174	0.000000	3.701198	3.109525	0.336033	0.658752	3.759839	4.899797	2.902967	2.679328	2.077652	1.841550	1.467715	2.115182	2.232752	2.129410	0.279022	0.000000	135.000000		1
12280.249023	4254.687012	2.547168	4.471421	9069.725586	99998.000000	1329.945557	808.220154	204.926773	68.696449	51.088299	230.426208	330.441101	166.814850	2.582159	99998.000000	4.089207	3.628868	0.406058	0.650446	3.957594	4.999991	3.123834	2.907530	2.311599	1.836934	1.708321	2.362532	2.519094	2.222235	0.411983	4.999991	174.000000		1
13771.906250	2142.507568	2.106194	5.886858	8197.071289	99998.000000	1141.741943	710.672241	205.901230	79.400108	60.866837	276.370819	406.924011	222.251221	0.836555	0.000000	4.138994	3.330922	0.323498	0.769884	3.913659	4.999991	3.057568	2.851669	2.313659	1.899821	1.784381	2.441492	2.609513	2.346844	0.000000	0.000000	238.000000		1
5736.099609	1215.948975	2.278883	2.547168	2706.653076	43952.144531	246.948883	153.292648	42.580265	50.428379	12.544649	15.375522	43.437546	37.470509	0.138634	0.000000	3.758617	3.084915	0.357722	0.406058	3.432433	4.642980	2.392607	2.185521	1.629208	1.702675	1.098459	1.186830	1.637865	1.573690	0.000000	0.000000	274.000000		1
9945.779297	2048.761963	3.931767	5.017243	7409.333008	99998.000000	1019.851013	629.477417	163.888382	35.857716	50.135426	211.488968	270.443878	188.157410	2.199416	0.000000	3.997639	3.311491	0.594588	0.700465	3.869779	4.999991	3.008537	2.798980	2.214548	1.554583	1.700145	2.325288	2.432077	2.274521	0.342307	0.000000	297.000000		1
22616.093750	6969.113770	3.419866	6.549861	18374.205078	99998.000000	2836.512451	1720.541138	437.348175	122.541611	112.322098	530.797791	723.047302	429.065247	1.871866	99998.000000	4.354418	3.843178	0.534009	0.816232	4.264209	4.999991	3.452785	3.235665	2.640827	2.088284	2.050465	2.724929	2.859167	2.632523	0.272275	4.999991	398.000000		1
8230.316406	2794.761475	2.877128	5.143676	6885.035645	93740.265625	979.142578	588.753540	172.917572	56.608192	35.083694	172.825058	233.297165	132.770370	0.096703	99998.000000	3.915416	3.446345	0.458959	0.711274	3.837906	4.971926	2.990846	2.769933	2.237839	1.752879	1.545105	2.237607	2.367909	2.123101	0.000000	4.999991	483.000000		1
5573.876465	2093.038330	2.864793	5.439715	6587.667969	86398.617188	881.724182	554.243469	116.565323	64.431641	32.721550	140.714081	155.019547	87.951309	0.054990	0.000000	3.746157	3.320777	0.457093	0.735576	3.818732	4.936507	2.945333	2.743701	2.066569	1.809099	1.514834	2.148338	2.190387	1.944242	0.000000	0.000000	508.000000		1
17326.685547	4489.991699	1.585042	4.631775	9140.618164	99998.000000	1397.895752	810.221497	218.507553	89.514771	59.442146	225.587830	303.557068	224.789139	1.759401	99998.000000	4.238716	3.652246	0.200041	0.665747	3.960976	4.999991	3.145475	2.908604	2.339467	1.951895	1.774094	2.353316	2.482240	2.351775	0.245365	4.999991	523.000000		1
13206.481445	1790.899780	1.551121	2.864793	6539.425781	86805.039062	861.941956	540.271057	132.825882	63.737797	43.915524	162.873825	226.756561	117.422607	1.432562	0.000000	4.120787	3.253071	0.190646	0.457093	3.815540	4.938545	2.935478	2.732612	2.123283	1.804397	1.642618	2.211851	2.355560	2.069752	0.156113	0.000000	562.000000		1
10549.436523	1599.522949	1.140983	3.416783	6703.443848	98045.132812	930.209778	560.725464	138.922424	71.382385	42.410660	139.039612	187.025665	82.927902	1.223292	0.000000	4.023229	3.203990	0.057279	0.533617	3.826298	4.991426	2.968581	2.748750	2.142772	1.853591	1.627475	2.143139	2.271901	1.918701	0.087530	0.000000	595.000000		1
6961.558594	485.038177	1.427771	1.221161	2651.404785	44961.535156	230.392288	141.707047	40.329136	27.232496	2.399149	11.252563	0.000000	23.242140	0.171935	0.000000	3.842706	2.685776	0.154659	0.086773	3.423476	4.652841	2.362468	2.151392	1.605619	1.435087	0.380057	1.051251	0.000000	1.366276	0.000000	0.000000	611.000000		1
27158.501953	4001.835693	1.961258	5.951616	13625.354492	99998.000000	2077.857178	1257.755249	333.774628	179.470505	91.207741	446.963257	520.544373	369.493591	1.434456	99998.000000	4.433906	3.602259	0.292535	0.774635	4.134348	4.999991	3.317616	3.099596	2.523453	2.253993	1.960032	2.650272	2.716458	2.567607	0.156687	4.999991	629.000000		1
30792.556641	6523.785156	3.956437	6.173645	17241.296875	99998.000000	2670.742920	1645.735840	431.667908	218.051163	141.956833	583.671570	800.415222	359.403595	2.666589	0.000000	4.488446	3.814500	0.597304	0.790542	4.236570	4.999991	3.426632	3.216360	2.635150	2.338558	2.152156	2.766169	2.903315	2.555583	0.425956	0.000000	682.000000		1
11277.744141	2083.626709	0.329960	4.089037	9079.926758	99998.000000	1306.037354	808.260254	207.251907	81.466209	59.559330	206.721512	217.536179	218.300949	2.817957	99998.000000	4.052222	3.318820	0.000000	0.611621	3.958082	4.999991	3.115956	2.907551	2.316499	1.910977	1.774950	2.315386	2.337532	2.339056	0.449934	4.999991	768.000000		1
15427.297852	4161.795410	4.002693	3.904013	9972.228516	99998.000000	1442.915283	898.777222	256.622559	126.828011	53.256168	273.018799	341.221863	226.010300	1.254210	0.000000	4.188290	3.619281	0.602352	0.591511	3.998792	4.999991	3.159241	2.953652	2.409295	2.103215	1.726370	2.436193	2.533037	2.354128	0.098370	0.000000	829.000000		1
32671.910156	6451.178223	2.383730	9.732280	18527.796875	99998.000000	2871.216797	1772.255493	413.464600	181.194321	129.267242	526.215332	678.564392	388.908783	2.886868	99998.000000	4.514174	3.809639	0.377257	0.988215	4.267824	4.999991	3.458066	3.248526	2.616438	2.258145	2.111489	2.721164	2.831591	2.589848	0.460427	4.999991	896.000000		1
5752.917969	1255.889648	3.527797	1.532618	4289.687012	65475.777344	483.434631	310.298126	101.609192	1.289003	16.803293	75.465256	128.369873	12.738925	0.718690	99998.000000	3.759888	3.098952	0.547504	0.185434	3.632426	4.816081	2.684338	2.491779	2.006933	0.110254	1.225394	1.877747	2.108463	1.105133	0.000000	4.999991	924.000000		1
20145.667969	2944.557373	2.581089	4.437500	12200.769531	99998.000000	1887.112427	1113.476440	257.661804	123.636337	85.715599	356.770081	447.937714	310.384460	3.158303	0.000000	4.304182	3.469020	0.411803	0.647138	4.086387	4.999991	3.275798	3.046681	2.411050	2.092146	1.933060	2.552388	2.651218	2.491900	0.499454	0.000000	944.000000		1
6775.797363	1499.097900	3.336605	2.355976	4919.145996	68227.609375	553.611267	353.316284	56.611275	32.237404	35.025105	99.071274	156.650848	67.771324	0.636469	99998.000000	3.830961	3.175830	0.523305	0.372171	3.691890	4.833960	2.743205	2.548164	1.752903	1.508360	1.544379	1.995948	2.194933	1.831046	0.000000	4.999991	1018.000000		1
6805.857910	1184.809448	1.859494	3.990358	6719.707031	95181.265625	876.885803	534.723389	139.212296	42.882469	28.077442	154.988708	185.412872	136.551041	2.092877	99998.000000	3.832883	3.073648	0.269395	0.601012	3.827350	4.978551	2.942943	2.728129	2.143678	1.632280	1.448358	2.190300	2.268140	2.135295	0.320744	4.999991	1034.000000		1
9358.530273	1149.596191	3.148497	3.244093	3538.648926	53319.046875	427.714569	251.947617	59.728935	24.241270	32.647541	58.945667	63.987579	106.268723	0.433678	99998.000000	3.971208	3.060545	0.498103	0.511093	3.548837	4.726882	2.631154	2.401310	1.776185	1.384555	1.513850	1.770452	1.806096	2.026406	0.000000	4.999991	1084.000000		1
9717.424805	315.999969	2.722941	3.509295	5652.604004	85448.054688	777.725098	461.308807	153.619522	56.851807	34.688976	131.956268	188.613800	131.265503	0.729633	0.000000	3.987551	2.499687	0.435038	0.545220	3.752249	4.931702	2.890826	2.663992	2.186446	1.754744	1.540192	2.120430	2.275573	2.118151	0.000000	0.000000	1115.000000		0
22697.099609	5065.376953	2.414567	5.994788	16117.255859	99998.000000	2477.204346	1516.132446	355.437897	185.283356	106.574013	543.515137	733.621460	353.436554	4.858474	0.000000	4.355970	3.704612	0.382839	0.777774	4.207291	4.999991	3.393962	3.180737	2.550764	2.267836	2.027651	2.735212	2.865472	2.548311	0.686500	0.000000	1162.000000		1
11237.008789	1589.032104	2.439237	3.759078	6244.700684	90174.390625	818.717224	492.904816	106.709694	58.917912	38.201355	145.626480	190.177246	152.722168	1.349885	0.000000	4.050651	3.201133	0.387254	0.575081	3.795512	4.955083	2.913134	2.692763	2.028204	1.770247	1.582079	2.163240	2.279159	2.183902	0.130297	0.000000	1195.000000		1
17053.537109	3334.764404	0.983713	0.857279	9549.808594	99998.000000	1359.102295	824.955627	198.639038	69.202179	33.319798	220.222122	281.298645	154.473724	3.298954	99998.000000	4.231814	3.523065	0.000000	0.000000	3.979995	4.999991	3.133252	2.916430	2.298065	1.840120	1.522702	2.342861	2.449168	2.188855	0.518376	4.999991	1220.000000		1
7396.532227	2531.552246	1.514116	5.208435	7065.311035	99542.281250	998.980225	606.404907	143.483276	55.087910	43.619484	181.807983	214.622055	120.685196	0.301166	0.000000	3.869028	3.403387	0.180159	0.716707	3.849131	4.998008	2.999557	2.782763	2.156801	1.741056	1.639681	2.259613	2.331674	2.081654	0.000000	0.000000	1304.000000		1
13561.481445	2418.511475	2.106194	3.533965	7901.627441	99998.000000	1119.082642	686.360046	173.164261	61.514420	52.879951	195.012558	283.352417	157.375519	1.186248	99998.000000	4.132307	3.383548	0.323498	0.548262	3.897717	4.999991	3.048862	2.836552	2.238458	1.788977	1.723291	2.290063	2.452327	2.196937	0.074176	4.999991	1324.000000		1
7371.625000	1623.002563	0.712344	1.455525	3124.444092	49471.062500	317.470917	198.854889	61.267723	35.351982	11.218641	20.241661	45.192192	38.235275	0.350809	99998.000000	3.867563	3.210319	0.000000	0.163020	3.494773	4.694351	2.501704	2.298536	1.787232	1.548414	1.049940	1.306246	1.655063	1.582464	0.000000	4.999991	1361.000000		1
10109.565430	1970.376465	2.380646	4.634860	5329.335938	74300.757812	658.868530	422.395111	104.057678	54.989231	33.406143	74.512383	119.109406	93.764160	0.859382	99998.000000	4.004733	3.294549	0.376695	0.666037	3.726673	4.870993	2.818799	2.625719	2.017274	1.740278	1.523826	1.872229	2.075946	1.972037	0.000000	4.999991	1395.000000		1
19106.611328	4937.161133	1.489446	5.772759	9043.023438	99998.000000	1306.327271	796.693176	212.333908	58.412178	55.846508	230.071579	321.529114	241.052780	1.162078	0.000000	4.281184	3.693477	0.173025	0.761383	3.956314	4.999991	3.116052	2.901291	2.327019	1.766503	1.746996	2.361863	2.507220	2.382112	0.065235	0.000000	1418.000000		1
33014.816406	10028.219727	3.352024	10.694406	22575.640625	99998.000000	3562.988770	2184.116455	517.778259	208.593338	136.165573	662.396362	852.684631	571.429138	2.523760	99998.000000	4.518709	4.001224	0.525307	1.029157	4.353640	4.999991	3.551815	3.339276	2.714144	2.319300	2.134067	2.821118	2.930789	2.756962	0.402048	4.999991	1459.000000		1
12363.738281	2590.007568	2.534833	4.563933	6922.299805	92059.640625	938.785645	585.299805	145.342773	54.051773	44.812893	167.009125	229.679947	147.550735	0.510810	0.000000	4.092150	3.413301	0.403949	0.659339	3.840250	4.964069	2.972566	2.767378	2.162393	1.732810	1.651403	2.222740	2.361123	2.168941	0.000000	0.000000	1524.000000		1
8455.130859	1775.693848	2.923384	4.237057	6273.212891	95609.898438	847.161621	514.318298	114.184677	65.634293	33.107018	142.545822	173.151932	112.806244	1.084802	0.000000	3.927120	3.249368	0.465886	0.627064	3.797490	4.980503	2.927966	2.711232	2.057608	1.817131	1.519920	2.153955	2.238427	2.052333	0.035350	0.000000	1573.000000		1
12530.951172	2152.597656	1.526451	2.022933	5477.111816	79180.039062	701.088013	432.155151	126.470291	45.907619	27.827658	129.002045	167.665955	94.035530	1.194763	99998.000000	4.097984	3.332963	0.183683	0.305981	3.738552	4.898616	2.845773	2.635640	2.101989	1.661885	1.444477	2.110597	2.224445	1.973292	0.077282	4.999991	1602.000000		1
8170.473633	3122.862061	1.847160	4.033530	8265.973633	99998.000000	1176.915039	727.275085	173.740921	95.885773	42.185547	186.883820	276.111786	160.502441	1.105715	99998.000000	3.912247	3.494553	0.266504	0.605685	3.917294	4.999991	3.070745	2.861699	2.239902	1.981754	1.625164	2.271572	2.441085	2.205482	0.043643	4.999991	1649.000000		1
10110.111328	2319.662354	1.643633	4.674948	9225.868164	99998.000000	1328.964966	817.727356	229.692276	61.443493	48.013813	255.540176	320.307953	126.710823	3.306704	0.000000	4.004756	3.365425	0.215805	0.669777	3.965007	4.999991	3.123513	2.912609	2.361146	1.788476	1.681366	2.407459	2.505568	2.102814	0.519395	0.000000	1674.000000		1
6259.628906	2057.634033	1.446273	2.775365	3654.113281	60726.437500	425.266083	255.937988	55.396282	52.509903	4.804465	36.884598	74.496964	50.493137	0.400700	99998.000000	3.796549	3.313368	0.160250	0.443320	3.562782	4.783378	2.628661	2.408135	1.743481	1.720241	0.681645	1.566845	1.872139	1.703232	0.000000	4.999991	1715.000000		1
12860.152344	3462.193604	3.244093	7.067929	8971.964844	99998.000000	1332.199829	791.916443	203.227631	72.461693	51.523106	237.324539	331.236725	240.883163	0.961448	0.000000	4.109246	3.539351	0.511093	0.849292	3.952888	4.999991	3.124569	2.898679	2.307983	1.860108	1.712002	2.375343	2.520139	2.381806	0.000000	0.000000	1746.000000		1
19445.662109	5996.006348	1.470943	7.814194	14848.658203	99998.000000	2196.056885	1384.123779	322.852020	125.964561	88.407707	416.317078	554.619690	341.958862	1.466728	0.000000	4.288823	3.777862	0.167596	0.892884	4.171687	4.999991	3.341644	3.141175	2.509003	2.100248	1.946490	2.619424	2.743995	2.533974	0.166350	0.000000	1775.000000		1
12092.666016	2775.660889	2.050686	5.378040	6924.375000	99721.054688	937.379517	577.294373	184.894806	73.161705	44.115967	191.037613	266.027985	189.397064	2.142752	0.000000	4.082522	3.443366	0.311899	0.730624	3.840381	4.998787	2.971915	2.761397	2.266925	1.864284	1.644596	2.281119	2.424927	2.277373	0.330972	0.000000	1916.000000		1
23597.705078	5535.249512	3.321187	5.889941	16055.423828	99998.000000	2435.709473	1508.561890	369.290039	121.249527	96.850983	417.285370	554.135498	335.035889	2.208458	99998.000000	4.372870	3.743137	0.521293	0.770111	4.205622	4.999991	3.386626	3.178563	2.567368	2.083680	1.986104	2.620433	2.743616	2.525091	0.344089	4.999991	1979.000000		1
10506.726562	423.039612	3.345856	6.167478	5090.543457	85954.585938	635.117554	381.470825	120.219559	46.265331	36.850677	143.890335	175.384552	91.352676	0.983944	0.000000	4.021467	2.626381	0.524507	0.790108	3.706764	4.934269	2.802854	2.581461	2.079975	1.665256	1.566445	2.158032	2.243991	1.960721	0.000000	0.000000	1995.000000		1
5117.988770	56.746960	2.396065	2.325139	2844.156982	43596.503906	212.796478	151.084702	37.522934	64.505646	3.937934	0.000000	21.552250	0.000000	0.771542	99998.000000	3.709099	1.753943	0.379499	0.366449	3.453954	4.639452	2.327965	2.179220	1.574297	1.809598	0.595268	0.000000	1.333493	0.000000	0.000000	4.999991	2016.000000		0
14171.750000	3199.002686	2.809286	5.211518	9036.300781	99998.000000	1252.435791	797.497986	199.696747	74.200920	74.237930	289.862183	390.854645	266.120483	3.308641	10048.109375	4.151423	3.505015	0.448596	0.716964	3.955991	4.999991	3.097755	2.901730	2.300371	1.870409	1.870626	2.462192	2.592015	2.425078	0.519650	4.002084	2070.000000		1
5008.574707	2066.835693	3.068320	3.663482	3531.916992	53094.574219	362.388641	222.226547	55.251347	11.727458	8.286006	36.141418	55.180420	67.956352	0.035665	99998.000000	3.699714	3.315306	0.486901	0.563894	3.548011	4.725050	2.559175	2.346796	1.742343	1.069204	0.918345	1.558005	1.741785	1.832230	0.000000	4.999991	2113.000000		1
8616.330078	2094.555420	3.339689	4.591687	7929.686035	99998.000000	1132.139160	669.766479	157.042480	78.542824	32.733887	123.963211	209.404358	128.030670	2.394967	0.000000	3.935322	3.321092	0.523706	0.661972	3.899256	4.999991	3.053900	2.825923	2.196017	1.895107	1.514998	2.093293	2.320986	2.107314	0.379299	0.000000	2145.000000		1
11896.811523	3653.212891	1.828657	5.458218	7026.113770	94565.046875	963.449402	597.480530	153.092209	42.167042	34.099983	147.633987	186.741974	48.328354	1.143236	0.000000	4.075430	3.562675	0.262132	0.737051	3.846715	4.975730	2.983829	2.776324	2.184953	1.624973	1.532754	2.169186	2.271242	1.684202	0.058136	0.000000	2202.000000		1
15994.001953	2412.106689	3.703570	7.314628	7518.488281	99998.000000	1019.934265	631.565125	189.616013	66.306549	35.154621	145.367447	188.903671	135.672165	1.129018	99998.000000	4.203957	3.382396	0.568621	0.864192	3.876131	4.999991	3.008572	2.800418	2.277875	1.821556	1.545982	2.162467	2.276240	2.132491	0.052701	4.999991	2259.000000		1
9896.013672	2754.962891	2.371395	2.803118	7595.603027	99998.000000	1056.334717	636.125977	148.312408	45.839775	36.693409	133.797256	169.093735	146.992569	0.675348	0.000000	3.995460	3.440116	0.375004	0.447641	3.880562	4.999991	3.023802	2.803543	2.171177	1.661242	1.564588	2.126447	2.228127	2.167295	0.000000	0.000000	2282.000000		1
10719.254883	1965.630615	3.305768	1.819406	4568.136719	68956.445312	544.862732	354.845825	102.842690	78.345467	25.638205	91.855324	78.542824	65.822403	1.225041	99998.000000	4.030165	3.293502	0.519272	0.259930	3.659739	4.838575	2.736287	2.550040	2.012173	1.894014	1.408888	1.963104	1.895107	1.818374	0.088151	4.999991	2330.000000		1
12171.500977	4394.586914	5.060415	6.929161	12255.789062	99998.000000	1837.710938	1122.693726	308.077850	129.473862	59.636425	309.826324	415.623230	221.893509	4.470941	0.000000	4.085344	3.642918	0.704186	0.840681	4.088341	4.999991	3.264277	3.050261	2.488661	2.112182	1.775512	2.491118	2.618700	2.346145	0.650399	0.000000	2366.000000		1
4347.689453	1440.944824	2.143198	2.380646	1703.130371	36018.050781	77.290825	40.705353	21.043434	13.031880	0.000000	0.000000	0.000000	0.000000	0.410119	0.000000	3.638258	3.158647	0.331062	0.376695	3.231248	4.556520	1.888128	1.609652	1.323117	1.115007	0.000000	0.000000	0.000000	0.000000	0.000000	0.000000	2426.000000		1
2430.960693	300.291382	1.634382	2.442321	1698.350586	39144.718750	65.329002	35.873135	27.297255	27.213995	4.002693	0.000000	14.394893	31.454136	0.441386	99998.000000	3.385778	2.477543	0.213353	0.387803	3.230027	4.592673	1.815106	1.554769	1.436119	1.434792	0.602352	0.000000	1.158208	1.497678	0.000000	4.999991	2455.000000		1
11348.596680	2638.662842	3.626477	5.880690	7858.504395	99998.000000	1080.468018	661.551392	209.990280	83.948624	40.810200	179.436584	268.726257	129.643463	0.171919	0.000000	4.054942	3.421384	0.559485	0.769428	3.895340	4.999991	3.033612	2.820564	2.322199	1.924014	1.610769	2.253911	2.429310	2.112751	0.000000	0.000000	2476.000000		1
4775.317383	761.177734	2.445405	3.718989	2864.176514	45601.914062	242.983200	161.717422	37.097378	50.067581	11.082957	18.613447	41.855587	37.125130	0.994176	0.000000	3.679002	2.881486	0.388351	0.570425	3.457000	4.658983	2.385576	2.208757	1.569343	1.699557	1.044656	1.269827	1.621753	1.569668	0.000000	0.000000	2541.000000		1
8425.147461	672.606567	2.223376	3.179335	4669.829102	65009.578125	529.848022	336.923126	78.092598	37.954655	9.414655	17.901104	59.528492	17.321360	1.423103	0.000000	3.925577	2.827761	0.347013	0.502336	3.669301	4.812977	2.724151	2.527531	1.892610	1.579265	0.973804	1.252880	1.774725	1.238582	0.153236	0.000000	2561.000000		1
14585.023438	2336.333008	2.476242	4.178466	9759.089844	99998.000000	1414.658936	851.355530	190.985199	55.824924	57.743008	210.810547	279.207886	112.248093	1.469110	99998.000000	4.163907	3.368535	0.393793	0.621017	3.989409	4.999991	3.150652	2.930111	2.281000	1.746828	1.761499	2.323892	2.445928	2.050179	0.167054	4.999991	2579.000000		1
12138.754883	3708.294434	3.185502	6.179812	10129.064453	99998.000000	1454.059937	880.240906	228.283005	122.550865	60.842167	255.456924	327.591736	254.090820	1.927026	99998.000000	4.084174	3.569174	0.503178	0.790975	4.005569	4.999991	3.162582	2.944602	2.358474	2.088316	1.784205	2.407318	2.515333	2.404989	0.284888	4.999991	2621.000000		1
15886.292969	5379.289062	1.415436	5.041913	11663.014648	99998.000000	1688.303833	1028.636597	212.309250	103.499527	62.408707	281.141388	405.638092	279.984985	2.188087	0.000000	4.201023	3.730725	0.150890	0.702595	4.066811	4.999991	3.227451	3.012262	2.326969	2.014938	1.795245	2.448925	2.608139	2.447135	0.340064	0.000000	2640.000000		1
6111.180664	1296.527100	2.041435	2.328223	2547.248291	45240.328125	242.412704	157.060989	58.449184	17.660572	14.650843	32.086300	34.248001	35.247135	0.569823	0.000000	3.786125	3.112782	0.309936	0.367025	3.406071	4.655526	2.384555	2.196068	1.766778	1.247005	1.165863	1.506320	1.534635	1.547124	0.000000	0.000000	2696.000000		1
14365.932617	3282.871094	2.701355	4.021195	9545.442383	99998.000000	1380.182739	866.613831	227.194458	102.139595	59.337299	211.387207	290.765717	142.212784	0.614397	99998.000000	4.157334	3.516254	0.431582	0.604355	3.979796	4.999991	3.139937	2.937826	2.356398	2.009194	1.773328	2.325079	2.463543	2.152939	0.000000	4.999991	2714.000000		1
6765.248047	1679.385620	1.840992	3.176251	3244.423096	49549.648438	340.028442	214.766983	58.063717	10.583391	12.405881	38.247612	41.152493	40.125610	0.233444	0.000000	3.830284	3.225150	0.265052	0.501915	3.511137	4.695041	2.531515	2.331968	1.763905	1.024625	1.093628	1.582604	1.614396	1.603422	0.000000	0.000000	2754.000000		1
11546.033203	6225.982422	1.421604	4.607106	5178.852539	76869.367188	634.510071	408.256165	115.486015	60.176079	34.322014	131.666397	144.565674	119.167999	1.182263	0.000000	4.062433	3.794208	0.152779	0.663428	3.714234	4.885753	2.802438	2.610933	2.062529	1.779424	1.535573	2.119475	2.160065	2.076160	0.072714	0.000000	2774.000000		1
37874.980469	8401.877930	3.771412	8.893502	24214.673828	99998.000000	3778.471191	2351.008545	575.459595	222.029190	122.664963	661.280029	848.907043	434.779419	4.117348	0.000000	4.578352	3.924376	0.576504	0.949073	4.384079	4.999991	3.577316	3.371254	2.760015	2.346410	2.088721	2.820385	2.928860	2.638269	0.614618	0.000000	2812.000000		1
24453.962891	6034.333984	3.481541	8.233582	16886.904297	99998.000000	2591.833008	1587.277466	361.401855	137.963394	96.678291	506.223480	731.388794	461.213226	2.593426	99998.000000	4.388349	3.780629	0.541772	0.915589	4.227550	4.999991	3.413607	3.200653	2.557990	2.139764	1.985329	2.704342	2.864148	2.663902	0.413874	4.999991	2856.000000		1
11287.945312	2225.367676	3.475374	3.712821	8050.349609	99998.000000	1113.599731	678.345459	156.105026	62.183594	36.434372	223.241104	276.201233	125.949142	2.946466	0.000000	4.052615	3.347402	0.541001	0.569704	3.905815	4.999991	3.046729	2.831451	2.193417	1.793676	1.561511	2.348774	2.441226	2.100195	0.469301	0.000000	2890.000000		1
14162.246094	1939.560669	3.018980	4.505342	7642.836914	99998.000000	1069.434448	643.810669	153.116882	59.035095	27.725895	147.226944	203.132034	84.627045	1.705204	99998.000000	4.151132	3.287703	0.479860	0.653728	3.883255	4.999991	3.029154	2.808758	2.185023	1.771110	1.442886	2.167987	2.307778	1.927509	0.231776	4.999991	2926.000000		1
19497.816406	4843.609863	1.745396	3.737491	6903.831055	89502.078125	991.810547	562.862488	114.456047	51.609451	24.747004	119.852592	195.391861	114.129173	2.052123	0.000000	4.289986	3.685169	0.241894	0.572580	3.839090	4.951833	2.996429	2.750402	2.058639	1.712729	1.393523	2.078647	2.290906	2.057397	0.312203	0.000000	2945.000000		1
9994.986328	1115.789185	2.537917	3.170084	6098.204590	86027.375000	836.057068	510.500610	95.164177	71.268288	44.646370	171.684067	191.740707	140.797348	1.519600	99998.000000	3.999782	3.047582	0.404477	0.501071	3.785202	4.934637	2.922236	2.707996	1.978474	1.852896	1.649786	2.234730	2.282714	2.148594	0.181729	4.999991	2990.000000		1
21634.958984	7509.862793	2.180203	8.887335	18160.396484	99998.000000	2892.867676	1738.858643	409.619171	103.699966	107.209259	528.444885	662.655396	404.117798	4.221458	99998.000000	4.335156	3.875632	0.338497	0.948772	4.259125	4.999991	3.461329	3.240264	2.612380	2.015779	2.030232	2.723000	2.821288	2.606508	0.625462	4.999991	3007.000000		1
11329.001953	3010.833008	2.670518	0.447142	6043.246094	88671.210938	809.262451	493.015808	113.500092	49.734539	15.039393	120.336739	148.244568	71.135689	3.396684	99998.000000	4.054192	3.478687	0.426595	0.000000	3.781270	4.947783	2.908089	2.692861	2.054996	1.696658	1.177230	2.080398	2.170979	1.852087	0.531055	4.999991	3027.000000		1
5610.665527	1334.373901	2.352893	3.675817	3124.351562	50975.519531	315.861206	197.747833	47.455654	21.595423	18.018286	39.872742	54.606846	53.046474	0.453095	0.000000	3.749014	3.125278	0.371602	0.565354	3.494760	4.707362	2.499496	2.296112	1.676288	1.334362	1.255713	1.600676	1.737247	1.724657	0.000000	0.000000	3111.000000		1
8333.492188	2713.397217	2.470075	3.947186	4874.573730	73697.578125	586.280396	372.947357	114.940193	53.287006	24.188847	69.340950	84.790482	66.081436	0.636276	99998.000000	3.920827	3.433513	0.392710	0.596288	3.687937	4.867453	2.768105	2.571648	2.060472	1.726621	1.383615	1.840990	1.928347	1.820079	0.000000	4.999991	3141.000000		1
9758.712891	904.929321	2.346725	5.522976	3482.478516	54675.207031	375.238586	227.145111	62.519718	28.314890	12.883861	28.145283	32.675297	39.885078	0.700054	99998.000000	3.989393	2.956615	0.370462	0.742173	3.541888	4.737791	2.574307	2.356303	1.796017	1.452015	1.110046	1.449406	1.514220	1.600810	0.000000	4.999991	3162.000000		1
28208.708984	6050.566895	3.358191	4.329569	17580.085938	99998.000000	2731.051514	1666.390747	412.850952	134.182724	105.991188	514.133240	705.846191	372.833252	2.830757	99998.000000	4.450383	3.781796	0.526105	0.636445	4.245021	4.999991	3.436330	3.221777	2.615793	2.127697	2.025270	2.711076	2.848710	2.571515	0.451903	4.999991	3207.000000		1
7655.831543	2017.992432	3.783747	3.598723	3335.199219	51151.437500	331.347717	205.383163	55.837257	25.422342	1.776234	21.357975	44.313324	0.000000	1.499293	99998.000000	3.883992	3.304919	0.577922	0.556148	3.523122	4.708858	2.520284	2.312565	1.746924	1.405216	0.249500	1.329560	1.646534	0.000000	0.175887	4.999991	3226.000000		1
15067.277344	2864.108643	2.007514	2.732193	7817.154297	99998.000000	1057.673096	659.115234	103.144897	75.135292	32.715385	171.351028	246.399979	135.561157	1.898902	99998.000000	4.178035	3.456990	0.302659	0.436511	3.893049	4.999991	3.024351	2.818961	2.013448	1.875844	1.514752	2.233887	2.391641	2.132135	0.278503	4.999991	3242.000000		1
18864.349609	7311.627930	5.276277	6.586866	18122.542969	99998.000000	2780.631836	1722.126221	385.917572	172.566025	115.859146	536.749390	712.004456	448.566803	4.611510	0.000000	4.275642	3.864014	0.722328	0.818679	4.258219	4.999991	3.444144	3.236065	2.586494	2.236955	2.063930	2.729772	2.852483	2.651827	0.663843	0.000000	3295.000000		1
6031.993652	2585.576172	2.698272	4.810632	5510.727539	77095.210938	704.014465	444.098480	105.260338	81.888680	29.647064	93.625389	98.217079	77.337082	0.563442	99998.000000	3.780461	3.412557	0.431086	0.682202	3.741209	4.887027	2.847582	2.647479	2.022265	1.913224	1.471982	1.971394	1.992187	1.888388	0.000000	4.999991	3365.000000		1
8953.327148	1514.627686	2.201789	3.015897	5505.041016	75483.734375	719.127869	439.549957	117.663139	10.404534	34.537872	74.250259	85.808113	8.356932	0.220008	99998.000000	3.951984	3.180306	0.342776	0.479416	3.740761	4.877853	2.856806	2.643008	2.070640	1.017223	1.538296	1.870698	1.933528	0.922047	0.000000	4.999991	3380.000000		1
14558.213867	1644.638062	1.819406	2.775365	5029.260254	76350.562500	620.716492	388.705261	93.930679	24.065496	25.126303	85.912964	142.598251	77.167480	1.231309	99998.000000	4.163108	3.216070	0.259930	0.443320	3.701504	4.882812	2.792893	2.589620	1.972807	1.381395	1.400129	1.934059	2.154114	1.887434	0.090367	4.999991	3400.000000		1
8681.310547	1631.704834	1.840992	4.881558	4620.526367	68178.406250	574.037964	343.775208	78.715515	30.436501	14.425730	72.844078	83.467560	14.203701	0.703350	0.000000	3.938585	3.212642	0.265052	0.688559	3.664691	4.833647	2.758941	2.536275	1.896060	1.483395	1.159138	1.862394	1.921518	1.152402	0.000000	0.000000	3410.000000		1
14252.621094	3184.595459	5.405794	4.360406	6131.052246	99998.000000	819.620728	495.084991	168.177856	81.799255	22.603806	157.344681	217.863052	65.332092	0.059053	99998.000000	4.153895	3.503054	0.732859	0.639527	3.787535	4.999991	2.913613	2.694680	2.225769	1.912749	1.354182	2.196852	2.338184	1.815127	0.000000	4.999991	3432.000000		1
35442.894531	13393.075195	3.718989	11.782966	31834.740234	99998.000000	5061.469727	3137.377197	808.550110	283.710144	208.914047	931.239746	1257.718262	763.700256	3.496542	99998.000000	4.549529	4.126880	0.570425	1.071255	4.502901	4.999991	3.704277	3.496567	2.907707	2.452875	2.319968	2.969062	3.099583	2.882923	0.543639	4.999991	3505.000000		1
15198.644531	1698.686768	1.174904	2.886379	7680.908691	99998.000000	1101.924683	664.823242	148.238403	49.993572	30.411831	161.991882	211.775757	96.379173	0.915277	99998.000000	4.181805	3.230113	0.070003	0.460353	3.885413	4.999991	3.042152	2.822706	2.170961	1.698914	1.483043	2.209493	2.325876	1.983983	0.000000	4.999991	3584.000000		1
27296.283203	3890.611328	3.574053	5.624740	16488.429688	99998.000000	2561.106689	1557.614990	306.116577	138.469116	110.218994	466.125610	616.510315	338.181305	2.534583	99998.000000	4.436103	3.590018	0.553161	0.750102	4.217179	4.999991	3.408428	3.192460	2.485887	2.141353	2.042256	2.668503	2.789940	2.529150	0.403907	4.999991	3620.000000		1
3480.116455	808.340454	2.907966	2.624262	1510.057495	30661.669922	29.924601	35.592514	24.953613	33.615837	2.106194	0.000000	0.000000	11.101460	0.473769	0.000000	3.541594	2.907594	0.463589	0.419007	3.178993	4.486596	1.476028	1.551359	1.397133	1.526544	0.323498	0.000000	0.000000	1.045380	0.000000	0.000000	3678.000000		1
14231.121094	4622.715820	3.749826	4.943233	9382.225586	99998.000000	1305.824585	830.959656	192.083008	76.760422	41.177162	207.143982	279.917145	178.585480	1.625107	99998.000000	4.153239	3.664897	0.574011	0.694011	3.972306	4.999991	3.115885	2.919580	2.283489	1.885137	1.614656	2.316272	2.447030	2.251846	0.210882	4.999991	3720.000000		1
6568.647461	1135.740967	2.152450	4.912396	4479.167480	66144.554688	499.763031	322.580658	72.794739	33.218033	28.577007	73.010597	133.044830	69.140503	0.251943	0.000000	3.817476	3.055279	0.332933	0.691293	3.651197	4.820494	2.698764	2.508638	1.862100	1.521374	1.456017	1.863386	2.123998	1.839733	0.000000	0.000000	3749.000000		1
8362.958008	673.827759	1.514116	2.948054	5557.041992	83096.937500	710.940552	427.307526	124.188324	59.257122	33.353718	104.615837	156.172867	73.574921	0.243164	0.000000	3.922360	2.828549	0.180159	0.469535	3.744844	4.919585	2.851833	2.630741	2.094081	1.772741	1.523144	2.019598	2.193606	1.866730	0.000000	0.000000	3770.000000		1
10284.296875	3889.895996	2.167868	3.669649	10927.866211	99998.000000	1591.548462	972.228821	224.502350	69.939194	61.554508	244.614487	329.408051	224.477676	0.130314	0.000000	4.012175	3.589938	0.336033	0.564625	4.038536	4.999991	3.201820	2.987768	2.351221	1.844721	1.789260	2.388482	2.517734	2.351173	0.000000	0.000000	3795.000000		1
9184.514648	1592.017090	1.372264	2.818537	4677.544434	71681.343750	591.800293	361.105804	113.305817	53.626217	28.734278	131.638641	170.083618	161.683502	2.058727	99998.000000	3.963056	3.201948	0.137438	0.450024	3.670018	4.855406	2.772175	2.557634	2.054252	1.729377	1.458400	2.119383	2.230663	2.208666	0.313599	4.999991	3846.000000		1
6870.458984	464.682434	0.576659	1.403101	3701.488770	57708.402344	424.155945	257.825226	69.550644	56.685287	12.766679	35.607933	13.371091	27.414438	1.800957	0.000000	3.836986	2.667156	0.000000	0.147089	3.568377	4.761239	2.627526	2.411325	1.842301	1.753470	1.106078	1.551547	1.126167	1.437979	0.255503	0.000000	3916.000000		1
20958.060547	3546.136230	3.364359	4.385077	10774.864258	99998.000000	1558.003540	972.574219	213.573578	93.674728	48.652145	295.156982	498.427765	218.038834	2.457902	0.000000	4.321351	3.549755	0.526902	0.641977	4.032412	4.999991	3.192569	2.987923	2.329547	1.971622	1.687102	2.470053	2.697602	2.338534	0.390565	0.000000	3948.000000		1
7589.787109	2328.864258	3.018980	3.700486	5213.547363	78155.054688	646.906738	396.809326	128.024490	54.554420	14.240705	86.668480	99.216209	57.937283	1.789546	99998.000000	3.880230	3.367144	0.479860	0.568259	3.717133	4.892957	2.810842	2.598582	2.107293	1.736830	1.153532	1.937861	1.996583	1.762958	0.252743	4.999991	3972.000000		1
9063.318359	1026.811035	1.773150	3.422950	4120.060059	64094.214844	444.693634	284.314545	69.254608	49.549515	5.775843	35.543171	76.390373	40.026928	1.636954	0.000000	3.957287	3.011491	0.248745	0.534401	3.614903	4.806819	2.648061	2.453799	1.840449	1.695039	0.761615	1.550756	1.883039	1.602352	0.214037	0.000000	3998.000000		1
11792.709961	2319.468018	1.631298	2.537917	7365.189453	99998.000000	969.789551	609.812439	152.904099	62.343945	35.324226	177.638763	238.576538	188.996185	1.119846	0.000000	4.071614	3.365388	0.212533	0.404477	3.867184	4.999991	2.986677	2.785196	2.184419	1.794794	1.548073	2.249538	2.377628	2.276453	0.049158	0.000000	4018.000000		1
6256.150391	2282.324463	3.210172	3.891678	5023.481445	73388.250000	629.465088	399.470612	105.911011	43.314194	28.462908	114.924774	152.241104	109.182854	0.157593	99998.000000	3.796307	3.358377	0.506528	0.590137	3.701005	4.865626	2.798972	2.601485	2.024941	1.636630	1.454279	2.060414	2.182532	2.038154	0.000000	4.999991	4084.000000		1
8833.820312	3304.037842	1.779317	4.073619	10385.705078	99998.000000	1525.198730	941.302002	193.085220	107.573143	55.350025	236.676956	334.369781	212.608368	2.734771	99998.000000	3.946149	3.519045	0.250253	0.609980	4.016436	4.999991	3.183326	2.973729	2.285749	2.031704	1.743118	2.374156	2.524227	2.327580	0.436921	4.999991	4100.000000		1
9961.838867	4790.665039	4.141461	6.167478	13555.976562	99998.000000	2054.581055	1260.441162	319.777527	115.597031	88.839432	370.551300	500.459961	339.636810	3.210789	0.000000	3.998339	3.680396	0.617154	0.790108	4.132131	4.999991	3.312723	3.100523	2.504848	2.062947	1.948606	2.568848	2.699369	2.531015	0.506612	0.000000	4123.000000		1
5201.067871	2105.545898	1.717642	4.159964	4913.280762	67938.070312	607.474976	381.143951	87.211212	73.220291	29.637814	96.622787	121.749092	84.093559	1.081067	99998.000000	3.716093	3.323365	0.234933	0.619090	3.691372	4.832113	2.783528	2.581089	1.940572	1.864631	1.471846	1.985080	2.085466	1.924763	0.033852	4.999991	4198.000000		1
17594.357422	4494.900879	4.980238	4.678032	9986.042969	99998.000000	1452.252808	885.440063	198.605118	109.435722	44.871483	227.789612	298.937622	203.335571	2.018629	99998.000000	4.245373	3.652720	0.697250	0.670063	3.999393	4.999991	3.162042	2.947159	2.297990	2.039159	1.651970	2.357534	2.475581	2.308213	0.305057	4.999991	4227.000000		1
23137.187500	5609.478027	2.815454	6.944580	14391.158203	99998.000000	2187.453125	1350.810181	355.749359	126.979111	89.564110	434.141083	585.484802	358.756012	3.062354	99998.000000	4.364311	3.748922	0.449548	0.841646	4.158096	4.999991	3.339939	3.130594	2.551144	2.103732	1.952134	2.637631	2.767516	2.554799	0.486055	4.999991	4318.000000		1
24951.880859	3121.125977	3.450704	6.830482	11597.179688	99998.000000	1661.900879	1063.599976	278.418427	105.266502	71.715431	277.783173	384.906097	246.705261	2.006732	99998.000000	4.397103	3.494311	0.537908	0.834451	4.064353	4.999991	3.220605	3.026778	2.444698	2.022290	1.855613	2.443706	2.585355	2.392178	0.302489	4.999991	4364.000000		1
25161.925781	4970.971680	2.365228	5.834434	16476.416016	99998.000000	2541.222656	1544.336426	394.733978	164.471207	100.017982	452.396820	588.688782	376.542999	4.825345	0.000000	4.400744	3.696441	0.373873	0.765999	4.216863	4.999991	3.405043	3.188742	2.596304	2.216090	2.000078	2.655519	2.769886	2.575814	0.683528	0.000000	4421.000000		1
7527.640625	2385.133057	2.047602	3.348940	7764.625977	99998.000000	1051.110840	632.838684	117.866661	52.805943	20.704222	130.300293	169.914001	149.826538	2.530573	0.000000	3.876659	3.377513	0.311246	0.524907	3.890121	4.999991	3.021648	2.801293	2.071391	1.722683	1.316059	2.114945	2.230229	2.175589	0.403219	0.000000	4478.000000		1
6454.937500	2327.639893	1.936588	3.694319	4155.412109	58622.976562	502.624756	319.651093	86.283012	18.641201	24.521891	57.573402	113.043694	59.232452	0.565352	99998.000000	3.809892	3.366916	0.287037	0.567534	3.618614	4.768068	2.701244	2.504676	1.935925	1.270474	1.389554	1.760222	2.053246	1.772560	0.000000	4.999991	4521.000000		1
7655.242676	1772.622437	3.358191	2.960389	4833.991699	72723.351562	615.150391	379.435547	91.173820	52.679508	22.184416	87.331482	98.858498	85.055679	0.553534	0.000000	3.883959	3.248616	0.526105	0.471349	3.684306	4.861674	2.788981	2.579138	1.959870	1.721642	1.346048	1.941171	1.995014	1.929703	0.000000	0.000000	4562.000000		1
13114.610352	961.300049	4.462170	7.308461	7277.851562	96516.296875	976.046509	616.982117	119.346855	75.610191	23.461084	137.025925	191.870224	144.763031	1.540534	0.000000	4.117755	2.982859	0.649546	0.863826	3.862003	4.984601	2.989470	2.790272	2.076811	1.878580	1.370348	2.136803	2.283008	2.160658	0.187671	0.000000	4621.000000		1
13528.876953	4754.193848	1.261249	4.804465	10263.947266	99998.000000	1473.472046	930.385559	251.956879	88.145592	50.536312	256.301849	353.004822	181.185074	2.022339	0.000000	4.131262	3.677077	0.100801	0.681645	4.011314	4.999991	3.168342	2.968663	2.401326	1.945201	1.703604	2.408752	2.547781	2.258122	0.305854	0.000000	4697.000000		1
7805.362305	2234.122559	3.885511	7.175860	10274.730469	99998.000000	1487.225464	926.592590	214.110153	102.904366	63.383167	253.498749	325.923431	190.019989	0.164360	0.000000	3.892393	3.349107	0.589448	0.855874	4.011770	4.999991	3.172377	2.966889	2.330637	2.012434	1.801974	2.403976	2.513116	2.278799	0.000000	0.000000	4838.000000		1
12518.955078	1908.902100	1.760815	4.983322	6751.626953	89767.289062	885.174866	565.351074	121.604156	65.042221	40.628258	150.088654	228.643814	220.561325	3.327291	0.000000	4.097568	3.280784	0.245714	0.697519	3.829408	4.953118	2.947029	2.752318	2.084948	1.813195	1.608828	2.176348	2.359159	2.343529	0.522091	0.000000	4899.000000		1
12261.586914	1491.946777	2.272716	3.126911	7717.269043	99998.000000	1074.016846	656.925781	167.977417	94.374741	23.346987	191.120880	224.884735	157.616058	1.633683	99998.000000	4.088547	3.173753	0.356545	0.495116	3.887464	4.999991	3.031011	2.817516	2.225251	1.974856	1.368231	2.281308	2.351960	2.197600	0.213168	4.999991	4940.000000		1
7585.143066	3905.308350	2.901798	5.001824	7070.624512	93547.218750	989.840027	601.939636	128.036835	77.253822	42.586433	165.313065	247.969604	127.494095	0.712828	0.000000	3.879964	3.591655	0.462667	0.699128	3.849458	4.971031	2.995565	2.779553	2.107335	1.887920	1.629271	2.218307	2.394398	2.105490	0.000000	0.000000	5014.000000		1
14383.408203	2995.710449	3.475374	5.248523	9064.705078	99998.000000	1289.514648	799.952698	164.267685	72.273582	61.125870	211.501312	314.954559	144.568756	0.023284	99998.000000	4.157862	3.476500	0.541001	0.720037	3.957354	4.999991	3.110426	2.903064	2.215552	1.858980	1.786225	2.325313	2.498248	2.160074	0.000000	4.999991	5041.000000		1
7254.964355	1643.194824	1.773150	6.256906	6147.538086	90779.289062	827.077209	501.613281	144.824707	87.815628	34.587215	142.111023	192.616486	130.207779	1.345228	0.000000	3.860635	3.215689	0.248745	0.796360	3.788701	4.957987	2.917546	2.700369	2.160843	1.943572	1.538916	2.152628	2.284693	2.114637	0.128796	0.000000	5091.000000		1
16441.703125	3945.415527	2.343642	6.799644	13978.875000	99998.000000	2092.526367	1302.780884	304.232422	157.486542	96.388420	410.821838	618.005920	294.527893	4.160648	0.000000	4.215947	3.596093	0.369891	0.832486	4.145472	4.999991	3.320671	3.114871	2.483206	2.197243	1.984025	2.613653	2.790993	2.469126	0.619161	0.000000	5177.000000		1
6509.883301	321.368744	1.705307	3.863925	2537.910889	41133.695312	217.980240	129.880905	41.500957	86.831917	3.632644	19.035919	18.804640	1.757731	0.491508	99998.000000	3.813573	2.507004	0.231803	0.587029	3.404476	4.614198	2.338417	2.113545	1.618058	1.938679	0.560223	1.279574	1.274265	0.244952	0.000000	4.999991	5208.000000		1
8386.955078	599.389404	1.702224	4.132210	3903.328613	59816.230469	452.224121	281.079712	77.608452	53.108150	31.373959	63.346161	82.823059	86.523544	0.956708	99998.000000	3.923604	2.777709	0.231017	0.616182	3.591435	4.776819	2.655354	2.448829	1.889909	1.725161	1.496569	1.801720	1.918151	1.937134	0.000000	4.999991	5249.000000		1
12712.682617	3315.611328	1.464776	4.292564	9157.868164	99998.000000	1345.675781	806.866394	187.540649	94.871223	48.427032	249.622482	358.336609	273.459778	2.357878	99998.000000	4.104237	3.520564	0.165771	0.632717	3.961794	4.999991	3.128940	2.906802	2.273095	1.977134	1.685088	2.397284	2.554291	2.436893	0.372521	4.999991	5282.000000		1
17033.171875	3150.128662	2.803118	5.939281	9670.737305	99998.000000	1357.418579	856.866150	239.085342	106.342728	68.024193	303.020508	414.571655	222.356064	1.408439	0.000000	4.231296	3.498328	0.447641	0.773734	3.985460	4.999991	3.132714	2.932913	2.378553	2.026708	1.832663	2.481472	2.617599	2.347049	0.148738	0.000000	5324.000000		1
8860.328125	141.192062	2.685936	3.817669	4554.336914	67741.156250	538.685974	340.518768	106.925560	43.175426	22.387943	73.537918	97.594162	76.812851	2.419326	55720.265625	3.947450	2.149810	0.429096	0.581798	3.658425	4.830853	2.731336	2.532141	2.029082	1.635237	1.350014	1.866511	1.989424	1.885434	0.383694	4.746013	5376.000000		0
10138.944336	3976.073975	2.861710	8.094814	11777.871094	99998.000000	1723.276489	1082.802490	254.963516	123.334129	87.325317	370.992279	521.339966	287.703583	1.118286	0.000000	4.005993	3.599454	0.456626	0.908207	4.071067	4.999991	3.236355	3.034549	2.406478	2.091083	1.941140	2.569365	2.717121	2.458945	0.048553	0.000000	5419.000000		1
17640.351562	2290.212646	3.197837	5.600070	9959.088867	99998.000000	1474.168945	890.756470	214.091644	150.788651	48.948185	247.362106	318.306610	226.482101	0.477456	99998.000000	4.246507	3.359876	0.504856	0.748193	3.998219	4.999991	3.168547	2.949759	2.330600	2.178369	1.689737	2.393333	2.502846	2.355034	0.000000	4.999991	5448.000000		1
5311.900391	510.864502	2.297385	1.908834	1847.560425	35535.523438	81.404533	54.246048	7.983799	36.048904	0.000000	0.000000	0.000000	0.000000	0.362818	99998.000000	3.725250	2.708306	0.361234	0.280768	3.266599	4.550663	1.910649	1.734368	0.902210	1.556892	0.000000	0.000000	0.000000	0.000000	0.000000	4.999991	5472.000000		1
10842.092773	2481.854736	3.256428	5.939281	7072.835449	99166.539062	998.748962	593.027649	146.530014	45.898369	38.811935	159.349121	205.010040	139.761215	2.718599	0.000000	4.035113	3.394776	0.512742	0.773734	3.849594	4.996365	2.999456	2.773075	2.165927	1.661797	1.588965	2.202350	2.311775	2.145387	0.434345	0.000000	5498.000000		1
9452.583984	1257.178589	3.352024	5.822099	5922.480469	87351.148438	815.161682	488.217529	137.170868	81.802338	47.501911	192.042908	245.083221	147.828262	0.236620	0.000000	3.975551	3.099397	0.525307	0.765080	3.772504	4.941268	2.911244	2.688613	2.137262	1.912766	1.676711	2.283398	2.389314	2.169757	0.000000	0.000000	5563.000000		1
15269.663086	3657.804443	3.179335	3.725156	9735.754883	99998.000000	1374.684448	867.844238	215.127777	60.573879	51.769806	249.751999	359.844543	224.749054	1.468090	99998.000000	4.183829	3.563221	0.502336	0.571145	3.988370	4.999991	3.138203	2.938442	2.332696	1.782285	1.714077	2.397509	2.556115	2.351698	0.166753	4.999991	5594.000000		1
5720.797852	905.675598	2.130863	3.336605	4683.727539	67159.953125	579.934082	342.202484	97.020592	15.255256	16.312979	98.812241	134.253647	78.536659	0.097866	0.000000	3.757457	2.956973	0.328556	0.523305	3.670592	4.827110	2.763379	2.534283	1.986864	1.183419	1.212533	1.994811	2.127926	1.895072	0.000000	0.000000	5618.000000		1
15770.952148	4195.441895	1.927337	3.009729	10310.061523	99998.000000	1533.056030	920.946228	227.925293	88.040741	51.106804	258.953888	343.361969	209.074402	2.196611	99998.000000	4.197858	3.622778	0.284958	0.478527	4.013261	4.999991	3.185558	2.964234	2.357793	1.944684	1.708479	2.413223	2.535752	2.320301	0.341753	4.999991	5645.000000		1
10308.666992	5111.682617	1.594293	5.322533	8000.880371	99998.000000	1141.399658	694.356201	125.162788	61.400322	51.307247	192.073746	265.232361	164.683990	1.373241	99998.000000	4.013203	3.708564	0.202568	0.726118	3.903138	4.999991	3.057438	2.841582	2.097475	1.788171	1.710179	2.283468	2.423626	2.216651	0.137747	4.999991	5687.000000		1
12225.959961	3528.719238	2.994310	6.192147	9698.747070	99998.000000	1395.663208	861.312927	231.675125	120.080788	54.859711	228.739410	295.924835	198.734634	0.875764	99998.000000	4.087283	3.547617	0.476297	0.791841	3.986716	4.999991	3.144781	2.935161	2.364879	2.079473	1.739254	2.359341	2.471181	2.298274	0.000000	4.999991	5707.000000		1
14201.584961	3277.909424	4.838386	7.400973	8794.832031	99998.000000	1241.470093	769.454468	176.941849	103.246658	67.376610	275.112671	365.703674	259.342438	3.928627	0.000000	4.152337	3.515597	0.684700	0.869289	3.944227	4.999991	3.093936	2.886183	2.247831	2.013876	1.828509	2.439511	2.563129	2.413874	0.594241	0.000000	5764.000000		1
6722.976074	1159.072510	2.118529	4.119875	3262.358154	51911.929688	339.562805	216.993439	73.300468	51.412094	26.427641	75.381996	87.550430	40.868790	0.658532	0.000000	3.827562	3.064111	0.326034	0.614884	3.513532	4.715267	2.530920	2.336447	1.865107	1.711065	1.422058	1.877268	1.942258	1.611392	0.000000	0.000000	5843.000000		1
20806.333984	2422.221191	3.077571	7.314628	11568.380859	99998.000000	1745.211060	1060.189331	236.621445	131.262421	89.909485	366.490021	494.153717	296.785187	1.668199	0.000000	4.318195	3.384214	0.488208	0.864192	4.063272	4.999991	3.241848	3.025383	2.374054	2.118140	1.953806	2.564062	2.693862	2.472442	0.222248	0.000000	5901.000000		1
6249.757812	834.909912	1.507948	2.800035	3217.076416	54239.894531	334.684326	204.599899	58.643459	37.640114	16.405491	54.064106	87.473335	81.737579	0.448233	99998.000000	3.795863	2.921640	0.178386	0.447163	3.507461	4.734319	2.524635	2.310905	1.768220	1.575651	1.214989	1.732909	1.941876	1.912422	0.000000	4.999991	5950.000000		1
10668.206055	766.962830	2.741444	1.967425	4852.876465	77259.289062	624.080872	362.419495	99.524582	50.894024	29.443537	101.189804	143.063889	108.569191	0.841658	99998.000000	4.028091	2.884774	0.437979	0.293898	3.685999	4.887951	2.795241	2.559211	1.997930	1.706667	1.468990	2.005137	2.155530	2.035707	0.000000	4.999991	5977.000000		1
10083.350586	750.218140	2.198706	4.483756	4267.808105	64058.000000	489.253662	307.565948	79.178078	15.406359	23.359322	66.130775	102.478806	91.204659	0.194425	0.000000	4.003605	2.875188	0.342167	0.651642	3.630205	4.806573	2.689534	2.487938	1.898605	1.187700	1.368460	1.820404	2.010634	1.960017	0.000000	0.000000	6002.000000		1
11956.835938	1850.101440	2.701355	3.842339	7305.432617	98144.250000	977.286133	612.674133	124.179077	26.338213	24.262857	128.826263	206.721512	117.231415	0.107725	0.000000	4.077616	3.267195	0.431582	0.584596	3.863646	4.991865	2.990022	2.787230	2.094049	1.420586	1.384942	2.110004	2.315386	2.069044	0.000000	0.000000	6018.000000		1
7298.343262	200.523193	3.253344	4.286397	3020.676270	48959.222656	299.387848	168.933380	41.874088	17.901104	2.300469	10.453875	1.569623	20.278666	0.276101	99998.000000	3.863224	2.302165	0.512330	0.632092	3.480104	4.689835	2.476234	2.227715	1.621945	1.252880	0.361816	1.019277	0.195795	1.307039	0.000000	4.999991	6042.000000		0
28714.251953	7001.715332	3.382861	7.629169	19682.730469	99998.000000	3092.962158	1870.583618	463.075806	167.200317	132.452744	649.312012	912.037292	532.308838	3.030687	0.000000	4.458097	3.845204	0.529284	0.882477	4.294086	4.999991	3.490375	3.271977	2.665652	2.223237	2.122061	2.812454	2.960013	2.726164	0.481541	0.000000	6070.000000		1
9413.553711	1247.181152	2.248045	1.029969	4620.402832	65902.546875	560.913574	349.261169	82.604111	19.168520	10.262683	58.159313	72.227325	88.669823	1.472041	99998.000000	3.973754	3.095930	0.351805	0.012824	3.664680	4.818902	2.748896	2.543150	1.917002	1.282589	1.011261	1.764619	1.858702	1.947776	0.167920	4.999991	6124.000000		1
36938.859375	8249.411133	2.069189	8.051641	21720.662109	99998.000000	3456.901855	2089.868164	513.337646	212.959915	140.513641	615.289124	813.545776	497.536591	2.536768	0.000000	4.567483	3.916423	0.315800	0.905884	4.336873	4.999991	3.538687	3.320119	2.710403	2.328298	2.147718	2.789079	2.910382	2.696825	0.404281	0.000000	6151.000000		1
6512.631348	1818.412842	2.645848	4.200052	2830.829102	51108.972656	267.378662	147.538391	46.074142	71.804855	5.115922	24.827181	44.109798	35.046692	0.651129	12850.110352	3.813756	3.259692	0.422565	0.623255	3.451914	4.708497	2.427127	2.168905	1.663457	1.856154	0.708924	1.394927	1.644535	1.544647	0.000000	4.108907	6177.000000		1
13311.260742	1797.178223	1.766982	3.873176	6638.885742	88424.375000	907.087891	565.967834	126.960609	40.736191	40.002258	127.864143	160.715210	103.141808	0.740273	99998.000000	4.124219	3.254591	0.247232	0.588067	3.822095	4.946572	2.957649	2.752792	2.103669	1.609980	1.602085	2.106749	2.206057	2.013435	0.000000	4.999991	6241.000000		1
16100.292969	2512.072266	3.444536	5.162179	10252.327148	99998.000000	1492.187256	924.248901	210.298645	98.121483	74.700485	369.024841	497.477997	226.596207	3.173143	99998.000000	4.206834	3.400032	0.537131	0.712833	4.010822	4.999991	3.173823	2.965789	2.322836	1.991764	1.873323	2.567056	2.696774	2.355253	0.501490	4.999991	6268.000000		1
9717.070312	971.279053	2.124696	3.287266	5404.930664	76385.375000	693.045593	429.126923	91.645630	64.888031	31.737839	116.472809	164.739487	128.400711	1.787539	0.000000	3.987535	2.987344	0.327297	0.516835	3.732790	4.883010	2.840762	2.632586	1.962112	1.812165	1.501577	2.066225	2.216798	2.108567	0.252256	0.000000	6329.000000		1
13187.245117	2032.745117	2.257297	2.886379	6617.151367	99998.000000	905.613892	550.259277	169.133820	115.893066	44.060459	220.891296	336.380402	172.726379	1.030035	99998.000000	4.120154	3.308083	0.353589	0.460353	3.820671	4.999991	2.956943	2.740567	2.228230	2.064057	1.644049	2.344179	2.526831	2.237359	0.012852	4.999991	6378.000000		1
6427.513672	1051.727661	3.740575	2.679769	3270.644043	53367.800781	389.482361	207.014465	57.826267	35.703526	8.807158	29.606976	45.784267	62.245266	0.484626	99998.000000	3.808043	3.021903	0.572938	0.428097	3.514633	4.727279	2.590488	2.316001	1.762125	1.552711	0.944836	1.471394	1.660716	1.794106	0.000000	4.999991	6409.000000		1
5545.845215	0.000000	3.530881	6.346334	2778.905029	44481.078125	248.885468	162.247833	48.951267	15.070231	23.485754	26.788439	48.661396	44.587780	0.785092	0.000000	3.743968	0.000000	0.547883	0.802523	3.443874	4.648175	2.395999	2.210179	1.689764	1.178120	1.370805	1.427947	1.687185	1.649216	0.000000	0.000000	6452.000000		0
15643.380859	3362.317627	4.079786	7.820362	11387.666992	99998.000000	1692.602539	1033.502686	285.955109	105.396027	79.387772	328.196136	448.736420	260.674591	0.523677	0.000000	4.194331	3.526639	0.610637	0.893227	4.056435	4.999991	3.228555	3.014312	2.456298	2.022824	1.899754	2.516134	2.651991	2.416099	0.000000	0.000000	6482.000000		1
15373.547852	3727.981201	3.604891	3.712821	9122.954102	99998.000000	1309.654541	794.414246	202.114410	84.127480	45.374130	189.884293	278.461609	219.997009	3.146927	0.000000	4.186774	3.571474	0.556892	0.569704	3.960135	4.999991	3.117157	2.900047	2.305597	1.924938	1.656808	2.278489	2.444765	2.342417	0.497887	0.000000	6507.000000		1
18530.525391	2341.072754	3.512378	5.489055	9319.138672	99998.000000	1318.918091	822.556458	173.170441	86.517372	48.679901	231.641205	312.197723	208.655014	1.008688	0.000000	4.267888	3.369415	0.545601	0.739498	3.969376	4.999991	3.120218	2.915166	2.238474	1.937103	1.687350	2.364816	2.494430	2.319429	0.003757	0.000000	6571.000000		1
17741.406250	5544.053223	3.894762	6.568364	7698.177734	99998.000000	1072.388672	661.369446	171.295517	103.006126	58.011292	194.528412	259.965332	133.121918	1.499762	0.000000	4.248988	3.743827	0.590481	0.817457	3.886388	4.999991	3.030352	2.820444	2.233746	2.012863	1.763512	2.288983	2.414915	2.124249	0.176022	0.000000	6625.000000		1
5638.119629	502.220764	1.754647	1.979760	2655.740479	44056.593750	251.062592	143.202667	53.977764	23.242140	2.957305	24.167261	37.072708	8.881167	2.860444	99998.000000	3.751134	2.700895	0.244190	0.296613	3.424186	4.644011	2.399782	2.155951	1.732215	1.366276	0.470896	1.383227	1.569054	0.948470	0.456433	4.999991	6638.000000		1
12275.775391	2759.409668	2.278883	3.589472	5169.832520	72604.828125	664.696777	396.969696	118.841125	13.210737	1.751564	49.746872	95.114838	16.528839	0.820038	99998.000000	4.089049	3.440816	0.357722	0.555031	3.713476	4.860966	2.822623	2.598757	2.074967	1.120927	0.243426	1.696766	1.978248	1.218242	0.000000	4.999991	6652.000000		1
16613.074219	2806.664795	3.635728	5.297863	8751.714844	99998.000000	1265.208618	765.165039	168.187119	73.180206	56.154884	246.264297	384.437378	287.262604	0.745389	99998.000000	4.220450	3.448190	0.560591	0.724101	3.942093	4.999991	3.102162	2.883755	2.225793	1.864394	1.749388	2.391402	2.584826	2.458279	0.000000	4.999991	6678.000000		1
9034.907227	3823.660156	3.117660	4.493007	12391.380859	99998.000000	1838.851929	1125.120605	302.046051	125.202873	60.549210	301.959686	418.090210	268.932861	1.303520	99998.000000	3.955924	3.582479	0.493829	0.652537	4.093120	4.999991	3.264547	3.051199	2.480073	2.097614	1.782108	2.479949	2.621270	2.429644	0.115118	4.999991	6718.000000		1
16348.459961	3766.675781	2.352893	4.570101	9798.931641	99998.000000	1418.208374	885.359924	209.805252	94.587517	72.782402	282.803528	424.985443	270.089264	2.162109	0.000000	4.213477	3.575958	0.371602	0.659926	3.991179	4.999991	3.151740	2.947120	2.321816	1.975834	1.862026	2.451485	2.628374	2.431507	0.334878	0.000000	6781.000000		1
18125.605469	2391.976074	5.411962	6.950747	6820.375977	97172.554688	943.007324	569.612793	148.932251	97.936462	39.157314	146.647202	166.219681	115.328743	0.826957	99998.000000	4.258293	3.378757	0.733355	0.842031	3.833808	4.987544	2.974515	2.755580	2.172989	1.990944	1.592813	2.166274	2.220682	2.061938	0.000000	4.999991	6824.000000		1
17385.378906	3543.999023	2.396065	5.664828	10454.845703	99998.000000	1522.509644	949.156311	209.092911	119.075485	68.832130	288.147644	324.884216	195.200668	2.348704	0.000000	4.240184	3.549494	0.379499	0.753187	4.019318	4.999991	3.182560	2.977338	2.320339	2.075822	1.837791	2.459615	2.511729	2.290481	0.370828	0.000000	6866.000000		1
13813.595703	3958.718750	4.153796	7.326963	11855.883789	99998.000000	1777.581055	1090.847900	287.367432	107.505302	82.354324	343.087524	443.947357	206.539566	2.692523	0.000000	4.140307	3.597555	0.618445	0.864924	4.073934	4.999991	3.249830	3.037764	2.458437	2.031430	1.915686	2.535405	2.647331	2.315003	0.430159	0.000000	6937.000000		1
7002.103516	2682.658447	2.084607	4.909312	9979.391602	99998.000000	1430.749878	890.010193	205.830307	89.693626	46.021717	206.613586	322.589905	150.538879	1.991973	99998.000000	3.845228	3.428565	0.319024	0.691021	3.999104	4.999991	3.155564	2.949395	2.313509	1.952762	1.662963	2.315159	2.508651	2.177649	0.299284	4.999991	6970.000000		1
14754.585938	3240.734863	1.933504	5.797429	13604.000000	99998.000000	2041.950073	1259.414307	296.519989	124.410355	75.363495	316.178833	476.209442	242.708740	1.620946	99998.000000	4.168927	3.510643	0.286345	0.763235	4.133667	4.999991	3.310045	3.100169	2.472054	2.094857	1.877161	2.499933	2.677798	2.385085	0.209768	4.999991	7003.000000		1
8812.456055	1883.017212	3.922516	6.142807	6311.195312	91368.710938	818.131287	529.397766	135.403885	55.087910	41.855587	142.388550	174.928162	159.910355	0.951201	0.000000	3.945097	3.274854	0.593565	0.788367	3.800112	4.960797	2.912823	2.723782	2.131631	1.741056	1.621753	2.153475	2.242860	2.203876	0.000000	0.000000	7065.000000		1
10391.000000	789.430969	2.636597	4.274062	4831.990234	68774.539062	593.104736	368.771973	88.398453	33.810112	22.603806	71.095596	102.167351	73.954224	0.259771	0.000000	4.016657	2.897314	0.421044	0.630841	3.684126	4.837428	2.773131	2.566758	1.946445	1.529047	1.354182	1.851843	2.009312	1.868963	0.000000	0.000000	7103.000000		1
18126.191406	3211.920410	2.642764	5.970118	7594.989746	99998.000000	1085.858398	645.525208	178.289444	70.845818	51.998001	200.174728	253.285965	183.861755	3.172507	0.000000	4.258307	3.506765	0.422058	0.775983	3.880527	4.999991	3.035773	2.809913	2.251126	1.850314	1.715987	2.301409	2.403611	2.264491	0.501403	0.000000	7134.000000		1
27281.919922	6138.468750	3.299600	7.376303	14527.144531	99998.000000	2263.365479	1363.530640	319.493835	107.782837	85.253044	352.915405	485.738190	225.637161	1.711351	99998.000000	4.435875	3.788060	0.518461	0.867839	4.162180	4.999991	3.354755	3.134665	2.504462	2.032550	1.930710	2.547671	2.686402	2.353411	0.233339	4.999991	7256.000000		1
25929.759766	4842.542969	2.318972	8.369267	15479.690430	99998.000000	2381.250732	1460.131836	350.436066	174.983673	118.094856	530.742249	663.386230	390.305725	2.863377	99998.000000	4.413798	3.685073	0.365295	0.922687	4.189762	4.999991	3.376805	3.164392	2.544609	2.242998	2.072231	2.724884	2.821766	2.591405	0.456879	4.999991	7353.000000		1
21084.470703	6204.981934	1.840992	9.652102	15942.747070	99998.000000	2479.680664	1508.632812	387.641388	168.655838	107.906189	491.181000	648.371521	489.895081	2.357523	99998.000000	4.323963	3.792741	0.265052	0.984622	4.202563	4.999991	3.394396	3.178584	2.588430	2.227001	2.033046	2.691242	2.811824	2.690103	0.372456	4.999991	7413.000000		1
3608.362793	2307.006592	2.149366	3.352024	4636.604980	68622.843750	543.481201	346.035583	92.450485	44.467514	20.812153	97.584915	155.830566	64.403885	0.195405	0.000000	3.557310	3.363049	0.332310	0.525307	3.666200	4.836469	2.735184	2.539121	1.965909	1.648043	1.318317	1.989383	2.192653	1.808912	0.000000	0.000000	7447.000000		1
13569.940430	2472.850098	3.126911	3.941018	6275.463867	96157.570312	839.689697	499.423828	171.563812	77.355583	43.961781	223.685150	308.577393	197.436371	0.849881	0.000000	4.132578	3.393198	0.495116	0.595608	3.797646	4.982984	2.924119	2.698469	2.234426	1.888492	1.643075	2.349637	2.489364	2.295427	0.000000	0.000000	7480.000000		1
12836.518555	4025.691406	2.763030	7.030924	11185.765625	99998.000000	1668.376709	1011.898010	231.123138	104.760773	61.252304	292.656067	424.125092	221.063980	1.726568	0.000000	4.108447	3.604841	0.441386	0.847012	4.048666	4.999991	3.222294	3.005137	2.363843	2.020199	1.787122	2.466357	2.627494	2.344518	0.237184	0.000000	7544.000000		1
8432.927734	1299.610840	2.192538	3.644979	4863.191895	74007.796875	624.916565	376.542999	112.383774	46.453442	34.651974	138.953262	209.247086	91.522285	0.264710	99998.000000	3.925978	3.113813	0.340947	0.561695	3.686921	4.869277	2.795822	2.575814	2.050704	1.667018	1.539728	2.142869	2.320659	1.961527	0.000000	4.999991	7584.000000		1
25227.212891	7283.630371	1.945839	8.276754	21799.359375	99998.000000	3472.604492	2107.661377	482.148712	175.933456	126.824921	546.429260	705.143127	363.720825	4.209097	0.000000	4.401869	3.862348	0.289107	0.917860	4.338444	4.999991	3.540655	3.323801	2.683181	2.245348	2.103204	2.737534	2.848277	2.560768	0.624189	0.000000	7615.000000		1
12866.208984	2127.064209	2.192538	3.953353	7008.302246	99998.000000	947.139526	591.855835	116.007172	53.854412	42.962646	165.285309	267.131958	183.852509	0.743372	99998.000000	4.109451	3.327780	0.340947	0.596966	3.845613	4.999991	2.976414	2.772216	2.064485	1.731221	1.633091	2.218234	2.426726	2.264470	0.000000	4.999991	7662.000000		1
11670.785156	8392.416992	1.773150	8.196578	20587.107422	99998.000000	3198.102295	1978.181396	445.782196	221.023895	111.600502	556.423645	774.450134	384.896851	2.315975	0.000000	4.067100	3.923887	0.248745	0.913633	4.313595	4.999991	3.504892	3.296266	2.649123	2.344439	2.047666	2.745406	2.888994	2.585344	0.364734	0.000000	7685.000000		1
14109.693359	3283.490967	3.792999	5.273193	5978.545898	87118.687500	746.147583	475.275055	118.415565	91.963257	42.700531	154.634079	222.895721	153.989578	0.932060	0.000000	4.149518	3.516336	0.578983	0.722074	3.776596	4.940111	2.872825	2.676945	2.073409	1.963614	1.630433	2.189305	2.348102	2.187491	0.000000	0.000000	7716.000000		1
4368.741699	895.850769	2.692104	3.176251	1358.405396	29307.445312	39.194321	23.254475	0.000000	9.331393	1.634382	0.000000	0.000000	26.387552	0.143445	0.000000	3.640356	2.952236	0.430092	0.501915	3.133029	4.466978	1.593223	1.366507	0.000000	0.969947	0.213353	0.000000	0.000000	1.421399	0.000000	0.000000	7754.000000		1
9387.104492	1780.319458	2.026016	3.231758	4230.488770	64997.699219	523.631165	311.352753	83.859192	55.723160	14.280794	63.796387	101.883644	33.147106	1.919077	99998.000000	3.972532	3.250498	0.306643	0.509439	3.626390	4.812898	2.719025	2.493253	1.923551	1.746036	1.154752	1.804796	2.008105	1.520446	0.283092	4.999991	7783.000000		1
10829.662109	3216.965576	2.985059	5.199183	7353.714844	99604.351562	1033.687744	616.935852	158.991409	33.060764	35.080612	174.721558	224.656540	147.390381	0.992143	99998.000000	4.034615	3.507447	0.474953	0.715935	3.866507	4.998278	3.014389	2.790240	2.201374	1.519313	1.545067	2.242347	2.351519	2.168469	0.000000	4.999991	7832.000000		1
6953.097168	2455.803223	2.753779	3.367443	3739.051758	59172.082031	392.757294	249.702667	63.611362	33.440063	10.398367	43.708912	57.067669	49.419998	0.459432	0.000000	3.842178	3.390193	0.439929	0.527300	3.572762	4.772117	2.594124	2.397423	1.803535	1.524267	1.016965	1.640570	1.756390	1.693903	0.000000	0.000000	7858.000000		1
19029.810547	6494.915039	3.937934	8.535789	17025.037109	99998.000000	2629.127930	1623.862915	400.793518	179.837479	95.460220	413.054474	577.377686	314.455017	2.276231	99998.000000	4.279435	3.812573	0.595268	0.931244	4.231088	4.999991	3.419812	3.210549	2.602921	2.254880	1.979822	2.616007	2.761460	2.497559	0.357216	4.999991	7923.000000		1
13583.757812	3136.766602	1.822490	4.619441	9151.451172	99998.000000	1308.899048	802.357971	239.291962	127.358414	66.898628	347.552765	493.487640	222.966644	3.064614	0.000000	4.133020	3.496482	0.260665	0.664589	3.961490	4.999991	3.116906	2.904368	2.378928	2.105028	1.825417	2.541021	2.693276	2.348240	0.486376	0.000000	7941.000000		1
19006.673828	4178.379883	3.876260	7.555160	12807.103516	99998.000000	1974.129395	1166.399536	249.036575	103.314499	68.018028	350.633423	427.585052	353.183685	1.870443	0.000000	4.278906	3.621008	0.588413	0.878244	4.107451	4.999991	3.295376	3.066847	2.396263	2.014161	1.832624	2.544853	2.631022	2.548001	0.271944	0.000000	7975.000000		1
17448.453125	3895.088867	2.112361	2.584173	8518.843750	99998.000000	1181.290894	718.548157	159.324448	71.909706	30.825052	145.219421	201.226288	134.870392	0.501819	0.000000	4.241757	3.590517	0.324768	0.412322	3.930381	4.999991	3.072357	2.856456	2.202282	1.856788	1.488904	2.162025	2.303685	2.129917	0.000000	0.000000	8029.000000		1
15880.120117	2368.120117	2.294302	5.260859	8591.999023	99998.000000	1263.253540	768.628052	223.450790	99.814453	52.796692	246.298218	316.884979	127.617447	3.455436	99998.000000	4.200854	3.374404	0.360651	0.721057	3.934094	4.999991	3.101490	2.885716	2.349182	1.999193	1.722607	2.391461	2.500902	2.105910	0.538503	4.999991	8090.000000		1
7209.599121	496.540527	2.278883	3.879343	3617.459961	56950.226562	404.959656	254.149414	68.310982	27.090645	15.511206	62.649235	72.344513	85.734108	1.911555	99998.000000	3.857911	2.695955	0.357722	0.588758	3.558404	4.755496	2.607412	2.405089	1.834491	1.432819	1.190646	1.796916	1.859406	1.933154	0.281387	4.999991	8109.000000		1
8013.794922	1332.193604	3.487709	5.341035	3976.869629	61025.859375	477.116058	283.247559	81.271935	72.646721	22.714819	63.435589	108.387253	60.839081	1.244735	0.000000	3.903838	3.124567	0.542540	0.727625	3.599541	4.785514	2.678624	2.452166	1.909941	1.861216	1.356309	1.802333	2.034978	1.784183	0.095077	0.000000	8145.000000		1
7169.014160	2205.045898	1.945839	3.308852	3459.850098	55704.953125	382.707397	231.132385	61.545258	21.114359	25.308245	66.158531	85.875954	68.872223	0.416358	0.000000	3.855459	3.343418	0.289107	0.519677	3.539057	4.745894	2.582867	2.363861	1.789195	1.324578	1.403262	1.820586	1.933872	1.838044	0.000000	0.000000	8178.000000		1
3948.776855	899.569763	2.766114	2.121612	2447.452393	39041.691406	215.898712	128.641251	43.474548	29.054987	9.963560	0.000000	0.000000	16.991400	0.635380	0.000000	3.596462	2.954035	0.441870	0.326666	3.388714	4.591528	2.334250	2.109380	1.638235	1.463221	0.998415	0.000000	0.000000	1.230229	0.000000	0.000000	8225.000000		1
10155.032227	1799.608276	2.667434	5.569232	6331.526367	89678.179688	841.462891	519.412598	176.948013	63.235146	38.192104	177.481506	212.827316	136.936508	1.403849	9714.652344	4.006681	3.255178	0.426094	0.745795	3.801508	4.952687	2.925035	2.715513	2.247846	1.800959	1.581974	2.249153	2.328027	2.136519	0.147321	3.987427	8248.000000		1
12959.622070	340.679108	3.432201	4.582436	6006.419922	85904.992188	831.585632	491.603455	139.736542	26.452311	39.046299	155.932327	203.144379	123.414307	0.255495	99998.000000	4.112592	2.532346	0.535573	0.661096	3.778616	4.934019	2.919907	2.691615	2.145310	1.422464	1.591580	2.192936	2.307805	2.091366	0.000000	4.999991	8282.000000		0
16065.696289	2143.750488	3.105325	5.106671	9448.380859	99998.000000	1393.239380	838.764587	258.960052	85.246872	58.905579	270.160187	335.091400	291.777191	2.323370	0.000000	4.205900	3.331174	0.492107	0.708138	3.975357	4.999991	3.144026	2.923640	2.413233	1.930678	1.770156	2.431621	2.525163	2.465051	0.366118	0.000000	8314.000000		1
23198.638672	3773.830078	3.475374	6.491270	11042.766602	99998.000000	1626.730835	990.897766	241.407410	80.140205	70.432594	300.972900	379.216614	255.213303	1.874049	0.000000	4.365462	3.576782	0.541001	0.812330	4.043078	4.999991	3.211316	2.996029	2.382751	1.903850	1.847774	2.478527	2.578887	2.406903	0.272781	0.000000	8349.000000		1
18178.449219	6218.130859	2.722941	4.878475	12023.719727	99998.000000	1770.806152	1110.241577	295.730560	122.409012	79.153404	339.020081	468.348999	238.866409	2.052094	0.000000	4.259557	3.793660	0.435038	0.688284	4.080039	4.999991	3.248171	3.045418	2.470896	2.087813	1.898470	2.530226	2.670570	2.378155	0.312197	0.000000	8413.000000		1
15981.809570	3516.479736	1.655968	3.435285	10215.538086	99998.000000	1519.647949	913.597717	222.251221	130.762863	52.142937	262.114716	416.625427	245.120224	3.721046	0.000000	4.203626	3.546108	0.219052	0.535963	4.009261	4.999991	3.181743	2.960755	2.346844	2.116484	1.717196	2.418491	2.619746	2.389379	0.570665	0.000000	8477.000000		1
15582.708984	4997.753906	2.229543	3.503127	11514.606445	99998.000000	1722.968140	1035.445435	243.960739	111.767029	79.868835	333.925720	439.158325	286.226471	0.693813	99998.000000	4.192643	3.698775	0.348216	0.544456	4.061249	4.999991	3.236277	3.015127	2.387320	2.048314	1.902377	2.523650	2.642621	2.456710	0.000000	4.999991	8507.000000		1
7176.562988	714.835327	1.729977	2.769197	3904.593018	61629.375000	419.545746	261.356110	67.244011	32.188065	13.451268	55.294521	98.954094	33.393806	0.256635	0.000000	3.855917	2.854206	0.238040	0.442354	3.591576	4.789788	2.622779	2.417233	1.827654	1.507695	1.128763	1.742682	1.995434	1.523666	0.000000	0.000000	8535.000000		1
6656.185547	122.936333	3.139246	6.441930	2622.744385	46544.753906	244.404800	125.989227	2.417651	12.834520	3.530881	0.499566	15.872004	34.818493	0.457522	0.000000	3.823225	2.089680	0.496825	0.809016	3.418756	4.667871	2.388110	2.100333	0.383394	1.108380	0.547883	0.000000	1.200632	1.541810	0.000000	0.000000	8553.000000		0
8232.509766	1743.018555	1.094727	2.716774	7688.843262	99998.000000	1072.397949	655.183472	181.626038	71.968292	41.251175	183.004471	276.469513	131.074310	2.377922	0.000000	3.915532	3.241302	0.039306	0.434053	3.885861	4.999991	3.030356	2.816363	2.259178	1.857141	1.615436	2.262462	2.441647	2.117517	0.376198	0.000000	8579.000000		1
14618.821289	2968.687500	3.040566	4.425165	9631.105469	99998.000000	1347.640137	847.818481	199.894119	101.236061	51.362751	268.905090	354.074890	232.976456	2.604163	0.000000	4.164912	3.472564	0.482955	0.645930	3.983676	4.999991	3.129574	2.928303	2.300800	2.005335	1.710648	2.429599	2.549095	2.367312	0.415668	0.000000	8595.000000		1
9032.431641	3311.679443	4.523845	5.421213	8076.601562	99998.000000	1147.514648	692.472046	154.526154	90.476898	53.367184	218.519897	279.402161	163.037262	0.858891	15533.474609	3.955805	3.520048	0.655508	0.734096	3.907229	4.999991	3.059758	2.840402	2.189002	1.956538	1.727274	2.339491	2.446230	2.212287	0.000000	4.191268	8660.000000		1
7050.280762	697.217896	2.278883	3.170084	7571.115234	99998.000000	1087.983154	657.388367	173.136505	50.656578	47.674603	187.195282	250.177551	136.406097	1.025048	99998.000000	3.848207	2.843369	0.357722	0.501071	3.879160	4.999991	3.036622	2.817822	2.238389	1.704636	1.678287	2.272295	2.398248	2.134834	0.010744	4.999991	8703.000000		1
9812.651367	1986.883667	2.285050	2.978892	5725.954102	83577.039062	760.650391	460.062988	126.387032	40.868790	36.782837	140.183685	147.822098	144.978897	1.966522	0.000000	3.991786	3.298172	0.358896	0.474055	3.757848	4.922087	2.881185	2.662817	2.101702	1.611392	1.565645	2.146698	2.169739	2.161305	0.293699	0.000000	8733.000000		1
3897.204346	1110.694824	1.692973	3.231758	2430.596680	45448.957031	219.155151	128.055328	44.831394	17.157923	15.079482	48.337605	56.423168	51.893154	0.606807	99998.000000	3.590753	3.045595	0.228650	0.509439	3.385713	4.657524	2.340752	2.107398	1.651582	1.234465	1.178386	1.684285	1.751457	1.715110	0.000000	4.999991	8768.000000		1
2893.647949	590.283081	0.437891	1.073141	1577.236816	37459.082031	80.032272	37.553772	26.547907	15.094901	10.157835	25.064629	35.469162	33.529491	1.322900	99998.000000	3.461446	2.771060	0.000000	0.030657	3.197897	4.573557	1.903265	1.574654	1.424030	1.178830	1.006801	1.399061	1.549851	1.525427	0.121527	4.999991	8790.000000		1
9141.095703	1728.195068	3.080655	3.379778	5428.086426	80793.648438	719.300537	427.893433	109.047173	54.520500	6.833565	88.268936	120.965820	60.765072	3.036111	99998.000000	3.960998	3.237593	0.488643	0.528888	3.734647	4.907377	2.856910	2.631336	2.037614	1.736560	0.834647	1.945808	2.082663	1.783654	0.482318	4.999991	8801.000000		1
10029.000000	2508.569092	3.000478	2.738360	7340.648926	99998.000000	964.997437	617.709900	128.900284	120.506340	30.516678	153.708954	191.583435	177.833054	1.517091	99998.000000	4.001257	3.399426	0.477190	0.437491	3.865734	4.999991	2.984526	2.790785	2.110254	2.081010	1.484537	2.186699	2.282358	2.250012	0.181012	4.999991	8824.000000		1
6972.882324	2087.851562	3.364359	3.145414	4806.922852	72662.039062	600.579712	354.303070	84.944664	35.333477	31.188934	111.489494	159.139420	138.379700	0.804930	99998.000000	3.843412	3.319700	0.526902	0.497678	3.681867	4.861308	2.778571	2.549375	1.929136	1.548186	1.494001	2.047234	2.201778	2.141072	0.000000	4.999991	8846.000000		1
8131.405762	1011.256592	2.722941	2.938803	3641.035156	57146.878906	414.556244	230.429291	46.459606	38.383297	18.166306	43.597897	78.413307	33.446232	0.451062	99998.000000	3.910166	3.004861	0.435038	0.468170	3.561225	4.756992	2.617584	2.362538	1.667076	1.584142	1.259267	1.639466	1.894390	1.524347	0.000000	4.999991	8878.000000		1
17796.240234	2001.257080	2.846291	6.562196	13136.187500	99998.000000	1940.387085	1198.667725	303.150024	105.544044	63.077877	322.944550	454.789795	264.418274	0.113342	0.000000	4.250328	3.301303	0.454279	0.817049	4.118469	4.999991	3.287888	3.078699	2.481658	2.023434	1.799877	2.509128	2.657811	2.422292	0.000000	0.000000	8906.000000		1
19894.509766	3157.736084	2.402232	7.629169	10226.615234	99998.000000	1495.126099	895.739746	206.086258	60.783573	59.361973	249.508392	308.916626	236.168137	1.961586	99998.000000	4.298733	3.499376	0.380615	0.882477	4.009732	4.999991	3.174678	2.952182	2.314049	1.783786	1.773508	2.397085	2.489841	2.373221	0.292607	4.999991	8925.000000		1
12254.213867	1450.763428	2.118529	3.669649	6505.667969	84361.671875	885.828613	550.188354	154.593994	49.524845	37.297821	126.451790	143.168732	42.416828	0.403859	99998.000000	4.088285	3.161597	0.326034	0.564625	3.813292	4.926145	2.947350	2.740511	2.189193	1.694823	1.571683	2.101925	2.155848	1.627538	0.000000	4.999991	8999.000000		1
11265.983398	2638.483887	2.090775	6.549861	7682.172852	99998.000000	1045.954834	663.858032	146.536179	57.783096	49.703701	195.487457	227.999313	132.255386	1.557014	0.000000	4.051769	3.421355	0.320307	0.816232	3.885484	4.999991	3.019513	2.822075	2.165945	1.761801	1.696389	2.291119	2.357934	2.121413	0.192292	0.000000	9044.000000		1
4815.550781	729.554016	2.137031	1.862578	2012.324585	44336.152344	109.253777	75.773628	46.669304	23.507341	22.378693	59.667259	63.117966	84.901497	0.468761	0.000000	3.682646	2.863057	0.329811	0.270115	3.303698	4.646758	2.038436	1.879518	1.669031	1.371204	1.349835	1.775736	1.800153	1.928915	0.000000	0.000000	9081.000000		1
16922.894531	4556.344238	3.012813	6.253822	9211.815430	99998.000000	1339.835205	806.058472	198.262817	113.290398	69.078835	288.641022	424.393372	232.911697	1.134534	99998.000000	4.228475	3.658617	0.478972	0.796146	3.964345	4.999991	3.127051	2.906367	2.297241	2.054193	1.839345	2.460358	2.627769	2.367191	0.054817	4.999991	9116.000000		1
27681.945312	5447.470703	3.296517	8.067060	17653.046875	99998.000000	2676.210449	1681.346924	420.705231	175.970474	101.066452	454.518433	625.752258	282.362549	2.442828	0.000000	4.442196	3.736195	0.518055	0.906715	4.246819	4.999991	3.427520	3.225657	2.623978	2.245440	2.004607	2.657552	2.796402	2.450807	0.387893	0.000000	9190.000000		1
10032.086914	933.632751	1.884164	4.196969	5118.352539	77798.585938	661.742554	392.948486	88.540306	24.765507	28.453657	133.004730	173.660751	91.944756	2.514653	99998.000000	4.001391	2.970176	0.275119	0.622936	3.709130	4.890972	2.820689	2.594336	1.947141	1.393847	1.454138	2.123867	2.239702	1.963527	0.400478	4.999991	9205.000000		1
8669.185547	1867.216187	3.336605	5.341035	3882.377686	62000.437500	423.224640	264.479950	68.027275	52.022675	13.994006	69.578400	84.167564	109.386383	0.023990	0.000000	3.937978	3.271195	0.523305	0.727625	3.589098	4.792395	2.626571	2.422393	1.832683	1.716193	1.145942	1.842474	1.925145	2.038963	0.000000	0.000000	9222.000000		1
11222.234375	2710.156250	3.204005	5.032661	10187.337891	99998.000000	1463.739746	908.389282	210.101288	54.859711	64.974373	301.222687	400.639343	244.892029	2.322150	0.000000	4.050079	3.432994	0.505693	0.701798	4.008061	4.999991	3.165464	2.958272	2.322429	1.739254	1.812742	2.478888	2.602754	2.388975	0.365890	0.000000	9303.000000		1
34551.179688	6228.597168	3.271847	10.151668	19943.972656	99998.000000	3117.530273	1923.167480	472.502777	175.153275	125.579094	583.434143	702.842651	421.173950	2.653016	0.000000	4.538463	3.794390	0.514793	1.006537	4.299812	4.999991	3.493811	3.284017	2.674404	2.243418	2.098917	2.765992	2.846858	2.624461	0.423740	0.000000	9362.000000		1
23540.781250	4937.183105	1.403101	6.737969	13726.199219	99998.000000	2103.233154	1274.123779	288.563934	126.753998	94.951401	419.382294	585.395386	359.650269	3.113592	0.000000	4.371821	3.693479	0.147089	0.828529	4.137550	4.999991	3.322887	3.105212	2.460242	2.102962	1.977501	2.622610	2.767449	2.555880	0.493262	0.000000	9398.000000		1
7395.289551	2384.013672	3.290349	3.429117	7253.348145	99998.000000	938.042480	602.664307	148.488190	66.140030	44.538437	172.809631	270.012177	138.077484	3.295073	99998.000000	3.868955	3.377309	0.517242	0.535182	3.860538	4.999991	2.972223	2.780076	2.171692	1.820464	1.648735	2.237568	2.431383	2.140123	0.517865	4.999991	9437.000000		1
8617.714844	1461.926514	4.215471	5.606237	6716.592773	89374.757812	898.043335	540.708923	141.703964	88.037659	30.618443	127.685287	176.562546	111.686852	0.160537	0.000000	3.935392	3.164926	0.624846	0.748671	3.827149	4.951215	2.953297	2.732964	2.151382	1.944669	1.485983	2.106141	2.246899	2.048002	0.000000	0.000000	9461.000000		1
7108.603516	260.532745	1.347594	2.448488	3412.545410	54831.089844	377.449615	238.536438	55.100243	24.343033	17.666739	68.357239	80.969727	55.186588	0.150628	0.000000	3.851784	2.415862	0.129559	0.388898	3.533078	4.739027	2.576859	2.377555	1.741153	1.386375	1.247156	1.834785	1.908323	1.741834	0.000000	0.000000	9536.000000		0
22532.089844	4759.621094	1.526451	6.198315	13283.559570	99998.000000	2036.630615	1236.542236	317.754608	120.836304	83.544647	415.472107	562.936523	335.048218	1.441598	99998.000000	4.352801	3.677572	0.183683	0.792274	4.123314	4.999991	3.308912	3.092209	2.502092	2.082197	1.921919	2.618542	2.750459	2.525107	0.158844	4.999991	9592.000000		1
8050.981934	914.057190	2.630429	4.144545	5475.178223	85702.289062	712.393005	438.008087	108.359497	78.715515	35.666523	131.567719	203.680939	130.087524	0.678994	0.000000	3.905849	2.960973	0.420027	0.617477	3.738398	4.932992	2.852720	2.641482	2.034867	1.896060	1.552261	2.119149	2.308950	2.114236	0.000000	0.000000	9650.000000		1
19366.544922	4636.265625	1.766982	6.926077	13070.472656	99998.000000	1924.549072	1206.469604	296.735840	102.941368	79.406273	331.665344	442.787872	272.260223	1.116142	0.000000	4.287052	3.666168	0.247232	0.840487	4.116292	4.999991	3.284329	3.081516	2.472370	2.012590	1.899855	2.520700	2.646196	2.434984	0.047719	0.000000	9678.000000		1
19533.375000	4481.184082	2.963473	5.556897	11437.506836	99998.000000	1710.401855	1031.189941	258.691772	134.602112	69.581482	322.534393	479.274689	281.156799	1.363162	0.000000	4.290777	3.651393	0.471801	0.744832	4.058331	4.999991	3.233098	3.013339	2.412783	2.129052	1.842494	2.508576	2.680584	2.448949	0.134548	0.000000	9706.000000		1
18013.728516	4024.661377	1.813238	6.296995	8182.827148	99998.000000	1143.718628	703.280518	166.654495	82.816887	59.423645	275.831177	364.189545	273.197662	2.614428	99998.000000	4.255604	3.604729	0.258455	0.799133	3.912903	4.999991	3.058319	2.847129	2.221817	1.918119	1.773959	2.440643	2.561327	2.436477	0.417377	4.999991	9751.000000		1
27414.412109	4870.549316	2.103110	8.615966	14104.311523	99998.000000	2184.094971	1304.421509	309.221893	136.085388	102.669998	454.629425	634.001282	347.814880	5.498878	99998.000000	4.437979	3.687578	0.322862	0.935304	4.149352	4.999991	3.339272	3.115418	2.490270	2.133811	2.011444	2.657658	2.802090	2.541348	0.740274	4.999991	9773.000000		1
11165.625977	2537.155273	4.955568	6.118138	8898.473633	99998.000000	1267.752808	768.393677	162.920090	74.154663	38.164352	174.490280	226.519119	193.581696	0.555460	0.000000	4.047883	3.404347	0.695093	0.786619	3.949316	4.999991	3.103034	2.885584	2.211975	1.870138	1.581658	2.241771	2.355105	2.286864	0.000000	0.000000	9811.000000		1
14637.996094	3041.954102	2.599592	4.261727	9472.554688	99998.000000	1449.859863	826.420410	212.700882	86.819580	73.143196	308.173431	410.932861	202.888428	3.267400	0.000000	4.165482	3.483153	0.414905	0.629586	3.976467	4.999991	3.161326	2.917201	2.327769	1.938618	1.864174	2.488795	2.613771	2.307257	0.514202	0.000000	9843.000000		1
16651.443359	3660.663086	2.735276	5.529144	9264.911133	99998.000000	1306.762085	803.779602	183.423859	72.800903	52.836781	225.042007	342.264160	228.973770	0.525102	0.000000	4.221452	3.563560	0.437001	0.742658	3.966841	4.999991	3.116197	2.905137	2.263456	1.862137	1.722936	2.352264	2.534361	2.359786	0.000000	0.000000	9917.000000		1
24225.759766	3654.122559	2.164785	2.636597	10934.255859	99998.000000	1597.956421	979.296753	256.230927	78.006256	61.523670	313.557648	409.810364	199.228027	4.157264	99998.000000	4.384277	3.562783	0.335415	0.421044	4.038789	4.999991	3.203565	2.990914	2.408632	1.892129	1.789042	2.496317	2.612583	2.299351	0.618808	4.999991	9957.000000		1
9647.593750	4146.925293	3.836171	6.549861	11039.895508	99998.000000	1662.462036	1003.901917	244.346207	76.020325	81.453873	315.006989	468.931824	330.428772	0.620487	99998.000000	3.984419	3.617726	0.583898	0.816232	4.042965	4.999991	3.220752	3.001691	2.388005	1.880930	1.910912	2.498320	2.671110	2.519078	0.000000	4.999991	10008.000000		1
9193.205078	2167.421143	2.466991	4.767460	5652.474609	81341.343750	699.771240	441.683899	102.087173	58.177814	36.585476	122.886986	157.835007	157.788742	1.305646	99998.000000	3.963467	3.335943	0.392168	0.678287	3.752239	4.910311	2.844956	2.645112	2.008971	1.764757	1.563309	2.089506	2.198203	2.198076	0.115826	4.999991	10048.000000		1
14793.031250	2542.027588	2.732193	7.240619	13542.753906	99998.000000	2068.710693	1263.873413	310.939545	171.881424	79.036224	364.753876	483.286621	381.550995	1.388439	99998.000000	4.170057	3.405180	0.436511	0.859776	4.131707	4.999991	3.315700	3.101704	2.492676	2.235229	1.897826	2.562000	2.684205	2.581553	0.142527	4.999991	10131.000000		1
15680.651367	2007.661987	3.789915	2.729109	9385.669922	99998.000000	1319.982056	827.299255	190.982101	58.908661	45.269283	183.263504	252.086395	123.824448	0.899122	99998.000000	4.195364	3.302691	0.578629	0.436021	3.972465	4.999991	3.120568	2.917663	2.280993	1.770179	1.655804	2.263076	2.401549	2.092806	0.000000	4.999991	10167.000000		1
9211.127930	1240.868774	2.744528	3.089906	4556.877930	71199.507812	561.832520	333.080780	95.589737	52.861450	22.187500	60.095901	74.500046	43.937111	1.533134	99998.000000	3.964313	3.093726	0.438468	0.489945	3.658667	4.852477	2.749607	2.522550	1.980411	1.723139	1.346108	1.778845	1.872157	1.642831	0.185580	4.999991	10214.000000		1
9689.760742	2136.938477	2.248045	3.012813	5951.779297	88421.390625	820.215942	490.598175	136.455444	53.212997	23.812630	123.448227	170.025024	99.996399	2.883751	99998.000000	3.986313	3.329792	0.351805	0.478972	3.774647	4.946558	2.913928	2.690726	2.134991	1.726018	1.376807	2.091485	2.230513	1.999984	0.459958	4.999991	10271.000000		1
12836.882812	587.649597	3.583304	4.872307	8613.307617	99998.000000	1249.407593	756.397949	237.836441	102.130341	42.130039	197.383957	263.388306	193.797562	2.282698	99998.000000	4.108459	2.769119	0.554284	0.687735	3.935170	4.999991	3.096704	2.878750	2.376278	2.009155	1.624592	2.295312	2.420597	2.287348	0.358448	4.999991	10291.000000		1
7490.179199	762.371155	3.213256	3.102241	3536.514893	54384.988281	383.305634	243.109634	79.979851	33.828613	14.727937	45.950790	66.889374	39.231323	0.173126	99998.000000	3.874492	2.882166	0.506945	0.491676	3.548575	4.735479	2.583545	2.385802	1.902981	1.529284	1.168142	1.662293	1.825357	1.593633	0.000000	4.999991	10343.000000		1
16886.164062	4029.746582	1.967425	5.359538	8560.834961	99998.000000	1208.862549	751.463989	160.366745	88.077744	36.307941	195.721817	216.703568	195.089645	0.046216	0.000000	4.227531	3.605278	0.293898	0.729127	3.932516	4.999991	3.082377	2.875908	2.205114	1.944866	1.560002	2.291639	2.335866	2.290234	0.000000	0.000000	10402.000000		1
6171.776367	1816.340576	2.285050	1.871829	4538.643555	68755.859375	520.047852	337.330170	68.477501	42.444580	17.885685	46.256081	77.417259	41.796993	0.947443	99998.000000	3.790410	3.259197	0.358896	0.272266	3.656926	4.837310	2.716043	2.528055	1.835548	1.627822	1.252506	1.665169	1.888838	1.621145	0.000000	4.999991	10421.000000		1
12734.561523	4025.657471	2.864793	5.180681	7810.558105	99998.000000	1055.761108	676.677124	167.632034	73.565674	38.830437	196.973816	276.574371	191.537186	1.298349	0.000000	4.104984	3.604837	0.457093	0.714387	3.892682	4.999991	3.023566	2.830381	2.224357	1.866675	1.589172	2.294409	2.441812	2.282253	0.113392	0.000000	10480.000000		1
21478.171875	5703.106445	3.685068	6.623871	13882.412109	99998.000000	2071.698975	1288.555664	325.004486	111.452484	77.608452	359.758209	504.157379	318.886353	3.490907	99998.000000	4.331997	3.756111	0.566445	0.821112	4.142465	4.999991	3.316327	3.110103	2.511889	2.047090	1.889909	2.556011	2.702566	2.503636	0.542938	4.999991	10541.000000		1
11666.659180	4697.708984	2.180203	4.394328	7737.174316	99998.000000	1131.004395	682.203186	152.145508	54.714775	55.932854	212.019379	289.128265	177.228638	1.720152	0.000000	4.066947	3.671886	0.338497	0.642892	3.888582	4.999991	3.053464	2.833914	2.182259	1.738105	1.747667	2.326375	2.461091	2.248534	0.235567	0.000000	10637.000000		1
15537.966797	5649.754883	2.735276	6.975417	12420.293945	99998.000000	1865.846924	1153.231934	293.365326	101.365578	103.662964	429.438385	559.109619	313.977020	1.696692	0.000000	4.191394	3.752030	0.437001	0.843570	4.094132	4.999991	3.270876	3.061917	2.467409	2.005891	2.015624	2.632901	2.747497	2.496898	0.229603	0.000000	10662.000000		1
8974.824219	1198.803467	1.893416	3.086823	6967.186523	92138.890625	927.591675	590.819702	162.839905	57.046082	39.490360	150.474121	196.511246	146.311066	0.845806	99998.000000	3.953026	3.078748	0.277246	0.489512	3.843057	4.964443	2.967357	2.771455	2.211761	1.756226	1.596491	2.177462	2.293387	2.165277	0.000000	4.999991	10710.000000		1
10654.668945	2159.844482	2.309720	5.914611	8226.083008	99998.000000	1164.012695	721.200134	246.039185	128.894119	66.072189	292.279846	379.623657	307.824982	0.946232	99998.000000	4.027540	3.334423	0.363559	0.771926	3.915193	4.999991	3.065958	2.858056	2.391004	2.110233	1.820019	2.465799	2.579353	2.488304	0.000000	4.999991	10772.000000		1
20647.677734	4025.102539	1.495613	3.302684	11739.602539	99998.000000	1786.927979	1070.945435	340.577362	141.299988	81.965775	423.739624	552.316101	274.865967	2.331637	99998.000000	4.314871	3.604777	0.174819	0.518867	4.069654	4.999991	3.252107	3.029767	2.532216	2.150142	1.913633	2.627099	2.742188	2.439121	0.367661	4.999991	10803.000000		1
9388.719727	2122.913574	2.170952	3.086823	5410.379395	76582.585938	660.601624	418.562042	65.184067	21.404230	23.377823	117.841995	143.655975	93.804253	0.868388	99998.000000	3.972606	3.326932	0.336650	0.489512	3.733228	4.884130	2.819940	2.621760	1.814141	1.330500	1.368804	2.071300	2.157324	1.972223	0.000000	4.999991	10829.000000		1
29780.929688	6451.292480	2.359060	7.172776	19584.867188	99998.000000	3051.606201	1884.827393	429.157745	163.845215	117.632301	489.173492	642.034424	366.638031	2.761409	99998.000000	4.473938	3.809647	0.372739	0.855687	4.291921	4.999991	3.484529	3.275272	2.632617	2.214434	2.070527	2.689463	2.807558	2.564238	0.441131	4.999991	10881.000000		1
6905.523926	2524.049316	3.974939	5.661744	6704.590820	99915.335938	911.460632	558.193726	161.128433	51.516941	45.824356	176.744492	251.944534	175.415390	1.523569	0.000000	3.839197	3.402098	0.599330	0.752950	3.826372	4.999632	2.959738	2.746785	2.207172	1.711950	1.661096	2.247346	2.401305	2.244068	0.182862	0.000000	10910.000000		1
8581.190430	1466.055664	3.503127	4.298732	5469.695312	78445.031250	686.649963	421.682770	125.588341	36.983280	19.532402	116.028755	164.332443	119.528801	1.361265	0.000000	3.933547	3.166151	0.544456	0.633340	3.737963	4.894566	2.836735	2.624986	2.098949	1.568005	1.290756	2.064566	2.215723	2.077472	0.133943	0.000000	10955.000000		1
16870.142578	2296.861084	3.136162	4.785963	10000.241211	99998.000000	1434.549072	880.882324	212.636124	89.212563	69.951530	289.828278	407.158356	209.333435	1.309456	0.000000	4.227119	3.361135	0.496399	0.679969	4.000010	4.999991	3.156715	2.944918	2.327637	1.950426	1.844797	2.462141	2.609763	2.320839	0.117091	0.000000	10987.000000		1
14833.536133	1962.642456	3.111492	3.953353	7388.690430	99998.000000	1043.531006	625.884888	140.248444	67.330353	30.140463	123.059677	137.173950	69.970032	1.555770	99998.000000	4.171245	3.292841	0.492969	0.596966	3.868567	4.999991	3.018505	2.796494	2.146898	1.828211	1.479150	2.090116	2.137272	1.844912	0.191945	4.999991	11033.000000		1
4765.508301	2480.152344	2.553336	6.858235	7273.210449	94636.054688	969.138916	625.070740	140.026413	47.193539	38.753345	144.096939	188.789566	126.676903	0.185871	99998.000000	3.678109	3.394478	0.407108	0.836212	3.861726	4.976057	2.986386	2.795929	2.146210	1.673882	1.588309	2.158655	2.275978	2.102697	0.000000	4.999991	11073.000000		1
12636.828125	1826.196289	3.567886	3.570970	10373.925781	99998.000000	1528.091187	933.204102	300.726196	125.162788	64.783180	267.838135	332.726166	199.459305	2.706999	99998.000000	4.101638	3.261548	0.552411	0.552786	4.015943	4.999991	3.184149	2.969977	2.478171	2.097475	1.811462	2.427872	2.522087	2.299854	0.432488	4.999991	11099.000000		1
8527.382812	2474.583252	2.880212	5.063499	10874.897461	99998.000000	1575.512939	992.316284	234.228455	92.490578	54.613014	241.496826	333.632782	213.724686	1.256175	99998.000000	3.930816	3.393502	0.459424	0.704451	4.036425	4.999991	3.197422	2.996650	2.369640	1.966097	1.737296	2.382911	2.523269	2.329855	0.099050	4.999991	11166.000000		1
7745.241699	2594.534424	2.670518	7.117269	4823.325195	69687.476562	629.902954	369.586090	91.673386	45.731846	21.654013	74.808418	106.210129	105.053726	0.458932	99998.000000	3.889035	3.414059	0.426595	0.852313	3.683347	4.843155	2.799274	2.567716	1.962243	1.660219	1.335538	1.873950	2.026166	2.021411	0.000000	4.999991	11204.000000		1
5042.301270	2079.457520	2.605759	2.941887	2940.369629	46955.703125	278.575714	174.126389	37.945404	49.099289	16.072447	38.451138	71.727760	84.864487	0.557273	0.000000	3.702629	3.317950	0.415934	0.468626	3.468402	4.671689	2.444943	2.240865	1.579159	1.691075	1.206082	1.584909	1.855687	1.928726	0.000000	0.000000	11235.000000		1
14156.710938	3986.895020	2.648932	5.001824	11574.754883	99998.000000	1674.877197	1049.174316	279.596436	102.642242	70.759468	300.109467	467.722992	233.365021	3.090351	0.000000	4.150962	3.600635	0.423071	0.699128	4.063512	4.999991	3.223983	3.020848	2.446532	2.011326	1.849785	2.477280	2.669989	2.368036	0.490008	0.000000	11261.000000		1
10459.906250	3807.455322	3.555551	5.782010	9036.421875	99998.000000	1283.208496	805.913513	197.350021	111.924301	41.565716	183.063065	281.255463	193.550858	0.676851	0.000000	4.019528	3.580635	0.550907	0.762079	3.955997	4.999991	3.108297	2.906288	2.295237	2.048924	1.618735	2.262601	2.449101	2.286795	0.000000	0.000000	11316.000000		1
13480.397461	3444.705811	3.123827	5.054248	10491.616211	99998.000000	1564.303589	946.479614	251.034836	134.346161	89.388336	377.384857	462.826019	278.686737	2.035732	99998.000000	4.129703	3.537152	0.494687	0.703657	4.020843	4.999991	3.194321	2.976111	2.399734	2.128225	1.951281	2.576784	2.665418	2.445116	0.308721	4.999991	11358.000000		1
17085.972656	1945.154541	2.901798	4.896977	8812.110352	99998.000000	1250.733643	762.799805	198.598938	63.034702	65.076141	255.389069	288.428253	201.349640	1.777349	0.000000	4.232640	3.288954	0.462667	0.689928	3.945080	4.999991	3.097165	2.882411	2.297977	1.799580	1.813422	2.407202	2.460038	2.303951	0.249773	0.000000	11404.000000		1
3885.779053	363.196594	3.105325	2.331306	2127.055176	39298.687500	124.604630	89.631950	15.831915	11.576355	11.224809	5.075834	0.000000	44.263985	1.456025	99998.000000	3.589478	2.560142	0.492107	0.367599	3.327779	4.594378	2.095534	1.952463	1.199533	1.063572	1.050179	0.705507	0.000000	1.646050	0.163169	4.999991	11447.000000		1
11840.363281	2130.592041	3.845422	5.069666	7383.657715	99998.000000	1008.875977	626.711304	143.958176	60.256256	54.717861	173.343124	226.007217	151.146378	0.094617	99998.000000	4.073365	3.328500	0.584944	0.704979	3.868272	4.999991	3.003838	2.797068	2.158236	1.780002	1.738129	2.238907	2.354122	2.179398	0.000000	4.999991	11486.000000		1
9120.801758	3383.407227	1.606628	4.101373	5844.221680	82075.210938	779.010986	474.679901	108.874481	73.519417	39.422516	145.022064	245.977509	150.837997	0.570442	0.000000	3.960033	3.529354	0.205915	0.612929	3.766727	4.914212	2.891544	2.676401	2.036926	1.866402	1.595744	2.161434	2.390895	2.178511	0.000000	0.000000	11539.000000		1
8177.137695	1336.301147	3.225591	3.632644	5528.693359	82511.898438	704.396851	445.510834	125.452660	57.727589	34.642719	122.137642	170.937805	143.359924	1.344387	99998.000000	3.912601	3.125904	0.508609	0.560223	3.742623	4.916517	2.847817	2.648858	2.098480	1.761383	1.539612	2.086849	2.232838	2.156428	0.128524	4.999991	11589.000000		1
12310.889648	1616.067261	3.117660	4.545431	5966.831055	81281.554688	781.511902	485.938629	133.121918	56.420086	25.369919	103.447098	149.783356	114.745918	0.647484	99998.000000	4.090290	3.208459	0.493829	0.657575	3.775744	4.909992	2.892936	2.686581	2.124249	1.751434	1.404319	2.014718	2.175463	2.059737	0.000000	4.999991	11626.000000		1
14681.140625	3556.272461	2.078440	4.360406	9068.529297	99998.000000	1309.882812	792.779907	211.421127	68.921562	38.990791	207.936508	257.627869	174.662964	1.336610	0.000000	4.166760	3.550995	0.317737	0.639527	3.957537	4.999991	3.117233	2.899153	2.325148	1.838355	1.590962	2.317931	2.410993	2.242201	0.126005	0.000000	11643.000000		1
7964.473633	2048.407471	3.278014	4.119875	6377.557129	83134.609375	817.261719	515.095398	123.898453	28.987144	25.702963	134.925903	179.899155	101.809631	0.758036	62568.484375	3.901157	3.311416	0.515611	0.614884	3.804654	4.919782	2.912361	2.711888	2.093066	1.462205	1.409983	2.130095	2.255029	2.007789	0.000000	4.796356	11677.000000		1
18205.771484	3589.508789	2.396065	6.216817	9445.069336	99998.000000	1358.152588	833.790527	223.382950	98.957176	61.594597	275.032501	402.887390	210.440506	1.695332	82364.226562	4.260209	3.555035	0.379499	0.793568	3.975205	4.999991	3.132949	2.921057	2.349050	1.995447	1.789543	2.439384	2.605184	2.323129	0.229255	4.915739	11701.000000		1
27722.496094	5599.190918	3.191670	6.645457	16745.111328	99998.000000	2527.166992	1553.550537	366.958740	150.461777	115.001869	446.192322	584.436340	315.133423	2.331864	99998.000000	4.442832	3.748125	0.504018	0.822525	4.223888	4.999991	3.402634	3.191325	2.564617	2.177426	2.060705	2.649522	2.766737	2.498494	0.367703	4.999991	11798.000000		1
8537.145508	1500.016846	1.057722	1.239663	4468.849121	64272.417969	494.098206	296.310303	36.585476	17.885685	0.000000	45.929207	50.986538	22.116575	1.605188	99998.000000	3.931313	3.176096	0.024372	0.093304	3.650196	4.808024	2.693813	2.471747	1.563309	1.252506	0.000000	1.662089	1.707456	1.344718	0.205526	4.999991	11819.000000		1
22076.714844	4635.710449	2.241878	6.173645	11661.664062	99998.000000	1720.214355	1053.328003	229.198883	94.251389	58.449184	274.801208	298.401062	174.215820	1.043092	0.000000	4.343935	3.666116	0.350612	0.790542	4.066761	4.999991	3.235583	3.022564	2.360213	1.974288	1.766778	2.439019	2.474800	2.241088	0.018323	0.000000	11844.000000		1
8013.995605	2338.146240	2.673601	4.415914	7414.565918	99998.000000	986.546631	622.872070	131.108231	70.503517	33.924210	146.656448	208.365143	133.081833	1.414789	99998.000000	3.903849	3.368872	0.427097	0.645021	3.870086	4.999991	2.994118	2.794399	2.117630	1.848211	1.530510	2.166301	2.318825	2.124119	0.150692	4.999991	11885.000000		1
38698.804688	7040.190918	1.279752	6.259990	21191.433594	99998.000000	3302.233887	2045.511719	518.666382	201.081360	117.533615	574.488220	721.989563	467.306702	3.888572	0.000000	4.587698	3.847584	0.107126	0.796574	4.326160	4.999991	3.518808	3.310802	2.714888	2.303372	2.070162	2.759281	2.858531	2.669602	0.589790	0.000000	11922.000000		1
5165.681641	1181.408081	1.797820	2.355976	4213.709961	63364.625000	502.359558	304.195404	43.045910	31.552814	12.606324	61.156708	65.298164	86.887421	0.031813	0.000000	3.713128	3.072400	0.254746	0.372171	3.624665	4.801847	2.701015	2.483153	1.633932	1.499038	1.100588	1.786444	1.814901	1.938957	0.000000	0.000000	11953.000000		1
9071.295898	1572.682129	2.870961	5.297863	6725.393555	94734.117188	943.562378	562.017578	111.979805	39.166565	38.771847	145.950272	144.911057	107.076660	0.584010	99998.000000	3.957669	3.196641	0.458027	0.724101	3.827718	4.976506	2.974771	2.749750	2.049140	1.592916	1.588516	2.164205	2.161102	2.029695	0.000000	4.999991	11981.000000		1
5217.818359	266.472046	4.258643	3.854673	2223.385010	37980.562500	181.064804	108.711044	26.073011	12.862274	5.893025	12.489141	23.528927	54.933723	0.423309	99998.000000	3.717489	2.425652	0.629271	0.585988	3.347015	4.579561	2.257834	2.036274	1.416191	1.109318	0.770338	1.096533	1.371602	1.739839	0.000000	4.999991	12013.000000		1
11119.301758	1591.218506	2.192538	4.092121	5977.876953	82993.921875	806.218811	490.191101	123.645592	80.026108	30.621527	117.225243	154.063583	88.179512	0.005764	99998.000000	4.046078	3.201730	0.340947	0.611948	3.776547	4.919046	2.906453	2.690365	2.092179	1.903232	1.486027	2.069021	2.187700	1.945368	0.000000	4.999991	12082.000000		1
12019.469727	2672.630127	2.029100	4.468338	8247.823242	99998.000000	1141.402710	717.256042	160.557938	101.245308	59.454483	216.558640	265.161438	176.707489	1.650880	99998.000000	4.079885	3.426939	0.307303	0.650146	3.916339	4.999991	3.057439	2.855674	2.205632	2.005375	1.774185	2.335576	2.423510	2.247255	0.217715	4.999991	12111.000000		1
8247.317383	3053.092529	3.000478	4.699618	6206.826172	76483.218750	805.821045	501.517670	90.587906	50.585651	18.989664	67.496872	90.513901	85.727936	1.621510	0.000000	3.916313	3.484740	0.477190	0.672063	3.792870	4.883566	2.906239	2.700286	1.957070	1.704027	1.278517	1.829284	1.956715	1.933122	0.209920	0.000000	12135.000000		1
9886.574219	1371.387939	2.226459	4.061284	4732.786621	67051.875000	580.683411	360.341034	83.843773	56.093208	25.394588	69.381035	94.396324	87.942062	0.113272	0.000000	3.995046	3.137160	0.347615	0.608663	3.675117	4.826411	2.763939	2.556714	1.923471	1.748910	1.404741	1.841241	1.974955	1.944197	0.000000	0.000000	12184.000000		1
6546.216309	2666.311523	2.932636	4.021195	9436.999023	99998.000000	1366.176392	843.565979	276.463348	96.850983	48.608974	289.143677	348.058502	183.525635	1.476208	0.000000	3.815990	3.425911	0.467258	0.604355	3.974834	4.999991	3.135507	2.926119	2.441638	1.986104	1.686716	2.461114	2.541652	2.263697	0.169148	0.000000	12224.000000		1
15070.225586	4214.968262	1.859494	4.237057	11483.670898	99998.000000	1699.124634	1043.099243	273.102081	146.400497	74.444534	368.401947	532.123779	248.462997	2.780553	0.000000	4.178120	3.624794	0.269395	0.627064	4.060081	4.999991	3.230225	3.018326	2.436325	2.165543	1.871833	2.566322	2.726013	2.395262	0.444131	0.000000	12253.000000		1
5256.473145	2486.582031	3.466122	4.486840	5037.197754	72389.531250	647.372375	379.290619	95.265938	73.840126	14.018677	84.929253	75.773628	91.639465	0.008249	99998.000000	3.720695	3.395603	0.539844	0.651941	3.702189	4.859676	2.811154	2.578972	1.978938	1.868292	1.146707	1.929057	1.879518	1.962083	0.000000	4.999991	12267.000000		1
9403.522461	1515.034668	1.372264	1.877997	4516.338867	69184.890625	524.809143	322.534393	69.507469	51.634121	18.850895	69.680161	53.774235	64.712257	1.420887	99998.000000	3.973291	3.180423	0.137438	0.273695	3.654787	4.840011	2.720001	2.508576	1.842031	1.712937	1.275332	1.843109	1.730574	1.810987	0.152560	4.999991	12285.000000		1
8909.982422	3493.450439	2.981975	4.702702	7370.117188	99998.000000	1002.970581	612.766663	158.377731	41.127823	30.054117	164.091904	217.397415	158.433243	1.321040	99998.000000	3.949877	3.543255	0.474504	0.672347	3.867474	4.999991	3.001288	2.787295	2.199694	1.614136	1.477904	2.215087	2.337254	2.199846	0.120916	4.999991	12311.000000		1
10160.675781	3593.881592	0.795605	6.617703	8895.136719	99998.000000	1286.187378	790.615112	206.974380	104.418480	62.439541	251.435730	381.168610	213.203537	1.502604	0.000000	4.006923	3.555564	0.000000	0.820707	3.949153	4.999991	3.109304	2.897965	2.315917	2.018777	1.795460	2.400427	2.581117	2.328794	0.176845	0.000000	12354.000000		1
9805.727539	2872.225098	2.772281	6.121222	6409.477051	83289.906250	846.887146	536.323853	124.373352	38.836605	31.919781	112.722984	147.933121	119.316017	0.430000	99998.000000	3.991480	3.458219	0.442837	0.786838	3.806823	4.920592	2.927825	2.729427	2.094727	1.589241	1.504060	2.052012	2.170065	2.076699	0.000000	4.999991	12411.000000		1
5404.986328	2712.943848	1.464776	2.679769	5720.101074	82048.640625	733.220581	463.183716	111.014595	50.493137	34.790741	116.179855	178.320282	99.259384	0.364218	99998.000000	3.732795	3.433441	0.165771	0.428097	3.757404	4.914072	2.865235	2.665753	2.045380	1.703232	1.541464	2.065131	2.251201	1.996772	0.000000	4.999991	12452.000000		1
8182.071777	1027.810181	0.952875	4.058200	5851.899902	79405.437500	753.104492	475.688293	93.424950	49.802380	29.881428	84.327919	126.865013	42.459999	1.329437	0.000000	3.912863	3.011913	0.000000	0.608333	3.767297	4.899850	2.876855	2.677322	1.970463	1.697250	1.475401	1.925971	2.103342	1.627980	0.123668	0.000000	12546.000000		1
23040.675781	6822.642578	4.530012	7.616835	17505.669922	99998.000000	2647.522217	1644.116943	363.619049	156.592255	107.505302	475.703705	613.950806	401.225250	2.670274	99998.000000	4.362495	3.833953	0.656099	0.881775	4.243179	4.999991	3.422840	3.215933	2.560647	2.194770	2.031430	2.677336	2.788134	2.603388	0.426556	4.999991	12625.000000		1
11412.959961	2877.041992	3.096074	3.789915	5929.153809	82648.296875	770.108215	460.815430	114.169258	47.619095	36.375782	142.323792	216.644989	115.970161	2.193046	0.000000	4.057398	3.458946	0.490811	0.578629	3.772993	4.917234	2.886552	2.663527	2.057549	1.677781	1.560812	2.153277	2.335749	2.064346	0.341048	0.000000	12657.000000		1
9605.272461	905.789673	1.662135	1.131732	6024.015625	87612.695312	788.977661	466.566589	96.940414	55.920517	17.133253	110.419434	146.070541	95.339951	1.465169	0.000000	3.982510	2.957027	0.220666	0.053744	3.779886	4.942567	2.897065	2.668914	1.986505	1.747571	1.233840	2.043046	2.164563	1.979275	0.165888	0.000000	12687.000000		1
9451.060547	2897.696777	2.837040	4.755125	6096.083008	89223.195312	820.770996	485.019684	131.102066	34.846249	52.833694	184.389069	282.939209	151.272812	0.766279	0.000000	3.975481	3.462053	0.452865	0.677162	3.785051	4.950478	2.914222	2.685759	2.117610	1.542156	1.722911	2.265735	2.451693	2.179761	0.000000	0.000000	12723.000000		1
14915.260742	2906.756836	2.004430	5.723419	13125.194336	99998.000000	1921.687256	1213.327881	281.529938	132.588425	68.841385	343.506897	473.566681	219.574539	1.561718	0.000000	4.173631	3.463409	0.301991	0.757656	4.118106	4.999991	3.283683	3.083978	2.449525	2.122506	1.837850	2.535935	2.675381	2.341582	0.193602	0.000000	12752.000000		1
5213.066406	413.948761	1.961258	2.800035	2349.287842	38252.484375	151.664444	105.275757	28.607845	24.885771	0.561240	1.514116	3.015897	22.906012	0.306669	99998.000000	3.717093	2.616947	0.292535	0.447163	3.370936	4.582660	2.180884	2.022328	1.456485	1.395951	0.000000	0.180159	0.479416	1.359949	0.000000	4.999991	12778.000000		1
7393.125000	2986.496094	3.028231	3.823836	6514.478516	88560.601562	851.315430	529.644470	151.815536	36.357281	28.614012	106.530838	159.706833	133.846603	0.551619	0.000000	3.868828	3.475162	0.481189	0.582499	3.813880	4.947240	2.930090	2.723984	2.181316	1.560591	1.456579	2.027475	2.203324	2.126607	0.000000	0.000000	12802.000000		1
23926.003906	7573.446289	3.586388	4.045865	15999.784180	99998.000000	2391.331543	1497.673218	376.811279	150.125656	83.544647	462.653320	630.347046	366.200134	2.552844	99998.000000	4.378870	3.879293	0.554657	0.607011	4.204114	4.999991	3.378640	3.175417	2.576124	2.176455	1.921919	2.665256	2.799580	2.563719	0.407024	4.999991	12857.000000		1
13185.141602	695.265930	2.315888	4.600938	6071.055176	86871.085938	814.279724	475.450836	111.415482	58.328918	16.935894	100.807419	148.318588	110.394760	1.263100	0.000000	4.120085	2.842151	0.364717	0.662846	3.783264	4.938875	2.910774	2.677106	2.046946	1.765884	1.228808	2.003493	2.171196	2.042948	0.101438	0.000000	12878.000000		1
23439.187500	3776.778076	2.803118	5.834434	11544.488281	99998.000000	1738.667358	1065.869629	292.122559	147.242355	89.240318	341.058411	501.030457	246.914963	2.280594	0.000000	4.369943	3.577121	0.447641	0.765999	4.062375	4.999991	3.240216	3.027704	2.465565	2.168033	1.950561	2.532829	2.699864	2.392547	0.358048	0.000000	12934.000000		1
16301.994141	3879.195312	3.500043	6.848984	9616.904297	99998.000000	1388.330078	854.309753	172.606110	99.623260	57.203354	281.184540	345.989319	175.436981	0.470497	0.000000	4.212241	3.588742	0.544073	0.835626	3.983035	4.999991	3.142493	2.931615	2.237056	1.998361	1.757421	2.448992	2.539063	2.244121	0.000000	0.000000	13002.000000		1
9530.905273	3446.602295	2.334390	4.422081	9324.251953	99998.000000	1341.605225	811.948425	174.684555	98.355850	58.245659	258.355621	356.458618	223.259598	2.337676	99998.000000	3.979134	3.537391	0.368173	0.645627	3.969614	4.999991	3.127625	2.909528	2.242254	1.992800	1.765264	2.412218	2.552009	2.348810	0.368784	4.999991	13040.000000		1
17903.617188	4828.444336	2.593424	5.378040	12543.511719	99998.000000	1866.642578	1169.899536	331.125702	191.697540	65.532532	304.426697	418.777893	252.598297	1.485024	0.000000	4.252941	3.683807	0.413874	0.730624	4.098419	4.999991	3.271061	3.068149	2.519993	2.282617	1.816457	2.483483	2.621984	2.402431	0.171734	0.000000	13092.000000		1
9629.424805	688.031433	2.510163	5.208435	4807.616699	70236.710938	612.967102	371.855713	94.880470	16.510338	29.246178	67.259422	89.576447	34.056812	0.425579	0.000000	3.983600	2.837608	0.399702	0.716707	3.681930	4.846564	2.787437	2.570374	1.977177	1.217756	1.466069	1.827753	1.952194	1.532204	0.000000	0.000000	13125.000000		1
27392.648438	5751.431641	2.938803	6.290827	20560.230469	99998.000000	3216.197754	1978.122803	476.992706	184.503174	130.167694	601.680603	805.589722	483.197205	2.691912	0.000000	4.437634	3.759776	0.468170	0.798708	4.313028	4.999991	3.507343	3.296253	2.678512	2.266004	2.114503	2.779366	2.906114	2.684124	0.430061	0.000000	13158.000000		1
23087.136719	4295.450684	2.325139	4.255559	12620.404297	99998.000000	1882.554688	1158.918335	282.319366	88.299774	78.080269	366.847717	495.088074	287.879333	3.707771	99998.000000	4.363370	3.633009	0.366449	0.628957	4.101073	4.999991	3.274748	3.064053	2.450741	1.945960	1.892541	2.564486	2.694682	2.459210	0.569113	4.999991	13197.000000		1
9430.396484	570.423828	1.187239	4.637943	5365.828613	77998.843750	702.284485	427.739227	103.385422	43.406708	26.110016	108.997833	190.482544	103.240486	1.107080	0.000000	3.974530	2.756198	0.074538	0.666325	3.729637	4.892088	2.846513	2.631179	2.014459	1.637557	1.416807	2.037418	2.279855	2.013850	0.044179	0.000000	13306.000000		1
19450.064453	4875.236816	3.441453	8.113317	12241.030273	99998.000000	1830.892822	1125.761963	263.252625	99.524582	71.117180	295.002777	396.494781	226.278580	0.872832	99998.000000	4.288921	3.687996	0.536742	0.909198	4.087818	4.999991	3.262663	3.051447	2.420373	1.997930	1.851974	2.469826	2.598238	2.354643	0.000000	4.999991	13341.000000		1
13525.124023	2436.030273	2.972724	3.706654	8262.174805	99998.000000	1129.314453	708.399536	164.835083	76.677162	71.996048	290.636200	418.019287	233.044312	1.461386	99998.000000	4.131141	3.386683	0.473155	0.568982	3.917094	4.999991	3.052815	2.850278	2.217050	1.884666	1.857309	2.463350	2.621196	2.367439	0.164765	4.999991	13378.000000		1
19811.998047	3917.643311	2.864793	3.663482	9441.625000	99998.000000	1327.435425	850.794250	196.711700	118.212044	61.141289	243.226807	339.263672	195.879089	1.182379	0.000000	4.296928	3.593025	0.457093	0.563894	3.975047	4.999991	3.123013	2.929825	2.293830	2.072662	1.786335	2.386011	2.530537	2.291988	0.072757	0.000000	13447.000000		1
14062.095703	2846.913818	2.026016	4.508426	6760.273926	97092.109375	943.121399	567.062561	171.076569	69.319366	44.418175	176.571793	274.631592	209.654144	1.122201	0.000000	4.148050	3.454374	0.306643	0.654025	3.829964	4.987184	2.974568	2.753631	2.233191	1.840855	1.647561	2.246921	2.438751	2.321503	0.050071	0.000000	13575.000000		1
26009.650391	5295.584473	1.347594	8.609798	20239.064453	99998.000000	3117.684570	1944.414429	484.806915	192.101501	116.747269	575.333130	734.515747	372.361450	3.449537	99998.000000	4.415134	3.723914	0.129559	0.934993	4.306190	4.999991	3.493832	3.288789	2.685569	2.283531	2.067247	2.759919	2.866001	2.570965	0.537761	4.999991	13643.000000		1
12036.122070	2326.168945	3.685068	5.698749	10710.904297	99998.000000	1525.692139	967.621704	227.653931	99.358063	64.854111	303.143860	380.869476	211.809677	4.798608	0.000000	4.080487	3.366641	0.566445	0.755780	4.029826	4.999991	3.183467	2.985706	2.357275	1.997203	1.811937	2.481649	2.580776	2.325946	0.681115	0.000000	13708.000000		1
12270.816406	3859.539551	2.195622	5.618572	7767.247070	99420.242188	1042.053955	659.855347	132.397232	64.900368	45.170605	198.139465	248.203964	181.333084	0.895882	99998.000000	4.088873	3.586535	0.341558	0.749626	3.890267	4.997475	3.017890	2.819449	2.121879	1.812247	1.654856	2.296971	2.394809	2.258477	0.000000	4.999991	13741.000000		1
6060.145020	1167.238281	1.742312	5.334868	2790.373535	50058.515625	293.186462	152.860931	47.893547	2.624262	16.516504	19.732843	61.347900	53.706394	1.434187	0.000000	3.782483	3.067159	0.241126	0.727124	3.445662	4.699478	2.467144	2.184297	1.680277	0.419007	1.217918	1.295190	1.787800	1.730026	0.156606	0.000000	13769.000000		1
12484.245117	1519.376587	3.666565	5.948532	7054.598145	99998.000000	960.347168	577.396179	123.374222	40.541912	30.741791	140.781921	195.098892	124.675560	0.649311	99998.000000	4.096362	3.181665	0.564259	0.774410	3.848472	4.999991	2.982428	2.761474	2.091224	1.607904	1.487729	2.148547	2.290255	2.095781	0.000000	4.999991	13823.000000		1
13386.112305	1915.550659	3.361275	4.545431	6442.861328	93264.953125	861.689148	508.582520	132.468170	42.552509	35.971813	124.666306	169.463776	98.904755	2.006636	0.000000	4.126655	3.282294	0.526504	0.657575	3.809079	4.969718	2.935351	2.706362	2.122112	1.628925	1.555962	2.095749	2.229077	1.995217	0.302469	0.000000	13846.000000		1
25214.166016	4984.357910	1.486362	7.030924	18609.152344	99998.000000	2923.439941	1766.174316	438.717346	277.758514	125.298470	592.071655	786.415039	471.765778	3.766507	99998.000000	4.401645	3.697609	0.172125	0.847012	4.269727	4.999991	3.465894	3.247034	2.642185	2.443667	2.097946	2.772374	2.895652	2.673726	0.575939	4.999991	13896.000000		1
19317.406250	6584.618164	3.099157	5.310198	16212.152344	99998.000000	2508.535156	1517.347534	360.014160	139.903061	122.920914	510.972412	662.504272	385.319336	6.806011	0.000000	4.285949	3.818531	0.491244	0.725111	4.209841	4.999991	3.399420	3.181085	2.556319	2.145827	2.089626	2.708397	2.821189	2.585821	0.832893	0.000000	13927.000000		1
8212.036133	186.433594	2.075356	3.490792	4418.753906	65704.015625	534.778870	342.908661	96.875656	65.362930	21.789698	94.399414	112.050728	66.272629	0.725368	0.000000	3.914451	2.270524	0.317093	0.542924	3.645300	4.817592	2.728174	2.535178	1.986215	1.815331	1.338251	1.974969	2.049415	1.821334	0.000000	0.000000	14005.000000		0
14282.613281	2244.021240	2.528666	4.193885	6345.224121	90545.898438	886.278870	529.262085	113.490837	63.491096	30.812717	141.734802	185.351196	129.726715	1.811703	99998.000000	4.154808	3.351027	0.402891	0.622617	3.802447	4.956869	2.947570	2.723671	2.054961	1.802713	1.488730	2.151476	2.267995	2.113029	0.258087	4.999991	14038.000000		1
15117.171875	1856.472412	2.889463	3.268763	7777.047363	99998.000000	1091.674316	671.203491	200.578705	87.720032	43.844597	222.541092	245.289825	233.491440	2.971890	0.000000	4.179471	3.268688	0.460817	0.514383	3.890815	4.999991	3.038093	2.826854	2.302285	1.943099	1.641916	2.347410	2.389679	2.368271	0.473033	0.000000	14065.000000		1
19135.996094	4695.337402	1.033052	7.215949	19598.544922	99998.000000	3103.480957	1876.078857	497.240540	177.382828	122.550865	537.924316	690.116089	457.599091	2.082408	0.000000	4.281851	3.671667	0.014122	0.858293	4.292224	4.999991	3.491849	3.273251	2.696567	2.248912	2.088316	2.730721	2.838922	2.660485	0.318566	0.000000	14097.000000		1
7108.591309	2366.066406	2.161701	4.064368	3613.996826	59646.585938	393.432648	243.960739	60.021893	57.191017	20.861492	42.947231	50.900192	43.234016	0.390846	99998.000000	3.851784	3.374027	0.334796	0.608993	3.557988	4.775586	2.594870	2.387320	1.778310	1.757328	1.319345	1.632935	1.706719	1.635826	0.000000	4.999991	14138.000000		1
13616.689453	3779.849609	3.080655	4.912396	10716.199219	99998.000000	1588.282715	964.100098	227.401062	105.482368	77.108887	375.605560	501.317230	269.222717	4.925600	0.000000	4.134071	3.577475	0.488643	0.691293	4.030041	4.999991	3.200928	2.984122	2.356792	2.023180	1.887104	2.574732	2.700113	2.430112	0.692459	0.000000	14191.000000		1
8689.626953	6351.644531	3.999609	5.936197	13003.379883	99998.000000	1978.865967	1208.060791	310.964203	138.102158	86.872002	341.080017	453.096832	421.405243	1.339247	0.000000	3.939001	3.802886	0.602018	0.773508	4.114056	4.999991	3.296416	3.082089	2.492710	2.140200	1.938880	2.532856	2.656191	2.624700	0.126861	0.000000	14255.000000		1
1723.686646	99.573921	2.124696	1.837908	1796.450562	34304.753906	83.569321	57.783096	14.419562	29.862926	11.468425	21.885294	21.135946	46.558289	0.665977	0.000000	3.236458	1.998146	0.327297	0.264324	3.254415	4.535354	1.922047	1.761801	1.158952	1.475132	1.059504	1.340152	1.325022	1.667997	0.000000	0.000000	14277.000000		0
5416.969727	934.459167	2.019849	3.012813	3507.780518	58831.777344	360.313293	228.162750	66.226372	51.868484	10.419953	37.245396	46.959175	54.788788	0.814127	0.000000	3.733756	2.970560	0.305319	0.478972	3.545033	4.769612	2.556680	2.358245	1.821031	1.714904	1.017866	1.571073	1.671721	1.738692	0.000000	0.000000	14299.000000		1
15495.398438	4026.184814	2.322055	6.867486	14953.530273	99998.000000	2299.611816	1391.126953	378.094116	114.770592	91.426689	412.425385	564.977966	370.690063	1.228847	0.000000	4.190203	3.604894	0.365873	0.836798	4.174744	4.999991	3.361655	3.143367	2.577600	2.059831	1.961073	2.615345	2.752032	2.569011	0.089498	0.000000	14335.000000		1
6006.722168	1826.251709	2.420735	4.896977	4517.128418	60384.945312	538.171021	331.030090	86.764076	34.380604	17.759251	51.791393	72.979759	40.689934	0.321313	0.000000	3.778638	3.261561	0.383947	0.689928	3.654862	4.780929	2.730920	2.519867	1.938340	1.536314	1.249425	1.714258	1.863202	1.609487	0.000000	0.000000	14374.000000		1
12011.384766	3166.894775	2.167868	3.971855	5670.850586	81688.953125	697.042114	447.558411	130.571671	110.305336	29.172169	141.596039	191.947311	96.755386	0.012257	0.000000	4.079593	3.500634	0.336033	0.598993	3.753648	4.912163	2.843259	2.650850	2.115849	2.042597	1.464969	2.151051	2.283182	1.985675	0.000000	0.000000	14399.000000		1
15475.447266	5185.707520	1.218077	4.375825	11113.165039	99998.000000	1622.820557	1017.023193	299.412537	133.757172	76.374954	345.326324	400.278534	245.965164	3.231101	99998.000000	4.189643	3.714808	0.085675	0.641060	4.045838	4.999991	3.210270	3.007331	2.476270	2.126317	1.882951	2.538230	2.602362	2.390874	0.509351	4.999991	14443.000000		1
7163.629883	2874.954102	2.544085	5.556897	6428.223145	89005.179688	866.160522	533.129089	135.061584	75.721207	53.348679	188.718643	236.226730	194.938538	0.205201	0.000000	3.855133	3.458631	0.405532	0.744832	3.808091	4.949415	2.937598	2.726832	2.130532	1.879218	1.727124	2.275815	2.373329	2.289898	0.000000	0.000000	14498.000000		1
9422.255859	396.581146	1.705307	3.904013	4645.951660	70719.015625	576.381592	346.655396	82.934067	40.649845	24.210432	57.897194	89.471596	69.276192	0.408271	99998.000000	3.974155	2.598332	0.231803	0.591511	3.667075	4.849536	2.760710	2.539898	1.918733	1.609059	1.384003	1.762658	1.951685	1.840584	0.000000	4.999991	14531.000000		1
11116.989258	2355.933350	4.582436	4.718120	6050.104004	90019.273438	785.502258	498.911926	148.321671	45.334042	31.383209	138.139160	208.189377	100.662483	0.912065	0.000000	4.045987	3.372163	0.661096	0.673769	3.781763	4.954336	2.895147	2.698024	2.171205	1.656424	1.496697	2.140317	2.318459	2.002868	0.000000	0.000000	14567.000000		1
16702.865234	3414.944580	2.726025	8.258252	10704.841797	99998.000000	1611.429321	968.645508	254.852509	106.500000	86.560547	372.309021	553.565002	304.010376	2.355497	99998.000000	4.222791	3.533384	0.435530	0.916888	4.029580	4.999991	3.207211	2.986165	2.406289	2.027350	1.937320	2.570904	2.743169	2.482888	0.372083	4.999991	14600.000000		1
24691.402344	8931.558594	3.697403	5.985537	20186.214844	99998.000000	3179.679932	1925.190430	471.124359	146.107544	117.447273	576.986023	751.803162	442.245148	2.726953	0.000000	4.392546	3.950927	0.567897	0.777103	4.305055	4.999991	3.502383	3.284474	2.673136	2.164673	2.069843	2.761165	2.876104	2.645663	0.435678	0.000000	14636.000000		1
6550.311523	1547.722290	2.673601	3.154665	8351.004883	99998.000000	1184.615112	744.769165	222.306732	77.216820	48.285183	195.903763	230.842514	106.157707	3.465419	99998.000000	3.816262	3.189693	0.427097	0.498953	3.921739	4.999991	3.073577	2.872022	2.346953	1.887712	1.683814	2.292043	2.363316	2.025952	0.539756	4.999991	14755.000000		1
13354.282227	3950.620850	4.634860	6.895240	13593.623047	99998.000000	2058.679199	1268.986206	302.317413	163.598511	118.316887	402.316895	555.079163	291.619934	1.432147	0.000000	4.125620	3.596665	0.666037	0.838549	4.133335	4.999991	3.313589	3.103457	2.480463	2.213779	2.073047	2.604568	2.744355	2.464817	0.155988	0.000000	14800.000000		1
19801.199219	5796.093750	3.728240	7.684677	12838.625000	99998.000000	1932.193604	1191.131104	322.034851	146.533096	81.620399	393.759521	585.164124	354.429504	1.622751	99998.000000	4.296691	3.763135	0.571504	0.885626	4.108519	4.999991	3.286051	3.075960	2.507903	2.165936	1.911799	2.595231	2.767278	2.549530	0.210252	4.999991	14933.000000		1
6011.483398	1342.234253	1.890332	0.259034	4796.595215	73830.546875	579.255676	360.384216	78.789528	38.065670	15.091818	114.604065	165.380905	119.599724	1.854506	99998.000000	3.778982	3.127828	0.276538	0.000000	3.680933	4.868236	2.762870	2.556766	1.896469	1.580534	1.178742	2.059200	2.218485	2.077730	0.268228	4.999991	14959.000000		1
14749.525391	3517.778076	3.361275	5.735754	8514.187500	99998.000000	1180.806763	739.881409	170.737366	93.810417	49.139378	208.500824	313.098175	201.944794	0.975154	0.000000	4.168778	3.546268	0.526504	0.758591	3.930143	4.999991	3.072179	2.869162	2.232329	1.972251	1.691430	2.319108	2.495681	2.305233	0.000000	0.000000	14990.000000		1
16132.221680	5618.103516	2.827788	7.721682	8929.338867	99998.000000	1310.696899	794.278564	202.626312	79.196579	63.068626	253.002258	302.749146	223.318192	0.667993	0.000000	4.207694	3.749590	0.451447	0.887712	3.950819	4.999991	3.117502	2.899973	2.306696	1.898706	1.799813	2.403124	2.481083	2.348924	0.000000	0.000000	15052.000000		1
10550.768555	2168.534424	2.741444	3.376694	9037.192383	99998.000000	1270.179688	794.408081	199.900284	101.279228	58.933331	247.099991	376.681763	151.013763	0.942744	99998.000000	4.023284	3.336166	0.437979	0.528492	3.956033	4.999991	3.103865	2.900044	2.300813	2.005520	1.770361	2.392873	2.575975	2.179017	0.000000	4.999991	15092.000000		1
10234.707031	2231.063477	2.960389	1.976677	3954.262695	62119.351562	464.688599	264.106812	65.424599	67.681900	11.668867	94.488838	164.622314	97.347466	2.413249	99998.000000	4.010076	3.348512	0.471349	0.295936	3.597065	4.793227	2.667162	2.421780	1.815741	1.830473	1.067029	1.975381	2.216489	1.988325	0.382602	4.999991	15118.000000		1
16486.996094	4106.559570	2.772281	3.342773	10021.071289	99998.000000	1452.823364	880.808289	206.015335	95.195015	37.368748	223.762253	263.533234	177.666519	2.070725	99998.000000	4.217142	3.613478	0.442837	0.524107	4.000914	4.999991	3.162213	2.944881	2.313900	1.978614	1.572509	2.349787	2.420835	2.249606	0.316122	4.999991	15135.000000		1
14212.840820	2371.358154	2.907966	4.317234	9536.760742	99998.000000	1364.440308	825.038879	223.657410	99.573921	53.709476	273.370361	349.381439	235.782669	1.620470	0.000000	4.152681	3.374997	0.463589	0.635206	3.979401	4.999991	3.134954	2.916474	2.349583	1.998146	1.730051	2.436751	2.543300	2.372512	0.209641	0.000000	15157.000000		1
12982.660156	2824.183594	2.396065	4.240141	7686.197266	99998.000000	1029.392090	655.066284	171.696411	53.620049	47.020847	215.035263	261.713837	188.404099	0.484093	99998.000000	4.113364	3.450893	0.379499	0.627380	3.885711	4.999991	3.012581	2.816285	2.234761	1.729327	1.672290	2.332510	2.417827	2.275090	0.000000	4.999991	15201.000000		1
12884.033203	4804.767090	1.597377	6.805811	13713.062500	99998.000000	2035.282959	1276.196045	287.740570	139.659439	83.180771	300.485657	401.990021	268.812592	2.213801	0.000000	4.110052	3.681672	0.203407	0.832880	4.137135	4.999991	3.308625	3.105917	2.459001	2.145070	1.920023	2.477824	2.604215	2.429450	0.345139	0.000000	15244.000000		1
37844.050781	9991.412109	3.752910	10.799253	24332.287109	99998.000000	3839.970215	2357.342529	544.847290	278.881012	185.551651	808.130737	1111.564453	698.306458	4.171011	99998.000000	4.577998	3.999627	0.574368	1.033394	4.386183	4.999991	3.584328	3.372423	2.736275	2.445419	2.268465	2.907482	3.045935	2.844046	0.620241	4.999991	15293.000000		1
23685.201172	5545.052734	2.624262	5.963951	19493.835938	99998.000000	2983.156494	1828.663208	477.587860	230.845596	116.244614	676.707947	906.539001	569.221191	5.813362	0.000000	4.374477	3.743906	0.419007	0.775534	4.289897	4.999991	3.474676	3.262134	2.679053	2.363322	2.065373	2.830401	2.957386	2.755281	0.764427	0.000000	15511.000000		1
3801.090332	2040.960205	2.081524	3.163916	3696.033691	58936.105469	375.519196	227.080353	39.237492	3.444536	19.661919	60.617054	97.356712	54.261467	0.428187	0.000000	3.579908	3.309834	0.318381	0.500225	3.567736	4.770381	2.574632	2.356179	1.593701	0.537131	1.293626	1.782595	1.988366	1.734492	0.000000	0.000000	15573.000000		1
8015.669922	1922.211548	2.439237	3.352024	6522.902832	91420.671875	848.265625	545.291382	119.269760	87.479500	28.219294	132.048782	175.088516	140.208344	0.698386	99998.000000	3.903940	3.283801	0.387254	0.525307	3.814441	4.961044	2.928532	2.736629	2.076530	1.941906	1.450546	2.120734	2.243258	2.146774	0.000000	4.999991	15607.000000		1
5622.722656	1008.592285	2.331306	4.052033	3599.481689	56315.390625	429.700500	247.331268	68.576180	39.163483	18.539438	45.287788	30.963821	65.227242	1.511611	99998.000000	3.749947	3.003716	0.367599	0.607673	3.556240	4.750627	2.633166	2.393279	1.836173	1.592881	1.268097	1.655981	1.490855	1.814429	0.179440	4.999991	15644.000000		1
15454.088867	4007.093506	3.574053	5.933114	14601.848633	99998.000000	2195.658936	1363.931519	317.840942	92.320969	75.523849	357.029114	492.198639	401.015564	1.346864	99998.000000	4.189044	3.602829	0.553161	0.773283	4.164408	4.999991	3.341565	3.134793	2.502210	1.965300	1.878084	2.552704	2.692140	2.603161	0.129324	4.999991	15693.000000		1
8445.191406	0.000000	3.299600	4.798297	4047.527344	62679.785156	479.157501	284.360809	67.666481	24.854935	27.941757	57.690586	109.148933	109.815018	0.174472	0.000000	3.926610	0.000000	0.518461	0.681087	3.607190	4.797128	2.680478	2.453870	1.830374	1.395413	1.446254	1.761105	2.038019	2.040662	0.000000	0.000000	15719.000000		0
8213.035156	1687.421875	2.775365	7.188195	5962.507324	79832.117188	804.427185	490.117096	91.223160	36.619396	38.882862	123.867615	172.954575	72.208824	0.922676	0.000000	3.914504	3.227224	0.443320	0.856620	3.775429	4.902178	2.905487	2.690300	1.960105	1.563711	1.589758	2.092958	2.237932	1.858590	0.000000	0.000000	15800.000000		1
24845.923828	5912.982910	3.025148	8.147238	15758.049805	99998.000000	2431.253662	1487.355103	378.516602	138.783661	100.166000	456.192902	594.184021	358.512390	2.616553	0.000000	4.395255	3.771807	0.480747	0.911010	4.197503	4.999991	3.385830	3.172415	2.578085	2.142338	2.000720	2.659148	2.773921	2.554504	0.417730	0.000000	15821.000000		1
5732.445312	0.000000	1.973593	3.762161	2213.612549	40843.953125	190.044647	102.725502	14.388725	24.589733	15.162744	8.221248	18.884815	18.826225	0.439457	99998.000000	3.758340	0.000000	0.295258	0.575437	3.345102	4.611128	2.278856	2.011678	1.158022	1.390754	1.180778	0.914938	1.276113	1.274763	0.000000	4.999991	15868.000000		0
9284.437500	2433.193115	1.612795	3.197837	4450.078613	65638.460938	540.400574	327.431366	94.251389	31.435633	18.160137	64.659836	122.368919	57.129345	0.879241	99998.000000	3.967756	3.386177	0.207579	0.504856	3.648368	4.817158	2.732716	2.515120	1.974288	1.497422	1.259119	1.810635	2.087671	1.756859	0.000000	4.999991	15889.000000		1
11345.910156	1151.834961	3.315019	4.434416	5228.781250	71879.257812	612.165344	403.528809	85.049515	53.105064	36.113663	107.930855	173.673080	61.955395	0.414401	99998.000000	4.054839	3.061390	0.520486	0.646836	3.718400	4.856604	2.786869	2.605875	1.929672	1.725136	1.557672	2.033146	2.239733	1.792079	0.000000	4.999991	15912.000000		1
17888.392578	5202.153320	2.704439	8.147238	15580.818359	99998.000000	2374.256836	1458.716309	345.921478	124.956177	106.796043	487.002533	633.230347	382.704315	0.948375	99998.000000	4.252571	3.716183	0.432077	0.911010	4.192590	4.999991	3.375528	3.163971	2.538978	2.096758	2.028555	2.687531	2.801562	2.582863	0.000000	4.999991	15938.000000		1
12217.004883	2017.893799	2.420735	2.670518	6098.790527	82002.531250	778.631714	483.804688	90.146935	29.058071	26.174774	112.439285	130.522324	106.099113	2.898500	0.000000	4.086965	3.304898	0.383947	0.426595	3.785244	4.913827	2.891332	2.684670	1.954951	1.463267	1.417883	2.050918	2.115685	2.025712	0.462173	0.000000	15960.000000		1
15652.897461	2643.269775	3.253344	4.428249	9324.948242	99998.000000	1361.705078	835.039429	192.240280	56.839474	45.386467	220.437988	295.675049	177.903976	0.903505	0.000000	4.194595	3.422142	0.512330	0.646232	3.969646	4.999991	3.134083	2.921707	2.283844	1.754650	1.656926	2.343287	2.470815	2.250186	0.000000	0.000000	16040.000000		1
14435.706055	2770.847168	3.888595	7.037092	8681.316406	99998.000000	1288.910278	759.975098	195.324005	76.834435	68.946228	289.772766	371.439423	216.941025	1.284476	0.000000	4.159438	3.442613	0.589793	0.847393	3.938586	4.999991	3.110223	2.880799	2.290756	1.885556	1.838511	2.462058	2.569888	2.336342	0.108726	0.000000	16087.000000		1
6146.684082	119.050819	3.022064	2.929552	4099.072266	65131.218750	450.534241	284.049347	74.934853	48.568886	15.246004	40.874958	93.067238	79.026970	0.923193	99998.000000	3.788641	2.075732	0.480304	0.466801	3.612686	4.813789	2.653728	2.453394	1.874684	1.686358	1.183156	1.611457	1.968797	1.897775	0.000000	4.999991	16113.000000		0
9377.612305	1956.249878	1.831741	3.151581	4915.898926	70997.484375	577.803223	383.765106	95.096336	74.607979	31.882774	123.417389	155.947754	131.798996	0.301128	0.000000	3.972092	3.291424	0.262864	0.498528	3.691603	4.851243	2.761780	2.584065	1.978164	1.872785	1.503556	2.091376	2.192979	2.119912	0.000000	0.000000	16182.000000		1
8985.157227	2864.034668	2.920300	5.963951	6982.833496	96793.992188	967.933167	585.028442	141.398666	56.278233	31.293781	140.785004	204.908279	122.964081	0.293063	0.000000	3.953526	3.456978	0.465428	0.775534	3.844032	4.985848	2.985845	2.767177	2.150445	1.750340	1.495458	2.148556	2.311559	2.089778	0.000000	0.000000	16215.000000		1
17131.269531	3458.123047	1.532618	3.660398	8266.599609	99998.000000	1189.515259	710.259033	176.624222	80.220383	54.116531	216.429123	284.826447	168.763763	0.618713	99998.000000	4.233789	3.538841	0.185434	0.563528	3.917327	4.999991	3.075370	2.851417	2.247050	1.904285	1.733330	2.335316	2.454580	2.227279	0.000000	4.999991	16235.000000		1
16450.945312	1970.897583	2.870961	3.225591	10066.452148	99998.000000	1466.515137	887.185486	249.311020	75.724289	50.428379	220.120361	345.064209	161.001999	4.762737	0.000000	4.216191	3.294664	0.458027	0.508609	4.002876	4.999991	3.166286	2.948014	2.396741	1.879235	1.702675	2.342660	2.537900	2.206831	0.677857	0.000000	16256.000000		1
22949.261719	6906.088379	3.012813	5.575400	18427.984375	99998.000000	2809.489502	1756.368042	458.699982	143.239670	123.657921	526.298584	730.587036	443.793182	2.507593	0.000000	4.360769	3.839232	0.478972	0.746276	4.265478	4.999991	3.448627	3.244616	2.661529	2.156063	2.092222	2.721232	2.863672	2.647181	0.399257	0.000000	16322.000000		1
11073.264648	2482.557617	2.118529	3.114576	6489.672852	97041.992188	841.882263	534.430420	132.684021	100.243095	42.882469	162.028885	216.373611	184.037521	1.957259	99998.000000	4.044276	3.394899	0.326034	0.493399	3.812223	4.986960	2.925251	2.727891	2.122819	2.001055	1.632280	2.209592	2.335204	2.264906	0.291648	4.999991	16373.000000		1
14009.073242	2216.856689	5.809764	4.998741	7601.008789	99998.000000	1047.490601	657.755310	164.458878	59.537743	42.093033	175.205704	206.949707	151.041519	1.639565	99998.000000	4.146410	3.345738	0.764158	0.698861	3.880871	4.999991	3.020150	2.818064	2.216057	1.774792	1.624210	2.243548	2.315865	2.179096	0.214729	4.999991	16441.000000		1
25098.417969	3480.887207	3.728240	5.112839	10841.950195	99998.000000	1586.555786	983.626343	239.791519	112.140160	69.229935	283.839661	374.927124	241.561584	0.196968	99998.000000	4.399646	3.541690	0.571504	0.708662	4.035108	4.999991	3.200455	2.992830	2.379834	2.049761	1.840294	2.453073	2.573947	2.383028	0.000000	4.999991	16489.000000		1
5183.906738	2102.554688	1.705307	2.124696	3521.000488	54448.742188	420.754578	241.268631	47.566669	14.410311	17.808592	54.872047	79.165741	50.061417	0.177811	99998.000000	3.714657	3.322747	0.231803	0.327297	3.546666	4.735988	2.624029	2.382501	1.677303	1.158673	1.250630	1.739351	1.898537	1.699503	0.000000	4.999991	16553.000000		1
13047.443359	5024.989258	2.174036	8.443276	14096.062500	99998.000000	2154.821045	1317.373169	322.978455	92.792786	87.516502	410.883514	533.918518	322.238373	1.486309	99998.000000	4.115525	3.701135	0.337267	0.926511	4.149098	4.999991	3.333411	3.119709	2.509174	1.967514	1.942090	2.613719	2.727475	2.508177	0.172109	4.999991	16575.000000		1
15673.052734	4305.059570	1.125565	4.138377	11921.434570	99998.000000	1770.914062	1088.186646	314.701721	149.151199	76.168350	311.439117	417.310028	334.511658	2.837541	0.000000	4.195154	3.633979	0.051370	0.616830	4.076329	4.999991	3.248198	3.036703	2.497899	2.173627	1.881775	2.493373	2.620459	2.524411	0.452942	0.000000	16601.000000		1
14773.788086	5044.349121	3.185502	4.033530	9371.376953	99998.000000	1373.614380	839.301147	221.205826	70.303078	72.834824	297.223083	433.018585	300.201965	1.458009	99998.000000	4.169492	3.702805	0.503178	0.605685	3.971803	4.999991	3.137865	2.923918	2.344797	1.846974	1.862339	2.473083	2.636507	2.477413	0.163760	4.999991	16658.000000		1
6556.904297	1728.694580	2.840123	5.686414	4937.907715	70259.554688	618.576416	380.203400	106.305725	91.562370	21.598507	91.170738	96.770805	76.159096	0.558562	99998.000000	3.816699	3.237718	0.453337	0.754838	3.693543	4.846705	2.791393	2.580016	2.026557	1.961717	1.334424	1.959855	1.985744	1.881722	0.000000	4.999991	16709.000000		1
14314.437500	4535.933105	2.550252	5.112839	9656.833008	99998.000000	1398.457031	865.599304	260.591339	90.902451	63.605194	283.161224	403.519562	228.868927	1.861374	0.000000	4.155774	3.656667	0.406583	0.708662	3.984835	4.999991	3.145649	2.937317	2.415960	1.958576	1.803493	2.452034	2.605865	2.359587	0.269834	0.000000	16774.000000		1
11931.777344	1388.323853	2.389898	6.919910	9015.156250	99998.000000	1305.772217	795.875977	223.595734	72.745399	77.105804	289.032654	360.226929	329.963135	0.087491	0.000000	4.076705	3.142491	0.378379	0.840100	3.954973	4.999991	3.115867	2.900845	2.349463	1.861806	1.887087	2.460947	2.556576	2.518466	0.000000	0.000000	16825.000000		1
9812.454102	774.999084	4.258643	5.717252	4459.129395	66799.453125	552.713928	325.735321	73.886383	35.771370	21.573835	86.776405	87.408577	76.433548	0.929325	0.000000	3.991778	2.889301	0.629271	0.757187	3.649250	4.824773	2.742500	2.512865	1.868564	1.553536	1.333927	1.938402	1.941554	1.883284	0.000000	0.000000	16851.000000		1
7576.918945	3270.258789	4.042781	3.213256	6028.459473	82259.898438	788.067932	497.925140	128.302032	20.978674	37.886814	112.204918	197.007736	163.179123	0.858073	99998.000000	3.879493	3.514582	0.606680	0.506945	3.780206	4.915188	2.896564	2.697164	2.108233	1.321778	1.578488	2.050012	2.294483	2.212665	0.000000	4.999991	16890.000000		1
12262.341797	3920.474365	1.421604	4.449835	11374.728516	99998.000000	1690.690552	1038.486084	251.947617	128.194107	62.442627	323.080231	391.190765	268.161926	2.535682	99998.000000	4.088573	3.593339	0.152779	0.648344	4.055941	4.999991	3.228064	3.016401	2.401310	2.107868	1.795481	2.509310	2.592389	2.428397	0.404095	4.999991	16912.000000		1
15015.075195	4133.526855	1.665219	6.343251	13791.901367	99998.000000	2116.912598	1280.303589	429.626495	145.888596	127.327576	568.058594	748.367859	576.853394	1.788508	0.000000	4.176528	3.616321	0.221471	0.802312	4.139624	4.999991	3.325703	3.107313	2.633091	2.164021	2.104923	2.754393	2.874115	2.761065	0.252491	0.000000	16934.000000		1
15513.169922	4385.468262	2.534833	6.691713	8435.197266	99998.000000	1161.308228	714.551636	158.152618	50.597984	50.813847	226.916916	273.200745	273.684906	1.769721	0.000000	4.190701	3.642016	0.403949	0.825537	3.926095	4.999991	3.064948	2.854034	2.199076	1.704133	1.705982	2.355867	2.436482	2.437251	0.247905	0.000000	17013.000000		1
6553.518555	1177.494751	2.331306	4.064368	7405.413574	99998.000000	1004.601929	608.020752	150.030060	98.161575	47.526581	187.568405	296.177673	189.175034	0.582565	0.000000	3.816474	3.070959	0.367599	0.608993	3.869549	4.999991	3.001994	2.783918	2.176178	1.991942	1.676937	2.273160	2.471552	2.276864	0.000000	0.000000	17051.000000		1
3319.435059	1280.171021	0.669171	3.472290	4129.896973	65528.214844	461.478424	303.418304	69.908356	47.656097	21.768112	75.422081	96.968163	70.451096	1.160438	0.000000	3.521064	3.107268	0.000000	0.540616	3.615939	4.816428	2.664151	2.482042	1.844529	1.678118	1.337821	1.877499	1.986629	1.847888	0.064622	0.000000	17086.000000		1
20478.757812	2480.716797	3.783747	5.088169	10852.129883	99998.000000	1605.730469	987.693787	229.834137	129.171646	49.219555	235.218338	340.469421	206.989792	1.581692	99998.000000	4.311304	3.394577	0.577922	0.706562	4.035515	4.999991	3.205673	2.994622	2.361414	2.111167	1.692138	2.371471	2.532078	2.315949	0.199122	4.999991	17164.000000		1
32522.240234	8578.470703	3.389029	7.154274	18579.613281	99998.000000	2832.025391	1772.317139	412.052246	210.107452	123.102852	530.976624	722.760498	404.068451	4.483676	0.000000	4.512180	3.933410	0.530075	0.854566	4.269037	4.999991	3.452097	3.248541	2.614952	2.322441	2.090268	2.725075	2.858994	2.606455	0.651634	0.000000	17191.000000		1
10570.868164	2793.404785	2.744528	3.712821	9900.821289	99998.000000	1453.427734	884.101746	208.377472	83.544647	46.404102	272.627167	338.020935	183.701401	1.383861	99998.000000	4.024111	3.446134	0.438468	0.569704	3.995671	4.999991	3.162393	2.946502	2.318851	1.921919	1.666556	2.435569	2.528944	2.264112	0.141093	4.999991	17276.000000		1
11811.542969	2370.395996	2.587257	4.727372	5846.691406	82139.195312	756.385620	471.010254	124.487450	80.500999	34.439194	148.796555	197.821838	108.575356	0.364472	0.000000	4.072307	3.374821	0.412840	0.674620	3.766910	4.914550	2.878743	2.673030	2.095126	1.905801	1.537053	2.172593	2.296274	2.035731	0.000000	0.000000	17327.000000		1
10230.750000	1747.856934	3.197837	5.933114	6632.446777	91428.468750	844.056274	558.610046	113.839302	38.367878	46.169735	154.276367	228.890503	114.869270	0.146540	99998.000000	4.009907	3.242506	0.504856	0.773283	3.821674	4.961082	2.926371	2.747109	2.056292	1.583968	1.664357	2.188299	2.359628	2.060204	0.000000	4.999991	17370.000000		1
13078.611328	5266.375000	2.571838	4.875391	12755.830078	99998.000000	1919.528687	1180.245483	267.418732	134.084045	72.085480	331.023926	421.756775	248.234802	0.899596	99998.000000	4.116561	3.721512	0.410244	0.688009	4.105709	4.999991	3.283195	3.071972	2.427192	2.127377	1.857848	2.519859	2.625062	2.394863	0.000000	4.999991	17387.000000		1
12661.748047	953.319336	2.821621	3.182418	6619.788086	89776.687500	911.830688	547.024414	124.592300	73.800034	36.477547	165.109543	217.674957	124.055725	0.278995	99998.000000	4.102494	2.979239	0.450499	0.502757	3.820844	4.953164	2.959914	2.738007	2.095491	1.868057	1.562026	2.217772	2.337808	2.093617	0.000000	4.999991	17405.000000		1
5854.878906	710.453308	3.546299	3.697403	4860.484375	76855.453125	596.903870	362.672333	106.586349	55.902016	21.974722	131.327179	146.875397	124.586128	1.332151	99998.000000	3.767518	2.851536	0.549775	0.567897	3.686680	4.885674	2.775904	2.559515	2.027702	1.747427	1.341923	2.118355	2.166949	2.095470	0.124553	4.999991	17421.000000		1
12365.330078	3601.689697	3.382861	8.030056	8755.261719	99998.000000	1257.875488	767.286621	185.918610	65.769981	46.971508	232.119186	340.117889	223.512466	3.295384	99998.000000	4.092206	3.556506	0.529284	0.904719	3.942269	4.999991	3.099638	2.884958	2.269323	1.818028	1.671834	2.365711	2.531630	2.349302	0.517906	4.999991	17460.000000		1
8441.179688	1297.282593	2.932636	4.502259	4440.966309	67078.890625	521.885803	319.981079	70.633034	51.402840	30.960737	114.172340	180.352463	138.709656	1.211621	99998.000000	3.926403	3.113034	0.467258	0.653430	3.647477	4.826586	2.717576	2.505124	1.849008	1.710987	1.490811	2.057561	2.256122	2.142107	0.083367	4.999991	17479.000000		1
4856.687988	1423.342773	1.748480	5.193016	4310.690430	60613.023438	532.900879	319.074463	82.619530	45.667088	20.750479	71.912788	110.191238	102.241356	0.462931	0.000000	3.686340	3.153310	0.242661	0.715420	3.634547	4.782566	2.726646	2.503892	1.917083	1.659603	1.317028	1.856806	2.042147	2.009627	0.000000	0.000000	17520.000000		1
9511.246094	838.018311	4.511510	6.793477	4894.454590	69196.289062	591.023193	380.274323	94.408661	58.072968	22.061068	93.175163	104.208786	73.466995	0.108176	0.000000	3.978237	2.923254	0.654322	0.832092	3.689704	4.840083	2.771605	2.580097	1.975012	1.763974	1.343626	1.969300	2.017904	1.866092	0.000000	0.000000	17562.000000		1
7173.485352	1826.782227	2.124696	4.243225	4643.475098	72026.515625	569.649780	349.147064	99.570839	31.185850	15.949097	65.452354	102.392464	86.171997	1.614657	0.000000	3.855730	3.261687	0.327297	0.627696	3.666843	4.857492	2.755608	2.543008	1.998132	1.493958	1.202736	1.815925	2.010268	1.935366	0.208080	0.000000	17593.000000		1
30780.146484	6798.172852	2.886379	7.777189	18948.988281	99998.000000	2972.187500	1805.936035	394.866577	187.404968	94.781792	461.644928	638.059448	345.378754	3.826519	99998.000000	4.488271	3.832392	0.460353	0.890823	4.277586	4.999991	3.473076	3.256702	2.596450	2.272781	1.976725	2.664308	2.804861	2.538296	0.582804	4.999991	17678.000000		1
10519.903320	1650.284424	3.518546	4.563933	5975.403809	82389.617188	775.418457	492.781464	114.483803	61.110451	40.563499	130.528488	199.419220	105.796906	0.078562	0.000000	4.022012	3.217559	0.546363	0.659339	3.776367	4.915873	2.889536	2.692654	2.058744	1.786116	1.608135	2.115705	2.299767	2.024473	0.000000	0.000000	17726.000000		1
2570.641602	0.000000	1.218077	2.362144	1308.063354	33179.828125	22.002476	13.599288	7.098767	31.259859	8.030056	12.220857	0.000000	22.350939	0.085179	99998.000000	3.410042	0.000000	0.085675	0.373306	3.116629	4.520874	1.342472	1.133516	0.851183	1.494987	0.904719	1.087102	0.000000	1.349296	0.000000	4.999991	17768.000000		0
20165.667969	3776.253906	2.827788	7.505820	11771.408203	99998.000000	1784.309814	1077.973267	306.147430	118.773285	92.654015	392.973175	488.001648	399.140656	1.684568	0.000000	4.304613	3.577061	0.451447	0.875398	4.070828	4.999991	3.251470	3.032608	2.485931	2.074719	1.966864	2.594363	2.688421	2.601126	0.226489	0.000000	17792.000000		1
10732.363281	2388.645508	1.874913	4.625608	9238.307617	99998.000000	1359.836304	807.865540	216.139252	90.742096	61.758038	273.287109	370.560547	268.038574	1.178748	0.000000	4.030695	3.378152	0.272981	0.665169	3.965592	4.999991	3.133487	2.907339	2.334734	1.957809	1.790694	2.436619	2.568859	2.428197	0.071421	0.000000	17827.000000		1
4030.616211	1172.542358	3.577137	3.321187	2161.404785	37730.167969	157.122650	96.286659	39.040134	8.341514	5.874522	9.963560	10.046821	0.092512	2.003369	28641.230469	3.605371	3.069129	0.553536	0.521293	3.334736	4.576689	2.196239	1.983566	1.591511	0.921245	0.768973	0.998415	1.002029	0.000000	0.301761	4.456992	17861.000000		1
18571.869141	3871.646240	2.605759	4.838386	9307.376953	99998.000000	1350.455566	822.211121	208.346634	70.198227	49.031445	195.206833	303.853119	115.291740	1.224924	99998.000000	4.268856	3.587896	0.415934	0.684700	3.968827	4.999991	3.130480	2.914983	2.318786	1.846326	1.690475	2.290495	2.482664	2.061798	0.088109	4.999991	17881.000000		1
5971.351562	1836.452759	1.995179	3.879343	4772.224609	72517.148438	597.634766	357.137024	79.221245	46.410267	17.709911	77.580696	103.440933	86.739403	1.368301	0.000000	3.776073	3.263980	0.299982	0.588758	3.678721	4.860441	2.776436	2.552835	1.898842	1.666614	1.248216	1.889754	2.014693	1.938216	0.136182	0.000000	17904.000000		1
10068.863281	2414.175781	3.210172	4.505342	7974.489746	99998.000000	1145.343750	680.096985	160.816971	78.339302	35.207047	161.739014	207.412262	202.712646	0.396379	99998.000000	4.002980	3.382769	0.506528	0.653728	3.901703	4.999991	3.058936	2.832571	2.206332	1.893980	1.546630	2.208815	2.316834	2.306881	0.000000	4.999991	17927.000000		1
8041.061523	1379.686279	3.419866	3.219423	4888.385742	71093.835938	604.930847	374.014343	100.616226	20.987926	24.682245	83.180771	129.985748	63.780968	1.373090	99998.000000	3.905313	3.139780	0.534009	0.507778	3.689165	4.851832	2.781706	2.572888	2.002668	1.321970	1.392385	1.920023	2.113896	1.804691	0.137699	4.999991	17957.000000		1
14225.207031	3985.837158	2.605759	2.874044	7285.634766	99998.000000	1007.364929	615.150391	137.540909	29.665567	31.084087	131.521454	203.637772	102.306114	1.490930	0.000000	4.153059	3.600520	0.415934	0.458493	3.862467	4.999991	3.003187	2.788981	2.138432	1.472253	1.492538	2.118997	2.308858	2.009902	0.173457	0.000000	17973.000000		1
8807.675781	3122.362549	2.087691	4.644111	7349.042969	99998.000000	1048.390991	634.926392	168.261124	117.478111	52.001087	225.748184	285.523376	193.134552	0.862238	0.000000	3.944861	3.494483	0.319666	0.666903	3.866231	4.999991	3.020523	2.802723	2.225984	2.069957	1.716012	2.353624	2.455642	2.285860	0.000000	0.000000	18020.000000		1
18085.490234	3575.295898	2.355976	5.371873	10192.040039	99998.000000	1559.360352	918.103027	245.647552	97.406059	46.178989	226.691803	345.199890	205.623703	1.545441	99998.000000	4.257330	3.553312	0.372171	0.730126	4.008261	4.999991	3.192946	2.962891	2.390312	1.988586	1.664444	2.355436	2.538071	2.313073	0.189052	4.999991	18047.000000		1
9550.530273	1742.269165	2.994310	4.418998	6291.847656	92553.421875	840.432922	522.807800	153.940231	87.568932	56.339909	205.716217	234.385727	128.524063	0.162835	0.000000	3.980027	3.241115	0.476297	0.645324	3.798778	4.966393	2.924503	2.718342	2.187352	1.942350	1.750816	2.313268	2.369931	2.108984	0.000000	0.000000	18119.000000		1
11835.737305	3084.050293	3.789915	3.768329	8948.016602	99998.000000	1297.180908	792.317322	209.873093	82.564018	48.729240	187.975464	226.047302	181.832657	1.708252	0.000000	4.073195	3.489121	0.578629	0.576149	3.951727	4.999991	3.113001	2.898899	2.321957	1.916791	1.687790	2.274101	2.354199	2.259672	0.232552	0.000000	18204.000000		1
14965.094727	5283.132324	3.219423	5.180681	8357.894531	99998.000000	1167.392456	725.683899	171.930771	55.436371	31.235189	158.747787	181.286835	66.886292	2.663291	99998.000000	4.175079	3.722892	0.507778	0.714387	3.922097	4.999991	3.067217	2.860748	2.235354	1.743795	1.494644	2.200708	2.258366	1.825337	0.425419	4.999991	18229.000000		1
4607.475586	1092.775269	2.161701	2.470075	2329.114014	45120.914062	169.614883	107.826012	60.928509	3.759078	12.874609	17.842512	24.916609	66.500824	0.873168	99998.000000	3.663463	3.038531	0.334796	0.392710	3.367191	4.654378	2.229464	2.032723	1.784821	0.575081	1.109734	1.251456	1.396489	1.822827	0.000000	4.999991	18249.000000		1
11715.009766	1311.051514	1.329091	3.916348	5304.900391	75253.679688	668.819763	415.894592	91.105980	32.962082	15.893590	98.439110	121.027496	38.617661	0.710329	99998.000000	4.068743	3.117620	0.123555	0.592881	3.724677	4.876528	2.825309	2.618983	1.959547	1.518015	1.201222	1.993168	2.082884	1.586786	0.000000	4.999991	18272.000000		1
5769.237305	305.006439	2.667434	3.176251	3835.979736	67546.421875	448.363281	261.575043	121.449966	47.020847	35.401321	118.871964	140.670914	94.165047	0.507326	99998.000000	3.761118	2.484309	0.426094	0.501915	3.583876	4.829602	2.651630	2.417596	2.084397	1.672290	1.549019	2.075079	2.148204	1.973890	0.000000	4.999991	18285.000000		1
3845.570312	524.408264	2.769197	3.737491	1392.952515	38059.816406	14.740272	13.654796	41.152493	0.000000	8.184242	33.137856	46.866661	2.426902	1.971615	99998.000000	3.584961	2.719670	0.442354	0.572580	3.143936	4.580467	1.168505	1.135285	1.614396	0.000000	0.912978	1.520324	1.670864	0.385052	0.294822	4.999991	18308.000000		1
10190.846680	2754.373779	1.927337	7.909790	13794.115234	99998.000000	2167.288574	1279.952026	321.655548	134.370834	102.303032	482.629791	660.129761	517.053589	0.693948	0.000000	4.008210	3.440023	0.284958	0.898165	4.139694	4.999991	3.335917	3.107194	2.507391	2.128305	2.009888	2.683614	2.819629	2.713536	0.000000	0.000000	18335.000000		1
7382.372070	667.555420	2.106194	1.548037	4568.509766	67748.726562	540.431396	333.049957	75.736626	42.142372	15.437196	66.173950	96.699883	66.124611	2.859643	99998.000000	3.868196	2.824487	0.323498	0.189781	3.659775	4.830901	2.732741	2.522509	1.879306	1.624719	1.188568	1.820687	1.985426	1.820363	0.456312	4.999991	18364.000000		1
16269.842773	6093.251953	4.511510	7.163525	14203.253906	99998.000000	2157.479248	1327.753052	332.097076	163.669434	101.158966	405.425293	587.745178	271.171661	2.216011	99998.000000	4.211383	3.784849	0.654322	0.855127	4.152388	4.999991	3.333947	3.123117	2.521265	2.213968	2.005004	2.607911	2.769189	2.433244	0.345572	4.999991	18398.000000		1
11620.940430	1506.215210	2.248045	2.796951	7174.349121	97876.843750	973.406799	602.593384	164.887512	75.918564	45.589993	209.117569	269.154877	182.979813	1.443079	99998.000000	4.065241	3.177887	0.351805	0.446685	3.855783	4.990680	2.988294	2.780024	2.217188	1.880348	1.658870	2.320390	2.430002	2.262403	0.159290	4.999991	18417.000000		1
6250.288086	1046.466797	2.349809	3.401364	3129.328857	52170.000000	332.044647	204.599899	52.957047	46.379433	18.536354	45.556072	49.463169	47.501911	0.112906	99998.000000	3.795900	3.019726	0.371033	0.531653	3.495451	4.717421	2.521196	2.310905	1.723924	1.666325	1.268024	1.658546	1.694282	1.676711	0.000000	4.999991	18472.000000		1
7297.818848	1024.948364	3.490792	3.305768	3471.599121	52805.289062	380.132477	237.102509	101.470421	23.732454	15.329266	53.148239	56.549603	37.717209	1.211756	99998.000000	3.863193	3.010702	0.542924	0.519272	3.540529	4.722677	2.579935	2.374936	2.006340	1.375343	1.185521	1.725489	1.752430	1.576540	0.083415	4.999991	18490.000000		1
6272.299805	2048.928467	2.544085	2.429986	4979.149414	70744.039062	655.143372	386.858124	78.243706	31.700834	20.645632	88.876434	104.430809	78.185112	0.135821	99998.000000	3.797427	3.311527	0.405532	0.385604	3.697155	4.849690	2.816336	2.587552	1.893449	1.501071	1.314828	1.948787	2.018829	1.893124	0.000000	4.999991	18505.000000		1
10466.530273	2423.954346	2.386814	4.514594	7820.697754	99998.000000	1098.070068	677.778015	202.916183	77.864403	54.579094	203.233795	260.057861	163.450485	1.644446	0.000000	4.019803	3.384524	0.377819	0.654619	3.893245	4.999991	3.040630	2.831088	2.307317	1.891339	1.737026	2.307996	2.415070	2.213386	0.216020	0.000000	18543.000000		1
14863.099609	3946.716797	0.366965	3.040566	9351.561523	99998.000000	1385.946289	827.706299	229.710785	79.498787	49.167130	279.815369	405.237183	226.697968	2.419387	0.000000	4.172110	3.596236	0.000000	0.482955	3.970884	4.999991	3.141746	2.917876	2.361181	1.900360	1.691675	2.446872	2.607709	2.355448	0.383705	0.000000	18559.000000		1
16080.485352	4155.020508	5.883773	4.801381	9134.731445	99998.000000	1328.150879	800.495422	230.564972	99.684937	36.249348	207.301254	309.780060	111.674515	1.090812	99998.000000	4.206299	3.618573	0.769656	0.681366	3.960696	4.999991	3.123247	2.903359	2.362793	1.998630	1.559300	2.316602	2.491053	2.047954	0.037750	4.999991	18577.000000		1
16651.763672	2598.308838	2.433070	2.917217	9016.701172	99998.000000	1294.359253	783.186401	188.638474	74.296516	62.621483	257.948578	359.119873	148.654709	2.787121	99998.000000	4.221460	3.414691	0.386155	0.464969	3.955048	4.999991	3.112055	2.893865	2.275630	1.870968	1.796723	2.411533	2.555239	2.172179	0.445156	4.999991	18603.000000		1
17806.654297	4606.550781	2.895631	5.843685	13990.542969	99998.000000	2112.095947	1284.528320	336.608582	146.076706	88.413872	475.376831	626.230225	409.884399	3.732414	99998.000000	4.250582	3.663376	0.461743	0.766687	4.145834	4.999991	3.324714	3.108744	2.527125	2.164581	1.946520	2.677038	2.796734	2.612661	0.571990	4.999991	18631.000000		1
6745.851074	795.635437	2.550252	1.748480	3408.080322	54034.281250	375.337250	229.960571	71.249786	31.497307	17.768503	29.070406	25.064629	97.538658	1.335425	99998.000000	3.829037	2.900714	0.406583	0.242661	3.532510	4.732669	2.574422	2.361653	1.852784	1.498273	1.249651	1.463451	1.399061	1.989177	0.125620	4.999991	18679.000000		1
20339.117188	4997.260254	3.672733	5.304030	13546.965820	99998.000000	2063.940186	1260.977783	311.260254	156.635422	94.840385	397.811554	517.358826	350.099945	2.297194	99998.000000	4.308332	3.698732	0.564989	0.724606	4.131842	4.999991	3.314697	3.100708	2.493124	2.194890	1.976993	2.599677	2.713792	2.544192	0.361198	4.999991	18695.000000		1
16697.175781	4814.283691	1.729977	5.507557	11917.678711	99998.000000	1803.296387	1084.495361	267.372498	112.229591	82.560936	341.141693	462.752014	258.102753	2.794835	0.000000	4.222643	3.682532	0.238040	0.740959	4.076192	4.999991	3.256067	3.035228	2.427117	2.050107	1.916775	2.532935	2.665348	2.411793	0.446356	0.000000	18729.000000		1
7626.354004	823.956482	3.253344	3.459955	3098.950928	50379.214844	303.291870	205.210480	64.323708	34.864750	9.019936	31.540480	34.877087	6.682462	1.489263	0.000000	3.882317	2.915904	0.512330	0.539070	3.491215	4.702251	2.481861	2.312200	1.808371	1.542387	0.955203	1.498868	1.542540	0.824937	0.172972	0.000000	18787.000000		1
7338.009277	2567.780029	2.796951	5.495223	11968.156250	99998.000000	1776.745361	1092.605591	243.337830	138.083649	62.837345	293.257385	399.115967	181.804901	0.225684	0.000000	3.865578	3.409558	0.446685	0.739985	4.078027	4.999991	3.249625	3.038463	2.386210	2.140142	1.798218	2.467249	2.601099	2.259606	0.000000	0.000000	18821.000000		1
14817.914062	2290.064453	2.821621	4.015028	6801.916504	94098.750000	913.196777	564.577087	125.440323	90.883949	32.394676	126.704659	201.109100	158.858795	2.709497	0.000000	4.170787	3.359848	0.450499	0.603689	3.832631	4.973584	2.960564	2.751723	2.098437	1.958487	1.510474	2.102793	2.303432	2.201011	0.432889	0.000000	18878.000000		1
9576.519531	1759.195923	2.618094	1.005299	5162.770508	68597.179688	678.163513	389.334351	90.887032	29.721073	5.806680	55.226677	114.684242	109.121178	2.028868	99998.000000	3.981208	3.245314	0.417985	0.002295	3.712883	4.836306	2.831334	2.590323	1.958502	1.473065	0.763928	1.742149	2.059504	2.037909	0.307254	4.999991	18908.000000		1
9359.763672	2708.750000	1.982844	3.059069	10134.509766	99998.000000	1429.834106	893.602722	229.868057	79.677643	38.127346	216.318100	275.544403	175.329056	2.920038	99998.000000	3.971265	3.432769	0.297289	0.485589	4.005803	4.999991	3.155286	2.951144	2.361479	1.901336	1.581237	2.335093	2.440192	2.243854	0.465389	4.999991	18934.000000		1
4641.538574	141.925995	1.538786	2.093859	1821.021729	34738.765625	76.100502	50.607235	4.761292	4.449835	1.218077	0.000000	0.000000	0.000000	0.175507	0.000000	3.666662	2.152062	0.187178	0.320947	3.260315	4.540814	1.881387	1.704213	0.677725	0.648344	0.085675	0.000000	0.000000	0.000000	0.000000	0.000000	18960.000000		0
10659.587891	920.045776	2.911049	1.449357	5305.134766	81591.257812	721.918640	425.919830	135.175690	53.077312	23.325399	104.714516	164.517456	90.501564	2.902687	99998.000000	4.027740	2.963809	0.464050	0.161175	3.724696	4.911644	2.858488	2.629328	2.130898	1.724909	1.367829	2.020007	2.216212	1.956656	0.462800	4.999991	19006.000000		1
17418.685547	1098.717651	3.160832	5.174514	8072.568359	99998.000000	1145.667480	704.427673	164.973862	97.754517	36.301773	185.406708	226.694885	158.260559	0.195136	99998.000000	4.241015	3.040886	0.499801	0.713870	3.907012	4.999991	3.059059	2.847836	2.217415	1.990137	1.559928	2.268126	2.355442	2.199373	0.000000	4.999991	19031.000000		1
9668.739258	956.538757	2.926468	5.914611	4689.457031	69301.468750	560.777893	353.368713	95.296776	28.210043	28.169954	97.406059	127.605110	88.885689	1.486159	99998.000000	3.985370	2.980703	0.466344	0.771926	3.671123	4.840743	2.748791	2.548228	1.979078	1.450404	1.449786	1.988586	2.105868	1.948832	0.172065	4.999991	19056.000000		1
10778.943359	1654.296265	2.531749	4.946317	8194.307617	99998.000000	1129.579712	712.269653	150.964432	51.658791	36.702660	157.690063	244.750183	227.456573	1.016639	99998.000000	4.032576	3.218613	0.403421	0.694282	3.913512	4.999991	3.052917	2.852644	2.178875	1.713144	1.564698	2.197804	2.388723	2.356899	0.007167	4.999991	19122.000000		1
11816.748047	2950.046387	1.082392	2.750695	5483.680176	74864.375000	706.626404	442.704620	115.788223	40.199619	22.341688	63.657619	79.036224	72.696060	0.525398	0.000000	4.072498	3.469829	0.034385	0.439442	3.739072	4.874275	2.849190	2.646114	2.063664	1.604222	1.349116	1.803850	1.897826	1.861511	0.000000	0.000000	19175.000000		1
8564.011719	1791.689209	2.747611	5.689498	6479.181641	97209.710938	891.231323	539.561768	170.206955	87.559677	52.639420	222.269714	316.999084	225.843781	2.088965	0.000000	3.932677	3.253263	0.438955	0.755074	3.811520	4.987710	2.949991	2.732041	2.230977	1.942304	1.721311	2.346880	2.501058	2.353808	0.319931	0.000000	19221.000000		1
10473.616211	2259.850098	3.654230	3.330438	6521.105469	99998.000000	886.220276	533.890747	199.884857	46.521282	46.835823	203.295471	254.806244	170.145279	2.569550	99998.000000	4.020097	3.354080	0.562796	0.522501	3.814321	4.999991	2.947542	2.727452	2.300780	1.667652	1.670578	2.308128	2.406210	2.230820	0.409857	4.999991	19254.000000		1
11071.503906	2132.954346	4.511510	7.305377	6838.301758	96631.617188	908.392334	582.801941	148.913742	63.932072	43.024323	180.802689	210.878387	146.792130	0.445635	0.000000	4.044207	3.328982	0.654322	0.863643	3.834948	4.985119	2.958273	2.765521	2.172935	1.805719	1.633714	2.257205	2.324032	2.166703	0.000000	0.000000	19304.000000		1
13081.195312	4127.032227	1.995179	3.262596	10397.204102	99998.000000	1535.020386	937.274658	240.204742	96.206482	45.923038	227.419571	261.146423	148.725632	3.060572	99998.000000	4.116647	3.615638	0.299982	0.513563	4.016917	4.999991	3.186114	2.971867	2.380582	1.983204	1.662031	2.356828	2.416884	2.172386	0.485803	4.999991	19340.000000		1
11252.778320	2515.381104	2.833956	3.654230	6574.759277	87898.320312	894.049866	540.190857	155.093552	55.738579	39.863491	135.521072	189.449493	164.622314	0.107999	99998.000000	4.051260	3.400604	0.452393	0.562796	3.817880	4.943981	2.951362	2.732547	2.190594	1.746156	1.600575	2.132007	2.277493	2.216489	0.000000	4.999991	19371.000000		1
6301.903809	1172.526855	2.124696	1.097811	3112.874023	51391.429688	319.105286	187.053421	53.774235	26.714428	5.230021	37.399582	53.024887	67.694237	1.241428	99998.000000	3.799472	3.069123	0.327297	0.040528	3.493161	4.710891	2.503934	2.271966	1.730574	1.426746	0.718503	1.572867	1.724480	1.830552	0.093922	4.999991	19394.000000		1
3342.322510	739.903015	2.463907	2.466991	1875.662476	30332.009766	88.315193	61.107368	0.000000	22.708652	2.556419	0.000000	0.000000	34.285007	0.816751	99998.000000	3.524048	2.869175	0.391624	0.392168	3.273155	4.481901	1.946035	1.786094	0.000000	1.356191	0.407632	0.000000	0.000000	1.535104	0.000000	4.999991	19414.000000		1
7731.133301	2030.244141	2.981975	5.128258	7620.963867	99998.000000	1090.632080	654.585205	176.248001	39.441017	51.233234	202.095901	274.199890	211.202179	1.001834	0.000000	3.888243	3.307548	0.474504	0.709970	3.882010	4.999991	3.037678	2.815966	2.246124	1.595948	1.709552	2.305557	2.438067	2.324698	0.000796	0.000000	19448.000000		1
26545.080078	6575.684570	2.874044	7.511988	18082.279297	99998.000000	2798.600830	1724.636353	444.076874	151.460907	113.580269	482.003784	654.862732	346.103424	2.526304	0.000000	4.423984	3.817941	0.458493	0.875755	4.257253	4.999991	3.446941	3.236697	2.647458	2.180300	2.055303	2.683050	2.816150	2.539206	0.402486	0.000000	19495.000000		1
16595.537109	3670.925781	2.248045	4.141461	9385.624023	99998.000000	1358.735352	827.206726	235.079575	72.696060	66.177032	254.365280	315.836517	200.106888	1.554701	0.000000	4.219991	3.564776	0.351805	0.617154	3.972463	4.999991	3.133135	2.917614	2.371215	1.861511	1.820707	2.405458	2.499462	2.301262	0.191647	0.000000	19524.000000		1
23067.298828	5161.651367	2.889463	5.248523	12333.557617	99998.000000	1887.726074	1135.941406	284.271362	137.849289	93.165916	425.611450	575.635315	348.181854	3.138127	99998.000000	4.362997	3.712789	0.460817	0.720037	4.091088	4.999991	3.275939	3.055356	2.453733	2.139405	1.969257	2.629013	2.760147	2.541806	0.496670	4.999991	19605.000000		1
20528.966797	4654.786621	3.413699	6.926077	14122.151367	99998.000000	2107.087891	1312.809204	271.217896	112.161743	80.726112	400.235382	552.473389	326.632690	2.674155	0.000000	4.312367	3.667900	0.533225	0.840487	4.149901	4.999991	3.323683	3.118201	2.433318	2.049845	1.907014	2.602315	2.742311	2.514060	0.427187	0.000000	19625.000000		1
13167.527344	5349.512695	2.852458	4.058200	10759.901367	99998.000000	1610.279053	960.905334	281.785889	114.274109	62.609146	336.408142	422.012726	241.678772	0.352438	0.000000	4.119504	3.728314	0.455219	0.608333	4.031808	4.999991	3.206901	2.982681	2.449919	2.057948	1.796638	2.526866	2.625325	2.383239	0.000000	0.000000	19662.000000		1
3504.857178	2078.187012	2.581089	2.590341	4783.819336	68778.453125	614.879028	341.468567	75.089035	45.401886	21.484407	101.007866	142.314545	102.836517	0.448327	0.000000	3.544670	3.317685	0.411803	0.413357	3.679775	4.837452	2.788790	2.533351	1.875576	1.657074	1.332123	2.004355	2.153249	2.012147	0.000000	0.000000	19689.000000		1
13902.860352	5122.145508	3.318103	7.675426	13966.085938	99998.000000	2097.821289	1313.333496	333.728363	161.957962	111.048515	449.115723	574.266174	520.991516	1.460748	0.000000	4.143104	3.709452	0.520890	0.885102	4.145075	4.999991	3.321769	3.118375	2.523393	2.209402	2.045513	2.652358	2.759113	2.716831	0.164575	0.000000	19758.000000		1
6014.160156	340.913483	1.979760	3.799166	3220.169434	50748.152344	348.320618	206.770844	68.995567	26.347464	13.395761	55.127998	72.110146	84.926163	1.187458	0.000000	3.779175	2.532644	0.296613	0.579688	3.507879	4.705420	2.541979	2.315489	1.838821	1.420739	1.126967	1.741372	1.857996	1.929042	0.074618	0.000000	19855.000000		1
7914.501953	1800.360718	2.423819	6.176729	5027.225098	77482.625000	640.535706	391.755096	108.917656	64.496399	27.806072	104.625092	136.359848	102.941368	0.641172	99998.000000	3.898424	3.255359	0.384500	0.790759	3.701328	4.889205	2.806543	2.593015	2.037098	1.809536	1.444140	2.019636	2.134686	2.012590	0.000000	4.999991	19929.000000		1
16370.273438	4003.815430	3.879343	5.137509	10640.677734	99998.000000	1579.750000	943.361938	228.449539	94.174301	68.129044	301.756165	471.096588	257.294830	6.083045	1542.709839	4.214056	3.602474	0.588758	0.710753	4.026969	4.999991	3.198588	2.974678	2.358790	1.973932	1.833332	2.479656	2.673110	2.410431	0.784121	3.188284	20004.000000		1
15041.293945	1276.581543	3.885511	6.340167	8753.821289	99998.000000	1217.052979	769.972534	180.885941	78.018593	37.516766	179.954666	227.586090	198.515686	0.729750	99998.000000	4.177285	3.106049	0.589448	0.802101	3.942198	4.999991	3.085310	2.886475	2.257405	1.892198	1.574225	2.255163	2.357146	2.297795	0.000000	4.999991	20041.000000		1
8695.739258	2692.930420	2.744528	6.796560	8768.663086	99998.000000	1298.654907	770.984009	197.501129	99.049690	63.472595	252.188156	316.952850	255.577179	1.049530	0.000000	3.939306	3.430225	0.438468	0.832289	3.942933	4.999991	3.113494	2.887045	2.295570	1.995853	1.802586	2.401725	2.500995	2.407522	0.020995	0.000000	20089.000000		1
30953.757812	12311.604492	2.951138	9.522585	32560.962891	99998.000000	5197.653809	3207.211670	754.387329	316.459442	210.338730	979.962830	1271.277466	755.142883	4.064614	0.000000	4.490714	4.090315	0.469990	0.978755	4.512697	4.999991	3.715807	3.506128	2.877594	2.500318	2.322919	2.991210	3.104240	2.878029	0.609019	0.000000	20135.000000		1
9958.394531	945.190613	3.018980	1.751564	5309.331543	83101.546875	735.613525	406.899323	99.428986	79.745483	27.217079	94.328484	162.722733	98.981850	1.107581	99998.000000	3.998189	2.975519	0.479860	0.243426	3.725040	4.919609	2.866650	2.609487	1.997513	1.901706	1.434842	1.974643	2.211448	1.995556	0.044376	4.999991	20171.000000		1
15598.426758	4916.213379	1.640549	2.843207	8670.057617	99998.000000	1244.165283	765.473389	208.050598	78.478065	41.149410	193.180817	263.964966	121.786095	2.330339	99998.000000	4.193081	3.691631	0.214989	0.453808	3.938022	4.999991	3.094878	2.883930	2.318169	1.894748	1.614364	2.285964	2.421546	2.085598	0.367419	4.999991	20207.000000		1
7817.820312	5755.305176	2.066105	4.033530	11016.706055	99998.000000	1653.084473	1001.259155	232.840775	98.069061	57.505562	256.184692	360.926941	132.304733	3.160346	99998.000000	3.893086	3.760068	0.315152	0.605685	4.042052	4.999991	3.218295	3.000546	2.367059	1.991532	1.759710	2.408553	2.557419	2.121575	0.499735	4.999991	20231.000000		1
12408.443359	4584.378418	2.713690	5.945448	9610.234375	99998.000000	1377.182251	846.242676	181.330002	85.863625	47.936718	244.355453	351.336517	224.163132	2.153359	0.000000	4.093717	3.661280	0.433560	0.774185	3.982734	4.999991	3.138991	2.927495	2.258470	1.933809	1.680668	2.388022	2.545723	2.350564	0.333117	0.000000	20280.000000		1
13903.301758	3476.764404	3.089906	3.644979	10441.021484	99998.000000	1437.349121	923.400879	256.363525	87.226631	47.794868	234.691025	340.099365	263.989624	1.880046	99998.000000	4.143118	3.541175	0.489945	0.561695	4.018743	4.999991	3.157562	2.965390	2.408856	1.940649	1.679381	2.370497	2.531606	2.421587	0.274168	4.999991	20303.000000		1
10767.379883	897.127441	1.955090	4.434416	5257.422852	78115.046875	698.799866	423.267822	94.831131	58.094555	26.199444	83.316452	118.680771	98.658051	1.045760	99998.000000	4.032110	2.952854	0.291167	0.646836	3.720773	4.892735	2.844353	2.626615	1.976951	1.764135	1.418292	1.920731	2.074380	1.994133	0.019432	4.999991	20343.000000		1
4621.272461	261.682983	2.164785	2.756862	1847.504883	38327.386719	107.385033	71.277534	31.121092	18.749132	1.147151	10.003649	0.000000	7.869701	1.092305	99998.000000	3.664762	2.417775	0.335415	0.440415	3.266586	4.583509	2.030944	1.852953	1.493055	1.272981	0.059621	1.000158	0.000000	0.895958	0.038344	4.999991	20356.000000		1
6977.217773	58.979588	3.728240	3.484625	3059.747314	51034.605469	311.087555	193.116058	45.398804	40.733105	18.675121	40.218121	68.446663	31.577484	0.569676	99998.000000	3.843682	1.770702	0.571504	0.542156	3.485686	4.707865	2.492883	2.285818	1.657044	1.609948	1.271263	1.604422	1.835352	1.499377	0.000000	4.999991	20394.000000		0
10257.011719	1452.995972	1.618963	2.701355	5255.350586	84683.468750	636.570007	413.954926	136.893326	42.851635	29.958523	138.666473	174.286743	92.678688	0.309092	0.000000	4.011021	3.162264	0.209237	0.431582	3.720602	4.927799	2.803846	2.616953	2.136382	1.631967	1.476520	2.141972	2.241264	1.966980	0.000000	0.000000	20407.000000		1
9964.975586	1872.094604	3.099157	3.740575	4551.447266	67219.351562	577.732300	334.894043	70.901321	63.509598	21.105108	95.793259	139.536102	77.642372	0.847748	0.000000	3.998476	3.272328	0.491244	0.572938	3.658149	4.827494	2.761727	2.524907	1.850654	1.802839	1.324388	1.981335	2.144687	1.890099	0.000000	0.000000	20433.000000		1
7673.834473	832.516968	2.494745	2.886379	3120.842285	46839.449219	287.509308	182.911957	40.523411	24.062414	6.451181	8.834911	14.052597	3.709738	0.500461	0.000000	3.885012	2.920393	0.397026	0.460353	3.494272	4.670612	2.458652	2.262242	1.607706	1.381339	0.809639	0.946202	1.147757	0.569343	0.000000	0.000000	20455.000000		1
5311.727539	1261.613037	0.737014	2.343642	5975.120117	86848.601562	760.619568	470.313324	114.230934	50.261856	32.320667	146.348068	229.772461	166.824097	1.721247	0.000000	3.725236	3.100926	0.000000	0.369891	3.776347	4.938763	2.881167	2.672387	2.057784	1.701239	1.509480	2.165387	2.361298	2.222259	0.235843	0.000000	20472.000000		1
15460.515625	1796.903809	2.901798	5.001824	8150.737793	99998.000000	1127.994629	698.189270	180.614578	57.382210	30.932983	127.475594	196.415649	126.985275	1.378778	0.000000	4.189224	3.254525	0.462667	0.699128	3.911197	4.999991	3.052307	2.843973	2.256753	1.758777	1.490422	2.105427	2.293176	2.103753	0.139494	0.000000	20499.000000		1
16359.903320	2179.494141	2.858626	5.828266	7605.665527	99998.000000	1122.838623	664.317505	187.392639	58.446102	39.567451	178.677994	258.263123	186.886902	0.249922	0.000000	4.213781	3.338356	0.456157	0.765539	3.881137	4.999991	3.050317	2.822376	2.272753	1.766756	1.597338	2.252071	2.412062	2.271579	0.000000	0.000000	20566.000000		1
8572.812500	1493.143188	2.503996	4.659529	6348.338867	88027.000000	838.909546	528.972229	124.225334	40.998306	38.031750	156.724854	248.931732	174.434769	0.681595	99998.000000	3.933123	3.174101	0.398634	0.668342	3.802660	4.944616	2.923715	2.723433	2.094210	1.612766	1.580146	2.195138	2.396080	2.241633	0.000000	4.999991	20587.000000		1
18958.748047	4320.200684	2.618094	7.875869	15081.986328	99998.000000	2317.460449	1413.727661	325.272766	119.365356	89.758385	426.900452	542.602356	311.013550	1.741845	99998.000000	4.277810	3.635504	0.417985	0.896298	4.178459	4.999991	3.365012	3.150366	2.512248	2.076878	1.953075	2.630327	2.734482	2.492779	0.241009	4.999991	20654.000000		1
30561.583984	7339.584961	3.185502	5.581567	22000.595703	99998.000000	3388.442871	2107.316162	539.743713	228.591385	112.528709	630.892883	867.881287	466.433990	4.166981	99998.000000	4.485176	3.865671	0.503178	0.746756	4.342434	4.999991	3.530000	3.323730	2.732188	2.359060	2.051263	2.799956	2.938460	2.668790	0.619821	4.999991	20705.000000		1
9461.144531	1430.164062	1.671386	0.456393	5663.742676	78151.929688	684.145935	413.776062	66.417564	13.543780	2.898715	65.723724	109.182854	76.852936	0.370028	99998.000000	3.975944	3.155386	0.223077	0.000000	3.753103	4.892940	2.835149	2.616765	1.822283	1.131740	0.462205	1.817722	2.038154	1.885660	0.000000	4.999991	20771.000000		1
13203.733398	3433.807861	1.776234	3.268763	8811.786133	99998.000000	1213.839722	731.814392	170.197708	103.675301	31.188934	252.746307	337.595398	163.897629	3.656418	0.000000	4.120697	3.535776	0.249500	0.514383	3.945064	4.999991	3.084161	2.864401	2.230954	2.015675	1.494001	2.402685	2.528397	2.214573	0.563056	0.000000	20790.000000		1
12318.111328	2556.154297	3.083739	4.286397	8005.792969	99998.000000	1093.456787	636.237000	142.965210	70.642288	40.945885	223.194839	275.128082	186.652542	1.054097	0.000000	4.090544	3.407587	0.489078	0.632092	3.903404	4.999991	3.038802	2.803619	2.155230	1.849065	1.612210	2.348684	2.439535	2.271034	0.022881	0.000000	20826.000000		1
4824.620117	721.576355	2.359060	2.300469	2106.939941	37480.863281	108.140549	87.948227	19.920952	1.871829	7.845031	0.000000	0.000000	45.519066	1.015299	8514.303711	3.683463	2.858282	0.372739	0.361816	3.323652	4.573810	2.033988	1.944227	1.299310	0.272266	0.894595	0.000000	0.000000	1.658193	0.006594	3.930149	20860.000000		1
15190.531250	1486.877075	2.448488	5.279361	11157.327148	99998.000000	1603.920410	1021.889343	287.848511	91.568535	66.257210	300.818726	377.209106	232.859283	0.956982	0.000000	4.181573	3.172275	0.388898	0.722581	4.047560	4.999991	3.205183	3.009404	2.459164	1.961746	1.821233	2.478305	2.576582	2.367094	0.000000	0.000000	20924.000000		1
8594.704102	2167.251709	2.593424	5.624740	7443.596680	99803.164062	1031.140503	636.341797	187.312454	96.897240	41.013725	195.209915	269.373840	133.905182	0.750325	0.000000	3.934231	3.335909	0.413874	0.750102	3.871783	4.999144	3.013318	2.803690	2.272567	1.986311	1.612929	2.290502	2.430355	2.126797	0.000000	0.000000	20980.000000		1
14254.915039	1147.739868	3.358191	4.604022	7194.723145	99998.000000	986.364685	602.204834	202.620132	76.661743	48.180336	208.775284	285.464783	150.147247	2.244976	99998.000000	4.153965	3.059844	0.526105	0.663137	3.857014	4.999991	2.994038	2.779744	2.306683	1.884579	1.682870	2.319679	2.455553	2.176517	0.351212	4.999991	21010.000000		1
22647.292969	4004.493896	2.877128	3.817669	10371.970703	99998.000000	1522.845825	918.762939	228.372437	94.935982	47.057854	259.268433	369.542908	254.167908	1.333366	0.000000	4.355016	3.602548	0.458959	0.581798	4.015862	4.999991	3.182656	2.963203	2.358644	1.977431	1.672632	2.413750	2.567665	2.405121	0.124949	0.000000	21073.000000		1
4358.383789	814.766968	3.512378	1.498697	2374.170410	39133.277344	150.791748	88.589645	13.808982	5.193016	2.914133	0.000000	0.000000	2.121612	0.487793	99998.000000	3.639325	2.911033	0.545601	0.175714	3.375512	4.592546	2.178378	1.947383	1.140162	0.715420	0.464509	0.000000	0.000000	0.326666	0.000000	4.999991	21099.000000		1
7141.929688	312.469086	3.512378	4.329569	3660.468750	53502.355469	361.457367	241.194626	42.296562	43.135338	12.421300	67.577049	70.287659	68.718033	0.518958	0.000000	3.853816	2.494807	0.545601	0.636445	3.563537	4.728373	2.558057	2.382368	1.626305	1.634833	1.094167	1.829799	1.846879	1.837071	0.000000	0.000000	21123.000000		1
13013.707031	1566.055176	2.396065	3.157748	6893.809082	97162.570312	922.241394	567.050232	114.468384	81.278099	35.237885	150.563538	195.058807	159.386124	0.933817	99998.000000	4.114401	3.194807	0.379499	0.499378	3.838459	4.987499	2.964845	2.753622	2.058686	1.909974	1.547010	2.177720	2.290166	2.202451	0.000000	4.999991	21144.000000		1
6959.665527	6278.871582	3.185502	3.265679	5713.541992	81035.187500	703.610474	444.030640	123.010338	70.028625	10.179421	86.983017	121.348206	87.528839	2.115309	0.000000	3.842588	3.797882	0.503178	0.513974	3.756905	4.908674	2.847332	2.647413	2.089942	1.845276	1.007723	1.939434	2.084033	1.942151	0.325374	0.000000	21165.000000		1
7260.706055	2040.028809	2.433070	4.989489	4492.729980	61916.539062	527.701721	343.540833	80.750786	10.052988	24.592817	83.199272	113.234886	34.630386	0.515098	0.000000	3.860979	3.309636	0.386155	0.698056	3.652510	4.791807	2.722389	2.535978	1.907147	1.002295	1.390808	1.920120	2.053980	1.539457	0.000000	0.000000	21226.000000		1
9608.500977	984.998596	3.157748	4.452919	5447.899414	85430.289062	764.998474	436.931854	144.584167	76.865273	38.380211	134.867310	188.647720	129.193237	0.386142	0.000000	3.982656	2.993436	0.499378	0.648645	3.736229	4.931612	2.883661	2.640414	2.160121	1.885730	1.584107	2.129907	2.275651	2.111240	0.000000	0.000000	21255.000000		1
12314.867188	2928.534180	3.987274	5.353371	8520.585938	99998.000000	1187.516968	748.115051	188.718643	102.170433	54.270718	203.421906	288.841461	164.828918	1.426441	0.000000	4.090430	3.466650	0.600676	0.728627	3.930470	4.999991	3.074640	2.873968	2.275815	2.009325	1.734566	2.308398	2.460660	2.217033	0.154254	0.000000	21338.000000		1
23020.255859	5849.997559	3.382861	5.026494	15623.148438	99998.000000	2394.584717	1464.091309	391.227753	190.544220	92.814369	429.934845	566.075745	397.382904	2.411333	99998.000000	4.362110	3.767156	0.529284	0.701265	4.193769	4.999991	3.379230	3.165568	2.592430	2.279996	1.967615	2.633403	2.752875	2.599209	0.382257	4.999991	21374.000000		1
10232.375977	889.760376	2.118529	1.825573	5826.927734	79860.664062	754.732727	457.552826	98.432938	25.323662	5.041913	53.786572	98.769066	64.450142	0.895703	0.000000	4.009976	2.949273	0.326034	0.261399	3.765440	4.902333	2.877793	2.660441	1.993140	1.403527	0.702595	1.730674	1.994621	1.809224	0.000000	0.000000	21395.000000		1
6218.488770	175.637421	2.500912	2.676685	2829.715820	45993.957031	260.467987	169.753647	36.073574	0.000000	8.520370	24.688412	56.574272	46.903667	1.292874	99998.000000	3.793685	2.244617	0.398098	0.427597	3.451743	4.662701	2.415754	2.229819	1.557189	0.000000	0.930458	1.392493	1.752619	1.671207	0.111556	4.999991	21458.000000		0
9445.269531	2735.171387	3.426034	5.291696	4644.098145	68954.281250	559.433411	342.640381	79.480286	62.519718	23.522758	109.485062	159.574234	92.758865	1.414459	99998.000000	3.975214	3.436985	0.534792	0.723595	3.666901	4.838561	2.747748	2.534838	1.900259	1.796017	1.371488	2.039355	2.202963	1.967355	0.150590	4.999991	21505.000000		1
11637.746094	2743.213867	2.281967	5.834434	6252.711914	89740.976562	818.051147	509.587830	138.549301	59.429813	33.187195	147.109756	193.692719	162.691895	0.235357	0.000000	4.065869	3.438260	0.358309	0.765999	3.796068	4.952991	2.912781	2.707219	2.141604	1.774004	1.520971	2.167641	2.287113	2.211366	0.000000	0.000000	21534.000000		1
14797.804688	2295.670898	0.823358	4.230890	8671.553711	99998.000000	1185.598877	748.309326	181.123398	88.262772	47.545086	198.472504	246.637421	111.128693	2.472662	0.000000	4.170197	3.360910	0.000000	0.626432	3.938097	4.999991	3.073938	2.874081	2.257975	1.945778	1.677106	2.297700	2.392059	2.045826	0.393165	0.000000	21559.000000		1
13281.625977	2168.664062	2.325139	3.601807	8173.486328	99998.000000	1102.356445	687.137146	161.467651	76.874527	51.732800	251.333954	333.497101	168.042175	3.671590	0.000000	4.123251	3.336192	0.366449	0.556520	3.912407	4.999991	3.042322	2.837044	2.208086	1.885782	1.713766	2.400251	2.523092	2.225418	0.564854	0.000000	21581.000000		1
21297.068359	6570.854980	3.823836	6.556028	15641.641602	99998.000000	2426.806885	1472.947754	333.731445	125.464996	88.549561	391.542297	476.160095	339.695404	2.468507	0.000000	4.328320	3.817622	0.582499	0.816641	4.194283	4.999991	3.385035	3.168187	2.523397	2.098523	1.947186	2.592779	2.677753	2.531090	0.392434	0.000000	21661.000000		1
5287.174805	1003.164856	2.180203	1.289003	1826.257935	34805.386719	96.089302	57.135513	27.050556	31.710085	2.004430	0.000000	0.638334	0.000000	0.925741	0.000000	3.723224	3.001372	0.338497	0.110254	3.261562	4.541646	1.982675	1.756906	1.432176	1.501197	0.301991	0.000000	0.000000	0.000000	0.000000	0.000000	21692.000000		1
7193.801270	2576.371094	2.266548	2.846291	7833.572266	99998.000000	1074.263550	672.301331	167.012207	52.701096	35.203960	157.165833	238.243484	193.082138	2.194072	99998.000000	3.856958	3.411008	0.355365	0.454279	3.893960	4.999991	3.031111	2.827564	2.222748	1.721820	1.546592	2.196358	2.377021	2.285742	0.341251	4.999991	21716.000000		1
14957.110352	1825.178589	2.550252	4.437500	6103.511719	87320.179688	820.339294	499.624268	138.725067	42.358234	40.409313	116.377220	148.096558	71.308372	0.508677	99998.000000	4.174848	3.261305	0.406583	0.647138	3.785580	4.941114	2.913994	2.698643	2.142155	1.626938	1.606481	2.065868	2.170545	1.853140	0.000000	4.999991	21751.000000		1
10438.557617	1481.816650	2.951138	3.718989	5694.240723	82525.375000	734.993713	453.177002	111.008430	44.547691	20.389681	74.046738	97.544823	91.355759	0.308611	99998.000000	4.018641	3.170794	0.469990	0.570425	3.755436	4.916587	2.866284	2.656268	2.045356	1.648825	1.309410	1.869506	1.989204	1.960736	0.000000	4.999991	21775.000000		1
8276.085938	1311.347534	1.048471	3.891678	6813.416016	97979.375000	942.097595	572.764404	164.946106	86.122658	42.299644	178.443634	245.274414	147.350296	1.787930	99998.000000	3.917825	3.117718	0.020557	0.590137	3.833365	4.991135	2.974096	2.757976	2.217342	1.935117	1.626337	2.251501	2.389652	2.168351	0.252350	4.999991	21808.000000		1
16481.251953	3116.201172	1.791652	8.680724	12012.624023	99998.000000	1884.901367	1099.784546	278.646637	137.966476	93.995438	363.652985	507.509399	413.995026	1.564605	0.000000	4.216990	3.493625	0.253254	0.938556	4.079638	4.999991	3.275289	3.041308	2.445054	2.139774	1.973107	2.560687	2.705444	2.616995	0.194405	0.000000	21833.000000		1
16325.565430	2336.043213	3.512378	5.418129	7087.008301	96772.187500	942.649597	604.600891	128.480896	105.365189	44.708046	176.719818	250.069626	195.441193	0.810768	0.000000	4.212868	3.368481	0.545601	0.733849	3.850463	4.985751	2.974350	2.781469	2.108839	2.022697	1.650386	2.247285	2.398061	2.291016	0.000000	0.000000	21889.000000		1
10635.991211	3063.620361	1.618963	6.093468	9768.383789	99998.000000	1445.098511	878.529419	217.159973	79.458694	64.252777	292.326111	406.486115	245.607452	2.539201	0.000000	4.026778	3.486235	0.209237	0.784864	3.989823	4.999991	3.159898	2.943756	2.336780	1.900141	1.807892	2.465868	2.609046	2.390242	0.404697	0.000000	21955.000000		1
6540.449707	314.683197	2.981975	3.657314	3881.242920	62521.773438	425.111877	273.832916	88.549561	64.857193	13.395761	69.122002	88.114754	75.033531	0.246943	99998.000000	3.815608	2.497874	0.474504	0.563162	3.588971	4.796031	2.628503	2.437486	1.947186	1.811958	1.126967	1.839616	1.945049	1.875255	0.000000	4.999991	22015.000000		1
23917.171875	3203.887451	3.037483	5.199183	12754.038086	99998.000000	1916.065674	1179.465332	293.575012	102.028580	90.316544	392.233063	554.980469	273.835999	3.265997	0.000000	4.378710	3.505677	0.482514	0.715935	4.105648	4.999991	3.282410	3.071685	2.467719	2.008722	1.955767	2.593544	2.744278	2.437490	0.514016	0.000000	22052.000000		1
12990.724609	3830.814453	2.997394	6.333999	11023.916016	99998.000000	1618.491089	997.768372	210.607025	112.087738	57.450054	251.574493	363.776337	162.186157	3.087929	0.000000	4.113633	3.583291	0.476744	0.801678	4.042336	4.999991	3.209110	2.999030	2.323473	2.049558	1.759290	2.400667	2.560834	2.210014	0.489667	0.000000	22090.000000		1
6039.557617	1443.137329	3.052901	2.078440	5144.718750	71563.734375	652.630127	387.959015	82.156967	19.643415	9.701442	64.721512	101.041786	64.672173	1.053891	0.000000	3.781005	3.159308	0.484713	0.317737	3.711362	4.854693	2.814667	2.588786	1.914644	1.293217	0.986836	1.811049	2.004501	1.810717	0.022796	0.000000	22114.000000		1
22810.769531	4328.850586	2.164785	7.074097	10422.041016	99998.000000	1482.513550	944.357971	219.685547	76.809761	59.331135	252.089478	289.572327	285.171814	0.408294	0.000000	4.358140	3.636373	0.335415	0.849671	4.017953	4.999991	3.170999	2.975137	2.341801	1.885416	1.773283	2.401555	2.461757	2.455106	0.000000	0.000000	22197.000000		1
40168.066406	10330.078125	3.950269	8.091730	28098.175781	99998.000000	4459.027832	2744.959229	666.710510	239.106934	164.258423	765.044739	1070.260864	562.174805	4.403730	99998.000000	4.603881	4.014103	0.596627	0.908041	4.448678	4.999991	3.649240	3.438536	2.823937	2.378592	2.215528	2.883687	3.029490	2.749871	0.643821	4.999991	22295.000000		1
11919.985352	2390.717773	2.414567	4.607106	8018.673828	99998.000000	1131.716675	684.081177	167.983582	57.690586	49.753040	221.529617	370.825745	195.509033	2.677354	0.000000	4.076276	3.378528	0.382839	0.663428	3.904103	4.999991	3.053738	2.835108	2.225267	1.761105	1.696820	2.345432	2.569170	2.291167	0.427706	0.000000	22330.000000		1
3973.674805	992.072693	2.648932	2.732193	1658.391479	32803.425781	54.483498	26.190193	0.000000	0.000000	0.000000	0.000000	0.000000	2.429986	2.165993	99998.000000	3.599192	2.996543	0.423071	0.436511	3.219687	4.515919	1.736265	1.418139	0.000000	0.000000	0.000000	0.000000	0.000000	0.385604	0.335657	4.999991	22352.000000		1
12063.265625	3161.680176	3.663482	5.513725	8595.410156	99998.000000	1255.383911	743.298218	139.659439	53.684807	53.934589	152.524796	179.140549	138.438278	1.302881	0.000000	4.081465	3.499918	0.563894	0.741445	3.934267	4.999991	3.098777	2.871163	2.145070	1.729851	1.731867	2.183341	2.253194	2.141256	0.114905	0.000000	22384.000000		1
10044.236328	2784.936768	2.013681	4.317234	6142.425293	88635.265625	796.480408	489.731628	84.676384	38.232193	31.151928	142.468735	166.811768	107.665657	0.695711	0.000000	4.001917	3.444815	0.303991	0.635206	3.788340	4.947607	2.901175	2.689958	1.927762	1.582429	1.493485	2.153720	2.222227	2.032077	0.000000	0.000000	22462.000000		1
16148.874023	5501.568848	3.237926	4.792130	11482.461914	99998.000000	1695.140503	1022.888489	218.661743	138.635635	79.955177	358.382874	436.882507	282.223785	2.190228	99998.000000	4.208142	3.740487	0.510267	0.680529	4.060035	4.999991	3.229206	3.009828	2.339773	2.141875	1.902847	2.554347	2.640365	2.450594	0.340489	4.999991	22510.000000		1
8342.487305	46.243748	2.944971	4.471421	4335.502441	68190.539062	501.530029	292.412445	69.488968	22.545214	38.725590	89.332825	111.100937	107.838341	0.360879	99998.000000	3.921296	1.665053	0.469081	0.650446	3.637039	4.833724	2.700297	2.465996	1.841916	1.353054	1.587998	1.951011	2.045718	2.032773	0.000000	4.999991	22533.000000		0
7196.326660	2190.552246	2.735276	3.330438	4093.083496	61057.324219	457.192017	265.028839	59.744354	41.420780	11.360494	27.069059	68.924644	40.412395	0.707742	99998.000000	3.857111	3.340554	0.437001	0.522501	3.612051	4.785738	2.660099	2.423293	1.776297	1.617218	1.055397	1.432473	1.838374	1.606515	0.000000	4.999991	22571.000000		1
16071.878906	3046.123291	1.961258	4.696534	10051.236328	99998.000000	1495.061279	893.285095	263.545563	170.826797	97.276543	436.296600	630.788025	297.210754	1.722609	0.000000	4.206067	3.483747	0.292535	0.671777	4.002220	4.999991	3.174659	2.950990	2.420856	2.232556	1.988008	2.639782	2.799883	2.473064	0.236187	0.000000	22621.000000		1
9000.274414	2158.866943	1.791652	3.897846	5246.808594	78358.804688	673.781494	412.696747	111.156448	46.718643	52.509903	159.777756	225.106766	169.907837	0.040923	0.000000	3.954256	3.334226	0.253254	0.590825	3.719895	4.894088	2.828519	2.615631	2.045935	1.669490	1.720241	2.203516	2.352389	2.230213	0.000000	0.000000	22671.000000		1
6624.336426	1656.945312	2.907966	4.770544	2736.275391	56502.156250	233.556198	151.864883	112.627388	42.546345	11.789133	58.751392	77.546776	57.002911	1.687873	0.000000	3.821142	3.219308	0.463589	0.678568	3.437160	4.752065	2.368392	2.181457	2.051644	1.628862	1.071482	1.769018	1.889564	1.755897	0.227340	0.000000	22691.000000		1
17093.914062	2679.386475	1.396934	4.977154	12472.431641	99998.000000	1888.703613	1142.500488	296.606323	125.520500	81.860931	312.799042	446.707306	367.365784	2.516617	0.000000	4.232841	3.428035	0.145176	0.696981	4.095951	4.999991	3.276164	3.057856	2.472180	2.098715	1.913077	2.495265	2.650023	2.565099	0.400817	0.000000	22722.000000		1
23750.093750	9289.633789	4.307983	7.650756	16450.371094	99998.000000	2524.107910	1562.530396	372.309021	182.227371	106.071365	438.005005	602.457703	293.294403	3.272358	0.000000	4.375665	3.967999	0.634274	0.883704	4.216176	4.999991	3.402108	3.193829	2.570904	2.260614	2.025598	2.641479	2.779927	2.467304	0.514861	0.000000	22771.000000		1
6711.017090	179.313248	1.911918	3.663482	3336.589844	53888.445312	351.074402	214.995178	66.849289	28.173037	20.411266	53.293175	92.126694	101.525932	0.157514	0.000000	3.826788	2.253612	0.281469	0.563894	3.523303	4.731496	2.545399	2.332429	1.825097	1.449834	1.309870	1.726672	1.964386	2.006577	0.000000	0.000000	22800.000000		0
18313.216797	5162.854004	3.728240	5.677163	12494.433594	99998.000000	1880.618042	1155.005127	288.903137	135.206528	81.546387	383.555420	535.861267	328.146820	3.573285	0.000000	4.262764	3.712890	0.571504	0.754131	4.096716	4.999991	3.274301	3.062584	2.460752	2.130998	1.911405	2.583828	2.729052	2.516068	0.553068	0.000000	22832.000000		1
24256.957031	10309.471680	2.473158	7.582913	21870.945312	99998.000000	3504.237305	2117.603516	532.586365	252.555115	155.303253	724.632324	908.891907	435.223480	1.629387	0.000000	4.384836	4.013237	0.393252	0.879836	4.339868	4.999991	3.544594	3.325845	2.726390	2.402356	2.191180	2.860118	2.958512	2.638712	0.212024	0.000000	22888.000000		1
16984.814453	4544.709473	2.562587	3.786831	11942.080078	99998.000000	1827.559326	1091.353638	264.723541	144.238800	68.477501	397.900970	528.040894	285.788574	1.537827	99998.000000	4.230061	3.657506	0.408679	0.578276	4.077080	4.999991	3.261872	3.037966	2.422793	2.159082	1.835548	2.599775	2.722667	2.456045	0.186907	4.999991	22937.000000		1
10268.939453	3780.521973	2.303553	7.533574	11827.785156	99998.000000	1706.244995	1074.837158	252.367004	113.697449	62.991531	323.283752	400.417297	267.477325	2.280527	0.000000	4.011526	3.577552	0.362398	0.877001	4.072904	4.999991	3.232041	3.031343	2.402033	2.055751	1.799282	2.509584	2.602513	2.427287	0.358035	0.000000	22966.000000		1
17796.158203	3798.888672	3.077571	7.126520	22626.230469	99998.000000	3537.347412	2186.043945	516.100708	244.358536	123.864532	587.757507	750.853394	471.664001	2.219446	99998.000000	4.250326	3.579657	0.488208	0.852877	4.354612	4.999991	3.548678	3.339659	2.712734	2.388027	2.092947	2.769198	2.875555	2.673633	0.346245	4.999991	23005.000000		1
8552.364258	1536.253906	0.447142	0.943624	4012.042725	59205.539062	447.339478	290.901398	82.576355	50.101505	17.139420	49.268894	52.719597	44.399670	0.933277	0.000000	3.932086	3.186463	0.000000	0.000000	3.603366	4.772362	2.650637	2.463746	1.916856	1.699851	1.233996	1.692573	1.721972	1.647380	0.000000	0.000000	23046.000000		1
15286.081055	5045.551758	3.799166	4.878475	9304.287109	99998.000000	1332.329346	826.479004	200.042130	103.437851	76.745003	235.378693	314.932983	180.068756	1.602671	99998.000000	4.184296	3.702909	0.579688	0.688284	3.968683	4.999991	3.124612	2.917232	2.301121	2.014679	1.885050	2.371767	2.498218	2.255438	0.204844	4.999991	23065.000000		1
30596.392578	5606.588379	3.364359	8.912005	22686.181641	99998.000000	3532.761963	2191.138184	565.659424	167.428513	157.264511	708.738770	975.238525	587.020508	2.399005	99998.000000	4.485670	3.748699	0.526902	0.949975	4.355762	4.999991	3.548114	3.340670	2.752555	2.223830	2.196631	2.850486	2.989111	2.768653	0.380031	4.999991	23093.000000		1
20985.384766	6117.588867	0.854196	4.156880	14090.924805	99998.000000	2112.527588	1323.491333	373.234161	108.985497	76.535309	345.619263	465.086395	308.975189	3.205589	0.000000	4.321917	3.786580	0.000000	0.618767	4.148940	4.999991	3.324802	3.121721	2.571981	2.037369	1.883862	2.538598	2.667534	2.489924	0.505908	0.000000	23149.000000		1
6260.193359	792.943359	1.853327	1.446273	2940.351074	52680.945312	292.893494	178.807510	68.792046	59.207783	7.345466	19.705091	15.443363	15.609885	0.875978	99998.000000	3.796588	2.899242	0.267952	0.160250	3.468399	4.721653	2.466710	2.252386	1.837538	1.772379	0.866019	1.294578	1.188742	1.193400	0.000000	4.999991	23166.000000		1
10362.497070	2608.741211	2.963473	5.180681	10561.620117	99998.000000	1529.263062	956.020691	252.632217	128.567230	62.680073	311.537781	401.299255	278.375275	0.708219	99998.000000	4.015464	3.416431	0.471801	0.714387	4.023731	4.999991	3.184482	2.980467	2.402489	2.109130	1.797130	2.493511	2.603468	2.444631	0.000000	4.999991	23241.000000		1
16210.810547	4956.693848	2.260381	4.699618	13424.233398	99998.000000	2056.606934	1239.339233	289.464386	104.224205	80.812454	333.197968	497.598267	246.495575	1.715341	99998.000000	4.209805	3.695192	0.354182	0.672063	4.127890	4.999991	3.313151	3.093190	2.461595	2.017969	1.907478	2.522702	2.696879	2.391809	0.234350	4.999991	23258.000000		1
12850.701172	1488.341797	2.991227	3.934851	7175.446777	99419.734375	969.182068	585.688354	141.222900	47.952137	41.371441	206.009171	287.904022	203.446579	0.208463	99998.000000	4.108927	3.172703	0.475849	0.594928	3.855849	4.997473	2.986405	2.767667	2.149905	1.680808	1.616701	2.313887	2.459248	2.308450	0.000000	4.999991	23308.000000		1
7911.911621	3462.825928	3.339689	6.642373	6362.706055	89163.820312	873.697205	532.626465	145.318100	51.652622	42.401409	167.999008	263.280365	153.675034	1.554475	0.000000	3.898281	3.539431	0.523706	0.822323	3.803642	4.950189	2.941361	2.726423	2.162320	1.713092	1.627380	2.225307	2.420419	2.186603	0.191584	0.000000	23364.000000		1
7337.281250	1690.453125	2.220292	2.559503	3292.378418	54064.812500	349.168640	215.177124	42.068363	57.224941	19.156185	40.597420	49.049950	33.211864	0.261888	0.000000	3.865535	3.228003	0.346410	0.408156	3.517510	4.732915	2.543035	2.332796	1.623956	1.757585	1.282309	1.608498	1.690639	1.521293	0.000000	0.000000	23376.000000		1
6700.082520	1869.303833	3.681984	5.452050	5004.608887	74082.171875	526.579224	323.613708	83.492226	54.757950	23.639942	81.382950	123.639420	102.170433	1.230678	0.000000	3.826080	3.271680	0.566082	0.736560	3.699370	4.869714	2.721464	2.510027	1.921646	1.738447	1.373646	1.910533	2.092157	2.009325	0.090144	0.000000	23400.000000		1
16820.699219	3338.329102	2.988143	6.488186	11344.029297	99998.000000	1556.353638	969.345520	251.805771	104.850204	78.974548	318.337433	447.151367	360.868347	5.224841	0.000000	4.225844	3.523529	0.475401	0.812123	4.054767	4.999991	3.192108	2.986479	2.401066	2.020569	1.897487	2.502888	2.650455	2.557349	0.718073	0.000000	23442.000000		1
18678.197266	5271.916504	1.998263	6.858235	10934.657227	99998.000000	1504.420410	931.319946	236.183548	134.574356	88.210350	363.708496	501.789062	297.500610	1.228724	0.000000	4.271335	3.721968	0.300653	0.836212	4.038805	4.999991	3.177369	2.969099	2.373250	2.128962	1.945520	2.560753	2.700521	2.473488	0.089454	0.000000	23521.000000		1
4160.373535	20.744310	2.149366	2.578006	2035.230591	37853.554688	17.111666	13.386510	11.406750	31.929031	4.940149	0.878866	15.165827	33.165611	0.054512	99998.000000	3.619132	1.316899	0.332310	0.411284	3.308614	4.578107	1.233292	1.126667	1.057162	1.504186	0.693740	0.000000	1.180866	1.520688	0.000000	4.999991	23553.000000		0
14710.966797	2296.133301	3.395196	5.180681	9350.747070	99998.000000	1201.341309	751.352966	183.904922	85.027931	36.702660	211.973114	271.948761	230.750000	1.755164	0.000000	4.167641	3.360997	0.530865	0.714387	3.970846	4.999991	3.079666	2.875844	2.264593	1.929562	1.564698	2.326281	2.434487	2.363142	0.244318	0.000000	23583.000000		1
14114.216797	2681.008545	3.845422	4.619441	7102.683105	95650.570312	926.996521	548.483032	129.905579	37.926903	48.013813	169.161575	206.468643	119.874176	0.813870	99998.000000	4.149657	3.428298	0.584944	0.664589	3.851423	4.980688	2.967078	2.739163	2.113628	1.578947	1.681366	2.228302	2.314854	2.078726	0.000000	4.999991	23630.000000		1
10938.597656	1779.354248	2.843207	4.360406	5774.818848	94891.687500	641.935730	397.567932	173.617569	62.649235	41.722984	181.040131	265.725769	198.790131	1.094160	0.000000	4.038961	3.250262	0.453808	0.639527	3.761538	4.977228	2.807492	2.599411	2.239594	1.796916	1.620375	2.257775	2.424434	2.298395	0.039081	0.000000	23679.000000		1
12817.060547	3070.534180	2.864793	4.656446	10673.319336	99998.000000	1467.350830	884.958984	234.024933	86.603722	63.407837	291.252960	421.029022	204.624573	1.303150	99998.000000	4.107789	3.487214	0.457093	0.668055	4.028299	4.999991	3.166534	2.946923	2.369262	1.937537	1.802143	2.464270	2.624312	2.310958	0.114994	4.999991	23731.000000		1
5728.100098	2259.048340	3.271847	4.767460	6455.063965	89953.578125	827.752563	471.713348	119.695320	84.219986	27.457609	102.534317	164.437286	47.366226	0.645821	99998.000000	3.758011	3.353925	0.514793	0.678287	3.809901	4.954019	2.917901	2.673678	2.078077	1.925415	1.438663	2.010869	2.216000	1.675469	0.000000	4.999991	23767.000000		1
13416.551758	1565.857788	3.395196	5.735754	6658.846680	99239.046875	787.540649	487.354065	113.182465	83.890030	37.396500	155.941589	195.712570	173.472641	0.856476	0.000000	4.127641	3.194752	0.530865	0.758591	3.823399	4.996683	2.896273	2.687845	2.053779	1.923710	1.572831	2.192962	2.291619	2.239231	0.000000	0.000000	23785.000000		1
8768.068359	2955.143799	2.507080	2.787700	9244.475586	99998.000000	1212.859131	756.360962	211.131256	77.577614	45.645500	221.733154	299.005463	160.005951	1.469327	99998.000000	3.942904	3.470579	0.399168	0.445246	3.965882	4.999991	3.083810	2.878729	2.324553	1.889736	1.659398	2.345831	2.475679	2.204136	0.167118	4.999991	23825.000000		1
9720.129883	1930.808960	3.580221	3.867008	5019.466309	72361.789062	493.922424	317.763855	77.161308	51.532360	23.078701	82.197060	92.339470	94.772545	0.004107	0.000000	3.987672	3.285739	0.553910	0.587375	3.700658	4.859509	2.693659	2.502105	1.887400	1.712080	1.363211	1.914856	1.965387	1.976683	0.000000	0.000000	23862.000000		1
32950.937500	6234.230957	4.135293	8.868833	21032.789062	99998.000000	3146.122803	1958.991333	443.478638	180.065674	169.707397	670.531250	948.123230	562.190247	3.323962	0.000000	4.517868	3.794783	0.616506	0.947866	4.322897	4.999991	3.497776	3.292032	2.646873	2.255431	2.229701	2.826419	2.976865	2.749883	0.521656	0.000000	23952.000000		1
11004.583984	769.590149	4.761292	4.227806	5441.682617	78264.046875	558.011780	350.735199	91.596291	62.347031	16.084782	74.401367	103.129478	72.412354	0.069314	0.000000	4.041574	2.886260	0.677725	0.626115	3.735733	4.893562	2.746643	2.544979	1.961878	1.794816	1.206415	1.871581	2.013383	1.859813	0.000000	0.000000	24027.000000		1
13945.961914	3900.824707	3.660398	4.215471	8826.872070	99998.000000	1064.889038	679.517273	146.452927	115.177643	31.386293	163.866791	222.624359	152.762253	0.747310	99998.000000	4.144448	3.591156	0.563528	0.624846	3.945807	4.999991	3.027304	2.832201	2.165698	2.061368	1.496740	2.214491	2.347573	2.184016	0.000000	4.999991	24082.000000		1
23447.894531	5525.529297	3.907097	4.866140	12077.601562	99998.000000	1670.294800	1024.957642	261.161835	109.808853	98.278755	384.425049	481.291443	236.140381	3.126962	0.000000	4.370104	3.742374	0.591854	0.687185	4.081981	4.999991	3.222793	3.010706	2.416910	2.040637	1.992460	2.584812	2.682408	2.373170	0.495123	0.000000	24123.000000		1
14258.214844	1194.535522	3.154665	4.896977	8528.335938	99998.000000	1089.170410	664.687561	159.716080	109.528236	29.156750	134.284485	170.176117	128.388382	0.147718	99998.000000	4.154065	3.077199	0.498953	0.689928	3.930864	4.999991	3.037096	2.822618	2.203349	2.039526	1.464739	2.128026	2.230899	2.108526	0.000000	4.999991	24152.000000		1
8210.602539	1623.813599	1.760815	0.807940	2908.360352	47569.308594	124.687889	90.594078	35.222466	41.722984	2.207957	0.000000	3.059069	11.366661	0.792904	0.000000	3.914375	3.210536	0.245714	0.000000	3.463648	4.677327	2.095824	1.957100	1.546820	1.620375	0.343991	0.000000	0.485589	1.055633	0.000000	0.000000	24173.000000		1
10003.299805	3713.095947	2.673601	5.193016	8528.310547	99998.000000	1107.888672	695.228882	146.903152	86.884338	38.793434	177.731277	215.297394	124.842079	1.380487	99998.000000	4.000143	3.569736	0.427097	0.715420	3.930863	4.999991	3.044496	2.842128	2.167031	1.938941	1.588758	2.249764	2.333039	2.096361	0.140032	4.999991	24227.000000		1
6472.249512	1692.485352	2.870961	4.107540	6903.686035	96566.757812	843.112671	522.163330	122.849983	71.647583	26.156273	129.415268	174.348419	149.684677	0.533454	0.000000	3.811055	3.228525	0.458027	0.613582	3.839081	4.984828	2.925886	2.717806	2.089375	1.855202	1.417576	2.111985	2.241418	2.175177	0.000000	0.000000	24263.000000		1
18095.156250	6626.575195	4.036614	6.864402	12792.499023	99998.000000	1768.567383	1117.719604	284.521149	145.293442	102.395546	467.948090	608.538818	349.881012	2.127686	0.000000	4.257562	3.821289	0.606017	0.836603	4.106956	4.999991	3.247622	3.048333	2.454114	2.162246	2.010281	2.670198	2.784288	2.543920	0.327908	0.000000	24324.000000		1
13813.145508	5671.211426	3.592556	8.899670	14507.316406	99998.000000	2061.932617	1287.220337	304.380432	126.211258	64.943535	306.193665	418.013123	331.097931	1.045795	0.000000	4.140293	3.753676	0.555404	0.949374	4.161587	4.999991	3.314275	3.109653	2.483417	2.101098	1.812536	2.485996	2.621190	2.519956	0.019447	0.000000	24386.000000		1
9087.543945	823.814636	1.455525	2.380646	4651.184570	76413.789062	431.196106	272.189270	65.760727	67.669563	13.654796	76.893028	107.418953	95.876518	0.486006	0.000000	3.958447	2.915829	0.163020	0.376695	3.667564	4.883172	2.634675	2.434871	1.817967	1.830393	1.135285	1.885887	2.031081	1.981712	0.000000	0.000000	24407.000000		1
7123.584473	1365.229736	3.561718	3.595639	5213.100586	77440.085938	523.224121	334.132355	88.025322	51.347336	21.435068	121.437630	178.156845	88.262772	1.554736	0.000000	3.852699	3.135206	0.551660	0.555776	3.717096	4.888966	2.718688	2.523919	1.944608	1.710518	1.331125	2.084353	2.250803	1.945778	0.191657	0.000000	24440.000000		1
11315.986328	3189.110107	1.862578	4.656446	10061.697266	99998.000000	1334.481812	823.543274	202.003387	114.708916	53.283920	234.237717	303.421387	252.829575	0.712259	0.000000	4.053692	3.503670	0.270115	0.668055	4.002671	4.999991	3.125313	2.915686	2.305359	2.059597	1.726596	2.369657	2.482046	2.402828	0.000000	0.000000	24477.000000		1
8433.236328	979.938171	3.370527	2.170952	4855.611816	69866.085938	494.588531	287.213257	57.616573	33.955048	10.083826	50.770676	60.620136	54.431072	0.431346	99998.000000	3.925994	2.991199	0.527698	0.336650	3.686244	4.844266	2.694244	2.458205	1.760547	1.530904	1.003625	1.705613	1.782617	1.735847	0.000000	4.999991	24493.000000		1
6873.178711	1474.816528	1.492530	3.065236	7835.835449	99998.000000	966.234009	622.921387	177.284134	84.855240	54.643852	230.287445	277.110931	144.386810	1.449293	99998.000000	3.837158	3.168738	0.173923	0.486464	3.894085	4.999991	2.985082	2.794433	2.248670	1.928679	1.737541	2.362270	2.442654	2.159528	0.161156	4.999991	24532.000000		1
6837.327148	468.444580	2.149366	3.959521	2940.455811	43385.789062	163.546082	116.041092	28.228544	19.702007	20.334173	10.897933	0.000000	27.442192	0.285126	99998.000000	3.834886	2.670658	0.332310	0.597643	3.468415	4.637348	2.213640	2.064612	1.450688	1.294510	1.308226	1.037344	0.000000	1.438419	0.000000	4.999991	24586.000000		1
20296.324219	3235.048584	3.188586	6.688629	11245.279297	99998.000000	1605.600952	961.734863	251.802689	116.287788	58.544781	272.858459	381.893280	247.544037	2.083117	0.000000	4.307417	3.509881	0.503598	0.825337	4.050970	4.999991	3.205638	2.983055	2.401060	2.065534	1.767488	2.435937	2.581942	2.393652	0.318714	0.000000	24650.000000		1
7354.174316	1800.595093	2.445405	4.681116	8172.937500	99998.000000	1077.193115	642.170105	159.703751	79.517288	48.963604	193.242493	241.000351	160.721375	0.211828	0.000000	3.866534	3.255416	0.388351	0.670349	3.912378	4.999991	3.032294	2.807650	2.203315	1.900462	1.689873	2.286103	2.382018	2.206074	0.000000	0.000000	24681.000000		1
43002.988281	12426.727539	2.880212	8.184242	31375.349609	99998.000000	4816.513184	3022.520264	763.431946	262.823975	200.035965	942.600281	1243.690308	676.436584	5.714447	99998.000000	4.633499	4.094357	0.459424	0.912978	4.496589	4.999991	3.682733	3.480369	2.882770	2.419665	2.301108	2.974328	3.094712	2.830227	0.756974	4.999991	24743.000000		1
13228.403320	4473.968262	2.695188	3.978023	12146.439453	99998.000000	1719.875122	1046.019653	266.398010	90.772934	79.615967	307.158875	389.787659	323.780243	2.218174	0.000000	4.121508	3.650693	0.430589	0.599667	4.084449	4.999991	3.235497	3.019540	2.425531	1.957956	1.901000	2.487363	2.590828	2.510250	0.345996	0.000000	24774.000000		1
20108.537109	6429.805176	3.358191	4.443667	15175.436523	99998.000000	2223.162842	1348.278442	361.327850	152.497055	91.587044	437.027466	649.583374	435.241974	1.824579	0.000000	4.303380	3.808198	0.526105	0.647742	4.181141	4.999991	3.346971	3.129780	2.557901	2.183261	1.961834	2.640509	2.812635	2.638731	0.261163	0.000000	24802.000000		1
5958.945801	1172.977173	2.759946	5.307115	6041.173828	86613.179688	623.791016	394.650726	58.288830	64.271286	21.209955	86.175079	147.513733	74.922516	0.492901	99998.000000	3.775169	3.069289	0.440901	0.724858	3.781121	4.937584	2.795039	2.596213	1.765585	1.808017	1.326540	1.935382	2.168833	1.874612	0.000000	4.999991	24878.000000		1
7181.161133	1647.074219	3.179335	3.441453	5009.761719	70874.187500	447.160614	294.379883	76.159096	67.524628	4.952485	34.183243	43.147671	46.814240	2.677408	99998.000000	3.856195	3.216713	0.502336	0.536742	3.699817	4.850488	2.650464	2.468908	1.881722	1.829462	0.694823	1.533813	1.634957	1.670378	0.427715	4.999991	24909.000000		1
4727.945312	1219.399780	2.975808	4.076703	5466.062500	71477.046875	554.616577	349.224152	86.202835	40.430901	11.206306	56.077789	108.436592	154.504562	0.972778	0.000000	3.674672	3.086146	0.473605	0.610309	3.737674	4.854167	2.743993	2.543104	1.935522	1.606713	1.049462	1.748791	2.035176	2.188941	0.000000	0.000000	24933.000000		1
8908.915039	1548.588867	2.383730	5.526060	6069.707520	85169.656250	655.285217	401.317749	83.313370	68.264725	25.542608	111.591255	163.043442	90.532402	0.451050	99998.000000	3.949825	3.189936	0.377257	0.742416	3.783168	4.930285	2.816430	2.603488	1.920715	1.834196	1.407265	2.047630	2.212303	1.956804	0.000000	4.999991	24966.000000		1
1608.256104	0.000000	2.997394	3.521630	709.444946	25003.523438	0.000000	0.000000	0.000000	11.443754	3.321187	0.000000	0.000000	3.299600	0.513155	99998.000000	3.206355	0.000000	0.476744	0.546744	2.850919	4.398001	0.000000	0.000000	0.000000	1.058568	0.521293	0.000000	0.000000	0.518461	0.000000	4.999991	24998.000000		0
25817.492188	4538.665039	1.933504	8.171907	12848.246094	99998.000000	1814.333130	1121.944336	276.216644	113.734451	90.045174	383.466003	519.955383	323.638367	3.841544	99998.000000	4.411914	3.656928	0.286345	0.912323	4.108844	4.999991	3.258717	3.049971	2.441250	2.055892	1.954460	2.583727	2.715966	2.510060	0.584506	4.999991	25045.000000		1
11522.805664	2449.160889	2.698272	5.840601	7863.552246	99998.000000	970.686951	602.081482	132.421906	71.974464	51.553944	215.522507	313.388031	213.770935	2.197990	0.000000	4.061558	3.389017	0.431086	0.766458	3.895619	4.999991	2.987079	2.779655	2.121960	1.857178	1.712262	2.333493	2.496082	2.329949	0.342026	0.000000	25117.000000		1
33797.414062	8858.289062	2.510163	6.574531	25187.435547	99998.000000	3773.919678	2365.878174	619.165405	284.231293	170.536926	797.291382	1045.208618	574.651611	4.481030	0.000000	4.528883	3.947350	0.399702	0.817865	4.401184	4.999991	3.576793	3.373992	2.791807	2.453672	2.231818	2.901617	3.019203	2.759405	0.651378	0.000000	25162.000000		1
20514.128906	4917.434570	3.392113	5.920778	22347.505859	99998.000000	3395.384521	2088.369629	507.712921	223.753006	124.746483	665.742188	891.157349	474.167999	2.813380	99998.000000	4.312053	3.691739	0.530470	0.772379	4.349229	4.999991	3.530889	3.319807	2.705618	2.349769	2.096028	2.823306	2.949955	2.675932	0.449228	4.999991	25218.000000		1
26624.398438	6067.370117	2.143198	5.230021	15251.964844	99998.000000	2176.842041	1372.313110	349.261169	126.504211	95.558899	419.851044	570.929565	417.325439	1.618145	99998.000000	4.425280	3.783000	0.331062	0.718503	4.183326	4.999991	3.337827	3.137453	2.543150	2.102105	1.980271	2.623095	2.756582	2.620475	0.209017	4.999991	25287.000000		1
11532.859375	2042.909058	2.491661	5.550730	6864.837402	93303.539062	827.792664	517.223145	101.741791	73.100029	28.317972	146.900070	191.978149	161.039001	1.676948	0.000000	4.061937	3.310249	0.396489	0.744350	3.836630	4.969898	2.917922	2.713678	2.007499	1.863918	1.452062	2.167022	2.283252	2.206931	0.224520	0.000000	25330.000000		1
15570.145508	4977.237793	2.056854	7.585997	12680.345703	99998.000000	1827.716553	1109.800537	286.004425	107.671822	80.300560	348.203430	478.981720	285.421600	0.579560	99998.000000	4.192293	3.696988	0.313203	0.880013	4.103131	4.999991	3.261909	3.045245	2.456373	2.032102	1.904719	2.541833	2.680319	2.455487	0.000000	4.999991	25376.000000		1
22029.533203	6027.771973	2.007514	6.599201	13097.773438	99998.000000	1904.436890	1154.375977	277.098602	126.377785	81.904099	360.189941	462.369629	354.537445	1.601492	99998.000000	4.343005	3.780157	0.302659	0.819491	4.117198	4.999991	3.279767	3.062347	2.442634	2.101671	1.913306	2.556532	2.664989	2.549662	0.204525	4.999991	25432.000000		1
14577.955078	4958.232422	4.141461	7.274540	12988.405273	99998.000000	1858.630981	1137.150269	265.038086	106.228630	74.370529	341.884857	464.725586	276.031616	2.850276	0.000000	4.163697	3.695327	0.617154	0.861806	4.113556	4.999991	3.269193	3.055818	2.423308	2.026242	1.871401	2.533880	2.667197	2.440959	0.454887	0.000000	25451.000000		1
12725.386719	3130.432617	3.530881	2.898715	9783.629883	99998.000000	1284.272339	798.830200	196.477325	103.675301	46.848160	232.896286	290.401855	230.466293	1.929919	99998.000000	4.104671	3.495604	0.547883	0.462205	3.990500	4.999991	3.108657	2.902454	2.293313	2.015675	1.670693	2.367162	2.462999	2.362607	0.285539	4.999991	25504.000000		1
10736.224609	1987.114990	0.940540	0.437891	4936.729492	71040.085938	485.435974	307.198975	106.438324	39.157314	14.700183	81.768417	138.888504	50.357452	1.403756	0.000000	4.030851	3.298223	0.000000	0.000000	3.693439	4.851503	2.686132	2.487420	2.027098	1.592813	1.167323	1.912586	2.142666	1.702064	0.147292	0.000000	25526.000000		1
7249.983887	871.489258	1.631298	2.695188	4168.185059	69575.914062	382.809174	247.917175	72.218079	61.532925	18.018286	87.026192	129.702057	37.371830	1.782649	99998.000000	3.860337	2.940262	0.212533	0.430589	3.619947	4.842459	2.582982	2.394307	1.858646	1.789108	1.255713	1.939650	2.112947	1.572544	0.251066	4.999991	25572.000000		1
12322.731445	2193.762451	2.692104	2.365228	6962.246582	93669.820312	798.238098	527.504333	122.766724	58.529362	40.773193	134.691544	214.970505	141.469604	1.502733	99998.000000	4.090707	3.341190	0.430092	0.373873	3.842749	4.971600	2.902133	2.722226	2.089081	1.767374	1.610375	2.129340	2.332379	2.150663	0.176882	4.999991	25592.000000		1
17935.009766	3344.956055	3.876260	7.296126	9802.120117	99998.000000	1333.945190	812.410950	229.602859	116.004082	52.213863	306.165924	365.401459	288.403595	1.672043	0.000000	4.253702	3.524390	0.588413	0.863092	3.991320	4.999991	3.125138	2.909776	2.360977	2.064473	1.717786	2.485957	2.562770	2.460001	0.223247	0.000000	25626.000000		1
3602.297119	211.892944	2.291218	2.491661	2370.029053	41929.089844	72.353760	46.919086	21.845205	23.467253	2.466991	4.092121	0.000000	11.030534	0.038871	99998.000000	3.556580	2.326117	0.360066	0.396489	3.374754	4.622515	1.859461	1.671350	1.339356	1.370462	0.392168	0.611948	0.000000	1.042597	0.000000	4.999991	25655.000000		1
7866.041016	2195.785400	2.852458	2.396065	4641.464844	67321.562500	438.208527	274.317078	69.248436	49.537178	12.362709	55.445621	80.991318	49.808548	1.228618	0.000000	3.895756	3.341590	0.455219	0.379499	3.666655	4.828154	2.641681	2.438253	1.840410	1.694931	1.092114	1.743867	1.908438	1.697304	0.089417	0.000000	25670.000000		1
23530.128906	2488.500000	2.414567	4.995657	10872.466797	99998.000000	1429.343750	924.578857	240.044388	73.241882	57.298950	272.146118	352.224640	234.000259	2.372993	0.000000	4.371624	3.395938	0.382839	0.698593	4.036328	4.999991	3.155137	2.965944	2.380291	1.864759	1.758147	2.434802	2.546820	2.369216	0.375296	0.000000	25797.000000		1
17595.603516	3450.194824	4.073619	5.569232	9775.402344	99998.000000	1308.128174	804.263733	171.785828	86.141159	52.065845	215.445404	300.565857	185.277191	1.468868	99998.000000	4.245404	3.537844	0.609980	0.745795	3.990135	4.999991	3.116650	2.905398	2.234987	1.935211	1.716553	2.333337	2.477940	2.267822	0.166983	4.999991	25845.000000		1
22590.687500	2888.325195	3.370527	4.650278	10967.217773	99998.000000	1540.185669	908.571228	224.277237	116.102760	60.108234	227.589172	308.090179	208.146194	3.332276	0.000000	4.353930	3.460646	0.527698	0.667479	4.040096	4.999991	3.187573	2.958359	2.350785	2.064842	1.778934	2.357152	2.488678	2.318368	0.522741	0.000000	25919.000000		1
6557.681641	1264.807739	2.204873	2.374479	2366.846680	41340.421875	42.916393	33.677509	12.066669	0.308374	0.120266	0.000000	0.000000	13.398845	0.628670	99998.000000	3.816750	3.102025	0.343384	0.375568	3.374170	4.616375	1.632623	1.527340	1.081587	0.000000	0.000000	0.000000	0.000000	1.127067	0.000000	4.999991	25952.000000		1
19925.689453	4202.923340	2.392981	8.011553	13659.293945	99998.000000	1916.938354	1199.790283	275.066406	118.319969	79.107147	407.232361	541.615540	330.999268	3.189079	0.000000	4.299413	3.623551	0.378939	0.903717	4.135428	4.999991	3.282608	3.079105	2.439438	2.073058	1.898216	2.609842	2.733691	2.519827	0.503665	0.000000	26004.000000		1
39048.148438	11357.077148	2.753779	10.102328	35210.410156	99998.000000	5506.305176	3406.476562	794.670227	375.099823	230.068497	989.988098	1305.278809	722.544678	4.028491	99998.000000	4.591600	4.055266	0.439929	1.004421	4.546671	4.999991	3.740860	3.532305	2.900187	2.574147	2.361857	2.995630	3.115703	2.858865	0.605142	4.999991	26083.000000		1
9156.693359	3310.362793	4.092121	5.920778	5900.937500	85300.101562	667.062012	412.638153	98.460693	62.205177	32.622871	120.281227	171.085831	125.788788	0.115487	0.000000	3.961739	3.519876	0.611948	0.772379	3.770921	4.930950	2.824166	2.615569	1.993263	1.793827	1.513522	2.080198	2.233214	2.099642	0.000000	0.000000	26150.000000		1
15818.173828	5494.103027	2.892547	7.934460	15607.211914	99998.000000	2253.771973	1398.657471	344.182251	195.132828	87.750870	454.669525	588.543884	367.236267	1.886155	99998.000000	4.199156	3.739897	0.461280	0.899517	4.193326	4.999991	3.352910	3.145711	2.536788	2.290330	1.943251	2.657696	2.769779	2.564945	0.275577	4.999991	26232.000000		1
25267.992188	5875.330078	2.457740	7.780273	18593.523438	99998.000000	2747.746826	1718.524414	429.651154	166.592819	126.905098	570.537903	761.362793	455.918427	2.831859	99998.000000	4.402571	3.769032	0.390536	0.890995	4.269361	4.999991	3.438977	3.235156	2.633116	2.221656	2.103479	2.756284	2.881592	2.658887	0.452072	4.999991	26293.000000		1
11279.570312	3071.832520	2.661267	2.911049	8279.458984	99998.000000	1082.090088	655.695374	134.336914	94.239059	31.719337	160.015198	212.975327	161.927124	1.237338	99998.000000	4.052292	3.487397	0.425088	0.464050	3.918002	4.999991	3.034263	2.816702	2.128195	1.974231	1.501324	2.204161	2.328329	2.209320	0.092488	4.999991	26318.000000		1
24716.310547	7369.447754	3.018980	11.027450	23086.583984	99998.000000	3500.475098	2178.279053	572.896973	188.468857	203.804291	788.447266	1056.661621	618.477722	4.069631	99998.000000	4.392983	3.867435	0.479860	1.042475	4.363359	4.999991	3.544127	3.338114	2.758076	2.275240	2.309213	2.896773	3.023936	2.791324	0.609555	4.999991	26379.000000		1
4973.031250	2702.366699	2.013681	1.572707	4594.305176	68527.031250	453.235596	276.632965	82.761383	45.836693	15.616053	67.422867	131.663315	79.779404	0.056040	99998.000000	3.696621	3.431744	0.303991	0.196648	3.662220	4.835862	2.656324	2.441904	1.917828	1.661213	1.193571	1.828807	2.119465	1.901891	0.000000	4.999991	26405.000000		1
9675.927734	1982.492432	2.260381	3.786831	5268.906738	73551.570312	521.996765	340.176483	75.045868	57.690586	23.328484	62.630733	71.585915	64.570404	0.152684	0.000000	3.985693	3.297212	0.354182	0.578276	3.721720	4.866592	2.717668	2.531704	1.875327	1.761105	1.367887	1.796788	1.854828	1.810034	0.000000	0.000000	26423.000000		1
13011.607422	3261.870850	2.870961	4.687283	8031.378418	99998.000000	1004.712952	641.997375	162.830658	74.854675	54.764118	217.468338	300.744720	218.717255	2.123535	0.000000	4.114331	3.513467	0.458027	0.670921	3.904790	4.999991	3.002042	2.807533	2.211736	1.874219	1.738496	2.337396	2.478198	2.339883	0.327059	0.000000	26498.000000		1
18253.839844	2876.801270	2.923384	3.971855	9348.110352	99998.000000	1197.141357	755.010254	191.753036	89.746048	46.604546	235.119659	321.640106	240.901672	3.210396	99998.000000	4.261354	3.458910	0.465886	0.598993	3.970724	4.999991	3.078146	2.877953	2.282742	1.953015	1.668428	2.371289	2.507370	2.381840	0.506559	4.999991	26567.000000		1
7282.791992	1032.626953	3.133079	2.300469	2364.376465	44424.988281	70.879738	36.677990	0.774018	26.951878	3.648063	0.000000	13.223072	45.337128	1.477046	0.000000	3.862298	3.013943	0.495971	0.361816	3.373717	4.647627	1.850522	1.564406	0.000000	1.430589	0.562062	0.000000	1.121332	1.656454	0.169394	0.000000	26599.000000		1
17979.525391	2212.896973	0.663004	7.589081	12903.809570	99998.000000	1817.160889	1109.384277	241.506088	101.245308	69.368706	331.042450	451.036896	233.328003	4.150782	0.000000	4.254778	3.344961	0.000000	0.880189	4.110718	4.999991	3.259393	3.045082	2.382928	2.005375	1.841164	2.519884	2.654212	2.367967	0.618130	0.000000	26614.000000		1
22541.150391	5580.947266	2.821621	5.584651	15741.826172	99998.000000	2300.318115	1406.937256	361.081146	160.252655	91.698059	508.008942	680.291260	289.205353	2.585828	99998.000000	4.352976	3.746708	0.450499	0.746996	4.197055	4.999991	3.361788	3.148275	2.557605	2.204805	1.962360	2.705871	2.832695	2.461206	0.412600	4.999991	26663.000000		1
11794.705078	3212.638916	3.648063	4.748958	6294.878906	86205.445312	725.304626	459.008331	141.167389	41.081566	30.562935	127.179550	181.653793	104.097771	0.175293	99998.000000	4.071687	3.506862	0.562062	0.676598	3.798987	4.935534	2.860520	2.661821	2.149734	1.613647	1.485195	2.104417	2.259244	2.017442	0.000000	4.999991	26747.000000		1
14712.088867	3444.696533	2.685936	3.601807	8045.085938	99998.000000	1004.083862	624.768555	163.228455	91.947838	55.168087	255.006699	339.960602	190.050812	2.592635	0.000000	4.167675	3.537151	0.429096	0.556520	3.905531	4.999991	3.001770	2.795719	2.212796	1.963542	1.741688	2.406552	2.531429	2.278870	0.413741	0.000000	26812.000000		1
10284.795898	2146.732422	2.389898	3.083739	7382.815918	99998.000000	892.390808	551.523621	120.494011	48.454788	29.613144	144.420731	217.610199	143.942764	0.285184	99998.000000	4.012196	3.331778	0.378379	0.489078	3.868222	4.999991	2.950555	2.741564	2.080966	1.685337	1.471485	2.159630	2.337679	2.158190	0.000000	4.999991	26851.000000		1
26798.873047	7961.843262	1.575791	6.694797	18535.083984	99998.000000	2729.435791	1704.382446	450.731598	163.749619	129.973419	562.924194	714.576294	411.876495	4.257129	0.000000	4.428116	3.901014	0.197498	0.825737	4.267994	4.999991	3.436073	3.231567	2.653918	2.214180	2.113855	2.750450	2.854048	2.614767	0.629117	0.000000	26896.000000		1
4256.897949	2122.559082	2.093859	4.341904	4951.734863	73762.367188	498.057739	321.658630	67.336517	25.832479	23.189716	94.670776	92.555336	43.832264	0.268608	99998.000000	3.629093	3.326860	0.320947	0.637680	3.694757	4.867835	2.697280	2.507395	1.828251	1.412166	1.365295	1.976216	1.966401	1.641794	0.000000	4.999991	26950.000000		1
20047.517578	4294.312988	1.369180	7.296126	13187.022461	99998.000000	1858.137573	1155.544800	294.000580	103.178818	112.689064	393.192108	522.977417	255.370575	2.085597	99998.000000	4.302061	3.632894	0.136461	0.863092	4.120147	4.999991	3.269078	3.062787	2.468348	2.013591	2.051882	2.594605	2.718483	2.407171	0.319230	4.999991	26973.000000		1
6187.679199	1179.332764	2.852458	1.501781	3731.422607	52984.835938	272.534668	184.904053	45.639332	18.268068	2.146282	3.009729	10.395284	0.000000	0.750469	99998.000000	3.791528	3.071636	0.455219	0.176607	3.571874	4.724152	2.435422	2.266946	1.659339	1.261693	0.331687	0.478527	1.016836	0.000000	0.000000	4.999991	26990.000000		1
15090.701172	2399.524902	3.796082	7.246786	8034.058594	99998.000000	1015.826721	637.649353	156.311630	105.470032	48.716904	194.694931	253.363052	184.469254	0.443680	0.000000	4.178710	3.380125	0.579336	0.860145	3.904935	4.999991	3.006820	2.804582	2.193991	2.023129	1.687680	2.289355	2.403743	2.265924	0.000000	0.000000	27077.000000		1
21105.634766	3459.517090	3.860841	8.646804	9784.042969	99998.000000	1296.995850	800.427551	164.943024	80.621269	45.534485	243.026367	303.035919	203.754959	1.941566	0.000000	4.324399	3.539016	0.586682	0.936856	3.990518	4.999991	3.112939	2.903322	2.217334	1.906450	1.658340	2.385653	2.481494	2.309108	0.288152	0.000000	27116.000000		1
9424.355469	842.206055	1.033052	0.000000	3540.865967	58197.230469	280.052826	151.393066	36.406620	15.603718	0.558157	32.832565	32.348419	16.935894	1.341326	0.000000	3.974252	2.925418	0.014122	0.000000	3.549109	4.764902	2.447240	2.180106	1.561180	1.193228	0.000000	1.516305	1.509853	1.228808	0.127534	0.000000	27149.000000		1
13675.381836	4549.742188	3.299600	3.823836	10563.516602	99998.000000	1420.052490	864.486084	217.773636	104.834785	58.051380	286.096954	430.428253	292.982941	1.718001	0.000000	4.135940	3.657987	0.518461	0.582499	4.023808	4.999991	3.152304	2.936758	2.338005	2.020505	1.763813	2.456513	2.633901	2.466842	0.235023	0.000000	27166.000000		1
8539.217773	1705.289062	3.055985	3.863925	6286.778320	99998.000000	717.305359	439.787415	149.120361	70.290741	40.125610	184.561768	220.666183	167.157150	1.107791	0.000000	3.931418	3.231798	0.485151	0.587029	3.798428	4.999991	2.855704	2.643243	2.173537	1.846898	1.603422	2.266142	2.343736	2.223125	0.044458	0.000000	27211.000000		1
7542.380859	1311.070068	2.892547	4.348072	4238.608398	70911.882812	413.655792	255.173218	97.930290	72.668304	43.733582	157.622223	178.918518	180.861282	2.525165	0.000000	3.877508	3.117626	0.461280	0.638297	3.627223	4.850719	2.616639	2.406835	1.990917	1.861345	1.640815	2.197618	2.252655	2.257346	0.402290	0.000000	27299.000000		1
7307.831543	783.084595	3.432201	3.657314	3290.065430	54278.339844	258.139771	150.100983	54.526669	50.934113	26.168608	60.675644	68.721115	107.866096	0.455790	0.000000	3.863789	2.893809	0.535573	0.563162	3.517205	4.734627	2.411855	2.176383	1.736609	1.707009	1.417781	1.783014	1.837090	2.032885	0.000000	0.000000	27346.000000		1
6396.605469	0.000000	2.883296	3.472290	2014.899536	40169.402344	14.348637	8.378518	23.208218	15.017808	13.235407	23.044779	25.021456	34.106152	1.209834	0.000000	3.805949	0.000000	0.459889	0.540616	3.304253	4.603895	1.156811	0.923167	1.365642	1.176607	1.121737	1.362573	1.398313	1.532833	0.082726	0.000000	27388.000000		0
27068.929688	7412.502930	2.864793	7.499653	18174.039062	99998.000000	2717.069824	1662.585449	463.803558	216.530884	125.030190	575.746338	732.202942	415.391937	5.838093	0.000000	4.432471	3.869965	0.457093	0.875041	4.259451	4.999991	3.434101	3.220784	2.666334	2.335520	2.097015	2.760231	2.864631	2.618458	0.766271	0.000000	27430.000000		1
12420.133789	4561.438477	2.106194	3.305768	12401.317383	99998.000000	1708.853882	1056.723267	212.753311	82.224808	57.283531	261.513367	366.468414	198.993668	1.411037	0.000000	4.094126	3.659102	0.323498	0.519272	4.093468	4.999991	3.232705	3.023961	2.327876	1.915003	1.758030	2.417494	2.564037	2.298839	0.149539	0.000000	27496.000000		1
14296.453125	2668.420898	2.648932	5.612404	11305.263672	99998.000000	1570.560425	978.433289	247.957260	104.631256	67.487625	302.483948	444.116974	252.255997	1.619404	99998.000000	4.155228	3.426254	0.423071	0.749149	4.053281	4.999991	3.196055	2.990531	2.394377	2.019661	1.829224	2.480702	2.647497	2.401841	0.209355	4.999991	27564.000000		1
16741.216797	4277.688477	2.278883	4.446751	11771.581055	99998.000000	1711.879028	1016.357117	277.462463	92.222290	80.510254	335.964081	421.429901	234.586182	0.502148	29569.437500	4.223787	3.631209	0.357722	0.648043	4.070835	4.999991	3.233473	3.007046	2.443204	1.964836	1.905851	2.526293	2.624725	2.370302	0.000000	4.470843	27588.000000		1
6117.989746	144.368317	3.860841	2.365228	3051.578369	53328.531250	178.076660	119.827919	40.779362	64.437805	16.945145	41.630474	57.554901	58.446102	0.511997	99998.000000	3.786609	2.159472	0.586682	0.373873	3.484524	4.726960	2.250607	2.078558	1.610440	1.809141	1.229045	1.619411	1.760082	1.766756	0.000000	4.999991	27638.000000		0
22923.017578	5521.850586	2.541001	8.788655	14590.675781	99998.000000	2143.512939	1295.676025	292.575867	147.704926	114.727417	479.367188	626.227173	425.747131	3.954176	99998.000000	4.360272	3.742085	0.405005	0.943922	4.164075	4.999991	3.331126	3.112496	2.466238	2.169395	2.059667	2.680668	2.796732	2.629152	0.597056	4.999991	27683.000000		1
9778.417969	3227.200439	2.864793	5.741921	7683.233887	99998.000000	956.569580	578.934937	136.137817	98.476112	35.043606	182.014603	274.813538	166.617493	0.113300	0.000000	3.990269	3.508826	0.457093	0.759057	3.885544	4.999991	2.980716	2.762630	2.133979	1.993331	1.544609	2.260106	2.439038	2.221721	0.000000	0.000000	27712.000000		1
13928.415039	1138.553345	2.463907	3.441453	7672.203125	99998.000000	934.992676	572.909302	158.701538	65.113144	29.792000	185.070587	214.390762	204.803421	1.886286	99998.000000	4.143902	3.056353	0.391624	0.536742	3.884920	4.999991	2.970808	2.758086	2.200581	1.813669	1.474100	2.267337	2.331206	2.311337	0.275608	4.999991	27748.000000		1
14627.412109	2789.704346	2.988143	5.479804	11675.442383	99998.000000	1582.701172	1009.227539	234.980896	123.022675	64.061592	283.509705	354.037872	178.270935	0.881646	0.000000	4.165167	3.445558	0.475401	0.738765	4.067273	4.999991	3.199399	3.003989	2.371032	2.089985	1.806598	2.452568	2.549050	2.251081	0.000000	0.000000	27787.000000		1
14493.618164	4566.724121	3.401364	10.126998	13073.667969	99998.000000	1867.129761	1144.578979	264.405914	89.542519	91.691887	362.530487	494.156799	341.968140	1.082151	0.000000	4.161177	3.659605	0.531653	1.005481	4.116397	4.999991	3.271174	3.058646	2.422271	1.952029	1.962331	2.559345	2.693865	2.533986	0.034288	0.000000	27826.000000		1
9674.817383	4193.977051	2.870961	5.146760	7377.080078	99998.000000	907.596741	565.452820	140.137421	77.108887	50.030579	207.911835	287.595642	172.929901	0.078626	99998.000000	3.985643	3.622626	0.458027	0.711534	3.867884	4.999991	2.957893	2.752396	2.146554	1.887104	1.699236	2.317879	2.458782	2.237870	0.000000	4.999991	27917.000000		1
22982.470703	7534.899902	2.611927	6.833565	17023.544922	99998.000000	2515.399414	1546.454834	366.033630	122.430595	94.276062	421.969574	566.797363	327.622559	2.887741	99998.000000	4.361397	3.877078	0.416961	0.834647	4.231050	4.999991	3.400607	3.189337	2.563521	2.087890	1.974401	2.625281	2.753428	2.515374	0.460558	4.999991	27940.000000		1
17326.289062	7172.070312	2.254213	10.228762	14599.501953	99998.000000	2125.016602	1302.028564	318.907928	140.174423	122.590950	410.353119	521.854919	300.982147	2.204860	99998.000000	4.238706	3.855644	0.352995	1.009823	4.164338	4.999991	3.327362	3.114620	2.503665	2.146669	2.088458	2.613158	2.717550	2.478541	0.343381	4.999991	27976.000000		1
6634.676270	0.000000	2.377563	2.812370	2677.015137	39503.667969	113.740623	86.881256	34.173992	43.745918	14.225286	4.826051	5.445883	53.203743	0.785208	0.000000	3.821820	0.000000	0.376132	0.449072	3.427651	4.596637	2.055916	1.938926	1.533696	1.640938	1.153061	0.683592	0.736068	1.725942	0.000000	0.000000	28114.000000		0
5717.029785	0.000000	2.140115	3.712821	2519.115479	42185.105469	75.209305	65.378342	20.482193	23.192799	0.000000	0.000000	22.597637	41.112404	0.403566	99998.000000	3.757170	0.000000	0.330437	0.569704	3.401248	4.625159	1.876272	1.815434	1.311376	1.365353	0.000000	0.000000	1.354063	1.613973	0.000000	4.999991	28126.000000		0
6783.143066	1738.821655	3.117660	6.293911	5579.263672	78454.460938	607.487305	375.038147	108.186806	50.055248	52.898453	187.586914	275.735596	215.146286	0.203212	0.000000	3.831431	3.240255	0.493829	0.798921	3.746577	4.894618	2.783537	2.574075	2.034174	1.699450	1.723443	2.273203	2.440493	2.332734	0.000000	0.000000	28151.000000		1
20014.701172	3394.955811	2.846291	4.896977	13400.531250	99998.000000	1897.930176	1181.997070	243.368668	95.867271	72.381516	344.391937	442.417816	261.390045	2.244471	99998.000000	4.301349	3.530834	0.454279	0.689928	4.127122	4.999991	3.278280	3.072616	2.386265	1.981670	1.859628	2.537053	2.645833	2.417289	0.351114	4.999991	28242.000000		1
8301.082031	5612.509277	2.840123	9.467078	15232.312500	99998.000000	2179.235107	1364.150391	299.286102	122.683464	90.026672	369.286957	502.328705	272.250946	1.087033	0.000000	3.919135	3.749157	0.453337	0.976216	4.182766	4.999991	3.338304	3.134862	2.476087	2.088786	1.954371	2.567364	2.700988	2.434969	0.036243	0.000000	28266.000000		1
16215.778320	3654.085449	2.470075	3.577137	8484.709961	99998.000000	1099.448486	669.917603	156.576828	70.497353	51.171562	170.046600	240.457611	150.622131	0.870738	99998.000000	4.209938	3.562779	0.392710	0.553536	3.928637	4.999991	3.041175	2.826021	2.194727	1.848173	1.709029	2.230568	2.381038	2.177889	0.000000	4.999991	28316.000000		1
11214.873047	3460.950928	3.931767	5.082002	7173.957520	99998.000000	854.007507	537.104004	145.928680	48.756992	45.343296	184.666611	218.704926	148.053375	0.494036	0.000000	4.049794	3.539196	0.594588	0.706035	3.855759	4.999991	2.931462	2.730058	2.164141	1.688037	1.656513	2.266388	2.339859	2.170418	0.000000	0.000000	28361.000000		1
18380.636719	5183.012207	2.627345	5.294779	11499.625977	99998.000000	1566.795288	983.700317	267.017853	83.948624	86.529709	411.484833	564.234741	333.722198	3.608073	99998.000000	4.264360	3.714582	0.419517	0.723848	4.060684	4.999991	3.195012	2.992863	2.426540	1.924014	1.937165	2.614354	2.751460	2.523385	0.557275	4.999991	28410.000000		1
5432.566895	552.433289	2.297385	2.312804	2348.415039	42624.714844	108.664787	53.913006	15.224419	10.509381	11.132297	9.448576	9.220379	60.459782	3.096748	99998.000000	3.735005	2.742280	0.361234	0.364139	3.370775	4.629662	2.036089	1.731694	1.182541	1.021577	1.046585	0.975366	0.964749	1.781467	0.490906	4.999991	28451.000000		1
17259.802734	4118.089355	2.741444	9.282054	13921.079102	99998.000000	1994.821289	1231.333740	282.748016	140.994705	116.133598	431.634003	567.697815	284.175781	0.954055	99998.000000	4.237036	3.614696	0.437979	0.967644	4.143673	4.999991	3.299904	3.090376	2.451400	2.149203	2.064958	2.635116	2.754117	2.453587	0.000000	4.999991	28469.000000		1
11439.113281	3285.982666	2.519415	2.214124	8362.266602	99998.000000	1060.645752	655.177307	226.136734	101.834305	77.367920	324.039276	433.845032	238.983582	3.769972	0.000000	4.058393	3.516665	0.401300	0.345202	3.922324	4.999991	3.025570	2.816359	2.354371	2.007894	1.888561	2.510598	2.637335	2.378368	0.576338	0.000000	28503.000000		1
14474.030273	1031.905273	3.006645	1.640549	8653.683594	99998.000000	1067.541016	677.978455	187.386475	43.126087	22.520544	135.576569	165.673859	71.003082	2.892177	99998.000000	4.160590	3.013640	0.478082	0.214989	3.937201	4.999991	3.028385	2.831216	2.272738	1.634740	1.352579	2.132185	2.219254	1.851277	0.461225	4.999991	28520.000000		1
7592.849609	1653.260132	3.000478	5.452050	6338.538574	99161.570312	748.765686	458.715393	119.164917	99.666435	40.754692	192.539398	279.676605	166.518814	1.338112	99998.000000	3.880405	3.218341	0.477190	0.736560	3.801989	4.996344	2.874346	2.661543	2.076149	1.998549	1.610178	2.284520	2.446656	2.221463	0.126493	4.999991	28634.000000		1
6358.299316	769.075195	2.574922	5.267026	2953.358154	52803.128906	196.446487	115.504517	61.668606	94.633774	22.764160	64.110931	87.460999	77.087303	0.310879	0.000000	3.803341	2.885969	0.410764	0.721565	3.470316	4.722660	2.293244	2.062599	1.790064	1.976046	1.357252	1.806932	1.941814	1.886983	0.000000	0.000000	28739.000000		1
15394.166016	4626.638184	1.905751	6.932245	13010.259766	99998.000000	1822.415649	1139.160889	298.283875	155.546860	119.362274	438.800598	579.724365	356.258179	3.220263	0.000000	4.187356	3.665266	0.280066	0.840874	4.114286	4.999991	3.260648	3.056585	2.474630	2.191861	2.076867	2.642267	2.763222	2.551765	0.507891	0.000000	28760.000000		1
2175.679443	0.000000	2.747611	2.170952	1334.537231	33037.214844	0.000000	0.000000	0.000000	23.004690	7.169693	0.000000	0.000000	29.159834	0.366127	0.000000	3.337595	0.000000	0.438955	0.336650	3.125331	4.519003	0.000000	0.000000	0.000000	1.361816	0.855501	0.000000	0.000000	1.464785	0.000000	0.000000	28802.000000		0
21288.035156	7935.822754	3.296517	7.391722	19859.251953	99998.000000	2934.892822	1833.998169	436.654327	185.594818	135.308289	575.043274	775.893311	370.566711	2.394035	99998.000000	4.328135	3.899592	0.518055	0.868746	4.297963	4.999991	3.467592	3.263399	2.640138	2.268566	2.131324	2.759701	2.889802	2.568866	0.379130	4.999991	28849.000000		1
7342.545410	823.009766	2.735276	6.296995	3382.747314	55620.187500	265.497559	160.909485	40.341469	36.573143	16.969814	44.467514	31.299948	70.744049	0.389326	99998.000000	3.865847	2.915405	0.437001	0.799133	3.529269	4.745233	2.424061	2.206582	1.605752	1.563162	1.229677	1.648043	1.495544	1.849690	0.000000	4.999991	28899.000000		1
29179.123047	5671.618652	3.524713	7.875869	19273.281250	99998.000000	2901.387939	1782.767944	405.622650	168.714432	133.760254	594.739136	841.533813	434.134918	3.913338	0.000000	4.465072	3.753707	0.547124	0.896298	4.284956	4.999991	3.462606	3.251095	2.608122	2.227152	2.126327	2.774327	2.925071	2.637625	0.592547	0.000000	28932.000000		1
19107.943359	5690.879395	4.283313	7.215949	16284.817383	99998.000000	2350.980713	1462.808472	363.138000	146.940155	116.753433	600.564270	756.582947	425.938324	3.184413	0.000000	4.281214	3.755179	0.631780	0.858293	4.211783	4.999991	3.371249	3.165187	2.560072	2.167140	2.067270	2.778559	2.878857	2.629347	0.503029	0.000000	29028.000000		1
18490.935547	4647.628906	2.611927	7.687761	11787.141602	99998.000000	1675.904053	1023.184509	261.538055	98.013550	77.793480	288.696533	422.284088	267.310822	1.799157	99998.000000	4.266959	3.667232	0.416961	0.885800	4.071408	4.999991	3.224249	3.009954	2.417535	1.991286	1.890943	2.460442	2.625605	2.427016	0.255069	4.999991	29091.000000		1
14131.713867	3245.776855	1.745396	6.543694	12404.681641	99998.000000	1738.920288	1074.957397	249.693405	99.472160	69.112755	339.223602	489.864227	275.812683	2.307944	0.000000	4.150195	3.511319	0.241894	0.815823	4.093585	4.999991	3.240280	3.031391	2.397407	1.997702	1.839558	2.530486	2.690076	2.440614	0.363225	0.000000	29153.000000		1
8008.361816	1202.753662	2.337474	3.096074	4239.952637	65571.664062	418.000793	248.037445	52.688759	20.269415	19.899366	64.709175	84.494438	54.742531	0.991667	99998.000000	3.903544	3.080177	0.368747	0.490811	3.627361	4.816716	2.621177	2.394517	1.721718	1.306841	1.298839	1.810966	1.926828	1.738325	0.000000	4.999991	29249.000000		1
22152.351562	5850.006836	3.666565	7.413308	17205.253906	99998.000000	2563.718750	1570.063965	376.080444	143.017639	137.180115	508.937164	659.463684	499.013702	1.955835	0.000000	4.345420	3.767156	0.564259	0.870012	4.235661	4.999991	3.408870	3.195917	2.575281	2.155390	2.137291	2.706664	2.819191	2.698112	0.291332	0.000000	29291.000000		1
17774.787109	3723.910645	3.703570	4.705785	10076.501953	99998.000000	1337.664185	832.849976	198.472504	99.752785	40.726936	201.398972	294.080750	135.561157	2.208053	0.000000	4.249804	3.570999	0.568621	0.672632	4.003310	4.999991	3.126347	2.920567	2.297700	1.998925	1.609882	2.304057	2.468467	2.132135	0.344009	0.000000	29320.000000		1
21216.951172	7053.608398	2.325139	6.824314	12812.351562	99998.000000	1760.151855	1101.344971	330.465790	132.579178	102.861191	467.069244	628.009583	333.327484	3.765885	0.000000	4.326683	3.848411	0.366449	0.834059	4.107629	4.999991	3.245550	3.041923	2.519126	2.122475	2.012252	2.669381	2.797966	2.522871	0.575867	0.000000	29353.000000		1
12908.678711	5383.587891	4.015028	5.748089	10086.663086	99998.000000	1344.935669	814.665161	230.808594	84.260078	57.696751	294.965790	359.107544	159.657486	3.335059	99998.000000	4.110882	3.731072	0.603689	0.759523	4.003747	4.999991	3.128701	2.910979	2.363252	1.925622	1.761151	2.469772	2.555224	2.203189	0.523103	4.999991	29388.000000		1
12295.501953	4203.203613	2.127780	5.701833	9574.083984	99998.000000	1285.700073	770.062012	175.255035	79.560463	47.323055	247.337433	388.433899	261.001495	1.666530	0.000000	4.089746	3.623580	0.327927	0.756014	3.981097	4.999991	3.109140	2.886526	2.243670	1.900697	1.675073	2.393290	2.589317	2.416643	0.221813	0.000000	29415.000000		1
9472.110352	4139.931641	0.786353	4.983322	8357.264648	99998.000000	1062.138306	674.059021	155.904587	79.557373	60.697231	265.713440	321.547607	232.788361	4.953594	0.000000	3.976447	3.616993	0.000000	0.697519	3.922064	4.999991	3.026181	2.828698	2.192859	1.900680	1.783169	2.424413	2.507245	2.366961	0.694920	0.000000	29501.000000		1
27082.646484	5654.827637	3.604891	5.199183	16462.490234	99998.000000	2386.203125	1486.059814	373.184814	126.649147	117.940674	553.885742	759.984314	338.236786	2.959782	99998.000000	4.432691	3.752419	0.556892	0.715935	4.216496	4.999991	3.377707	3.172036	2.571924	2.102602	2.071664	2.743420	2.880805	2.529221	0.471260	4.999991	29569.000000		1
13571.697266	3683.920654	1.517200	1.881081	8281.549805	99998.000000	1037.067505	640.430847	156.129700	51.489185	27.106064	144.174042	177.049774	106.626434	1.724394	0.000000	4.132634	3.566310	0.181043	0.274407	3.918112	4.999991	3.015807	2.806472	2.193485	1.711716	1.433066	2.158887	2.248095	2.027865	0.236636	0.000000	29596.000000		1
9384.846680	1087.283081	2.463907	1.964342	4763.574707	68024.398438	460.929504	284.891205	68.298645	61.536007	10.506298	45.503651	57.385296	90.837692	0.574401	99998.000000	3.972427	3.036343	0.391624	0.293217	3.677933	4.832664	2.663635	2.454679	1.834412	1.789129	1.021450	1.658046	1.758801	1.958266	0.000000	4.999991	29620.000000		1
25656.535156	8675.022461	2.593424	7.444145	25561.187500	99998.000000	3887.620117	2416.281982	580.005005	207.572617	177.398239	807.153198	1075.275024	655.556580	6.115851	0.000000	4.409198	3.938271	0.413874	0.871815	4.407581	4.999991	3.589684	3.383148	2.763432	2.317170	2.248949	2.906956	3.031520	2.816610	0.786457	0.000000	29681.000000		1
7907.933594	1162.378296	2.309720	1.985928	4637.604004	69583.914062	420.008301	258.861359	39.367008	12.279448	0.000000	52.152191	78.456482	0.274453	0.010952	0.000000	3.898063	3.065347	0.363559	0.297963	3.666294	4.842509	2.623258	2.413067	1.595132	1.089179	0.000000	1.717273	1.894629	0.000000	0.000000	0.000000	29729.000000		1
13057.244141	4835.931641	1.162570	4.588603	13334.847656	99998.000000	1900.557495	1180.310303	286.929565	74.867012	95.756256	365.783844	511.629272	357.522491	2.290677	99998.000000	4.115851	3.684480	0.065419	0.661681	4.124988	4.999991	3.278881	3.071996	2.457775	1.874290	1.981167	2.563225	2.708955	2.553303	0.359964	4.999991	29765.000000		1
7144.837891	1800.169556	4.098289	3.817669	4840.224121	68416.687500	470.267090	308.386200	72.251999	34.500870	20.611710	69.624657	73.944969	53.928425	0.456239	99998.000000	3.853992	3.255313	0.612603	0.581798	3.684865	4.835162	2.672345	2.489095	1.858850	1.537830	1.314114	1.842763	1.868909	1.731818	0.000000	4.999991	29792.000000		1
12241.014648	2443.002686	2.883296	3.222507	7505.042969	99998.000000	945.082642	574.719482	166.084000	48.756992	65.470856	240.001221	294.435364	142.801773	1.844065	0.000000	4.087817	3.387924	0.459889	0.508194	3.875353	4.999991	2.975470	2.759456	2.220328	1.688037	1.816048	2.380213	2.468990	2.154734	0.265776	0.000000	29811.000000		1
13261.584961	2958.258301	4.511510	6.062630	10594.400391	99998.000000	1464.597046	891.613708	269.358398	119.038483	77.667046	334.412964	457.719330	297.389587	1.705584	99998.000000	4.122595	3.471036	0.654322	0.782661	4.025076	4.999991	3.165718	2.950177	2.430331	2.075687	1.890237	2.524283	2.660599	2.473326	0.231873	4.999991	29846.000000		1
6210.489258	2063.764404	3.028231	3.728240	5023.102051	74222.695312	496.919830	316.481018	83.264030	32.693798	19.032835	68.909225	118.970642	98.901672	0.434968	0.000000	3.793126	3.314660	0.481189	0.571504	3.700972	4.870537	2.696286	2.500348	1.920457	1.514465	1.279503	1.838277	2.075440	1.995204	0.000000	0.000000	29865.000000		1
7930.629883	408.058807	2.627345	4.742790	5270.544434	84612.578125	543.601440	359.434418	93.502045	46.404102	43.776756	139.576187	178.468292	100.825920	0.375135	0.000000	3.899308	2.610723	0.419517	0.676034	3.721855	4.927435	2.735281	2.555620	1.970821	1.666556	1.641244	2.144811	2.251561	2.003572	0.000000	0.000000	29914.000000		1
6896.198730	624.475586	2.544085	2.935719	3024.457031	47467.667969	135.989792	124.166740	33.773106	36.431290	8.051641	21.265463	31.324617	44.794388	1.206510	0.000000	3.838610	2.795516	0.405532	0.467715	3.480647	4.676398	2.133506	2.094005	1.528571	1.561475	0.905884	1.327675	1.495886	1.651224	0.081531	0.000000	29949.000000		1
13900.023438	3474.315918	3.327354	4.434416	10061.477539	99998.000000	1297.023560	836.081726	201.630264	123.287872	47.770199	242.813583	288.970978	272.818359	2.072268	99998.000000	4.143015	3.540869	0.522099	0.646836	4.002662	4.999991	3.112948	2.922249	2.304556	2.090920	1.679157	2.385273	2.460854	2.435874	0.316446	4.999991	29973.000000		1
4570.141113	420.640472	1.378431	0.832609	1880.460815	34456.164062	0.000000	0.000000	9.923471	24.383121	0.046256	0.000000	0.000000	19.353544	2.005135	99998.000000	3.659930	2.623911	0.139385	0.000000	3.274264	4.537267	0.000000	0.000000	0.996664	1.387089	0.000000	0.000000	0.000000	1.286761	0.302144	4.999991	29992.000000		1
10063.855469	1290.779053	2.914133	4.045865	5514.119629	74684.992188	584.979065	365.213348	98.938675	21.808201	11.678119	48.698402	44.547691	34.661224	1.813449	99998.000000	4.002764	3.110852	0.464509	0.607011	3.741476	4.873233	2.767140	2.562547	1.995366	1.338620	1.067373	1.687515	1.648825	1.539844	0.258505	4.999991	30012.000000		1
5817.377441	618.739868	3.598723	2.448488	2290.326660	40122.023438	68.758125	34.544041	20.883080	29.233843	0.000000	0.000000	0.000000	0.000000	0.127157	99998.000000	3.764727	2.791508	0.556148	0.388898	3.359897	4.603383	1.837324	1.538373	1.319795	1.465886	0.000000	0.000000	0.000000	0.000000	0.000000	4.999991	30034.000000		1
8008.602051	1212.408936	2.901798	4.502259	5105.761719	73476.085938	516.106873	319.284149	65.683632	43.616402	14.314715	68.690277	76.001823	53.586128	1.325237	99998.000000	3.903557	3.083649	0.462667	0.653430	3.708061	4.866146	2.712740	2.504177	1.817457	1.639650	1.155783	1.836895	1.880824	1.729052	0.122294	4.999991	30053.000000		1
2614.945801	103.385422	2.803118	3.543216	1100.839233	31997.367188	0.000000	0.000000	3.197837	14.829700	7.524323	0.000000	5.942365	33.942711	1.056191	0.000000	3.417463	2.014459	0.447641	0.549398	3.041724	4.505114	0.000000	0.000000	0.504856	1.171132	0.876467	0.000000	0.773959	1.530747	0.023742	0.000000	30077.000000		0
7817.062012	2675.343750	2.167868	4.409747	4132.500000	55334.496094	365.207184	229.898895	46.021717	56.207306	8.979847	48.575054	55.251347	32.838734	0.630126	99998.000000	3.893044	3.427380	0.336033	0.644414	3.616213	4.742996	2.562539	2.361537	1.662963	1.749793	0.953269	1.686413	1.742343	1.516386	0.000000	4.999991	30104.000000		1
11951.310547	3541.476562	2.778449	3.456871	8718.309570	99998.000000	1094.520630	692.071167	171.329437	109.855110	53.502869	251.192108	374.051331	219.969254	5.098239	0.000000	4.077415	3.549184	0.443802	0.538683	3.940432	4.999991	3.039224	2.840151	2.233832	2.040820	1.728377	2.400006	2.572931	2.342362	0.707420	0.000000	30129.000000		1
8351.766602	3299.841064	2.895631	3.179335	8710.180664	99998.000000	1114.481689	686.708557	189.794876	74.370529	35.074444	167.897247	223.210266	151.957397	1.748784	0.000000	3.921778	3.518493	0.461743	0.502336	3.940027	4.999991	3.047073	2.836772	2.278285	1.871401	1.544991	2.225044	2.348714	2.181722	0.242736	0.000000	30169.000000		1
11389.844727	2773.647217	3.284182	5.149844	7994.617188	99998.000000	1036.422974	609.741516	169.497696	92.993225	39.400928	157.936768	240.047470	96.715302	0.104867	0.000000	4.056518	3.443051	0.516427	0.711794	3.902798	4.999991	3.015537	2.785146	2.229164	1.968451	1.595506	2.198483	2.380297	1.985495	0.000000	0.000000	30188.000000		1
10571.752930	1697.406982	3.136162	4.045865	5541.407715	79910.859375	580.717346	351.965607	87.988319	61.986233	27.309591	138.188507	151.892639	71.703094	1.949141	99998.000000	4.024147	3.229786	0.496399	0.607011	3.743620	4.902606	2.763965	2.546500	1.944425	1.792295	1.436315	2.140472	2.181537	1.855538	0.289843	4.999991	30236.000000		1
9799.286133	1504.022705	4.468338	5.180681	4228.095703	67094.656250	326.413757	209.546219	45.367966	40.804031	7.268372	27.050556	52.722683	59.824532	2.219980	99998.000000	3.991194	3.177254	0.650146	0.714387	3.626145	4.826688	2.513768	2.321280	1.656749	1.610703	0.861437	1.432176	1.721997	1.776879	0.346349	4.999991	30271.000000		1
8861.252930	2792.723145	2.429986	2.944971	8629.423828	99998.000000	1106.642822	676.997864	159.386124	72.874916	36.974026	184.197876	241.783615	124.965431	1.687325	99998.000000	3.947495	3.446028	0.385604	0.469081	3.935982	4.999991	3.044008	2.830587	2.202451	1.862578	1.567897	2.265285	2.383427	2.096790	0.227199	4.999991	30297.000000		1
10691.162109	1954.325562	3.839255	4.002693	6430.387695	85183.429688	668.011841	447.798950	90.273369	26.171690	26.060677	79.492615	159.962784	52.386555	0.008190	99998.000000	4.029025	3.290997	0.584247	0.602352	3.808237	4.930355	2.824784	2.651083	1.955560	1.417832	1.415986	1.900327	2.204019	1.719220	0.000000	4.999991	30320.000000		1
11219.320312	3678.659912	2.833956	7.157358	7502.125977	99998.000000	912.700317	579.927917	163.132858	75.385078	49.068451	198.617447	280.021973	226.799728	0.681003	0.000000	4.049966	3.565690	0.452393	0.854753	3.875184	4.999991	2.960328	2.763374	2.212541	1.877285	1.690802	2.298018	2.447192	2.355643	0.000000	0.000000	30390.000000		1
15106.958984	2064.828369	2.100026	5.186849	8123.727539	99998.000000	1028.516357	632.851013	157.230591	113.863968	27.627216	174.607452	272.824524	100.943108	2.579247	0.000000	4.179177	3.314884	0.322225	0.714904	3.909755	4.999991	3.012211	2.801301	2.196537	2.056386	1.441337	2.242063	2.435884	2.004077	0.411493	0.000000	30445.000000		1
5050.232910	2187.277344	2.562587	2.130863	4410.264648	64281.570312	411.586609	253.458649	58.227154	17.071577	14.687848	43.674992	94.279144	75.412834	0.397477	99998.000000	3.703311	3.339904	0.408679	0.328556	3.644465	4.808086	2.614461	2.403907	1.765126	1.232274	1.166958	1.640233	1.974416	1.877445	0.000000	4.999991	30468.000000		1
8877.528320	1655.246094	3.475374	3.709738	7710.361328	99998.000000	986.253662	586.036804	171.307861	78.820366	43.878517	202.765076	240.297256	164.986191	0.061273	0.000000	3.948292	3.218863	0.541001	0.569343	3.887075	4.999991	2.993989	2.767925	2.233777	1.896638	1.642252	2.306993	2.380749	2.217448	0.000000	0.000000	30489.000000		1
7284.947266	2332.376465	2.926468	3.805334	4636.049805	66643.601562	430.385071	266.959259	63.228981	41.685982	12.461389	52.287876	85.613838	31.583652	0.279342	99998.000000	3.862427	3.367799	0.466344	0.580393	3.666148	4.823759	2.633857	2.426445	1.800916	1.619990	1.095566	1.718401	1.932544	1.499462	0.000000	4.999991	30507.000000		1
4852.599121	2085.933350	2.238794	3.792999	4168.206543	67883.281250	360.473633	218.473633	63.817974	9.985147	19.871613	58.014378	115.874565	65.162483	0.187882	99998.000000	3.685974	3.319300	0.350014	0.578983	3.619949	4.831763	2.556874	2.339399	1.804943	0.999354	1.298233	1.763536	2.063988	1.813998	0.000000	4.999991	30529.000000		1
11180.294922	2248.539062	4.172298	7.012422	7529.234863	99998.000000	971.168030	592.543457	157.579056	87.757034	59.812199	197.568970	271.270325	203.579178	2.482394	99998.000000	4.048453	3.351900	0.620375	0.845868	3.876751	4.999991	2.987294	2.772720	2.197499	1.943282	1.776790	2.295719	2.433402	2.308733	0.394871	4.999991	30582.000000		1
8014.199219	1089.484863	4.610189	2.565671	4595.054199	66847.507812	469.727417	286.349823	55.982193	27.833826	20.987926	79.813324	107.748917	90.069839	2.164175	99998.000000	3.903860	3.037221	0.663719	0.409201	3.662291	4.825085	2.671846	2.456897	1.748050	1.444573	1.321970	1.902075	2.032413	1.954579	0.335292	4.999991	30606.000000		1
6625.822754	1136.548950	2.611927	4.052033	3455.027100	51586.359375	244.373962	166.346115	38.993877	17.176424	14.912961	52.799774	54.905968	104.637421	0.223528	0.000000	3.821240	3.055588	0.416961	0.607673	3.538451	4.712535	2.388055	2.221013	1.590996	1.234933	1.173564	1.722632	1.739619	2.019687	0.000000	0.000000	30620.000000		1
6462.967285	82.946404	2.864793	4.360406	3347.194824	52555.839844	228.372437	152.056076	22.400278	7.903623	13.978588	59.130692	69.010986	56.250477	1.457832	99998.000000	3.810432	1.918798	0.457093	0.639527	3.524681	4.720621	2.358644	2.182004	1.350253	0.897826	1.145463	1.771813	1.838918	1.750126	0.163707	4.999991	30634.000000		0
6481.929199	1218.255615	3.700486	4.943233	3006.216553	46959.312500	137.947968	122.239403	28.700357	5.007992	13.580786	18.487013	8.511119	40.110191	1.690416	0.000000	3.811704	3.085738	0.568259	0.694011	3.478020	4.671722	2.139715	2.087211	1.457887	0.699664	1.132925	1.266867	0.929987	1.603255	0.227994	0.000000	30670.000000		1
8803.555664	932.698364	2.303553	3.718989	9357.771484	99998.000000	1196.172974	766.457092	198.518768	90.208611	47.727024	206.086258	251.919876	196.646942	3.607821	99998.000000	3.944658	2.969741	0.362398	0.570425	3.971172	4.999991	3.077794	2.884488	2.297801	1.955248	1.678764	2.314049	2.401263	2.293687	0.557245	4.999991	30689.000000		1
27627.998047	9625.850586	2.217208	7.357800	17391.345703	99998.000000	2541.691406	1580.659668	384.425049	139.320236	99.536919	482.494110	668.239990	336.997131	2.722778	99998.000000	4.441350	3.983439	0.345806	0.866748	4.240333	4.999991	3.405123	3.198838	2.584812	2.144014	1.997984	2.683492	2.824933	2.527626	0.435012	4.999991	30717.000000		1
8135.966797	679.162598	2.581089	2.960389	3304.528320	53949.789062	211.371796	136.190231	74.318108	51.757473	5.831350	25.601198	29.224592	8.662222	1.066048	0.000000	3.910409	2.831974	0.411803	0.471349	3.519109	4.731990	2.325047	2.134146	1.871095	1.713973	0.765769	1.408260	1.465748	0.937629	0.027777	0.000000	30739.000000		1
14455.145508	2200.142822	3.950269	7.280707	9122.957031	99998.000000	1192.780884	750.193481	167.212646	85.259209	56.087040	203.832047	272.747437	201.457565	0.603788	0.000000	4.160022	3.342451	0.596627	0.862174	3.960136	4.999991	3.076561	2.875173	2.223269	1.930741	1.748863	2.309273	2.435761	2.304183	0.000000	0.000000	30807.000000		1
18776.687500	5611.914062	4.443667	6.469684	13433.330078	99998.000000	1867.425903	1183.908936	252.576706	118.239792	82.601028	412.961945	510.358765	395.298309	7.261470	0.000000	4.273619	3.749111	0.647742	0.810883	4.128184	4.999991	3.271243	3.073318	2.402393	2.072764	1.916986	2.615910	2.707875	2.596925	0.861025	0.000000	30839.000000		1
11845.096680	1369.747437	2.578006	3.435285	7824.863770	99998.000000	947.472534	599.497314	132.076538	82.184723	40.868790	202.058899	266.256165	171.440460	2.539770	99998.000000	4.073539	3.136641	0.411284	0.535963	3.893477	4.999991	2.976567	2.777787	2.120826	1.914791	1.611392	2.305478	2.425300	2.234113	0.404794	4.999991	30878.000000		1
8150.997070	828.224365	2.880212	5.230021	3696.705811	60419.976562	337.780396	195.095810	58.375175	48.288265	24.691496	87.849548	83.088257	92.706436	1.503794	0.000000	3.911211	2.918148	0.459424	0.718503	3.567815	4.781180	2.528635	2.290248	1.766228	1.683842	1.392547	1.943740	1.919540	1.967110	0.177188	0.000000	30921.000000		1
13651.030273	2747.833252	3.370527	4.748958	11461.800781	99998.000000	1557.442261	970.313843	269.543427	115.519936	63.555855	313.440460	445.113007	314.461182	3.565920	0.000000	4.135165	3.438990	0.527698	0.676598	4.059253	4.999991	3.192412	2.986912	2.430629	2.062657	1.803156	2.496155	2.648470	2.497567	0.552172	0.000000	30973.000000		1
18833.171875	4238.404785	1.810155	6.858235	12223.138672	99998.000000	1731.802979	1048.588379	261.399292	107.591644	84.389595	337.416534	490.234283	351.108337	1.917315	0.000000	4.274923	3.627203	0.257716	0.836212	4.087183	4.999991	3.238498	3.020605	2.417305	2.031779	1.926289	2.528166	2.690404	2.545441	0.282693	0.000000	31011.000000		1
18684.435547	4272.387207	1.594293	6.543694	16129.510742	99998.000000	2286.484375	1443.359375	345.619263	150.640640	89.009033	454.179199	629.662476	352.190704	3.401047	99998.000000	4.271480	3.630671	0.202568	0.815823	4.207621	4.999991	3.359168	3.159374	2.538598	2.177942	1.949434	2.657227	2.799108	2.546778	0.531613	4.999991	31035.000000		1
3346.504150	0.000000	2.920300	2.349809	1773.951538	34331.410156	0.000000	0.000000	0.000000	12.264029	0.000000	0.000000	0.000000	13.839820	0.596735	0.000000	3.524591	0.000000	0.465428	0.371033	3.248942	4.535692	0.000000	0.000000	0.000000	1.088633	0.000000	0.000000	0.000000	1.141130	0.000000	0.000000	31061.000000		0
3793.686279	631.414001	3.259512	1.652884	2379.859863	45992.152344	49.728371	40.887291	15.819580	33.082348	5.572316	2.689020	5.738838	13.102806	0.443887	99998.000000	3.579062	2.800314	0.513153	0.218242	3.376551	4.662684	1.696604	1.611588	1.199195	1.519596	0.746036	0.429594	0.758824	1.117364	0.000000	4.999991	31081.000000		1
22664.906250	5208.483887	2.044519	6.722550	17354.093750	99998.000000	2521.203125	1574.735840	359.039703	158.787872	113.586433	577.645935	786.917725	481.322266	2.714643	99998.000000	4.355354	3.716711	0.310591	0.827534	4.239402	4.999991	3.401608	3.197208	2.555142	2.200817	2.055326	2.761662	2.895929	2.682436	0.433713	4.999991	31106.000000		1
19534.720703	5025.140625	2.991227	10.040653	17667.833984	99998.000000	2584.071289	1628.146240	392.929993	171.532974	109.226028	486.752747	566.513672	381.045258	2.834147	99998.000000	4.290807	3.701148	0.475849	1.001762	4.247183	4.999991	3.412304	3.211694	2.594315	2.234348	2.038326	2.687308	2.753210	2.580976	0.452422	4.999991	31193.000000		1
4365.507324	387.558105	2.405316	1.147151	1873.167725	45429.945312	0.000000	0.000000	43.647240	25.132471	10.031403	52.161442	74.469208	68.927727	1.595169	99998.000000	3.640035	2.588337	0.381172	0.059621	3.272577	4.657342	0.000000	0.000000	1.639957	1.400235	1.001362	1.717350	1.871977	1.838394	0.202807	4.999991	31216.000000		1
11532.702148	3969.366943	2.528666	5.569232	8650.704102	99998.000000	1122.918823	702.006958	166.747009	92.684853	66.041351	271.788391	402.831879	203.014862	2.071454	0.000000	4.061931	3.598721	0.402891	0.745795	3.937052	4.999991	3.050348	2.846341	2.222058	1.967009	1.819816	2.434231	2.605124	2.307528	0.316275	0.000000	31291.000000		1
4686.262207	0.000000	1.927337	3.099157	1904.769897	36735.906250	1.011466	4.890810	0.000000	13.087387	9.127867	0.000000	0.000000	29.585390	0.524650	99998.000000	3.670827	0.000000	0.284958	0.491244	3.279843	4.565091	0.004951	0.689381	0.000000	1.116853	0.960369	0.000000	0.000000	1.471077	0.000000	4.999991	31333.000000		0
12537.633789	2209.122559	2.599592	3.096074	7510.371582	99998.000000	937.179016	573.772766	162.935501	65.332092	41.938847	181.700058	279.984985	124.441193	1.670376	99998.000000	4.098216	3.344220	0.414905	0.490811	3.875661	4.999991	2.971823	2.758740	2.212016	1.815127	1.622617	2.259355	2.447135	2.094964	0.222814	4.999991	31352.000000		1
6330.135254	3779.340820	2.297385	4.366574	9332.176758	99998.000000	1197.637817	759.808533	203.674774	99.947060	49.851719	214.307510	274.514435	180.744095	1.309356	99998.000000	3.801413	3.577416	0.361234	0.640141	3.969983	4.999991	3.078326	2.880704	2.308937	1.999770	1.697680	2.331037	2.438565	2.257064	0.117058	4.999991	31382.000000		1
26969.570312	11890.843750	1.902667	8.517286	21905.394531	99998.000000	3298.360840	2039.516968	549.620911	226.071976	154.267120	700.335571	943.710388	567.111877	3.036695	99998.000000	4.430874	4.075212	0.279363	0.930301	4.340551	4.999991	3.518298	3.309527	2.740063	2.354247	2.188273	2.845306	2.974839	2.753669	0.482401	4.999991	31403.000000		1
19371.572266	2273.634521	4.866140	4.915480	10416.015625	99998.000000	1417.616333	854.217224	208.775284	137.997314	57.351372	237.858017	310.930298	175.890289	1.015279	0.000000	4.287165	3.356721	0.687185	0.691566	4.017702	4.999991	3.151559	2.931568	2.319679	2.139871	1.758544	2.376318	2.492663	2.245242	0.006586	0.000000	31432.000000		1
15182.103516	1752.007690	1.458608	3.379778	7504.469238	99998.000000	913.539124	564.336548	142.928207	48.303684	24.509556	129.180893	193.998001	89.246483	0.440282	0.000000	4.181332	3.243536	0.163939	0.528888	3.875320	4.999991	2.960727	2.751538	2.155118	1.683980	1.389335	2.111198	2.287797	1.950591	0.000000	0.000000	31487.000000		1
8846.898438	1107.151611	1.541869	4.659529	5209.097656	82927.578125	564.601746	346.843506	107.462128	61.798126	40.871872	132.181381	167.107803	87.624435	0.920320	0.000000	3.946791	3.044207	0.188048	0.668342	3.716763	4.918699	2.751742	2.540133	2.031255	1.790975	1.611425	2.121170	2.222997	1.942625	0.000000	0.000000	31590.000000		1
8662.740234	3022.847168	1.168737	3.188586	5876.745605	79601.398438	634.707458	411.299835	120.216469	58.387508	24.127172	100.640900	114.918610	71.900452	2.047888	99998.000000	3.937655	3.480416	0.067717	0.503598	3.769137	4.900921	2.802574	2.614159	2.079964	1.766320	1.382506	2.002774	2.060390	1.856732	0.311306	4.999991	31636.000000		1
10239.101562	1638.976318	1.221161	2.966557	5540.328125	74079.617188	580.837585	380.699890	87.423996	54.193626	20.540783	90.014336	112.430031	90.985710	2.285771	99998.000000	4.010262	3.214573	0.086773	0.472253	3.743536	4.869699	2.764055	2.580583	1.941631	1.733948	1.312617	1.954312	2.050882	1.958973	0.359033	4.999991	31719.000000		1
13389.029297	2655.814453	2.285050	3.780664	9237.071289	99998.000000	1244.880615	752.592590	217.613281	63.247482	61.434242	226.346420	300.602844	220.123444	3.733033	99998.000000	4.126749	3.424198	0.358896	0.577568	3.965534	4.999991	3.095128	2.876560	2.337685	1.801043	1.788411	2.354774	2.477993	2.342666	0.572062	4.999991	31789.000000		1
16778.187500	2607.122314	2.556419	6.975417	9387.711914	99998.000000	1229.344849	771.360229	226.300171	63.414005	58.560200	275.929871	327.995697	231.641205	1.122405	99998.000000	4.224745	3.416161	0.407632	0.843570	3.972560	4.999991	3.089674	2.887257	2.354685	1.802185	1.767603	2.440799	2.515868	2.364816	0.050150	4.999991	31841.000000		1
11178.509766	4608.499512	3.598723	6.340167	12617.247070	99998.000000	1781.913818	1093.697266	241.925476	59.368137	75.927818	302.604187	365.978119	263.699738	3.458922	0.000000	4.048384	3.663559	0.556148	0.802101	4.100965	4.999991	3.250887	3.038897	2.383682	1.773553	1.880401	2.480875	2.563455	2.421110	0.538941	0.000000	31875.000000		1
15641.302734	2278.383301	3.302684	5.001824	9330.120117	99998.000000	1261.317017	744.436096	175.304382	106.049774	70.247566	271.264160	390.179291	179.751129	1.765228	0.000000	4.194273	3.357627	0.518867	0.699128	3.969887	4.999991	3.100824	2.871827	2.243793	2.025510	1.846631	2.433393	2.591264	2.254672	0.246801	0.000000	31925.000000		1
11612.870117	3576.267334	1.335259	3.885511	10420.650391	99998.000000	1413.739990	841.638672	192.758347	110.675385	48.312935	257.587769	403.649078	205.241318	2.622871	99998.000000	4.064939	3.553430	0.125565	0.589448	4.017895	4.999991	3.150370	2.925126	2.285013	2.044051	1.684063	2.410925	2.606004	2.312265	0.418777	4.999991	31981.000000		1
21200.359375	3654.646729	3.136162	5.563065	12072.689453	99998.000000	1666.671387	994.434814	248.105286	147.751175	70.444931	326.191711	484.541718	258.870605	0.969351	0.000000	4.326343	3.562845	0.496399	0.745314	4.081804	4.999991	3.221850	2.997576	2.394636	2.169531	1.847850	2.513473	2.685331	2.413083	0.000000	0.000000	32013.000000		1
3710.576416	1651.607300	2.297385	1.726894	3956.258057	62486.464844	341.647430	228.572891	93.640808	46.518200	25.613535	62.689323	44.862232	56.302902	1.292135	99998.000000	3.569441	3.217907	0.361234	0.237266	3.597285	4.795786	2.533578	2.359025	1.971465	1.667623	1.408470	1.797194	1.651881	1.750531	0.111308	4.999991	32068.000000		1
26054.542969	4670.229980	4.135293	6.556028	16507.333984	99998.000000	2417.567871	1505.425781	373.798462	154.482971	127.978241	526.172180	688.984314	365.210266	2.975955	0.000000	4.415884	3.669338	0.616506	0.816641	4.217677	4.999991	3.383379	3.177659	2.572638	2.188881	2.107136	2.721128	2.838209	2.562543	0.473626	0.000000	32091.000000		1
7797.609863	556.590149	1.791652	3.444536	3537.437012	56198.363281	248.031281	169.417526	33.347549	30.553684	18.736797	63.895065	62.559807	58.072968	0.362181	99998.000000	3.891962	2.745536	0.253254	0.537131	3.548689	4.749723	2.394506	2.228958	1.523064	1.485064	1.272695	1.805467	1.796295	1.763974	0.000000	4.999991	32122.000000		1
15383.350586	2912.967529	3.419866	6.457349	10460.541016	99998.000000	1326.760132	852.277527	182.285965	81.722160	60.805161	294.296600	389.975769	250.726456	1.874165	0.000000	4.187051	3.464336	0.534009	0.810054	4.019554	4.999991	3.122792	2.930581	2.260753	1.912340	1.783940	2.468785	2.591038	2.399200	0.272808	0.000000	32192.000000		1
20762.050781	5918.037109	3.438369	7.209781	18211.783203	99998.000000	2604.717041	1635.479370	378.371674	161.433731	116.713341	551.181274	761.668030	513.084778	3.279213	0.000000	4.317270	3.772178	0.536352	0.857922	4.260353	4.999991	3.415761	3.213645	2.577919	2.207994	2.067121	2.741294	2.881766	2.710189	0.515770	0.000000	32216.000000		1
12783.052734	1815.899658	3.105325	2.800035	5618.053711	78190.937500	552.658386	339.840332	59.691933	17.275105	17.931940	75.520760	133.732498	64.191109	0.267005	0.000000	4.106635	3.259092	0.492107	0.447163	3.749586	4.893157	2.742457	2.531275	1.775916	1.237421	1.253627	1.878066	2.126237	1.807475	0.000000	0.000000	32266.000000		1
9857.951172	745.444519	2.300469	1.973593	4832.008789	88993.882812	417.248352	265.041168	120.308983	29.397282	21.731108	137.935638	170.287140	136.270416	2.264871	0.000000	3.993787	2.872415	0.361816	0.295258	3.684128	4.949360	2.620395	2.423313	2.080298	1.468307	1.337082	2.139677	2.231182	2.134402	0.355044	0.000000	32291.000000		1
6866.684570	2440.341309	3.537048	4.332653	7014.025391	94840.460938	792.835388	496.617615	98.284920	25.046125	29.193754	102.118011	121.326614	76.862190	0.218786	99998.000000	3.836747	3.387450	0.548641	0.636754	3.845967	4.976994	2.899183	2.696022	1.992487	1.398741	1.465290	2.009102	2.083956	1.885713	0.000000	4.999991	32311.000000		1
9075.779297	1953.258667	3.870092	5.550730	8476.685547	99998.000000	1025.688477	642.675842	145.882431	73.633514	45.583828	169.704315	225.143768	179.452011	0.712012	0.000000	3.957884	3.290760	0.587721	0.744350	3.928226	4.999991	3.011015	2.807992	2.164003	1.867076	1.658811	2.229693	2.352460	2.253948	0.000000	0.000000	32328.000000		1
6848.829590	2306.229492	3.654230	4.526928	6017.410645	85373.718750	698.880066	439.019562	113.894806	48.972855	36.048904	143.967422	178.048904	118.437157	0.298724	0.000000	3.835616	3.362902	0.562796	0.655804	3.779410	4.931324	2.844403	2.642484	2.056504	1.689955	1.556892	2.158264	2.250539	2.073488	0.000000	0.000000	32389.000000		1
25940.765625	6203.091797	2.769197	4.903145	11519.148438	99998.000000	1593.090332	987.271301	222.985153	86.079483	54.020935	280.740479	383.428986	181.721634	2.421354	99998.000000	4.413983	3.792608	0.442354	0.690475	4.061420	4.999991	3.202240	2.994437	2.348276	1.934900	1.732562	2.448305	2.583685	2.259407	0.384058	4.999991	32433.000000		1
4986.883301	2437.495117	2.584173	2.695188	9631.262695	99998.000000	1314.789062	784.904053	184.561768	75.502258	35.564758	207.125473	261.596649	167.366837	2.280375	0.000000	3.697829	3.386944	0.412322	0.430589	3.983683	4.999991	3.118856	2.894817	2.266142	1.877960	1.551020	2.316233	2.417632	2.223669	0.358006	0.000000	32491.000000		1
13292.277344	2684.419189	3.160832	4.637943	7244.177246	95688.789062	851.531311	537.585083	124.274673	44.954742	28.592426	136.128571	169.260254	95.981369	0.317864	0.000000	4.123600	3.428850	0.499801	0.666325	3.859989	4.980861	2.930201	2.730447	2.094383	1.652776	1.456251	2.133949	2.228555	1.982187	0.000000	0.000000	32508.000000		1
11366.728516	3398.156738	1.298254	3.712821	7798.260254	99998.000000	950.321960	587.470764	161.045166	108.411919	35.370483	160.477768	241.065109	155.469772	1.398759	0.000000	4.055635	3.531243	0.113360	0.569704	3.891998	4.999991	2.977871	2.768986	2.206948	2.035077	1.548641	2.205415	2.382134	2.191646	0.145743	0.000000	32557.000000		1
7355.426270	677.213684	2.479326	3.028231	2955.353516	47767.265625	119.797081	89.323578	26.853197	7.311544	4.301816	0.000000	0.000000	16.679943	0.407841	99998.000000	3.866608	2.830726	0.394334	0.481189	3.470609	4.679131	2.078446	1.950966	1.428996	0.864009	0.633652	0.000000	0.000000	1.222195	0.000000	4.999991	32582.000000		1
14595.909180	2833.484131	2.630429	3.885511	8137.721191	99998.000000	1012.258850	654.036316	221.381607	131.327179	58.347420	321.260834	456.985413	285.982849	1.572297	99998.000000	4.164231	3.452321	0.420027	0.589448	3.910503	4.999991	3.005292	2.815602	2.345142	2.118355	1.766022	2.506858	2.659902	2.456340	0.196535	4.999991	32648.000000		1
15084.545898	3058.800537	3.814585	4.958652	7696.373535	99998.000000	920.730408	590.326294	171.721069	69.405708	41.365273	173.855026	231.826233	118.757866	1.995535	0.000000	4.178532	3.485551	0.581447	0.695364	3.886286	4.999991	2.964133	2.771092	2.234823	1.841395	1.616636	2.240187	2.365163	2.074662	0.300059	0.000000	32684.000000		1
3803.736328	795.678589	1.606628	3.068320	3917.779053	60465.394531	340.537262	198.000702	46.231411	34.217167	19.057505	57.335953	82.175468	68.918480	0.878730	0.000000	3.580210	2.900738	0.205915	0.486901	3.593040	4.781507	2.532165	2.296667	1.664937	1.534244	1.280066	1.758427	1.914742	1.838336	0.000000	0.000000	32733.000000		1
4687.779297	829.923523	2.941887	4.610189	2523.978516	40848.757812	111.551163	81.271935	28.654100	3.182418	10.324357	12.146847	0.000000	38.136597	1.133942	0.000000	3.670967	2.919038	0.468626	0.663719	3.402086	4.611179	2.047474	1.909941	1.457187	0.502757	1.013863	1.084464	0.000000	1.581342	0.054591	0.000000	32781.000000		1
4805.994629	867.431030	2.248045	3.990358	1528.569214	30751.894531	0.000000	0.000000	15.215167	14.142026	7.857367	0.000000	0.000000	0.000000	0.850628	99998.000000	3.681783	2.938235	0.351805	0.601012	3.184285	4.487872	0.000000	0.000000	1.182277	1.150512	0.895277	0.000000	0.000000	0.000000	0.000000	4.999991	32830.000000		1
18439.941406	4624.430176	3.040566	8.847246	16128.252930	99998.000000	2359.766357	1460.782471	342.162415	121.345123	105.109238	480.662354	585.780823	304.142975	1.031663	0.000000	4.265759	3.665058	0.482955	0.946808	4.207587	4.999991	3.372869	3.164586	2.534232	2.084022	2.021641	2.681840	2.767735	2.483078	0.013538	0.000000	32891.000000		1
14501.879883	2551.914062	1.532618	2.689020	7498.918945	99998.000000	888.307922	578.910278	146.422089	69.026405	34.352848	143.939667	186.698792	104.039177	1.560383	99998.000000	4.161424	3.406866	0.185434	0.429594	3.874999	4.999991	2.948564	2.762611	2.165606	1.839015	1.535963	2.158180	2.271142	2.017197	0.193231	4.999991	32951.000000		1
26625.585938	3906.073242	3.099157	6.990836	14485.233398	99998.000000	2085.233398	1291.142944	298.444244	126.578224	85.462738	343.429810	495.636993	329.722595	2.151865	99998.000000	4.425299	3.591740	0.491244	0.844529	4.160925	4.999991	3.319155	3.110974	2.474863	2.102359	1.931777	2.535838	2.695164	2.518149	0.332815	4.999991	32997.000000		1
10669.550781	4352.021973	2.685936	4.341904	8603.116211	99998.000000	1143.715576	682.058228	165.174301	101.492012	34.238750	171.440460	238.995926	133.895935	1.035141	0.000000	4.028146	3.638691	0.429096	0.637680	3.934656	4.999991	3.058318	2.833822	2.217942	2.006432	1.534518	2.234113	2.378391	2.126767	0.014999	0.000000	33019.000000		1
12773.117188	1764.669556	3.043650	4.493007	7816.108887	99998.000000	951.265564	603.240967	174.570450	49.062283	37.825138	177.786789	246.643585	177.435242	0.838701	0.000000	4.106297	3.246663	0.483395	0.652537	3.892991	4.999991	2.978302	2.780491	2.241971	1.690748	1.577780	2.249899	2.392070	2.249040	0.000000	0.000000	33050.000000		1
7119.193359	652.031860	2.528666	3.685068	4426.006836	62507.027344	422.247101	253.816376	57.943451	46.330090	19.359713	91.216995	99.472160	60.114403	0.193313	0.000000	3.852431	2.814269	0.402891	0.566445	3.646012	4.795929	2.625567	2.404520	1.763004	1.665863	1.286899	1.960076	1.997702	1.778979	0.000000	0.000000	33067.000000		1
8323.426758	355.456390	1.729977	3.157748	3141.916504	51562.957031	220.740189	117.185158	49.157879	12.732758	0.000000	14.623089	35.154621	21.832870	0.363174	99998.000000	3.920302	2.550786	0.238040	0.499378	3.497195	4.712338	2.343881	2.068873	1.691593	1.104922	0.000000	1.165039	1.545982	1.339111	0.000000	4.999991	33084.000000		1
9592.931641	1203.484497	1.474027	3.160832	4960.631836	73680.500000	487.665527	312.876129	82.823059	41.396111	23.291479	69.618484	70.244484	75.122963	1.423636	99998.000000	3.981951	3.080441	0.168505	0.499801	3.695537	4.867352	2.688122	2.495373	1.918151	1.616960	1.367197	1.842725	1.846612	1.875773	0.153399	4.999991	33106.000000		1
8685.572266	1390.337524	1.961258	4.641027	5462.867676	73228.734375	585.672913	364.038452	117.829659	48.935852	32.144894	145.796082	229.356155	215.898712	0.972422	0.000000	3.938798	3.143120	0.292535	0.666614	3.737421	4.864682	2.767655	2.561147	2.071255	1.689627	1.507112	2.163746	2.360510	2.334250	0.000000	0.000000	33139.000000		1
20881.064453	3165.081543	2.815454	5.433547	10687.119141	99998.000000	1480.373413	910.029785	233.241669	104.433899	73.766113	256.977203	361.679382	231.832397	2.695574	99998.000000	4.319753	3.500385	0.449548	0.735083	4.028861	4.999991	3.170371	2.959056	2.367806	2.018842	1.867857	2.409895	2.558324	2.365174	0.430651	4.999991	33177.000000		1
10936.415039	1666.998291	2.963473	5.236188	5843.043457	91116.875000	628.166809	402.680786	133.476547	49.555683	41.066151	168.769943	224.749054	106.718948	0.159980	99998.000000	4.038875	3.221935	0.471801	0.719015	3.766639	4.959599	2.798075	2.604961	2.125405	1.695094	1.613484	2.227295	2.351698	2.028242	0.000000	4.999991	33237.000000		1
26444.558594	8805.467773	2.355976	8.461780	20261.050781	99998.000000	3016.972656	1874.555420	494.394257	180.343216	128.579575	677.651611	933.626587	532.802185	4.566998	99998.000000	4.422336	3.944752	0.372171	0.927462	4.306662	4.999991	3.479571	3.272898	2.694073	2.256100	2.109172	2.831007	2.970173	2.726566	0.659631	4.999991	33260.000000		1
4325.584961	454.432068	2.652015	2.309720	2972.850586	50134.527344	174.440933	95.198097	11.665784	4.104456	2.605759	28.413568	21.681767	43.314194	0.201040	0.000000	3.636045	2.657469	0.423576	0.363559	3.473173	4.700137	2.241648	1.978628	1.066914	0.613256	0.415934	1.453526	1.336095	1.636630	0.000000	0.000000	33291.000000		1
14227.479492	4476.635742	2.812370	4.958652	12227.341797	99998.000000	1693.194580	1065.413208	273.777405	111.979805	99.694191	459.736115	565.970886	358.524719	2.743732	0.000000	4.153128	3.650952	0.449072	0.695364	4.087332	4.999991	3.228707	3.027518	2.437398	2.049140	1.998670	2.662509	2.752794	2.554519	0.438342	0.000000	33361.000000		1
19109.632812	4484.237305	2.423819	8.104066	13327.444336	99998.000000	1914.798218	1175.033936	291.326965	145.105331	78.283791	348.292877	447.459747	257.963989	2.283774	99998.000000	4.281252	3.651689	0.384500	0.908703	4.124747	4.999991	3.282123	3.070050	2.464381	2.161683	1.893672	2.541945	2.650754	2.411559	0.358653	4.999991	33453.000000		1
3977.714600	431.353363	2.753779	2.331306	1391.509399	30731.103516	0.000000	0.000000	1.474027	7.835780	4.724288	0.000000	0.000000	1.162570	0.906827	2414.954102	3.599634	2.634833	0.439929	0.367599	3.143486	4.487578	0.000000	0.000000	0.168505	0.894082	0.674336	0.000000	0.000000	0.065419	0.000000	3.382909	33472.000000		1
11859.353516	2710.051270	2.525582	4.107540	8169.582520	99998.000000	1031.199097	637.840515	135.092422	49.746872	57.835522	281.505249	359.671875	216.897842	0.986185	0.000000	4.074061	3.432977	0.402361	0.613582	3.912200	4.999991	3.013343	2.804712	2.130631	1.696766	1.762195	2.449486	2.555907	2.336255	0.000000	0.000000	33493.000000		1
2391.883545	418.599030	2.581089	3.188586	1628.328125	34903.933594	0.000000	0.000000	25.348333	12.692669	1.905751	8.791739	19.760597	0.000000	1.728867	99998.000000	3.378740	2.621798	0.411803	0.503598	3.211742	4.542874	0.000000	0.000000	1.403949	1.103553	0.280066	0.944075	1.295800	0.000000	0.237762	4.999991	33537.000000		1
9216.456055	2243.173340	2.944971	4.967903	6013.475586	90698.335938	677.435730	422.466034	136.677475	93.609970	28.003431	133.374786	180.836609	142.206619	0.945923	0.000000	3.964564	3.350863	0.469081	0.696173	3.779125	4.957599	2.830868	2.625792	2.135697	1.971322	1.447211	2.125074	2.257286	2.152920	0.000000	0.000000	33567.000000		1
10983.586914	2116.820068	2.266548	4.628692	5909.312988	83258.468750	645.679382	415.216187	109.429550	98.325012	36.755081	163.848297	204.140427	125.609932	1.746363	99998.000000	4.040744	3.325684	0.355365	0.665458	3.771537	4.920428	2.810017	2.618274	2.039135	1.992664	1.565317	2.214442	2.309929	2.099024	0.242135	4.999991	33611.000000		1
9646.416016	3226.435791	2.497828	2.429986	5104.383301	71054.257812	521.595886	328.375000	79.683807	47.674603	15.458782	85.968468	126.013901	103.366920	0.911965	99998.000000	3.984366	3.508723	0.397563	0.385604	3.707943	4.851590	2.717334	2.516370	1.901370	1.678287	1.189175	1.934339	2.100419	2.014382	0.000000	4.999991	33637.000000		1
13760.918945	2046.307373	2.821621	4.903145	6431.871094	92216.765625	746.024231	454.185364	114.585564	58.591038	25.693710	117.564453	139.508347	44.341080	0.933511	99998.000000	4.138648	3.310971	0.450499	0.690475	3.808337	4.964810	2.872753	2.657233	2.059130	1.767831	1.409827	2.070276	2.144600	1.646806	0.000000	4.999991	33664.000000		1
17056.892578	4933.223633	3.509295	6.025626	11495.215820	99998.000000	1594.958984	988.396851	218.304031	117.863579	84.105888	355.968292	464.515900	285.409271	1.737608	0.000000	4.231900	3.693131	0.545220	0.780002	4.060517	4.999991	3.202749	2.994931	2.339062	2.071380	1.924826	2.551411	2.667001	2.455468	0.239952	0.000000	33717.000000		1
8335.623047	2956.861328	2.285050	3.256428	6316.428223	86448.906250	721.027466	454.450592	120.194885	76.285530	25.900322	100.862930	158.359238	78.524323	1.492589	99998.000000	3.920938	3.470831	0.358896	0.512742	3.800472	4.936759	2.857952	2.657487	2.079886	1.882442	1.413305	2.003731	2.199643	1.895004	0.173940	4.999991	33738.000000		1
19932.109375	4167.599121	2.790784	6.176729	13996.242188	99998.000000	2034.703247	1234.701294	320.076660	96.961998	83.593987	382.710480	508.314240	329.201447	1.509911	0.000000	4.299553	3.619886	0.445726	0.790759	4.146011	4.999991	3.308501	3.091562	2.505254	1.986602	1.922175	2.582870	2.706132	2.517462	0.178951	0.000000	33773.000000		1
10098.079102	2980.550781	4.499175	3.947186	5947.289062	84093.164062	658.399780	425.044037	98.522369	77.019463	33.637421	114.860016	166.438629	92.925385	0.689943	99998.000000	4.004239	3.474297	0.653133	0.596288	3.774319	4.924761	2.818490	2.628434	1.993535	1.886600	1.526823	2.060169	2.221254	1.968134	0.000000	4.999991	33851.000000		1
10644.875000	1524.729980	4.545431	6.173645	5962.560059	84329.039062	684.315552	422.944031	106.345818	53.191410	26.036007	114.002739	163.179123	32.188065	0.557513	0.000000	4.027141	3.183193	0.657575	0.790542	3.775433	4.925977	2.835256	2.626283	2.026721	1.725842	1.415574	2.056915	2.212665	1.507695	0.000000	0.000000	33872.000000		1
7700.305176	1686.697144	4.159964	4.940149	4077.708008	63655.800781	358.429108	221.279846	79.282921	26.063761	23.491922	52.170692	64.388466	75.095207	1.512303	99998.000000	3.886508	3.227037	0.619090	0.693740	3.610416	4.803838	2.554403	2.344942	1.899180	1.416037	1.370919	1.717427	1.808808	1.875612	0.179639	4.999991	33908.000000		1
12524.135742	2379.597900	3.216340	4.607106	8854.391602	99998.000000	1110.793579	703.906555	179.155975	79.236664	61.021023	210.418915	326.271881	181.573624	3.257805	99998.000000	4.097748	3.376503	0.507362	0.663428	3.947159	4.999991	3.045633	2.847515	2.253231	1.898926	1.785479	2.323085	2.513580	2.259053	0.512925	4.999991	33982.000000		1
8485.131836	1859.380371	1.890332	2.183287	4728.679199	70257.250000	440.145111	276.543518	62.498135	42.608017	8.693060	42.925644	84.491356	54.480412	1.205695	99998.000000	3.928658	3.269368	0.276538	0.339111	3.674740	4.846691	2.643596	2.441763	1.795867	1.629491	0.939173	1.632717	1.926812	1.736240	0.081238	4.999991	34011.000000		1
19201.115234	5312.908691	3.037483	3.638812	8980.402344	99998.000000	1104.589111	732.825867	153.915573	54.286137	46.277668	172.741791	250.300903	178.011902	1.511655	0.000000	4.283327	3.725332	0.482514	0.560960	3.953296	4.999991	3.043201	2.865001	2.187283	1.734689	1.665371	2.237397	2.398463	2.250449	0.179453	0.000000	34056.000000		1
6217.329102	2388.947754	3.179335	4.773628	5266.205566	81068.031250	557.299438	347.432495	98.519287	38.589909	20.580872	82.745964	98.482277	71.052422	1.123385	0.000000	3.793604	3.378207	0.502336	0.678849	3.721498	4.908850	2.746089	2.540870	1.993521	1.586474	1.313464	1.917747	1.993358	1.851579	0.050529	0.000000	34100.000000		1
21126.767578	9374.279297	2.877128	5.930029	22322.355469	99998.000000	3395.236572	2070.613281	485.614838	193.692719	118.896629	624.145630	858.007141	455.989380	2.569298	0.000000	4.324833	3.971938	0.458959	0.773057	4.348740	4.999991	3.530870	3.316099	2.686292	2.287113	2.075170	2.795286	2.933491	2.658955	0.409815	0.000000	34150.000000		1
16508.437500	3672.967285	2.599592	3.712821	9027.984375	99998.000000	1125.456665	707.335632	170.253220	68.853722	45.614662	180.922958	273.061981	165.377823	1.079927	99998.000000	4.217706	3.565017	0.414905	0.569704	3.955591	4.999991	3.051329	2.849626	2.231095	1.837927	1.659104	2.257494	2.436261	2.218477	0.033394	4.999991	34212.000000		1
5481.154297	2012.133423	2.627345	4.354239	4732.909668	71239.773438	445.261047	279.787628	76.452049	10.783834	10.857844	62.232933	84.574615	23.387075	0.040096	0.000000	3.738872	3.303657	0.419517	0.638912	3.675128	4.852723	2.648615	2.446829	1.883389	1.032773	1.035744	1.794020	1.927240	1.368976	0.000000	0.000000	34252.000000		1
8805.017578	3385.618164	2.380646	2.719858	8112.138672	99998.000000	1019.101624	621.169861	133.325439	52.938541	29.483625	151.482498	199.829361	101.115791	1.362668	99998.000000	3.944730	3.529638	0.376695	0.434546	3.909135	4.999991	3.008218	2.793210	2.124913	1.723772	1.469581	2.180362	2.300659	2.004819	0.134390	4.999991	34274.000000		1
12133.454102	3066.815186	4.721204	7.388638	10558.580078	99998.000000	1405.074707	865.426636	226.068893	90.557076	35.863880	183.830917	241.333389	129.566360	0.947476	0.000000	4.083984	3.486688	0.674053	0.868564	4.023605	4.999991	3.147699	2.937230	2.354241	1.956922	1.554657	2.264419	2.382617	2.112492	0.000000	0.000000	34289.000000		1
9830.524414	3728.807617	2.679769	4.943233	8263.882812	99998.000000	1030.073608	634.929443	175.840958	71.181938	30.556767	193.695801	235.024063	119.078575	1.758698	0.000000	3.992577	3.571570	0.428097	0.694011	3.917184	4.999991	3.012868	2.802726	2.245120	1.852370	1.485107	2.287120	2.371112	2.075834	0.245191	0.000000	34325.000000		1
10505.613281	2276.098389	3.179335	4.141461	6040.017090	84295.187500	693.218323	433.185120	103.456352	46.872829	50.101505	167.749222	233.019638	141.605286	0.040689	99998.000000	4.021421	3.357191	0.502336	0.617154	3.781038	4.925803	2.840870	2.636673	2.014757	1.670921	1.699851	2.224660	2.367393	2.151079	0.000000	4.999991	34387.000000		1
18333.792969	2931.103027	1.834825	4.508426	8719.018555	99998.000000	1138.988159	703.061584	193.991837	83.165352	49.984322	202.157578	301.620483	175.517151	0.623234	0.000000	4.263252	3.467031	0.263595	0.654025	3.940468	4.999991	3.056519	2.846993	2.287783	1.919942	1.698834	2.305690	2.479461	2.244320	0.000000	0.000000	34417.000000		1
5236.842285	1231.238159	3.210172	3.342773	3598.744629	57630.351562	265.469818	173.133423	40.859539	38.247612	12.273280	56.281315	63.762466	100.169083	0.578245	0.000000	3.719069	3.090342	0.506528	0.524107	3.556151	4.760651	2.424015	2.238381	1.611293	1.582604	1.088961	1.750364	1.804565	2.000734	0.000000	0.000000	34435.000000		1
9794.811523	2147.182617	3.274930	4.344988	7142.879395	97217.953125	925.026001	548.880798	149.058685	82.517769	52.790524	191.379913	243.769547	174.339172	0.212415	0.000000	3.990996	3.331869	0.515202	0.637989	3.853873	4.987746	2.966154	2.739478	2.173357	1.916547	1.722556	2.281896	2.386979	2.241395	0.000000	0.000000	34489.000000		1
23442.855469	4824.062012	3.382861	8.566627	15211.096680	99998.000000	2196.143066	1368.569458	364.584259	152.253433	88.342949	430.027374	594.174805	336.781281	1.348909	0.000000	4.370010	3.683413	0.529284	0.932810	4.182160	4.999991	3.341661	3.136267	2.561798	2.182567	1.946172	2.633496	2.773914	2.527348	0.129983	0.000000	34561.000000		1
8153.858398	927.588623	1.051555	1.477111	3907.815430	60549.007812	313.764252	195.687897	38.719425	23.966818	2.750695	31.602154	59.075184	8.569710	1.443351	99998.000000	3.911363	2.967355	0.021832	0.169413	3.591934	4.782107	2.496603	2.291564	1.587929	1.379610	0.439442	1.499717	1.771405	0.932966	0.159372	4.999991	34621.000000		1
23155.935547	5055.580078	2.038351	6.081133	13317.163086	99998.000000	1887.667480	1153.836304	297.429688	129.439941	56.935070	339.695404	452.208710	249.073578	2.651078	99998.000000	4.364662	3.703771	0.309279	0.783984	4.124412	4.999991	3.275925	3.062144	2.473384	2.112068	1.755380	2.531090	2.655339	2.396328	0.423422	4.999991	34641.000000		1
10143.000000	967.159180	3.062153	3.339689	5489.039551	74421.125000	542.762695	351.120667	105.328178	29.101242	21.450487	64.995964	97.859367	112.433113	0.656745	0.000000	4.006166	2.985498	0.486027	0.523706	3.739496	4.871696	2.734610	2.545456	2.022545	1.463912	1.331437	1.812886	1.990602	2.050894	0.000000	0.000000	34660.000000		1
16951.552734	3763.364014	1.674470	3.170084	9212.000000	99998.000000	1192.198120	763.311707	208.411392	81.777664	44.452095	205.562027	265.488312	168.014420	1.733814	99998.000000	4.229209	3.575576	0.223877	0.501071	3.964354	4.999991	3.076349	2.882702	2.318922	1.912635	1.647892	2.312943	2.424045	2.225347	0.239003	4.999991	34721.000000		1
14952.016602	5048.690918	4.030447	5.464385	17478.039062	99998.000000	2586.057129	1598.918579	395.538849	127.962822	98.587128	474.436279	591.251404	355.548920	3.998629	0.000000	4.174700	3.703179	0.605353	0.737541	4.242493	4.999991	3.412638	3.203826	2.597189	2.107084	1.993820	2.676178	2.771772	2.550899	0.601911	0.000000	34757.000000		1
9802.539062	676.044983	2.941887	3.281098	5446.921875	74919.664062	566.905273	370.252167	109.549820	21.222290	23.461084	93.338608	88.638985	108.405754	0.492352	99998.000000	3.991338	2.829976	0.468626	0.516019	3.736151	4.874596	2.753510	2.568498	2.039612	1.326792	1.370348	1.970061	1.947625	2.035052	0.000000	4.999991	34816.000000		1
5417.875977	4971.890625	2.522498	4.477589	5050.232910	66450.656250	526.187622	324.952057	60.694145	87.371567	32.462517	69.535225	112.430031	96.952744	0.131872	0.000000	3.733829	3.696522	0.401831	0.651044	3.703311	4.822499	2.721141	2.511819	1.783147	1.941370	1.511382	1.842205	2.050882	1.986560	0.000000	0.000000	34853.000000		1
15078.286133	4435.631348	1.788568	8.239750	14450.069336	99998.000000	2078.871582	1280.482422	317.436981	101.855888	91.738144	443.164093	549.494507	335.097565	2.002821	0.000000	4.178352	3.646955	0.252506	0.915914	4.159870	4.999991	3.317828	3.107374	2.501657	2.007986	1.962550	2.646564	2.739963	2.525171	0.301642	0.000000	34868.000000		1
7124.879883	4013.967041	3.167000	4.508426	6978.300293	99998.000000	835.424927	510.133636	127.586609	40.899628	39.317669	148.515945	155.386505	74.484627	1.075654	99998.000000	3.852777	3.603574	0.500648	0.654025	3.843750	4.999991	2.921907	2.707684	2.105805	1.611719	1.594588	2.171773	2.191413	1.872067	0.031672	4.999991	34889.000000		1
14097.990234	4043.364258	3.413699	5.859104	9968.660156	99998.000000	1371.865967	816.114563	201.772110	100.764244	57.095425	276.925903	323.761719	164.668564	2.359202	0.000000	4.149157	3.606743	0.533225	0.767831	3.998637	4.999991	3.137312	2.911751	2.304861	2.003306	1.756601	2.442364	2.510226	2.216611	0.372765	0.000000	34931.000000		1
10775.711914	2162.360840	2.994310	3.000478	7157.916016	95986.734375	830.827087	517.537720	109.756432	83.575485	33.603500	127.802467	202.398102	59.072098	1.442852	0.000000	4.032446	3.334928	0.476297	0.477190	3.854787	4.982211	2.919511	2.713942	2.040430	1.922079	1.526384	2.106539	2.306206	1.771382	0.159222	0.000000	34974.000000		1
14763.460938	4192.330566	4.607106	6.645457	13605.353516	99998.000000	1911.874878	1168.848022	267.933716	156.283875	72.874916	325.571899	439.352600	273.891510	0.232708	0.000000	4.169188	3.622456	0.663428	0.822525	4.133710	4.999991	3.281460	3.067758	2.428027	2.193914	1.862578	2.512647	2.642813	2.437579	0.000000	0.000000	35026.000000		1
6829.371094	2451.452148	3.049818	4.079786	6541.310059	93642.296875	859.363953	534.809753	123.809029	40.674515	39.851154	148.408005	217.875397	123.546906	0.177993	99998.000000	3.834381	3.389423	0.484274	0.610637	3.815665	4.971472	2.934177	2.728199	2.092752	1.609322	1.600441	2.171457	2.338208	2.091832	0.000000	4.999991	35126.000000		1
12847.401367	2225.713135	3.413699	4.264811	6989.204590	93724.031250	954.441833	572.200073	141.546692	67.145325	31.768677	135.117096	170.931641	97.717514	1.899284	0.000000	4.108815	3.347469	0.533225	0.629900	3.844428	4.971851	2.979749	2.757548	2.150900	1.827016	1.501999	2.130710	2.232822	1.989972	0.278590	0.000000	35157.000000		1
9352.334961	2207.293945	2.556419	6.170561	7275.116211	99771.976562	986.481873	591.689270	128.221863	41.985104	38.546734	129.264160	205.352325	71.370049	0.676771	0.000000	3.970920	3.343860	0.407632	0.790325	3.861840	4.999009	2.994089	2.772094	2.107962	1.623095	1.585988	2.111478	2.312500	1.853516	0.000000	0.000000	35186.000000		1
12290.481445	1855.214233	2.981975	2.855542	7640.918945	99998.000000	1018.080933	621.496704	170.842209	83.338043	36.859928	264.763641	354.722473	169.673477	3.121835	0.000000	4.089569	3.268394	0.474504	0.455689	3.883146	4.999991	3.007782	2.793439	2.232595	1.920843	1.566554	2.422858	2.549889	2.229614	0.494410	0.000000	35232.000000		1
13780.682617	1895.620483	3.407531	2.442321	6469.295410	92962.414062	802.410400	496.469604	109.007080	83.146851	24.386206	114.243271	154.825272	116.852112	0.491061	0.000000	4.139271	3.277751	0.532440	0.387803	3.810857	4.968307	2.904397	2.695893	2.037455	1.919846	1.387144	2.057831	2.189842	2.067636	0.000000	0.000000	35261.000000		1
29821.351562	5186.342773	2.880212	7.777189	16502.279297	99998.000000	2466.787354	1522.639160	361.087311	138.959442	105.433029	488.075653	665.896362	312.358063	2.411461	0.000000	4.474527	3.714861	0.459424	0.890823	4.217544	4.999991	3.392132	3.182597	2.557612	2.142888	2.022977	2.688487	2.823407	2.494653	0.382280	0.000000	35283.000000		1
6644.285156	939.954407	1.541869	4.172298	3318.442139	57576.339844	343.294128	200.301163	72.017632	18.767633	12.923949	67.207001	83.816017	28.980976	1.488793	99998.000000	3.822448	2.973107	0.188048	0.620375	3.520934	4.760244	2.535666	2.301683	1.857439	1.273409	1.111395	1.827415	1.923327	1.462113	0.172834	4.999991	35354.000000		1
4627.625000	792.298828	2.019849	3.392113	3028.410400	52270.390625	283.478851	165.578262	62.556725	53.832829	15.329266	66.124611	53.262337	69.047997	0.859653	0.000000	3.665358	2.898889	0.305319	0.530470	3.481215	4.718256	2.452521	2.219003	1.796274	1.731047	1.185521	1.820363	1.726420	1.839151	0.000000	0.000000	35372.000000		1
14935.734375	1422.747681	3.296517	5.125174	6796.437012	99998.000000	873.487488	545.149475	220.074097	83.877693	43.480717	209.780579	272.038177	161.850021	0.672669	0.000000	4.174227	3.153128	0.518055	0.709709	3.832281	4.999991	2.941257	2.736516	2.342569	1.923646	1.638297	2.321765	2.434630	2.209113	0.000000	0.000000	35395.000000		1
3649.395020	0.000000	0.468728	0.573575	1635.029175	31462.769531	19.671169	17.675991	0.000000	0.000000	0.000000	0.000000	0.000000	0.000000	1.659155	99998.000000	3.562221	0.000000	0.000000	0.000000	3.213526	4.497797	1.293830	1.247384	0.000000	0.000000	0.000000	0.000000	0.000000	0.000000	0.219887	4.999991	35418.000000		0
6663.888672	1872.655884	2.750695	3.583304	7877.268555	99998.000000	1088.963745	657.816956	178.933945	89.357498	54.094944	234.894547	288.055115	162.013474	2.100770	99998.000000	3.823728	3.272458	0.439442	0.554284	3.896376	4.999991	3.037014	2.818105	2.252693	1.951131	1.733157	2.370873	2.459476	2.209551	0.322379	4.999991	35458.000000		1
4587.638184	1772.915405	3.034399	5.464385	5032.180664	73620.757812	612.288635	361.460449	116.463562	49.864056	29.341774	83.239357	174.194229	73.827789	0.376208	0.000000	3.661589	3.248688	0.482073	0.737541	3.701756	4.867000	2.786956	2.558061	2.066190	1.697788	1.467486	1.920329	2.241034	1.868220	0.000000	0.000000	35485.000000		1
6136.365723	1142.559082	2.439237	3.133079	2756.816162	58281.761719	254.852509	135.851028	90.230194	95.188850	15.643806	76.270111	107.203094	105.772240	1.113083	99998.000000	3.787911	3.057879	0.387254	0.495971	3.440408	4.765532	2.406289	2.133063	1.955352	1.978586	1.194342	1.882354	2.030207	2.024372	0.046528	4.999991	35564.000000		1
7883.972656	1493.346802	2.254213	6.556028	5030.814453	75398.062500	599.521973	365.490875	84.235405	43.616402	22.304682	107.085915	123.454399	62.020153	0.239022	0.000000	3.896745	3.174161	0.352995	0.816641	3.701638	4.877360	2.777805	2.562876	1.925495	1.639650	1.348396	2.029732	2.091506	1.792533	0.000000	0.000000	35580.000000		1
15213.224609	3967.350098	2.433070	6.586866	10733.199219	99998.000000	1546.507324	948.863342	200.612625	102.907448	54.831959	255.173218	330.761810	220.530487	1.679706	99998.000000	4.182221	3.598500	0.386155	0.818679	4.030729	4.999991	3.189352	2.977204	2.302358	2.012447	1.739034	2.406835	2.519515	2.343469	0.225233	4.999991	35626.000000		1
21401.279297	3477.069580	3.888595	6.062630	11028.189453	99998.000000	1531.335327	962.687744	220.243698	106.802208	66.115356	281.961639	350.476166	218.378036	7.610037	0.000000	4.330440	3.541213	0.589793	0.782661	4.042504	4.999991	3.185070	2.983485	2.342903	2.028580	1.820302	2.450190	2.544658	2.339209	0.881387	0.000000	35682.000000		1
12447.918945	1744.403198	1.958174	5.149844	6366.619141	92248.234375	861.454773	511.351715	144.880219	75.588608	47.884296	167.872574	183.494797	131.333344	0.032296	99998.000000	4.095097	3.241647	0.291851	0.711794	3.803909	4.964958	2.935232	2.708720	2.161009	1.878456	1.680193	2.224980	2.263624	2.118375	0.000000	4.999991	35759.000000		1
3659.105713	18.039871	2.186371	3.777580	1519.068237	29238.648438	11.440671	12.840688	2.334390	8.745483	1.270500	0.000000	0.000000	0.000000	0.680425	99998.000000	3.563375	1.256233	0.339724	0.577214	3.181577	4.465957	1.058452	1.108588	0.368173	0.941784	0.103975	0.000000	0.000000	0.000000	0.000000	4.999991	35780.000000		0
20682.839844	4314.193848	3.731324	5.180681	9668.720703	99998.000000	1358.790894	839.908691	221.344604	93.270760	55.982193	251.182861	312.404327	221.841080	1.171016	99998.000000	4.315610	3.634900	0.571863	0.714387	3.985369	4.999991	3.133153	2.924232	2.345069	1.969746	1.748050	2.399990	2.494717	2.346042	0.068563	4.999991	35801.000000		1
15863.692383	3938.541992	2.673601	5.689498	11243.841797	99998.000000	1592.007935	993.716309	276.814880	95.805595	67.453705	323.678467	452.122345	280.780579	2.120848	99998.000000	4.200404	3.595335	0.427097	0.755074	4.050915	4.999991	3.201945	2.997262	2.442189	1.981391	1.829006	2.510114	2.655256	2.448367	0.326510	4.999991	35842.000000		1
12746.625000	1759.439453	1.526451	2.645848	7443.291016	99998.000000	933.638916	593.073914	133.121918	69.248436	35.614098	205.395508	265.960144	160.613449	2.876632	99998.000000	4.105395	3.245374	0.183683	0.422565	3.871765	4.999991	2.970179	2.773109	2.124249	1.840410	1.551622	2.312591	2.424817	2.205782	0.458884	4.999991	35866.000000		1
3045.546631	881.326355	2.994310	3.746742	2244.801514	43366.734375	136.165573	84.719551	34.180161	34.337433	15.082566	18.579527	25.854065	25.163309	0.573043	0.000000	3.483665	2.945137	0.476297	0.573654	3.351178	4.637156	2.134067	1.927984	1.533774	1.535768	1.178475	1.269035	1.412529	1.400768	0.000000	0.000000	35908.000000		1
5237.773438	1591.662476	3.028231	3.783747	3768.436768	56175.945312	382.904755	233.025803	53.145153	39.727806	17.481714	51.575531	72.301338	63.383167	0.267431	0.000000	3.719147	3.201851	0.481189	0.577922	3.576161	4.749550	2.583091	2.367404	1.725464	1.599095	1.242584	1.712444	1.859146	1.801974	0.000000	0.000000	35939.000000		1
8629.312500	2048.931641	2.149366	4.933982	6726.065918	89791.179688	881.169067	529.265137	135.320618	89.508598	34.278839	127.679123	206.030746	144.220291	1.848210	0.000000	3.935976	3.311527	0.332310	0.693198	3.827761	4.953234	2.945059	2.723673	2.131364	1.951865	1.535026	2.106120	2.313932	2.159026	0.266751	0.000000	35967.000000		1
21101.921875	3430.554443	3.321187	2.732193	11447.047852	99998.000000	1647.916016	1005.292664	264.190063	102.090256	63.839561	283.710144	444.264984	302.931091	2.001268	0.000000	4.324322	3.535364	0.521293	0.436511	4.058693	4.999991	3.216935	3.002292	2.421916	2.008984	1.805090	2.452875	2.647642	2.481344	0.301305	0.000000	35999.000000		1
21214.851562	5256.541016	3.037483	5.698749	14205.214844	99998.000000	2093.007568	1271.647461	293.806305	127.524933	79.239754	417.562897	598.723267	384.449707	1.716266	0.000000	4.326640	3.720700	0.482514	0.755780	4.152448	4.999991	3.320771	3.104367	2.468061	2.105595	1.898943	2.620722	2.777226	2.584840	0.234585	0.000000	36076.000000		1
10338.714844	4037.054932	2.494745	4.970987	8566.811523	99998.000000	1188.349609	729.393616	176.066071	88.429291	44.048122	221.113327	294.586487	152.620392	0.340621	99998.000000	4.014467	3.606065	0.397026	0.696443	3.932819	4.999991	3.074944	2.862962	2.245676	1.946596	1.643927	2.344615	2.469213	2.183613	0.000000	4.999991	36167.000000		1
15390.215820	4034.581787	1.532618	3.675817	10759.911133	99998.000000	1489.122070	946.131165	261.544220	111.998306	59.981804	329.361786	438.254791	302.631958	3.859565	0.000000	4.187245	3.605798	0.185434	0.565354	4.031809	4.999991	3.172930	2.975951	2.417545	2.049212	1.778020	2.517673	2.641727	2.480915	0.586538	0.000000	36228.000000		1
7010.771973	1427.188232	1.218077	1.267417	5725.392578	79423.718750	693.008606	429.080658	77.818146	59.883121	22.594553	93.369438	122.384338	85.789612	1.381458	99998.000000	3.845766	3.154481	0.085675	0.102919	3.757805	4.899950	2.840739	2.632539	1.891081	1.777304	1.354004	1.970205	2.087726	1.933435	0.140338	4.999991	36254.000000		1
22723.798828	7173.115723	3.031315	4.477589	17228.164062	99998.000000	2604.143311	1612.826172	402.739349	188.854324	106.401321	527.091125	742.903503	470.066620	3.787128	0.000000	4.356481	3.855708	0.481631	0.651044	4.236239	4.999991	3.415665	3.207587	2.605024	2.276127	2.026947	2.721886	2.870932	2.672159	0.578310	0.000000	36309.000000		1
7138.849121	431.051178	3.142330	4.027363	2819.949463	46085.019531	230.120926	145.049820	31.867355	33.711433	14.875956	8.295258	45.260033	23.636858	2.380746	73999.960938	3.853628	2.634529	0.497252	0.605021	3.450241	4.663560	2.361956	2.161517	1.503346	1.527777	1.172485	0.918830	1.655715	1.373590	0.376713	4.869232	36392.000000		1
10694.384766	3626.008057	3.228674	5.001824	8531.700195	99998.000000	1158.875244	716.176758	164.813507	77.031792	36.434372	197.097168	259.169739	192.567154	1.521372	99998.000000	4.029156	3.559429	0.509024	0.699128	3.931036	4.999991	3.064037	2.855020	2.216993	1.886670	1.561511	2.294680	2.413584	2.284582	0.182236	4.999991	36465.000000		1
28145.138672	9525.181641	3.928683	10.241096	25353.105469	99998.000000	4010.044434	2446.530273	686.110291	252.866577	192.998871	899.551270	1238.528198	714.406677	3.697225	99998.000000	4.449403	3.978873	0.594247	1.010346	4.404031	4.999991	3.603149	3.388551	2.836394	2.402891	2.285555	2.954026	3.092906	2.853945	0.567876	4.999991	36516.000000		1
18507.373047	2895.858887	3.722073	5.717252	8385.777344	99998.000000	1203.863892	706.083679	182.292130	120.956566	54.631516	247.670471	360.267029	197.809509	1.436092	0.000000	4.267345	3.461777	0.570785	0.757187	3.923543	4.999991	3.080577	2.848856	2.260768	2.082629	1.737443	2.393874	2.556624	2.296247	0.157182	0.000000	36553.000000		1
6852.730469	1788.272461	3.018980	4.267894	3608.517090	59704.585938	390.012787	215.226456	35.567844	37.461258	30.670866	65.640465	91.775146	70.040955	1.196911	0.000000	3.835864	3.252434	0.479860	0.630214	3.557329	4.776008	2.591079	2.332896	1.551058	1.573582	1.486726	1.817172	1.962725	1.845352	0.078062	0.000000	36607.000000		1
35903.515625	5778.864746	2.309720	10.355195	19308.990234	99998.000000	2954.662598	1820.256958	397.543274	129.224075	113.882469	524.389771	679.026917	402.110291	1.872936	0.000000	4.555137	3.761842	0.363559	1.015158	4.285759	4.999991	3.470508	3.260133	2.599384	2.111343	2.056457	2.719654	2.831887	2.604345	0.272523	0.000000	36637.000000		1
24028.503906	6059.481934	2.642764	7.968381	14913.953125	99998.000000	2254.459717	1383.599609	314.387177	119.300598	101.081871	388.591156	575.431824	261.439362	2.291221	0.000000	4.380727	3.782435	0.422058	0.901370	4.173593	4.999991	3.353042	3.141011	2.497465	2.076643	2.004673	2.589493	2.759994	2.417371	0.360067	0.000000	36717.000000		1
7123.510742	1930.368042	1.668303	3.302684	3234.107910	49998.785156	341.801605	185.659576	34.540958	42.305813	5.214602	37.541435	35.293388	28.465992	0.012616	99998.000000	3.852694	3.285640	0.222275	0.518867	3.509754	4.698959	2.533774	2.268717	1.538334	1.626400	0.717221	1.574511	1.547693	1.454326	0.000000	4.999991	36756.000000		1
10878.834961	2879.243652	3.722073	5.131341	9692.381836	99998.000000	1334.827148	829.251282	159.712997	77.519028	62.945274	248.860794	333.586517	191.278152	1.175415	0.000000	4.036582	3.459278	0.570785	0.710231	3.986430	4.999991	3.125425	2.918686	2.203340	1.889408	1.798963	2.395957	2.523208	2.281665	0.070191	0.000000	36823.000000		1
6919.841797	1060.362061	2.621178	3.250261	2480.411377	40924.882812	181.160400	110.265244	6.287743	20.926250	7.277624	0.000000	10.287353	16.713863	0.698832	0.000000	3.840096	3.025454	0.418496	0.511918	3.394524	4.611988	2.258063	2.042439	0.798495	1.320691	0.861990	0.000000	1.012304	1.223077	0.000000	0.000000	36876.000000		1
5554.232910	2276.909424	2.337474	4.064368	3751.254150	60776.085938	384.199921	237.333786	48.282097	17.207262	11.119962	48.137161	70.500435	53.576878	0.490243	0.000000	3.744624	3.357346	0.368747	0.608993	3.574177	4.783733	2.584557	2.375360	1.683786	1.235712	1.046103	1.682480	1.848192	1.728977	0.000000	0.000000	36927.000000		1
13366.950195	1365.420898	1.766982	4.212387	7608.530273	97044.671875	1000.318604	626.991943	123.019592	54.489662	31.059416	146.594772	212.466522	114.520805	0.502167	99998.000000	4.126032	3.135267	0.247232	0.624528	3.881301	4.986972	3.000138	2.797262	2.089974	1.736314	1.492193	2.166118	2.327291	2.058884	0.000000	4.999991	36944.000000		1
26602.353516	6783.947754	1.970509	5.513725	8364.382812	99998.000000	1107.481567	704.060730	193.998001	102.996872	49.238056	198.256653	271.954926	168.788437	1.970874	99998.000000	4.424920	3.831482	0.294578	0.741445	3.922434	4.999991	3.044337	2.847610	2.287797	2.012824	1.692301	2.297228	2.434497	2.227343	0.294659	4.999991	36975.000000		1
13389.300781	2807.528320	2.935719	2.855542	8121.420898	99998.000000	1076.416016	670.087158	159.105499	85.857452	40.292130	200.964172	240.429855	145.974945	2.509060	99998.000000	4.126758	3.448324	0.467715	0.455689	3.909632	4.999991	3.031980	2.826131	2.201685	1.933778	1.605220	2.303119	2.380988	2.164278	0.399511	4.999991	37005.000000		1
6679.520020	1126.730347	1.711475	1.017634	3134.574219	49092.074219	292.912018	154.445969	27.827658	50.881691	0.000000	0.000000	0.000000	29.505213	0.636671	0.000000	3.824745	3.051820	0.233371	0.007592	3.496179	4.691011	2.466737	2.188776	1.444477	1.706562	0.000000	0.000000	0.000000	1.469899	0.000000	0.000000	37025.000000		1
12089.717773	2637.037598	3.173167	4.745874	7708.202637	99998.000000	1041.992188	633.418457	136.452362	76.806679	22.135077	148.793472	187.275452	92.802032	2.140781	0.000000	4.082416	3.421116	0.501493	0.676316	3.886953	4.999991	3.017864	2.801691	2.134981	1.885399	1.345081	2.172584	2.272481	1.967557	0.330572	0.000000	37056.000000		1
14208.277344	2168.108887	4.048949	4.486840	6427.489258	99998.000000	851.895142	509.853027	136.029877	102.244446	49.777710	206.157181	289.945465	160.061462	1.579740	0.000000	4.152542	3.336081	0.607342	0.651941	3.808041	4.999991	2.930386	2.707445	2.133634	2.009640	1.697035	2.314198	2.462316	2.204287	0.198586	0.000000	37108.000000		1
22617.958984	5585.153320	1.837908	5.131341	13025.777344	99998.000000	1906.373413	1168.225098	297.858337	155.944672	81.376785	456.997742	675.326477	356.742310	3.881416	99998.000000	4.354454	3.747035	0.264324	0.710231	4.114804	4.999991	3.280208	3.067527	2.474010	2.192971	1.910501	2.659914	2.829514	2.552355	0.588990	4.999991	37196.000000		1
23084.353516	4902.386230	4.018112	6.408009	22130.503906	99998.000000	3445.229980	2101.364502	547.678162	208.608765	110.280663	612.526123	831.906372	454.987152	1.914465	99998.000000	4.363317	3.690408	0.604022	0.806723	4.344991	4.999991	3.537218	3.322501	2.738525	2.319333	2.042499	2.787125	2.920074	2.657999	0.282048	4.999991	37248.000000		1
8053.510742	2407.721436	1.430855	3.697403	5691.333008	82639.781250	664.332947	412.246521	103.484108	43.801426	11.425252	59.546997	104.514076	82.792221	0.936561	0.000000	3.905985	3.381606	0.155596	0.567897	3.755214	4.917189	2.822386	2.615157	2.014874	1.641488	1.057866	1.774860	2.019175	1.917989	0.000000	0.000000	37272.000000		1
10732.634766	1557.349731	1.884164	4.218554	4854.359863	70278.507812	567.303101	355.718506	72.449356	39.345421	21.980890	85.968468	104.218033	72.137901	0.818557	0.000000	4.030706	3.192386	0.275119	0.625164	3.686132	4.846823	2.753815	2.551106	1.860035	1.594894	1.342045	1.934339	2.017943	1.858163	0.000000	0.000000	37322.000000		1
10474.127930	1335.049194	3.222507	4.237057	5560.434082	79873.867188	672.057678	417.862030	103.629044	50.983452	32.946663	127.383080	174.465607	86.881256	0.541560	0.000000	4.020118	3.125497	0.508194	0.627064	3.745109	4.902405	2.827407	2.621033	2.015481	1.707429	1.517811	2.105112	2.241710	1.938926	0.000000	0.000000	37343.000000		1
14266.843750	3320.619141	0.965210	3.789915	9273.348633	99998.000000	1325.403198	802.906921	205.956741	83.840691	67.416695	257.208496	335.223999	226.790482	1.614169	0.000000	4.154328	3.521219	0.000000	0.578629	3.967237	4.999991	3.122348	2.904665	2.313776	1.923455	1.828767	2.410285	2.525335	2.355625	0.207949	0.000000	37413.000000		1
18020.259766	2383.175049	2.050686	5.211518	9610.225586	99998.000000	1411.442627	834.077332	218.482895	101.060287	71.826447	286.263458	376.672516	178.027328	2.307805	0.000000	4.255761	3.377156	0.311899	0.716964	3.982733	4.999991	3.149663	2.921206	2.339417	2.004580	1.856284	2.456766	2.575964	2.250487	0.363199	0.000000	37454.000000		1
8754.900391	1129.434692	3.493876	4.360406	4219.865234	59862.414062	460.642731	280.157654	51.553944	17.096247	14.801946	69.880608	53.339428	55.094078	0.050296	99998.000000	3.942251	3.052861	0.543307	0.639527	3.625299	4.777154	2.663364	2.447402	1.712262	1.232901	1.170319	1.844357	1.727048	1.741105	0.000000	4.999991	37489.000000		1
25848.068359	4240.369141	3.296517	5.637074	13993.605469	99998.000000	2063.557861	1268.162842	315.898193	100.199921	106.601768	449.883575	596.675720	452.581848	2.974796	0.000000	4.412428	3.627404	0.518055	0.751054	4.145930	4.999991	3.314617	3.103175	2.499547	2.000867	2.027764	2.653100	2.775738	2.655697	0.473457	0.000000	37522.000000		1
7822.603516	2005.000732	4.295648	3.376694	4595.871582	68863.414062	487.585358	300.735443	81.682076	59.435982	18.675121	51.390507	88.574226	83.458305	0.270942	0.000000	3.893351	3.302114	0.633029	0.528492	3.662368	4.837988	2.688051	2.478185	1.912127	1.774049	1.271263	1.710883	1.947307	1.921470	0.000000	0.000000	37554.000000		1
7335.190918	4240.988770	4.206220	5.704916	0.000000	11925.168945	0.000000	0.000000	0.000000	0.000000	0.000000	0.000000	0.000000	0.000000	0.032691	99998.000000	3.865412	3.627467	0.623892	0.756249	0.000000	4.076465	0.000000	0.000000	0.000000	0.000000	0.000000	0.000000	0.000000	0.000000	0.000000	4.999991	37587.000000		1
14528.030273	4170.229492	2.315888	6.633122	9568.403320	99998.000000	1316.247681	828.834961	183.278931	64.715340	66.235626	254.997437	310.871704	209.453705	3.332514	0.000000	4.162207	3.620160	0.364717	0.821718	3.980839	4.999991	3.119338	2.918468	2.263113	1.811007	1.821092	2.406536	2.492581	2.321088	0.522772	0.000000	37608.000000		1
17450.933594	7723.661621	1.100895	6.512856	16327.384766	99998.000000	2473.984863	1525.679688	384.936951	159.509476	101.485840	483.055328	646.700134	424.353302	1.655400	0.000000	4.241818	3.887823	0.041746	0.813771	4.212917	4.999991	3.393397	3.183463	2.585390	2.202786	2.006405	2.683997	2.810703	2.627728	0.218903	0.000000	37673.000000		1
11330.093750	2383.915039	3.561718	3.250261	6943.796387	94870.085938	896.742004	556.608704	134.469513	74.549385	27.383600	116.602333	147.593903	83.174599	0.005649	99998.000000	4.054234	3.377291	0.551660	0.511918	3.841597	4.977129	2.952667	2.745550	2.128624	1.872444	1.437491	2.066707	2.169068	1.919991	0.000000	4.999991	37695.000000		1
7385.190430	178.440536	2.457740	1.884164	3232.899170	49469.683594	277.024597	171.462036	35.240967	28.157619	14.798862	30.421083	18.724463	18.002867	1.140416	99998.000000	3.868362	2.251493	0.390536	0.275119	3.509592	4.694339	2.442518	2.234168	1.547048	1.449596	1.170228	1.483175	1.272409	1.255342	0.057063	4.999991	37728.000000		0
5668.032227	841.046570	2.143198	5.840601	4746.136230	70507.023438	565.129028	344.209991	55.895847	39.138813	15.856585	52.081264	80.130951	80.211128	0.956665	99998.000000	3.753432	2.924820	0.331062	0.766458	3.676340	4.848232	2.752148	2.536824	1.747380	1.592608	1.200210	1.716681	1.903800	1.904235	0.000000	4.999991	37769.000000		1
14775.635742	2831.417969	2.497828	4.958652	10040.545898	99998.000000	1402.345581	875.368591	223.854767	97.834694	48.571968	256.002747	350.004333	192.826187	2.426850	0.000000	4.169546	3.452004	0.397563	0.695364	4.001757	4.999991	3.146855	2.942191	2.349966	1.990493	1.686386	2.408245	2.544073	2.285166	0.385043	0.000000	37815.000000		1
8200.953125	764.113464	2.050686	5.822099	4281.654297	63572.894531	502.701843	288.008850	93.943016	76.415047	13.898411	57.453136	98.423691	63.429420	1.059317	0.000000	3.913864	2.883158	0.311899	0.765080	3.631612	4.803272	2.701310	2.459406	1.972865	1.883179	1.142965	1.759314	1.993100	1.802291	0.025026	0.000000	37856.000000		1
6672.603027	638.728638	1.985928	5.637074	3881.483398	65132.066406	426.955963	240.130737	48.451702	26.665089	31.707003	84.627045	88.472466	45.121265	0.099992	0.000000	3.824295	2.805316	0.297963	0.751054	3.588998	4.813795	2.630383	2.380448	1.685309	1.425943	1.501155	1.927509	1.946808	1.654381	0.000000	0.000000	37880.000000		1
8354.211914	1314.190796	2.864793	1.893416	4882.606934	71798.921875	548.729736	341.039917	91.747398	42.601852	11.187804	61.616184	76.356453	91.910835	1.026836	99998.000000	3.921906	3.118658	0.457093	0.277246	3.688652	4.856118	2.739358	2.532805	1.962594	1.629429	1.048745	1.789695	1.882846	1.963367	0.011501	4.999991	37905.000000		1
5074.051758	480.421814	1.588125	1.461692	2283.551758	47042.777344	181.357758	73.180206	12.140679	10.651234	6.562196	17.771585	20.201572	16.821795	1.181797	99998.000000	3.705355	2.681623	0.200885	0.164856	3.358611	4.672493	2.258536	1.864394	1.084243	1.027400	0.817049	1.249726	1.305385	1.225872	0.072543	4.999991	37922.000000		1
4841.670410	1201.245728	0.644501	2.214124	3598.066406	51638.945312	315.719330	201.957138	37.122047	16.615185	0.000000	10.805421	45.836693	46.774151	2.782528	99998.000000	3.684995	3.079632	0.000000	0.345202	3.556069	4.712977	2.499301	2.305259	1.569632	1.220505	0.000000	1.033642	1.661213	1.670006	0.444440	4.999991	37938.000000		1
13267.252930	2874.013672	3.302684	4.748958	8868.660156	99998.000000	1231.330688	750.936646	205.673035	106.567841	45.565323	232.994965	260.113373	187.855194	0.782600	99998.000000	4.122781	3.458489	0.518867	0.676598	3.947858	4.999991	3.090375	2.875603	2.313177	2.027626	1.658634	2.367347	2.415163	2.273823	0.000000	4.999991	37962.000000		1
5798.816406	1226.732910	1.915002	2.695188	3943.479004	64149.277344	394.428680	259.953003	93.856674	58.418346	17.734581	82.104546	117.240662	87.886551	0.326397	0.000000	3.763339	3.088750	0.282169	0.430589	3.595880	4.807192	2.595968	2.414895	1.972465	1.766549	1.248821	1.914367	2.069078	1.943922	0.000000	0.000000	38008.000000		1
9024.120117	4085.740967	2.260381	4.699618	9089.193359	99998.000000	1245.114990	780.081055	187.303207	91.590126	58.776062	264.853058	391.422058	195.983932	3.118365	99998.000000	3.955405	3.611271	0.354182	0.672063	3.958525	4.999991	3.095209	2.892140	2.272545	1.961849	1.769200	2.423005	2.592645	2.292220	0.493927	4.999991	38043.000000		1
7236.171875	2968.641357	4.964819	6.771890	6075.625488	85028.914062	757.440247	465.138824	101.063370	21.074270	19.063673	116.497482	139.446671	98.624130	0.776083	0.000000	3.859509	3.472558	0.695903	0.830710	3.783591	4.929567	2.879348	2.667583	2.004594	1.323753	1.280207	2.066317	2.144408	1.993983	0.000000	0.000000	38096.000000		1
9052.830078	3962.474854	3.268763	3.136162	5358.205566	75907.921875	618.209473	382.408264	57.940369	58.825401	9.960476	86.344688	90.267204	45.953876	0.667427	0.000000	3.956784	3.597966	0.514383	0.496399	3.729019	4.880287	2.791136	2.582527	1.762981	1.769565	0.998280	1.936236	1.955530	1.662322	0.000000	0.000000	38112.000000		1
5885.617676	1332.107300	3.500043	4.767460	7978.329102	99998.000000	1040.996216	643.249390	111.063934	55.639896	36.196926	180.167435	259.515106	139.718033	0.709427	0.000000	3.769792	3.124539	0.544073	0.678287	3.901912	4.999991	3.017449	2.808379	2.045573	1.745386	1.558672	2.255676	2.414163	2.145252	0.000000	0.000000	38136.000000		1
13636.724609	3518.866699	3.074487	2.664350	8800.179688	99998.000000	1299.857544	753.227844	187.728760	56.346073	47.597507	256.089081	349.036041	190.843338	3.062763	99998.000000	4.134710	3.546403	0.487773	0.425591	3.944492	4.999991	3.113896	2.876926	2.273531	1.750864	1.677584	2.408391	2.542870	2.280677	0.486113	4.999991	38172.000000		1
9102.295898	1218.101440	4.480672	2.954222	5346.000488	81280.890625	665.332031	393.713257	96.832481	27.599463	12.008079	86.110321	118.159615	77.404930	1.635097	99998.000000	3.959151	3.085683	0.651343	0.470443	3.728029	4.909988	2.823038	2.595180	1.986021	1.440901	1.079473	1.935055	2.072469	1.888769	0.213544	4.999991	38189.000000		1
19727.035156	5006.264648	1.569623	2.670518	9757.365234	99998.000000	1371.899902	842.915344	203.101196	78.697014	38.793434	184.287308	239.513992	142.259033	2.035271	0.000000	4.295062	3.699514	0.195795	0.426595	3.989333	4.999991	3.137322	2.925784	2.307713	1.895958	1.588758	2.265496	2.379331	2.153080	0.308622	0.000000	38210.000000		1
17289.810547	4955.623535	2.340558	5.411962	13298.262695	99998.000000	1956.669189	1211.021240	280.481445	104.853287	49.148628	268.377777	355.712341	195.731064	1.635309	0.000000	4.237790	3.695098	0.369319	0.733355	4.123795	4.999991	3.291517	3.083152	2.447904	2.020582	1.691511	2.428746	2.551099	2.291660	0.213600	0.000000	38245.000000		1
4113.309570	2318.962402	1.625130	4.008861	3706.222168	56402.363281	403.639801	222.516418	48.951267	0.000000	10.663568	37.399582	38.105759	41.143242	0.322680	99998.000000	3.614191	3.365294	0.210888	0.603021	3.568931	4.751297	2.605994	2.347362	1.689764	0.000000	1.027903	1.572867	1.580991	1.614298	0.000000	4.999991	38274.000000		1
47795.152344	13300.476562	1.800903	11.604109	33726.664062	99998.000000	5459.111816	3307.075439	878.156311	253.424728	223.062241	1073.171875	1370.222290	868.522705	4.623758	0.000000	4.679384	4.123867	0.255490	1.064612	4.527973	4.999991	3.737122	3.519444	2.943572	2.403849	2.348426	3.030669	3.136791	2.938781	0.664995	0.000000	38341.000000		1
35014.761719	8678.788086	2.898715	8.868833	26703.302734	99998.000000	4172.424805	2578.301514	653.117371	223.074585	164.122742	837.611267	1086.755737	602.763000	3.619180	99998.000000	4.544251	3.938459	0.462205	0.947866	4.426565	4.999991	3.620389	3.411334	2.814991	2.348450	2.215169	2.923043	3.036132	2.780147	0.558610	4.999991	38402.000000		1
12099.739258	3379.703613	2.624262	3.003561	8050.460938	99998.000000	1099.346680	652.765808	144.966553	74.885513	49.860973	229.436325	316.582794	166.435547	0.648242	0.000000	4.082776	3.528879	0.419007	0.477637	3.905821	4.999991	3.041135	2.814757	2.161268	1.874398	1.697761	2.360662	2.500487	2.221246	0.000000	0.000000	38431.000000		1
7579.333496	3011.067383	2.562587	1.911918	4251.115723	64494.859375	456.917572	262.601929	62.899021	7.459564	8.828744	73.010597	80.982063	40.504910	0.427145	99998.000000	3.879631	3.478720	0.408679	0.281469	3.628503	4.809525	2.659838	2.419298	1.798644	0.872713	0.945899	1.863386	1.908389	1.607508	0.000000	4.999991	38482.000000		1
20857.298828	4941.660645	1.976677	8.930508	15048.509766	99998.000000	2261.783691	1370.296265	269.370758	107.890770	83.338043	370.079498	468.913300	323.598297	4.759625	0.000000	4.319258	3.693873	0.295936	0.950876	4.177494	4.999991	3.354451	3.136814	2.430351	2.032984	1.920843	2.568295	2.671093	2.510006	0.677573	0.000000	38512.000000		1
13873.617188	3248.262451	4.206220	3.796082	6359.070312	91955.882812	848.959473	517.340332	118.649933	34.038307	39.157314	131.219254	162.861496	131.925430	0.034441	0.000000	4.142190	3.511651	0.623892	0.579336	3.803394	4.963580	2.928887	2.713776	2.074267	1.531968	1.592813	2.117998	2.211818	2.120328	0.000000	0.000000	38596.000000		1
6315.114746	1777.275879	0.305290	2.133947	5253.651367	71013.226562	646.912903	397.401398	89.107712	72.319839	21.530664	84.256996	111.834869	64.918869	1.126788	0.000000	3.800381	3.249755	0.000000	0.329184	3.720461	4.851339	2.810846	2.599229	1.949915	1.859257	1.333057	1.925606	2.048577	1.812371	0.051842	0.000000	38619.000000		1
19406.892578	10477.474609	1.754647	7.000087	19141.898438	99998.000000	2933.727295	1813.978516	456.581451	176.371353	103.154144	514.626648	668.051941	387.410095	3.202720	99998.000000	4.287956	4.020257	0.244190	0.845103	4.281985	4.999991	3.467420	3.258632	2.659518	2.246428	2.013487	2.711492	2.824810	2.588171	0.505519	4.999991	38638.000000		1
15603.320312	5021.177734	2.260381	6.167478	13103.138672	99998.000000	1999.786133	1186.943359	289.800507	114.983368	107.721161	426.342316	614.496643	306.036407	2.336065	99998.000000	4.193217	3.700806	0.354182	0.790108	4.117375	4.999991	3.300984	3.074430	2.462099	2.060635	2.032301	2.629758	2.788520	2.485773	0.368485	4.999991	38662.000000		1
12923.224609	1639.959961	0.817191	3.188586	6824.606934	97921.148438	902.443787	537.813293	120.759209	45.670170	27.929422	134.740875	152.564896	119.590469	1.061126	0.000000	4.111371	3.214833	0.000000	0.503598	3.834078	4.990877	2.955420	2.730632	2.081920	1.659633	1.446062	2.129499	2.183455	2.077697	0.025767	0.000000	38692.000000		1
8286.373047	3756.400879	1.588125	5.896109	7820.201172	99998.000000	1088.895874	657.903320	153.459183	42.974983	41.463951	163.977814	215.645844	143.572708	1.341755	0.000000	3.918365	3.574772	0.200885	0.770565	3.893218	4.999991	3.036986	2.818162	2.185993	1.633216	1.617671	2.214785	2.333741	2.157072	0.127673	0.000000	38752.000000		1
4816.454590	1183.933594	4.344988	5.846769	3656.105225	60994.007812	395.486420	224.850815	86.902840	32.934330	28.176121	105.852417	173.830353	113.700531	0.276674	0.000000	3.682728	3.073327	0.637989	0.766916	3.563019	4.785287	2.597131	2.351894	1.939034	1.517649	1.449881	2.024701	2.240126	2.055763	0.000000	0.000000	38807.000000		1
7300.498535	226.812073	1.976677	4.767460	3290.783936	52099.925781	296.211609	181.629135	43.141506	37.788136	13.149062	48.448620	86.545128	31.947533	0.580712	99998.000000	3.863353	2.355666	0.295936	0.678287	3.517299	4.716837	2.471602	2.259186	1.634895	1.577356	1.118895	1.685281	1.937243	1.504437	0.000000	4.999991	38839.000000		0
7835.335938	1163.630371	0.629083	2.090775	5285.155273	77926.335938	629.594604	379.959778	92.765030	37.655533	21.623177	82.437592	125.927559	91.195404	1.642588	0.000000	3.894058	3.065815	0.000000	0.320307	3.723058	4.891684	2.799061	2.579738	1.967384	1.575829	1.334919	1.916125	2.100121	1.959973	0.215529	0.000000	38858.000000		1
12779.312500	1139.364380	1.144067	2.399149	4480.857422	66075.218750	490.021515	311.994171	72.776237	20.852242	29.415785	118.332306	139.529922	60.216167	1.991306	99998.000000	4.106507	3.056663	0.058451	0.380057	3.651361	4.820039	2.690215	2.494147	1.861990	1.319153	1.468580	2.073103	2.144667	1.779713	0.299138	4.999991	38899.000000		1
7808.014160	1408.648804	3.129995	2.948054	3559.016846	55545.843750	343.590179	213.419388	56.324490	26.668173	13.710302	58.578701	86.326180	44.738880	0.556873	99998.000000	3.892541	3.148803	0.495544	0.469535	3.551330	4.744652	2.536041	2.329234	1.750697	1.425993	1.137047	1.767740	1.936143	1.650685	0.000000	4.999991	38928.000000		1
11770.174805	2698.289795	3.419866	5.156011	9164.526367	99998.000000	1294.155762	783.189453	175.424652	101.831223	52.062763	251.694763	320.298706	248.302643	0.452238	0.000000	4.070783	3.431089	0.534009	0.712314	3.962110	4.999991	3.111987	2.893867	2.244091	2.007881	1.716527	2.400874	2.505555	2.394981	0.000000	0.000000	38963.000000		1
764.030212	0.000000	2.796951	2.676685	431.501404	21375.091797	0.000000	0.000000	0.206611	18.493181	0.000000	0.000000	0.000000	0.000000	1.821558	20981.396484	2.883111	0.000000	0.446685	0.427597	2.634982	4.329908	0.000000	0.000000	0.000000	1.267012	0.000000	0.000000	0.000000	0.000000	0.260443	4.321835	38992.000000		0
8727.856445	1113.846436	3.395196	6.050295	7126.520020	98674.335938	933.453857	581.694885	142.724686	60.638638	37.547604	144.951141	184.922562	101.899063	1.280684	99998.000000	3.940907	3.046825	0.530865	0.781777	3.852878	4.994204	2.970093	2.764695	2.154499	1.782749	1.574582	2.161222	2.266990	2.008170	0.107442	4.999991	39108.000000		1
33034.996094	6741.497070	1.140983	8.258252	16260.850586	99998.000000	2482.650146	1510.785278	364.467072	166.404709	126.775581	605.007935	792.511597	421.614929	2.107115	0.000000	4.518974	3.828756	0.057279	0.916888	4.211143	4.999991	3.394916	3.179203	2.561658	2.221166	2.103036	2.781761	2.899006	2.624916	0.323688	0.000000	39171.000000		1
5977.605469	1553.769531	2.445405	2.436154	4222.772949	63424.839844	483.425385	270.850952	61.135120	35.194710	6.108886	53.200661	82.428337	27.198576	0.154663	0.000000	3.776527	3.191387	0.388351	0.386705	3.625598	4.802259	2.684330	2.432730	1.786291	1.546477	0.785962	1.725917	1.916077	1.434546	0.000000	0.000000	39200.000000		1
6603.135742	1182.120361	2.618094	3.595639	3380.434570	61240.542969	295.712036	181.656876	52.417393	13.987839	27.241749	89.301987	115.208481	125.421822	0.503538	24598.195312	3.819750	3.072662	0.417985	0.555776	3.528973	4.787039	2.470869	2.259252	1.719475	1.145751	1.435235	1.950861	2.061484	2.098373	0.000000	4.390903	39223.000000		1
4947.057129	455.280090	1.137900	1.181072	2132.581055	35801.214844	89.508598	74.302689	17.139420	7.388638	4.903145	0.000000	0.000000	40.634426	1.480678	0.000000	3.694347	2.658279	0.056104	0.072276	3.328906	4.553898	1.951865	1.871005	1.233996	0.868564	0.690475	0.000000	0.000000	1.608894	0.170461	0.000000	39272.000000		1
5394.976074	2068.837158	2.149366	3.274930	4190.443359	62736.082031	427.079315	279.562500	63.851894	45.886032	14.262292	53.505951	57.653580	50.231022	0.024962	99998.000000	3.731990	3.315726	0.332310	0.515202	3.622260	4.797517	2.630508	2.446479	1.805174	1.661680	1.154189	1.728402	1.760826	1.700972	0.000000	4.999991	39287.000000		1
10132.490234	2606.375977	2.337474	5.464385	9960.861328	99998.000000	1420.715454	867.273743	189.600586	68.835213	48.056984	198.376907	262.463165	154.606323	1.566740	0.000000	4.005716	3.416037	0.368747	0.737541	3.998297	4.999991	3.152507	2.938156	2.277840	1.837811	1.681756	2.297491	2.419068	2.189227	0.194997	0.000000	39321.000000		1
9051.276367	1325.680786	3.028231	4.224722	6331.526367	81228.921875	797.920471	499.975800	100.184502	21.940802	33.452396	136.322845	171.551468	200.032883	1.548280	99998.000000	3.956710	3.122439	0.481189	0.625798	3.801508	4.909711	2.901960	2.698949	2.000801	1.341252	1.524427	2.134569	2.234395	2.301101	0.189849	4.999991	39422.000000		1
10154.224609	1298.494507	2.901798	4.329569	4547.814453	68395.078125	521.842590	313.341766	63.225895	57.965038	18.897152	70.278404	93.727158	67.308769	1.759796	0.000000	4.006647	3.113440	0.462667	0.636445	3.657803	4.835025	2.717540	2.496018	1.800895	1.763166	1.276396	1.846822	1.971865	1.828072	0.245462	0.000000	39455.000000		1
26018.601562	3875.362305	2.500912	5.822099	12645.641602	99998.000000	1849.817749	1139.916382	272.312622	135.508728	81.515549	338.754883	456.424164	294.268860	2.097966	0.000000	4.415284	3.588312	0.398098	0.765080	4.101941	4.999991	3.267129	3.056873	2.435068	2.131967	1.911240	2.529886	2.659369	2.468744	0.321799	0.000000	39517.000000		1
16345.215820	4786.847656	2.180203	4.295648	11449.089844	99998.000000	1640.851196	1017.723206	229.001526	122.387421	60.888420	262.716034	369.592255	187.142853	2.989247	99998.000000	4.213391	3.680050	0.338497	0.633029	4.058771	4.999991	3.215069	3.007630	2.359838	2.087737	1.784535	2.419487	2.567723	2.272173	0.475562	4.999991	39559.000000		1
7999.178223	1801.242676	3.389029	4.070535	4017.652100	58326.679688	420.079224	261.427032	57.696751	33.736103	13.250826	47.915134	65.427689	35.598679	1.519103	99998.000000	3.903045	3.255572	0.530075	0.609652	3.603972	4.765867	2.623331	2.417351	1.761151	1.528095	1.122243	1.680473	1.815762	1.551434	0.181587	4.999991	39597.000000		1
24302.009766	5617.998535	3.123827	6.716383	11504.722656	99998.000000	1689.549683	1031.041870	245.018463	100.801254	91.639465	386.602173	515.767639	324.631348	3.163624	0.000000	4.385642	3.749582	0.494687	0.827135	4.060876	4.999991	3.227771	3.013276	2.389199	2.003466	1.962083	2.587264	2.712454	2.511390	0.500185	0.000000	39651.000000		1
4052.615479	764.505066	1.927337	2.951138	3228.125488	58018.007812	294.028320	188.823486	60.987103	25.863317	19.298037	72.347595	109.025581	54.998482	0.167029	99998.000000	3.607735	2.883380	0.284958	0.469990	3.508950	4.763563	2.468389	2.276056	1.785238	1.412684	1.285513	1.859424	2.037529	1.740351	0.000000	4.999991	39740.000000		1
6381.710938	0.000000	2.581089	3.367443	2775.895264	47685.054688	218.994797	137.676605	45.093513	2.581089	7.931376	24.984451	25.869484	42.740620	1.110924	99998.000000	3.804937	0.000000	0.411803	0.527300	3.443403	4.678382	2.340434	2.138860	1.654114	0.411803	0.899349	1.397670	1.412788	1.630841	0.045684	4.999991	39761.000000		0
7969.062500	806.030701	3.037483	4.366574	3171.696289	51101.214844	318.960358	174.188065	48.608974	17.312109	4.425165	30.818886	28.213125	53.962345	0.508354	99998.000000	3.901407	2.906352	0.482514	0.640141	3.501292	4.708431	2.503737	2.241018	1.686716	1.238350	0.645930	1.488817	1.450451	1.732091	0.000000	4.999991	39793.000000		1
18115.244141	7161.890625	2.192538	6.679378	16103.378906	99998.000000	2444.350098	1491.946777	359.631775	154.427475	88.176422	408.478210	547.964966	310.674347	5.306362	0.000000	4.258044	3.855028	0.340947	0.824736	4.206917	4.999991	3.388163	3.173753	2.555858	2.188725	1.945352	2.611169	2.738753	2.492305	0.724797	0.000000	39839.000000		1
8598.459961	1286.834961	2.488577	4.533096	5173.224609	75177.210938	572.027344	370.498871	71.450226	49.993572	19.680420	86.872002	126.698494	80.152534	1.157059	0.000000	3.934421	3.109523	0.395951	0.656395	3.713761	4.876086	2.757417	2.568787	1.854004	1.698914	1.294034	1.938880	2.102772	1.903917	0.063356	0.000000	39890.000000		1
9091.817383	1443.769531	2.590341	4.995657	3742.665771	69206.093750	429.978027	231.382172	60.629387	7.447229	18.989664	64.678337	69.239189	82.712044	0.059035	0.000000	3.958651	3.159498	0.413357	0.698593	3.573181	4.840144	2.633446	2.364330	1.782683	0.871995	1.278517	1.810759	1.840352	1.917569	0.000000	0.000000	39935.000000		1
8810.420898	802.586182	3.210172	5.044997	4694.326172	71120.687500	533.937012	331.764038	96.280495	54.128868	20.636379	94.004692	119.972855	103.539612	0.105205	99998.000000	3.944997	2.904492	0.506528	0.702861	3.671573	4.851996	2.727490	2.520829	1.983538	1.733429	1.314633	1.973150	2.079083	2.015106	0.000000	4.999991	39968.000000		1
7367.514648	2062.635742	2.599592	3.959521	3808.898438	59508.855469	380.823242	243.094208	56.648281	44.156055	10.965775	45.090427	63.195057	55.405533	0.281107	0.000000	3.867321	3.314423	0.414905	0.597643	3.580799	4.774581	2.580724	2.385775	1.753187	1.644990	1.040039	1.654084	1.800683	1.743553	0.000000	0.000000	40046.000000		1
10291.422852	4514.756836	2.445405	4.138377	6897.145508	92599.398438	924.739258	552.165039	140.260773	69.189850	35.493832	131.835999	160.601120	147.532227	0.039240	0.000000	4.012475	3.654634	0.388351	0.616830	3.838669	4.966608	2.966019	2.742069	2.146936	1.840042	1.550153	2.120034	2.205749	2.168887	0.000000	0.000000	40078.000000		1
10993.402344	2181.575439	3.839255	4.311067	7124.848633	99758.742188	938.801086	569.998291	118.286049	33.921127	45.182941	135.706085	183.377609	100.548386	2.144218	0.000000	4.041132	3.338770	0.584247	0.634585	3.852776	4.998951	2.972574	2.755873	2.072933	1.530470	1.654974	2.132599	2.263346	2.002375	0.331269	0.000000	40106.000000		1
9118.812500	534.929993	1.381515	2.692104	4465.161133	68775.437500	505.511139	301.787018	52.984798	23.346987	12.945536	39.684635	42.392155	118.347725	2.571946	0.000000	3.959938	2.728297	0.140356	0.430092	3.649837	4.837433	2.703731	2.479701	1.724151	1.368231	1.112120	1.598622	1.627285	2.073160	0.410262	0.000000	40133.000000		1
12439.459961	1697.709229	1.310589	6.031793	9333.891602	99998.000000	1307.042725	806.477844	179.732635	113.123871	63.956741	276.509613	362.274536	255.660446	2.019040	0.000000	4.094801	3.229863	0.117467	0.780446	3.970063	4.999991	3.116290	2.906592	2.254627	2.053554	1.805886	2.441710	2.559038	2.407664	0.305145	0.000000	40173.000000		1
21026.095703	8608.768555	3.725156	8.085563	16242.761719	99998.000000	2477.953613	1490.901367	348.326782	121.008995	97.304291	471.630096	619.837646	430.422089	7.850304	0.000000	4.322759	3.934941	0.571145	0.907710	4.210660	4.999991	3.394093	3.173449	2.541987	2.082818	1.988132	2.673602	2.792278	2.633894	0.894886	0.000000	40251.000000		1
4457.568848	770.475220	2.491661	1.122481	2947.437500	56156.289062	255.450745	120.201050	30.498177	26.705177	0.000000	4.493007	40.359974	36.859928	0.460023	0.000000	3.649098	2.886759	0.396489	0.050179	3.469445	4.749398	2.407307	2.079908	1.484274	1.426595	0.000000	0.652537	1.605951	1.566554	0.000000	0.000000	40281.000000		1
9721.412109	2030.299683	3.105325	2.541001	2903.932129	50779.988281	221.255173	113.025192	0.000000	18.206394	0.000000	0.000000	0.000000	8.236666	0.417930	0.000000	3.987729	3.307560	0.492107	0.405005	3.462986	4.705693	2.344893	2.053175	0.000000	1.260224	0.000000	0.000000	0.000000	0.915751	0.000000	0.000000	40302.000000		1
8114.827637	558.508240	1.073141	4.557766	3596.361084	57369.640625	389.763000	237.404709	61.847466	43.893936	12.890028	46.404102	35.660355	60.382687	1.436205	0.000000	3.909279	2.747030	0.030657	0.658752	3.555863	4.758682	2.590801	2.375489	1.791322	1.642405	1.110254	1.666556	1.552186	1.780912	0.157216	0.000000	40346.000000		1
18415.132812	1379.094238	3.321187	5.735754	9392.621094	99998.000000	1345.404419	822.192566	181.141891	129.726715	49.170216	195.533707	283.370911	216.265686	0.532436	0.000000	4.265175	3.139594	0.521293	0.758591	3.972787	4.999991	3.128853	2.914973	2.258019	2.113029	1.691702	2.291222	2.452355	2.334988	0.000000	0.000000	40371.000000		1
8188.353027	1317.478027	2.355976	3.583304	6243.457520	90786.046875	802.909973	495.772675	124.108147	42.463081	23.411745	110.767899	157.159668	108.007950	2.239896	99998.000000	3.913197	3.119743	0.372171	0.554284	3.795425	4.958019	2.904667	2.695283	2.093800	1.628011	1.369434	2.044414	2.196341	2.033456	0.350228	4.999991	40400.000000		1
21461.853516	3951.339355	2.941887	4.002693	11321.687500	99998.000000	1646.969360	1006.418213	309.487091	156.283875	95.022324	462.906189	632.080078	341.191010	1.056599	0.000000	4.331667	3.596744	0.468626	0.602352	4.053911	4.999991	3.216686	3.002779	2.490643	2.193914	1.977826	2.665493	2.800772	2.532998	0.023910	0.000000	40442.000000		1
10650.074219	1794.501587	1.896499	4.317234	6575.598145	87866.851562	868.152649	530.298218	102.025497	71.468727	51.692711	169.790649	235.622314	164.258423	1.522231	99998.000000	4.027353	3.253944	0.277953	0.635206	3.817935	4.943825	2.938596	2.724520	2.008709	1.854116	1.713429	2.229914	2.372216	2.215528	0.182480	4.999991	40501.000000		1
6865.148926	1994.583862	2.689020	4.946317	4330.371094	63704.652344	467.325195	294.546387	73.442322	34.399105	16.334564	62.248352	71.561241	48.661396	0.464914	99998.000000	3.836650	3.299852	0.429594	0.694282	3.636525	4.804171	2.669619	2.469154	1.865946	1.536547	1.213108	1.794128	1.854678	1.687185	0.000000	4.999991	40536.000000		1
8339.591797	2576.476074	2.278883	3.826920	5381.509766	78560.023438	659.482178	394.351593	82.308067	58.634209	22.773411	107.770500	146.486847	119.316017	0.403417	99998.000000	3.921145	3.411026	0.357722	0.582849	3.730904	4.895202	2.819203	2.595884	1.915442	1.768151	1.357428	2.032500	2.165799	2.076699	0.000000	4.999991	40571.000000		1
18566.042969	3473.467773	3.789915	5.563065	8435.172852	99998.000000	1141.297852	706.731262	183.630478	52.257038	37.263901	220.758682	289.489044	196.147369	1.688671	99998.000000	4.268719	3.540763	0.578629	0.745314	3.926094	4.999991	3.057399	2.849254	2.263945	1.718145	1.571288	2.343918	2.461632	2.292583	0.227545	4.999991	40597.000000		1
10492.093750	1720.615234	3.407531	5.544562	6778.174805	92865.882812	892.742371	534.695618	131.095901	42.863968	42.426079	142.132599	194.775101	83.729675	2.554879	0.000000	4.020862	3.235684	0.532440	0.743867	3.831113	4.967856	2.950726	2.728107	2.117589	1.632092	1.627633	2.152694	2.289533	1.922879	0.407370	0.000000	40610.000000		1
16713.099609	5811.324219	2.334390	4.514594	9591.127930	99998.000000	1338.780518	832.979492	255.197891	116.725677	57.530231	303.701996	368.670227	211.985458	1.401047	0.000000	4.223057	3.764275	0.368173	0.654619	3.981870	4.999991	3.126709	2.920634	2.406877	2.067166	1.759896	2.482448	2.566638	2.326306	0.146453	0.000000	40655.000000		1
21011.281250	2723.021484	4.295648	6.327832	10152.296875	99998.000000	1460.063965	888.681091	279.544006	136.961166	54.261467	277.024597	376.925385	191.475510	2.593336	0.000000	4.322453	3.435051	0.633029	0.801255	4.006564	4.999991	3.164372	2.948746	2.446450	2.136597	1.734492	2.442518	2.576255	2.282113	0.413859	0.000000	40744.000000		1
4054.820312	0.000000	2.241878	5.347203	2512.898682	47764.800781	209.944016	110.296082	63.321491	20.553120	2.624262	23.951399	36.079742	46.034054	0.357227	99998.000000	3.607972	0.000000	0.350612	0.728127	3.400175	4.679108	2.322104	2.042560	1.801551	1.312878	0.419007	1.379331	1.557263	1.663079	0.000000	4.999991	40807.000000		0
18446.351562	4095.060059	2.081524	7.703179	12329.873047	99998.000000	1800.709106	1106.507080	262.478577	110.428688	63.420170	349.338257	434.850342	348.086273	1.854273	0.000000	4.265911	3.612260	0.318381	0.886670	4.090959	4.999991	3.255444	3.043954	2.419094	2.043082	1.802227	2.543246	2.638340	2.541687	0.268174	0.000000	40828.000000		1
20436.253906	4258.350098	2.377563	4.366574	10809.164062	99998.000000	1627.674438	958.068298	260.292206	133.895935	72.227325	302.838562	425.904419	198.124054	2.313777	0.000000	4.310401	3.629241	0.376132	0.640141	4.033792	4.999991	3.211568	2.981396	2.415461	2.126767	1.858702	2.481211	2.629312	2.296937	0.364322	0.000000	40910.000000		1
20892.376953	4183.122559	2.473158	3.854673	14550.735352	99998.000000	2225.814941	1334.583496	319.025116	179.159058	79.137985	379.099426	504.314636	300.516510	1.642406	99998.000000	4.319988	3.621500	0.393252	0.585988	4.162885	4.999991	3.347489	3.125346	2.503825	2.253239	1.898385	2.578753	2.702702	2.477868	0.215480	4.999991	40935.000000		1
18877.480469	3282.763184	2.439237	1.930420	9584.639648	99998.000000	1319.473267	821.322998	216.080658	74.170082	54.363232	269.438599	353.606140	170.968643	3.639637	99998.000000	4.275944	3.516240	0.387254	0.285652	3.981576	4.999991	3.120401	2.914514	2.334616	1.870229	1.735305	2.430460	2.548520	2.232916	0.561058	4.999991	40961.000000		1
28530.281250	5426.331543	2.738360	6.432679	17510.386719	99998.000000	2681.125732	1642.405396	403.300598	170.740448	116.528320	564.271790	715.458252	370.714752	4.292981	0.000000	4.455306	3.734506	0.437491	0.808392	4.243296	4.999991	3.428317	3.215480	2.605629	2.232337	2.066432	2.751488	2.854584	2.569040	0.632759	0.000000	41002.000000		1
6230.669434	2903.278320	2.001346	3.934851	4337.303223	63268.914062	473.051697	291.814209	58.251823	51.994919	20.287918	68.634773	124.108147	78.481148	0.100839	99998.000000	3.794535	3.462889	0.301322	0.594928	3.637220	4.801190	2.674909	2.465106	1.765310	1.715961	1.307238	1.836544	2.093800	1.894765	0.000000	4.999991	41041.000000		1
3741.315186	409.563690	2.513247	4.298732	2926.023926	54521.222656	236.726288	143.227325	57.989708	18.462343	5.149844	26.523237	54.899799	81.077660	1.516328	0.000000	3.573024	2.612321	0.400235	0.633340	3.466278	4.736566	2.374247	2.156026	1.763351	1.266287	0.711794	1.423627	1.739571	1.908901	0.180793	0.000000	41063.000000		1
3747.747803	455.930786	3.392113	4.002693	1965.605957	46196.218750	96.693710	41.602718	28.268633	17.743834	1.915002	32.447098	40.822533	21.922298	0.426310	99998.000000	3.573770	2.658899	0.530470	0.602352	3.293496	4.664607	1.985398	1.619122	1.451305	1.249047	0.282169	1.511176	1.610900	1.340886	0.000000	4.999991	41078.000000		1
24404.740234	7017.947754	3.062153	6.333999	15548.611328	99998.000000	2307.860840	1433.152222	341.801605	145.188583	86.714737	372.540314	527.010925	279.772186	2.492503	99998.000000	4.387474	3.846210	0.486027	0.801678	4.191691	4.999991	3.363210	3.156292	2.533774	2.161932	1.938093	2.571173	2.721820	2.446805	0.396636	4.999991	41140.000000		1
11111.993164	3769.990967	3.512378	3.817669	7848.621094	98893.109375	1010.667603	634.975708	142.271378	36.085911	36.036572	156.919128	169.747482	75.119873	0.104160	0.000000	4.045792	3.576340	0.545601	0.581798	3.894793	4.995166	3.004608	2.802757	2.153117	1.557338	1.556744	2.195676	2.229803	1.875755	0.000000	0.000000	41187.000000		1
13092.428711	3036.104248	2.858626	7.172776	11873.149414	99998.000000	1742.454224	1069.255615	241.543091	106.977982	70.907486	335.550873	472.755646	277.076996	0.539032	0.000000	4.117020	3.482317	0.456157	0.855687	4.074566	4.999991	3.241161	3.029082	2.382995	2.029294	1.850692	2.525758	2.674637	2.442600	0.000000	0.000000	41258.000000		1
10934.228516	3229.938721	2.997394	6.815063	8066.474609	99998.000000	1130.544922	675.252441	181.286835	59.978718	56.842556	243.121964	285.501770	284.215851	0.560207	99998.000000	4.038788	3.509194	0.476744	0.833470	3.906684	4.999991	3.053288	2.829466	2.258366	1.777997	1.754674	2.385824	2.455609	2.453648	0.000000	4.999991	41323.000000		1
5567.499023	578.904114	3.382861	6.078049	2026.229126	37347.234375	77.969254	49.231888	31.096422	9.500999	8.461780	0.000000	0.000000	13.864490	0.476289	0.000000	3.745660	2.762607	0.529284	0.783764	3.306689	4.572258	1.891923	1.692246	1.492710	0.977769	0.927462	0.000000	0.000000	1.141904	0.000000	0.000000	41347.000000		1
6767.656250	2220.523193	1.211909	1.955090	5151.977539	71217.171875	607.589050	363.726990	78.678513	27.654968	7.326963	54.952225	82.095291	94.211304	0.477157	0.000000	3.830438	3.346455	0.083470	0.291167	3.711974	4.852585	2.783610	2.560776	1.895856	1.441773	0.864924	1.739985	1.914318	1.974103	0.000000	0.000000	41381.000000		1
9890.040039	511.909882	1.289003	2.183287	4048.979736	64809.820312	442.044708	260.187378	58.097637	12.606324	18.308157	79.076309	91.460609	33.588081	1.106611	99998.000000	3.995198	2.709193	0.110254	0.339111	3.607346	4.811641	2.645466	2.415286	1.764158	1.100588	1.262645	1.898046	1.961234	1.526185	0.043995	4.999991	41412.000000		1
15314.722656	4539.954102	1.440106	3.777580	12645.108398	99998.000000	1900.113525	1141.069702	264.483032	97.754517	81.265770	333.521759	415.684906	235.243011	3.037148	0.000000	4.185109	3.657052	0.158394	0.577214	4.101923	4.999991	3.278780	3.057312	2.422398	1.990137	1.909908	2.523124	2.618764	2.371517	0.482466	0.000000	41447.000000		1
4353.264648	0.000000	3.456871	4.622524	1763.556274	32055.289062	42.324314	22.465036	18.585693	1.110146	0.000000	0.000000	0.000000	20.543867	0.273914	0.000000	3.638815	0.000000	0.538683	0.664879	3.246389	4.505900	1.626590	1.351507	1.269179	0.045380	0.000000	0.000000	0.000000	1.312682	0.000000	0.000000	41472.000000		0
22700.287109	5094.863770	3.253344	5.908443	14084.745117	99998.000000	2069.731445	1296.406860	315.599060	138.805252	91.093643	427.079315	574.670105	384.983185	2.985069	0.000000	4.356031	3.707133	0.512330	0.771473	4.148749	4.999991	3.315914	3.112741	2.499136	2.142406	1.959488	2.630508	2.759418	2.585442	0.474954	0.000000	41529.000000		1
13169.954102	3009.679688	4.110624	5.285528	8613.406250	99998.000000	1161.077026	725.079468	176.994263	84.713387	51.122223	177.296478	299.320007	211.430374	2.826764	0.000000	4.119584	3.478520	0.613908	0.723088	3.935175	4.999991	3.064861	2.860386	2.247959	1.927952	1.708610	2.248700	2.476136	2.325167	0.451290	0.000000	41585.000000		1
8395.521484	1380.102661	2.235711	4.385077	4421.915039	69160.585938	518.786621	302.915649	68.360321	38.719425	20.084391	104.177948	118.588257	74.830002	0.476414	0.000000	3.924048	3.139911	0.349416	0.641977	3.645610	4.839859	2.714989	2.481322	1.834804	1.587929	1.302859	2.017776	2.074042	1.874076	0.000000	0.000000	41633.000000		1
7598.489746	2295.470459	3.185502	4.471421	5813.658691	81031.460938	736.643494	450.389282	108.855980	30.572186	26.769936	78.141937	144.874054	71.983711	1.025719	0.000000	3.880727	3.360872	0.503178	0.650446	3.764450	4.908654	2.867257	2.653588	2.036852	1.485327	1.427647	1.892884	2.160991	1.857234	0.011028	0.000000	41697.000000		1
28701.839844	6148.389160	3.416783	6.340167	16535.425781	99998.000000	2528.770508	1540.441650	412.915710	200.683548	119.729240	580.106750	731.367249	392.603119	1.964294	0.000000	4.457910	3.788761	0.533617	0.802101	4.218415	4.999991	3.402910	3.187645	2.615861	2.302512	2.078200	2.763508	2.864136	2.593954	0.293207	0.000000	41745.000000		1
13538.698242	3704.285645	2.445405	5.279361	9587.898438	99998.000000	1331.311646	834.465881	196.508163	99.074356	51.658791	222.118622	271.196320	186.368835	1.113204	0.000000	4.131577	3.568704	0.388351	0.722581	3.981723	4.999991	3.124280	2.921409	2.293380	1.995961	1.713144	2.346585	2.433284	2.270373	0.046575	0.000000	41790.000000		1
9440.280273	826.004089	2.565671	3.022064	4658.533203	72516.914062	528.262939	325.867920	72.578873	49.182549	20.824488	60.151409	51.094467	59.667259	0.968502	99998.000000	3.974985	2.916982	0.409201	0.480304	3.668249	4.860439	2.722850	2.513041	1.860810	1.691811	1.318574	1.779246	1.708374	1.775736	0.000000	4.999991	41814.000000		1
25281.263672	4836.875000	3.833087	5.304030	15171.445312	99998.000000	2259.455322	1387.448120	346.050995	147.476715	82.049034	433.869720	611.708923	354.108795	4.209948	0.000000	4.402799	3.684565	0.583549	0.724606	4.181027	4.999991	3.354004	3.142217	2.539140	2.168723	1.914073	2.637359	2.786545	2.549137	0.624277	0.000000	41876.000000		1
7951.472656	1057.629883	2.827788	4.625608	4052.507568	60630.058594	420.554138	252.323837	42.900974	55.001564	7.237535	48.245094	39.770977	18.005951	0.195130	99998.000000	3.900448	3.024334	0.451447	0.665169	3.607724	4.782688	2.623822	2.401958	1.632467	1.740375	0.859591	1.683453	1.599566	1.255416	0.000000	4.999991	41901.000000		1
23726.742188	7016.023926	2.821621	7.465732	21680.958984	99998.000000	3304.620850	2064.106689	437.064453	196.825790	134.195053	592.250549	818.788147	540.909363	3.054222	0.000000	4.375238	3.846091	0.450499	0.873072	4.336079	4.999991	3.519122	3.314732	2.640545	2.294082	2.127737	2.772506	2.913172	2.733124	0.484901	0.000000	41978.000000		1
11889.302734	2660.723877	1.045387	3.481541	9002.525391	99998.000000	1238.460327	755.858276	205.626785	78.277626	51.504604	309.696808	370.104156	240.436020	2.908489	99998.000000	4.075156	3.425000	0.019277	0.541772	3.954364	4.999991	3.092882	2.878440	2.313080	1.893638	1.711846	2.490937	2.568324	2.381000	0.463667	4.999991	42064.000000		1
22443.679688	7422.287598	2.260381	6.546777	18201.216797	99998.000000	2802.572754	1707.503174	404.296661	157.313843	110.225159	540.055176	680.451599	334.203278	4.152983	99998.000000	4.351094	3.870538	0.354182	0.816028	4.260100	4.999991	3.447557	3.232362	2.606700	2.196767	2.042281	2.732438	2.832797	2.524011	0.618360	4.999991	42128.000000		1
4094.172119	825.769714	2.463907	1.489446	1699.790771	35071.492188	56.580437	17.330612	13.984756	0.000000	0.000000	0.000000	0.000000	0.000000	1.161138	99998.000000	3.612166	2.916859	0.391624	0.173025	3.230396	4.544954	1.752666	1.238814	1.145655	0.000000	0.000000	0.000000	0.000000	0.000000	0.064884	4.999991	42175.000000		1
10854.625000	3723.207520	2.587257	3.441453	7078.126953	96877.156250	918.584106	563.491577	143.797821	70.133469	22.881342	105.599548	146.878479	78.567497	1.926165	0.000000	4.035615	3.570917	0.412840	0.536742	3.849918	4.986221	2.963119	2.750887	2.157752	1.845925	1.359481	2.023662	2.166958	1.895243	0.284694	0.000000	42190.000000		1
12991.513672	8696.698242	2.587257	11.687370	19003.035156	99998.000000	2969.399902	1800.709106	422.592468	181.943665	144.611923	660.135925	865.651733	481.510376	2.251004	99998.000000	4.113660	3.939354	0.412840	1.067717	4.278823	4.999991	3.472669	3.255444	2.625922	2.259937	2.160204	2.819633	2.937343	2.682606	0.352376	4.999991	42251.000000		1
9654.340820	1621.482300	1.366096	3.978023	5811.925293	84646.414062	739.591553	447.425812	95.410873	85.712517	26.310459	119.396194	189.779449	124.114319	0.748759	0.000000	3.984723	3.209912	0.135481	0.599667	3.764320	4.927608	2.868992	2.650721	1.979598	1.933044	1.420128	2.076990	2.278249	2.093822	0.000000	0.000000	42297.000000		1
10792.777344	994.477966	1.680638	5.285528	5272.462402	77816.320312	648.966675	388.597351	77.062630	29.147499	22.301600	78.157356	97.094597	86.002388	0.726260	0.000000	4.033133	2.997595	0.225474	0.723088	3.722013	4.891071	2.812222	2.589500	1.886844	1.464601	1.348336	1.892970	1.987195	1.934510	0.000000	0.000000	42326.000000		1
2427.000977	129.171646	2.519415	3.524713	1499.970581	37762.488281	0.000000	1.202658	23.118790	27.078310	1.856411	6.426512	0.265202	45.876781	0.314717	99998.000000	3.385070	2.111167	0.401300	0.547124	3.176083	4.577061	0.000000	0.080142	1.363965	1.432622	0.268674	0.807975	0.000000	1.661593	0.000000	4.999991	42339.000000		0
1796.968628	772.229858	1.948923	2.855542	2865.949707	51407.148438	248.003525	146.354248	59.328049	42.549427	26.057592	65.498611	96.345253	95.450966	0.887629	0.000000	3.254540	2.887747	0.289795	0.455689	3.457268	4.711023	2.394458	2.165405	1.773260	1.628894	1.415934	1.816232	1.983830	1.979780	0.000000	0.000000	42434.000000		1
11256.083984	1715.289551	2.377563	4.224722	5019.000488	74444.476562	590.754944	356.757721	97.563324	29.280100	29.893763	95.719254	148.398758	105.864754	0.053853	99998.000000	4.051387	3.234337	0.376132	0.625798	3.700617	4.871832	2.771407	2.552373	1.989287	1.466573	1.475581	1.980999	2.171430	2.024751	0.000000	4.999991	42465.000000		1
24353.000000	7177.065918	2.685936	6.811979	16414.806641	99998.000000	2478.333008	1532.707642	355.481079	135.678345	103.009209	476.104584	625.286621	369.154358	2.793710	0.000000	4.386552	3.855947	0.429096	0.833273	4.215236	4.999991	3.394160	3.185459	2.550817	2.132510	2.012876	2.677702	2.796079	2.567208	0.446181	0.000000	42521.000000		1
5531.317383	2263.186768	2.605759	6.007123	4581.245605	65722.242188	530.242737	316.024628	78.351631	0.000000	21.043434	67.099068	78.397888	83.307205	1.217107	0.000000	3.742829	3.354720	0.415934	0.778666	3.660984	4.817712	2.724475	2.499721	1.894048	0.000000	1.323117	1.826717	1.894304	1.920683	0.085329	0.000000	42556.000000		1
7804.634277	57.524063	3.167000	4.021195	4244.112793	66342.914062	485.442169	284.185028	55.828007	32.632122	20.901581	37.226894	48.488708	45.540653	1.032496	0.000000	3.892353	1.759850	0.500648	0.604355	3.627787	4.821795	2.686137	2.453601	1.746852	1.513645	1.320179	1.570857	1.685641	1.658399	0.013888	0.000000	42589.000000		0
15476.643555	4365.072266	4.030447	5.026494	15555.565430	99998.000000	2344.039307	1437.913452	329.500580	135.369965	113.826965	462.893860	568.296021	323.777161	2.884558	0.000000	4.189677	3.639992	0.605353	0.701265	4.191886	4.999991	3.369965	3.157733	2.517856	2.131522	2.056245	2.665481	2.754575	2.510246	0.460079	0.000000	42624.000000		1
9873.850586	825.701904	2.396065	3.487709	5000.516602	71653.664062	592.151855	370.424866	96.517937	47.736275	23.905144	116.827446	141.065628	79.252083	0.617173	99998.000000	3.994487	2.916823	0.379499	0.542540	3.699015	4.855238	2.772433	2.568700	1.984608	1.678849	1.378491	2.067545	2.149421	1.899011	0.000000	4.999991	42701.000000		1
21027.560547	2776.653809	1.834825	3.148497	10193.267578	99998.000000	1507.507324	895.246338	207.449280	80.325226	41.457783	233.216995	304.417450	226.426605	1.560079	99998.000000	4.322789	3.443522	0.263595	0.498103	4.008314	4.999991	3.178259	2.951942	2.316912	1.904852	1.617606	2.367760	2.483469	2.354928	0.193146	4.999991	42727.000000		1
10667.586914	0.000000	2.457740	4.240141	5880.582031	87517.085938	720.706726	451.721466	106.953308	83.846855	29.307854	158.584351	224.585617	157.828827	0.714575	0.000000	4.028066	0.000000	0.390536	0.627380	3.769420	4.942093	2.857759	2.654871	2.029194	1.923487	1.466984	2.200260	2.351382	2.198186	0.000000	0.000000	42762.000000		0
18105.777344	2937.063721	2.670518	5.772759	9013.469727	99998.000000	1297.520142	776.300415	218.550735	84.488274	52.583912	266.265411	310.214874	216.290359	2.146793	99998.000000	4.257817	3.467913	0.426595	0.761383	3.954892	4.999991	3.113114	2.890030	2.339552	1.926796	1.720853	2.425315	2.491663	2.335037	0.331790	4.999991	42829.000000		1
8194.421875	1964.890503	3.173167	4.792130	7872.384277	99998.000000	1105.113281	654.591370	160.594940	70.728630	33.955048	162.938583	208.454575	122.063629	0.572393	0.000000	3.913518	3.293338	0.501493	0.680529	3.896106	4.999991	3.043407	2.815970	2.205732	1.849595	1.530904	2.212024	2.319011	2.086586	0.000000	0.000000	42865.000000		1
9551.905273	1933.411743	3.031315	5.553813	9213.754883	99998.000000	1316.210571	792.354309	188.832748	123.380386	51.927078	257.313324	328.775879	154.572403	1.351515	99998.000000	3.980090	3.286324	0.481631	0.744591	3.964437	4.999991	3.119325	2.898919	2.276077	2.091246	1.715394	2.410462	2.516900	2.189132	0.130821	4.999991	42910.000000		1
11569.891602	1229.616211	2.599592	2.371395	3225.140625	56005.542969	294.475464	175.905716	54.061024	39.299168	10.148584	30.236059	22.258427	40.797863	1.064343	99998.000000	4.063329	3.089770	0.414905	0.375004	3.508549	4.748231	2.469049	2.245280	1.732884	1.594383	1.006405	1.480525	1.347494	1.610637	0.027082	4.999991	42931.000000		1
8371.450195	659.158386	2.741444	5.822099	5616.567383	83515.046875	684.062683	413.769897	95.204269	39.848072	20.500694	122.091385	169.411362	96.410011	0.634817	0.000000	3.922801	2.818990	0.437979	0.765080	3.749471	4.921765	2.835096	2.616759	1.978656	1.600407	1.311769	2.086685	2.228943	1.984122	0.000000	0.000000	42953.000000		1
7561.811523	2814.287842	4.002693	4.539263	9723.691406	99998.000000	1348.145874	827.179016	154.143768	89.101547	40.844120	245.743134	336.978638	114.166176	1.875998	0.000000	3.878626	3.449368	0.602352	0.656985	3.987831	4.999991	3.129737	2.917599	2.187926	1.949885	1.611130	2.390481	2.527602	2.057538	0.273232	0.000000	42975.000000		1
16220.984375	3883.142578	1.603544	6.358669	9334.116211	99998.000000	1311.958130	807.921021	211.683243	118.680771	48.112492	198.040787	280.345764	179.029541	1.956983	99998.000000	4.210077	3.589183	0.205081	0.803366	3.970073	4.999991	3.117920	2.907369	2.325686	2.074380	1.682258	2.296755	2.447694	2.252925	0.291587	4.999991	43068.000000		1
7139.733887	1191.272949	3.302684	5.007992	4339.110352	66331.601562	451.345245	291.175873	55.137249	9.386901	19.156185	65.514030	101.368660	73.374481	0.930660	0.000000	3.853682	3.076011	0.518867	0.699664	3.637401	4.821721	2.654509	2.464155	1.741445	0.972522	1.282309	1.816334	2.005904	1.865545	0.000000	0.000000	43101.000000		1
20843.353516	5617.770020	1.853327	6.432679	16556.552734	99998.000000	2508.100342	1541.511719	380.860229	147.402710	89.875565	441.033234	566.214539	299.844269	2.489537	99998.000000	4.318968	3.749564	0.267952	0.808392	4.218970	4.999991	3.399345	3.187947	2.580766	2.168505	1.953642	2.644471	2.752981	2.476896	0.396119	4.999991	43140.000000		1
24646.728516	5039.973145	2.710606	6.858235	14935.740234	99998.000000	2165.524658	1359.478516	260.705444	130.442154	71.237450	367.661835	461.839203	275.806519	5.299000	0.000000	4.391759	3.702428	0.433066	0.836212	4.174227	4.999991	3.335563	3.133372	2.416150	2.115418	1.852708	2.565449	2.664491	2.440604	0.724194	0.000000	43201.000000		1
5947.705566	2503.070801	1.057722	5.393459	5943.129395	84222.625000	686.597534	437.588684	83.859192	33.887207	20.432854	76.051163	96.286659	88.783920	1.306576	0.000000	3.774349	3.398473	0.024372	0.731867	3.774015	4.925429	2.836702	2.641066	1.923551	1.530036	1.310329	1.881106	1.983566	1.948334	0.116135	0.000000	43225.000000		1
5994.683105	1353.184692	3.500043	5.871439	5907.607910	83287.109375	758.559631	463.411926	116.580742	52.352634	36.748913	126.029320	176.784576	67.444450	0.141550	99998.000000	3.777766	3.131357	0.544073	0.768745	3.771412	4.920578	2.879990	2.665967	2.066627	1.718939	1.565244	2.100471	2.247444	1.828946	0.000000	4.999991	43299.000000		1
13959.381836	1846.801758	2.303553	5.411962	8298.655273	99998.000000	1186.906372	697.261108	175.205704	86.952179	69.970032	307.695465	368.676392	263.403717	1.408050	0.000000	4.144866	3.266420	0.362398	0.733355	3.919008	4.999991	3.074416	2.843395	2.243548	1.939281	1.844912	2.488121	2.566645	2.420622	0.148618	0.000000	43346.000000		1
6290.756348	0.000000	1.748480	1.819406	2476.032471	44713.593750	194.620926	111.335304	18.175556	3.472290	9.658270	24.352285	32.388508	39.548950	0.221587	99998.000000	3.798703	0.000000	0.242661	0.259930	3.393756	4.650440	2.289190	2.046633	1.259488	0.540616	0.984899	1.386540	1.510391	1.597135	0.000000	4.999991	43406.000000		0
11241.914062	1284.778076	2.747611	4.434416	4335.773926	64467.441406	493.598633	295.434509	55.902016	34.069145	14.888290	61.153622	71.366966	54.014767	0.078055	0.000000	4.050840	3.108828	0.438955	0.646836	3.637067	4.809340	2.693374	2.470461	1.747427	1.532361	1.172845	1.786422	1.853497	1.732512	0.000000	0.000000	43431.000000		1
18985.734375	2568.023438	2.408400	3.842339	10993.503906	99998.000000	1562.752441	962.814148	196.989227	96.410011	53.361015	268.482635	308.133331	209.228592	2.366500	99998.000000	4.278428	3.409599	0.381729	0.584596	4.041136	4.999991	3.193890	2.983542	2.294442	1.984122	1.727224	2.428916	2.488739	2.320621	0.374106	4.999991	43465.000000		1
12023.571289	2455.969727	0.811023	2.951138	9557.983398	99998.000000	1370.074341	816.351990	220.838867	75.052032	51.045128	209.654144	277.484070	134.321487	1.765525	99998.000000	4.080033	3.390223	0.000000	0.469990	3.980366	4.999991	3.136744	2.911877	2.344075	1.875363	1.707954	2.321503	2.443238	2.128145	0.246874	4.999991	43487.000000		1
7396.711426	5492.505859	1.982844	4.317234	12078.174805	99998.000000	1744.039307	1066.430908	244.669998	114.348114	56.851807	278.187164	414.596344	259.348602	0.605202	0.000000	3.869039	3.739770	0.297289	0.635206	4.082001	4.999991	3.241556	3.027933	2.388581	2.058229	1.754744	2.444337	2.617625	2.413884	0.000000	0.000000	43509.000000		1
6004.705566	870.776917	1.406185	2.738360	2671.772949	45637.816406	229.223557	131.077393	41.578049	16.642939	5.393459	14.308548	9.636683	8.393937	0.269257	0.000000	3.778492	2.939907	0.148042	0.437491	3.426800	4.659325	2.360259	2.117528	1.618864	1.221230	0.731867	1.155596	0.983928	0.923966	0.000000	0.000000	43572.000000		1
13396.020508	2175.830566	3.937934	5.186849	8012.250000	99998.000000	1094.270874	671.141846	161.819183	104.652840	36.008816	199.968124	259.237579	77.108887	1.742127	0.000000	4.126976	3.337625	0.595268	0.714904	3.903754	4.999991	3.039125	2.826814	2.209030	2.019751	1.556409	2.300961	2.413698	1.887104	0.241080	0.000000	43643.000000		1
4259.827148	669.636963	4.619441	4.853805	1532.544189	40125.812500	23.726286	8.770153	23.424080	22.011726	7.857367	19.103762	32.188065	39.391678	1.379679	0.000000	3.629392	2.825840	0.664589	0.686082	3.185413	4.603424	1.375230	0.943007	1.369663	1.342654	0.895277	1.281119	1.507695	1.595405	0.139778	0.000000	43683.000000		1
13395.144531	1747.437622	2.747611	5.353371	7116.831055	99998.000000	948.977417	579.212463	152.133163	89.329742	42.352070	165.294571	210.576187	134.858063	2.562168	0.000000	4.126947	3.242402	0.438955	0.728627	3.852287	4.999991	2.977256	2.762838	2.182224	1.950996	1.626875	2.218259	2.323409	2.129877	0.408608	0.000000	43722.000000		1
26334.623047	6326.320801	0.866531	8.119484	14826.369141	99998.000000	2188.035889	1362.031860	329.870605	156.009430	98.658051	470.103638	649.675903	335.828400	2.426145	0.000000	4.420527	3.801151	0.000000	0.909528	4.171035	4.999991	3.340055	3.134187	2.518344	2.193151	1.994133	2.672194	2.812697	2.526117	0.384917	0.000000	43769.000000		1
12839.146484	5264.679199	2.541001	4.129126	10834.287109	99998.000000	1532.581177	945.230713	257.988678	106.857712	61.326313	358.672729	475.783875	402.144196	3.706087	0.000000	4.108536	3.721372	0.405005	0.615858	4.034801	4.999991	3.185423	2.975538	2.411601	2.028806	1.787647	2.554698	2.677410	2.604382	0.568916	0.000000	43813.000000		1
19757.058594	7510.165039	1.942755	7.222116	14695.094727	99998.000000	2210.522705	1327.709839	305.105103	106.644936	83.001915	419.428558	558.949219	339.812592	2.753922	0.000000	4.295722	3.875649	0.288418	0.858664	4.167172	4.999991	3.344495	3.123103	2.484449	2.027940	1.919088	2.622658	2.747372	2.531240	0.439952	0.000000	43835.000000		1
5300.052734	564.422852	1.532618	2.241878	3589.838867	59087.992188	345.915314	212.830399	44.757385	7.962214	19.011250	45.047256	70.796471	49.598854	1.861457	99998.000000	3.724280	2.751605	0.185434	0.350612	3.555075	4.771499	2.538970	2.328034	1.650865	0.901034	1.279011	1.653668	1.850012	1.695472	0.269853	4.999991	43894.000000		1
8907.200195	2260.756836	2.285050	4.212387	6635.965332	87699.960938	832.902405	533.696472	123.028839	83.819099	28.906967	120.614273	132.421906	133.976120	1.159474	99998.000000	3.949741	3.354254	0.358896	0.624528	3.821904	4.942999	2.920594	2.727294	2.090007	1.923343	1.461003	2.081399	2.121960	2.127028	0.064261	4.999991	43955.000000		1
15186.546875	3570.731934	3.987274	7.320796	12411.444336	99998.000000	1833.467651	1111.388672	261.787842	117.462692	85.348640	411.481750	554.770752	286.664368	3.236564	99998.000000	4.181459	3.552757	0.600676	0.864558	4.093822	4.999991	3.263273	3.045866	2.417949	2.069900	1.931197	2.614351	2.744113	2.457374	0.510084	4.999991	43997.000000		1
6784.475098	676.945435	2.038351	0.000000	3411.768311	53469.464844	298.919128	182.440155	25.743052	9.423905	1.396934	33.720684	25.696795	0.000000	0.629498	0.000000	3.831516	2.830554	0.309279	0.000000	3.532979	4.728106	2.475554	2.261120	1.410660	0.974231	0.145176	1.527896	1.409879	0.000000	0.000000	0.000000	44040.000000		1
15074.604492	3866.733887	4.776711	4.995657	9686.406250	99998.000000	1375.887085	806.514893	160.172470	72.190323	42.993484	232.159271	295.123047	208.513168	1.014904	99998.000000	4.178246	3.587344	0.679129	0.698593	3.986163	4.999991	3.138583	2.906612	2.204588	1.858479	1.633403	2.365786	2.470003	2.319134	0.006425	4.999991	44095.000000		1
4508.567871	955.317566	2.238794	2.769197	1036.160889	20515.333984	0.000000	0.000000	0.000000	1.159486	0.000000	0.000000	0.000000	0.000000	0.738238	0.000000	3.654039	2.980148	0.350014	0.442354	3.015427	4.312078	0.000000	0.000000	0.000000	0.064265	0.000000	0.000000	0.000000	0.000000	0.000000	0.000000	44116.000000		1
14058.530273	2957.169678	4.021195	4.822968	9976.541992	99998.000000	1400.091431	886.500854	211.970032	90.843857	52.466732	271.214813	349.251923	172.942230	2.183785	0.000000	4.147940	3.470876	0.604355	0.683314	3.998980	4.999991	3.146156	2.947679	2.326274	1.958296	1.719884	2.433313	2.543139	2.237901	0.339210	0.000000	44164.000000		1
13022.834961	2599.896973	2.710606	3.435285	7889.233887	99998.000000	1088.248291	661.733337	163.086609	85.135857	38.848942	213.474899	251.364792	207.529449	1.103747	0.000000	4.114706	3.414956	0.433066	0.535963	3.897035	4.999991	3.036728	2.820683	2.212418	1.930112	1.589379	2.329347	2.400305	2.317080	0.042870	0.000000	44193.000000		1
8081.221191	2137.157471	2.383730	3.348940	4450.507324	69222.320312	529.055481	309.163300	68.736534	30.834303	15.579048	57.854023	76.091255	40.122524	0.763856	0.000000	3.907477	3.329837	0.377257	0.524907	3.648410	4.840246	2.723501	2.490188	1.837188	1.489034	1.192541	1.762334	1.881335	1.603388	0.000000	0.000000	44293.000000		1
20217.234375	7089.509277	2.235711	5.674079	9271.291016	99998.000000	1279.366089	783.948059	176.608795	99.129868	60.792828	226.849075	322.574493	188.752563	2.797245	0.000000	4.305722	3.850616	0.349416	0.753895	3.967140	4.999991	3.106995	2.894287	2.247012	1.996204	1.783852	2.355737	2.508630	2.275893	0.446730	0.000000	44346.000000		1
9228.797852	2677.264893	2.180203	4.548515	7373.873047	99998.000000	963.551147	594.797668	156.977722	82.064453	38.478893	169.442200	266.657043	114.813759	0.323498	0.000000	3.965145	3.427691	0.338497	0.657870	3.867696	4.999991	2.983875	2.774369	2.195838	1.914155	1.585223	2.229022	2.425953	2.059994	0.000000	0.000000	44381.000000		1
9010.617188	2643.504150	0.740097	4.348072	7197.171875	99998.000000	992.510559	595.991089	143.452438	57.376041	35.043606	177.170044	239.190201	105.445366	1.853131	0.000000	3.954755	3.422180	0.000000	0.638297	3.857162	4.999991	2.996735	2.775240	2.156708	1.758731	1.544609	2.248390	2.378743	2.023027	0.267906	0.000000	44428.000000		1
10563.417969	1258.455322	2.229543	3.762161	5894.915039	82018.562500	770.154480	455.684082	142.656845	61.828960	25.342165	129.794571	189.782532	100.736496	1.091116	99998.000000	4.023805	3.099838	0.348216	0.575437	3.770478	4.913912	2.886578	2.658664	2.154293	1.791192	1.403844	2.113256	2.278256	2.003187	0.037871	4.999991	44450.000000		1
11776.344727	2561.520020	2.750695	7.413308	8246.262695	99998.000000	1124.232422	689.838501	183.100067	108.714127	53.626217	251.802689	330.512024	211.044907	1.213003	99998.000000	4.071011	3.408498	0.439442	0.870012	3.916257	4.999991	3.050856	2.838748	2.262688	2.036286	1.729377	2.401060	2.519187	2.324375	0.083862	4.999991	44480.000000		1
8435.268555	464.176697	1.011466	1.989012	3336.799561	61955.148438	290.737976	190.541138	81.672821	53.290089	12.933200	129.985748	150.560455	80.337563	1.452114	0.000000	3.926099	2.666683	0.004951	0.298637	3.523330	4.792078	2.463502	2.279989	1.912078	1.726646	1.111706	2.113896	2.177711	1.904919	0.162001	0.000000	44512.000000		1
16919.802734	3733.864990	3.142330	4.048949	6640.202148	93441.625000	867.622253	523.507812	158.590515	60.351852	43.542393	170.284058	221.594376	206.980545	2.439477	0.000000	4.228395	3.572159	0.497252	0.607342	3.822181	4.970541	2.938331	2.718923	2.200277	1.780691	1.638912	2.231174	2.345559	2.315929	0.387297	0.000000	44533.000000		1
4707.542969	966.295715	2.352893	4.064368	2351.801025	39520.781250	173.176605	93.224503	19.883947	32.459435	12.544649	6.485103	0.000000	36.542305	1.607410	99998.000000	3.672794	2.985110	0.371602	0.608993	3.371401	4.596826	2.238489	1.969530	1.298503	1.511341	1.098459	0.811917	0.000000	1.562796	0.206127	4.999991	44580.000000		1
9386.194336	2118.710449	2.485493	3.463039	8006.791992	99998.000000	1078.506836	667.626343	127.608192	48.340687	51.933243	182.535751	268.066315	193.772888	0.517186	99998.000000	3.972490	3.326072	0.395413	0.539457	3.903459	4.999991	3.032823	2.824533	2.105879	1.684313	1.715445	2.261348	2.428242	2.287293	0.000000	4.999991	44596.000000		1
40216.269531	7187.587402	3.407531	7.323880	19144.046875	99998.000000	2991.979004	1802.035156	402.477234	180.993881	116.084259	535.654663	729.325806	457.565155	4.304341	0.000000	4.604402	3.856583	0.532440	0.864741	4.282034	4.999991	3.475959	3.255763	2.604741	2.257664	2.064773	2.728885	2.862921	2.660453	0.633907	0.000000	44622.000000		1
7387.768555	1811.184570	2.352893	5.004908	3917.424316	55750.683594	416.832062	259.586029	64.894196	13.401929	18.434589	42.786877	67.092903	63.148804	1.035541	99998.000000	3.868513	3.257963	0.371602	0.699396	3.593001	4.746250	2.619961	2.414281	1.812206	1.127167	1.265633	1.631311	1.826677	1.800365	0.015167	4.999991	44708.000000		1
13708.350586	3295.721191	1.748480	6.423428	12695.410156	99998.000000	1841.578003	1147.604126	290.919922	111.393898	112.137077	395.446320	475.756134	325.084656	1.566795	0.000000	4.136985	3.517951	0.242661	0.807767	4.103647	4.999991	3.265190	3.059792	2.463773	2.046861	2.049749	2.597088	2.677384	2.511997	0.195012	0.000000	44752.000000		1
16406.203125	5960.139160	4.061284	6.296995	13755.612305	99998.000000	2032.865356	1253.185181	305.876038	105.466949	76.501389	356.776245	481.343872	279.784546	3.523695	99998.000000	4.215008	3.775256	0.608663	0.799133	4.138480	4.999991	3.308109	3.098015	2.485545	2.023116	1.883669	2.552396	2.682456	2.446824	0.546998	4.999991	44832.000000		1
30814.931641	7729.416016	3.524713	11.992660	28815.867188	99998.000000	4542.288574	2799.973145	675.455994	285.816315	176.161667	898.354797	1185.984375	654.878174	2.625801	99998.000000	4.488761	3.888147	0.547124	1.078915	4.459632	4.999991	3.657275	3.447154	2.829597	2.456087	2.245911	2.953448	3.074079	2.816160	0.419262	4.999991	44923.000000		1
10268.230469	1858.597046	2.137031	2.892547	6025.434570	86992.750000	775.532532	459.609680	91.790565	25.493269	26.877867	117.206741	124.666306	100.458954	1.588364	0.000000	4.011496	3.269185	0.329811	0.461280	3.779988	4.939483	2.889600	2.662389	1.962798	1.406425	1.429395	2.068953	2.095749	2.001989	0.200950	0.000000	44946.000000		1
4882.807129	1527.752075	2.821621	4.249392	5432.499023	89661.656250	678.268311	393.596069	116.383385	66.183205	17.201096	108.196060	153.721298	126.732414	2.824276	99998.000000	3.688670	3.184053	0.450499	0.628327	3.735000	4.952607	2.831402	2.595051	2.065891	1.820748	1.235556	2.034211	2.186734	2.102888	0.450907	4.999991	44972.000000		1
21507.091797	4768.373047	2.624262	5.445883	15098.851562	99998.000000	2222.012695	1373.975220	327.456055	111.686852	91.565453	385.374817	530.159424	274.727203	3.854570	99998.000000	4.332582	3.678370	0.419007	0.736068	4.178944	4.999991	3.346746	3.137979	2.515153	2.048002	1.961732	2.585883	2.724406	2.438902	0.585976	4.999991	45007.000000		1
27897.585938	5591.694336	2.562587	4.480672	17586.050781	99998.000000	2731.800781	1620.174805	425.003967	196.495834	114.804512	591.118774	726.340759	374.014343	5.132792	99998.000000	4.445567	3.747543	0.408679	0.651343	4.245168	4.999991	3.436449	3.209562	2.628393	2.293353	2.059959	2.771675	2.861140	2.572888	0.710354	4.999991	45040.000000		1
6299.085449	125.825790	3.031315	3.274930	3258.198242	51517.710938	260.908966	150.230499	40.544998	19.538568	3.262596	0.564324	39.169651	50.795345	0.295254	0.000000	3.799278	2.099770	0.481631	0.515202	3.512978	4.711957	2.416489	2.176758	1.607937	1.290893	0.513563	0.000000	1.592950	1.705824	0.000000	0.000000	45068.000000		0
14623.391602	2385.318115	1.103979	5.156011	8879.838867	99998.000000	1257.156982	773.472595	181.487274	102.213608	48.393112	210.878387	272.880035	197.445618	2.177668	0.000000	4.165048	3.377546	0.042961	0.712314	3.948405	4.999991	3.099390	2.888445	2.258846	2.009509	1.684784	2.324032	2.435972	2.295448	0.337992	0.000000	45107.000000		1
2593.014160	555.230225	2.818537	3.688152	1818.412842	37649.835938	77.118141	41.531792	19.732843	17.330612	1.162570	6.531359	0.000000	8.677641	0.448490	99998.000000	3.413805	2.744473	0.450024	0.566809	3.259692	4.575763	1.887157	1.618381	1.295190	1.238814	0.065419	0.815004	0.000000	0.938402	0.000000	4.999991	45144.000000		1
12180.654297	1315.942383	3.000478	5.498306	7308.979004	99919.984375	937.934570	599.781006	136.708313	56.432419	31.805681	168.017502	250.522934	166.404709	1.637403	0.000000	4.085670	3.119237	0.477190	0.740229	3.863857	4.999652	2.972172	2.777993	2.135795	1.751529	1.502505	2.225354	2.398848	2.221166	0.214155	0.000000	45166.000000		1
20078.000000	3150.871826	2.380646	4.039698	9836.948242	99998.000000	1390.901855	842.147461	213.659927	89.002869	64.928116	302.163239	379.919708	236.146545	2.150068	99998.000000	4.302721	3.498431	0.376695	0.606349	3.992860	4.999991	3.143296	2.925388	2.329723	1.949404	1.812433	2.480242	2.579692	2.373182	0.332452	4.999991	45231.000000		1
23129.421875	5666.145020	2.778449	7.197446	13410.856445	99998.000000	2017.252319	1232.101685	260.791779	177.478409	95.774757	382.593292	506.750793	328.442841	1.890789	0.000000	4.364165	3.753288	0.443802	0.857178	4.127457	4.999991	3.304760	3.090647	2.416294	2.249146	1.981251	2.582737	2.704794	2.516460	0.276643	0.000000	45302.000000		1
10704.224609	2012.867310	2.066105	3.614142	5730.604004	79919.218750	735.388428	432.873657	112.920349	64.141769	34.210999	133.951447	204.433380	149.946793	1.739165	0.000000	4.029555	3.303815	0.315152	0.558005	3.758200	4.902651	2.866517	2.636361	2.052772	1.807141	1.534166	2.126947	2.310552	2.175937	0.240341	0.000000	45338.000000		1
11025.882812	2828.315674	2.359060	2.214124	6775.920898	97472.460938	917.612732	533.400452	146.249390	99.456741	21.037266	141.700882	194.540741	143.696060	2.622921	0.000000	4.042413	3.451528	0.372739	0.345202	3.830968	4.988882	2.962659	2.727053	2.165094	1.997634	1.322989	2.151373	2.289011	2.157445	0.418785	0.000000	45367.000000		1
15620.918945	2436.196777	2.562587	5.834434	7735.903809	99998.000000	1066.335327	648.649048	186.412003	75.348076	54.952225	187.824356	247.192505	137.251038	0.914316	99998.000000	4.193707	3.386712	0.408679	0.765999	3.888511	4.999991	3.027894	2.812010	2.270474	1.877072	1.739985	2.273752	2.393035	2.137516	0.000000	4.999991	45429.000000		1
3014.814209	41.800079	1.421604	3.284182	1921.739746	39633.308594	97.850113	48.192669	29.758080	15.097985	7.231368	34.229500	32.326832	10.429204	0.650340	0.000000	3.479260	1.621177	0.152779	0.516427	3.283695	4.598060	1.990561	1.682981	1.473605	1.178919	0.859220	1.534401	1.509563	1.018251	0.000000	0.000000	45465.000000		0
7891.475586	5132.482422	2.593424	4.212387	8648.601562	99998.000000	1170.383667	730.741211	163.749619	82.705872	40.770111	184.984238	254.679810	124.071144	1.359272	0.000000	3.897158	3.710327	0.413874	0.624528	3.936946	4.999991	3.068328	2.863764	2.214180	1.917536	1.610342	2.267135	2.405994	2.093671	0.133306	0.000000	45481.000000		1
16470.886719	4491.523926	1.791652	5.507557	9886.589844	99998.000000	1456.119873	850.485901	209.996445	96.067711	81.497047	323.675385	430.431335	227.468903	1.446942	99998.000000	4.216717	3.652394	0.253254	0.740959	3.995047	4.999991	3.163197	2.929667	2.322212	1.982577	1.911142	2.510110	2.633904	2.356922	0.160451	4.999991	45507.000000		1
10042.250977	3164.656006	3.025148	4.687283	8682.818359	99998.000000	1202.571777	736.375244	157.301514	92.129776	62.371700	258.793518	330.854340	135.733841	0.753850	99998.000000	4.001831	3.500326	0.480747	0.670921	3.938661	4.999991	3.080111	2.867099	2.196733	1.964400	1.794988	2.412953	2.519637	2.132688	0.000000	4.999991	45547.000000		1
8264.925781	1233.372192	1.430855	2.978892	3383.632324	57042.085938	306.872101	196.625351	55.087910	39.965256	8.970596	21.835955	41.935764	67.817581	1.816362	99998.000000	3.917239	3.091094	0.155596	0.474055	3.529383	4.756196	2.486957	2.293639	1.741056	1.601683	0.952821	1.339172	1.622585	1.831342	0.259202	4.999991	45581.000000		1
35403.929688	7293.369141	2.929552	7.178944	20099.419922	99998.000000	3118.967285	1902.814819	485.497650	150.646805	133.384033	561.854126	746.822937	416.973907	3.323472	0.000000	4.549051	3.862928	0.466801	0.856061	4.303184	4.999991	3.494011	3.279397	2.686187	2.177960	2.125104	2.749624	2.873218	2.620109	0.521592	0.000000	45610.000000		1
4509.018066	1360.193970	3.315019	4.585519	3620.124268	62389.988281	393.953796	218.350296	86.276840	20.710390	26.057592	79.557373	95.447884	90.994965	0.926708	99998.000000	3.654082	3.133601	0.520486	0.661389	3.558723	4.795115	2.595445	2.339154	1.935894	1.316188	1.415934	1.900680	1.979766	1.959017	0.000000	4.999991	45650.000000		1
10376.136719	1590.413574	1.248914	2.445405	6727.191406	94986.054688	920.431274	531.738342	132.742615	74.355110	27.630299	113.179382	181.622955	99.715775	1.548711	0.000000	4.016036	3.201510	0.096533	0.388351	3.827834	4.977660	2.963991	2.725698	2.123010	1.871311	1.441386	2.053767	2.259171	1.998764	0.189970	0.000000	45665.000000		1
4632.768555	1238.830322	1.662135	2.574922	2112.154541	35330.531250	102.910530	61.949226	0.000000	12.973289	1.128648	0.000000	0.000000	0.000000	0.132223	0.000000	3.665841	3.093012	0.220666	0.410764	3.324726	4.548150	2.012460	1.792036	0.000000	1.113050	0.052559	0.000000	0.000000	0.000000	0.000000	0.000000	45691.000000		1
7614.602051	981.529358	2.833956	7.012422	4821.345215	69879.148438	539.626526	333.645111	66.516243	64.064674	17.151754	66.587173	126.374695	53.114315	0.075056	0.000000	3.881647	2.991903	0.452393	0.845868	3.683168	4.844347	2.732093	2.523285	1.822928	1.806619	1.234309	1.823391	2.101660	1.725212	0.000000	0.000000	45704.000000		1
16406.453125	7270.024902	1.276668	4.832219	16194.528320	99998.000000	2444.960693	1506.159668	355.271362	109.719421	76.316368	360.680237	513.072449	257.233154	3.671564	99998.000000	4.215015	3.861536	0.106078	0.684147	4.209368	4.999991	3.388272	3.177871	2.550560	2.040283	1.882618	2.557122	2.710179	2.410327	0.564851	4.999991	45734.000000		1
25958.640625	8186.900879	5.433547	11.977242	23120.058594	99998.000000	3522.983398	2219.150879	515.416077	194.272461	130.423645	663.814880	901.293579	527.078796	2.806973	99998.000000	4.414282	3.913120	0.735083	1.078357	4.363989	4.999991	3.546911	3.346187	2.712158	2.288411	2.115356	2.822047	2.954866	2.721875	0.448238	4.999991	45797.000000		1
9423.060547	4184.041504	2.716774	4.739707	13862.284180	99998.000000	2032.458252	1260.786621	380.406921	189.742447	107.178421	525.688049	683.072815	413.859314	3.671909	99998.000000	3.974192	3.621596	0.434053	0.675751	4.141835	4.999991	3.308022	3.100641	2.580248	2.278164	2.030107	2.720728	2.834467	2.616853	0.564892	4.999991	45885.000000		1
7299.292969	3796.942871	2.285050	3.185502	3487.350830	54729.250000	329.701019	213.286789	50.594902	23.479588	12.023498	46.712475	61.680943	48.130993	0.673754	0.000000	3.863281	3.579434	0.358896	0.503178	3.542496	4.738219	2.518120	2.328964	1.704107	1.370690	1.080031	1.669433	1.790151	1.682425	0.000000	0.000000	45938.000000		1
5018.698242	452.871704	1.948923	3.620309	2654.926270	42713.882812	179.094299	123.173775	25.286657	7.937543	9.790871	21.746525	33.057678	52.617836	0.208405	99998.000000	3.700591	2.655975	0.289795	0.558746	3.424052	4.630569	2.253082	2.090518	1.402891	0.899686	0.990821	1.337390	1.519272	1.721133	0.000000	4.999991	45974.000000		1
12350.978516	2250.373779	2.840123	6.007123	7160.980957	90571.593750	913.912231	578.336670	100.227676	74.792999	40.474072	160.382172	211.377960	141.654617	2.352005	0.000000	4.091702	3.352255	0.453337	0.778666	3.854973	4.956992	2.960905	2.762181	2.000988	1.873861	1.607177	2.205156	2.325060	2.151231	0.371438	0.000000	46034.000000		1
13088.213867	1395.949951	0.952875	3.348940	5588.856934	78826.953125	707.764282	426.863464	102.888947	24.491053	28.950140	109.528236	134.981415	48.846420	1.705056	0.000000	4.116880	3.144870	0.000000	0.524907	3.747323	4.896675	2.849889	2.630289	2.012369	1.389007	1.461651	2.039526	2.130274	1.688833	0.231739	0.000000	46075.000000		1
8689.315430	2362.245605	3.543216	4.292564	5984.065918	85960.343750	778.662537	462.523804	101.393333	41.587299	34.932594	117.296173	198.093216	62.152756	0.663459	0.000000	3.938986	3.373325	0.549398	0.632717	3.776996	4.934298	2.891349	2.665134	2.006009	1.618961	1.543231	2.069284	2.296870	1.793460	0.000000	0.000000	46108.000000		1
9619.093750	2157.124512	2.022933	3.422950	8337.436523	99998.000000	1161.551880	703.351440	166.972122	71.999130	31.521978	171.656311	218.279358	114.844597	2.549392	99998.000000	3.983134	3.333875	0.305981	0.534401	3.921032	4.999991	3.065039	2.847172	2.222644	1.857327	1.498613	2.234660	2.339013	2.060111	0.406437	4.999991	46148.000000		1
7289.002441	1276.643188	1.998263	3.250261	5219.067383	77689.687500	639.931274	380.092377	117.027885	13.432766	31.383209	142.320709	161.322708	104.970467	0.733704	0.000000	3.862668	3.106070	0.300653	0.511918	3.717593	4.890363	2.806133	2.579889	2.068289	1.128165	1.496697	2.153268	2.207695	2.021067	0.000000	0.000000	46174.000000		1
18839.791016	3092.743164	2.901798	8.063977	9104.633789	99998.000000	1295.108643	782.412354	171.301682	74.681984	66.929466	283.947571	369.206787	229.550430	3.114103	0.000000	4.275076	3.490344	0.462667	0.906549	3.959262	4.999991	3.112306	2.893436	2.233762	1.873216	1.825617	2.453238	2.567270	2.360878	0.493333	0.000000	46233.000000		1
5028.298340	0.000000	1.942755	4.243225	1670.541504	33757.113281	51.627953	19.393633	1.190323	18.073793	0.000000	0.000000	0.000000	9.368399	0.725566	99998.000000	3.701421	0.000000	0.288418	0.627696	3.222857	4.528365	1.712885	1.287659	0.075665	1.257049	0.000000	0.000000	0.000000	0.971665	0.000000	4.999991	46262.000000		0
21903.382812	4838.204102	3.641896	5.686414	11954.513672	99998.000000	1745.241943	1069.826050	250.353333	121.992706	82.360497	366.119965	512.702393	397.863983	4.995203	0.000000	4.340511	3.684684	0.561327	0.754838	4.077532	4.999991	3.241856	3.029313	2.398553	2.086334	1.915719	2.563623	2.709865	2.599735	0.698553	0.000000	46321.000000		1
7937.827148	2265.527344	2.796951	4.153796	5722.114746	83219.187500	695.565002	429.145416	115.769722	20.562370	20.235495	108.948486	127.413918	106.450661	0.520584	99998.000000	3.899702	3.355169	0.446685	0.618445	3.757557	4.920223	2.842338	2.632604	2.063595	1.313073	1.306114	2.037221	2.105217	2.027148	0.000000	4.999991	46348.000000		1
6124.311523	0.000000	3.931767	5.917695	2655.385742	41453.683594	232.748260	127.703789	28.826790	0.000000	4.625608	24.521891	29.844423	22.465036	1.040166	99998.000000	3.787057	0.000000	0.594588	0.772153	3.424128	4.617563	2.366886	2.106204	1.459796	0.000000	0.665169	1.389554	1.474863	1.351507	0.017103	4.999991	46414.000000		0
8965.220703	2311.095703	3.481541	6.087300	5989.977539	94924.500000	727.484802	461.749786	142.413223	78.761772	36.039654	152.635818	212.337006	144.531754	0.193568	0.000000	3.952561	3.363818	0.541772	0.784425	3.777425	4.977378	2.861824	2.664407	2.153550	1.896315	1.556781	2.183656	2.327026	2.159963	0.000000	0.000000	46449.000000		1
14994.309570	3659.617676	1.359929	6.216817	10521.735352	99998.000000	1505.246948	917.788513	243.498184	87.710785	63.333828	297.778137	402.045532	311.386688	1.739215	0.000000	4.175927	3.563436	0.133516	0.793568	4.022088	4.999991	3.177608	2.962743	2.386496	1.943053	1.801636	2.473893	2.604275	2.493300	0.240353	0.000000	46478.000000		1
11271.724609	3390.690918	3.308852	5.384208	9683.828125	99998.000000	1287.186523	824.474548	214.865662	130.546997	56.185719	278.588043	374.402893	265.472900	2.125552	99998.000000	4.051991	3.530288	0.519677	0.731122	3.986047	4.999991	3.109642	2.916177	2.332167	2.115767	1.749626	2.444963	2.573339	2.424020	0.327472	4.999991	46535.000000		1
13991.767578	2991.294434	2.149366	5.304030	10288.668945	99998.000000	1410.317139	875.004700	219.978500	93.603806	57.724506	237.737762	369.086517	157.976852	2.831902	99998.000000	4.145873	3.475859	0.332310	0.724606	4.012359	4.999991	3.149317	2.942010	2.342380	1.971293	1.761360	2.376098	2.567128	2.198593	0.452078	4.999991	46574.000000		1
13076.227539	4429.960449	3.163916	4.878475	10939.369141	99998.000000	1565.944092	977.236816	227.786530	106.882385	73.954224	358.308868	481.334625	176.309677	2.737262	99998.000000	4.116482	3.646400	0.500225	0.688284	4.038992	4.999991	3.194776	2.990000	2.357528	2.028906	1.868963	2.554258	2.682447	2.246276	0.437316	4.999991	46666.000000		1
10259.722656	900.766235	3.092990	4.937066	5403.484375	79006.062500	670.666931	399.307159	107.428207	87.945145	28.055855	96.419258	124.598465	149.906708	0.285547	99998.000000	4.011136	2.954612	0.490378	0.693469	3.732674	4.897660	2.826507	2.601307	2.031118	1.944212	1.448024	1.984164	2.095513	2.175821	0.000000	4.999991	46708.000000		1
4680.582031	877.983582	2.852458	5.834434	2276.190918	42246.675781	132.693283	77.068802	26.606499	31.774843	2.510163	6.543694	11.193972	51.510773	0.360076	0.000000	3.670300	2.943486	0.455219	0.765999	3.357209	4.625793	2.122849	1.886879	1.424988	1.502083	0.399702	0.815823	1.048984	1.711898	0.000000	0.000000	46743.000000		1
6036.751465	1592.720215	2.269632	3.521630	4955.235352	75919.179688	553.080872	350.633423	94.966820	49.160965	23.189716	96.348335	115.085129	105.173996	0.174096	99998.000000	3.780803	3.202139	0.355955	0.546744	3.695064	4.880352	2.742789	2.544853	1.977572	1.691620	1.365295	1.983844	2.061019	2.021908	0.000000	4.999991	46790.000000		1
9186.593750	1339.156738	1.791652	1.992095	5960.675781	82220.789062	727.090088	447.468994	89.382164	60.561546	26.384468	93.461952	100.141335	85.061852	0.827743	99998.000000	3.963155	3.126831	0.253254	0.299310	3.775295	4.914982	2.861588	2.650763	1.951251	1.782197	1.421348	1.970635	2.000613	1.929735	0.000000	4.999991	46833.000000		1
8252.060547	526.986267	1.813238	1.902667	4574.115723	68671.429688	468.894806	302.659698	71.317627	17.571144	4.344988	53.465862	56.059288	35.012772	1.626009	99998.000000	3.916562	2.721799	0.258455	0.279363	3.660307	4.836776	2.671075	2.480955	1.853197	1.244800	0.637989	1.728077	1.748648	1.544227	0.211123	4.999991	46844.000000		1
16467.046875	3751.272705	2.063021	6.028709	12484.189453	99998.000000	1815.036255	1114.111694	225.100601	138.469116	79.184242	377.175171	507.571075	261.932770	2.063449	99998.000000	4.216616	3.574179	0.314504	0.780224	4.096360	4.999991	3.258885	3.046929	2.352377	2.141353	1.898639	2.576543	2.705497	2.418190	0.314594	4.999991	46897.000000		1
14893.582031	4207.502441	2.528666	3.897846	9521.361328	99998.000000	1314.286377	794.987854	206.021500	85.727936	61.132038	271.072968	349.147064	245.194229	2.793509	0.000000	4.172999	3.624024	0.402891	0.590825	3.978699	4.999991	3.118690	2.900361	2.313913	1.933122	1.786269	2.433086	2.543008	2.389510	0.446150	0.000000	46940.000000		1
4558.647949	852.283691	2.204873	2.547168	2200.515869	46270.734375	79.282921	47.175034	42.022106	21.786613	11.619528	26.948793	33.002171	32.777058	1.114845	99998.000000	3.658836	2.930584	0.343384	0.406058	3.342525	4.665307	1.899180	1.673712	1.623478	1.338190	1.065189	1.430539	1.518543	1.515570	0.047214	4.999991	46973.000000		1
9636.193359	1084.702026	2.793867	5.054248	4805.402344	72544.492188	489.642212	306.708649	68.212303	41.069233	17.509468	78.462646	108.464340	103.863403	1.119423	0.000000	3.983906	3.035311	0.446206	0.703657	3.681730	4.860604	2.689879	2.486726	1.833863	1.613517	1.243273	1.894663	2.035287	2.016463	0.048994	0.000000	46988.000000		1
23322.326172	6935.054199	3.302684	7.413308	13305.864258	99998.000000	1903.308228	1198.649292	310.618835	107.129082	86.924431	364.319061	523.538635	270.656677	1.443476	0.000000	4.367772	3.841050	0.518867	0.870012	4.124043	4.999991	3.279509	3.078692	2.492228	2.029907	1.939142	2.561482	2.718949	2.432419	0.159410	0.000000	47035.000000		1
8175.016113	905.219177	1.557288	1.847160	5328.305664	78559.835938	624.935059	367.828369	71.499565	17.059242	4.314150	78.071014	95.910446	83.754341	2.492603	0.000000	3.912489	2.956754	0.192369	0.266504	3.726589	4.895201	2.795835	2.565645	1.854303	1.231960	0.634895	1.892490	1.981866	1.923007	0.396653	0.000000	47085.000000		1
7542.670898	1249.290405	2.719858	2.615010	3923.292725	61939.996094	364.895721	225.964035	58.951832	43.092167	15.332349	59.830700	80.356064	15.856585	1.396992	0.000000	3.877525	3.096663	0.434546	0.417473	3.593651	4.791971	2.562169	2.354039	1.770497	1.634398	1.185609	1.776924	1.905019	1.200210	0.145194	0.000000	47105.000000		1
14681.958008	4298.448242	1.680638	5.384208	12275.482422	99998.000000	1804.838257	1084.649658	265.787445	135.345291	69.717163	335.893158	435.652100	256.964874	1.308938	99998.000000	4.166784	3.633312	0.225474	0.731122	4.089038	4.999991	3.256438	3.035290	2.424535	2.131443	1.843340	2.526201	2.639140	2.409874	0.116919	4.999991	47134.000000		1
10375.929688	3696.147705	2.966557	8.199661	13228.779297	99998.000000	1904.945679	1190.776489	256.119934	139.591599	97.495483	379.065491	512.057922	262.438507	3.319991	0.000000	4.016027	3.567749	0.472253	0.913796	4.121520	4.999991	3.279883	3.075830	2.408443	2.144859	1.988984	2.578714	2.709319	2.419028	0.521137	0.000000	47173.000000		1
18752.015625	5327.075195	5.307115	7.345466	12268.475586	99998.000000	1773.871338	1092.898560	266.385681	127.299820	76.803596	312.567749	436.598816	255.142380	1.618685	99998.000000	4.273048	3.726489	0.724858	0.866019	4.088790	4.999991	3.248922	3.038580	2.425511	2.104828	1.885382	2.494944	2.640083	2.406783	0.209162	4.999991	47302.000000		1
13552.603516	3680.010498	1.955090	4.659529	10835.421875	99998.000000	1543.963257	933.429199	236.226730	120.478592	58.523193	331.107208	465.148071	256.823029	3.258683	99998.000000	4.132023	3.565849	0.291167	0.668342	4.034846	4.999991	3.188637	2.970081	2.373329	2.080910	1.767328	2.519969	2.667591	2.409634	0.513042	4.999991	47348.000000		1
7513.091797	1714.823975	2.892547	3.490792	6384.945801	89152.359375	815.408386	495.461212	111.372307	51.945580	47.760944	147.168350	169.568619	137.118439	0.239390	99998.000000	3.875819	3.234220	0.461280	0.542924	3.805157	4.950133	2.911375	2.695010	2.046777	1.715549	1.679073	2.167814	2.229346	2.137096	0.000000	4.999991	47393.000000		1
9786.935547	2666.573730	2.032184	3.657314	6326.928223	87707.429688	758.843323	482.780884	120.407661	33.390724	27.580959	146.008865	182.865707	138.478378	1.222395	99998.000000	3.990647	3.425954	0.307963	0.563162	3.801193	4.943037	2.880152	2.683750	2.080654	1.523626	1.440609	2.164379	2.262132	2.141382	0.087212	4.999991	47434.000000		1
4435.224121	460.374451	1.292086	2.867877	2149.347412	41219.539062	90.594078	59.281796	33.137856	15.042478	18.298906	38.741009	34.608799	44.717297	0.237449	99998.000000	3.646916	2.663111	0.111292	0.457561	3.332307	4.615103	1.957100	1.772921	1.520324	1.177319	1.262425	1.588171	1.539186	1.650476	0.000000	4.999991	47476.000000		1
3768.920898	0.000000	2.513247	5.260859	1789.542969	34998.597656	30.584520	20.435936	9.800121	39.601372	13.071969	0.000000	0.000000	25.743052	0.187472	0.000000	3.576217	0.000000	0.400235	0.721057	3.252742	4.544051	1.485502	1.310395	0.991231	1.597710	1.116341	0.000000	0.000000	1.410660	0.000000	0.000000	47489.000000		0
13636.250000	586.456177	2.729109	3.937934	6205.056152	82575.515625	731.771179	474.053894	134.488022	39.188152	33.057678	111.976723	166.984451	108.112801	0.414440	99998.000000	4.134695	2.768236	0.436021	0.595268	3.792746	4.916852	2.864375	2.675828	2.128684	1.593155	1.519272	2.049128	2.222676	2.033877	0.000000	4.999991	47531.000000		1
15927.680664	3112.719727	2.806202	3.463039	8814.534180	99998.000000	1214.848145	732.218323	181.971420	80.874130	58.825401	211.649323	275.337769	164.332443	1.382226	99998.000000	4.202153	3.493140	0.448119	0.539457	3.945199	4.999991	3.084522	2.864640	2.260003	1.907810	1.769565	2.325617	2.439866	2.215723	0.140579	4.999991	47575.000000		1
4868.649902	450.589752	3.490792	4.748958	3703.218750	65006.734375	330.786499	203.532928	56.728458	35.410572	31.525061	102.404793	145.546295	140.624649	0.631943	0.000000	3.687408	2.653781	0.542924	0.676598	3.568579	4.812958	2.519548	2.308635	1.753801	1.549133	1.498656	2.010320	2.163001	2.148062	0.000000	0.000000	47597.000000		1
15783.225586	5053.390625	1.094727	5.445883	13965.466797	99998.000000	2029.186401	1251.732788	341.271210	120.151711	75.656448	374.902466	526.665588	281.705688	1.839548	0.000000	4.198196	3.703583	0.039306	0.736068	4.145055	4.999991	3.307322	3.097512	2.533100	2.079730	1.878846	2.573918	2.721535	2.449796	0.264711	0.000000	47627.000000		1
24950.083984	4500.550293	3.641896	4.792130	15881.529297	99998.000000	2297.252686	1428.375488	346.041748	177.592514	80.325226	364.093964	501.582428	239.686676	3.334060	99998.000000	4.397072	3.653266	0.561327	0.680529	4.200892	4.999991	3.361209	3.154842	2.539129	2.249425	1.904852	2.561213	2.700342	2.379644	0.522973	4.999991	47685.000000		1
16053.268555	1785.460083	1.242747	2.207957	8350.850586	99998.000000	1071.395630	665.628113	193.498444	108.556854	43.644154	187.099686	288.252472	127.608192	1.801349	0.000000	4.205564	3.251750	0.094383	0.343991	3.921731	4.999991	3.029950	2.823232	2.286677	2.035657	1.639926	2.272073	2.459773	2.105879	0.255598	0.000000	47712.000000		1
9291.986328	951.358093	2.266548	4.582436	4681.306641	70214.476562	518.660217	321.970093	105.198662	56.198055	31.225939	102.065582	143.511032	113.071449	0.672987	0.000000	3.968109	2.978344	0.355365	0.661096	3.670367	4.846426	2.714883	2.507816	2.022010	1.749721	1.494516	2.008879	2.156885	2.053353	0.000000	0.000000	47748.000000		1
34022.039062	5815.456543	2.852458	8.711562	18778.781250	99998.000000	2835.349854	1759.646118	446.571625	215.331314	133.365540	639.348450	941.443848	445.433716	2.331655	0.000000	4.531760	3.764584	0.455219	0.940096	4.273667	4.999991	3.452607	3.245425	2.649891	2.333107	2.125044	2.805738	2.973794	2.648783	0.367664	0.000000	47808.000000		1
14413.591797	3923.582764	1.344510	0.952875	6873.067871	97569.132812	916.215759	522.385315	128.425385	40.773193	29.230759	143.255081	169.414444	74.213257	1.603343	99998.000000	4.158772	3.593683	0.128564	0.000000	3.837151	4.989313	2.961998	2.717991	2.108651	1.610375	1.465840	2.156110	2.228951	1.870481	0.205026	4.999991	47833.000000		1
12435.272461	1928.237183	2.500912	3.459955	10773.402344	99998.000000	1433.164551	917.850159	197.969864	82.308067	57.271194	257.516846	363.486450	197.143417	2.300275	99998.000000	4.094656	3.285161	0.398098	0.539070	4.032353	4.999991	3.156296	2.962772	2.296599	1.915442	1.757936	2.410806	2.560488	2.294782	0.361780	4.999991	47854.000000		1
6634.577637	1015.561523	2.124696	3.102241	5605.577148	78802.031250	627.435974	387.292908	68.067368	39.206654	14.259208	65.955002	119.174171	93.502045	1.244666	99998.000000	3.821813	3.006706	0.327297	0.491676	3.748620	4.896537	2.797570	2.588040	1.832939	1.593360	1.154095	1.819248	2.076182	1.970821	0.095053	4.999991	47879.000000		1
15692.915039	2315.681152	2.389898	5.782010	13129.946289	99998.000000	1871.252808	1172.903076	280.404358	103.175728	80.664436	352.983246	514.968933	276.077881	1.680338	0.000000	4.195704	3.364679	0.378379	0.762079	4.118263	4.999991	3.272132	3.069262	2.447785	2.013577	1.906682	2.547754	2.711781	2.441032	0.225397	0.000000	47923.000000		1
4146.000488	1094.187622	1.847160	3.151581	3547.027344	60476.472656	313.628571	197.436371	53.832829	28.216209	18.277319	69.307030	104.797775	75.224724	1.049715	99998.000000	3.617629	3.039092	0.266504	0.498528	3.549865	4.781587	2.496416	2.295427	1.731047	1.450499	1.261912	1.840777	2.020352	1.876361	0.021071	4.999991	47955.000000		1
17716.833984	4904.084961	2.673601	6.457349	13086.539062	99998.000000	1933.165039	1179.203247	294.527893	119.923515	79.652969	339.732422	474.103241	242.739578	1.732462	99998.000000	4.248386	3.690558	0.427097	0.810054	4.116825	4.999991	3.286269	3.071589	2.469126	2.078904	1.901202	2.531137	2.675873	2.385141	0.238664	4.999991	47992.000000		1
8635.507812	1062.847534	1.652884	3.574053	4099.753418	66290.367188	405.169342	254.470123	93.326271	67.620224	19.671169	51.356586	55.152668	37.566105	1.205058	0.000000	3.936288	3.026471	0.218242	0.553161	3.612758	4.821450	2.607637	2.405637	1.970004	1.830077	1.293830	1.710596	1.741567	1.574796	0.081008	0.000000	48037.000000		1
11272.933594	1127.649292	1.776234	4.135293	8312.384766	73390.367188	1065.419434	689.326599	20.509947	25.329830	0.000000	0.000000	0.000000	0.000000	0.168982	99998.000000	4.052037	3.052174	0.249500	0.616506	3.919726	4.865639	3.027521	2.838425	1.311965	1.403632	0.000000	0.000000	0.000000	0.000000	0.000000	4.999991	48069.000000		1
11313.698242	2705.003174	3.200921	4.230890	5730.931152	78712.070312	652.081238	427.085480	114.465302	68.625519	26.221031	112.510208	141.753296	84.765808	0.828661	0.000000	4.053605	3.432168	0.505275	0.626432	3.758225	4.896041	2.814302	2.630515	2.058674	1.836486	1.418650	2.051192	2.151533	1.928221	0.000000	0.000000	48112.000000		1
16193.665039	2245.927002	2.547168	2.664350	8099.119141	99998.000000	1059.640503	664.789307	175.208786	103.601288	40.208870	201.170776	246.193359	149.672348	2.631380	99998.000000	4.209345	3.351396	0.406058	0.425591	3.908438	4.999991	3.025159	2.822684	2.243556	2.015365	1.604322	2.303565	2.391276	2.175142	0.420184	4.999991	48159.000000		1
29263.964844	6694.100098	3.345856	7.505820	19842.087891	99998.000000	3052.762695	1859.839844	441.600647	170.028107	129.424515	534.849792	746.995605	416.949219	1.796602	0.000000	4.466333	3.825692	0.524507	0.875398	4.297587	4.999991	3.484693	3.269475	2.645030	2.230521	2.112016	2.728232	2.873318	2.620083	0.254452	0.000000	48201.000000		1
15411.221680	3619.297852	2.285050	2.488577	9819.937500	99998.000000	1310.515015	819.660828	204.969940	67.842255	57.798515	236.442581	323.915924	205.488022	2.711154	99998.000000	4.187837	3.558624	0.358896	0.395951	3.992109	4.999991	3.117442	2.913634	2.311690	1.831500	1.761917	2.373726	2.510432	2.312787	0.433154	4.999991	48222.000000		1
9082.927734	2395.454346	2.183287	5.356454	8755.002930	99998.000000	1176.082397	740.932983	170.592422	70.962997	47.258297	186.122131	231.237228	151.901886	2.253965	0.000000	3.958226	3.379388	0.339111	0.728877	3.942256	4.999991	3.070438	2.869779	2.231960	1.851032	1.674478	2.269798	2.364058	2.181563	0.352947	0.000000	48279.000000		1
23147.041016	4776.982910	3.200921	4.807549	15039.307617	99998.000000	2189.503906	1372.140381	374.396729	151.195709	100.918434	455.674835	582.231445	331.727020	3.818133	0.000000	4.364495	3.679154	0.505275	0.681924	4.177228	4.999991	3.340346	3.137398	2.573332	2.179539	2.003970	2.658655	2.765096	2.520781	0.581851	0.000000	48339.000000		1
23583.283203	4087.412354	4.437500	4.869224	13220.454102	99998.000000	1933.544312	1172.138306	293.328308	112.698318	67.734322	358.321198	518.191467	290.340179	1.673261	99998.000000	4.372604	3.611449	0.647138	0.687460	4.121246	4.999991	3.286354	3.068979	2.467354	2.051918	1.830809	2.554272	2.714490	2.462907	0.223564	4.999991	48384.000000		1
19074.503906	2590.941895	2.396065	7.000087	10876.183594	99998.000000	1569.009399	952.869080	258.293945	112.818581	77.065712	376.120544	471.808960	269.191895	1.685951	99998.000000	4.280453	3.413458	0.379499	0.845103	4.036477	4.999991	3.195626	2.979033	2.412114	2.052381	1.886861	2.575327	2.673766	2.430062	0.226845	4.999991	48526.000000		1
5690.265625	777.194702	3.176251	2.664350	4509.184570	68825.031250	454.765106	282.276184	68.477501	55.260597	19.341209	70.559029	117.064888	81.518631	0.690080	99998.000000	3.755132	2.890530	0.501915	0.425591	3.654098	4.837747	2.657787	2.450674	1.835548	1.742416	1.286484	1.848553	2.068427	1.911257	0.000000	4.999991	48554.000000		1
11875.953125	6415.478027	3.663482	6.247655	11900.761719	99998.000000	1690.083130	1056.106567	246.033020	86.060982	78.669258	352.792053	462.548492	288.419006	2.154446	0.000000	4.074668	3.807229	0.563894	0.795717	4.075575	4.999991	3.227908	3.023708	2.390993	1.934806	1.895805	2.547519	2.665157	2.460024	0.333336	0.000000	48625.000000		1
26423.580078	6839.208496	2.920300	9.985147	17592.152344	99998.000000	2682.599854	1619.104736	427.307526	170.324142	134.728546	675.906189	897.349487	546.056152	3.904693	99998.000000	4.421992	3.835006	0.465428	0.999354	4.245319	4.999991	3.428556	3.209275	2.630741	2.231276	2.129460	2.829886	2.952962	2.737237	0.591587	4.999991	48676.000000		1
13607.827148	2943.940430	3.401364	4.298732	6876.786621	96744.851562	876.753174	520.649170	119.667564	65.211823	23.609104	132.273895	172.720215	132.119705	1.179865	99998.000000	4.133789	3.468929	0.531653	0.633340	3.837386	4.985628	2.942877	2.716545	2.077976	1.814326	1.373080	2.121474	2.237343	2.120968	0.071832	4.999991	48746.000000		1
8192.612305	4195.821289	1.822490	2.846291	9149.292969	99998.000000	1270.972168	782.615906	204.778763	99.499916	47.508080	157.810333	206.225021	150.871918	1.827572	99998.000000	3.913422	3.622817	0.260665	0.454279	3.961388	4.999991	3.104136	2.893549	2.311285	1.997823	1.676767	2.198135	2.314341	2.178608	0.261874	4.999991	48784.000000		1
15446.731445	2017.184570	2.957305	5.279361	6942.865234	98026.851562	879.593323	548.874634	146.307983	82.064453	36.912354	135.110931	197.470291	182.921219	1.450277	99998.000000	4.188837	3.304746	0.470896	0.722581	3.841539	4.991345	2.944282	2.739473	2.165268	1.914155	1.567172	2.130691	2.295502	2.262264	0.161451	4.999991	48823.000000		1
22658.568359	4560.242188	3.296517	7.293042	12642.736328	99998.000000	1843.443604	1124.469971	290.475861	131.453613	86.144241	405.560974	555.097656	330.000122	3.346572	99998.000000	4.355232	3.658988	0.518055	0.862909	4.101841	4.999991	3.265630	3.050948	2.463110	2.118773	1.935226	2.608056	2.744370	2.518514	0.524600	4.999991	48919.000000		1
4391.256348	1332.249146	3.071404	2.244962	4356.783203	63293.886719	476.638092	280.749756	77.926079	21.777363	24.389290	69.686325	110.561287	96.780060	0.931655	99998.000000	3.642589	3.124585	0.487337	0.351209	3.639166	4.801362	2.678189	2.448319	1.891683	1.338005	1.387199	1.843148	2.043603	1.985786	0.000000	4.999991	48972.000000		1
20282.292969	4811.847656	1.989012	4.218554	11871.925781	99998.000000	1692.892456	1041.218262	249.320282	105.679726	81.891769	350.183197	479.561462	307.763306	1.595261	99998.000000	4.307117	3.682312	0.298637	0.625164	4.074521	4.999991	3.228629	3.017542	2.396758	2.023992	1.913240	2.544295	2.680844	2.488217	0.202832	4.999991	49001.000000		1
16471.785156	3036.005615	1.979760	5.149844	10570.297852	99998.000000	1453.526367	923.629089	226.771973	107.937027	65.214905	309.767731	384.199921	256.468384	1.413529	0.000000	4.216741	3.482303	0.296613	0.711794	4.024087	4.999991	3.162423	2.965497	2.355589	2.033170	1.814347	2.491036	2.584557	2.409034	0.150305	0.000000	49054.000000		1
6864.205078	828.208984	2.359060	3.293433	3840.278564	57575.125000	363.326111	230.469376	85.758774	20.346508	15.344684	59.920128	78.727852	129.270325	0.457946	99998.000000	3.836590	2.918140	0.372739	0.517649	3.584363	4.760235	2.560297	2.362613	1.933279	1.308490	1.185958	1.777573	1.896128	2.111499	0.000000	4.999991	49076.000000		1
8042.452148	3331.714600	3.870092	3.281098	8403.613281	99998.000000	1152.279053	690.945618	199.271194	67.441368	51.461433	223.453873	278.514038	200.446106	0.468737	0.000000	3.905389	3.522668	0.587721	0.516019	3.924466	4.999991	3.061558	2.839444	2.299444	1.828926	1.711482	2.349188	2.444847	2.301998	0.000000	0.000000	49095.000000		1
8196.602539	1677.304077	3.685068	4.119875	4627.316406	71353.812500	464.411041	281.344910	78.866615	42.641941	21.839037	75.391243	93.258430	74.947189	1.539847	99998.000000	3.913634	3.224612	0.566445	0.614884	3.665329	4.853417	2.666903	2.449239	1.896893	1.629837	1.339234	1.877321	1.969688	1.874755	0.187478	4.999991	49169.000000		1
10368.359375	1480.703369	3.071404	4.631775	4779.388184	71710.679688	486.361115	339.741669	79.714645	48.815586	32.181896	112.340599	126.994530	121.631905	0.221481	99998.000000	4.015710	3.170468	0.487337	0.665747	3.679372	4.855584	2.686959	2.531149	1.901538	1.688558	1.507612	2.050537	2.103785	2.085047	0.000000	4.999991	49236.000000		1
7562.332520	1501.956543	2.840123	5.633991	3684.756348	59454.773438	364.522583	220.382477	64.061592	46.848160	31.349289	94.103371	116.136688	77.364838	0.054318	0.000000	3.878656	3.176657	0.453337	0.750816	3.566409	4.774187	2.561724	2.343177	1.806598	1.670693	1.496228	1.973605	2.064970	1.888544	0.000000	0.000000	49265.000000		1
10157.410156	1985.659424	2.328223	2.732193	5327.849609	77719.656250	627.281799	383.336487	110.996094	43.456047	19.840775	89.009033	126.596725	123.324883	0.169071	0.000000	4.006783	3.297905	0.367025	0.436511	3.726552	4.890531	2.797463	2.583580	2.045308	1.638050	1.297559	1.949434	2.102422	2.091051	0.000000	0.000000	49303.000000		1
15708.657227	2713.165771	1.285919	3.904013	9152.814453	99998.000000	1263.299805	764.403320	212.546692	99.752785	38.617661	188.512039	283.938324	153.104538	1.680737	99998.000000	4.196139	3.433476	0.109214	0.591511	3.961555	4.999991	3.101506	2.883322	2.327454	1.998925	1.586786	2.275339	2.453224	2.184988	0.225500	4.999991	49319.000000		1
22238.390625	4301.756836	5.023410	5.251607	11239.231445	99998.000000	1577.976929	969.768005	280.367371	98.247917	56.534184	282.337860	415.977844	178.113663	2.797756	99998.000000	4.347103	3.633646	0.700999	0.720292	4.050736	4.999991	3.198101	2.986668	2.447727	1.992323	1.752311	2.450769	2.619070	2.250697	0.446810	4.999991	49350.000000		1
7601.033691	728.854004	2.417651	1.486362	1903.443970	36468.464844	31.047081	21.845205	6.034877	11.493094	2.528666	7.444145	3.342773	37.883732	0.370964	0.000000	3.880873	2.862641	0.383394	0.172125	3.279540	4.561917	1.492021	1.339356	0.780668	1.060437	0.402891	0.871815	0.524107	1.578453	0.000000	0.000000	49381.000000		1
15217.316406	4098.362793	3.352024	4.363490	10149.978516	99998.000000	1428.572754	882.313171	243.646194	122.375092	55.642982	288.767456	402.171967	278.794647	3.629920	99998.000000	4.182338	3.612610	0.525307	0.639834	4.006465	4.999991	3.154902	2.945623	2.386760	2.087693	1.745410	2.460548	2.604412	2.445284	0.559897	4.999991	49443.000000		1
14309.944336	3884.675049	2.359060	4.915480	7560.232910	99998.000000	966.736694	603.373596	168.125443	89.804642	48.877258	248.314972	354.546692	252.700058	0.464618	0.000000	4.155638	3.589355	0.372739	0.691566	3.878535	4.999991	2.985308	2.780586	2.225633	1.953299	1.689107	2.395003	2.549673	2.402605	0.000000	0.000000	49469.000000		1
27682.673828	3613.478760	1.396934	8.915089	16262.542969	99998.000000	2372.912354	1497.000977	380.450104	162.602463	109.398712	464.845856	635.589417	320.853760	3.472331	99998.000000	4.442208	3.557925	0.145176	0.950126	4.211188	4.999991	3.375282	3.175222	2.580298	2.211127	2.039012	2.667309	2.803177	2.506307	0.540621	4.999991	49518.000000		1
24576.888672	4540.466309	3.607974	7.604500	16629.191406	99998.000000	2444.439697	1521.498169	395.396973	138.028152	98.587128	531.550232	670.879700	475.537170	1.855459	99998.000000	4.390527	3.657100	0.557263	0.881071	4.220871	4.999991	3.388179	3.182271	2.597033	2.139968	1.993820	2.725544	2.826645	2.677185	0.268451	4.999991	49565.000000		1
15532.610352	3308.426025	3.099157	3.552467	7066.778809	99998.000000	909.397644	546.012939	126.605980	69.430382	32.872654	139.295563	208.947968	83.529228	0.868096	0.000000	4.191245	3.519621	0.491244	0.550530	3.849221	4.999991	2.958754	2.737203	2.102454	1.841550	1.516835	2.143937	2.320038	1.921839	0.000000	0.000000	49591.000000		1
13908.374023	1755.424438	2.485493	2.849375	6308.228516	86872.445312	766.882629	489.444855	116.383385	60.595467	42.062195	175.908798	234.209961	119.448624	0.524541	0.000000	4.143276	3.244382	0.395413	0.454750	3.799907	4.938882	2.884729	2.689704	2.065891	1.782440	1.623892	2.245288	2.369605	2.077181	0.000000	0.000000	49655.000000		1
13476.542969	2527.811523	1.615879	4.637943	7446.680176	99998.000000	1008.194458	598.979248	171.532974	93.542130	41.485538	194.306381	242.024155	195.197586	1.577891	0.000000	4.129579	3.402745	0.208409	0.666325	3.871963	4.999991	3.003544	2.777412	2.234348	1.971007	1.617897	2.288487	2.383859	2.290474	0.198077	0.000000	49706.000000		1
13323.527344	3417.692139	4.159964	4.835302	9215.426758	99998.000000	1270.543579	783.642761	184.148544	94.319237	42.595684	216.685074	291.804932	139.132126	0.963665	0.000000	4.124619	3.533733	0.619090	0.684424	3.964515	4.999991	3.103990	2.894118	2.265168	1.974600	1.629366	2.335829	2.465093	2.143427	0.000000	0.000000	49757.000000		1
11488.807617	2779.071533	3.897846	4.095205	6035.055664	79625.937500	715.186829	446.321838	117.650803	33.557243	18.727545	93.850502	89.394501	88.481712	0.353933	99998.000000	4.060275	3.443900	0.590825	0.612276	3.780681	4.901054	2.854419	2.649648	2.070595	1.525786	1.272481	1.972437	1.951311	1.946854	0.000000	4.999991	49789.000000		1
3104.368896	153.718216	2.685936	2.473158	1758.014771	41574.683594	17.201096	18.243399	46.046387	39.317669	11.745961	12.590905	29.406532	49.537178	0.259797	99998.000000	3.491973	2.186725	0.429096	0.393252	3.245023	4.618829	1.235556	1.261106	1.663196	1.594588	1.069889	1.100057	1.468444	1.694931	0.000000	4.999991	49820.000000		0
29661.644531	10427.085938	3.715905	7.573662	27762.800781	99998.000000	4251.066406	2669.623535	657.342102	270.163269	166.725418	812.170471	1157.216187	643.604004	3.343464	0.000000	4.472195	4.018163	0.570065	0.879306	4.443463	4.999991	3.628498	3.426450	2.817791	2.431626	2.222002	2.909647	3.063415	2.808619	0.524197	0.000000	49863.000000		1
8140.447266	3977.359863	2.463907	4.890810	6436.829590	97858.421875	771.249207	479.638550	99.894630	73.183289	25.046125	143.705307	219.704056	97.100769	0.240122	0.000000	3.910648	3.599595	0.391624	0.689381	3.808672	4.990598	2.887195	2.680914	1.999542	1.864412	1.398741	2.157473	2.341838	1.987223	0.000000	0.000000	49885.000000		1
23633.369141	7898.074707	2.806202	4.388160	14048.653320	99998.000000	2049.921387	1258.220947	316.203491	119.171082	107.301773	425.978424	623.695435	327.203186	2.520283	99998.000000	4.373526	3.897521	0.448119	0.642282	4.147635	4.999991	3.311737	3.099757	2.499967	2.076171	2.030607	2.629388	2.794973	2.514817	0.401449	4.999991	49938.000000		1
12021.816406	1127.279175	2.402232	3.854673	6049.925293	88863.460938	712.707520	441.289185	135.147934	57.150928	14.539828	81.663567	106.611015	72.945839	0.401380	99998.000000	4.079970	3.052032	0.380615	0.585988	3.781750	4.948723	2.852911	2.644723	2.130809	1.757023	1.162559	1.912028	2.027802	1.863001	0.000000	4.999991	49963.000000		1
15462.680664	4708.276855	2.525582	3.830003	11215.881836	99998.000000	1589.022827	963.788635	289.803589	87.670692	62.667740	296.146851	377.628479	215.744537	1.775947	99998.000000	4.189285	3.672862	0.402361	0.583199	4.049833	4.999991	3.201130	2.983982	2.462104	1.942854	1.797044	2.471507	2.577065	2.333940	0.249430	4.999991	49980.000000		1
9412.088867	2008.254028	1.902667	2.491661	4709.307129	65932.695312	503.198334	314.177460	40.446316	49.099289	22.061068	54.798038	51.637207	66.090691	0.652751	0.000000	3.973686	3.302819	0.279363	0.396489	3.672957	4.819101	2.701739	2.497175	1.606879	1.691075	1.343626	1.738765	1.712963	1.820140	0.000000	0.000000	50010.000000		1
21593.667969	5943.200195	1.088560	6.463516	12679.208008	99998.000000	1857.446899	1135.956787	260.153442	123.226204	78.351631	264.877747	309.351410	170.296387	1.891059	0.000000	4.334326	3.774020	0.036852	0.810469	4.103092	4.999991	3.268916	3.055362	2.415230	2.090703	1.894048	2.423045	2.490452	2.231205	0.276705	0.000000	50049.000000		1
17493.818359	3721.067383	1.871829	4.058200	9097.380859	99998.000000	1194.837769	765.501160	181.678467	87.713867	62.797256	233.435944	312.808289	247.192505	1.602232	0.000000	4.242885	3.570668	0.272266	0.608333	3.958916	4.999991	3.077309	2.883946	2.259304	1.943068	1.797941	2.368168	2.495278	2.393035	0.204725	0.000000	50077.000000		1
9121.313477	954.232117	3.931767	4.881558	7378.464844	93402.187500	945.498962	583.918274	103.592033	61.573013	24.006907	86.683899	162.139893	78.983803	0.817660	0.000000	3.960057	2.979654	0.594588	0.688559	3.867966	4.970357	2.975661	2.766352	2.015326	1.789390	1.380336	1.937938	2.209890	1.897538	0.000000	0.000000	50093.000000		1
14238.127930	2793.867188	2.278883	2.411484	8321.080078	99998.000000	1097.712280	678.582886	181.092560	52.725765	35.802208	160.696716	207.760727	110.175819	1.699773	99998.000000	4.153453	3.446206	0.357722	0.382284	3.920180	4.999991	3.040488	2.831603	2.257901	1.722023	1.553910	2.206007	2.317564	2.042086	0.230391	4.999991	50116.000000		1
[truncated: 8,812 more rows]
