# Supplementary material for: Distinct elongation stalls during translation are linked with distinct pathways for mRNA degradation
Source: eLife. 2022 Jul 27;11:e76038. doi: 10.7554/eLife.76038 (PMC9352352; doi:10.7554/eLife.76038)
Supplement: Figure 1—source data 2. [file elife-76038-fig1-data2.zip › 1C_flow_cytometry_data/list_mode_data.SYH1_CGA_1.CSV]

FSC-HLin	SSC-HLin	BLU-V-HLin	GRN-V-HLin	YEL-V-HLin	ORG-V-HLin	GRN-B-HLin	YEL-B-HLin	RED-B-HLin	NIR-B-HLin	YEL-G-HLin	ORG-G-HLin	RED-G-HLin	NIR-G-HLin	BLU-V-ALin	BLU-V-W	FSC-HLog	SSC-HLog	BLU-V-HLog	GRN-V-HLog	YEL-V-HLog	ORG-V-HLog	GRN-B-HLog	YEL-B-HLog	RED-B-HLog	NIR-B-HLog	YEL-G-HLog	ORG-G-HLog	RED-G-HLog	NIR-G-HLog	BLU-V-ALog	BLU-V-WLog	TIME		P01.R1
9832.991211	2174.501465	2.109277	3.743659	3978.174072	73129.171875	506.658264	313.270844	109.549820	66.531662	53.953094	157.079483	216.179337	146.977158	0.847916	99998.000000	3.992686	3.337360	0.324134	0.573296	3.599684	4.864090	2.704715	2.495920	2.039612	1.823028	1.732016	2.196120	2.334814	2.167250	0.000000	4.999991	28.000000		1
8371.274414	2486.313721	2.007514	2.013681	4989.683594	81385.039062	671.481018	410.075592	119.482544	42.009773	34.195580	151.658264	246.051514	122.732803	0.454057	99998.000000	3.922791	3.395556	0.302659	0.303991	3.698073	4.910544	2.827034	2.612864	2.077304	1.623350	1.533970	2.180866	2.391026	2.088961	0.000000	4.999991	47.000000		1
15354.434570	3077.494141	2.874044	3.129995	6044.683105	99998.000000	833.454407	516.384399	173.414047	108.078873	46.647717	213.838776	329.867523	199.191025	2.205869	99998.000000	4.186234	3.488197	0.458493	0.495544	3.781374	4.999991	2.920882	2.712973	2.239084	2.033741	1.668830	2.330086	2.518340	2.299270	0.343580	4.999991	74.000000		1
17410.207031	4204.486816	1.924253	4.348072	10913.234375	99998.000000	1588.335205	1009.147339	313.264679	99.882301	73.297386	354.087219	521.873474	251.164352	1.935077	99998.000000	4.240804	3.623713	0.284262	0.638297	4.037953	4.999991	3.200942	3.003955	2.495911	1.999489	1.865088	2.549110	2.717565	2.399958	0.286698	4.999991	104.000000		1
8524.083008	907.380859	2.633513	3.080655	3248.166748	57372.460938	390.453735	243.652359	82.483841	42.555595	34.803074	119.642899	150.412445	110.456436	0.514023	99998.000000	3.930648	2.957790	0.420535	0.488643	3.511638	4.758704	2.591570	2.386771	1.916369	1.628957	1.541618	2.077887	2.177284	2.043191	0.000000	4.999991	171.000000		1
5459.892090	880.475281	3.037483	4.119875	1375.982788	34449.113281	82.527016	50.366707	17.623568	17.873350	7.249870	0.712344	9.803205	0.000000	1.089526	99998.000000	3.737184	2.944717	0.482514	0.614884	3.138613	4.537178	1.916596	1.702144	1.246094	1.252206	0.860330	0.000000	0.991368	0.000000	0.037238	4.999991	210.000000		1
13952.184570	3301.253418	2.359060	4.465254	6593.166016	99998.000000	918.189392	572.884644	194.747360	124.983932	63.697708	303.680420	386.287628	255.398331	2.807900	0.000000	4.144642	3.518679	0.372739	0.649846	3.819094	4.999991	2.962932	2.758067	2.289472	2.096854	1.804124	2.482417	2.586911	2.407218	0.448382	0.000000	245.000000		1
4813.537109	1199.031616	2.368311	1.251998	1269.183594	31529.878906	45.972378	24.515722	0.715427	39.823402	0.000000	0.000000	0.000000	0.650669	0.630974	0.000000	3.682464	3.078831	0.374439	0.097604	3.103524	4.498722	1.662497	1.389445	0.000000	1.600138	0.000000	0.000000	0.000000	0.000000	0.000000	0.000000	263.000000		1
14377.755859	2135.125244	2.932636	4.418998	4752.655273	79781.046875	610.191711	380.706055	125.381737	54.767200	40.615925	191.531021	274.428070	125.440323	1.335629	0.000000	4.157691	3.329423	0.467258	0.645324	3.676936	4.901900	2.785466	2.580590	2.098234	1.738521	1.608696	2.282239	2.438429	2.098437	0.125686	0.000000	293.000000		1
14283.976562	8383.343750	2.519415	3.059069	6154.050781	99998.000000	821.976746	528.808777	168.634247	83.294868	57.906445	238.900330	323.937500	138.058990	0.595101	99998.000000	4.154849	3.923417	0.401300	0.485589	3.789161	4.999991	2.914860	2.723299	2.226946	1.920618	1.762727	2.378217	2.510461	2.140065	0.000000	4.999991	329.000000		1
7299.190918	1835.583130	3.237926	3.867008	2367.481934	46476.644531	239.517075	136.110062	58.794563	9.917304	2.417651	2.257297	5.846769	0.000000	1.139123	99998.000000	3.863275	3.263774	0.510267	0.587375	3.374287	4.667235	2.379337	2.133890	1.769337	0.996394	0.383394	0.353589	0.766916	0.000000	0.056571	4.999991	346.000000		1
9983.144531	568.746277	2.815454	3.370527	2860.821533	53239.160156	286.056854	183.322098	55.112579	16.430161	18.502432	43.718163	66.272629	61.261555	0.649284	99998.000000	3.999267	2.754919	0.449548	0.527698	3.456491	4.726231	2.456452	2.263215	1.741251	1.215642	1.267229	1.640662	1.821334	1.787188	0.000000	4.999991	360.000000		1
10324.289062	857.217712	2.932636	5.785094	2998.254395	61211.632812	343.577850	221.381607	85.589172	70.244484	43.693493	125.748695	143.717651	103.604370	0.150395	99998.000000	4.013860	2.933091	0.467258	0.762310	3.476868	4.786834	2.536025	2.345142	1.932419	1.846612	1.640417	2.099504	2.157510	2.015378	0.000000	4.999991	417.000000		1
22012.400391	4559.594727	3.968772	7.388638	8650.146484	99998.000000	1219.541626	774.163391	246.196457	117.471947	76.353371	353.920685	448.070312	282.014069	2.644657	0.000000	4.342668	3.658926	0.598656	0.868564	3.937023	4.999991	3.086197	2.888833	2.391282	2.069934	1.882828	2.548906	2.651346	2.450271	0.422369	0.000000	456.000000		1
7606.140137	2522.874512	1.218077	2.325139	4645.168457	76895.835938	620.186096	368.019562	97.211777	76.230019	25.622786	108.775803	172.297729	90.985710	0.678315	0.000000	3.881164	3.401896	0.085675	0.366449	3.667001	4.885903	2.792522	2.565871	1.987719	1.882126	1.408626	2.036532	2.236279	1.958973	0.000000	0.000000	537.000000		1
10044.819336	4242.512207	3.697403	4.480672	2879.623047	56401.777344	316.807892	186.550781	54.850460	26.859365	9.710693	36.986362	75.258644	29.474375	0.521411	99998.000000	4.001942	3.627623	0.567897	0.651343	3.459336	4.751293	2.500796	2.270797	1.739180	1.429096	0.987250	1.568042	1.876556	1.469445	0.000000	4.999991	566.000000		1
14207.833008	3066.389648	3.080655	3.675817	6139.504883	99998.000000	851.392517	508.298828	169.562454	110.206657	56.654449	278.396851	369.425720	236.652283	0.936106	0.000000	4.152528	3.486627	0.488643	0.565354	3.788133	4.999991	2.930130	2.706119	2.229330	2.042208	1.753234	2.444664	2.567527	2.374111	0.000000	0.000000	617.000000		1
5847.225098	818.831299	4.270978	2.127780	1128.537354	33652.175781	34.491619	30.997742	25.172560	5.578484	3.475374	0.000000	10.885598	20.833738	0.468630	99998.000000	3.766950	2.913194	0.630527	0.327927	3.052516	4.527013	1.537714	1.491330	1.400927	0.746516	0.541001	0.000000	1.036852	1.318767	0.000000	4.999991	651.000000		1
14689.124023	1968.402832	2.359060	4.711953	6029.313477	99998.000000	646.370117	521.302979	379.959778	225.032745	151.087784	310.063751	466.033112	362.163544	1.121061	0.000000	4.166996	3.294114	0.372739	0.673201	3.780268	4.999991	2.810481	2.717090	2.579738	2.352246	2.179229	2.491451	2.668417	2.558905	0.049629	0.000000	695.000000		1
45057.171875	9155.407227	3.919432	7.246786	19338.869141	99998.000000	3065.146973	1850.489990	551.927551	220.909790	150.165741	733.553589	935.677246	457.340057	1.406021	0.000000	4.653764	3.961678	0.593223	0.860145	4.286431	4.999991	3.486451	3.267287	2.741882	2.344215	2.176571	2.865432	2.971126	2.660239	0.147992	0.000000	817.000000		1
6811.303711	525.999512	1.372264	0.259034	2093.809326	53172.328125	182.822540	86.606804	63.993748	17.996700	0.453310	56.028450	97.791527	123.670258	0.995060	0.000000	3.833230	2.720985	0.137438	0.000000	3.320937	4.725686	2.262030	1.937552	1.806138	1.255193	0.000000	1.748409	1.990301	2.092265	0.000000	0.000000	849.000000		1
21440.394531	3043.816650	3.327354	2.189455	7603.978516	99998.000000	1073.671509	646.607605	233.818329	114.200096	63.025452	304.469849	390.786804	271.658875	1.668946	0.000000	4.331233	3.483418	0.522099	0.340336	3.881041	4.999991	3.030871	2.810641	2.368879	2.057667	1.799516	2.483544	2.591940	2.434024	0.222442	0.000000	868.000000		1
14939.042969	4541.773438	3.389029	4.896977	7545.458496	99998.000000	1114.586548	647.295288	193.455261	70.272240	57.937283	276.327667	335.032806	168.547913	1.754481	0.000000	4.174323	3.657225	0.530075	0.689928	3.877686	4.999991	3.047114	2.811102	2.286581	1.846784	1.762958	2.441424	2.525087	2.226723	0.244149	0.000000	897.000000		1
15711.997070	2899.035156	2.026016	3.934851	7126.483398	99998.000000	991.804382	600.274414	177.752869	95.269028	59.509991	301.398468	434.187347	286.615021	1.569915	99998.000000	4.196231	3.462254	0.306643	0.594928	3.852875	4.999991	2.996426	2.778350	2.249817	1.978952	1.774590	2.479141	2.637677	2.457299	0.195876	4.999991	928.000000		1
19308.210938	4423.429199	3.586388	4.107540	7914.785645	99998.000000	1110.926147	674.586365	193.088303	96.450096	48.149498	254.682907	349.057648	216.867004	1.802586	99998.000000	4.285742	3.645759	0.554657	0.613582	3.898439	4.999991	3.045685	2.829038	2.285756	1.984303	1.682592	2.406000	2.542897	2.336194	0.255896	4.999991	952.000000		1
28554.330078	8303.074219	3.167000	6.250739	15313.874023	99998.000000	2270.581543	1425.791260	363.184235	163.913055	113.382904	511.179047	655.553528	453.130737	2.666634	99998.000000	4.455672	3.919239	0.500648	0.795931	4.185085	4.999991	3.356137	3.154056	2.560127	2.214613	2.054548	2.708573	2.816608	2.656224	0.425963	4.999991	1043.000000		1
5070.749023	108.596947	2.944971	0.968294	1354.677124	37603.445312	44.677208	10.247264	0.000000	18.252649	0.000000	0.000000	0.000000	0.000000	0.238585	99998.000000	3.705072	2.035818	0.469081	0.000000	3.131836	4.575228	1.650086	1.010608	0.000000	1.261326	0.000000	0.000000	0.000000	0.000000	0.000000	4.999991	1066.000000		0
12966.340820	3366.634766	2.895631	4.280230	5773.631836	97983.007812	796.757935	502.072754	183.115494	90.557076	50.832348	241.197708	359.610199	195.866745	1.661957	0.000000	4.112817	3.527196	0.461743	0.631467	3.761449	4.991151	2.901326	2.700767	2.262725	1.956922	1.706140	2.382373	2.555832	2.291961	0.220620	0.000000	1169.000000		1
18953.212891	4204.088867	4.523845	5.267026	7464.245117	99998.000000	1044.385254	653.798889	199.169434	78.891289	50.906361	310.048340	379.861115	228.091827	1.561198	0.000000	4.277683	3.623672	0.655508	0.721565	3.872986	4.999991	3.018861	2.815444	2.299223	1.897029	1.706772	2.491429	2.579625	2.358110	0.193458	0.000000	1266.000000		1
6536.502441	1834.565552	2.084607	3.675817	3616.611816	64510.753906	439.950836	290.266174	92.715691	54.619183	34.855499	120.993576	181.690796	120.558769	0.536343	0.000000	3.815346	3.263533	0.319024	0.565354	3.558302	4.809632	2.643404	2.462796	1.967153	1.737345	1.542271	2.082762	2.259333	2.081199	0.000000	0.000000	1341.000000		1
29188.617188	7890.828125	2.864793	5.667912	15004.406250	99998.000000	2273.131836	1447.309570	464.922943	141.888992	136.005219	663.808716	816.068298	416.153625	3.238290	99998.000000	4.465213	3.897123	0.457093	0.753423	4.176219	4.999991	3.356625	3.160561	2.667381	2.151949	2.133556	2.822043	2.911726	2.619254	0.510316	4.999991	1367.000000		1
28360.318359	7367.841309	3.142330	4.255559	10199.207031	99998.000000	1513.073364	940.614319	320.594727	152.749908	89.561028	454.663361	633.477051	347.185822	2.633658	99998.000000	4.452711	3.867340	0.497252	0.628957	4.008566	4.999991	3.179860	2.973412	2.505956	2.183981	1.952119	2.657690	2.801731	2.540562	0.420559	4.999991	1415.000000		1
6415.561035	313.875275	1.649800	2.340558	2197.647949	44292.132812	221.514206	138.977936	26.282705	15.671560	18.255733	22.335520	5.069666	30.017113	0.347861	99998.000000	3.807235	2.496757	0.217431	0.369319	3.341958	4.646327	2.345402	2.142946	1.419670	1.195112	1.261399	1.348996	0.704979	1.477369	0.000000	4.999991	1460.000000		1
8198.560547	2212.514648	2.420735	4.089037	2410.247070	46274.128906	252.191238	155.790482	46.135815	68.798210	23.103371	74.392113	102.034744	70.654625	0.241478	0.000000	3.913738	3.344886	0.383947	0.611621	3.382061	4.665338	2.401730	2.192541	1.664038	1.837577	1.363675	1.871527	2.008748	1.849141	0.000000	0.000000	1507.000000		1
9985.618164	1439.470703	2.618094	3.836171	2899.772217	58824.992188	330.656982	198.142548	72.877998	52.290958	26.535572	74.509293	119.081657	115.930077	0.736925	0.000000	3.999375	3.158203	0.417985	0.583898	3.462364	4.769562	2.519378	2.296978	1.862596	1.718427	1.423828	1.872210	2.075845	2.064196	0.000000	0.000000	1545.000000		1
16900.082031	4214.530273	2.574922	4.341904	6930.906250	99998.000000	990.324219	620.787476	200.942581	87.201965	55.760162	254.713730	440.237640	187.429642	1.022771	0.000000	4.227889	3.624749	0.410764	0.637680	3.840790	4.999991	2.995777	2.792943	2.303072	1.940526	1.746324	2.406052	2.643687	2.272838	0.009778	0.000000	1622.000000		1
25531.589844	8627.388672	2.485493	6.747221	17163.199219	99998.000000	2644.429443	1656.834229	534.146729	211.562988	187.084259	897.793518	1270.111816	751.507141	3.101961	99998.000000	4.407078	3.935879	0.395413	0.829125	4.234598	4.999991	3.422332	3.219279	2.727661	2.325440	2.272037	2.953176	3.103842	2.875933	0.491636	4.999991	1705.000000		1
6477.060059	2107.926514	1.588125	3.459955	4084.473633	68151.375000	521.071655	319.993408	91.275581	61.024105	37.498264	145.114578	186.704956	127.395416	0.934386	0.000000	3.811378	3.323855	0.200885	0.539070	3.611136	4.833475	2.716897	2.505141	1.960355	1.785501	1.574011	2.161711	2.271156	2.105154	0.000000	0.000000	1752.000000		1
9219.135742	1167.238281	1.797820	2.596508	3152.234863	52317.332031	332.192688	224.795303	57.675167	27.399019	17.475548	69.547562	110.114143	43.718163	0.001207	0.000000	3.964690	3.067159	0.254746	0.414390	3.498619	4.718646	2.521390	2.351787	1.760989	1.437735	1.242431	1.842282	2.041843	1.640662	0.000000	0.000000	1779.000000		1
10558.903320	2248.933594	0.848028	1.005299	2790.928467	58408.113281	331.751709	184.281143	75.292564	47.797951	14.212952	57.092339	84.599289	4.755125	1.691810	99998.000000	4.023619	3.351977	0.000000	0.002295	3.445749	4.766473	2.520813	2.265481	1.876752	1.679409	1.152684	1.756578	1.927367	0.677162	0.228352	4.999991	1794.000000		1
9611.023438	2398.269775	3.611058	4.875391	2964.891357	62374.437500	344.493713	208.288055	101.547516	49.617355	26.816193	71.653755	97.390640	14.024844	0.806535	0.000000	3.982770	3.379898	0.557634	0.688009	3.472009	4.795007	2.537181	2.318664	2.006669	1.695634	1.428397	1.855239	1.988517	1.146898	0.000000	0.000000	1823.000000		1
7422.081055	3214.168457	2.531749	4.221638	4815.711426	76784.945312	595.377441	393.355560	110.576706	79.122566	25.986666	121.755257	141.420258	122.260994	1.349973	0.000000	3.870526	3.507069	0.403421	0.625481	3.682660	4.885276	2.774792	2.594785	2.043664	1.898300	1.414751	2.085488	2.150512	2.087288	0.130325	0.000000	1844.000000		1
10332.516602	1311.575806	5.399627	5.513725	2324.417480	52315.726562	187.889114	135.777023	40.859539	63.543522	18.298906	23.646109	38.370960	53.462780	0.499777	99998.000000	4.014206	3.117793	0.732364	0.741445	3.366314	4.718632	2.273902	2.132826	1.611293	1.803071	1.262425	1.373760	1.584003	1.728052	0.000000	4.999991	1866.000000		1
16640.996094	7644.474121	3.117660	6.485103	9483.613281	99998.000000	1469.506348	882.714050	263.900208	157.153488	113.848549	508.181641	706.533875	412.471649	5.408313	0.000000	4.221179	3.883348	0.493829	0.811917	3.976974	4.999991	3.167171	2.945820	2.421440	2.196324	2.056328	2.706019	2.849133	2.615394	0.733062	0.000000	1946.000000		1
15889.728516	4654.212891	3.102241	3.500043	8407.067383	99998.000000	1227.371216	755.531433	255.826965	125.184372	85.684769	379.719269	585.370728	314.652374	2.413000	99998.000000	4.201117	3.667846	0.491676	0.544073	3.924644	4.999991	3.088976	2.878253	2.407946	2.097550	1.932904	2.579463	2.767431	2.497831	0.382557	4.999991	1992.000000		1
7950.769531	1528.427368	2.537917	2.994310	4932.384766	82673.789062	667.906982	418.876556	123.075096	54.702442	48.664482	153.881653	203.946152	81.151672	1.128406	99998.000000	3.900409	3.184245	0.404477	0.476297	3.693057	4.917368	2.824716	2.622086	2.090170	1.738007	1.687212	2.187187	2.309515	1.909297	0.052465	4.999991	2033.000000		1
13732.295898	6544.671387	3.925599	6.556028	8497.615234	99998.000000	1245.158203	775.757629	196.131958	125.905968	61.918392	239.723679	335.109894	182.301376	1.539581	0.000000	4.137743	3.815888	0.593906	0.816641	3.929297	4.999991	3.095225	2.889726	2.292548	2.100046	1.791820	2.379711	2.525187	2.260790	0.187403	0.000000	2055.000000		1
6226.676270	1295.343018	2.180203	1.338343	1876.704834	40663.878906	169.898590	105.488533	39.459522	32.681465	4.224722	21.798948	7.283791	33.797775	0.441480	99998.000000	3.794256	3.112385	0.338497	0.126567	3.273396	4.609209	2.230190	2.023205	1.596152	1.514302	0.625798	1.338436	0.862357	1.528888	0.000000	4.999991	2117.000000		1
18058.300781	3890.099365	2.359060	4.184633	5783.632324	95416.984375	803.859741	491.856323	150.905838	85.922211	49.256557	196.215210	272.880035	151.238876	0.339696	99998.000000	4.256677	3.589961	0.372739	0.621657	3.762201	4.979626	2.905180	2.691838	2.178706	1.934105	1.692464	2.292733	2.435972	2.179663	0.000000	4.999991	2176.000000		1
20870.298828	5426.624512	3.080655	3.697403	10513.110352	99998.000000	1544.811279	963.612854	270.283539	90.516983	90.590996	420.147064	576.696167	297.602386	2.576779	0.000000	4.319529	3.734530	0.488643	0.567897	4.021731	4.999991	3.188875	2.983903	2.431820	1.956730	1.957085	2.623401	2.760947	2.473636	0.411077	0.000000	2246.000000		1
7824.783691	1107.873291	3.034399	0.992964	1892.465820	42164.664062	145.842346	80.297470	38.429554	8.100982	0.000000	18.428423	43.977200	34.346684	0.488896	99998.000000	3.893472	3.044490	0.482073	0.000000	3.277028	4.624949	2.163884	1.904702	1.584665	0.908538	0.000000	1.265488	1.643228	1.535885	0.000000	4.999991	2265.000000		1
13222.738281	2518.760742	3.481541	4.761292	3978.060059	73402.570312	523.674377	324.612854	110.706223	79.208916	30.442669	142.838776	186.449005	96.551857	0.305517	0.000000	4.121321	3.401187	0.541772	0.677725	3.599671	4.865711	2.719061	2.511366	2.044172	1.898774	1.483483	2.154846	2.270560	1.984761	0.000000	0.000000	2309.000000		1
13562.757812	931.350769	1.711475	3.540132	4544.656738	76738.273438	626.618774	378.760223	113.697449	85.080353	27.013552	132.452744	180.654663	138.305679	1.294581	0.000000	4.132348	2.969113	0.233371	0.549019	3.657501	4.885012	2.797004	2.578364	2.055751	1.929829	1.431582	2.122061	2.256849	2.140840	0.112129	0.000000	2327.000000		1
5200.861328	1811.841431	2.109277	5.933114	4487.468750	72513.015625	578.108521	367.624817	134.370834	49.669781	34.648888	128.561066	163.610840	120.620438	0.669353	0.000000	3.716075	3.258120	0.324134	0.773283	3.652001	4.860416	2.762009	2.565405	2.128305	1.696092	1.539689	2.109109	2.213812	2.081421	0.000000	0.000000	2348.000000		1
8539.769531	1682.284302	2.340558	4.011944	2677.742920	53109.191406	295.203217	177.126877	62.269936	33.036095	22.865923	101.269981	135.061584	125.070274	0.160817	0.000000	3.931446	3.225899	0.369319	0.603355	3.427769	4.725170	2.470121	2.248285	1.794278	1.518989	1.359189	2.005481	2.130532	2.097154	0.000000	0.000000	2377.000000		1
11000.170898	2991.294434	4.141461	5.748089	3894.133057	66022.460938	502.057343	310.652771	85.419563	54.532837	39.397846	111.230453	125.582176	111.292130	0.297421	0.000000	4.041399	3.475859	0.617154	0.759523	3.590411	4.819692	2.700753	2.492275	1.931557	1.736658	1.595472	2.046224	2.098928	2.046464	0.000000	0.000000	2421.000000		1
19145.308594	4158.554199	1.742312	4.193885	7555.394531	99998.000000	1098.489380	677.247620	226.152145	122.279495	60.139072	308.854950	375.812164	210.813629	1.339487	99998.000000	4.282063	3.618942	0.241126	0.622617	3.878257	4.999991	3.040796	2.830748	2.354401	2.087354	1.779157	2.489755	2.574971	2.323899	0.126939	4.999991	2452.000000		1
29253.513672	6701.087891	3.012813	4.887726	13119.917969	99998.000000	1987.596069	1246.632202	388.094696	131.607803	96.046127	503.099640	737.701233	349.097717	1.219669	0.000000	4.466178	3.826145	0.478972	0.689107	4.117931	4.999991	3.298328	3.095738	2.588938	2.119282	1.982480	2.701654	2.867881	2.542947	0.086242	0.000000	2504.000000		1
6782.372070	519.076477	2.152450	2.775365	1833.036011	38931.480469	133.797256	87.781708	0.000000	0.000000	0.000000	0.000000	9.630516	0.000000	0.129014	0.000000	3.831382	2.715231	0.332933	0.443320	3.263171	4.590301	2.126447	1.943404	0.000000	0.000000	0.000000	0.000000	0.983650	0.000000	0.000000	0.000000	2531.000000		1
20763.562500	4011.284180	3.404448	4.307983	7728.737305	99998.000000	1124.109131	674.459900	208.880127	77.556030	61.872135	315.950623	484.378265	257.550781	2.081952	99998.000000	4.317302	3.603283	0.532047	0.634274	3.888108	4.999991	3.050808	2.828956	2.319897	1.889616	1.791495	2.499619	2.685185	2.410863	0.318471	4.999991	2585.000000		1
17671.376953	3988.625000	3.123827	4.557766	6882.688965	99998.000000	1052.362793	609.041504	209.018890	160.490097	69.035660	331.033173	436.503235	215.596512	1.527317	0.000000	4.247271	3.600823	0.494687	0.658752	3.837758	4.999991	3.022166	2.784647	2.320185	2.205448	1.839074	2.519871	2.639987	2.333642	0.183929	0.000000	2641.000000		1
11916.935547	2862.295410	3.259512	2.676685	3860.224121	65104.613281	513.208130	294.682068	81.623482	59.398975	26.982714	86.542046	104.563416	52.852200	0.417529	99998.000000	4.076165	3.456714	0.513153	0.427597	3.586612	4.813612	2.710294	2.469354	1.911815	1.773779	1.431086	1.937227	2.019380	1.723063	0.000000	4.999991	2692.000000		1
15196.279297	2928.688477	1.076225	2.997394	7463.264648	99998.000000	1087.480469	662.146545	233.099808	98.426773	62.322361	269.996735	377.881348	159.151764	1.988106	0.000000	4.181737	3.466673	0.031903	0.476744	3.872929	4.999991	3.036422	2.820954	2.367542	1.993113	1.794644	2.431359	2.577355	2.201812	0.298440	0.000000	2717.000000		1
16595.427734	4871.166016	2.722941	3.737491	7061.647461	99998.000000	1037.345093	634.627258	202.873001	81.460045	73.220291	288.098297	367.038910	205.093292	0.437453	99998.000000	4.219988	3.687633	0.435038	0.572580	3.848906	4.999991	3.015923	2.802519	2.307224	1.910945	1.864631	2.459541	2.564712	2.311951	0.000000	4.999991	2764.000000		1
9640.282227	1629.225586	1.702224	2.744528	4659.578613	75596.125000	598.655457	384.545319	125.144287	39.280663	30.223724	150.017715	229.288315	102.040916	2.038513	99998.000000	3.984090	3.211981	0.231017	0.438468	3.668347	4.878500	2.777177	2.584948	2.097411	1.594179	1.480348	2.176142	2.360382	2.008774	0.309314	4.999991	2824.000000		1
14282.946289	2527.820801	2.883296	6.488186	4726.699219	84138.328125	657.187927	386.521973	117.018631	87.016937	50.702831	184.000519	248.234802	237.444794	0.420655	0.000000	4.154818	3.402746	0.459889	0.812123	3.674558	4.924994	2.817690	2.587174	2.068255	1.939604	1.705032	2.264819	2.394863	2.375563	0.000000	0.000000	2846.000000		1
5028.221191	2337.443115	3.552467	5.242356	3202.653809	55659.808594	367.692688	238.437759	76.430466	48.013813	18.625782	51.270241	106.611015	71.801773	0.891372	0.000000	3.701414	3.368741	0.550530	0.719526	3.505510	4.745542	2.565485	2.377375	1.883266	1.681366	1.270115	1.709865	2.027802	1.856135	0.000000	0.000000	2888.000000		1
18380.929688	3285.905518	1.859494	3.389029	6090.667969	94627.734375	842.440430	527.183655	147.365707	60.777409	44.627869	196.724030	310.042175	178.212341	1.382523	0.000000	4.264368	3.516655	0.269395	0.530075	3.784665	4.976018	2.925539	2.721962	2.168396	1.783742	1.649606	2.293857	2.491421	2.250938	0.140672	0.000000	2921.000000		1
14169.767578	4193.230957	4.042781	5.143676	9480.319336	99998.000000	1422.414551	876.503418	247.685898	80.602760	80.763115	355.120270	467.618134	289.032654	1.614524	0.000000	4.151363	3.622549	0.606680	0.711274	3.976823	4.999991	3.153026	2.942754	2.393901	1.906350	1.907213	2.550375	2.669891	2.460947	0.208045	0.000000	2988.000000		1
28005.566406	4886.671387	4.277146	4.024279	11520.964844	99998.000000	1692.189331	1076.141602	289.408875	110.798737	70.404839	371.738525	516.159302	325.254272	2.251779	0.000000	4.447244	3.689013	0.631154	0.604688	4.061489	4.999991	3.228449	3.031869	2.461512	2.044535	1.847602	2.570238	2.712784	2.512223	0.352526	0.000000	3014.000000		1
28513.531250	8226.853516	3.623393	5.267026	13903.396484	99998.000000	2074.338623	1303.191040	379.040833	222.571930	130.584000	618.770691	885.054626	532.234802	6.004509	0.000000	4.455051	3.915234	0.559115	0.721565	4.143121	4.999991	3.316880	3.115008	2.578686	2.347470	2.115890	2.791530	2.946970	2.726103	0.778478	0.000000	3119.000000		1
17339.558594	3041.608643	2.087691	3.219423	5767.806641	95151.718750	768.069885	461.490753	192.268021	71.508820	62.226765	209.885422	255.891724	205.623703	1.577377	0.000000	4.239038	3.483103	0.319666	0.507778	3.761011	4.978416	2.885401	2.664163	2.283907	1.854360	1.793977	2.321982	2.408056	2.313073	0.197935	0.000000	3185.000000		1
24218.687500	6736.501465	2.513247	5.988621	14582.692383	99998.000000	2225.275146	1352.598755	360.294769	195.172913	106.117615	523.717529	775.594238	459.523315	2.926403	0.000000	4.384151	3.828434	0.400235	0.777327	4.163838	4.999991	3.347384	3.131169	2.556658	2.290420	2.025788	2.719097	2.889635	2.662308	0.466334	0.000000	3242.000000		1
8776.921875	700.542175	2.507080	2.516331	2320.599854	46663.625000	193.627960	117.481194	22.196751	30.350157	9.649018	10.256516	53.388767	27.139984	0.075117	0.000000	3.943342	2.845434	0.399168	0.400768	3.365600	4.668979	2.286968	2.069968	1.346289	1.482161	0.984483	1.011000	1.727450	1.433610	0.000000	0.000000	3268.000000		1
11907.860352	2215.798828	3.666565	4.844553	4294.596680	77635.562500	521.216614	313.579224	112.026062	44.893070	17.386120	78.854286	140.578400	88.750000	1.084487	0.000000	4.075834	3.345530	0.564259	0.685254	3.632922	4.890061	2.717018	2.496347	2.049319	1.652179	1.240203	1.896825	2.147919	1.948168	0.035224	0.000000	3294.000000		1
11909.914062	4175.804688	2.636597	4.468338	6018.896973	99998.000000	794.654785	482.380005	165.306900	53.194492	33.939629	175.788528	249.533051	136.433853	0.938660	99998.000000	4.075909	3.620740	0.421044	0.650146	3.779517	4.999991	2.900178	2.683389	2.218291	1.725867	1.530707	2.244991	2.397128	2.134922	0.000000	4.999991	3333.000000		1
10179.301758	1224.037720	1.970509	3.762161	2947.011963	56015.832031	311.926331	192.650406	61.600765	0.444058	16.942060	45.589993	63.191975	68.372658	0.391119	99998.000000	4.007718	3.087795	0.294578	0.575437	3.469382	4.748311	2.494052	2.284770	1.789586	0.000000	1.228966	1.658870	1.800662	1.834882	0.000000	4.999991	3376.000000		1
23159.960938	3619.402588	2.331306	4.668780	6587.211426	99998.000000	913.995483	582.851318	203.862885	122.498436	64.878777	230.386124	353.572235	166.407791	0.936400	0.000000	4.364738	3.558637	0.367599	0.669203	3.818702	4.999991	2.960944	2.765558	2.309338	2.088130	1.812103	2.362456	2.548478	2.221174	0.000000	0.000000	3456.000000		1
11948.710938	1629.126831	2.821621	2.824705	5118.247559	86790.804688	681.663513	422.706573	97.353630	27.516201	37.510597	123.913872	172.994659	148.534439	0.360898	0.000000	4.077321	3.211955	0.450499	0.450973	3.709121	4.938474	2.833570	2.626039	1.988352	1.439588	1.574154	2.093120	2.238033	2.171827	0.000000	0.000000	3505.000000		1
9295.915039	3207.242432	2.673601	3.762161	4492.936523	75386.765625	610.820801	363.107147	115.926994	65.702141	37.683289	143.588135	201.997223	157.369354	1.368203	99998.000000	3.968292	3.506132	0.427097	0.575437	3.652530	4.877295	2.785914	2.560035	2.064185	1.817580	1.576149	2.157119	2.305345	2.196920	0.136150	4.999991	3552.000000		1
28800.611328	6628.601074	4.203136	4.486840	10979.824219	99998.000000	1621.590210	1018.540405	299.597565	134.395508	101.538269	438.119110	596.777466	415.299438	0.990297	0.000000	4.459402	3.821422	0.623573	0.651941	4.040596	4.999991	3.209941	3.007978	2.476538	2.128385	2.006630	2.641592	2.775812	2.618361	0.000000	0.000000	3602.000000		1
9125.982422	2059.595215	1.261249	3.922516	4688.229492	80286.289062	576.560486	366.776794	102.148849	49.216469	26.443060	131.484451	186.473679	78.437981	1.643622	99998.000000	3.960280	3.313782	0.100801	0.593565	3.671009	4.904641	2.760845	2.564402	2.009233	1.692110	1.422312	2.118874	2.270617	1.894526	0.215802	4.999991	3647.000000		1
30562.679688	5620.928223	3.558635	6.408009	11750.635742	99998.000000	1687.656250	1077.791382	330.780334	152.626572	125.403320	553.913513	767.949646	475.848633	3.303025	0.000000	4.485191	3.749808	0.551283	0.806723	4.070061	4.999991	3.227284	3.032535	2.519540	2.183630	2.098309	2.743442	2.885333	2.677469	0.518912	0.000000	3683.000000		1
10850.020508	895.039734	1.915002	2.846291	5389.567383	84848.359375	690.846924	414.368134	109.127350	90.116096	23.124956	97.692841	175.190277	67.145325	0.826577	99998.000000	4.035430	2.951842	0.282169	0.454279	3.731554	4.928643	2.839382	2.617386	2.037934	1.954802	1.364081	1.989863	2.243510	1.827016	0.000000	4.999991	3757.000000		1
26891.478516	7440.796387	2.189455	3.712821	11120.140625	99998.000000	1640.536621	1020.600342	345.690186	126.541222	102.787178	429.126923	520.532043	358.515472	1.093860	0.000000	4.429615	3.871619	0.340336	0.569704	4.046110	4.999991	3.214986	3.008856	2.538687	2.102232	2.011939	2.632586	2.716447	2.554508	0.038962	0.000000	3791.000000		1
14127.193359	3672.603271	3.086823	3.376694	4993.596680	88500.726562	681.894836	412.767670	142.148026	92.684853	47.397064	219.753387	310.307373	196.585266	0.222043	0.000000	4.150056	3.564974	0.489512	0.528492	3.698413	4.946947	2.833717	2.615706	2.152741	1.967009	1.675751	2.341936	2.491792	2.293551	0.000000	0.000000	3824.000000		1
17403.505859	6500.287109	3.900929	5.100504	9301.351562	99998.000000	1383.692139	859.549011	260.881226	86.070229	88.093163	355.573578	504.832703	326.873230	0.748107	0.000000	4.240637	3.812932	0.591168	0.707613	3.968546	4.999991	3.141039	2.934271	2.416443	1.934853	1.944942	2.550930	2.703147	2.514379	0.000000	0.000000	3867.000000		1
7526.644531	2156.353760	0.098680	0.416305	2486.242676	50696.039062	262.009857	148.981583	53.891418	1.603544	3.817669	25.502520	54.326225	42.213299	1.728392	0.000000	3.876601	3.333720	0.000000	0.000000	3.395544	4.704974	2.418318	2.173133	1.731520	0.205081	0.581798	1.406583	1.735010	1.625449	0.237642	0.000000	3919.000000		1
18960.183594	5440.902344	2.439237	4.600938	8674.702148	99998.000000	1304.736084	794.910767	248.462997	125.717865	68.351067	323.024719	401.999268	215.895630	0.184519	99998.000000	4.277843	3.735671	0.387254	0.662846	3.938255	4.999991	3.115523	2.900318	2.395262	2.099397	1.834745	2.509236	2.604225	2.334244	0.000000	4.999991	3987.000000		1
11192.592773	2624.492920	2.420735	4.616357	3368.935303	62463.855469	406.350433	248.796036	94.405579	63.093296	28.021935	105.457695	157.008560	82.804550	0.118469	0.000000	4.048931	3.419045	0.383947	0.664299	3.527493	4.795629	2.608901	2.395844	1.974998	1.799983	1.447498	2.023078	2.195923	1.918054	0.000000	0.000000	4028.000000		1
9480.420898	2181.310303	2.938803	3.737491	5012.302734	85452.562500	686.258301	422.111420	138.293350	54.828876	45.028751	186.738876	216.913269	128.669006	0.248049	0.000000	3.976828	3.338717	0.468170	0.572580	3.700037	4.931725	2.836488	2.625427	2.140801	1.739009	1.653490	2.271235	2.336286	2.109474	0.000000	0.000000	4088.000000		1
25655.232422	4314.391113	3.358191	4.637943	7340.349609	99998.000000	1041.212036	654.696228	209.863846	114.215515	67.382774	338.440338	493.851501	315.978363	1.557698	0.000000	4.409176	3.634919	0.526105	0.666325	3.865717	4.999991	3.017539	2.816040	2.321938	2.057725	1.828549	2.529482	2.693596	2.499657	0.192483	0.000000	4116.000000		1
17222.412109	3384.298340	2.346725	3.950269	5183.206543	84430.804688	661.816589	430.930908	123.072014	48.951267	24.435545	143.745392	207.270416	149.767944	1.138908	0.000000	4.236094	3.529469	0.370462	0.596627	3.714598	4.926501	2.820738	2.634408	2.090159	1.689764	1.388022	2.157594	2.316537	2.175419	0.056489	0.000000	4171.000000		1
8474.456055	313.573059	2.528666	2.732193	2354.021240	41644.468750	217.181549	148.623871	39.848072	45.984711	6.731802	22.326269	20.516113	28.527668	0.934300	99998.000000	3.928112	2.496339	0.402891	0.436511	3.371810	4.619557	2.336823	2.172089	1.600407	1.662614	0.828131	1.348816	1.312095	1.455266	0.000000	4.999991	4205.000000		1
24961.742188	3640.899414	3.466122	7.567495	10132.123047	99998.000000	1544.472046	934.274170	260.865784	57.462387	79.600548	359.070526	507.749908	280.429047	2.777687	99998.000000	4.397275	3.561209	0.539844	0.878952	4.005701	4.999991	3.188780	2.970474	2.416417	1.759384	1.900916	2.555180	2.705650	2.447823	0.443683	4.999991	4258.000000		1
23611.783203	7463.754883	2.756862	6.411093	13565.761719	99998.000000	2054.248047	1277.768677	381.699005	110.505775	122.785225	551.495850	781.783264	444.588776	1.446681	0.000000	4.373129	3.872957	0.440415	0.806932	4.132444	4.999991	3.312653	3.106452	2.581721	2.043385	2.089146	2.741542	2.893086	2.647959	0.160373	0.000000	4287.000000		1
4864.998535	449.658447	3.136162	3.453787	1065.459473	26464.982422	31.447968	17.549557	3.447620	25.733799	3.805334	0.000000	0.000000	24.167261	1.322920	99998.000000	3.687083	2.652883	0.496399	0.538296	3.027537	4.422672	1.497593	1.244266	0.537519	1.410504	0.580393	0.000000	0.000000	1.383227	0.121533	4.999991	4320.000000		1
15705.034180	4687.985840	2.124696	4.206220	8312.137695	99998.000000	1207.499634	752.632690	241.065109	116.611580	93.489708	384.973938	500.305786	404.222656	1.918782	0.000000	4.196039	3.670986	0.327297	0.623892	3.919713	4.999991	3.081887	2.876583	2.382134	2.066742	1.970764	2.585431	2.699235	2.606621	0.283026	0.000000	4338.000000		1
14032.315430	3029.033203	3.043650	4.033530	5336.526855	84796.968750	710.080200	448.218353	130.448318	54.498917	38.022499	186.048126	274.206055	150.511124	0.841313	0.000000	4.147130	3.481304	0.483395	0.605685	3.727259	4.928380	2.851307	2.651490	2.115438	1.736388	1.580041	2.269625	2.438077	2.177569	0.000000	0.000000	4412.000000		1
22724.261719	7073.437012	3.237926	7.200530	10126.363281	99998.000000	1517.504761	947.068604	294.993530	151.824799	102.398628	463.297821	610.796143	312.000366	0.451987	0.000000	4.356490	3.849631	0.510267	0.857364	4.005454	4.999991	3.181130	2.976382	2.469812	2.181343	2.010294	2.665860	2.785896	2.494155	0.000000	0.000000	4474.000000		1
22623.632812	4681.655273	4.209303	4.351155	9837.431641	99998.000000	1495.499146	892.973633	269.111725	82.909401	91.698059	484.865509	689.786133	396.072327	4.581758	0.000000	4.354562	3.670399	0.624210	0.638605	3.992882	4.999991	3.174786	2.950839	2.429933	1.918604	1.962360	2.685621	2.838714	2.597775	0.661032	0.000000	4576.000000		1
21897.060547	2303.364746	1.618963	3.552467	6418.931641	99998.000000	930.098755	566.889832	205.321487	65.443100	57.283531	208.889374	322.731750	208.473068	1.676920	0.000000	4.340386	3.362363	0.209237	0.550530	3.807463	4.999991	2.968529	2.753499	2.312434	1.815864	1.758030	2.319916	2.508842	2.319050	0.224512	0.000000	4617.000000		1
13981.480469	5169.610352	1.366096	5.686414	7530.751953	99998.000000	1076.335815	676.670959	207.560287	108.896065	53.690975	262.271973	357.695190	213.407059	0.861473	0.000000	4.145553	3.713458	0.135481	0.754838	3.876838	4.999991	3.031948	2.830378	2.317144	2.037012	1.729901	2.418752	2.553513	2.329209	0.000000	0.000000	4686.000000		1
14210.102539	3527.784912	2.642764	4.588603	4465.031738	76096.140625	588.950928	357.676697	96.058464	53.783489	38.025581	138.583221	185.718170	205.022369	1.120324	0.000000	4.152597	3.547502	0.422058	0.661681	3.649825	4.881362	2.770079	2.553491	1.982536	1.730649	1.580076	2.141711	2.268854	2.311801	0.049344	0.000000	4704.000000		1
33430.683594	7876.756836	4.178466	6.007123	15706.421875	99998.000000	2332.382812	1477.098511	455.961609	192.126175	133.587570	696.696777	892.902710	534.109741	2.395245	0.000000	4.524145	3.896348	0.621017	0.778666	4.196077	4.999991	3.367800	3.169410	2.658928	2.283587	2.125766	2.843044	2.950804	2.727631	0.379350	0.000000	4782.000000		1
28647.962891	8602.573242	2.963473	4.600938	12537.412109	99998.000000	1887.019897	1150.533691	392.698700	150.739319	103.249741	499.081543	668.637817	343.469910	2.430063	99998.000000	4.457094	3.934628	0.471801	0.662846	4.098208	4.999991	3.275776	3.060899	2.594059	2.178226	2.013889	2.698172	2.825191	2.535889	0.385617	4.999991	4905.000000		1
14230.849609	2163.745361	2.494745	2.466991	5724.035645	98929.570312	769.041260	455.017975	144.917221	55.491879	33.967381	135.474808	258.836700	140.809677	1.126665	99998.000000	4.153231	3.335206	0.397026	0.392168	3.757702	4.995326	2.885950	2.658029	2.161120	1.744229	1.531062	2.131859	2.413026	2.148633	0.051795	4.999991	4930.000000		1
21079.478516	5609.805176	3.105325	5.769675	11215.471680	99998.000000	1657.565063	1016.243042	284.996063	86.138077	86.452614	483.675171	590.498962	378.248322	1.738470	99998.000000	4.323860	3.748948	0.492107	0.761151	4.049818	4.999991	3.219471	3.006998	2.454839	1.935195	1.936778	2.684554	2.771219	2.577777	0.240167	4.999991	4987.000000		1
3129.825195	0.000000	2.402232	3.459955	841.361084	28218.904297	14.869788	7.330047	32.795563	13.966252	8.242834	29.125912	27.399019	41.898758	0.268106	0.000000	3.495520	0.000000	0.380615	0.539070	2.924982	4.450540	1.172305	0.865107	1.515815	1.145080	0.916077	1.464280	1.437735	1.622201	0.000000	0.000000	5086.000000		0
7536.583496	209.712738	3.256428	3.780664	3920.304688	68090.406250	527.911377	317.381470	90.048256	53.435024	30.612274	123.574661	174.959000	130.398972	0.359314	0.000000	3.877175	2.321625	0.512742	0.577568	3.593320	4.833086	2.722561	2.501582	1.954475	1.727826	1.485896	2.091929	2.242936	2.115274	0.000000	0.000000	5104.000000		0
4702.282227	2748.434570	2.581089	5.125174	5365.853516	87778.695312	700.375671	454.296387	126.501129	43.338863	48.266678	169.513123	219.525192	179.461258	0.482919	0.000000	3.672309	3.439085	0.411803	0.709709	3.729639	4.943389	2.845331	2.657339	2.102094	1.636878	1.683647	2.229203	2.341484	2.253971	0.000000	0.000000	5154.000000		1
25567.453125	6598.707520	3.512378	6.158226	13017.978516	99998.000000	1956.536621	1212.097412	412.567230	150.443283	129.319672	661.696350	820.767883	484.723633	1.981440	0.000000	4.407688	3.819459	0.545601	0.789456	4.114543	4.999991	3.291488	3.083538	2.615495	2.177373	2.111665	2.820659	2.914220	2.685494	0.296981	0.000000	5232.000000		1
4522.709961	1528.837524	2.673601	4.314150	1330.667236	35693.621094	58.628040	37.266983	0.000000	3.811501	4.465254	0.000000	3.999609	0.000000	0.669208	99998.000000	3.655399	3.184361	0.427097	0.634895	3.124069	4.552591	1.768105	1.571324	0.000000	0.581096	0.649846	0.000000	0.602018	0.000000	0.000000	4.999991	5284.000000		1
23227.398438	3854.497559	5.726503	6.185980	7236.612793	99998.000000	995.202698	643.628723	193.254822	99.333389	57.931118	269.330658	358.712830	244.312286	2.059332	0.000000	4.366001	3.585968	0.757890	0.791408	3.859535	4.999991	2.997911	2.808635	2.286130	1.997095	1.762912	2.430286	2.554747	2.387945	0.313726	0.000000	5320.000000		1
13796.684570	3850.578125	3.950269	4.866140	8262.912109	99998.000000	1215.261353	736.476990	219.364838	99.654099	61.958481	351.694244	455.816681	282.908356	2.159420	99998.000000	4.139775	3.585526	0.596627	0.687185	3.917133	4.999991	3.084670	2.867159	2.341167	1.998495	1.792101	2.546165	2.658790	2.451646	0.334337	4.999991	5382.000000		1
26194.109375	4555.129395	2.547168	6.605369	9349.242188	99998.000000	1368.686646	858.993958	256.203186	138.543137	91.383514	404.133209	486.327179	345.008698	1.810629	0.000000	4.418204	3.658501	0.406058	0.819897	3.970776	4.999991	3.136304	2.933990	2.408585	2.141585	1.960868	2.606524	2.686929	2.537830	0.257830	0.000000	5418.000000		1
6557.884766	1658.231201	2.130863	3.509295	2136.537598	46633.007812	200.998093	115.285576	7.533574	6.519024	12.507645	26.954960	54.150452	49.185635	0.385701	0.000000	3.816764	3.219645	0.328556	0.545220	3.329710	4.668694	2.303192	2.061775	0.877001	0.814183	1.097175	1.430639	1.733602	1.691838	0.000000	0.000000	5457.000000		1
35542.812500	9970.933594	3.170084	6.306246	14822.881836	99998.000000	1997.152588	1406.487061	673.544067	408.037231	313.634735	722.045105	1078.377319	642.481567	4.101602	99998.000000	4.550752	3.998736	0.501071	0.799771	4.170933	4.999991	3.300411	3.148136	2.828366	2.610700	2.496424	2.858564	3.032771	2.807861	0.612953	4.999991	5560.000000		1
36084.847656	12716.040039	2.402232	6.488186	22071.132812	99998.000000	3267.911865	2129.734863	798.503296	469.489960	331.332306	1148.137573	1542.156128	930.228271	3.031241	0.000000	4.557325	4.104352	0.380615	0.812123	4.343824	4.999991	3.514270	3.328326	2.902277	2.671626	2.520264	3.059994	3.188128	2.968590	0.481620	0.000000	5611.000000		1
11353.385742	3232.251709	2.201789	5.997872	5287.356934	89255.421875	686.085632	433.459564	133.729416	64.138680	54.890549	181.872742	282.677094	195.111237	0.773198	99998.000000	4.055125	3.509505	0.342776	0.777997	3.723239	4.950634	2.836378	2.636949	2.126227	1.807120	1.739498	2.259768	2.451291	2.290282	0.000000	4.999991	5708.000000		1
8308.190430	2767.112793	2.944971	4.850721	4900.504883	85209.500000	678.919006	417.050995	175.449310	77.574532	56.370743	249.258606	349.884094	274.421906	0.838784	99998.000000	3.919507	3.442027	0.469081	0.685806	3.690241	4.930488	2.831818	2.620189	2.244152	1.889719	1.751054	2.396650	2.543924	2.438419	0.000000	4.999991	5768.000000		1
9977.245117	2128.390381	2.013681	1.942755	3927.859863	64809.894531	467.760010	307.155792	93.930679	34.864750	26.594164	122.495354	147.680252	59.445232	0.047708	0.000000	3.999011	3.328051	0.303991	0.288418	3.594156	4.811641	2.670023	2.487359	1.972807	1.542387	1.424786	2.088120	2.169322	1.774117	0.000000	0.000000	5804.000000		1
25317.550781	5936.826172	2.833956	4.425165	9758.935547	99998.000000	1384.567871	874.986206	261.109406	158.368484	114.998787	422.876190	592.389282	407.167603	4.156424	0.000000	4.403422	3.773554	0.452393	0.645930	3.989403	4.999991	3.141314	2.942001	2.416822	2.199669	2.060693	2.626213	2.772607	2.609773	0.618720	0.000000	5895.000000		1
20953.863281	9043.211914	3.413699	8.868833	12162.062500	99998.000000	1798.220581	1158.970825	425.929077	188.798828	162.620956	702.435608	924.615906	567.750244	1.887262	0.000000	4.321264	3.956323	0.533225	0.947866	4.085007	4.999991	3.254843	3.064073	2.629337	2.275999	2.211176	2.846606	2.965961	2.754157	0.275832	0.000000	6007.000000		1
24518.845703	6013.941406	4.554682	5.852936	14236.894531	99998.000000	2166.822998	1339.828979	461.373566	179.242310	150.215088	727.527954	932.954346	562.162476	1.616626	99998.000000	4.389500	3.779159	0.658458	0.767374	4.153415	4.999991	3.335824	3.127049	2.664053	2.253441	2.176713	2.861850	2.969860	2.749862	0.208609	4.999991	6115.000000		1
12083.951172	3330.052490	3.145414	2.460824	4963.536621	89126.265625	669.599976	426.928223	137.784531	79.982933	43.329613	211.322449	270.817017	177.207047	2.735154	0.000000	4.082209	3.522451	0.497678	0.391080	3.695791	4.950006	2.825815	2.630355	2.139200	1.902997	1.636785	2.324946	2.432676	2.248481	0.436982	0.000000	6232.000000		1
16522.671875	2846.790527	2.889463	6.725634	9629.720703	99998.000000	1112.748657	895.674988	503.321686	307.399414	247.093811	507.762268	759.857910	581.136719	0.926548	99998.000000	4.218080	3.454355	0.460817	0.827733	3.983614	4.999991	3.046397	2.952150	2.701846	2.487703	2.392862	2.705660	2.880732	2.764278	0.000000	4.999991	6253.000000		1
10149.172852	3088.845459	3.216340	6.281576	6440.752441	97312.570312	879.445312	554.480896	164.471207	49.626606	56.580437	220.225204	315.602173	223.571060	0.577760	0.000000	4.006431	3.489796	0.507362	0.798069	3.808937	4.988169	2.944209	2.743886	2.216090	1.695715	1.752666	2.342867	2.499140	2.349416	0.000000	0.000000	6307.000000		1
13010.497070	509.082092	2.294302	3.891678	5154.814941	80139.984375	665.951904	415.105164	126.886597	48.272846	10.567973	107.588562	148.136642	121.468468	0.147350	0.000000	4.114294	2.706788	0.360651	0.590137	3.712213	4.903849	2.823443	2.618158	2.103416	1.683703	1.023992	2.031766	2.170662	2.084464	0.000000	0.000000	6344.000000		1
7474.816406	1544.484375	1.785485	4.508426	2738.332275	53675.753906	299.794922	185.400543	66.420647	34.204830	22.794996	79.831825	157.326187	97.421478	0.026047	0.000000	3.873600	3.188783	0.251756	0.654025	3.437486	4.729778	2.476824	2.268111	1.822303	1.534087	1.357840	1.902176	2.196801	1.988655	0.000000	0.000000	6378.000000		1
14860.129883	2773.200195	3.506211	6.019458	6265.266113	99844.750000	837.420105	537.091675	177.148453	123.423561	46.595291	224.576355	317.137848	188.993103	1.294824	99998.000000	4.172023	3.442981	0.544838	0.779557	3.796940	4.999325	2.922943	2.730048	2.248337	2.091398	1.668342	2.351364	2.501248	2.276446	0.112211	4.999991	6457.000000		1
10153.826172	1119.292358	4.209303	6.068798	3378.198730	62869.339844	412.450043	248.956390	97.905624	46.086475	28.367313	69.593819	102.361626	110.949837	1.049869	0.000000	4.006630	3.048944	0.624210	0.783103	3.528685	4.798439	2.615371	2.396123	1.990808	1.663574	1.452818	1.842571	2.010137	2.045127	0.021135	0.000000	6492.000000		1
14146.068359	2300.928467	1.945839	3.904013	4988.928223	79770.656250	673.735229	417.778748	137.587173	93.625389	30.257645	127.999825	184.589523	74.648064	0.008016	0.000000	4.150636	3.361903	0.289107	0.591511	3.698007	4.901843	2.828489	2.620946	2.138578	1.971394	1.480835	2.107209	2.266207	1.873019	0.000000	0.000000	6538.000000		1
14601.681641	4104.807617	4.292564	4.545431	5848.837891	98362.906250	817.200012	507.179443	176.957260	102.756340	67.984108	244.318451	338.492737	281.893799	2.193751	0.000000	4.164403	3.613293	0.632717	0.657575	3.767070	4.992831	2.912328	2.705162	2.247868	2.011809	1.832407	2.387956	2.529549	2.450086	0.341187	0.000000	6638.000000		1
7188.663574	1770.170898	3.222507	3.028231	3576.350586	61175.460938	404.173309	269.161041	67.543129	87.072449	25.394588	92.931549	95.401627	132.986237	0.378890	0.000000	3.856648	3.248015	0.508194	0.481189	3.553440	4.786577	2.606568	2.430012	1.829581	1.939881	1.404741	1.968163	1.979556	2.123807	0.000000	0.000000	6674.000000		1
9109.068359	1225.736816	3.706654	3.185502	3380.573242	62161.625000	420.066895	243.106537	81.503212	50.240273	19.948706	76.939285	131.715729	138.012726	0.369001	0.000000	3.959474	3.088397	0.568982	0.503178	3.528990	4.793522	2.623318	2.385797	1.911175	1.701052	1.299915	1.886148	2.119638	2.139919	0.000000	0.000000	6699.000000		1
11470.292969	1584.838135	2.769197	5.140593	3449.007568	61675.859375	417.439545	265.081268	72.961258	63.244396	26.384468	94.661530	108.720291	76.217690	0.308672	0.000000	4.059575	3.199985	0.442354	0.711013	3.537694	4.790115	2.620594	2.423379	1.863092	1.801022	1.421348	1.976174	2.036311	1.882056	0.000000	0.000000	6753.000000		1
17932.292969	4138.621094	2.648932	7.234451	10157.175781	99998.000000	1511.466797	940.272034	295.980316	82.064453	73.019852	385.479675	522.576538	375.753571	1.405459	0.000000	4.253636	3.616856	0.423071	0.859406	4.006773	4.999991	3.179399	2.973253	2.471263	1.914155	1.863441	2.586001	2.718150	2.574903	0.147818	0.000000	6808.000000		1
3234.015625	0.000000	2.618094	0.203527	746.819824	29116.939453	0.000000	0.000000	8.023889	46.490444	0.000000	0.000000	0.000000	5.193016	0.991483	0.000000	3.509742	0.000000	0.417985	0.000000	2.873216	4.464146	0.000000	0.000000	0.904385	1.667364	0.000000	0.000000	0.000000	0.715420	0.000000	0.000000	6829.000000		0
9339.901367	1287.090820	2.457740	4.135293	3502.633789	68551.023438	432.691711	270.986633	107.930855	56.962822	34.818493	110.832657	180.102676	102.173515	0.567213	0.000000	3.970342	3.109609	0.390536	0.616506	3.544395	4.836014	2.636178	2.432948	2.033146	1.755592	1.541810	2.044668	2.255520	2.009338	0.000000	0.000000	6873.000000		1
5226.391602	903.754395	1.939672	3.725156	2800.762451	59474.652344	298.641602	195.672470	93.788834	55.242096	26.412222	104.461647	117.024803	103.721550	0.117447	0.000000	3.718202	2.956050	0.287728	0.571145	3.447276	4.774332	2.475150	2.291530	1.972151	1.742270	1.421805	2.018957	2.068278	2.015869	0.000000	0.000000	6915.000000		1
5544.722656	1533.204102	2.035268	5.556897	2428.104980	48254.425781	232.618744	152.753006	64.795517	44.812893	19.122265	50.021328	48.075485	57.746090	0.033757	0.000000	3.743880	3.185600	0.308622	0.744832	3.385267	4.683537	2.366645	2.183990	1.811545	1.651403	1.281539	1.699155	1.681924	1.761523	0.000000	0.000000	6943.000000		1
15409.822266	3802.613770	2.766114	5.819015	7250.338379	99998.000000	1032.287720	641.975830	159.484802	98.383598	50.375957	215.787704	302.977325	167.410004	0.726013	0.000000	4.187798	3.580082	0.441870	0.764849	3.860358	4.999991	3.013801	2.807519	2.202719	1.992923	1.702223	2.334027	2.481410	2.223781	0.000000	0.000000	6969.000000		1
6525.696777	1028.334351	2.479326	3.836171	2926.480469	58533.492188	343.395905	197.689240	55.775581	46.626129	25.687544	95.947449	99.712692	55.365444	0.610248	0.000000	3.814627	3.012134	0.394334	0.583898	3.466346	4.767405	2.535795	2.295983	1.746444	1.668629	1.409723	1.982033	1.998750	1.743239	0.000000	0.000000	7004.000000		1
4445.249512	1612.178589	3.213256	4.548515	2532.187500	49369.761719	293.537994	170.814453	46.863579	41.420780	26.880951	77.519028	84.075050	43.912441	0.241159	0.000000	3.647896	3.207413	0.506945	0.657870	3.403496	4.693461	2.467664	2.232525	1.670835	1.617218	1.429445	1.889408	1.924667	1.642588	0.000000	0.000000	7081.000000		1
13599.429688	5051.324219	2.920300	5.310198	7434.200195	99998.000000	1053.984863	659.096741	226.630127	96.558029	61.039524	307.544342	420.362946	322.081085	5.003717	0.000000	4.133521	3.703405	0.465428	0.725111	3.871234	4.999991	3.022834	2.818949	2.355318	1.984788	1.785611	2.487908	2.623624	2.507965	0.699293	0.000000	7158.000000		1
17673.167969	4554.642090	2.846291	4.261727	8143.845703	99998.000000	1147.971069	724.453491	233.445190	88.737663	64.391548	307.032440	402.088684	205.814896	1.583930	0.000000	4.247314	3.658454	0.454279	0.629586	3.910830	4.999991	3.059931	2.860011	2.368185	1.948108	1.808829	2.487184	2.604322	2.313477	0.199736	0.000000	7191.000000		1
9999.399414	957.340515	1.788568	4.233974	3234.749512	54637.140625	430.678040	247.075317	113.459999	68.631691	33.825531	91.762817	117.305420	29.576138	0.498739	0.000000	3.999974	2.981066	0.252506	0.626748	3.509841	4.737488	2.634153	2.392829	2.054843	1.836525	1.529245	1.962667	2.069318	1.470941	0.000000	0.000000	7238.000000		1
10922.543945	1788.364990	3.364359	3.293433	4603.457520	72623.640625	587.776001	377.838165	110.388596	56.728458	24.383121	90.048256	126.716995	87.016937	0.707938	0.000000	4.038324	3.252456	0.526902	0.517649	3.663084	4.861078	2.769212	2.577306	2.042924	1.753801	1.387089	1.954475	2.102835	1.939604	0.000000	0.000000	7330.000000		1
8621.245117	2059.499512	3.074487	6.349418	3253.140869	61502.929688	378.384003	225.223938	77.210648	38.966122	27.426773	83.495308	131.243927	99.182289	1.104075	0.000000	3.935570	3.313762	0.487773	0.802734	3.512303	4.788896	2.577933	2.352615	1.887677	1.590687	1.438175	1.921662	2.118079	1.996434	0.042999	0.000000	7384.000000		1
29049.207031	5267.260254	2.951138	5.963951	11355.072266	99998.000000	1746.012939	1063.421143	355.669189	140.513641	108.097382	498.908844	718.242859	346.689331	2.191238	0.000000	4.463134	3.721585	0.469990	0.775534	4.055190	4.999991	3.242048	3.026705	2.551046	2.147718	2.033815	2.698021	2.856271	2.539941	0.340690	0.000000	7442.000000		1
25608.162109	5629.112305	2.389898	5.470552	10754.427734	99998.000000	1611.494019	993.050232	297.586945	109.216774	97.076096	450.540405	593.610474	374.772949	3.237862	99998.000000	4.408379	3.750440	0.378379	0.738031	4.031587	4.999991	3.207229	2.996971	2.473614	2.038289	1.987112	2.653734	2.773502	2.573768	0.510258	4.999991	7474.000000		1
17765.902344	4664.031738	3.333522	3.826920	7097.869141	99998.000000	959.582397	601.643616	154.513809	54.415653	32.382339	204.038666	265.318726	116.204529	3.244495	99998.000000	4.249587	3.668761	0.522903	0.582849	3.851128	4.999991	2.982082	2.779339	2.188967	1.735724	1.510308	2.309712	2.423768	2.065223	0.511147	4.999991	7527.000000		1
13809.179688	5729.447754	3.740575	4.964819	7996.905273	99998.000000	1145.482544	707.129028	254.066147	98.648804	57.080006	285.612793	444.548706	187.078094	0.477596	0.000000	4.140168	3.758113	0.572938	0.695903	3.902922	4.999991	3.058989	2.849499	2.404947	1.994092	1.756484	2.455778	2.647919	2.272023	0.000000	0.000000	7555.000000		1
5396.055664	650.434509	3.185502	4.135293	1054.163696	29197.800781	0.761683	0.000000	8.467947	20.482193	4.024279	0.000000	0.000000	0.000000	2.084530	5079.483398	3.732076	2.813204	0.503178	0.616506	3.022908	4.465350	0.000000	0.000000	0.927778	1.311376	0.604688	0.000000	0.000000	0.000000	0.319008	3.705820	7602.000000		1
18851.939453	3788.511719	1.581958	3.700486	6093.603516	96942.492188	791.509399	511.160522	161.005081	85.225288	58.924080	216.416779	324.051605	221.387772	2.676506	0.000000	4.275356	3.578469	0.199195	0.568259	3.784874	4.986514	2.898456	2.708557	2.206840	1.930568	1.770293	2.335291	2.510614	2.345154	0.427568	0.000000	7627.000000		1
8293.527344	328.486023	3.191670	3.361275	2437.572021	48085.058594	283.925995	166.814850	50.496223	36.332611	23.609104	54.098030	84.272415	59.284878	0.033825	0.000000	3.918739	2.516517	0.504018	0.526504	3.386957	4.682010	2.453205	2.222235	1.703259	1.560297	1.373080	1.733181	1.925685	1.772944	0.000000	0.000000	7687.000000		1
13012.418945	2032.211548	3.663482	4.995657	4667.078125	76406.953125	605.331726	386.241364	128.397629	54.872047	34.167824	132.258469	195.731064	174.912750	0.097908	99998.000000	4.114358	3.307969	0.563894	0.698593	3.669045	4.883133	2.781993	2.586859	2.108557	1.739351	1.533617	2.121423	2.291660	2.242821	0.000000	4.999991	7718.000000		1
18942.833984	3503.633057	2.630429	6.081133	6829.812012	99998.000000	986.682312	606.275391	205.811813	66.929466	77.833565	339.929779	521.842590	264.788300	0.821157	0.000000	4.277445	3.544519	0.420027	0.783984	3.834409	4.999991	2.994177	2.782670	2.313470	1.825617	1.891167	2.531389	2.717540	2.422899	0.000000	0.000000	7783.000000		1
6796.554199	2288.479492	4.372742	4.924731	3019.849854	51621.367188	342.806915	214.566544	50.730587	46.311588	18.986580	55.427120	73.941887	23.778709	0.870816	99998.000000	3.832289	3.359547	0.640754	0.692383	3.479985	4.712830	2.535050	2.331562	1.705270	1.665690	1.278447	1.743722	1.868891	1.376188	0.000000	4.999991	7820.000000		1
9829.836914	936.408081	2.170952	3.712821	2386.838379	43962.160156	237.232025	147.825180	29.955439	10.571056	19.072924	36.776669	85.296211	57.147846	1.396981	99998.000000	3.992546	2.971465	0.336650	0.569704	3.377823	4.643079	2.375173	2.169748	1.476476	1.024118	1.280417	1.565572	1.930930	1.757000	0.145190	4.999991	7840.000000		1
10798.176758	1362.827515	3.262596	5.513725	3566.908203	63663.644531	412.351379	264.060547	87.720032	67.336517	39.089474	146.607101	191.867142	160.083054	0.899940	0.000000	4.033350	3.134441	0.513563	0.741445	3.552292	4.803892	2.615268	2.421704	1.943099	1.828251	1.592060	2.166155	2.283001	2.204345	0.000000	0.000000	7899.000000		1
6334.933594	346.020172	2.676685	3.879343	2221.331055	45062.816406	245.542694	139.798218	55.784836	27.186241	23.738621	54.659271	74.447624	55.402451	0.437465	99998.000000	3.801742	2.539101	0.427597	0.588758	3.346613	4.653818	2.390127	2.145502	1.746516	1.434349	1.375455	1.737664	1.871851	1.743529	0.000000	4.999991	7978.000000		1
21536.242188	4882.829102	2.420735	4.970987	9372.790039	99998.000000	1366.614380	864.180786	280.200836	101.399498	77.901405	355.542755	436.623474	252.761734	1.642294	0.000000	4.333170	3.688672	0.383947	0.696443	3.971869	4.999991	3.135646	2.936604	2.447469	2.006036	1.891545	2.550892	2.640107	2.402711	0.215451	0.000000	8003.000000		1
11326.353516	3397.456787	1.797820	5.482887	6490.196777	99998.000000	919.496887	559.242188	162.550034	55.309937	63.845726	250.960831	342.498535	169.146149	2.327920	0.000000	4.054090	3.531154	0.254746	0.739009	3.812258	4.999991	2.963550	2.747600	2.210987	1.742803	1.805132	2.399606	2.534659	2.228262	0.366968	0.000000	8048.000000		1
22012.615234	4119.005371	3.419866	5.489055	10199.500000	99998.000000	1512.780518	941.628906	318.007477	128.795425	95.407791	455.458954	599.688538	340.925812	5.259518	0.000000	4.342672	3.614792	0.534009	0.739498	4.008579	4.999991	3.179776	2.973880	2.502437	2.109900	1.979584	2.658449	2.777926	2.532660	0.720946	0.000000	8096.000000		1
15438.475586	8152.834961	4.267894	4.431333	8205.070312	99998.000000	1148.424438	746.178406	386.204346	159.191849	145.077576	599.543579	838.869446	469.795258	0.852533	0.000000	4.188604	3.911309	0.630214	0.646534	3.914082	4.999991	3.060102	2.872843	2.586817	2.201921	2.161600	2.777821	2.923694	2.671909	0.000000	0.000000	8167.000000		1
25338.298828	5051.799316	3.034399	4.477589	9030.235352	99998.000000	1316.127319	819.472717	267.643860	116.929207	71.070930	336.670258	511.940735	286.698273	1.865225	0.000000	4.403778	3.703446	0.482073	0.651044	3.955699	4.999991	3.119298	2.913534	2.427557	2.067923	1.851692	2.527205	2.709220	2.457425	0.270731	0.000000	8207.000000		1
7004.805176	1551.577026	2.929552	3.324270	1679.518188	26275.607422	116.263115	60.891506	0.000000	0.000000	0.000000	0.000000	0.000000	0.000000	0.981994	0.000000	3.845396	3.190773	0.466801	0.521696	3.225185	4.419553	2.065442	1.784557	0.000000	0.000000	0.000000	0.000000	0.000000	0.000000	0.000000	0.000000	8239.000000		1
12127.708984	1909.821045	3.055985	3.435285	4234.537598	75233.531250	542.596191	318.466949	80.374565	20.340342	32.431679	117.249916	174.126389	122.005043	0.541745	99998.000000	4.083779	3.280993	0.485151	0.535963	3.626806	4.876411	2.734477	2.503064	1.905119	1.308358	1.510969	2.069113	2.240865	2.086378	0.000000	4.999991	8259.000000		1
10284.620117	2317.759521	2.322055	3.404448	4671.306152	83836.546875	584.090942	358.654236	121.758339	55.942104	36.375782	142.336136	226.112061	129.529358	0.628167	99998.000000	4.012188	3.365068	0.365873	0.532047	3.669438	4.923433	2.766480	2.554676	2.085499	1.747739	1.560812	2.153315	2.354324	2.112368	0.000000	4.999991	8285.000000		1
17594.474609	4030.751953	2.309720	5.156011	11687.080078	99998.000000	1722.903320	1081.652222	324.745453	120.666695	100.776581	447.428894	629.455811	390.777527	2.029970	99998.000000	4.245376	3.605386	0.363559	0.712314	4.067706	4.999991	3.236261	3.034088	2.511543	2.081587	2.003360	2.650724	2.798965	2.591930	0.307490	4.999991	8322.000000		1
21637.136719	5772.142090	3.598723	5.353371	9383.754883	99998.000000	1397.818726	841.885376	250.559937	107.264771	91.978676	421.775299	545.652161	410.488800	2.046949	99998.000000	4.335200	3.761337	0.556148	0.728627	3.972377	4.999991	3.145451	2.925253	2.398912	2.030457	1.963687	2.625081	2.736916	2.613301	0.311107	4.999991	8350.000000		1
4488.125977	1090.527222	1.692973	0.690757	3571.435059	70162.226562	413.066803	241.715775	66.661179	43.005821	10.490879	48.525715	54.582176	12.470639	2.199859	0.000000	3.652065	3.037637	0.228650	0.000000	3.552843	4.846103	2.616020	2.383305	1.823873	1.633527	1.020812	1.685972	1.737051	1.095889	0.342395	0.000000	8371.000000		1
20951.179688	3851.062500	2.883296	4.332653	8486.776367	99998.000000	1210.737549	737.078308	225.257858	122.282578	58.600288	342.961090	404.512512	237.000748	1.344199	0.000000	4.321208	3.585581	0.459889	0.636754	3.928743	4.999991	3.083050	2.867514	2.352680	2.087365	1.767900	2.535245	2.606932	2.374750	0.128464	0.000000	8397.000000		1
11994.945312	1703.895142	3.352024	5.310198	4682.817871	85329.781250	596.965576	382.186249	155.768890	53.601547	38.509731	170.654099	209.527710	114.668823	0.301905	0.000000	4.078998	3.231443	0.525307	0.725111	3.670507	4.931101	2.775949	2.582275	2.192481	1.729177	1.585570	2.232117	2.321241	2.059445	0.000000	0.000000	8459.000000		1
17481.220703	1310.175781	2.500912	3.213256	4313.607910	80968.273438	522.807800	346.923706	122.615623	74.361275	46.786484	150.967514	191.919571	158.855713	0.444369	99998.000000	4.242572	3.117330	0.398098	0.506945	3.634841	4.908315	2.718342	2.540234	2.088546	1.871347	1.670120	2.178884	2.283119	2.201003	0.000000	4.999991	8494.000000		1
8543.162109	1433.343384	1.344510	1.504864	2490.800537	48155.167969	239.587997	162.698059	62.121918	46.690887	18.483931	23.538177	23.871222	13.892243	1.254369	0.000000	3.931619	3.156350	0.128564	0.177497	3.396339	4.682643	2.379465	2.211382	1.793245	1.669232	1.266794	1.371773	1.377875	1.142772	0.098425	0.000000	8542.000000		1
10157.373047	2352.232666	2.309720	3.148497	3130.565430	60393.480469	388.733032	224.755219	91.984840	55.988361	35.466080	136.486282	158.972900	121.486969	1.963588	99998.000000	4.006782	3.371480	0.363559	0.498103	3.495623	4.780990	2.589651	2.351710	1.963716	1.748098	1.549813	2.135089	2.201323	2.084530	0.293050	4.999991	8639.000000		1
7946.865723	1372.140381	2.488577	4.576268	3195.129639	55572.242188	390.888550	234.777359	71.567406	40.958218	16.282141	57.141678	105.852417	58.893242	0.395918	0.000000	3.900196	3.137398	0.395951	0.660511	3.504488	4.744858	2.592053	2.370656	1.854715	1.612341	1.211712	1.756953	2.024701	1.770065	0.000000	0.000000	8691.000000		1
2885.041016	639.107910	1.834825	3.213256	659.155334	21947.943359	0.000000	0.000000	0.000000	29.332523	3.244093	0.000000	0.000000	0.000000	0.253843	99998.000000	3.460152	2.805574	0.263595	0.506945	2.818988	4.341394	0.000000	0.000000	0.000000	1.467349	0.511093	0.000000	0.000000	0.000000	0.000000	4.999991	8726.000000		1
9352.276367	2661.901855	3.049818	4.119875	5606.761230	99923.593750	821.850281	473.381653	167.157150	81.558723	66.756775	279.528595	336.173767	231.394501	1.161533	99998.000000	3.970917	3.425192	0.484274	0.614884	3.748712	4.999668	2.914793	2.675211	2.223125	1.911470	1.824495	2.446426	2.526564	2.364353	0.065032	4.999991	8749.000000		1
4775.888184	375.901581	1.837908	1.326008	1507.127930	36846.890625	88.854851	52.386555	20.469858	37.566105	0.000000	0.000000	0.000000	0.000000	0.333593	99998.000000	3.679054	2.575074	0.264324	0.122546	3.178150	4.566401	1.948681	1.719220	1.311115	1.574796	0.000000	0.000000	0.000000	0.000000	0.000000	4.999991	8777.000000		1
9722.066406	1092.454590	2.605759	2.491661	3118.369141	53640.042969	340.130219	212.811890	76.667915	63.275234	17.204178	39.305336	57.804684	120.669785	0.915872	99998.000000	3.987759	3.038404	0.415934	0.396489	3.493927	4.729489	2.531645	2.327996	1.884614	1.801234	1.235634	1.594452	1.761963	2.081599	0.000000	4.999991	8795.000000		1
27847.462891	5111.747070	3.376694	5.082002	11050.747070	99998.000000	1622.974731	1014.260193	267.212128	126.063240	83.489143	442.377747	568.749329	353.183685	2.168111	0.000000	4.444786	3.708569	0.528492	0.706035	4.043392	4.999991	3.210312	3.006149	2.426856	2.100589	1.921630	2.645793	2.754921	2.548001	0.336082	0.000000	8831.000000		1
11274.642578	2511.088379	3.204005	4.255559	4883.908203	78994.757812	591.414856	375.506866	86.634560	51.720467	35.759033	146.274063	202.977859	162.494522	1.180498	99998.000000	4.052103	3.399862	0.505693	0.628957	3.688767	4.897598	2.771892	2.574618	1.937691	1.713662	1.553386	2.165167	2.307449	2.210839	0.072065	4.999991	8897.000000		1
10267.341797	2395.522217	3.783747	3.435285	6262.117676	99885.273438	825.319519	509.843781	150.483368	109.167435	33.304379	188.549042	239.180939	118.785614	0.719971	0.000000	4.011458	3.379400	0.577922	0.535963	3.796721	4.999501	2.916622	2.707437	2.177489	2.038093	1.522501	2.275424	2.378726	2.074764	0.000000	0.000000	8925.000000		1
22990.000000	4918.782227	2.103110	5.279361	10119.708008	99998.000000	1495.335815	945.054932	295.378998	120.956566	95.928947	422.913177	553.006897	346.140411	3.033865	99998.000000	4.361539	3.691858	0.322862	0.722581	4.005168	4.999991	3.174739	2.975457	2.470380	2.082629	1.981950	2.626251	2.742731	2.539252	0.481996	4.999991	8986.000000		1
6818.266602	2784.104248	2.248045	2.451572	5405.704590	92911.109375	738.706543	456.442688	182.020767	111.976723	53.052643	165.621445	212.111893	120.389160	1.067317	0.000000	3.833674	3.444685	0.351805	0.389445	3.732852	4.968068	2.868472	2.659386	2.260121	2.049128	1.724707	2.219117	2.326565	2.080587	0.028293	0.000000	9009.000000		1
22686.398438	6244.284180	3.487709	6.053379	9600.742188	99998.000000	1418.667847	866.703308	257.344177	101.862061	75.351158	373.887909	548.843811	313.850586	1.817113	0.000000	4.355765	3.795483	0.542540	0.781998	3.982305	4.999991	3.151881	2.937871	2.410514	2.008013	1.877090	2.572742	2.739449	2.496723	0.259382	0.000000	9088.000000		1
5877.359375	1646.599365	1.498697	2.491661	1822.221313	41301.226562	160.505524	107.067406	45.093513	53.740314	23.158878	39.410183	79.350769	60.385773	1.274324	0.000000	3.769182	3.216588	0.175714	0.396489	3.260601	4.615963	2.205490	2.029657	1.654114	1.730300	1.364717	1.595608	1.899551	1.780935	0.105280	0.000000	9141.000000		1
10869.083984	4500.213867	2.192538	5.285528	5638.872070	90267.554688	774.499512	485.300293	162.099808	75.730453	41.319016	190.087830	260.076355	189.699280	1.534939	0.000000	4.036193	3.653233	0.340947	0.723088	3.751192	4.955532	2.889021	2.686011	2.209783	1.879271	1.616150	2.278954	2.415101	2.278066	0.186091	0.000000	9219.000000		1
7933.914062	674.484619	2.106194	2.207957	1879.668335	38400.679688	173.225937	94.504257	46.712475	9.559590	5.498306	0.000000	0.000000	0.000000	0.162119	0.000000	3.899487	2.828972	0.323498	0.343991	3.274081	4.584339	2.238613	1.975451	1.669433	0.980439	0.740229	0.000000	0.000000	0.000000	0.000000	0.000000	9243.000000		1
8423.784180	954.256775	2.281967	4.082870	2460.111084	46458.003906	259.980774	152.068405	69.177513	7.354717	11.345075	32.888073	27.747480	0.000000	0.512245	99998.000000	3.925507	2.979665	0.358309	0.610966	3.390955	4.667060	2.414941	2.182039	1.839965	0.866566	1.054807	1.517038	1.443224	0.000000	0.000000	4.999991	9271.000000		1
11007.972656	3232.720215	1.794736	3.996526	6217.517090	99312.171875	864.920898	531.938782	171.511383	19.961040	41.090820	184.978073	261.402374	189.850372	1.034517	99998.000000	4.041708	3.509568	0.254001	0.601683	3.793617	4.997003	2.936976	2.725862	2.234293	1.300183	1.613745	2.267120	2.417310	2.278411	0.014738	4.999991	9298.000000		1
11822.751953	1784.599731	2.525582	4.980238	3829.778320	71044.507812	530.285889	297.790497	66.056770	62.384033	31.373959	132.347900	160.240311	144.904877	0.867234	99998.000000	4.072719	3.251541	0.402361	0.697250	3.583174	4.851531	2.724510	2.473911	1.819917	1.795073	1.496569	2.121717	2.204772	2.161083	0.000000	4.999991	9352.000000		1
14448.528320	3432.173584	2.698272	5.917695	6454.089355	99998.000000	959.465210	568.302185	193.575531	61.767288	43.474548	205.389343	320.983276	166.185760	0.332836	0.000000	4.159823	3.535569	0.431086	0.772153	3.809835	4.999991	2.982029	2.754579	2.286850	1.790758	1.638235	2.312578	2.506482	2.220594	0.000000	0.000000	9421.000000		1
11485.181641	1484.863403	2.278883	3.632644	4431.751953	81998.164062	576.282959	353.689423	108.596947	59.139942	51.674210	189.452576	238.632034	201.978714	0.575579	99998.000000	4.060138	3.171686	0.357722	0.560223	3.646575	4.913804	2.760636	2.548622	2.035818	1.771881	1.713274	2.277501	2.377729	2.305306	0.000000	4.999991	9463.000000		1
9350.173828	3019.627930	3.330438	3.422950	3961.790283	64569.074219	486.404266	315.673096	87.541176	85.086517	34.383686	103.465599	151.288223	131.046555	0.442322	99998.000000	3.970820	3.479954	0.522501	0.534401	3.597892	4.810025	2.686997	2.499238	1.942212	1.929861	1.536352	2.014796	2.179805	2.117426	0.000000	4.999991	9536.000000		1
36282.203125	9275.651367	2.840123	6.919910	20114.099609	99998.000000	2817.911133	1951.050659	783.926453	446.469849	309.043060	982.497681	1423.737549	917.843994	4.335112	99998.000000	4.559694	3.967345	0.453337	0.840100	4.303501	4.999991	3.449927	3.290269	2.894275	2.649792	2.490019	2.992332	3.153430	2.962769	0.637000	4.999991	9587.000000		1
10474.190430	3066.617920	2.254213	3.904013	3713.956299	66247.718750	469.625671	289.045013	69.199097	37.353329	21.946968	103.329918	175.449310	89.144722	1.206618	99998.000000	4.020121	3.486660	0.352995	0.591511	3.569837	4.821171	2.671752	2.460965	1.840100	1.572329	1.341375	2.014226	2.244152	1.950096	0.081570	4.999991	9683.000000		1
24226.001953	7692.664062	3.271847	4.785963	9900.750000	99998.000000	1510.341187	917.816223	288.326477	131.074310	85.512077	407.445160	535.509766	295.749054	2.234830	99998.000000	4.384282	3.886077	0.514793	0.679969	3.995668	4.999991	3.179075	2.962756	2.459885	2.117517	1.932027	2.610069	2.728767	2.470923	0.349244	4.999991	9725.000000		1
11549.927734	4166.010742	1.847160	2.550252	4792.314941	75462.507812	619.032776	389.722900	128.181763	65.140900	34.241837	142.422470	177.487671	163.974731	0.755001	0.000000	4.062579	3.619720	0.266504	0.406583	3.680545	4.877731	2.791714	2.590756	2.107826	1.813854	1.534557	2.153579	2.249168	2.214777	0.000000	0.000000	9748.000000		1
7273.519043	2235.874023	2.846291	3.984190	2246.414307	46459.066406	218.334869	135.160263	50.533226	29.906099	15.995353	40.326050	60.891506	38.867443	0.143396	0.000000	3.861745	3.349447	0.454279	0.600340	3.351490	4.667070	2.339123	2.130849	1.703577	1.475760	1.203994	1.605586	1.784557	1.589586	0.000000	0.000000	9784.000000		1
16979.376953	6557.422363	3.620309	3.145414	8472.430664	99998.000000	1227.759766	771.394165	235.110413	129.134644	74.891678	342.242584	436.025238	188.175903	1.849955	99998.000000	4.229922	3.816733	0.558746	0.497678	3.928008	4.999991	3.089113	2.887276	2.371272	2.111043	1.874434	2.534334	2.639512	2.274564	0.267161	4.999991	9828.000000		1
17819.642578	3140.590576	3.188586	4.940149	8175.003906	99998.000000	1197.347900	732.535950	246.779282	119.809418	104.578835	402.671509	600.212769	436.268860	2.179132	0.000000	4.250899	3.497011	0.503598	0.693740	3.912488	4.999991	3.078220	2.864829	2.392309	2.078491	2.019444	2.604951	2.778305	2.639754	0.338284	0.000000	9874.000000		1
13944.694336	3398.788818	1.702224	5.609321	5323.556641	83678.585938	713.506226	456.988495	147.217682	92.169868	59.275627	225.957870	329.512909	202.752747	1.834849	99998.000000	4.144409	3.531324	0.231017	0.748910	3.726202	4.922614	2.853398	2.659905	2.167960	1.964589	1.772876	2.354028	2.517872	2.306967	0.263600	4.999991	9925.000000		1
6453.081055	0.000000	2.929552	3.003561	2147.972168	45501.125000	213.644501	128.243439	33.039177	27.907835	15.708565	28.990229	62.461128	22.187500	0.583953	0.000000	3.809767	0.000000	0.466801	0.477637	3.332029	4.658022	2.329692	2.108035	1.519029	1.445726	1.196136	1.462252	1.795610	1.346108	0.000000	0.000000	9954.000000		0
16666.726562	5663.921387	2.238794	5.103588	7292.117188	99998.000000	1032.367920	638.549805	194.377304	107.927773	81.210258	341.280457	473.902802	247.488541	4.044636	0.000000	4.221850	3.753117	0.350014	0.707876	3.862854	4.999991	3.013834	2.805195	2.288646	2.033133	1.909611	2.533111	2.675689	2.393555	0.606879	0.000000	10007.000000		1
6985.198730	2047.849243	3.916348	3.601807	1598.135254	41893.441406	97.776108	52.824444	33.853283	0.289871	1.757731	0.000000	0.000000	0.345379	2.019139	0.000000	3.844179	3.311298	0.592881	0.556520	3.203614	4.622146	1.990233	1.722835	1.529601	0.000000	0.244952	0.000000	0.000000	0.000000	0.305166	0.000000	10037.000000		1
25410.902344	9370.492188	4.076703	8.104066	16818.326172	99998.000000	2587.864258	1635.214111	492.189362	183.282013	157.042480	748.460388	974.516968	516.914795	1.629277	99998.000000	4.405020	3.971762	0.610309	0.908703	4.225783	4.999991	3.412941	3.213575	2.692132	2.263120	2.196017	2.874169	2.988789	2.713419	0.211995	4.999991	10090.000000		1
25712.105469	4021.849121	1.544953	5.054248	8259.436523	99998.000000	1226.649658	741.028564	244.469559	135.490234	86.316933	415.681824	531.778442	291.539734	3.605942	99998.000000	4.410138	3.604426	0.188915	0.703657	3.916950	4.999991	3.088721	2.869835	2.388225	2.131908	1.936096	2.618761	2.725731	2.464698	0.557019	4.999991	10153.000000		1
14856.744141	3071.986572	2.362144	2.911049	7842.660156	99998.000000	1137.030029	693.603760	199.326706	107.021156	58.803814	282.714081	382.284912	277.197266	1.026775	99998.000000	4.171924	3.487419	0.373306	0.464050	3.894463	4.999991	3.055772	2.841111	2.299566	2.029470	1.769405	2.451347	2.582387	2.442789	0.011475	4.999991	10177.000000		1
13725.274414	5696.312988	2.158617	5.211518	5822.419434	89567.046875	748.478882	492.170868	158.504166	37.680202	46.465775	186.368835	200.695892	214.184158	0.348254	99998.000000	4.137521	3.755594	0.334176	0.716964	3.765104	4.952148	2.874180	2.692116	2.200041	1.576113	1.667133	2.270373	2.302538	2.330787	0.000000	4.999991	10205.000000		1
4870.808594	595.087585	1.649800	1.563456	1660.195557	36660.710938	108.855980	64.422386	28.435156	10.225677	4.354239	0.000000	0.000000	0.000000	0.524993	99998.000000	3.687601	2.774581	0.217431	0.194086	3.220159	4.564201	2.036852	1.809037	1.453856	1.009692	0.638912	0.000000	0.000000	0.000000	0.000000	4.999991	10226.000000		1
17661.318359	2354.662842	2.257297	3.694319	6224.764160	98206.906250	872.753601	540.098328	167.835571	60.401192	62.858932	251.907532	343.531586	177.762115	1.732967	0.000000	4.247023	3.371929	0.353589	0.567534	3.794123	4.992142	2.940892	2.732473	2.224884	1.781046	1.798367	2.401241	2.535967	2.249839	0.238790	0.000000	10271.000000		1
14314.287109	4148.553711	4.548515	4.619441	5332.999512	93708.421875	700.351013	443.947357	142.940536	46.302338	71.428642	253.674515	322.074921	245.888077	0.890965	0.000000	4.155770	3.617897	0.657870	0.664589	3.726972	4.971778	2.845316	2.647331	2.155155	1.665603	1.853872	2.404277	2.507957	2.390738	0.000000	0.000000	10328.000000		1
9737.342773	1656.627686	1.973593	2.479326	4382.859375	79556.617188	579.230957	357.488586	132.958481	60.786659	43.567062	151.300552	202.761993	85.999306	1.241973	0.000000	3.988441	3.219225	0.295258	0.394334	3.641757	4.900676	2.762852	2.553262	2.123716	1.783808	1.639158	2.179841	2.306987	1.934495	0.094112	0.000000	10369.000000		1
10764.613281	4013.893066	3.043650	5.794345	6582.419434	99998.000000	930.305420	576.091736	213.215866	82.382080	59.281796	236.695450	337.959259	184.456924	0.967017	0.000000	4.031999	3.603566	0.483395	0.763004	3.818386	4.999991	2.968626	2.760492	2.328820	1.915833	1.772921	2.374190	2.528864	2.265895	0.000000	0.000000	10406.000000		1
2572.464111	0.000000	2.587257	4.181550	1245.207520	33252.351562	43.443710	21.749609	16.433245	14.268459	0.000000	0.000000	0.000000	19.606411	0.364161	0.000000	3.410349	0.000000	0.412840	0.621337	3.095242	4.521822	1.637927	1.337451	1.215723	1.154377	0.000000	0.000000	0.000000	1.292398	0.000000	0.000000	10435.000000		0
9752.252930	188.786484	1.979760	4.625608	2913.291260	52216.675781	320.311035	209.866928	54.542088	30.908314	18.705959	47.252129	69.245354	49.651279	0.472691	0.000000	3.989105	2.275971	0.296613	0.665169	3.464384	4.717809	2.505572	2.321944	1.736732	1.490075	1.271980	1.674421	1.840391	1.695930	0.000000	0.000000	10486.000000		0
11330.618164	2101.808594	2.911049	4.514594	4566.023926	72053.039062	600.761658	374.279541	96.622787	49.318233	29.560720	110.684631	179.664780	121.255692	1.494128	0.000000	4.054254	3.322593	0.464050	0.654619	3.659538	4.857652	2.778702	2.573196	1.985080	1.693007	1.470715	2.044087	2.254463	2.083702	0.174388	0.000000	10509.000000		1
6010.071289	2101.706787	2.309720	2.670518	3627.624023	64739.886719	445.304199	280.425964	104.409225	45.145935	31.762508	105.648888	123.426643	71.104851	0.200060	0.000000	3.778880	3.322572	0.363559	0.426595	3.559622	4.811172	2.648657	2.447818	2.018739	1.654619	1.501915	2.023865	2.091409	1.851899	0.000000	0.000000	10557.000000		1
7218.088867	2330.686768	2.149366	4.533096	3906.733154	65586.781250	491.732971	304.895416	101.929901	47.693104	30.828136	125.582176	187.318634	137.864716	0.513671	0.000000	3.858422	3.367484	0.332310	0.656395	3.591814	4.816816	2.691729	2.484151	2.008301	1.678456	1.488947	2.098928	2.272581	2.139453	0.000000	0.000000	10592.000000		1
14539.032227	5963.451172	2.013681	6.229152	8577.067383	99998.000000	1293.656128	781.678406	296.899292	101.411835	102.707001	412.554901	578.870178	437.221741	3.300893	0.000000	4.162536	3.775498	0.303991	0.794429	3.933339	4.999991	3.111819	2.893028	2.472609	2.006089	2.011600	2.615482	2.762581	2.640702	0.518631	0.000000	10629.000000		1
21306.951172	4135.392578	2.827788	5.717252	7516.804199	99998.000000	1082.561890	666.170837	191.780792	110.144981	66.725937	337.555298	501.172302	301.987457	5.775283	0.000000	4.328521	3.616517	0.451447	0.757187	3.876033	4.999991	3.034453	2.823586	2.282805	2.041965	1.824295	2.528345	2.699987	2.479989	0.761573	0.000000	10736.000000		1
9152.918945	3876.666748	3.820752	4.736623	4673.887207	81344.179688	625.965027	386.105682	104.393806	40.989056	38.882862	160.150894	272.587097	122.424431	1.197515	0.000000	3.961560	3.588459	0.582149	0.675469	3.669678	4.910326	2.796550	2.586706	2.018675	1.612668	1.589758	2.204529	2.435505	2.087868	0.078281	0.000000	10862.000000		1
20739.841797	6023.198730	2.155533	4.418998	6992.543945	99998.000000	990.401306	620.503723	211.624649	57.807766	54.480412	236.624527	303.732849	168.779190	0.644383	0.000000	4.316805	3.779827	0.333555	0.645324	3.844635	4.999991	2.995811	2.792744	2.325566	1.761986	1.736240	2.374060	2.482492	2.227319	0.000000	0.000000	10926.000000		1
4253.804688	4401.238281	3.025148	4.187717	3241.484375	60326.375000	372.558807	240.778320	86.683899	68.261642	28.311806	106.928642	158.982147	129.362839	1.468626	16085.088867	3.628778	3.643575	0.480747	0.621977	3.510744	4.780507	2.571195	2.381617	1.937938	1.834177	1.451968	2.029094	2.201348	2.111809	0.166911	4.206423	10988.000000		1
18927.128906	4153.268555	3.191670	4.089037	5954.474609	95941.218750	799.157043	510.522186	161.803772	35.789871	52.062763	225.797516	287.148499	239.976547	4.404184	0.000000	4.277085	3.618390	0.504018	0.611621	3.774843	4.982005	2.902632	2.708015	2.208989	1.553760	1.716527	2.353719	2.458107	2.380169	0.643865	0.000000	11024.000000		1
30333.664062	6119.565430	3.071404	6.389507	15550.193359	99998.000000	2395.460693	1489.020264	483.909546	228.344681	166.481812	697.813049	984.727234	614.379456	1.795854	99998.000000	4.481925	3.786721	0.487337	0.805467	4.191736	4.999991	3.379389	3.172901	2.684764	2.358591	2.221367	2.843739	2.993316	2.788437	0.254271	4.999991	11144.000000		1
11683.250000	2701.651123	2.488577	5.038829	5236.768066	86854.351562	724.530579	419.989807	110.931335	65.396851	32.965168	176.852417	238.789307	167.656708	2.573790	0.000000	4.067564	3.431629	0.395951	0.702330	3.719063	4.938792	2.860057	2.623239	2.045054	1.815557	1.518055	2.247611	2.378015	2.224421	0.410573	0.000000	11192.000000		1
8837.203125	2159.727295	3.006645	4.064368	4120.081543	72373.671875	484.782227	309.443939	98.081398	49.876392	22.964603	102.410965	129.128479	76.455132	1.029305	99998.000000	3.946315	3.334399	0.478082	0.608993	3.614906	4.859581	2.685547	2.490582	1.991587	1.697895	1.361059	2.010346	2.111022	1.883407	0.012544	4.999991	11242.000000		1
14741.566406	2619.333740	2.352893	3.623393	6035.327148	99111.953125	806.231140	503.870575	187.303207	66.386726	40.507992	209.706573	310.301208	182.119446	0.551717	0.000000	4.168544	3.418191	0.371602	0.559115	3.780701	4.996126	2.906460	2.702319	2.272545	1.822081	1.607541	2.321612	2.491783	2.260356	0.000000	0.000000	11275.000000		1
21111.242188	6974.331543	4.465254	4.878475	10756.031250	99998.000000	1632.481934	997.438354	282.655487	164.804245	80.029190	376.111267	496.222900	257.544617	3.024678	0.000000	4.324514	3.843503	0.649846	0.688284	4.031652	4.999991	3.212848	2.998886	2.451257	2.216968	1.903248	2.575316	2.695677	2.410852	0.480679	0.000000	11319.000000		1
4783.427734	1174.901367	2.830872	3.706654	3208.660889	63327.066406	332.331451	215.451569	60.145241	42.854717	38.263031	99.348808	131.506042	93.585304	0.646950	0.000000	3.679739	3.070001	0.451920	0.568982	3.506324	4.801589	2.521571	2.333350	1.779201	1.631999	1.582779	1.997163	2.118946	1.971208	0.000000	0.000000	11373.000000		1
5984.771973	249.187683	3.213256	4.409747	1286.054688	34800.105469	53.731064	24.540394	1.100895	8.899670	0.000000	0.000000	0.000000	0.000000	0.807621	99998.000000	3.777048	2.396527	0.506945	0.644414	3.109259	4.541581	1.730225	1.389881	0.041746	0.949374	0.000000	0.000000	0.000000	0.000000	0.000000	4.999991	11399.000000		1
23948.316406	4071.330811	4.499175	5.285528	10743.123047	99998.000000	1600.617676	982.960205	266.194489	110.049385	75.983322	384.363373	510.966248	353.834351	0.426789	0.000000	4.379275	3.609736	0.653133	0.723088	4.031130	4.999991	3.204288	2.992536	2.425199	2.041588	1.880718	2.584742	2.708392	2.548800	0.000000	0.000000	11427.000000		1
7069.236816	2322.585693	3.512378	3.441453	2133.848633	46230.121094	223.805420	137.944885	63.457176	22.659313	8.501867	51.504604	63.080959	102.777931	0.915013	0.000000	3.849373	3.365972	0.545601	0.536742	3.329164	4.664925	2.349871	2.139706	1.802481	1.355247	0.929514	1.711846	1.799898	2.011900	0.000000	0.000000	11471.000000		1
8168.583496	2145.316895	3.947186	2.904882	4574.399414	74055.921875	607.206665	380.749237	129.026718	57.129345	23.658443	107.878433	126.149582	122.991837	1.657286	99998.000000	3.912147	3.331491	0.596288	0.463128	3.660334	4.869560	2.783337	2.580639	2.110680	1.756859	1.373986	2.032935	2.100886	2.089876	0.219397	4.999991	11498.000000		1
35474.421875	7482.836914	3.475374	4.767460	14960.576172	99998.000000	2259.082275	1435.720947	387.450195	177.580185	118.949059	584.010803	754.695740	470.547699	3.106949	0.000000	4.549915	3.874066	0.541001	0.678287	4.174948	4.999991	3.353932	3.157070	2.588216	2.249394	2.075361	2.766421	2.877772	2.672604	0.492334	0.000000	11526.000000		1
17798.568359	7892.860352	2.895631	9.300556	12878.309570	99998.000000	2014.322876	1221.499756	395.501831	287.395203	175.597336	641.713684	816.287231	504.348541	1.838272	99998.000000	4.250385	3.897234	0.461743	0.968509	4.109859	4.999991	3.304129	3.086893	2.597148	2.458479	2.244518	2.807341	2.911843	2.702731	0.264410	4.999991	11695.000000		1
19318.648438	3252.897217	3.324270	5.328701	6007.733887	99998.000000	839.939514	503.593048	165.313065	62.047909	47.427902	244.414047	309.413086	216.438370	1.427663	0.000000	4.285977	3.512270	0.521696	0.726621	3.778711	4.999991	2.924248	2.702080	2.218307	1.792727	1.676034	2.388126	2.490539	2.335334	0.154626	0.000000	11733.000000		1
8989.573242	3978.719971	2.991227	4.866140	5947.243164	99998.000000	889.584595	522.496338	187.929214	63.651451	66.849289	253.619003	351.330353	257.026550	1.683981	0.000000	3.953739	3.599743	0.475849	0.687185	3.774316	4.999991	2.949187	2.718083	2.273994	1.803808	1.825097	2.404182	2.545716	2.409978	0.226337	0.000000	11841.000000		1
22104.279297	5933.807129	2.402232	3.904013	8086.497559	99998.000000	1197.397217	732.788818	213.518066	74.916351	68.489838	262.182556	359.437500	174.403931	2.811310	99998.000000	4.344476	3.773333	0.380615	0.591511	3.907760	4.999991	3.078238	2.864979	2.329435	1.874577	1.835626	2.418604	2.555623	2.241556	0.448909	4.999991	11872.000000		1
8059.144531	2685.110107	2.741444	2.747611	4039.549805	66215.859375	487.631622	313.218414	74.786835	28.700357	25.733799	101.125046	113.487755	81.629646	0.414861	0.000000	3.906289	3.428962	0.437979	0.438955	3.606333	4.820962	2.688092	2.495847	1.873825	1.457887	1.410504	2.004859	2.054949	1.911848	0.000000	0.000000	11898.000000		1
16748.882812	3636.782715	3.789915	4.141461	6877.773438	99998.000000	962.817261	594.328979	172.266891	69.328613	61.958481	272.149200	377.147430	256.181610	2.824044	0.000000	4.223986	3.560717	0.578629	0.617154	3.837448	4.999991	2.983544	2.774027	2.236202	1.840912	1.792101	2.434807	2.576511	2.408548	0.450871	0.000000	11935.000000		1
14232.398438	4334.780762	1.322924	2.895631	5888.294434	92657.812500	828.871948	515.712158	155.309418	68.122871	48.291348	219.713303	266.216095	123.630173	1.610678	0.000000	4.153278	3.636967	0.121535	0.461743	3.769989	4.966882	2.918488	2.712407	2.191198	1.833293	1.683869	2.341856	2.425234	2.092124	0.207009	0.000000	12003.000000		1
20171.009766	5829.422852	2.476242	5.082002	14301.859375	99998.000000	2161.552734	1364.637695	443.346039	174.385422	125.529755	587.729797	828.045532	399.094391	1.567725	99998.000000	4.304728	3.765625	0.393793	0.706035	4.155393	4.999991	3.334766	3.135017	2.646743	2.241510	2.098747	2.769178	2.918054	2.601076	0.195270	4.999991	12042.000000		1
20498.777344	3824.588379	1.489446	2.750695	7123.516602	99998.000000	1059.908813	635.096008	214.026886	81.028320	56.882645	274.554504	383.971741	300.988312	2.081344	0.000000	4.311728	3.582585	0.173025	0.439442	3.852695	4.999991	3.025269	2.802839	2.330468	1.908637	1.754980	2.438629	2.584299	2.478550	0.318344	0.000000	12096.000000		1
31242.017578	7567.288086	2.833956	6.136640	12892.090820	99998.000000	1940.713989	1215.276733	350.109192	209.299515	115.186897	529.339172	680.991272	490.178772	5.781426	0.000000	4.494739	3.878940	0.452393	0.787931	4.110323	4.999991	3.287961	3.084675	2.544204	2.320768	2.061403	2.723734	2.833142	2.690355	0.762035	0.000000	12128.000000		1
11100.734375	1616.949219	0.638334	2.966557	3637.818848	60508.296875	452.615753	282.923767	80.522583	25.394588	26.899452	82.425255	147.365707	44.544605	1.771493	0.000000	4.045352	3.208696	0.000000	0.472253	3.560841	4.781815	2.655730	2.451669	1.905918	1.404741	1.429743	1.916060	2.168396	1.648795	0.248339	0.000000	12235.000000		1
8190.891113	1503.307251	3.031315	3.759078	1909.697754	46124.996094	143.221161	103.191147	63.898151	38.845856	11.107627	39.724724	59.605587	60.327183	0.099209	99998.000000	3.913331	3.177048	0.481631	0.575081	3.280965	4.663936	2.156007	2.013643	1.805488	1.589345	1.045621	1.599061	1.775287	1.780513	0.000000	4.999991	12329.000000		1
15871.512695	3154.738770	3.376694	6.296995	5230.582031	85594.671875	690.483032	440.277710	168.060684	83.248611	58.473854	210.742706	294.635834	210.449753	0.066394	99998.000000	4.200618	3.498963	0.528492	0.799133	3.718550	4.932447	2.839153	2.643727	2.225466	1.920377	1.766962	2.323753	2.469285	2.323148	0.000000	4.999991	12398.000000		1
11495.671875	2062.120850	3.256428	3.577137	4709.954590	78842.570312	606.552917	380.971252	117.706306	39.647629	26.584911	119.590469	206.021500	110.518112	1.358182	99998.000000	4.060534	3.314314	0.512742	0.553536	3.673017	4.896761	2.782869	2.580892	2.070800	1.598217	1.424635	2.077697	2.313913	2.043433	0.132958	4.999991	12436.000000		1
21079.843750	5277.902344	3.191670	4.958652	10595.167969	99998.000000	1566.711914	977.563660	277.163361	110.345421	91.028885	404.176392	579.644226	347.515778	2.386475	0.000000	4.323867	3.722461	0.504018	0.695364	4.025108	4.999991	3.194989	2.990145	2.442736	2.042754	1.959179	2.606571	2.763161	2.540975	0.377757	0.000000	12474.000000		1
27936.484375	4876.315918	4.795214	6.697881	9872.718750	99998.000000	1470.116943	921.621582	283.571350	111.560417	81.037567	373.807739	475.429260	262.518677	1.212838	0.000000	4.446172	3.688092	0.680808	0.825937	3.994437	4.999991	3.167352	2.964553	2.452662	2.047510	1.908686	2.572648	2.677086	2.419160	0.083803	0.000000	12557.000000		1
26442.109375	7784.358887	2.423819	5.288612	12382.928711	99998.000000	1882.341919	1172.344971	359.326477	133.115753	122.862320	555.745239	693.899780	402.196625	2.223339	99998.000000	4.422296	3.891223	0.384500	0.723342	4.092824	4.999991	3.274698	3.069055	2.555489	2.124229	2.089419	2.744876	2.841297	2.604438	0.347006	4.999991	12586.000000		1
11856.392578	1563.125610	2.944971	5.242356	4260.154297	73523.718750	553.321411	336.617828	98.183159	68.335648	41.932678	169.247925	219.133560	144.861710	0.711900	0.000000	4.073953	3.193994	0.469081	0.719526	3.629425	4.866427	2.742977	2.527137	1.992037	1.834647	1.622553	2.228523	2.340709	2.160954	0.000000	0.000000	12633.000000		1
30808.869141	7201.757324	2.352893	4.653362	11561.365234	99998.000000	1741.038818	1071.630005	347.623688	189.856537	120.096207	542.451233	689.342041	505.757812	2.440387	99998.000000	4.488676	3.857439	0.371602	0.667767	4.063009	4.999991	3.240808	3.030045	2.541109	2.278425	2.079529	2.734361	2.838435	2.703943	0.387459	4.999991	12716.000000		1
9201.944336	2308.970947	2.732193	3.062153	3887.644775	68896.156250	495.384125	316.052399	120.395325	93.227592	28.984060	116.759598	151.627441	84.771980	0.633453	99998.000000	3.963880	3.363419	0.436511	0.486027	3.589687	4.838195	2.694942	2.499759	2.080610	1.969544	1.462159	2.067293	2.180778	1.928252	0.000000	4.999991	12796.000000		1
3439.784180	242.468216	1.585042	0.000000	980.135498	32520.072266	36.200008	15.727068	22.890593	11.906315	3.879343	17.660572	0.000000	0.536571	0.923044	99998.000000	3.536531	2.384655	0.200041	0.000000	2.991286	4.512152	1.558709	1.196648	1.359657	1.075777	0.588758	1.247005	0.000000	0.000000	0.000000	4.999991	12809.000000		1
8841.766602	954.559021	2.251129	4.061284	2963.553223	57568.519531	369.416473	212.848892	82.607193	75.129128	21.083521	67.086739	88.583481	105.883255	0.495287	0.000000	3.946539	2.979803	0.352400	0.608663	3.471813	4.760185	2.567516	2.328071	1.917018	1.875808	1.323943	1.826637	1.947353	2.024827	0.000000	0.000000	12843.000000		1
18546.218750	3983.789551	1.995179	4.067451	7320.768066	99998.000000	1122.832397	651.627930	226.997086	122.843819	66.004341	256.573242	313.822845	213.305298	2.090950	99998.000000	4.268255	3.600296	0.299982	0.609322	3.864557	4.999991	3.050315	2.814000	2.356020	2.089353	1.819572	2.409211	2.496685	2.329002	0.320344	4.999991	12864.000000		1
27163.699219	8461.249023	2.032184	4.570101	12372.990234	99998.000000	1912.667358	1162.042236	396.217255	227.148193	114.974113	527.248413	673.454651	418.000793	3.410697	0.000000	4.433989	3.927434	0.307963	0.659926	4.092474	4.999991	3.281639	3.065222	2.597933	2.356309	2.060600	2.722015	2.828308	2.621177	0.532843	0.000000	12888.000000		1
21449.873047	6695.136230	2.679769	7.882036	12743.562500	99998.000000	1978.030273	1206.281494	353.303955	146.776718	129.825409	622.088806	845.110962	509.455231	3.474723	0.000000	4.331425	3.825759	0.428097	0.896638	4.105291	4.999991	3.296233	3.081449	2.548148	2.166657	2.113360	2.793852	2.926914	2.707106	0.540920	0.000000	12950.000000		1
7648.627930	3625.955566	2.815454	2.053770	4886.106934	87674.593750	650.718201	381.967285	91.661049	60.937763	40.119442	182.045441	221.100983	147.686417	0.023724	99998.000000	3.883584	3.559422	0.449548	0.312552	3.688963	4.942874	2.813393	2.582026	1.962185	1.784886	1.603355	2.260180	2.344591	2.169341	0.000000	4.999991	13032.000000		1
26641.439453	6946.087402	2.198706	5.236188	12587.568359	99998.000000	1921.181519	1203.055908	379.851868	146.397415	127.259727	562.859436	753.696594	422.447540	5.582596	99998.000000	4.425558	3.841740	0.342167	0.719015	4.099942	4.999991	3.283568	3.080286	2.579614	2.165533	2.104691	2.750400	2.877197	2.625773	0.746836	4.999991	13099.000000		1
14052.270508	3235.569824	2.747611	3.311935	4892.524414	87305.390625	689.440735	399.615540	121.647324	49.749958	37.461258	177.410568	232.587906	117.336258	0.004141	0.000000	4.147747	3.509951	0.438955	0.520082	3.689533	4.941041	2.838497	2.601642	2.085103	1.696793	1.573582	2.248980	2.366587	2.069432	0.000000	0.000000	13135.000000		1
5142.128418	1912.954102	6.256906	2.562587	4213.226074	80756.726562	573.291687	335.313416	111.230453	48.433201	27.312674	135.937378	186.186890	72.652885	1.244868	0.000000	3.711143	3.281705	0.796360	0.408679	3.624615	4.907179	2.758376	2.525451	2.046224	1.685143	1.436364	2.133339	2.269949	1.861253	0.095123	0.000000	13172.000000		1
11147.181641	4536.099609	3.672733	5.387291	7900.334961	99998.000000	1085.722778	703.132507	188.619965	68.699532	61.070362	267.252228	363.239746	297.882996	1.052111	0.000000	4.047165	3.656682	0.564989	0.731370	3.897645	4.999991	3.035719	2.847037	2.275588	1.836954	1.785830	2.426921	2.560193	2.474046	0.022061	0.000000	13204.000000		1
23116.707031	4356.515137	2.491661	4.323402	10450.296875	99998.000000	1627.036133	972.845581	322.494324	143.992096	81.793083	398.548553	579.989563	374.686584	3.367055	99998.000000	4.363926	3.639139	0.396489	0.635826	4.019129	4.999991	3.211397	2.988044	2.508522	2.158339	1.912717	2.600481	2.763420	2.573668	0.527250	4.999991	13249.000000		1
7954.060059	1976.722778	2.883296	3.114576	3503.540527	59959.902344	443.318268	264.356598	70.198227	47.575920	15.773324	69.297775	93.088821	82.946404	0.634958	0.000000	3.900589	3.295946	0.459889	0.493399	3.544507	4.777861	2.646716	2.422190	1.846326	1.677387	1.197923	1.840719	1.968898	1.918798	0.000000	0.000000	13298.000000		1
14803.275391	2984.328369	2.328223	4.471421	5307.157715	82580.710938	706.018921	453.978760	130.180038	45.275452	42.783791	146.866135	206.212692	162.250916	0.101212	0.000000	4.170358	3.474847	0.367025	0.650446	3.724862	4.916879	2.848816	2.657036	2.114544	1.655863	1.631279	2.166922	2.314315	2.210187	0.000000	0.000000	13347.000000		1
29220.484375	4514.661133	4.351155	4.545431	10025.222656	99998.000000	1446.501709	933.022156	258.528320	125.061028	79.998352	322.047180	455.054993	264.276398	3.460188	0.000000	4.465687	3.654625	0.638605	0.657575	4.001094	4.999991	3.160319	2.969892	2.412508	2.097122	1.903081	2.507920	2.658064	2.422058	0.539100	0.000000	13466.000000		1
9209.638672	1237.214478	2.269632	3.617226	2750.904541	54694.777344	287.953369	177.123779	66.503906	18.101547	27.630299	89.138550	127.901146	71.320709	0.033804	99998.000000	3.964243	3.092445	0.355955	0.558376	3.439476	4.737946	2.459322	2.248277	1.822847	1.257716	1.441386	1.950066	2.106874	1.853216	0.000000	4.999991	13541.000000		1
6578.542969	2434.827637	2.692104	3.472290	3165.837158	59131.675781	371.988312	235.357101	70.925995	67.188499	17.191843	89.705963	124.200661	74.981110	0.056921	99998.000000	3.818130	3.386468	0.430092	0.540616	3.500489	4.771820	2.570529	2.371727	1.850805	1.827295	1.235322	1.952821	2.094124	1.874952	0.000000	4.999991	13591.000000		1
5975.437500	987.314453	3.163916	4.499175	1331.176025	34215.828125	77.534447	46.471943	22.064150	15.091818	7.663091	0.000000	0.000000	25.792391	0.917463	99998.000000	3.776370	2.994456	0.500225	0.653133	3.124235	4.534227	1.889495	1.667191	1.343687	1.178742	0.884404	0.000000	0.000000	1.411492	0.000000	4.999991	13654.000000		1
13503.719727	4506.424805	3.031315	4.844553	8158.552246	99998.000000	1207.758667	737.627197	227.579926	142.197357	80.744614	371.094025	436.688232	299.671570	2.628634	0.000000	4.130454	3.653832	0.481631	0.685254	3.911613	4.999991	3.081980	2.867837	2.357134	2.152892	1.907114	2.569484	2.640172	2.476645	0.419730	0.000000	13715.000000		1
31862.841797	5821.626953	2.106194	4.255559	10478.858398	99998.000000	1575.790527	965.265747	321.637024	152.614227	105.655060	473.825714	688.472412	435.272797	4.004972	99998.000000	4.503284	3.765044	0.323498	0.628957	4.020314	4.999991	3.197499	2.984647	2.507366	2.183595	2.023890	2.675619	2.837887	2.638762	0.602600	4.999991	13748.000000		1
9315.968750	1369.938599	2.679769	1.585042	2719.777344	54416.105469	243.442673	168.106934	34.470032	31.229023	18.607279	43.724331	48.784748	51.106804	1.279099	0.000000	3.969228	3.136701	0.428097	0.200041	3.434533	4.735727	2.386397	2.225586	1.537442	1.494558	1.269683	1.640723	1.688284	1.708479	0.106904	0.000000	13782.000000		1
29216.210938	7111.706055	2.713690	6.093468	12973.686523	99998.000000	1995.345459	1213.028687	386.454132	133.948364	109.229111	556.926331	712.633545	396.633575	1.965302	0.000000	4.465624	3.851974	0.433560	0.784864	4.113063	4.999991	3.300018	3.083871	2.587098	2.126937	2.038338	2.745798	2.852866	2.598389	0.293429	0.000000	13811.000000		1
18497.326172	5858.351074	2.605759	3.780664	10451.684570	99998.000000	1537.983887	948.665955	275.205170	129.640381	57.465473	287.271851	420.791565	209.536957	1.206252	0.000000	4.267109	3.767775	0.415934	0.577568	4.019186	4.999991	3.186952	2.977113	2.439656	2.112740	1.759407	2.458293	2.624067	2.321261	0.081438	0.000000	13896.000000		1
9349.822266	4515.065430	3.626477	3.725156	6550.758301	99998.000000	943.358826	581.297119	194.244705	87.868050	68.351067	290.105804	364.932739	225.927032	1.867652	99998.000000	3.970803	3.654664	0.559485	0.571145	3.816292	4.999991	2.974677	2.764398	2.288349	1.943831	1.834745	2.462556	2.562213	2.353968	0.271296	4.999991	13954.000000		1
11874.115234	2021.603516	2.821621	4.853805	4276.874512	73867.187500	541.680298	330.684723	128.650497	53.860580	37.118965	180.984634	216.404449	175.538742	3.338227	99998.000000	4.074601	3.305696	0.450499	0.686082	3.631126	4.868452	2.733743	2.519414	2.109411	1.731271	1.569596	2.257642	2.335266	2.244373	0.523516	4.999991	14049.000000		1
13831.228516	3463.023193	1.998263	3.493876	4838.364746	79248.296875	663.953613	408.111237	128.530228	39.231323	40.541912	167.906494	212.488098	144.769196	0.499950	0.000000	4.140861	3.539455	0.300653	0.543307	3.684699	4.898990	2.822138	2.610779	2.109005	1.593633	1.607904	2.225067	2.327335	2.160676	0.000000	0.000000	14104.000000		1
14489.384766	4640.147949	3.413699	4.089037	5610.532715	91555.312500	752.315063	479.385681	183.880264	41.787743	50.144676	225.547729	300.251312	129.933334	0.773740	99998.000000	4.161050	3.666532	0.533225	0.611621	3.749004	4.961684	2.876400	2.680685	2.264535	1.621049	1.700225	2.353238	2.477485	2.113721	0.000000	4.999991	14142.000000		1
5269.091797	1663.004761	3.496960	6.296995	2455.402344	51062.585938	274.502075	162.170731	69.186760	60.493702	15.545127	60.956264	112.867920	85.746437	1.862995	0.000000	3.721736	3.220893	0.543691	0.799133	3.390123	4.708103	2.438546	2.209972	1.840023	1.781710	1.191594	1.785018	2.052571	1.933216	0.270212	0.000000	14201.000000		1
38646.738281	9215.858398	2.448488	6.848984	20469.716797	99998.000000	2826.385254	1997.189575	1103.170532	620.303284	398.656494	1241.463867	1611.811646	1080.378662	2.710101	0.000000	4.587113	3.964536	0.388898	0.835626	4.311112	4.999991	3.451231	3.300419	3.042643	2.792604	2.600599	3.093934	3.207314	3.033576	0.432985	0.000000	14223.000000		1
23608.949219	4685.065918	3.648063	4.644111	10227.752930	99998.000000	1551.382690	931.807190	333.487854	164.381775	81.685158	426.317627	552.710815	327.178528	1.711400	99998.000000	4.373076	3.670716	0.562062	0.666903	4.009780	4.999991	3.190719	2.969326	2.523080	2.215854	1.912143	2.629733	2.742498	2.514785	0.233352	4.999991	14291.000000		1
6372.521484	1731.411377	2.109277	3.022064	3434.415283	59911.992188	379.904266	241.999481	73.115448	24.953613	14.061849	44.745049	52.910789	47.970638	0.816111	0.000000	3.804311	3.238400	0.324134	0.480304	3.535853	4.777514	2.579674	2.383814	1.864009	1.397133	1.148042	1.650745	1.723544	1.680976	0.000000	0.000000	14328.000000		1
7090.853516	2393.039795	2.997394	4.921647	4683.431152	79835.625000	623.482605	373.157043	113.339737	45.432724	33.763855	122.328835	174.884995	120.006775	1.017474	7626.067871	3.850698	3.378950	0.476744	0.692110	3.670564	4.902197	2.794824	2.571892	2.054382	1.657369	1.528452	2.087529	2.242753	2.079206	0.007523	3.882301	14367.000000		1
23107.787109	3514.179443	1.289003	4.240141	9960.365234	99998.000000	1425.267090	907.482666	314.686279	164.465042	126.325356	411.238159	520.880493	356.548035	1.334969	99998.000000	4.363759	3.545824	0.110254	0.627380	3.998275	4.999991	3.153896	2.957838	2.497878	2.216074	2.101490	2.614093	2.716738	2.552118	0.125471	4.999991	14392.000000		1
8550.892578	2974.130371	2.531749	4.335737	3958.706543	66052.820312	481.723175	318.605713	103.175728	32.539612	27.408270	130.682678	191.700623	76.633995	3.069624	0.000000	3.932011	3.473360	0.403421	0.637063	3.597553	4.819891	2.682797	2.503253	2.013577	1.512412	1.437882	2.116218	2.282624	1.884421	0.487085	0.000000	14451.000000		1
13673.871094	2599.166260	2.223376	5.828266	5043.908203	85874.882812	642.540161	414.960236	106.456833	41.362186	33.353718	161.791443	232.532410	163.845215	0.135423	0.000000	4.135891	3.414834	0.347013	0.765539	3.702767	4.933866	2.807900	2.618006	2.027174	1.616603	1.523144	2.208956	2.366483	2.214434	0.000000	0.000000	14490.000000		1
15043.622070	2924.849121	2.507080	3.799166	7773.673828	99998.000000	1146.888672	701.914429	266.774231	105.577965	96.601196	451.379181	586.739868	369.610748	2.345636	99998.000000	4.177352	3.466104	0.399168	0.579688	3.890626	4.999991	3.059521	2.846284	2.426144	2.023573	1.984982	2.654541	2.768445	2.567744	0.370261	4.999991	14551.000000		1
12401.039062	2436.924561	1.964342	3.641896	5341.658203	87322.171875	680.285095	443.324463	148.229156	93.369438	44.294823	240.374359	315.281464	207.054550	1.983097	99998.000000	4.093458	3.386842	0.293217	0.561327	3.727676	4.941124	2.832691	2.646722	2.170934	1.970205	1.646353	2.380888	2.498698	2.316085	0.297344	4.999991	14573.000000		1
17562.539062	4344.321777	1.788568	4.539263	8661.747070	99998.000000	1306.126831	779.797363	260.181213	118.856544	80.827873	362.545898	487.610016	286.368317	3.938032	0.000000	4.244587	3.637922	0.252506	0.656985	3.937605	4.999991	3.115985	2.891982	2.415276	2.075023	1.907561	2.559363	2.688073	2.456925	0.595279	0.000000	14614.000000		1
12706.490234	1203.071289	2.303553	2.571838	4264.829102	74742.328125	507.774597	316.252838	75.650276	55.898933	28.845293	135.027664	189.434067	145.022064	0.714709	0.000000	4.104026	3.080291	0.362398	0.410244	3.629902	4.873567	2.705671	2.500034	1.878811	1.747404	1.460075	2.130423	2.277458	2.161434	0.000000	0.000000	14670.000000		1
4717.503418	1520.677979	1.193407	1.412352	2916.723389	51257.449219	332.649078	193.316498	31.312283	18.866314	13.195318	33.125523	44.242401	129.470764	1.351670	99998.000000	3.673712	3.182037	0.076789	0.149943	3.464895	4.709757	2.521986	2.286269	1.495715	1.275687	1.120420	1.520163	1.645839	2.112172	0.130871	4.999991	14709.000000		1
13799.330078	2910.118164	3.308852	5.603153	6719.441895	99998.000000	931.970581	599.318481	220.811111	129.005127	98.235580	367.667999	477.393585	380.576538	0.162947	0.000000	4.139858	3.463911	0.519677	0.748433	3.827333	4.999991	2.969402	2.777658	2.344021	2.110607	1.992269	2.565456	2.678877	2.580442	0.000000	0.000000	14770.000000		1
7651.668457	365.176331	3.092990	4.721204	1971.397217	44614.722656	163.863708	99.999481	32.077049	36.051991	11.508513	9.457827	3.148497	46.043304	0.638014	99998.000000	3.883756	2.562503	0.490378	0.674053	3.294774	4.649478	2.214483	1.999998	1.506194	1.556929	1.061019	0.975791	0.498103	1.663167	0.000000	4.999991	14820.000000		1
18657.625000	3943.028809	3.537048	5.103588	7040.579590	99998.000000	1013.760620	618.042908	217.477585	65.948837	73.988144	327.856934	408.274689	298.832794	2.130355	99998.000000	4.270856	3.595830	0.548641	0.707876	3.847608	4.999991	3.005935	2.791019	2.337415	1.819207	1.869162	2.515684	2.610952	2.475428	0.328452	4.999991	14948.000000		1
14773.153320	4650.222656	2.519415	3.799166	4984.589355	82405.554688	684.108948	400.639343	111.538834	68.896889	38.358627	148.571442	250.535278	151.460907	1.656865	0.000000	4.169473	3.667474	0.401300	0.579688	3.697629	4.915956	2.835125	2.602754	2.047426	1.838200	1.583863	2.171935	2.398869	2.180300	0.219287	0.000000	15003.000000		1
19238.990234	5595.483887	3.225591	3.848506	7859.691406	99998.000000	1104.919067	699.980957	242.841339	113.965736	79.619049	302.289673	438.886963	259.983856	0.976273	99998.000000	4.284182	3.747838	0.508609	0.585292	3.895406	4.999991	3.043330	2.845086	2.385323	2.056774	1.901017	2.480423	2.642353	2.414946	0.000000	4.999991	15114.000000		1
8287.769531	1789.151245	3.191670	2.917217	2985.071533	56752.339844	329.824371	197.963699	56.349159	52.183025	5.686414	54.212128	57.129345	21.913048	0.387535	0.000000	3.918438	3.252647	0.504018	0.464969	3.474955	4.753984	2.518283	2.296586	1.750887	1.717529	0.754838	1.734096	1.756859	1.340703	0.000000	0.000000	15143.000000		1
6533.652832	546.034546	2.531749	2.325139	2160.593750	42362.832031	161.116104	110.326920	43.955612	27.550121	7.931376	25.650539	26.328962	26.291956	0.348943	99998.000000	3.815156	2.737220	0.403421	0.366449	3.334573	4.626985	2.207139	2.042681	1.643014	1.440124	0.899349	1.409096	1.420434	1.419823	0.000000	4.999991	15164.000000		1
15789.482422	4348.503418	3.987274	4.508426	6989.232422	99998.000000	989.947998	618.742920	211.155930	110.918999	55.294521	218.547653	318.155487	162.318756	0.991615	0.000000	4.198368	3.638340	0.600676	0.654025	3.844429	4.999991	2.995612	2.791510	2.324603	2.045006	1.742682	2.339546	2.502640	2.210369	0.000000	0.000000	15204.000000		1
2065.827393	507.910278	2.365228	0.394719	846.880981	29590.773438	0.000000	0.000000	26.705177	11.662700	1.119397	0.000000	0.000000	1.776234	0.861107	0.000000	3.315094	2.705787	0.373873	0.000000	2.927822	4.471156	0.000000	0.000000	1.426595	1.066799	0.048984	0.000000	0.000000	0.249500	0.000000	0.000000	15222.000000		1
13456.837891	3605.020020	2.661267	4.385077	7305.805664	99998.000000	1035.500977	652.710327	194.583908	156.746445	52.648670	248.820709	350.244873	178.166092	1.093590	0.000000	4.128943	3.556908	0.425088	0.641977	3.863668	4.999991	3.015151	2.814720	2.289107	2.195198	1.721387	2.395886	2.544372	2.250825	0.038855	0.000000	15254.000000		1
22639.970703	7106.904785	4.129126	5.859104	13785.444336	99998.000000	2095.582520	1305.291138	437.792236	176.278839	134.583603	539.774536	715.698730	423.684113	2.159469	99998.000000	4.354876	3.851681	0.615858	0.767831	4.139421	4.999991	3.321305	3.115707	2.641268	2.246200	2.128992	2.732212	2.854730	2.627042	0.334347	4.999991	15330.000000		1
20105.125000	5090.860840	4.196969	5.282444	8917.352539	99998.000000	1328.280396	815.235657	257.991760	95.953613	69.939194	309.160217	407.038086	208.503906	1.228169	0.000000	4.303307	3.706791	0.622936	0.722835	3.950236	4.999991	3.123290	2.911283	2.411606	1.982061	1.844721	2.490184	2.609635	2.319114	0.089258	0.000000	15409.000000		1
20661.558594	7132.385742	2.457740	4.693450	8980.871094	99998.000000	1188.448242	805.463318	336.315643	116.090431	92.817451	354.463440	454.814453	294.204102	3.119840	0.000000	4.315163	3.853235	0.390536	0.671492	3.953318	4.999991	3.074980	2.906046	2.526747	2.064796	1.967630	2.549572	2.657834	2.468649	0.494132	0.000000	15455.000000		1
20170.099609	9333.881836	2.118529	2.473158	11533.781250	99998.000000	1711.956055	1051.160156	288.243225	111.939720	62.837345	404.102386	591.639954	338.967651	2.337801	99998.000000	4.304708	3.970062	0.326034	0.393252	4.061972	4.999991	3.233493	3.021669	2.459759	2.048984	1.798218	2.606491	2.772058	2.530158	0.368807	4.999991	15515.000000		1
32549.029297	6633.529297	3.629560	3.361275	11818.497070	99998.000000	1802.069092	1119.785767	351.438293	98.599464	100.403450	440.302399	547.264954	435.855621	4.385310	99998.000000	4.512538	3.821745	0.559854	0.526504	4.072562	4.999991	3.255771	3.049135	2.545849	1.993875	2.001749	2.643751	2.738198	2.639343	0.642000	4.999991	15551.000000		1
9195.801758	1329.270264	3.339689	4.551599	4932.791504	85009.835938	684.713379	405.215607	122.510773	59.460651	42.944145	176.029053	267.378662	141.666962	0.551683	0.000000	3.963590	3.123613	0.523706	0.658164	3.693093	4.929469	2.835509	2.607686	2.088174	1.774230	1.632904	2.245584	2.427127	2.151268	0.000000	0.000000	15611.000000		1
11409.250977	3259.937500	2.396065	3.000478	3595.479004	66260.640625	420.961182	277.419312	100.869095	10.638899	32.582783	122.442932	153.625702	81.604980	1.817005	99998.000000	4.057257	3.513209	0.379499	0.477190	3.555757	4.821256	2.624242	2.443137	2.003758	1.026897	1.512988	2.087934	2.186464	1.911717	0.259356	4.999991	15648.000000		1
11376.618164	1800.610474	2.488577	5.371873	4550.574707	79822.937500	596.354980	373.742981	137.849289	85.740273	41.917259	160.992752	219.608459	136.816238	0.179203	0.000000	4.056013	3.255420	0.395951	0.730126	3.658066	4.902128	2.775505	2.572573	2.139405	1.933185	1.622393	2.206806	2.341649	2.136138	0.000000	0.000000	15743.000000		1
9620.465820	1946.385010	3.484625	5.267026	4968.325684	90331.500000	698.910889	410.775574	152.271942	117.018631	52.960129	219.290833	275.726318	240.778320	0.830554	0.000000	3.983196	3.289229	0.542156	0.721565	3.696210	4.955839	2.844422	2.613605	2.182620	2.068255	1.723949	2.341021	2.440478	2.381617	0.000000	0.000000	15789.000000		1
14414.789062	2882.750000	3.749826	3.509295	8407.536133	99998.000000	1232.477905	762.503723	244.099503	84.426598	51.985668	267.899811	405.730591	183.929596	3.052753	0.000000	4.158808	3.459807	0.574011	0.545220	3.924669	4.999991	3.090779	2.882242	2.387567	1.926479	1.715884	2.427972	2.608238	2.264652	0.484692	0.000000	15836.000000		1
10336.319336	1445.749268	2.701355	3.015897	3536.197266	62000.792969	404.555695	260.477234	48.704571	53.200661	4.224722	61.921474	106.179291	61.776539	0.193641	99998.000000	4.014366	3.160093	0.431582	0.479416	3.548537	4.792397	2.606978	2.415770	1.687570	1.725917	0.625798	1.791841	2.026040	1.790824	0.000000	4.999991	15870.000000		1
6458.733398	0.000000	2.121612	1.905751	1518.173950	36704.476562	100.650146	49.737621	34.291176	41.328266	0.000000	0.000000	1.433939	12.149931	0.052551	0.000000	3.810147	0.000000	0.326666	0.280066	3.181322	4.564719	2.002814	1.696685	1.535182	1.616247	0.000000	0.000000	0.156531	1.084574	0.000000	0.000000	15891.000000		0
7124.244629	648.066223	2.189455	2.633513	2471.736816	46057.527344	256.382050	142.209702	42.808460	10.358278	16.180378	48.479458	60.302513	63.651451	0.177333	0.000000	3.852739	2.811619	0.340336	0.420535	3.393002	4.663301	2.408888	2.152929	1.631530	1.015288	1.208989	1.685558	1.780335	1.803808	0.000000	0.000000	15914.000000		1
9837.934570	2273.659180	2.420735	3.358191	6980.091797	99998.000000	954.460327	595.617981	172.581436	71.666092	62.556725	232.739014	336.457489	150.415527	2.420034	99998.000000	3.992904	3.356725	0.383947	0.526105	3.843861	4.999991	2.979758	2.774968	2.236994	1.855314	1.796274	2.366869	2.526930	2.177293	0.383821	4.999991	15952.000000		1
5583.253906	2210.439453	2.297385	3.395196	4560.753906	81162.898438	633.193298	383.555420	149.909790	59.398975	44.689541	176.010559	207.985840	120.395325	1.646017	99998.000000	3.746887	3.344479	0.361234	0.530865	3.659037	4.909358	2.801536	2.583828	2.175830	1.773779	1.650206	2.245539	2.318034	2.080610	0.216434	4.999991	15989.000000		1
8932.055664	1963.817383	2.664350	1.905751	2351.415527	42911.558594	231.964996	152.503220	64.166435	40.366138	23.482670	29.492878	56.931984	44.553856	0.248996	99998.000000	3.950951	3.293101	0.425591	0.280066	3.371329	4.632574	2.365422	2.183279	1.807308	1.606017	1.370747	1.469717	1.755356	1.648885	0.000000	4.999991	16010.000000		1
11741.689453	1969.768921	2.063021	3.114576	1717.013428	48281.011719	77.768806	84.910744	93.634644	63.592861	38.130428	49.382992	82.900146	112.386856	0.228744	99998.000000	4.069731	3.294415	0.314504	0.493399	3.234774	4.683776	1.890805	1.928963	1.971437	1.803408	1.581272	1.693577	1.918555	2.050715	0.000000	4.999991	16059.000000		1
7183.393555	1805.279297	1.816322	4.193885	3903.674072	67449.929688	516.816101	306.875183	113.981155	22.819666	25.157141	90.122269	127.962822	68.588516	0.063094	99998.000000	3.856330	3.256544	0.259193	0.622617	3.591474	4.828981	2.713336	2.486962	2.056833	1.358309	1.400661	1.954832	2.107084	1.836251	0.000000	4.999991	16097.000000		1
18022.541016	4893.517090	2.611927	7.589081	10532.626953	99998.000000	1562.986816	974.079041	341.567230	135.289780	95.299866	420.288910	560.469543	386.019348	2.298220	0.000000	4.255816	3.689621	0.416961	0.880189	4.022537	4.999991	3.193955	2.988594	2.533476	2.131265	1.979092	2.623548	2.748552	2.586609	0.361392	0.000000	16160.000000		1
19339.238281	6280.841797	3.080655	3.567886	8927.948242	99998.000000	1309.805664	805.031616	287.330444	103.545776	64.357628	327.770599	482.398499	268.152679	1.648965	0.000000	4.286439	3.798018	0.488643	0.552411	3.950752	4.999991	3.117207	2.905813	2.458382	2.015132	1.808600	2.515570	2.683406	2.428382	0.217211	0.000000	16191.000000		1
16936.238281	3787.663818	1.908834	2.112361	5326.273438	84430.015625	698.605591	446.722717	127.204224	69.723335	35.755951	150.726990	220.592163	94.763290	0.943452	99998.000000	4.228817	3.578372	0.280768	0.324768	3.726424	4.926497	2.844232	2.650038	2.104501	1.843378	1.553348	2.178191	2.343590	1.976640	0.000000	4.999991	16232.000000		1
27459.435547	9181.054688	2.223376	6.778058	18849.318359	99998.000000	2938.214111	1833.082275	556.553162	246.273544	150.982925	709.170471	1012.200256	570.763062	1.793726	0.000000	4.438692	3.962893	0.347013	0.831105	4.275296	4.999991	3.468083	3.263182	2.745507	2.391418	2.178928	2.850751	3.005266	2.756456	0.253756	0.000000	16268.000000		1
19116.609375	4666.674316	1.773150	4.181550	7671.269043	99998.000000	1067.624268	679.190369	227.811203	108.658615	91.355759	385.479675	522.382263	265.534576	2.718128	0.000000	4.281411	3.669008	0.248745	0.621337	3.884867	4.999991	3.028419	2.831991	2.357575	2.036064	1.960736	2.586001	2.717988	2.424121	0.434270	0.000000	16327.000000		1
4138.201660	0.000000	2.063021	2.880212	1374.471680	36105.097656	56.783966	32.027710	28.802120	2.069189	1.116313	3.293433	5.445883	15.572881	1.010296	4576.708984	3.616812	0.000000	0.314504	0.459424	3.138136	4.557569	1.754226	1.505526	1.459424	0.315800	0.047786	0.517649	0.736068	1.192369	0.004448	3.660553	16346.000000		0
28227.841797	7093.672363	3.037483	7.669258	13855.182617	99998.000000	2158.845215	1319.081543	435.547272	174.576614	141.185898	654.202820	923.875793	491.520203	3.768862	0.000000	4.450678	3.850871	0.482514	0.884753	4.141612	4.999991	3.334222	3.120272	2.639035	2.241986	2.149791	2.815712	2.965614	2.691541	0.576210	0.000000	16396.000000		1
15780.675781	3482.336670	2.513247	2.244962	6962.160156	99998.000000	966.702759	626.180908	224.113800	90.917870	64.274368	284.894287	422.006561	197.775589	2.236970	99998.000000	4.198125	3.541871	0.400235	0.351209	3.842744	4.999991	2.985293	2.796700	2.350469	1.958649	1.808038	2.454684	2.625319	2.296173	0.349660	4.999991	16457.000000		1
9655.916992	1989.168823	2.383730	2.417651	3058.223877	57491.898438	333.148621	222.269714	70.065628	54.884384	26.618834	94.448753	120.666695	105.944931	2.427802	99998.000000	3.984793	3.298672	0.377257	0.383394	3.485469	4.759607	2.522638	2.346880	1.845505	1.739449	1.425189	1.975196	2.081587	2.025080	0.385213	4.999991	16494.000000		1
5284.772461	900.322205	3.133079	3.422950	1705.881104	38285.457031	112.266594	79.693062	38.873611	10.497046	15.847334	5.374957	0.000000	13.753475	1.899310	0.000000	3.723026	2.954398	0.495971	0.534401	3.231949	4.583034	2.050251	1.901420	1.589655	1.021067	1.199956	0.730375	0.000000	1.138412	0.278596	0.000000	16527.000000		1
15863.063477	5696.399414	3.524713	5.254691	7349.563965	99998.000000	1014.127563	636.394226	198.669876	103.548866	57.320538	323.989929	458.114075	235.807327	0.875033	0.000000	4.200387	3.755600	0.547124	0.720547	3.866261	4.999991	3.006093	2.803726	2.298132	2.015145	1.758310	2.510531	2.660974	2.372557	0.000000	0.000000	16612.000000		1
6308.645020	760.613403	3.463039	5.464385	2708.309082	50389.851562	309.243500	200.578705	69.587646	30.417999	25.027624	88.031487	103.629044	106.882385	1.337034	0.000000	3.799936	2.881164	0.539457	0.737541	3.432698	4.702343	2.490301	2.302285	1.842532	1.483131	1.398420	1.944638	2.015481	2.028906	0.126143	0.000000	16708.000000		1
15717.745117	4396.214844	2.433070	3.521630	6552.473145	99998.000000	909.795471	582.114258	197.294525	62.538223	60.515289	275.251434	316.369995	178.277100	2.053928	0.000000	4.196390	3.643079	0.386155	0.546744	3.816405	4.999991	2.958944	2.765008	2.295115	1.796146	1.781865	2.439730	2.500195	2.251096	0.312585	0.000000	16749.000000		1
12877.360352	2166.320312	3.059069	4.206220	4406.594727	80800.515625	583.119568	362.351624	140.023331	59.849201	51.714298	185.354279	256.243286	298.117371	1.205441	0.000000	4.109827	3.335723	0.485589	0.623892	3.644103	4.907414	2.765758	2.559130	2.146200	1.777058	1.713611	2.268003	2.408653	2.474387	0.081146	0.000000	16827.000000		1
10919.787109	1780.828247	2.840123	4.533096	3601.205566	61101.027344	434.097900	273.102081	80.177208	50.721336	26.587996	86.070229	127.497177	90.146935	0.319142	99998.000000	4.038214	3.250622	0.453337	0.656395	3.556448	4.786048	2.637588	2.436325	1.904051	1.705191	1.424686	1.934853	2.105500	1.954951	0.000000	4.999991	16865.000000		1
8077.193848	2092.446289	3.783747	6.229152	4105.732910	73051.578125	556.728943	326.419922	92.795868	39.064804	29.135164	105.007469	155.278580	91.864578	0.835359	99998.000000	3.907260	3.320654	0.577922	0.794429	3.613391	4.863630	2.745644	2.513777	1.967529	1.591786	1.464417	2.021220	2.191112	1.963148	0.000000	4.999991	16897.000000		1
26391.496094	6418.675781	4.036614	4.674948	10877.015625	99998.000000	1637.021240	1007.762756	320.508392	127.170303	85.225288	395.668365	600.376160	320.085907	2.187185	99998.000000	4.421464	3.807446	0.606017	0.669777	4.036510	4.999991	3.214054	3.003358	2.505839	2.104386	1.930568	2.597331	2.778424	2.505267	0.339886	4.999991	16959.000000		1
3839.914551	259.228333	3.105325	2.528666	1125.546143	28936.367188	29.277016	22.424948	18.184807	16.667608	10.364446	1.063890	21.024931	9.994397	0.339741	0.000000	3.584321	2.413682	0.492107	0.402891	3.051363	4.461444	1.466527	1.350731	1.259709	1.221873	1.015546	0.026897	1.322735	0.999757	0.000000	0.000000	16998.000000		1
7570.680176	1782.832764	3.907097	5.254691	4964.424805	77827.140625	636.708801	409.569855	117.823494	40.390812	39.989925	161.387466	213.271378	124.919174	1.151278	0.000000	3.879135	3.251111	0.591854	0.720547	3.695869	4.891131	2.803941	2.612328	2.071232	1.606283	1.601951	2.207870	2.328933	2.096629	0.061180	0.000000	17029.000000		1
6435.115234	1861.498901	2.944971	4.397411	3046.259033	57131.753906	337.015656	203.514420	58.760643	42.944145	25.487101	83.652580	124.734146	90.193192	1.385199	99998.000000	3.808556	3.269863	0.469081	0.643197	3.483767	4.756877	2.527650	2.308595	1.769086	1.632904	1.406320	1.922479	2.095985	1.955174	0.141512	4.999991	17057.000000		1
9968.916016	2750.913818	1.597377	5.408878	5024.243164	83833.710938	676.695618	406.714294	118.076355	78.203613	38.617661	164.193665	227.567581	187.688675	1.418558	0.000000	3.998648	3.439477	0.203407	0.733107	3.701071	4.923419	2.830393	2.609289	2.072163	1.893227	1.586786	2.215356	2.357111	2.273438	0.151847	0.000000	17096.000000		1
17055.828125	2227.683594	3.123827	4.224722	7225.554688	99998.000000	1008.814270	630.923706	163.765030	130.682678	39.413265	195.527542	292.353851	160.718292	2.103889	99998.000000	4.231873	3.347853	0.494687	0.625798	3.858871	4.999991	3.003811	2.799977	2.214221	2.116218	1.595642	2.291208	2.465909	2.206065	0.323023	4.999991	17131.000000		1
7740.005371	3641.707275	3.173167	5.038829	8996.360352	99998.000000	1377.743530	833.534607	251.839691	109.892113	84.836739	401.148163	489.565125	296.692657	1.433386	0.000000	3.888741	3.561305	0.501493	0.702330	3.954067	4.999991	3.139168	2.920924	2.401124	2.040967	1.928584	2.603305	2.689811	2.472307	0.156363	0.000000	17182.000000		1
7377.123535	1137.363037	2.957305	4.634860	4129.995605	67816.734375	565.751953	331.418640	80.041527	32.114056	31.000826	113.407578	172.689377	121.258774	1.041124	99998.000000	3.867887	3.055899	0.470896	0.666037	3.615950	4.831337	2.752626	2.520377	1.903315	1.506695	1.491373	2.054642	2.237266	2.083713	0.017503	4.999991	17252.000000		1
8201.203125	1789.595337	3.919432	5.717252	2645.749268	54150.687500	294.096161	176.864746	57.073837	37.266983	19.705091	72.751564	131.262421	130.331131	2.089583	0.000000	3.913877	3.252755	0.593223	0.757187	3.422549	4.733604	2.468489	2.247641	1.756437	1.571324	1.294578	1.861842	2.118140	2.115048	0.320060	0.000000	17271.000000		1
5726.758789	537.464844	2.815454	6.244571	1364.501953	39655.222656	87.535011	53.829742	22.054899	32.120224	14.968468	42.521675	69.578400	89.816978	0.743729	99998.000000	3.757909	2.730350	0.449548	0.795503	3.134974	4.598300	1.942182	1.731022	1.343505	1.506779	1.175177	1.628610	1.842474	1.953358	0.000000	4.999991	17341.000000		1
24983.046875	4038.310059	2.809286	6.111970	11147.752930	99998.000000	1602.276733	1042.593628	394.188171	168.291962	148.337082	586.203308	727.959717	449.384003	2.228206	0.000000	4.397645	3.606200	0.448596	0.786181	4.047187	4.999991	3.204737	3.018115	2.595704	2.226063	2.171250	2.768048	2.862107	2.652618	0.347955	0.000000	17384.000000		1
7148.180664	1575.250854	2.969640	2.069189	1478.193237	34941.351562	90.344292	63.333828	10.401451	18.927988	6.808895	2.685936	0.000000	31.010077	0.578674	0.000000	3.854196	3.197350	0.472704	0.315800	3.169731	4.543340	1.955901	1.801636	1.017094	1.277104	0.833077	0.429096	0.000000	1.491503	0.000000	0.000000	17443.000000		1
18609.628906	3015.107178	4.511510	5.223854	5882.749512	99998.000000	841.910034	508.961823	203.113541	107.088997	79.702309	295.906311	378.775635	177.540085	1.516846	99998.000000	4.269738	3.479303	0.654322	0.717991	3.769580	4.999991	2.925266	2.706685	2.307739	2.029745	1.901471	2.471154	2.578382	2.249296	0.180941	4.999991	17490.000000		1
4452.410156	568.616760	2.029100	1.948923	1232.406982	30988.796875	57.820103	35.271805	30.455004	17.309025	6.796560	0.000000	0.000000	0.000000	0.252657	0.000000	3.648595	2.754820	0.307303	0.289795	3.090754	4.491205	1.762079	1.547428	1.483659	1.238273	0.832289	0.000000	0.000000	0.000000	0.000000	0.000000	17527.000000		1
7203.440918	1736.317627	1.896499	4.147629	3626.341064	70810.992188	499.587250	275.374786	83.381210	20.938585	41.087734	113.136208	123.768936	115.658707	0.900275	0.000000	3.857540	3.239629	0.277953	0.617800	3.559469	4.850101	2.698611	2.439924	1.921068	1.320947	1.613712	2.053602	2.092612	2.063178	0.000000	0.000000	17550.000000		1
33274.355469	6698.053223	2.248045	7.178944	15439.438477	99998.000000	2209.338379	1475.689209	711.224243	386.155029	240.988022	821.662170	1043.241211	625.616577	2.803792	0.000000	4.522110	3.825948	0.351805	0.856061	4.188632	4.999991	3.344262	3.168995	2.852006	2.586762	2.381995	2.914693	3.018385	2.796308	0.447746	0.000000	17607.000000		1
4541.856934	569.952026	3.003561	4.036614	767.968140	28231.849609	0.000000	0.000000	6.842816	11.786050	0.000000	0.000000	0.000000	44.473679	0.418047	0.000000	3.657233	2.755838	0.477637	0.606017	2.885343	4.450739	0.000000	0.000000	0.835235	1.071368	0.000000	0.000000	0.000000	1.648103	0.000000	0.000000	17642.000000		1
26321.271484	6702.429199	3.268763	4.329569	9576.695312	99998.000000	1425.803589	869.213440	309.786224	126.963692	73.568756	357.803131	513.300659	239.439972	2.107848	99998.000000	4.420307	3.826232	0.514383	0.636445	3.981216	4.999991	3.154060	2.939126	2.491062	2.103680	1.866693	2.553644	2.710372	2.379197	0.323839	4.999991	17664.000000		1
8882.598633	2519.352783	4.274062	3.247177	3325.275635	59384.191406	362.437988	241.247055	67.694237	63.472595	28.971725	87.581261	93.418785	104.526405	0.736844	0.000000	3.948540	3.401289	0.630841	0.511506	3.521828	4.773671	2.559234	2.382462	1.830552	1.802586	1.461974	1.942411	1.970434	2.019226	0.000000	0.000000	17747.000000		1
4962.704102	670.044006	3.981107	4.415914	1587.376099	39576.726562	118.045517	64.511818	21.721855	15.048645	10.139333	17.885685	10.197924	25.400757	0.345358	99998.000000	3.695718	2.826103	0.600004	0.645021	3.200680	4.597440	2.072049	1.809639	1.336897	1.177497	1.006009	1.252506	1.008512	1.404847	0.000000	4.999991	17776.000000		1
13170.768555	2717.788330	1.939672	3.580221	5761.574219	96160.500000	811.640015	484.942596	165.535095	56.244312	54.440323	249.418961	321.004883	174.508774	1.988541	99998.000000	4.119611	3.434216	0.287728	0.553910	3.760541	4.982997	2.909364	2.685690	2.218890	1.750079	1.735921	2.396930	2.506512	2.241817	0.298535	4.999991	17801.000000		1
32663.658203	8226.104492	1.477111	7.111102	13094.109375	99998.000000	1988.030884	1235.851440	364.883392	155.442017	121.656578	574.602295	757.514282	426.684601	4.108594	0.000000	4.514065	3.915194	0.169413	0.851937	4.117076	4.999991	3.298423	3.091966	2.562154	2.191568	2.085136	2.759367	2.879391	2.630107	0.613693	0.000000	17829.000000		1
14798.748047	5141.554688	3.163916	3.466122	9166.015625	99998.000000	1357.794800	824.477661	246.184113	132.526764	82.909401	402.045532	516.109924	349.751495	2.040605	99998.000000	4.170225	3.711094	0.500225	0.539844	3.962181	4.999991	3.132834	2.916179	2.391260	2.122303	1.918604	2.604275	2.712742	2.543760	0.309759	4.999991	17895.000000		1
5615.605469	794.929260	1.532618	2.133947	1743.922119	32884.621094	113.355156	71.641418	5.495223	16.550426	0.000000	0.000000	0.000000	0.000000	0.253737	0.000000	3.749397	2.900328	0.185434	0.329184	3.241527	4.516993	2.054441	1.855164	0.739985	1.218809	0.000000	0.000000	0.000000	0.000000	0.000000	0.000000	17921.000000		1
10723.935547	1585.041748	2.645848	3.651147	3756.289795	70123.710938	464.546753	294.746826	84.577705	77.861320	25.900322	127.210388	158.103287	140.488968	0.228646	0.000000	4.030354	3.200041	0.422565	0.562429	3.574759	4.845865	2.667029	2.469449	1.927256	1.891322	1.413305	2.104522	2.198941	2.147642	0.000000	0.000000	17967.000000		1
6217.335449	1018.700745	2.133947	2.152450	1337.744385	35596.203125	44.134468	32.983669	23.596769	22.730238	0.000000	0.000000	0.000000	0.000000	0.896334	0.000000	3.793604	3.008047	0.329184	0.332933	3.126373	4.551404	1.644778	1.518299	1.372853	1.356604	0.000000	0.000000	0.000000	0.000000	0.000000	0.000000	18016.000000		1
8866.285156	4107.129883	1.618963	4.758209	5321.845215	85093.023438	697.264160	433.326965	101.350159	63.065540	33.911877	186.917740	246.708359	149.462646	1.593117	0.000000	3.947742	3.613539	0.209237	0.677444	3.726062	4.929894	2.843397	2.636816	2.005824	1.799792	1.530352	2.271651	2.392184	2.174533	0.202248	0.000000	18041.000000		1
10098.152344	945.255371	4.702702	6.778058	3429.487549	61713.445312	364.756958	263.536316	88.120918	35.388985	21.851374	85.037178	84.164482	66.069099	1.057717	99998.000000	4.004242	2.975549	0.672347	0.831105	3.535229	4.790380	2.562004	2.420841	1.945079	1.548868	1.339479	1.929609	1.925129	1.819998	0.024369	4.999991	18080.000000		1
23494.128906	3910.193115	1.952007	4.126042	9204.713867	99998.000000	1368.495361	849.662537	272.365051	117.801903	79.511124	346.871277	455.677917	259.629211	2.851764	99998.000000	4.370959	3.592198	0.290481	0.615534	3.964010	4.999991	3.136243	2.929246	2.435151	2.071152	1.900428	2.540168	2.658658	2.414354	0.455114	4.999991	18125.000000		1
15276.542969	3336.198242	2.667434	3.062153	6297.275391	99998.000000	859.740173	540.711975	199.425385	84.642464	55.683071	289.075836	370.295349	205.173477	3.516430	0.000000	4.184025	3.523252	0.426094	0.486027	3.799153	4.999991	2.934367	2.732966	2.299780	1.927588	1.745723	2.461012	2.568548	2.312121	0.546102	0.000000	18164.000000		1
4906.376465	1200.703003	3.592556	2.874044	1327.194946	30240.359375	49.614273	34.001305	4.816800	0.000000	6.697881	0.000000	0.000000	0.000000	0.160182	99998.000000	3.690761	3.079436	0.555404	0.458493	3.122935	4.480587	1.695607	1.531496	0.682759	0.000000	0.825937	0.000000	0.000000	0.000000	0.000000	4.999991	18190.000000		1
21963.966797	5113.696289	3.438369	5.279361	8325.804688	99998.000000	1168.200439	749.293030	236.698532	103.262077	79.434029	330.138916	393.830444	230.376877	1.351762	99998.000000	4.341711	3.708735	0.536352	0.722581	3.920426	4.999991	3.067517	2.874652	2.374196	2.013941	1.900007	2.518697	2.595309	2.362439	0.130900	4.999991	18269.000000		1
23242.888672	5049.696289	2.901798	4.067451	8462.133789	99998.000000	1224.774658	754.048157	218.230026	96.653625	69.507469	310.322784	457.713165	307.556671	2.683486	0.000000	4.366290	3.703265	0.462667	0.609322	3.927480	4.999991	3.088056	2.877399	2.338914	1.985218	1.842031	2.491814	2.660594	2.487925	0.428699	0.000000	18312.000000		1
15588.494141	1747.897095	3.623393	5.297863	5125.593262	87752.515625	664.696777	418.497284	125.085693	72.199577	53.527538	226.710312	321.393433	177.102203	1.646079	0.000000	4.192804	3.242516	0.559115	0.724101	3.709744	4.943260	2.822623	2.621693	2.097208	1.858535	1.728577	2.355471	2.507037	2.248224	0.216451	0.000000	18402.000000		1
7703.333496	2233.854248	2.399149	3.416783	2508.427246	50435.636719	273.724976	171.548386	60.536877	40.344555	26.625000	77.488190	93.754906	94.294563	0.032140	99998.000000	3.886679	3.349055	0.380057	0.533617	3.399401	4.702737	2.437315	2.234387	1.782020	1.605785	1.425290	1.889235	1.971994	1.974487	0.000000	4.999991	18531.000000		1
18025.871094	1464.609375	2.784616	5.082002	4979.433105	83701.671875	677.938354	416.613098	128.092346	64.246613	40.652927	189.372391	254.969681	202.669479	1.389537	0.000000	4.255896	3.165722	0.444765	0.706035	3.697180	4.922734	2.831190	2.619733	2.107523	1.807850	1.609092	2.277317	2.406489	2.306788	0.142870	0.000000	18552.000000		1
4475.050781	1739.870117	3.182418	4.496091	2266.927246	43621.046875	234.444321	135.715347	37.738796	32.299080	9.167955	30.155882	6.025626	25.326746	1.624402	0.000000	3.650798	3.240517	0.502757	0.652835	3.355438	4.639696	2.370040	2.132629	1.576788	1.509190	0.962272	1.479372	0.780002	1.403579	0.210694	0.000000	18574.000000		1
15870.560547	4682.635742	3.077571	5.174514	9301.792969	99998.000000	1358.180298	837.888794	219.614624	103.481018	53.348679	310.073029	414.152283	265.531494	1.624003	99998.000000	4.200592	3.670490	0.488208	0.713870	3.968567	4.999991	3.132957	2.923186	2.341661	2.014861	1.727124	2.491464	2.617160	2.424116	0.210587	4.999991	18659.000000		1
5083.571289	3262.848389	2.519415	2.429986	3526.930664	62664.691406	445.233276	242.927689	57.709087	33.692928	19.196274	61.878304	83.464470	57.055336	0.781648	0.000000	3.706169	3.513597	0.401300	0.385604	3.547397	4.797023	2.648588	2.385477	1.761244	1.527539	1.283217	1.791538	1.921502	1.756296	0.000000	0.000000	18679.000000		1
19721.601562	3075.674805	2.355976	4.187717	8083.500000	99998.000000	1154.150879	705.127686	172.775711	92.783531	60.102070	247.217163	289.211517	188.814240	1.050581	99998.000000	4.294942	3.487940	0.372171	0.621977	3.907599	4.999991	3.062263	2.848268	2.237483	1.967471	1.778889	2.393079	2.461215	2.276035	0.021429	4.999991	18696.000000		1
22140.185547	6802.918945	1.708391	5.075834	14888.038086	99998.000000	2325.185303	1437.040771	517.957092	398.166168	212.105713	740.673950	993.821167	551.347839	2.644895	0.000000	4.345181	3.832695	0.232587	0.705507	4.172837	4.999991	3.366457	3.157469	2.714294	2.600064	2.326552	2.869627	2.997308	2.741426	0.422408	0.000000	18764.000000		1
7383.346191	2367.574463	3.086823	4.465254	3284.286621	54852.781250	386.373962	244.309204	65.480110	24.102503	24.793259	84.617790	130.950974	96.360672	0.663520	99998.000000	3.868253	3.374304	0.489512	0.649846	3.516441	4.739199	2.587008	2.387940	1.816109	1.382062	1.394334	1.927462	2.117109	1.983900	0.000000	4.999991	18812.000000		1
9297.632812	1679.431885	2.488577	3.176251	4526.182129	72498.898438	560.056274	367.227020	123.451317	69.643158	19.621830	126.343857	148.586868	106.438324	0.904657	0.000000	3.968372	3.225163	0.395951	0.501915	3.655732	4.860332	2.748232	2.564935	2.091496	1.842878	1.292740	2.101554	2.171980	2.027098	0.000000	0.000000	18834.000000		1
6742.110840	3151.510010	3.333522	3.706654	5163.547852	76831.250000	694.457947	440.376404	148.802734	79.603630	38.984627	167.311325	194.855286	151.248138	0.373389	0.000000	3.828796	3.498519	0.522903	0.568982	3.712948	4.885538	2.841646	2.643824	2.172611	1.900933	1.590893	2.223525	2.289712	2.179690	0.000000	0.000000	18885.000000		1
6499.081055	110.185066	2.460824	1.825573	1396.181274	34592.011719	89.456177	53.564541	20.149149	55.343861	16.864967	28.058939	13.426599	39.598289	0.815796	99998.000000	3.812852	2.042123	0.391080	0.261399	3.144942	4.538976	1.951610	1.728877	1.304257	1.743069	1.226985	1.448071	1.127966	1.597676	0.000000	4.999991	18928.000000		0
19664.347656	4874.169922	3.315019	6.266157	10035.195312	99998.000000	1417.169189	934.221741	349.051483	132.662445	134.383163	407.031921	551.384827	446.109070	1.834729	99998.000000	4.293680	3.687901	0.520486	0.797001	4.001526	4.999991	3.151422	2.970450	2.542890	2.122748	2.128345	2.609628	2.741455	2.649441	0.263572	4.999991	18980.000000		1
18551.333984	5485.311523	1.853327	5.359538	7427.798340	99998.000000	1021.106079	663.521912	194.309464	75.289482	62.285355	273.715729	365.635834	230.312119	1.729503	99998.000000	4.268375	3.739201	0.267952	0.729127	3.870860	4.999991	3.009071	2.821855	2.288494	1.876734	1.794386	2.437300	2.563049	2.362317	0.237921	4.999991	19013.000000		1
29996.822266	7241.158203	3.034399	4.739707	8987.908203	99998.000000	1322.109863	804.565918	252.197403	134.191971	83.954788	316.684540	485.553162	319.583252	2.873611	99998.000000	4.477075	3.859808	0.482073	0.675751	3.953659	4.999991	3.121268	2.905562	2.401741	2.127727	1.924045	2.500627	2.686237	2.504584	0.458428	4.999991	19081.000000		1
11739.207031	3618.033447	1.840992	2.766114	4680.810059	91403.343750	608.464844	360.603149	152.759171	80.442406	47.252129	240.180069	322.115021	181.218994	2.217643	0.000000	4.069639	3.558473	0.265052	0.441870	3.670321	4.960962	2.784235	2.557029	2.184007	1.905485	1.674421	2.380537	2.508011	2.258204	0.345892	0.000000	19165.000000		1
7737.340820	419.265106	2.013681	1.585042	2310.987793	43499.183594	210.872223	130.639511	45.324791	42.620354	7.252954	8.538873	19.233278	22.008644	0.260469	99998.000000	3.888592	2.622489	0.303991	0.200041	3.363798	4.638481	2.324019	2.116075	1.656336	1.629617	0.860515	0.931401	1.284053	1.342593	0.000000	4.999991	19201.000000		1
12006.867188	4626.736816	2.618094	5.038829	8624.915039	99998.000000	1264.345215	794.050415	223.312027	125.591431	61.492836	336.886108	495.229950	271.452271	2.735460	0.000000	4.079430	3.665275	0.417985	0.702330	3.935755	4.999991	3.101866	2.899848	2.348912	2.098960	1.788825	2.527483	2.694807	2.433693	0.437030	0.000000	19245.000000		1
6899.970215	1456.264771	1.665219	2.485493	3155.559082	65536.773438	360.553833	224.298828	107.150673	83.008080	26.868616	127.620529	163.296295	117.521286	0.732260	0.000000	3.838847	3.163240	0.221471	0.395413	3.499076	4.816485	2.556970	2.350827	2.029995	1.919120	1.429245	2.105921	2.212976	2.070117	0.000000	0.000000	19278.000000		1
5502.268555	795.826599	2.476242	5.044997	3195.801758	55405.812500	363.689972	237.694580	53.539871	22.465036	25.058460	79.036224	104.470901	99.499916	0.548807	99998.000000	3.740542	2.900818	0.393793	0.702861	3.504580	4.743556	2.560731	2.376019	1.728677	1.351507	1.398954	1.897826	2.018995	1.997823	0.000000	4.999991	19357.000000		1
20319.082031	3536.946533	3.669649	3.934851	7991.209961	99998.000000	1157.321045	721.557861	242.085831	126.704659	73.029099	409.446503	499.568756	266.724915	1.997285	0.000000	4.307904	3.548629	0.564625	0.594928	3.902612	4.999991	3.063454	2.858271	2.383969	2.102793	1.863496	2.612197	2.698595	2.426064	0.300440	0.000000	19391.000000		1
44949.621094	9500.814453	2.948054	5.304030	18784.548828	99998.000000	2902.763428	1814.474976	537.705383	200.011292	157.048645	771.536011	1071.873657	646.774109	3.192791	0.000000	4.652726	3.977761	0.469535	0.724606	4.273801	4.999991	3.462812	3.258751	2.730544	2.301054	2.196034	2.887356	3.030143	2.810753	0.504170	0.000000	19429.000000		1
23925.548828	5223.354004	3.567886	5.023410	12085.671875	99998.000000	1832.388428	1123.365967	274.640869	143.184158	79.319931	411.833313	549.337219	317.054596	0.384945	0.000000	4.378862	3.717949	0.552411	0.700999	4.082271	4.999991	3.263018	3.050521	2.438765	2.155895	1.899382	2.614722	2.739839	2.501134	0.000000	0.000000	19469.000000		1
6699.576660	1545.995361	0.727762	2.263464	2602.743408	52512.359375	257.991760	161.785263	52.608582	30.149714	12.689585	40.255127	48.861839	47.202789	0.871126	0.000000	3.826047	3.189208	0.000000	0.354774	3.415431	4.720262	2.411606	2.208939	1.721057	1.479283	1.103447	1.604821	1.688970	1.673968	0.000000	0.000000	19542.000000		1
8762.514648	1590.626343	2.766114	2.892547	2902.565918	57553.468750	336.673340	189.245956	45.192192	7.604500	2.914133	3.823836	18.548689	7.265288	0.297815	0.000000	3.942629	3.201568	0.441870	0.461280	3.462782	4.760071	2.527209	2.277027	1.655063	0.881071	0.464509	0.582499	1.268313	0.861253	0.000000	0.000000	19562.000000		1
15591.118164	3267.665283	3.583304	5.415045	5888.960449	97648.421875	808.395935	490.551910	171.443542	91.309502	45.589993	209.216263	312.614014	183.824753	0.988761	99998.000000	4.192877	3.514238	0.554284	0.733602	3.770039	4.989665	2.907624	2.690685	2.234121	1.960516	1.658870	2.320596	2.495008	2.264404	0.000000	4.999991	19621.000000		1
17514.685547	3836.164795	3.934851	6.913742	8596.713867	99998.000000	1233.427612	775.736084	231.971161	109.383301	71.622917	286.907959	439.260071	212.188980	1.389496	99998.000000	4.243402	3.583897	0.594928	0.839713	3.934332	4.999991	3.091114	2.889714	2.365434	2.038951	1.855052	2.457743	2.642722	2.326723	0.142857	4.999991	19650.000000		1
12249.286133	1758.964600	2.914133	3.842339	2910.808838	54413.792969	356.745392	210.899979	67.805244	37.273151	17.675991	98.719727	118.430984	56.040783	0.693276	99998.000000	4.088111	3.245257	0.464509	0.584596	3.464014	4.735709	2.552358	2.324077	1.831263	1.571396	1.247384	1.994404	2.073465	1.748504	0.000000	4.999991	19726.000000		1
5457.594727	1773.239258	2.103110	2.892547	1871.638184	43157.867188	166.333786	99.789787	36.110580	24.407793	6.275408	49.521759	51.788307	34.328178	0.609542	99998.000000	3.737001	3.248767	0.322862	0.461280	3.272222	4.635060	2.220980	1.999086	1.557634	1.387529	0.797642	1.694796	1.714232	1.535651	0.000000	4.999991	19743.000000		1
15629.636719	4584.354004	2.485493	3.527797	5932.117188	91182.281250	804.362427	514.515625	153.021286	91.802902	42.163960	187.750351	261.519562	217.801392	0.976739	99998.000000	4.193949	3.661278	0.395413	0.547504	3.773210	4.959910	2.905452	2.711399	2.184752	1.962856	1.624941	2.273581	2.417504	2.338061	0.000000	4.999991	19823.000000		1
14132.185547	3585.000488	2.371395	5.371873	5226.345215	90562.234375	682.856934	439.213837	164.757996	67.447533	58.159313	220.616837	279.880127	134.228973	1.783018	99998.000000	4.150209	3.554489	0.375004	0.730126	3.718198	4.956947	2.834330	2.642676	2.216846	1.828966	1.764619	2.343639	2.446972	2.127846	0.251156	4.999991	19876.000000		1
9254.898438	3383.518311	3.278014	3.725156	6149.659668	99998.000000	866.490479	523.353638	176.297348	67.589386	57.857105	207.732971	293.618195	178.422043	1.578168	0.000000	3.966372	3.529369	0.515611	0.571145	3.788851	4.999991	2.937764	2.718795	2.246246	1.829878	1.762357	2.317505	2.467783	2.251448	0.198153	0.000000	19922.000000		1
11947.859375	2441.038330	3.185502	4.933982	3872.065674	73591.007812	502.128265	301.685242	104.288963	36.499130	31.583652	157.961441	189.122620	116.044174	0.362374	99998.000000	4.077290	3.387575	0.503178	0.693198	3.587943	4.866825	2.700815	2.479554	2.018238	1.562283	1.499462	2.198551	2.276743	2.064623	0.000000	4.999991	19990.000000		1
6244.339844	1070.927002	2.941887	2.059937	1652.442993	38870.132812	121.505478	70.256821	37.741879	19.782185	0.000000	0.000000	0.000000	0.000000	0.216990	99998.000000	3.795486	3.029760	0.468626	0.313854	3.218127	4.589616	2.084596	1.846689	1.576823	1.296274	0.000000	0.000000	0.000000	0.000000	0.000000	4.999991	20025.000000		1
5316.855957	1204.101318	2.571838	3.589472	1603.081543	30347.636719	115.251656	66.288048	11.366661	8.461780	1.042304	0.000000	0.000000	0.000000	1.122239	0.000000	3.725655	3.080663	0.410244	0.555031	3.204956	4.482125	2.061647	1.821435	1.055633	0.927462	0.017994	0.000000	0.000000	0.000000	0.050085	0.000000	20051.000000		1
15144.438477	6190.599609	2.732193	6.278492	7780.519531	99998.000000	1126.785767	694.464111	222.315979	87.596680	72.270500	326.651184	449.072540	247.173996	0.408200	99998.000000	4.180253	3.791733	0.436511	0.797855	3.891009	4.999991	3.051841	2.841650	2.346971	1.942488	1.858961	2.514084	2.652317	2.393003	0.000000	4.999991	20082.000000		1
13312.092773	2894.261475	3.401364	5.168346	6368.247559	99998.000000	852.070923	548.260986	183.661316	76.230019	41.272758	249.847595	306.616150	220.838867	1.047971	99998.000000	4.124246	3.461538	0.531653	0.713352	3.804020	4.999991	2.930476	2.738987	2.264018	1.882126	1.615664	2.397675	2.486595	2.344075	0.020349	4.999991	20127.000000		1
3748.013184	1235.777466	3.604891	5.032661	2704.108887	50565.964844	253.236633	173.515808	64.792435	17.290524	13.525278	50.061417	48.945103	67.095985	0.998155	0.000000	3.573801	3.091940	0.556892	0.701798	3.432024	4.703858	2.403527	2.239339	1.811524	1.237808	1.131146	1.699503	1.689709	1.826697	0.000000	0.000000	20148.000000		1
39586.101562	6667.379395	1.202658	6.889072	17357.330078	99998.000000	2764.932617	1678.041138	542.281616	221.079391	166.858017	796.529724	1054.817505	628.731140	4.549884	0.000000	4.597543	3.823955	0.080142	0.838161	4.239483	4.999991	3.441684	3.224802	2.734225	2.344548	2.222347	2.901202	3.023177	2.798465	0.658000	0.000000	20187.000000		1
17423.841797	5249.250977	1.187239	3.879343	9173.065430	99998.000000	1344.306519	847.713623	250.609283	97.270370	89.036789	394.061737	527.343994	275.288452	1.310411	99998.000000	4.241144	3.720097	0.074538	0.588758	3.962514	4.999991	3.128498	2.928249	2.398997	1.987981	1.949569	2.595564	2.722094	2.439788	0.117407	4.999991	20260.000000		1
21567.974609	7888.993164	3.136162	7.018589	9598.083984	99998.000000	1415.423706	875.417908	218.177597	90.520065	60.407360	313.927673	459.668274	290.420349	3.255247	0.000000	4.333809	3.897022	0.496399	0.846250	3.982185	4.999991	3.150887	2.942215	2.338810	1.956745	1.781090	2.496830	2.662445	2.463027	0.512584	0.000000	20328.000000		1
24833.511719	5602.829590	1.554204	3.546299	8768.861328	99998.000000	1280.285034	804.646118	239.464645	120.327484	71.743179	283.753296	347.250580	261.682983	2.633593	0.000000	4.395038	3.748407	0.191508	0.549775	3.942943	4.999991	3.107307	2.905605	2.379241	2.080365	1.855781	2.452941	2.540643	2.417775	0.420549	0.000000	20364.000000		1
12679.020508	2085.581787	2.050686	2.948054	5535.446777	89030.093750	787.383362	468.555603	110.323837	65.843987	37.963909	163.274719	230.025330	169.312683	2.043478	99998.000000	4.103086	3.319227	0.311899	0.469535	3.743153	4.949537	2.896186	2.670761	2.042669	1.818516	1.579371	2.212919	2.361776	2.228689	0.310370	4.999991	20388.000000		1
23771.414062	3745.398193	3.163916	3.688152	9507.089844	99998.000000	1347.541382	863.335815	229.131042	91.476028	61.946144	338.835052	404.308990	238.958923	1.850117	0.000000	4.376055	3.573498	0.500225	0.566809	3.978048	4.999991	3.129542	2.936180	2.360084	1.961307	1.792014	2.529988	2.606713	2.378323	0.267199	0.000000	20424.000000		1
11049.652344	1039.497437	1.097811	1.455525	3371.963379	64929.511719	350.177032	228.246002	62.365532	12.168433	12.220857	76.954704	98.368179	46.619961	0.703843	0.000000	4.043349	3.016824	0.040528	0.163020	3.527883	4.812442	2.544288	2.358403	1.794945	1.085235	1.087102	1.886235	1.992855	1.668572	0.000000	0.000000	20455.000000		1
12507.397461	2388.596191	2.655099	3.385945	5863.513184	91414.062500	750.652954	481.451782	143.409271	61.896805	40.952049	181.015457	249.634827	130.075180	2.157525	99998.000000	4.097167	3.378143	0.424081	0.529680	3.768158	4.961013	2.875439	2.682553	2.156577	1.791668	1.612276	2.257716	2.397305	2.114194	0.333956	4.999991	20480.000000		1
17471.570312	2458.806641	1.495613	3.583304	5609.123535	92871.546875	768.714417	490.844879	167.780060	104.085434	46.761814	192.690506	227.977722	172.735626	1.640946	99998.000000	4.242332	3.390724	0.174819	0.554284	3.748895	4.967883	2.885765	2.690944	2.224740	2.017390	1.669891	2.284860	2.357893	2.237382	0.215094	4.999991	20563.000000		1
7237.904785	1107.654297	3.089906	6.482019	2611.516602	48920.414062	292.517303	179.282410	60.684895	71.604416	24.666826	80.346809	79.945930	28.123697	0.789632	99998.000000	3.859613	3.044404	0.489945	0.811710	3.416893	4.689490	2.466151	2.253538	1.783081	1.854940	1.392113	1.904969	1.902796	1.449072	0.000000	4.999991	20588.000000		1
3565.730225	805.901184	2.032184	3.503127	956.822449	34894.976562	23.504257	3.580221	27.719728	11.073706	8.615966	5.893025	25.462431	86.693146	0.161064	0.000000	3.552149	2.906282	0.307963	0.544456	2.980831	4.542763	1.371147	0.553910	1.442789	1.044293	0.935304	0.770338	1.405900	1.937985	0.000000	0.000000	20615.000000		1
23478.839844	4457.211426	3.456871	6.078049	10798.032227	99998.000000	1617.140381	996.056885	330.623047	95.380043	88.410789	415.681824	547.576416	334.918701	2.018701	0.000000	4.370677	3.649063	0.538683	0.783764	4.033345	4.999991	3.208748	2.998284	2.519333	1.979457	1.946505	2.618761	2.738445	2.524939	0.305072	0.000000	20665.000000		1
15549.145508	3621.095703	3.404448	3.728240	8361.097656	99998.000000	1247.896606	769.420593	302.983490	80.575012	86.659225	382.522369	493.577057	279.577911	0.917472	0.000000	4.191707	3.558840	0.532047	0.571504	3.922263	4.999991	3.096179	2.886164	2.481419	1.906200	1.937815	2.582657	2.693355	2.446503	0.000000	0.000000	20731.000000		1
19342.701172	4891.583496	1.696056	4.101373	9189.572266	99998.000000	1362.281738	846.979675	297.849060	137.614929	78.582916	355.111023	521.521912	329.904541	2.146651	99998.000000	4.286517	3.689450	0.229440	0.612929	3.963295	4.999991	3.134267	2.927873	2.473996	2.138665	1.895328	2.550364	2.717273	2.518388	0.331762	4.999991	20760.000000		1
13728.647461	3491.649658	2.809286	5.267026	6617.108398	99998.000000	946.572083	584.982178	245.169571	78.962212	66.312721	289.889954	416.135132	222.291306	0.815841	0.000000	4.137628	3.543031	0.448596	0.721565	3.820668	4.999991	2.976154	2.767143	2.389467	1.897419	1.821597	2.462233	2.619234	2.346922	0.000000	0.000000	20802.000000		1
5977.031738	1058.437866	2.920300	4.813716	1673.366211	38881.589844	142.663010	75.829132	17.663656	6.682462	13.765810	3.293433	4.274062	52.121353	0.830168	99998.000000	3.776485	3.024665	0.465428	0.682481	3.223591	4.589744	2.154311	1.879836	1.247081	0.824937	1.138802	0.517649	0.630841	1.717016	0.000000	4.999991	20827.000000		1
13467.186523	928.556885	3.842339	6.386423	4591.822754	77858.382812	602.460815	371.257477	125.002434	52.929291	36.545387	138.589386	158.405487	102.768677	0.988095	99998.000000	4.129277	2.967808	0.584596	0.805258	3.661985	4.891305	2.779929	2.569675	2.096919	1.723696	1.562833	2.141730	2.199770	2.011861	0.000000	4.999991	20850.000000		1
34783.160156	6630.559570	2.303553	8.097898	14993.001953	99998.000000	2353.907227	1439.069824	446.722717	202.922348	133.094162	656.595825	871.874695	492.470001	3.096957	0.000000	4.541369	3.821550	0.362398	0.908372	4.175889	4.999991	3.371789	3.158082	2.650038	2.307330	2.124159	2.817298	2.940454	2.692380	0.490935	0.000000	20913.000000		1
6064.243164	1522.719360	3.722073	3.077571	3686.831787	73052.484375	484.800751	277.749268	103.283661	15.273758	29.884512	125.508163	145.598724	80.066193	0.226306	99998.000000	3.782777	3.182620	0.570785	0.488208	3.566653	4.863635	2.685563	2.443653	2.014032	1.183946	1.475446	2.098672	2.163157	1.903449	0.000000	4.999991	20944.000000		1
25988.384766	4374.085938	2.124696	4.437500	10841.401367	99998.000000	1589.772217	1002.504944	270.641235	125.279968	75.625610	368.272430	533.986389	269.204224	0.780366	99998.000000	4.414779	3.640887	0.327297	0.647138	4.035085	4.999991	3.201335	3.001086	2.432394	2.097882	1.878669	2.566169	2.727530	2.430082	0.000000	4.999991	20966.000000		1
5115.589355	1122.042969	1.218077	3.055985	1147.030518	28522.154297	21.095858	8.054726	11.718207	51.726635	0.000000	0.000000	0.000000	15.224419	0.268549	99998.000000	3.708896	3.050009	0.085675	0.485151	3.059575	4.455183	1.324197	0.906051	1.068861	1.713714	0.000000	0.000000	0.000000	1.182541	0.000000	4.999991	21003.000000		1
20290.736328	3285.069824	3.586388	5.791261	9279.278320	99998.000000	1373.302979	843.094177	275.677002	107.381950	75.977158	377.955353	523.834717	287.962616	1.453639	99998.000000	4.307298	3.516545	0.554657	0.762773	3.967514	4.999991	3.137766	2.925876	2.440401	2.030931	1.880683	2.577441	2.719194	2.459336	0.162456	4.999991	21056.000000		1
19384.630859	4269.090820	3.512378	6.155142	12356.078125	99998.000000	1877.151978	1167.318481	383.953217	127.972076	105.562546	453.460693	614.647705	367.859192	1.890508	99998.000000	4.287457	3.630335	0.545601	0.789238	4.091881	4.999991	3.273499	3.067189	2.584278	2.107115	2.023510	2.656540	2.788626	2.565682	0.276579	4.999991	21117.000000		1
16292.749023	4514.118652	2.966557	5.590818	6206.283203	98996.328125	851.534363	533.237000	129.677383	86.742485	43.964863	185.702744	262.423096	162.716553	0.227747	99998.000000	4.211994	3.654573	0.472253	0.747475	3.792832	4.995619	2.930202	2.726920	2.112864	1.938232	1.643106	2.268818	2.419002	2.211432	0.000000	4.999991	21144.000000		1
3556.192139	266.234589	2.618094	2.121612	1616.110352	42135.429688	110.481110	60.718815	27.713560	19.199358	7.589081	0.000000	1.566539	12.732758	0.639782	0.000000	3.550985	2.425264	0.417985	0.326666	3.208471	4.624648	2.043288	1.783323	1.442692	1.283287	0.880189	0.000000	0.194941	1.104922	0.000000	0.000000	21162.000000		1
14549.480469	4329.948730	4.073619	3.799166	5562.885742	87562.968750	754.507629	474.821747	117.817322	65.011383	53.305508	234.700272	286.568756	213.511902	0.298895	0.000000	4.162848	3.636483	0.609980	0.579688	3.745300	4.942320	2.877664	2.676531	2.071209	1.812989	1.726772	2.370514	2.457229	2.329422	0.000000	0.000000	21199.000000		1
17613.113281	4677.710938	2.334390	5.029578	7026.372559	99998.000000	984.033386	621.694092	244.888947	119.106323	66.910965	309.150970	425.515869	288.696533	1.748470	0.000000	4.245836	3.670033	0.368173	0.701532	3.846731	4.999991	2.993010	2.793577	2.388969	2.075935	1.825497	2.490171	2.628916	2.460442	0.242658	0.000000	21237.000000		1
14193.641602	3444.730469	3.419866	6.315497	6246.939453	97355.921875	886.359009	528.540466	152.154755	75.582436	42.583347	177.308807	225.082092	174.107895	2.625507	0.000000	4.152094	3.537155	0.534009	0.800408	3.795667	4.988362	2.947610	2.723078	2.182286	1.878421	1.629240	2.248730	2.352341	2.240819	0.419213	0.000000	21259.000000		1
7953.409180	1812.325562	2.004430	1.976677	3552.297363	66616.953125	439.075073	252.144989	63.636032	25.897238	13.158313	81.472382	155.099731	108.652451	1.544933	99998.000000	3.900553	3.258236	0.301991	0.295936	3.550509	4.823585	2.642539	2.401650	1.803703	1.413253	1.119200	1.911010	2.190611	2.036040	0.188910	4.999991	21300.000000		1
12626.359375	3245.598145	2.035268	4.835302	4874.663086	84764.203125	650.906311	397.068359	138.034317	58.341255	46.397934	183.840164	256.465302	234.250046	0.341448	99998.000000	4.101278	3.511295	0.308622	0.684424	3.687945	4.928213	2.813519	2.598865	2.139987	1.765976	1.666499	2.264440	2.409029	2.369680	0.000000	4.999991	21336.000000		1
16442.603516	4066.504639	2.137031	3.836171	8102.696289	99998.000000	1185.959717	728.076904	203.514420	61.637772	65.143982	270.767670	341.551819	193.874649	4.383603	0.000000	4.215971	3.609221	0.329811	0.583898	3.908630	4.999991	3.074070	2.862177	2.308595	1.789847	1.813874	2.432597	2.533457	2.287521	0.641831	0.000000	21368.000000		1
35595.847656	7177.358887	3.133079	2.599592	9756.520508	99998.000000	1416.213135	878.042175	257.862244	171.388031	73.189453	350.365143	517.580872	290.300079	2.818535	99998.000000	4.551399	3.855965	0.495971	0.414905	3.989295	4.999991	3.151129	2.943515	2.411388	2.233980	1.864449	2.544521	2.713978	2.462847	0.450023	4.999991	21429.000000		1
17398.707031	1689.821045	2.741444	4.027363	5439.511719	87653.328125	759.315186	472.996185	129.757553	72.822487	49.694450	167.443924	185.215515	133.538223	0.831096	99998.000000	4.240517	3.227841	0.437979	0.605021	3.735560	4.942769	2.880422	2.674858	2.113133	1.862265	1.696308	2.223869	2.267677	2.125606	0.000000	4.999991	21492.000000		1
12709.715820	2617.662354	1.711475	2.460824	4018.916504	77511.015625	525.139099	321.171387	124.447365	66.127693	31.867355	124.530624	230.207260	109.423386	0.856380	99998.000000	4.104136	3.417914	0.233371	0.391080	3.604109	4.889363	2.720274	2.506737	2.094986	1.820383	1.503346	2.095276	2.362119	2.039110	0.000000	4.999991	21515.000000		1
15065.824219	2824.232910	2.914133	3.913265	9398.254883	99998.000000	1351.772339	866.530579	273.237762	112.642807	58.868572	296.304108	356.162567	252.823410	3.247000	0.000000	4.177993	3.450901	0.464509	0.592539	3.973047	4.999991	3.130903	2.937784	2.436541	2.051703	1.769884	2.471738	2.551648	2.402817	0.511482	0.000000	21536.000000		1
9511.967773	1192.648315	2.596508	2.787700	3010.296387	52373.140625	319.574005	198.666779	52.916958	27.920170	0.000000	43.480717	29.141331	44.803638	0.545101	0.000000	3.978270	3.076512	0.414390	0.445246	3.478609	4.719109	2.504571	2.298125	1.723595	1.445918	0.000000	1.638297	1.464509	1.651313	0.000000	0.000000	21591.000000		1
3241.906738	374.026672	3.077571	3.515462	667.321045	29211.980469	0.000000	0.000000	25.490185	30.889811	15.387856	16.485668	25.021456	26.560242	0.360616	99998.000000	3.510801	2.572903	0.488208	0.545982	2.824335	4.465561	0.000000	0.000000	1.406373	1.489815	1.187178	1.217107	1.398313	1.424232	0.000000	4.999991	21624.000000		1
10569.576172	2251.706055	4.727372	3.715905	3022.745361	55479.531250	352.699524	217.156876	71.083260	40.921215	26.076096	60.163742	95.660660	104.637421	0.149681	99998.000000	4.024057	3.352512	0.674620	0.570065	3.480402	4.744133	2.547405	2.336774	1.851767	1.611948	1.416243	1.779335	1.980733	2.019687	0.000000	4.999991	21642.000000		1
4189.740234	404.719116	1.890332	4.113708	1446.168579	34852.093750	90.279533	52.738102	17.447794	16.550426	6.907575	11.181637	12.976373	38.420300	0.296883	99998.000000	3.622187	2.607154	0.276538	0.614233	3.160219	4.542229	1.955589	1.722124	1.241740	1.218809	0.839326	1.048505	1.113153	1.584561	0.000000	4.999991	21677.000000		1
17747.742188	3161.609375	2.331306	4.434416	5862.409180	98680.500000	810.264709	497.240540	150.504959	98.210915	53.185242	293.423920	439.053467	242.832092	1.643052	0.000000	4.249143	3.499908	0.367599	0.646836	3.768076	4.994231	2.908627	2.696567	2.177551	1.992160	1.725791	2.467495	2.642517	2.385306	0.215651	0.000000	21708.000000		1
12107.985352	2033.842896	3.962604	4.255559	4814.628906	90044.226562	645.716370	380.323669	124.872917	48.695320	39.755562	223.450790	294.743744	221.017731	1.783893	0.000000	4.083072	3.308317	0.597981	0.628957	3.682563	4.954456	2.810042	2.580153	2.096468	1.687487	1.599398	2.349182	2.469445	2.344427	0.251369	0.000000	21742.000000		1
9710.366211	1362.068848	2.266548	4.015028	4401.586914	78831.609375	579.647278	333.586517	111.557335	66.577919	20.380430	130.250961	206.706085	114.462212	0.215741	0.000000	3.987236	3.134199	0.355365	0.603689	3.643609	4.896700	2.763164	2.523208	2.047498	1.823330	1.309213	2.114781	2.315353	2.058662	0.000000	0.000000	21761.000000		1
8337.998047	1914.915405	2.423819	3.102241	4640.169434	80913.234375	572.215454	352.230804	120.888725	71.906624	37.957741	172.714035	229.075531	140.199097	1.241132	0.000000	3.921062	3.282150	0.384500	0.491676	3.666534	4.908020	2.757560	2.546827	2.082386	1.856769	1.579300	2.237328	2.359979	2.146745	0.093818	0.000000	21799.000000		1
13483.361328	4992.955566	2.914133	4.489923	8997.859375	99998.000000	1358.578125	829.963623	228.332352	90.103760	75.064369	363.511139	435.793945	350.059845	0.686654	0.000000	4.129798	3.698358	0.464509	0.652239	3.954139	4.999991	3.133085	2.919059	2.358567	1.954743	1.875434	2.560518	2.639281	2.544142	0.000000	0.000000	21884.000000		1
22255.404297	6011.323242	2.969640	6.087300	9948.273438	99998.000000	1513.486694	924.375366	294.941101	120.990486	108.674034	474.100159	558.902954	347.302979	2.676717	99998.000000	4.347435	3.778970	0.472704	0.784425	3.997748	4.999991	3.179979	2.965848	2.469735	2.082751	2.036126	2.675870	2.747336	2.540709	0.427602	4.999991	21959.000000		1
10637.606445	1394.963135	1.908834	3.429117	4049.220459	74978.765625	479.453522	324.242798	141.136551	73.867882	62.747917	183.747650	271.591034	126.658401	0.995649	0.000000	4.026844	3.144563	0.280768	0.535182	3.607371	4.874938	2.680747	2.510870	2.149640	1.868456	1.797599	2.264222	2.433915	2.102634	0.000000	0.000000	22023.000000		1
8243.120117	1851.418213	2.877128	3.244093	2737.678467	51891.972656	308.238190	188.564453	58.998089	22.856672	6.744137	44.800556	45.253864	55.624481	0.757286	99998.000000	3.916092	3.267504	0.458959	0.511093	3.437382	4.715100	2.488886	2.275460	1.770838	1.359013	0.828926	1.651283	1.655656	1.745266	0.000000	4.999991	22074.000000		1
15856.270508	2853.337158	2.781532	3.885511	5803.361816	93050.453125	776.454590	498.948944	122.171562	53.792740	47.637596	150.757812	204.050995	169.488449	0.833903	0.000000	4.200201	3.455353	0.444284	0.589448	3.763680	4.968719	2.890116	2.698056	2.086970	1.730724	1.677950	2.178280	2.309739	2.229140	0.000000	0.000000	22106.000000		1
13929.645508	3156.897461	2.618094	1.819406	5011.312988	89758.320312	671.854187	416.212219	146.560852	94.794128	46.083393	168.819275	200.976501	102.417130	1.273266	99998.000000	4.143940	3.499260	0.417985	0.259930	3.699951	4.953075	2.827275	2.619315	2.166018	1.976781	1.663544	2.227422	2.303145	2.010373	0.104919	4.999991	22183.000000		1
16200.390625	4461.839844	3.703570	6.839733	8206.445312	99998.000000	1182.860474	739.647095	221.190414	116.047256	62.306942	301.367615	378.747864	274.619263	0.060043	0.000000	4.209526	3.649514	0.568621	0.835039	3.914155	4.999991	3.072933	2.869025	2.344766	2.064635	1.794536	2.479097	2.578350	2.438731	0.000000	0.000000	22313.000000		1
24827.505859	8230.440430	3.669649	8.208913	13667.034180	99998.000000	2168.728760	1306.980957	395.094788	247.155487	134.796387	638.155090	849.070435	432.784241	3.037508	0.000000	4.394933	3.915423	0.564625	0.914286	4.135674	4.999991	3.336205	3.116269	2.596701	2.392970	2.129678	2.804926	2.928944	2.636271	0.482517	0.000000	22362.000000		1
16756.583984	3255.213135	3.062153	4.039698	6522.175293	99998.000000	914.134277	574.821228	203.921478	66.781448	75.329567	287.339691	388.597351	221.967514	0.463663	0.000000	4.224185	3.512579	0.486027	0.606349	3.814393	4.999991	2.961010	2.759533	2.309463	1.824656	1.876966	2.458396	2.589500	2.346289	0.000000	0.000000	22423.000000		1
9207.346680	2176.989990	1.042304	1.918085	4967.594727	86516.546875	667.222412	415.077393	134.349243	46.576790	47.282967	213.015427	271.328918	240.858505	2.616443	99998.000000	3.964134	3.337857	0.017994	0.282868	3.696146	4.937099	2.824271	2.618129	2.128235	1.668169	1.674705	2.328411	2.433496	2.381762	0.417711	4.999991	22505.000000		1
16009.796875	2918.672363	3.080655	6.682462	6952.439941	99998.000000	1002.088684	606.145874	177.111450	86.875092	66.127693	268.880432	342.554047	238.817062	3.188262	0.000000	4.204386	3.465185	0.488643	0.824937	3.842137	4.999991	3.000906	2.782577	2.248247	1.938895	1.820383	2.429559	2.534729	2.378065	0.503554	0.000000	22612.000000		1
8023.037109	1332.354004	2.013681	2.849375	3320.579102	56424.875000	389.050659	252.154236	117.095726	39.397846	28.419737	120.938065	156.937637	144.775360	1.389384	99998.000000	3.904339	3.124620	0.303991	0.454750	3.521214	4.751471	2.590006	2.401666	2.068541	1.595472	1.453620	2.082563	2.195727	2.160695	0.142822	4.999991	22683.000000		1
31397.314453	9835.439453	4.653362	6.371004	15295.929688	99998.000000	2395.830566	1469.130127	524.809143	264.338074	139.724197	654.548218	857.248535	490.357635	2.745831	99998.000000	4.496892	3.992794	0.667767	0.804208	4.184576	4.999991	3.379456	3.167060	2.720001	2.422160	2.145272	2.815942	2.933107	2.690513	0.438674	4.999991	22725.000000		1
7001.317383	1802.843140	1.649800	4.718120	2979.878418	63714.816406	342.732880	217.381989	106.746704	36.474461	25.406923	102.481888	153.570190	73.695190	0.034265	0.000000	3.845180	3.255958	0.217431	0.673769	3.474199	4.804240	2.534956	2.337224	2.028354	1.561989	1.404952	2.010647	2.186307	1.867439	0.000000	0.000000	22798.000000		1
6136.985352	871.748291	2.349809	3.870092	2378.506104	43676.464844	222.945053	149.163528	62.408707	50.696667	13.472855	20.975592	35.462997	23.263725	0.235318	0.000000	3.787955	2.940391	0.371033	0.587721	3.376304	4.640247	2.348198	2.173663	1.795245	1.704979	1.129460	1.321714	1.549775	1.366679	0.000000	0.000000	22863.000000		1
17110.417969	5266.785156	1.939672	3.478457	8788.356445	99998.000000	1277.195190	799.779968	257.837555	124.539871	64.616661	275.862030	354.984589	214.020721	2.136375	99998.000000	4.233261	3.721546	0.287728	0.541387	3.943908	4.999991	3.106257	2.902971	2.411346	2.095308	1.810344	2.440692	2.550210	2.330456	0.329677	4.999991	22889.000000		1
8271.388672	1688.861938	2.445405	4.681116	3315.105469	64152.230469	421.506989	241.987152	67.370438	84.108971	24.302944	82.961823	128.591904	81.746834	0.025896	0.000000	3.917578	3.227594	0.388351	0.670349	3.520497	4.807212	2.624805	2.383792	1.828469	1.924842	1.385659	1.918878	2.109214	1.912471	0.000000	0.000000	22927.000000		1
5536.097168	1048.603760	3.018980	3.213256	1098.958130	31162.126953	43.098331	13.636292	4.890810	40.711517	10.678988	3.453787	0.000000	25.200314	0.287774	0.000000	3.743204	3.020612	0.479860	0.506945	3.040981	4.493627	1.634460	1.134696	0.689381	1.609717	1.028530	0.538296	0.000000	1.401406	0.000000	0.000000	22970.000000		1
14565.155273	2654.167725	3.635728	2.590341	5557.890137	95265.984375	760.462280	465.286835	148.074966	74.632645	33.544910	157.542038	225.624832	112.673645	1.449861	0.000000	4.163315	3.423928	0.560591	0.413357	3.744910	4.978938	2.881078	2.667721	2.170482	1.872929	1.525627	2.197397	2.353387	2.051822	0.161326	0.000000	22991.000000		1
14282.791992	3088.937988	2.473158	3.916348	6567.570801	99998.000000	919.456787	564.447571	186.193069	116.204529	59.534660	217.474503	322.778015	216.244095	0.398901	0.000000	4.154813	3.489809	0.393252	0.592881	3.817405	4.999991	2.963531	2.751624	2.269964	2.065223	1.774770	2.337408	2.508904	2.334944	0.000000	0.000000	23010.000000		1
31023.015625	9989.842773	3.234842	5.859104	15920.325195	99998.000000	2536.091309	1534.255615	475.293579	156.413391	150.575882	655.356140	876.632935	521.114868	2.485445	99998.000000	4.491684	3.999559	0.509853	0.767831	4.201952	4.999991	3.404165	3.185898	2.676962	2.194274	2.177755	2.816477	2.942818	2.716933	0.395404	4.999991	23075.000000		1
6310.143555	1616.557495	3.540132	3.620309	1609.193604	36241.164062	122.523109	76.652496	45.938457	42.130039	7.832696	31.111841	0.000000	77.491272	0.668432	0.000000	3.800039	3.208591	0.549019	0.558746	3.206608	4.559202	2.088218	1.884526	1.662176	1.624592	0.893911	1.492926	0.000000	1.889253	0.000000	0.000000	23139.000000		1
17505.136719	3440.311523	1.915002	3.533965	6460.568359	99998.000000	935.569336	563.238708	181.573624	102.003914	56.753128	228.585220	310.671265	148.318588	0.134204	0.000000	4.243165	3.536598	0.282169	0.548262	3.810271	4.999991	2.971076	2.750693	2.259053	2.008617	1.753990	2.359048	2.492301	2.171196	0.000000	0.000000	23182.000000		1
6107.061035	3688.774414	3.318103	4.187717	5930.859375	93146.398438	817.264771	507.928772	154.920868	80.467079	42.182461	182.767029	223.089996	124.027969	0.276201	99998.000000	3.785832	3.566882	0.520890	0.621977	3.773118	4.969166	2.912363	2.705803	2.190110	1.905618	1.625132	2.261898	2.348480	2.093520	0.000000	4.999991	23219.000000		1
17405.339844	4149.784180	1.480195	3.012813	6935.075684	99998.000000	958.814575	602.988098	182.446320	93.560631	60.456699	225.254776	331.286041	183.093903	1.600847	99998.000000	4.240683	3.618026	0.170319	0.478972	3.841051	4.999991	2.981735	2.780309	2.261135	1.971093	1.781444	2.352674	2.520203	2.262674	0.204350	4.999991	23241.000000		1
11366.047852	3313.440186	3.685068	4.909312	8257.431641	99998.000000	1214.268433	745.055969	203.693283	67.176163	60.984016	289.390381	387.481018	276.725464	0.382924	0.000000	4.055610	3.520279	0.566445	0.691021	3.916845	4.999991	3.084315	2.872189	2.308977	1.827215	1.785216	2.461484	2.588250	2.442049	0.000000	0.000000	23272.000000		1
29655.533203	7375.853027	1.989012	5.877606	12979.327148	99998.000000	1959.611084	1233.119263	388.532593	146.890808	110.761726	494.141388	684.540649	387.592041	2.785300	0.000000	4.472106	3.867812	0.298637	0.769200	4.113252	4.999991	3.292170	3.091005	2.589427	2.166995	2.044390	2.693851	2.835399	2.588375	0.444872	0.000000	23322.000000		1
39039.734375	7898.932129	2.969640	7.567495	16511.714844	99998.000000	2560.927734	1579.108643	469.893951	185.493057	156.586090	683.723450	930.841980	524.932495	2.874046	99998.000000	4.591507	3.897568	0.472704	0.878952	4.217792	4.999991	3.408397	3.198412	2.672000	2.268328	2.194753	2.834881	2.968876	2.720104	0.458494	4.999991	23374.000000		1
6142.468262	1900.011719	2.118529	2.599592	1840.103882	40788.300781	63.676121	27.772152	5.482887	20.423601	0.000000	0.000000	0.000000	20.232410	0.227015	0.000000	3.788343	3.278756	0.326034	0.414905	3.264842	4.610536	1.803977	1.443609	0.739009	1.310132	0.000000	0.000000	0.000000	1.306048	0.000000	0.000000	23398.000000		1
6336.487793	565.378845	1.646716	1.470943	1664.182739	37195.574219	43.681160	17.003735	20.019632	30.618443	3.062153	0.000000	0.000000	6.710216	0.375392	99998.000000	3.801849	2.752340	0.216619	0.167596	3.221201	4.570491	1.640294	1.230544	1.301456	1.485983	0.486027	0.000000	0.000000	0.826736	0.000000	4.999991	23419.000000		1
24132.232422	3762.629883	3.956437	7.394805	12834.101562	99998.000000	1843.785889	1154.083008	318.115417	93.764160	102.466469	479.909912	622.279968	432.633118	0.827930	99998.000000	4.382597	3.575491	0.597304	0.868927	4.108366	4.999991	3.265711	3.062237	2.502585	1.972037	2.010582	2.681160	2.793986	2.636120	0.000000	4.999991	23439.000000		1
22301.511719	3825.035645	1.618963	2.861710	5833.891113	99998.000000	642.145447	442.417816	174.736969	138.413620	54.495831	188.299255	262.136292	204.784927	1.312664	0.000000	4.348334	3.582635	0.209237	0.456626	3.765958	4.999991	2.807633	2.645833	2.242385	2.141179	1.736363	2.274849	2.418527	2.311298	0.118154	0.000000	23469.000000		1
14250.530273	3730.028809	3.241009	3.780664	6386.151367	92763.750000	794.904602	517.454468	160.052216	79.477196	52.001087	215.140121	268.097168	169.889328	0.216508	0.000000	4.153831	3.571712	0.510680	0.577568	3.805239	4.967378	2.900315	2.713872	2.204262	1.900243	1.716012	2.332721	2.428292	2.230166	0.000000	0.000000	23526.000000		1
19317.101562	3381.874512	3.555551	5.862187	6973.946289	99998.000000	926.712830	571.407532	208.007431	89.070709	55.846508	272.485321	353.649323	216.305771	0.966591	0.000000	4.285942	3.529157	0.550907	0.768060	3.843479	4.999991	2.966945	2.756946	2.318079	1.949735	1.746996	2.435343	2.548573	2.335068	0.000000	0.000000	23555.000000		1
7935.810547	886.507019	2.275799	3.996526	1938.456665	43766.660156	72.153320	58.948750	44.464428	54.353981	19.890116	32.789394	32.878822	65.162483	0.548445	99998.000000	3.899591	2.947682	0.357134	0.601683	3.287456	4.641143	1.858256	1.770475	1.648013	1.735231	1.298637	1.515733	1.516916	1.813998	0.000000	4.999991	23631.000000		1
20519.378906	3450.601807	3.333522	4.983322	7689.209961	99998.000000	1012.015198	630.800354	218.717255	88.198013	68.730370	275.547485	393.346283	251.571411	2.129564	0.000000	4.312164	3.537895	0.522903	0.697519	3.885882	4.999991	3.005187	2.799892	2.339883	1.945459	1.837149	2.440197	2.594775	2.400661	0.328291	0.000000	23696.000000		1
4426.953613	763.925354	2.063021	2.207957	1512.176025	35925.441406	9.029187	7.046343	12.248610	18.246483	9.911137	0.000000	0.000000	6.734885	0.245785	99998.000000	3.646105	2.883051	0.314504	0.343991	3.179602	4.555402	0.955649	0.847964	1.088087	1.261179	0.996123	0.000000	0.000000	0.828330	0.000000	4.999991	23728.000000		1
11160.032227	2104.164551	2.556419	5.374957	3591.729248	64555.460938	343.472992	219.907578	79.961349	32.841816	26.076096	93.363274	129.751389	74.586388	0.420103	0.000000	4.047666	3.323080	0.407632	0.730375	3.555304	4.809933	2.535892	2.342240	1.902880	1.516427	1.416243	1.970176	2.113112	1.872660	0.000000	0.000000	23809.000000		1
17590.148438	3682.246094	3.241009	4.952485	5950.305176	95452.726562	722.816040	459.504822	154.550812	72.060806	38.429554	146.533096	200.856247	181.601379	0.742607	0.000000	4.245269	3.566113	0.510680	0.694823	3.774539	4.979788	2.859028	2.662290	2.189071	1.857699	1.584665	2.165936	2.302885	2.259119	0.000000	0.000000	23853.000000		1
17586.136719	2965.736328	2.981975	6.543694	7961.346680	99998.000000	1042.229736	647.763977	164.252258	98.448357	55.340775	272.722778	356.702240	265.189209	3.318257	99998.000000	4.245171	3.472132	0.474504	0.815823	3.900986	4.999991	3.017963	2.811417	2.215511	1.993209	1.743045	2.435721	2.552306	2.423556	0.520910	4.999991	23931.000000		1
17483.787109	3946.800049	2.522498	4.452919	7981.388184	99998.000000	1106.846313	676.914551	231.086136	93.085739	58.772976	272.587097	380.129395	256.462219	2.533097	0.000000	4.242636	3.596245	0.401831	0.648645	3.902078	4.999991	3.044087	2.830534	2.363774	1.968883	1.769178	2.435505	2.579931	2.409023	0.403652	0.000000	23977.000000		1
15427.982422	4249.422852	3.941018	5.704916	7737.652344	99998.000000	978.303772	607.055542	210.693359	106.388985	70.537437	332.627472	461.811462	269.574280	2.999250	0.000000	4.188309	3.628330	0.595608	0.756249	3.888609	4.999991	2.990474	2.783228	2.323651	2.026897	1.848420	2.521958	2.664465	2.430678	0.477013	0.000000	24087.000000		1
18417.718750	7719.612793	2.624262	7.145023	11945.459961	99998.000000	1766.057129	1094.671753	333.046875	147.415054	114.536224	572.360413	739.764282	405.727509	1.654393	0.000000	4.265236	3.887595	0.419007	0.854004	4.077203	4.999991	3.247005	3.039284	2.522505	2.168542	2.058943	2.757670	2.869093	2.608234	0.218639	0.000000	24181.000000		1
12574.611328	2876.286377	2.235711	2.022933	6061.214844	99716.828125	747.313232	465.934418	188.746399	79.736237	42.068363	190.121750	246.094681	148.845901	2.145308	0.000000	4.099494	3.458832	0.349416	0.305981	3.782560	4.998768	2.873503	2.668325	2.275879	1.901656	1.623956	2.279032	2.391102	2.172737	0.331490	0.000000	24271.000000		1
18268.386719	4972.812500	4.369658	4.381993	9053.277344	99998.000000	1204.563843	773.568176	227.610764	101.772629	61.656273	368.630127	512.875122	326.389069	2.515768	99998.000000	4.261700	3.696602	0.640447	0.641672	3.956806	4.999991	3.080830	2.888499	2.357193	2.007631	1.789977	2.566591	2.710012	2.513736	0.400671	4.999991	24308.000000		1
25175.187500	7439.791016	3.265679	4.878475	11274.901367	99998.000000	1565.410645	994.157288	264.236328	135.921951	82.271065	317.825531	438.593994	178.018066	2.342057	99998.000000	4.400973	3.871561	0.513974	0.688284	4.052113	4.999991	3.194628	2.997455	2.421993	2.133290	1.915247	2.502189	2.642063	2.250464	0.369598	4.999991	24328.000000		1
5622.522461	2460.552246	1.526451	2.602675	2081.924561	44504.613281	102.145760	60.413525	24.034660	20.263247	7.104934	0.000000	17.241184	21.049601	1.120800	99998.000000	3.749931	3.391033	0.183683	0.415420	3.318465	4.648405	2.009220	1.781134	1.380838	1.306709	0.851560	0.000000	1.236567	1.323244	0.049528	4.999991	24367.000000		1
4924.335938	1214.447266	2.500912	3.342773	1295.916504	29689.373047	0.000000	0.000000	14.583000	23.843468	14.752606	0.000000	0.000000	7.363968	0.383010	0.000000	3.692348	3.084379	0.398098	0.524107	3.112577	4.472601	0.000000	0.000000	1.163847	1.377369	1.168869	0.000000	0.000000	0.867112	0.000000	0.000000	24422.000000		1
16405.240234	5475.511230	2.704439	7.771022	8175.370605	99998.000000	1135.355469	691.275574	210.014938	112.460869	79.979851	284.175781	429.786835	210.995575	0.428323	0.000000	4.214983	3.738425	0.432077	0.890478	3.912508	4.999991	3.055132	2.839651	2.322250	2.051002	1.902981	2.453587	2.633253	2.324273	0.000000	0.000000	24486.000000		1
17680.726562	2790.339600	2.898715	5.328701	5602.974609	95586.500000	675.468323	419.228119	151.584259	105.574883	47.683853	177.145370	238.169479	194.349548	0.281574	99998.000000	4.247500	3.445657	0.462205	0.726621	3.748419	4.980397	2.829605	2.622450	2.180654	2.023561	1.678371	2.248330	2.376886	2.288584	0.000000	4.999991	24563.000000		1
29671.421875	7274.715332	3.413699	5.785094	12573.629883	99998.000000	1786.345093	1123.908691	356.702240	160.092300	118.273720	494.113617	645.081116	400.361816	1.038132	0.000000	4.472338	3.861816	0.533225	0.762310	4.099461	4.999991	3.251965	3.050731	2.552306	2.204370	2.072888	2.693827	2.809614	2.602453	0.016253	0.000000	24657.000000		1
9979.792969	2700.232666	0.178857	1.045387	3222.577881	62669.812500	281.736542	157.788742	43.403622	36.169170	14.919128	44.893070	64.863358	45.318626	1.993493	99998.000000	3.999121	3.431401	0.000000	0.019277	3.508204	4.797059	2.449843	2.198076	1.637526	1.558339	1.173743	1.652179	1.811999	1.656277	0.299615	4.999991	24745.000000		1
13950.972656	4122.058105	2.365228	5.082002	6801.636230	99998.000000	844.327698	561.462463	179.226898	91.537704	52.910789	214.418518	280.999512	159.161011	0.811797	99998.000000	4.144605	3.615114	0.373873	0.706035	3.832613	4.999991	2.926511	2.749321	2.253403	1.961600	1.723544	2.331262	2.448706	2.201837	0.000000	4.999991	24790.000000		1
18480.441406	3647.732910	3.290349	5.057332	7112.930176	99998.000000	872.155334	576.989136	185.119919	83.723511	48.544216	237.731583	369.657013	225.023499	1.344139	99998.000000	4.266712	3.562023	0.517242	0.703921	3.852049	4.999991	2.940594	2.761168	2.267453	1.922847	1.686137	2.376087	2.567799	2.352228	0.128444	4.999991	24852.000000		1
6978.081543	1657.450928	2.155533	1.615879	2432.422363	45367.546875	177.469162	93.255341	39.891243	28.321056	0.000000	12.402798	15.788742	8.841079	0.621098	3487.981689	3.843736	3.219441	0.333555	0.208409	3.386039	4.656745	2.249123	1.969674	1.600878	1.452109	0.000000	1.093520	1.198348	0.946505	0.000000	3.542574	24894.000000		1
21566.333984	7289.881348	4.116791	6.972333	10628.947266	99998.000000	1527.952515	932.245056	336.398895	121.271111	109.947624	459.276642	607.185059	375.485291	4.285462	0.000000	4.333776	3.862720	0.614559	0.843378	4.026490	4.999991	3.184110	2.969530	2.526855	2.083757	2.041186	2.662074	2.783321	2.574593	0.631998	0.000000	24924.000000		1
19186.560547	4627.865234	2.149366	3.725156	8016.194336	99998.000000	1101.452881	660.432007	269.524933	125.508163	90.057503	410.828003	560.195068	249.745834	1.385300	99998.000000	4.282997	3.665381	0.332310	0.571145	3.903968	4.999991	3.041966	2.819828	2.430599	2.098672	1.954520	2.613660	2.748339	2.397498	0.141544	4.999991	25031.000000		1
19011.150391	4846.884766	2.315888	4.551599	6822.103027	99998.000000	867.446472	532.919373	150.128738	66.732109	39.471855	180.238358	249.739670	114.789093	0.402124	0.000000	4.279008	3.685463	0.364717	0.658164	3.833918	4.999991	2.938243	2.726661	2.176464	1.824335	1.596287	2.255847	2.397488	2.059901	0.000000	0.000000	25059.000000		1
11235.651367	3517.457275	1.751564	3.688152	5431.506348	93364.695312	620.688782	394.404022	125.341644	43.900105	40.372307	118.908966	153.156967	106.944061	0.131494	0.000000	4.050598	3.546229	0.243426	0.566809	3.734920	4.970183	2.792874	2.595941	2.098095	1.642466	1.606084	2.075215	2.185137	2.029157	0.000000	0.000000	25086.000000		1
15245.091797	3611.835205	3.173167	4.810632	7057.092773	99998.000000	925.288147	571.176270	183.673645	77.605370	63.293739	317.828613	454.721954	285.961273	2.198241	99998.000000	4.183130	3.557728	0.501493	0.682202	3.848626	4.999991	2.966277	2.756770	2.264047	1.889892	1.801361	2.502193	2.657746	2.456307	0.342075	4.999991	25233.000000		1
10433.545898	2162.348389	3.518546	3.422950	5365.359863	90995.835938	653.290039	403.118652	157.196671	91.580872	45.293953	208.707443	251.947617	169.824570	1.637397	99998.000000	4.018432	3.334926	0.546363	0.534401	3.729599	4.959022	2.815106	2.605433	2.196443	1.961805	1.656040	2.319538	2.401310	2.230000	0.214154	4.999991	25272.000000		1
15376.206055	4227.207520	2.417651	4.002693	5233.755371	86263.984375	580.051270	375.883087	139.252396	62.451878	41.130909	173.096420	261.356110	144.075363	2.022709	0.000000	4.186849	3.626054	0.383394	0.602352	3.718813	4.935830	2.763466	2.575053	2.143803	1.795545	1.614168	2.238288	2.417233	2.158590	0.305933	0.000000	25300.000000		1
22024.121094	5787.566895	2.371395	6.121222	10174.987305	99998.000000	1493.146362	893.494812	263.746002	101.473511	89.536354	418.006958	534.051147	379.583557	1.759716	0.000000	4.342898	3.762496	0.375004	0.786838	4.007534	4.999991	3.174102	2.951092	2.421186	2.006353	1.951999	2.621183	2.727583	2.579307	0.245443	0.000000	25427.000000		1
22440.369141	3593.854004	3.129995	4.958652	8633.296875	99998.000000	1194.936401	711.270508	206.200363	94.966820	57.419216	276.614441	350.753693	201.673431	1.880305	99998.000000	4.351030	3.555560	0.495544	0.695364	3.936177	4.999991	3.077345	2.852035	2.314289	1.977572	1.759057	2.441875	2.545002	2.304649	0.274228	4.999991	25501.000000		1
22081.740234	2396.262451	3.216340	4.261727	6234.487305	99998.000000	764.930664	472.428772	168.032928	46.774151	46.919086	246.538742	345.199890	167.422348	1.590281	0.000000	4.344033	3.379534	0.507362	0.629586	3.794801	4.999991	2.883622	2.674336	2.225394	1.670006	1.671350	2.391885	2.538071	2.223814	0.201474	0.000000	25525.000000		1
4905.814941	2493.628418	3.173167	3.567886	3723.626953	65398.316406	338.591431	210.446671	56.996742	40.711517	13.445101	67.271759	83.174599	30.871309	1.870884	99998.000000	3.690711	3.396832	0.501493	0.552411	3.570966	4.815567	2.529676	2.323142	1.755850	1.609717	1.128564	1.827833	1.919991	1.489555	0.272047	4.999991	25546.000000		1
19880.996094	4257.856934	2.013681	2.944971	8888.032227	99998.000000	1125.669434	735.036865	229.886551	85.212952	63.515766	322.167450	474.427032	244.990707	3.711763	0.000000	4.298438	3.629191	0.303991	0.469081	3.948806	4.999991	3.051411	2.866309	2.361514	1.930506	1.802882	2.508082	2.676169	2.389150	0.569580	0.000000	25564.000000		1
10130.828125	3342.242432	1.884164	2.926468	3728.042725	63786.945312	368.963165	217.144547	69.159012	57.786179	12.171516	61.643936	74.626480	67.669563	1.126613	0.000000	4.005645	3.524038	0.275119	0.466344	3.571481	4.804732	2.566983	2.336749	1.839849	1.761824	1.085345	1.789890	1.872893	1.830393	0.051775	0.000000	25603.000000		1
12111.442383	2954.770508	1.677554	2.861710	3663.586426	65965.101562	332.075500	217.076706	103.385422	35.398235	18.147802	73.177124	61.579178	11.745961	1.686848	0.000000	4.083196	3.470524	0.224676	0.456626	3.563906	4.819314	2.521237	2.336613	2.014459	1.548982	1.258824	1.864375	1.789434	1.069889	0.227076	0.000000	25640.000000		1
7641.399902	2636.399170	3.518546	5.180681	5078.072754	81135.929688	585.053101	362.456482	86.350853	46.607628	32.638290	129.412186	132.172119	121.419128	1.852070	0.000000	3.883173	3.421011	0.546363	0.714387	3.705699	4.909213	2.767195	2.559256	1.936267	1.668457	1.513727	2.111975	2.121140	2.084287	0.267657	0.000000	25674.000000		1
26945.404297	5314.798828	2.513247	4.816800	9019.288086	99998.000000	1248.587280	778.838318	276.269073	91.654884	75.998741	333.093140	451.872589	298.413391	1.713305	99998.000000	4.430485	3.725487	0.400235	0.682759	3.955172	4.999991	3.096419	2.891447	2.441332	1.962156	1.880806	2.522566	2.655016	2.474818	0.233835	4.999991	25765.000000		1
17682.994141	4613.069824	3.555551	6.956914	6981.785156	99998.000000	871.982666	563.559448	171.782745	94.488838	58.319668	277.496399	418.697723	211.661667	0.738530	0.000000	4.247556	3.663990	0.550907	0.842417	3.843966	4.999991	2.940508	2.750940	2.234980	1.975381	1.765815	2.443257	2.621901	2.325642	0.000000	0.000000	25805.000000		1
28187.898438	6447.601074	3.888595	3.564802	10839.980469	99998.000000	1544.478271	952.924622	289.751190	104.794693	79.936676	422.194672	504.999237	295.329651	3.119417	99998.000000	4.450063	3.809398	0.589793	0.552035	4.035028	4.999991	3.188782	2.979059	2.462025	2.020339	1.902746	2.625513	2.703291	2.470307	0.494073	4.999991	25849.000000		1
16149.783203	2866.877930	2.864793	3.873176	7160.583008	99998.000000	948.897278	571.179321	202.629395	86.323097	41.994354	199.878693	282.575317	245.021545	1.753884	0.000000	4.208167	3.457409	0.457093	0.588067	3.854948	4.999991	2.977219	2.756773	2.306702	1.936127	1.623191	2.300766	2.451134	2.389204	0.244001	0.000000	25871.000000		1
10506.199219	1550.294189	1.637465	2.790784	2912.628174	60490.910156	275.032501	165.362411	91.778236	58.507774	28.333391	74.734406	84.306335	106.253304	1.344369	99998.000000	4.021446	3.190414	0.214172	0.445726	3.464285	4.781690	2.439384	2.218437	1.962740	1.767214	1.452299	1.873521	1.925860	2.026342	0.128518	4.999991	25936.000000		1
5664.044922	1315.162109	2.232627	4.126042	782.375366	31714.912109	0.000000	0.000000	29.714907	27.605629	5.405794	7.595249	6.787309	11.443754	0.073476	0.000000	3.753127	3.118979	0.348816	0.615534	2.893415	4.501264	0.000000	0.000000	1.472974	1.440998	0.732859	0.880542	0.831698	1.058568	0.000000	0.000000	26017.000000		1
6817.844238	292.643738	1.850243	4.514594	2818.796143	49905.234375	198.185715	142.046265	52.068928	37.800468	17.225765	43.018154	66.050598	30.760294	0.172843	99998.000000	3.833647	2.466339	0.267229	0.654619	3.450064	4.698146	2.297072	2.152430	1.716579	1.577497	1.236179	1.633652	1.819877	1.487990	0.000000	4.999991	26038.000000		1
19832.535156	3635.305420	3.435285	4.733539	7076.893555	99998.000000	880.996399	573.933105	194.411224	64.323708	49.068451	211.896027	274.076538	216.108414	0.500418	0.000000	4.297378	3.560541	0.535963	0.675186	3.849843	4.999991	2.944974	2.758861	2.288721	1.808371	1.690802	2.326123	2.437872	2.334672	0.000000	0.000000	26063.000000		1
19111.263672	4795.947754	2.833956	4.126042	6270.489746	99998.000000	790.473267	484.433777	174.311417	76.162178	42.000523	213.601334	277.835602	143.729980	0.247688	99998.000000	4.281290	3.680874	0.452393	0.615534	3.797302	4.999991	2.897887	2.685234	2.241326	1.881739	1.623255	2.329604	2.443788	2.157547	0.000000	4.999991	26166.000000		1
12529.206055	2277.291748	2.883296	4.665697	6007.992676	93807.625000	738.302551	461.623352	178.585480	121.693581	35.490749	145.854675	193.933243	117.823494	0.239254	99998.000000	4.097924	3.357419	0.459889	0.668917	3.778729	4.972238	2.868234	2.664288	2.251846	2.085268	1.550115	2.163920	2.287652	2.071232	0.000000	4.999991	26226.000000		1
26098.099609	4817.968750	5.146760	5.649409	8703.661133	99998.000000	1187.029785	724.879028	233.398941	119.414696	58.698967	278.076141	389.318939	214.884171	1.791394	0.000000	4.416609	3.682864	0.711534	0.752003	3.939702	4.999991	3.074462	2.860265	2.368099	2.077058	1.768631	2.444164	2.590306	2.332204	0.253191	0.000000	26271.000000		1
22022.375000	5607.455078	1.625130	2.340558	9478.629883	99998.000000	1358.652100	817.715027	241.959396	163.024933	84.957001	347.435608	439.944672	210.973984	1.070589	0.000000	4.342864	3.748766	0.210888	0.369319	3.976746	4.999991	3.133108	2.912602	2.383743	2.212254	1.929199	2.540874	2.643398	2.324229	0.029623	0.000000	26306.000000		1
6892.131348	420.754578	4.301816	4.539263	3549.830322	64842.785156	329.398804	218.526062	86.939850	70.124222	33.850201	134.605194	164.301605	156.419571	1.338991	0.000000	3.838354	2.624029	0.633652	0.656985	3.550208	4.811862	2.517722	2.339503	1.939219	1.845868	1.529561	2.129062	2.215642	2.194291	0.126778	0.000000	26341.000000		1
14568.624023	4651.462402	3.808417	4.397411	9068.390625	99998.000000	1263.657593	775.785400	244.592911	116.935371	59.676514	311.229431	410.420959	207.893326	2.777172	99998.000000	4.163419	3.667589	0.580745	0.643197	3.957530	4.999991	3.101629	2.889742	2.388444	2.067946	1.775803	2.493081	2.613230	2.317841	0.443603	4.999991	26364.000000		1
27664.466797	10270.335938	2.198706	6.034877	16476.384766	99998.000000	2419.976318	1527.169189	449.917480	180.546738	135.258942	662.251404	894.068359	512.144226	2.827969	0.000000	4.441922	4.011585	0.342167	0.780668	4.216862	4.999991	3.383811	3.183887	2.653133	2.256590	2.131166	2.821023	2.951371	2.709392	0.451475	0.000000	26388.000000		1
11695.233398	1678.963135	1.893416	3.268763	6463.072266	99998.000000	829.319092	484.920990	168.301208	37.035702	34.325096	173.417130	243.269989	96.354500	0.134278	0.000000	4.068009	3.225041	0.277246	0.514383	3.810439	4.999991	2.918722	2.685671	2.226087	1.568621	1.535612	2.239092	2.386089	1.983872	0.000000	0.000000	26452.000000		1
28882.740234	5657.423828	4.715036	5.806680	13160.687500	99998.000000	1933.063232	1184.491821	346.784912	112.300514	81.922607	410.652252	543.111145	344.237762	2.425930	0.000000	4.460639	3.752619	0.673485	0.763928	4.119278	4.999991	3.286246	3.073532	2.540060	2.050382	1.913404	2.613474	2.734889	2.536859	0.384878	0.000000	26485.000000		1
9283.201172	2264.432617	2.106194	4.443667	2480.534668	46655.671875	167.187973	119.192673	41.328266	12.936284	22.856672	62.125000	79.233582	72.131737	1.327374	99998.000000	3.967698	3.354959	0.323498	0.647742	3.394545	4.668904	2.223205	2.076250	1.616247	1.111809	1.359013	1.793266	1.898909	1.858126	0.122993	4.999991	26563.000000		1
21288.695312	5692.119141	3.370527	4.918563	8967.555664	99998.000000	1215.116455	755.966248	257.852997	180.065674	70.962997	315.019318	417.149689	247.957260	0.612551	0.000000	4.328149	3.755274	0.527698	0.691838	3.952674	4.999991	3.084618	2.878502	2.411372	2.255431	1.851032	2.498337	2.620292	2.394377	0.000000	0.000000	26670.000000		1
11276.030273	3200.883789	1.242747	3.836171	7125.141602	99998.000000	931.952087	591.029358	203.243057	81.160919	74.981110	287.302673	351.493805	241.330307	0.744489	0.000000	4.052156	3.505270	0.094383	0.583898	3.852793	4.999991	2.969393	2.771609	2.308016	1.909347	1.874952	2.458340	2.545918	2.382612	0.000000	0.000000	26735.000000		1
16835.197266	2194.777100	2.852458	3.564802	5518.131348	90995.046875	681.845459	419.999054	137.133865	101.997742	47.551250	190.858765	238.715302	141.740967	0.513421	0.000000	4.226218	3.341390	0.455219	0.552035	3.741792	4.959018	2.833686	2.623248	2.137145	2.008590	1.677162	2.280712	2.377880	2.151495	0.000000	0.000000	26757.000000		1
11261.758789	3142.490234	2.587257	4.903145	4574.399414	82514.585938	505.190430	324.517242	158.932816	70.124222	56.272064	147.637070	196.902893	147.032669	0.128770	0.000000	4.051606	3.497274	0.412840	0.690475	3.660334	4.916531	2.703455	2.511238	2.201214	1.845868	1.750293	2.169195	2.294252	2.167414	0.000000	0.000000	26797.000000		1
5869.026855	0.000000	2.081524	4.267894	1482.057129	35547.250000	0.000000	0.000000	17.583479	0.000000	8.548123	0.000000	0.000000	3.133079	0.587616	0.000000	3.768566	0.000000	0.318381	0.630214	3.170865	4.550806	0.000000	0.000000	1.245105	0.000000	0.931871	0.000000	0.000000	0.495971	0.000000	0.000000	26836.000000		0
7359.916016	1694.915283	2.445405	3.133079	4360.425293	74608.539062	463.374908	306.440369	93.338608	72.393852	45.189106	149.709351	222.260468	142.521149	0.171492	0.000000	3.866873	3.229148	0.388351	0.495971	3.639529	4.872788	2.665932	2.486346	1.970061	1.859702	1.655034	2.175249	2.346862	2.153879	0.000000	0.000000	26886.000000		1
3859.752441	865.802856	3.632644	3.237926	2154.725342	47454.027344	155.016464	76.871437	53.475113	54.002434	10.105412	54.264549	74.237930	66.133858	0.042384	0.000000	3.586560	2.937419	0.560223	0.510267	3.333392	4.676273	2.190378	1.885765	1.728152	1.732413	1.004554	1.734516	1.870626	1.820424	0.000000	0.000000	26910.000000		1
14960.897461	2579.948242	2.821621	6.136640	5954.113770	99711.632812	767.980469	453.562469	140.060333	79.097900	52.540741	245.474854	321.066559	194.784363	1.106816	0.000000	4.174958	3.411611	0.450499	0.787931	3.774817	4.998746	2.885350	2.656637	2.146315	1.898165	1.720496	2.390007	2.506595	2.289554	0.044076	0.000000	26942.000000		1
10476.940430	2699.418457	2.359060	5.057332	5708.395020	96245.718750	703.554993	428.445404	125.094948	88.484802	37.646282	204.260681	275.236023	131.595474	0.361132	99998.000000	4.020235	3.431270	0.372739	0.703921	3.756514	4.983381	2.847298	2.631896	2.097240	1.946869	1.575722	2.310185	2.439705	2.119241	0.000000	4.999991	26991.000000		1
14547.371094	2918.770996	2.106194	4.335737	5978.555176	94673.132812	736.988892	453.374359	120.022194	65.495529	37.418087	151.352982	211.408798	98.525452	0.478269	0.000000	4.162785	3.465200	0.323498	0.637063	3.776596	4.976227	2.867461	2.656457	2.079262	1.816212	1.573082	2.179991	2.325123	1.993548	0.000000	0.000000	27016.000000		1
28016.115234	8327.666992	1.887248	9.158704	14774.581055	99998.000000	2161.901367	1362.920044	410.612152	158.238968	129.569458	580.041992	719.023010	459.051514	1.959635	0.000000	4.447408	3.920523	0.275829	0.961834	4.169515	4.999991	3.334836	3.134470	2.613432	2.199313	2.112503	2.763459	2.856743	2.661861	0.292175	0.000000	27052.000000		1
8112.185059	2279.804932	3.802250	6.463516	4668.095703	83132.000000	537.551147	335.233246	112.282013	54.899799	41.442364	150.535797	183.383774	138.052811	0.042987	0.000000	3.909138	3.357898	0.580041	0.810469	3.669140	4.919768	2.730420	2.525347	2.050310	1.739571	1.617445	2.177640	2.263361	2.140045	0.000000	0.000000	27169.000000		1
14361.797852	4201.914551	2.519415	4.181550	8480.105469	99998.000000	1163.038208	717.752502	213.977554	119.371529	72.998260	331.353882	452.131622	347.164215	0.972324	0.000000	4.157209	3.623447	0.401300	0.621337	3.928401	4.999991	3.065594	2.855975	2.330368	2.076901	1.863312	2.520292	2.655265	2.540535	0.000000	0.000000	27215.000000		1
4143.690918	1037.739746	2.537917	3.617226	2726.512207	52877.730469	194.627090	120.197968	41.969685	17.416956	16.257471	35.654186	53.219162	49.315151	0.270115	0.000000	3.617387	3.016088	0.404477	0.558376	3.435607	4.723273	2.289203	2.079897	1.622936	1.240972	1.211053	1.552111	1.726068	1.692980	0.000000	0.000000	27260.000000		1
23159.291016	5617.764160	2.035268	4.533096	10782.450195	99998.000000	1597.851562	939.251343	325.149414	155.580780	101.800385	455.980103	600.536560	431.957794	0.727383	0.000000	4.364725	3.749563	0.308622	0.656395	4.032717	4.999991	3.203537	2.972782	2.512083	2.191956	2.007749	2.658946	2.778539	2.635441	0.000000	0.000000	27291.000000		1
6435.589844	2259.569580	3.111492	3.348940	3277.372803	60299.402344	314.492004	195.009476	79.338432	64.157188	28.573923	81.552551	135.431641	66.725937	1.084773	0.000000	3.808588	3.354026	0.492969	0.524907	3.515526	4.780313	2.497610	2.290056	1.899484	1.807245	1.455970	1.911438	2.131720	1.824295	0.035339	0.000000	27338.000000		1
22448.871094	9218.328125	2.507080	5.100504	12948.896484	99998.000000	1817.620361	1179.526978	456.797302	176.778412	174.866486	614.974609	854.985046	443.453979	1.807675	0.000000	4.351194	3.964652	0.399168	0.707613	4.112233	4.999991	3.259503	3.071708	2.659724	2.247429	2.242707	2.788857	2.931958	2.646848	0.257120	0.000000	27409.000000		1
9785.696289	2758.558594	2.988143	4.681116	4517.720215	84318.726562	554.144775	305.610840	128.067673	55.498047	44.973248	142.740097	204.192841	110.521194	0.174940	11231.297852	3.990592	3.440682	0.475401	0.670349	3.654919	4.925924	2.743623	2.485169	2.107440	1.744278	1.652954	2.154546	2.310040	2.043446	0.000000	4.050430	27443.000000		1
27861.697266	4921.023926	2.914133	5.094337	11549.631836	99998.000000	1673.341553	1034.838013	351.462952	158.695358	109.710175	463.060364	591.100281	489.525024	1.752871	99998.000000	4.445008	3.692055	0.464509	0.707088	4.062568	4.999991	3.223585	3.014872	2.545880	2.200564	2.040247	2.665637	2.771661	2.689775	0.243750	4.999991	27500.000000		1
13482.919922	3630.220459	2.297385	4.557766	8276.659180	99998.000000	1087.628540	693.329346	207.874832	126.528885	69.618484	297.004120	371.066284	213.826447	1.574402	0.000000	4.129784	3.559933	0.361234	0.658752	3.917855	4.999991	3.036481	2.840940	2.317802	2.102190	1.842725	2.472763	2.569452	2.330061	0.197116	0.000000	27538.000000		1
17397.509766	4303.187988	3.475374	3.311935	6673.796387	99998.000000	857.566162	521.814880	178.341858	76.982452	37.766548	187.725677	253.563507	173.910538	1.002148	0.000000	4.240487	3.633790	0.541001	0.520082	3.824373	4.999991	2.933268	2.717516	2.251253	1.886392	1.577107	2.273524	2.404087	2.240326	0.000932	0.000000	27564.000000		1
8520.706055	1783.696167	3.327354	2.904882	2915.397461	56504.621094	248.333481	132.054947	22.745657	1.239663	2.303553	14.555247	14.493572	6.876738	0.627503	99998.000000	3.930475	3.251321	0.522099	0.463128	3.464698	4.752084	2.395035	2.120755	1.356898	0.093304	0.362398	1.163020	1.161175	0.837382	0.000000	4.999991	27592.000000		1
8683.567383	2824.791016	4.237057	6.605369	4309.040527	78436.445312	501.952484	309.921906	121.388290	39.357758	31.238274	120.879478	132.492828	68.119789	1.119268	99998.000000	3.938698	3.450986	0.627064	0.819897	3.634381	4.894518	2.700663	2.491252	2.084177	1.595030	1.494687	2.082353	2.122192	1.833273	0.048934	4.999991	27638.000000		1
7900.141113	2115.802490	1.844076	4.113708	5230.356934	94184.523438	645.963074	393.617676	134.216644	68.150627	38.586823	140.939194	185.718170	210.129044	0.271775	99998.000000	3.897635	3.325475	0.265779	0.614233	3.718531	4.973979	2.810208	2.595075	2.127806	1.833470	1.586439	2.149032	2.268854	2.322486	0.000000	4.999991	27679.000000		1
30959.621094	5189.226074	2.263464	5.630907	11852.047852	99998.000000	1703.580688	1066.224243	280.712738	166.071671	99.629433	416.418823	548.880798	316.033875	1.714137	0.000000	4.490796	3.715103	0.354774	0.750578	4.073793	4.999991	3.231363	3.027848	2.448262	2.220296	1.998388	2.619530	2.739478	2.499734	0.234045	0.000000	27753.000000		1
19875.541016	3351.894531	3.182418	3.361275	6674.499512	99998.000000	865.241577	541.936218	176.584137	87.451744	53.616966	239.412231	340.870300	177.836136	1.442897	99998.000000	4.298319	3.525290	0.502757	0.526504	3.824419	4.999991	2.937137	2.733948	2.246952	1.941769	1.729302	2.379146	2.532589	2.250020	0.159235	4.999991	27846.000000		1
11912.587891	4491.931152	2.059937	4.394328	7562.662598	99998.000000	1026.780151	625.705994	188.120392	84.124390	46.434937	228.739410	328.273254	177.216293	0.820751	0.000000	4.076006	3.652433	0.313854	0.642892	3.878675	4.999991	3.011477	2.796370	2.274436	1.924922	1.666845	2.359341	2.516236	2.248504	0.000000	0.000000	27896.000000		1
10450.176758	898.459595	2.044519	2.214124	3463.427246	60402.812500	300.747803	207.970428	84.818237	36.196926	20.263247	50.298862	68.027275	23.158878	0.051266	99998.000000	4.019124	2.953499	0.310591	0.345202	3.539506	4.781057	2.478203	2.318002	1.928489	1.558672	1.306709	1.701558	1.832683	1.364717	0.000000	4.999991	27941.000000		1
16358.041016	6550.496582	1.729977	5.778926	7769.680176	99998.000000	1026.706177	641.460815	192.906357	127.737709	62.134251	263.055237	389.978851	206.931198	1.765413	0.000000	4.213731	3.816274	0.238040	0.761847	3.890403	4.999991	3.011446	2.807170	2.285347	2.106319	1.793331	2.420047	2.591041	2.315826	0.246846	0.000000	27966.000000		1
6036.230469	865.731873	2.072273	2.553336	2153.208252	44921.925781	139.505264	84.241577	23.297646	34.581047	20.543867	49.324402	35.697361	100.008728	0.116800	0.000000	3.780766	2.937383	0.316447	0.407108	3.333086	4.652458	2.144591	1.925526	1.367312	1.538838	1.312682	1.693062	1.552636	2.000038	0.000000	0.000000	28008.000000		1
27565.152344	9746.483398	4.209303	4.826051	16518.117188	99998.000000	2462.383789	1540.373779	454.971741	230.478638	158.726196	740.532104	932.581177	493.355042	4.035593	0.000000	4.440361	3.988848	0.624210	0.683592	4.217960	4.999991	3.391356	3.187626	2.657984	2.362631	2.200649	2.869544	2.969687	2.693160	0.605907	0.000000	28055.000000		1
12984.122070	1812.680176	2.389898	3.108409	5141.588379	89618.921875	609.605835	370.535889	127.583527	63.475677	41.920345	169.075226	225.914703	90.791435	1.524455	99998.000000	4.113412	3.258321	0.378379	0.492538	3.711097	4.952400	2.785049	2.568830	2.105795	1.802607	1.622425	2.228080	2.353945	1.958045	0.183115	4.999991	28083.000000		1
16643.361328	4768.894043	2.664350	4.785963	7859.716309	99998.000000	1034.329102	655.646057	209.466034	83.532318	65.584953	288.773621	379.262848	204.125000	0.125917	0.000000	4.221241	3.678418	0.425591	0.679969	3.895407	4.999991	3.014659	2.816669	2.321114	1.921854	1.816804	2.460557	2.578940	2.309896	0.000000	0.000000	28135.000000		1
27788.722656	7799.370605	1.995179	9.103197	11960.163086	99998.000000	1725.179199	1081.954468	345.770386	118.779449	106.456833	457.256775	569.381531	356.282837	0.959506	0.000000	4.443869	3.892060	0.299982	0.959194	4.077737	4.999991	3.236834	3.034209	2.538788	2.074741	2.027174	2.660160	2.755403	2.551795	0.000000	0.000000	28242.000000		1
19019.091797	2821.035156	3.820752	6.358669	7887.549805	99998.000000	1048.242920	659.358826	203.421906	99.277885	70.111885	291.333130	327.200104	275.183594	2.068316	0.000000	4.279190	3.450408	0.582149	0.803366	3.896942	4.999991	3.020462	2.819122	2.308398	1.996853	1.845792	2.464390	2.514813	2.439623	0.315617	0.000000	28268.000000		1
14135.019531	4795.932129	3.173167	4.711953	7195.093262	99998.000000	915.056274	556.035095	153.742874	84.531448	69.026405	237.330704	399.186890	183.849426	0.548360	99998.000000	4.150296	3.680873	0.501493	0.673201	3.857036	4.999991	2.961448	2.745102	2.186795	1.927018	1.839015	2.375354	2.601176	2.264462	0.000000	4.999991	28394.000000		1
15133.867188	3898.505615	2.682853	4.147629	7441.916016	99998.000000	1044.493164	635.092896	182.757782	82.018196	68.536095	258.139771	305.222290	274.835144	0.230954	99998.000000	4.179950	3.590898	0.428597	0.617800	3.871685	4.999991	3.018906	2.802837	2.261876	1.913910	1.835919	2.411855	2.484616	2.439072	0.000000	4.999991	28459.000000		1
5358.236816	389.716736	2.198706	3.355108	2291.322754	47664.148438	150.702316	104.063850	58.874741	23.208218	27.972593	59.960217	90.735931	68.310982	0.346001	99998.000000	3.729022	2.590749	0.342167	0.525706	3.360086	4.678192	2.178120	2.017300	1.769929	1.365642	1.446733	1.777863	1.957779	1.834491	0.000000	4.999991	28478.000000		1
6018.058105	1746.302734	2.343642	5.859104	3749.622803	68123.765625	389.130829	242.674820	102.626823	45.041088	40.128693	130.278717	161.846939	109.614578	0.253482	0.000000	3.779456	3.242120	0.369891	0.767831	3.573987	4.833299	2.590096	2.385025	2.011261	1.653609	1.603455	2.114873	2.209105	2.039868	0.000000	0.000000	28536.000000		1
18463.205078	4270.330566	3.136162	2.975808	9188.181641	99998.000000	1258.060547	792.456116	270.450043	119.661400	70.284576	321.877563	427.890350	248.996490	2.367142	0.000000	4.266307	3.630461	0.496399	0.473605	3.963230	4.999991	3.099702	2.898975	2.432087	2.077954	1.846860	2.507691	2.631332	2.396193	0.374224	0.000000	28564.000000		1
14425.150391	2166.604004	3.117660	4.338820	4554.274902	83192.046875	511.959229	308.654510	112.516373	53.687893	27.651886	103.789398	162.204651	148.725632	1.195813	99998.000000	4.159121	3.335779	0.493829	0.637372	3.658419	4.920082	2.709235	2.489473	2.051216	1.729876	1.441725	2.016153	2.210063	2.172386	0.077663	4.999991	28607.000000		1
7462.561523	1371.875244	2.744528	2.864793	1902.944336	40591.433594	98.355850	58.850071	0.000000	48.205006	8.671474	15.909008	29.603891	65.874825	0.547893	0.000000	3.872888	3.137315	0.438468	0.457093	3.279426	4.608434	1.992800	1.769747	0.000000	1.683092	0.938093	1.201643	1.471349	1.818720	0.000000	0.000000	28655.000000		1
11408.575195	3933.185547	3.549383	6.173645	7141.081543	99998.000000	945.162842	585.346008	212.170471	148.438843	66.195534	283.031708	427.079315	248.395157	1.459066	0.000000	4.057231	3.594744	0.550153	0.790542	3.853764	4.999991	2.975507	2.767413	2.326685	2.171548	1.820829	2.451835	2.630508	2.395143	0.164075	0.000000	28724.000000		1
18639.402344	4466.666016	2.217208	5.464385	9858.410156	99998.000000	1423.006714	853.893433	267.825806	138.518463	93.690147	375.004211	499.590363	314.754120	1.285824	99998.000000	4.270432	3.649983	0.345806	0.737541	3.993807	4.999991	3.153207	2.931404	2.427852	2.141508	1.971694	2.574036	2.698614	2.497972	0.109182	4.999991	28833.000000		1
22413.871094	7392.239746	2.494745	5.162179	11773.510742	99998.000000	1635.084595	1043.463135	307.066376	119.084740	91.624046	433.672333	547.560974	388.122437	0.500364	99998.000000	4.350517	3.868776	0.397026	0.712833	4.070906	4.999991	3.213540	3.018477	2.487232	2.075856	1.962009	2.637162	2.738432	2.588969	0.000000	4.999991	28868.000000		1
9908.000000	1510.057495	4.104456	5.445883	2835.658203	56716.062500	242.647064	140.140503	42.626522	2.479326	24.339951	34.241837	55.417870	69.643158	0.760180	0.000000	3.995986	3.178993	0.613256	0.736068	3.452654	4.753706	2.384975	2.146564	1.629680	0.394334	1.386320	1.534557	1.743650	1.842878	0.000000	0.000000	28900.000000		1
5731.032715	1323.950806	3.962604	5.205351	3257.806641	63496.128906	275.979187	177.876221	60.746571	39.437935	29.280100	82.776802	150.927429	126.180420	0.178752	0.000000	3.758233	3.121872	0.597981	0.716450	3.512925	4.802747	2.440876	2.250118	1.783522	1.595914	1.466573	1.917909	2.178768	2.100992	0.000000	0.000000	28933.000000		1
7342.474609	704.880981	1.433939	3.108409	2452.121094	48753.214844	146.200058	89.551773	51.603283	54.693192	9.704526	23.929813	18.742964	24.225851	0.292641	0.000000	3.865842	2.848116	0.156531	0.492538	3.389542	4.688003	2.164948	1.952074	1.712677	1.737933	0.986974	1.378939	1.272838	1.384279	0.000000	0.000000	28951.000000		1
8039.744629	1367.616577	2.463907	3.762161	4874.533691	74123.039062	525.028137	337.715637	121.240273	62.390202	26.285789	62.226765	105.750656	110.169647	0.222599	99998.000000	3.905242	3.135964	0.391624	0.575437	3.687933	4.869953	2.720183	2.528551	2.083647	1.795116	1.419721	1.793977	2.024283	2.042062	0.000000	4.999991	28977.000000		1
11583.848633	3279.722656	2.257297	5.683331	4836.030273	81449.664062	552.957520	336.642517	131.182251	51.643372	39.416348	162.068970	212.161224	131.845245	0.112735	99998.000000	4.063853	3.515837	0.353589	0.754603	3.684489	4.910889	2.742692	2.527169	2.117875	1.713015	1.595676	2.209700	2.326666	2.120064	0.000000	4.999991	29009.000000		1
18269.021484	3936.503418	2.951138	3.768329	8681.619141	99998.000000	1138.948120	724.157471	235.899841	128.690582	54.165871	302.224915	406.532349	179.430420	2.711440	99998.000000	4.261715	3.595111	0.469990	0.576149	3.938601	4.999991	3.056504	2.859833	2.372728	2.109547	1.733726	2.480330	2.609095	2.253896	0.433200	4.999991	29043.000000		1
8836.335938	2324.232422	2.056854	3.339689	5294.665527	92036.375000	607.434875	372.401550	146.092117	58.035965	43.684242	184.672775	270.656677	157.622223	0.035818	0.000000	3.946272	3.366280	0.313203	0.523706	3.723839	4.963960	2.783500	2.571012	2.164627	1.763697	1.640325	2.266403	2.432419	2.197618	0.000000	0.000000	29070.000000		1
14248.796875	4714.327148	3.900929	4.440584	8139.954102	99998.000000	1107.459961	692.095825	224.995743	79.548126	65.014465	369.484314	522.262024	264.930176	0.527578	0.000000	4.153778	3.673420	0.591168	0.647440	3.910622	4.999991	3.044328	2.840166	2.352174	1.900630	1.813010	2.567596	2.717888	2.423131	0.000000	0.000000	29112.000000		1
21970.466797	5631.196777	3.999609	5.063499	12385.392578	99998.000000	1754.909424	1121.031494	351.327271	146.952484	101.384079	436.691315	570.297363	313.816681	1.864510	0.000000	4.341839	3.750601	0.602018	0.704451	4.092910	4.999991	3.244255	3.049618	2.545712	2.167177	2.005970	2.640175	2.756101	2.496676	0.270565	0.000000	29147.000000		1
11592.550781	4137.156250	2.627345	5.424296	10066.199219	99998.000000	1442.822754	874.498962	268.963684	130.491486	94.232887	420.689819	573.260864	295.560944	0.654113	0.000000	4.064179	3.616702	0.419517	0.734343	4.002865	4.999991	3.159213	2.941759	2.429694	2.115582	1.974203	2.623962	2.758352	2.470647	0.000000	0.000000	29187.000000		1
11239.728516	2249.821777	2.408400	3.657314	4350.353516	74321.867188	473.942902	292.952087	101.670868	51.849983	21.909964	78.188194	120.703705	72.430855	0.477226	0.000000	4.050756	3.352148	0.381729	0.563162	3.638525	4.871117	2.675726	2.466797	2.007196	1.714749	1.340642	1.893141	2.081721	1.859924	0.000000	0.000000	29222.000000		1
7321.461914	1972.461060	3.123827	4.699618	2851.487061	56275.562500	206.027664	140.939194	32.681465	51.196232	10.182506	32.342251	22.585302	6.815063	0.420645	0.000000	3.864598	3.295008	0.494687	0.672063	3.455071	4.750320	2.313926	2.149032	1.514302	1.709238	1.007855	1.509770	1.353826	0.833470	0.000000	0.000000	29258.000000		1
5839.216797	2392.139404	1.797820	4.351155	3349.504639	60533.328125	315.216705	198.333740	73.315887	49.586517	28.043520	71.234367	66.235626	44.652538	0.004362	0.000000	3.766355	3.378787	0.254746	0.638605	3.524981	4.781994	2.498609	2.297397	1.865198	1.695364	1.447832	1.852690	1.821092	1.649846	0.000000	0.000000	29285.000000		1
10751.014648	704.520203	2.710606	2.698272	2917.620850	54151.785156	263.012085	150.791748	57.203354	21.385729	10.503214	23.636858	48.679901	14.108105	0.465159	99998.000000	4.031449	2.847893	0.433066	0.431086	3.465029	4.733613	2.419976	2.178378	1.757421	1.330124	1.021322	1.373590	1.687350	1.149469	0.000000	4.999991	29302.000000		1
13379.959961	5033.046875	3.752910	3.820752	7151.378418	99998.000000	917.927246	577.655212	239.415314	135.329880	59.880039	278.409180	329.651672	181.397842	0.263530	0.000000	4.126455	3.701831	0.574368	0.582149	3.854390	4.999991	2.962808	2.761669	2.379152	2.131394	1.777282	2.444684	2.518055	2.258632	0.000000	0.000000	29324.000000		1
9603.261719	1622.281006	2.821621	3.287266	2434.741211	68491.835938	118.619095	87.556595	128.076920	80.926559	32.033878	116.377220	171.893768	105.001305	0.754395	0.000000	3.982419	3.210126	0.450499	0.516835	3.386453	4.835639	2.074155	1.942289	2.107471	1.908091	1.505610	2.065868	2.235260	2.021195	0.000000	0.000000	29355.000000		1
6871.852539	1264.110840	2.864793	2.322055	2486.828613	47053.710938	133.862015	95.293694	13.987839	55.337692	10.503214	0.000000	14.626173	26.779188	0.307022	0.000000	3.837074	3.101785	0.457093	0.365873	3.395646	4.672594	2.126657	1.979064	1.145751	1.743021	1.021322	0.000000	1.165131	1.427797	0.000000	0.000000	29380.000000		1
16293.698242	4064.833252	4.610189	4.354239	4910.138672	83670.093750	593.138672	365.031403	156.508987	68.042694	37.109711	159.302856	221.551208	160.434586	0.612200	0.000000	4.212019	3.609043	0.663719	0.638912	3.691094	4.922570	2.773156	2.562330	2.194539	1.832782	1.569488	2.202224	2.345474	2.205298	0.000000	0.000000	29439.000000		1
7328.221680	3444.856934	1.985928	4.687283	3483.372803	60482.109375	345.976990	211.476639	67.524628	42.910225	24.888855	69.655495	96.030708	119.827919	0.200578	99998.000000	3.864999	3.537171	0.297963	0.670921	3.542000	4.781627	2.539047	2.325262	1.829462	1.632561	1.396005	1.842955	1.982410	2.078558	0.000000	4.999991	29483.000000		1
30162.566406	14372.877930	3.062153	6.599201	18077.904297	99998.000000	2694.638672	1708.147705	631.916687	332.741577	196.868973	873.330261	1146.577271	613.118164	3.456317	0.000000	4.479468	4.157544	0.486027	0.819491	4.257148	4.999991	3.430501	3.232525	2.800660	2.522107	2.294177	2.941179	3.059403	2.787544	0.538614	0.000000	29542.000000		1
8379.730469	2126.015869	2.106194	2.257297	3875.174072	68052.601562	392.923828	246.486328	89.816978	48.972855	19.409052	73.266548	93.980019	77.364838	0.547084	0.000000	3.923230	3.327566	0.323498	0.353589	3.588291	4.832845	2.594308	2.391793	1.953358	1.689955	1.288004	1.864906	1.973036	1.888544	0.000000	0.000000	29585.000000		1
6412.782715	893.985107	2.599592	3.509295	2666.579834	50720.628906	223.709824	124.068062	52.503735	32.317581	16.596682	31.740923	48.707653	51.214733	1.193731	0.000000	3.807046	2.951330	0.414905	0.545220	3.425955	4.705184	2.349685	2.093660	1.720190	1.509439	1.220021	1.501620	1.687597	1.709395	0.076906	0.000000	29614.000000		1
12552.416992	2577.373535	3.241009	5.624740	3432.484863	67433.492188	331.791779	212.296906	88.737663	37.470509	24.432463	67.598640	70.602196	49.349072	0.308850	99998.000000	4.098727	3.411177	0.510680	0.750102	3.535609	4.828876	2.520866	2.326944	1.948108	1.573690	1.387967	1.829938	1.848818	1.693279	0.000000	4.999991	29664.000000		1
6988.356445	1707.373657	2.322055	4.360406	1906.546143	41704.746094	99.052773	53.879082	15.387856	26.439976	4.514594	0.000000	0.000000	22.014811	0.013850	99998.000000	3.844375	3.232329	0.365873	0.639527	3.280247	4.620185	1.995867	1.731420	1.187178	1.422261	0.654619	0.000000	0.000000	1.342715	0.000000	4.999991	29691.000000		1
35609.312500	8316.023438	3.389029	5.809764	15892.865234	99998.000000	2402.355957	1477.129395	490.801697	181.502701	127.457092	636.465149	835.872070	415.743500	2.770618	0.000000	4.551564	3.919916	0.530075	0.764158	4.201202	4.999991	3.380637	3.169419	2.690906	2.258883	2.105364	2.803775	2.922140	2.618825	0.442577	0.000000	29769.000000		1
4772.736328	1246.425659	2.050686	3.962604	3915.518799	66727.812500	433.277618	263.428375	69.859016	53.946926	27.250999	114.422127	129.294998	72.945839	0.042336	99998.000000	3.678767	3.095666	0.311899	0.597981	3.592789	4.824307	2.636766	2.420663	1.844222	1.731967	1.435382	2.058510	2.111582	1.863001	0.000000	4.999991	29879.000000		1
10517.423828	2634.844971	2.581089	6.426512	4453.822266	74687.406250	493.863831	311.901672	115.008034	67.145325	59.772110	129.646545	204.831177	143.384598	0.251944	0.000000	4.021909	3.420755	0.411803	0.807975	3.648733	4.873247	2.693607	2.494018	2.060728	1.827016	1.776499	2.112761	2.311396	2.156502	0.000000	0.000000	29920.000000		1
11096.793945	1781.164429	3.752910	3.617226	3884.326660	66063.671875	404.416931	243.411835	99.900803	58.742138	19.026669	67.577049	105.121567	108.621613	0.157656	0.000000	4.045197	3.250704	0.574368	0.558376	3.589316	4.819963	2.606829	2.386342	1.999569	1.768950	1.279363	1.829799	2.021692	2.035916	0.000000	0.000000	29941.000000		1
8266.763672	1635.439209	2.288134	3.046734	4710.266113	72976.382812	495.288544	324.600494	125.329308	45.664005	19.063673	106.225548	145.700485	55.843426	0.280458	0.000000	3.917336	3.213634	0.359481	0.483835	3.673045	4.863183	2.694858	2.511349	2.098053	1.659574	1.280207	2.026229	2.163461	1.746972	0.000000	0.000000	29978.000000		1
9114.517578	1708.206299	3.296517	5.735754	4519.823730	86357.343750	488.069489	310.945709	159.623566	58.116142	48.834087	154.378128	211.072662	92.385727	0.817807	0.000000	3.959734	3.232540	0.518055	0.758591	3.655122	4.936299	2.688482	2.492685	2.203097	1.764297	1.688723	2.188586	2.324432	1.965605	0.000000	0.000000	30015.000000		1
16848.195312	4855.673340	1.791652	2.664350	6831.622559	99998.000000	851.589905	539.851624	176.911011	96.265076	73.522499	273.937775	408.527557	173.219772	1.957596	99998.000000	4.226553	3.686249	0.253254	0.425591	3.834524	4.999991	2.930231	2.732274	2.247755	1.983469	1.866420	2.437652	2.611221	2.238597	0.291723	4.999991	30062.000000		1
13133.702148	976.453552	1.489446	4.995657	5634.290039	92863.226562	731.240784	443.768494	149.511993	32.545780	44.134468	189.329224	242.261597	186.304077	2.091490	99998.000000	4.118387	2.989652	0.173025	0.698593	3.750839	4.967844	2.864060	2.647156	2.174676	1.512495	1.644778	2.277218	2.384284	2.270222	0.320456	4.999991	30123.000000		1
25412.613281	4889.196777	4.203136	8.233582	12406.769531	99998.000000	1688.732422	1126.822754	498.989014	304.377350	173.552811	529.888062	723.855225	541.871460	2.340884	99998.000000	4.405049	3.689238	0.623573	0.915589	4.093659	4.999991	3.227561	3.051856	2.698091	2.483412	2.239432	2.724184	2.859652	2.733896	0.369380	4.999991	30173.000000		1
11301.007812	2687.447510	2.759946	3.799166	5322.798340	77091.953125	602.451538	401.755646	109.448059	57.820103	45.395718	133.680069	194.849121	151.374573	1.023160	0.000000	4.053117	3.429340	0.440901	0.579688	3.726140	4.887009	2.779922	2.603962	2.039208	1.762079	1.657015	2.126067	2.289698	2.180053	0.009944	0.000000	30243.000000		1
11516.416992	1989.807129	1.834825	1.739229	4919.352539	79218.296875	585.638977	354.888977	121.665825	79.541954	25.394588	101.220642	141.559021	73.026016	1.026855	99998.000000	4.061317	3.298811	0.263595	0.240357	3.691908	4.898826	2.767630	2.550092	2.085169	1.900596	1.404741	2.005269	2.150938	1.863478	0.011509	4.999991	30274.000000		1
4258.187012	783.133972	2.574922	4.539263	1481.545288	34863.156250	16.189629	10.225677	17.383036	11.594858	4.745874	0.000000	0.000000	0.000000	0.417264	0.000000	3.629225	2.893836	0.410764	0.656985	3.170715	4.542367	1.209237	1.009692	1.240126	1.064265	0.676316	0.000000	0.000000	0.000000	0.000000	0.000000	30316.000000		1
22472.287109	11054.941406	3.080655	4.372742	11522.596680	99998.000000	1639.176758	1026.043091	319.968719	135.783188	89.123131	444.835480	631.265991	351.176178	1.794100	99998.000000	4.351647	4.043556	0.488643	0.640754	4.061550	4.999991	3.214626	3.011166	2.505108	2.132846	1.949990	2.648199	2.800212	2.545525	0.253847	4.999991	30361.000000		1
13790.575195	1806.148926	2.389898	2.096942	4576.576660	70828.726562	517.778259	315.306122	82.964905	37.603111	22.764160	80.975899	128.557983	45.494396	1.101482	99998.000000	4.139582	3.256753	0.378379	0.321587	3.660541	4.850209	2.714144	2.498732	1.918894	1.575224	1.357252	1.908356	2.109099	1.657958	0.041977	4.999991	30405.000000		1
21679.404297	5835.661133	2.599592	5.822099	9225.013672	99998.000000	1263.281372	797.282166	238.366837	96.366837	79.421692	388.070007	530.572693	274.992401	2.851451	0.000000	4.336047	3.766090	0.414905	0.765080	3.964967	4.999991	3.101500	2.901612	2.377246	1.983928	1.899939	2.588910	2.724745	2.439321	0.455066	0.000000	30525.000000		1
18189.976562	5411.804199	3.290349	3.910181	7488.782227	99998.000000	980.357544	612.538452	216.620316	88.219597	59.747437	265.509918	352.335663	237.059326	1.725353	99998.000000	4.259832	3.733342	0.517242	0.592197	3.874411	4.999991	2.991385	2.787133	2.335699	1.945565	1.776319	2.424081	2.546957	2.374857	0.236878	4.999991	30600.000000		1
18216.066406	3117.798584	3.444536	5.285528	5384.121582	89892.140625	645.287781	407.331055	160.194061	79.532707	39.070969	169.624130	215.837036	135.178772	0.370647	0.000000	4.260455	3.493848	0.537131	0.723088	3.731115	4.953722	2.809753	2.609947	2.204646	1.900546	1.591854	2.229488	2.334126	2.130908	0.000000	0.000000	30725.000000		1
5778.883301	2453.262207	1.887248	3.879343	3805.574219	64956.964844	378.843475	243.232971	62.451878	36.098248	25.252737	77.620789	106.672691	42.444580	0.366615	0.000000	3.761844	3.389744	0.275829	0.588758	3.580420	4.812626	2.578460	2.386022	1.795545	1.557486	1.402308	1.889978	2.028053	1.627822	0.000000	0.000000	30763.000000		1
8824.293945	1742.152100	1.902667	3.133079	2878.734863	54088.691406	235.939941	148.241486	42.962646	28.734278	14.046430	34.133904	34.796909	38.130428	0.512512	0.000000	3.945680	3.241086	0.279363	0.495971	3.459202	4.733107	2.372802	2.170970	1.633091	1.458400	1.147566	1.533186	1.541541	1.581272	0.000000	0.000000	30793.000000		1
22413.136719	3755.151855	4.249392	5.618572	7707.607422	99998.000000	1028.636597	633.399963	186.177643	107.181511	70.222900	300.541168	419.107849	214.005295	2.155236	0.000000	4.350502	3.574627	0.628327	0.749626	3.886919	4.999991	3.012262	2.801678	2.269928	2.030120	1.846479	2.477904	2.622326	2.330425	0.333495	0.000000	30839.000000		1
10102.778320	1331.003296	2.399149	4.903145	4076.742676	76357.531250	414.439056	268.217438	114.588646	51.220901	36.758167	116.953873	146.785965	111.871872	0.337774	0.000000	4.004441	3.124179	0.380057	0.690475	3.610313	4.882852	2.617461	2.428487	2.059142	1.709447	1.565354	2.068015	2.166685	2.048721	0.000000	0.000000	30902.000000		1
12307.632812	2860.617920	2.648932	6.673211	5081.893555	87747.054688	624.740784	375.901581	109.263031	75.702705	44.501434	197.997620	264.729706	158.041611	0.489845	0.000000	4.090175	3.456460	0.423071	0.824335	3.706026	4.943233	2.795700	2.575074	2.038473	1.879111	1.648374	2.296660	2.422803	2.198771	0.000000	0.000000	30987.000000		1
22318.697266	7208.069824	1.865662	7.863534	12608.325195	99998.000000	1809.738281	1135.074951	386.768677	163.502914	129.449188	543.077209	766.207336	516.837708	2.768705	0.000000	4.348669	3.857819	0.270833	0.895618	4.100657	4.999991	3.257616	3.055025	2.587451	2.213526	2.112099	2.734862	2.884346	2.713354	0.442277	0.000000	31028.000000		1
6397.601562	2423.895752	2.013681	1.850243	1921.761353	43062.804688	97.245705	64.012245	19.427553	12.819102	16.109451	31.241358	56.910400	48.692234	0.008855	99998.000000	3.806017	3.384514	0.303991	0.267229	3.283700	4.634102	1.987870	1.806263	1.288418	1.107858	1.207081	1.494730	1.755192	1.687460	0.000000	4.999991	31100.000000		1
9411.204102	2252.951660	2.695188	3.712821	8252.639648	99998.000000	1138.541016	704.208740	207.208740	77.549866	46.003216	292.403198	331.622192	276.253662	1.105134	0.000000	3.973645	3.352752	0.430589	0.569704	3.916593	4.999991	3.056349	2.847701	2.316408	1.889581	1.662788	2.465982	2.520643	2.441308	0.043415	0.000000	31120.000000		1
21973.039062	6633.485840	3.826920	4.835302	11458.876953	99998.000000	1611.188721	1021.947937	295.156982	144.759949	62.189758	343.799866	434.252106	264.720459	2.372805	99998.000000	4.341890	3.821742	0.582849	0.684424	4.059142	4.999991	3.207146	3.009429	2.470053	2.160648	1.793719	2.536306	2.637742	2.422787	0.375262	4.999991	31198.000000		1
25155.902344	6082.899902	2.889463	5.785094	9950.502930	99998.000000	1349.687744	855.925598	298.990051	159.364532	86.526627	373.184814	496.636139	345.779633	3.282597	99998.000000	4.400640	3.784111	0.460817	0.762310	3.997845	4.999991	3.130233	2.932436	2.475657	2.202392	1.937150	2.571924	2.696038	2.538800	0.516218	4.999991	31245.000000		1
15192.119141	6647.782227	1.945839	5.014159	7547.287109	99998.000000	1012.194092	639.225098	200.153152	92.922302	58.424515	253.326050	331.455658	197.174255	1.540449	99998.000000	4.181618	3.822677	0.289107	0.700198	3.877791	4.999991	3.005264	2.805654	2.301363	1.968120	1.766595	2.403680	2.520425	2.294850	0.187647	4.999991	31342.000000		1
22449.306641	7053.947754	2.975808	8.366183	9970.332031	99998.000000	1394.873657	876.136414	329.926117	127.491013	130.223206	548.640320	761.677307	509.325714	0.379148	99998.000000	4.351203	3.848432	0.473605	0.922527	3.998710	4.999991	3.144535	2.942572	2.518417	2.105479	2.114688	2.739288	2.881771	2.706995	0.000000	4.999991	31376.000000		1
9059.531250	822.137085	3.709738	4.258643	2467.576904	54255.058594	188.249908	110.259079	48.359192	27.096813	20.799818	60.373436	58.976505	46.212910	0.840726	99998.000000	3.957106	2.914944	0.569343	0.629271	3.392271	4.734440	2.274735	2.042414	1.684479	1.432918	1.318060	1.780846	1.770679	1.664763	0.000000	4.999991	31410.000000		1
10299.909180	3054.387695	2.380646	6.324748	4791.056641	78632.523438	518.795898	340.228882	133.260681	65.396851	32.678379	110.724724	151.069275	178.098251	0.793500	0.000000	4.012834	3.484924	0.376695	0.801043	3.680431	4.895602	2.714997	2.531771	2.124702	1.815557	1.514261	2.044245	2.179176	2.250660	0.000000	0.000000	31434.000000		1
19575.949219	4826.520020	4.036614	7.499653	9459.886719	99998.000000	1323.771973	814.618958	304.303345	116.756516	71.067841	291.111115	418.099457	250.276230	4.365436	99998.000000	4.291723	3.683634	0.606017	0.875041	3.975886	4.999991	3.121813	2.910954	2.483307	2.067281	1.851673	2.464059	2.621280	2.398420	0.640028	4.999991	31471.000000		1
6902.745605	672.794678	2.784616	2.510163	2042.841187	42892.542969	102.725502	69.627739	12.908530	37.430420	3.799166	10.722159	0.000000	29.406532	0.784013	0.000000	3.839022	2.827883	0.444765	0.399702	3.310235	4.632382	2.011678	1.842782	1.110877	1.573225	0.579688	1.030282	0.000000	1.468444	0.000000	0.000000	31577.000000		1
20923.636719	7418.282227	2.503996	7.811110	14661.833008	99998.000000	2149.279541	1346.027344	559.729431	265.707275	162.969421	866.598450	1150.922241	644.168335	1.256409	99998.000000	4.320637	3.870303	0.398634	0.892713	4.166188	4.999991	3.332293	3.129054	2.747978	2.424403	2.212106	2.937818	3.061046	2.808999	0.099131	4.999991	31639.000000		1
5104.170410	2253.833740	2.605759	3.934851	2576.778320	51915.914062	186.300995	102.895111	50.998871	27.106064	17.512552	71.354630	97.504738	62.695492	0.485689	0.000000	3.707925	3.352922	0.415934	0.594928	3.411077	4.715301	2.270215	2.012395	1.707561	1.433066	1.243349	1.853422	1.989026	1.797236	0.000000	0.000000	31694.000000		1
13819.053711	2025.442749	3.398280	4.449835	5273.535645	83454.820312	628.795898	373.931091	112.519463	48.806332	20.605543	125.912140	160.456177	102.281448	1.101035	0.000000	4.140478	3.306520	0.531259	0.648344	3.722102	4.921452	2.798510	2.572792	2.051228	1.688476	1.313984	2.100068	2.205356	2.009797	0.041801	0.000000	31716.000000		1
19719.195312	5915.480469	1.989012	3.102241	10502.415039	99998.000000	1441.962402	897.984741	272.361969	87.257469	69.152840	334.764526	470.701874	270.894104	2.714508	99998.000000	4.294889	3.771990	0.298637	0.491676	4.021289	4.999991	3.158954	2.953269	2.435147	1.940803	1.839810	2.524740	2.672746	2.432800	0.433691	4.999991	31754.000000		1
15134.810547	3866.789551	3.037483	5.698749	6040.976562	99998.000000	777.984131	486.330261	159.065414	70.633034	60.342598	222.784698	285.822479	216.601807	0.256084	0.000000	4.179977	3.587351	0.482514	0.755780	3.781107	4.999991	2.890971	2.686931	2.201576	1.849008	1.780624	2.347885	2.456096	2.335662	0.000000	0.000000	31821.000000		1
11027.160156	3595.068848	3.493876	4.813716	5488.894531	95713.476562	654.893616	412.715271	132.098114	68.292480	47.677685	174.959000	193.862320	148.093475	0.406444	0.000000	4.042464	3.555707	0.543307	0.682481	3.739485	4.980973	2.816171	2.615651	2.120897	1.834373	1.678315	2.242936	2.287493	2.170536	0.000000	0.000000	31869.000000		1
17657.425781	6919.583008	1.517200	4.255559	12643.134766	99998.000000	1872.776123	1138.519409	386.713165	132.671692	82.718208	487.317078	664.678284	288.335754	2.731467	0.000000	4.246927	3.840080	0.181043	0.628957	4.101855	4.999991	3.272486	3.056340	2.587389	2.122778	1.917601	2.687812	2.822612	2.459898	0.436396	0.000000	31907.000000		1
16430.361328	4390.260254	3.826920	5.751173	7674.731934	99998.000000	1066.344482	634.315796	210.890732	126.161919	75.045868	273.903839	403.075500	294.444641	1.265587	99998.000000	4.215647	3.642490	0.582849	0.759756	3.885063	4.999991	3.027898	2.802305	2.324058	2.100928	1.875327	2.437598	2.605386	2.469004	0.102292	4.999991	31995.000000		1
8154.166992	1676.163086	1.208826	3.453787	3034.291016	63352.398438	258.130524	158.726196	84.056549	35.777538	25.342165	75.687286	70.731712	78.006256	0.441409	0.000000	3.911380	3.224316	0.082364	0.538296	3.482057	4.801763	2.411839	2.200649	1.924572	1.553610	1.403844	1.879023	1.849614	1.892129	0.000000	0.000000	32040.000000		1
7384.209961	1892.064941	2.229543	4.705785	3952.927490	67019.812500	440.638519	252.857330	81.848595	49.944233	29.347942	123.226204	162.102890	113.706696	0.021678	0.000000	3.868304	3.276936	0.348216	0.672632	3.596919	4.826203	2.644083	2.402876	1.913011	1.698485	1.467578	2.090703	2.209791	2.055786	0.000000	0.000000	32070.000000		1
7036.986816	1334.364624	2.874044	2.769197	3825.994629	77122.703125	387.801727	235.856674	75.255562	27.306507	30.559851	119.793999	151.507172	106.117615	0.216258	0.000000	3.847387	3.125274	0.458493	0.442354	3.582744	4.887182	2.588610	2.372648	1.876539	1.436266	1.485151	2.078435	2.180433	2.025788	0.000000	0.000000	32108.000000		1
23786.068359	6768.868164	2.445405	5.683331	12388.729492	99998.000000	1784.621338	1132.262573	560.851929	188.576797	190.161835	923.481079	1199.904297	609.803162	2.776804	0.000000	4.376323	3.830516	0.388351	0.754603	4.093027	4.999991	3.251546	3.053947	2.748848	2.275488	2.279123	2.965428	3.079147	2.785190	0.443545	0.000000	32185.000000		1
8745.291992	1182.206787	2.652015	2.790784	2613.702881	54185.855469	182.578918	123.574661	42.740620	15.511206	15.455699	52.198444	54.261467	47.545086	0.778427	99998.000000	3.941774	3.072693	0.423576	0.445726	3.417256	4.733886	2.261451	2.091929	1.630841	1.190646	1.189089	1.717658	1.734492	1.677106	0.000000	4.999991	32225.000000		1
16703.031250	6242.671387	1.902667	4.755125	9860.963867	99998.000000	1396.279907	861.106262	274.128967	129.301163	62.806507	322.481995	378.670776	240.895508	1.173478	0.000000	4.222795	3.795371	0.279363	0.677162	3.993919	4.999991	3.144973	2.935057	2.437955	2.111603	1.798005	2.508506	2.578262	2.381829	0.069475	0.000000	32267.000000		1
14307.224609	3671.647461	3.493876	4.289481	9116.012695	99998.000000	1203.123779	770.213074	231.536362	118.181206	56.916565	314.624603	398.406708	194.389633	1.006900	99998.000000	4.155555	3.564861	0.543307	0.632405	3.959805	4.999991	3.080310	2.886611	2.364619	2.072548	1.755239	2.497793	2.600327	2.288673	0.002986	4.999991	32321.000000		1
25811.164062	5098.638184	3.968772	4.570101	10268.183594	99998.000000	1378.289429	869.546509	250.849808	121.061417	70.188980	345.045685	468.012848	219.839737	2.540707	99998.000000	4.411808	3.707454	0.598656	0.659926	4.011494	4.999991	3.139340	2.939293	2.399414	2.083006	1.846269	2.537877	2.670258	2.342106	0.404955	4.999991	32379.000000		1
12948.372070	2317.503662	2.806202	5.489055	3781.070801	64877.871094	422.638733	258.941528	109.010162	59.935547	31.768677	102.167351	102.358543	84.001045	0.772743	0.000000	4.112215	3.365021	0.448119	0.739498	3.577615	4.812097	2.625969	2.413202	2.037467	1.777684	1.501999	2.009312	2.010124	1.924285	0.000000	0.000000	32445.000000		1
18303.632812	4316.629883	4.715036	6.414176	9804.099609	99998.000000	1381.209717	850.822021	273.752747	116.358711	80.220383	417.871277	602.226440	302.890991	3.681686	99998.000000	4.262537	3.635145	0.673485	0.807141	3.991408	4.999991	3.140260	2.929839	2.437358	2.065799	1.904285	2.621042	2.779760	2.481286	0.566047	4.999991	32574.000000		1
13584.319336	3825.933105	3.136162	6.148975	9452.152344	99998.000000	1343.304321	809.777466	299.791840	116.025673	94.408661	435.430084	605.818970	420.150146	1.374107	0.000000	4.133038	3.582737	0.496399	0.788803	3.975531	4.999991	3.128174	2.908366	2.476820	2.064554	1.975012	2.638918	2.782343	2.623405	0.138021	0.000000	32630.000000		1
7854.442871	2562.710205	2.914133	3.669649	4103.642090	75217.781250	474.174164	286.343658	101.343987	44.214645	31.558983	96.690628	108.572273	98.503868	0.814918	0.000000	3.895115	3.408700	0.464509	0.564625	3.613169	4.876320	2.675938	2.456887	2.005798	1.645566	1.499123	1.985384	2.035719	1.993453	0.000000	0.000000	32687.000000		1
4932.168945	2603.350830	1.680638	2.565671	3457.176514	60218.777344	331.532745	213.774017	64.308289	50.681248	31.984539	72.057724	120.580353	50.203266	0.048104	0.000000	3.693038	3.415533	0.225474	0.409201	3.538722	4.779732	2.520526	2.329955	1.808267	1.704847	1.504940	1.857681	2.081277	1.700732	0.000000	0.000000	32722.000000		1
19391.199219	2361.465576	2.349809	4.021195	5979.264648	95749.398438	728.647400	462.462128	156.974640	46.259167	59.695015	258.343292	330.120392	208.889374	2.150516	99998.000000	4.287605	3.373182	0.371033	0.604355	3.776648	4.981136	2.862517	2.665076	2.195829	1.665198	1.775938	2.412197	2.518672	2.319916	0.332543	4.999991	32751.000000		1
27599.044922	5281.217285	3.006645	4.483756	11308.403320	99998.000000	1654.728027	1002.360046	322.910614	141.509689	110.980675	523.020569	694.476440	436.247284	2.894640	0.000000	4.440894	3.722734	0.478082	0.651642	4.053401	4.999991	3.218727	3.001024	2.509082	2.150786	2.045247	2.718519	2.841657	2.639733	0.461595	0.000000	32770.000000		1
26923.154297	4674.630371	3.170084	5.933114	10061.416016	99998.000000	1460.918091	890.133545	284.437897	168.421478	84.337173	369.188293	459.174866	273.842163	1.451084	99998.000000	4.430126	3.669747	0.501071	0.773283	4.002659	4.999991	3.164626	2.949455	2.453987	2.226398	1.926019	2.567248	2.661978	2.437500	0.161693	4.999991	32850.000000		1
5023.968750	2296.858154	2.710606	4.570101	2583.241699	49183.085938	186.183807	119.760078	42.160877	36.795170	25.490185	41.457783	54.782619	42.469250	0.060987	0.000000	3.701047	3.361134	0.433066	0.659926	3.412165	4.691816	2.269942	2.078312	1.624910	1.565791	1.406373	1.617606	1.738643	1.628075	0.000000	0.000000	32888.000000		1
9319.330078	3264.899170	3.401364	5.359538	6247.707031	97798.062500	772.988464	490.302124	187.004089	104.332130	44.769718	210.751953	310.387543	167.854065	1.241449	0.000000	3.969385	3.513870	0.531653	0.729127	3.795721	4.990330	2.888173	2.690464	2.271851	2.018418	1.650984	2.323772	2.491904	2.224932	0.093929	0.000000	32971.000000		1
23310.740234	7269.880371	2.692104	4.909312	11848.279297	99998.000000	1731.618042	1044.582520	334.992706	157.714737	104.378387	460.877106	646.632263	276.105621	1.837366	99998.000000	4.367556	3.861527	0.430092	0.691021	4.073655	4.999991	3.238452	3.018943	2.525035	2.197872	2.018610	2.663585	2.810657	2.441075	0.264196	4.999991	33063.000000		1
18333.609375	3921.664551	2.494745	4.776711	9425.548828	99998.000000	1317.798706	813.971375	253.276718	135.172607	68.036530	309.268158	395.110199	273.345673	4.357017	0.000000	4.263248	3.593470	0.397026	0.679129	3.974307	4.999991	3.119849	2.910609	2.403595	2.130889	1.832742	2.490335	2.596718	2.436712	0.639189	0.000000	33155.000000		1
12920.347656	1008.268494	3.900929	2.775365	4093.718750	72887.484375	425.565186	263.277283	73.695190	47.051685	16.334564	81.382950	76.652496	100.455872	0.183627	99998.000000	4.111274	3.003576	0.591168	0.443320	3.612118	4.862653	2.628966	2.420413	1.867439	1.672575	1.213108	1.910533	1.884526	2.001975	0.000000	4.999991	33178.000000		1
12825.922852	3657.076660	2.864793	4.230890	5860.081055	94120.335938	747.803589	459.668274	148.198318	84.503693	40.113274	148.617706	224.008957	151.985153	1.508063	99998.000000	4.108088	3.563134	0.457093	0.626432	3.767904	4.973683	2.873788	2.662445	2.170843	1.926876	1.603288	2.172071	2.350266	2.181801	0.178419	4.999991	33219.000000		1
7775.665527	404.265808	2.886379	5.051164	1844.464355	42526.234375	82.690453	45.084259	28.197706	21.364141	20.284834	36.844509	59.402058	85.419563	1.411591	12299.312500	3.890738	2.606667	0.460353	0.703391	3.265870	4.628657	1.917455	1.654025	1.450214	1.329685	1.307171	1.566373	1.773801	1.931557	0.149709	4.089881	33271.000000		1
11966.741211	2533.815674	2.281967	3.823836	5614.760742	99998.000000	652.531433	424.754181	171.344864	78.703178	39.715473	208.093781	274.495911	163.213043	0.085191	0.000000	4.077976	3.403775	0.358309	0.582499	3.749331	4.999991	2.814601	2.628138	2.233871	1.895992	1.598960	2.318259	2.438536	2.212755	0.000000	0.000000	33306.000000		1
7363.080078	2559.928711	2.445405	2.766114	2985.157715	56993.265625	259.539795	151.195709	55.356194	42.728283	14.746439	28.564672	29.310936	82.480759	0.161460	0.000000	3.867059	3.408228	0.388351	0.441870	3.474967	4.755824	2.414204	2.179539	1.743166	1.630715	1.168687	1.455829	1.467030	1.916353	0.000000	0.000000	33354.000000		1
29298.101562	7387.614258	3.808417	6.025626	16486.115234	99998.000000	2402.432861	1516.909546	432.630035	183.985107	132.141296	689.012085	988.313599	626.887085	3.308878	99998.000000	4.466839	3.868504	0.580745	0.780002	4.217118	4.999991	3.380651	3.180960	2.636117	2.264783	2.121039	2.838227	2.994895	2.797189	0.519681	4.999991	33520.000000		1
20336.269531	5132.321777	3.463039	4.619441	8381.805664	99998.000000	1041.048584	718.310669	337.015656	204.960693	125.144287	383.438232	544.939819	380.200317	2.471823	0.000000	4.308271	3.710314	0.539457	0.664589	3.923338	4.999991	3.017471	2.856312	2.527650	2.311671	2.097411	2.583695	2.736349	2.580013	0.393017	0.000000	33619.000000		1
15951.533203	3020.497314	3.086823	5.054248	6352.369141	99998.000000	817.215454	508.224823	174.009216	100.819756	81.157837	306.517456	438.156097	273.145233	3.547930	99998.000000	4.202803	3.480078	0.489512	0.703657	3.802936	4.999991	2.912337	2.706056	2.240572	2.003546	1.909330	2.486455	2.641629	2.436394	0.549975	4.999991	33762.000000		1
6401.354492	137.448410	3.003561	2.417651	1692.633423	34751.687500	1.918085	20.050468	7.441061	30.417999	0.385467	0.000000	0.000000	20.488359	1.246739	99998.000000	3.806272	2.138140	0.477637	0.383394	3.228563	4.540976	0.282868	1.302125	0.871635	1.483131	0.000000	0.000000	0.000000	1.311507	0.095776	4.999991	33793.000000		0
5387.609375	2071.717285	2.494745	4.428249	3778.942871	69004.054688	359.804474	228.548218	82.601028	38.444969	11.517764	65.023712	80.340645	62.402538	0.825272	0.000000	3.731396	3.316330	0.397026	0.646232	3.577370	4.838875	2.556067	2.358978	1.916986	1.584839	1.061368	1.813072	1.904935	1.795202	0.000000	0.000000	33819.000000		1
22180.919922	3641.389648	1.915002	4.335737	6980.789062	99998.000000	937.117371	572.678040	220.049423	117.018631	75.576271	291.928284	426.061676	206.616669	1.675601	0.000000	4.345980	3.561267	0.282169	0.637063	3.843904	4.999991	2.971794	2.757910	2.342520	2.068255	1.878385	2.465276	2.629472	2.315165	0.224171	0.000000	33880.000000		1
26066.152344	6959.915039	3.256428	5.415045	16177.336914	99998.000000	2402.944824	1513.390991	429.274933	223.589569	110.946754	541.294800	723.593140	390.601776	2.542133	0.000000	4.416077	3.842604	0.512742	0.733602	4.208907	4.999991	3.380744	3.179951	2.632735	2.349452	2.045115	2.733434	2.859494	2.591734	0.405198	0.000000	33941.000000		1
7718.968262	2745.958252	2.408400	3.974939	5708.845215	90401.906250	688.808533	431.057343	152.965775	106.308807	56.546516	194.787445	247.038315	172.303909	2.860496	99998.000000	3.887559	3.438694	0.381729	0.599330	3.756548	4.956178	2.838099	2.634535	2.184594	2.026569	1.752406	2.289561	2.392764	2.236295	0.456441	4.999991	33999.000000		1
8953.574219	2453.783447	2.235711	3.040566	4262.713867	74686.156250	419.514893	278.483185	112.790825	51.186981	16.938976	85.009430	108.279320	131.984024	0.969571	0.000000	3.951996	3.389836	0.349416	0.482955	3.629686	4.873240	2.622747	2.444799	2.052274	1.709159	1.228887	1.929467	2.034545	2.120521	0.000000	0.000000	34013.000000		1
11180.869141	3391.606934	2.411484	5.106671	6062.778320	99684.429688	770.058899	478.047363	196.304642	93.862839	58.492355	249.881516	341.980469	306.872101	1.458724	99998.000000	4.048476	3.530406	0.382284	0.708138	3.782672	4.998627	2.886524	2.679471	2.292931	1.972494	1.767099	2.397734	2.534001	2.486957	0.163973	4.999991	34059.000000		1
13357.340820	3357.297119	2.186371	2.886379	6297.750000	99998.000000	801.796753	495.670929	181.441025	85.888290	50.610321	220.370132	302.459259	188.579880	0.660115	0.000000	4.125720	3.525990	0.339724	0.460353	3.799186	4.999991	2.904064	2.695194	2.258735	1.933934	1.704239	2.343153	2.480667	2.275495	0.000000	0.000000	34083.000000		1
8531.826172	1886.896606	3.623393	3.913265	3122.834473	59330.589844	288.292572	171.431198	88.608147	22.933765	17.228848	78.943710	115.026543	87.661438	1.761606	99998.000000	3.931042	3.275748	0.559115	0.592539	3.494549	4.773279	2.459833	2.234090	1.947474	1.360475	1.236256	1.897318	2.060798	1.942809	0.245909	4.999991	34110.000000		1
8757.229492	1316.651611	2.772281	2.652015	2538.058838	47069.281250	192.943359	113.493919	45.882950	53.012554	12.473723	17.916523	31.460302	62.812675	0.748014	99998.000000	3.942367	3.119471	0.442837	0.423576	3.404502	4.672738	2.285430	2.054973	1.661651	1.724379	1.095996	1.253254	1.497763	1.798047	0.000000	4.999991	34140.000000		1
37212.988281	13890.142578	2.420735	8.776320	17021.914062	99998.000000	2481.348877	1595.134766	478.904633	256.067505	178.335693	777.589417	1124.361938	635.694214	2.509209	0.000000	4.570694	4.142707	0.383947	0.943312	4.231009	4.999991	3.394688	3.202797	2.680249	2.408355	2.251238	2.890750	3.050906	2.803248	0.399537	0.000000	34176.000000		1
2620.400879	189.902802	3.620309	4.903145	588.457520	23243.527344	0.000000	0.000000	0.000000	5.729587	0.000000	0.000000	0.000000	0.000000	0.835372	0.000000	3.418368	2.278531	0.558746	0.690475	2.769715	4.366302	0.000000	0.000000	0.000000	0.758123	0.000000	0.000000	0.000000	0.000000	0.000000	0.000000	34225.000000		1
19772.044922	5095.171875	2.297385	4.924731	8409.972656	99998.000000	1126.156738	694.457947	204.612228	130.886200	77.229156	359.702698	471.219940	266.792755	5.158192	0.000000	4.296052	3.707159	0.361234	0.692383	3.924795	4.999991	3.051599	2.841646	2.310932	2.116894	1.887781	2.555944	2.673224	2.426174	0.712498	0.000000	34253.000000		1
11922.671875	1671.059570	3.456871	3.987274	4399.730469	79169.468750	456.029449	251.068756	82.773712	39.194321	14.243790	75.116791	117.903664	78.576744	2.437515	0.000000	4.076374	3.222992	0.538683	0.600676	3.643426	4.898558	2.658993	2.399793	1.917892	1.593223	1.153626	1.875737	2.071527	1.895294	0.386947	0.000000	34358.000000		1
21769.611328	5811.305664	2.695188	3.503127	10143.823242	99998.000000	1396.116455	865.118225	314.862061	111.588173	79.461777	363.212006	519.477356	287.515472	0.637273	99998.000000	4.337851	3.764274	0.430589	0.544456	4.006202	4.999991	3.144922	2.937075	2.498120	2.047618	1.900158	2.560160	2.715567	2.458661	0.000000	4.999991	34400.000000		1
15197.049805	2724.584961	1.837908	4.341904	5960.604980	96402.203125	684.482056	439.500610	162.932419	65.480110	58.621872	220.370132	308.426300	191.204132	1.099844	0.000000	4.181759	3.435300	0.264324	0.637680	3.775290	4.984087	2.835362	2.642960	2.212008	1.816109	1.768060	2.343153	2.489151	2.281497	0.041331	0.000000	34422.000000		1
9233.987305	3443.703613	3.413699	4.267894	5054.241699	92808.468750	594.202515	369.737183	146.409744	77.081131	42.999653	142.807938	238.360672	76.519890	0.109079	0.000000	3.965389	3.537026	0.533225	0.630214	3.703656	4.967587	2.773935	2.567893	2.165570	1.886948	1.633465	2.154752	2.377235	1.883774	0.000000	0.000000	34487.000000		1
5873.775879	79.763985	4.147629	3.034399	804.692383	32921.171875	0.000000	0.000000	0.000000	9.652102	2.818537	0.000000	0.000000	13.919996	0.151008	99998.000000	3.768917	1.901807	0.617800	0.482073	2.905630	4.517475	0.000000	0.000000	0.000000	0.984622	0.450024	0.000000	0.000000	1.143639	0.000000	4.999991	34510.000000		0
10479.537109	3043.471191	4.443667	6.241487	4467.979492	76843.859375	546.287415	314.131226	81.793083	52.176861	45.537571	155.025711	227.589172	159.059250	0.208463	0.000000	4.020342	3.483369	0.647742	0.795288	3.650111	4.885609	2.737421	2.497111	1.912717	1.717478	1.658370	2.190404	2.357152	2.201559	0.000000	0.000000	34579.000000		1
26668.773438	8298.680664	3.173167	4.634860	8553.557617	99998.000000	1107.962646	731.459778	250.122055	83.529228	80.522583	287.441467	398.699677	204.365540	1.771752	99998.000000	4.426003	3.919009	0.501493	0.666037	3.932147	4.999991	3.044525	2.864190	2.398152	1.921839	1.905918	2.458549	2.600646	2.310408	0.248403	4.999991	34644.000000		1
24295.750000	5931.392578	4.156880	6.950747	12063.240234	99998.000000	1755.893188	1069.625610	300.158783	181.829575	93.135078	417.960693	550.135925	315.626831	4.128086	0.000000	4.385530	3.773157	0.618767	0.842031	4.081464	4.999991	3.244498	3.029232	2.477351	2.259665	1.969113	2.621135	2.740470	2.499174	0.615749	0.000000	34696.000000		1
29098.503906	3651.220703	2.211041	3.435285	10420.551758	99998.000000	1428.982910	874.952271	248.709702	120.358322	65.461609	324.412415	487.391083	202.256256	2.049141	99998.000000	4.463871	3.562438	0.344597	0.535963	4.017891	4.999991	3.155027	2.941984	2.395693	2.080476	1.815987	2.511097	2.687878	2.305902	0.311572	4.999991	34807.000000		1
17308.375000	4905.401855	2.087691	4.400495	7567.115723	99998.000000	957.383728	576.424805	170.012680	106.429077	44.661789	216.873184	327.872345	221.113327	3.090649	0.000000	4.238256	3.690675	0.319666	0.643502	3.878930	4.999991	2.981086	2.760743	2.230481	2.027060	1.649936	2.336206	2.515705	2.344615	0.490050	0.000000	34842.000000		1
13275.384766	4004.284180	3.324270	5.001824	6328.538086	99707.984375	752.204041	441.107239	101.936066	82.496178	34.399105	118.674599	171.967773	123.411224	0.661263	0.000000	4.123047	3.602525	0.521696	0.699128	3.801303	4.998730	2.876336	2.644544	2.008328	1.916434	1.536547	2.074358	2.235447	2.091355	0.000000	0.000000	34875.000000		1
9076.596680	935.171509	2.790784	3.941018	3375.053467	61040.917969	262.392242	154.936279	74.879341	43.431377	9.834043	28.274801	63.605194	0.000000	0.907554	0.000000	3.957923	2.970891	0.445726	0.595608	3.528281	4.785621	2.418951	2.190153	1.874362	1.637804	0.992732	1.451400	1.803493	0.000000	0.000000	0.000000	34943.000000		1
3949.276367	2378.429199	4.807549	6.130473	2827.356689	53220.574219	171.643982	93.073402	56.805550	9.467078	6.247655	0.000000	6.315497	55.920517	0.216809	0.000000	3.596518	3.376290	0.681924	0.787494	3.451380	4.726079	2.234629	1.968826	1.754391	0.976216	0.795717	0.000000	0.800408	1.747571	0.000000	0.000000	34976.000000		1
16664.888672	2683.611328	2.550252	4.687283	7057.799316	99998.000000	924.258179	578.577209	169.454529	89.622696	67.626389	300.568939	404.136292	237.343033	1.713111	0.000000	4.221802	3.428720	0.406583	0.670921	3.848669	4.999991	2.965793	2.762361	2.229053	1.952418	1.830116	2.477944	2.606528	2.375376	0.233785	0.000000	35010.000000		1
17001.904297	5204.722168	2.392981	4.317234	6434.788086	99998.000000	909.647400	556.439087	159.848679	74.154663	63.546604	254.121658	323.860413	175.936554	0.600559	99998.000000	4.230497	3.716398	0.378939	0.635206	3.808534	4.999991	2.958873	2.745418	2.203709	1.870138	1.803092	2.405042	2.510358	2.245356	0.000000	4.999991	35090.000000		1
10911.084961	7074.284668	1.668303	4.406662	10563.618164	99998.000000	1590.129883	993.407959	281.866058	112.562630	87.291389	449.498108	537.208862	478.688751	1.540602	0.000000	4.037868	3.849683	0.222275	0.644110	4.023813	4.999991	3.201433	2.997128	2.450043	2.051394	1.940971	2.652728	2.730143	2.680053	0.187691	0.000000	35145.000000		1
15767.989258	5687.595215	2.322055	3.500043	7492.359375	99998.000000	1087.727173	677.861267	177.817627	57.400715	55.655315	241.117538	313.292450	268.791016	3.149029	0.000000	4.197776	3.754929	0.365873	0.544073	3.874619	4.999991	3.036520	2.831141	2.249975	1.758917	1.745507	2.382229	2.495950	2.429415	0.498177	0.000000	35202.000000		1
3044.223633	353.710999	2.414567	3.324270	1050.586670	29761.564453	11.437587	11.878562	15.141157	9.328310	3.151581	0.000000	0.000000	47.175034	0.422834	0.000000	3.483477	2.548649	0.382839	0.521696	3.021432	4.473656	1.058334	1.074764	1.180159	0.969803	0.498528	0.000000	0.000000	1.673712	0.000000	0.000000	35227.000000		1
6856.276855	1531.085571	1.504864	4.613273	3561.150879	66315.804688	421.491577	270.718353	87.683029	41.858669	27.704309	59.081352	91.269417	98.439110	1.247374	0.000000	3.836088	3.184999	0.177497	0.664009	3.551590	4.821617	2.624789	2.432518	1.942916	1.621785	1.442547	1.771450	1.960325	1.993168	0.095997	0.000000	35255.000000		1
39189.300781	8721.886719	4.079786	5.914611	18980.785156	99998.000000	2946.333496	1839.777100	548.140747	184.345901	144.442322	694.445618	874.684021	514.071594	3.205065	99998.000000	4.593167	3.940610	0.610637	0.771926	4.278314	4.999991	3.469282	3.264765	2.738892	2.265634	2.159694	2.841638	2.941851	2.711024	0.505837	4.999991	35330.000000		1
7333.177246	558.113525	3.543216	5.051164	2572.075684	50312.683594	266.493622	162.435944	52.223114	46.792652	16.214298	48.868008	92.311722	69.131256	0.167572	0.000000	3.865292	2.746722	0.549398	0.703391	3.410284	4.701677	2.425687	2.210682	1.717863	1.670178	1.209898	1.689025	1.965257	1.839674	0.000000	0.000000	35401.000000		1
8806.686523	2562.407959	3.129995	5.029578	6195.613770	99998.000000	852.610596	522.425415	154.967117	97.695930	60.971684	253.504913	359.258636	217.625610	1.577652	0.000000	3.944813	3.408648	0.495544	0.701532	3.792084	4.999991	2.930751	2.718024	2.190240	1.989877	1.785128	2.403986	2.555407	2.337710	0.198011	0.000000	35430.000000		1
6400.771484	2110.153076	3.197837	2.738360	3983.228271	66200.906250	499.645844	331.742462	100.573059	32.909660	27.281837	135.715347	172.636948	154.399719	0.044011	0.000000	3.806232	3.324314	0.504856	0.437491	3.600235	4.820864	2.698662	2.520801	2.002482	1.517323	1.435874	2.132629	2.237134	2.188647	0.000000	0.000000	35491.000000		1
9183.269531	1508.688354	2.692104	2.867877	3449.719971	60530.406250	434.036224	271.251831	89.292740	40.514160	24.176512	95.136421	105.624222	83.729675	0.872915	0.000000	3.962997	3.178600	0.430092	0.457561	3.537784	4.781973	2.637526	2.433373	1.950816	1.607607	1.383394	1.978347	2.023763	1.922879	0.000000	0.000000	35514.000000		1
13033.267578	2758.509277	2.442321	5.563065	4891.543457	79790.750000	634.275696	407.392731	123.522240	49.561848	49.531013	197.050903	292.646820	225.717346	0.827368	0.000000	4.115053	3.440675	0.387803	0.745314	3.689446	4.901953	2.802278	2.610013	2.091745	1.695148	1.694877	2.294578	2.466344	2.353565	0.000000	0.000000	35588.000000		1
6148.435547	1413.940430	2.772281	3.506211	1723.254883	35010.093750	126.723160	92.650932	31.176600	41.658226	11.755212	2.685936	11.730542	16.784790	0.478601	0.000000	3.788765	3.150431	0.442837	0.544838	3.236350	4.544193	2.102856	1.966850	1.493829	1.619701	1.070230	0.429096	1.069318	1.224916	0.000000	0.000000	35642.000000		1
25968.734375	4883.612305	2.096942	3.641896	9116.164062	99998.000000	1325.289185	842.594604	264.822235	105.038307	77.525192	341.462402	467.985107	244.737839	2.348939	99998.000000	4.414451	3.688741	0.321587	0.561327	3.959812	4.999991	3.122311	2.925619	2.422955	2.021348	1.889443	2.533343	2.670232	2.388701	0.370872	4.999991	35664.000000		1
34664.160156	7822.341309	3.234842	7.567495	15372.499023	99998.000000	2336.040039	1474.535889	398.736664	214.908844	160.150894	693.304626	959.443665	521.127197	3.315302	0.000000	4.539881	3.893337	0.509853	0.878952	4.186745	4.999991	3.368480	3.168655	2.600686	2.332254	2.204529	2.840924	2.982019	2.716944	0.520523	0.000000	35705.000000		1
20008.292969	3352.196777	3.919432	4.070535	9053.117188	99998.000000	1339.184448	814.156372	231.570282	122.486107	68.829048	341.206451	459.066925	298.706360	1.008964	0.000000	4.301210	3.525330	0.593223	0.609652	3.956798	4.999991	3.126840	2.910708	2.364683	2.088087	1.837772	2.533017	2.661876	2.475245	0.003876	0.000000	35777.000000		1
8461.816406	1568.771973	2.019849	3.527797	5274.630371	92092.757812	691.861450	419.576569	115.171478	71.592079	25.860233	99.336479	151.266632	47.208958	0.613977	0.000000	3.927464	3.195560	0.305319	0.547504	3.722192	4.964225	2.840019	2.622811	2.061345	1.854865	1.412632	1.997109	2.179743	1.674024	0.000000	0.000000	35813.000000		1
33141.164062	2858.656738	3.204005	3.632644	12055.328125	99998.000000	1829.785767	1107.857788	409.366333	138.120651	92.509079	443.632812	617.423096	369.808105	3.189882	0.000000	4.520368	3.456162	0.505693	0.560223	4.081179	4.999991	3.262400	3.044484	2.612112	2.140259	1.966184	2.647024	2.790583	2.567976	0.503775	0.000000	35835.000000		1
8704.993164	2200.580566	2.476242	4.964819	5633.392578	88763.125000	733.818787	455.474396	118.649933	41.186417	22.739489	133.729416	195.120483	133.596817	0.840066	99998.000000	3.939769	3.342537	0.393793	0.695903	3.750770	4.948233	2.865589	2.658464	2.074267	1.614754	1.356781	2.126227	2.290303	2.125796	0.000000	4.999991	35861.000000		1
30155.591797	8821.626953	2.334390	6.537526	14196.990234	99998.000000	2020.163452	1335.487061	448.190582	247.161667	160.635040	495.091187	697.467712	373.323578	2.952734	0.000000	4.479368	3.945549	0.368173	0.815413	4.152196	4.999991	3.305387	3.125640	2.651463	2.392981	2.205840	2.694685	2.843524	2.572085	0.470224	0.000000	35891.000000		1
7085.722168	1987.185913	1.437022	2.719858	3377.501953	61109.765625	406.998016	272.294128	85.009430	52.654839	31.759426	83.159180	83.994873	105.648888	0.040896	0.000000	3.850384	3.298239	0.157463	0.434546	3.528596	4.786110	2.609592	2.435038	1.929467	1.721438	1.501873	1.919910	1.924253	2.023865	0.000000	0.000000	35938.000000		1
18771.833984	4322.584473	3.506211	5.359538	6324.424316	99998.000000	787.229187	566.118958	238.187988	187.059586	105.241837	210.153717	298.721771	196.634598	0.451676	0.000000	4.273507	3.635743	0.544838	0.729127	3.801021	4.999991	2.896101	2.752908	2.376920	2.271980	2.022188	2.322537	2.475267	2.293660	0.000000	0.000000	35961.000000		1
11464.369141	4699.368164	2.618094	5.156011	3942.486084	76265.921875	516.171631	307.664612	111.141029	49.796215	26.726765	115.788223	193.168472	114.832260	1.424348	0.000000	4.059350	3.672040	0.417985	0.712314	3.595770	4.882330	2.712794	2.488078	2.045874	1.697196	1.426946	2.063664	2.285936	2.060064	0.153616	0.000000	36024.000000		1
6476.532715	1470.826172	2.587257	2.941887	3866.777100	65254.699219	484.945679	314.535187	81.842430	64.607414	32.444016	112.365273	150.137985	81.290436	0.690440	99998.000000	3.811342	3.167561	0.412840	0.468626	3.587349	4.814612	2.685693	2.497669	1.912979	1.810282	1.511135	2.050632	2.176491	1.910039	0.000000	4.999991	36070.000000		1
8012.290527	2237.875488	2.753779	3.213256	4366.537109	73694.796875	601.205688	360.208435	97.393723	49.450836	41.747654	175.510986	224.971069	108.855980	0.573460	0.000000	3.903757	3.349836	0.439929	0.506945	3.640137	4.867437	2.779023	2.556554	1.988531	1.694174	1.620632	2.244304	2.352127	2.036852	0.000000	0.000000	36094.000000		1
12143.908203	3259.363770	3.996526	5.868355	5874.562500	99998.000000	789.375427	517.087463	163.176041	128.931122	66.439148	245.098633	318.722900	253.199615	0.849367	0.000000	4.084359	3.513133	0.601683	0.768516	3.768975	4.999991	2.897284	2.713564	2.212656	2.110358	1.822424	2.389341	2.503413	2.403463	0.000000	0.000000	36149.000000		1
9462.742188	3130.895264	3.715905	4.249392	6066.694824	97137.265625	831.181702	532.829956	184.672775	92.126694	48.066235	224.721298	327.863098	180.031754	1.670085	0.000000	3.976017	3.495669	0.570065	0.628327	3.782952	4.987386	2.919696	2.726589	2.266403	1.964386	1.681840	2.351644	2.515692	2.255349	0.222739	0.000000	36181.000000		1
39073.214844	10458.315430	2.377563	7.681593	14626.077148	99998.000000	2245.507568	1388.962158	436.632751	192.070663	162.950928	735.101624	962.829590	536.363953	3.382230	99998.000000	4.591879	4.019462	0.376132	0.885451	4.165128	4.999991	3.351315	3.142690	2.640116	2.283461	2.212057	2.866347	2.983549	2.729460	0.529203	4.999991	36243.000000		1
11007.239258	0.000000	2.143198	4.089037	3335.973145	60672.429688	388.588074	259.194397	98.525452	42.154709	32.095554	97.591080	160.413010	104.208786	0.391397	0.000000	4.041678	0.000000	0.331062	0.611621	3.523222	4.782991	2.589489	2.413626	1.993548	1.624846	1.506445	1.989410	2.205240	2.017904	0.000000	0.000000	36329.000000		0
32016.898438	7968.368652	2.180203	7.598332	14732.031250	99998.000000	2284.322754	1414.942749	493.694244	219.734894	166.296783	709.451111	922.466553	477.190063	3.954316	99998.000000	4.505379	3.901369	0.338497	0.880718	4.168262	4.999991	3.358757	3.150739	2.693458	2.341899	2.220884	2.850923	2.964951	2.678691	0.597071	4.999991	36460.000000		1
22145.580078	4511.148926	3.009729	4.175382	10872.340820	99998.000000	1594.181885	1008.573792	316.656799	157.634552	103.952835	477.381256	667.885376	357.275818	4.998531	0.000000	4.345287	3.654287	0.478527	0.620696	4.036323	4.999991	3.202538	3.003708	2.500589	2.197651	2.016836	2.678865	2.824702	2.553004	0.698842	0.000000	36524.000000		1
19018.761719	3950.997070	2.257297	4.785963	8718.302734	99998.000000	1301.467285	790.544189	232.513901	92.083527	62.171257	327.141510	438.017334	243.606110	1.268174	99998.000000	4.279182	3.596707	0.353589	0.679969	3.940432	4.999991	3.114433	2.897926	2.366449	1.964182	1.793590	2.514736	2.641491	2.386688	0.103179	4.999991	36659.000000		1
15975.292969	2024.616333	2.633513	2.978892	5191.344727	93900.031250	720.934937	449.985321	169.254089	83.751259	50.252605	207.424606	267.946045	158.047775	0.900362	0.000000	4.203449	3.306343	0.420535	0.474055	3.715280	4.972666	2.857896	2.653198	2.228539	1.922991	1.701159	2.316860	2.428047	2.198788	0.000000	0.000000	36708.000000		1
4636.308594	1548.850952	1.400017	2.090775	1458.293945	35716.234375	98.383598	62.717079	31.565149	40.168781	14.031012	42.111538	47.668434	62.007820	0.670616	99998.000000	3.666172	3.190010	0.146133	0.320307	3.163845	4.552866	1.992923	1.797386	1.499208	1.603889	1.147089	1.624401	1.678231	1.792446	0.000000	4.999991	36745.000000		1
5132.852539	900.593567	2.470075	3.358191	1420.672241	39649.671875	95.386208	55.942104	45.386467	35.648022	15.520457	35.416740	66.836952	60.330265	0.687063	0.000000	3.710359	2.954529	0.392710	0.526105	3.152494	4.598239	1.979486	1.747739	1.656926	1.552035	1.190904	1.549209	1.825017	1.780535	0.000000	0.000000	36846.000000		1
21547.865234	3787.349365	2.013681	5.513725	11426.118164	99998.000000	1643.238037	1073.649902	363.504944	196.841217	98.078308	453.519287	685.789551	403.911194	1.625193	0.000000	4.333404	3.578335	0.303991	0.741445	4.057899	4.999991	3.215700	3.030863	2.560510	2.294116	1.991573	2.656596	2.836191	2.606286	0.210905	0.000000	36901.000000		1
7740.705566	293.571930	2.442321	3.848506	1808.566528	39029.464844	135.826355	85.114273	45.256950	23.424080	13.364923	43.921692	60.166828	127.148720	0.455840	99998.000000	3.888781	2.467715	0.387803	0.585292	3.257334	4.591393	2.132984	1.930002	1.655685	1.369663	1.125966	1.642679	1.779357	2.104312	0.000000	4.999991	36936.000000		1
20663.146484	5216.680664	4.104456	4.323402	9616.885742	99998.000000	1451.861206	882.051025	282.211426	119.673737	81.611145	344.607819	451.743042	249.832184	1.120480	99998.000000	4.315197	3.717394	0.613256	0.635826	3.983034	4.999991	3.161925	2.945494	2.450575	2.077999	1.911749	2.537325	2.654891	2.397648	0.049404	4.999991	36966.000000		1
18245.335938	4123.649414	3.197837	3.478457	9168.876953	99998.000000	1346.693359	831.172424	241.259384	89.524017	72.625130	359.465271	481.340790	262.133209	1.788358	0.000000	4.261152	3.615282	0.504856	0.541387	3.962316	4.999991	3.129269	2.919691	2.382484	1.951940	1.861087	2.555657	2.682453	2.418522	0.252454	0.000000	37021.000000		1
18462.054688	4502.388184	2.599592	3.987274	7721.542969	99998.000000	1121.142578	671.178833	206.218857	85.518242	86.585220	315.950623	410.223602	234.253128	2.747888	0.000000	4.266280	3.653443	0.414905	0.600676	3.887704	4.999991	3.049661	2.826838	2.314328	1.932059	1.937444	2.499619	2.613021	2.369685	0.438999	0.000000	37108.000000		1
14536.044922	1688.137329	3.290349	4.338820	4167.444824	69985.296875	557.317932	351.651062	75.159966	52.713428	29.474375	97.304291	106.635689	111.989059	0.559098	0.000000	4.162446	3.227408	0.517242	0.637372	3.619870	4.845007	2.746103	2.546112	1.875987	1.721921	1.469445	1.988132	2.027903	2.049176	0.000000	0.000000	37160.000000		1
16541.134766	3094.285156	3.530881	3.681984	6215.192383	99377.742188	903.954834	544.440247	160.277328	94.202049	55.744747	265.007263	374.224030	204.214432	2.546473	0.000000	4.218565	3.490560	0.547883	0.566082	3.793455	4.997289	2.956147	2.735950	2.204872	1.974060	1.746204	2.423258	2.573132	2.310086	0.405939	0.000000	37289.000000		1
8020.634766	1982.066895	2.309720	2.926468	2286.092773	45816.031250	179.331741	126.923607	30.473507	36.650234	2.087691	31.617573	40.279797	87.775543	0.589673	0.000000	3.904209	3.297118	0.363559	0.466344	3.359094	4.661017	2.253657	2.103542	1.483922	1.564077	0.319666	1.499928	1.605087	1.943374	0.000000	0.000000	37335.000000		1
6752.931641	1230.615234	2.078440	2.726025	3182.467773	57141.500000	324.113281	214.726898	27.975677	19.236362	11.437587	29.890680	51.341167	35.055943	0.389387	99998.000000	3.829492	3.090122	0.317737	0.435530	3.502764	4.756952	2.510697	2.331887	1.446781	1.284123	1.058334	1.475536	1.710466	1.544762	0.000000	4.999991	37363.000000		1
20521.208984	6617.826660	1.652884	3.725156	9710.591797	99998.000000	1508.993652	912.231567	283.050201	103.206566	93.233757	410.535065	526.832092	286.689026	1.279902	0.000000	4.312203	3.820715	0.218242	0.571145	3.987246	4.999991	3.178687	2.960105	2.451864	2.013707	1.969573	2.613350	2.721672	2.457411	0.107177	0.000000	37411.000000		1
3344.592285	236.279144	2.935719	3.244093	1553.143555	41886.187500	120.231888	71.533485	37.855976	29.899931	16.957479	38.130428	11.804552	40.797863	0.657420	0.000000	3.524343	2.373425	0.467715	0.511093	3.191212	4.622071	2.080020	1.854509	1.578134	1.475670	1.229361	1.581272	1.072049	1.610637	0.000000	0.000000	37436.000000		1
8267.978516	1685.590088	1.964342	2.275799	5150.854980	80131.726562	699.367249	443.016083	122.288742	88.898018	41.494789	143.480194	175.945801	105.248001	2.023326	99998.000000	3.917399	3.226752	0.293217	0.357134	3.711879	4.903804	2.844705	2.646420	2.087386	1.948892	1.617994	2.156792	2.245379	2.022214	0.306066	4.999991	37483.000000		1
8762.440430	1380.651489	2.118529	2.232627	4733.168945	77398.515625	622.933716	395.051605	118.471077	41.772324	23.787960	109.904449	141.330826	102.275276	0.290174	0.000000	3.942625	3.140084	0.326034	0.348816	3.675152	4.888732	2.794442	2.596654	2.073612	1.620889	1.376357	2.041015	2.150237	2.009771	0.000000	0.000000	37508.000000		1
8630.641602	1796.490601	4.159964	5.637074	4606.322266	77263.335938	568.407043	378.161957	151.044601	67.244011	38.078007	128.243439	158.205048	148.426514	0.084141	0.000000	3.936043	3.254425	0.619090	0.751054	3.663354	4.887973	2.754659	2.577678	2.179105	1.827654	1.580674	2.108035	2.199220	2.171511	0.000000	0.000000	37534.000000		1
17202.291016	6118.711426	2.667434	4.937066	10310.829102	99998.000000	1574.455200	965.752991	315.047089	126.094078	89.712128	405.138519	530.961243	338.298462	2.724735	0.000000	4.235586	3.786660	0.426094	0.693469	4.013294	4.999991	3.197130	2.984866	2.498375	2.100695	1.952851	2.607604	2.725063	2.529300	0.435324	0.000000	37653.000000		1
6208.731934	1270.996826	3.799166	2.072273	3134.879395	63574.882812	366.126129	208.676605	74.000481	40.449402	13.442018	101.541351	104.961212	101.818886	0.887230	99998.000000	3.793003	3.104145	0.579688	0.316447	3.496221	4.803286	2.563631	2.319474	1.869235	1.606912	1.128464	2.006643	2.021029	2.007828	0.000000	4.999991	37737.000000		1
14390.380859	6783.148926	2.803118	4.798297	7643.410156	99998.000000	1078.182983	662.513489	179.985489	79.168823	58.954918	310.492401	414.596344	220.000092	0.613184	0.000000	4.158072	3.831431	0.447641	0.681087	3.883287	4.999991	3.032692	2.821195	2.255238	1.898554	1.770520	2.492051	2.617625	2.342423	0.000000	0.000000	37771.000000		1
4998.737305	865.602356	2.738360	1.285919	1701.385010	38005.703125	117.129646	52.078178	16.047777	18.409920	0.000000	0.000000	0.000000	7.046343	0.526434	0.000000	3.698860	2.937318	0.437491	0.109214	3.230803	4.579849	2.068667	1.716656	1.205415	1.265052	0.000000	0.000000	0.000000	0.847964	0.000000	0.000000	37830.000000		1
5617.687012	2242.402344	1.773150	3.092990	3068.153564	53253.089844	345.566833	241.321060	64.419304	50.545563	14.595336	59.429813	52.614750	106.651108	0.297284	0.000000	3.749557	3.350713	0.248745	0.490378	3.486877	4.726345	2.538532	2.382595	1.809016	1.703683	1.164214	1.774004	1.721107	2.027965	0.000000	0.000000	37873.000000		1
11729.974609	3901.651123	2.223376	5.279361	7137.911621	99998.000000	1035.016846	646.296143	190.812500	91.093643	50.283443	204.757172	264.011200	221.671478	1.647619	99998.000000	4.069297	3.591249	0.347013	0.722581	3.853571	4.999991	3.014947	2.810431	2.280607	1.959488	1.701425	2.311239	2.421622	2.345710	0.216857	4.999991	37912.000000		1
32435.179688	8555.355469	2.451572	8.615966	18532.484375	99998.000000	2938.679688	1787.803711	552.467224	270.795441	176.818497	915.389343	1227.731934	698.374329	2.842714	99998.000000	4.511016	3.932238	0.389445	0.935304	4.267934	4.999991	3.468152	3.252320	2.742306	2.432641	2.247528	2.961606	3.089103	2.844088	0.453733	4.999991	37994.000000		1
6036.964355	344.854492	2.510163	4.138377	1813.142822	37742.074219	150.159576	111.736191	50.468468	23.911310	21.869875	23.920561	37.661701	15.060980	0.039985	0.000000	3.780819	2.537636	0.399702	0.616830	3.258432	4.576826	2.176553	2.048194	1.703020	1.378603	1.339846	1.378771	1.575900	1.177853	0.000000	0.000000	38077.000000		1
12292.359375	2263.837402	3.136162	4.474505	8821.247070	99998.000000	1253.752563	817.434387	265.485229	136.640457	98.383598	391.243195	533.924683	352.853729	2.211043	0.000000	4.089635	3.354845	0.496399	0.650745	3.945530	4.999991	3.098212	2.912453	2.424040	2.135579	1.992923	2.592447	2.727480	2.547595	0.344597	0.000000	38123.000000		1
11303.500000	1592.707886	1.915002	1.504864	4089.534180	68433.648438	517.090576	328.757385	96.958916	65.338257	33.992054	133.883606	155.494446	143.711472	0.723383	99998.000000	4.053213	3.202136	0.282169	0.177497	3.611674	4.835270	2.713567	2.516876	1.986588	1.815168	1.531377	2.126727	2.191715	2.157491	0.000000	4.999991	38147.000000		1
6112.235352	249.789001	2.322055	3.512378	1635.914185	37270.003906	133.313110	75.557770	21.114359	12.553901	5.596986	0.000000	5.458218	0.000000	0.106854	0.000000	3.786200	2.397573	0.365873	0.545601	3.213761	4.571360	2.124873	1.878279	1.324578	1.098779	0.747954	0.000000	0.737051	0.000000	0.000000	0.000000	38169.000000		0
10866.620117	4594.801758	2.676685	4.619441	4552.788574	77827.234375	553.750061	361.528290	133.606064	50.412960	52.198444	189.258301	267.677765	158.578186	1.011582	99998.000000	4.036095	3.662267	0.427597	0.664589	3.658278	4.891131	2.743314	2.558142	2.125826	1.702542	1.717658	2.277055	2.427612	2.200243	0.005001	4.999991	38207.000000		1
17687.980469	3371.281982	2.396065	6.750304	4755.328613	82661.757812	654.813416	390.216309	112.969688	58.834652	41.938847	196.070282	269.466339	142.243622	1.240721	0.000000	4.247678	3.527795	0.379499	0.829323	3.677181	4.917305	2.816118	2.591305	2.052962	1.769633	1.622617	2.292412	2.430505	2.153033	0.093674	0.000000	38240.000000		1
7767.404297	1737.396973	2.753779	3.826920	2796.303467	54235.722656	298.928375	191.188721	71.530403	44.063541	16.670692	34.821579	45.075008	40.865707	0.371583	99998.000000	3.890276	3.239899	0.439929	0.582849	3.446584	4.734285	2.475567	2.281462	1.854491	1.644079	1.221954	1.541848	1.653936	1.611359	0.000000	4.999991	38305.000000		1
15497.107422	1855.719971	3.740575	4.372742	5853.546875	93870.117188	860.733154	516.205505	163.416565	52.275539	58.251823	249.116745	297.454346	136.273499	0.387351	0.000000	4.190251	3.268512	0.572938	0.640754	3.767419	4.972528	2.934869	2.712823	2.213296	1.718299	1.765310	2.396403	2.473420	2.134411	0.000000	0.000000	38359.000000		1
15239.522461	4347.778809	2.627345	4.958652	5202.745117	84783.671875	665.406067	437.483856	151.041519	76.541481	38.830437	169.590210	234.068100	102.759430	1.874559	0.000000	4.182971	3.638268	0.419517	0.695364	3.716233	4.928312	2.823087	2.640962	2.179096	1.883897	1.589172	2.229401	2.369342	2.011822	0.272899	0.000000	38407.000000		1
10224.218750	61.684025	4.409747	2.951138	4299.518066	75462.140625	550.749573	338.387909	108.368744	39.647629	31.509642	129.856232	172.960739	85.931465	0.222172	0.000000	4.009630	1.790173	0.644414	0.469990	3.633420	4.877729	2.740954	2.529415	2.034904	1.598217	1.498443	2.113463	2.237947	1.934152	0.000000	0.000000	38429.000000		0
17668.320312	3346.957520	2.587257	4.163047	6829.068848	99998.000000	986.315308	601.174866	194.469818	73.109276	47.175034	187.432724	227.851288	207.430771	2.129117	99998.000000	4.247195	3.524650	0.412840	0.619411	3.834362	4.999991	2.994016	2.779001	2.288852	1.863972	1.673712	2.272846	2.357651	2.316873	0.328200	4.999991	38463.000000		1
10007.678711	787.963074	3.086823	4.699618	3657.511475	65836.617188	420.298187	285.655975	77.926079	28.614012	30.923733	115.751221	178.206177	111.970551	0.874103	99998.000000	4.000333	2.896506	0.489512	0.672063	3.563186	4.818468	2.623558	2.455843	1.891683	1.456579	1.490292	2.063526	2.250923	2.049104	0.000000	4.999991	38501.000000		1
7809.947754	2555.056396	2.602675	5.951616	3810.471191	72273.773438	464.562164	302.644287	122.803726	78.922127	40.841038	164.350937	200.054474	131.940842	0.525244	99998.000000	3.892648	3.407401	0.415420	0.774635	3.580979	4.858981	2.667044	2.480932	2.089211	1.897199	1.611097	2.215772	2.301148	2.120379	0.000000	4.999991	38610.000000		1
15357.601562	4144.239746	4.129126	6.768806	5538.743164	92140.390625	753.190857	473.927460	131.845245	59.654926	48.251259	177.651108	274.770386	192.221771	0.409362	0.000000	4.186323	3.617445	0.615858	0.830512	3.743411	4.964450	2.876905	2.675712	2.120064	1.775646	1.683509	2.249568	2.438970	2.283803	0.000000	0.000000	38662.000000		1
20480.480469	8087.215820	3.833087	6.704048	11928.410156	99998.000000	1620.245728	1120.898926	549.349548	331.915131	222.491745	579.974182	810.807434	623.920532	1.812937	0.000000	4.311340	3.907799	0.583549	0.826337	4.076582	4.999991	3.209581	3.049567	2.739849	2.521027	2.347314	2.763409	2.908918	2.795129	0.258383	0.000000	38692.000000		1
5952.590332	1196.808228	2.747611	4.869224	1600.260010	34384.601562	114.166176	81.136253	33.125523	16.963646	16.917391	10.589559	22.569883	0.000000	0.559512	0.000000	3.774706	3.078025	0.438955	0.687460	3.204190	4.536364	2.057538	1.909215	1.520163	1.229519	1.228333	1.024878	1.353529	0.000000	0.000000	0.000000	38743.000000		1
12206.936523	3020.016357	2.318972	3.632644	4553.115723	83119.546875	627.688843	376.327148	128.092346	76.458221	34.180161	122.643372	167.875656	100.816673	0.396332	99998.000000	4.086607	3.480009	0.365295	0.560223	3.658309	4.919703	2.797745	2.575566	2.107523	1.883424	1.533774	2.088644	2.224988	2.003532	0.000000	4.999991	38793.000000		1
6143.458496	36.782837	2.985059	3.799166	1781.041016	38983.507812	164.782669	96.092384	57.197186	20.707306	9.627433	17.638987	8.628301	0.000000	0.037921	99998.000000	3.788413	1.565645	0.474953	0.579688	3.250674	4.590881	2.216912	1.982689	1.757375	1.316124	0.983510	1.246474	0.935925	0.000000	0.000000	4.999991	38853.000000		0
11849.195312	1281.845459	3.074487	4.693450	4485.069824	75206.828125	570.075378	371.263641	123.599335	37.896065	22.461952	137.981888	148.115051	97.689758	0.565433	0.000000	4.073689	3.107836	0.487773	0.671492	3.651769	4.876257	2.755932	2.569682	2.092016	1.578594	1.351447	2.139822	2.170599	1.989849	0.000000	0.000000	38931.000000		1
16311.315430	1503.615601	2.399149	3.823836	5071.544434	95340.843750	666.010498	424.840515	171.819763	117.934502	40.535748	179.917648	224.881653	172.726379	0.494953	0.000000	4.212489	3.177137	0.380057	0.582499	3.705140	4.979279	2.823481	2.628226	2.235073	2.071641	1.607838	2.255074	2.351954	2.237359	0.000000	0.000000	38965.000000		1
21586.162109	5794.095215	2.907966	4.237057	10405.505859	99998.000000	1538.637573	972.654358	275.664673	136.520203	82.237144	373.887909	544.853455	297.525269	1.912947	99998.000000	4.334176	3.762986	0.463589	0.627064	4.017263	4.999991	3.187136	2.987958	2.440381	2.135197	1.915068	2.572742	2.736280	2.473524	0.281703	4.999991	39056.000000		1
5740.746582	183.371445	3.123827	4.798297	3217.008789	63331.457031	400.997040	238.117050	79.788658	31.383209	23.707783	123.275543	128.345200	105.325096	0.532091	99998.000000	3.758968	2.263332	0.494687	0.681087	3.507452	4.801620	2.603141	2.376791	1.901941	1.496697	1.374891	2.090877	2.108380	2.022532	0.000000	4.999991	39089.000000		0
22451.330078	9423.557617	3.709738	5.168346	12157.599609	99998.000000	1855.905029	1146.330566	359.838379	185.437546	114.197014	473.569763	685.690918	376.253143	1.745700	99998.000000	4.351242	3.974215	0.569343	0.713352	4.084848	4.999991	3.268556	3.059310	2.556108	2.268198	2.057655	2.675384	2.836128	2.575480	0.241970	4.999991	39115.000000		1
21659.613281	4608.533691	2.618094	5.007992	10747.705078	99998.000000	1589.337402	1005.428345	304.991028	131.179169	93.554466	430.884644	572.406677	348.200348	3.103872	99998.000000	4.335651	3.663563	0.417985	0.699664	4.031316	4.999991	3.201216	3.002351	2.484287	2.117865	1.971065	2.634361	2.757705	2.541829	0.491904	4.999991	39178.000000		1
19623.289062	5384.213867	2.618094	7.576746	9086.375000	99998.000000	1334.265869	825.439758	360.778931	248.345810	107.718079	479.009460	634.238708	463.344086	5.896032	0.000000	4.292772	3.731122	0.417985	0.879483	3.958391	4.999991	3.125242	2.916685	2.557241	2.395057	2.032289	2.680344	2.802253	2.665904	0.770560	0.000000	39238.000000		1
15282.235352	2606.850830	2.303553	2.519415	6123.728516	99998.000000	850.766541	551.101135	209.496872	121.385208	58.856239	282.695587	363.615967	210.936981	2.793977	99998.000000	4.184187	3.416116	0.362398	0.401300	3.787016	4.999991	2.929810	2.741231	2.321177	2.084166	1.769793	2.451319	2.560643	2.324153	0.446223	4.999991	39340.000000		1
5212.804199	714.536194	2.800035	6.105803	2104.812012	45515.605469	210.798218	134.343079	49.722202	30.251476	25.533358	65.578789	84.562286	100.529884	0.398375	99998.000000	3.717071	2.854024	0.447163	0.785743	3.323213	4.658160	2.323867	2.128215	1.696550	1.480747	1.407108	1.816763	1.927177	2.002295	0.000000	4.999991	39374.000000		1
19845.410156	4652.769531	1.927337	4.008861	9609.719727	99998.000000	1436.966797	894.734436	301.750000	120.799301	93.264595	386.719330	554.702942	299.714722	2.190894	0.000000	4.297660	3.667711	0.284958	0.603021	3.982711	4.999991	3.157447	2.951694	2.479647	2.082064	1.969717	2.587396	2.744061	2.476708	0.340621	0.000000	39403.000000		1
26374.572266	4655.896484	3.968772	5.048080	9604.230469	99998.000000	1428.773315	887.506165	294.003662	164.002472	66.784531	336.698029	460.596466	343.710449	5.843991	0.000000	4.421185	3.668003	0.598656	0.703126	3.982463	4.999991	3.154963	2.948171	2.468353	2.214850	1.824676	2.527241	2.663321	2.536193	0.766710	0.000000	39448.000000		1
16120.555664	4350.723633	2.661267	4.415914	7081.602539	99998.000000	1010.316101	608.884216	227.635422	83.476807	62.427208	253.039261	381.902527	216.595642	1.269596	99998.000000	4.207380	3.638561	0.425088	0.645021	3.850132	4.999991	3.004457	2.784535	2.357240	1.921566	1.795374	2.403188	2.581953	2.335650	0.103666	4.999991	39531.000000		1
6423.529785	2189.583984	2.698272	5.230021	4952.996094	78262.429688	658.957947	421.577911	108.189888	81.052986	26.532488	105.152405	154.106766	109.528236	0.666959	99998.000000	3.807774	3.340362	0.431086	0.718503	3.694868	4.893553	2.818858	2.624878	2.034187	1.908769	1.423778	2.021819	2.187822	2.039526	0.000000	4.999991	39657.000000		1
15162.259766	3616.719727	3.574053	4.789046	8178.901367	99998.000000	1172.949341	745.876221	237.605148	119.544220	80.195709	331.807220	443.228851	279.053680	0.620847	0.000000	4.180764	3.558315	0.553161	0.680249	3.912695	4.999991	3.069279	2.872667	2.375856	2.077528	1.904151	2.520886	2.646628	2.445688	0.000000	0.000000	39711.000000		1
14417.163086	1970.049561	3.302684	4.533096	4054.993164	75786.453125	469.804504	319.814545	109.253777	39.582870	43.489967	157.387863	198.210388	165.849640	0.701032	0.000000	4.158880	3.294477	0.518867	0.656395	3.607990	4.879591	2.671917	2.504898	2.038436	1.597507	1.638389	2.196971	2.297126	2.219715	0.000000	0.000000	39745.000000		1
5390.294922	408.953094	1.803987	1.393850	1291.031860	31097.269531	48.556549	45.515984	29.610060	19.100677	0.000000	0.000000	0.000000	8.023889	0.030954	0.000000	3.731612	2.611674	0.256233	0.144216	3.110937	4.492722	1.686248	1.658164	1.471439	1.281049	0.000000	0.000000	0.000000	0.904385	0.000000	0.000000	39784.000000		1
9703.832031	1188.186157	1.557288	3.931767	4763.062500	82164.789062	621.672485	396.371429	130.883118	76.905357	42.086868	165.242142	226.941589	159.512558	1.109835	99998.000000	3.986943	3.074884	0.192369	0.594588	3.677886	4.914686	2.793562	2.598102	2.116884	1.885957	1.624147	2.218121	2.355914	2.202795	0.045258	4.999991	39833.000000		1
18599.869141	2917.087402	2.211041	4.952485	7168.536133	99998.000000	1072.490356	635.438293	209.114487	75.064369	63.491096	288.061279	361.460449	227.675522	1.246181	0.000000	4.269510	3.464949	0.344597	0.694823	3.855430	4.999991	3.030393	2.803073	2.320384	1.875434	1.802713	2.459485	2.558061	2.357316	0.095581	0.000000	39873.000000		1
2190.308594	308.201172	2.599592	3.108409	542.287781	24823.818359	0.000000	0.000000	13.121308	0.000000	4.977154	0.000000	0.000000	7.299210	1.196936	0.000000	3.340505	2.488834	0.414905	0.492538	2.734230	4.394868	0.000000	0.000000	1.117977	0.000000	0.696981	0.000000	0.000000	0.863276	0.078071	0.000000	39907.000000		1
11256.056641	2220.948730	2.957305	3.089906	5312.091309	92707.304688	758.266663	457.118011	175.717606	88.839432	39.653797	188.108063	258.873688	104.939629	1.128746	99998.000000	4.051386	3.346539	0.470896	0.489945	3.725266	4.967114	2.879822	2.660028	2.244815	1.948606	1.598285	2.274407	2.413088	2.020940	0.052596	4.999991	39947.000000		1
14167.892578	2069.780762	1.884164	1.788568	5176.132812	82559.273438	698.695007	437.360504	112.124741	88.305946	20.799818	116.636253	168.557159	148.836655	2.278108	99998.000000	4.151305	3.315924	0.275119	0.252506	3.714005	4.916766	2.844288	2.640840	2.049701	1.945990	1.318060	2.066833	2.226747	2.172710	0.357574	4.999991	39971.000000		1
10760.141602	1639.438843	2.957305	4.761292	4634.066895	78660.109375	619.146912	379.198090	110.484192	87.340736	42.540176	157.489624	209.672653	159.546478	0.865190	0.000000	4.031818	3.214695	0.470896	0.677725	3.665962	4.895754	2.791794	2.578866	2.043300	1.941217	1.628799	2.197252	2.321542	2.202887	0.000000	0.000000	39996.000000		1
12343.552734	1981.376099	1.470943	1.560372	3670.876465	68830.546875	465.598297	277.234283	73.331306	53.268501	20.768980	102.148849	110.040131	94.316147	0.118841	99998.000000	4.091440	3.296967	0.167596	0.193228	3.564770	4.837781	2.668011	2.442847	1.865289	1.726470	1.317415	2.009233	2.041551	1.974586	0.000000	4.999991	40015.000000		1
16349.693359	3214.180908	3.527797	6.494354	6838.091797	99998.000000	953.158997	601.785461	203.745697	101.751045	59.445232	269.003784	321.868317	199.743011	2.293051	99998.000000	4.213510	3.507070	0.547504	0.812536	3.834935	4.999991	2.979165	2.779442	2.309088	2.007539	1.774117	2.429758	2.507678	2.300472	0.360414	4.999991	40043.000000		1
27797.486328	5514.791992	1.970509	4.927814	10943.183594	99998.000000	1640.613770	1016.110413	321.171387	132.150543	84.602371	398.317291	583.104187	316.428589	5.657282	0.000000	4.444005	3.741529	0.294578	0.692654	4.039144	4.999991	3.215006	3.006941	2.506737	2.121069	1.927383	2.600229	2.765746	2.500276	0.752608	0.000000	40079.000000		1
6169.164062	2098.607666	2.100026	5.427380	3488.689209	61204.765625	415.382690	280.000397	80.306725	49.497089	37.720291	110.027802	147.778931	126.519630	0.373817	0.000000	3.790226	3.321931	0.322225	0.734590	3.542662	4.786785	2.618448	2.447159	1.904752	1.694580	1.576575	2.041502	2.169612	2.102158	0.000000	0.000000	40159.000000		1
11352.296875	2228.130859	1.588125	4.588603	5323.797363	92746.656250	711.844055	460.544037	156.949966	65.745308	51.504604	204.525894	263.067596	143.070053	0.698353	0.000000	4.055084	3.347941	0.200885	0.661681	3.726222	4.967298	2.852385	2.663271	2.195761	1.817865	1.711846	2.310748	2.420067	2.155549	0.000000	0.000000	40179.000000		1
11962.828125	1420.752441	2.214124	3.336605	4252.031738	73660.945312	547.471558	346.047913	97.655838	58.535530	36.104412	153.178558	194.898453	152.910263	0.536357	99998.000000	4.077834	3.152519	0.345202	0.523305	3.628597	4.867237	2.738362	2.539136	1.989698	1.767420	1.557560	2.185198	2.289808	2.184437	0.000000	4.999991	40206.000000		1
15760.923828	3967.982422	3.697403	5.007992	8235.429688	99998.000000	1144.144165	736.335144	226.340256	83.652580	56.777798	304.772064	417.029419	307.411743	0.705847	0.000000	4.197582	3.598570	0.567897	0.699664	3.915686	4.999991	3.058481	2.867075	2.354762	1.922479	1.754179	2.483975	2.620167	2.487720	0.000000	0.000000	40263.000000		1
21857.804688	4435.840820	4.326486	5.587735	8832.292969	99998.000000	1273.645752	820.579773	378.106445	233.124481	151.800125	469.332703	687.963623	389.525543	2.928227	99998.000000	4.339607	3.646976	0.636135	0.747236	3.946074	4.999991	3.105049	2.914121	2.577614	2.367588	2.181272	2.671481	2.837565	2.590536	0.466605	4.999991	40324.000000		1
28956.960938	6473.032715	5.094337	6.118138	12876.324219	99998.000000	1923.432739	1230.208252	422.632568	188.530533	124.965431	553.367676	759.934998	448.193665	3.219021	0.000000	4.461753	3.811108	0.707088	0.786619	4.109792	4.999991	3.284077	3.089979	2.625963	2.275382	2.096790	2.743014	2.880776	2.651466	0.507724	0.000000	40392.000000		1
19037.933594	2952.115479	2.525582	5.519892	7877.462891	99998.000000	1085.525391	707.169128	195.860580	95.090172	68.795128	325.331360	457.774841	315.549744	2.240355	0.000000	4.279620	3.470133	0.402361	0.741931	3.896386	4.999991	3.035640	2.849523	2.291947	1.978136	1.837558	2.512326	2.660652	2.499068	0.350317	0.000000	40470.000000		1
21021.865234	4017.547363	4.005776	3.867008	5719.231445	98576.312500	804.273010	479.764984	152.080750	111.322968	34.787659	180.617661	256.856934	187.775024	1.595449	99998.000000	4.322671	3.603961	0.602687	0.587375	3.757338	4.993773	2.905404	2.681029	2.182074	2.046585	1.541425	2.256760	2.409691	2.273638	0.202883	4.999991	40491.000000		1
9386.376953	278.017548	3.950269	6.577615	2159.986328	48802.226562	223.583389	138.040482	60.774323	44.597031	24.404709	50.036743	57.940369	64.077011	0.010347	99998.000000	3.972498	2.444072	0.596627	0.818068	3.334451	4.688440	2.349440	2.140007	1.783720	1.649306	1.387474	1.699289	1.762981	1.806702	0.000000	4.999991	40550.000000		0
20925.257812	5905.779297	3.253344	5.112839	8766.705078	99998.000000	1294.356201	793.257874	237.753174	93.693237	77.636208	378.368591	441.511200	357.140106	2.366668	0.000000	4.320671	3.771277	0.512330	0.708662	3.942836	4.999991	3.112054	2.899414	2.376126	1.971708	1.890064	2.577915	2.644942	2.552839	0.374137	0.000000	40614.000000		1
12692.680664	2138.736328	2.457740	2.698272	4649.318848	81577.992188	587.930237	356.048462	91.836823	73.855545	38.500477	174.083221	263.409882	137.988052	2.759053	0.000000	4.103553	3.330157	0.390536	0.431086	3.667389	4.911573	2.769326	2.551509	1.963017	1.868383	1.585466	2.240757	2.420632	2.139842	0.440760	0.000000	40690.000000		1
10744.423828	1911.794678	2.655099	3.160832	3505.100830	63974.332031	412.453156	261.285187	77.636208	61.347900	32.024628	119.377693	172.371750	86.696228	1.382459	0.000000	4.031183	3.281441	0.424081	0.499801	3.544701	4.806006	2.615375	2.417115	1.890064	1.787800	1.505484	2.076923	2.236466	1.938000	0.140652	0.000000	40736.000000		1
21111.972656	4895.497070	3.370527	5.310198	9320.710938	99998.000000	1291.771973	842.804321	260.292206	128.123184	82.274147	319.333496	467.229584	294.342865	2.450756	0.000000	4.324529	3.689797	0.527698	0.725111	3.969449	4.999991	3.111186	2.925727	2.415461	2.107628	1.915263	2.504245	2.669530	2.468853	0.389300	0.000000	40765.000000		1
15479.332031	4412.490723	2.827788	3.515462	6261.562500	99998.000000	836.507324	525.015747	151.356064	88.490967	53.253086	250.535278	299.471130	163.894547	1.037544	0.000000	4.189752	3.644684	0.451447	0.545982	3.796683	4.999991	2.922470	2.720172	2.180000	1.946899	1.726345	2.398869	2.476355	2.214565	0.016007	0.000000	40863.000000		1
18902.722656	4704.625977	2.032184	4.261727	10589.540039	99998.000000	1631.510620	1008.246887	271.819244	115.402756	91.291000	382.799896	475.938080	341.187927	2.449136	0.000000	4.276525	3.672525	0.307963	0.629586	4.024877	4.999991	3.212590	3.003567	2.434280	2.062216	1.960428	2.582972	2.677551	2.532994	0.389013	0.000000	40966.000000		1
8541.425781	2289.571289	3.117660	4.822968	3259.715332	63761.011719	386.636078	244.722427	86.902840	52.784355	34.935677	153.437592	218.492142	168.680511	0.059278	0.000000	3.931530	3.359754	0.493829	0.683314	3.513180	4.804555	2.587302	2.388674	1.939034	1.722505	1.543269	2.185932	2.339436	2.227065	0.000000	0.000000	41032.000000		1
23616.396484	6404.826660	3.102241	5.026494	13448.511719	99998.000000	2068.806396	1285.561401	386.916687	164.563721	106.407486	497.255951	662.818787	416.437317	3.581017	0.000000	4.373214	3.806507	0.491676	0.701265	4.128674	4.999991	3.315720	3.109093	2.587617	2.216334	2.026972	2.696580	2.821395	2.619550	0.554006	0.000000	41077.000000		1
15188.400391	3900.809326	2.420735	5.504474	7474.822266	99998.000000	1090.770874	665.470825	199.829361	139.588516	71.419388	310.958038	411.444763	268.979126	2.093815	0.000000	4.181512	3.591155	0.383947	0.740716	3.873601	4.999991	3.037734	2.823129	2.300659	2.144850	1.853816	2.492702	2.614311	2.429718	0.320938	0.000000	41137.000000		1
6421.204590	1823.016968	3.278014	4.459086	1882.101318	47837.683594	165.528931	108.368744	40.976719	76.063499	18.792303	46.749481	51.217815	53.379517	1.220077	0.000000	3.807616	3.260791	0.515611	0.649246	3.274643	4.679770	2.218874	2.034904	1.612537	1.881176	1.273980	1.669777	1.709421	1.727375	0.086387	0.000000	41183.000000		1
4001.737061	383.691101	1.865662	3.731324	1566.391235	37392.527344	112.405365	73.929550	40.841038	32.376175	7.848115	11.382080	35.715862	51.011208	0.315007	99998.000000	3.602248	2.583982	0.270833	0.571863	3.194900	4.572785	2.050787	1.868818	1.611097	1.510226	0.894765	1.056222	1.552861	1.707666	0.000000	4.999991	41239.000000		1
9808.731445	4591.147461	2.747611	3.358191	5528.354004	95814.289062	779.125122	472.672394	170.768204	53.111233	62.559807	211.266937	338.366333	203.594604	1.984650	99998.000000	3.991613	3.661921	0.438955	0.526105	3.742596	4.981430	2.891607	2.674560	2.232407	1.725186	1.796295	2.324831	2.529387	2.308766	0.297684	4.999991	41274.000000		1
12542.126953	2450.616455	2.445405	3.792999	5241.060547	86702.226562	715.464417	434.723907	132.175217	35.839211	26.686676	163.234634	163.339478	123.238533	0.968285	0.000000	4.098371	3.389275	0.388351	0.578983	3.719419	4.938030	2.854588	2.638214	2.121150	1.554358	1.426294	2.212812	2.213091	2.090746	0.000000	0.000000	41299.000000		1
8504.526367	1061.959473	1.452441	3.796082	3335.809814	59530.449219	423.585449	233.707306	80.911140	33.662090	20.247829	86.653061	138.860764	113.950317	0.374059	0.000000	3.929650	3.026108	0.162098	0.579336	3.523201	4.774739	2.626941	2.368672	1.908008	1.527141	1.306378	1.937784	2.142580	2.056715	0.000000	0.000000	41328.000000		1
12816.088867	2802.711426	3.213256	4.415914	5149.886719	91462.867188	664.681396	449.615265	163.311722	99.293304	54.958393	186.735794	253.767029	213.928207	0.276975	99998.000000	4.107756	3.447578	0.506945	0.645021	3.711798	4.961245	2.822613	2.652841	2.213017	1.996920	1.740034	2.271228	2.404435	2.330268	0.000000	4.999991	41386.000000		1
8347.341797	2538.900635	2.303553	3.234842	3111.535645	56799.113281	371.226624	234.465912	63.885815	24.719250	21.959303	65.159401	70.888985	73.806206	1.139547	0.000000	3.921548	3.404646	0.362398	0.509853	3.492975	4.754342	2.569639	2.370080	1.805404	1.393035	1.341619	1.813977	1.850579	1.868093	0.056732	0.000000	41415.000000		1
23694.125000	5232.639160	2.759946	5.612404	9767.866211	99998.000000	1426.457397	882.504333	260.347717	119.427032	85.037178	426.814117	532.802185	304.463684	4.417399	99998.000000	4.374640	3.718721	0.440901	0.749149	3.989800	4.999991	3.154259	2.945717	2.415554	2.077103	1.929609	2.630239	2.726566	2.483536	0.645167	4.999991	41502.000000		1
13932.239258	2897.656738	4.295648	4.835302	5668.436035	93037.640625	751.244995	458.138733	119.504128	64.989792	20.929335	147.384216	183.766159	147.954697	0.420283	0.000000	4.144021	3.462047	0.633029	0.684424	3.753463	4.968659	2.875782	2.660997	2.077383	1.812845	1.320755	2.168451	2.264266	2.170129	0.000000	0.000000	41544.000000		1
13419.042969	3312.478271	2.877128	4.465254	6791.959473	99998.000000	1025.756348	609.130920	265.657928	95.657578	92.934631	371.004608	485.756683	296.334961	0.513438	99998.000000	4.127721	3.520153	0.458959	0.649846	3.831995	4.999991	3.011044	2.784711	2.424323	1.980719	1.968178	2.569379	2.686419	2.471783	0.000000	4.999991	41626.000000		1
25794.988281	7134.723145	3.228674	5.526060	12961.737305	99998.000000	1944.944824	1233.066895	349.073059	134.796387	97.085350	500.968781	686.529663	418.438690	3.787138	0.000000	4.411535	3.853377	0.509024	0.742416	4.112663	4.999991	3.288907	3.090987	2.542916	2.129678	1.987154	2.699811	2.836659	2.621632	0.578311	0.000000	41646.000000		1
11116.137695	957.112305	1.902667	3.466122	4425.226562	83363.718750	598.405701	340.904236	126.982193	40.868790	33.939629	179.189896	263.884766	202.521454	0.888032	99998.000000	4.045954	2.980963	0.279363	0.539844	3.645936	4.920977	2.776996	2.532632	2.103743	1.611392	1.530707	2.253314	2.421414	2.306471	0.000000	4.999991	41709.000000		1
11631.427734	2348.041992	4.403579	4.021195	5161.728516	77658.148438	650.835388	414.639526	136.992004	48.235840	37.023369	171.258514	231.483932	176.340515	0.593017	0.000000	4.065633	3.370706	0.643806	0.604355	3.712795	4.890187	2.813471	2.617671	2.136695	1.683370	1.568476	2.233652	2.364521	2.246352	0.000000	0.000000	41767.000000		1
7504.130371	1127.047974	1.415436	4.465254	4105.843750	75168.687500	540.089111	341.400726	97.150108	34.482368	38.485058	133.050995	127.790131	128.400711	0.287399	0.000000	3.875300	3.051942	0.150890	0.649846	3.613402	4.876037	2.732466	2.533264	1.987443	1.537597	1.585292	2.124018	2.106497	2.108567	0.000000	0.000000	41806.000000		1
21516.025391	7765.048340	1.606628	6.815063	12333.620117	99998.000000	1863.386108	1176.871948	392.637024	203.902969	139.687195	569.227356	734.046997	482.287476	2.897068	0.000000	4.332762	3.890144	0.205915	0.833470	4.091091	4.999991	3.270303	3.070729	2.593991	2.309423	2.145157	2.755286	2.865724	2.683306	0.461959	0.000000	41824.000000		1
8846.293945	938.427979	2.013681	2.763030	2985.312012	57554.882812	352.243134	212.515854	61.625435	28.345726	26.970379	84.701050	94.775627	102.781013	0.411933	0.000000	3.946761	2.972401	0.303991	0.441386	3.474990	4.760082	2.546843	2.327391	1.789760	1.452488	1.430887	1.927889	1.976697	2.011913	0.000000	0.000000	41858.000000		1
25158.361328	6119.349609	2.963473	5.300947	10740.122070	99998.000000	1638.809814	1009.304626	324.603607	123.839867	99.469078	450.065491	567.164307	311.041321	4.735346	0.000000	4.400682	3.786705	0.471801	0.724353	4.031009	4.999991	3.214529	3.004022	2.511353	2.092860	1.997688	2.653276	2.753709	2.492818	0.675352	0.000000	41940.000000		1
20767.191406	4990.248047	2.624262	5.152927	8610.097656	99998.000000	1250.878540	782.070068	251.580658	128.958878	105.201744	401.314667	551.761047	347.790222	0.978035	0.000000	4.317378	3.698122	0.419007	0.712054	3.935008	4.999991	3.097215	2.893246	2.400677	2.110451	2.022023	2.603485	2.741751	2.541317	0.000000	0.000000	41981.000000		1
8320.799805	2461.689941	1.890332	4.927814	5436.098145	91385.992188	747.461243	460.670471	157.400192	60.206917	40.918129	152.006729	214.430862	81.860931	0.378311	0.000000	3.920165	3.391233	0.276538	0.692654	3.735287	4.960880	2.873589	2.663390	2.197005	1.779646	1.611916	2.181863	2.331287	1.913077	0.000000	0.000000	42094.000000		1
13319.028320	3565.295410	2.463907	3.231758	5312.461426	85311.742188	731.142151	445.498474	129.359756	40.878040	40.116356	129.517029	167.450104	71.681511	0.424731	0.000000	4.124473	3.552095	0.391624	0.509439	3.725296	4.931009	2.864002	2.648846	2.111799	1.611490	1.603321	2.112327	2.223886	1.855407	0.000000	0.000000	42117.000000		1
14552.181641	2726.194580	3.820752	5.979370	5541.996582	85720.351562	752.561768	471.984711	147.649414	45.383385	35.549339	181.567459	226.284744	124.934593	1.114349	99998.000000	4.162928	3.435557	0.582149	0.776655	3.743666	4.933084	2.876542	2.673928	2.169232	1.656897	1.550832	2.259038	2.354655	2.096683	0.047021	4.999991	42226.000000		1
15301.083008	3366.354248	4.042781	2.833956	5464.890625	88643.882812	759.352173	475.854797	164.280014	65.282753	35.034355	190.134079	237.725418	179.088135	0.605585	0.000000	4.184722	3.527160	0.606680	0.452393	3.737581	4.947649	2.880443	2.677474	2.215585	1.814798	1.544494	2.279060	2.376076	2.253067	0.000000	0.000000	42271.000000		1
16257.985352	4072.980469	3.191670	4.335737	7330.139648	99998.000000	1062.095093	660.543030	209.327271	76.649414	52.802860	255.478500	323.218994	161.168518	1.693913	99998.000000	4.211067	3.609912	0.504018	0.637063	3.865112	4.999991	3.026163	2.819901	2.320826	1.884509	1.722657	2.407354	2.509497	2.207280	0.228891	4.999991	42290.000000		1
11173.630859	2718.179932	3.475374	5.513725	4981.163086	81158.671875	682.992615	401.644623	121.005905	69.748001	28.598593	144.140121	167.749222	144.143204	0.293955	0.000000	4.048194	3.434278	0.541001	0.741445	3.697331	4.909335	2.834416	2.603842	2.082807	1.843532	1.456345	2.158785	2.224660	2.158794	0.000000	0.000000	42399.000000		1
8100.556152	1916.010132	1.532618	2.821621	2949.309326	54424.714844	318.315857	194.244705	62.920605	50.678162	23.596769	95.176514	123.343384	67.083656	1.749612	0.000000	3.908515	3.282398	0.185434	0.450499	3.469720	4.735796	2.502858	2.288349	1.798793	1.704821	1.372853	1.978530	2.091116	1.826617	0.242942	0.000000	42427.000000		1
9959.458984	4460.091309	3.703570	4.366574	4010.713623	73976.398438	509.063599	329.805847	120.342903	50.850853	44.535355	159.595810	231.323578	124.561462	0.103895	0.000000	3.998236	3.649344	0.568621	0.640141	3.603222	4.869093	2.706772	2.518258	2.080420	1.706298	1.648705	2.203022	2.364220	2.095384	0.000000	0.000000	42484.000000		1
20417.427734	5335.250488	2.679769	4.440584	6801.555664	99998.000000	932.100098	609.340637	183.633560	103.625954	59.195450	231.286575	314.146637	202.774323	2.404814	99998.000000	4.310001	3.727155	0.428097	0.647440	3.832608	4.999991	2.969463	2.784860	2.263952	2.015469	1.772288	2.364151	2.497132	2.307013	0.381081	4.999991	42553.000000		1
8372.667969	1152.198853	2.870961	6.401842	2877.812744	52180.554688	317.896454	198.629776	43.591732	35.718945	15.557462	33.958130	64.783180	40.566582	0.633491	0.000000	3.922864	3.061527	0.458027	0.806305	3.459063	4.717509	2.502286	2.298044	1.639404	1.552899	1.191939	1.530944	1.811462	1.608168	0.000000	0.000000	42605.000000		1
11150.534180	1629.413574	4.468338	7.462648	5166.896973	90716.835938	712.837036	434.511139	146.955566	116.334045	63.315323	217.058197	290.185974	176.463867	0.363361	0.000000	4.047296	3.212031	0.650146	0.872893	3.713230	4.957688	2.852990	2.638001	2.167186	2.065707	1.801509	2.336576	2.462677	2.246656	0.000000	0.000000	42639.000000		1
5452.704102	1107.191772	2.941887	4.178466	1584.165894	34178.457031	122.708130	73.140114	19.825356	27.087561	6.922994	2.510163	0.000000	7.243702	0.381842	99998.000000	3.736612	3.044223	0.468626	0.621017	3.199801	4.533752	2.088873	1.864156	1.297221	1.432770	0.840294	0.399702	0.000000	0.859961	0.000000	4.999991	42677.000000		1
30070.449219	9876.191406	3.086823	5.399627	16635.894531	99998.000000	2556.320801	1592.485840	453.821503	218.550735	135.844864	622.751770	879.408264	383.216217	5.444007	0.000000	4.478140	3.994590	0.489512	0.732364	4.221046	4.999991	3.407615	3.202075	2.656885	2.339552	2.133043	2.794315	2.944191	2.583444	0.735919	0.000000	42746.000000		1
6984.822266	1159.146606	1.557288	2.531749	1980.025513	50969.296875	190.584305	124.287010	81.201012	37.862144	26.060677	101.732544	101.229889	87.621353	1.825332	99998.000000	3.844155	3.064138	0.192369	0.403421	3.296671	4.707309	2.280087	2.094426	1.909561	1.578205	1.415986	2.007460	2.005309	1.942610	0.261342	4.999991	42874.000000		1
10548.224609	1883.442749	1.699140	2.362144	5329.283203	88810.195312	750.387756	461.530853	152.493958	98.288002	49.077702	186.273239	257.840637	126.461044	1.335850	0.000000	4.023180	3.274952	0.230229	0.373306	3.726669	4.948463	2.875286	2.664201	2.183253	1.992501	1.690884	2.270150	2.411351	2.101957	0.125758	0.000000	42900.000000		1
3558.356934	557.860657	2.340558	3.157748	905.250000	26214.492188	1.171821	4.428249	3.472290	9.525669	3.700486	0.000000	0.000000	45.963127	0.949871	0.000000	3.551250	2.746526	0.369319	0.499378	2.956769	4.418541	0.068861	0.646232	0.540616	0.978895	0.568259	0.000000	0.000000	1.662410	0.000000	0.000000	42920.000000		1
20461.419922	5641.607422	1.511032	3.814585	6462.474121	99998.000000	909.484009	563.220215	190.547302	78.857368	45.386467	265.010345	371.275970	266.410370	1.259830	0.000000	4.310936	3.751403	0.179274	0.581447	3.810399	4.999991	2.958795	2.750678	2.280003	1.896842	1.656926	2.423263	2.569697	2.425551	0.100312	0.000000	42957.000000		1
8985.835938	1943.199463	5.122090	5.852936	5421.243652	79323.664062	743.165649	452.813110	123.078178	33.076183	24.990620	109.768768	148.608459	124.848244	0.371232	0.000000	3.953558	3.288517	0.709447	0.767374	3.734099	4.899403	2.871086	2.655919	2.090181	1.519515	1.397777	2.040479	2.172044	2.096382	0.000000	0.000000	42994.000000		1
10325.430664	1259.491455	1.581958	4.446751	3746.939941	66694.656250	448.193665	291.256042	83.393547	66.994225	40.659096	134.469513	207.051468	171.551468	1.566896	0.000000	4.013908	3.100195	0.199195	0.648043	3.573677	4.824091	2.651466	2.464275	1.921132	1.826037	1.609158	2.128624	2.316078	2.234395	0.195040	0.000000	43024.000000		1
7429.509766	1188.537720	2.032184	3.799166	2505.883057	51153.042969	282.837433	172.430328	63.944408	42.068363	26.745266	80.423904	91.343422	80.497917	0.227396	0.000000	3.870960	3.075013	0.307963	0.579688	3.398961	4.708871	2.451537	2.236614	1.805803	1.623956	1.427247	1.905385	1.960677	1.905785	0.000000	0.000000	43115.000000		1
6531.047363	1883.085083	1.745396	3.626477	4762.939453	83542.968750	624.090149	395.952057	130.688843	69.047997	33.751522	145.028229	166.528061	94.834221	0.941888	99998.000000	3.814983	3.274870	0.241894	0.559485	3.677875	4.921910	2.795247	2.597643	2.116239	1.839151	1.528293	2.161453	2.221488	1.976965	0.000000	4.999991	43141.000000		1
16862.861328	3457.632812	2.500912	4.107540	5574.400391	89059.804688	784.950256	472.579865	143.134811	72.097809	51.735886	226.744232	254.306686	185.419037	0.678736	0.000000	4.226931	3.538779	0.398098	0.613582	3.746198	4.949682	2.894842	2.674475	2.155745	1.857922	1.713792	2.355536	2.405358	2.268154	0.000000	0.000000	43167.000000		1
24174.531250	6048.025879	3.321187	6.642373	10727.056641	99998.000000	1606.640259	1012.499390	315.814941	133.232925	107.391205	512.896667	628.496765	392.297821	2.009258	0.000000	4.383358	3.781614	0.521293	0.822323	4.030480	4.999991	3.205919	3.005395	2.499433	2.124612	2.030969	2.710030	2.798303	2.593616	0.303036	0.000000	43261.000000		1
11493.627930	3712.886230	1.720726	2.513247	5551.914062	89265.250000	723.411194	473.464905	169.340424	87.757034	64.499481	258.929199	338.825806	300.229706	1.836731	99998.000000	4.060457	3.569712	0.235712	0.400235	3.744443	4.950683	2.859385	2.675288	2.228761	1.943282	1.809556	2.413181	2.529976	2.477454	0.264046	4.999991	43322.000000		1
6002.701172	582.382568	2.090775	2.192538	1575.281738	37933.218750	123.509903	71.752434	34.087646	45.916870	2.574922	0.000000	15.101068	2.682853	0.529248	99998.000000	3.778347	2.765208	0.320307	0.340947	3.197358	4.579020	2.091702	1.855837	1.532597	1.661972	0.410764	0.000000	1.179008	0.428597	0.000000	4.999991	43358.000000		1
6272.099609	410.741669	4.887726	6.876738	1529.861328	39548.542969	119.063156	72.088562	24.996786	18.397585	14.539828	13.466687	28.654100	55.254433	2.113503	0.000000	3.797413	2.613569	0.689107	0.837382	3.184652	4.597130	2.075777	1.857866	1.397884	1.264761	1.162559	1.129261	1.457187	1.742367	0.325003	0.000000	43390.000000		1
9318.305664	1053.161499	1.094727	1.985928	2596.267578	51792.355469	274.017944	176.470032	61.255386	19.649584	10.790002	39.758644	42.595684	87.818710	1.290398	99998.000000	3.969337	3.022495	0.039306	0.297963	3.414350	4.714266	2.437779	2.246671	1.787144	1.293353	1.033022	1.599432	1.629366	1.943587	0.110724	4.999991	43412.000000		1
21516.248047	4646.164551	2.383730	4.625608	7220.759277	99998.000000	1051.117065	649.244202	235.085739	101.140465	72.470947	340.759308	441.085663	309.638214	3.089079	0.000000	4.332767	3.667094	0.377257	0.665169	3.858583	4.999991	3.021651	2.812408	2.371226	2.004925	1.860164	2.532448	2.644523	2.490855	0.489829	0.000000	43450.000000		1
11651.487305	2660.520264	2.800035	4.591687	5365.773438	86062.726562	756.823486	459.637421	152.419952	47.319973	38.663918	148.232239	217.631775	154.788269	0.861858	0.000000	4.066381	3.424967	0.447163	0.661972	3.729632	4.934815	2.878995	2.662415	2.183042	1.675045	1.587306	2.170943	2.337722	2.189738	0.000000	0.000000	43536.000000		1
20469.792969	6341.483398	2.655099	6.734885	12635.693359	99998.000000	1980.053223	1194.902466	345.927643	141.099548	88.558807	437.314240	626.825378	414.349640	1.590488	0.000000	4.311113	3.802191	0.424081	0.828330	4.101599	4.999991	3.296677	3.077332	2.538985	2.149526	1.947232	2.640794	2.797147	2.617367	0.201530	0.000000	43581.000000		1
28089.042969	7542.340820	4.514594	4.341904	12587.445312	99998.000000	1933.726196	1164.570801	351.774414	182.122528	95.540398	515.847839	682.789124	418.080963	7.115427	0.000000	4.448537	3.877506	0.654619	0.637680	4.099937	4.999991	3.286395	3.066166	2.546264	2.260364	1.980187	2.712522	2.834287	2.621260	0.852201	0.000000	43667.000000		1
8837.307617	2464.650391	2.852458	4.912396	5651.287598	94684.820312	784.043640	463.640106	151.263550	63.031620	33.440063	133.815765	236.837311	163.672516	2.632441	0.000000	3.946320	3.391755	0.455219	0.691293	3.752147	4.976280	2.894340	2.666181	2.179734	1.799559	1.524267	2.126507	2.374450	2.213976	0.420359	0.000000	43718.000000		1
4398.324219	865.654785	2.442321	0.666088	1867.999390	41853.070312	118.051689	77.556030	35.022022	21.290133	0.000000	0.000000	8.763986	18.712128	1.208872	0.000000	3.643287	2.937345	0.387803	0.000000	3.271377	4.621727	2.072072	1.889616	1.544341	1.328178	0.000000	0.000000	0.942702	1.272123	0.082380	0.000000	43741.000000		1
9715.386719	2009.407349	3.234842	3.305768	3566.356201	66143.953125	457.821106	271.230255	116.688675	39.302250	23.710867	86.859673	124.974678	114.604065	0.535953	99998.000000	3.987460	3.303068	0.509853	0.519272	3.552225	4.820490	2.660696	2.433338	2.067029	1.594417	1.374947	1.938818	2.096822	2.059200	0.000000	4.999991	43770.000000		1
19238.083984	2851.249512	3.641896	5.735754	6327.301270	99998.000000	915.241333	548.301086	163.626266	86.252174	52.398888	205.555862	277.971283	220.459564	0.531262	0.000000	4.284162	3.455035	0.561327	0.758591	3.801219	4.999991	2.961536	2.739019	2.213853	1.935770	1.719322	2.312930	2.444000	2.343329	0.000000	0.000000	43795.000000		1
17118.232422	6058.041992	4.107540	6.543694	10444.441406	99998.000000	1511.269409	969.009399	325.938843	117.897499	82.579437	384.273926	536.579773	308.521881	2.529770	0.000000	4.233459	3.782332	0.613582	0.815823	4.018885	4.999991	3.179342	2.986328	2.513136	2.071505	1.916872	2.584641	2.729634	2.489286	0.403081	0.000000	43888.000000		1
5368.826172	0.000000	3.111492	1.239663	1345.614014	32150.634766	48.124828	16.544258	0.000000	23.710867	0.000000	0.000000	0.000000	34.281925	1.201162	99998.000000	3.729879	0.000000	0.492969	0.093304	3.128921	4.507190	1.682369	1.218647	0.000000	1.374947	0.000000	0.000000	0.000000	1.535065	0.079602	4.999991	43919.000000		0
4182.518066	1509.412964	2.186371	5.011075	3181.295898	67057.414062	403.528809	244.602158	101.525932	77.697884	45.503651	146.153793	166.987534	125.489662	0.662875	99998.000000	3.621438	3.178808	0.339724	0.699931	3.502604	4.826447	2.605875	2.388460	2.006577	1.890409	1.658046	2.164810	2.222684	2.098608	0.000000	4.999991	43955.000000		1
27254.619141	6317.822266	2.932636	6.093468	10887.925781	99998.000000	1658.576538	1020.341309	370.702393	107.018066	92.971642	405.773773	577.460938	364.908051	2.384293	99998.000000	4.435440	3.800567	0.467258	0.784864	4.036945	4.999991	3.219736	3.008745	2.569025	2.029457	1.968351	2.608284	2.761523	2.562183	0.377360	4.999991	44012.000000		1
31127.628906	6131.539551	2.325139	6.170561	14007.546875	99998.000000	2159.520752	1330.226196	397.987335	170.422821	112.652061	526.764282	652.716492	394.089478	4.023468	99998.000000	4.493146	3.787570	0.366449	0.790325	4.146362	4.999991	3.334358	3.123925	2.599869	2.231528	2.051739	2.721616	2.814725	2.595595	0.604600	4.999991	44048.000000		1
7478.584473	2332.065186	2.198706	1.739229	4759.522461	76886.078125	614.219055	385.402588	86.326180	4.471421	21.185286	102.993790	140.584564	65.955002	1.119970	0.000000	3.873819	3.367741	0.342167	0.240357	3.677563	4.885848	2.788323	2.585915	1.936143	0.650446	1.326034	2.012811	2.147938	1.819248	0.049206	0.000000	44092.000000		1
34817.996094	6233.895020	2.408400	7.653840	15564.933594	99998.000000	2440.711426	1497.710205	480.924469	169.223251	156.265381	696.487061	946.248291	562.976624	1.286219	0.000000	4.541804	3.794760	0.381729	0.883879	4.192147	4.999991	3.387516	3.175428	2.682077	2.228460	2.193863	2.842913	2.976005	2.750490	0.109315	0.000000	44122.000000		1
24828.041016	2857.638916	1.285919	4.693450	7208.877441	99998.000000	1056.384033	637.809692	206.740021	86.480370	55.001564	254.059982	356.640564	226.623962	1.789959	0.000000	4.394942	3.456007	0.109214	0.671492	3.857868	4.999991	3.023822	2.804691	2.315424	1.936918	1.740375	2.404936	2.552231	2.355306	0.252843	0.000000	44155.000000		1
16241.838867	6061.584961	3.173167	5.109755	9711.097656	99998.000000	1480.570801	908.111694	264.396667	108.411919	98.963341	453.321930	633.415344	349.344421	2.360938	0.000000	4.210635	3.782586	0.501493	0.708400	3.987268	4.999991	3.170429	2.958139	2.422256	2.035077	1.995474	2.656407	2.801689	2.543254	0.373085	0.000000	44219.000000		1
7224.937988	257.344177	3.518546	4.859972	2381.839844	41205.351562	222.038437	159.833267	42.204048	61.989315	9.528752	18.601112	15.443363	25.086214	0.049822	0.000000	3.858834	2.410514	0.546363	0.686634	3.376913	4.614954	2.346428	2.203667	1.625354	1.792317	0.979036	1.269539	1.188742	1.399435	0.000000	0.000000	44301.000000		0
14682.914062	2800.768799	2.991227	5.156011	6519.763672	99998.000000	919.956360	569.671387	164.634644	124.879082	61.742619	238.480942	354.956818	268.121826	1.646725	99998.000000	4.166812	3.447277	0.475849	0.712314	3.814232	4.999991	2.963767	2.755624	2.216521	2.096490	1.790585	2.377454	2.550175	2.428332	0.216621	4.999991	44355.000000		1
9903.082031	1522.142700	2.827788	3.950269	2910.969238	55532.824219	329.602325	213.474899	82.224808	59.398975	44.381168	99.271721	118.483414	66.485405	1.217221	0.000000	3.995770	3.182455	0.451447	0.596627	3.464038	4.744550	2.517990	2.329347	1.915003	1.773779	1.647199	1.996826	2.073658	1.822726	0.085369	0.000000	44448.000000		1
8787.128906	3539.398193	2.559503	5.242356	5588.955566	99620.539062	808.716675	480.742523	145.096069	76.267029	57.039917	280.422882	348.197266	199.961960	0.010128	0.000000	3.943847	3.548929	0.408156	0.719526	3.747331	4.998349	2.907796	2.681912	2.161656	1.882337	1.756179	2.447814	2.541825	2.300947	0.000000	0.000000	44509.000000		1
8161.682129	1493.920288	2.753779	3.459955	4328.329590	78562.296875	557.256287	351.805237	125.902885	48.106323	33.674427	140.199097	159.268936	140.020248	0.381174	0.000000	3.911780	3.174327	0.439929	0.539070	3.636320	4.895214	2.746055	2.546302	2.100036	1.682202	1.527300	2.146745	2.202131	2.146191	0.000000	0.000000	44546.000000		1
17154.054688	4332.424805	3.617226	7.259121	8129.071289	99998.000000	1168.416260	736.039124	213.015427	105.793823	75.341904	300.938995	447.832886	300.084778	2.135791	0.000000	4.234367	3.636731	0.558376	0.860884	3.910041	4.999991	3.067598	2.866901	2.328411	2.024460	1.877037	2.478478	2.651116	2.477244	0.329559	0.000000	44660.000000		1
9587.522461	3529.847900	2.556419	4.459086	4248.195312	78017.960938	555.880920	342.473846	134.013123	96.083130	45.182941	164.924515	199.228027	157.002396	0.897360	0.000000	3.981706	3.547756	0.407632	0.649246	3.628205	4.892195	2.744982	2.534627	2.127147	1.982647	1.654974	2.217285	2.299351	2.195906	0.000000	0.000000	44771.000000		1
33232.515625	7219.303711	2.639680	5.587735	12597.705078	99998.000000	1895.450806	1197.193726	376.909973	186.442841	131.752731	519.832031	682.104492	369.524414	3.016859	99998.000000	4.521563	3.858495	0.421551	0.747236	4.100291	4.999991	3.277713	3.078164	2.576238	2.270546	2.119760	2.715863	2.833851	2.567643	0.479555	4.999991	44904.000000		1
12823.829102	10332.073242	3.074487	5.026494	9600.193359	99998.000000	1437.913452	890.071838	273.015717	114.705833	79.400108	408.968506	531.688965	364.704529	3.036100	0.000000	4.108018	4.014187	0.487773	0.701265	3.982280	4.999991	3.157733	2.949425	2.436188	2.059586	1.899821	2.611690	2.725658	2.561941	0.482316	0.000000	44954.000000		1
21690.169922	4725.845215	2.411484	7.900538	9821.375000	99998.000000	1477.265015	906.677795	298.259216	111.773193	97.470818	475.160980	654.612976	295.816895	1.268687	0.000000	4.336263	3.674479	0.382284	0.897657	3.992172	4.999991	3.169458	2.957453	2.474594	2.048338	1.988875	2.676841	2.815985	2.471023	0.103354	0.000000	44995.000000		1
5043.571777	2110.686523	2.944971	4.144545	2882.228760	54792.957031	356.918091	218.075836	69.310112	38.216774	27.102980	103.841820	113.783791	102.315369	0.876358	0.000000	3.702738	3.324424	0.469081	0.617477	3.459728	4.738725	2.552569	2.338608	1.840797	1.582254	1.433017	2.016372	2.056080	2.009941	0.000000	0.000000	45075.000000		1
14015.407227	3804.686035	2.041435	4.372742	5369.689453	84066.070312	770.740417	462.280182	131.638641	74.638809	30.535181	127.031532	174.320663	137.013596	1.039971	0.000000	4.146605	3.580319	0.309936	0.640754	3.729949	4.924621	2.886908	2.664905	2.119383	1.872965	1.484800	2.103912	2.241349	2.136764	0.017021	0.000000	45107.000000		1
17416.644531	6474.916992	1.588125	3.971855	8419.365234	99998.000000	1214.299194	763.105103	236.553604	109.500481	72.409271	275.960693	387.780151	247.084564	0.846475	0.000000	4.240964	3.811234	0.200885	0.598993	3.925279	4.999991	3.084326	2.882584	2.373930	2.039416	1.859794	2.440847	2.588586	2.392846	0.000000	0.000000	45152.000000		1
2888.081787	21.040350	2.352893	3.941018	1004.133179	29243.501953	29.150583	21.786613	20.476025	13.929248	14.974635	24.546560	13.315584	28.034269	0.519811	3177.824463	3.460609	1.323053	0.371602	0.595608	3.001791	4.466029	1.464647	1.338190	1.311246	1.143928	1.175356	1.389991	1.124360	1.447689	0.000000	3.502130	45200.000000		0
24695.908203	11235.975586	2.615010	7.724766	11559.138672	99998.000000	1683.900269	1092.309570	395.538849	197.457962	152.185593	590.036377	752.333557	490.419312	4.087426	0.000000	4.392625	4.050611	0.417473	0.887885	4.062925	4.999991	3.226316	3.038346	2.597189	2.295475	2.182374	2.770879	2.876410	2.690567	0.611450	0.000000	45244.000000		1
10406.085938	1795.950928	3.672733	3.142330	3001.566406	52300.078125	308.910431	200.316589	43.903187	31.306116	6.324748	38.414135	56.910400	39.539700	0.174467	0.000000	4.017287	3.254294	0.564989	0.497252	3.477348	4.718503	2.489833	2.301717	1.642496	1.495629	0.801043	1.584491	1.755192	1.597033	0.000000	0.000000	45284.000000		1
12282.954102	2814.124268	2.852458	3.398280	4232.931152	72759.312500	573.291687	341.820099	103.209656	63.552773	33.544910	156.786530	205.651459	123.546906	2.455475	99998.000000	4.089303	3.449343	0.455219	0.531259	3.626641	4.861888	2.758376	2.533798	2.013720	1.803135	1.525627	2.195309	2.313132	2.091832	0.390135	4.999991	45325.000000		1
16722.562500	3526.067139	1.856411	4.008861	9133.288086	99998.000000	1396.323120	846.307434	254.405365	74.678902	61.233799	342.816162	451.373016	286.753784	2.546222	0.000000	4.223303	3.547291	0.268674	0.603021	3.960627	4.999991	3.144986	2.927528	2.405526	1.873198	1.786991	2.535061	2.654536	2.457509	0.405896	0.000000	45387.000000		1
12887.591797	3444.696533	3.197837	3.731324	4861.677734	84136.851562	639.986816	403.396210	147.044998	66.556335	36.603977	159.743835	203.289307	187.158279	0.392388	0.000000	4.110172	3.537151	0.504856	0.571863	3.686786	4.924986	2.806171	2.605732	2.167450	1.823189	1.563528	2.203424	2.308115	2.272209	0.000000	0.000000	45458.000000		1
21173.982422	3477.630859	2.661267	3.811501	8480.201172	99998.000000	1247.656006	780.870483	249.863022	105.673561	68.637856	349.344421	459.625092	201.565506	2.304965	0.000000	4.325802	3.541283	0.425088	0.581096	3.928406	4.999991	3.096095	2.892579	2.397702	2.023966	1.836564	2.543254	2.662404	2.304416	0.362664	0.000000	45521.000000		1
5435.317871	1201.677490	2.402232	3.216340	2279.814209	49409.390625	218.350296	140.436554	46.743313	27.858496	15.492703	57.792347	65.202576	56.188805	1.214445	0.000000	3.735225	3.079788	0.380615	0.507362	3.357899	4.693810	2.339154	2.147480	1.669719	1.444958	1.190127	1.761870	1.814265	1.749650	0.084378	0.000000	45568.000000		1
10446.433594	1499.702271	1.655968	2.861710	3370.375244	66930.226562	397.645020	251.441895	78.697014	47.104111	11.533183	56.120960	92.089691	83.368874	0.994370	99998.000000	4.018968	3.176005	0.219052	0.456626	3.527678	4.825622	2.599496	2.400438	1.895958	1.673059	1.061949	1.749125	1.964211	1.921004	0.000000	4.999991	45596.000000		1
31567.275391	6406.208008	5.378040	6.000956	14586.173828	99998.000000	2244.270996	1396.989136	442.991394	212.284576	135.323700	581.207642	816.971802	417.396362	2.827203	0.000000	4.499237	3.806601	0.730624	0.778220	4.163941	4.999991	3.351075	3.145193	2.646395	2.326918	2.131374	2.764331	2.912207	2.620549	0.451357	0.000000	45631.000000		1
11678.143555	2626.093506	2.531749	3.361275	3853.208740	65817.976562	462.819855	288.449829	79.930511	49.648193	20.315670	93.939934	114.067497	58.023628	1.493791	99998.000000	4.067374	3.419310	0.403421	0.526504	3.585823	4.818345	2.665412	2.460070	1.902713	1.695903	1.307831	1.972850	2.057162	1.763605	0.174290	4.999991	45724.000000		1
7027.945312	1345.805298	0.829526	2.664350	2186.077881	43320.976562	218.529144	149.333130	33.908791	38.722507	18.400669	38.722507	49.666695	21.703354	1.495114	99998.000000	3.846828	3.128982	0.000000	0.425591	3.339666	4.636698	2.339509	2.174156	1.530312	1.587963	1.264834	1.587963	1.696065	1.336527	0.174674	4.999991	45772.000000		1
23986.171875	8313.885742	2.673601	4.770544	10168.206055	99998.000000	1524.603516	954.697754	273.832916	138.660309	81.117744	327.369720	480.304657	306.705566	3.355305	0.000000	4.379961	3.919804	0.427097	0.678568	4.007244	4.999991	3.183157	2.979866	2.437486	2.141952	1.909116	2.515038	2.681517	2.486722	0.525732	0.000000	45826.000000		1
3011.622314	156.481232	4.542347	5.430464	1408.516235	37021.218750	66.522415	42.623436	44.489098	46.302338	2.140115	18.693624	51.664959	35.805290	0.055285	0.000000	3.478801	2.194462	0.657280	0.734837	3.148762	4.568451	1.822968	1.629648	1.648254	1.665603	0.330437	1.271693	1.713196	1.553947	0.000000	0.000000	45872.000000		0
21964.173828	5984.176758	3.752910	6.210650	11119.517578	99998.000000	1728.944336	1055.600830	329.682495	155.611618	125.471161	548.960999	738.407410	438.008087	1.922655	0.000000	4.341715	3.777004	0.574368	0.793137	4.046086	4.999991	3.237781	3.023500	2.518096	2.192042	2.098544	2.739542	2.868296	2.641482	0.283901	0.000000	45950.000000		1
7304.550781	1626.921997	2.211041	4.779795	3905.875732	64819.304688	495.899109	310.964203	66.651932	60.502953	18.360580	81.231850	97.483147	68.153709	1.724840	99998.000000	3.863594	3.211367	0.344597	0.679409	3.591718	4.811704	2.695393	2.492710	1.823813	1.781777	1.263886	1.909726	1.988930	1.833490	0.236749	4.999991	46010.000000		1
22431.578125	5325.095703	3.429117	6.309330	11817.621094	99998.000000	1828.286987	1113.991333	305.487488	160.576447	114.600983	577.050781	709.645386	420.227234	2.444837	99998.000000	4.350860	3.726327	0.535182	0.799983	4.072530	4.999991	3.262044	3.046882	2.484993	2.205682	2.059188	2.761214	2.851041	2.623484	0.388250	4.999991	46076.000000		1
11826.779297	2467.151367	1.440106	2.470075	5077.863281	82087.445312	652.531433	415.253174	102.657661	104.890289	35.231716	147.442795	194.562332	120.574188	2.797388	99998.000000	4.072866	3.392196	0.158394	0.392710	3.705681	4.914277	2.814601	2.618313	2.011391	2.020735	1.546934	2.168623	2.289059	2.081254	0.446753	4.999991	46100.000000		1
12390.804688	2390.545166	2.470075	2.066105	4453.140625	73266.476562	589.857544	377.535980	153.520844	65.736061	51.566280	200.436844	235.067230	120.679031	1.654008	0.000000	4.093100	3.378497	0.392710	0.315152	3.648666	4.864905	2.770747	2.576958	2.186167	1.817804	1.712366	2.301978	2.371192	2.081632	0.218538	0.000000	46169.000000		1
10711.042969	3055.346680	2.981975	4.613273	4025.620605	69799.656250	531.420715	325.072327	131.993271	41.050732	33.039177	135.625916	156.934555	120.876389	0.082700	0.000000	4.029832	3.485060	0.474504	0.664009	3.604833	4.843853	2.725439	2.511980	2.120552	1.613321	1.519029	2.132343	2.195719	2.082341	0.000000	0.000000	46200.000000		1
13800.085938	2716.656738	2.223376	3.941018	5417.894531	83093.648438	707.341797	462.955536	165.797211	65.554115	51.322662	183.112411	239.813110	158.744705	2.135706	0.000000	4.139882	3.434035	0.347013	0.595608	3.733830	4.919568	2.849629	2.665539	2.219577	1.816600	1.710309	2.262718	2.379873	2.200699	0.329541	0.000000	46237.000000		1
14579.595703	5038.052246	2.821621	4.841470	7551.598145	99998.000000	1066.011475	680.698303	191.799301	60.228500	66.334305	244.229019	345.125885	183.235764	0.315015	0.000000	4.163745	3.702263	0.450499	0.684977	3.878039	4.999991	3.027762	2.832955	2.282847	1.779802	1.821738	2.387797	2.537977	2.263010	0.000000	0.000000	46278.000000		1
11084.048828	2035.094849	2.488577	5.519892	4170.914062	67275.375000	537.097839	325.880249	79.955177	47.603676	28.200790	106.401321	170.777451	51.886990	0.688940	0.000000	4.044698	3.308585	0.395951	0.741931	3.620231	4.827856	2.730053	2.513058	1.902847	1.677640	1.450261	2.026947	2.232430	1.715058	0.000000	0.000000	46313.000000		1
9800.929688	3452.578613	3.364359	4.656446	3497.261963	63887.738281	427.023804	277.002991	99.160706	52.620918	42.302727	123.454399	165.670776	114.172340	0.390459	0.000000	3.991267	3.538144	0.526902	0.668055	3.543728	4.805418	2.630452	2.442484	1.996340	1.721158	1.626368	2.091506	2.219246	2.057561	0.000000	0.000000	46373.000000		1
17188.939453	4812.279297	2.562587	5.427380	7849.034180	99998.000000	1117.133667	705.238708	211.766510	154.997955	88.099335	376.447418	523.988892	293.056946	1.231782	0.000000	4.235249	3.682351	0.408679	0.734590	3.894816	4.999991	3.048105	2.848336	2.325857	2.190326	1.944973	2.575704	2.719322	2.466952	0.090534	0.000000	46442.000000		1
9604.026367	5349.592773	3.204005	4.471421	4589.349609	76088.046875	629.804321	381.899445	130.799866	61.992401	41.420780	176.355942	245.601288	130.454483	0.691345	0.000000	3.982453	3.728321	0.505693	0.650446	3.661751	4.881317	2.799206	2.581949	2.116607	1.792338	1.617218	2.246390	2.390231	2.115459	0.000000	0.000000	46583.000000		1
10457.411133	1460.791748	1.711475	3.515462	3058.883789	53645.625000	353.661652	220.437988	76.979370	11.986492	12.174601	41.593468	64.419304	56.512596	0.646682	99998.000000	4.019424	3.164588	0.233371	0.545982	3.485563	4.729534	2.548588	2.343287	1.886374	1.078692	1.085455	1.619025	1.809016	1.752145	0.000000	4.999991	46623.000000		1
9394.823242	2266.711426	1.705307	2.689020	4140.298340	77984.843750	528.114929	325.710663	137.892456	56.472507	33.816280	110.086388	130.078262	126.670738	0.662045	99998.000000	3.972889	3.355396	0.231803	0.429594	3.617032	4.892010	2.722728	2.512832	2.139540	1.751837	1.529126	2.041734	2.114205	2.102676	0.000000	4.999991	46652.000000		1
9303.756836	2911.968262	2.892547	3.780664	4479.833496	83053.945312	581.984741	371.615204	157.298431	97.174774	52.756603	141.463425	141.500443	120.793129	0.722615	99998.000000	3.968658	3.464187	0.461280	0.577568	3.651262	4.919360	2.764912	2.570093	2.196724	1.987554	1.722277	2.150644	2.150758	2.082042	0.000000	4.999991	46715.000000		1
16490.357422	6247.886230	2.069189	5.732670	10894.275391	99998.000000	1629.065186	1028.189453	295.456085	128.669006	79.338432	385.103455	488.519714	387.980591	1.335776	99998.000000	4.217230	3.795733	0.315800	0.758357	4.037199	4.999991	3.211938	3.012073	2.470493	2.109474	1.899484	2.585577	2.688882	2.588810	0.125734	4.999991	46769.000000		1
5827.526367	1345.953247	2.624262	3.370527	1350.319824	33404.746094	0.000000	7.320796	18.841644	13.136727	0.000000	0.000000	0.000000	7.752519	0.269537	0.000000	3.765484	3.129030	0.419007	0.527698	3.130437	4.523808	0.000000	0.864558	1.275119	1.118487	0.000000	0.000000	0.000000	0.889443	0.000000	0.000000	46806.000000		1
26193.609375	6545.994141	5.140593	6.583782	14324.595703	99998.000000	2041.953125	1328.224854	379.256683	180.737930	111.714607	575.163513	743.221130	427.332184	1.951754	99998.000000	4.418195	3.815976	0.711013	0.818475	4.156082	4.999991	3.310046	3.123272	2.578933	2.257049	2.048110	2.759791	2.871118	2.630766	0.290425	4.999991	46830.000000		1
43848.886719	7607.959473	3.851590	4.354239	15818.312500	99998.000000	2361.539551	1486.090698	508.295746	167.918823	156.191360	662.091064	924.437012	536.925171	3.717969	99998.000000	4.641959	3.881268	0.585640	0.638912	4.199160	4.999991	3.373195	3.172045	2.706116	2.225099	2.193657	2.820918	2.965877	2.729914	0.570306	4.999991	46890.000000		1
15442.685547	2000.880859	2.655099	3.231758	4999.690430	86226.539062	598.812744	384.995544	136.356766	50.724419	29.585390	127.861061	194.164520	87.454834	0.079624	0.000000	4.188723	3.301221	0.424081	0.509439	3.698943	4.935641	2.777291	2.585456	2.134677	1.705217	1.471077	2.106738	2.288170	1.941784	0.000000	0.000000	46947.000000		1
10688.645508	1227.957153	2.707523	4.261727	4187.982422	68525.328125	429.225586	293.004517	102.315369	70.654625	22.579136	77.278496	100.400368	65.301254	1.010928	99998.000000	4.028923	3.089183	0.432572	0.629586	3.622005	4.835851	2.632686	2.466874	2.009941	1.849141	1.353707	1.888059	2.001735	1.814921	0.004720	4.999991	46989.000000		1
18160.177734	3326.243896	4.030447	5.199183	5992.185547	97748.414062	692.768066	470.794403	159.737671	91.821404	68.304810	261.510284	305.129791	207.714478	0.395358	99998.000000	4.259120	3.521954	0.605353	0.715935	3.777585	4.990110	2.840588	2.672831	2.203407	1.962944	1.834451	2.417489	2.484485	2.317467	0.000000	4.999991	47043.000000		1
6191.906738	2422.171875	2.198706	3.638812	3850.368652	69695.000000	407.318726	269.003784	95.824097	58.612621	30.590689	98.651886	152.145508	128.656662	0.505131	99998.000000	3.791824	3.384205	0.342167	0.560960	3.585502	4.843202	2.609934	2.429758	1.981475	1.767991	1.485589	1.994105	2.182259	2.109432	0.000000	4.999991	47084.000000		1
9639.073242	2249.417725	2.587257	2.624262	4339.156738	79442.242188	467.362183	315.608337	126.960609	70.540527	27.966427	123.516075	169.790649	77.910660	2.971644	99998.000000	3.984035	3.352070	0.412840	0.419007	3.637405	4.900052	2.669654	2.499148	2.103669	1.848439	1.446637	2.091723	2.229914	1.891597	0.472997	4.999991	47144.000000		1
13852.006836	4405.318359	2.858626	5.131341	6323.341797	99998.000000	784.959534	510.044220	161.082184	92.043434	66.460739	242.224594	298.120453	205.080963	0.878318	0.000000	4.141513	3.643977	0.456157	0.710231	3.800947	4.999991	2.894847	2.707608	2.207047	1.963993	1.822565	2.384218	2.474392	2.311925	0.000000	0.000000	47176.000000		1
8946.968750	1891.713379	1.921169	4.348072	3700.640625	65608.515625	389.359009	239.766861	71.656837	37.455090	14.117356	73.954224	120.648193	77.919914	0.325809	0.000000	3.951676	3.276855	0.283566	0.638297	3.568277	4.816960	2.590350	2.379789	1.855258	1.573511	1.149753	1.868963	2.081521	1.891648	0.000000	0.000000	47230.000000		1
8209.973633	1133.375732	2.315888	2.803118	2606.906494	49351.160156	188.003220	124.499786	45.318626	56.423168	10.537135	17.114750	5.556897	10.549470	0.455409	0.000000	3.914342	3.054374	0.364717	0.447641	3.416126	4.693297	2.274165	2.095169	1.656277	1.751457	1.022723	1.233371	0.744832	1.023231	0.000000	0.000000	47248.000000		1
18926.191406	3542.451172	2.655099	5.054248	7163.562012	99998.000000	930.841980	584.362305	189.847290	91.849159	70.392502	333.031464	485.574768	209.382782	1.599418	99998.000000	4.277063	3.549304	0.424081	0.703657	3.855129	4.999991	2.968876	2.766682	2.278404	1.963075	1.847526	2.522485	2.686256	2.320941	0.203962	4.999991	47273.000000		1
15879.028320	3683.100342	2.235711	5.267026	11220.865234	99998.000000	1631.368774	996.207947	300.420898	152.509384	96.983582	477.689636	629.770386	398.419037	1.442621	99998.000000	4.200824	3.566214	0.349416	0.721565	4.050026	4.999991	3.212552	2.998350	2.477730	2.183297	1.986698	2.679146	2.799182	2.600340	0.159152	4.999991	47300.000000		1
19550.046875	3499.152344	3.034399	5.156011	5789.454102	92283.585938	699.502991	471.414215	120.241142	70.114967	42.530926	151.769287	187.408051	119.960518	1.482570	0.000000	4.291148	3.543963	0.482073	0.712314	3.762638	4.965125	2.844790	2.673403	2.080053	1.845811	1.628705	2.181184	2.272788	2.079038	0.171015	0.000000	47348.000000		1
9834.610352	1965.013794	1.119397	3.978023	6331.316406	99505.000000	797.565857	517.781311	182.582001	47.310719	44.584694	178.597809	220.641510	180.996964	1.802393	0.000000	3.992757	3.293366	0.048984	0.599667	3.801494	4.997845	2.901767	2.714146	2.261458	1.674960	1.649186	2.251876	2.343687	2.257671	0.255849	0.000000	47377.000000		1
11261.067383	2255.853516	3.080655	3.527797	6000.283203	99998.000000	734.376953	471.534485	148.068802	46.755646	54.742531	213.000000	288.955566	196.520508	0.344342	0.000000	4.051579	3.353311	0.488643	0.547504	3.778172	4.999991	2.865919	2.673513	2.170464	1.669834	1.738325	2.328380	2.460831	2.293408	0.000000	0.000000	47401.000000		1
12911.494141	2843.324219	2.729109	2.830872	4611.290527	89083.929688	540.227844	323.061737	124.336349	56.907314	43.656490	253.594345	359.616364	235.535965	1.764832	0.000000	4.110977	3.453826	0.436021	0.451920	3.663822	4.949800	2.732577	2.509285	2.094598	1.755168	1.640049	2.404140	2.555840	2.372057	0.246703	0.000000	47447.000000		1
3730.158203	742.551941	4.437500	2.667434	1263.898071	31880.156250	0.000000	0.000000	0.000000	0.000000	0.000000	0.000000	0.000000	17.086996	0.931979	0.000000	3.571727	2.870727	0.647138	0.426094	3.101712	4.503520	0.000000	0.000000	0.000000	0.000000	0.000000	0.000000	0.000000	1.232666	0.000000	0.000000	47467.000000		1
16523.347656	4196.687988	2.679769	4.425165	8646.686523	99998.000000	1156.420532	716.244568	226.235413	108.646286	49.342903	326.031372	385.014038	366.764465	1.153050	0.000000	4.218098	3.622907	0.428097	0.645930	3.936850	4.999991	3.063116	2.855061	2.354561	2.036015	1.693225	2.513259	2.585477	2.564387	0.061848	0.000000	47491.000000		1
5290.557617	403.590485	2.562587	4.866140	1265.837769	33027.398438	0.000000	0.000000	0.000000	2.158617	12.846855	0.000000	0.000000	16.525757	0.077492	0.000000	3.723501	2.605941	0.408679	0.687185	3.102378	4.518874	0.000000	0.000000	0.000000	0.334176	1.108797	0.000000	0.000000	1.218161	0.000000	0.000000	47555.000000		1
29506.451172	7774.506348	2.300469	4.415914	10804.289062	99998.000000	1537.996216	977.193665	389.087646	152.641983	116.633163	477.627960	610.586426	342.584869	2.053404	0.000000	4.469917	3.890673	0.361816	0.645021	4.033596	4.999991	3.186955	2.989981	2.590047	2.183674	2.066822	2.679090	2.785747	2.534768	0.312474	0.000000	47593.000000		1
19432.632812	3172.692383	3.120744	5.415045	6636.298340	99998.000000	857.078918	552.211243	173.059418	117.536705	56.315239	247.263428	307.442596	178.363449	0.456742	99998.000000	4.288532	3.501428	0.494258	0.733602	3.821926	4.999991	2.933021	2.742105	2.238195	2.070174	1.750626	2.393160	2.487764	2.251306	0.000000	4.999991	47658.000000		1
11137.215820	2395.988037	2.833956	2.837040	4376.747559	74331.398438	475.074615	316.151062	101.192886	36.431290	29.434286	124.697144	190.593552	126.346947	0.118359	0.000000	4.046777	3.379485	0.452393	0.452865	3.641151	4.871172	2.676762	2.499895	2.005150	1.561475	1.468853	2.095856	2.280108	2.101565	0.000000	0.000000	47699.000000		1
15840.617188	4279.865723	2.087691	4.798297	7092.512695	99998.000000	918.411438	589.761963	200.896332	77.768806	61.132038	245.166489	382.747498	157.344681	0.638116	99998.000000	4.199772	3.631430	0.319666	0.681087	3.850800	4.999991	2.963037	2.770677	2.302972	1.890805	1.786269	2.389461	2.582912	2.196852	0.000000	4.999991	47719.000000		1
16073.828125	2554.683350	3.265679	5.180681	7271.456055	99998.000000	962.471863	599.262939	172.559860	109.509727	57.721420	282.226868	393.222961	202.749649	1.914688	99998.000000	4.206120	3.407337	0.513974	0.714387	3.861621	4.999991	2.983388	2.777617	2.236940	2.039453	1.761337	2.450598	2.594639	2.306960	0.282098	4.999991	47753.000000		1
6082.761230	1906.040405	2.349809	1.961258	3093.446289	53882.402344	222.658279	164.162827	51.664959	20.263247	0.000000	0.000000	11.116879	36.153751	0.352123	0.000000	3.784101	3.280132	0.371033	0.292535	3.490443	4.731447	2.347639	2.215275	1.713196	1.306709	0.000000	0.000000	1.045983	1.558153	0.000000	0.000000	47797.000000		1
20683.382812	4641.622070	2.041435	3.651147	9332.712891	99998.000000	1265.958008	792.089111	277.826355	112.507126	81.632729	374.766785	528.830383	253.828705	2.402378	99998.000000	4.315621	3.666670	0.309936	0.562429	3.970008	4.999991	3.102419	2.898774	2.443774	2.051180	1.911864	2.573761	2.723316	2.404541	0.380641	4.999991	47825.000000		1
14894.205078	4545.949219	3.506211	6.213734	8864.505859	99998.000000	1191.390137	750.298279	213.857285	96.150970	62.695492	315.651489	405.678162	278.464691	2.706565	99998.000000	4.173018	3.657624	0.544838	0.793353	3.947654	4.999991	3.076054	2.875234	2.330124	1.982954	1.797236	2.499208	2.608182	2.444770	0.432418	4.999991	47876.000000		1
10301.402344	905.290100	3.503127	2.719858	3290.423340	62221.890625	300.069366	184.771454	32.070885	41.648975	7.444145	36.307941	28.928553	24.969032	1.760371	0.000000	4.012897	2.956788	0.544456	0.434546	3.517252	4.793943	2.477222	2.266635	1.506111	1.619604	0.871815	1.560002	1.461327	1.397402	0.245604	0.000000	47924.000000		1
25651.742188	6655.041504	3.475374	2.442321	10369.768555	99998.000000	1441.758911	910.298096	293.473236	197.852676	94.066368	326.216400	460.099976	334.234100	2.131529	0.000000	4.409117	3.823151	0.541001	0.387803	4.015769	4.999991	3.158893	2.959184	2.467568	2.296342	1.973434	2.513506	2.662852	2.524051	0.328691	0.000000	47953.000000		1
9464.358398	3317.714355	4.801381	4.674948	3297.512695	78653.250000	250.871399	199.166351	168.174774	106.577095	28.740446	150.097900	191.753036	131.795914	1.072388	0.000000	3.976091	3.520839	0.681366	0.669777	3.518187	4.895717	2.399451	2.299216	2.225761	2.027664	1.458493	2.176375	2.282742	2.119902	0.030352	0.000000	47988.000000		1
20102.837891	4932.341309	2.975808	3.709738	6825.593750	99998.000000	861.929626	558.508240	163.021851	80.843292	41.507122	177.478409	236.658447	166.817932	2.018762	0.000000	4.303257	3.693053	0.473605	0.569343	3.834141	4.999991	2.935472	2.747030	2.212246	1.907644	1.618123	2.249146	2.374122	2.222243	0.305085	0.000000	48010.000000		1
28459.689453	8063.640625	2.439237	5.399627	11130.764648	99998.000000	1616.181274	1015.879150	336.133698	132.921478	88.478630	409.699371	567.577515	296.729675	2.913095	99998.000000	4.454230	3.906531	0.387254	0.732364	4.046525	4.999991	3.208490	3.006842	2.526512	2.123595	1.946838	2.612465	2.754025	2.472361	0.464355	4.999991	48085.000000		1
18850.015625	4876.575195	3.620309	4.073619	8249.435547	99998.000000	1128.999878	711.332214	205.182724	80.186462	69.868271	340.336823	422.102173	260.508087	1.174101	0.000000	4.275312	3.688115	0.558746	0.609980	3.916424	4.999991	3.052694	2.852072	2.312141	1.904101	1.844280	2.531909	2.625417	2.415821	0.069706	0.000000	48139.000000		1
6792.431152	3077.503418	2.661267	4.045865	2914.688232	54193.648438	238.049210	177.981064	57.305119	27.198576	14.237622	55.165001	51.183895	45.849030	0.522658	99998.000000	3.832025	3.488199	0.425088	0.607011	3.464592	4.733948	2.376667	2.250374	1.758193	1.434546	1.153437	1.741664	1.709133	1.661330	0.000000	4.999991	48266.000000		1
22619.531250	6392.809570	2.331306	10.194840	13874.887695	99998.000000	2030.749878	1283.760498	382.688904	181.561279	116.728760	563.235657	752.043701	408.376434	2.912750	99998.000000	4.354484	3.805692	0.367599	1.008380	4.142230	4.999991	3.307657	3.108484	2.582846	2.259023	2.067178	2.750690	2.876243	2.611061	0.464303	4.999991	48332.000000		1
22691.439453	5895.386719	2.460824	2.615010	10470.094727	99998.000000	1480.601685	925.269653	279.183197	139.628601	61.387989	366.650360	456.609192	310.634247	1.244701	99998.000000	4.355862	3.770512	0.391080	0.417473	4.019950	4.999991	3.170438	2.966268	2.445889	2.144974	1.788083	2.564252	2.659545	2.492249	0.095065	4.999991	48355.000000		1
9129.763672	1544.432007	2.309720	3.352024	2814.500488	49145.746094	216.204010	142.188110	35.043606	25.277407	11.884729	8.557375	0.000000	46.715557	0.251746	99998.000000	3.960459	3.188769	0.363559	0.525307	3.449401	4.691486	2.334864	2.152863	1.544609	1.402732	1.074989	0.932341	0.000000	1.669461	0.000000	4.999991	48377.000000		1
21169.062500	6285.855957	1.890332	6.771890	12961.625977	99998.000000	1869.988403	1188.210815	343.568573	200.381348	109.250694	428.118530	593.224976	329.010254	3.242510	0.000000	4.325702	3.798364	0.276538	0.830710	4.112659	4.999991	3.271839	3.074893	2.536013	2.301857	2.038424	2.631564	2.773219	2.517210	0.510881	0.000000	48425.000000		1
39322.492188	9506.376953	3.136162	6.778058	17307.873047	99998.000000	2642.474121	1620.177856	532.185486	206.009171	124.179077	628.802063	880.808289	513.942078	1.980473	0.000000	4.594641	3.978015	0.496399	0.831105	4.238244	4.999991	3.422011	3.209563	2.726063	2.313887	2.094049	2.798514	2.944881	2.710914	0.296769	0.000000	48472.000000		1
15070.037109	3688.160889	3.265679	4.323402	5305.634277	95897.062500	673.349792	383.176117	136.695969	77.441933	34.855499	159.589645	212.802643	175.159439	0.529087	0.000000	4.178114	3.566810	0.513974	0.635826	3.724737	4.981805	2.828241	2.583398	2.135756	1.888976	1.542271	2.203005	2.327977	2.243433	0.000000	0.000000	48542.000000		1
15970.559570	3098.559082	5.442799	4.736623	4930.170410	76798.578125	512.801086	342.507782	109.996964	49.136292	22.720987	95.124092	162.910828	160.348251	0.820507	99998.000000	4.203320	3.491160	0.735822	0.675469	3.692862	4.885353	2.709949	2.534670	2.041381	1.691402	1.356427	1.978291	2.211950	2.205064	0.000000	4.999991	48592.000000		1
21840.607422	4671.959961	2.513247	4.582436	8656.079102	99998.000000	1112.825684	717.385559	201.164612	116.497482	39.508862	203.280060	259.067963	147.211517	1.244496	0.000000	4.339265	3.669499	0.400235	0.661096	3.937321	4.999991	3.046427	2.855753	2.303552	2.066317	1.596694	2.308095	2.413414	2.167942	0.094994	0.000000	48625.000000		1
11823.066406	5694.786621	3.071404	3.907097	5229.268555	87489.210938	613.247681	419.736938	123.358803	88.000656	48.719990	195.117401	261.309845	165.464172	2.162649	0.000000	4.072730	3.755477	0.487337	0.591854	3.718441	4.941955	2.787636	2.622977	2.091170	1.944486	1.687707	2.290296	2.417156	2.218704	0.334986	0.000000	48692.000000		1
36811.898438	7591.208984	1.369180	5.350287	14261.181641	99998.000000	2090.673096	1334.614380	389.679718	196.736359	100.017982	541.843750	747.707947	449.747864	2.745399	99998.000000	4.565988	3.880311	0.136461	0.728377	4.154156	4.999991	3.320286	3.125356	2.590708	2.293885	2.000078	2.733874	2.873732	2.652969	0.438605	4.999991	48733.000000		1
27621.466797	8478.527344	3.555551	4.758209	12704.759766	99998.000000	1855.954346	1146.490845	325.294342	132.859802	119.470207	515.311218	732.082642	400.787354	2.473416	0.000000	4.441247	3.928320	0.550907	0.677444	4.103966	4.999991	3.268567	3.059371	2.512276	2.123394	2.077260	2.712070	2.864560	2.602914	0.393297	0.000000	48874.000000		1
9692.443359	1797.557617	3.049818	5.837517	2929.036865	54908.082031	223.093079	183.587296	56.719208	41.167912	21.111275	60.031143	60.675644	42.817711	1.333422	0.000000	3.986433	3.254683	0.484274	0.766228	3.466725	4.739636	2.348486	2.263843	1.753730	1.614559	1.324515	1.778377	1.783014	1.631623	0.124968	0.000000	49002.000000		1
11542.955078	3336.155029	3.234842	4.520761	5283.249512	83352.757812	643.881592	414.621002	135.925034	42.379822	31.879692	134.451004	173.266022	145.234848	1.312669	99998.000000	4.062317	3.523246	0.509853	0.655212	3.722901	4.920920	2.808806	2.617651	2.133299	1.627159	1.503514	2.128564	2.238714	2.162071	0.118155	4.999991	49055.000000		1
10116.926758	2573.157959	2.312804	4.089037	4562.480957	74851.812500	471.371063	334.095337	87.084785	65.563370	36.274017	120.500175	189.967560	105.892502	1.238811	0.000000	4.005049	3.410466	0.364139	0.611621	3.659201	4.874202	2.673363	2.523870	1.939942	1.816661	1.559596	2.080988	2.278679	2.024865	0.093005	0.000000	49091.000000		1
10368.914062	1345.043579	2.929552	4.533096	3208.260010	58804.808594	265.805939	186.806732	52.232368	50.443798	26.125435	77.959999	126.945190	85.431900	0.213813	0.000000	4.015733	3.128736	0.466801	0.656395	3.506269	4.769413	2.424565	2.271393	1.717940	1.702808	1.417063	1.891872	2.103616	1.931620	0.000000	0.000000	49123.000000		1
13669.057617	4742.568359	2.525582	4.428249	6349.960938	99998.000000	820.980713	523.523254	196.138123	70.438759	63.025452	252.681549	360.905365	195.663223	0.039046	0.000000	4.135738	3.676014	0.402361	0.646232	3.802771	4.999991	2.914333	2.718936	2.292562	1.847812	1.799516	2.402574	2.557393	2.291509	0.000000	0.000000	49183.000000		1
23087.417969	4170.503906	2.463907	4.388160	9404.906250	99998.000000	1278.148071	821.615906	278.646637	129.270325	66.858543	355.107941	494.459015	241.651016	2.804436	99998.000000	4.363375	3.620188	0.391624	0.642282	3.973355	4.999991	3.106581	2.914669	2.445054	2.111499	1.825157	2.550360	2.694130	2.383189	0.447846	4.999991	49244.000000		1
4914.563477	0.000000	3.398280	3.422950	1859.050415	38007.562500	90.640335	66.343559	5.856020	23.303814	7.061762	1.039220	0.000000	16.710781	0.965552	0.000000	3.691485	0.000000	0.531259	0.534401	3.269291	4.579870	1.957322	1.821799	0.767603	1.367427	0.848913	0.016707	0.000000	1.222997	0.000000	0.000000	49288.000000		0
18559.931641	2902.646240	3.435285	4.983322	6630.747559	99998.000000	842.751892	547.055237	161.794525	82.927902	45.155186	211.828186	253.433990	156.598419	1.058565	0.000000	4.268576	3.462794	0.535963	0.697519	3.821563	4.999991	2.925700	2.738031	2.208964	1.918701	1.654708	2.325984	2.403865	2.194787	0.024717	0.000000	49310.000000		1
10058.218750	3360.747803	4.733539	7.228283	5127.147461	81088.023438	585.342957	381.526337	103.644463	50.650410	31.512726	117.570625	127.324486	86.190498	0.506333	0.000000	4.002521	3.526436	0.675186	0.859035	3.709876	4.908957	2.767410	2.581525	2.015546	1.704583	1.498486	2.070299	2.104912	1.935459	0.000000	0.000000	49365.000000		1
7433.697754	2657.177490	4.724288	5.501390	5662.151367	96393.125000	733.371643	446.932434	161.791443	64.117096	47.933636	177.987228	253.242798	82.995743	1.080763	99998.000000	3.871205	3.424421	0.674336	0.740472	3.752981	4.984046	2.865324	2.650242	2.208956	1.806974	1.680640	2.250389	2.403537	1.919056	0.033731	4.999991	49403.000000		1
18294.990234	4135.244141	2.198706	2.207957	8527.000000	99998.000000	1136.360840	732.850525	240.935593	75.480675	79.794823	347.500366	470.806732	238.980499	1.496568	99998.000000	4.262332	3.616501	0.342167	0.343991	3.930796	4.999991	3.055516	2.865016	2.381901	1.877836	1.901975	2.540955	2.672843	2.378362	0.175097	4.999991	49424.000000		1
9345.180664	2307.247070	3.031315	2.695188	2312.656006	49444.238281	129.640381	104.677513	58.831570	18.934156	11.971074	21.558418	68.335648	69.735664	1.769514	0.000000	3.970588	3.363094	0.481631	0.430589	3.364111	4.694116	2.112740	2.019853	1.769610	1.277246	1.078133	1.333617	1.834647	1.843455	0.247854	0.000000	49457.000000		1
14809.001953	4563.399902	4.178466	6.408009	6543.410156	99998.000000	839.735962	539.463074	158.584351	116.559158	50.338951	180.056427	249.203094	134.161133	0.995822	0.000000	4.170526	3.659289	0.621017	0.806723	3.815804	4.999991	2.924143	2.731962	2.200260	2.066546	1.701904	2.255409	2.396554	2.127627	0.000000	0.000000	49512.000000		1
3828.282715	428.497833	3.284182	4.600938	1046.901611	31117.982422	0.000000	0.000000	0.459477	17.151754	0.000000	0.000000	0.000000	0.881949	0.138109	99998.000000	3.583004	2.631949	0.516427	0.662846	3.019906	4.493011	0.000000	0.000000	0.000000	1.234309	0.000000	0.000000	0.000000	0.000000	0.000000	4.999991	49559.000000		1
14678.399414	4028.355713	2.605759	3.845422	7367.027344	99998.000000	927.129150	627.090637	307.248322	140.673996	120.564934	302.490112	408.012543	208.260300	2.095051	99998.000000	4.166679	3.605128	0.415934	0.584944	3.867292	4.999991	2.967140	2.797330	2.487489	2.148214	2.081221	2.480711	2.610673	2.318606	0.321195	4.999991	49639.000000		1
16440.542969	4628.568359	4.193885	5.254691	7765.131836	99998.000000	1068.937988	658.887024	207.251907	102.509644	68.622437	281.452850	410.127991	338.930634	0.627846	0.000000	4.215916	3.665447	0.622617	0.720547	3.890149	4.999991	3.028953	2.818811	2.316499	2.010765	1.836466	2.449406	2.612919	2.530111	0.000000	0.000000	49674.000000		1
4102.547363	1001.690857	2.408400	2.707523	831.086121	26294.701172	0.000000	0.000000	0.000000	7.178944	0.000000	0.000000	0.000000	9.615097	0.025854	0.000000	3.613054	3.000734	0.381729	0.432572	2.919646	4.419868	0.000000	0.000000	0.000000	0.856061	0.000000	0.000000	0.000000	0.982954	0.000000	0.000000	49733.000000		1
11235.808594	3069.035400	3.774496	4.829135	8197.625977	99998.000000	1136.857300	711.255066	213.314545	85.401062	56.346073	245.397766	332.753906	193.930161	0.345682	99998.000000	4.050604	3.487002	0.576859	0.683869	3.913688	4.999991	3.055706	2.852025	2.329021	1.931463	1.750864	2.389871	2.522123	2.287645	0.000000	4.999991	49772.000000		1
6235.622070	0.000000	1.514116	4.008861	1984.120728	42442.628906	103.712303	77.966164	35.644936	34.025974	8.612883	6.519024	9.195709	36.289436	0.375920	0.000000	3.794880	0.000000	0.180159	0.603021	3.297568	4.627802	2.015830	1.891906	1.551998	1.531811	0.935149	0.814183	0.963585	1.559780	0.000000	0.000000	49818.000000		0
19208.972656	5622.994141	3.012813	6.340167	9989.534180	99998.000000	1400.273315	891.336182	300.701538	129.261078	84.411179	392.889893	531.223328	271.177826	1.302741	0.000000	4.283504	3.749968	0.478972	0.802101	3.999545	4.999991	3.146213	2.950042	2.478136	2.111468	1.926400	2.594271	2.725277	2.433254	0.114858	0.000000	49900.000000		1
6641.741211	72.437027	2.352893	2.300469	2312.282959	46673.445312	139.008774	93.054901	33.279709	8.002302	1.045387	0.000000	0.000000	0.000000	0.018752	0.000000	3.822282	1.859961	0.371602	0.361816	3.364041	4.669070	2.143042	1.968739	1.522179	0.903215	0.019277	0.000000	0.000000	0.000000	0.000000	0.000000	49946.000000		0
6272.096191	1656.710938	3.389029	3.287266	2749.282715	50401.371094	196.156616	143.578873	49.638943	2.988143	5.748089	60.425861	72.433937	53.724895	0.138413	99998.000000	3.797413	3.219247	0.530075	0.516835	3.439219	4.702442	2.292603	2.157090	1.695822	0.475401	0.759523	1.781223	1.859942	1.730176	0.000000	4.999991	49971.000000		1
10091.143555	1755.936401	1.020718	2.072273	4069.323242	72437.125000	468.268799	281.961639	97.893288	48.892677	18.665871	62.362450	98.041306	60.512207	1.706401	0.000000	4.003941	3.244509	0.008906	0.316447	3.609522	4.859961	2.670495	2.450190	1.990753	1.689244	1.271048	1.794923	1.991409	1.781843	0.232081	0.000000	50003.000000		1
10755.510742	2403.774414	2.167868	4.520761	2607.677246	57149.179688	187.441971	142.481064	79.107147	38.682419	20.460608	76.655579	119.097076	58.742138	0.742894	0.000000	4.031631	3.380894	0.336033	0.655212	3.416254	4.757010	2.272867	2.153757	1.898216	1.587514	1.310919	1.884544	2.075901	1.768950	0.000000	0.000000	50067.000000		1
10250.748047	4098.100586	2.932636	3.355108	5400.113770	84107.929688	645.919922	416.884460	108.519852	44.603199	26.316626	123.096680	171.378784	95.148758	1.377992	99998.000000	4.010756	3.612583	0.467258	0.525706	3.732403	4.924837	2.810179	2.620016	2.035509	1.649366	1.420230	2.090246	2.233957	1.978403	0.139247	4.999991	50128.000000		1
17667.722656	4626.545410	1.865662	4.866140	7196.095703	99998.000000	930.283813	592.546570	204.343948	106.925560	72.692970	289.908447	389.322021	247.682816	2.476907	0.000000	4.247180	3.665257	0.270833	0.687185	3.857097	4.999991	2.968616	2.772722	2.310362	2.029082	1.861492	2.462261	2.590309	2.393896	0.393910	0.000000	50167.000000		1
8404.736328	528.753235	0.965210	1.933504	2442.802246	47704.609375	176.574875	128.434631	41.001389	14.962300	18.360580	26.597246	35.240967	36.027321	0.455341	0.000000	3.924524	2.723253	0.000000	0.286345	3.387888	4.678560	2.246929	2.108682	1.612799	1.174998	1.263886	1.424837	1.547048	1.556632	0.000000	0.000000	50212.000000		1
19326.287109	3728.308105	1.705307	4.563933	7191.654785	99998.000000	975.892273	607.737061	186.208481	81.201012	56.475590	242.246185	293.023010	234.931549	1.359081	0.000000	4.286149	3.571512	0.231803	0.659339	3.856829	4.999991	2.989402	2.783716	2.270000	1.909561	1.751861	2.384257	2.466902	2.370941	0.133245	0.000000	50231.000000		1
12562.023438	2589.887207	2.383730	3.250261	4467.242676	79153.570312	484.489288	325.957367	99.805206	37.812805	29.520632	154.119095	204.951447	113.191711	0.832273	0.000000	4.099060	3.413281	0.377257	0.511918	3.650039	4.898470	2.685284	2.513161	1.999153	1.577639	1.470126	2.187856	2.311651	2.053815	0.000000	0.000000	50249.000000		1
9753.920898	2833.163330	1.054639	2.852458	6231.227539	99998.000000	730.691895	498.859497	185.745926	109.839691	57.382210	195.607712	288.949402	175.788528	1.511185	0.000000	3.989179	3.452272	0.023104	0.455219	3.794574	4.999991	2.863734	2.697978	2.268919	2.040759	1.758777	2.291386	2.460822	2.244991	0.179318	0.000000	50277.000000		1
10024.000977	2534.768555	2.100026	3.574053	5274.192383	90972.546875	662.535095	411.124054	131.305603	32.595119	36.770500	171.458954	236.115707	237.213516	1.714998	0.000000	4.001041	3.403938	0.322225	0.553161	3.722156	4.958910	2.821209	2.613973	2.118283	1.513153	1.565500	2.234160	2.373125	2.375139	0.234264	0.000000	50343.000000		1
7902.493652	2058.041016	4.144545	5.470552	3996.583984	66601.257812	396.306671	271.245667	64.955872	41.328266	22.172081	72.329094	85.937630	80.023018	0.209119	0.000000	3.897764	3.313454	0.617477	0.738031	3.601689	4.823483	2.598031	2.433363	1.812618	1.616247	1.345806	1.859313	1.934183	1.903215	0.000000	0.000000	50396.000000		1
25990.699219	6419.878418	3.062153	4.637943	13273.747070	99998.000000	1901.319214	1205.452026	347.290649	174.419342	89.934158	437.486938	565.551514	347.077881	1.629046	99998.000000	4.414818	3.807527	0.486027	0.666325	4.122993	4.999991	3.279055	3.081150	2.540693	2.241595	1.953925	2.640965	2.752472	2.540427	0.211933	4.999991	50433.000000		1
9144.947266	1584.751831	2.032184	3.472290	4400.291504	71116.476562	495.541412	314.165131	93.764160	60.589298	25.724548	57.641243	127.062370	96.191063	1.179048	0.000000	3.961181	3.199961	0.307963	0.540616	3.643481	4.851970	2.695080	2.497158	1.972037	1.782396	1.410348	1.760733	2.104017	1.983135	0.071531	0.000000	50470.000000		1
12710.915039	1746.009766	4.807549	7.900538	4366.398438	77160.531250	455.915344	296.677246	90.979546	55.313023	30.004778	112.470123	163.274719	96.376083	0.386678	0.000000	4.104177	3.242047	0.681924	0.897657	3.640123	4.887395	2.658884	2.472284	1.958944	1.742827	1.477190	2.051037	2.212919	1.983969	0.000000	0.000000	50491.000000		1
9974.337891	3108.084961	2.414567	2.399149	3827.514893	65849.234375	364.938904	238.323669	48.636726	53.558376	4.418998	59.861538	80.365318	84.256996	0.350195	99998.000000	3.998884	3.492493	0.382839	0.380057	3.582917	4.818551	2.562220	2.377167	1.686964	1.728827	0.645324	1.777148	1.905069	1.925606	0.000000	4.999991	50545.000000		1
6298.811035	2463.586670	1.877997	3.512378	3657.344971	64131.195312	351.299530	228.964523	52.139854	16.957479	11.012031	50.625740	74.071404	138.114487	0.561049	0.000000	3.799258	3.391568	0.273695	0.545601	3.563166	4.807069	2.545678	2.359768	1.717170	1.229361	1.041867	1.704371	1.869651	2.140239	0.000000	0.000000	50569.000000		1
14826.334961	3603.839111	2.772281	3.697403	7521.583984	99998.000000	989.756775	615.156555	174.567368	83.575485	45.441975	182.711517	229.208130	144.090775	1.755878	0.000000	4.171034	3.556765	0.442837	0.567897	3.876309	4.999991	2.995528	2.788986	2.241963	1.922079	1.657457	2.261766	2.360230	2.158636	0.244494	0.000000	50599.000000		1
28918.929688	5762.835449	2.778449	5.297863	13229.476562	99998.000000	1946.906128	1228.422729	395.464813	204.371704	107.582397	457.929047	621.123596	336.204620	4.620820	99998.000000	4.461182	3.760636	0.443802	0.724101	4.121542	4.999991	3.289345	3.089348	2.597108	2.310421	2.031741	2.660798	2.793178	2.526604	0.664719	4.999991	50668.000000		1
14400.467773	3769.161377	2.772281	5.957783	6886.371094	99998.000000	851.654663	570.426880	182.622086	43.301861	73.195625	248.006607	301.879517	230.518723	0.926525	0.000000	4.158377	3.576245	0.442837	0.775085	3.837991	4.999991	2.930264	2.756200	2.261553	1.636507	1.864485	2.394463	2.479834	2.362706	0.000000	0.000000	50710.000000		1
7965.698242	2233.653809	2.016765	2.244962	5879.295898	97105.867188	744.392944	461.586365	165.029358	66.254128	37.217644	194.118271	288.736633	148.204483	1.307248	0.000000	3.901224	3.349016	0.304655	0.351209	3.769325	4.987246	2.871802	2.664253	2.217561	1.821213	1.570749	2.288066	2.460502	2.170861	0.116358	0.000000	50730.000000		1
8553.890625	5836.299316	1.989012	6.155142	11154.231445	99998.000000	1584.227661	1017.874329	306.458862	105.639641	99.419739	435.208038	611.234009	368.284760	0.021910	0.000000	3.932164	3.766138	0.298637	0.789238	4.047440	4.999991	3.199818	3.007694	2.486372	2.023827	1.997473	2.638697	2.786207	2.566184	0.000000	0.000000	50781.000000		1
12607.767578	2764.843262	4.116791	5.248523	4454.614746	77696.648438	511.339386	322.704010	108.051125	60.712650	25.961996	119.525711	172.871307	136.621964	0.636482	99998.000000	4.100638	3.441670	0.614559	0.720037	3.648810	4.890402	2.708709	2.508804	2.033629	1.783279	1.414338	2.077461	2.237723	2.135520	0.000000	4.999991	50818.000000		1
21367.333984	6455.036133	2.593424	6.031793	11762.430664	99998.000000	1713.886475	1074.454712	342.424530	143.393845	108.011032	562.529480	736.375244	450.201202	2.172490	99998.000000	4.329751	3.809899	0.413874	0.780446	4.070497	4.999991	3.233982	3.031188	2.534565	2.156531	2.033468	2.750145	2.867099	2.653407	0.336958	4.999991	50887.000000		1
6753.063965	1213.929199	2.599592	2.763030	1503.883911	33098.785156	2.537917	16.226633	35.185459	28.385815	0.000000	0.000000	0.000000	8.067060	0.751060	0.000000	3.829501	3.084193	0.414905	0.441386	3.177214	4.519812	0.404477	1.210228	1.546363	1.453101	0.000000	0.000000	0.000000	0.906715	0.000000	0.000000	50928.000000		1
20458.132812	4742.632812	3.018980	5.322533	6660.582520	99998.000000	840.497681	539.694397	182.733109	119.818672	60.906925	272.315704	387.675293	185.348114	6.251381	0.000000	4.310866	3.676019	0.479860	0.726118	3.823512	4.999991	2.924536	2.732148	2.261817	2.078525	1.784667	2.435073	2.588468	2.267988	0.795976	0.000000	50953.000000		1
18793.982422	4610.547363	1.902667	5.843685	8663.730469	99998.000000	1196.265503	745.839233	207.621964	126.090996	69.152840	350.263397	467.735321	316.952850	1.104361	0.000000	4.274019	3.663753	0.279363	0.766687	3.937705	4.999991	3.077828	2.872645	2.317273	2.100684	1.839810	2.544395	2.670000	2.500995	0.043111	0.000000	51015.000000		1
9033.627930	575.407166	2.935719	2.978892	2287.930664	47166.183594	166.117920	105.799995	51.476852	40.603588	13.186067	0.000000	20.112144	34.019806	0.163617	99998.000000	3.955862	2.759975	0.467715	0.474055	3.359443	4.673631	2.220417	2.024486	1.711612	1.608564	1.120115	0.000000	1.303458	1.531732	0.000000	4.999991	51053.000000		1
9034.842773	1400.994995	3.111492	4.952485	2354.810791	49467.367188	168.970383	113.780708	64.425468	35.481499	14.764941	37.917652	63.210476	63.525017	0.661371	0.000000	3.955921	3.146437	0.492969	0.694823	3.371956	4.694319	2.227811	2.056069	1.809058	1.550002	1.169232	1.578841	1.800789	1.802945	0.000000	0.000000	51106.000000		1
8633.925781	1811.348022	2.405316	3.389029	3317.535400	54099.449219	280.240936	207.655884	48.106323	36.573143	24.114838	42.398323	55.815670	60.953178	0.077823	0.000000	3.936208	3.258002	0.381172	0.530075	3.520816	4.733193	2.447531	2.317344	1.682202	1.563162	1.382284	1.627349	1.746756	1.784996	0.000000	0.000000	51125.000000		1
5745.073242	1320.182495	3.635728	3.907097	4016.810303	78016.085938	420.134735	282.710999	127.580437	32.545780	36.428207	116.667091	180.568329	129.350510	2.183601	99998.000000	3.759295	3.120634	0.560591	0.591854	3.603881	4.892184	2.623389	2.451343	2.105784	1.512495	1.561438	2.066948	2.256642	2.111768	0.339173	4.999991	51165.000000		1
10076.297852	1629.879272	2.026016	3.857757	5320.285156	81596.593750	637.152832	413.911743	117.453438	74.120743	30.288483	104.785446	107.915436	105.858582	0.617473	99998.000000	4.003301	3.212155	0.306643	0.586335	3.725935	4.911672	2.804244	2.616908	2.069866	1.869940	1.481277	2.020301	2.033084	2.024726	0.000000	4.999991	51194.000000		1
3319.533691	283.392517	0.693841	0.000000	877.360657	27015.253906	0.000000	0.000000	0.000000	22.680899	0.000000	0.000000	0.000000	0.000000	2.070639	0.000000	3.521077	2.452388	0.000000	0.000000	2.943178	4.431609	0.000000	0.000000	0.000000	1.355660	0.000000	0.000000	0.000000	0.000000	0.316104	0.000000	51209.000000		1
16426.861328	3726.084717	2.053770	4.983322	5766.461914	95758.562500	710.000000	461.422913	147.788177	71.789436	48.716904	200.917908	291.971466	192.610321	1.467352	0.000000	4.215555	3.571253	0.312552	0.697519	3.760909	4.981178	2.851258	2.664099	2.169640	1.856061	1.687680	2.303019	2.465340	2.284680	0.166534	0.000000	51259.000000		1
14370.015625	2346.071533	3.068320	5.189932	5114.898926	80038.343750	576.563538	388.569580	116.830528	78.721680	32.104805	159.077744	218.837524	142.092514	1.149789	0.000000	4.157457	3.370341	0.486901	0.715162	3.708837	4.903298	2.760847	2.589469	2.067556	1.896094	1.506570	2.201609	2.340122	2.152571	0.060618	0.000000	51318.000000		1
22964.878906	5752.443359	2.451572	5.532228	10146.172852	99998.000000	1396.674561	894.934937	288.224731	143.076233	95.466385	533.844543	758.285217	411.857971	2.702395	99998.000000	4.361064	3.759852	0.389445	0.742900	4.006302	4.999991	3.145095	2.951792	2.459731	2.155567	1.979851	2.727415	2.879833	2.614748	0.431749	4.999991	51351.000000		1
33228.277344	12009.531250	2.346725	7.111102	21883.048828	99998.000000	2903.386230	2077.197266	992.933044	629.076538	345.008698	971.208130	1404.979126	857.122131	6.075303	99998.000000	4.521508	4.079526	0.370462	0.851937	4.340108	4.999991	3.462905	3.317478	2.996920	2.798703	2.537830	2.987312	3.147670	2.933043	0.783568	4.999991	51391.000000		1
10563.636719	2211.534180	3.031315	3.521630	4775.863281	93743.203125	447.493652	353.270020	192.690506	81.108498	84.315582	145.789917	249.104416	200.899414	0.404852	0.000000	4.023813	3.344694	0.481631	0.546744	3.679052	4.971940	2.650787	2.548107	2.284860	1.909066	1.925908	2.163728	2.396381	2.302979	0.000000	0.000000	51448.000000		1
19737.507812	4489.831055	3.623393	6.423428	9799.760742	99998.000000	1378.597778	878.476990	302.465424	77.987755	89.190979	365.006744	549.448242	299.649963	1.330390	0.000000	4.295292	3.652230	0.559115	0.807767	3.991215	4.999991	3.139438	2.943730	2.480676	1.892026	1.950321	2.562301	2.739927	2.476614	0.123979	0.000000	51507.000000		1
11911.677734	2054.781494	3.025148	3.863925	3024.950439	62321.226562	249.721161	178.116745	87.174210	53.835911	25.943495	122.954834	166.093246	145.971863	1.151367	0.000000	4.075973	3.312766	0.480747	0.587029	3.480718	4.794636	2.397455	2.250705	1.940388	1.731072	1.414029	2.089746	2.220352	2.164269	0.061214	0.000000	51548.000000		1
9294.671875	1828.891479	2.713690	3.635728	3687.426758	61842.875000	341.181763	234.055771	57.400715	36.110580	16.720032	79.594383	115.587776	53.530621	0.679715	0.000000	3.968234	3.262188	0.433560	0.560591	3.566723	4.791290	2.532986	2.369319	1.758917	1.557634	1.223237	1.900882	2.062912	1.728602	0.000000	0.000000	51595.000000		1
12441.285156	2089.655518	2.655099	3.225591	4014.664062	71510.101562	421.288055	284.123352	96.015289	36.819839	25.218815	70.984581	145.163925	59.750523	0.103016	99998.000000	4.094865	3.320075	0.424081	0.508609	3.603649	4.854367	2.624579	2.453507	1.982340	1.566082	1.401725	1.851164	2.161859	1.776342	0.000000	4.999991	51640.000000		1
22897.142578	4285.980469	2.639680	6.734885	8458.618164	99998.000000	1153.457031	737.531616	244.454132	139.835220	84.901497	349.032959	463.078888	227.842041	1.505454	0.000000	4.359781	3.632050	0.421551	0.828330	3.927299	4.999991	3.062001	2.867781	2.388197	2.145617	1.928915	2.542866	2.665655	2.357634	0.177668	0.000000	51701.000000		1
6722.951172	1551.058960	1.033052	3.108409	2933.166016	55511.949219	242.977020	167.101639	61.221466	16.016939	17.608149	30.387161	76.390373	74.028229	1.247289	99998.000000	3.827560	3.190628	0.014122	0.492538	3.467337	4.744387	2.385565	2.222981	1.786904	1.204579	1.245714	1.482690	1.883039	1.869397	0.095967	4.999991	51726.000000		1
6106.737305	1834.028931	2.753779	5.384208	1790.723999	39961.292969	62.001652	56.256645	56.025364	18.413004	15.193581	22.844337	39.730888	40.767025	0.901097	0.000000	3.785809	3.263406	0.439929	0.731122	3.253029	4.601640	1.792403	1.750174	1.748385	1.265125	1.181660	1.358779	1.599128	1.610309	0.000000	0.000000	51776.000000		1
17820.494141	2703.933105	1.828657	4.918563	5570.823242	97446.820312	626.239502	439.411194	172.245316	112.504044	51.233234	176.602631	236.047867	168.686676	1.999318	99998.000000	4.250920	3.431996	0.262132	0.691838	3.745919	4.988768	2.796741	2.642871	2.236147	2.051168	1.709552	2.246997	2.373000	2.227081	0.300882	4.999991	51851.000000		1
12420.713867	4730.482910	3.173167	5.032661	5164.241699	80973.351562	598.051025	387.709229	122.631042	39.225159	45.263119	140.609238	183.969681	126.106415	0.286436	9606.428711	4.094147	3.674906	0.501493	0.701798	3.713006	4.908342	2.776738	2.588506	2.088600	1.593565	1.655744	2.148014	2.264746	2.100737	0.000000	3.982562	51885.000000		1
17122.773438	7769.553711	1.927337	4.082870	9476.883789	99998.000000	1332.403320	840.839966	262.028351	129.473862	72.825577	325.109314	482.565033	237.429382	2.520053	99998.000000	4.233574	3.890396	0.284958	0.610966	3.976665	4.999991	3.124636	2.924713	2.418348	2.112182	1.862284	2.512029	2.683556	2.375535	0.401410	4.999991	51942.000000		1
11983.032227	2412.236084	2.981975	4.378909	4547.820801	90151.343750	482.617462	330.672394	113.281143	88.685242	33.267372	153.301910	195.820496	160.113876	0.053360	0.000000	4.078567	3.382420	0.474504	0.641366	3.657803	4.954972	2.683603	2.519398	2.054158	1.947851	1.522019	2.185548	2.291858	2.204429	0.000000	0.000000	52003.000000		1
25612.423828	4629.672363	3.401364	6.725634	11908.822266	99998.000000	1696.253662	1080.640747	366.542450	169.303421	110.107979	536.373169	729.128418	405.709015	3.364066	99998.000000	4.408451	3.665550	0.531653	0.827733	4.075869	4.999991	3.229491	3.033681	2.564124	2.228666	2.041819	2.729467	2.862804	2.608215	0.526864	4.999991	52078.000000		1
9442.984375	1442.887573	1.606628	3.389029	3943.121338	70824.453125	439.050385	264.924011	112.285095	26.945709	22.622307	102.148849	154.353455	65.591125	0.017793	0.000000	3.975109	3.159232	0.205915	0.530075	3.595840	4.850183	2.642514	2.423121	2.050322	1.430490	1.354537	2.009233	2.188516	1.816845	0.000000	0.000000	52117.000000		1
6820.659668	1504.633179	2.257297	2.732193	2313.143311	45162.882812	174.764725	107.122917	35.197796	1.060806	13.543780	31.509642	44.282490	24.679161	0.099598	99998.000000	3.833826	3.177431	0.353589	0.436511	3.364202	4.654782	2.242454	2.029882	1.546515	0.025636	1.131740	1.498443	1.646232	1.392330	0.000000	4.999991	52146.000000		1
26437.656250	6166.021973	3.173167	7.604500	13238.250000	99998.000000	1944.846191	1211.465210	385.791138	175.372223	142.493393	592.947449	771.924561	381.902527	1.198367	99998.000000	4.422223	3.790005	0.501493	0.881071	4.121830	4.999991	3.288885	3.083311	2.586352	2.243961	2.153795	2.773016	2.887575	2.581953	0.078590	4.999991	52208.000000		1
4927.610840	0.000000	2.470075	3.077571	1295.154907	33037.621094	0.000000	6.861319	1.063890	36.677990	11.739794	0.000000	0.000000	15.998437	0.237201	0.000000	3.692636	0.000000	0.392710	0.488208	3.112322	4.519009	0.000000	0.836408	0.026897	1.564406	1.069660	0.000000	0.000000	1.204078	0.000000	0.000000	52309.000000		0
6011.156738	2094.228760	3.660398	5.091253	3061.680664	61378.625000	278.810059	178.573151	58.495441	37.655533	24.836432	58.236404	115.165306	59.769024	0.867450	99998.000000	3.778958	3.321024	0.563528	0.706825	3.485960	4.788017	2.445308	2.251816	1.767122	1.575829	1.395089	1.765195	2.061322	1.776476	0.000000	4.999991	52356.000000		1
8832.135742	1854.430908	2.457740	4.227806	3288.702637	66868.835938	312.968658	196.613022	57.894112	41.790829	13.932332	79.588211	142.579742	87.377739	0.915477	0.000000	3.946066	3.268211	0.390536	0.626115	3.517025	4.825224	2.495501	2.293612	1.762634	1.621081	1.144024	1.900849	2.154058	1.941401	0.000000	0.000000	52390.000000		1
8358.806641	601.125549	1.606628	3.219423	3481.167969	69936.054688	365.675903	230.700668	84.642464	28.006516	27.960258	91.266335	131.706482	131.700317	0.676458	99998.000000	3.922144	2.778965	0.205915	0.507778	3.541725	4.844701	2.563096	2.363049	1.927588	1.447259	1.446541	1.960311	2.119607	2.119587	0.000000	4.999991	52435.000000		1
8330.936523	576.424805	2.454656	2.411484	2616.663330	50568.000000	185.514633	138.083649	49.463169	34.534790	7.891287	21.586172	39.394764	44.063541	0.170531	99998.000000	3.920694	2.760743	0.389991	0.382284	3.417748	4.703876	2.268378	2.140142	1.694282	1.538257	0.897148	1.334176	1.595438	1.644079	0.000000	4.999991	52462.000000		1
13819.546875	3725.291992	3.666565	5.661744	3932.507080	69083.234375	426.715424	268.997620	102.053253	73.722939	30.414915	107.998695	172.874390	148.734894	0.518265	0.000000	4.140494	3.571160	0.564259	0.752950	3.594670	4.839373	2.630138	2.429749	2.008827	1.867603	1.483087	2.033418	2.237731	2.172413	0.000000	0.000000	52492.000000		1
15973.313477	5304.798340	2.729109	6.074965	6352.251953	99998.000000	811.673950	512.828857	173.447968	72.794739	59.917046	234.946976	329.355621	234.743439	1.334896	0.000000	4.203395	3.724669	0.436021	0.783544	3.802928	4.999991	2.909382	2.709972	2.239169	1.862100	1.777550	2.370970	2.517665	2.370594	0.125447	0.000000	52585.000000		1
9865.451172	8831.738281	2.100026	5.146760	8348.876953	99998.000000	1085.926270	722.119080	263.961884	113.413742	80.171043	394.915924	517.488342	340.009949	1.326254	0.000000	3.994117	3.946046	0.322225	0.711534	3.921628	4.999991	3.035800	2.858609	2.421541	2.054666	1.904018	2.596505	2.713901	2.531492	0.122627	0.000000	52632.000000		1
9807.377930	3436.586426	2.053770	4.255559	5679.034668	94829.117188	683.732727	457.062500	158.423996	49.777710	45.861362	190.809418	268.155762	197.377777	1.263017	0.000000	3.991553	3.536127	0.312552	0.628957	3.754275	4.976942	2.834886	2.659976	2.199821	1.697035	1.661447	2.280600	2.428387	2.295298	0.101409	0.000000	52689.000000		1
19095.958984	3975.229004	2.547168	5.177598	6738.074219	99998.000000	841.996338	556.324951	213.885040	113.256470	61.443493	262.506348	377.079559	209.552383	0.718632	0.000000	4.280941	3.599362	0.406058	0.714128	3.828536	4.999991	2.925310	2.745328	2.330180	2.054063	1.788476	2.419140	2.576433	2.321293	0.000000	0.000000	52792.000000		1
14140.983398	1763.670410	3.055985	3.669649	6058.528809	94496.218750	721.098389	468.444580	116.293953	78.851196	20.842991	142.659927	214.227325	162.994095	0.918528	0.000000	4.150480	3.246418	0.485151	0.564625	3.782367	4.975414	2.857995	2.670658	2.065557	1.896808	1.318960	2.154302	2.330875	2.212172	0.000000	0.000000	52855.000000		1
7150.776855	2251.971191	2.211041	3.990358	4182.857422	75410.078125	463.485931	266.721802	85.592255	51.427509	29.073488	140.973114	198.555771	98.910919	0.751156	99998.000000	3.854353	3.352563	0.344597	0.601012	3.621473	4.877429	2.666037	2.426059	1.932434	1.711195	1.463497	2.149136	2.297883	1.995244	0.000000	4.999991	52893.000000		1
15284.307617	7174.299805	3.993442	4.933982	10477.939453	99998.000000	1453.165649	902.801514	221.804077	109.725594	70.158142	341.659760	427.267426	251.907532	1.907117	99998.000000	4.184246	3.855779	0.601347	0.693198	4.020276	4.999991	3.162315	2.955592	2.345969	2.040308	1.846078	2.533594	2.630700	2.401241	0.280377	4.999991	52933.000000		1
8143.419922	1314.992554	2.402232	1.945839	2777.973633	50982.820312	166.756256	112.889511	1.350678	11.915566	0.000000	0.000000	0.000000	2.460824	0.911864	0.000000	3.910807	3.118923	0.380615	0.289107	3.443728	4.707424	2.222082	2.052654	0.130552	1.076115	0.000000	0.000000	0.000000	0.391080	0.000000	0.000000	52951.000000		1
5952.115234	148.580704	4.604022	5.954700	1374.332886	37435.273438	50.283443	30.020197	31.358540	33.834782	15.970683	27.155403	10.691322	11.823054	1.390101	0.000000	3.774671	2.171962	0.663137	0.774860	3.138092	4.573281	1.701425	1.477414	1.496356	1.529363	1.203323	1.433856	1.029031	1.072730	0.143046	0.000000	52994.000000		0
12078.973633	3030.686035	2.618094	4.884642	5611.775391	86114.101562	672.193359	449.060211	132.366409	43.893936	55.599812	228.418701	269.339905	189.841125	1.272686	99998.000000	4.082030	3.481541	0.417985	0.688833	3.749100	4.935074	2.827494	2.652305	2.121778	1.642405	1.745073	2.358732	2.430301	2.278390	0.104721	4.999991	53048.000000		1
10154.492188	1284.956909	1.470943	2.738360	4257.779785	74607.359375	473.184296	305.879120	108.578438	87.945145	34.907921	128.875610	199.305115	94.861969	0.983831	99998.000000	4.006658	3.108889	0.167596	0.437491	3.629183	4.872782	2.675030	2.485550	2.035743	1.944212	1.542924	2.110171	2.299518	1.977092	0.000000	4.999991	53078.000000		1
13421.655273	3702.543457	2.969640	5.415045	6201.503418	99998.000000	786.279358	495.917603	221.171906	87.664528	77.858238	346.747925	473.341553	344.934692	1.163265	99998.000000	4.127806	3.568500	0.472704	0.733602	3.792497	4.999991	2.895577	2.695410	2.344730	1.942824	1.891305	2.540014	2.675175	2.537737	0.065679	4.999991	53135.000000		1
23042.597656	1860.919189	4.708869	7.259121	6232.627441	99998.000000	744.886353	495.143585	175.581924	67.163834	61.465080	254.377609	327.465302	213.015427	0.455558	0.000000	4.362532	3.269727	0.672917	0.860884	3.794671	4.999991	2.872090	2.694731	2.244480	1.827135	1.788628	2.405479	2.515165	2.328411	0.000000	0.000000	53162.000000		1
13154.587891	3122.797363	3.009729	4.156880	6588.580566	99998.000000	825.732727	526.523743	150.363098	101.282318	45.241531	210.795135	264.674225	187.793518	1.230307	0.000000	4.119077	3.494544	0.478527	0.618767	3.818792	4.999991	2.916840	2.721418	2.177141	2.005534	1.655537	2.323861	2.422712	2.273681	0.090014	0.000000	53180.000000		1
19325.302734	2966.254395	2.981975	5.026494	5589.532227	95825.414062	682.141541	439.315582	167.292831	107.058159	75.249390	278.973511	371.137207	227.943802	2.203412	0.000000	4.286126	3.472208	0.474504	0.701265	3.747375	4.981481	2.833874	2.642776	2.223477	2.029620	1.876503	2.445563	2.569535	2.357828	0.343096	0.000000	53266.000000		1
13856.681641	4888.099121	1.905751	3.139246	8678.676758	99998.000000	1248.038452	764.064148	284.178864	79.418610	60.428944	295.699707	379.941284	273.687988	1.607746	0.000000	4.141659	3.689140	0.280066	0.496825	3.938453	4.999991	3.096228	2.883130	2.453592	1.899922	1.781245	2.470851	2.579716	2.437256	0.206218	0.000000	53334.000000		1
10737.356445	1483.882812	3.567886	3.796082	3223.188477	59414.828125	304.568542	199.258865	68.489838	62.155838	19.557072	88.086998	87.889641	118.582092	0.379998	0.000000	4.030897	3.171400	0.552411	0.579336	3.508286	4.773895	2.483685	2.299418	1.835626	1.793482	1.291304	1.944912	1.943938	2.074019	0.000000	0.000000	53362.000000		1
20301.669922	4348.645020	2.340558	3.737491	7633.924805	99998.000000	1026.030762	645.722534	216.894760	77.605370	90.427559	340.568115	457.731689	289.862183	0.746544	99998.000000	4.307532	3.638354	0.369319	0.572580	3.882748	4.999991	3.011160	2.810046	2.336249	1.889892	1.956301	2.532204	2.660611	2.462192	0.000000	4.999991	53394.000000		1
7738.950684	3347.503174	1.236579	3.601807	6268.870605	99998.000000	775.029907	519.748718	163.629349	90.655754	60.814411	249.381958	345.767303	198.383087	2.179940	99998.000000	3.888682	3.524721	0.092222	0.556520	3.797189	4.999991	2.889318	2.715793	2.213861	1.957395	1.784006	2.396865	2.538784	2.297505	0.338445	4.999991	53459.000000		1
9239.590820	1808.242676	2.840123	3.583304	2993.989502	53584.992188	251.241440	179.677124	75.977158	32.218903	21.228458	55.929771	87.713867	91.266335	1.352314	99998.000000	3.965653	3.257257	0.453337	0.554284	3.476250	4.729043	2.400091	2.254493	1.880683	1.508111	1.326918	1.747643	1.943068	1.960311	0.131077	4.999991	53497.000000		1
16769.722656	5003.961426	2.260381	3.916348	7085.666992	99998.000000	929.306274	593.684448	183.402283	72.797821	57.709087	223.756088	301.663666	137.473068	0.464601	99998.000000	4.224526	3.699314	0.354182	0.592881	3.850381	4.999991	2.968159	2.773556	2.263405	1.862118	1.761244	2.349775	2.479523	2.138218	0.000000	4.999991	53533.000000		1
6378.686035	1247.656006	2.180203	2.189455	1849.123901	43680.601562	40.884209	63.376999	65.455437	37.371830	14.552163	39.104893	57.366791	44.294823	0.537709	99998.000000	3.804731	3.096095	0.338497	0.340336	3.266966	4.640289	1.611556	1.801932	1.815946	1.572544	1.162928	1.592231	1.758661	1.646353	0.000000	4.999991	53581.000000		1
17575.169922	4183.437012	4.289481	6.000956	9292.393555	99998.000000	1309.204346	816.956421	245.043137	87.652191	81.722160	364.571930	494.317169	272.722778	3.219830	0.000000	4.244900	3.621533	0.632405	0.778220	3.968127	4.999991	3.117007	2.912199	2.389243	1.942763	1.912340	2.561783	2.694006	2.435721	0.507833	0.000000	53624.000000		1
3961.611328	227.336304	2.022933	3.959521	2538.715576	57254.925781	199.746094	119.232758	59.278709	53.869831	9.917304	64.613579	71.437889	74.768333	0.523001	0.000000	3.597872	2.356669	0.305981	0.597643	3.404614	4.757813	2.300478	2.076396	1.772899	1.731346	0.996394	1.810324	1.853929	1.873718	0.000000	0.000000	53669.000000		1
14560.449219	2742.547607	3.555551	6.808895	6117.912598	99738.359375	710.400879	480.918304	156.681686	97.810028	52.223114	231.237228	299.952179	166.882690	1.325703	99998.000000	4.163175	3.438154	0.550907	0.833077	3.786603	4.998862	2.851503	2.682071	2.195018	1.990383	1.717863	2.364058	2.477052	2.222411	0.122446	4.999991	53725.000000		1
6618.480469	591.380920	3.191670	2.559503	1977.268677	44425.039062	98.442192	57.918781	43.554726	4.277146	0.000000	0.000000	0.000000	0.000000	0.197670	0.000000	3.820758	2.771867	0.504018	0.408156	3.296066	4.647628	1.993181	1.762819	1.639035	0.631154	0.000000	0.000000	0.000000	0.000000	0.000000	0.000000	53753.000000		1
4301.161621	413.677399	3.947186	5.112839	1233.517090	29224.666016	0.000000	0.000000	0.000000	13.506776	0.000000	0.000000	0.000000	0.000000	1.159170	0.000000	3.633586	2.616662	0.596288	0.708662	3.091145	4.465750	0.000000	0.000000	0.000000	1.130552	0.000000	0.000000	0.000000	0.000000	0.064147	0.000000	53775.000000		1
15316.406250	4784.426758	1.717642	8.504951	13279.803711	99998.000000	1963.067993	1211.773682	374.782196	128.659744	125.172043	554.332886	752.438416	494.421997	2.399421	99998.000000	4.185157	3.679830	0.234933	0.929672	4.123192	4.999991	3.292935	3.083421	2.573779	2.109443	2.097507	2.743771	2.876471	2.694098	0.380107	4.999991	53798.000000		1
14436.958008	2910.105713	4.807549	2.522498	4376.898438	86286.984375	470.523041	290.013306	127.068542	57.530231	41.590385	137.059845	177.392075	150.178070	1.122334	99998.000000	4.159476	3.463909	0.681924	0.401831	3.641166	4.935946	2.672581	2.462418	2.104038	1.759896	1.618993	2.136910	2.248934	2.176606	0.050122	4.999991	53820.000000		1
30683.074219	9781.554688	3.031315	8.825661	20345.941406	99998.000000	3021.838867	1962.867554	659.728882	358.166992	231.141632	1041.881226	1341.463379	714.465271	3.491380	99998.000000	4.486899	3.990408	0.481631	0.945747	4.308478	4.999991	3.480271	3.292891	2.819366	2.554085	2.363878	3.017818	3.127579	2.853981	0.542997	4.999991	53900.000000		1
7459.144531	622.394104	2.587257	2.821621	1794.002075	43316.261719	68.101288	57.524063	9.972811	23.383991	1.193407	24.333782	39.552032	0.000000	0.783855	99998.000000	3.872689	2.794065	0.412840	0.450499	3.253823	4.636651	1.833155	1.759850	0.998818	1.368919	0.076789	1.386210	1.597169	0.000000	0.000000	4.999991	53926.000000		1
15074.490234	4544.894531	2.211041	4.264811	5702.014648	93494.148438	671.869568	451.946594	136.042221	70.703964	34.044476	168.763763	239.421478	145.675812	1.236447	0.000000	4.178243	3.657524	0.344597	0.629900	3.756028	4.970785	2.827285	2.655087	2.133674	1.849444	1.532047	2.227279	2.379163	2.163388	0.092176	0.000000	53962.000000		1
13967.091797	2341.939209	3.046734	4.761292	5245.143555	82980.070312	628.354919	410.858856	114.826096	82.286484	32.268242	148.167480	162.426682	119.205002	0.413195	0.000000	4.145106	3.369576	0.483835	0.677725	3.719757	4.918974	2.798205	2.613693	2.060041	1.915329	1.508775	2.170753	2.210657	2.076294	0.000000	0.000000	54021.000000		1
5176.989746	985.504333	3.478457	3.435285	1537.212891	39297.332031	0.000000	30.492008	23.701616	44.051208	7.635337	26.933374	16.035442	74.410614	0.232148	99998.000000	3.714077	2.993659	0.541387	0.535963	3.186734	4.594363	0.000000	1.484186	1.374778	1.643958	0.882828	1.430291	1.205081	1.871635	0.000000	4.999991	54073.000000		1
9171.606445	1132.361206	2.004430	2.528666	2989.086426	53305.792969	254.078491	174.764725	62.680073	52.340298	12.319536	39.752476	93.989273	122.899323	0.061586	99998.000000	3.962445	3.053985	0.301991	0.402891	3.475538	4.726774	2.404968	2.242454	1.797130	1.718836	1.090594	1.599364	1.973078	2.089550	0.000000	4.999991	54093.000000		1
24506.976562	4577.236816	2.519415	4.748958	11013.039062	99998.000000	1548.073853	972.419983	283.953735	131.530716	92.743446	431.883789	626.085327	333.842468	1.983817	0.000000	4.389290	3.660603	0.401300	0.676598	4.041907	4.999991	3.189792	2.987854	2.453248	2.119027	1.967283	2.635367	2.796633	2.523542	0.297502	0.000000	54164.000000		1
6220.641113	741.488037	2.507080	1.776234	2032.541504	41782.777344	46.555202	54.748699	22.659313	29.088907	0.000000	0.000000	0.000000	1.927337	1.702814	99998.000000	3.793835	2.870104	0.399168	0.249500	3.308039	4.620997	1.667968	1.738374	1.355247	1.463727	0.000000	0.000000	0.000000	0.284958	0.231167	4.999991	54213.000000		1
13820.817383	4531.529297	2.352893	6.278492	8656.859375	99998.000000	1193.567261	765.840332	260.797943	126.852676	75.095207	309.231140	415.021881	311.713562	2.228120	99998.000000	4.140534	3.656245	0.371602	0.797855	3.937360	4.999991	3.076847	2.884138	2.416304	2.103300	1.875612	2.490283	2.618071	2.493756	0.347939	4.999991	54275.000000		1
9761.127930	3532.012695	5.029578	6.852067	4686.064941	79509.304688	538.605835	345.745697	89.459259	37.211475	25.018372	105.571793	163.065018	107.455963	1.863565	99998.000000	3.989500	3.548022	0.701532	0.835822	3.670808	4.900418	2.731271	2.538757	1.951625	1.570677	1.398259	2.023548	2.212361	2.031230	0.270344	4.999991	54320.000000		1
30983.173828	8588.582031	2.809286	4.859972	14796.528320	99998.000000	2154.910400	1369.201538	425.432587	167.080048	142.663010	663.269043	875.726318	562.603455	4.125758	0.000000	4.491126	3.933922	0.448596	0.686634	4.170160	4.999991	3.333429	3.136467	2.628831	2.222925	2.154311	2.821690	2.942369	2.750202	0.615504	0.000000	54346.000000		1
23624.417969	3288.005615	2.100026	4.163047	7863.820801	99998.000000	1001.616821	652.987854	169.636475	74.962608	50.098419	258.583832	311.473022	184.185547	1.877514	0.000000	4.373361	3.516932	0.322225	0.619411	3.895634	4.999991	3.000702	2.814905	2.229519	1.874845	1.699824	2.412601	2.493420	2.265255	0.273583	0.000000	54399.000000		1
18717.347656	3576.406006	2.833956	3.768329	8740.870117	99998.000000	1178.765259	742.758545	228.094910	65.258080	57.024498	259.092651	349.134735	219.031799	2.152127	0.000000	4.272244	3.553447	0.452393	0.576149	3.941555	4.999991	3.071427	2.870848	2.358116	1.814634	1.756061	2.413455	2.542993	2.340507	0.332868	0.000000	54425.000000		1
19911.164062	6529.036621	2.883296	6.371004	9461.107422	99998.000000	1297.776001	820.336182	242.647064	90.723595	88.867180	404.904144	614.397949	387.832581	2.108580	0.000000	4.299097	3.814849	0.459889	0.804208	3.975942	4.999991	3.113200	2.913992	2.384975	1.957720	1.948741	2.607352	2.788450	2.588644	0.323990	0.000000	54478.000000		1
10206.324219	1604.444580	1.378431	1.023801	3712.432861	66406.296875	353.186768	217.933990	58.825401	45.799686	7.897455	56.364578	61.440411	63.142635	0.956471	0.000000	4.008869	3.205325	0.139385	0.010216	3.569659	4.822209	2.548004	2.338325	1.769565	1.660862	0.897487	1.751006	1.788454	1.800323	0.000000	0.000000	54534.000000		1
13119.679688	1534.008911	2.763030	2.812370	4372.901855	77999.460938	424.048004	294.638916	84.913834	36.906185	29.801250	101.720207	135.820190	94.627609	0.133641	0.000000	4.117923	3.185828	0.441386	0.449072	3.640770	4.892092	2.627415	2.469290	1.928978	1.567099	1.474234	2.007407	2.132964	1.976018	0.000000	0.000000	54563.000000		1
15543.983398	3726.571777	3.157748	5.778926	7814.237305	99998.000000	1032.151978	679.193481	210.039612	114.690414	81.302773	371.365417	529.635193	329.047272	2.738893	0.000000	4.191562	3.571310	0.499378	0.761847	3.892887	4.999991	3.013744	2.831994	2.322301	2.059527	1.910105	2.569802	2.723977	2.517258	0.437575	0.000000	54627.000000		1
26108.064453	4961.547363	3.737491	5.569232	12518.249023	99998.000000	1881.826904	1146.056030	297.528351	168.026764	98.969513	440.478149	599.941345	411.253571	1.983824	99998.000000	4.416775	3.695617	0.572580	0.745795	4.097544	4.999991	3.274580	3.059206	2.473528	2.225379	1.995501	2.643924	2.778109	2.614110	0.297503	4.999991	54714.000000		1
28226.916016	5610.631348	2.889463	5.489055	11408.698242	99998.000000	1606.782104	1039.608521	371.485687	142.265198	106.074448	491.134735	695.019226	369.854370	2.948263	99998.000000	4.450664	3.749012	0.460817	0.739498	4.057236	4.999991	3.205957	3.016870	2.569942	2.153099	2.025611	2.691201	2.841997	2.568031	0.469566	4.999991	54789.000000		1
4373.111816	986.037781	3.450704	2.109277	1046.491455	29291.009766	0.000000	0.000000	0.000000	21.789698	0.000000	0.000000	0.000000	0.000000	1.831670	0.000000	3.640791	2.993894	0.537908	0.324134	3.019736	4.466734	0.000000	0.000000	0.000000	1.338251	0.000000	0.000000	0.000000	0.000000	0.262847	0.000000	54886.000000		1
19084.984375	3343.673340	2.562587	4.126042	6431.081543	99998.000000	798.811707	497.296051	178.961700	76.103592	42.984234	228.224426	294.160919	203.508255	2.038509	0.000000	4.280692	3.524224	0.408679	0.615534	3.808284	4.999991	2.902444	2.696615	2.252760	1.881405	1.633309	2.358362	2.468585	2.308582	0.309313	0.000000	54904.000000		1
8343.696289	1440.099854	2.833956	4.304899	2577.037354	50479.792969	175.560333	153.206314	54.989231	19.190105	30.519762	63.543522	89.505516	62.266853	0.741824	0.000000	3.921359	3.158393	0.452393	0.633963	3.411121	4.703117	2.244426	2.185277	1.740278	1.283077	1.484581	1.803071	1.951850	1.794257	0.000000	0.000000	54972.000000		1
14675.738281	4933.914062	2.340558	5.248523	10616.584961	99998.000000	1491.734009	963.285950	387.610535	137.217117	118.514244	495.044922	660.203796	469.076752	2.090068	99998.000000	4.166600	3.693192	0.369319	0.720037	4.025985	4.999991	3.173691	2.983755	2.588396	2.137408	2.073771	2.694645	2.819678	2.671244	0.320160	4.999991	55025.000000		1
5552.577148	2153.658447	2.001346	1.711475	3332.719727	57740.207031	319.777527	211.035660	64.505646	22.428032	13.201486	24.435545	30.942234	0.000000	1.452463	0.000000	3.744495	3.333177	0.301322	0.233371	3.522799	4.761478	2.504848	2.324356	1.809598	1.350791	1.120623	1.388022	1.490552	0.000000	0.162105	0.000000	55054.000000		1
7977.539551	1068.654297	2.309720	3.222507	4321.258301	70856.859375	491.942688	314.606110	124.391853	63.278320	27.926338	98.648804	160.376007	42.722118	1.041300	99998.000000	3.901869	3.028837	0.363559	0.508194	3.635610	4.850382	2.691915	2.497767	2.094792	1.801255	1.446014	1.994092	2.205139	1.630653	0.017576	4.999991	55087.000000		1
12904.055664	2730.249756	2.093859	3.466122	4646.423340	83300.765625	551.292297	341.431549	118.175034	33.347549	20.926250	106.589432	162.815231	85.151276	0.780174	0.000000	4.110726	3.436202	0.320947	0.539844	3.667119	4.920649	2.741382	2.533304	2.072526	1.523064	1.320691	2.027714	2.211695	1.930191	0.000000	0.000000	55112.000000		1
5026.093262	683.165344	2.322055	3.441453	1155.661987	39713.753906	0.000000	0.000000	27.818407	36.714993	1.918085	13.734972	20.784399	2.676685	0.037232	99998.000000	3.701231	2.834526	0.365873	0.536742	3.062831	4.598941	0.000000	0.000000	1.444332	1.564843	0.282868	1.137828	1.317737	0.427597	0.000000	4.999991	55134.000000		1
28475.744141	6583.960938	2.482410	6.531359	12208.475586	99998.000000	1728.565063	1104.145020	494.280151	353.612335	205.595947	440.678589	625.887939	447.937714	1.006692	0.000000	4.454475	3.818487	0.394873	0.815004	4.086661	4.999991	3.237686	3.043026	2.693973	2.548527	2.313015	2.644122	2.796497	2.651218	0.002897	0.000000	55199.000000		1
13616.270508	3193.273193	2.994310	4.471421	5541.185547	90678.789062	642.808411	418.435608	130.429810	77.623871	44.109798	177.944061	201.830704	144.541000	1.690492	99998.000000	4.134058	3.504236	0.476297	0.650446	3.743603	4.957506	2.808082	2.621629	2.115377	1.889995	1.644535	2.250283	2.304987	2.159991	0.228013	4.999991	55299.000000		1
23754.640625	4035.664307	2.627345	3.678900	8524.311523	99998.000000	1159.630737	718.128723	234.943893	95.164177	51.350418	285.218079	402.014679	223.719086	2.602636	99998.000000	4.375749	3.605915	0.419517	0.565718	3.930659	4.999991	3.064320	2.856202	2.370964	1.978474	1.710544	2.455177	2.604242	2.349703	0.415413	4.999991	55341.000000		1
6782.587891	1134.069580	2.130863	2.386814	4672.098633	77894.500000	515.212585	316.348419	94.054031	55.020065	17.515636	57.931118	114.209351	59.528492	0.513147	0.000000	3.831395	3.054640	0.328556	0.377819	3.669512	4.891507	2.711987	2.500166	1.973377	1.740521	1.243426	1.762912	2.057702	1.774725	0.000000	0.000000	55400.000000		1
18929.789062	2933.048828	2.735276	3.564802	6573.528809	99998.000000	796.082581	511.135864	151.204956	85.101936	40.285961	160.588776	225.708084	123.226204	2.945582	99998.000000	4.277146	3.467319	0.437001	0.552035	3.817799	4.999991	2.900958	2.708536	2.179566	1.929939	1.605154	2.205715	2.353547	2.090703	0.469171	4.999991	55441.000000		1
11325.045898	2423.377686	2.494745	4.243225	5107.115234	99998.000000	651.279480	399.097473	174.959000	67.444450	64.934288	294.589569	406.409027	237.990616	0.698322	0.000000	4.054040	3.384421	0.397026	0.627696	3.708176	4.999991	2.813767	2.601079	2.242936	1.828946	1.812474	2.469217	2.608963	2.376560	0.000000	0.000000	55514.000000		1
13868.134766	504.999237	3.031315	4.021195	4393.254395	89369.632812	480.720947	319.774445	138.610977	43.662659	34.164742	183.707565	260.122620	144.133942	2.022622	99998.000000	4.142018	2.703291	0.481631	0.604355	3.642786	4.951190	2.681893	2.504844	2.141798	1.640110	1.533578	2.264127	2.415178	2.158766	0.305915	4.999991	55533.000000		1
15798.524414	4298.133789	1.828657	4.200052	6611.557617	99998.000000	877.345276	541.566223	217.440582	67.916260	67.533882	251.481979	295.893982	179.085037	1.334857	0.000000	4.198617	3.633280	0.262132	0.623255	3.820304	4.999991	2.943171	2.733652	2.337341	1.831974	1.829522	2.400507	2.471136	2.253059	0.125435	0.000000	55557.000000		1
15715.475586	4536.845703	3.191670	4.409747	8476.133789	99998.000000	1166.905273	742.453247	194.846039	76.152931	67.564713	270.080017	365.965790	206.422394	0.946654	0.000000	4.196328	3.656754	0.504018	0.644414	3.928198	4.999991	3.067036	2.870669	2.289692	1.881687	1.829720	2.431493	2.563441	2.314757	0.000000	0.000000	55610.000000		1
5791.643555	389.269592	2.744528	4.138377	1472.257080	36180.058594	11.690454	22.258427	16.066278	22.437283	7.752519	0.000000	0.000000	0.000000	0.846375	0.000000	3.762802	2.590250	0.438468	0.616830	3.167984	4.558469	1.067831	1.347494	1.205915	1.350970	0.889443	0.000000	0.000000	0.000000	0.000000	0.000000	55645.000000		1
27841.406250	5738.094727	2.571838	6.272325	11165.012695	99998.000000	1566.674927	1005.841553	259.058716	115.667953	87.183464	429.657318	536.425598	356.665222	3.614773	0.000000	4.444691	3.758768	0.410244	0.797429	4.047859	4.999991	3.194979	3.002530	2.413398	2.063213	1.940434	2.633122	2.729510	2.552261	0.558081	0.000000	55673.000000		1
14829.184570	3109.697754	2.547168	3.139246	5574.166016	92078.179688	656.938110	435.374573	106.274887	81.262680	53.206829	198.201141	261.402374	228.739410	1.504509	99998.000000	4.171117	3.492718	0.406058	0.496825	3.746180	4.964157	2.817524	2.638863	2.026431	1.909891	1.725967	2.297106	2.417310	2.359341	0.177395	4.999991	55742.000000		1
7018.379883	2782.352539	3.025148	4.039698	2756.594238	48634.339844	193.581696	141.703964	40.726936	23.741705	18.508600	11.567104	32.274410	68.147545	0.176125	0.000000	3.846237	3.444412	0.480747	0.606349	3.440373	4.686943	2.286864	2.151382	1.609882	1.375512	1.267374	1.063225	1.508858	1.833450	0.000000	0.000000	55779.000000		1
20146.537109	3920.499023	2.667434	5.815931	8365.492188	99998.000000	1162.150146	686.224365	178.058167	91.278664	58.057549	285.874908	422.392029	239.877869	2.030283	0.000000	4.304200	3.593341	0.426094	0.764619	3.922492	4.999991	3.065262	2.836466	2.250562	1.960369	1.763859	2.456176	2.625716	2.379990	0.307557	0.000000	55861.000000		1
14488.120117	4093.777344	3.444536	2.457740	4753.490723	81672.296875	489.222809	311.722809	105.010559	40.412395	26.248785	95.312195	150.418610	81.034485	0.552422	0.000000	4.161012	3.612124	0.537131	0.390536	3.677013	4.912075	2.689507	2.493769	2.021233	1.606515	1.419109	1.979149	2.177302	1.908670	0.000000	0.000000	55885.000000		1
12168.300781	2281.753906	3.068320	3.601807	4165.628418	78177.820312	440.179047	275.747925	99.873047	55.828007	44.486015	101.720207	173.972198	132.394150	0.854776	0.000000	4.085230	3.358269	0.486901	0.556520	3.619681	4.893084	2.643629	2.440512	1.999448	1.746852	1.648224	2.007407	2.240480	2.121869	0.000000	0.000000	55921.000000		1
10701.393555	1770.886353	2.732193	3.799166	3798.715820	64817.710938	363.575897	251.451141	70.099548	55.883514	33.884121	97.230286	123.775108	102.713173	1.589195	99998.000000	4.029440	3.248191	0.436511	0.579688	3.579637	4.811694	2.560595	2.400454	1.845715	1.747284	1.529996	1.987802	2.092633	2.011626	0.201177	4.999991	55997.000000		1
9102.376953	1267.604736	4.190801	4.135293	2191.711914	47346.933594	136.211823	83.708092	38.303120	4.144545	12.060502	3.617226	0.000000	32.203484	1.122444	99998.000000	3.959155	3.102984	0.622297	0.616506	3.340783	4.675292	2.134215	1.922767	1.583234	0.617477	1.081365	0.558376	0.000000	1.507903	0.050165	4.999991	56014.000000		1
14245.272461	2939.759033	2.809286	4.286397	5439.588867	87182.250000	609.867920	416.196808	119.069321	58.409096	33.470901	159.617401	222.997482	143.529541	2.620967	0.000000	4.153671	3.468312	0.448596	0.632092	3.735566	4.940428	2.785236	2.619299	2.075800	1.766480	1.524667	2.203080	2.348300	2.156941	0.418462	0.000000	56048.000000		1
26727.306641	5985.104980	4.110624	5.760424	11416.438477	99998.000000	1649.726196	1007.417358	311.204742	163.163696	92.385727	412.141693	564.268677	311.799896	4.376256	99998.000000	4.426955	3.777072	0.613908	0.760454	4.057530	4.999991	3.217412	3.003209	2.493046	2.212624	1.965605	2.615047	2.751486	2.493876	0.641103	4.999991	56203.000000		1
9207.655273	1905.611816	2.624262	2.726025	3892.686768	66944.671875	352.030365	250.979324	95.790176	30.661613	22.930681	75.243225	115.041954	26.036007	0.941363	99998.000000	3.964149	3.280035	0.419007	0.435530	3.590250	4.825716	2.546580	2.399638	1.981321	1.486595	1.360417	1.876467	2.060856	1.415574	0.000000	4.999991	56230.000000		1
18273.828125	4240.973633	2.713690	4.699618	8634.777344	99998.000000	1165.708740	739.782776	234.530670	84.852158	62.365532	283.620697	373.166321	166.025406	0.564400	99998.000000	4.261829	3.627465	0.433560	0.672063	3.936251	4.999991	3.066590	2.869104	2.370200	1.928663	1.794945	2.452738	2.571903	2.220175	0.000000	4.999991	56258.000000		1
14494.608398	3431.442627	4.456003	5.896109	6629.711426	99998.000000	865.417358	554.622742	161.461472	95.583565	55.433289	243.932983	293.756958	242.665573	0.992621	0.000000	4.161207	3.535477	0.648945	0.770565	3.821495	4.999991	2.937226	2.743998	2.208069	1.980383	1.743771	2.387270	2.467988	2.385008	0.000000	0.000000	56339.000000		1
13002.621094	1171.740601	3.022064	4.668780	4240.424316	73786.023438	467.445465	300.479492	99.311806	68.314064	31.309200	120.164047	154.042007	146.015030	2.732210	99998.000000	4.114031	3.068831	0.480304	0.669203	3.627409	4.867974	2.669731	2.477815	1.997001	1.834510	1.495672	2.079775	2.187639	2.164397	0.436514	4.999991	56389.000000		1
13638.911133	2738.375488	2.914133	3.820752	9302.208984	99998.000000	647.930542	817.085938	857.263977	783.991211	381.036011	514.049988	806.212646	775.615784	2.375448	99998.000000	4.134780	3.437493	0.464509	0.582149	3.968586	4.999991	2.811528	2.912268	2.933115	2.894311	2.580966	2.711005	2.906450	2.889647	0.375745	4.999991	56425.000000		1
44409.769531	13776.133789	3.204005	6.420344	19832.923828	99998.000000	2853.223145	1885.872803	720.808533	308.941284	222.300552	938.091858	1285.925171	622.708618	4.480834	0.000000	4.647479	4.139127	0.505693	0.807558	4.297387	4.999991	3.455336	3.275512	2.857820	2.489876	2.346941	2.972245	3.109216	2.794285	0.651359	0.000000	56454.000000		1
7210.490234	1507.791016	2.901798	5.001824	3161.994873	60353.917969	305.567688	199.780014	98.914001	30.532097	36.233929	100.492882	106.142288	102.765594	0.472345	0.000000	3.857965	3.178341	0.462667	0.699128	3.499961	4.780705	2.485107	2.300552	1.995258	1.484757	1.559115	2.002135	2.025888	2.011848	0.000000	0.000000	56514.000000		1
7353.079590	216.802246	2.633513	4.767460	2114.017090	43895.878906	128.089264	89.052208	19.896282	20.167652	6.580698	6.118138	14.203701	0.783270	0.771668	99998.000000	3.866469	2.336064	0.420535	0.678287	3.325109	4.642424	2.107513	1.949645	1.298772	1.304655	0.818272	0.786619	1.152402	0.000000	0.000000	4.999991	56580.000000		0
8039.090820	2316.211670	3.456871	3.185502	3769.845947	66184.671875	359.526947	257.004944	78.342384	52.068928	23.063282	56.790134	93.767242	55.880428	0.317371	0.000000	3.905207	3.364778	0.538683	0.503178	3.576324	4.820757	2.555732	2.409941	1.893997	1.716579	1.362921	1.754273	1.972051	1.747260	0.000000	0.000000	56637.000000		1
25917.072266	4779.665527	2.124696	4.440584	9404.126953	99998.000000	1295.309082	826.580750	272.186188	144.904877	74.096077	371.713867	507.191772	284.413239	3.514370	99998.000000	4.413586	3.679398	0.327297	0.647440	3.973319	4.999991	3.112373	2.917285	2.434866	2.161083	1.869795	2.570209	2.705172	2.453950	0.545847	4.999991	56659.000000		1
8128.291504	1877.130371	2.161701	2.883296	4428.326172	74327.882812	487.967743	312.120605	113.352066	63.969078	35.385902	154.162262	189.915131	176.994263	2.055129	99998.000000	3.909999	3.273494	0.334796	0.459889	3.646240	4.871152	2.688391	2.494323	2.054430	1.805970	1.548830	2.187978	2.278560	2.247959	0.312839	4.999991	56682.000000		1
5620.644043	660.203796	2.389898	3.993442	1703.734863	34353.597656	36.243183	54.446491	40.699184	8.791739	9.041522	12.001911	15.101068	24.728500	0.155875	99998.000000	3.749786	2.819678	0.378379	0.601347	3.231402	4.535972	1.559226	1.735970	1.609586	0.944075	0.956242	1.079250	1.179008	1.393198	0.000000	4.999991	56733.000000		1
6512.850098	1775.104858	2.192538	4.135293	2004.411743	44181.523438	103.891159	78.376305	47.545086	0.000000	8.329179	0.000000	0.000000	37.134380	0.472807	99998.000000	3.813771	3.249224	0.340947	0.616506	3.301987	4.645241	2.016579	1.894185	1.677106	0.000000	0.920602	0.000000	0.000000	1.569776	0.000000	4.999991	56764.000000		1
13416.794922	2142.183838	3.197837	5.717252	4340.652344	71407.632812	478.343384	312.789795	63.784054	36.782837	21.438152	111.649849	167.255829	201.559326	0.871635	99998.000000	4.127649	3.330857	0.504856	0.757187	3.637555	4.853745	2.679740	2.495253	1.804712	1.565645	1.331187	2.047858	2.223381	2.304403	0.000000	4.999991	56779.000000		1
34327.113281	8972.536133	2.787700	5.600070	15601.575195	99998.000000	2289.225830	1463.160034	467.383789	202.222336	143.393845	693.764099	964.969727	492.294220	3.292136	99998.000000	4.535637	3.952915	0.445246	0.748193	4.193169	4.999991	3.359689	3.165292	2.669674	2.305829	2.156531	2.841212	2.984514	2.692225	0.517478	4.999991	56821.000000		1
36380.191406	6323.810547	1.840992	3.601807	12717.770508	99998.000000	1821.441162	1155.418335	344.592377	169.266418	94.744789	451.274323	573.871460	336.247803	2.628938	99998.000000	4.560865	3.800979	0.265052	0.556520	4.104411	4.999991	3.260415	3.062739	2.537306	2.228571	1.976555	2.654441	2.758815	2.526659	0.419780	4.999991	56861.000000		1
14996.779297	3982.297119	3.222507	4.705785	6143.834473	95553.953125	722.008118	494.212311	125.338562	78.900543	35.469162	168.840866	221.915085	123.334129	1.330945	0.000000	4.175998	3.600134	0.508194	0.672632	3.788440	4.980248	2.858542	2.693913	2.098085	1.897080	1.549851	2.227478	2.346187	2.091083	0.124160	0.000000	56905.000000		1
12633.152344	1353.147705	3.867008	3.219423	4227.919922	73907.171875	449.448761	305.003357	89.659706	38.559071	32.891159	104.828613	143.507950	96.709129	0.304798	99998.000000	4.101512	3.131345	0.587375	0.507778	3.626127	4.868687	2.652680	2.484305	1.952597	1.586127	1.517079	2.020480	2.156876	1.985467	0.000000	4.999991	56945.000000		1
19978.525391	4532.173828	3.648063	5.408878	9050.313477	99998.000000	1203.947144	779.026428	377.869019	233.383514	137.756775	494.462097	673.346680	427.477112	3.376055	0.000000	4.300563	3.656307	0.562062	0.733107	3.956664	4.999991	3.080607	2.891552	2.577341	2.368070	2.139113	2.694133	2.828239	2.630913	0.528410	0.000000	57016.000000		1
14189.367188	4264.218750	3.808417	6.087300	6355.588867	99998.000000	790.041504	513.535034	146.995651	85.953049	56.762379	265.984802	342.128479	208.880127	0.202323	0.000000	4.151963	3.629839	0.580745	0.784425	3.803156	4.999991	2.897650	2.710570	2.167305	1.934261	1.754061	2.424857	2.534189	2.319897	0.000000	0.000000	57111.000000		1
7623.810059	3859.083252	2.991227	2.337474	4976.685547	89076.734375	594.847046	366.428345	112.812416	49.062283	25.191061	155.389603	221.526535	129.991928	0.297369	99998.000000	3.882172	3.586484	0.475849	0.368747	3.696940	4.949764	2.774405	2.563989	2.052357	1.690748	1.401246	2.191422	2.345426	2.113916	0.000000	4.999991	57173.000000		1
14215.976562	1324.632324	2.747611	4.064368	4793.863281	83310.015625	521.392395	352.107452	100.400368	80.220383	32.943581	143.140991	191.450836	69.680161	2.397383	99998.000000	4.152777	3.122095	0.438955	0.608993	3.680686	4.920697	2.717165	2.546675	2.001735	1.904285	1.517771	2.155764	2.282057	1.843109	0.379737	4.999991	57203.000000		1
15089.464844	4034.754639	2.297385	6.537526	7421.112793	99998.000000	1022.580078	625.958862	215.066101	103.514946	62.004734	239.014420	336.694946	217.665695	1.630903	0.000000	4.178674	3.605817	0.361234	0.815413	3.870469	4.999991	3.009697	2.796546	2.332572	2.015003	1.792425	2.378424	2.527237	2.337790	0.212428	0.000000	57250.000000		1
36692.968750	7758.634277	3.207088	7.259121	13920.743164	99998.000000	2025.587769	1284.494385	419.777008	252.851166	170.922394	643.819885	928.544556	481.368530	3.618679	0.000000	4.564583	3.889785	0.506111	0.860884	4.143662	4.999991	3.306551	3.108732	2.623019	2.402865	2.232799	2.808764	2.967803	2.682478	0.558550	0.000000	57307.000000		1
14034.174805	2698.111084	2.491661	3.657314	6405.135254	99998.000000	819.324707	542.901428	184.197876	115.575447	70.703964	265.451324	355.148010	243.510513	0.739914	0.000000	4.147187	3.431060	0.396489	0.563162	3.806528	4.999991	2.913456	2.734721	2.265285	2.062865	1.849444	2.423985	2.550409	2.386518	0.000000	0.000000	57476.000000		1
30607.611328	9390.274414	1.927337	7.481150	19451.847656	99998.000000	2852.701904	1868.159790	859.123474	435.553436	319.151550	1225.971191	1536.762695	907.279114	3.712217	99998.000000	4.485829	3.972678	0.284958	0.873968	4.288961	4.999991	3.455256	3.271414	2.934056	2.639041	2.503997	3.088480	3.186607	2.957741	0.569633	4.999991	57500.000000		1
5819.591797	2376.350586	2.291218	2.892547	2977.497803	56242.632812	271.603363	176.494705	72.696060	53.317844	21.928467	104.742271	78.203613	69.427292	0.754776	0.000000	3.764893	3.375911	0.360066	0.461280	3.473851	4.750066	2.433935	2.246732	1.861511	1.726873	1.341008	2.020122	1.893227	1.841530	0.000000	0.000000	57573.000000		1
8695.427734	1924.027832	3.506211	6.426512	5045.064453	78159.890625	561.536499	376.623169	118.427902	40.819450	48.226589	147.812851	216.607971	152.367538	1.187927	0.000000	3.939291	3.284211	0.544838	0.807975	3.702867	4.892984	2.749378	2.575907	2.073454	1.610867	1.683287	2.169712	2.335675	2.182893	0.074790	0.000000	57607.000000		1
21636.593750	6089.036621	2.322055	4.360406	7902.225586	99998.000000	1046.090576	678.379333	223.805420	130.812195	53.373352	240.423691	342.109985	135.067764	1.543067	0.000000	4.335189	3.784549	0.365873	0.639527	3.897749	4.999991	3.019569	2.831473	2.349871	2.116648	1.727324	2.380977	2.534166	2.130552	0.188385	0.000000	57705.000000		1
13216.336914	2442.879150	4.671864	4.246308	6714.227539	99998.000000	862.207214	553.460205	172.464264	59.753605	50.770676	230.783920	336.031921	188.367096	1.214697	0.000000	4.121111	3.387902	0.669490	0.628012	3.826996	4.999991	2.935612	2.743086	2.236699	1.776364	1.705613	2.363205	2.526381	2.275005	0.084468	0.000000	57783.000000		1
10198.621094	3588.219971	2.907966	4.064368	6942.140625	99998.000000	899.936707	567.845825	179.220734	69.658577	48.491791	186.597031	253.356888	141.888992	1.654686	0.000000	4.008542	3.554879	0.463589	0.608993	3.841493	4.999991	2.954212	2.754230	2.253388	1.842975	1.685668	2.270905	2.403733	2.151949	0.218716	0.000000	57827.000000		1
7449.579102	1233.088501	2.198706	2.917217	2561.957764	50235.312500	170.499908	113.130043	38.993877	10.256516	2.343642	35.351982	46.419518	70.636116	0.316072	99998.000000	3.872132	3.090994	0.342167	0.464969	3.408572	4.701009	2.231724	2.053578	1.590996	1.011000	0.369891	1.548414	1.666701	1.849027	0.000000	4.999991	57851.000000		1
6087.898438	1337.466797	2.056854	3.860841	1805.988525	42338.445312	60.854500	45.919952	12.630994	12.291782	11.425252	8.486449	28.151451	0.000000	0.497097	99998.000000	3.784467	3.126283	0.313203	0.586682	3.256715	4.626735	1.784293	1.662001	1.101438	1.089615	1.057866	0.928726	1.449501	0.000000	0.000000	4.999991	57877.000000		1
5864.777832	1.310589	1.421604	4.582436	1330.805908	33855.511719	0.000000	0.000000	27.975677	2.763030	1.310589	0.000000	0.000000	0.000000	0.601197	0.000000	3.768252	0.117467	0.152779	0.661096	3.124115	4.529629	0.000000	0.000000	1.446781	0.441386	0.117467	0.000000	0.000000	0.000000	0.000000	0.000000	57900.000000		0
37791.925781	9702.311523	4.110624	8.156489	15708.787109	99998.000000	2359.636719	1476.716187	420.643555	171.421951	160.092300	731.561523	895.440613	469.190857	1.753340	99998.000000	4.577399	3.986875	0.613908	0.911503	4.196143	4.999991	3.372845	3.169297	2.623914	2.234066	2.204370	2.864251	2.952037	2.671350	0.243866	4.999991	57946.000000		1
26540.927734	9737.382812	2.241878	6.633122	18946.521484	99998.000000	2869.212402	1786.995728	502.032654	235.082657	146.169220	769.081360	1102.294800	634.312744	2.376512	0.000000	4.423916	3.988442	0.350612	0.821718	4.277530	4.999991	3.457763	3.252124	2.700732	2.371221	2.164856	2.885972	3.042298	2.802304	0.375940	0.000000	57981.000000		1
11012.700195	2496.582520	2.093859	2.371395	3710.351318	64242.097656	369.148193	247.109238	87.090950	43.400539	24.265940	87.300644	120.049950	99.324142	1.260729	99998.000000	4.041894	3.397346	0.320947	0.375004	3.569415	4.807820	2.567201	2.392889	1.939973	1.637495	1.384997	1.941017	2.079362	1.997055	0.100622	4.999991	58056.000000		1
11513.120117	1279.390747	2.895631	4.403579	4504.950684	73861.226562	478.281708	335.581696	95.731583	66.386726	42.364403	131.459778	167.995926	108.085045	1.697855	0.000000	4.061193	3.107003	0.461743	0.643806	3.653690	4.868416	2.679684	2.525798	1.981055	1.822081	1.627001	2.118793	2.225299	2.033766	0.229901	0.000000	58110.000000		1
7491.400391	2461.992188	3.089906	5.162179	2378.604980	46289.644531	168.066849	112.352936	69.710999	45.623917	13.475939	25.678293	49.197968	39.607540	0.734166	99998.000000	3.874563	3.391287	0.489945	0.712833	3.376322	4.665484	2.225482	2.050584	1.843301	1.659193	1.129559	1.409566	1.691947	1.597778	0.000000	4.999991	58237.000000		1
29606.025391	4791.858887	2.877128	7.456481	14484.398438	99998.000000	2162.444092	1344.408325	394.693878	156.505905	144.639679	604.304871	732.196777	506.750793	3.576072	99998.000000	4.471380	3.680504	0.458959	0.872534	4.160901	4.999991	3.334945	3.128531	2.596260	2.194531	2.160287	2.781256	2.864628	2.704794	0.553406	4.999991	58300.000000		1
26893.832031	6275.988281	4.650278	4.628692	10879.596680	99998.000000	1560.047974	961.173645	363.104065	140.596893	131.728073	518.595459	703.727661	285.492523	4.101055	0.000000	4.429653	3.797682	0.667479	0.665458	4.036613	4.999991	3.193138	2.982802	2.560031	2.147976	2.119678	2.714829	2.847405	2.455595	0.612896	0.000000	58372.000000		1
12665.889648	4614.589844	2.954222	6.275408	9327.113281	99998.000000	1295.571167	833.867615	245.385422	125.915222	77.222984	386.284546	515.653564	315.845764	1.772280	99998.000000	4.102636	3.664133	0.470443	0.797642	3.969747	4.999991	3.112461	2.921097	2.389849	2.100078	1.887747	2.586907	2.712358	2.499475	0.248532	4.999991	58447.000000		1
6033.452148	1715.083008	2.494745	3.780664	3140.165039	60684.843750	274.717957	164.924515	64.823273	46.502781	31.642242	96.743050	121.431465	83.763596	0.488261	0.000000	3.780566	3.234285	0.397026	0.577568	3.496953	4.783080	2.438887	2.217285	1.811731	1.667479	1.500267	1.985620	2.084331	1.923055	0.000000	0.000000	58486.000000		1
19605.097656	2143.941650	2.004430	3.111492	6097.686523	93750.289062	723.586975	460.713654	109.651581	47.298386	38.864361	156.530579	166.235107	135.666000	0.959753	99998.000000	4.292369	3.331213	0.301991	0.492969	3.785165	4.971972	2.859491	2.663431	2.040015	1.674846	1.589552	2.194599	2.220723	2.132471	0.000000	4.999991	58507.000000		1
26563.363281	7837.013672	3.376694	7.576746	12211.621094	99998.000000	1804.684082	1094.486694	329.799683	148.497437	136.199493	575.653870	757.282959	424.279266	3.206090	0.000000	4.424283	3.894150	0.528492	0.879483	4.086773	4.999991	3.256401	3.039211	2.518250	2.171719	2.134176	2.760161	2.879258	2.627652	0.505976	0.000000	58555.000000		1
7682.037109	696.283569	2.556419	2.355976	2547.186768	53741.851562	145.092987	92.197624	31.941366	17.219597	3.015897	9.775452	11.298819	0.000000	0.696609	99998.000000	3.885476	2.842786	0.407632	0.372171	3.406061	4.730313	2.161646	1.964720	1.504354	1.236023	0.479416	0.990137	1.053033	0.000000	0.000000	4.999991	58604.000000		1
24569.582031	4796.040039	2.201789	5.276277	8896.376953	99998.000000	1202.103027	732.357117	243.180557	122.874657	58.094555	265.741180	355.672272	230.028412	3.232433	99998.000000	4.390398	3.680883	0.342776	0.722328	3.949213	4.999991	3.079942	2.864723	2.385929	2.089462	1.764135	2.424459	2.551050	2.361782	0.509530	4.999991	58629.000000		1
15387.803711	4114.546387	4.647194	3.768329	7371.054688	99998.000000	930.067932	581.818237	199.872528	86.125740	49.213387	243.177475	331.884308	208.719772	0.988799	0.000000	4.187177	3.614322	0.667191	0.576149	3.867530	4.999991	2.968515	2.764787	2.300753	1.935133	1.692083	2.385923	2.520987	2.319564	0.000000	0.000000	58692.000000		1
17149.660156	5303.712891	1.902667	4.822968	9553.731445	99998.000000	1302.722412	813.107910	239.174774	106.009689	97.501656	443.620483	563.408325	305.271637	5.658750	0.000000	4.234255	3.724580	0.279363	0.683314	3.980173	4.999991	3.114852	2.910148	2.378715	2.025346	1.989012	2.647012	2.750823	2.484686	0.752721	0.000000	58774.000000		1
10978.017578	2615.355957	3.552467	5.057332	5116.240234	90811.765625	587.396729	346.778748	101.353241	66.799950	30.263813	158.818710	198.820969	118.727028	0.004310	99998.000000	4.040524	3.417531	0.550530	0.703921	3.708951	4.958142	2.768932	2.540052	2.005838	1.824776	1.480924	2.200902	2.298462	2.074550	0.000000	4.999991	58840.000000		1
19546.228516	5890.360352	3.191670	6.229152	13910.329102	99998.000000	2027.083374	1261.828857	379.506470	160.582611	121.958786	507.373718	667.660278	360.452057	1.111908	0.000000	4.291063	3.770142	0.504018	0.794429	4.143337	4.999991	3.306872	3.101001	2.579219	2.205698	2.086213	2.705328	2.824556	2.556848	0.046069	0.000000	58929.000000		1
28908.367188	11960.434570	2.627345	6.691713	13384.999023	99998.000000	1936.384399	1212.902344	375.651794	192.690506	149.650757	578.040649	798.750000	428.596527	4.185205	99998.000000	4.461023	4.077747	0.419517	0.825537	4.126618	4.999991	3.286992	3.083826	2.574785	2.284860	2.175079	2.761958	2.902411	2.632049	0.621717	4.999991	59016.000000		1
28097.849609	8896.867188	5.097420	5.566148	12909.363281	99998.000000	1823.587402	1141.834473	365.432281	156.746445	115.069710	489.928986	669.411865	461.715881	4.028975	99998.000000	4.448673	3.949237	0.707350	0.745555	4.110905	4.999991	3.260926	3.057603	2.562807	2.195198	2.060961	2.690133	2.825693	2.664375	0.605195	4.999991	59106.000000		1
23763.003906	7522.980957	3.136162	4.724288	10992.393555	99998.000000	1547.383057	954.605225	309.601196	150.474121	112.269676	449.479584	633.547974	344.515289	2.646289	99998.000000	4.375901	3.876390	0.496399	0.674336	4.041092	4.999991	3.189598	2.979824	2.490803	2.177462	2.050262	2.652710	2.801780	2.537209	0.422637	4.999991	59190.000000		1
6972.980957	2188.196289	2.266548	1.927337	3403.399170	67625.703125	317.526398	193.806808	62.310024	59.439064	21.728024	69.303947	71.123352	78.746353	0.871008	99998.000000	3.843419	3.340086	0.355365	0.284958	3.531913	4.830112	2.501780	2.287369	1.794558	1.774072	1.337020	1.840758	1.852012	1.896230	0.000000	4.999991	59224.000000		1
10219.626953	1813.654663	3.685068	4.163047	4532.741211	76169.929688	490.151031	304.161499	88.935028	51.634121	39.317669	118.847290	173.608322	79.091728	0.061285	99998.000000	4.009435	3.258555	0.566445	0.619411	3.656361	4.881783	2.690330	2.483104	1.949073	1.712937	1.594588	2.074989	2.239571	1.898131	0.000000	4.999991	59241.000000		1
3163.441162	1153.231934	1.591209	1.998263	827.771057	23710.625000	0.000000	0.000000	0.000000	0.000000	0.000000	0.000000	0.000000	0.000000	0.398952	99998.000000	3.500160	3.061917	0.201727	0.300653	2.917910	4.374943	0.000000	0.000000	0.000000	0.000000	0.000000	0.000000	0.000000	0.000000	0.000000	4.999991	59266.000000		1
[truncated: 8,810 more rows]
