# Supplementary material for: Distinct elongation stalls during translation are linked with distinct pathways for mRNA degradation
Source: eLife. 2022 Jul 27;11:e76038. doi: 10.7554/eLife.76038 (PMC9352352; doi:10.7554/eLife.76038)
Supplement: Figure 1—source data 2. [file elife-76038-fig1-data2.zip › 1C_flow_cytometry_data/list_mode_data.SYH1_CGA_3.CSV]

FSC-HLin	SSC-HLin	BLU-V-HLin	GRN-V-HLin	YEL-V-HLin	ORG-V-HLin	GRN-B-HLin	YEL-B-HLin	RED-B-HLin	NIR-B-HLin	YEL-G-HLin	ORG-G-HLin	RED-G-HLin	NIR-G-HLin	BLU-V-ALin	BLU-V-W	FSC-HLog	SSC-HLog	BLU-V-HLog	GRN-V-HLog	YEL-V-HLog	ORG-V-HLog	GRN-B-HLog	YEL-B-HLog	RED-B-HLog	NIR-B-HLog	YEL-G-HLog	ORG-G-HLog	RED-G-HLog	NIR-G-HLog	BLU-V-ALog	BLU-V-WLog	TIME		P01.R1
14002.221680	3146.711670	2.072273	4.687283	8976.383789	11484.947266	1216.645996	751.050720	173.284531	103.052383	49.127041	220.755600	344.154510	234.185287	1.165068	99998.000000	4.146197	3.497857	0.316447	0.670921	3.953101	4.060129	3.085164	2.875669	2.238760	2.013058	1.691321	2.343912	2.536753	2.369560	0.066351	4.999991	39.000000		1
13059.879883	2342.247559	2.223376	1.692973	4867.336426	6509.655273	479.089661	330.225250	100.184502	56.105541	12.356542	76.917694	107.292519	44.119049	0.549929	0.000000	4.115939	3.369633	0.347013	0.228650	3.687291	3.813558	2.680417	2.518810	2.000801	1.749006	1.091897	1.886026	2.030570	1.644626	0.000000	0.000000	63.000000		1
6572.427734	2108.799316	2.189455	3.922516	4393.929688	6273.977539	485.528503	301.312103	77.562195	34.399105	29.770414	85.749527	112.050728	65.329002	0.515206	0.000000	3.817726	3.324035	0.340336	0.593565	3.642853	3.797543	2.686215	2.479017	1.889650	1.536547	1.473785	1.933232	2.049415	1.815106	0.000000	0.000000	90.000000		1
23555.197266	6482.487793	3.170084	5.054248	11209.306641	15395.815430	1627.005249	1016.246094	322.953796	125.492752	87.750870	426.906616	532.663452	264.791382	1.111445	99998.000000	4.372087	3.811742	0.501071	0.703657	4.049579	4.187403	3.211389	3.006999	2.509140	2.098619	1.943251	2.630333	2.726453	2.422904	0.045888	4.999991	167.000000		1
30431.666016	5563.700195	3.031315	6.771890	12468.623047	18091.900391	1858.507690	1138.133911	378.747864	119.130997	100.514465	470.695709	648.501038	353.896027	1.186744	0.000000	4.483326	3.745364	0.481631	0.830710	4.095819	4.257484	3.269164	3.056193	2.578350	2.076025	2.002228	2.672740	2.811911	2.548876	0.074357	0.000000	226.000000		1
13197.998047	5571.039062	3.167000	5.584651	6526.178223	9323.900391	839.005127	521.854919	152.139328	61.424992	48.112492	211.458130	284.354645	165.091034	0.988582	6113.607422	4.120508	3.745936	0.500648	0.746996	3.814659	3.969598	2.923765	2.717550	2.182241	1.788345	1.682258	2.325224	2.453860	2.217723	0.000000	3.786298	269.000000		1
4329.072754	100.989357	1.359929	0.663004	2272.299072	3546.755859	144.466995	113.389076	51.609451	41.775410	4.449835	18.912569	11.838473	40.437065	0.051852	0.000000	3.636395	2.004276	0.133516	0.000000	3.356466	3.549831	2.159769	2.054571	1.712729	1.620921	0.648344	1.276751	1.073296	1.606780	0.000000	0.000000	350.000000		0
20500.892578	8640.580078	3.185502	5.920778	13565.810547	18047.396484	2050.979248	1258.116089	383.589355	147.393463	89.073792	457.990723	591.115723	315.077911	0.125346	0.000000	4.311773	3.936543	0.503178	0.772379	4.132446	4.256414	3.311961	3.099721	2.583867	2.168478	1.949750	2.660857	2.771672	2.498418	0.000000	0.000000	387.000000		1
23892.339844	3588.438965	3.611058	5.205351	6711.485840	10124.762695	858.130493	539.506287	189.036270	111.128693	43.585564	206.385376	264.819153	201.244797	0.470948	0.000000	4.378259	3.554906	0.557634	0.716450	3.826819	4.005385	2.933553	2.731997	2.276545	2.045826	1.639343	2.314679	2.422949	2.303725	0.000000	0.000000	459.000000		1
21572.923828	4008.317627	3.012813	6.130473	7043.327148	10002.162109	905.117432	564.000427	143.819412	68.973984	53.638554	247.870926	346.097260	223.749924	0.510407	0.000000	4.333909	3.602962	0.478972	0.787494	3.847778	4.000094	2.956705	2.751279	2.157818	1.838685	1.729477	2.394226	2.539198	2.349763	0.000000	0.000000	515.000000		1
18577.435547	5535.002441	2.377563	4.983322	7589.333984	11320.448242	1022.308716	639.265198	213.037003	98.802986	71.798691	280.484528	411.898071	233.907745	1.604768	0.000000	4.268986	3.743118	0.376132	0.697519	3.880204	4.053864	3.009582	2.805681	2.328455	1.994770	1.856117	2.447909	2.614790	2.369045	0.205412	0.000000	575.000000		1
11473.259766	3205.925781	2.692104	3.755994	6704.708008	8798.677734	855.278015	539.302734	142.086349	55.581306	51.341167	241.823715	354.275330	194.460571	1.066553	0.000000	4.059687	3.505954	0.430092	0.574725	3.826380	3.944417	2.932107	2.731833	2.152552	1.744929	1.710466	2.383499	2.549341	2.288831	0.027983	0.000000	634.000000		1
14282.000000	3106.373291	2.417651	4.514594	4492.353516	6847.435547	534.624695	297.371094	94.029366	51.146893	42.163960	147.729584	236.556686	159.592728	0.173248	99998.000000	4.154789	3.492254	0.383394	0.654619	3.652474	3.835528	2.728049	2.473299	1.973264	1.708819	1.624941	2.169467	2.373935	2.203013	0.000000	4.999991	685.000000		1
6378.513184	2197.120605	2.201789	3.419866	4079.305420	5624.606934	442.263641	297.522186	116.722595	44.097466	26.251867	70.996918	104.911873	35.472248	1.367941	99998.000000	3.804719	3.341854	0.342776	0.534009	3.610586	3.750092	2.645681	2.473519	2.067155	1.644414	1.419160	1.851239	2.020825	1.549889	0.136067	4.999991	755.000000		1
14232.790039	3915.768555	2.988143	5.072750	6575.283691	9157.569336	907.892761	547.542480	176.830826	76.982452	81.401451	289.415039	372.447784	210.378830	1.410277	0.000000	4.153290	3.592817	0.475401	0.705243	3.817914	3.961780	2.958035	2.738418	2.247558	1.886392	1.910632	2.461521	2.571065	2.323002	0.149304	0.000000	779.000000		1
5189.358887	1640.083374	2.340558	0.906619	1918.292114	2946.207031	86.209000	59.232452	23.713951	24.617487	9.016852	33.036095	44.889984	27.482279	1.756984	99998.000000	3.715114	3.214866	0.369319	0.000000	3.282915	3.469263	1.935553	1.772560	1.375004	1.391244	0.955055	1.518989	1.652149	1.439053	0.244768	4.999991	819.000000		1
27498.000000	5255.141113	3.179335	5.328701	12991.958008	17962.705078	1876.704834	1180.529175	337.142059	186.399673	79.973679	460.824677	571.780701	350.701263	1.282044	0.000000	4.439301	3.720584	0.502336	0.726621	4.113675	4.254372	3.273396	3.072077	2.527813	2.270445	1.902947	2.663536	2.757230	2.544937	0.107903	0.000000	863.000000		1
5877.525879	1667.439209	1.347594	1.967425	2746.772461	4004.823730	215.858627	138.136078	26.754517	12.708087	11.443754	11.092208	29.523714	39.792564	0.303565	25306.109375	3.769195	3.222050	0.129559	0.293898	3.438823	3.602583	2.334169	2.140307	1.427397	1.104080	1.058568	1.045018	1.470171	1.599802	0.000000	4.403225	890.000000		1
12177.246094	4323.488281	4.227806	5.242356	4158.458496	6293.950684	468.006683	277.952789	80.559593	67.910095	27.096813	94.621437	100.039566	82.255646	0.859884	99998.000000	4.085549	3.635834	0.626115	0.719526	3.618932	3.798923	2.670252	2.443971	1.906117	1.831934	1.432918	1.975990	2.000172	1.915166	0.000000	4.999991	907.000000		1
14748.329102	1615.805054	2.790784	4.378909	5002.123535	7078.355469	606.229126	368.981689	99.755867	57.483974	35.558590	158.168045	186.304077	191.197968	0.110899	99998.000000	4.168743	3.208389	0.445726	0.641366	3.699154	3.849932	2.782637	2.567005	1.998938	1.759547	1.550945	2.199119	2.270222	2.281483	0.000000	4.999991	941.000000		1
9936.798828	916.397705	2.109277	3.456871	4657.752930	6976.440918	561.505676	351.799072	137.525497	48.864925	48.942017	132.227631	135.684509	147.834442	0.525603	0.000000	3.997247	2.962084	0.324134	0.538683	3.668176	3.843634	2.749354	2.546295	2.138383	1.688997	1.689682	2.121322	2.132530	2.169776	0.000000	0.000000	987.000000		1
33428.917969	9683.738281	2.291218	10.626564	19399.609375	30765.992188	2740.194824	1852.167480	867.424866	572.363525	320.122925	939.312988	1322.285645	774.064697	1.128680	0.000000	4.524122	3.986043	0.360066	1.026393	4.287793	4.488071	3.437781	3.267680	2.938232	2.757672	2.505317	2.972810	3.121325	2.888777	0.052571	0.000000	1030.000000		1
11673.292969	2142.686523	3.281098	4.986405	4159.112305	6203.828613	441.051727	276.623688	80.664436	80.016853	17.589645	80.929642	132.307816	92.058853	0.325380	99998.000000	4.067194	3.330959	0.516019	0.697788	3.619001	3.792660	2.644490	2.441889	1.906682	1.903181	1.245257	1.908108	2.121586	1.964066	0.000000	4.999991	1080.000000		1
8751.711914	1782.672363	1.807071	1.899583	3080.485352	4408.216797	264.541626	160.641205	55.550468	39.178902	19.174688	26.575661	38.074921	14.320883	0.005925	0.000000	3.942093	3.251071	0.256975	0.278658	3.488619	3.644263	2.422494	2.205857	1.744688	1.593052	1.282728	1.424484	1.580639	1.155970	0.000000	0.000000	1119.000000		1
14186.184570	3060.715576	2.285050	4.681116	8867.485352	13899.267578	1261.520508	747.825134	259.512024	131.515289	72.421608	366.644196	494.252411	281.579254	0.449030	99998.000000	4.151865	3.485823	0.358896	0.670349	3.947800	4.142992	3.100894	2.873800	2.414157	2.118976	1.859868	2.564245	2.693949	2.449601	0.000000	4.999991	1151.000000		1
5726.277832	1611.645142	1.933504	2.167868	2583.432861	4149.158203	193.803726	131.996353	78.878952	40.427814	16.149540	25.977415	82.588692	59.466820	0.956347	99998.000000	3.757872	3.207269	0.286345	0.336033	3.412197	3.617960	2.287362	2.120562	1.896961	1.606680	1.208160	1.414596	1.916921	1.774275	0.000000	4.999991	1189.000000		1
18180.089844	2194.345215	0.817191	2.858626	5519.208008	8327.479492	694.676941	433.838867	131.102066	94.781792	43.150757	189.714691	218.180679	129.995010	1.642320	99998.000000	4.259596	3.341305	0.000000	0.456157	3.741877	3.920514	2.841783	2.637328	2.117610	1.976725	1.634988	2.278101	2.338816	2.113927	0.215458	4.999991	1223.000000		1
17969.039062	4731.293945	2.935719	6.352502	7877.016113	10616.646484	1065.696899	673.229492	179.260818	110.255997	54.927555	220.243698	292.696136	201.614838	0.714382	0.000000	4.254525	3.674980	0.467715	0.802945	3.896362	4.025987	3.027634	2.828163	2.253485	2.042402	1.739790	2.342903	2.466417	2.304523	0.000000	0.000000	1252.000000		1
13741.081055	2617.992432	2.944971	3.268763	6020.253418	8020.132324	767.746094	474.377686	138.688065	52.839863	35.018936	164.844345	207.045303	179.578445	2.085432	99998.000000	4.138021	3.417968	0.469081	0.514383	3.779615	3.904181	2.885218	2.676124	2.142039	1.722962	1.544303	2.217074	2.316065	2.254254	0.319196	4.999991	1299.000000		1
15631.548828	2027.095703	1.773150	3.395196	7010.849121	9682.014648	972.423096	572.391235	167.237320	74.028229	51.446014	188.983841	249.206177	195.034134	0.359872	0.000000	4.194002	3.306874	0.248745	0.530865	3.845771	3.985966	2.987855	2.757693	2.223333	1.869397	1.711352	2.276425	2.396559	2.290111	0.000000	0.000000	1327.000000		1
13165.550781	3398.619385	3.725156	5.384208	6680.546875	8230.677734	834.068054	537.529602	136.313583	70.734802	40.890377	152.521713	197.985275	117.108063	0.643690	0.000000	4.119439	3.531302	0.571145	0.731122	3.824812	3.915436	2.921201	2.730402	2.134539	1.849633	1.611621	2.183332	2.296633	2.068587	0.000000	0.000000	1353.000000		1
15869.703125	2114.118896	2.525582	5.498306	7750.856934	11221.601562	1004.558716	637.775757	196.582184	94.556679	64.638245	321.051117	394.922089	207.800827	1.345786	0.000000	4.200569	3.325130	0.402361	0.740229	3.889350	4.050055	3.001975	2.804668	2.293544	1.975692	1.810490	2.506574	2.596511	2.317647	0.128976	0.000000	1389.000000		1
23002.863281	7784.105957	2.679769	6.870570	12763.427734	17884.667969	1919.177124	1182.280762	371.683044	156.305466	125.967644	553.561951	759.648193	413.261078	1.528499	0.000000	4.361782	3.891209	0.428097	0.836993	4.105968	4.252481	3.283115	3.072721	2.570173	2.193974	2.100259	2.743166	2.880613	2.616225	0.184265	0.000000	1460.000000		1
7834.950684	2361.937256	2.389898	2.824705	2509.882812	4020.800537	200.390594	131.058899	46.111145	16.504169	12.624826	31.213604	34.124653	29.739576	0.574121	99998.000000	3.894036	3.373268	0.378379	0.450973	3.399653	3.604312	2.301877	2.117466	1.663806	1.217594	1.101225	1.494344	1.533068	1.473335	0.000000	4.999991	1559.000000		1
10950.436523	1019.249695	1.791652	4.218554	4172.742676	6430.692871	472.885162	296.174591	100.702576	30.689367	29.955439	120.123962	157.868927	103.240486	0.982064	0.000000	4.039432	3.008281	0.253254	0.625164	3.620422	3.808258	2.674756	2.471548	2.003041	1.486988	1.476476	2.079630	2.198297	2.013850	0.000000	0.000000	1584.000000		1
16132.002930	5294.193359	3.876260	4.866140	8357.875977	11191.066406	1146.435425	705.960327	218.936203	72.649803	65.134727	221.834915	300.460999	226.318665	0.101969	0.000000	4.207688	3.723800	0.588413	0.687185	3.922096	4.048872	3.059350	2.848780	2.340317	1.861234	1.813813	2.346030	2.477788	2.354720	0.000000	0.000000	1656.000000		1
18225.253906	2436.492920	3.666565	3.373610	4997.433105	7737.729492	630.723267	385.485840	150.332260	45.506733	29.005646	134.817978	159.598892	68.674866	0.919678	99998.000000	4.260674	3.386765	0.564259	0.528095	3.698747	3.888613	2.799839	2.586009	2.177052	1.658076	1.462483	2.129748	2.203030	1.836798	0.000000	4.999991	1692.000000		1
14420.255859	1004.700562	2.574922	3.823836	4173.371582	6157.004883	458.527283	295.995758	86.064064	65.930336	30.868225	104.110107	131.114410	80.359146	0.607996	0.000000	4.158973	3.002037	0.410764	0.582499	3.620487	3.789370	2.661365	2.471286	1.934822	1.819085	1.489512	2.017493	2.117651	1.905035	0.000000	0.000000	1729.000000		1
14869.680664	2994.143799	3.361275	6.716383	5340.751953	7759.599609	645.771912	409.279968	119.649063	75.092125	41.103153	159.201096	225.233200	180.867447	0.427796	0.000000	4.172302	3.476273	0.526504	0.827135	3.727602	3.889839	2.810079	2.612020	2.077909	1.875594	1.613875	2.201946	2.352633	2.257360	0.000000	0.000000	1757.000000		1
22890.353516	4719.868652	3.284182	4.576268	13268.156250	18328.095703	1947.803467	1209.627319	386.080994	198.617447	133.442627	566.547546	768.473877	517.099792	2.921724	0.000000	4.359653	3.673930	0.516427	0.660511	4.122810	4.263117	3.289545	3.082652	2.586679	2.298018	2.125295	2.753236	2.885629	2.713574	0.465639	0.000000	1831.000000		1
22958.480469	8617.779297	1.754647	4.890810	13844.494141	20027.544922	2096.717285	1291.602417	443.272034	244.173523	166.358459	775.955017	1036.888672	623.889709	1.621979	0.000000	4.360943	3.935395	0.244190	0.689381	4.141277	4.301628	3.321540	3.111129	2.646670	2.387699	2.221045	2.889837	3.015732	2.795108	0.210045	0.000000	1908.000000		1
17940.988281	4969.074707	2.275799	5.260859	9108.648438	12413.756836	1311.359863	801.442139	205.376999	107.425125	63.219727	303.674255	382.019714	214.979767	0.107657	99998.000000	4.253846	3.696275	0.357134	0.721057	3.959454	4.093903	3.117722	2.903872	2.312552	2.031106	1.800853	2.482408	2.582086	2.332398	0.000000	4.999991	1980.000000		1
12344.890625	3135.428467	2.325139	5.942365	8399.993164	11613.819336	1103.537476	724.558350	237.201187	104.563416	84.784309	355.268280	480.045624	348.332947	0.553608	0.000000	4.091487	3.496297	0.366449	0.773959	3.924279	4.064975	3.042787	2.860073	2.375117	2.019380	1.928316	2.550556	2.681283	2.541995	0.000000	0.000000	2085.000000		1
8480.368164	1947.257690	3.315019	4.829135	3403.985107	5333.684082	346.211365	202.552292	86.939850	93.764160	36.209259	112.550301	156.734100	133.192841	0.397544	0.000000	3.928415	3.289423	0.520486	0.683869	3.531988	3.727027	2.539341	2.306537	1.939219	1.972037	1.558820	2.051347	2.195163	2.124481	0.000000	0.000000	2124.000000		1
16880.751953	2616.811279	2.229543	5.550730	5096.649414	7983.910645	631.679199	384.955444	176.938766	83.063583	53.182159	232.094513	311.849243	162.787491	1.178379	99998.000000	4.227392	3.417772	0.348216	0.744350	3.707285	3.902216	2.800497	2.585410	2.247823	1.919411	1.725766	2.365665	2.493945	2.211621	0.071285	4.999991	2201.000000		1
26543.181641	4534.859863	2.399149	5.954700	13773.105469	18570.953125	2066.055664	1269.787964	320.767426	103.305244	93.443451	507.814667	765.269836	395.541931	0.132506	99998.000000	4.423953	3.656564	0.380057	0.774860	4.139032	4.268834	3.315142	3.103731	2.506190	2.014122	1.970549	2.705705	2.883815	2.597193	0.000000	4.999991	2232.000000		1
9646.391602	1658.332886	2.377563	2.445405	4246.083008	6647.960938	457.047089	285.911926	130.392807	43.258686	30.023281	115.424339	177.490753	142.132599	0.637389	99998.000000	3.984365	3.219672	0.376132	0.388351	3.627989	3.822688	2.659961	2.456232	2.115254	1.636073	1.477458	2.062297	2.249176	2.152694	0.000000	4.999991	2260.000000		1
33870.515625	8365.547852	3.663482	7.302293	17768.267578	27236.912109	2445.318604	1673.964355	685.937622	409.005524	260.255219	913.008728	1220.571533	826.361816	0.629135	99998.000000	4.529822	3.922494	0.563894	0.863459	4.249645	4.435158	3.388335	3.223746	2.836285	2.611729	2.415400	2.960475	3.086563	2.917170	0.000000	4.999991	2297.000000		1
10283.784180	2500.810303	3.685068	4.480672	4864.027344	7208.812988	561.918884	365.481628	125.942978	55.300686	38.309288	150.150330	178.203094	121.277275	1.391222	0.000000	4.012153	3.398081	0.566445	0.651343	3.686996	3.857864	2.749674	2.562865	2.100174	1.742730	1.583304	2.176526	2.250915	2.083779	0.143397	0.000000	2358.000000		1
8056.097656	1967.042969	2.019849	3.651147	4665.446777	6839.831055	571.308838	348.104767	92.394981	60.052727	29.203007	118.976807	149.647675	133.254517	0.331746	0.000000	3.906125	3.293814	0.305319	0.562429	3.668893	3.835045	2.756871	2.541710	1.965648	1.778533	1.465428	2.075462	2.175070	2.124682	0.000000	0.000000	2422.000000		1
9964.105469	2645.937256	1.662135	2.978892	2967.851807	4849.388672	239.529404	169.278748	57.918781	33.366055	27.136902	89.382164	105.155495	45.849030	0.277856	0.000000	3.998438	3.422580	0.220666	0.474055	3.472442	3.685687	2.379359	2.228602	1.762819	1.523305	1.433560	1.951251	2.021832	1.661330	0.000000	0.000000	2469.000000		1
8617.587891	1547.959717	2.137031	3.916348	3619.226807	4907.144043	363.637543	231.033707	79.412437	41.377605	27.121483	82.311157	132.221466	120.984322	0.215449	0.000000	3.935386	3.189760	0.329811	0.592881	3.558616	3.690829	2.560669	2.363675	1.899889	1.616765	1.433313	1.915459	2.121302	2.082729	0.000000	0.000000	2497.000000		1
13684.988281	2589.298340	2.340558	3.867008	3942.754150	5772.654297	408.444275	260.199707	93.076485	53.650887	19.988794	81.793083	128.409958	92.487495	1.124071	99998.000000	4.136244	3.413182	0.369319	0.587375	3.595800	3.761376	2.611133	2.415307	1.968840	1.729577	1.300787	1.912717	2.108599	1.966083	0.050794	4.999991	2532.000000		1
10511.355469	3280.071045	3.530881	4.422081	10001.539062	18621.369141	1044.912598	864.371948	591.454895	395.668365	244.528152	540.301880	802.617004	454.166870	0.302183	0.000000	4.021659	3.515883	0.547883	0.645627	4.000067	4.270011	3.019080	2.936701	2.771922	2.597331	2.388329	2.732636	2.904508	2.657215	0.000000	0.000000	2568.000000		1
16170.065430	2387.739014	3.808417	5.297863	4446.076172	6799.869141	519.822754	328.091309	152.725250	71.468727	46.132732	191.497086	258.546814	127.857979	0.512115	0.000000	4.208712	3.377987	0.580745	0.724101	3.647977	3.832500	2.715855	2.515995	2.183911	1.854116	1.664009	2.282162	2.412539	2.106728	0.000000	0.000000	2634.000000		1
13739.832031	3135.011963	2.300469	3.210172	4711.178711	6646.125977	549.842957	349.094635	90.563240	69.390289	27.849245	90.008163	118.791786	121.160095	0.828847	0.000000	4.137981	3.496239	0.361816	0.506528	3.673130	3.822569	2.740239	2.542943	1.956952	1.841299	1.444813	1.954282	2.074786	2.083360	0.000000	0.000000	2674.000000		1
13490.721680	7210.570801	3.234842	6.401842	11583.259766	15845.461914	1642.510254	1047.626221	350.173950	147.578491	96.989754	426.647583	546.842468	297.876831	0.569959	0.000000	4.130035	3.857970	0.509853	0.806305	4.063831	4.199905	3.215508	3.020206	2.544284	2.169023	1.986726	2.630069	2.737862	2.474037	0.000000	0.000000	2699.000000		1
13472.824219	1487.564697	2.266548	5.408878	6144.793457	8824.951172	788.092590	496.580627	145.873184	83.563156	43.826096	190.260513	214.745392	212.919830	0.431161	0.000000	4.129458	3.172476	0.355365	0.733107	3.788507	3.945712	2.896577	2.695990	2.163975	1.922015	1.641733	2.279349	2.331924	2.328216	0.000000	0.000000	2738.000000		1
15438.420898	1038.448975	2.741444	3.681984	5553.520508	8344.073242	718.986023	428.491669	144.093857	70.068710	61.958481	208.087601	247.904846	168.924118	1.354101	99998.000000	4.188603	3.016385	0.437979	0.566082	3.744568	3.921378	2.856720	2.631942	2.158645	1.845524	1.792101	2.318246	2.394285	2.227692	0.131651	4.999991	2765.000000		1
19418.861328	6537.239258	2.766114	4.456003	12682.393555	17903.933594	1869.923706	1147.342041	366.434509	192.567154	93.640808	398.628754	584.562744	439.374176	0.561551	99998.000000	4.288224	3.815394	0.441870	0.648945	4.103201	4.252948	3.271824	3.059693	2.563996	2.284582	1.971465	2.600569	2.766831	2.642834	0.000000	4.999991	2808.000000		1
12615.859375	4438.727539	2.772281	4.391244	7023.584961	10195.115234	933.941101	563.263367	182.279800	81.352112	49.716038	217.619446	299.258331	177.055939	1.380361	0.000000	4.100917	3.647259	0.442837	0.642588	3.846559	4.008392	2.970320	2.750711	2.260739	1.910369	1.696496	2.337698	2.476046	2.248111	0.139993	0.000000	2834.000000		1
26218.166016	8838.559570	2.322055	4.903145	13953.593750	19116.392578	2056.896973	1267.083618	408.512115	171.610062	106.117615	517.186157	722.593994	460.692078	0.970211	99998.000000	4.418602	3.946382	0.365873	0.690475	4.144686	4.281406	3.313213	3.102805	2.611205	2.234543	2.025788	2.713647	2.858894	2.663411	0.000000	4.999991	2873.000000		1
12966.754883	2910.858154	3.031315	5.078918	6050.841309	8446.730469	780.327759	490.798615	157.122650	92.089691	54.748699	238.394592	317.803955	208.402145	0.019824	99998.000000	4.112831	3.464021	0.481631	0.705771	3.781816	3.926689	2.892277	2.690903	2.196239	1.964211	1.738374	2.377296	2.502159	2.318902	0.000000	4.999991	2977.000000		1
8738.446289	3036.758057	3.413699	6.438847	5261.296387	7274.635254	614.166687	405.086090	137.929474	64.326790	37.476677	140.689407	184.299652	125.168953	0.572007	0.000000	3.941434	3.482410	0.533225	0.808808	3.721093	3.861811	2.788286	2.607547	2.139657	1.808392	1.573761	2.148261	2.265525	2.097497	0.000000	0.000000	2998.000000		1
19526.464844	2684.854004	1.797820	3.540132	6394.977051	8411.909180	800.082214	513.488770	145.743668	40.193451	38.238361	140.763428	228.742493	153.986496	0.636554	0.000000	4.290624	3.428921	0.254746	0.549019	3.805839	3.924895	2.903135	2.710531	2.163590	1.604155	1.582499	2.148490	2.359347	2.187483	0.000000	0.000000	3021.000000		1
14746.229492	3019.504395	1.637465	3.774496	5472.168457	7634.649414	658.871643	424.593811	129.742142	55.683071	53.777321	200.634216	301.987457	187.842865	0.335748	0.000000	4.168681	3.479936	0.214172	0.576859	3.738159	3.882789	2.818801	2.627974	2.113081	1.745723	1.730599	2.302405	2.479989	2.273795	0.000000	0.000000	3053.000000		1
18098.003906	4395.185059	2.969640	5.007992	8951.896484	13331.138672	1239.440918	783.513245	255.706696	121.203270	89.070709	432.904510	577.596619	282.473541	0.202075	0.000000	4.257631	3.642977	0.472704	0.699664	3.951915	4.124867	3.093226	2.894046	2.407742	2.083514	1.949735	2.636392	2.761625	2.450978	0.000000	0.000000	3112.000000		1
9616.349609	2314.416748	2.648932	3.253344	3432.340088	5087.770996	334.160095	209.000397	76.313286	59.102936	23.195883	58.896328	82.767548	30.313152	0.467164	0.000000	3.983010	3.364442	0.423071	0.512330	3.535590	3.706527	2.523955	2.320147	1.882600	1.771609	1.365411	1.770088	1.917860	1.481631	0.000000	0.000000	3189.000000		1
10280.358398	2632.424316	1.816322	3.654230	5340.979980	6943.426270	641.917236	398.573242	90.378212	66.309631	29.372612	91.617882	132.804291	74.324272	0.527364	0.000000	4.012008	3.420356	0.259193	0.562796	3.727621	3.841574	2.807479	2.600508	1.956064	1.821577	1.467943	1.961980	2.123212	1.871131	0.000000	0.000000	3226.000000		1
22076.134766	3250.069336	1.563456	4.270978	8015.041016	10340.984375	1048.317017	665.526306	169.395935	52.454395	58.227154	237.380035	294.438446	227.354813	1.618812	99998.000000	4.343923	3.511893	0.194086	0.630527	3.903906	4.014562	3.020493	2.823165	2.228903	1.719782	1.765126	2.375444	2.468995	2.356704	0.209196	4.999991	3254.000000		1
28928.865234	6846.051270	2.248045	5.670996	11271.219727	14954.652344	1669.039673	1027.837891	280.441376	132.548340	91.096725	491.856323	625.786194	343.195465	0.934353	0.000000	4.461331	3.835440	0.351805	0.753659	4.051971	4.174777	3.222467	3.011925	2.447842	2.122374	1.959503	2.691838	2.796426	2.535542	0.000000	0.000000	3299.000000		1
6440.120117	1522.959839	1.557288	3.811501	2565.374512	3836.448486	209.805252	132.526764	50.132339	39.915913	9.556506	50.693581	47.230541	104.384560	0.273193	99998.000000	3.808894	3.182688	0.192369	0.581096	3.409151	3.583929	2.321816	2.122303	1.700118	1.601146	0.980299	1.704953	1.674223	2.018636	0.000000	4.999991	3365.000000		1
8543.618164	891.946777	1.847160	3.512378	3192.619385	4951.571777	325.096985	192.567154	62.602982	36.360363	26.273455	76.134422	119.482544	46.157402	0.516525	0.000000	3.931642	2.950339	0.266504	0.545601	3.504147	3.694743	2.512013	2.284582	1.796595	1.560628	1.419517	1.881581	2.077304	1.664241	0.000000	0.000000	3383.000000		1
10803.983398	2961.027588	1.964342	5.914611	6683.991211	8660.892578	833.676453	540.394348	163.222290	41.063065	58.689716	188.795731	241.080521	178.776672	0.035242	99998.000000	4.033584	3.471442	0.293217	0.771926	3.825036	3.937563	2.920998	2.732711	2.212780	1.613451	1.768562	2.275992	2.382162	2.252311	0.000000	4.999991	3422.000000		1
10441.663086	2116.114014	1.150235	2.220292	3814.325684	5714.165039	385.562927	243.183640	85.240707	44.732716	16.932810	88.435463	147.038834	69.035660	0.978360	99998.000000	4.018770	3.325539	0.060786	0.346410	3.581418	3.756953	2.586095	2.385934	1.930647	1.650625	1.228729	1.946626	2.167432	1.839074	0.000000	4.999991	3437.000000		1
15306.516602	4378.030273	2.935719	6.155142	13799.083008	19239.693359	2005.737671	1261.733276	420.828583	176.611893	119.161835	485.355804	688.561829	406.865417	0.026369	0.000000	4.184876	3.641279	0.467715	0.789238	4.139850	4.284198	3.302274	3.100968	2.624105	2.247020	2.076137	2.686060	2.837943	2.609451	0.000000	0.000000	3464.000000		1
7061.428711	1105.514160	2.053770	3.731324	6345.492676	9023.568359	825.313354	502.748108	135.406967	62.433376	44.862232	149.925217	219.778061	93.542130	1.375665	60092.937500	3.848893	3.043564	0.312552	0.571863	3.802465	3.955378	2.916619	2.701350	2.131641	1.795417	1.651881	2.175875	2.341984	1.971007	0.138513	4.778823	3516.000000		1
30584.185547	7605.736328	2.081524	6.426512	11212.789062	15244.005859	1562.727783	1000.836670	327.314209	119.359192	120.102371	483.508636	708.177490	313.329437	0.305135	0.000000	4.485497	3.881141	0.318381	0.807975	4.049714	4.183099	3.193883	3.000363	2.514965	2.076856	2.079552	2.684404	2.850142	2.496001	0.000000	0.000000	3557.000000		1
13625.835938	2751.438232	2.636597	2.553336	4490.870117	6253.905273	492.297302	303.717438	90.649582	32.740055	22.230673	83.757431	134.811813	147.023407	0.412519	99998.000000	4.134363	3.439560	0.421044	0.407108	3.652330	3.796151	2.692227	2.482470	1.957366	1.515079	1.346953	1.923023	2.129728	2.167387	0.000000	4.999991	3594.000000		1
13028.444336	3013.793457	4.092121	4.406662	6698.805664	9166.305664	823.817749	525.752808	139.853714	101.806549	33.705265	218.791260	294.604980	162.917007	0.555986	0.000000	4.114892	3.479114	0.611948	0.644110	3.825997	3.962194	2.915831	2.720782	2.145674	2.007776	1.527698	2.340030	2.469240	2.211967	0.000000	0.000000	3609.000000		1
9260.630859	2316.936279	2.550252	3.521630	4877.034668	7117.956543	566.088074	354.605286	108.458176	61.532925	42.839298	149.999222	210.323318	137.753693	0.145807	0.000000	3.966640	3.364914	0.406583	0.546744	3.688156	3.852355	2.752884	2.549745	2.035262	1.789108	1.631842	2.176089	2.322887	2.139103	0.000000	0.000000	3665.000000		1
23307.837891	7300.837891	2.747611	6.235320	10224.428711	14460.067383	1483.725464	895.221680	303.520081	108.063454	92.317886	433.268372	570.423828	333.370667	0.909854	0.000000	4.367502	3.863373	0.438955	0.794859	4.009639	4.160171	3.171354	2.951931	2.482188	2.033679	1.965286	2.636757	2.756198	2.522927	0.000000	0.000000	3694.000000		1
7591.727051	1267.089722	2.235711	3.959521	3093.668457	4898.259766	267.973816	183.066147	80.547256	35.549339	25.897238	105.914093	165.951401	55.390114	0.163928	99998.000000	3.880341	3.102807	0.349416	0.597643	3.490474	3.690042	2.428092	2.262608	1.906051	1.550832	1.413253	2.024954	2.219981	1.743432	0.000000	4.999991	3776.000000		1
4686.628906	390.240967	3.308852	4.545431	1455.749756	2278.235352	17.830177	16.325314	3.031315	4.668780	0.000000	0.000000	0.000000	28.937805	0.424787	0.000000	3.670861	2.591333	0.519677	0.657575	3.163087	3.357599	1.251156	1.212862	0.481631	0.669203	0.000000	0.000000	0.000000	1.461466	0.000000	0.000000	3805.000000		1
13776.812500	2021.199585	3.333522	3.675817	4641.304199	6926.604492	569.356873	343.947876	118.711609	50.647324	34.688976	171.551468	208.238708	110.804901	0.158829	0.000000	4.139149	3.305609	0.522903	0.565354	3.666640	3.840520	2.755385	2.536493	2.074493	1.704556	1.540192	2.234395	2.318562	2.044559	0.000000	0.000000	3839.000000		1
19285.101562	4137.489258	3.694319	5.011075	6308.176270	8488.854492	807.766846	506.985138	187.145935	65.221077	44.115967	172.131210	263.067596	119.380775	0.967274	0.000000	4.285222	3.616737	0.567534	0.699931	3.799904	3.928849	2.907286	2.704995	2.272180	1.814388	1.644596	2.235860	2.420067	2.076934	0.000000	0.000000	3871.000000		1
29537.646484	8938.019531	4.289481	7.875869	18884.800781	25110.546875	2883.918701	1797.952271	551.745605	243.902145	170.330307	759.971985	1077.563110	554.138611	1.385094	99998.000000	4.470376	3.951241	0.632405	0.896298	4.276113	4.399856	3.459983	3.254778	2.741739	2.387216	2.231292	2.880798	3.032443	2.743618	0.141479	4.999991	4040.000000		1
18349.041016	4019.641113	3.259512	2.898715	7544.613770	10853.837891	987.366882	619.202393	209.851501	123.664093	50.832348	225.427475	309.909576	191.216476	0.381125	0.000000	4.263613	3.604187	0.513153	0.462205	3.877637	4.035583	2.994478	2.791833	2.321912	2.092244	1.706140	2.353007	2.491235	2.281525	0.000000	0.000000	4113.000000		1
20834.833984	4237.818848	2.038351	3.015897	7466.422363	10148.195312	954.873535	606.207520	158.797134	116.260033	41.340603	181.021637	297.722656	124.690979	2.045763	99998.000000	4.318790	3.627142	0.309279	0.479416	3.873112	4.006389	2.979946	2.782621	2.200843	2.065430	1.616377	2.257730	2.473812	2.095835	0.310855	4.999991	4135.000000		1
5824.205078	2107.929688	3.262596	2.306637	2251.739746	3970.705322	174.579697	74.944099	20.463690	1.239663	3.191670	21.065020	15.474201	13.660963	1.216328	5392.412598	3.765237	3.323856	0.513563	0.362979	3.352518	3.598868	2.241994	1.874738	1.310984	0.093304	0.504018	1.323562	1.189608	1.135481	0.085051	3.731783	4159.000000		1
27699.208984	6073.954102	2.420735	7.851199	16738.031250	22859.675781	2529.486084	1570.085571	495.248444	161.430634	154.859192	660.092773	859.542847	412.252686	0.996668	99998.000000	4.442467	3.783472	0.383947	0.894936	4.223704	4.359070	3.403032	3.195923	2.694823	2.207986	2.189937	2.819605	2.934268	2.615164	0.000000	4.999991	4186.000000		1
15620.012695	4251.590820	3.611058	4.551599	8190.971191	11551.901367	1094.329468	686.785645	233.599380	75.964821	62.143505	308.811768	419.012268	216.154663	0.744884	99998.000000	4.193681	3.628551	0.557634	0.658164	3.913335	4.062654	3.039148	2.836821	2.368472	1.880612	1.793396	2.489694	2.622227	2.334765	0.000000	4.999991	4216.000000		1
11852.343750	1452.878784	1.110146	4.428249	3423.486572	4859.223145	387.440948	231.083054	51.609451	33.816280	18.039871	66.830788	53.188328	32.462517	1.085037	0.000000	4.073804	3.162229	0.045380	0.646232	3.534469	3.686567	2.588206	2.363768	1.712729	1.529126	1.256233	1.824977	1.725816	1.511382	0.035444	0.000000	4297.000000		1
15900.321289	2408.427734	2.186371	3.805334	6766.635742	9645.268555	928.563049	566.865173	187.602325	106.000435	58.473854	218.609329	287.543213	218.128265	1.154115	99998.000000	4.201406	3.381734	0.339724	0.580393	3.830373	3.984314	2.967811	2.753480	2.273238	2.025308	1.766962	2.339669	2.458703	2.338712	0.062249	4.999991	4329.000000		1
5668.429688	126.334610	1.791652	1.720726	1614.386597	2719.650879	44.529186	34.803074	16.223549	9.756949	0.000000	0.000000	0.000000	0.000000	0.243750	0.000000	3.753463	2.101522	0.253254	0.235712	3.208008	3.434513	1.648645	1.541618	1.210146	0.989314	0.000000	0.000000	0.000000	0.000000	0.000000	0.000000	4348.000000		0
11532.090820	2431.201172	3.352024	5.100504	3797.605713	5572.867676	411.420074	255.549423	71.888115	55.865009	36.930855	89.607277	128.376038	69.451965	0.726301	0.000000	4.061908	3.385821	0.525307	0.707613	3.579510	3.746079	2.614285	2.407475	1.856657	1.747140	1.567389	1.952343	2.108484	1.841685	0.000000	0.000000	4378.000000		1
7537.083008	2023.752930	1.588125	2.522498	4138.321777	6211.753906	436.601898	289.082001	113.786873	56.518764	39.243660	101.492012	138.944016	57.706005	0.437206	0.000000	3.877203	3.306158	0.200885	0.401831	3.616824	3.793214	2.640086	2.461021	2.056092	1.752193	1.593770	2.006432	2.142840	1.761221	0.000000	0.000000	4432.000000		1
6300.698242	2155.243408	2.904882	4.736623	1963.727905	3217.397217	75.647194	60.613968	25.783140	21.000261	3.453787	0.000000	0.000000	0.000000	0.711275	99998.000000	3.799389	3.333496	0.463128	0.675469	3.293081	3.507505	1.878793	1.782573	1.411336	1.322225	0.538296	0.000000	0.000000	0.000000	0.000000	4.999991	4452.000000		1
9691.657227	2298.322754	2.423819	4.730455	4947.050781	7513.289062	538.133972	363.677643	134.922821	83.816017	59.716602	180.605331	235.489716	177.734360	0.151548	99998.000000	3.986398	3.361411	0.384500	0.674903	3.694346	3.875830	2.730891	2.560717	2.130085	1.923327	1.776095	2.256731	2.371972	2.249771	0.000000	4.999991	4475.000000		1
8862.430664	1719.819580	2.652015	3.558635	4384.046387	5870.565918	510.654816	323.977600	65.301254	33.853283	22.545214	64.015335	103.696884	38.136597	0.246810	99998.000000	3.947553	3.235483	0.423576	0.551283	3.641875	3.768680	2.708127	2.510515	1.814921	1.529601	1.353054	1.806284	2.015766	1.581342	0.000000	4.999991	4525.000000		1
21410.503906	3995.939453	2.214124	5.902276	7720.537598	10722.952148	1024.892944	651.051270	216.811508	118.064018	72.655968	305.660187	430.502258	223.074585	0.979440	99998.000000	4.330627	3.601619	0.345202	0.771020	3.887648	4.030314	3.010679	2.813615	2.336082	2.072118	1.861271	2.485239	2.633976	2.348450	0.000000	4.999991	4586.000000		1
18467.511719	3533.656250	2.537917	4.736623	8244.899414	10947.506836	1110.660889	696.480896	199.314377	91.087479	60.706482	286.026031	405.456146	266.607727	0.460679	0.000000	4.266408	3.548224	0.404477	0.675469	3.916185	4.039315	3.045582	2.842909	2.299539	1.959459	1.783235	2.456406	2.607944	2.425873	0.000000	0.000000	4627.000000		1
17424.398438	4079.761719	2.300469	2.063021	7574.538086	10410.337891	1007.519104	621.040344	197.960602	74.894760	47.107193	225.387375	345.172119	190.106323	3.321126	0.000000	4.241158	3.610635	0.361816	0.314504	3.879356	4.017465	3.003253	2.793120	2.296579	1.874451	1.673087	2.352930	2.538036	2.278996	0.521285	0.000000	4647.000000		1
14657.685547	2447.205811	2.926468	4.243225	5244.560547	7901.664062	657.437683	373.927979	111.902710	61.008686	25.496351	127.768547	175.881042	117.385597	0.871720	0.000000	4.166065	3.388670	0.466344	0.627696	3.719709	3.897719	2.817855	2.572788	2.048841	1.785392	1.406478	2.106424	2.245219	2.069615	0.000000	0.000000	4711.000000		1
31595.466797	6120.342773	2.907966	8.662222	14640.913086	20324.681641	2151.851318	1330.192261	400.824371	190.790924	136.319748	614.151245	839.011292	459.655945	2.555164	99998.000000	4.499625	3.786776	0.463589	0.937629	4.165568	4.308024	3.332812	3.123914	2.602954	2.280558	2.134559	2.788275	2.923768	2.662433	0.407419	4.999991	4747.000000		1
7976.950684	0.000000	2.081524	0.740097	2982.339355	4263.435547	230.268936	153.628784	55.787918	25.453180	7.931376	21.398064	9.541088	49.441582	0.054836	0.000000	3.901837	0.000000	0.318381	0.000000	3.474557	3.629760	2.362235	2.186473	1.746540	1.405742	0.899349	1.330374	0.979598	1.694092	0.000000	0.000000	4812.000000		0
23622.617188	6179.097168	3.018980	4.514594	7584.033203	11574.622070	1027.443115	625.252686	244.503479	92.851372	59.155361	272.435974	371.417816	225.923950	1.456067	0.000000	4.373328	3.790925	0.479860	0.654619	3.879900	4.063507	3.011758	2.796056	2.388285	1.967788	1.771994	2.435264	2.569863	2.353962	0.163181	0.000000	4857.000000		1
21193.777344	6282.075195	3.762161	4.813716	14397.859375	21769.697266	2046.109985	1304.729858	519.135071	236.803375	185.252518	671.440918	863.212463	567.364746	2.601487	99998.000000	4.326209	3.798103	0.575437	0.682481	4.158298	4.337852	3.310929	3.115521	2.715280	2.374388	2.267764	2.827008	2.936118	2.753862	0.415222	4.999991	4938.000000		1
15745.594727	3034.932373	1.600460	2.960389	9415.487305	13549.325195	1330.796753	848.459900	248.527756	71.601334	79.369270	342.347412	468.333557	252.906662	1.195432	99998.000000	4.197159	3.482149	0.204245	0.471349	3.973843	4.131917	3.124112	2.928631	2.395375	1.854921	1.899652	2.534467	2.670555	2.402960	0.077525	4.999991	5017.000000		1
20461.802734	4654.826660	4.360406	3.904013	8631.384766	13317.853516	1180.979370	755.512939	282.368713	122.566284	75.730453	337.530640	434.134918	305.490570	1.107474	0.000000	4.310944	3.667903	0.639527	0.591511	3.936080	4.124434	3.072242	2.878242	2.450817	2.088371	1.879271	2.528313	2.637625	2.484998	0.044333	0.000000	5059.000000		1
30348.521484	7962.509277	1.736145	4.089037	12541.762695	17287.164062	1846.240601	1138.528687	322.253784	142.400894	100.711823	481.587494	648.220398	302.335907	1.720430	99998.000000	4.482138	3.901050	0.239586	0.611621	4.098359	4.237724	3.266288	3.056344	2.508198	2.153513	2.003080	2.682675	2.811723	2.480490	0.235637	4.999991	5113.000000		1
17309.771484	2756.800781	2.784616	5.667912	5992.728027	8446.095703	726.525757	462.517639	149.145020	67.564713	41.340603	154.011169	208.127701	146.896973	0.509018	0.000000	4.238291	3.440405	0.444765	0.753423	3.777625	3.926656	2.861251	2.665128	2.173609	1.829720	1.616377	2.187552	2.318330	2.167013	0.000000	0.000000	5140.000000		1
12198.961914	2567.563965	3.629560	4.995657	5347.351074	7097.563965	589.644775	392.100464	83.026581	32.169563	19.748262	66.032097	111.483322	64.906532	1.014317	0.000000	4.086323	3.409521	0.559854	0.698593	3.728139	3.851109	2.770591	2.593397	1.919217	1.507445	1.295529	1.819755	2.047210	1.812288	0.006174	0.000000	5164.000000		1
19538.248047	4215.680664	4.782879	8.289090	7721.990234	10635.259766	1047.034180	655.488770	204.282272	91.488358	79.921257	298.074188	417.057159	245.120224	0.037228	0.000000	4.290885	3.624868	0.679689	0.918507	3.887729	4.026748	3.019961	2.816565	2.310231	1.961366	1.902662	2.474324	2.620196	2.389379	0.000000	0.000000	5226.000000		1
26226.722656	4775.518066	2.877128	4.452919	9378.164062	12830.863281	1302.743896	814.726868	271.196320	101.251480	77.963081	324.470978	426.604431	276.299896	1.364628	0.000000	4.418744	3.679020	0.458959	0.648645	3.972118	4.108256	3.114859	2.911012	2.433284	2.005401	1.891889	2.511176	2.630025	2.441381	0.135014	0.000000	5260.000000		1
17660.451172	7066.855957	2.056854	5.461301	10036.847656	15879.292969	1399.462280	901.142456	341.524078	151.710693	118.258301	455.788910	656.305969	407.519165	1.160260	0.000000	4.247002	3.849226	0.313203	0.737296	4.001597	4.200831	3.145961	2.954793	2.533421	2.181016	2.072832	2.658764	2.817106	2.610148	0.064555	0.000000	5400.000000		1
6605.350098	3231.348145	1.526451	4.230890	2479.884033	3785.354004	174.761642	123.435898	41.075401	19.008165	10.904100	32.101719	54.424904	40.221203	0.873314	99998.000000	3.819896	3.509384	0.183683	0.626432	3.394431	3.578106	2.242446	2.091441	1.613582	1.278940	1.037590	1.506528	1.735798	1.604455	0.000000	4.999991	5419.000000		1
20028.125000	3406.245361	2.528666	6.007123	9908.120117	13916.925781	1371.202881	865.223083	276.105621	121.002823	77.087303	390.987244	506.723022	243.818893	0.541796	99998.000000	4.301641	3.532276	0.402891	0.778666	3.995991	4.143543	3.137102	2.937128	2.441075	2.082796	1.886983	2.592163	2.704771	2.387067	0.000000	4.999991	5496.000000		1
29975.728516	7121.462891	2.821621	5.220770	12363.489258	17512.179688	1779.526978	1095.852783	313.477448	170.314896	96.181808	475.444672	672.662109	388.908783	3.211055	0.000000	4.476770	3.852569	0.450499	0.717735	4.092141	4.243340	3.250304	3.039752	2.496206	2.231253	1.983093	2.677100	2.827797	2.589848	0.506648	0.000000	5576.000000		1
10095.032227	1116.967163	2.294302	0.043172	2934.911377	4484.594727	200.702057	110.767899	5.590818	0.000000	0.000000	0.000000	0.000000	0.000000	0.739262	99998.000000	4.004107	3.048040	0.360651	0.000000	3.467595	3.651723	2.302552	2.044414	0.747475	0.000000	0.000000	0.000000	0.000000	0.000000	0.000000	4.999991	5620.000000		1
9536.206055	917.264282	2.497828	2.923384	3818.923584	5545.589355	326.469269	203.819717	32.388508	26.227198	4.363490	0.000000	32.225071	14.894458	0.885112	99998.000000	3.979376	2.962494	0.397563	0.465886	3.581941	3.743948	2.513842	2.309246	1.510391	1.418752	0.639834	0.000000	1.508194	1.173025	0.000000	4.999991	5634.000000		1
5740.515137	1010.781738	2.827788	4.206220	1677.291748	3129.208496	19.683504	10.993528	5.905360	44.495266	6.839733	0.000000	0.000000	3.231758	0.418433	0.000000	3.758951	3.004657	0.451447	0.623892	3.224609	3.495435	1.294102	1.041137	0.771246	1.648314	0.835039	0.000000	0.000000	0.509439	0.000000	0.000000	5656.000000		1
14228.182617	2452.315430	1.628214	2.824705	5427.608398	7891.000488	708.094238	428.929565	160.668961	102.509644	45.423473	184.049866	227.123520	125.687027	2.022252	99998.000000	4.153150	3.389576	0.211711	0.450973	3.734608	3.897132	2.850091	2.632386	2.205932	2.010765	1.657280	2.264935	2.356262	2.099290	0.305835	4.999991	5707.000000		1
21338.541016	4980.984375	3.823836	4.927814	8053.445801	10805.050781	1086.154419	692.786560	181.592117	101.380997	58.800732	240.633392	349.779236	227.980804	2.175660	0.000000	4.329165	3.697315	0.582499	0.692654	3.905982	4.033627	3.035892	2.840600	2.259097	2.005957	1.769383	2.381356	2.543794	2.357898	0.337591	0.000000	5723.000000		1
23386.289062	6073.972168	1.995179	4.002693	9817.001953	14034.967773	1364.292236	856.147644	246.588089	122.939415	65.655884	304.260162	423.243134	212.568283	0.871726	99998.000000	4.368961	3.783473	0.299982	0.602352	3.991979	4.147212	3.134907	2.932549	2.391972	2.089691	1.817274	2.483245	2.626590	2.327498	0.000000	4.999991	5779.000000		1
21967.490234	4596.380371	2.846291	3.163916	7044.838379	10234.552734	871.927124	570.917236	192.918701	76.415047	67.805244	272.886200	397.611115	196.841217	0.810259	99998.000000	4.341781	3.662416	0.454279	0.500225	3.847871	4.010069	2.940480	2.756573	2.285374	1.883179	1.831263	2.435982	2.599458	2.294116	0.000000	4.999991	5816.000000		1
7143.924805	1334.577393	4.048949	6.488186	3382.867676	5527.795898	351.080566	212.010117	93.073402	68.671776	41.352936	151.155624	188.962265	119.377693	0.325965	0.000000	3.853937	3.125344	0.607342	0.812123	3.529285	3.742552	2.545407	2.326357	1.968826	1.836778	1.616506	2.179424	2.276375	2.076923	0.000000	0.000000	5867.000000		1
41038.019531	10728.530273	3.055985	6.386423	14790.834961	20885.707031	2206.415039	1355.568359	393.398712	171.631653	122.186981	567.864319	763.493652	362.437988	0.664384	0.000000	4.613186	4.030540	0.485151	0.805258	4.169993	4.319849	3.343687	3.132121	2.594833	2.234597	2.087025	2.754245	2.882805	2.559234	0.000000	0.000000	5929.000000		1
17677.230469	3219.728516	2.877128	4.958652	5882.607910	8274.722656	730.667236	458.237396	153.971069	60.080482	49.395329	178.687241	282.569153	160.298904	0.844143	99998.000000	4.247414	3.507819	0.458959	0.695364	3.769570	3.917753	2.863720	2.661091	2.187439	1.778733	1.693686	2.252094	2.451125	2.204931	0.000000	4.999991	6034.000000		1
19416.714844	3698.142822	4.456003	5.199183	9052.284180	13707.058594	1244.529175	758.753906	289.445892	118.286049	62.994614	357.726044	485.167694	321.797394	1.946219	0.000000	4.288176	3.567984	0.648945	0.715935	3.956758	4.136944	3.095005	2.880101	2.461567	2.072933	1.799303	2.553550	2.685892	2.507582	0.289192	0.000000	6109.000000		1
9450.021484	2431.808594	2.463907	4.076703	4279.489258	5899.506836	465.363922	300.220459	98.830742	82.400581	34.260338	113.339737	138.185410	117.857414	0.662408	0.000000	3.975433	3.385929	0.391624	0.610309	3.631392	3.770816	2.667793	2.477440	1.994892	1.915930	1.534792	2.054382	2.140462	2.071357	0.000000	0.000000	6189.000000		1
10204.446289	2320.346924	2.346725	3.885511	4950.202637	7276.735352	585.944275	360.896118	129.578705	44.189976	26.063761	106.370483	124.120483	72.899582	0.289524	0.000000	4.008790	3.365553	0.370462	0.589448	3.694623	3.861937	2.767856	2.557382	2.112534	1.645324	1.416037	2.026821	2.093843	1.862725	0.000000	0.000000	6213.000000		1
7427.622559	675.539246	2.001346	3.765245	2116.369873	3316.280518	78.129608	63.962910	22.899843	0.000000	0.000000	0.000000	0.000000	0.000000	0.345081	0.000000	3.870850	2.829651	0.301322	0.575793	3.325592	3.520651	1.892816	1.805928	1.359833	0.000000	0.000000	0.000000	0.000000	0.000000	0.000000	0.000000	6244.000000		1
33101.949219	6575.218750	3.404448	6.565280	15313.285156	20544.339844	2270.279297	1414.699097	411.472504	201.272537	153.311157	739.588501	962.675415	536.659973	1.698599	99998.000000	4.519854	3.817910	0.532047	0.817253	4.185069	4.312692	3.356079	3.150664	2.614341	2.303785	2.185574	2.868990	2.983480	2.729699	0.230091	4.999991	6331.000000		1
12095.209961	1505.216064	1.440106	1.930420	3958.675537	5645.813965	423.206146	271.800720	84.312500	59.303379	32.385426	122.689629	162.383514	125.825790	1.125515	99998.000000	4.082613	3.177599	0.158394	0.285652	3.597550	3.751727	2.626552	2.434251	1.925892	1.773079	1.510350	2.088808	2.210542	2.099770	0.051351	4.999991	6369.000000		1
5959.016602	1346.921631	3.123827	4.138377	4254.335449	5723.345215	467.238831	304.204651	88.780838	42.059113	33.208782	120.805466	140.125092	81.540222	0.096399	0.000000	3.775175	3.129342	0.494687	0.616830	3.628832	3.757650	2.669539	2.483166	1.948319	1.623860	1.521253	2.082087	2.146516	1.911372	0.000000	0.000000	6410.000000		1
7156.253418	1671.151978	3.102241	4.246308	2659.271484	3845.903320	212.870483	142.055511	62.920605	4.560850	19.372047	47.461823	76.711082	55.951355	0.390674	99998.000000	3.854686	3.223016	0.491676	0.628012	3.424763	3.584998	2.328115	2.152458	1.798793	0.659046	1.287176	1.676344	1.884858	1.747811	0.000000	4.999991	6455.000000		1
21502.232422	4159.380859	3.339689	4.887726	7441.518066	10437.807617	1022.953247	624.728455	203.828964	71.259033	52.605499	247.022888	325.337524	198.876480	0.658469	99998.000000	4.332484	3.619029	0.523706	0.689107	3.871661	4.018610	3.009856	2.795691	2.309266	1.852840	1.721031	2.392737	2.512334	2.298584	0.000000	4.999991	6478.000000		1
22254.814453	4369.047363	2.624262	4.995657	7384.832520	10590.418945	970.649963	621.573792	216.151581	151.738449	63.525017	274.138214	323.755554	258.414215	0.790275	0.000000	4.347424	3.640387	0.419007	0.698593	3.868341	4.024913	2.987063	2.793493	2.334759	2.181096	1.802945	2.437970	2.510217	2.412316	0.000000	0.000000	6551.000000		1
19253.724609	3741.148682	2.778449	3.737491	10296.770508	14551.744141	1508.928833	911.056702	309.527191	160.983505	94.084869	378.670776	508.887817	273.925415	0.407503	0.000000	4.284515	3.573005	0.443802	0.572580	4.012701	4.162915	3.178669	2.959545	2.490699	2.206781	1.973520	2.578262	2.706622	2.437632	0.000000	0.000000	6596.000000		1
28004.992188	7202.195312	3.546299	6.352502	15223.961914	24591.000000	2251.021240	1394.405029	553.521851	303.695831	184.493927	876.133362	1179.129150	693.542114	0.227687	99998.000000	4.447236	3.857465	0.549775	0.802945	4.182528	4.390776	3.352380	3.144389	2.743135	2.482439	2.265982	2.942570	3.071561	2.841073	0.000000	4.999991	6656.000000		1
27281.861328	5633.398438	4.400495	6.676294	12582.338867	17681.486328	1804.159912	1119.924438	348.789368	130.793701	75.175385	402.696198	514.373779	292.569702	0.624528	0.000000	4.435874	3.750771	0.643502	0.824535	4.099761	4.247519	3.256275	3.049189	2.542563	2.116587	1.876076	2.604978	2.711279	2.466229	0.000000	0.000000	6720.000000		1
19566.904297	4837.020020	1.366096	2.226459	13519.421875	22080.843750	1778.290405	1207.209717	567.938354	317.458557	182.776276	625.727600	786.180664	396.096985	1.908325	99998.000000	4.291522	3.684578	0.135481	0.347615	4.130958	4.344016	3.250003	3.081783	2.754301	2.501687	2.261920	2.796385	2.895522	2.597801	0.280652	4.999991	6777.000000		1
22072.248047	7057.327148	2.562587	6.836649	14949.335938	20143.042969	2211.632812	1412.417114	413.285736	121.317368	130.648758	616.309875	816.401306	518.530701	0.158714	0.000000	4.343847	3.848640	0.408679	0.834843	4.174622	4.304125	3.344713	3.149963	2.616251	2.083923	2.116105	2.789799	2.911904	2.714774	0.000000	0.000000	6846.000000		1
8313.876953	1625.173462	2.685936	3.876260	4584.076172	6739.689941	539.688232	336.321808	128.107758	48.263596	21.832870	112.303596	176.664307	87.757034	0.662856	0.000000	3.919804	3.210900	0.429096	0.588413	3.661252	3.828640	2.732143	2.526755	2.107575	1.683620	1.339111	2.050394	2.247149	1.943282	0.000000	0.000000	6898.000000		1
8544.466797	1274.114502	3.065236	3.404448	2242.979004	3738.286865	148.734894	93.085739	22.224504	0.000000	9.978978	8.859581	0.000000	60.469032	0.432994	0.000000	3.931685	3.105208	0.486464	0.532047	3.350825	3.572673	2.172413	1.968883	1.346832	0.000000	0.999086	0.947413	0.000000	1.781533	0.000000	0.000000	6931.000000		1
29060.750000	8241.788086	1.581958	5.097420	12823.678711	17500.158203	1897.325806	1170.359009	371.565857	134.747055	95.642159	418.990662	560.771729	405.530151	2.264311	0.000000	4.463307	3.916021	0.199195	0.707350	4.108013	4.243042	3.278142	3.068319	2.570036	2.129519	1.980649	2.622204	2.748786	2.608023	0.354936	0.000000	6950.000000		1
10439.109375	2168.919922	2.568754	2.806202	5162.255859	7139.280762	640.757751	379.799438	95.373871	8.560459	41.633556	129.020538	183.482452	131.774323	0.393851	99998.000000	4.018663	3.336244	0.409723	0.448119	3.712840	3.853654	2.806694	2.579554	1.979429	0.932497	1.619444	2.110659	2.263595	2.119831	0.000000	4.999991	6973.000000		1
13109.451172	3310.646484	3.080655	2.664350	5201.005859	7440.848633	630.612244	381.606506	94.738625	43.351200	27.793737	138.644897	219.771896	139.813629	0.849350	0.000000	4.117585	3.519913	0.488643	0.425591	3.716087	3.871623	2.799762	2.581616	1.976527	1.637001	1.443947	2.141904	2.341972	2.145550	0.000000	0.000000	6993.000000		1
9764.584961	669.649292	3.234842	4.637943	2692.917969	3907.442383	197.041656	118.477242	34.210999	18.301989	0.000000	0.000000	17.558809	52.361885	1.085272	0.000000	3.989654	2.825847	0.509853	0.666325	3.430223	3.591892	2.294558	2.073635	1.534166	1.262498	0.000000	0.000000	1.244495	1.719015	0.035539	0.000000	7025.000000		1
17234.541016	2832.003906	2.800035	6.173645	5322.971191	7656.836914	635.749756	382.531616	109.028664	80.553421	34.285007	126.880432	188.515121	127.808640	0.386546	0.000000	4.236400	3.452094	0.447163	0.790542	3.726154	3.884049	2.803286	2.582667	2.037541	1.906084	1.535104	2.103395	2.275346	2.106560	0.000000	0.000000	7046.000000		1
28389.552734	7367.085938	1.939672	3.934851	11127.917969	15494.892578	1646.503662	1012.705994	345.693268	142.980637	109.133514	490.807861	640.335266	303.134613	1.719790	0.000000	4.453158	3.867296	0.287728	0.594928	4.046414	4.190188	3.216563	3.005483	2.538691	2.155277	2.037958	2.690912	2.806407	2.481636	0.235475	0.000000	7093.000000		1
9911.731445	3149.123291	2.827788	5.442799	5103.492188	7835.375977	631.703857	384.563812	114.690414	72.930420	40.831783	146.428253	168.372131	104.054596	0.627862	99998.000000	3.996150	3.498190	0.451447	0.735822	3.707867	3.894060	2.800514	2.584968	2.059527	1.862909	1.610998	2.165625	2.226270	2.017261	0.000000	4.999991	7130.000000		1
13529.505859	3735.752197	4.641027	3.410615	6160.668457	8462.608398	774.962036	491.492462	132.754959	87.121788	37.769630	190.420868	245.622879	208.482330	0.725979	99998.000000	4.131282	3.572378	0.666614	0.532833	3.789628	3.927504	2.889280	2.691517	2.123051	1.940127	1.577143	2.279715	2.390269	2.319069	0.000000	4.999991	7156.000000		1
18807.167969	5770.387695	2.414567	4.132210	6842.563477	9242.989258	906.939880	555.862427	154.560074	75.644112	62.831177	272.115265	404.891815	214.002213	0.000925	0.000000	4.274323	3.761205	0.382839	0.616182	3.835219	3.965812	2.957578	2.744967	2.189097	1.878775	1.798175	2.434753	2.607339	2.330418	0.000000	0.000000	7191.000000		1
19344.542969	5759.026855	2.994310	4.298732	8936.563477	12960.238281	1283.192993	755.682495	258.327881	94.892807	55.118748	321.424255	445.871613	248.789871	2.540450	238.578369	4.286559	3.760349	0.476297	0.633340	3.951170	4.112613	3.108292	2.878339	2.412171	1.977233	1.741299	2.507079	2.649210	2.395833	0.404911	2.377631	7242.000000		1
5719.416504	835.233704	3.685068	4.237057	2689.581543	4006.251465	234.034180	155.901489	59.250957	27.988012	18.557940	66.158531	82.280319	47.467991	0.889142	0.000000	3.757352	2.921808	0.566445	0.627064	3.429685	3.602738	2.369279	2.192850	1.772695	1.446972	1.268530	1.820586	1.915296	1.676401	0.000000	0.000000	7306.000000		1
18045.318359	3580.714111	3.259512	7.598332	8853.389648	12490.381836	1276.658569	777.040466	275.152771	106.789871	87.208130	384.206085	493.768250	219.414185	1.632366	99998.000000	4.256364	3.553970	0.513153	0.880718	3.947109	4.096576	3.106075	2.890444	2.439574	2.028530	1.940557	2.584564	2.693523	2.341265	0.212818	4.999991	7331.000000		1
5900.139160	1580.992798	3.216340	3.712821	2549.000000	3711.705078	215.648941	125.964561	48.177250	18.305073	17.546473	25.801641	15.418694	35.829960	0.653043	99998.000000	3.770862	3.198930	0.507362	0.569704	3.406370	3.569573	2.333747	2.100248	1.682842	1.262571	1.244190	1.411647	1.188048	1.554246	0.000000	4.999991	7360.000000		1
11726.290039	2354.897217	2.531749	3.068320	4624.278809	6304.981445	564.311829	335.020447	73.109276	43.187759	16.957479	66.621094	100.906097	54.427990	1.051875	99998.000000	4.069160	3.371972	0.403421	0.486901	3.665044	3.799684	2.751519	2.525071	1.863972	1.635361	1.229361	1.823612	2.003917	1.735822	0.021964	4.999991	7373.000000		1
13313.548828	4672.752441	2.266548	4.311067	7820.090332	10409.132812	1047.909912	651.985657	184.367493	97.686676	51.301079	248.049774	404.540283	262.857880	1.819624	0.000000	4.124294	3.669573	0.355365	0.634585	3.893212	4.017415	3.020324	2.814238	2.265684	1.989835	1.710127	2.394539	2.606962	2.419721	0.259982	0.000000	7415.000000		1
19873.916016	4551.508789	3.617226	6.463516	7664.429199	10477.862305	996.087708	626.708252	199.635086	81.651237	64.280533	266.478210	377.764160	228.736328	0.387720	99998.000000	4.298284	3.658155	0.558376	0.810469	3.884480	4.020273	2.998298	2.797065	2.300237	1.911963	1.808079	2.425662	2.577221	2.359335	0.000000	4.999991	7538.000000		1
1912.050659	229.183456	0.700009	1.393850	438.834534	1435.554443	0.000000	0.000000	0.000000	5.874522	0.000000	0.000000	0.000000	0.000000	1.667687	0.000000	3.281499	2.360183	0.000000	0.144216	2.642301	3.157020	0.000000	0.000000	0.000000	0.768973	0.000000	0.000000	0.000000	0.000000	0.222115	0.000000	7582.000000		1
12661.772461	927.650269	2.476242	4.089037	5456.213379	7558.435059	658.075989	414.300293	111.952049	89.860146	30.442669	136.165573	183.362183	129.017456	1.094589	0.000000	4.102495	2.967384	0.393793	0.611621	3.736891	3.878432	2.818276	2.617315	2.049032	1.953567	1.483483	2.134067	2.263310	2.110648	0.039251	0.000000	7607.000000		1
38361.347656	7408.845703	2.537917	8.415523	14713.991211	19663.796875	2246.300049	1373.213501	408.700226	167.887985	132.465088	596.296387	787.007141	410.131073	1.883774	99998.000000	4.583894	3.869750	0.404477	0.925081	4.167730	4.293667	3.351468	3.137738	2.611405	2.225020	2.122102	2.775462	2.895979	2.612923	0.275029	4.999991	7660.000000		1
25300.613281	7370.073730	2.710606	6.247655	10600.105469	13962.268555	1511.568604	936.750427	281.955475	99.105194	87.084785	409.242981	582.135864	337.339447	0.246000	0.000000	4.403131	3.867472	0.433066	0.795717	4.025310	4.144956	3.179428	2.971624	2.450181	1.996096	1.939942	2.611981	2.765024	2.528067	0.000000	0.000000	7714.000000		1
12024.570312	1908.424194	2.877128	4.699618	5483.436523	7613.495117	685.817322	434.782501	137.994232	66.442238	47.387814	175.211868	295.838470	163.965469	1.610816	0.000000	4.080070	3.280675	0.458959	0.672063	3.739053	3.881584	2.836208	2.638272	2.139861	1.822444	1.675667	2.243563	2.471055	2.214752	0.207046	0.000000	7771.000000		1
16912.324219	4121.376953	3.296517	4.637943	6732.005371	9790.941406	920.221558	549.007263	182.070099	84.223076	55.803337	218.433548	316.175720	109.620743	0.318275	99998.000000	4.228203	3.615042	0.518055	0.666325	3.828145	3.990824	2.963892	2.739578	2.260239	1.925431	1.746660	2.339319	2.499928	2.039893	0.000000	4.999991	7815.000000		1
24363.525391	4108.545410	4.745874	6.901407	10150.477539	14372.196289	1469.515625	885.473999	296.116028	153.317322	66.355888	317.828613	422.095978	235.560638	0.511680	0.000000	4.386740	3.613688	0.676316	0.838938	4.006486	4.157523	3.167174	2.947176	2.471462	2.185591	1.821880	2.502193	2.625411	2.372103	0.000000	0.000000	7869.000000		1
18105.814453	5646.417969	3.204005	3.564802	6690.559570	9341.326172	871.686584	532.123779	180.953796	71.959045	37.707958	167.076965	219.525192	146.856888	0.683100	0.000000	4.257818	3.751773	0.505693	0.552035	3.825462	3.970408	2.940360	2.726013	2.257568	1.857085	1.576433	2.222917	2.341484	2.166894	0.000000	0.000000	7925.000000		1
3230.339600	0.000000	1.834825	1.507948	932.235840	1580.422241	0.000000	0.000000	0.000000	28.771282	0.000000	0.000000	0.000000	2.559503	0.843032	0.000000	3.509248	0.000000	0.263595	0.178386	2.969526	3.198773	0.000000	0.000000	0.000000	1.458959	0.000000	0.000000	0.000000	0.408156	0.000000	0.000000	7950.000000		0
9452.818359	2356.821289	2.840123	3.324270	3959.680908	5859.011230	405.086090	252.465698	73.383728	37.948490	40.218121	149.351639	197.359283	110.212822	0.705069	0.000000	3.975561	3.372327	0.453337	0.521696	3.597660	3.767824	2.607547	2.402202	1.865600	1.579195	1.604422	2.174210	2.295258	2.042232	0.000000	0.000000	7978.000000		1
24716.992188	5160.791016	3.725156	5.211518	8248.520508	12330.643555	1053.254028	675.702698	243.473511	132.051865	72.091644	286.639679	392.766541	253.544998	1.311237	99998.000000	4.392996	3.712716	0.571145	0.716964	3.916376	4.090986	3.022533	2.829756	2.386452	2.120744	1.857885	2.457336	2.594135	2.404055	0.117681	4.999991	8056.000000		1
10290.093750	2720.039551	1.760815	4.835302	4470.298828	6625.461914	543.903687	335.877747	115.146805	81.188675	43.351200	132.742615	178.890762	78.956047	0.525017	99998.000000	4.012419	3.434575	0.245714	0.684424	3.650337	3.821216	2.735522	2.526181	2.061252	1.909495	1.637001	2.123010	2.252588	1.897385	0.000000	4.999991	8134.000000		1
30791.136719	5136.583496	3.173167	6.867486	10078.632812	14849.555664	1479.855347	900.032349	298.129700	114.702744	88.608147	447.536835	507.629669	442.263641	0.183682	0.000000	4.488426	3.710674	0.501493	0.836798	4.003402	4.171713	3.170219	2.954258	2.474405	2.059574	1.947474	2.650829	2.705547	2.645681	0.000000	0.000000	8185.000000		1
23656.017578	3342.177734	3.111492	4.681116	11763.716797	15923.760742	1745.365234	1067.528687	319.669617	170.614014	86.720901	401.592224	537.942810	266.465851	2.679675	0.000000	4.373941	3.524029	0.492969	0.670349	4.070545	4.202045	3.241886	3.028379	2.504701	2.232015	1.938124	2.603785	2.730736	2.425642	0.428082	0.000000	8204.000000		1
15784.650391	2466.300293	1.979760	2.152450	5798.949219	8137.215820	770.786682	465.237488	148.358673	72.597374	45.710258	171.397278	206.823273	115.899239	0.118410	99998.000000	4.198235	3.392046	0.296613	0.332933	3.763349	3.910476	2.886934	2.667675	2.171313	1.860921	1.660014	2.234004	2.315599	2.064080	0.000000	4.999991	8272.000000		1
7888.194336	1414.958130	3.265679	5.393459	3176.145996	4746.647949	307.257568	191.071533	59.121441	52.778191	36.237015	96.150970	180.904449	110.077141	1.158951	0.000000	3.896978	3.150743	0.513974	0.731867	3.501900	3.676387	2.487503	2.281196	1.771745	1.722455	1.559152	1.982954	2.257449	2.041697	0.064065	0.000000	8304.000000		1
20575.675781	3958.274658	3.126911	6.580698	12511.557617	17261.550781	1759.877319	1130.979736	376.617004	170.092865	90.236366	479.626221	634.627258	276.978333	1.040947	0.000000	4.313354	3.597506	0.495116	0.818272	4.097311	4.237080	3.245482	3.053455	2.575900	2.230686	1.955382	2.680903	2.802519	2.442446	0.017429	0.000000	8340.000000		1
13653.487305	4032.700684	2.849375	7.820362	6870.591309	10169.122070	878.674377	555.652710	185.311111	85.490486	75.613274	297.768890	440.086517	293.861786	1.295920	0.000000	4.135243	3.605596	0.454750	0.893227	3.836994	4.007284	2.943828	2.744803	2.267901	1.931918	1.878598	2.473879	2.643538	2.468143	0.112578	0.000000	8401.000000		1
20343.337891	2683.469482	2.988143	5.078918	7019.832031	9943.031250	947.034668	563.371338	193.245575	70.913658	37.202225	191.142456	252.783310	153.449921	1.351846	99998.000000	4.308422	3.428697	0.475401	0.705771	3.846327	3.997519	2.976366	2.750795	2.286109	1.850730	1.570569	2.281357	2.402748	2.185967	0.130927	4.999991	8433.000000		1
6646.819824	1107.358276	2.726025	5.048080	2462.269775	3852.206543	193.609451	131.829834	54.554420	27.038221	17.996700	31.540480	42.780708	24.182680	0.797204	0.000000	3.822614	3.044288	0.435530	0.703126	3.391336	3.585710	2.286927	2.120014	1.736830	1.431978	1.255193	1.498868	1.631248	1.383504	0.000000	0.000000	8483.000000		1
16482.744141	3120.472168	3.247177	4.745874	6290.414062	8783.826172	802.203796	500.459961	152.697495	89.400673	47.375477	153.477676	239.375214	122.409012	0.082728	0.000000	4.217030	3.494220	0.511506	0.676316	3.798679	3.943684	2.904285	2.699369	2.183832	1.951341	1.675554	2.186045	2.379079	2.087813	0.000000	0.000000	8567.000000		1
14627.057617	5100.226562	1.483278	4.348072	9926.591797	14700.185547	1372.174316	863.089111	297.873749	98.340431	80.926559	411.512604	552.852661	368.648621	0.902579	0.000000	4.165157	3.707589	0.171223	0.638297	3.996800	4.167323	3.137409	2.936056	2.474032	1.992732	1.908091	2.614383	2.742610	2.566613	0.000000	0.000000	8609.000000		1
19645.781250	6439.447754	3.315019	5.007992	12125.803711	16937.378906	1785.157837	1076.687378	316.450195	108.427338	82.015114	470.085144	589.521423	457.552826	1.193258	99998.000000	4.293269	3.808849	0.520486	0.699664	4.083711	4.228846	3.251677	3.032090	2.500305	2.035139	1.913894	2.672177	2.770500	2.660441	0.076734	4.999991	8649.000000		1
29534.951172	6105.343262	1.733061	4.607106	11503.166016	15337.749023	1652.332031	1031.026489	293.482513	111.754692	79.708481	402.563599	502.112854	341.459320	1.235738	0.000000	4.470336	3.785710	0.238814	0.663428	4.060817	4.185761	3.218097	3.013270	2.467582	2.048266	1.901505	2.604835	2.700801	2.533339	0.091926	0.000000	8684.000000		1
5342.817871	2186.380127	2.007514	4.126042	1296.234131	2506.253174	0.000000	0.000000	7.925209	16.127954	0.000000	0.000000	0.000000	0.000000	0.210091	99998.000000	3.727770	3.339726	0.302659	0.615534	3.112684	3.399025	0.000000	0.000000	0.899011	1.207579	0.000000	0.000000	0.000000	0.000000	0.000000	4.999991	8720.000000		1
32581.707031	7145.235352	2.926468	5.359538	11737.450195	16034.593750	1623.847534	1036.660400	304.991028	124.866753	88.793175	427.985931	548.920898	339.263672	2.134284	0.000000	4.512974	3.854017	0.466344	0.729127	4.069574	4.205058	3.210545	3.015636	2.484287	2.096447	1.948380	2.631429	2.739510	2.530537	0.329252	0.000000	8778.000000		1
18122.308594	2590.124756	2.852458	3.105325	7215.353516	10566.560547	920.576172	560.987610	178.418961	81.179420	61.292393	281.008789	365.105408	197.464127	0.564257	0.000000	4.258214	3.413321	0.455219	0.492107	3.858258	4.023933	2.964060	2.748953	2.251441	1.909446	1.787407	2.448720	2.562418	2.295488	0.000000	0.000000	8850.000000		1
8117.047852	1178.651245	1.877997	2.800035	2325.219238	3692.533447	138.740494	100.785835	42.524757	56.882645	16.994484	7.882036	0.000000	10.746830	0.338654	0.000000	3.909398	3.071385	0.273695	0.447163	3.366464	3.567324	2.142203	2.003400	1.628642	1.754980	1.230308	0.896638	0.000000	1.031280	0.000000	0.000000	8897.000000		1
5476.473145	0.000000	2.584173	4.024279	2062.407471	3597.088623	93.505127	76.260857	47.088692	28.688021	7.703179	25.715298	30.738708	68.674866	0.741380	0.000000	3.738501	0.000000	0.412322	0.604688	3.314374	3.555951	1.970835	1.882302	1.672917	1.457701	0.886670	1.410192	1.487686	1.836798	0.000000	0.000000	8922.000000		0
12886.043945	5001.472656	3.728240	5.587735	7146.946777	10386.602539	946.226746	592.484863	197.710831	89.594948	71.709259	311.984924	395.474091	208.639603	1.415563	0.000000	4.110120	3.699098	0.571504	0.747236	3.854120	4.016473	2.975995	2.772677	2.296031	1.952284	1.855575	2.494134	2.597118	2.319397	0.150929	0.000000	8956.000000		1
24941.166016	6500.317871	3.185502	5.174514	11137.545898	14838.315430	1602.267456	989.251038	283.003967	126.291435	59.870789	318.645813	392.266998	255.481583	0.947692	0.000000	4.396917	3.812935	0.503178	0.713870	4.046790	4.171385	3.204735	2.995306	2.451792	2.101374	1.777215	2.503308	2.593582	2.407360	0.000000	0.000000	8994.000000		1
6995.495117	4191.485352	2.494745	3.802250	4053.432617	6178.625000	421.978821	267.397156	67.216255	53.416523	26.258036	71.400887	100.409615	66.318886	1.023056	0.000000	3.844818	3.622368	0.397026	0.580041	3.607823	3.790892	2.625291	2.427157	1.827474	1.727676	1.419262	1.853704	2.001775	1.821637	0.009899	0.000000	9051.000000		1
8620.955078	1550.806030	2.244962	3.685068	4942.184570	7617.325195	604.511475	359.113708	106.327309	73.972725	39.582870	155.229248	228.394028	83.936287	0.564655	0.000000	3.935555	3.190557	0.351209	0.566445	3.693919	3.881803	2.781404	2.555232	2.026645	1.869072	1.597507	2.190974	2.358685	1.923950	0.000000	0.000000	9075.000000		1
16069.492188	3887.706543	1.908834	3.620309	6707.982910	9327.529297	854.528687	540.906250	143.236588	57.709087	43.480717	178.486801	222.306732	141.969162	0.010884	99998.000000	4.206002	3.589694	0.280768	0.558746	3.826592	3.969767	2.931727	2.733122	2.156054	1.761244	1.638297	2.251606	2.346953	2.152194	0.000000	4.999991	9101.000000		1
3948.018311	348.638245	2.682853	4.662613	1307.912231	2028.847290	1.002215	10.231845	9.716861	9.713777	10.392200	5.177598	30.510511	33.473984	0.695080	99998.000000	3.596379	2.542375	0.428597	0.668629	3.116579	3.307249	0.000961	1.009954	0.987526	0.987388	1.016707	0.714128	1.484450	1.524707	0.000000	4.999991	9147.000000		1
18995.195312	4232.619629	2.565671	5.852936	7662.208984	10655.794922	1055.724121	652.275513	189.483414	97.005173	53.385685	232.134598	283.192078	181.274506	0.476806	0.000000	4.278644	3.626609	0.409201	0.767374	3.884354	4.027586	3.023551	2.814431	2.277571	1.986795	1.727425	2.365740	2.452081	2.258337	0.000000	0.000000	9180.000000		1
10313.317383	692.475098	2.371395	5.177598	4938.209961	9314.673828	427.014557	366.523926	280.265594	200.569458	98.984932	182.976715	296.205444	237.207352	0.287745	0.000000	4.013398	2.840404	0.375004	0.714128	3.693570	3.969168	2.630443	2.564102	2.447570	2.302265	1.995569	2.262396	2.471593	2.375128	0.000000	0.000000	9212.000000		1
11496.770508	2621.622070	1.575791	3.925599	4573.856934	6778.958008	503.207581	315.207428	96.061546	49.463169	30.914480	146.008865	216.518555	118.242882	2.095856	0.000000	4.060576	3.418570	0.197498	0.593906	3.660283	3.831163	2.701747	2.498596	1.982550	1.694282	1.490162	2.164379	2.335495	2.072775	0.321361	0.000000	9239.000000		1
10122.501953	1206.506592	2.729109	4.101373	4113.793945	7471.624512	423.125977	269.885742	129.094559	85.613838	26.649670	118.273720	198.420090	83.439804	0.366311	0.000000	4.005288	3.081530	0.436021	0.612929	3.614243	3.873415	2.626470	2.431180	2.110908	1.932544	1.425692	2.072888	2.297586	1.921373	0.000000	0.000000	9283.000000		1
32968.730469	10604.484375	3.863925	6.611536	17937.888672	24629.673828	2729.090332	1685.978638	492.707428	211.609238	168.150101	720.111572	1000.121216	505.961365	1.864071	0.000000	4.518102	4.025489	0.587029	0.820302	4.253771	4.391459	3.436018	3.226852	2.692589	2.325535	2.225697	2.857400	3.000053	2.704117	0.270462	0.000000	9329.000000		1
11575.239258	2854.598389	3.000478	3.971855	6910.430176	9751.756836	921.763428	588.809082	205.259811	45.577660	49.305901	228.850418	335.547791	163.394989	0.066671	99998.000000	4.063530	3.455545	0.477190	0.598993	3.839505	3.989083	2.964619	2.769974	2.312304	1.658752	1.692899	2.359552	2.525754	2.213239	0.000000	4.999991	9406.000000		1
9495.799805	2459.118164	2.115445	5.859104	5275.145508	8050.673340	655.115601	416.915314	130.164612	52.349548	47.511162	179.735718	239.184036	163.176041	0.880466	99998.000000	3.977531	3.390779	0.325402	0.767831	3.722234	3.905832	2.816318	2.620048	2.114493	1.718913	1.676796	2.254634	2.378732	2.212656	0.000000	4.999991	9422.000000		1
25060.916016	5611.115723	2.812370	5.112839	12006.860352	15824.353516	1749.374146	1094.215332	288.644104	137.244873	98.334259	451.579620	621.524475	355.379303	1.474115	99998.000000	4.398997	3.749049	0.449072	0.708662	4.079430	4.199326	3.242883	3.039103	2.460363	2.137496	1.992705	2.654734	2.793458	2.550692	0.168531	4.999991	9477.000000		1
43160.625000	9491.056641	2.991227	6.204483	18949.281250	24871.623047	2859.964111	1790.030151	467.248108	214.948929	137.883209	675.024231	966.662659	454.398163	1.369878	0.000000	4.635087	3.977314	0.475849	0.792706	4.277593	4.395704	3.456361	3.252860	2.669548	2.332335	2.139511	2.829319	2.985275	2.657437	0.136682	0.000000	9527.000000		1
6175.162109	1032.102661	2.161701	1.202658	2049.027100	2904.881836	109.926033	55.494961	6.377172	3.598723	0.000000	0.000000	0.000000	0.000000	0.473283	0.000000	3.790648	3.013723	0.334796	0.080142	3.311548	3.463129	2.041101	1.744254	0.804628	0.556148	0.000000	0.000000	0.000000	0.000000	0.000000	0.000000	9562.000000		1
29896.343750	8023.425781	3.034399	6.642373	12232.325195	16275.825195	1758.131958	1083.776855	323.573608	107.492966	90.665001	415.984009	531.198669	253.619003	0.370315	99998.000000	4.475618	3.904360	0.482073	0.822323	4.087509	4.211543	3.245051	3.034940	2.509973	2.031380	1.957440	2.619077	2.725257	2.404182	0.000000	4.999991	9613.000000		1
22692.925781	9340.465820	3.080655	5.723419	12152.502930	16805.322266	1766.026367	1088.615234	316.570465	142.743179	95.003822	426.329956	620.287903	295.499268	1.015364	0.000000	4.355890	3.970369	0.488643	0.757656	4.084666	4.225447	3.246997	3.036874	2.500470	2.154555	1.977741	2.629746	2.792593	2.470556	0.006622	0.000000	9658.000000		1
30141.726562	7829.597168	3.204005	5.828266	12579.659180	16566.582031	1751.060913	1095.347046	294.157837	129.239487	114.107582	521.161072	754.433594	408.478210	0.623007	0.000000	4.479168	3.893739	0.505693	0.765539	4.099669	4.219233	3.243301	3.039552	2.468580	2.111395	2.057314	2.716972	2.877621	2.611169	0.000000	0.000000	9785.000000		1
17136.154297	1723.125366	4.665697	4.437500	5448.463867	7926.047363	597.369507	357.470093	89.289658	29.030317	23.695448	117.086479	167.628952	97.634254	0.234006	0.000000	4.233913	3.236317	0.668917	0.647138	3.736274	3.899057	2.776243	2.553240	1.950801	1.462852	1.374665	2.068507	2.224349	1.989602	0.000000	0.000000	9825.000000		1
8351.279297	2909.954590	2.303553	5.032661	4919.355957	6708.167969	541.806702	353.134338	94.720116	35.342731	29.696404	110.826485	196.884384	93.921432	0.996734	0.000000	3.921753	3.463886	0.362398	0.701798	3.691908	3.826604	2.733844	2.547940	1.976442	1.548300	1.472704	2.044644	2.294211	1.972765	0.000000	0.000000	9853.000000		1
9463.328125	3909.789062	3.062153	6.574531	8007.337891	11235.136719	1066.831787	675.351135	214.532623	98.207825	50.594902	237.355377	323.669220	134.568192	0.519707	0.000000	3.976044	3.592153	0.486027	0.817865	3.903488	4.050579	3.028096	2.829530	2.331493	1.992146	1.704107	2.375399	2.510101	2.128942	0.000000	0.000000	9884.000000		1
13088.546875	4468.658203	2.466991	3.096074	7176.205566	10120.929688	936.867615	585.959717	176.729065	114.585564	42.102283	222.719940	307.192810	188.126572	1.156540	0.000000	4.116891	3.650177	0.392168	0.490811	3.855895	4.005220	2.971678	2.767868	2.247308	2.059130	1.624306	2.347759	2.487411	2.274450	0.063161	0.000000	9925.000000		1
7542.047852	942.489258	2.137031	2.608843	2405.945312	3710.468506	190.519547	102.451050	51.933243	41.198750	16.482584	15.020891	30.288483	74.173164	0.231208	0.000000	3.877489	2.974276	0.329811	0.416448	3.381286	3.569429	2.279940	2.010516	1.715445	1.614884	1.217025	1.176696	1.481277	1.870247	0.000000	0.000000	9953.000000		1
14549.357422	3212.916504	3.256428	5.322533	5753.029297	8973.716797	696.289734	440.993134	169.525452	72.514114	45.818192	144.849380	170.222382	171.403458	0.156936	0.000000	4.162844	3.506899	0.512742	0.726118	3.759897	3.952972	2.842790	2.644432	2.229235	1.860422	1.661038	2.160917	2.231017	2.234020	0.000000	0.000000	9988.000000		1
7937.555664	1064.818115	2.309720	3.136162	2629.596436	3856.514404	221.819489	142.949799	41.784660	12.902363	14.805030	49.037613	82.304985	21.561501	0.209065	0.000000	3.899687	3.027275	0.363559	0.496399	3.419889	3.586195	2.346000	2.155184	1.621017	1.110669	1.170409	1.690529	1.915426	1.333679	0.000000	0.000000	10040.000000		1
16501.203125	3340.250244	3.974939	6.047212	7563.627930	11795.836914	1045.782104	641.642761	236.707779	138.151489	80.750786	331.569763	444.773804	256.940186	1.722597	99998.000000	4.217515	3.523779	0.599330	0.781555	3.878730	4.071729	3.019441	2.807293	2.374213	2.140356	1.907147	2.520575	2.648139	2.409832	0.236184	4.999991	10078.000000		1
21051.115234	7136.042969	4.274062	5.785094	11010.159180	14508.445312	1528.772705	968.728760	297.303253	129.177811	84.821320	390.894714	504.943726	324.159546	0.105893	0.000000	4.323275	3.853457	0.630841	0.762310	4.041794	4.161621	3.184343	2.986202	2.473200	2.111188	1.928505	2.592060	2.703243	2.510759	0.000000	0.000000	10144.000000		1
34402.757812	7267.077148	4.215471	7.092599	13832.579102	19331.699219	2070.866211	1248.309814	371.741608	199.786179	90.914787	488.026337	691.491394	471.414215	2.276624	99998.000000	4.536593	3.861360	0.624846	0.850805	4.140903	4.286270	3.316152	3.096322	2.570241	2.300565	1.958634	2.688443	2.839787	2.673403	0.357291	4.999991	10226.000000		1
5580.562012	802.197632	2.183287	3.367443	1391.561768	2804.466064	0.000000	1.597377	0.000000	13.963169	0.000000	0.000000	0.000000	23.103371	0.814516	99998.000000	3.746678	2.904281	0.339111	0.527300	3.143502	3.447850	0.000000	0.203407	0.000000	1.144984	0.000000	0.000000	0.000000	1.363675	0.000000	4.999991	10253.000000		1
26635.035156	5077.616211	5.011075	5.310198	9669.142578	13188.681641	1353.298706	840.152283	255.000519	121.002823	83.396629	381.267303	502.452057	363.252075	0.563612	99998.000000	4.425453	3.705660	0.699931	0.725111	3.985388	4.120202	3.131394	2.924358	2.406541	2.082796	1.921149	2.581229	2.701095	2.560208	0.000000	4.999991	10282.000000		1
9337.668945	3369.453369	2.963473	4.480672	5079.500488	6775.970215	595.241760	362.771027	113.509338	49.956566	23.405577	88.851761	130.275635	110.000046	0.359916	26613.990234	3.970238	3.527560	0.471801	0.651343	3.705821	3.830971	2.774693	2.559633	2.055032	1.698593	1.369319	1.948666	2.114863	2.041393	0.000000	4.425110	10322.000000		1
14094.579102	1607.966187	2.417651	2.707523	5156.325684	7414.143555	620.158386	385.109619	127.173386	57.783096	40.998306	158.504166	184.530930	122.458351	0.403396	99998.000000	4.149052	3.206277	0.383394	0.432572	3.712340	3.870061	2.792503	2.585584	2.104396	1.761801	1.612766	2.200041	2.266069	2.087988	0.000000	4.999991	10371.000000		1
9784.814453	2149.150146	2.457740	2.704439	5834.063477	8298.929688	697.825439	449.519684	142.844940	80.158707	28.783617	185.752090	265.497559	105.624222	0.147491	99998.000000	3.990553	3.332267	0.390536	0.432077	3.765971	3.919022	2.843747	2.652749	2.154865	1.903951	1.459145	2.268934	2.424061	2.023763	0.000000	4.999991	10407.000000		1
19431.912109	2766.958496	2.630429	5.143676	6506.460449	9419.298828	862.965759	533.283264	175.017593	76.751175	65.939583	248.062119	317.341400	191.842468	1.299230	0.000000	4.288516	3.442003	0.420027	0.711274	3.813345	3.974019	2.935994	2.726958	2.243082	1.885085	1.819146	2.394560	2.501527	2.282945	0.113686	0.000000	10447.000000		1
18092.570312	5077.801270	2.766114	4.440584	8343.733398	11767.250977	1130.430786	714.428284	237.339951	116.549904	71.333046	307.146545	400.966217	291.363983	0.566420	99998.000000	4.257500	3.705676	0.441870	0.647440	3.921360	4.070675	3.053244	2.853959	2.375371	2.066512	1.853291	2.487346	2.603108	2.464436	0.000000	4.999991	10503.000000		1
9938.260742	3223.395020	2.648932	3.706654	8679.155273	12298.582031	1200.986694	741.407898	206.453232	93.511292	53.416523	283.688538	387.733887	255.586441	0.284572	0.000000	3.997310	3.508313	0.423071	0.568982	3.938478	4.089855	3.079538	2.870057	2.314822	1.970864	1.727676	2.452842	2.588534	2.407538	0.000000	0.000000	10527.000000		1
19988.314453	5905.162109	4.058200	9.966643	11691.702148	15692.261719	1668.993408	1040.367065	336.139862	168.785355	102.420212	465.471863	653.071106	402.316895	0.021959	0.000000	4.300776	3.771232	0.608333	0.998549	4.067878	4.195685	3.222455	3.017187	2.526520	2.227335	2.010386	2.667893	2.814960	2.604568	0.000000	0.000000	10563.000000		1
9972.052734	2092.211914	1.773150	2.648932	3591.574951	5100.898438	382.617981	249.169174	80.019936	21.394979	28.894632	74.607979	137.806122	93.168999	0.151980	99998.000000	3.998785	3.320606	0.248745	0.423071	3.555285	3.707647	2.582765	2.396494	1.903198	1.330312	1.460817	1.872785	2.139268	1.969271	0.000000	4.999991	10628.000000		1
15490.794922	3826.694580	3.777580	4.249392	6159.518555	8586.420898	778.711853	504.663086	184.179382	66.661179	60.419693	258.916870	333.262726	230.361450	1.380988	99998.000000	4.190073	3.582824	0.577214	0.628327	3.789547	3.933812	2.891377	2.703001	2.265241	1.823873	1.781178	2.413160	2.522787	2.362410	0.140190	4.999991	10655.000000		1
26202.929688	7833.544434	2.670518	5.661744	12731.251953	18576.029297	1871.391479	1161.881836	372.111664	185.471466	136.961166	542.944641	734.315308	354.935242	2.072395	0.000000	4.418350	3.893958	0.426595	0.752950	4.104871	4.268953	3.272165	3.065162	2.570673	2.268277	2.136597	2.734756	2.865883	2.550149	0.316473	0.000000	10688.000000		1
12752.780273	2375.737061	2.470075	2.874044	5436.359863	7894.664062	649.577209	414.682678	150.319931	64.591995	26.079178	146.631775	233.297165	104.541824	1.519091	0.000000	4.105605	3.375798	0.392710	0.458493	3.735308	3.897334	2.812631	2.617716	2.177016	1.810179	1.416294	2.166228	2.367909	2.019290	0.181584	0.000000	10731.000000		1
16849.500000	4747.147461	5.356454	6.013290	9025.335938	12314.145508	1239.718506	777.259460	247.883255	144.648941	67.916260	270.067657	364.436249	223.549469	0.826065	0.000000	4.226587	3.676433	0.728877	0.779112	3.955463	4.090405	3.093323	2.890566	2.394247	2.160315	1.831974	2.431473	2.561622	2.349374	0.000000	0.000000	10775.000000		1
18384.802734	7521.630371	4.104456	5.180681	9689.683594	13398.330078	1320.549438	828.847290	320.511475	294.888672	118.532753	409.838135	566.248474	334.937195	1.188309	0.000000	4.264459	3.876312	0.613256	0.714387	3.986310	4.127051	3.120755	2.918474	2.505844	2.469658	2.073838	2.612612	2.753007	2.524963	0.074929	0.000000	10884.000000		1
20543.750000	4446.927246	4.733539	4.212387	8981.623047	11787.097656	1191.908203	742.459473	192.064499	98.614883	53.280838	283.460358	425.204407	250.775803	1.212523	0.000000	4.312680	3.648060	0.675186	0.624528	3.953355	4.071407	3.076243	2.870673	2.283447	1.993942	1.726571	2.452492	2.628598	2.399286	0.083690	0.000000	10944.000000		1
26545.193359	5281.238770	1.665219	2.978892	10636.364258	14862.976562	1484.212769	927.955566	261.013824	166.250519	83.137596	379.996796	483.675171	324.026947	2.170311	0.000000	4.423986	3.722736	0.221471	0.474055	4.026793	4.172106	3.171496	2.967527	2.416663	2.220763	1.919797	2.579780	2.684554	2.510581	0.336522	0.000000	10986.000000		1
23862.814453	3237.238037	3.262596	4.110624	8090.502930	11667.763672	1116.961060	660.086609	213.641418	97.868614	53.829742	265.065857	320.943207	192.024414	1.320471	99998.000000	4.377722	3.510175	0.513563	0.613908	3.907975	4.066988	3.048038	2.819601	2.329685	1.990643	1.731022	2.423354	2.506428	2.283356	0.120729	4.999991	11009.000000		1
32611.529297	7084.519531	5.606237	5.452050	11364.138672	16196.757812	1632.802612	1010.137207	298.505920	137.963394	95.454048	457.232117	606.370972	326.043701	0.944588	0.000000	4.513371	3.850310	0.748671	0.736560	4.055537	4.209428	3.212934	3.004380	2.474953	2.139764	1.979794	2.660137	2.782738	2.513276	0.000000	0.000000	11059.000000		1
15033.568359	4099.115234	4.730455	6.432679	6534.205078	8704.624023	870.524048	545.306763	189.856537	90.008163	48.655231	226.229248	299.375519	178.838348	1.128197	0.000000	4.177062	3.612690	0.674903	0.808392	3.815193	3.939750	2.939781	2.736641	2.278425	1.954282	1.687129	2.354549	2.476216	2.252461	0.052385	0.000000	11120.000000		1
9721.499023	3760.523926	2.667434	3.978023	3628.669189	5327.621094	384.002563	235.708649	75.089035	46.573708	24.025408	84.260078	105.229500	64.659836	0.278149	0.000000	3.987733	3.575248	0.426094	0.599667	3.559747	3.726533	2.584334	2.372375	1.875576	1.668141	1.380671	1.925622	2.022137	1.810635	0.000000	0.000000	11159.000000		1
8784.100586	2965.156738	2.103110	5.723419	5230.566895	7016.486328	634.069092	389.608795	125.526672	80.682938	44.553856	144.781540	188.434937	132.462006	1.516769	0.000000	3.943697	3.472048	0.322862	0.757656	3.718549	3.846120	2.802137	2.590629	2.098736	1.906782	1.648885	2.160713	2.275162	2.122091	0.180919	0.000000	11203.000000		1
7103.028320	1101.280151	2.556419	1.871829	2223.646973	3380.594971	134.901230	86.113403	28.018850	58.634209	3.540132	0.000000	0.000000	41.143242	0.369230	99998.000000	3.851444	3.041898	0.407632	0.272266	3.347066	3.528993	2.130016	1.935071	1.447450	1.768151	0.549019	0.000000	0.000000	1.614298	0.000000	4.999991	11246.000000		1
6377.702148	1773.766479	3.281098	3.074487	2742.621826	3939.217285	200.945663	135.132523	44.843727	29.406532	7.838864	15.717816	46.672386	22.196751	0.523407	99998.000000	3.804664	3.248896	0.516019	0.487773	3.438166	3.595410	2.303079	2.130760	1.651702	1.468444	0.894253	1.196392	1.669060	1.346289	0.000000	4.999991	11260.000000		1
7780.106445	2103.529297	3.771412	5.603153	5067.680664	7302.765137	608.202698	370.286102	127.420082	49.216469	36.684155	139.619354	195.882172	94.578270	1.052278	0.000000	3.890985	3.322948	0.576504	0.748433	3.704809	3.863487	2.784048	2.568537	2.105238	1.692110	1.564479	2.144946	2.291995	1.975791	0.022131	0.000000	11276.000000		1
14783.826172	2038.308105	1.760815	3.173167	4588.988770	7198.007324	559.929871	344.240845	138.564713	47.992226	37.501347	191.537186	247.439194	138.003479	2.442479	0.000000	4.169787	3.309270	0.245714	0.501493	3.661717	3.857212	2.748134	2.536862	2.141653	1.681171	1.574047	2.282253	2.393468	2.139890	0.387831	0.000000	11332.000000		1
13258.997070	3704.193115	2.106194	4.434416	7734.948242	10582.768555	1042.538086	660.475159	209.240921	111.480240	60.823662	270.783112	389.855499	207.082306	0.978636	99998.000000	4.122511	3.568694	0.323498	0.646836	3.888457	4.024599	3.018092	2.819856	2.320647	2.047198	1.784073	2.432621	2.590904	2.316143	0.000000	4.999991	11368.000000		1
20517.357422	1902.105591	3.025148	5.273193	6886.633301	9299.193359	872.716553	561.388489	165.405579	106.370483	51.788307	240.041306	358.756012	236.766373	0.392064	0.000000	4.312121	3.279235	0.480747	0.722074	3.838007	3.968445	2.940873	2.749264	2.218550	2.026821	1.714232	2.380286	2.554799	2.374320	0.000000	0.000000	11397.000000		1
34641.726562	9325.589844	2.312804	4.850721	12802.607422	19544.789062	1895.000610	1176.159546	465.955994	192.089172	134.518845	662.134216	931.110229	484.495453	1.145283	0.000000	4.539599	3.969676	0.364139	0.685806	4.107298	4.291031	3.277609	3.070466	2.668345	2.283503	2.128783	2.820946	2.969001	2.685290	0.058913	0.000000	11452.000000		1
9316.354492	1650.799316	2.855542	3.934851	4188.161133	5746.695312	463.652466	283.765625	80.340645	34.648888	9.753865	57.570320	83.399712	99.805206	0.258628	99998.000000	3.969246	3.217694	0.455689	0.594928	3.622023	3.759418	2.666193	2.452960	1.904935	1.539689	0.989177	1.760199	1.921165	1.999153	0.000000	4.999991	11495.000000		1
15338.723633	2956.876709	2.821621	7.240619	7592.084473	10818.584961	1036.392212	649.423035	199.582657	117.262253	64.416222	287.043640	398.298767	208.075272	0.343684	0.000000	4.185789	3.470833	0.450499	0.859776	3.880361	4.034171	3.015524	2.812528	2.300123	2.069158	1.808995	2.457948	2.600209	2.318220	0.000000	0.000000	11543.000000		1
10460.791016	1674.075439	3.179335	4.418998	3086.353760	4923.429688	282.754181	178.196930	49.509426	36.110580	19.298037	71.080177	82.940239	106.876221	0.410174	0.000000	4.019565	3.223775	0.502336	0.645324	3.489446	3.692268	2.451409	2.250900	1.694688	1.557634	1.285513	1.851748	1.918765	2.028881	0.000000	0.000000	11579.000000		1
14533.672852	2339.749756	2.938803	4.372742	6059.195312	8927.288086	750.637512	470.757385	150.498779	78.419479	30.072620	186.775894	250.855972	129.816147	0.780143	0.000000	4.162375	3.369169	0.468170	0.640754	3.782415	3.950720	2.875430	2.672797	2.177533	1.894424	1.478171	2.271321	2.399425	2.113329	0.000000	0.000000	11622.000000		1
28656.826172	4400.421387	4.153796	8.659139	18114.029297	22825.365234	2778.167969	1699.226440	445.594086	205.124130	112.793915	472.067993	659.136841	306.838165	1.080920	0.000000	4.457228	3.643494	0.618445	0.937475	4.258015	4.358418	3.443758	3.230251	2.648939	2.312017	2.052286	2.674005	2.818976	2.486909	0.033794	0.000000	11646.000000		1
16465.046875	5715.830078	2.963473	7.095683	10609.899414	14375.912109	1544.977783	961.509766	269.034607	137.189377	93.939934	421.103027	546.774658	333.037628	0.628946	0.000000	4.216563	3.757079	0.471801	0.850994	4.025711	4.157635	3.188922	2.982954	2.429808	2.137321	1.972850	2.624388	2.737808	2.522493	0.000000	0.000000	11694.000000		1
8726.910156	911.812195	2.032184	3.003561	3448.757812	4652.072754	317.563416	217.779800	49.472420	35.015854	23.155794	24.725418	43.758251	11.351242	0.668723	99998.000000	3.940861	2.959905	0.307963	0.477637	3.537663	3.667646	2.501831	2.338018	1.694363	1.544265	1.364660	1.393144	1.641060	1.055043	0.000000	4.999991	11759.000000		1
14500.297852	2298.859375	2.241878	4.033530	4936.923828	7368.769531	573.970154	364.821716	127.164131	72.489449	44.479847	145.459961	225.513809	176.217163	0.534745	0.000000	4.161377	3.361512	0.350612	0.605685	3.693456	3.867395	2.758889	2.562081	2.104365	1.860275	1.648163	2.162744	2.353173	2.246048	0.000000	0.000000	11794.000000		1
24720.064453	8364.810547	3.833087	5.230021	11507.436523	16216.715820	1647.755737	1036.299683	336.183044	131.148331	98.371269	462.474457	597.687134	459.729950	1.912292	0.000000	4.393050	3.922456	0.583549	0.718503	4.060978	4.209963	3.216893	3.015485	2.526576	2.117763	1.992868	2.665088	2.776474	2.662503	0.281554	0.000000	11854.000000		1
26632.203125	8989.048828	3.592556	11.755212	18766.076172	24801.845703	2846.451172	1782.518188	493.422882	196.572922	164.757996	786.467468	1022.382751	558.141296	0.970331	0.000000	4.425407	3.953714	0.555404	1.070230	4.273374	4.394484	3.454304	3.251034	2.693219	2.293524	2.216846	2.895681	3.009614	2.746744	0.000000	0.000000	11951.000000		1
26460.562500	5881.688965	2.969640	6.189064	13435.346680	17884.044922	1950.171753	1249.330444	397.552521	183.010651	133.784927	559.504333	765.371643	418.509613	1.939484	0.000000	4.422599	3.769502	0.472704	0.791625	4.128249	4.252466	3.290073	3.096677	2.599395	2.262476	2.126407	2.747803	2.883872	2.621706	0.287686	0.000000	12044.000000		1
7531.788086	3084.056396	2.682853	2.140115	3887.900635	5646.417969	446.010376	264.193146	71.314545	40.785530	16.683027	66.929466	143.103973	95.725418	1.180865	99998.000000	3.876898	3.489122	0.428597	0.330437	3.589715	3.751773	2.649345	2.421921	1.853178	1.610506	1.222275	1.825617	2.155652	1.981027	0.072200	4.999991	12067.000000		1
6490.178223	630.649231	3.919432	5.267026	2777.326172	3642.771240	207.658966	151.084702	58.634209	41.510208	15.526625	46.132732	74.928680	35.142288	0.287211	0.000000	3.812257	2.799788	0.593223	0.721565	3.443627	3.561432	2.317351	2.179220	1.768151	1.618155	1.191077	1.664009	1.874648	1.545830	0.000000	0.000000	12101.000000		1
8056.369141	1736.101685	3.315019	5.772759	3043.313965	5039.858887	298.937622	177.237885	88.164093	56.771629	23.633774	65.649712	129.125397	95.706917	0.484498	0.000000	3.906139	3.239575	0.520486	0.761383	3.483347	3.702418	2.475581	2.248557	1.945292	1.754131	1.373533	1.817233	2.111012	1.980943	0.000000	0.000000	12150.000000		1
8780.008789	2103.341064	1.992095	2.824705	3873.734131	5617.572754	385.060303	249.933945	87.094032	42.617271	17.133253	63.629864	81.672821	43.135338	0.333373	0.000000	3.943495	3.322910	0.299310	0.450973	3.588130	3.749549	2.585529	2.397825	1.939988	1.629586	1.233840	1.803661	1.912078	1.634833	0.000000	0.000000	12210.000000		1
9864.836914	913.992432	2.809286	4.033530	3136.772949	4879.843750	267.548248	185.292618	71.111015	52.078178	16.297560	50.058331	69.973114	62.106499	0.719535	0.000000	3.994090	2.960943	0.448596	0.605685	3.496483	3.688406	2.427402	2.267858	1.851937	1.716656	1.212123	1.699476	1.844931	1.793137	0.000000	0.000000	12243.000000		1
22252.326172	6302.902832	3.601807	5.914611	11900.187500	17224.068359	1731.516235	1061.984131	289.156006	132.178299	87.686111	500.422943	735.702942	403.827911	0.304016	0.000000	4.347375	3.799541	0.556520	0.771926	4.075554	4.236136	3.238427	3.026118	2.461132	2.121160	1.942931	2.699337	2.866703	2.606196	0.000000	0.000000	12305.000000		1
25306.205078	7553.753906	3.589472	3.928683	10842.000000	15377.661133	1578.609009	943.025818	256.123016	125.051773	94.211304	447.209961	622.841248	352.452850	1.331648	0.000000	4.403227	3.878163	0.555031	0.594247	4.035110	4.186890	3.198275	2.974524	2.408449	2.097090	1.974103	2.650512	2.794377	2.547101	0.124390	0.000000	12368.000000		1
4437.102051	1204.329468	2.698272	3.487709	874.443481	1773.118896	0.000000	0.000000	5.667912	5.633991	0.000000	0.000000	0.000000	0.000000	0.126280	0.000000	3.647099	3.080745	0.431086	0.542540	2.941732	3.248738	0.000000	0.000000	0.753423	0.750816	0.000000	0.000000	0.000000	0.000000	0.000000	0.000000	12426.000000		1
7477.714844	1216.584229	2.285050	4.058200	3210.529785	4544.252930	289.205353	198.660614	63.555855	23.738621	23.985319	71.000000	82.699707	67.879257	0.701947	0.000000	3.873769	3.085142	0.358896	0.608333	3.506577	3.657463	2.461206	2.298112	1.803156	1.375455	1.379946	1.851258	1.917504	1.831737	0.000000	0.000000	12489.000000		1
27066.757812	6544.979492	3.373610	6.053379	13838.207031	18349.595703	2008.207764	1273.892456	402.912048	262.876404	148.250748	492.325073	632.388489	441.628387	0.872258	99998.000000	4.432436	3.815908	0.528095	0.781998	4.141080	4.263627	3.302809	3.105133	2.605210	2.419752	2.170997	2.692252	2.800984	2.645057	0.000000	4.999991	12574.000000		1
34222.191406	8666.403320	1.606628	5.945448	18068.919922	25442.505859	2754.774658	1721.990601	578.703674	229.263641	201.929382	864.143799	1154.659668	706.765198	2.316446	0.000000	4.534308	3.937839	0.205915	0.774185	4.256932	4.405560	3.440086	3.236031	2.762456	2.360335	2.305200	2.936586	3.062454	2.849275	0.364822	0.000000	12674.000000		1
11593.173828	4349.385254	3.580221	2.164785	5860.870605	8631.030273	786.097412	459.961212	158.892715	65.196404	43.227848	168.587997	204.707825	124.928421	0.040356	0.000000	4.064202	3.638428	0.553910	0.335415	3.767962	3.936063	2.895476	2.662721	2.201104	1.814224	1.635764	2.226827	2.311134	2.096661	0.000000	0.000000	12718.000000		1
10741.136719	2442.182373	3.352024	5.359538	4488.391113	6067.348633	498.850250	325.692139	106.407486	35.370483	27.522367	121.403709	185.557816	110.021629	0.842305	0.000000	4.031050	3.387778	0.525307	0.729127	3.652091	3.782999	2.697970	2.512807	2.026972	1.548641	1.439686	2.084232	2.268479	2.041478	0.000000	0.000000	12752.000000		1
10267.327148	2715.034668	2.701355	2.991227	4012.872314	5904.499512	399.001862	267.588348	74.426033	62.125000	19.421387	59.278709	137.420654	113.802292	0.419104	99998.000000	4.011457	3.433775	0.431582	0.475849	3.603455	3.771183	2.600975	2.427467	1.871725	1.793266	1.288280	1.772899	2.138052	2.056151	0.000000	4.999991	12785.000000		1
10156.444336	2141.792236	3.888595	4.764376	3975.734863	6123.811523	461.953308	270.462402	142.598251	49.805466	35.891636	99.481415	159.959702	105.547127	3.480621	0.000000	4.006742	3.330777	0.589793	0.678006	3.599417	3.787022	2.664598	2.432107	2.154114	1.697277	1.554993	1.997742	2.204010	2.023446	0.541657	0.000000	12817.000000		1
8414.980469	1704.366943	2.562587	4.073619	4003.322021	6107.856445	457.787170	269.080872	109.926033	46.471943	36.967861	102.438721	170.620178	122.362755	0.844989	99998.000000	3.925053	3.231563	0.408679	0.609980	3.602421	3.785889	2.660664	2.429883	2.041101	1.667191	1.567824	2.010464	2.232030	2.087649	0.000000	4.999991	12848.000000		1
11570.791992	3275.467041	2.951138	5.365705	5264.182617	7554.907227	620.577759	387.706146	115.566193	30.741791	33.665176	155.256989	239.902542	91.685722	0.349428	0.000000	4.063363	3.515273	0.469990	0.729627	3.721331	3.878229	2.792796	2.588503	2.062831	1.487729	1.527181	2.191051	2.380035	1.962302	0.000000	0.000000	12885.000000		1
12527.053711	1545.637695	2.192538	4.042781	4439.501465	5966.630371	478.990967	292.918182	46.758732	46.912918	22.101156	88.586563	118.896629	77.216820	0.707138	99998.000000	4.097849	3.189108	0.340947	0.606680	3.647334	3.775729	2.680327	2.466746	1.669863	1.671292	1.344415	1.947368	2.075170	1.887712	0.000000	4.999991	12927.000000		1
14686.598633	3973.835205	2.997394	6.562196	8110.362305	10832.727539	1133.397339	706.333435	186.128296	86.122658	72.566544	274.560669	362.663086	246.914963	0.186964	0.000000	4.166921	3.599210	0.476744	0.817049	3.909040	4.034738	3.054382	2.849010	2.269812	1.935117	1.860736	2.438638	2.559503	2.392547	0.000000	0.000000	12998.000000		1
27811.457031	5561.402344	3.253344	5.205351	12127.058594	17560.001953	1824.537231	1081.615234	362.277618	106.197792	116.688675	548.211670	704.242676	447.083527	0.077860	99998.000000	4.444224	3.745184	0.512330	0.716450	4.083755	4.244524	3.261153	3.034073	2.559042	2.026115	2.067029	2.738948	2.847722	2.650389	0.000000	4.999991	13110.000000		1
14727.412109	1980.950562	2.235711	4.064368	5606.958496	8540.488281	682.625671	425.953735	165.945236	52.549992	67.595551	251.864365	344.552307	178.918518	0.969872	99998.000000	4.168127	3.296874	0.349416	0.608993	3.748727	3.931483	2.834183	2.629362	2.219965	1.720573	1.829918	2.401167	2.537255	2.252655	0.000000	4.999991	13155.000000		1
21337.767578	6232.038574	2.710606	5.001824	10699.595703	14711.222656	1561.407959	969.188232	302.792297	130.355804	94.044777	432.111969	592.645264	365.046814	0.983936	0.000000	4.329149	3.794630	0.433066	0.699128	4.029367	4.167649	3.193516	2.986408	2.481145	2.115130	1.973335	2.635596	2.772795	2.562349	0.000000	0.000000	13233.000000		1
12308.910156	2972.949219	2.383730	3.706654	5926.116211	8167.130859	752.842407	471.198364	119.266678	72.918083	50.345119	185.619492	287.577148	205.099457	0.769980	0.000000	4.090219	3.473187	0.377257	0.568982	3.772770	3.912070	2.876704	2.673204	2.076519	1.862835	1.701957	2.268624	2.458754	2.311965	0.000000	0.000000	13260.000000		1
8210.538086	562.236511	3.055985	5.772759	2954.995850	4082.694336	261.800171	173.750183	70.925995	59.198532	26.708261	68.421997	97.088432	132.101196	0.375636	0.000000	3.914372	2.749919	0.485151	0.761383	3.470557	3.610947	2.417970	2.239925	1.850805	1.772311	1.426646	1.835196	1.987167	2.120907	0.000000	0.000000	13329.000000		1
10048.300781	2233.854248	2.803118	4.412830	4780.066406	6766.601562	564.398193	352.785889	103.178818	50.157009	43.653404	182.720779	242.332520	182.529587	0.192958	99998.000000	4.002093	3.349055	0.447641	0.644717	3.679434	3.830371	2.751586	2.547511	2.013591	1.700332	1.640018	2.261788	2.384412	2.261333	0.000000	4.999991	13355.000000		1
29994.304688	6654.072754	3.395196	5.214602	12810.640625	17808.097656	1842.358154	1155.211670	328.927002	197.834183	105.309677	473.316895	641.692139	430.048950	1.305625	99998.000000	4.477039	3.823087	0.530865	0.717221	4.107571	4.250618	3.265374	3.062662	2.517100	2.296301	2.022468	2.675152	2.807327	2.633518	0.115818	4.999991	13449.000000		1
17180.341797	2544.639648	3.453787	2.932636	6133.550293	9413.615234	766.944336	474.627472	188.465775	72.353760	42.231804	200.705139	239.483154	122.930161	0.337079	0.000000	4.235032	3.405626	0.538296	0.467258	3.787712	3.973757	2.884764	2.676353	2.275233	1.859461	1.625640	2.302558	2.379275	2.089658	0.000000	0.000000	13475.000000		1
18781.927734	3800.461426	2.590341	4.237057	7872.199219	10897.279297	1052.757568	641.997375	198.713043	69.026405	56.309071	242.819763	396.587311	248.444504	0.607152	99998.000000	4.273740	3.579836	0.413357	0.627064	3.896096	4.037318	3.022328	2.807533	2.298226	1.839015	1.750578	2.385284	2.598339	2.395229	0.000000	4.999991	13556.000000		1
9840.148438	1624.636963	3.490792	5.069666	3990.015625	5271.642090	395.878052	236.044785	65.702141	34.032143	28.206959	111.588173	188.360931	88.642067	1.284191	0.000000	3.993002	3.210756	0.542924	0.704979	3.600975	3.721946	2.597561	2.372994	1.817580	1.531889	1.450356	2.047618	2.274991	1.947640	0.108630	0.000000	13585.000000		1
22554.154297	5676.891602	2.630429	3.873176	9898.351562	14113.670898	1404.738647	851.734802	275.643066	164.850510	86.569801	339.507294	427.637482	318.889435	0.617049	0.000000	4.353227	3.754111	0.420027	0.588067	3.995563	4.149640	3.147596	2.930304	2.440347	2.217090	1.937366	2.530849	2.631076	2.503640	0.000000	0.000000	13641.000000		1
5508.395996	3449.954346	2.112361	1.578874	3619.822021	4985.677734	335.575531	212.950668	49.268894	38.155098	0.000000	2.115445	36.690323	26.464645	1.649794	99998.000000	3.741025	3.537813	0.324768	0.198348	3.558687	3.697724	2.525790	2.328279	1.692573	1.581553	0.000000	0.325402	1.564552	1.422666	0.217430	4.999991	13679.000000		1
6188.659668	2294.184326	4.178466	4.983322	2742.960938	4378.446289	189.048599	127.244308	42.367485	44.347248	3.607974	2.066105	25.835564	6.266157	1.711829	0.000000	3.791597	3.360628	0.621017	0.697519	3.438220	3.641320	2.276573	2.104638	1.627033	1.646867	0.557263	0.315152	1.412218	0.797001	0.233460	0.000000	13698.000000		1
20563.695312	4268.033203	2.537917	4.381993	7598.917969	11396.663086	1003.645935	656.888794	208.408310	93.850502	85.052597	324.594330	421.984985	286.596527	0.305115	0.000000	4.313101	3.630228	0.404477	0.641672	3.880752	4.056777	3.001580	2.817492	2.318915	1.972437	1.929688	2.511341	2.625297	2.457271	0.000000	0.000000	13744.000000		1
16406.908203	3265.753418	2.618094	4.412830	5381.793457	8010.936523	663.959778	403.411621	130.707352	67.324181	48.815586	253.862625	362.185120	178.005737	0.296216	0.000000	4.215027	3.513983	0.417985	0.644717	3.730927	3.903683	2.822142	2.605748	2.116300	1.828171	1.688558	2.404599	2.558931	2.250434	0.000000	0.000000	13827.000000		1
15256.519531	5922.742676	2.531749	4.372742	8601.774414	12407.595703	1158.091919	738.099060	244.013168	137.429901	60.638638	314.541351	457.552826	209.823746	0.766528	0.000000	4.183455	3.772523	0.403421	0.640754	3.934588	4.093688	3.063743	2.868115	2.387413	2.138081	1.782749	2.497678	2.660441	2.321855	0.000000	0.000000	13947.000000		1
20744.541016	4514.895508	3.055985	5.196100	9370.153320	13550.182617	1350.165649	818.630859	227.851288	144.368317	83.655663	392.754211	562.319763	335.452179	0.267924	0.000000	4.316904	3.654648	0.485151	0.715677	3.971747	4.131945	3.130387	2.913088	2.357651	2.159472	1.922495	2.594121	2.749983	2.525631	0.000000	0.000000	13983.000000		1
6421.361816	1093.487549	3.370527	3.971855	2794.440918	4283.929688	230.336777	137.522415	41.118572	56.632862	2.291218	8.961345	0.000000	18.931072	0.706693	99998.000000	3.807627	3.038814	0.527698	0.598993	3.446295	3.631842	2.362363	2.138373	1.614038	1.753069	0.360066	0.952373	0.000000	1.277175	0.000000	4.999991	14006.000000		1
22322.234375	6003.885254	3.000478	4.486840	14264.005859	20250.751953	2118.981934	1307.292480	441.054810	189.298386	150.483368	674.570923	943.198486	428.133942	1.621969	0.000000	4.348738	3.778432	0.477190	0.651941	4.154242	4.306441	3.326127	3.116373	2.644493	2.277147	2.177489	2.829028	2.974603	2.631580	0.210043	0.000000	14024.000000		1
14842.894531	3743.788330	2.081524	4.058200	6470.837402	9079.063477	855.034424	521.750122	138.984100	57.126259	49.740707	232.267197	307.047882	233.334183	0.167773	99998.000000	4.171519	3.573311	0.318381	0.608333	3.810961	3.958041	2.931984	2.717463	2.142965	1.756836	1.696712	2.365988	2.487206	2.367978	0.000000	4.999991	14077.000000		1
5271.117676	1624.763306	2.167868	1.924253	3677.682373	4831.105469	355.157288	231.089218	63.050121	6.226068	3.811501	21.484407	28.351894	24.648323	0.365844	99998.000000	3.721903	3.210790	0.336033	0.284262	3.565574	3.684047	2.550421	2.363780	1.799686	0.794214	0.581096	1.332123	1.452582	1.391787	0.000000	4.999991	14108.000000		1
17958.115234	6874.591309	3.003561	6.966166	11001.678711	15189.109375	1511.827637	968.978577	320.320282	156.009430	93.338608	381.554077	522.884888	363.190430	1.542968	0.000000	4.254261	3.837247	0.477637	0.842994	4.041459	4.181532	3.179502	2.986314	2.505584	2.193151	1.970061	2.581556	2.718406	2.560134	0.188357	0.000000	14151.000000		1
43937.820312	9015.680664	3.318103	6.392591	15377.263672	22330.576172	2293.462891	1448.845337	538.383789	213.826447	184.737534	736.566406	923.937439	524.288025	1.851670	0.000000	4.642838	3.954998	0.520890	0.805677	4.186879	4.348900	3.360492	3.161022	2.731092	2.330061	2.266555	2.867212	2.965642	2.719570	0.267564	0.000000	14262.000000		1
18026.140625	4021.167480	2.800035	4.301816	11128.769531	14898.855469	1599.822021	999.291687	298.801941	146.773636	102.111839	390.617188	497.733948	337.555298	0.720793	0.000000	4.255903	3.604352	0.447163	0.633652	4.046447	4.173153	3.204072	2.999692	2.475384	2.166648	2.009076	2.591751	2.696997	2.528345	0.000000	0.000000	14318.000000		1
22086.785156	8113.063965	5.103588	4.810632	13216.225586	17947.312500	1961.085205	1214.604492	364.235809	165.723206	106.151543	487.995483	659.065918	324.498749	1.257935	0.000000	4.344132	3.909185	0.707876	0.682202	4.121108	4.253999	3.292496	3.084435	2.561383	2.219383	2.025926	2.688416	2.818929	2.511213	0.099658	0.000000	14368.000000		1
7067.306152	542.515991	2.667434	4.539263	2439.000000	3384.045654	184.339737	126.729324	50.866272	30.929899	13.167564	24.016157	20.574705	28.610928	0.876435	0.000000	3.849254	2.734412	0.426094	0.656985	3.387212	3.529436	2.265619	2.102877	1.706430	1.490378	1.119505	1.380504	1.313334	1.456532	0.000000	0.000000	14458.000000		1
13996.239258	1377.678833	4.486840	5.735754	4287.624023	6490.113770	508.634949	308.164185	127.342995	64.558067	31.688499	109.210609	172.692459	87.544258	0.933059	0.000000	4.146011	3.139148	0.651941	0.758591	3.632217	3.812252	2.706406	2.488782	2.104975	1.809950	1.500902	2.038265	2.237273	1.942228	0.000000	0.000000	14503.000000		1
16234.697266	7409.678223	2.161701	7.986883	12861.784180	19632.320312	1907.455811	1178.163940	405.178589	193.211655	156.142029	604.930847	794.281677	484.924072	0.252369	0.000000	4.210444	3.869799	0.334796	0.902377	4.109301	4.292972	3.280454	3.071206	2.607646	2.286033	2.193520	2.781706	2.899975	2.685674	0.000000	0.000000	14527.000000		1
4688.787598	2781.100586	2.167868	4.107540	4219.911621	5797.311523	441.572876	288.397430	75.483757	31.904362	8.619050	61.680943	86.295341	63.521935	0.168095	99998.000000	3.671061	3.444217	0.336033	0.613582	3.625303	3.763227	2.645002	2.459991	1.877854	1.503850	0.935459	1.790151	1.935987	1.802924	0.000000	4.999991	14546.000000		1
10356.077148	2829.296387	1.662135	2.766114	2922.252686	4603.513184	237.429382	149.746353	64.036919	55.279102	24.102503	80.479416	102.303032	92.299385	1.166662	0.000000	4.015195	3.451679	0.220666	0.441870	3.465718	3.663089	2.375535	2.175356	1.806430	1.742561	1.382062	1.905685	2.009888	1.965199	0.066945	0.000000	14572.000000		1
9544.782227	782.159485	3.031315	3.139246	2917.741211	4721.746582	268.183502	141.978409	74.330437	34.090733	16.066278	30.726374	17.056160	109.124260	1.700686	2142.681396	3.979766	2.893295	0.481631	0.496825	3.465047	3.674103	2.428432	2.152222	1.871167	1.532636	1.205915	1.487511	1.231881	2.037921	0.230624	3.330958	14596.000000		1
11268.983398	2800.842773	2.658183	3.928683	5729.796387	7917.961914	722.267151	446.167664	139.918472	61.924557	44.825226	195.064972	243.294647	180.975372	1.180514	0.000000	4.051885	3.447289	0.424585	0.594247	3.758139	3.898613	2.858698	2.649498	2.145875	1.791863	1.651523	2.290179	2.386132	2.257619	0.072071	0.000000	14638.000000		1
33383.703125	8654.762695	3.463039	6.389507	14154.481445	18995.732422	2103.072754	1271.363770	384.181427	153.098373	104.711433	554.080017	814.908813	465.977600	1.015361	99998.000000	4.523534	3.937255	0.539457	0.805467	4.150894	4.278656	3.322854	3.104270	2.584536	2.184971	2.019994	2.743572	2.911109	2.668365	0.006621	4.999991	14769.000000		1
16772.939453	2330.868652	1.140983	2.855542	5758.280762	8125.972168	751.790833	477.578613	174.237411	72.230415	53.558376	161.862366	251.895203	146.076706	1.283418	0.000000	4.224609	3.367518	0.057279	0.455689	3.760293	3.909875	2.876097	2.679045	2.241141	1.858720	1.728827	2.209146	2.401220	2.164581	0.108368	0.000000	14818.000000		1
26233.326172	6556.016113	3.549383	6.670127	11210.811523	15627.962891	1672.154297	1029.854614	299.412537	165.158875	103.826401	419.012268	571.922546	314.288483	0.605272	0.000000	4.418853	3.816640	0.550153	0.824134	4.049637	4.193902	3.223276	3.012776	2.476270	2.217902	2.016308	2.622227	2.757337	2.497329	0.000000	0.000000	14839.000000		1
18050.443359	2941.886719	3.604891	7.582913	5219.958496	7477.181641	667.080505	401.795746	140.285446	45.395718	55.143417	178.425125	244.558990	134.253647	0.216677	0.000000	4.256488	3.468626	0.556892	0.879836	3.717667	3.873738	2.824178	2.604005	2.147013	1.657015	1.741494	2.251456	2.388384	2.127926	0.000000	0.000000	14914.000000		1
15872.422852	5307.120605	2.010598	3.484625	11458.506836	14908.532227	1624.809570	1034.831787	295.005859	141.262985	90.597160	286.426910	388.844025	189.569763	0.681273	0.000000	4.200643	3.724859	0.303325	0.542156	4.059128	4.173435	3.210803	3.014870	2.469831	2.150028	1.957115	2.457014	2.589775	2.277769	0.000000	0.000000	14974.000000		1
16618.683594	4318.338379	3.376694	6.759555	8291.732422	11606.856445	1121.161011	697.026733	218.279358	96.527191	54.828876	264.535431	374.933289	239.159363	0.302105	99998.000000	4.220597	3.635317	0.528492	0.829918	3.918645	4.064714	3.049668	2.843249	2.339013	1.984650	1.739009	2.422484	2.573954	2.378687	0.000000	4.999991	15034.000000		1
9104.245117	1912.722900	2.281967	3.555551	5174.507324	7588.202148	626.291931	369.749542	108.624695	83.214691	26.550991	139.286316	169.146149	76.485970	0.942754	0.000000	3.959244	3.281652	0.358309	0.550907	3.713869	3.880139	2.796777	2.567908	2.035928	1.920200	1.424081	2.143909	2.228262	1.883582	0.000000	0.000000	15074.000000		1
15140.426758	5134.316895	3.241009	4.829135	7659.131348	10692.198242	995.230408	614.009399	215.581085	78.228287	57.431549	299.224426	414.947876	299.542053	1.553953	0.000000	4.180138	3.710483	0.510680	0.683869	3.884180	4.029067	2.997924	2.788175	2.333611	1.893364	1.759151	2.475997	2.617994	2.476458	0.191438	0.000000	15106.000000		1
16922.675781	2300.795898	3.228674	4.718120	6729.063477	9762.784180	841.712646	510.007202	141.124222	64.817108	41.587299	193.893158	307.707794	148.753387	0.844450	0.000000	4.228469	3.361878	0.509024	0.673769	3.827955	3.989574	2.925164	2.707576	2.149601	1.811690	1.618961	2.287562	2.488138	2.172467	0.000000	0.000000	15157.000000		1
7245.342773	2373.038818	3.173167	4.409747	4786.190918	6919.385742	578.022156	351.170013	111.853371	57.154015	46.512032	150.541962	177.506165	204.485794	0.844799	99998.000000	3.860059	3.375305	0.501493	0.644414	3.679990	3.840068	2.761945	2.545517	2.048649	1.757047	1.667565	2.177658	2.249213	2.310663	0.000000	4.999991	15206.000000		1
18305.140625	4837.328613	2.291218	5.982453	10831.194336	15010.961914	1603.812378	970.039368	280.395111	93.782661	99.259384	499.035278	622.483521	361.895233	0.702329	0.000000	4.262573	3.684606	0.360066	0.776879	4.034677	4.176408	3.205153	2.986789	2.447770	1.972123	1.996772	2.698131	2.794128	2.558583	0.000000	0.000000	15296.000000		1
5559.685059	1481.847534	1.298254	0.888117	1439.628052	2648.031250	0.000000	5.615488	3.367443	8.131819	0.641418	0.000000	0.000000	10.373697	0.390443	11350.726562	3.745050	3.170804	0.113360	0.000000	3.158250	3.422923	0.000000	0.749388	0.527300	0.910188	0.000000	0.000000	0.000000	1.015934	0.000000	4.055024	15313.000000		1
9205.878906	1963.490479	2.806202	2.063021	3997.253174	5831.498047	382.432953	259.601471	93.949188	37.085041	26.199444	103.114059	141.118057	53.172909	0.915993	99998.000000	3.964065	3.293029	0.448119	0.314504	3.601762	3.765780	2.582555	2.414307	1.972893	1.569199	1.418292	2.013318	2.149583	1.725690	0.000000	4.999991	15344.000000		1
22273.910156	4605.128906	2.833956	5.661744	9408.967773	13815.056641	1343.100830	808.719727	268.269867	124.586128	115.513771	515.881714	725.042480	364.855621	1.948660	0.000000	4.347796	3.663242	0.452393	0.752950	3.973542	4.140353	3.128109	2.907798	2.428572	2.095470	2.062634	2.712550	2.860363	2.562121	0.289736	0.000000	15397.000000		1
16698.962891	4150.956055	2.519415	3.157748	7550.083984	10297.929688	991.594727	611.085999	180.793442	82.893982	44.624783	234.351807	331.850372	163.431992	0.512521	0.000000	4.222690	3.618148	0.401300	0.499378	3.877952	4.012750	2.996334	2.786102	2.257183	1.918523	1.649576	2.369868	2.520942	2.213337	0.000000	0.000000	15421.000000		1
8708.234375	975.312561	2.112361	3.234842	2988.950684	4533.469238	269.367676	179.785049	65.961174	24.158009	26.896370	29.326355	32.675297	28.684938	1.111669	0.000000	3.939930	2.989144	0.324768	0.509853	3.475519	3.656431	2.430346	2.254754	1.819288	1.383061	1.429694	1.467258	1.514220	1.457654	0.045975	0.000000	15499.000000		1
28442.814453	8843.947266	3.712821	8.023889	17706.050781	23864.810547	2674.952148	1678.059570	508.733643	222.470169	176.503952	789.480286	1085.806030	573.106689	0.934397	99998.000000	4.453972	3.946646	0.569704	0.904385	4.248122	4.377758	3.427316	3.224807	2.706491	2.347272	2.246754	2.897341	3.035752	2.758235	0.000000	4.999991	15543.000000		1
5116.545410	453.596375	2.494745	2.803118	1511.109131	2216.295410	21.900713	16.923559	0.000000	12.748176	1.267417	0.000000	0.000000	0.000000	0.676840	99998.000000	3.708977	2.656670	0.397026	0.447641	3.179296	3.345628	1.340458	1.228492	0.000000	1.105448	0.102919	0.000000	0.000000	0.000000	0.000000	4.999991	15580.000000		1
20596.513672	6285.337891	4.067451	10.700574	12707.495117	17275.843750	1878.095581	1167.065552	328.029633	181.299164	100.804337	457.947540	568.410156	342.665039	1.468339	99998.000000	4.313794	3.798329	0.609322	1.029407	4.104060	4.237439	3.273718	3.067095	2.515913	2.258396	2.003479	2.660816	2.754662	2.534870	0.166826	4.999991	15647.000000		1
8242.691406	2077.114014	3.099157	4.878475	3474.433105	5092.517090	356.366089	225.011169	90.705093	60.250088	36.619396	110.848076	156.253036	64.635162	0.596294	0.000000	3.916069	3.317460	0.491244	0.688284	3.540884	3.706933	2.551896	2.352204	1.957632	1.779958	1.563711	2.044728	2.193829	1.810469	0.000000	0.000000	15707.000000		1
11943.409180	3295.616211	2.938803	4.301816	3623.112305	4935.644043	370.899750	234.163696	82.866226	53.046474	21.512161	90.973373	137.812286	78.567497	0.608986	0.000000	4.077128	3.517937	0.468170	0.633652	3.559082	3.693344	2.569257	2.369519	1.918378	1.724657	1.332684	1.958914	2.139288	1.895243	0.000000	0.000000	15750.000000		1
29023.365234	8005.145508	3.339689	5.581567	13086.175781	17985.511719	1937.630249	1196.546143	365.497040	155.358765	113.749870	511.647766	696.487061	402.767120	2.263265	0.000000	4.462748	3.903369	0.523706	0.746756	4.116813	4.254923	3.287271	3.077929	2.562884	2.191336	2.055951	2.708971	2.842913	2.605054	0.354735	0.000000	15796.000000		1
13733.868164	4174.929199	2.488577	4.428249	8177.208496	11419.861328	1089.565063	656.882629	199.662827	74.163918	45.426556	243.658539	298.555237	178.014984	0.958976	99998.000000	4.137793	3.620649	0.395951	0.646232	3.912605	4.057661	3.037253	2.817488	2.300297	1.870193	1.657310	2.386782	2.475025	2.250457	0.000000	4.999991	15919.000000		1
4389.085449	290.293915	3.163916	1.097811	665.020569	1423.830078	0.000000	0.000000	0.000000	6.025626	5.085085	0.000000	0.000000	0.952875	1.183801	0.000000	3.642374	2.462838	0.500225	0.040528	2.822835	3.153458	0.000000	0.000000	0.000000	0.780002	0.706298	0.000000	0.000000	0.000000	0.073279	0.000000	15953.000000		1
15732.322266	2828.855469	2.673601	4.767460	5418.193848	8285.031250	659.867676	425.303070	171.998611	118.375481	63.623699	208.371307	298.055695	225.705002	0.758872	0.000000	4.196793	3.451611	0.427097	0.678287	3.733855	3.918294	2.819457	2.628699	2.235525	2.073262	1.803619	2.318838	2.474298	2.353541	0.000000	0.000000	15999.000000		1
4940.439453	506.032288	2.343642	4.644111	1486.442261	2320.760010	18.792303	10.201008	0.000000	0.000000	0.000000	0.000000	0.000000	0.000000	0.042584	0.000000	3.693766	2.704178	0.369891	0.666903	3.172148	3.365630	1.273980	1.008643	0.000000	0.000000	0.000000	0.000000	0.000000	0.000000	0.000000	0.000000	16058.000000		1
19352.076172	3069.719971	4.480672	4.471421	6925.068848	9811.096680	887.796082	558.298584	204.322357	82.770630	49.043781	218.797424	332.026154	248.259476	0.034927	99998.000000	4.286727	3.487099	0.651343	0.650446	3.840424	3.991718	2.948313	2.746866	2.310316	1.917876	1.690584	2.340042	2.521172	2.394906	0.000000	4.999991	16102.000000		1
14955.075195	3306.446289	1.865662	3.071404	4832.107422	7069.193359	555.668152	348.721527	117.012466	52.121353	28.465992	129.091476	161.581741	177.950226	0.187521	0.000000	4.174788	3.519361	0.270833	0.487337	3.684137	3.849370	2.744816	2.542479	2.068232	1.717016	1.454326	2.110898	2.208392	2.250299	0.000000	0.000000	16134.000000		1
8942.435547	2101.154785	2.852458	5.575400	3634.895264	5260.238281	355.333038	221.230499	40.393894	41.812412	9.420822	26.347464	62.180508	15.258339	0.494990	99998.000000	3.951456	3.322458	0.455219	0.746276	3.560492	3.721005	2.550636	2.344845	1.606316	1.621305	0.974089	1.420739	1.793654	1.183507	0.000000	4.999991	16157.000000		1
8395.497070	2096.325684	1.631298	3.978023	3307.988281	5015.201660	317.020691	202.086655	85.928383	22.150496	15.705482	51.569363	67.262512	0.000000	0.526666	0.000000	3.924047	3.321459	0.212533	0.599667	3.519564	3.700288	2.501088	2.305538	1.934137	1.345383	1.196051	1.712392	1.827773	0.000000	0.000000	0.000000	16187.000000		1
25631.701172	4093.817383	3.962604	8.276754	10151.430664	14955.833984	1485.100830	908.904236	320.153748	127.654449	133.118835	531.146240	719.121704	547.650391	0.778087	0.000000	4.408777	3.612128	0.597981	0.917860	4.006527	4.174810	3.171756	2.958518	2.505359	2.106036	2.124239	2.725214	2.856802	2.738503	0.000000	0.000000	16231.000000		1
15743.133789	4294.241699	3.237926	5.168346	7514.503906	10577.217773	1061.940918	629.557617	182.779358	70.074883	53.169823	215.707520	308.355377	203.070358	0.634526	0.000000	4.197091	3.632886	0.510267	0.713352	3.875900	4.024372	3.026100	2.799036	2.261927	1.845562	1.725665	2.333865	2.489052	2.307647	0.000000	0.000000	16271.000000		1
9982.747070	2761.574463	2.500912	4.526928	6257.605957	8261.002930	795.586121	493.034332	134.247482	57.462387	39.379345	196.557510	248.475327	216.373611	0.367751	0.000000	3.999250	3.441157	0.398098	0.655804	3.796408	3.917033	2.900687	2.692877	2.127906	1.759384	1.595268	2.293490	2.395283	2.335204	0.000000	0.000000	16317.000000		1
27310.830078	5274.195312	3.623393	7.262205	13820.471680	19175.710938	2088.375732	1259.364990	384.458954	153.039780	118.591339	573.652527	742.656799	479.058807	0.141606	0.000000	4.436335	3.722156	0.559115	0.861068	4.140523	4.282752	3.319809	3.100152	2.584850	2.184804	2.074053	2.758649	2.870788	2.680389	0.000000	0.000000	16341.000000		1
30790.427734	7256.428711	3.469206	5.917695	14467.992188	19769.673828	2124.782227	1319.920410	386.321533	206.123260	123.213867	574.870605	804.072571	426.626007	1.154147	0.000000	4.488416	3.860723	0.540230	0.772153	4.160408	4.296000	3.327314	3.120548	2.586949	2.314127	2.090660	2.759570	2.905295	2.630047	0.062261	0.000000	16369.000000		1
14352.654297	4722.872559	3.450704	4.557766	8190.348633	11563.051758	1132.496948	693.168945	202.910004	107.184593	74.685066	276.882721	463.223816	218.473633	0.343711	0.000000	4.156932	3.674206	0.537908	0.658752	3.913302	4.063073	3.054037	2.840839	2.307303	2.030132	1.873234	2.442296	2.665791	2.339399	0.000000	0.000000	16427.000000		1
19703.251953	3975.000977	3.728240	6.663960	11061.179688	14371.434570	1598.745850	1003.155640	291.727844	159.460129	94.621437	375.698059	500.074493	301.589661	0.973500	0.000000	4.294538	3.599337	0.571504	0.823732	4.043801	4.157500	3.203779	3.001368	2.464978	2.202652	1.975990	2.574839	2.699035	2.479416	0.000000	0.000000	16469.000000		1
13962.080078	1968.686523	2.803118	3.700486	4279.196289	6465.184570	489.136475	292.541962	105.491615	56.148716	33.717598	152.444626	161.868530	80.056938	0.267849	0.000000	4.144950	3.294177	0.447641	0.568259	3.631362	3.810581	2.689430	2.466188	2.023218	1.749340	1.527857	2.183112	2.209162	1.903399	0.000000	0.000000	16521.000000		1
11016.817383	4470.582520	3.055985	2.328223	5028.655762	7640.505371	607.407104	370.662323	119.383865	77.827400	35.484581	115.825226	155.602371	85.034096	0.722768	0.000000	4.042056	3.650364	0.485151	0.367025	3.701452	3.883122	2.783480	2.568979	2.076946	1.891132	1.550040	2.063803	2.192016	1.929593	0.000000	0.000000	16548.000000		1
23977.953125	7180.701660	4.089037	8.104066	15511.131836	20660.611328	2311.666260	1427.252930	422.811432	231.459259	119.608978	543.108093	671.493347	347.981415	1.263632	99998.000000	4.379812	3.856167	0.611621	0.908703	4.190643	4.315143	3.363925	3.154501	2.626147	2.364475	2.077764	2.734886	2.827042	2.541556	0.101621	4.999991	16620.000000		1
10552.915039	1596.719849	3.598723	2.759946	3205.564941	4908.195801	341.554901	205.463348	98.229416	45.152103	28.533834	62.458046	94.479591	85.277710	2.085592	99998.000000	4.023373	3.203229	0.556148	0.440901	3.505905	3.690922	2.533461	2.312734	1.992242	1.654678	1.455360	1.795588	1.975338	1.930835	0.319229	4.999991	16661.000000		1
6275.001465	988.036072	1.418520	3.817669	4459.851074	6407.219727	527.251465	325.507141	87.547340	78.166611	43.181595	130.947876	178.274017	82.823059	0.388186	153.606400	3.797614	2.994773	0.151835	0.581798	3.649320	3.806670	2.722018	2.512561	1.942243	1.893021	1.635299	2.117099	2.251088	1.918151	0.000000	2.186409	16700.000000		1
15637.315430	4553.146484	3.123827	5.427380	7350.060547	10457.836914	966.693481	606.176697	174.965164	110.555115	62.365532	285.982849	369.949982	283.296906	1.178810	99998.000000	4.194162	3.658312	0.494687	0.734590	3.866291	4.019442	2.985289	2.782599	2.242952	2.043579	1.794945	2.456340	2.568143	2.452242	0.071444	4.999991	16796.000000		1
8048.632324	1407.936401	2.186371	2.183287	2283.955566	3572.646973	124.712563	78.225204	14.049514	40.557331	2.938803	1.039220	38.275364	28.277884	1.249940	0.000000	3.905722	3.148583	0.339724	0.339111	3.358688	3.552990	2.095910	1.893347	1.147661	1.608069	0.468170	0.016707	1.582919	1.451447	0.096889	0.000000	16839.000000		1
9661.097656	2959.192627	1.606628	5.834434	7016.359863	10048.510742	956.301331	589.068115	222.985153	70.666954	95.457130	348.872620	374.187042	271.424530	1.449073	0.000000	3.985026	3.471173	0.205915	0.765999	3.846112	4.002102	2.980595	2.770165	2.348276	1.849216	1.979808	2.542667	2.573089	2.433649	0.161090	0.000000	16880.000000		1
13406.168945	1729.986694	2.944971	3.759078	5034.351562	7438.754883	623.886597	385.276154	132.838211	49.074619	45.725677	185.061325	248.549347	129.495438	0.163039	99998.000000	4.127305	3.238043	0.469081	0.575081	3.701944	3.871500	2.795106	2.585772	2.123323	1.690857	1.660160	2.267316	2.395413	2.112254	0.000000	4.999991	16945.000000		1
12603.333008	3828.020752	2.476242	5.310198	7810.478027	10683.196289	1062.681030	672.477051	238.311325	90.957954	82.764465	357.207947	413.523193	342.745239	0.620348	99998.000000	4.100485	3.582974	0.393793	0.725111	3.892678	4.028701	3.026403	2.827677	2.377145	1.958841	1.917844	2.552921	2.616500	2.534971	0.000000	4.999991	17005.000000		1
14964.533203	3375.941406	2.630429	4.875391	6034.987793	8072.346191	753.702759	482.737701	147.856018	100.622398	55.556637	209.395111	233.266327	229.149536	0.671653	0.000000	4.175063	3.528395	0.420027	0.688009	3.780676	3.907000	2.877200	2.683711	2.169839	2.002695	1.744736	2.320966	2.367852	2.360119	0.000000	0.000000	17083.000000		1
19811.896484	2091.277588	3.284182	4.298732	7945.132812	10678.873047	1117.747314	667.083618	207.517120	82.493095	69.652405	299.776398	369.354797	287.302673	0.871204	0.000000	4.296926	3.320412	0.516427	0.633340	3.900101	4.028525	3.048344	2.824180	2.317054	1.916418	1.842936	2.476797	2.567444	2.458340	0.000000	0.000000	17112.000000		1
16021.537109	5354.110352	5.189932	4.563933	8027.406738	11894.569336	1085.614868	670.395569	216.108414	107.819839	68.181465	291.511993	405.579498	253.113281	0.038807	0.000000	4.204704	3.728687	0.715162	0.659339	3.904575	4.075349	3.035676	2.826331	2.334672	2.032699	1.833666	2.464656	2.608076	2.403315	0.000000	0.000000	17166.000000		1
10635.648438	1792.262817	2.710606	4.563933	4279.871582	6103.561035	482.342987	314.643127	109.441887	33.711433	50.008991	118.773285	142.209702	114.604065	0.115088	0.000000	4.026764	3.253402	0.433066	0.659339	3.631431	3.785583	2.683356	2.497818	2.039184	1.527777	1.699048	2.074719	2.152929	2.059200	0.000000	0.000000	17246.000000		1
9583.969727	1615.706421	2.371395	3.820752	4529.466309	6177.758789	537.341492	329.960052	78.610672	38.337040	18.391418	57.511726	75.656448	50.264942	0.689463	0.000000	3.981545	3.208362	0.375004	0.582149	3.656047	3.790831	2.730250	2.518461	1.895481	1.583619	1.264615	1.759756	1.878846	1.701265	0.000000	0.000000	17288.000000		1
28395.460938	6685.755371	3.065236	5.418129	11840.727539	16758.023438	1774.639282	1060.349731	327.153839	120.475502	119.316017	552.288330	740.288513	372.879517	1.190331	0.000000	4.453249	3.825150	0.486464	0.733849	4.073379	4.224223	3.249110	3.025449	2.514752	2.080899	2.076699	2.742166	2.869401	2.571568	0.075668	0.000000	17347.000000		1
7759.957031	3052.238281	1.766982	2.676685	4234.204590	6162.663574	487.243073	295.298828	100.758080	71.296043	26.069927	107.002647	110.397850	113.006691	0.689218	5376.813965	3.889859	3.484618	0.247232	0.427597	3.626772	3.789768	2.687746	2.470262	2.003280	1.853065	1.416140	2.029395	2.042961	2.053104	0.000000	3.730525	17385.000000		1
12909.986328	980.224976	1.467860	2.106194	3930.144775	5686.670410	407.509918	259.391754	90.550903	37.340992	11.585607	72.578873	79.619049	100.838257	1.109250	99998.000000	4.110926	2.991326	0.166685	0.323498	3.594409	3.754858	2.610138	2.413956	1.956893	1.572186	1.063919	1.860810	1.901017	2.003625	0.045030	4.999991	17404.000000		1
36417.449219	8760.429688	4.480672	7.444145	14963.641602	19890.078125	2212.517822	1381.659912	419.218872	216.392120	139.890732	618.184753	849.471375	461.722046	0.430891	0.000000	4.561309	3.942525	0.651343	0.871815	4.175037	4.298636	3.344887	3.140401	2.622441	2.335242	2.145789	2.791118	2.929149	2.664381	0.000000	0.000000	17475.000000		1
42789.945312	12004.054688	3.561718	7.259121	21851.724609	30646.498047	3362.175781	2081.320068	686.785645	309.231140	174.755478	923.120300	1208.363037	663.441711	2.339104	0.000000	4.631342	4.079328	0.551660	0.860884	4.339486	4.486381	3.526620	3.318339	2.836821	2.490283	2.242431	2.965258	3.082197	2.821803	0.369050	0.000000	17520.000000		1
31597.263672	10989.167969	3.823836	5.495223	18773.214844	24697.820312	2884.652588	1764.071289	521.953613	184.654282	136.399933	706.490723	847.491577	442.510345	2.443173	0.000000	4.499650	4.040965	0.582499	0.739985	4.273539	4.392659	3.460093	3.246516	2.717632	2.266359	2.134814	2.849107	2.928135	2.645923	0.387954	0.000000	17655.000000		1
8184.289062	1598.344971	2.605759	3.361275	3678.191162	5165.354980	334.144684	193.797562	33.026840	41.346767	3.984190	13.611623	14.308548	27.161572	0.838707	0.000000	3.912981	3.203671	0.415934	0.526504	3.565634	3.713100	2.523935	2.287348	1.518867	1.616442	0.600340	1.133910	1.155596	1.433955	0.000000	0.000000	17756.000000		1
20119.820312	2269.665527	2.445405	6.068798	6904.271973	9449.861328	885.970459	539.130066	156.798859	37.566105	37.566105	147.279358	236.226730	88.848679	0.683296	9913.492188	4.303624	3.355962	0.388351	0.783103	3.839118	3.975425	2.947419	2.731694	2.195343	1.574796	1.574796	2.168142	2.373329	1.948651	0.000000	3.996227	17789.000000		1
16775.076172	5039.433594	3.450704	4.132210	6271.519531	9275.201172	790.393066	484.171661	168.572586	94.535095	55.143417	227.749527	255.493927	194.516068	0.328535	0.000000	4.224665	3.702382	0.537908	0.616182	3.797373	3.967323	2.897843	2.684999	2.226787	1.975593	1.741494	2.357457	2.407381	2.288955	0.000000	0.000000	17847.000000		1
19296.507812	3273.900635	2.528666	4.261727	7938.740234	11335.394531	1073.347656	648.087769	190.760086	72.874916	47.970638	269.629791	363.042389	136.776154	0.202928	0.000000	4.285479	3.515065	0.402891	0.629586	3.899752	4.054437	3.030740	2.811634	2.280488	1.862578	1.680976	2.430768	2.559957	2.136010	0.000000	0.000000	17932.000000		1
5183.160645	0.000000	2.121612	3.629560	1266.090576	2220.766846	0.000000	0.000000	7.820362	61.468166	0.000000	0.000000	0.000000	7.851199	0.270608	0.000000	3.714595	0.000000	0.326666	0.559854	3.102465	3.346503	0.000000	0.000000	0.893227	1.788650	0.000000	0.000000	0.000000	0.894936	0.000000	0.000000	17976.000000		0
6404.108398	1277.805786	1.665219	4.175382	3355.163330	5029.923340	339.575134	214.039230	47.378563	15.918260	19.717426	62.862015	88.154839	96.147888	0.481885	99998.000000	3.806459	3.106465	0.221471	0.620696	3.525714	3.701561	2.530936	2.330493	1.675582	1.201896	1.294850	1.798388	1.945246	1.982940	0.000000	4.999991	18066.000000		1
34401.187500	12257.408203	3.481541	6.728718	19082.789062	25692.195312	2930.920898	1811.548462	557.049622	175.033005	151.806290	709.007019	959.286377	559.029419	2.229541	0.000000	4.536573	4.088398	0.541772	0.827932	4.280642	4.409801	3.467004	3.258050	2.745894	2.243120	2.181290	2.850651	2.981948	2.747435	0.348215	0.000000	18102.000000		1
25278.353516	4275.166016	2.599592	5.812848	9908.314453	13894.038086	1379.510498	862.447693	283.441833	119.294434	73.994308	319.281067	437.224823	233.044312	3.110605	0.000000	4.402749	3.630953	0.414905	0.764389	3.996000	4.142828	3.139725	2.935733	2.452464	2.076620	1.869198	2.504173	2.640705	2.367439	0.492845	0.000000	18172.000000		1
17103.529297	3725.291992	2.470075	3.768329	8820.871094	12029.263672	1207.996094	747.377991	184.256470	113.577179	65.677467	316.434753	408.407288	238.465515	0.274184	99998.000000	4.233086	3.571160	0.392710	0.576149	3.945512	4.080239	3.082066	2.873540	2.265423	2.055291	1.817416	2.500284	2.611094	2.377426	0.000000	4.999991	18198.000000		1
29815.738281	5624.890625	2.642764	3.706654	12857.038086	17495.771484	1874.012695	1161.221924	378.078705	147.078918	95.663742	394.786407	508.992676	315.639160	2.844451	0.000000	4.474445	3.750114	0.422058	0.568982	4.109141	4.242933	3.272773	3.064915	2.577582	2.167550	1.980747	2.596362	2.706712	2.499191	0.453998	0.000000	18228.000000		1
10104.856445	1364.162720	3.561718	4.551599	4476.814453	5937.702148	458.764740	304.226257	88.438545	33.039177	28.395067	113.799210	140.094254	120.660530	1.287490	0.000000	4.004530	3.134866	0.551660	0.658164	3.650969	3.773618	2.661590	2.483197	1.946642	1.519029	1.453243	2.056139	2.146420	2.081565	0.109744	0.000000	18267.000000		1
21076.648438	7502.446289	2.944971	6.950747	10629.860352	16712.966797	1486.935669	954.373962	391.212341	209.253265	144.951141	527.837402	714.739746	339.593658	0.692942	0.000000	4.323802	3.875203	0.469081	0.842031	4.026527	4.223053	3.172292	2.979719	2.592412	2.320672	2.161222	2.722500	2.854148	2.530960	0.000000	0.000000	18311.000000		1
5561.208496	2155.459473	3.789915	5.831350	4750.977539	6341.434082	545.929688	336.682587	81.827011	28.139116	31.901278	99.660271	128.046082	93.156662	1.443335	0.000000	3.745169	3.333540	0.578629	0.765769	3.676783	3.802187	2.737137	2.527221	1.912897	1.449310	1.503808	1.998522	2.107366	1.969214	0.159367	0.000000	18360.000000		1
9563.638672	950.358948	1.507948	2.433070	2967.848877	4300.088867	254.726074	167.746140	54.498917	37.328659	10.743746	25.770805	38.207523	9.966643	0.528020	99998.000000	3.980623	2.977888	0.178386	0.386155	3.472442	3.633477	2.406073	2.224653	1.736388	1.572042	1.031156	1.411128	1.582149	0.998549	0.000000	4.999991	18389.000000		1
11237.606445	1125.206909	1.982844	5.627823	3855.308594	5539.412598	418.339996	263.853943	91.371178	51.640289	43.388203	133.174347	210.973984	106.203964	0.970310	0.000000	4.050674	3.051232	0.297289	0.750340	3.586059	3.743464	2.621529	2.421364	1.960809	1.712989	1.637372	2.124421	2.324229	2.026141	0.000000	0.000000	18489.000000		1
4097.085938	682.536255	4.597855	5.593902	2545.126709	4190.097656	211.994705	129.387512	60.934677	25.419258	17.333696	22.199835	12.381211	78.373222	1.721240	0.000000	3.612475	2.834126	0.662555	0.747715	3.405710	3.622224	2.326325	2.111892	1.784865	1.405163	1.238891	1.346350	1.092763	1.894168	0.235841	0.000000	18571.000000		1
10402.227539	4051.835449	2.747611	4.986405	6827.638184	8890.289062	883.201294	562.313599	169.716644	77.275406	68.051949	228.406357	360.489075	246.076187	3.657753	99998.000000	4.017127	3.607652	0.438955	0.697788	3.834270	3.948916	2.946060	2.749979	2.229724	1.888041	1.832841	2.358708	2.556892	2.391070	0.563214	4.999991	18594.000000		1
26734.339844	3587.840576	1.788568	3.456871	5786.185547	8231.578125	688.086975	459.705261	181.175812	51.991837	62.026321	210.434326	282.744934	204.143509	0.625612	99998.000000	4.427070	3.554833	0.252506	0.538683	3.762392	3.915483	2.837643	2.662479	2.258100	1.715935	1.792576	2.323117	2.451395	2.309936	0.000000	4.999991	18640.000000		1
8230.887695	362.422577	5.609321	4.893893	2491.599121	4101.440430	191.154800	122.985672	59.201618	25.150972	14.709434	33.344467	36.406620	89.570274	0.578467	99998.000000	3.915447	2.559215	0.748910	0.689654	3.396478	3.612936	2.281385	2.089854	1.772334	1.400555	1.167596	1.523024	1.561180	1.952164	0.000000	4.999991	18714.000000		1
8633.971680	1786.625732	3.407531	3.278014	4240.439941	6807.470703	482.420105	292.319946	139.637863	47.779449	37.285484	146.018112	210.067368	166.827179	1.442473	7131.453125	3.936211	3.252033	0.532440	0.515611	3.627411	3.832986	2.683425	2.465858	2.145003	1.679241	1.571540	2.164407	2.322359	2.222267	0.159108	3.853178	18761.000000		1
7451.830078	3247.118408	3.796082	3.524713	3967.630859	4782.265137	427.239655	259.990021	62.707829	61.591515	12.048167	30.636944	55.966774	81.444626	0.026421	0.000000	3.872263	3.511498	0.579336	0.547124	3.598531	3.679634	2.630672	2.414957	1.797322	1.789521	1.080921	1.486245	1.747930	1.910862	0.000000	0.000000	18780.000000		1
6514.870117	1320.777588	2.383730	4.493007	3132.794922	4269.331543	258.281616	168.489319	29.992443	40.825619	1.615879	19.091427	38.287701	17.916523	0.293186	0.000000	3.813906	3.120830	0.377257	0.652537	3.495932	3.630360	2.412093	2.226572	1.477012	1.610933	0.208409	1.280838	1.583059	1.253254	0.000000	0.000000	18803.000000		1
22907.843750	6706.435059	4.144545	3.651147	10234.919922	18952.435547	1272.541748	891.758667	489.651459	256.295685	212.016296	660.314819	986.734741	544.440247	1.463079	99998.000000	4.359984	3.826492	0.617477	0.562429	4.010085	4.277665	3.104672	2.950247	2.689887	2.408741	2.326369	2.819751	2.994200	2.735950	0.165268	4.999991	18823.000000		1
7054.419434	611.690430	2.516331	2.963473	1768.965088	3125.060791	57.992790	50.067581	35.469162	0.000000	9.972811	3.176251	36.653320	42.808460	0.114130	0.000000	3.848461	2.786532	0.400768	0.471801	3.247719	3.494859	1.763374	1.699557	1.549851	0.000000	0.998818	0.501915	1.564113	1.631530	0.000000	0.000000	18866.000000		1
9795.977539	3512.708496	2.470075	2.439237	4367.995605	7091.245605	529.804810	311.281830	121.144676	49.561848	33.748436	138.490707	187.408051	175.495575	0.268667	0.000000	3.991048	3.545642	0.392710	0.387254	3.640282	3.850723	2.724116	2.493154	2.083304	1.695148	1.528254	2.141421	2.272788	2.244266	0.000000	0.000000	18895.000000		1
23777.583984	4586.161133	3.247177	3.644979	11283.224609	15665.019531	1644.465332	1005.514709	334.628815	120.688286	89.998917	471.756531	608.736206	370.057892	0.171127	99998.000000	4.376168	3.661449	0.511506	0.561695	4.052433	4.194931	3.216025	3.002388	2.524563	2.081665	1.954237	2.673718	2.784429	2.568270	0.000000	4.999991	18939.000000		1
2622.722900	0.000000	2.920300	5.106671	1175.681519	3039.240479	0.000000	0.000000	24.121004	20.408182	11.983409	30.007862	45.034920	26.267286	0.894901	0.000000	3.418752	0.000000	0.465428	0.708138	3.070290	3.482765	0.000000	0.000000	1.382395	1.309804	1.078580	1.477235	1.653549	1.419415	0.000000	0.000000	19009.000000		0
30971.177734	5659.002930	4.159964	7.758687	10052.460938	13994.037109	1443.356201	898.231445	271.988831	140.081909	73.442322	377.850494	483.591919	341.641235	1.244329	0.000000	4.490958	3.752740	0.619090	0.889788	4.002273	4.145943	3.159374	2.953388	2.434551	2.146382	1.865946	2.577320	2.684479	2.533570	0.094935	0.000000	19075.000000		1
18580.275391	3454.755615	3.204005	4.705785	7359.444336	9887.330078	976.169861	603.580200	202.293259	84.022629	47.921299	293.929657	344.271667	208.516251	0.432062	0.000000	4.269052	3.538417	0.505693	0.672632	3.866845	3.995079	2.989525	2.780735	2.305981	1.924396	1.680529	2.468243	2.536901	2.319140	0.000000	0.000000	19121.000000		1
19028.947266	4807.647461	2.827788	5.119006	7161.323242	10002.998047	925.436157	556.932495	177.308807	100.727242	63.629864	313.523712	424.729492	281.061188	1.724760	0.000000	4.279415	3.681933	0.451447	0.709186	3.854993	4.000130	2.966347	2.745803	2.248730	2.003147	1.803661	2.496270	2.628112	2.448801	0.236729	0.000000	19241.000000		1
19312.894531	3738.690918	4.844553	3.108409	6558.754395	9138.585938	798.561890	489.956757	157.764069	47.236710	49.679031	231.033707	299.730164	199.780014	0.687766	0.000000	4.285847	3.572720	0.685254	0.492538	3.816821	3.960879	2.902308	2.690158	2.198008	1.674280	1.696173	2.363675	2.476730	2.300552	0.000000	0.000000	19292.000000		1
4836.517578	280.472198	3.037483	2.923384	1625.444824	2399.222656	0.000000	0.000000	0.000000	0.000000	0.000000	0.000000	0.000000	0.000000	0.295022	99998.000000	3.684533	2.447890	0.482514	0.465886	3.210972	3.380070	0.000000	0.000000	0.000000	0.000000	0.000000	0.000000	0.000000	0.000000	0.000000	4.999991	19313.000000		1
22592.869141	5902.402344	2.833956	6.124305	9641.105469	13804.396484	1336.005127	813.212769	276.148804	113.777626	76.260857	314.248383	417.297699	291.145020	1.753723	99998.000000	4.353971	3.771029	0.452393	0.787057	3.984127	4.140018	3.125808	2.910204	2.441143	2.056057	1.882302	2.497273	2.620446	2.464109	0.243961	4.999991	19381.000000		1
10484.989258	2153.260742	2.855542	5.217686	4357.483398	6511.175781	513.766296	323.283752	127.401581	63.213562	35.848461	158.100204	220.141937	109.944534	0.743446	99998.000000	4.020568	3.333097	0.455689	0.717478	3.639236	3.813659	2.710766	2.509584	2.105175	1.800810	1.554471	2.198932	2.342703	2.041174	0.000000	4.999991	19424.000000		1
19981.423828	5015.226074	3.284182	3.305768	10085.012695	14523.422852	1456.912354	899.597534	291.456482	143.899582	115.926994	438.464478	581.876831	363.689972	0.435460	0.000000	4.300626	3.700290	0.516427	0.519272	4.003676	4.162069	3.163433	2.954048	2.464574	2.158060	2.064185	2.641934	2.764831	2.560731	0.000000	0.000000	19466.000000		1
14450.384766	2556.406982	4.215471	6.056463	6332.401855	8558.790039	824.098328	511.752625	131.746567	70.201309	42.056030	203.939972	228.276840	161.828445	0.219434	0.000000	4.159879	3.407630	0.624846	0.782219	3.801569	3.932412	2.915979	2.709060	2.119739	1.846345	1.623828	2.309502	2.358462	2.209055	0.000000	0.000000	19504.000000		1
5413.441895	712.815491	2.852458	4.483756	3164.674561	4737.384277	322.707092	183.667480	54.230629	58.449184	17.509468	48.319103	60.903839	78.092598	1.598858	0.000000	3.733474	2.852977	0.455219	0.651642	3.500329	3.675539	2.508809	2.264032	1.734245	1.766778	1.243273	1.684119	1.784645	1.892610	0.203810	0.000000	19540.000000		1
9236.309570	3186.208252	2.513247	4.452919	6482.808105	9406.957031	880.654114	535.774963	190.433197	63.549686	52.775105	200.739059	235.406448	142.582825	0.855287	0.000000	3.965498	3.503274	0.400235	0.648645	3.811763	3.973449	2.944805	2.728982	2.279743	1.803113	1.722429	2.302632	2.371818	2.154067	0.000000	0.000000	19588.000000		1
18265.570312	2252.288818	2.544085	4.471421	7088.667480	10111.508789	944.567688	592.768616	200.109970	85.768028	40.767025	196.008606	283.395599	133.177429	0.491357	0.000000	4.261633	3.352624	0.405532	0.650446	3.850565	4.004816	2.975233	2.772885	2.301269	1.933325	1.610309	2.292275	2.452393	2.124431	0.000000	0.000000	19628.000000		1
22552.833984	5751.475098	3.413699	4.656446	8542.634766	13291.885742	1093.339600	729.554016	281.893799	137.556335	81.987366	300.519592	428.109283	252.015472	0.381934	0.000000	4.353201	3.759779	0.533225	0.668055	3.931592	4.123587	3.038755	2.863057	2.450086	2.138481	1.913747	2.477873	2.631555	2.401427	0.000000	0.000000	19714.000000		1
6336.854980	2441.775146	2.100026	2.491661	3990.916016	5677.674805	427.270508	257.806732	71.444061	72.945839	8.363099	65.375259	113.660446	88.284355	0.177217	0.000000	3.801874	3.387706	0.322225	0.396489	3.601073	3.754170	2.630703	2.411294	1.853966	1.863001	0.922367	1.815413	2.055609	1.945884	0.000000	0.000000	19731.000000		1
9503.472656	2872.743164	2.414567	3.311935	2732.260254	4339.270508	237.343033	153.918655	71.348465	26.501652	30.430334	66.895546	78.135773	32.157227	0.314284	0.000000	3.977882	3.458297	0.382839	0.520082	3.436522	3.637417	2.375376	2.187291	1.853385	1.423273	1.483307	1.825397	1.892850	1.507279	0.000000	0.000000	19772.000000		1
21308.998047	4551.299316	3.302684	4.773628	8248.625000	12108.213867	1102.134399	703.669067	286.787689	119.852592	79.079399	346.966858	469.804504	259.055634	0.078805	99998.000000	4.328563	3.658135	0.518867	0.678849	3.916382	4.083080	3.042235	2.847368	2.457561	2.078647	1.898063	2.540288	2.671917	2.413393	0.000000	4.999991	19817.000000		1
7855.741211	1328.431519	2.960389	2.960389	2423.337646	3768.729736	166.222763	89.826225	27.223246	44.538437	10.355195	21.592339	50.721336	49.225723	1.290889	0.000000	3.895187	3.123339	0.471349	0.471349	3.384414	3.576195	2.220690	1.953403	1.434940	1.648735	1.015158	1.334300	1.705191	1.692192	0.110889	0.000000	19879.000000		1
12150.004883	2522.997803	2.624262	3.607974	4453.689453	6174.221680	482.565033	304.374268	100.542221	40.211952	25.721464	105.963432	122.011208	78.474983	0.178881	0.000000	4.084577	3.401917	0.419007	0.557263	3.648720	3.790582	2.683556	2.483408	2.002348	1.604355	1.410296	2.025156	2.086400	1.894731	0.000000	0.000000	19926.000000		1
28081.718750	5384.217285	3.287266	5.350287	14814.747070	20289.910156	2207.173584	1386.208374	382.611816	181.752472	105.232582	541.418152	760.298889	452.628082	1.658651	0.000000	4.448424	3.731122	0.516835	0.728377	4.170694	4.307280	3.343837	3.141829	2.582758	2.259480	2.022150	2.733533	2.880984	2.655741	0.219755	0.000000	19964.000000		1
15935.901367	4106.726074	2.448488	4.415914	7287.852051	9899.507812	932.365356	603.493835	199.780014	58.513943	48.541130	200.745224	249.730408	187.426559	0.366075	0.000000	4.202377	3.613496	0.388898	0.645021	3.862600	3.995614	2.969586	2.780673	2.300552	1.767259	1.686110	2.302645	2.397471	2.272831	0.000000	0.000000	20026.000000		1
18846.882812	4590.953125	2.618094	6.127389	7962.848633	11166.532227	1071.839722	662.165039	194.944717	104.541824	82.810722	369.678589	487.693298	416.495911	1.347944	0.000000	4.275239	3.661903	0.417985	0.787275	3.901068	4.047918	3.030130	2.820966	2.289912	2.019290	1.918087	2.567824	2.688147	2.619611	0.129672	0.000000	20061.000000		1
10485.836914	5332.761719	3.234842	4.095205	6987.018066	8658.527344	887.222473	560.645264	128.971207	66.716690	26.890202	114.045914	149.200531	83.011162	1.528860	99998.000000	4.020603	3.726952	0.509853	0.612276	3.844292	3.937444	2.948033	2.748688	2.110493	1.824234	1.429594	2.057080	2.173770	1.919137	0.184368	4.999991	20120.000000		1
5819.511719	1304.063721	2.161701	2.911049	1641.745483	2520.777588	50.890942	40.915047	0.000000	30.273064	6.799644	0.000000	0.000000	0.000000	0.941411	99998.000000	3.764887	3.115299	0.334796	0.464050	3.215306	3.401535	1.706640	1.611883	0.000000	1.481056	0.832486	0.000000	0.000000	0.000000	0.000000	4.999991	20154.000000		1
13702.768555	3627.519043	2.793867	4.748958	8128.710449	11030.425781	1124.895508	701.982300	192.684326	79.871918	50.755257	214.989014	304.975586	223.315109	0.014057	99998.000000	4.136808	3.559610	0.446206	0.676598	3.910022	4.042592	3.051112	2.846326	2.284846	1.902394	1.705481	2.332416	2.484265	2.348918	0.000000	4.999991	20172.000000		1
31752.619141	11078.109375	3.157748	6.938412	15786.818359	21502.142578	2406.719238	1472.701172	427.477112	177.685028	165.815720	744.235657	1036.136230	623.791016	0.083590	99998.000000	4.501780	4.044466	0.499378	0.841260	4.198295	4.332482	3.381425	3.168115	2.630913	2.249651	2.219626	2.871711	3.015417	2.795039	0.000000	4.999991	20312.000000		1
19403.630859	4555.120117	4.440584	4.869224	8783.255859	11835.759766	1211.326538	734.404724	223.213348	81.956528	71.968292	360.738831	503.195251	313.505219	0.469636	0.000000	4.287883	3.658500	0.647440	0.687460	3.943655	4.073196	3.083261	2.865936	2.348720	1.913584	1.857141	2.557193	2.701736	2.496245	0.000000	0.000000	20374.000000		1
9520.922852	3739.471191	1.979760	2.621178	5109.360352	7459.819824	570.911072	354.969177	99.768196	73.738358	29.144415	125.427986	173.145767	119.087822	0.284243	0.000000	3.978679	3.572810	0.296613	0.418496	3.708367	3.872728	2.756568	2.550191	1.998992	1.867693	1.464555	2.098394	2.238412	2.075867	0.000000	0.000000	20402.000000		1
13745.898438	5351.674316	1.766982	3.765245	7993.152832	11230.890625	1122.058472	685.798828	238.286667	91.599373	59.491489	271.584869	336.784363	267.613007	1.328442	0.000000	4.138173	3.728490	0.247232	0.575793	3.902718	4.050414	3.050015	2.836197	2.377100	1.961892	1.774455	2.433906	2.527352	2.427507	0.123343	0.000000	20439.000000		1
21598.019531	5921.820801	2.892547	3.133079	7663.562500	11431.891602	1043.404541	645.710205	217.866150	93.098076	55.710823	247.389862	368.429688	157.791824	3.241950	0.000000	4.334414	3.772455	0.461280	0.495971	3.884431	4.058118	3.018453	2.810038	2.338190	1.968941	1.745940	2.393382	2.566355	2.198085	0.510806	0.000000	20462.000000		1
17365.896484	3048.679688	3.401364	6.617703	8230.677734	11698.671875	1109.353394	686.104126	198.916565	107.311028	67.447533	290.124298	391.209259	264.924011	0.635465	99998.000000	4.239697	3.484112	0.531653	0.820707	3.915436	4.068137	3.045070	2.836390	2.298671	2.030644	1.828966	2.462584	2.592409	2.423121	0.000000	4.999991	20522.000000		1
12023.158203	3053.764893	4.304899	7.101851	4450.525879	6644.753906	515.058411	285.295166	126.343857	84.124390	26.606499	124.771156	195.009476	155.349503	1.323056	99998.000000	4.080019	3.484836	0.633963	0.851372	3.648411	3.822479	2.711856	2.455294	2.101554	1.924922	1.424988	2.096114	2.290056	2.191310	0.121578	4.999991	20588.000000		1
12799.384766	2557.005371	1.742312	1.492530	4763.688477	6613.238281	545.365356	325.519470	104.840950	72.023804	24.861101	96.783142	111.443237	92.530663	1.191673	0.000000	4.107189	3.407732	0.241126	0.173923	3.677943	3.820414	2.736688	2.512577	2.020531	1.857476	1.395520	1.985800	2.047054	1.966286	0.076157	0.000000	20627.000000		1
4975.149902	0.000000	2.772281	4.033530	1036.385986	2758.709717	0.000000	0.000000	5.994788	28.869963	8.486449	19.557072	69.448883	14.527493	1.040520	99998.000000	3.696806	0.000000	0.442837	0.605685	3.015522	3.440706	0.000000	0.000000	0.777774	1.460446	0.928726	1.291304	1.841665	1.162191	0.017250	4.999991	20658.000000		0
13027.569336	2527.164062	2.630429	3.521630	4498.095703	6911.071777	499.997406	312.311798	135.024582	53.271587	37.020283	112.599640	157.609894	108.325577	0.083078	0.000000	4.114863	3.402633	0.420027	0.546744	3.653029	3.839545	2.698968	2.494588	2.130413	1.726496	1.568440	2.051537	2.197583	2.034731	0.000000	0.000000	20705.000000		1
3842.801025	732.884460	1.927337	3.478457	800.905518	1425.754272	0.000000	0.000000	0.000000	0.000000	0.000000	0.000000	0.000000	15.764072	0.651601	0.000000	3.584648	2.865036	0.284958	0.541387	2.903581	3.154045	0.000000	0.000000	0.000000	0.000000	0.000000	0.000000	0.000000	1.197668	0.000000	0.000000	20738.000000		1
11968.320312	4310.764648	5.007992	5.785094	8862.832031	13175.070312	1198.778809	776.682800	293.547272	117.882080	104.797775	403.414703	599.229004	322.238373	2.461005	0.000000	4.078033	3.634554	0.699664	0.762310	3.947572	4.119753	3.078739	2.890244	2.467678	2.071448	2.020352	2.605752	2.777593	2.508177	0.391113	0.000000	20793.000000		1
21977.966797	4020.695801	2.278883	4.736623	7620.063477	11080.505859	1020.702087	640.939697	247.898682	95.602066	56.851807	269.016113	338.397156	211.220688	0.792748	0.000000	4.341988	3.604301	0.357722	0.675469	3.881958	4.044559	3.008899	2.806817	2.394274	1.980467	1.754744	2.429778	2.529427	2.324736	0.000000	0.000000	20863.000000		1
12947.950195	2286.012451	2.445405	3.669649	3940.611084	6043.113281	417.495056	270.249603	121.591820	78.030922	33.029926	118.902802	160.301987	125.933723	0.870633	0.000000	4.112201	3.359079	0.388351	0.564625	3.595564	3.781261	2.620651	2.431765	2.084904	1.892267	1.518908	2.075192	2.204939	2.100142	0.000000	0.000000	20937.000000		1
8502.354492	2448.346680	2.895631	5.865271	3716.034668	5642.594238	398.816864	251.673172	76.575401	46.280750	13.266244	54.227547	86.486534	72.455528	0.681143	0.000000	3.929539	3.388873	0.461743	0.768288	3.570080	3.751479	2.600774	2.400837	1.884089	1.665400	1.122748	1.734220	1.936949	1.860072	0.000000	0.000000	20998.000000		1
28672.769531	10828.714844	2.963473	5.378040	16107.128906	21813.103516	2399.747070	1501.040649	493.339600	220.675430	120.410744	606.096497	768.927185	449.414825	1.886997	0.000000	4.457469	4.034577	0.471801	0.730624	4.207018	4.338717	3.380166	3.176393	2.693146	2.343754	2.080665	2.782542	2.885885	2.652647	0.275771	0.000000	21013.000000		1
11039.309570	1966.524902	1.865662	3.077571	7212.470215	10112.843750	922.972229	589.802063	176.525543	102.744011	45.164436	209.395111	284.518066	232.076004	0.075195	0.000000	4.042942	3.293700	0.270833	0.488208	3.858084	4.004873	2.965189	2.770706	2.246808	2.011756	1.654797	2.320966	2.454110	2.365630	0.000000	0.000000	21113.000000		1
10902.478516	1670.942383	1.711475	2.275799	6852.243164	9341.803711	882.239136	561.715332	171.440460	63.706959	35.185459	179.220734	284.709259	128.761505	0.744066	0.000000	4.037525	3.222961	0.233371	0.357134	3.835833	3.970431	2.945586	2.749516	2.234113	1.804187	1.546363	2.253388	2.454401	2.109786	0.000000	0.000000	21145.000000		1
15810.698242	2048.395020	2.587257	4.135293	5565.673340	8354.027344	687.655212	439.078156	152.836258	83.615578	40.020763	192.406799	282.381042	180.420303	1.563759	0.000000	4.198951	3.311414	0.412840	0.616506	3.745518	3.921896	2.837371	2.642542	2.184227	1.922287	1.602285	2.284220	2.450835	2.256285	0.194170	0.000000	21214.000000		1
13652.791016	3671.607178	4.681116	5.100504	4823.328125	6570.361816	540.397461	353.205261	80.115532	55.522717	39.419434	132.239975	189.486496	78.832695	1.175757	0.000000	4.135221	3.564856	0.670349	0.707613	3.683347	3.817589	2.732713	2.548027	1.903717	1.744471	1.595710	2.121363	2.277578	1.896706	0.070318	0.000000	21247.000000		1
9028.237305	2978.799072	4.163047	3.746742	4964.245605	7232.036621	607.120300	367.208527	161.032837	52.466732	36.314106	135.989792	205.182724	165.886642	1.426162	99998.000000	3.955603	3.474041	0.619411	0.573654	3.695853	3.859261	2.783275	2.564913	2.206914	1.719884	1.560075	2.133506	2.312141	2.219811	0.154169	4.999991	21293.000000		1
13745.821289	3824.273926	2.516331	3.796082	7259.861328	10060.672852	978.849609	611.095276	201.577835	92.203789	66.843124	243.646194	351.996429	245.021545	1.229461	0.000000	4.138171	3.582549	0.400768	0.579336	3.860928	4.002627	2.990716	2.786109	2.304443	1.964749	1.825057	2.386760	2.546538	2.389204	0.089715	0.000000	21342.000000		1
15552.059570	3264.886719	2.744528	5.492139	8866.526367	11919.492188	1229.659302	770.398132	225.828354	109.808853	75.431335	294.959625	381.526337	230.589645	0.312842	0.000000	4.191788	3.513868	0.438468	0.739742	3.947753	4.076258	3.089785	2.886715	2.353778	2.040637	1.877552	2.469763	2.581525	2.362840	0.000000	0.000000	21385.000000		1
9370.362305	3580.137451	2.155533	2.978892	6515.178223	9681.820312	869.201111	522.357605	134.148804	96.496353	48.374611	187.802780	298.345551	153.471512	0.281862	0.000000	3.971756	3.553900	0.333555	0.474055	3.813926	3.985957	2.939120	2.717968	2.127587	1.984511	1.684618	2.273702	2.474720	2.186028	0.000000	0.000000	21411.000000		1
19318.818359	4341.349121	2.840123	4.098289	7787.667480	10180.618164	1046.087402	654.387878	198.722290	115.205399	51.979500	290.512848	389.220245	239.298126	1.158684	99998.000000	4.285981	3.637625	0.453337	0.612603	3.891407	4.007774	3.019568	2.815835	2.298247	2.061473	1.715832	2.463165	2.590195	2.378939	0.063965	4.999991	21488.000000		1
13955.178711	1673.104004	1.970509	3.873176	4201.976562	6452.137207	505.338440	306.502045	115.590866	48.464039	38.926033	116.787354	150.301422	105.087646	0.005156	0.000000	4.144735	3.223523	0.294578	0.588067	3.623454	3.809704	2.703582	2.486433	2.062923	1.685420	1.590240	2.067396	2.176963	2.021552	0.000000	0.000000	21531.000000		1
20254.890625	4341.737793	1.964342	6.108886	8784.375000	12220.794922	1220.389648	766.195007	235.992355	87.815628	81.913353	313.912262	395.927399	210.502182	1.117883	0.000000	4.306530	3.637664	0.293217	0.785962	3.943711	4.087100	3.086498	2.884339	2.372898	1.943572	1.913355	2.496808	2.597615	2.323256	0.048396	0.000000	21561.000000		1
5173.338867	682.653442	2.340558	1.548037	1152.652222	2098.592041	0.000000	0.000000	0.000000	24.309113	0.000000	0.000000	0.000000	7.912874	0.872839	0.000000	3.713771	2.834200	0.369319	0.189781	3.061698	3.321928	0.000000	0.000000	0.000000	1.385769	0.000000	0.000000	0.000000	0.898334	0.000000	0.000000	21580.000000		1
8668.713867	1504.383423	3.583304	5.143676	3451.067627	4577.249023	315.959869	224.156967	84.112061	36.221596	19.066757	61.742619	77.790390	142.265198	0.788332	0.000000	3.937955	3.177359	0.554284	0.711274	3.537953	3.660604	2.499632	2.350552	1.924858	1.558968	1.280277	1.790585	1.890926	2.153099	0.000000	0.000000	21624.000000		1
8825.330078	1604.191772	2.707523	4.363490	3823.826904	5274.593262	426.690765	257.162231	103.576614	48.137161	25.271238	85.299301	115.856064	91.673386	0.291596	0.000000	3.945731	3.205256	0.432572	0.639834	3.582498	3.722189	2.630113	2.410207	2.015262	1.682480	1.402627	1.930946	2.063919	1.962243	0.000000	0.000000	21645.000000		1
6177.191406	1688.251343	3.863925	7.758687	3461.028076	5091.221680	328.590881	220.200531	77.068802	41.208000	37.199139	111.418564	148.414185	172.047958	0.466741	0.000000	3.790791	3.227437	0.587029	0.889788	3.539205	3.706822	2.516655	2.342818	1.886879	1.614982	1.570533	2.046957	2.171475	2.235650	0.000000	0.000000	21680.000000		1
14867.765625	7581.994629	1.834825	5.970118	9796.329102	13705.016602	1349.690796	870.582642	288.724304	131.576965	90.125351	444.789215	536.706238	412.554901	0.096577	99998.000000	4.172246	3.879783	0.263595	0.775983	3.991063	4.136879	3.130234	2.939810	2.460483	2.119180	1.954847	2.648154	2.729737	2.615482	0.000000	4.999991	21727.000000		1
5272.366699	383.277893	3.774496	4.329569	1707.268799	2890.517822	41.007557	44.664871	22.113491	14.789611	11.890897	6.626955	19.205524	77.059547	1.691921	0.000000	3.722006	2.583514	0.576859	0.636445	3.232302	3.460976	1.612864	1.649966	1.344657	1.169957	1.075215	0.821314	1.283426	1.886826	0.228380	0.000000	21782.000000		1
21861.287109	5128.427246	3.644979	4.496091	9481.713867	13863.209961	1345.345825	832.156128	278.399933	93.280014	76.593903	390.429077	484.920990	288.900055	1.406137	0.000000	4.339676	3.709984	0.561695	0.652835	3.976887	4.141864	3.128834	2.920205	2.444669	1.969789	1.884194	2.591542	2.685671	2.460748	0.148028	0.000000	21815.000000		1
11508.966797	3096.542480	3.561718	4.736623	5753.146484	7976.432617	734.256714	438.748169	141.568283	64.851028	48.630562	197.285263	312.811371	208.676605	0.487841	0.000000	4.061036	3.490877	0.551660	0.675469	3.759905	3.901809	2.865848	2.642215	2.150966	1.811917	1.686909	2.295095	2.495283	2.319474	0.000000	0.000000	21876.000000		1
4341.126953	847.050598	1.359929	2.399149	1622.697266	2405.285400	32.021542	42.093033	21.172951	11.764463	1.168737	0.000000	0.000000	0.000000	0.142729	0.000000	3.637603	2.927909	0.133516	0.380057	3.210238	3.381167	1.505442	1.624210	1.325781	1.070572	0.067717	0.000000	0.000000	0.000000	0.000000	0.000000	21934.000000		1
6940.231445	1802.655029	1.933504	2.448488	2451.519775	3888.933838	169.839996	120.123962	37.701790	8.171907	7.555160	30.689367	43.474548	51.726635	1.094253	99998.000000	3.841374	3.255913	0.286345	0.388898	3.389435	3.589831	2.230040	2.079630	1.576362	0.912323	0.878244	1.486988	1.638235	1.713714	0.039118	4.999991	21961.000000		1
8508.442383	2168.392578	2.081524	3.339689	4730.214844	6256.572754	558.995483	349.982758	106.509254	60.576965	21.882210	95.747002	113.931808	31.515810	1.174127	99998.000000	3.929850	3.336138	0.318381	0.523706	3.674881	3.796336	2.747408	2.544047	2.027387	1.782308	1.340091	1.981125	2.056645	1.498528	0.069715	4.999991	21978.000000		1
20750.617188	7651.915527	2.846291	6.864402	13886.106445	19143.912109	2063.983398	1277.494263	354.044037	191.324402	132.480499	581.491394	761.997986	513.528870	0.239084	99998.000000	4.317031	3.883770	0.454279	0.836603	4.142581	4.282031	3.314706	3.106359	2.549057	2.281770	2.122152	2.764543	2.881954	2.710565	0.000000	4.999991	22009.000000		1
21047.660156	2963.688721	2.223376	4.915480	9667.708984	13651.643555	1319.035278	841.845276	274.449677	96.841728	77.574532	392.226898	470.134460	301.546478	0.148192	0.000000	4.323204	3.471833	0.347013	0.691566	3.985324	4.135185	3.120256	2.925232	2.438463	1.986063	1.889719	2.593537	2.672222	2.479354	0.000000	0.000000	22028.000000		1
20107.328125	2544.978760	2.038351	4.428249	8776.869141	11776.539062	1305.297241	739.554565	193.023544	96.187981	58.597202	322.716339	462.847595	292.415527	0.827283	99998.000000	4.303354	3.405684	0.309279	0.646232	3.943340	4.071018	3.115709	2.868970	2.285610	1.983121	1.767877	2.508821	2.665438	2.466000	0.000000	4.999991	22064.000000		1
28499.867188	5040.210449	1.739229	2.948054	8400.576172	12801.095703	1185.629761	698.873901	258.290863	77.580696	56.568104	320.082825	477.393585	161.671173	2.316588	0.000000	4.454843	3.702449	0.240357	0.469535	3.924309	4.107247	3.073949	2.844399	2.412109	1.889754	1.752572	2.505262	2.678877	2.208633	0.364849	0.000000	22098.000000		1
8060.060547	1846.357788	2.063021	2.266548	3819.629883	5860.454102	405.431458	242.610062	52.392723	47.986057	15.961432	35.271805	54.909054	57.246525	0.891041	99998.000000	3.906338	3.266316	0.314504	0.355365	3.582021	3.767931	2.607918	2.384909	1.719271	1.681115	1.203072	1.547428	1.739644	1.757749	0.000000	4.999991	22121.000000		1
4521.821777	0.000000	2.346725	3.463039	1444.589722	2834.171875	22.816584	19.076008	14.734104	30.134295	7.767938	0.000000	0.000000	65.717560	0.352149	0.000000	3.655313	0.000000	0.370462	0.539457	3.159745	3.452426	1.358251	1.280488	1.168324	1.479061	0.890306	0.000000	0.000000	1.817681	0.000000	0.000000	22155.000000		0
8835.235352	1109.492188	3.666565	4.428249	1609.804199	2469.066406	26.073011	30.788048	8.467947	14.308548	0.952875	0.000000	0.000000	7.530490	0.326631	0.000000	3.946218	3.045124	0.564259	0.646232	3.206773	3.392533	1.416191	1.488382	0.927778	1.155596	0.000000	0.000000	0.000000	0.876823	0.000000	0.000000	22178.000000		1
7237.029297	1381.369995	1.822490	3.768329	2115.595947	3036.674805	134.037796	86.338516	32.188065	21.302467	14.977719	0.000000	3.160832	51.948662	0.423886	0.000000	3.859560	3.140310	0.260665	0.576149	3.325433	3.482398	2.127227	1.936205	1.507695	1.328430	1.175446	0.000000	0.499801	1.715574	0.000000	0.000000	22214.000000		1
11047.216797	874.745667	2.738360	4.937066	4548.813965	6588.814941	528.861206	336.389648	123.109016	64.554985	39.780231	105.981934	124.373352	102.441803	0.663616	0.000000	4.043253	2.941882	0.437491	0.693469	3.657898	3.818807	2.723342	2.526843	2.090290	1.809930	1.599667	2.025232	2.094727	2.010477	0.000000	0.000000	22271.000000		1
7869.775391	2942.842773	2.889463	3.170084	4232.045898	5908.499023	477.526184	295.946411	93.687065	44.375000	22.252258	97.082260	155.229248	108.017204	0.753383	99998.000000	3.895962	3.468767	0.460817	0.501071	3.626550	3.771477	2.678997	2.471213	1.971680	1.647138	1.347374	1.987140	2.190974	2.033493	0.000000	4.999991	22313.000000		1
11258.504883	3540.637939	1.877997	3.540132	7129.024414	9926.354492	960.609314	579.314270	159.546478	90.045174	50.375957	226.108978	330.376343	188.333176	1.247842	0.000000	4.051481	3.549082	0.273695	0.549019	3.853030	3.996790	2.982547	2.762914	2.202887	1.954460	1.702223	2.354318	2.519009	2.274927	0.096160	0.000000	22344.000000		1
8559.953125	3304.626953	3.265679	7.919041	8232.376953	11230.122070	1137.754639	705.624207	194.472900	91.118309	63.327660	275.072571	406.816071	270.931122	0.608127	0.000000	3.932471	3.519122	0.513974	0.898673	3.915525	4.050385	3.056049	2.848573	2.288859	1.959606	1.801593	2.439447	2.609398	2.432859	0.000000	0.000000	22386.000000		1
20627.304688	7319.293945	3.660398	4.496091	10113.065430	14982.101562	1395.826538	874.798096	294.904114	165.350067	75.375824	389.133911	499.741455	334.042908	0.807802	99998.000000	4.314443	3.864469	0.563528	0.652835	4.004883	4.175573	3.144831	2.941908	2.469681	2.218404	1.877232	2.590099	2.698745	2.523802	0.000000	4.999991	22454.000000		1
3720.352051	357.978882	2.655099	2.991227	1194.985718	2092.495605	0.000000	0.000000	12.581655	22.616140	11.520848	0.000000	0.000000	37.171387	0.468583	0.000000	3.570584	2.553857	0.424081	0.475849	3.077363	3.320665	0.000000	0.000000	1.099738	1.354419	1.061484	0.000000	0.000000	1.570209	0.000000	0.000000	22502.000000		1
5940.122559	969.256104	1.612795	1.449357	2283.459229	3618.129150	136.153229	94.387077	30.738708	14.428814	0.000000	0.000000	18.816975	0.000000	0.883091	0.000000	3.773795	2.986439	0.207579	0.161175	3.358593	3.558484	2.134028	1.974913	1.487686	1.159231	0.000000	0.000000	1.274550	0.000000	0.000000	0.000000	22531.000000		1
8748.921875	1601.200562	2.479326	2.346725	3518.977539	4849.542969	373.132385	232.797607	66.571754	45.815105	21.296299	51.483017	103.052383	42.385990	0.095043	99998.000000	3.941955	3.204446	0.394334	0.370462	3.546417	3.685701	2.571863	2.366978	1.823290	1.661009	1.328304	1.711664	2.013058	1.627222	0.000000	4.999991	22587.000000		1
24825.607422	5799.331543	2.315888	6.408009	11205.283203	16013.531250	1664.673096	1004.725281	300.658356	128.635071	104.988968	382.266418	513.504150	357.544098	0.727333	0.000000	4.394900	3.763378	0.364717	0.806723	4.049423	4.204487	3.221329	3.002047	2.478073	2.109360	2.021144	2.582366	2.710544	2.553330	0.000000	0.000000	22604.000000		1
15435.166992	7950.137695	3.697403	4.594771	9594.812500	15751.015625	1262.118774	826.886047	321.600037	146.153793	131.681808	545.565796	725.147339	465.983765	1.745679	0.000000	4.188511	3.900375	0.567897	0.662264	3.982037	4.197309	3.101100	2.917446	2.507316	2.164810	2.119526	2.736847	2.860426	2.668371	0.241964	0.000000	22713.000000		1
16545.300781	99998.000000	5.146760	8.147238	3459.541748	4986.433105	360.976288	234.542999	100.795082	51.957912	26.606499	96.243484	136.282745	74.222511	4.169708	20114.611328	4.218675	4.999991	0.711534	0.911010	3.539019	3.697790	2.557479	2.370223	2.003439	1.715652	1.424988	1.983371	2.134441	1.870536	0.620106	4.303512	22784.000000		0
7134.328125	1110.599243	1.489446	2.022933	1629.194702	2964.666260	64.536484	36.967861	14.811197	0.000000	6.543694	2.161701	0.000000	30.421083	0.652553	99998.000000	3.853353	3.045557	0.173025	0.305981	3.211973	3.471976	1.809805	1.567824	1.170590	0.000000	0.815823	0.334796	0.000000	1.483175	0.000000	4.999991	22811.000000		1
7005.011719	546.423096	2.596508	3.139246	2376.304443	3713.132812	162.608627	106.281059	44.553856	31.164265	10.851677	43.819927	41.297428	115.115967	0.593337	0.000000	3.845409	2.737529	0.414390	0.496825	3.375902	3.569741	2.211143	2.026456	1.648885	1.493657	1.035497	1.641672	1.615923	2.061136	0.000000	0.000000	22850.000000		1
19821.958984	7675.533691	2.833956	4.514594	8812.690430	12275.046875	1190.292358	759.598877	253.070099	159.247360	53.638554	268.621399	377.566803	190.093994	0.511560	99998.000000	4.297147	3.885108	0.452393	0.654619	3.945108	4.089023	3.075654	2.880584	2.403241	2.202072	1.729477	2.429141	2.576994	2.278968	0.000000	4.999991	22892.000000		1
9339.411133	1876.192871	2.840123	7.104934	4385.356934	6225.522949	468.564850	301.287445	109.815018	56.312153	28.240879	128.246521	195.888336	104.005257	0.117305	0.000000	3.970320	3.273278	0.453337	0.851560	3.642005	3.794176	2.670770	2.478981	2.040662	1.750602	1.450878	2.108046	2.292009	2.017055	0.000000	0.000000	22918.000000		1
4899.838867	1159.763306	2.463907	2.769197	3211.201904	4726.079590	273.206909	183.266586	42.876305	27.389767	17.703745	52.784355	86.748657	42.241055	0.118696	0.000000	3.690182	3.064369	0.391624	0.442354	3.506668	3.674501	2.436492	2.263083	1.632217	1.437588	1.248065	1.722505	1.938263	1.625735	0.000000	0.000000	22945.000000		1
15337.998047	6073.962891	3.259512	5.291696	10763.121094	14139.682617	1583.869873	965.370605	267.002441	149.977631	86.983017	420.255005	544.723938	254.137085	0.261827	0.000000	4.185769	3.783472	0.513153	0.723595	4.031938	4.150440	3.199719	2.984694	2.426515	2.176027	1.939434	2.623513	2.736176	2.405068	0.000000	0.000000	22996.000000		1
10034.862305	3213.126221	1.489446	3.577137	3728.896973	5654.710449	369.922211	240.716644	118.776367	40.757774	30.081871	109.907532	178.903107	177.040527	1.526886	0.000000	4.001512	3.506928	0.173025	0.553536	3.571580	3.752410	2.568110	2.381506	2.074730	1.610210	1.478305	2.041028	2.252618	2.248073	0.183806	0.000000	23023.000000		1
9599.025391	2531.977783	2.032184	3.028231	4084.754150	6274.659180	462.579315	292.899689	127.728462	61.634686	26.853197	100.588478	131.808243	85.280792	0.097821	0.000000	3.982227	3.403460	0.307963	0.481189	3.611166	3.797590	2.665186	2.466719	2.106288	1.789825	1.428996	2.002548	2.119943	1.930851	0.000000	0.000000	23090.000000		1
33897.062500	5667.479980	4.061284	7.021673	13147.926758	19855.339844	1908.932983	1206.734863	429.663483	213.000000	147.754257	610.012878	831.052185	503.272339	2.063970	0.000000	4.530162	3.753390	0.608663	0.846441	4.118857	4.297877	3.280791	3.081612	2.633128	2.328380	2.169540	2.785339	2.919628	2.701803	0.314703	0.000000	23132.000000		1
6254.090332	2032.520020	2.433070	1.594293	3701.473389	5622.161621	384.273926	230.595810	68.977066	42.345901	2.722941	44.328743	51.816063	55.041653	1.171512	99998.000000	3.796164	3.308035	0.386155	0.202568	3.568375	3.749903	2.584641	2.362851	1.838705	1.626811	0.435038	1.646685	1.714464	1.740691	0.068747	4.999991	23164.000000		1
22647.693359	5680.539551	3.111492	4.736623	10498.384766	15020.731445	1501.210327	927.378906	302.058380	118.187370	83.964035	404.420013	590.517456	261.627472	1.642835	0.000000	4.355024	3.754390	0.492969	0.675469	4.021122	4.176691	3.176441	2.967257	2.480091	2.072571	1.924093	2.606833	2.771233	2.417683	0.215594	0.000000	23196.000000		1
11525.449219	526.980103	2.846291	4.304899	3770.481201	5578.279785	413.140808	233.315674	57.721420	8.011553	0.265202	41.568798	49.231888	87.263641	0.431222	0.000000	4.061658	2.721794	0.454279	0.633963	3.576397	3.746500	2.616098	2.367944	1.761337	0.903717	0.000000	1.618767	1.692246	1.940833	0.000000	0.000000	23226.000000		1
12565.560547	3425.981445	1.689889	3.018980	7247.933105	10057.638672	939.646057	604.810608	194.395813	90.566322	57.826267	226.759644	322.864349	192.135422	0.887038	0.000000	4.099182	3.534785	0.227858	0.479860	3.860214	4.002496	2.972964	2.781619	2.288687	1.956967	1.762125	2.355566	2.509020	2.283607	0.000000	0.000000	23254.000000		1
6215.707031	1762.899414	1.822490	3.792999	3358.283936	4555.120117	322.321625	211.291611	73.010597	37.356411	33.566498	98.019722	132.378738	113.703613	0.130761	99998.000000	3.793491	3.246228	0.260665	0.578983	3.526117	3.658500	2.508289	2.324882	1.863386	1.572365	1.525906	1.991313	2.121818	2.055774	0.000000	4.999991	23300.000000		1
10017.198242	2417.318115	1.612795	2.596508	4950.788574	7053.158203	591.763306	377.955353	137.278793	33.310547	23.115705	143.600464	192.650406	145.944107	0.913337	99998.000000	4.000746	3.383334	0.207579	0.414390	3.694674	3.848384	2.772148	2.577441	2.137604	1.522582	1.363907	2.157156	2.284770	2.164186	0.000000	4.999991	23353.000000		1
17725.072266	4404.904785	3.604891	6.019458	10994.913086	14608.835938	1575.253906	959.122925	280.132996	138.555466	71.234367	355.385468	436.669739	247.093811	1.942659	0.000000	4.248588	3.643937	0.556892	0.779557	4.041192	4.164616	3.197351	2.981874	2.447364	2.141624	1.852690	2.550700	2.640153	2.392862	0.288397	0.000000	23390.000000		1
7871.311035	1293.310791	2.257297	1.412352	3561.363525	4836.949219	305.287048	189.353897	52.879951	14.302381	6.352502	0.000000	18.755299	14.333218	0.447269	0.000000	3.896047	3.111703	0.353589	0.149943	3.551616	3.684572	2.484708	2.277274	1.723291	1.155408	0.802945	0.000000	1.273124	1.156344	0.000000	0.000000	23437.000000		1
21815.533203	4815.492188	2.778449	5.359538	7537.937500	10998.826172	964.485535	621.114319	200.868576	115.868401	62.969944	253.242798	380.681396	215.402237	0.381273	0.000000	4.338766	3.682641	0.443802	0.729127	3.877253	4.041347	2.984296	2.793172	2.302912	2.063965	1.799133	2.403537	2.580562	2.333250	0.000000	0.000000	23519.000000		1
12882.179688	2786.861084	1.840992	3.857757	4705.149902	7400.778809	516.846924	309.628967	114.930946	56.598942	37.464340	220.521240	278.449280	171.520630	0.058394	0.000000	4.109989	3.445115	0.265052	0.586335	3.672574	3.869277	2.713362	2.490842	2.060437	1.752808	1.573618	2.343450	2.444746	2.234316	0.000000	0.000000	23558.000000		1
16972.447266	3445.846680	3.040566	5.581567	6480.088379	9361.996094	820.632202	475.999756	141.488098	50.070667	28.814455	196.273804	277.844849	145.506210	1.838267	0.000000	4.229744	3.537296	0.482955	0.746756	3.811581	3.971369	2.914149	2.677607	2.150720	1.699583	1.459610	2.292862	2.443802	2.162882	0.264409	0.000000	23613.000000		1
15480.833984	1446.282715	2.772281	4.699618	4915.054199	7011.577148	577.738464	351.197754	101.109627	90.624916	36.422039	158.349991	173.161179	102.858109	0.105800	0.000000	4.189795	3.160253	0.442837	0.672063	3.691528	3.845816	2.761731	2.545552	2.004792	1.957248	1.561364	2.199618	2.238451	2.012239	0.000000	0.000000	23657.000000		1
10563.180664	3462.465088	2.044519	5.001824	5251.930664	7972.210938	602.698242	377.175171	123.170692	62.825008	44.026539	174.425522	265.892303	220.656921	1.415990	0.000000	4.023795	3.539385	0.310591	0.699128	3.720319	3.901579	2.780100	2.576543	2.090507	1.798133	1.643715	2.241610	2.424706	2.343718	0.151060	0.000000	23701.000000		1
4630.298340	1211.459106	2.611927	4.008861	2448.537842	4362.395508	158.140289	101.106544	72.036140	38.787266	18.385250	57.302032	72.363014	85.583000	0.042783	0.000000	3.665609	3.083309	0.416961	0.603021	3.388907	3.639725	2.199043	2.004779	1.857550	1.588689	1.264470	1.758170	1.859517	1.932387	0.000000	0.000000	23766.000000		1
25490.464844	3111.171631	2.883296	5.735754	10451.657227	14872.224609	1499.067139	911.614868	314.343994	140.390289	100.505211	455.573059	619.362732	416.119720	2.568616	99998.000000	4.406378	3.492924	0.459889	0.758591	4.019185	4.172376	3.175821	2.959811	2.497405	2.147337	2.002189	2.658558	2.791945	2.619218	0.409699	4.999991	23807.000000		1
23135.871094	8017.631348	3.139246	5.766592	12416.125000	16692.312500	1690.591919	1092.957153	315.389374	181.311508	94.902061	523.834717	704.282776	386.824188	3.092561	0.000000	4.364286	3.904046	0.496825	0.760919	4.093986	4.222517	3.228039	3.038603	2.498847	2.258425	1.977276	2.719194	2.847747	2.587514	0.490318	0.000000	23895.000000		1
16965.388672	2384.658203	1.840992	3.173167	5575.640137	8578.960938	617.148621	367.038910	89.052208	62.291523	34.855499	120.182549	180.398712	34.960346	0.292396	99998.000000	4.229564	3.377426	0.265052	0.501493	3.746295	3.933435	2.790390	2.564712	1.949645	1.794429	1.542271	2.079841	2.256233	1.543576	0.000000	4.999991	23998.000000		1
24097.351562	6447.413086	2.312804	5.356454	10458.817383	14276.825195	1434.478149	906.057922	244.044006	134.962906	98.796822	369.490479	525.916199	311.741302	0.089736	0.000000	4.381969	3.809386	0.364139	0.728877	4.019483	4.154632	3.156694	2.957156	2.387468	2.130214	1.994743	2.567603	2.720917	2.493794	0.000000	0.000000	24031.000000		1
21244.070312	4823.294434	2.846291	6.873654	10510.337891	13157.504883	1473.959229	907.710815	271.480011	111.366142	74.250259	291.314636	399.800568	235.418777	0.305999	0.000000	4.327238	3.683344	0.454279	0.837188	4.021616	4.119174	3.168485	2.957947	2.433738	2.046753	1.870698	2.464362	2.601843	2.371841	0.000000	0.000000	24053.000000		1
16788.160156	3522.483887	2.704439	4.267894	5438.968750	7920.373047	630.735596	405.351288	90.331963	56.040783	63.586693	206.200363	253.239716	229.127960	0.001699	0.000000	4.225003	3.546849	0.432077	0.630214	3.735517	3.898746	2.799847	2.607831	1.955841	1.748504	1.803366	2.314289	2.403532	2.360078	0.000000	0.000000	24117.000000		1
14900.554688	5548.139648	1.921169	3.274930	5966.402344	9070.462891	715.122070	448.609985	150.190414	70.451096	47.668434	210.995575	260.064026	213.650665	1.784436	0.000000	4.173203	3.744147	0.283566	0.515202	3.775712	3.957629	2.854380	2.651869	2.176642	1.847888	1.678231	2.324273	2.415080	2.329704	0.251501	0.000000	24139.000000		1
11548.175781	1697.046143	3.666565	5.754257	4834.395508	7322.846680	497.789459	339.723175	141.722458	64.971291	41.837082	179.054199	245.147980	136.766891	2.483667	0.000000	4.062513	3.229694	0.564259	0.759989	3.684342	3.864680	2.697046	2.531125	2.151439	1.812721	1.621561	2.252985	2.389428	2.135981	0.395093	0.000000	24187.000000		1
26964.070312	3757.785400	2.985059	3.694319	9529.440430	12931.519531	1286.578979	812.898193	246.594254	103.644463	69.732582	359.900055	449.664612	264.023560	1.079189	0.000000	4.430786	3.574932	0.474953	0.567534	3.979067	4.111650	3.109437	2.910036	2.391983	2.015546	1.843436	2.556182	2.652889	2.421643	0.033097	0.000000	24250.000000		1
10297.103516	1863.444702	1.733061	1.523367	2833.783203	4053.824463	205.028534	136.751480	69.273109	19.495396	7.419476	30.485842	42.311981	38.540565	1.155241	0.000000	4.012715	3.270317	0.238814	0.182805	3.452367	3.607865	2.311814	2.135932	1.840565	1.289932	0.870373	1.484098	1.626463	1.585918	0.062673	0.000000	24303.000000		1
23048.000000	5763.196289	3.802250	4.668780	10973.178711	15240.422852	1590.956299	961.105774	286.423828	128.332870	90.119179	391.758179	522.459351	282.464294	0.089522	99998.000000	4.362633	3.760664	0.580041	0.669203	4.040332	4.182997	3.201658	2.982771	2.457009	2.108338	1.954817	2.593018	2.718052	2.450963	0.000000	4.999991	24354.000000		1
22968.507812	8243.441406	2.815454	5.686414	12528.755859	17484.271484	1802.735229	1107.648071	346.223694	139.317154	99.737366	485.738190	699.660217	349.720642	1.403469	99998.000000	4.361133	3.916109	0.449548	0.754838	4.097908	4.242648	3.255932	3.044402	2.539357	2.144005	1.998858	2.686402	2.844887	2.543721	0.147203	4.999991	24398.000000		1
16574.935547	3683.220703	2.235711	9.109365	8360.046875	11288.799805	1151.258301	707.745789	190.544220	85.459656	81.225677	345.816620	416.270813	282.865173	0.683995	0.000000	4.219452	3.566228	0.349416	0.959488	3.922209	4.052648	3.061173	2.849877	2.279996	1.931761	1.909693	2.538846	2.619376	2.451580	0.000000	0.000000	24472.000000		1
26283.195312	5983.048340	2.531749	4.755125	10191.219727	14041.203125	1392.456055	879.220154	275.985382	128.659744	93.717903	414.056671	549.503723	362.104950	1.605056	99998.000000	4.419678	3.776922	0.403421	0.677162	4.008226	4.147404	3.143781	2.944098	2.440886	2.109443	1.971823	2.617060	2.739971	2.558835	0.205490	4.999991	24538.000000		1
18403.349609	3636.227539	1.785485	5.754257	9844.428711	14907.095703	1345.644897	832.982605	283.318512	104.329048	80.251221	393.238373	550.845154	306.841248	1.118042	0.000000	4.264897	3.560651	0.251756	0.759989	3.993191	4.173393	3.128931	2.920636	2.452275	2.018405	1.904452	2.594656	2.741030	2.486914	0.048458	0.000000	24580.000000		1
6809.462402	1789.148193	1.554204	1.757731	3113.657227	4669.856934	267.828888	161.526230	48.877258	55.325356	19.914785	67.873093	57.604240	78.888206	0.200076	0.000000	3.833113	3.252646	0.191508	0.244952	3.493271	3.669304	2.427857	2.208243	1.689107	1.742924	1.299176	1.831698	1.760454	1.897012	0.000000	0.000000	24626.000000		1
9107.843750	1923.734863	2.630429	4.693450	2875.830078	4068.586182	194.812119	129.735977	41.673645	25.579613	10.571056	24.151842	40.693016	43.218597	0.154913	0.000000	3.959416	3.284145	0.420027	0.671492	3.458763	3.609443	2.289616	2.113060	1.619861	1.407894	1.024118	1.382950	1.609520	1.635671	0.000000	0.000000	24651.000000		1
24523.162109	6764.375000	3.296517	4.526928	11851.246094	15544.309570	1598.881592	1039.503662	277.511810	184.685120	75.563934	403.710754	573.402710	291.018585	2.222343	0.000000	4.389576	3.830228	0.518055	0.655804	4.073764	4.191571	3.203816	3.016826	2.443281	2.266432	1.878315	2.606070	2.758460	2.463921	0.346811	0.000000	24679.000000		1
6716.787109	2194.228027	2.525582	4.465254	3189.566406	5036.571777	285.387695	179.942322	70.481934	34.827747	15.813413	62.371700	48.963604	58.624958	0.618678	0.000000	3.827162	3.341282	0.402361	0.649846	3.503732	3.702135	2.455435	2.255133	1.848078	1.541925	1.199026	1.794988	1.689873	1.768082	0.000000	0.000000	24783.000000		1
9107.992188	2120.791992	3.882427	5.048080	3931.017578	6118.905762	392.091217	247.414520	68.347984	59.201618	30.072620	126.988365	173.707001	111.548080	1.004549	0.000000	3.959423	3.326498	0.589103	0.703126	3.594505	3.786674	2.593387	2.393425	1.834726	1.772334	1.478171	2.103764	2.239817	2.047462	0.001971	0.000000	24834.000000		1
14510.230469	3355.314453	3.043650	4.378909	7371.964355	10542.257812	1007.278564	590.159729	157.030151	117.598381	36.721161	194.799774	279.565582	189.671524	0.459721	0.000000	4.161674	3.525733	0.483395	0.641366	3.867583	4.022933	3.003150	2.770970	2.195983	2.070401	1.564916	2.289588	2.446484	2.278002	0.000000	0.000000	24865.000000		1
20161.712891	3004.468262	2.266548	5.815931	8609.666016	12050.773438	1157.342529	725.662292	204.041748	127.756210	81.324356	342.569458	410.032410	246.529495	0.678707	0.000000	4.304527	3.477768	0.355365	0.764619	3.934986	4.081015	3.063462	2.860734	2.309719	2.106382	1.910221	2.534749	2.612818	2.391869	0.000000	0.000000	24908.000000		1
23693.341797	4258.267090	2.507080	5.686414	9236.648438	12905.434570	1237.886719	780.555969	220.845032	158.112534	88.355286	392.615448	577.053894	404.003693	1.687861	99998.000000	4.374626	3.629233	0.399168	0.754838	3.965514	4.110773	3.092681	2.892404	2.344088	2.198966	1.946233	2.593967	2.761216	2.606385	0.227337	4.999991	24942.000000		1
17651.449219	2624.597900	2.229543	4.055117	8207.315430	11396.826172	1056.787964	671.669128	208.358978	83.507645	59.035095	238.120132	342.631134	176.479279	0.337795	0.000000	4.246780	3.419063	0.348216	0.608003	3.914201	4.056784	3.023988	2.827155	2.318812	1.921726	1.771110	2.376796	2.534827	2.246694	0.000000	0.000000	24965.000000		1
14096.618164	3396.315674	2.414567	4.644111	5724.825195	8308.536133	680.562622	437.955658	153.052124	75.548515	54.224461	266.203735	305.151367	270.638153	1.153031	0.000000	4.149115	3.531008	0.382839	0.666903	3.757762	3.919524	2.832868	2.641430	2.184839	1.878226	1.734195	2.425214	2.484515	2.432389	0.061841	0.000000	25026.000000		1
30444.861328	8282.265625	2.932636	6.438847	15217.865234	20304.871094	2255.569824	1385.594727	367.951721	198.938156	122.205482	610.274963	841.996338	423.243134	1.279546	0.000000	4.483514	3.918149	0.467258	0.808808	4.182353	4.307600	3.353256	3.141636	2.565791	2.298718	2.087091	2.785526	2.925310	2.626590	0.107056	0.000000	25105.000000		1
15731.107422	1546.562866	3.438369	2.818537	5457.030273	7622.539551	607.604492	385.007874	117.693970	36.798256	40.464821	191.222641	269.762390	185.650330	0.107191	0.000000	4.196759	3.189368	0.536352	0.450024	3.736956	3.882100	2.783621	2.585470	2.070754	1.565827	1.607078	2.281539	2.430981	2.268696	0.000000	0.000000	25154.000000		1
23260.798828	5766.048828	3.003561	3.355108	12819.410156	17004.482422	1847.514160	1133.335693	355.203522	119.316017	71.407051	413.692810	551.606873	254.328262	3.202456	0.000000	4.366625	3.760878	0.477637	0.525706	4.107868	4.230564	3.266588	3.054358	2.550477	2.076699	1.853741	2.616678	2.741630	2.405395	0.505483	0.000000	25169.000000		1
4333.001465	983.324097	2.636597	3.176251	1454.926392	2317.552979	0.000000	0.000000	0.000000	0.000000	0.000000	0.000000	0.000000	0.000000	1.208606	0.000000	3.636789	2.992697	0.421044	0.501915	3.162841	3.365030	0.000000	0.000000	0.000000	0.000000	0.000000	0.000000	0.000000	0.000000	0.082285	0.000000	25194.000000		1
9910.559570	8624.631836	2.778449	6.118138	13699.790039	19872.744141	1954.954712	1249.160889	476.403717	244.676163	146.970993	598.599976	771.736450	456.905243	0.327183	0.000000	3.996098	3.935740	0.443802	0.786619	4.136714	4.298258	3.291137	3.096618	2.677975	2.388592	2.167232	2.777137	2.887469	2.659826	0.000000	0.000000	25228.000000		1
27886.236328	11900.795898	2.269632	5.202267	13715.264648	26947.509766	1477.339111	1239.329956	901.632812	605.883728	372.016083	701.667725	985.380981	731.083557	1.162090	0.000000	4.445390	4.075576	0.355955	0.716193	4.137204	4.430519	3.169480	3.093187	2.955030	2.782389	2.570562	2.846132	2.993604	2.863967	0.065240	0.000000	25317.000000		1
6305.499512	0.000000	2.365228	2.565671	1941.065552	2571.832031	67.660309	52.839863	17.367617	33.754604	14.397976	0.000000	12.532314	35.173122	0.717796	0.000000	3.799720	0.000000	0.373873	0.409201	3.288040	3.410243	1.830334	1.722962	1.239740	1.528333	1.158301	0.000000	1.098031	1.546211	0.000000	0.000000	25363.000000		0
6611.036133	175.440063	2.454656	3.870092	1526.321167	2341.451904	0.000000	3.197837	5.877606	17.398455	0.000000	0.000000	0.000000	0.000000	0.750254	99998.000000	3.820270	2.244129	0.389991	0.587721	3.183646	3.369485	0.000000	0.504856	0.769200	1.240511	0.000000	0.000000	0.000000	0.000000	0.000000	4.999991	25392.000000		0
23199.789062	7985.492676	2.759946	5.476720	11223.920898	15356.753906	1594.786377	994.487244	327.930939	191.617355	94.757126	429.247192	546.000610	328.825226	0.842096	0.000000	4.365484	3.902302	0.440901	0.738521	4.050145	4.186299	3.202703	2.997599	2.515782	2.282435	1.976612	2.632707	2.737193	2.516965	0.000000	0.000000	25443.000000		1
5040.118164	977.258423	3.567886	5.020327	1632.623779	2570.777344	0.000000	0.000000	0.000000	11.730542	0.000000	0.000000	0.000000	18.083044	0.213261	0.000000	3.702441	2.990009	0.552411	0.700732	3.212886	3.410064	0.000000	0.000000	0.000000	1.069318	0.000000	0.000000	0.000000	1.257272	0.000000	0.000000	25513.000000		1
4986.122070	564.971802	1.711475	5.304030	2534.827148	4038.809570	146.045868	110.296082	29.095076	34.001305	11.773715	40.736191	19.091427	33.455482	0.090737	99998.000000	3.697763	2.752027	0.233371	0.724606	3.403948	3.606253	2.164489	2.042560	1.463820	1.531496	1.070914	1.609980	1.280838	1.524467	0.000000	4.999991	25579.000000		1
11441.092773	1690.838623	4.172298	6.346334	3356.695801	5225.161133	316.585876	189.227463	79.356934	33.995136	25.406923	114.838432	158.642944	76.149841	0.204120	0.000000	4.058467	3.228102	0.620375	0.802523	3.525912	3.718100	2.500492	2.276984	1.899585	1.531417	1.404952	2.060087	2.200421	1.881669	0.000000	0.000000	25610.000000		1
6929.364258	1392.135376	2.935719	5.917695	3225.448975	4614.186035	286.158630	165.436417	37.936153	13.953918	15.606802	67.826836	127.450920	67.447533	1.309870	0.000000	3.840693	3.143682	0.467715	0.772153	3.508590	3.664095	2.456607	2.218631	1.579053	1.144696	1.193314	1.831402	2.105343	1.828966	0.117228	0.000000	25630.000000		1
8455.000977	1081.041626	2.069189	1.770066	3816.490479	5620.690430	344.527618	221.097900	92.028015	62.732498	24.808678	46.034054	39.089474	91.824486	2.069969	99998.000000	3.927114	3.033842	0.315800	0.247989	3.581664	3.749790	2.537224	2.344585	1.963920	1.797493	1.394604	1.663079	1.592060	1.962958	0.315964	4.999991	25670.000000		1
14253.148438	2262.326416	3.422950	5.532228	7011.959473	9172.069336	893.963501	541.085144	144.392990	61.033356	37.337910	204.180511	272.291046	187.981628	0.597747	0.000000	4.153911	3.354555	0.534401	0.742900	3.845840	3.962467	2.951320	2.733266	2.159546	1.785567	1.572150	2.310014	2.435033	2.274115	0.000000	0.000000	25700.000000		1
10920.623047	1942.163330	2.790784	4.415914	3110.154053	4494.197754	248.833054	148.596115	26.625000	20.756645	11.545518	5.476720	23.257557	80.723030	0.868111	0.000000	4.038248	3.288286	0.445726	0.645021	3.492782	3.652652	2.395908	2.172008	1.425290	1.317157	1.062413	0.738521	1.366564	1.906997	0.000000	0.000000	25727.000000		1
14416.691406	3593.443848	5.942365	5.316366	6004.785645	8181.744629	704.393799	434.828735	83.735840	72.369179	25.416174	131.395020	165.158875	121.289612	0.217209	99998.000000	4.158865	3.555511	0.773959	0.725615	3.778497	3.912846	2.847816	2.638318	1.922911	1.859554	1.405110	2.118579	2.217902	2.083824	0.000000	4.999991	25768.000000		1
18427.621094	4210.592285	3.012813	5.242356	8038.388184	11562.959961	1070.319458	639.314575	201.084442	84.719551	63.525017	298.542908	366.955658	184.509338	1.593282	0.000000	4.265469	3.624343	0.478972	0.719526	3.905169	4.063069	3.029513	2.805715	2.303379	1.927984	1.802945	2.475007	2.564614	2.266018	0.202293	0.000000	25789.000000		1
18188.332031	2372.637939	2.735276	3.540132	7697.764160	10703.074219	1023.856750	647.745483	199.354462	100.943108	49.555683	214.326004	326.574097	260.474152	0.062821	0.000000	4.259793	3.375232	0.437001	0.549019	3.886365	4.029509	3.010239	2.811404	2.299626	2.004077	1.695094	2.331075	2.513982	2.415765	0.000000	0.000000	25898.000000		1
41884.113281	10907.779297	2.562587	7.493485	21696.205078	31034.814453	3305.163574	2066.437988	690.230164	263.095337	202.629395	917.748413	1256.629761	574.074951	2.605206	99998.000000	4.622049	4.037736	0.408679	0.874684	4.336384	4.491849	3.519193	3.315222	2.838994	2.420113	2.306702	2.962724	3.099207	2.758969	0.415842	4.999991	25947.000000		1
15502.907227	2696.704834	2.439237	6.784225	6495.932617	9108.538086	822.093933	506.892639	161.665009	75.021194	45.232281	194.257034	287.077576	187.861359	1.054774	0.000000	4.190413	3.430833	0.387254	0.831500	3.812642	3.959449	2.914922	2.704916	2.208616	1.875184	1.655448	2.288377	2.457999	2.273838	0.023160	0.000000	26001.000000		1
4702.498047	263.184753	2.963473	2.744528	3730.297119	5148.742676	355.678436	231.591858	94.263725	40.634426	22.918346	66.346642	91.352676	83.828354	0.841331	0.000000	3.672329	2.420261	0.471801	0.438468	3.571743	3.711701	2.551058	2.364723	1.974345	1.608894	1.360183	1.821819	1.960721	1.923391	0.000000	0.000000	26072.000000		1
9330.850586	1674.362183	4.221638	4.970987	4258.189941	5961.428223	437.557861	279.667358	81.682076	36.246265	24.417044	94.368576	112.778496	121.844688	0.639586	99998.000000	3.969921	3.223849	0.625481	0.696443	3.629225	3.775350	2.641036	2.446642	1.912127	1.559263	1.387693	1.974827	2.052226	2.085807	0.000000	4.999991	26093.000000		1
6718.264160	464.916779	1.834825	3.077571	2172.426025	3341.847656	66.223289	68.933899	27.272585	26.470814	8.005385	16.208132	34.084564	33.221119	0.054364	0.000000	3.827257	2.667375	0.263595	0.488208	3.336945	3.523987	1.821011	1.838433	1.435726	1.422767	0.903382	1.209733	1.532558	1.521414	0.000000	0.000000	26134.000000		1
8952.355469	2445.839600	1.174904	2.466991	3444.751953	5407.693848	312.814453	196.332397	68.847549	35.709694	14.616921	75.705788	106.678856	84.170647	1.491184	99998.000000	3.951937	3.388428	0.070003	0.392168	3.537158	3.733012	2.495287	2.292992	1.837888	1.552786	1.164856	1.879129	2.028078	1.925161	0.173531	4.999991	26163.000000		1
13569.243164	1430.790039	3.826920	5.035745	6751.386719	10293.446289	820.826477	528.441833	185.684250	85.471985	65.763809	271.902496	360.455139	214.766983	0.021799	0.000000	4.132555	3.155576	0.582849	0.702064	3.829393	4.012561	2.914251	2.722997	2.268775	1.931824	1.817987	2.434413	2.556851	2.331968	0.000000	0.000000	26185.000000		1
25906.199219	4817.604980	2.821621	6.084217	13143.227539	18217.685547	1900.662354	1173.781982	363.992188	139.924652	109.269196	511.805023	714.212402	447.148285	1.445194	0.000000	4.413404	3.682831	0.450499	0.784205	4.118702	4.260493	3.278905	3.069587	2.561092	2.145894	2.038498	2.709105	2.853827	2.650452	0.159926	0.000000	26215.000000		1
9961.052734	2357.802002	2.170952	3.305768	5009.327148	7409.558105	509.729675	315.244446	105.994270	55.007732	10.842425	92.669434	147.643250	109.972290	0.541179	99998.000000	3.998305	3.372507	0.336650	0.519272	3.699780	3.869792	2.707340	2.498647	2.025282	1.740424	1.035126	1.966936	2.169214	2.041283	0.000000	4.999991	26338.000000		1
23743.845703	6880.314453	3.496960	9.124783	11910.391602	17206.546875	1651.098511	1015.367249	635.919373	585.799377	283.383270	641.192566	952.067322	546.509460	1.058954	99998.000000	4.375551	3.837608	0.543691	0.960223	4.075926	4.235694	3.217773	3.006623	2.803402	2.767749	2.452374	2.806988	2.978668	2.737598	0.024877	4.999991	26402.000000		1
15951.955078	3101.624512	2.226459	4.943233	5794.422363	8747.215820	704.652832	395.507996	140.186768	45.475895	38.330872	213.123352	305.771210	213.696930	1.124326	0.000000	4.202814	3.491589	0.347615	0.694011	3.763010	3.941870	2.847975	2.597155	2.146707	1.657781	1.583549	2.328631	2.485397	2.329798	0.050892	0.000000	26434.000000		1
19577.369141	1442.505127	4.095205	3.361275	8948.189453	12041.975586	1188.241577	719.575012	221.033142	110.259079	59.846119	342.288849	411.447845	249.674911	0.728744	0.000000	4.291754	3.159117	0.612276	0.526504	3.951735	4.080698	3.074905	2.857076	2.344457	2.042414	1.777036	2.534393	2.614315	2.397375	0.000000	0.000000	26469.000000		1
11490.630859	2887.878174	1.989012	5.334868	5720.958496	7772.326172	735.712219	447.111267	112.035309	70.525108	39.681549	149.006256	165.195892	180.417221	0.291378	0.000000	4.060344	3.460579	0.298637	0.727124	3.757469	3.890551	2.866708	2.650416	2.049355	1.848344	1.598589	2.173204	2.217999	2.256278	0.000000	0.000000	26511.000000		1
35969.324219	6572.872070	4.727372	6.593033	18530.593750	30051.320312	2746.029297	1752.794067	709.851990	310.409149	196.067200	944.740356	1375.739136	821.455566	1.667148	0.000000	4.555932	3.817755	0.674620	0.819085	4.267889	4.477864	3.438705	3.243731	2.851168	2.491935	2.292405	2.975312	3.138536	2.914584	0.221974	0.000000	26528.000000		1
13413.856445	4786.770508	4.323402	5.822099	6849.369141	9905.564453	828.736267	537.810181	179.920731	104.840950	57.631992	230.102417	342.106903	166.343033	1.504794	0.000000	4.127553	3.680043	0.635826	0.765080	3.835651	3.995879	2.918416	2.730629	2.255081	2.020531	1.760664	2.361921	2.534162	2.221005	0.177477	0.000000	26647.000000		1
10323.419922	2309.627930	1.276668	3.496960	3394.234131	4801.547852	305.391907	177.814545	41.087734	34.062977	20.297169	108.825142	147.189941	110.570534	1.862048	0.000000	4.013824	3.363542	0.106078	0.543691	3.530742	3.681381	2.484858	2.249967	1.613712	1.532283	1.307436	2.036729	2.167878	2.043639	0.269991	0.000000	26704.000000		1
14025.210938	3771.097900	2.704439	4.270978	6325.065918	8720.289062	766.885742	465.049377	138.213165	83.510727	39.515030	234.089691	300.485657	227.320892	0.907920	0.000000	4.146909	3.576468	0.432077	0.630527	3.801065	3.940531	2.884731	2.667499	2.140549	1.921742	1.596762	2.369382	2.477824	2.356639	0.000000	0.000000	26752.000000		1
8115.080566	2965.020996	3.580221	5.674079	3624.238037	5386.878418	345.545258	187.719513	51.658791	23.784878	19.575573	56.546516	57.641243	116.812027	0.330900	0.000000	3.909293	3.472028	0.553910	0.753895	3.559217	3.731337	2.538505	2.273510	1.713144	1.376301	1.291714	1.752406	1.760733	2.067487	0.000000	0.000000	26805.000000		1
16380.617188	2220.886963	3.083739	4.175382	5902.004395	8632.482422	704.776184	431.115936	128.197189	71.490318	33.905708	165.300735	213.428650	164.646973	0.020646	0.000000	4.214330	3.346526	0.489078	0.620696	3.770999	3.936136	2.848051	2.634594	2.107878	1.854247	1.530273	2.218275	2.329253	2.216554	0.000000	0.000000	26866.000000		1
10370.780273	1017.689270	1.230412	3.426034	3151.432861	4549.778809	236.791046	158.349991	61.856716	10.975026	16.692278	20.047386	38.531315	58.224072	0.336001	0.000000	4.015811	3.007615	0.090050	0.534792	3.498508	3.657990	2.374365	2.199618	1.791387	1.040406	1.222516	1.302058	1.585814	1.765103	0.000000	0.000000	26902.000000		1
23216.923828	6119.827637	4.289481	5.963951	10511.641602	14094.554688	1424.067505	909.937317	255.598770	102.744011	87.383904	369.715607	498.779327	201.220123	0.611467	0.000000	4.365805	3.786739	0.632405	0.775534	4.021670	4.149051	3.153531	2.959012	2.407559	2.011756	1.941431	2.567868	2.697908	2.303671	0.000000	0.000000	26946.000000		1
23648.783203	5432.974121	2.170952	4.668780	9944.536133	13268.652344	1348.222900	867.983032	313.258514	122.153061	88.583481	424.982361	496.500427	309.107819	2.282827	0.000000	4.373809	3.735038	0.336650	0.669203	3.997585	4.122827	3.129762	2.938511	2.495903	2.086904	1.947353	2.628371	2.695920	2.490110	0.358473	0.000000	27035.000000		1
4897.214355	1029.117676	2.541001	2.676685	1917.107910	2854.253174	26.674339	39.471855	6.386423	46.626129	11.511597	1.952007	2.716774	30.908314	0.013582	0.000000	3.689949	3.012465	0.405005	0.427597	3.282647	3.455492	1.426094	1.596287	0.805258	1.668629	1.061136	0.290481	0.434053	1.490075	0.000000	0.000000	27087.000000		1
7040.906250	1829.264526	2.084607	2.969640	2524.811035	4304.883789	183.864838	106.284142	51.134556	32.777058	5.334868	0.246699	0.000000	19.242529	0.156959	0.000000	3.847629	3.262276	0.319024	0.472704	3.402229	3.633961	2.264499	2.026469	1.708714	1.515570	0.727124	0.000000	0.000000	1.284262	0.000000	0.000000	27157.000000		1
16582.707031	7899.298828	2.877128	6.889072	13471.922852	17880.888672	1917.487305	1222.483521	359.674957	176.482376	91.787483	473.427917	642.188599	548.165405	1.283460	0.000000	4.219656	3.897588	0.458959	0.838161	4.129430	4.252389	3.282732	3.087243	2.555910	2.246701	1.962783	2.675254	2.807662	2.738912	0.108382	0.000000	27196.000000		1
15605.546875	2777.594482	2.741444	4.338820	5318.869629	7554.114746	590.098083	371.053955	119.427032	57.638161	24.731585	103.225067	194.654846	81.031403	0.152475	0.000000	4.193279	3.443669	0.437979	0.637372	3.725819	3.878184	2.770924	2.569437	2.077103	1.760710	1.393252	2.013785	2.289265	1.908653	0.000000	0.000000	27251.000000		1
20299.058594	4914.122559	2.957305	5.288612	7334.524414	10506.676758	891.545898	568.977539	210.483673	97.443062	47.979893	238.878738	349.936493	166.842606	1.018547	0.000000	4.307476	3.691446	0.470896	0.723342	3.865372	4.021465	2.950144	2.755095	2.323218	1.988751	1.681059	2.378177	2.543989	2.222307	0.007981	0.000000	27282.000000		1
25522.414062	3793.063477	2.010598	3.194753	9551.750977	12892.710938	1277.716309	788.049438	238.249649	112.417694	28.089777	224.042877	294.170166	189.893555	0.553701	99998.000000	4.406922	3.578990	0.303325	0.504437	3.980083	4.110344	3.106434	2.896554	2.377032	2.050835	1.448548	2.350331	2.468599	2.278510	0.000000	4.999991	27321.000000		1
18050.960938	7447.864258	3.074487	6.697881	8340.730469	11938.984375	1104.552002	664.662903	206.807861	109.765678	71.474899	332.121735	419.474823	347.287567	0.790112	0.000000	4.256500	3.872032	0.487773	0.825937	3.921204	4.076967	3.043186	2.822602	2.315567	2.040467	1.854154	2.521297	2.622706	2.540689	0.000000	0.000000	27382.000000		1
17856.402344	4678.617676	2.803118	5.223854	7503.936035	10696.262695	955.823303	597.449707	187.904541	123.827530	49.712952	231.166306	280.037415	166.765503	0.156228	0.000000	4.251794	3.670118	0.447641	0.717991	3.875289	4.029232	2.980378	2.776301	2.273937	2.092817	1.696470	2.363925	2.447216	2.222106	0.000000	0.000000	27422.000000		1
8631.989258	1066.510986	2.852458	5.353371	3249.335449	4647.700195	281.039612	180.528229	32.508774	43.517723	10.019067	41.362186	50.746006	22.634642	1.686187	0.000000	3.936111	3.027965	0.455219	0.728627	3.511795	3.667238	2.448767	2.256545	1.512001	1.638666	1.000827	1.616603	1.705402	1.354774	0.226906	0.000000	27513.000000		1
3674.795898	0.000000	2.911049	2.944971	1161.573486	1889.224731	0.000000	0.000000	0.000000	17.484798	0.000000	0.000000	0.000000	28.197706	0.923158	99998.000000	3.565233	0.000000	0.464050	0.469081	3.065047	3.276284	0.000000	0.000000	0.000000	1.242661	0.000000	0.000000	0.000000	1.450214	0.000000	4.999991	27544.000000		0
9232.750977	1853.428711	2.550252	4.107540	3023.846436	4867.231445	250.812805	148.071884	51.871571	38.494312	10.567973	47.890461	58.051380	49.327484	0.434988	99998.000000	3.965331	3.267976	0.406583	0.613582	3.480560	3.687282	2.399350	2.170473	1.714929	1.585397	1.023992	1.680249	1.763813	1.693089	0.000000	4.999991	27593.000000		1
12531.709961	5134.616211	3.438369	5.159095	9090.368164	12807.173828	1197.033325	753.742859	233.898499	108.973160	53.219162	255.934891	355.098694	233.753571	0.438007	0.000000	4.098011	3.710508	0.536352	0.712574	3.958581	4.107453	3.078106	2.877223	2.369027	2.037320	1.726068	2.408129	2.550349	2.368758	0.000000	0.000000	27625.000000		1
57090.773438	10517.439453	2.383730	6.963082	21728.673828	32553.572266	3327.341797	2064.421143	737.001221	389.445374	241.083618	1117.546875	1538.723999	870.434631	1.134702	0.000000	4.756566	4.021910	0.377257	0.842802	4.337033	4.512599	3.522097	3.314798	2.867468	2.590446	2.382168	3.048266	3.187161	2.939736	0.054882	0.000000	27733.000000		1
12958.330078	1857.517822	2.300469	1.427771	3988.609375	5958.794922	382.488464	239.291962	96.829399	58.995007	19.190105	91.025803	111.544998	52.414307	0.845851	0.000000	4.112549	3.268933	0.361816	0.154659	3.600821	3.775158	2.582618	2.378928	1.986007	1.770815	1.283077	1.959165	2.047450	1.719450	0.000000	0.000000	27762.000000		1
8753.340820	3777.703369	1.427771	2.599592	9229.830078	13876.867188	1231.025391	787.503601	294.466217	100.443535	72.094727	339.248260	426.212799	247.007477	2.434118	0.000000	3.942174	3.577228	0.154659	0.414905	3.965194	4.142292	3.090267	2.896253	2.469035	2.001922	1.857903	2.530518	2.629627	2.392710	0.386342	0.000000	27802.000000		1
17819.173828	3207.248535	3.438369	5.485971	6731.292969	9637.498047	782.128662	524.402100	177.290314	63.383167	49.897976	195.003311	295.181641	238.373001	0.210548	0.000000	4.250887	3.506133	0.536352	0.739254	3.828099	3.983964	2.893278	2.719664	2.248685	1.801974	1.698083	2.290042	2.470089	2.377257	0.000000	0.000000	27822.000000		1
4926.062988	1324.249878	4.036614	4.126042	2570.943848	4570.840820	187.833618	101.606110	67.305679	30.399496	29.943104	84.121307	109.509727	85.314713	1.448806	0.000000	3.692500	3.121970	0.606017	0.615534	3.410093	3.659996	2.273773	2.006920	1.828052	1.482866	1.476297	1.924906	2.039453	1.931024	0.161010	0.000000	27858.000000		1
15218.972656	3638.327637	2.877128	4.804465	7083.508301	9928.093750	913.024109	548.967163	121.551727	92.990143	43.776756	227.845123	323.151154	149.734024	3.113535	0.000000	4.182385	3.560902	0.458959	0.681645	3.850248	3.996866	2.960482	2.739546	2.084761	1.968437	1.641244	2.357640	2.509406	2.175320	0.493254	0.000000	27886.000000		1
22616.656250	4335.317383	3.271847	2.898715	8393.160156	11540.130859	1080.492676	676.868347	190.926605	73.855545	50.881691	215.821625	287.743652	120.349075	0.988311	0.000000	4.354428	3.637021	0.514793	0.462205	3.923925	4.062211	3.033622	2.830504	2.280866	1.868383	1.706562	2.334095	2.459006	2.080443	0.000000	0.000000	27918.000000		1
19979.205078	5489.665527	2.994310	7.178944	10820.068359	15638.875977	1494.398315	904.648682	271.341248	132.539093	73.744530	388.128601	584.886536	315.003906	0.509116	0.000000	4.300578	3.739546	0.476297	0.856061	4.034230	4.194206	3.174466	2.956480	2.433516	2.122344	1.867730	2.588976	2.767072	2.498316	0.000000	0.000000	27959.000000		1
40762.312500	9940.881836	3.567886	4.132210	18005.511719	24397.929688	2651.500244	1638.618652	474.294434	240.062897	134.407837	646.706299	882.997742	460.901764	1.547879	0.000000	4.610259	3.997425	0.552411	0.616182	4.255405	4.387353	3.423492	3.214478	2.676048	2.380325	2.128425	2.810707	2.945960	2.663608	0.189737	0.000000	28035.000000		1
17719.119141	4699.975586	3.863925	6.124305	11498.379883	16958.248047	1487.314941	998.980225	382.041321	215.695190	136.208740	415.783569	592.654480	406.467590	0.530973	99998.000000	4.248442	3.672096	0.587029	0.787057	4.060637	4.229381	3.172403	2.999557	2.582110	2.333840	2.134205	2.618867	2.772802	2.609026	0.000000	4.999991	28177.000000		1
9012.929688	1461.442383	0.968294	0.181941	3208.121338	4216.735352	217.619446	144.220291	26.649670	11.033617	0.000000	0.000000	27.855412	0.126433	1.891889	99998.000000	3.954866	3.164782	0.000000	0.000000	3.506251	3.624976	2.337698	2.159026	1.425692	1.042718	0.000000	0.000000	1.444910	0.000000	0.276896	4.999991	28193.000000		1
29503.041016	5820.137695	3.006645	6.229152	10733.417969	15668.865234	1518.799927	946.726318	328.695709	125.218292	86.881256	397.614197	557.274780	311.025879	1.154985	0.000000	4.469867	3.764933	0.478082	0.794429	4.030738	4.195037	3.181501	2.976224	2.516794	2.097668	1.938926	2.599462	2.746069	2.492796	0.062576	0.000000	28228.000000		1
3783.914062	1040.912964	3.604891	2.479326	947.269043	1605.912476	0.000000	0.000000	0.000000	0.000000	0.000000	0.000000	0.000000	0.000000	0.755626	99998.000000	3.577941	3.017414	0.556892	0.394334	2.976473	3.205722	0.000000	0.000000	0.000000	0.000000	0.000000	0.000000	0.000000	0.000000	0.000000	4.999991	28358.000000		1
13988.381836	2374.651611	2.855542	6.460433	5704.466309	8413.987305	662.966797	408.456604	144.053772	102.299950	47.560501	205.213562	307.081787	210.425079	0.715708	99998.000000	4.145768	3.375600	0.455689	0.810262	3.756215	3.925002	2.821492	2.611146	2.158525	2.009876	1.677246	2.312206	2.487254	2.323097	0.000000	4.999991	28405.000000		1
21637.613281	6572.575684	1.279752	5.174514	11742.495117	17101.039062	1697.736938	1048.091919	361.152069	115.615532	92.709518	479.900665	701.704773	433.915955	1.007772	0.000000	4.335209	3.817736	0.107126	0.713870	4.069760	4.233023	3.229870	3.020399	2.557690	2.063016	1.967124	2.681151	2.846154	2.637406	0.003362	0.000000	28455.000000		1
7481.662109	885.942749	2.500912	3.392113	1254.403198	2983.128662	0.000000	0.000000	16.578180	12.455221	13.781228	16.075531	45.420387	26.322794	0.235978	99998.000000	3.873998	2.947406	0.398098	0.530470	3.098437	3.474672	0.000000	0.000000	1.219537	1.095351	1.139288	1.206165	1.657251	1.420332	0.000000	4.999991	28495.000000		1
27965.886719	8060.985840	2.951138	6.938412	13379.152344	18713.673828	1951.278809	1208.702271	421.815369	200.597198	114.736671	536.638367	750.915039	511.012512	1.309949	0.000000	4.446629	3.906388	0.469990	0.841260	4.126429	4.272159	3.290319	3.082319	2.625122	2.302325	2.059702	2.729682	2.875591	2.708431	0.117254	0.000000	28547.000000		1
27894.988281	7734.146484	2.337474	5.806680	12598.621094	17852.398438	1854.279907	1126.243042	353.976196	170.120621	150.338425	606.349365	803.896790	519.014832	1.472283	0.000000	4.445526	3.888412	0.368747	0.763928	4.100323	4.251697	3.268175	3.051632	2.548974	2.230757	2.177070	2.782723	2.905200	2.715180	0.167991	0.000000	28621.000000		1
15067.381836	5218.049805	2.186371	5.711084	9782.958008	12946.241211	1292.123535	832.288757	214.834824	117.601463	67.318016	342.328918	405.440735	297.167572	1.018917	0.000000	4.178038	3.717508	0.339724	0.756719	3.990470	4.112144	3.111304	2.920274	2.332105	2.070413	1.828131	2.534444	2.607927	2.473001	0.008139	0.000000	28649.000000		1
13568.049805	2235.062988	1.779317	3.993442	4993.047852	6708.433105	540.209351	343.025848	89.921822	70.346245	39.231323	147.217682	191.219559	183.312851	0.738667	99998.000000	4.132517	3.349290	0.250253	0.601347	3.698366	3.826621	2.732562	2.535327	1.953865	1.847241	1.593633	2.167960	2.281532	2.263193	0.000000	4.999991	28702.000000		1
7435.915039	0.000000	2.254213	3.398280	1675.086914	2267.405273	0.000000	2.322055	0.000000	1.042304	0.000000	0.000000	0.000000	0.000000	0.978197	0.000000	3.871334	0.000000	0.352995	0.531259	3.224037	3.355529	0.000000	0.365873	0.000000	0.017994	0.000000	0.000000	0.000000	0.000000	0.000000	0.000000	28726.000000		0
6456.883301	2853.630127	1.292086	2.454656	4135.429199	6083.895996	414.880035	273.321014	113.660446	33.184113	29.560720	105.781494	148.219910	132.733368	1.420126	0.000000	3.810023	3.455398	0.111292	0.389991	3.616521	3.784182	2.617923	2.436673	2.055609	1.520930	1.470715	2.024410	2.170907	2.122980	0.152327	0.000000	28794.000000		1
9091.601562	3976.931396	1.606628	2.726025	3224.739502	4766.072266	269.515686	176.016724	64.847939	52.540741	15.279925	68.486755	90.150017	122.890076	1.365300	0.000000	3.958640	3.599548	0.205915	0.435530	3.508495	3.678161	2.430584	2.245554	1.811896	1.720496	1.184121	1.835607	1.954966	2.089517	0.135228	0.000000	28829.000000		1
16276.225586	3822.528564	4.252476	4.770544	7153.493652	9907.648438	938.215210	569.042297	154.538483	68.283226	36.813675	201.386642	270.881775	107.659485	1.581041	0.000000	4.211554	3.582351	0.628642	0.678568	3.854518	3.995970	2.972302	2.755145	2.189037	1.834314	1.566009	2.304031	2.432780	2.032052	0.198943	0.000000	28848.000000		1
7098.890137	1719.844238	3.247177	6.346334	5490.424316	7437.200684	638.287659	407.941620	126.192757	57.055336	47.310719	216.046738	266.027985	149.900543	0.720041	99998.000000	3.851191	3.235489	0.511506	0.802523	3.739606	3.871409	2.805017	2.610598	2.101034	1.756296	1.674960	2.334548	2.424927	2.175803	0.000000	4.999991	28906.000000		1
25741.958984	5840.308105	2.753779	5.165262	10293.289062	17334.728516	1121.870361	892.828735	564.820679	383.210052	197.593643	460.784576	674.734375	435.784698	0.496702	0.000000	4.410642	3.766436	0.439929	0.713092	4.012554	4.238917	3.049943	2.950768	2.751911	2.583437	2.295773	2.663498	2.829133	2.639272	0.000000	0.000000	28924.000000		1
19589.185547	4362.546875	3.308852	5.587735	13269.951172	18302.294922	1895.259644	1199.210449	366.274139	140.202179	97.760689	502.029572	668.551453	312.549255	1.982989	0.000000	4.292017	3.639740	0.519677	0.747236	4.122869	4.262506	3.277669	3.078895	2.563806	2.146755	1.990164	2.700729	2.825135	2.494919	0.297320	0.000000	28996.000000		1
22773.431641	3796.951904	2.303553	6.087300	7906.237305	11713.375000	1083.776855	660.946960	212.611450	125.144287	73.978889	366.847717	489.777893	206.727676	1.393202	0.000000	4.357429	3.579435	0.362398	0.784425	3.897970	4.068682	3.034940	2.820167	2.327587	2.097411	1.869108	2.564486	2.689999	2.315399	0.144014	0.000000	29072.000000		1
15072.272461	6185.101074	2.547168	4.311067	6449.420410	9056.450195	825.812927	503.537537	182.902710	86.872002	50.354370	218.291702	302.530182	158.892715	0.523163	0.000000	4.178179	3.791347	0.406058	0.634585	3.809521	3.956958	2.916882	2.702032	2.262220	1.938880	1.702037	2.339037	2.480769	2.201104	0.000000	0.000000	29175.000000		1
16002.676758	5063.989258	1.797820	6.377172	13439.753906	18742.195312	1974.154053	1216.880371	363.893494	149.018585	107.215431	483.968140	585.700684	358.225586	2.667557	0.000000	4.204193	3.704493	0.254746	0.804628	4.128391	4.272820	3.295381	3.085248	2.560974	2.173240	2.030257	2.684817	2.767676	2.554157	0.426114	0.000000	29231.000000		1
9613.644531	2629.516357	2.907966	5.137509	4209.722656	5966.084473	388.924225	255.728287	65.893326	59.645676	21.166782	106.376656	138.466034	108.825142	0.205779	0.000000	3.982888	3.419876	0.463589	0.710753	3.624254	3.775689	2.589865	2.407779	1.818841	1.775579	1.325655	2.026846	2.141343	2.036729	0.000000	0.000000	29264.000000		1
20669.671875	6475.126465	2.815454	7.585997	12594.846680	17828.191406	1815.853394	1135.506592	362.623016	200.498520	154.834518	599.444885	765.205078	454.814453	0.895286	0.000000	4.315333	3.811248	0.449548	0.880013	4.100193	4.251107	3.259081	3.055190	2.559455	2.302111	2.189868	2.777749	2.883778	2.657834	0.000000	0.000000	29316.000000		1
18961.431641	3016.692139	2.581089	4.699618	7872.217773	10720.333984	1070.088135	656.194946	188.404099	70.685463	63.198143	266.237671	388.418488	223.281189	0.615019	0.000000	4.277871	3.479531	0.411803	0.672063	3.896097	4.030208	3.029420	2.817033	2.275090	1.849330	1.800704	2.425270	2.589300	2.348852	0.000000	0.000000	29390.000000		1
10887.876953	2814.793457	3.154665	2.041435	4204.412598	6382.512695	432.296997	267.057953	96.434677	49.725288	13.657879	105.503952	152.256516	124.188324	0.538203	0.000000	4.036943	3.449446	0.498953	0.309936	3.623705	3.804992	2.635782	2.426605	1.984233	1.696577	1.135383	2.023269	2.182576	2.094081	0.000000	0.000000	29437.000000		1
17129.533203	3509.566162	2.812370	8.591296	7685.059570	10938.780273	1022.284058	633.483215	205.068634	94.470337	74.629562	292.208923	338.363220	177.228638	0.750681	99998.000000	4.233746	3.545254	0.449072	0.934059	3.885647	4.038969	3.009572	2.801735	2.311899	1.975295	1.872911	2.465693	2.529383	2.248534	0.000000	4.999991	29498.000000		1
27143.697266	7591.955078	1.884164	6.469684	14851.264648	20826.082031	2216.758057	1351.692139	423.906158	194.738098	119.201920	576.575867	800.686584	501.082886	2.388008	2161.742920	4.433669	3.880354	0.275119	0.810883	4.171763	4.318608	3.345718	3.130878	2.627270	2.289451	2.076283	2.760856	2.903463	2.699910	0.378036	3.334804	29546.000000		1
5060.097656	182.785538	2.667434	2.291218	1510.393677	2310.445068	0.000000	0.000000	0.000000	0.000000	0.000000	0.000000	0.000000	0.000000	0.143480	99998.000000	3.704159	2.261942	0.426094	0.360066	3.179090	3.363696	0.000000	0.000000	0.000000	0.000000	0.000000	0.000000	0.000000	0.000000	0.000000	4.999991	29573.000000		0
24362.427734	4765.850586	1.902667	5.507557	11383.972656	15328.139648	1630.900024	1001.934448	277.474823	113.990402	103.872658	392.458191	541.930054	331.360077	3.723076	0.000000	4.386721	3.678140	0.279363	0.740959	4.056294	4.185490	3.212427	3.000839	2.443223	2.056868	2.016501	2.593793	2.733943	2.520300	0.570902	0.000000	29622.000000		1
28385.429688	6270.236816	2.266548	3.786831	8664.386719	12117.088867	1174.454224	718.403198	246.877960	107.394287	82.983406	417.285370	563.766052	395.208862	0.678610	0.000000	4.453095	3.797284	0.355365	0.578276	3.937738	4.083398	3.069836	2.856368	2.392482	2.030981	1.918991	2.620433	2.751099	2.596827	0.000000	0.000000	29689.000000		1
29227.898438	6677.562012	1.551121	4.372742	10457.608398	14872.280273	1488.785889	896.695740	298.468903	150.097900	76.482887	404.037628	530.322876	284.129517	0.691699	99998.000000	4.465797	3.824618	0.190646	0.640754	4.019433	4.172378	3.172832	2.952645	2.474899	2.176375	1.883564	2.606422	2.724540	2.453516	0.000000	4.999991	29741.000000		1
22450.652344	1981.601318	2.251129	2.096942	6682.560547	10422.811523	801.124512	504.037109	158.895813	114.656494	57.931118	240.019714	321.646301	226.463608	1.109904	0.000000	4.351229	3.297016	0.352400	0.321587	3.824943	4.017985	2.903700	2.702462	2.201113	2.059399	1.762912	2.380247	2.507379	2.354998	0.045285	0.000000	29762.000000		1
7860.147949	3271.054199	2.978892	3.904013	3211.661377	4237.334473	216.863922	141.966080	51.378170	29.175253	3.228674	30.294649	58.591038	37.720291	1.538082	1225.322632	3.895431	3.514688	0.474055	0.591511	3.506730	3.627093	2.336187	2.152184	1.710779	1.465015	0.509024	1.481366	1.767831	1.576575	0.186979	3.088250	29793.000000		1
25701.097656	10664.925781	1.791652	5.501390	21774.714844	33270.953125	3178.662354	2086.648926	846.208740	471.682526	297.284760	910.486206	1287.479370	708.328613	1.679728	0.000000	4.409952	4.027958	0.253254	0.740472	4.337953	4.522065	3.502244	3.319449	2.927478	2.673650	2.473173	2.959273	3.109740	2.850235	0.225239	0.000000	29856.000000		1
11867.586914	2438.614502	2.602675	4.135293	5211.117676	7967.761230	610.897888	378.840393	119.201920	80.827873	52.090515	187.284698	253.279800	136.742233	0.019591	0.000000	4.074362	3.387143	0.415420	0.616506	3.716931	3.901336	2.785969	2.578456	2.076283	1.907561	1.716759	2.272502	2.403600	2.135903	0.000000	0.000000	29904.000000		1
26324.996094	7274.918945	2.399149	8.557375	12300.589844	17173.517578	1779.647217	1088.004761	337.527527	142.610580	94.454918	452.128510	640.073120	369.570679	2.937501	99998.000000	4.420368	3.861828	0.380057	0.932341	4.089926	4.234859	3.250334	3.036631	2.528309	2.154152	1.975225	2.655262	2.806230	2.567698	0.467978	4.999991	29960.000000		1
19950.550781	4000.932129	3.796082	6.290827	10891.348633	15036.266602	1577.030151	932.121704	272.161530	143.961258	79.912003	382.013550	515.779968	408.064972	0.465462	0.000000	4.299955	3.602161	0.579336	0.798708	4.037082	4.177140	3.197840	2.969473	2.434827	2.158246	1.902612	2.582079	2.712465	2.610729	0.000000	0.000000	29996.000000		1
7368.828125	436.601898	3.407531	4.169215	4673.554199	5831.720215	479.829742	277.999054	80.895721	16.676859	3.555551	36.215427	44.011120	55.152668	0.421023	0.000000	3.867399	2.640086	0.532440	0.620054	3.669647	3.765797	2.681087	2.444043	1.907926	1.222114	0.550907	1.558894	1.643562	1.741567	0.000000	0.000000	30056.000000		1
8044.681641	2285.719482	1.865662	2.241878	3327.209229	4747.270996	284.499573	144.414566	31.158096	37.408836	2.846291	2.874044	18.986580	27.503866	0.221375	99998.000000	3.905509	3.359023	0.270833	0.350612	3.522080	3.676444	2.454082	2.159611	1.493571	1.572974	0.454279	0.458493	1.278447	1.439394	0.000000	4.999991	30078.000000		1
29809.728516	8861.364258	3.108409	7.012422	16681.867188	23464.775391	2491.078125	1498.610718	475.074615	197.599808	146.354248	702.481873	924.973633	584.038513	1.323546	99998.000000	4.474358	3.947501	0.492538	0.845868	4.222245	4.370416	3.396387	3.175689	2.676762	2.295787	2.165405	2.846635	2.966129	2.766442	0.121739	4.999991	30130.000000		1
8293.671875	3932.735107	4.089037	3.552467	5086.753418	7036.437988	524.704346	337.083496	96.163307	78.157356	31.232105	138.062073	195.515198	110.292999	1.586259	0.000000	3.918747	3.594695	0.611621	0.550530	3.706441	3.847353	2.719915	2.527737	1.983009	1.892970	1.494601	2.140074	2.291181	2.042548	0.200374	0.000000	30169.000000		1
21687.091797	5119.623047	2.692104	5.304030	7032.194824	10541.280273	882.886719	527.627686	166.460220	102.148849	32.524193	173.682327	206.925034	177.277969	0.609372	99998.000000	4.336201	3.709238	0.430092	0.724606	3.847091	4.022893	2.945905	2.722327	2.221310	2.009233	1.512207	2.239756	2.315813	2.248655	0.000000	4.999991	30195.000000		1
4144.754395	98.050560	1.680638	2.124696	1080.141113	2075.121826	0.000000	0.000000	0.875782	30.195971	6.472768	0.000000	0.000000	7.089515	1.134579	99998.000000	3.617499	1.991450	0.225474	0.327297	3.033480	3.317044	0.000000	0.000000	0.000000	1.479949	0.811090	0.000000	0.000000	0.850617	0.054835	4.999991	30227.000000		0
23122.804688	4921.307617	2.858626	7.345466	10065.203125	13494.110352	1430.524780	870.052246	244.312286	97.942627	73.852463	328.967072	459.816284	260.045532	0.354777	0.000000	4.364040	3.692080	0.456157	0.866019	4.002822	4.130144	3.155495	2.939545	2.387945	1.990972	1.868365	2.517153	2.662584	2.415049	0.000000	0.000000	30250.000000		1
8694.114258	1542.609497	1.976677	2.392981	3468.635498	5642.955078	304.587036	195.148239	84.383430	44.162224	5.960867	66.140030	80.655190	54.646935	0.878212	99998.000000	3.939225	3.188256	0.295936	0.378939	3.540159	3.751507	2.483711	2.290365	1.926257	1.645051	0.775309	1.820464	1.906632	1.737566	0.000000	4.999991	30296.000000		1
4676.027344	1263.170288	1.563456	1.597377	1683.943359	2814.892334	5.131341	8.141070	0.000000	0.000000	0.000000	0.000000	0.000000	0.000000	0.215206	0.000000	3.669877	3.101462	0.194086	0.203407	3.226327	3.449462	0.710231	0.910681	0.000000	0.000000	0.000000	0.000000	0.000000	0.000000	0.000000	0.000000	30311.000000		1
18419.843750	6473.702148	3.136162	6.833565	11900.940430	16497.802734	1681.852661	1049.797241	335.103729	142.573578	82.829224	414.056671	572.665710	327.579407	1.242910	0.000000	4.265286	3.811153	0.496399	0.834647	4.075581	4.217426	3.225788	3.021106	2.525179	2.154039	1.918184	2.617060	2.757901	2.515316	0.094440	0.000000	30337.000000		1
9289.455078	1372.408691	4.095205	4.526928	5069.953125	6935.078613	557.490601	337.425781	97.282707	46.354759	33.807030	120.040695	152.213348	156.465820	0.056448	0.000000	3.967990	3.137483	0.612276	0.655804	3.705004	3.841051	2.746238	2.528178	1.988036	1.666094	1.529007	2.079329	2.182453	2.194419	0.000000	0.000000	30392.000000		1
5689.399414	1466.478149	2.118529	2.855542	2818.204102	4202.497559	185.240189	102.071754	28.820621	10.259599	0.000000	0.000000	0.000000	48.476372	0.649895	0.000000	3.755066	3.166276	0.326034	0.455689	3.449972	3.623507	2.267735	2.008906	1.459703	1.011130	0.000000	0.000000	0.000000	1.685530	0.000000	0.000000	30410.000000		1
18292.472656	5466.972168	3.339689	5.914611	9630.355469	12781.264648	1296.625854	780.488098	223.108505	108.667870	59.195450	294.429199	430.388153	246.341385	1.347167	0.000000	4.262272	3.737747	0.523706	0.771926	3.983642	4.106574	3.112815	2.892366	2.348516	2.036101	1.772288	2.468981	2.633860	2.391537	0.129422	0.000000	30447.000000		1
18261.626953	5604.562500	3.157748	4.064368	7477.684082	10795.555664	938.138062	598.430359	200.008209	99.700356	50.628822	247.920258	357.846283	219.571457	2.098768	0.000000	4.261539	3.748542	0.499378	0.608993	3.873767	4.033245	2.972267	2.777014	2.301048	1.998697	1.704398	2.394312	2.553696	2.341576	0.321964	0.000000	30509.000000		1
11546.103516	2373.279297	5.048080	5.569232	4434.863281	6433.511719	488.757172	302.721375	106.715866	66.106110	24.978283	110.314583	143.184158	119.297516	1.199571	99998.000000	4.062436	3.375349	0.703126	0.745795	3.646880	3.808448	2.689093	2.481043	2.028229	1.820242	1.397563	2.042633	2.155895	2.076631	0.079026	4.999991	30651.000000		1
11287.911133	3557.240723	3.284182	4.002693	8298.412109	11534.095703	1119.119629	682.132263	180.201355	83.581657	60.077400	334.147766	411.056213	268.134155	0.743829	0.000000	4.052614	3.551113	0.516427	0.602352	3.918995	4.061984	3.048877	2.833869	2.255758	1.922111	1.778711	2.523939	2.613901	2.428352	0.000000	0.000000	30707.000000		1
6002.935547	1768.619751	1.298254	2.439237	2037.080811	3543.000000	86.310760	35.518501	29.203007	24.238186	0.000000	4.616357	11.193972	43.665741	1.046275	99998.000000	3.778364	3.247634	0.113360	0.387254	3.309008	3.549371	1.936065	1.550455	1.465428	1.384500	0.000000	0.664299	1.048984	1.640141	0.019646	4.999991	30727.000000		1
14590.515625	4492.834473	2.815454	4.224722	7230.618164	9847.336914	885.754639	563.195557	151.211136	59.704266	50.878605	216.170090	299.150421	161.261032	0.603969	99998.000000	4.164071	3.652520	0.449548	0.625798	3.859175	3.993319	2.947314	2.750659	2.179584	1.776005	1.706535	2.334796	2.475890	2.207530	0.000000	4.999991	30748.000000		1
12260.273438	3111.288818	1.865662	3.129995	4820.293945	7423.595215	520.664612	338.779541	111.285965	59.880039	42.974983	189.936722	244.343124	122.849983	0.908572	99998.000000	4.088500	3.492940	0.270833	0.495544	3.683074	3.870614	2.716558	2.529917	2.046440	1.777282	1.633216	2.278609	2.388000	2.089375	0.000000	4.999991	30786.000000		1
11510.640625	2013.228149	1.467860	3.993442	4237.180176	6955.606934	450.697662	278.418427	106.200882	71.604416	34.772240	152.043732	224.304993	108.899147	1.079094	0.000000	4.061100	3.303893	0.166685	0.601347	3.627077	3.842335	2.653885	2.444698	2.026128	1.854940	1.541233	2.181968	2.350839	2.037024	0.033059	0.000000	30854.000000		1
3171.545166	339.494965	2.870961	2.719858	1088.248291	1774.685425	0.000000	0.000000	0.000000	15.828831	0.000000	0.000000	0.000000	0.000000	0.415613	0.000000	3.501271	2.530833	0.458027	0.434546	3.036728	3.249121	0.000000	0.000000	0.000000	1.199449	0.000000	0.000000	0.000000	0.000000	0.000000	0.000000	30891.000000		1
20343.162109	2455.423828	3.136162	5.270110	7692.824219	10736.440430	996.658203	628.922363	190.698410	102.429466	57.598072	272.710449	392.865234	226.882996	0.213936	0.000000	4.308418	3.390126	0.496399	0.721820	3.886086	4.030860	2.998546	2.798597	2.280347	2.010425	1.760408	2.435702	2.594244	2.355802	0.000000	0.000000	30912.000000		1
14446.177734	3713.256348	2.103110	6.734885	5852.858887	8018.365234	728.881714	436.022156	128.345200	93.190582	52.161442	212.367844	284.382385	195.410355	1.247470	0.000000	4.159753	3.569755	0.322862	0.828330	3.767368	3.904086	2.862657	2.639508	2.108380	1.969372	1.717350	2.327089	2.453903	2.290948	0.096030	0.000000	30956.000000		1
10240.377930	1858.584717	1.640549	3.484625	3038.617432	4497.050293	216.478455	138.669571	43.699661	21.527580	0.000000	42.271893	75.542351	80.260468	0.815484	0.000000	4.010316	3.269182	0.214989	0.542156	3.482676	3.652928	2.335415	2.141981	1.640478	1.332995	0.000000	1.626052	1.878191	1.904502	0.000000	0.000000	30978.000000		1
15323.440430	4215.917969	2.972724	5.815931	7723.118652	10536.158203	1028.010620	624.383118	175.347549	82.801468	38.380211	208.075272	286.954224	160.400665	0.469610	0.000000	4.185356	3.624892	0.473155	0.764619	3.887793	4.022682	3.011998	2.795451	2.243900	1.918038	1.584107	2.318220	2.457813	2.205206	0.000000	0.000000	31026.000000		1
9245.610352	708.562988	1.739229	2.254213	3681.759033	5013.064453	340.867218	217.230896	49.783878	79.332260	8.859581	39.993008	35.894718	56.768547	0.350223	17051.281250	3.965935	2.850379	0.240357	0.352995	3.566055	3.700103	2.532585	2.336922	1.697089	1.899450	0.947413	1.601984	1.555031	1.754108	0.000000	4.231757	31055.000000		1
13691.130859	2633.164551	3.709738	5.988621	4540.996582	7214.545410	499.901794	303.150024	92.142113	84.734970	26.847029	109.152016	139.816711	87.763206	1.856894	0.000000	4.136439	3.420478	0.569343	0.777327	3.657151	3.858209	2.698885	2.481658	1.964458	1.928063	1.428896	2.038032	2.145559	1.943313	0.268787	0.000000	31079.000000		1
11856.808594	4796.363770	3.950269	5.745005	7814.952637	10464.365234	1058.110962	650.403687	201.204697	94.809547	68.952400	273.416626	388.162537	204.405624	0.105382	0.000000	4.073968	3.680912	0.596627	0.759290	3.892926	4.019713	3.024531	2.813183	2.303638	1.976852	1.838549	2.436825	2.589014	2.310493	0.000000	0.000000	31155.000000		1
9757.902344	1468.587402	3.114576	4.224722	3493.900635	5459.682129	304.923157	199.302032	85.536743	20.500694	15.054812	47.443321	84.722641	86.045563	0.832516	99998.000000	3.989357	3.166900	0.493399	0.625798	3.543311	3.737167	2.484190	2.299512	1.932153	1.311769	1.177675	1.676175	1.927999	1.934729	0.000000	4.999991	31184.000000		1
32197.507812	7681.371094	2.809286	4.415914	15768.029297	22282.226562	2374.013184	1439.646484	457.599091	152.552551	140.966949	683.498352	877.995911	551.431091	2.267942	0.000000	4.507822	3.885439	0.448596	0.645021	4.197777	4.347959	3.375483	3.158256	2.660485	2.183419	2.149117	2.834738	2.943492	2.741491	0.355632	0.000000	31235.000000		1
12553.132812	3857.007812	2.312804	2.334390	6935.809570	9452.522461	865.907654	527.158997	163.191452	75.431335	53.138985	211.350204	278.489349	214.677551	0.245715	0.000000	4.098752	3.586251	0.364139	0.368173	3.841097	3.975548	2.937472	2.721942	2.212698	1.877552	1.725413	2.325003	2.444808	2.331787	0.000000	0.000000	31272.000000		1
26082.595703	4575.953613	3.120744	1.862578	9799.134766	13391.743164	1378.492920	817.526917	227.169785	80.908051	51.664959	270.215698	403.538055	188.357849	1.950912	0.000000	4.416351	3.660482	0.494258	0.270115	3.991188	4.126837	3.139405	2.912502	2.356351	1.907992	1.713196	2.431710	2.605885	2.274984	0.290238	0.000000	31291.000000		1
21918.808594	5448.577637	2.426902	5.532228	11512.919922	15691.129883	1609.764038	985.532043	272.793701	124.361015	77.386421	427.622040	626.529358	338.699371	0.999280	0.000000	4.340817	3.736283	0.385052	0.742900	4.061185	4.195654	3.206762	2.993671	2.435834	2.094684	1.888665	2.631060	2.796942	2.529814	0.000000	0.000000	31343.000000		1
16939.062500	3645.740967	2.078440	3.743659	5331.617676	7696.432129	632.666016	406.816071	150.017715	47.958305	51.350418	154.356537	208.506989	157.930603	0.749100	0.000000	4.228889	3.561786	0.317737	0.573296	3.726859	3.886289	2.801174	2.609398	2.176142	1.680864	1.710544	2.188525	2.319121	2.198466	0.000000	0.000000	31389.000000		1
8722.207031	948.804749	2.966557	3.237926	3045.685303	4348.497070	258.522156	165.806458	71.903534	54.915218	16.346899	65.390678	90.483063	42.025192	0.764406	0.000000	3.940626	2.977177	0.472253	0.510267	3.483685	3.638339	2.412498	2.219601	1.856750	1.739693	1.213435	1.815516	1.956567	1.623510	0.000000	0.000000	31412.000000		1
26771.884766	6196.384277	3.364359	7.533574	13033.005859	18010.671875	1875.258545	1172.181519	383.731201	171.002563	106.518501	548.344238	723.642456	368.269318	0.824001	99998.000000	4.427679	3.792138	0.526902	0.877001	4.115045	4.255530	3.273061	3.068995	2.584027	2.233003	2.027425	2.739053	2.859524	2.566165	0.000000	4.999991	31465.000000		1
10929.538086	3436.885498	2.710606	1.905751	3364.312744	5049.023926	283.500427	190.340698	44.748135	32.730804	14.508991	51.825314	58.896328	81.978111	0.564686	0.000000	4.038602	3.536165	0.433066	0.280066	3.526896	3.703207	2.452554	2.279532	1.650775	1.514957	1.161637	1.714542	1.770088	1.913698	0.000000	0.000000	31505.000000		1
11244.847656	3783.161621	2.975808	3.484625	5041.863281	7370.274414	566.674011	353.069580	120.494011	53.009468	24.784008	129.464600	212.762558	125.576012	0.225461	0.000000	4.050953	3.577855	0.473605	0.542156	3.702591	3.867484	2.753333	2.547860	2.080966	1.724353	1.394172	2.112151	2.327895	2.098907	0.000000	0.000000	31531.000000		1
13252.284180	4073.344482	1.662135	4.055117	6188.008789	9142.832031	773.450989	482.808655	201.941711	89.024452	58.325836	223.941101	315.966034	203.927643	0.685943	0.000000	4.122291	3.609951	0.220666	0.608003	3.791551	3.961081	2.888433	2.683775	2.305226	1.949509	1.765861	2.350134	2.499640	2.309476	0.000000	0.000000	31598.000000		1
10731.571289	4359.120605	1.452441	3.367443	4474.770020	6745.595215	468.188629	294.546387	97.347466	27.041306	23.664612	87.831047	137.127701	82.086044	0.806643	0.000000	4.030663	3.639399	0.162098	0.527300	3.650771	3.829020	2.670421	2.469154	1.988325	1.432028	1.374099	1.943648	2.137125	1.914269	0.000000	0.000000	31629.000000		1
38490.070312	8865.070312	1.976677	6.303162	19140.957031	26343.492188	2923.298096	1790.924438	556.420593	192.264938	154.609406	763.203735	1116.146851	744.201782	2.781396	0.000000	4.585349	3.947682	0.295936	0.799558	4.281964	4.420673	3.465873	3.253077	2.745403	2.283900	2.189236	2.882641	3.047721	2.871691	0.444263	0.000000	31706.000000		1
25439.240234	5785.309570	2.920300	8.831828	10873.293945	15522.412109	1577.902832	949.751465	312.345734	130.938629	103.672211	479.724915	657.718323	423.631683	0.067732	0.000000	4.405504	3.762327	0.465428	0.946051	4.036361	4.190959	3.198080	2.977610	2.494636	2.117068	2.015662	2.680992	2.818040	2.626988	0.000000	0.000000	31791.000000		1
23788.130859	5763.810059	2.738360	3.361275	11116.816406	15727.977539	1576.172852	960.905334	354.056366	163.660187	67.755905	348.326782	491.313599	359.591705	0.968484	99998.000000	4.376360	3.760710	0.437491	0.526504	4.045980	4.196673	3.197604	2.982681	2.549073	2.213943	1.830947	2.541987	2.691359	2.555810	0.000000	4.999991	31851.000000		1
10165.630859	1528.917725	3.629560	4.076703	3588.645508	5275.635742	318.038300	180.244537	28.493746	62.439541	6.670127	47.850372	79.159576	77.201401	0.263491	99998.000000	4.007134	3.184384	0.559854	0.610309	3.554930	3.722275	2.502479	2.255862	1.454750	1.795460	0.824134	1.679885	1.898503	1.887625	0.000000	4.999991	31888.000000		1
9894.561523	1408.719727	3.592556	5.384208	4226.655762	5651.185547	405.992706	241.388901	65.803902	42.327396	20.087475	76.319450	116.876785	105.547127	0.471551	0.000000	3.995397	3.148825	0.555404	0.731122	3.625997	3.752140	2.608518	2.382717	1.818252	1.626622	1.302925	1.882635	2.067728	2.023446	0.000000	0.000000	31935.000000		1
11550.991211	2642.116455	1.844076	3.336605	7620.445801	10224.666016	998.459106	635.552368	192.887863	91.025803	34.392937	199.675171	281.172211	191.009857	1.465281	0.000000	4.062619	3.421952	0.265779	0.523305	3.881980	4.009649	2.999330	2.803151	2.285305	1.959165	1.536469	2.300324	2.448972	2.281056	0.165921	0.000000	31988.000000		1
6953.025879	702.417114	2.078440	3.450704	2447.002197	3670.231934	166.626740	99.845291	33.403057	33.322880	8.714645	17.614315	29.455873	48.612057	0.279700	99998.000000	3.842174	2.846595	0.317737	0.537908	3.388634	3.564693	2.221745	1.999328	1.523786	1.522743	0.940250	1.245866	1.469172	1.686744	0.000000	4.999991	32043.000000		1
5245.239258	605.726440	1.255082	1.708391	1865.199341	3472.406982	63.198143	35.055943	12.495310	21.413483	3.200921	0.000000	0.000000	13.038048	0.085536	8324.100586	3.719765	2.782277	0.098672	0.232587	3.270725	3.540631	1.800704	1.544762	1.096747	1.330687	0.505275	0.000000	0.000000	1.115213	0.000000	3.920337	32067.000000		1
18926.873047	4141.572266	1.899583	3.373610	6570.155273	8894.973633	830.790039	511.166718	178.665649	105.938759	38.284618	210.964737	298.339386	186.106720	1.542649	0.000000	4.277079	3.617165	0.278658	0.528095	3.817576	3.949145	2.919491	2.708563	2.252041	2.025055	1.583024	2.324210	2.474711	2.269762	0.188267	0.000000	32082.000000		1
15580.432617	3221.850098	2.911049	5.822099	5757.691895	7918.498535	688.651306	435.559601	109.361710	62.476547	45.787354	190.205002	270.024506	146.243225	0.127924	99998.000000	4.192580	3.508105	0.464050	0.765080	3.760248	3.898643	2.837999	2.639048	2.038865	1.795717	1.660746	2.279222	2.431403	2.165076	0.000000	4.999991	32153.000000		1
7834.050293	3292.390625	3.814585	4.428249	5559.459961	7858.618164	642.755981	408.712555	127.882645	51.868484	34.260338	140.310120	171.002563	104.094688	1.146674	0.000000	3.893986	3.517511	0.581447	0.646232	3.745033	3.895346	2.808046	2.611418	2.106812	1.714904	1.534792	2.147089	2.233003	2.017429	0.059440	0.000000	32196.000000		1
24477.404297	5280.911621	2.161701	7.367052	12704.818359	18231.837891	1858.353516	1145.750854	354.821136	113.648109	95.494141	492.725952	617.568054	359.061279	0.948522	0.000000	4.388765	3.722709	0.334796	0.867294	4.103969	4.260830	3.269128	3.059090	2.550009	2.055562	1.979977	2.692605	2.790685	2.555169	0.000000	0.000000	32262.000000		1
5047.833496	786.300964	1.803987	0.931289	3142.659668	5100.583984	248.262558	158.263641	81.901016	52.189194	12.754343	60.459782	58.257992	40.307549	0.163055	0.000000	3.703105	2.895589	0.256233	0.000000	3.497297	3.707620	2.394911	2.199381	1.913289	1.717581	1.105658	1.781467	1.765355	1.605386	0.000000	0.000000	32286.000000		1
5967.157715	119.834091	2.460824	4.132210	1724.691895	3001.680420	32.033878	10.786918	0.000000	41.402275	0.000000	0.000000	3.250261	0.000000	1.002864	0.000000	3.775768	2.078580	0.391080	0.616182	3.236712	3.477365	1.505610	1.032897	0.000000	1.617024	0.000000	0.000000	0.511918	0.000000	0.001242	0.000000	32309.000000		0
17390.550781	1755.856201	2.840123	3.799166	6514.515137	9586.594727	807.418396	496.087219	146.246307	77.815063	54.443409	249.961700	266.860596	203.335571	0.262619	99998.000000	4.240314	3.244489	0.453337	0.579688	3.813882	3.981664	2.907099	2.695558	2.165085	1.891064	1.735945	2.397873	2.426285	2.308213	0.000000	4.999991	32327.000000		1
27349.910156	2953.037598	3.274930	6.087300	9606.058594	12944.955078	1290.381226	834.684814	257.072784	110.875824	81.324356	382.624146	490.351471	361.445007	1.408658	99998.000000	4.436956	3.470269	0.515202	0.784425	3.982545	4.112101	3.110718	2.921523	2.410056	2.044837	1.910221	2.582772	2.690507	2.558042	0.148806	4.999991	32376.000000		1
8060.994629	236.747879	2.442321	4.021195	2957.987061	4195.673340	230.281281	146.770538	34.753735	44.920822	10.922603	47.884296	63.756298	79.504951	0.480714	0.000000	3.906389	2.374286	0.387803	0.604355	3.470996	3.622802	2.362259	2.166639	1.541001	1.652448	1.038326	1.680193	1.804523	1.900394	0.000000	0.000000	32418.000000		0
22597.437500	5732.769043	3.062153	5.174514	9910.362305	13274.591797	1373.053223	849.391174	233.639465	124.564545	79.026970	341.647430	507.583405	298.484314	1.125816	99998.000000	4.354059	3.758364	0.486027	0.713870	3.996089	4.123021	3.137687	2.929108	2.368546	2.095394	1.897775	2.533578	2.705508	2.474921	0.051467	4.999991	32480.000000		1
10113.546875	1828.354858	3.854673	3.879343	6774.468262	9979.342773	827.354797	511.644684	159.302856	89.773804	30.220640	150.178070	169.220169	70.833481	0.180128	0.000000	4.004903	3.262060	0.585988	0.588758	3.830875	3.999102	2.917692	2.708968	2.202224	1.953150	1.480304	2.176606	2.228452	1.850239	0.000000	0.000000	32546.000000		1
10517.713867	2521.079834	2.019849	3.552467	4048.301514	5846.460449	392.658630	216.755997	66.565582	13.525278	1.921169	52.315628	75.338821	74.811501	0.106333	0.000000	4.021921	3.401587	0.305319	0.550530	3.607273	3.766893	2.594015	2.335971	1.823250	1.131146	0.283566	1.718631	1.877019	1.873968	0.000000	0.000000	32594.000000		1
9019.442383	2115.534180	2.497828	3.065236	3198.913330	4772.832031	277.567322	191.012939	61.270805	28.956306	17.583479	67.247093	87.198883	46.586040	0.199770	99998.000000	3.955180	3.325420	0.397563	0.486464	3.505002	3.678776	2.443368	2.281063	1.787254	1.461743	1.245105	1.827674	1.940511	1.668256	0.000000	4.999991	32659.000000		1
8773.884766	2091.906494	3.055985	5.174514	4272.304199	6722.627441	503.898315	290.096558	90.692757	42.481586	39.940586	151.568848	238.206482	172.908310	0.405351	99998.000000	3.943192	3.320542	0.485151	0.713870	3.630662	3.827539	2.702343	2.462543	1.957573	1.628201	1.601414	2.180610	2.376954	2.237816	0.000000	4.999991	32710.000000		1
6872.632812	1327.777710	2.923384	4.175382	3118.036133	4512.145020	264.612549	166.133347	37.738796	39.107975	10.891766	30.766462	45.969292	22.819666	0.928050	0.000000	3.837123	3.123125	0.465886	0.620696	3.493881	3.654383	2.422611	2.220457	1.576788	1.592265	1.037098	1.488078	1.662468	1.358309	0.000000	0.000000	32736.000000		1
21700.859375	3897.864258	2.198706	5.051164	7822.939453	11563.872070	1077.510742	637.732605	205.179642	100.643982	54.696274	292.461792	383.823700	218.014160	0.576976	0.000000	4.336477	3.590827	0.342167	0.703391	3.893370	4.063103	3.032422	2.804639	2.312134	2.002788	1.737958	2.466069	2.584132	2.338485	0.000000	0.000000	32782.000000		1
9251.629883	1317.582886	2.722941	5.809764	3271.452148	4592.932617	289.337952	166.355377	59.466820	61.372570	1.933504	63.327660	101.553688	62.661572	0.500303	0.000000	3.966218	3.119778	0.435038	0.764158	3.514740	3.662090	2.461406	2.221037	1.774275	1.787974	0.286345	1.801593	2.006696	1.797001	0.000000	0.000000	32817.000000		1
6558.344238	1144.511108	1.825573	2.584173	2581.465576	5021.495605	144.519409	88.447792	56.913483	30.017113	7.650756	18.363665	16.072447	20.303335	0.341313	0.000000	3.816794	3.058620	0.261399	0.412322	3.411866	3.700833	2.159926	1.946687	1.755215	1.477369	0.883704	1.263959	1.206082	1.307567	0.000000	0.000000	32834.000000		1
18708.328125	2915.989502	3.216340	6.327832	10619.338867	15007.060547	1497.000977	911.550110	267.045593	118.560501	62.294605	373.317413	521.210449	322.562164	0.696175	99998.000000	4.272035	3.464786	0.507362	0.801255	4.026097	4.176296	3.175222	2.959780	2.426585	2.073940	1.794450	2.572078	2.717013	2.508613	0.000000	4.999991	32888.000000		1
10444.089844	2745.360107	3.358191	4.082870	3857.421143	5879.012207	349.026794	225.297958	105.698227	51.560112	52.667175	152.635818	233.543869	181.206650	1.160103	0.000000	4.018871	3.438599	0.526105	0.610966	3.586297	3.769304	2.542859	2.352757	2.024068	1.712314	1.721540	2.183656	2.368368	2.258174	0.064497	0.000000	32930.000000		1
18541.990234	5460.258789	2.522498	4.348072	10169.735352	13885.458984	1400.825317	869.009888	182.144119	115.399673	57.767677	302.527100	374.359711	233.216995	1.107417	0.000000	4.268157	3.737213	0.401831	0.638297	4.007309	4.142560	3.146384	2.939025	2.260415	2.062205	1.761685	2.480764	2.573289	2.367760	0.044311	0.000000	32958.000000		1
25614.750000	7015.370117	1.989012	4.767460	13760.594727	18736.339844	1969.494507	1216.525635	404.598846	154.624832	111.523415	550.712585	752.475403	578.546387	3.433446	0.000000	4.408490	3.846051	0.298637	0.678287	4.138637	4.272685	3.294355	3.085121	2.607025	2.189279	2.047366	2.740925	2.876492	2.762338	0.535730	0.000000	33024.000000		1
11455.685547	2632.464355	2.442321	4.810632	4178.666504	5885.176758	436.685150	291.632263	111.585083	40.477154	38.028667	119.639809	149.758682	122.677292	1.671932	0.000000	4.059021	3.420362	0.387803	0.682202	3.621038	3.769759	2.640168	2.464836	2.047606	1.607210	1.580111	2.077876	2.175392	2.088764	0.223219	0.000000	33078.000000		1
25802.001953	6700.877930	3.145414	6.364837	12669.331055	17654.195312	1809.275757	1144.844238	342.893250	244.571320	119.507210	567.315430	778.825989	419.342224	1.193133	0.000000	4.411654	3.826132	0.497678	0.803787	4.102754	4.246848	3.257505	3.058746	2.535159	2.388406	2.077394	2.753825	2.891440	2.622569	0.076689	0.000000	33131.000000		1
11828.419922	2837.233887	4.227806	4.002693	6292.239258	8764.694336	755.469727	481.229767	125.326225	70.296906	25.462431	131.798996	197.704666	139.798218	2.220512	0.000000	4.072927	3.452895	0.626115	0.602352	3.798805	3.942737	2.878217	2.682353	2.098042	1.846936	1.405900	2.119912	2.296017	2.145502	0.346453	0.000000	33181.000000		1
15027.471680	2796.062988	2.408400	2.565671	5696.504395	7596.287598	691.941650	420.850159	136.917999	51.211651	32.872654	116.568405	149.792603	141.278412	0.712479	99998.000000	4.176886	3.446547	0.381729	0.409201	3.755608	3.880601	2.840070	2.624127	2.136461	1.709369	1.516835	2.066581	2.175490	2.150076	0.000000	4.999991	33257.000000		1
7020.637207	1105.205811	2.963473	3.626477	2684.024414	4128.990723	205.694626	117.163567	47.680767	21.657097	9.988230	31.296865	14.993137	23.121874	0.154767	0.000000	3.846376	3.043443	0.471801	0.559485	3.428787	3.615844	2.313223	2.068793	1.678343	1.335600	0.999489	1.495501	1.175892	1.364023	0.000000	0.000000	33290.000000		1
11410.714844	1545.819702	3.074487	4.403579	5165.209961	8113.196289	597.215332	367.109833	159.392288	131.052734	61.770370	247.201752	352.708801	142.363876	0.608063	0.000000	4.057313	3.189159	0.487773	0.643806	3.713088	3.909192	2.776131	2.564796	2.202467	2.117446	1.790780	2.393052	2.547416	2.153400	0.000000	0.000000	33317.000000		1
18486.095703	3058.187012	1.896499	6.053379	7647.598145	11483.581055	1030.863037	618.110779	184.999649	105.565628	62.353199	324.705353	407.503754	254.531799	0.908847	0.000000	4.266845	3.485464	0.277953	0.781998	3.883525	4.060077	3.013201	2.791066	2.267171	2.023523	1.794859	2.511489	2.610132	2.405742	0.000000	0.000000	33364.000000		1
29505.906250	10197.547852	2.904882	5.778926	13551.163086	19148.423828	1982.150146	1212.433594	389.186340	190.908096	115.467514	520.337769	640.702209	426.573578	1.655054	0.000000	4.469909	4.008496	0.463128	0.761847	4.131977	4.282133	3.297137	3.083658	2.590158	2.280824	2.062460	2.716285	2.806656	2.629994	0.218812	0.000000	33454.000000		1
7950.982422	1397.917358	3.752910	2.769197	4033.885010	5299.158203	353.060333	233.682632	39.151146	35.759033	9.183374	38.411049	85.666260	5.347203	0.023263	0.000000	3.900421	3.145482	0.574368	0.442354	3.605724	3.724207	2.547849	2.368626	1.592744	1.553386	0.963002	1.584456	1.932810	0.728127	0.000000	0.000000	33481.000000		1
4250.934082	96.286659	2.951138	4.576268	1677.048096	2426.140625	0.000000	3.876260	0.000000	3.910181	0.000000	0.000000	0.000000	19.239447	0.389061	0.000000	3.628484	1.983566	0.469990	0.660511	3.224545	3.384916	0.000000	0.588413	0.000000	0.592197	0.000000	0.000000	0.000000	1.284193	0.000000	0.000000	33512.000000		0
30002.048828	8137.129395	3.234842	6.722550	13058.430664	18197.525391	1869.846558	1140.687256	335.103729	152.629654	120.185631	541.322571	775.378357	392.997833	0.188960	0.000000	4.477151	3.910471	0.509853	0.827534	4.115891	4.260012	3.271806	3.057167	2.525179	2.183639	2.079853	2.733456	2.889514	2.594390	0.000000	0.000000	33594.000000		1
18157.673828	6657.711914	3.225591	5.982453	11392.317383	15267.137695	1592.840454	1010.837219	308.321442	117.225243	70.158142	384.681000	506.504089	298.937622	2.133186	99998.000000	4.259060	3.823325	0.508609	0.776879	4.056612	4.183758	3.202172	3.004681	2.489004	2.069021	1.846078	2.585101	2.704583	2.475581	0.329029	4.999991	33713.000000		1
27203.707031	4580.351074	2.621178	3.718989	13096.647461	17108.564453	1926.531860	1181.457397	349.751495	98.698143	86.461868	402.856537	545.605896	240.608719	1.323804	0.000000	4.434628	3.660899	0.418496	0.570425	4.117160	4.233213	3.284776	3.072418	2.543760	1.994309	1.936825	2.605150	2.736879	2.381311	0.121824	0.000000	33747.000000		1
25328.875000	5337.927246	2.389898	3.953353	9729.969727	14315.257812	1344.679688	835.687012	268.377777	104.973549	80.482498	409.384827	504.061768	215.402237	0.671720	0.000000	4.403616	3.727373	0.378379	0.596966	3.988111	4.155799	3.128619	2.922044	2.428746	2.021080	1.905701	2.612132	2.702484	2.333250	0.000000	0.000000	33797.000000		1
8478.157227	1071.118164	2.389898	3.339689	1761.209595	3016.136963	16.245136	15.819580	4.915480	36.751999	0.000000	0.000000	0.000000	28.774366	0.635334	0.000000	3.928302	3.029837	0.378379	0.523706	3.245811	3.479451	1.210723	1.199195	0.691566	1.565281	0.000000	0.000000	0.000000	1.459006	0.000000	0.000000	33831.000000		1
16775.162109	3314.254395	3.857757	5.001824	7253.246582	10567.836914	951.173035	572.875427	176.855499	89.662788	41.994354	262.685211	366.983429	237.043915	2.718426	0.000000	4.224667	3.520386	0.586335	0.699128	3.860533	4.023986	2.978260	2.758060	2.247619	1.952612	1.623191	2.419436	2.564646	2.374829	0.434317	0.000000	33877.000000		1
12852.261719	2741.150879	4.795214	6.352502	3760.391113	6006.111816	356.443207	205.133392	67.395111	44.254734	24.179596	115.538437	213.533493	75.594772	0.669943	0.000000	4.108980	3.437933	0.680808	0.802945	3.575233	3.778593	2.551990	2.312036	1.828628	1.645960	1.383449	2.062726	2.329466	1.878492	0.000000	0.000000	33913.000000		1
26880.375000	7860.530273	3.971855	6.420344	14254.527344	19373.388672	2052.403809	1308.689331	415.657135	153.326569	134.657623	596.934753	755.515991	532.919373	1.047872	0.000000	4.429435	3.895452	0.598993	0.807558	4.153953	4.287206	3.312263	3.116837	2.618735	2.185617	2.129231	2.775927	2.878244	2.726661	0.020308	0.000000	33954.000000		1
8013.995605	1111.925293	2.550252	3.022064	2622.001221	3783.907715	185.526978	119.402367	54.061024	26.190193	12.785181	21.879126	39.154232	17.003735	1.393173	99998.000000	3.903849	3.046076	0.406583	0.480304	3.418633	3.577940	2.268407	2.077013	1.732884	1.418139	1.106707	1.340030	1.592779	1.230544	0.144005	4.999991	34054.000000		1
9995.859375	653.009460	2.769197	3.549383	3234.585938	5022.491699	320.486786	176.380600	59.960217	29.480543	13.121308	34.790741	69.603065	24.191931	1.508192	0.000000	3.999820	2.814919	0.442354	0.550153	3.509819	3.700919	2.505810	2.246451	1.777863	1.469535	1.117977	1.541464	1.842628	1.383671	0.178457	0.000000	34090.000000		1
7797.489258	690.720459	1.748480	3.509295	5034.351562	7049.334473	585.654419	357.525574	129.714386	80.559593	40.606670	144.297394	211.467392	167.619705	0.236022	0.000000	3.891955	2.839302	0.242661	0.545220	3.701944	3.848148	2.767641	2.553307	2.112988	1.906117	1.608597	2.159259	2.325243	2.224325	0.000000	0.000000	34108.000000		1
15001.729492	4620.547852	3.660398	5.125174	8199.136719	10954.559570	1036.614258	671.083252	188.860489	97.205612	69.205261	340.284393	437.625702	236.972992	1.578709	0.000000	4.176141	3.664693	0.563528	0.709709	3.913768	4.039595	3.015617	2.826777	2.276141	1.987691	1.840139	2.531842	2.641103	2.374699	0.198302	0.000000	34146.000000		1
17323.269531	2651.830322	2.389898	3.163916	5586.075684	7523.749023	635.829895	402.369324	134.401672	71.413223	47.739361	181.749390	214.634384	208.192459	0.086325	0.000000	4.238630	3.423546	0.378379	0.500225	3.747107	3.876434	2.803341	2.604625	2.128405	1.853779	1.678877	2.259473	2.331699	2.318465	0.000000	0.000000	34180.000000		1
25816.919922	5925.885254	3.922516	6.842816	12136.405273	16757.953125	1788.580811	1079.832764	345.502075	179.769638	101.279228	463.134399	571.321167	358.352020	1.600856	99998.000000	4.411904	3.772753	0.593565	0.835235	4.084090	4.224221	3.252509	3.033356	2.538451	2.254716	2.005520	2.665707	2.756880	2.554310	0.204352	4.999991	34298.000000		1
13451.888672	1885.767944	2.266548	4.761292	5787.647461	8475.634766	657.665894	424.692505	139.829056	44.547691	43.147671	141.818054	209.503036	123.682594	1.206367	0.000000	4.128783	3.275488	0.355365	0.677725	3.762502	3.928172	2.818005	2.628075	2.145597	1.648825	1.634957	2.151731	2.321190	2.092309	0.081479	0.000000	34349.000000		1
18653.587891	3126.867920	2.544085	3.281098	5456.999512	8013.794922	625.394531	385.843567	135.252777	72.985931	26.060677	174.629044	246.066940	157.723984	0.295835	0.000000	4.270762	3.495110	0.405532	0.516019	3.736954	3.903838	2.796154	2.586411	2.131146	1.863239	1.415986	2.242116	2.391053	2.197898	0.000000	0.000000	34369.000000		1
25160.697266	6710.533203	2.763030	4.758209	12612.155273	17416.884766	1794.631104	1115.921753	349.473938	160.514771	104.840950	531.812317	702.025452	390.259460	1.223402	0.000000	4.400723	3.826757	0.441386	0.677444	4.100790	4.240971	3.253975	3.047634	2.543415	2.205515	2.020531	2.725758	2.846353	2.591353	0.087569	0.000000	34409.000000		1
23853.410156	5225.968750	2.618094	6.549861	13190.303711	17356.384766	2014.757568	1185.481689	341.533325	167.690628	139.933899	546.049927	739.576172	439.759644	1.160228	0.000000	4.377551	3.718167	0.417985	0.816232	4.120255	4.239459	3.304223	3.073895	2.533433	2.224509	2.145923	2.737232	2.868983	2.643215	0.064544	0.000000	34480.000000		1
5649.338379	831.813843	2.759946	4.113708	1155.076050	2349.004150	0.000000	0.000000	0.000000	0.000000	0.317625	0.000000	0.000000	0.000000	0.294945	99998.000000	3.751997	2.920026	0.440901	0.614233	3.062611	3.370884	0.000000	0.000000	0.000000	0.000000	0.000000	0.000000	0.000000	0.000000	0.000000	4.999991	34529.000000		1
9826.139648	1595.372192	2.895631	2.596508	3109.407715	5091.348145	310.202545	160.237228	30.908314	47.070187	19.072924	70.346245	63.898151	56.370743	0.191259	0.000000	3.992383	3.202862	0.461743	0.414390	3.492678	3.706833	2.491645	2.204763	1.490075	1.672746	1.280417	1.847241	1.805488	1.751054	0.000000	0.000000	34558.000000		1
27626.003906	6005.889648	2.778449	7.333131	11130.163086	15101.598633	1588.535645	974.674194	292.640625	157.961441	81.839340	415.213074	523.847046	360.513733	1.016389	0.000000	4.441318	3.778577	0.443802	0.865289	4.046502	4.179023	3.200997	2.988859	2.466335	2.198551	1.912962	2.618271	2.719204	2.556922	0.007060	0.000000	34593.000000		1
16804.210938	3179.359375	3.783747	3.176251	7604.604492	10934.681641	1017.868164	628.222351	223.682068	73.436157	65.325920	260.230560	372.857941	199.080002	0.605190	99998.000000	4.225418	3.502340	0.577922	0.501915	3.881077	4.038806	3.007692	2.798113	2.349631	1.865910	1.815086	2.415358	2.571543	2.299028	0.000000	4.999991	34709.000000		1
6845.123047	1103.953857	3.453787	2.315888	1876.084961	3058.741943	65.877914	37.303989	33.948879	8.227415	0.000000	0.000000	0.000000	0.000000	1.772018	99998.000000	3.835381	3.042951	0.538296	0.364717	3.273252	3.485543	1.818740	1.571755	1.530825	0.915263	0.000000	0.000000	0.000000	0.000000	0.248468	4.999991	34726.000000		1
7312.336914	525.814453	2.729109	3.638812	2343.965332	3451.357422	148.392593	82.308067	18.009035	9.448576	9.920387	26.270370	44.263985	8.427858	1.008518	99998.000000	3.864056	2.720833	0.436021	0.560960	3.369951	3.537990	2.171412	1.915442	1.255490	0.975366	0.996529	1.419466	1.646050	0.925717	0.003684	4.999991	34740.000000		1
6241.921875	2774.729736	3.623393	4.089037	3362.379150	4838.626465	306.363281	182.498749	62.118832	55.007732	6.969250	59.059765	77.432678	64.844856	0.087831	99998.000000	3.795318	3.443221	0.559115	0.611621	3.526647	3.684722	2.486237	2.261260	1.793223	1.740424	0.843186	1.771292	1.888924	1.811876	0.000000	4.999991	34755.000000		1
8371.999023	1917.622925	1.847160	2.528666	3032.598145	4203.252930	237.108673	144.941895	32.055466	25.533358	6.084217	3.623393	14.663177	28.817539	0.355331	99998.000000	3.922829	3.282763	0.266504	0.402891	3.481815	3.623585	2.374948	2.161194	1.505902	1.407108	0.784205	0.559115	1.166228	1.459657	0.000000	4.999991	34779.000000		1
16582.656250	4536.907227	2.935719	3.857757	8492.623047	11616.737305	1095.245361	708.803528	219.617706	72.492531	64.468643	297.623962	456.982330	334.554810	0.512788	99998.000000	4.219654	3.656760	0.467715	0.586335	3.929042	4.065084	3.039511	2.850526	2.341667	1.860293	1.809349	2.473668	2.659899	2.524467	0.000000	4.999991	34821.000000		1
19656.189453	3691.969238	2.285050	4.403579	8237.702148	11030.887695	1139.009766	683.251648	200.782227	109.127350	75.974075	319.318054	427.837921	272.537750	1.664453	0.000000	4.293499	3.567258	0.358896	0.643806	3.915806	4.042611	3.056527	2.834581	2.302725	2.037934	1.880665	2.504224	2.631279	2.435427	0.221272	0.000000	34872.000000		1
6076.710938	783.022949	2.328223	3.466122	3968.336914	5309.383789	398.863098	256.394379	69.970032	28.663351	22.801165	78.986885	105.571793	84.346420	0.672924	0.000000	3.783669	2.893775	0.367025	0.539844	3.598608	3.725044	2.600824	2.408909	1.844912	1.457327	1.357957	1.897555	2.023548	1.926067	0.000000	0.000000	34934.000000		1
11938.161133	2438.025391	3.447620	4.354239	5592.280273	8028.020508	702.694641	417.199005	182.520325	68.674866	44.378086	216.700485	285.646729	132.360229	0.089186	0.000000	4.076937	3.387038	0.537519	0.638912	3.747589	3.904608	2.846767	2.620343	2.261311	1.836798	1.647169	2.335860	2.455829	2.121758	0.000000	0.000000	34958.000000		1
10913.172852	3020.512939	3.123827	4.280230	5809.807129	7705.578613	689.641174	430.724304	151.596603	46.182072	33.637421	205.244400	278.507874	151.932724	0.229920	99998.000000	4.037951	3.480081	0.494687	0.631467	3.764162	3.886805	2.838623	2.634199	2.180690	1.664473	1.526823	2.312271	2.444838	2.181651	0.000000	4.999991	34999.000000		1
18648.072266	2160.390381	1.884164	3.965688	5935.021973	8438.108398	700.101196	441.986115	155.300171	88.712997	28.620180	154.467560	215.991226	131.438202	1.295076	99998.000000	4.270634	3.334532	0.275119	0.598319	3.773422	3.926245	2.845161	2.645409	2.191172	1.947987	1.456672	2.188837	2.334436	2.118722	0.112295	4.999991	35032.000000		1
2357.882080	0.000000	1.655968	2.229543	748.475830	1293.283081	0.000000	0.000000	2.408400	17.213430	0.000000	0.000000	0.000000	0.000000	0.084891	15512.171875	3.372522	0.000000	0.219052	0.348216	2.874178	3.111694	0.000000	0.000000	0.381729	1.235867	0.000000	0.000000	0.000000	0.000000	0.000000	4.190672	35069.000000		0
8523.238281	772.143494	2.494745	5.007992	3888.600830	5706.082520	395.767029	249.714996	94.346985	73.411484	28.398149	102.632996	135.036926	107.036575	1.426453	99998.000000	3.930605	2.887698	0.397026	0.699664	3.589793	3.756338	2.597440	2.397445	1.974728	1.865764	1.453290	2.011287	2.130453	2.029532	0.154257	4.999991	35102.000000		1
12287.197266	3438.689453	2.235711	5.291696	5805.813477	8800.700195	765.340759	451.650543	162.879990	116.506737	55.908184	207.865585	274.082703	159.324448	0.972068	0.000000	4.089453	3.536393	0.349416	0.723595	3.763863	3.944517	2.883855	2.654803	2.211868	2.066351	1.747475	2.317783	2.437882	2.202282	0.000000	0.000000	35163.000000		1
33566.488281	11048.477539	3.765245	6.408009	13402.523438	18865.414062	2019.170410	1225.656616	344.916168	174.996002	100.474373	504.413330	631.087158	357.645844	0.577211	0.000000	4.525906	4.043303	0.575793	0.806723	4.127187	4.275666	3.305173	3.088369	2.537714	2.243028	2.002055	2.702786	2.800089	2.553453	0.000000	0.000000	35223.000000		1
17985.968750	5351.279785	3.953353	6.062630	8630.175781	11389.872070	1153.305908	743.181030	250.109711	94.547432	52.636337	272.186188	369.616913	322.676270	1.505803	0.000000	4.254934	3.728458	0.596966	0.782661	3.936020	4.056519	3.061944	2.871095	2.398131	1.975650	1.721286	2.434866	2.567752	2.508767	0.177768	0.000000	35302.000000		1
30190.980469	8064.976074	3.154665	6.907575	15334.020508	20772.964844	2291.942627	1414.711426	385.615356	224.656540	136.239578	637.122009	853.233521	508.002777	0.206066	0.000000	4.479877	3.906603	0.498953	0.839326	4.185656	4.317499	3.360204	3.150668	2.586154	2.351519	2.134303	2.804223	2.931068	2.705866	0.000000	0.000000	35386.000000		1
26817.802734	6793.362305	2.605759	5.020327	10726.896484	15354.617188	1517.328979	927.230896	248.537003	97.689758	69.735664	368.290924	472.613800	249.674911	0.911889	0.000000	4.428423	3.832085	0.415934	0.700732	4.030474	4.186239	3.181080	2.967188	2.395391	1.989849	1.843455	2.566191	2.674506	2.397375	0.000000	0.000000	35446.000000		1
24931.839844	7369.056152	3.139246	7.228283	14791.140625	21132.837891	2176.536621	1337.306519	388.776184	163.160614	102.315369	543.367126	710.709290	446.204651	2.295160	0.000000	4.396754	3.867412	0.496825	0.859035	4.170002	4.324958	3.337766	3.126231	2.589700	2.212615	2.009941	2.735093	2.851692	2.649534	0.360813	0.000000	35485.000000		1
9770.008789	896.874573	2.494745	0.037005	2972.236816	4287.260254	221.298340	124.219162	0.931289	32.147976	1.273584	0.000000	0.000000	0.000000	0.707227	99998.000000	3.989895	2.952732	0.397026	0.000000	3.473083	3.632180	2.344978	2.094189	0.000000	1.507154	0.105028	0.000000	0.000000	0.000000	0.000000	4.999991	35503.000000		1
11238.007812	2377.303467	2.460824	4.563933	4795.368164	6998.594238	536.903564	331.702362	94.612190	62.997700	33.137856	171.264679	218.846771	106.028191	1.911691	0.000000	4.050689	3.376085	0.391080	0.659339	3.680822	3.845011	2.729896	2.520749	1.975947	1.799325	1.520324	2.233668	2.340140	2.025421	0.281418	0.000000	35530.000000		1
8652.381836	749.968323	1.760815	3.694319	3306.341553	4560.202148	300.448669	199.721420	92.351807	14.829700	12.560068	36.443626	53.505951	17.703745	0.178116	0.000000	3.937136	2.875043	0.245714	0.567534	3.519348	3.658984	2.477770	2.300425	1.965445	1.171132	1.098992	1.561622	1.728402	1.248065	0.000000	0.000000	35559.000000		1
15126.537109	4605.048828	1.995179	4.813716	6830.641602	9538.611328	899.952148	555.822327	190.312943	104.736099	48.682983	233.340347	288.274078	237.139511	1.571168	99998.000000	4.179739	3.663234	0.299982	0.682481	3.834461	3.979485	2.954219	2.744936	2.279468	2.020096	1.687377	2.367990	2.459805	2.375004	0.196223	4.999991	35579.000000		1
17394.392578	3721.449707	2.235711	4.150712	8483.439453	11671.343750	1200.881836	717.570618	197.976028	113.660446	56.731541	276.824158	427.008392	186.652542	0.241939	0.000000	4.240409	3.570712	0.349416	0.618123	3.928572	4.067121	3.079500	2.855865	2.296613	2.055609	1.753825	2.442204	2.630436	2.271034	0.000000	0.000000	35617.000000		1
11426.735352	1565.956421	2.500912	3.123827	5183.829590	7377.548828	639.888123	380.299011	113.530930	69.300858	31.050165	139.779709	147.313278	114.437546	2.556288	0.000000	4.057922	3.194780	0.398098	0.494687	3.714651	3.867912	2.806104	2.580125	2.055114	1.840739	1.492064	2.145444	2.168242	2.058568	0.407610	0.000000	35658.000000		1
23723.810547	5751.755371	1.575791	4.166131	12112.784180	16517.638672	1789.968506	1081.871094	357.133942	100.983192	98.476112	458.897339	600.712280	408.644714	1.572598	99998.000000	4.375185	3.759800	0.197498	0.619733	4.083244	4.217948	3.252845	3.034176	2.552831	2.004249	1.993331	2.661716	2.778666	2.611346	0.196618	4.999991	35681.000000		1
6287.157227	1801.816162	2.892547	3.934851	2982.952881	4526.866699	252.570541	163.382645	51.390507	17.851763	24.657576	72.156403	105.559464	36.388119	0.030308	0.000000	3.798454	3.255710	0.461280	0.594928	3.474646	3.655798	2.402383	2.213206	1.710883	1.251681	1.391950	1.858275	2.023497	1.560960	0.000000	0.000000	35714.000000		1
14990.763672	1577.381714	3.037483	4.631775	5675.658203	7213.438477	716.463501	441.853516	137.164703	75.594772	34.161659	131.200745	182.344559	157.566711	0.050745	0.000000	4.175824	3.197937	0.482514	0.665747	3.754016	3.858142	2.855194	2.645278	2.137242	1.878492	1.533539	2.117936	2.260893	2.197464	0.000000	0.000000	35808.000000		1
9472.841797	2196.460693	1.606628	5.023410	3091.602295	4566.764160	267.727112	171.351028	64.906532	58.591038	15.045562	79.921257	110.259079	68.736534	0.138428	0.000000	3.976480	3.341723	0.205915	0.700999	3.490184	3.659609	2.427692	2.233887	1.812288	1.767831	1.177408	1.902662	2.042414	1.837188	0.000000	0.000000	35838.000000		1
31939.292969	9355.054688	3.722073	6.158226	16118.304688	22738.437500	2336.622803	1498.740234	527.205200	292.178070	185.449875	692.872925	932.340637	587.476929	3.989559	99998.000000	4.504325	3.971046	0.570785	0.789456	4.207319	4.356761	3.368589	3.175726	2.721980	2.465648	2.268227	2.840654	2.969575	2.768991	0.600925	4.999991	35859.000000		1
6205.506348	3905.012451	1.742312	1.418520	2269.742676	3215.858398	128.332870	73.392982	74.617226	110.851158	6.300078	0.000000	0.000000	16.590515	0.315675	0.000000	3.792777	3.591622	0.241126	0.151835	3.355977	3.507297	2.108338	1.865655	1.872839	2.044740	0.799346	0.000000	0.000000	1.219860	0.000000	0.000000	35884.000000		1
26379.031250	6435.256836	2.969640	4.169215	12180.743164	17208.304688	1782.104980	1073.764038	352.203064	135.382294	91.284836	407.633270	618.449951	323.592133	1.623801	99998.000000	4.421259	3.808566	0.472704	0.620054	4.085674	4.235738	3.250933	3.030909	2.546793	2.131562	1.960399	2.610270	2.791305	2.509998	0.210533	4.999991	35937.000000		1
13397.701172	1094.465088	1.501781	1.295170	4046.734863	5671.979492	415.021881	256.949432	83.020416	16.568928	19.282618	71.860367	86.233673	77.053383	1.053565	99998.000000	4.127030	3.039202	0.176607	0.112327	3.607105	3.753735	2.618071	2.409848	1.919185	1.219294	1.285166	1.856489	1.935677	1.886792	0.022661	4.999991	35973.000000		1
9992.682617	1651.493164	3.549383	5.603153	4464.297852	6232.541504	447.265472	293.901886	73.294304	30.997742	30.279230	106.558594	146.147629	114.197014	1.394357	0.000000	3.999682	3.217877	0.550153	0.748433	3.649753	3.794665	2.650565	2.468202	1.865070	1.491330	1.481145	2.027588	2.164792	2.057655	0.144374	0.000000	35995.000000		1
4569.542480	666.352783	2.186371	1.942755	1067.818604	1994.623901	0.000000	0.000000	0.000000	0.000000	0.000000	0.000000	0.000000	9.522585	0.004102	99998.000000	3.659873	2.823704	0.339724	0.288418	3.028497	3.299861	0.000000	0.000000	0.000000	0.000000	0.000000	0.000000	0.000000	0.978755	0.000000	4.999991	36010.000000		1
16284.971680	2771.686035	2.655099	4.459086	5635.048340	7875.933594	714.008850	427.221161	119.565804	73.063019	56.685287	209.176163	267.764130	223.139343	2.011293	0.000000	4.211787	3.442744	0.424081	0.649246	3.750898	3.896302	2.853703	2.630653	2.077607	1.863698	1.753470	2.320512	2.427752	2.348576	0.303475	0.000000	36043.000000		1
21789.822266	2999.157959	1.853327	3.040566	8160.334473	11374.441406	1103.583740	683.011108	244.096420	133.340866	68.329483	293.898804	437.308075	188.632294	1.059991	0.000000	4.338253	3.476999	0.267952	0.482955	3.911708	4.055930	3.042805	2.834428	2.387561	2.124963	1.834608	2.468198	2.640788	2.275616	0.025302	0.000000	36080.000000		1
16090.843750	2268.071289	2.621178	4.745874	5750.148926	8511.726562	651.399719	434.455627	159.537231	104.097771	54.600677	215.800034	258.429657	197.442535	0.373584	0.000000	4.206579	3.355657	0.418496	0.676316	3.759679	3.930018	2.813848	2.637945	2.202862	2.017442	1.737198	2.334052	2.412342	2.295441	0.000000	0.000000	36129.000000		1
18115.058594	5273.239746	3.472290	8.057810	11734.171875	16545.267578	1748.473755	1072.305420	406.054382	147.057327	103.329918	479.299347	664.046143	368.605469	0.426057	0.000000	4.258040	3.722078	0.540616	0.906217	4.069452	4.218674	3.242659	3.030318	2.608584	2.167487	2.014226	2.680607	2.822198	2.566562	0.000000	0.000000	36184.000000		1
9452.547852	1951.426880	3.950269	7.015506	5041.823242	8119.110840	634.577942	376.721863	127.173386	60.206917	45.734928	166.346115	262.364502	139.545349	1.927356	0.000000	3.975549	3.290352	0.596627	0.846059	3.702588	3.909508	2.802485	2.576021	2.104396	1.779646	1.660248	2.221013	2.418905	2.144715	0.284962	0.000000	36270.000000		1
15645.375977	5138.958008	3.290349	4.665697	5840.055176	7959.237793	741.559021	444.480865	132.073441	86.936760	38.358627	163.351807	239.184036	204.723251	1.350339	99998.000000	4.194386	3.710875	0.517242	0.668917	3.766417	3.900872	2.870146	2.647853	2.120816	1.939204	1.583863	2.213124	2.378732	2.311167	0.130443	4.999991	36326.000000		1
9232.911133	391.616333	2.944971	3.651147	2846.315430	4551.678711	215.362152	128.635071	48.093990	0.841861	6.842816	4.887726	15.289177	0.000000	0.690399	0.000000	3.965339	2.592861	0.469081	0.562429	3.454283	3.658172	2.333169	2.109360	1.682091	0.000000	0.835235	0.689107	1.184384	0.000000	0.000000	0.000000	36357.000000		1
9815.898438	2255.350830	3.641896	6.648541	4832.012207	6009.016602	512.064087	320.422028	111.211952	69.744919	19.436806	102.888947	143.026886	137.386734	1.494977	0.000000	3.991930	3.353214	0.561327	0.822726	3.684128	3.778803	2.709324	2.505722	2.046151	1.843513	1.288625	2.012369	2.155418	2.137945	0.174635	0.000000	36392.000000		1
30338.482422	5524.209473	2.966557	4.378909	10821.283203	14910.928711	1503.492188	927.292603	312.919312	122.769806	71.209694	331.520416	452.094604	277.693756	2.618491	0.000000	4.481994	3.742270	0.472253	0.641366	4.034279	4.173505	3.177101	2.967217	2.495432	2.089092	1.852539	2.520510	2.655229	2.443566	0.418051	0.000000	36439.000000		1
7222.699219	1611.888794	2.596508	3.598723	3928.272949	5327.972656	428.914154	279.960297	96.943497	37.529102	39.675385	79.523453	102.528145	53.718731	0.893236	0.000000	3.858700	3.207335	0.414390	0.556148	3.594202	3.726562	2.632370	2.447096	1.986519	1.574368	1.598521	1.900495	2.010843	1.730126	0.000000	0.000000	36498.000000		1
11277.143555	3297.451172	2.784616	4.400495	7709.901855	10777.296875	1056.211304	659.500732	183.525635	68.517593	62.128086	239.954956	326.719025	193.054382	0.562421	0.000000	4.052199	3.518178	0.444765	0.643502	3.887049	4.032510	3.023751	2.819215	2.263697	1.835802	1.793288	2.380130	2.514174	2.285680	0.000000	0.000000	36519.000000		1
3545.769043	421.938721	2.562587	4.418998	1680.881226	2866.834717	62.498135	35.040524	6.586866	0.000000	8.989099	10.990445	37.738796	50.175514	0.658865	99998.000000	3.549711	2.625249	0.408679	0.645324	3.225537	3.457403	1.795867	1.544571	0.818679	0.000000	0.953716	1.041015	1.576788	1.700492	0.000000	4.999991	36546.000000		1
14000.013672	2454.033203	2.244962	2.738360	6817.165527	9457.709961	857.122131	559.476562	176.784576	76.535309	56.796299	227.123520	281.310974	212.916748	0.454242	0.000000	4.146129	3.389880	0.351209	0.437491	3.833604	3.975786	2.933043	2.747782	2.247444	1.883862	1.754320	2.356262	2.449187	2.328210	0.000000	0.000000	36591.000000		1
22825.080078	8112.385254	4.425165	5.193016	13555.332031	25362.242188	1579.059204	1242.876221	798.589661	490.968201	330.977692	677.670105	1014.975586	727.074646	0.738220	99998.000000	4.358412	3.909148	0.645930	0.715420	4.132110	4.404188	3.198398	3.094428	2.902324	2.691053	2.519799	2.831018	3.006456	2.861579	0.000000	4.999991	36645.000000		1
13653.734375	2771.661377	3.055985	3.552467	4866.546875	7596.512695	506.383820	345.899902	151.491745	77.802727	50.659660	152.802338	220.333130	147.162186	1.177473	99998.000000	4.135252	3.442740	0.485151	0.550530	3.687221	3.880614	2.704480	2.538950	2.180389	1.890995	1.704662	2.184130	2.343080	2.167796	0.070951	4.999991	36710.000000		1
14274.608398	3133.886475	3.167000	4.113708	4821.431641	7244.738281	533.320251	337.071136	103.959000	75.977158	31.170431	139.940063	193.723557	87.686111	0.545484	99998.000000	4.154564	3.496083	0.500648	0.614233	3.683176	3.860023	2.726988	2.527722	2.016862	1.880683	1.493743	2.145942	2.287182	1.942931	0.000000	4.999991	36738.000000		1
6479.080078	583.431030	3.068320	0.456393	1167.164307	3148.420166	0.000000	0.000000	7.228283	29.576138	18.721378	9.590427	26.831612	50.104588	0.663829	0.000000	3.811513	2.765990	0.486901	0.000000	3.067132	3.498093	0.000000	0.000000	0.859035	1.470941	1.272338	0.981838	1.428647	1.699878	0.000000	0.000000	36762.000000		1
12576.189453	5485.335938	2.713690	4.533096	4724.016602	6572.350586	526.468201	326.207123	89.625786	52.842949	13.438933	73.355980	96.391502	103.878822	0.173269	0.000000	4.099549	3.739203	0.433560	0.656395	3.674311	3.817721	2.721372	2.513494	1.952433	1.722987	1.128365	1.865435	1.984039	2.016527	0.000000	0.000000	36795.000000		1
22964.257812	6085.496094	2.747611	4.622524	10700.977539	14432.837891	1550.035156	954.281433	265.667175	92.450485	69.236099	334.668915	424.621582	302.955750	0.229177	0.000000	4.361053	3.784296	0.438955	0.664879	4.029423	4.159352	3.190341	2.979676	2.424338	1.965909	1.840333	2.524615	2.628002	2.481379	0.000000	0.000000	36882.000000		1
15883.814453	3320.767334	2.679769	6.087300	6061.156250	8879.616211	731.271667	478.750427	170.200790	72.415436	50.665829	183.118576	282.877533	190.729248	1.032969	0.000000	4.200955	3.521239	0.428097	0.784425	3.782556	3.948394	2.864079	2.680109	2.230962	1.859831	1.704715	2.262733	2.451598	2.280417	0.014087	0.000000	36957.000000		1
29259.845703	5423.038086	2.103110	3.274930	11348.796875	16741.462891	1636.009766	1020.628113	350.223297	140.436554	101.942238	455.711823	620.118286	364.723022	0.613280	99998.000000	4.466272	3.734243	0.322862	0.515202	4.054950	4.223794	3.213786	3.008868	2.544345	2.147480	2.008354	2.658690	2.792475	2.561963	0.000000	4.999991	37013.000000		1
15018.622070	4798.161621	2.053770	4.674948	7778.768066	11246.318359	1107.447632	649.780762	202.197662	83.082092	79.091728	374.797607	457.207428	286.408417	0.692060	99998.000000	4.176630	3.681075	0.312552	0.669777	3.890911	4.051011	3.044323	2.812767	2.305776	1.919507	1.898131	2.573797	2.660113	2.456986	0.000000	4.999991	37049.000000		1
26589.000000	6555.745117	4.175382	7.962214	12283.502930	17746.099609	1828.974731	1105.782471	378.865051	173.623749	116.081177	547.890930	789.492615	412.921875	0.992065	0.000000	4.424702	3.816622	0.620696	0.901034	4.089322	4.249103	3.262208	3.043670	2.578485	2.239609	2.064762	2.738694	2.897348	2.615868	0.000000	0.000000	37097.000000		1
29158.976562	5951.853027	3.512378	6.537526	12902.794922	17734.439453	1910.604370	1150.996216	333.839386	168.365967	97.683594	481.177338	662.165039	313.677917	1.596900	0.000000	4.464772	3.774652	0.545601	0.815413	4.110684	4.248817	3.281171	3.061074	2.523538	2.226254	1.989822	2.682305	2.820966	2.496484	0.203278	0.000000	37160.000000		1
5686.096680	1614.935425	2.803118	1.483278	1983.300415	2997.973877	64.326790	44.905403	7.808026	5.785094	0.000000	0.000000	0.000000	1.652884	0.503090	99998.000000	3.754814	3.208155	0.447641	0.171223	3.297389	3.476828	1.808392	1.652299	0.892541	0.762310	0.000000	0.000000	0.000000	0.218242	0.000000	4.999991	37235.000000		1
21325.798828	3885.294922	2.426902	5.350287	9077.244141	13220.481445	1291.858398	790.855652	275.553650	100.702576	71.955963	354.543610	493.610992	288.459076	1.094223	0.000000	4.328905	3.589424	0.385052	0.728377	3.957954	4.121247	3.111215	2.898097	2.440206	2.003041	1.857067	2.549670	2.693385	2.460084	0.039106	0.000000	37270.000000		1
18754.962891	4086.305420	1.736145	3.904013	9944.961914	13937.592773	1416.660278	871.409058	269.620544	121.838516	60.928509	326.099213	442.596680	249.616318	0.052690	0.000000	4.273116	3.611331	0.239586	0.591511	3.997603	4.144188	3.151266	2.940222	2.430753	2.085785	1.784821	2.513350	2.646008	2.397273	0.000000	0.000000	37298.000000		1
15543.221680	2909.809814	3.043650	5.754257	5757.145996	8047.852051	728.594971	449.680023	163.965469	71.863449	68.551514	253.020767	328.492188	177.530838	0.492759	0.000000	4.191541	3.463865	0.483395	0.759989	3.760207	3.905680	2.862486	2.652904	2.214752	1.856508	1.836017	2.403156	2.516525	2.249274	0.000000	0.000000	37355.000000		1
11777.582031	2387.344238	3.253344	2.837040	7036.314941	10264.896484	928.896118	574.247681	161.754425	78.749435	37.353329	188.379440	276.275238	182.202698	0.701592	0.000000	4.071056	3.377915	0.512330	0.452865	3.847345	4.011354	2.967967	2.759099	2.208856	1.896248	1.572329	2.275033	2.441342	2.260555	0.000000	0.000000	37372.000000		1
30839.339844	8529.217773	2.593424	5.134425	15520.179688	20755.630859	2331.806152	1434.024902	471.568420	185.844604	126.889679	597.554565	804.945251	453.639557	1.227080	99998.000000	4.489105	3.930909	0.413874	0.710492	4.190897	4.317136	3.367692	3.156557	2.673545	2.269150	2.103426	2.776378	2.905766	2.656711	0.088873	4.999991	37409.000000		1
7160.265625	1607.984741	2.389898	2.615010	3291.261963	4701.982910	286.695190	180.003998	62.495049	36.856846	6.287743	28.515333	43.132256	63.552773	0.059264	99998.000000	3.854929	3.206282	0.378379	0.417473	3.517362	3.672281	2.457420	2.255282	1.795846	1.566518	0.798495	1.455078	1.634802	1.803135	0.000000	4.999991	37448.000000		1
18735.173828	5927.531738	2.741444	4.449835	10371.332031	13739.567383	1442.733398	924.899597	289.769684	118.834953	69.414963	306.548309	432.697876	207.137817	1.407116	0.000000	4.272658	3.772874	0.437979	0.648344	4.015834	4.137973	3.159186	2.966094	2.462053	2.074944	1.841453	2.486499	2.636185	2.316259	0.148330	0.000000	37489.000000		1
5720.295410	1032.666992	2.821621	3.830003	2375.983643	3544.140869	153.175476	104.751518	45.855194	43.243267	16.726198	33.689846	32.040047	113.256470	1.389820	0.000000	3.757418	3.013960	0.450499	0.583199	3.375844	3.549511	2.185189	2.020160	1.661389	1.635918	1.223397	1.527499	1.505693	2.054063	0.142959	0.000000	37536.000000		1
19234.957031	3106.724854	1.810155	4.344988	7071.475586	9995.180664	969.749512	576.949036	172.590683	58.264160	56.805550	250.387253	358.978027	264.254822	0.444389	0.000000	4.284091	3.492303	0.257716	0.637989	3.849510	3.999791	2.986660	2.761137	2.237017	1.765401	1.754391	2.398612	2.555068	2.422023	0.000000	0.000000	37574.000000		1
32840.261719	9051.658203	2.735276	10.725244	19604.566406	26163.921875	3053.542725	1856.463135	551.942993	228.912094	169.593292	851.639221	1145.849487	611.662659	1.211827	0.000000	4.516407	3.956728	0.437001	1.030407	4.292357	4.417703	3.484804	3.268686	2.741894	2.359669	2.229409	2.930256	3.059128	2.786512	0.083441	0.000000	37616.000000		1
24264.923828	5824.405273	2.130863	4.360406	10451.046875	15092.859375	1496.800537	913.255371	265.149109	143.221161	66.963387	354.981506	448.042572	274.514435	0.616943	0.000000	4.384979	3.765252	0.328556	0.639527	4.019160	4.178771	3.175164	2.960592	2.423490	2.156007	1.825837	2.550206	2.651319	2.438565	0.000000	0.000000	37664.000000		1
17719.705078	3961.330811	2.075356	4.465254	8551.701172	11806.152344	1154.357544	712.112366	237.595901	86.995354	62.988449	279.106110	357.103119	237.050079	0.400176	0.000000	4.248456	3.597841	0.317093	0.649846	3.932053	4.072108	3.062340	2.852549	2.375839	1.939496	1.799261	2.445769	2.552794	2.374840	0.000000	0.000000	37694.000000		1
20474.316406	7557.139648	3.117660	3.564802	9383.000000	13924.002930	1269.763306	789.649902	266.860596	146.940155	101.683205	479.357941	666.516235	367.507660	2.103646	99998.000000	4.311209	3.878357	0.493829	0.552035	3.972342	4.143764	3.103723	2.897434	2.426285	2.167140	2.007249	2.680660	2.823811	2.565266	0.322973	4.999991	37754.000000		1
17799.093750	4559.215332	2.328223	3.207088	9825.399414	13441.634766	1364.702393	825.313354	249.200012	105.655060	66.670433	310.464661	423.267822	212.771805	0.048882	0.000000	4.250398	3.658890	0.367025	0.506111	3.992350	4.128452	3.135038	2.916619	2.396548	2.023890	1.823933	2.492012	2.626615	2.327914	0.000000	0.000000	37793.000000		1
9891.354492	371.553528	1.751564	3.681984	2716.351318	4437.962402	206.493317	125.693192	73.177124	34.377518	14.194449	20.920084	19.600243	82.607193	0.676894	0.000000	3.995256	2.570021	0.243426	0.566082	3.433986	3.647184	2.314906	2.099312	1.864375	1.536275	1.152119	1.320563	1.292261	1.917018	0.000000	0.000000	37821.000000		1
5652.462402	538.827820	3.826920	3.478457	1762.899414	2884.874512	71.268288	49.071533	19.146935	16.553509	5.168346	5.852936	8.905837	0.000000	0.042886	99998.000000	3.752238	2.731450	0.582849	0.541387	3.246228	3.460127	1.852896	1.690830	1.282099	1.218890	0.713352	0.767374	0.949675	0.000000	0.000000	4.999991	37864.000000		1
6601.482910	2099.868896	1.674470	2.710606	4298.115234	6188.366699	482.882660	300.723114	56.706871	28.635597	27.328093	99.968643	117.675468	87.911224	0.689657	99998.000000	3.819642	3.322192	0.223877	0.433066	3.633278	3.791576	2.683842	2.478167	1.753636	1.456906	1.436609	1.999864	2.070686	1.944044	0.000000	4.999991	37892.000000		1
7019.776855	601.853271	2.096942	3.860841	1917.672241	3091.836670	111.437065	50.656578	35.475330	45.855194	2.645848	3.167000	0.000000	23.266809	0.354778	0.000000	3.846323	2.779491	0.321587	0.586682	3.282774	3.490216	2.047030	1.704636	1.549926	1.661389	0.422565	0.500648	0.000000	1.366737	0.000000	0.000000	37935.000000		1
14869.683594	2375.573486	1.452441	3.965688	7679.261719	11245.963867	1039.250854	647.671509	271.874756	84.161400	70.432594	301.358368	344.984009	172.347076	0.888133	99998.000000	4.172302	3.375768	0.162098	0.598319	3.885319	4.050997	3.016720	2.811355	2.434369	1.925113	1.847774	2.479083	2.537799	2.236404	0.000000	4.999991	37983.000000		1
11452.003906	2121.303955	2.053770	5.149844	6429.752441	8834.793945	803.807373	513.738525	173.380127	74.151581	31.750174	177.077530	249.045822	151.001434	0.971365	0.000000	4.058881	3.326603	0.312552	0.711794	3.808194	3.946196	2.905152	2.710742	2.238999	1.870120	1.501746	2.248163	2.396279	2.178981	0.000000	0.000000	38006.000000		1
13539.068359	3161.097412	2.146282	3.644979	6003.147949	8735.732422	784.999634	456.544434	137.238708	79.424774	41.963516	179.674042	218.957779	150.714645	0.153975	0.000000	4.131589	3.499838	0.331687	0.561695	3.778379	3.941299	2.894870	2.659483	2.137477	1.899956	1.622872	2.254485	2.340360	2.178155	0.000000	0.000000	38080.000000		1
11239.252930	2689.812744	1.908834	2.935719	3244.642090	4458.562012	265.405060	168.125443	59.546997	39.265247	6.602284	33.214951	54.933723	62.979195	0.327604	0.000000	4.050737	3.429722	0.280768	0.467715	3.511167	3.649195	2.423909	2.225633	1.774860	1.594008	0.819694	1.521334	1.739839	1.799197	0.000000	0.000000	38100.000000		1
9583.236328	2096.371826	3.521630	5.313282	3964.929443	5630.712891	450.737762	266.731079	81.534050	19.328875	22.184416	57.588821	84.112061	60.984016	0.730707	0.000000	3.981512	3.321468	0.546744	0.725363	3.598235	3.750563	2.653924	2.426074	1.911339	1.286207	1.346048	1.760338	1.924858	1.785216	0.000000	0.000000	38140.000000		1
2752.822754	564.808350	2.241878	1.825573	1259.109009	2659.114014	0.000000	0.000000	42.549427	17.549557	4.613273	0.000000	0.000000	0.000000	1.469410	0.000000	3.439778	2.751901	0.350612	0.261399	3.100063	3.424737	0.000000	0.000000	1.628894	1.244266	0.664009	0.000000	0.000000	0.000000	0.167143	0.000000	38174.000000		1
14631.539062	1997.988281	1.674470	4.274062	5376.902344	8066.622559	666.889343	406.106812	117.977676	72.622047	41.679813	176.281921	236.285309	84.022629	0.335410	15916.331055	4.165290	3.300593	0.223877	0.630841	3.730532	3.906692	2.824054	2.608640	2.071800	1.861068	1.619926	2.246208	2.373437	1.924396	0.000000	4.201843	38210.000000		1
27406.783203	9126.997070	3.302684	7.986883	16432.228516	23167.876953	2500.363281	1533.851685	519.286194	241.296387	114.570145	591.732483	808.547058	430.748962	0.291530	0.000000	4.437858	3.960328	0.518867	0.902377	4.215696	4.364886	3.398003	3.185783	2.715407	2.382551	2.059072	2.772125	2.907705	2.634224	0.000000	0.000000	38237.000000		1
9421.678711	1290.273315	2.106194	3.731324	3404.533936	4450.405273	334.246429	208.661179	50.585651	0.000000	10.154752	44.109798	53.475113	75.511513	0.724816	99998.000000	3.974128	3.110682	0.323498	0.571863	3.532058	3.648400	2.524067	2.319442	1.704027	0.000000	1.006669	1.644535	1.728152	1.878013	0.000000	4.999991	38306.000000		1
13388.866211	2869.832031	2.645848	4.471421	4428.535645	6346.655273	504.333130	310.261108	92.068108	55.195839	27.713560	157.671570	220.943710	126.192757	1.714472	0.000000	4.126744	3.457856	0.422565	0.650446	3.646260	3.802545	2.702718	2.491727	1.964109	1.741906	1.442692	2.197753	2.344282	2.101034	0.234130	0.000000	38378.000000		1
14830.319336	2957.086426	7.360884	5.741921	5699.334961	7833.898926	677.956909	429.718994	112.904930	70.907486	53.980846	186.584702	247.596466	193.738968	0.632855	0.000000	4.171151	3.470864	0.866930	0.759057	3.755824	3.893978	2.831202	2.633184	2.052713	1.850692	1.732240	2.270876	2.393744	2.287217	0.000000	0.000000	38437.000000		1
29452.085938	8474.481445	3.065236	7.225200	16192.088867	21973.365234	2457.079834	1506.921387	430.807556	166.241272	129.998093	544.742432	720.410706	454.509186	1.882401	0.000000	4.469116	3.928113	0.486464	0.858850	4.209303	4.341897	3.390419	3.178091	2.634283	2.220739	2.113937	2.736191	2.857580	2.657543	0.274712	0.000000	38547.000000		1
28215.271484	6062.803223	3.157748	4.570101	11286.776367	16199.351562	1633.906616	1027.110107	353.014069	127.787048	121.480804	535.300049	736.970398	406.436768	2.803509	0.000000	4.450484	3.782673	0.499378	0.659926	4.052570	4.209497	3.213227	3.011617	2.547792	2.106487	2.084508	2.728597	2.867450	2.608993	0.447702	0.000000	38734.000000		1
16760.582031	3739.156494	3.944102	4.301816	5151.913086	7855.778320	613.904541	370.168915	138.607895	55.976025	15.711649	160.548691	228.779495	148.901413	0.051505	0.000000	4.224289	3.572774	0.595948	0.633652	3.711968	3.895189	2.788101	2.568400	2.141788	1.748002	1.196222	2.205607	2.359417	2.172899	0.000000	0.000000	38826.000000		1
17467.966797	3653.570557	1.853327	5.513725	5562.861328	7941.860840	653.660095	413.702057	131.866837	44.063541	36.153751	135.425476	174.678375	158.217377	0.033248	0.000000	4.242242	3.562717	0.267952	0.741445	3.745298	3.899922	2.815352	2.616688	2.120136	1.644079	1.558153	2.131700	2.242239	2.199254	0.000000	0.000000	38881.000000		1
21150.300781	4209.275879	2.420735	5.217686	8967.987305	13323.105469	1257.573364	785.600952	286.383728	110.687721	103.126389	408.385681	543.530518	344.169922	0.176507	0.000000	4.325316	3.624207	0.383947	0.717478	3.952695	4.124606	3.099533	2.895202	2.456948	2.044099	2.013370	2.611070	2.735224	2.536773	0.000000	0.000000	38960.000000		1
7889.449707	1850.841553	2.090775	2.985059	2665.981689	4333.368164	216.574051	124.407272	50.064499	37.618530	4.338820	7.937543	0.000000	15.403275	0.887216	99998.000000	3.897047	3.267369	0.320307	0.474953	3.425857	3.636826	2.335606	2.094846	1.699530	1.575402	0.637372	0.899686	0.000000	1.187613	0.000000	4.999991	38993.000000		1
19517.111328	3471.737793	2.278883	5.174514	6554.708984	9238.782227	840.559326	533.955505	147.304031	98.207825	48.482540	236.374741	304.833740	181.391678	0.108719	99998.000000	4.290416	3.540547	0.357722	0.713870	3.816553	3.965615	2.924568	2.727505	2.168215	1.992146	1.685585	2.373601	2.484063	2.258617	0.000000	4.999991	39037.000000		1
13099.198242	3261.836914	2.901798	4.869224	5879.832520	8371.752930	710.626038	459.464752	147.985535	93.082657	48.019981	171.659409	236.550522	124.820496	1.410758	0.000000	4.117245	3.513462	0.462667	0.687460	3.769365	3.922817	2.851641	2.662252	2.170219	1.968869	1.681422	2.234668	2.373924	2.096286	0.149452	0.000000	39076.000000		1
25601.564453	6675.264648	3.373610	8.443276	18532.970703	25924.275391	2790.888428	1745.975830	547.792297	209.018890	159.552643	754.874573	917.350586	475.564941	2.246755	99998.000000	4.408267	3.824468	0.528095	0.926511	4.267945	4.413707	3.445742	3.242038	2.738616	2.320185	2.202904	2.877875	2.962535	2.677210	0.351556	4.999991	39186.000000		1
25221.242188	8179.786621	3.950269	4.896977	13896.424805	20202.089844	1971.872070	1293.918335	468.506256	247.019806	144.405319	534.794312	711.908875	421.732117	0.831137	99998.000000	4.401766	3.912742	0.596627	0.689928	4.142903	4.305396	3.294879	3.111907	2.670715	2.392732	2.159583	2.728187	2.852424	2.625037	0.000000	4.999991	39290.000000		1
9939.315430	655.766296	1.902667	3.200921	2743.219971	3864.014160	231.551773	145.657318	41.685982	25.983583	4.372742	2.815454	0.000000	0.000000	1.277118	0.000000	3.997356	2.816749	0.279363	0.505275	3.438261	3.587039	2.364648	2.163332	1.619990	1.414699	0.640754	0.449548	0.000000	0.000000	0.106231	0.000000	39315.000000		1
18847.542969	5454.060547	3.018980	5.007992	8350.471680	11810.386719	1132.231689	708.199097	249.859940	96.314415	81.481628	341.268127	496.315430	214.430862	0.955496	99998.000000	4.275255	3.736720	0.479860	0.699664	3.921711	4.072264	3.053935	2.850155	2.397697	1.983691	1.911060	2.533096	2.695758	2.331287	0.000000	4.999991	39359.000000		1
19065.890625	6312.135742	5.418129	10.068407	10883.208008	15494.270508	1550.213989	976.444275	331.918213	129.183990	88.392288	407.525330	532.971802	388.304382	0.686622	0.000000	4.280257	3.800176	0.733849	1.002961	4.036757	4.190171	3.190392	2.989647	2.521031	2.111209	1.946414	2.610155	2.726704	2.589172	0.000000	0.000000	39460.000000		1
8999.787109	1308.485840	2.778449	4.792130	3072.137695	4736.900391	278.147064	183.451614	69.994705	18.961910	19.735928	46.141983	41.809330	8.211996	0.376697	99998.000000	3.954232	3.116769	0.443802	0.680529	3.487441	3.675494	2.444274	2.263521	1.845065	1.277882	1.295258	1.664096	1.621273	0.914449	0.000000	4.999991	39537.000000		1
5819.212402	1076.024414	1.048471	1.390766	1386.137451	2646.001953	23.747871	7.536657	19.032835	11.045952	2.664350	0.000000	0.000000	0.000000	1.439211	0.000000	3.764864	3.031822	0.020557	0.143254	3.141806	3.422590	1.375625	0.877179	1.279503	1.043203	0.425591	0.000000	0.000000	0.000000	0.158124	0.000000	39551.000000		1
17199.835938	5949.074707	2.100026	6.216817	11288.291016	15291.853516	1664.247559	1011.244263	300.427094	131.296341	86.076401	394.419434	550.373352	296.729675	2.953240	99998.000000	4.235524	3.774449	0.322225	0.793568	4.052628	4.184460	3.221218	3.004856	2.477739	2.118253	1.934884	2.595958	2.740657	2.472361	0.470299	4.999991	39571.000000		1
7726.939453	1547.376953	2.309720	3.996526	6360.747559	8604.460938	824.375854	511.391815	166.592819	84.522194	57.413048	206.326797	256.764435	146.030441	0.532564	0.000000	3.888007	3.189596	0.363559	0.601683	3.803508	3.934724	2.916125	2.708754	2.221656	1.926971	1.759011	2.314556	2.409535	2.164443	0.000000	0.000000	39639.000000		1
5121.217285	1628.432983	2.500912	3.089906	3627.697998	5393.502441	351.721985	237.293701	58.449184	24.747004	12.467556	89.351334	138.244003	78.616837	0.019806	99998.000000	3.709373	3.211770	0.398098	0.489945	3.559631	3.731871	2.546200	2.375286	1.766778	1.393523	1.095781	1.951101	2.140646	1.895516	0.000000	4.999991	39683.000000		1
30173.730469	6252.789062	4.101373	4.684199	12776.540039	18601.781250	1887.297485	1160.127197	399.809814	161.680420	111.671432	652.084290	764.390991	450.463318	1.963111	99998.000000	4.479629	3.796074	0.612929	0.670635	4.106413	4.269555	3.275840	3.064506	2.601853	2.208658	2.047942	2.814304	2.883316	2.653659	0.292945	4.999991	39726.000000		1
16029.591797	3821.547852	3.108409	5.149844	8773.872070	12606.694336	1195.670410	765.821838	242.366440	187.947708	130.402054	437.064453	549.343384	342.936432	0.559746	0.000000	4.204923	3.582239	0.492538	0.711794	3.943191	4.100601	3.077611	2.884128	2.384472	2.274037	2.115284	2.640545	2.739844	2.535214	0.000000	0.000000	39824.000000		1
27955.109375	5117.976562	2.590341	4.542347	10487.135742	14797.541992	1495.378906	929.352539	279.214050	148.540619	103.709221	441.159668	581.722656	353.100433	0.298600	0.000000	4.446461	3.709098	0.413357	0.657280	4.020657	4.170189	3.174751	2.968180	2.445937	2.171845	2.015817	2.644596	2.764716	2.547898	0.000000	0.000000	39942.000000		1
21544.250000	5475.088867	3.419866	5.720335	9369.428711	17252.908203	1307.431274	811.677063	508.107635	396.889526	184.271896	415.758911	605.140564	447.641693	2.123766	0.000000	4.333332	3.738391	0.534009	0.757421	3.971713	4.236862	3.116419	2.909383	2.705956	2.598670	2.265459	2.618842	2.781856	2.650931	0.327107	0.000000	40044.000000		1
16964.652344	3261.611816	2.729109	6.420344	8787.530273	12540.541992	1174.272339	749.730896	228.224426	103.114059	67.845337	284.622925	411.716125	319.117615	0.131498	0.000000	4.229545	3.513432	0.436021	0.807558	3.943867	4.098316	3.069769	2.874905	2.358362	2.013318	1.831520	2.454270	2.614598	2.503951	0.000000	0.000000	40109.000000		1
14379.011719	3421.845947	2.689020	5.442799	8886.314453	12487.587891	1244.757324	750.905823	259.968414	100.702576	62.387119	323.888153	481.713928	287.305786	1.823990	0.000000	4.157729	3.534261	0.429594	0.735822	3.948722	4.096478	3.095085	2.875586	2.414921	2.003041	1.795095	2.510395	2.682789	2.458344	0.261022	0.000000	40204.000000		1
14297.856445	3719.581055	3.154665	4.274062	6916.967773	9786.075195	895.419067	535.435730	140.562973	59.398975	36.110580	184.234894	313.523712	210.628601	0.848788	0.000000	4.155271	3.570494	0.498953	0.630841	3.839916	3.990608	2.952026	2.728707	2.147871	1.773779	1.557634	2.265372	2.496270	2.323517	0.000000	0.000000	40247.000000		1
8834.713867	2432.163330	2.796951	2.895631	4698.606445	6985.883301	557.129822	335.917816	114.351204	70.506599	31.383209	117.308502	143.218079	186.023453	1.557033	99998.000000	3.946193	3.385993	0.446685	0.461743	3.671969	3.844221	2.745956	2.526233	2.058241	1.848230	1.496697	2.069330	2.155998	2.269568	0.192298	4.999991	40306.000000		1
19509.621094	4192.241211	3.123827	7.111102	9061.739258	12843.555664	1267.669434	773.136475	239.316635	77.509773	72.082390	291.262207	392.849823	196.936813	0.143352	0.000000	4.290249	3.622446	0.494687	0.851937	3.957211	4.108685	3.103006	2.888256	2.378973	1.889356	1.857829	2.464284	2.594227	2.294327	0.000000	0.000000	40347.000000		1
13267.754883	3449.328369	3.373610	3.823836	4870.318359	7044.412598	615.193542	364.328308	138.015808	60.145241	36.810589	144.417648	176.214081	111.110191	0.607712	0.000000	4.122797	3.537735	0.528095	0.582499	3.687557	3.847845	2.789012	2.561493	2.139929	1.779201	1.565973	2.159620	2.246041	2.045754	0.000000	0.000000	40432.000000		1
22644.816406	5655.009277	2.470075	5.359538	11304.504883	15419.236328	1641.881226	1012.409912	292.020813	131.765076	88.861015	430.489929	577.266663	377.702484	0.523910	0.000000	4.354969	3.752433	0.392710	0.729127	4.053252	4.188063	3.215342	3.005356	2.465414	2.119800	1.948711	2.633963	2.761376	2.577150	0.000000	0.000000	40486.000000		1
17716.156250	4358.235840	3.302684	3.626477	5697.787109	8536.152344	715.680237	438.519989	131.866837	72.233498	39.989925	151.103195	184.037521	104.643593	0.513981	0.000000	4.248370	3.639311	0.518867	0.559485	3.755706	3.931262	2.854719	2.641989	2.120136	1.858739	1.601951	2.179274	2.264906	2.019713	0.000000	0.000000	40547.000000		1
21415.050781	4627.229980	3.934851	6.913742	8574.933594	11652.674805	1120.855835	727.281311	218.427383	89.924904	66.328140	295.804565	365.225677	191.691376	0.944202	0.000000	4.330719	3.665321	0.594928	0.839713	3.933231	4.066426	3.049550	2.861702	2.339307	1.953880	1.821698	2.471005	2.562561	2.282603	0.000000	0.000000	40567.000000		1
28509.861328	6959.369141	2.676685	4.098289	12995.417969	17020.439453	1849.170166	1182.912964	345.255402	126.581306	80.112450	414.497650	543.681641	347.762482	0.882309	99998.000000	4.454995	3.842570	0.427597	0.612603	4.113790	4.230971	3.266977	3.072953	2.538141	2.102370	1.903700	2.617522	2.735345	2.541283	0.000000	4.999991	40649.000000		1
28018.103516	7316.959473	3.925599	5.063499	16419.484375	21211.093750	2441.772217	1519.071289	452.538666	219.975418	126.713905	622.033264	865.297119	529.123291	1.885134	99998.000000	4.447439	3.864331	0.593906	0.704451	4.215360	4.326563	3.387705	3.181578	2.655656	2.342374	2.102824	2.793814	2.937165	2.723557	0.275342	4.999991	40753.000000		1
33272.015625	8514.054688	1.853327	6.377172	16228.070312	21710.050781	2389.120361	1496.051147	418.836487	162.389679	122.347336	630.926758	854.864807	411.654449	0.899906	0.000000	4.522079	3.930136	0.267952	0.804628	4.210267	4.336661	3.378238	3.174947	2.622045	2.210558	2.087595	2.799979	2.931897	2.614533	0.000000	0.000000	40783.000000		1
27797.974609	8223.800781	3.222507	5.630907	11839.197266	16678.441406	1726.144409	1079.163574	356.298248	152.749908	117.015549	511.894470	659.565491	379.084015	2.963848	0.000000	4.444013	3.915073	0.508194	0.750578	4.073322	4.222156	3.237077	3.033087	2.551814	2.183981	2.068244	2.709180	2.819258	2.578736	0.471856	0.000000	40882.000000		1
17978.197266	3977.455566	3.426034	3.993442	6941.918457	9672.503906	905.166748	548.523132	159.034576	73.466995	61.138203	253.689941	374.424469	191.265808	0.266211	0.000000	4.254746	3.599605	0.534792	0.601347	3.841480	3.985539	2.956729	2.739195	2.201492	1.866092	1.786313	2.404303	2.573364	2.281637	0.000000	0.000000	41011.000000		1
20502.697266	2678.430664	2.784616	4.508426	8513.425781	11792.386719	1133.533081	688.484741	170.157623	55.837257	53.795822	286.886383	407.809021	262.987396	0.269104	0.000000	4.311811	3.427881	0.444765	0.654025	3.930104	4.071602	3.054434	2.837894	2.230851	1.746924	1.730749	2.457710	2.610457	2.419935	0.000000	0.000000	41049.000000		1
14396.171875	1087.085693	2.747611	3.934851	5395.568359	7438.298340	614.974609	366.554779	141.460342	66.029015	33.871788	146.708878	182.563507	162.694977	1.134412	99998.000000	4.158247	3.036264	0.438955	0.594928	3.732037	3.871474	2.788857	2.564139	2.150635	1.819735	1.529838	2.166456	2.261414	2.211374	0.054771	4.999991	41099.000000		1
19586.335938	6677.780762	3.268763	3.925599	10804.153320	14893.653320	1519.160767	943.213928	281.286316	121.665825	83.270195	360.260864	492.309631	295.308075	2.070912	0.000000	4.291953	3.824632	0.514383	0.593906	4.033591	4.173001	3.181604	2.974610	2.449149	2.085169	1.920490	2.556617	2.692238	2.470275	0.316162	0.000000	41143.000000		1
31724.119141	5372.591309	3.117660	5.390375	12999.328125	17878.521484	1941.225830	1207.077148	364.547272	184.170135	131.441284	530.609680	730.784424	384.591553	4.320933	0.000000	4.501390	3.730184	0.493829	0.731619	4.113921	4.252332	3.288076	3.081735	2.561754	2.265219	2.118732	2.724775	2.863789	2.585000	0.635577	0.000000	41229.000000		1
17309.802734	2073.598389	2.593424	5.381124	5185.346680	7598.535645	626.384460	393.010162	151.177216	83.433632	36.893852	177.851547	233.442108	142.289871	0.576852	99998.000000	4.238292	3.316725	0.413874	0.730873	3.714778	3.880730	2.796841	2.594404	2.179486	1.921341	1.566954	2.250058	2.368179	2.153174	0.000000	4.999991	41287.000000		1
30156.099609	6810.276855	2.618094	6.093468	16174.918945	22363.464844	2423.710693	1497.913818	450.691498	204.013992	103.792480	525.499939	706.805237	398.030487	1.151127	99998.000000	4.479375	3.833165	0.417985	0.784864	4.208842	4.349539	3.384481	3.175487	2.653879	2.309660	2.016166	2.720573	2.849300	2.599916	0.061123	4.999991	41344.000000		1
24649.955078	8277.957031	2.769197	4.761292	11303.327148	16077.078125	1680.921265	1005.434509	338.236786	180.562149	110.777145	588.241699	739.381897	403.886505	2.207475	0.000000	4.391816	3.917923	0.442354	0.677725	4.053206	4.206207	3.225547	3.002354	2.529221	2.256627	2.044450	2.769556	2.868869	2.606259	0.343896	0.000000	41379.000000		1
17453.332031	3852.724609	1.970509	3.799166	5195.504395	8147.712891	633.745300	376.524506	132.585342	92.512161	40.730022	172.263809	232.643417	212.892075	0.626048	0.000000	4.241879	3.585768	0.294578	0.579688	3.715628	3.911036	2.801915	2.575793	2.122495	1.966199	1.609915	2.236194	2.366691	2.328160	0.000000	0.000000	41437.000000		1
16812.082031	4755.741699	1.548037	3.540132	7286.550781	9745.610352	985.353210	615.415588	182.295212	55.710823	45.738014	219.192154	273.339508	224.471512	1.444309	99998.000000	4.225622	3.677218	0.189781	0.549019	3.862522	3.988809	2.993592	2.789169	2.260775	1.745940	1.660277	2.340825	2.436702	2.351161	0.159660	4.999991	41504.000000		1
8896.761719	285.850250	2.491661	4.144545	2339.638672	3624.577148	172.337830	104.066933	60.148323	35.802208	16.815628	9.874131	9.793954	18.187891	0.314576	0.000000	3.949232	2.456139	0.396489	0.617477	3.369149	3.559257	2.236381	2.017313	1.779224	1.553910	1.225713	0.994499	0.990958	1.259782	0.000000	0.000000	41538.000000		0
15115.756836	3525.481201	3.527797	5.048080	4452.400879	6095.293457	515.496277	316.262085	108.606194	41.137074	32.033878	86.446449	137.343552	98.420609	0.881086	0.000000	4.179430	3.547218	0.547504	0.703126	3.648594	3.784995	2.712225	2.500047	2.035855	1.614233	1.505610	1.936747	2.137808	1.993086	0.000000	0.000000	41572.000000		1
5547.010742	1525.917236	0.885033	2.359060	3974.156006	5743.404785	392.914581	251.651581	51.307247	56.154884	15.856585	110.573624	113.543259	91.525368	1.288144	0.000000	3.744059	3.183531	0.000000	0.372739	3.599245	3.759169	2.594298	2.400800	1.710179	1.749388	1.200210	2.043652	2.055161	1.961542	0.109964	0.000000	41621.000000		1
34377.582031	8353.231445	1.261249	7.582913	17291.812500	26473.761719	2499.037109	1621.300293	675.600891	362.980713	198.068542	734.737732	1069.613281	568.416321	1.902655	0.000000	4.536275	3.921854	0.100801	0.879836	4.237841	4.422816	3.397773	3.209863	2.829690	2.559884	2.296815	2.866132	3.029227	2.754667	0.279360	0.000000	41652.000000		1
38885.882812	12607.360352	2.525582	3.848506	15990.138672	23227.134766	2286.845215	1480.533813	558.659363	308.762421	148.327835	652.491394	927.304932	499.096954	1.460976	0.000000	4.589792	4.100624	0.402361	0.585292	4.203852	4.365995	3.359237	3.170418	2.747147	2.489625	2.171223	2.814575	2.967222	2.698185	0.164643	0.000000	41682.000000		1
32982.546875	6895.063965	3.228674	6.028709	15607.350586	20901.003906	2322.548584	1429.235840	390.392059	171.258514	127.185722	630.353210	898.616882	481.982208	0.545370	0.000000	4.518284	3.838538	0.509024	0.780224	4.193329	4.320167	3.365965	3.155104	2.591501	2.233652	2.104438	2.799584	2.953575	2.683031	0.000000	0.000000	41719.000000		1
13773.655273	2289.990479	3.062153	7.271456	5053.637207	7333.991211	641.864807	385.251495	118.218208	50.283443	49.688282	200.069885	249.394287	126.467209	0.547421	0.000000	4.139049	3.359834	0.486027	0.861621	3.703604	3.865340	2.807444	2.585744	2.072684	1.701425	1.696254	2.301182	2.396887	2.101978	0.000000	0.000000	41842.000000		1
18624.171875	5377.830566	1.797820	4.132210	9837.734375	14451.362305	1412.494141	865.475952	286.229553	151.867966	88.651321	345.532928	527.818909	234.376480	2.150391	0.000000	4.270077	3.730607	0.254746	0.616182	3.992895	4.159909	3.149987	2.937255	2.456714	2.181466	1.947685	2.538489	2.722485	2.369914	0.332517	0.000000	41877.000000		1
29196.767578	8223.264648	3.321187	6.056463	16181.533203	23102.017578	2388.830566	1502.243286	524.926331	272.405151	161.128433	871.723633	1200.400757	574.861328	3.155735	0.000000	4.465335	3.915044	0.521293	0.782219	4.209020	4.363650	3.378185	3.176740	2.720098	2.435215	2.207172	2.940379	3.079326	2.759563	0.499101	0.000000	41955.000000		1
15866.283203	4154.437500	3.629560	4.896977	6765.991211	9434.507812	815.941833	537.270569	170.302551	86.190498	44.529186	192.897110	287.398285	199.394547	0.558132	0.000000	4.200475	3.618512	0.559854	0.689928	3.830331	3.974719	2.911659	2.730193	2.231221	1.935459	1.648645	2.285326	2.458484	2.299713	0.000000	0.000000	42010.000000		1
4797.560547	0.000000	1.585042	2.578006	1580.860107	2685.387451	30.316236	31.287613	2.251129	30.118876	6.870570	0.000000	0.000000	0.000000	1.577916	0.000000	3.681020	0.000000	0.200041	0.411284	3.198894	3.429007	1.481675	1.495372	0.352400	1.478839	0.836993	0.000000	0.000000	0.000000	0.198084	0.000000	42101.000000		0
25645.349609	7245.543457	2.507080	5.930029	10712.519531	15363.785156	1503.045044	957.075317	325.584229	123.164528	106.299561	383.783630	542.941528	327.708923	0.874203	99998.000000	4.409009	3.860071	0.399168	0.773057	4.029891	4.186498	3.176972	2.980946	2.512663	2.090486	2.026531	2.584086	2.734753	2.515488	0.000000	4.999991	42147.000000		1
12349.615234	767.743042	2.072273	4.452919	3983.394775	6057.708496	443.780853	266.610809	84.793564	19.217859	29.073488	85.166695	149.086441	59.664177	0.083100	99998.000000	4.091653	2.885216	0.316447	0.648645	3.600253	3.782308	2.647169	2.425878	1.928363	1.283705	1.463497	1.930270	2.173438	1.775714	0.000000	4.999991	42177.000000		1
8737.101562	2056.789062	2.433070	3.083739	3201.993896	4756.438965	311.349670	181.555115	47.495743	45.253864	15.976851	39.672298	45.068840	41.537960	0.467646	99998.000000	3.941367	3.313190	0.386155	0.489078	3.505420	3.677282	2.493248	2.259008	1.676655	1.655656	1.203491	1.598487	1.653876	1.618445	0.000000	4.999991	42197.000000		1
15868.747070	2845.344238	2.692104	4.015028	6758.235352	9103.816406	827.672424	529.758545	170.012680	78.592163	50.912525	206.083176	257.704956	163.629349	0.153376	99998.000000	4.200542	3.454135	0.430092	0.603689	3.829833	3.959224	2.917859	2.724078	2.230481	1.895379	1.706825	2.314043	2.411123	2.213861	0.000000	4.999991	42273.000000		1
3806.813721	271.168579	2.914133	3.015897	979.552673	1670.988647	0.000000	0.000000	0.000000	8.742399	0.000000	0.000000	0.000000	0.000000	0.511019	99998.000000	3.580562	2.433239	0.464509	0.479416	2.991028	3.222974	0.000000	0.000000	0.000000	0.941631	0.000000	0.000000	0.000000	0.000000	0.000000	4.999991	42294.000000		1
13501.533203	2046.036011	3.552467	4.144545	5230.020996	7312.506836	609.994385	360.254700	87.201965	58.655796	27.247915	114.076744	192.049088	102.355453	0.476965	0.000000	4.130383	3.310913	0.550530	0.617477	3.718503	3.864066	2.785326	2.556610	1.940526	1.768311	1.435333	2.057197	2.283412	2.010111	0.000000	0.000000	42332.000000		1
27282.056641	9627.191406	3.052901	7.049427	14409.348633	22268.289062	2111.599365	1320.814697	505.458710	252.971420	153.453003	700.051880	1015.641663	508.428345	2.295216	99998.000000	4.435877	3.983500	0.484713	0.848154	4.158644	4.347687	3.324611	3.120842	2.703686	2.403071	2.185975	2.845130	3.006741	2.706230	0.360823	4.999991	42500.000000		1
7395.104492	2198.135254	1.921169	4.631775	3452.806885	5277.788086	354.975342	221.585129	65.143982	57.891029	17.247351	69.488968	61.045692	49.931896	2.006919	0.000000	3.868944	3.342054	0.283566	0.665747	3.538172	3.722452	2.550198	2.345541	1.813874	1.762611	1.236722	1.841916	1.785655	1.698378	0.302530	0.000000	42592.000000		1
12892.587891	3993.571289	2.500912	5.994788	6576.745117	9174.477539	884.644470	532.133057	165.741699	118.412483	58.748306	260.230560	337.502869	208.244873	0.429696	0.000000	4.110340	3.601362	0.398098	0.777774	3.818011	3.962581	2.946769	2.726020	2.219432	2.073397	1.768995	2.415358	2.528277	2.318574	0.000000	0.000000	42647.000000		1
13669.270508	3068.575928	2.615010	3.074487	6323.863281	8316.189453	814.440063	504.367065	166.444794	67.262512	56.102459	181.252914	273.835999	97.011337	1.144938	0.000000	4.135746	3.486937	0.417473	0.487773	3.800982	3.919924	2.910859	2.702747	2.221270	1.827773	1.748982	2.258285	2.437490	1.986822	0.058782	0.000000	42690.000000		1
28577.314453	4776.843750	3.712821	5.917695	10213.740234	14815.504883	1523.767822	891.478027	267.008606	122.902405	85.425728	424.791168	564.879272	288.678040	0.949122	0.000000	4.456021	3.679141	0.569704	0.772153	4.009185	4.170716	3.182919	2.950111	2.426525	2.089560	1.931589	2.628175	2.751956	2.460414	0.000000	0.000000	42723.000000		1
12666.638672	4041.008301	3.182418	5.575400	7275.363281	10136.453125	957.985046	576.680725	198.432419	69.112755	26.612665	181.098724	275.430298	162.368103	0.301423	0.000000	4.102662	3.606490	0.502757	0.746276	3.861855	4.005886	2.981359	2.760936	2.297613	1.839558	1.425088	2.257915	2.440012	2.210501	0.000000	0.000000	42825.000000		1
5905.871582	401.126556	1.322924	0.536571	1342.410034	2422.073242	0.000000	0.000000	0.000000	5.751173	0.000000	0.000000	0.000000	0.000000	0.408578	99998.000000	3.771284	2.603281	0.121535	0.000000	3.127885	3.384187	0.000000	0.000000	0.000000	0.759756	0.000000	0.000000	0.000000	0.000000	0.000000	4.999991	42852.000000		1
21150.632812	4821.388672	2.229543	6.315497	10362.571289	14087.450195	1466.434937	895.153870	275.458038	128.536392	100.539131	461.860809	605.177551	380.280487	0.995177	0.000000	4.325324	3.683172	0.348216	0.800408	4.015468	4.148832	3.166263	2.951898	2.440055	2.109026	2.002335	2.664511	2.781883	2.580104	0.000000	0.000000	42875.000000		1
4625.071777	1928.533203	2.402232	3.049818	3855.407471	5786.062012	446.994110	267.394073	74.074486	64.881866	21.086605	71.992966	94.824966	74.620308	0.075999	0.000000	3.665118	3.285227	0.380615	0.484274	3.586070	3.762383	2.650302	2.427152	1.869669	1.812123	1.324007	1.857290	1.976923	1.872857	0.000000	0.000000	42968.000000		1
26231.089844	4430.564941	2.223376	4.311067	9470.809570	13642.225586	1307.986328	833.096680	296.563141	141.858154	99.182289	384.236938	517.155334	307.183563	1.164811	0.000000	4.418817	3.646459	0.347013	0.634585	3.976387	4.134885	3.116603	2.920695	2.472117	2.151854	1.996434	2.584599	2.713621	2.487398	0.066256	0.000000	42999.000000		1
30345.851562	7802.993652	1.915002	6.528275	14943.717773	20546.781250	2241.705322	1373.232056	444.070709	207.717560	143.942764	705.417603	953.553711	553.873413	1.122089	99998.000000	4.482100	3.892261	0.282169	0.814798	4.174459	4.312744	3.350579	3.137744	2.647452	2.317473	2.158190	2.848446	2.979345	2.743411	0.050027	4.999991	43076.000000		1
11077.763672	2976.332031	2.288134	3.885511	3615.184082	5477.780762	389.747559	239.732941	93.526711	31.062500	22.989273	58.202484	92.327141	52.442062	0.262575	0.000000	4.044452	3.473681	0.359481	0.589448	3.558131	3.738605	2.590783	2.379728	1.970936	1.492236	1.361525	1.764942	1.965329	1.719680	0.000000	0.000000	43127.000000		1
10697.915039	2212.755127	1.970509	2.645848	3840.081299	5198.767090	391.807526	257.035797	94.368576	26.612665	14.490488	44.809807	78.672340	42.953396	0.137017	0.000000	4.029299	3.344933	0.294578	0.422565	3.584340	3.715900	2.593073	2.409994	1.974827	1.425088	1.161083	1.651373	1.895822	1.632998	0.000000	0.000000	43147.000000		1
21966.253906	6798.762207	2.550252	5.427380	14220.189453	19820.853516	2118.170898	1302.888916	389.118500	204.800339	127.302902	605.559937	797.824890	470.652557	0.581574	0.000000	4.341756	3.832430	0.406583	0.734590	4.152905	4.297122	3.325961	3.114908	2.590082	2.311331	2.104838	2.782157	2.901908	2.672700	0.000000	0.000000	43207.000000		1
7339.489258	1531.776245	2.593424	2.436154	4605.758301	6133.309570	499.689026	313.206085	84.882996	35.373566	17.142504	95.068581	137.917130	88.938110	0.573803	99998.000000	3.865666	3.185195	0.413874	0.386705	3.663301	3.787695	2.698700	2.495830	1.928821	1.548679	1.234074	1.978037	2.139618	1.949088	0.000000	4.999991	43232.000000		1
25063.730469	5797.268555	2.818537	5.834434	10829.412109	15807.408203	1603.806274	951.734314	346.778748	164.508209	110.848076	486.469025	617.722229	390.385895	1.785016	0.000000	4.399046	3.763223	0.450024	0.765999	4.034605	4.198861	3.205152	2.978516	2.540052	2.216187	2.044728	2.687055	2.790793	2.591494	0.251642	0.000000	43268.000000		1
21728.226562	5775.269043	3.207088	5.470552	11198.319336	15512.041992	1646.497559	973.012085	311.543945	129.443024	91.124481	402.233643	582.869812	405.684326	0.178119	99998.000000	4.337024	3.761572	0.506111	0.738031	4.049153	4.190669	3.216561	2.988118	2.493519	2.112079	1.959635	2.604478	2.765572	2.608188	0.000000	4.999991	43347.000000		1
18599.933594	2441.099854	2.177119	4.903145	6065.417969	8853.543945	738.370422	433.518158	150.594376	66.852371	45.707176	225.338043	305.663269	189.366226	0.071072	0.000000	4.269511	3.387586	0.337882	0.690475	3.782861	3.947117	2.868274	2.637007	2.177809	1.825117	1.659984	2.352834	2.485243	2.277303	0.000000	0.000000	43419.000000		1
24699.949219	6966.739258	3.228674	5.896109	12263.923828	16880.027344	1811.203125	1093.166870	339.195831	142.558151	109.466560	483.675171	640.452454	389.445374	2.001995	0.000000	4.392696	3.843029	0.509024	0.770565	4.088629	4.227373	3.257967	3.038687	2.530451	2.153992	2.039281	2.684554	2.806487	2.590446	0.301463	0.000000	43445.000000		1
21720.396484	6804.226562	3.530881	6.111970	10064.833008	13117.015625	1390.911133	866.552185	284.925140	116.904533	90.806854	392.581543	585.857910	333.925720	2.108821	0.000000	4.336868	3.832779	0.547883	0.786181	4.002807	4.117835	3.143299	2.937795	2.454731	2.067831	1.958119	2.593930	2.767792	2.523650	0.324040	0.000000	43495.000000		1
19220.847656	3173.512451	3.796082	5.575400	6920.785645	10770.126953	872.173828	533.480652	224.348160	111.282883	35.820709	228.711655	282.479706	189.653015	0.153409	99998.000000	4.283772	3.501540	0.579336	0.746276	3.840155	4.032221	2.940603	2.727119	2.350923	2.046428	1.554134	2.359288	2.450987	2.277960	0.000000	4.999991	43548.000000		1
18775.140625	4581.270020	1.464776	4.255559	8911.560547	12344.921875	1234.315796	775.751465	255.062195	71.922035	68.144463	283.062561	347.333832	245.255905	0.363356	0.000000	4.273583	3.660986	0.165771	0.628957	3.949954	4.091488	3.091426	2.889723	2.406646	1.856862	1.833431	2.451882	2.540747	2.389620	0.000000	0.000000	43584.000000		1
10372.879883	1391.931885	2.840123	6.435763	6187.709961	8535.943359	782.455505	495.020233	131.993271	49.734539	49.040699	188.283844	261.778595	198.660614	0.255133	0.000000	4.015899	3.143618	0.453337	0.808600	3.791530	3.931252	2.893460	2.694623	2.120552	1.696658	1.690557	2.274813	2.417934	2.298112	0.000000	0.000000	43652.000000		1
13166.621094	3300.713623	2.500912	5.587735	6806.745605	9422.703125	887.179321	545.596619	149.746353	62.895935	54.773369	220.909790	344.681824	159.284363	0.795201	0.000000	4.119474	3.518608	0.398098	0.747236	3.832940	3.974175	2.948011	2.736872	2.175356	1.798623	1.738569	2.344215	2.537418	2.202173	0.000000	0.000000	43698.000000		1
20174.175781	5115.722168	3.092990	5.831350	10234.124023	13839.587891	1409.903809	879.725891	230.315201	74.305771	71.487228	348.937378	540.850769	292.168823	0.794541	99998.000000	4.304796	3.708907	0.490378	0.765769	4.010051	4.141123	3.149189	2.944347	2.362323	1.871023	1.854228	2.542747	2.733078	2.465634	0.000000	4.999991	43760.000000		1
8467.154297	787.142822	2.756862	2.695188	2508.078613	3609.984863	141.432587	90.541656	11.724375	20.195406	0.000000	0.000000	1.369180	0.000000	0.579947	0.000000	3.927737	2.896054	0.440415	0.430589	3.399341	3.557505	2.150549	1.956848	1.069090	1.305253	0.000000	0.000000	0.136461	0.000000	0.000000	0.000000	43786.000000		1
17284.281250	4062.449707	2.864793	3.435285	7164.592285	9514.502930	899.390930	570.494751	160.190979	85.647758	46.601460	198.561935	265.408142	192.998871	1.905434	0.000000	4.237651	3.608788	0.457093	0.535963	3.855191	3.978386	2.953948	2.756252	2.204638	1.932716	1.668400	2.297896	2.423914	2.285555	0.279994	0.000000	43831.000000		1
15965.347656	2847.626221	3.691235	6.488186	6704.686523	9643.640625	830.854797	535.984619	147.174515	89.712128	40.036179	150.693054	209.321106	156.348633	0.354409	0.000000	4.203178	3.454483	0.567172	0.812123	3.826379	3.984241	2.919525	2.729152	2.167833	1.952851	1.602453	2.178093	2.320813	2.194094	0.000000	0.000000	43871.000000		1
33246.289062	5438.386230	2.815454	7.120353	13082.327148	21194.964844	1743.755615	1183.862671	563.226379	262.512512	213.718521	577.985168	819.956909	482.944336	1.754289	0.000000	4.521743	3.735470	0.449548	0.852502	4.116685	4.326233	3.241486	3.073301	2.750683	2.419150	2.329842	2.761917	2.913791	2.683897	0.244101	0.000000	43894.000000		1
7175.505371	2811.531006	2.460824	4.489923	3130.204590	5296.768555	259.687805	162.648712	53.768070	35.919388	21.475157	63.944408	62.939106	72.551125	0.353858	0.000000	3.855853	3.448943	0.391080	0.652239	3.495573	3.724011	2.414452	2.211251	1.730524	1.555329	1.331936	1.805803	1.798921	1.860644	0.000000	0.000000	43939.000000		1
20625.314453	4348.941406	1.474027	5.291696	7383.151855	10211.143555	960.849792	598.735657	184.719040	98.469948	52.226200	201.047424	270.073853	135.536484	1.611495	99998.000000	4.314401	3.638384	0.168505	0.723595	3.868242	4.009074	2.982656	2.777235	2.266512	1.993304	1.717888	2.303298	2.431483	2.132056	0.207229	4.999991	43965.000000		1
12620.508789	3267.887207	2.642764	3.509295	6924.708008	9781.504883	914.519714	550.129761	176.685898	61.930725	48.846420	216.145416	279.642670	207.791565	0.286422	0.000000	4.101077	3.514267	0.422058	0.545220	3.840401	3.990406	2.961193	2.740465	2.247202	1.791906	1.688833	2.334746	2.446604	2.317628	0.000000	0.000000	43992.000000		1
17780.957031	4169.988770	3.148497	7.166609	8397.044922	11520.715820	1191.220581	705.257202	200.375183	105.433029	60.802078	207.813156	276.003876	164.582214	0.381626	0.000000	4.249955	3.620135	0.498103	0.855314	3.924126	4.061480	3.075992	2.848347	2.301844	2.022977	1.783918	2.317673	2.440915	2.216383	0.000000	0.000000	44039.000000		1
16691.220703	2892.954102	2.741444	7.046343	10428.871094	13881.091797	1495.018188	907.544312	237.463303	101.695534	56.759296	306.323181	430.326477	212.025543	0.487588	0.000000	4.222488	3.461342	0.437979	0.847964	4.018237	4.142424	3.174646	2.957868	2.375597	2.007302	1.754037	2.486180	2.633798	2.326388	0.000000	0.000000	44064.000000		1
30125.966797	4381.530273	2.426902	4.391244	11298.698242	15992.374023	1559.819824	1024.606079	371.063202	246.859451	135.437805	523.264221	639.709290	444.335907	1.168668	99998.000000	4.478941	3.641626	0.385052	0.642588	4.053029	4.203913	3.193074	3.010557	2.569448	2.392450	2.131740	2.718721	2.805983	2.647712	0.067691	4.999991	44108.000000		1
12956.173828	4173.087891	2.553336	5.038829	6442.713379	9157.958008	847.479248	519.872070	181.595215	97.008255	58.282661	228.575974	291.919037	214.692978	1.476857	0.000000	4.112477	3.620458	0.407108	0.702330	3.809069	3.961799	2.928129	2.715896	2.259104	1.986809	1.765539	2.359030	2.465262	2.331818	0.169339	0.000000	44158.000000		1
10234.176758	1762.914795	3.352024	3.472290	3421.793701	5282.126953	329.250793	202.737320	40.779362	66.238708	9.362231	67.086739	116.966209	123.331047	1.484150	0.000000	4.010053	3.246231	0.525307	0.540616	3.534254	3.722809	2.517527	2.306934	1.610440	1.821112	0.971379	1.826637	2.068060	2.091072	0.171478	0.000000	44173.000000		1
8476.099609	968.355652	2.833956	3.466122	3789.375244	6125.242676	400.238464	255.799210	100.548386	42.574097	27.941757	119.966690	191.290482	139.039612	1.135371	99998.000000	3.928196	2.986035	0.452393	0.539844	3.578568	3.787123	2.602319	2.407899	2.002375	1.629145	1.446254	2.079061	2.281693	2.143139	0.055138	4.999991	44228.000000		1
18534.615234	3912.576904	2.127780	6.753388	8077.042480	10877.361328	1099.186401	686.850403	189.483414	94.300728	66.534744	268.723175	364.300568	221.995270	0.614939	0.000000	4.267983	3.592463	0.327927	0.829522	3.907252	4.036523	3.041071	2.836862	2.277571	1.974515	1.823048	2.429305	2.561460	2.346344	0.000000	0.000000	44273.000000		1
21621.378906	4655.267578	5.140593	8.548123	10303.489258	14494.009766	1464.368896	899.452576	286.914124	129.153152	71.940544	354.682373	458.308350	290.374084	1.131587	0.000000	4.334883	3.667945	0.711013	0.931871	4.012984	4.161189	3.165651	2.953978	2.457752	2.111105	1.856974	2.549839	2.661158	2.462958	0.053688	0.000000	44298.000000		1
6292.806641	4071.633057	2.846291	4.474505	4786.073730	6762.787109	556.244812	363.042389	115.245483	74.170082	36.153751	135.274368	177.416748	146.536179	1.138976	0.000000	3.798844	3.609769	0.454279	0.650745	3.679979	3.830126	2.745266	2.559957	2.061624	1.870229	1.558153	2.131216	2.248995	2.165945	0.056514	0.000000	44407.000000		1
28095.179688	6175.399414	3.648063	6.361753	11511.753906	15101.355469	1689.164185	1039.115112	310.359802	116.664001	118.933640	484.097656	641.053772	440.015594	1.000175	0.000000	4.448632	3.790665	0.562062	0.803577	4.061141	4.179016	3.227672	3.016664	2.491865	2.066937	2.075305	2.684933	2.806895	2.643468	0.000076	0.000000	44442.000000		1
27010.359375	6511.801758	3.389029	8.816409	12041.870117	16607.128906	1743.934448	1091.708252	304.383514	124.379517	92.468987	447.518341	577.470154	341.576477	0.998007	0.000000	4.431530	3.813701	0.530075	0.945292	4.080694	4.220294	3.241530	3.038107	2.483421	2.094749	1.965996	2.650811	2.761529	2.533488	0.000000	0.000000	44490.000000		1
9511.773438	292.804077	2.772281	5.328701	2578.209229	3841.388672	201.361969	126.784836	39.589039	46.909832	11.517764	32.860321	32.672211	0.320709	0.331841	0.000000	3.978261	2.466577	0.442837	0.726621	3.411318	3.584488	2.303977	2.103067	1.597575	1.671264	1.061368	1.516672	1.514179	0.000000	0.000000	0.000000	44537.000000		0
7754.674805	774.931213	1.501781	4.070535	2517.086426	3754.384033	168.177856	115.812889	51.334999	18.749132	2.519415	1.110146	0.000000	40.656013	1.113506	0.000000	3.889564	2.889263	0.176607	0.609652	3.400898	3.574539	2.225769	2.063757	1.710414	1.272981	0.401300	0.045380	0.000000	1.609125	0.046693	0.000000	44576.000000		1
2931.371338	414.559326	2.056854	2.189455	619.751282	1549.310425	0.000000	0.000000	0.000000	30.877476	0.000000	0.000000	0.000000	0.000000	0.614750	6458.830078	3.467071	2.617587	0.313203	0.340336	2.792217	3.190138	0.000000	0.000000	0.000000	1.489642	0.000000	0.000000	0.000000	0.000000	0.000000	3.810154	44591.000000		1
17951.652344	4854.729980	3.204005	3.188586	8018.143066	11139.432617	1096.870483	668.119751	212.235229	77.408012	50.166264	210.674866	319.166962	175.918045	1.360454	99998.000000	4.254105	3.686165	0.505693	0.503598	3.904074	4.046863	3.040155	2.824854	2.326818	1.888786	1.700412	2.323613	2.504018	2.245310	0.133684	4.999991	44641.000000		1
22628.238281	6817.637695	2.833956	6.981585	12823.887695	17674.171875	1813.645386	1146.133179	381.991974	147.738846	96.113968	381.634247	580.800598	299.283020	1.625265	0.000000	4.354651	3.833634	0.452393	0.843954	4.108020	4.247339	3.258552	3.059235	2.582054	2.169495	1.982787	2.581647	2.764027	2.476082	0.210924	0.000000	44684.000000		1
6329.910156	757.532776	0.934373	0.385467	1615.416504	2799.445801	24.182680	4.998741	15.492703	23.054031	0.000000	0.000000	0.000000	0.000000	0.995155	99998.000000	3.801398	2.879401	0.000000	0.000000	3.208285	3.447072	1.383504	0.698861	1.190127	1.362747	0.000000	0.000000	0.000000	0.000000	0.000000	4.999991	44723.000000		1
16837.330078	1685.741211	2.938803	4.150712	4739.842285	7418.698242	563.901733	322.805786	92.586174	39.592121	15.023975	82.101463	80.278969	38.941452	0.634086	0.000000	4.226273	3.226791	0.468170	0.618123	3.675764	3.870328	2.751204	2.508941	1.966546	1.597609	1.176785	1.914351	1.904602	1.590412	0.000000	0.000000	44742.000000		1
34237.406250	10855.179688	2.389898	7.949879	17106.560547	23131.041016	2553.878418	1581.757568	489.901245	182.649841	147.711090	667.136047	870.033691	510.938507	2.007151	99998.000000	4.534501	4.035637	0.378379	0.900361	4.233163	4.364195	3.407200	3.199140	2.690109	2.261619	2.169413	2.824214	2.939536	2.708369	0.302580	4.999991	44772.000000		1
23235.478516	6862.996094	3.068320	6.210650	14921.378906	21397.300781	2188.239502	1347.741821	433.678528	173.639160	126.636818	585.694519	792.508545	408.222260	2.085737	0.000000	4.366152	3.836514	0.486901	0.793137	4.173809	4.330359	3.340095	3.129607	2.637168	2.239648	2.102560	2.767671	2.899004	2.610897	0.319259	0.000000	44851.000000		1
46284.492188	10542.960938	2.235711	7.647672	21052.591797	28834.671875	3257.350098	2027.993042	661.209106	274.036438	212.574448	887.268738	1220.352661	593.194153	2.526229	99998.000000	4.665435	4.022963	0.349416	0.883529	4.323306	4.459915	3.512864	3.307066	2.820339	2.437808	2.327511	2.948055	3.086485	2.773197	0.402473	4.999991	44914.000000		1
15379.413086	3081.623291	2.041435	2.269632	5788.300781	7826.553711	730.334167	455.745758	133.760254	51.705048	39.752476	153.514679	217.900070	124.185242	0.908241	99998.000000	4.186940	3.488780	0.309936	0.355955	3.762551	3.893571	2.863522	2.658723	2.126327	1.713533	1.599364	2.186150	2.338257	2.094070	0.000000	4.999991	44949.000000		1
16154.619141	8072.053223	2.778449	5.433547	11316.063477	15444.582031	1642.972778	1016.354065	319.358154	107.283272	79.245918	415.672577	519.745667	301.336792	0.281969	0.000000	4.208297	3.906984	0.443802	0.735083	4.053695	4.188776	3.215630	3.007045	2.504278	2.030532	1.898977	2.618751	2.715791	2.479052	0.000000	0.000000	44968.000000		1
32516.732422	6576.846680	1.563456	8.363099	16294.611328	22350.035156	2475.181396	1517.785400	476.012085	192.946457	145.533966	703.548828	923.311462	518.373413	1.990059	99998.000000	4.512107	3.818018	0.194086	0.922367	4.212044	4.349278	3.393607	3.181210	2.677618	2.285437	2.162964	2.847294	2.965348	2.714643	0.298866	4.999991	44998.000000		1
20415.382812	6455.319824	3.231758	8.794823	14196.099609	19991.197266	2125.254150	1302.700806	417.236023	190.963608	109.633080	548.279480	700.551453	427.338348	1.333433	0.000000	4.309958	3.809918	0.509439	0.944227	4.152169	4.300839	3.327411	3.114845	2.620382	2.280951	2.039942	2.739002	2.845440	2.630772	0.124971	0.000000	45030.000000		1
16519.841797	4528.177246	1.076225	4.526928	7121.999512	10130.958008	937.977722	571.663513	181.644547	119.676819	45.892200	282.510559	340.931976	179.344086	1.085599	99998.000000	4.218006	3.655923	0.031903	0.655804	3.852602	4.005651	2.972193	2.757140	2.259222	2.078010	1.661739	2.451035	2.532668	2.253687	0.035670	4.999991	45067.000000		1
21388.041016	3277.329590	2.981975	5.643242	7177.099609	9712.957031	955.527283	603.034363	174.120224	114.792175	39.928249	173.707001	224.295731	166.771683	1.953585	16332.370117	4.330171	3.515520	0.474504	0.751529	3.855949	3.987351	2.980243	2.780342	2.240849	2.059912	1.601280	2.239817	2.350821	2.222122	0.290832	4.213049	45110.000000		1
21310.583984	3677.380127	3.163916	5.973202	8975.820312	12473.562500	1232.403809	776.534729	233.895416	147.633987	81.990448	397.888641	558.039551	322.645416	0.135612	99998.000000	4.328595	3.565538	0.500225	0.776207	3.953074	4.095991	3.090753	2.890161	2.369022	2.169186	1.913763	2.599761	2.746665	2.508725	0.000000	4.999991	45197.000000		1
10448.250000	2201.629150	1.995179	3.429117	5269.825684	7552.042480	634.130798	394.632202	132.563766	51.325748	38.842773	128.061508	184.302734	112.886421	0.843232	99998.000000	4.019043	3.342744	0.299982	0.535182	3.721796	3.878064	2.802179	2.596193	2.122425	1.710335	1.589310	2.107419	2.265532	2.052642	0.000000	4.999991	45247.000000		1
27841.875000	5857.787109	2.821621	8.165740	10862.531250	14974.964844	1592.846680	972.484741	294.204102	180.306198	93.603806	392.436584	492.926392	255.857803	0.989048	99998.000000	4.444698	3.767734	0.450499	0.911996	4.035931	4.175366	3.202174	2.987883	2.468649	2.256011	1.971293	2.593770	2.692782	2.407999	0.000000	4.999991	45290.000000		1
17638.523438	3381.171631	1.915002	5.489055	8174.260742	11588.326172	1147.900146	689.286560	190.211166	95.475632	70.318497	290.796570	349.813171	231.471603	0.380393	0.000000	4.246462	3.529067	0.282169	0.739498	3.912448	4.064021	3.059904	2.838400	2.279236	1.979892	1.847070	2.463589	2.543836	2.364498	0.000000	0.000000	45350.000000		1
14505.518555	4981.983398	3.133079	3.999609	7834.151855	11123.912109	1029.496948	643.597839	192.372879	103.089386	52.624001	279.062927	334.909454	224.008957	0.287156	0.000000	4.161533	3.697402	0.495971	0.602018	3.893992	4.046257	3.012625	2.808614	2.284144	2.013214	1.721184	2.445702	2.524927	2.350266	0.000000	0.000000	45392.000000		1
28521.357422	5924.099609	2.611927	3.071404	12815.641602	19615.359375	1889.055176	1142.037964	403.149506	213.308380	112.155579	588.651794	717.681580	376.700287	1.609835	99998.000000	4.455170	3.772622	0.416961	0.487337	4.107740	4.292596	3.276245	3.057681	2.605466	2.329008	2.049821	2.769858	2.855932	2.575996	0.206781	4.999991	45423.000000		1
11618.454102	2140.284180	1.800903	3.931767	3845.816895	5827.815918	434.767090	268.183502	99.364227	42.833130	40.033096	131.561539	146.169220	121.434547	0.800167	0.000000	4.065148	3.330472	0.255490	0.594588	3.584989	3.765506	2.638257	2.428432	1.997230	1.631780	1.602419	2.119129	2.164856	2.084342	0.000000	0.000000	45483.000000		1
3221.979736	784.811523	2.291218	3.241009	1276.448853	1853.835815	0.000000	0.000000	0.000000	10.715992	7.021673	0.000000	0.000000	0.000000	0.507115	0.000000	3.508123	2.894765	0.360066	0.510680	3.106004	3.268071	0.000000	0.000000	0.000000	1.030032	0.846441	0.000000	0.000000	0.000000	0.000000	0.000000	45507.000000		1
16791.130859	2774.550781	3.096074	4.517677	7909.947266	11324.635742	1109.473755	672.501770	213.983719	87.535011	65.449272	300.494934	442.510345	220.863541	1.692729	0.000000	4.225080	3.443193	0.490811	0.654915	3.898174	4.054024	3.045117	2.827693	2.330381	1.942182	1.815905	2.477837	2.645923	2.344124	0.228587	0.000000	45541.000000		1
14991.774414	1551.092896	2.840123	3.231758	3999.340820	6471.527832	417.840424	271.146973	118.723946	53.555290	43.326530	127.509514	161.594070	85.545998	0.647014	0.000000	4.175853	3.190638	0.453337	0.509439	3.601988	3.811007	2.621011	2.433205	2.074538	1.728802	1.636754	2.105543	2.208426	1.932200	0.000000	0.000000	45589.000000		1
7133.797852	2084.539551	2.503996	3.429117	2768.336914	4816.642578	248.293396	140.501312	78.882034	41.334435	19.769850	48.624393	36.283272	26.862448	0.234354	0.000000	3.853321	3.319010	0.398634	0.535182	3.442219	3.682745	2.394965	2.147680	1.896978	1.616312	1.296003	1.686854	1.559706	1.429146	0.000000	0.000000	45614.000000		1
21630.314453	4636.623047	2.824705	4.650278	7496.568848	11926.526367	959.838379	619.785217	259.749481	124.546043	57.709087	298.428802	409.181305	256.329620	0.109020	0.000000	4.335063	3.666202	0.450973	0.667479	3.874862	4.076514	2.982198	2.792241	2.414555	2.095330	1.761244	2.474841	2.611916	2.408799	0.000000	0.000000	45632.000000		1
15288.294922	3013.404785	1.850243	3.083739	4288.157715	6618.351074	457.466461	290.031799	118.165787	57.906445	38.719425	134.102554	202.576965	141.784134	1.713421	0.000000	4.184359	3.479058	0.267229	0.489078	3.632271	3.820750	2.660359	2.462446	2.072492	1.762727	1.587929	2.127437	2.306590	2.151628	0.233864	0.000000	45681.000000		1
16342.246094	1901.494995	2.528666	4.307983	7921.501953	10846.976562	1071.697876	650.952576	206.141769	105.442276	43.076748	216.071411	302.456177	216.490799	1.922685	0.000000	4.213312	3.279095	0.402891	0.634274	3.898808	4.035309	3.030072	2.813549	2.314166	2.023015	1.634243	2.334597	2.480662	2.335439	0.283908	0.000000	45725.000000		1
26044.628906	5181.609375	2.763030	4.687283	9348.168945	13433.916016	1291.685669	790.578125	255.956482	115.100548	75.169212	361.296997	453.932526	269.820984	0.784197	0.000000	4.415718	3.714465	0.441386	0.670921	3.970726	4.128202	3.111157	2.897945	2.408166	2.061077	1.876040	2.557864	2.656991	2.431076	0.000000	0.000000	45760.000000		1
31687.833984	6837.672852	3.025148	6.512856	11077.483398	16708.205078	1608.290039	954.824219	308.774750	159.845596	99.284050	493.879272	668.523743	418.885834	1.927184	99998.000000	4.500893	3.834908	0.480747	0.813771	4.044441	4.222930	3.206364	2.979923	2.489642	2.203701	1.996879	2.693621	2.825117	2.622096	0.284923	4.999991	45829.000000		1
6758.599609	1323.007202	1.896499	4.554682	5427.111816	7289.239746	709.802673	431.134430	95.460220	51.520023	55.124912	175.332138	228.458786	115.316414	0.629356	99998.000000	3.829857	3.121562	0.277953	0.658458	3.734569	3.862682	2.851138	2.634613	1.979822	1.711976	1.741348	2.243861	2.358808	2.061891	0.000000	4.999991	45889.000000		1
10676.473633	1491.123413	2.013681	3.191670	3390.496826	4472.950684	301.861023	217.681122	77.537529	25.635120	15.973766	60.669476	56.022282	144.541000	0.158928	0.000000	4.028428	3.173514	0.303991	0.504018	3.530263	3.650594	2.479807	2.337821	1.889512	1.408835	1.203407	1.782970	1.748361	2.159991	0.000000	0.000000	45902.000000		1
6690.214355	251.078003	3.216340	4.604022	2585.295654	3865.324707	206.357635	130.272537	27.565540	28.364229	12.495310	19.088343	45.275452	82.425255	0.313152	0.000000	3.825440	2.399809	0.507362	0.663137	3.412510	3.587186	2.314620	2.114853	1.440367	1.452771	1.096747	1.280768	1.655863	1.916060	0.000000	0.000000	45927.000000		0
28924.736328	5279.089355	1.970509	5.704916	11984.562500	15644.836914	1757.373413	1086.354858	305.715698	159.777756	87.975983	407.691864	619.698914	320.437469	1.939970	0.000000	4.461269	3.722559	0.294578	0.756249	4.078622	4.194371	3.244864	3.035972	2.485318	2.203516	1.944364	2.610332	2.792181	2.505743	0.287795	0.000000	45950.000000		1
14675.679688	2813.387451	1.353761	2.029100	4653.179688	6999.926758	560.398621	337.616974	130.590164	46.545952	32.801727	120.814720	139.024200	56.672951	1.115118	0.000000	4.166598	3.449229	0.131542	0.307303	3.667750	3.845093	2.748497	2.528424	2.115911	1.667882	1.515897	2.082120	2.143090	1.753376	0.047321	0.000000	46002.000000		1
8940.773438	3483.869385	2.784616	7.499653	7625.354980	10835.187500	1048.335449	638.420288	209.351944	76.575401	67.715820	257.886902	331.452576	212.204391	0.051257	0.000000	3.951375	3.542062	0.444765	0.875041	3.882260	4.034836	3.020500	2.805107	2.320877	1.884089	1.830690	2.411429	2.520422	2.326754	0.000000	0.000000	46024.000000		1
6110.610352	2929.641357	1.575791	2.611927	4209.577637	6214.532227	484.634216	292.770172	113.204048	80.513336	22.246092	82.193970	103.721550	90.797607	1.029336	0.000000	3.786085	3.466815	0.197498	0.416961	3.624238	3.793408	2.685414	2.466527	2.053862	1.905868	1.347254	1.914840	2.015869	1.958074	0.012557	0.000000	46091.000000		1
15300.241211	3197.602783	2.544085	5.119006	6368.882812	8134.705566	836.303772	509.137604	178.443634	88.682159	50.573315	235.668564	324.831787	206.151016	0.298225	0.000000	4.184698	3.504824	0.405532	0.709186	3.804063	3.910342	2.922364	2.706835	2.251501	1.947836	1.703921	2.372302	2.511658	2.314185	0.000000	0.000000	46119.000000		1
19217.320312	2824.427246	2.704439	3.179335	8223.119141	12029.023438	1106.001465	686.760925	244.256775	83.408966	63.679207	311.281830	461.611023	252.058640	1.317699	99998.000000	4.283693	3.450930	0.432077	0.502336	3.915037	4.080230	3.043756	2.836806	2.387847	1.921213	1.803998	2.493154	2.664276	2.401502	0.119816	4.999991	46160.000000		1
7796.474609	1418.692505	1.927337	2.713690	3196.628174	4635.457520	301.978210	175.597336	55.288353	34.725983	11.335824	11.591774	13.192234	22.064150	0.967499	99998.000000	3.891898	3.151888	0.284958	0.433560	3.504692	3.666093	2.479976	2.244518	1.742634	1.540655	1.054453	1.064150	1.120318	1.343687	0.000000	4.999991	46191.000000		1
42580.210938	9659.857422	1.421604	9.454743	18508.988281	25014.056641	2791.610107	1738.753784	541.041992	226.630127	186.356506	803.061096	1013.850037	594.637329	2.069607	0.000000	4.629208	3.984971	0.152779	0.975650	4.267383	4.398184	3.445855	3.240238	2.733231	2.355318	2.270344	2.904749	3.005974	2.774252	0.315888	0.000000	46229.000000		1
16369.225586	2650.864990	3.611058	5.988621	8746.525391	13324.764648	1218.681274	740.418030	238.952744	75.002693	66.954132	317.921143	405.086090	170.524582	0.599600	0.000000	4.214028	3.423388	0.557634	0.777327	3.941836	4.124660	3.085890	2.869477	2.378312	1.875077	1.825777	2.502319	2.607547	2.231787	0.000000	0.000000	46265.000000		1
11852.868164	3157.116211	2.223376	3.839255	3937.666016	5565.393066	427.942749	274.045685	126.371613	34.858582	21.200705	68.166046	73.676689	72.174904	0.725411	0.000000	4.073823	3.499290	0.347013	0.584247	3.595239	3.745496	2.631386	2.437823	2.101650	1.542310	1.326350	1.833568	1.867330	1.858386	0.000000	0.000000	46328.000000		1
23080.800781	4692.895508	2.315888	4.887726	9351.594727	12776.250000	1328.514771	816.043640	224.123047	111.406227	69.769592	320.628662	429.117676	224.462265	1.118774	0.000000	4.363251	3.671441	0.364717	0.689107	3.970886	4.106403	3.123366	2.911713	2.350487	2.046910	1.843666	2.506002	2.632576	2.351143	0.048743	0.000000	46367.000000		1
11585.569336	2970.386719	2.679769	5.310198	3864.720215	5444.572266	392.627777	252.249832	71.064758	51.344250	27.883165	115.686462	161.196274	76.476723	0.556876	475.761993	4.063917	3.472813	0.428097	0.725111	3.587118	3.735964	2.593981	2.401831	1.851654	1.710492	1.445342	2.063282	2.207355	1.883529	0.000000	2.677390	46432.000000		1
7983.417480	3247.466797	1.600460	2.941887	4380.484863	6875.559570	519.098083	301.219604	103.629044	43.271023	25.595032	145.259506	212.111893	142.323792	1.941488	0.000000	3.902189	3.511545	0.204245	0.468626	3.641522	3.837308	2.715250	2.478883	2.015481	1.636197	1.408156	2.162145	2.326565	2.153277	0.288135	0.000000	46463.000000		1
18968.398438	3415.468750	3.971855	8.208913	9364.571289	13840.035156	1356.413330	808.177002	231.995834	113.706696	95.676079	465.857330	603.641846	363.578979	0.323471	0.000000	4.278031	3.533450	0.598993	0.914286	3.971488	4.141137	3.132392	2.907506	2.365480	2.055786	1.980803	2.668253	2.780779	2.560599	0.000000	0.000000	46510.000000		1
8194.829102	2131.665283	3.318103	5.304030	3461.897705	5119.805176	348.533417	201.519241	69.214516	26.612665	26.307375	78.471901	138.163834	63.759384	1.234020	99998.000000	3.913540	3.328719	0.520890	0.724606	3.539314	3.709254	2.542244	2.304317	1.840197	1.425088	1.420078	1.894714	2.140394	1.804544	0.091322	4.999991	46578.000000		1
13503.062500	1853.875854	3.626477	2.923384	7952.814453	12205.364258	1080.227539	653.838989	212.784134	88.367615	55.041653	319.450653	441.551300	226.673294	0.828817	0.000000	4.130432	3.268081	0.559485	0.465886	3.900521	4.086551	3.033515	2.815471	2.327939	1.946293	1.740691	2.504404	2.644981	2.355400	0.000000	0.000000	46592.000000		1
21849.158203	4822.291992	2.790784	6.037961	8821.922852	15352.960938	951.567749	764.659302	471.571503	359.847656	232.424469	401.083405	629.499023	512.563660	1.628515	0.000000	4.339435	3.683254	0.445726	0.780890	3.945563	4.186192	2.978440	2.883468	2.673548	2.556119	2.366282	2.603235	2.798995	2.709748	0.211792	0.000000	46658.000000		1
6534.195801	1864.218750	2.781532	5.951616	4310.718262	6854.654785	508.903229	304.155334	109.762596	92.160614	36.277103	169.494614	214.070053	86.764076	0.276986	0.000000	3.815192	3.270497	0.444284	0.774635	3.634550	3.835986	2.706635	2.483095	2.040454	1.964545	1.559633	2.229156	2.330556	1.938340	0.000000	0.000000	46720.000000		1
23664.740234	9837.777344	3.364359	6.247655	12649.391602	18290.175781	1807.049316	1102.035767	353.831268	199.033752	121.382126	625.400696	846.196411	582.271545	2.171045	0.000000	4.374102	3.992897	0.526902	0.795717	4.102070	4.262218	3.256970	3.042196	2.548796	2.298927	2.084155	2.796158	2.927471	2.765126	0.336669	0.000000	46843.000000		1
5296.972168	2599.344971	2.340558	3.669649	3053.212891	4506.714355	186.202316	112.513290	46.885162	23.880472	22.320101	15.569797	0.000000	27.432940	0.049427	99998.000000	3.724028	3.414864	0.369319	0.564625	3.484757	3.653860	2.269985	2.051204	1.671035	1.378043	1.348696	1.192283	0.000000	1.438272	0.000000	4.999991	46929.000000		1
20676.048828	6424.322266	1.921169	5.242356	9211.815430	13279.412109	1183.233643	759.635864	263.237183	166.395462	94.732452	379.053162	527.359436	392.125122	1.204570	99998.000000	4.315467	3.807827	0.283566	0.719526	3.964345	4.123179	3.073071	2.880605	2.420347	2.221142	1.976499	2.578700	2.722107	2.593425	0.080832	4.999991	46980.000000		1
4120.988281	1383.032104	3.105325	3.934851	2907.392090	4242.145020	165.380905	107.277107	47.054771	38.090340	17.987448	10.133165	50.264942	56.170300	0.829522	0.000000	3.615001	3.140832	0.492107	0.594928	3.463504	3.627585	2.218485	2.030507	1.672604	1.580815	1.254970	1.005745	1.701265	1.749507	0.000000	0.000000	47024.000000		1
12092.474609	1308.121948	2.355976	4.351155	4849.456543	6669.346680	462.813690	298.589172	80.439323	62.581394	25.332914	102.568237	137.787613	94.482674	0.149896	99998.000000	4.082515	3.116648	0.372171	0.638605	3.685693	3.824083	2.665406	2.475074	1.905468	1.796445	1.403685	2.011013	2.139210	1.975352	0.000000	4.999991	47070.000000		1
9417.867188	1161.798584	2.217208	2.152450	2389.308594	4004.617188	114.175430	44.871483	31.182766	26.936459	7.761770	1.973593	50.406796	0.000000	0.532510	0.000000	3.973953	3.065131	0.345806	0.332933	3.378272	3.602561	2.057573	1.651970	1.493915	1.430341	0.889961	0.295258	1.702489	0.000000	0.000000	0.000000	47092.000000		1
17515.019531	5809.399902	3.062153	7.209781	10000.947266	13773.186523	1325.964478	811.957642	253.184204	139.903061	95.358452	420.896423	596.395081	359.668793	0.991821	0.000000	4.243411	3.764131	0.486027	0.857922	4.000041	4.139034	3.122532	2.909533	2.403437	2.145827	1.979359	2.624175	2.775534	2.555903	0.000000	0.000000	47111.000000		1
26714.064453	5620.237305	3.429117	5.285528	13179.282227	18618.507812	1805.121948	1128.876587	378.448761	202.521454	107.826012	481.485718	760.616516	361.990845	1.590497	0.000000	4.426740	3.749755	0.535182	0.723088	4.119892	4.269945	3.256506	3.052646	2.578007	2.306471	2.032723	2.682583	2.881166	2.558698	0.201533	0.000000	47214.000000		1
17706.574219	3417.254395	2.673601	5.057332	9201.913086	12516.791016	1180.285645	700.853638	170.910049	62.612232	44.717297	260.508087	301.349121	242.455872	1.391208	0.000000	4.248135	3.533677	0.427097	0.703921	3.963878	4.097493	3.071987	2.845627	2.232768	1.796659	1.650476	2.415821	2.479070	2.384633	0.143392	0.000000	47304.000000		1
8468.982422	3601.273438	3.040566	3.509295	5548.349121	7834.660645	609.806274	377.159760	124.034142	59.001175	50.150845	158.032364	214.686813	152.820847	0.580495	0.000000	3.927831	3.556456	0.482955	0.545220	3.744164	3.894020	2.785192	2.576525	2.093541	1.770861	1.700278	2.198746	2.331805	2.184183	0.000000	0.000000	47397.000000		1
18575.880859	5268.728027	3.759078	4.718120	8154.919434	11189.688477	960.846741	628.715759	206.160263	103.471771	46.215992	280.894684	366.338898	280.567810	0.297391	0.000000	4.268950	3.721706	0.575081	0.673769	3.911420	4.048818	2.982654	2.798454	2.314205	2.014822	1.664792	2.448544	2.563883	2.448038	0.000000	0.000000	47456.000000		1
7147.810547	1841.837036	2.932636	2.667434	4345.314941	5644.598633	353.661652	233.365021	61.375652	49.950401	0.000000	0.000000	6.340167	50.086086	0.571691	99998.000000	3.854173	3.265251	0.467258	0.426094	3.638021	3.751633	2.548588	2.368036	1.787996	1.698539	0.000000	0.000000	0.802101	1.699717	0.000000	4.999991	47494.000000		1
18151.505859	5359.198730	2.513247	4.156880	11115.700195	19974.082031	1146.768433	955.891174	587.853088	483.021423	233.115234	476.906372	695.043884	381.964203	2.305828	0.000000	4.258913	3.729100	0.400235	0.618767	4.045937	4.300467	3.059476	2.980408	2.769269	2.683966	2.367571	2.678433	2.842012	2.582023	0.362827	0.000000	47548.000000		1
9123.132812	1836.101196	2.911049	5.245440	3992.528809	5534.404297	343.682678	218.939285	64.151016	40.292130	23.128040	68.335648	67.472206	58.887074	0.449553	99998.000000	3.960144	3.263897	0.464050	0.719782	3.601248	3.743071	2.536158	2.340324	1.807204	1.605220	1.364139	1.834647	1.829125	1.770020	0.000000	4.999991	47589.000000		1
23979.371094	4497.648438	2.753779	4.650278	9105.259766	12266.477539	1158.048706	731.200684	219.599197	100.832092	55.929771	256.366608	333.962738	145.688156	0.534048	99998.000000	4.379838	3.652986	0.439929	0.667479	3.959292	4.088720	3.063727	2.864037	2.341631	2.003599	1.747643	2.408861	2.523698	2.163424	0.000000	4.999991	47625.000000		1
16457.439453	4204.116699	1.868746	4.385077	7991.983887	10985.332031	993.417175	615.415588	200.723633	99.765114	40.936630	205.195053	285.572723	132.758041	0.454553	0.000000	4.216362	3.623675	0.271550	0.641977	3.902655	4.040813	2.997132	2.789169	2.302598	1.998979	1.612112	2.312167	2.455717	2.123061	0.000000	0.000000	47652.000000		1
18184.880859	5854.515137	2.457740	4.826051	7251.688965	11812.174805	867.196655	515.107727	272.861542	173.614487	101.229889	218.954697	331.008514	248.410568	0.363353	0.000000	4.259710	3.767491	0.390536	0.683592	3.860439	4.072330	2.938118	2.711898	2.435942	2.239586	2.005309	2.340354	2.519839	2.395170	0.000000	0.000000	47728.000000		1
5534.626465	802.043457	4.008861	3.937934	1379.084961	2585.132080	0.000000	0.000000	1.227328	17.750000	0.000000	0.000000	0.000000	0.000000	0.405506	99998.000000	3.743088	2.904198	0.603021	0.595268	3.139591	3.412483	0.000000	0.000000	0.088961	1.249198	0.000000	0.000000	0.000000	0.000000	0.000000	4.999991	47776.000000		1
15027.207031	1146.700562	2.886379	4.002693	6015.297852	8088.464844	655.479492	424.763428	115.004951	58.816151	30.905230	123.744270	171.973938	132.310898	1.217262	99998.000000	4.176878	3.059450	0.460353	0.602352	3.779257	3.907866	2.816559	2.628147	2.060717	1.769497	1.490032	2.092525	2.235463	2.121596	0.085384	4.999991	47814.000000		1
16768.896484	3928.754150	2.544085	4.110624	5661.281738	8010.554199	591.877380	379.290619	118.079437	60.755821	32.724636	168.113098	257.208496	115.337997	0.289386	0.000000	4.224504	3.594255	0.405532	0.613908	3.752915	3.903663	2.772232	2.578972	2.072174	1.783588	1.514875	2.225601	2.410285	2.061972	0.000000	0.000000	47851.000000		1
25826.705078	5476.744629	2.133947	6.852067	12746.979492	17761.126953	1771.052856	1098.819336	356.375366	187.065765	112.485535	575.743286	819.990784	478.105927	0.045297	0.000000	4.412069	3.738523	0.329184	0.835822	4.105407	4.249471	3.248231	3.040926	2.551908	2.271994	2.051097	2.760229	2.913809	2.679524	0.000000	0.000000	47880.000000		1
18508.029297	4040.715332	2.423819	3.318103	7122.798340	9814.532227	795.508972	512.369385	159.472473	74.607979	41.750740	194.300217	285.076233	126.137253	0.695869	99998.000000	4.267360	3.606458	0.384500	0.520890	3.852651	3.991870	2.900645	2.709583	2.202686	1.872785	1.620664	2.288473	2.454961	2.100843	0.000000	4.999991	47913.000000		1
19044.566406	4406.203125	1.625130	5.217686	9110.949219	12391.948242	1202.803101	750.341492	225.032745	73.877129	84.667130	321.510590	392.464355	291.801849	1.536164	0.000000	4.279771	3.644064	0.210888	0.717478	3.959564	4.093140	3.080194	2.875259	2.352246	1.868510	1.927715	2.507195	2.593800	2.465088	0.186437	0.000000	47952.000000		1
17741.597656	4331.058594	2.340558	4.422081	7371.427734	10729.939453	949.970398	564.654175	189.893555	84.994011	40.557331	243.396423	307.131134	246.202621	0.000418	0.000000	4.248993	3.636594	0.369319	0.645627	3.867552	4.030597	2.977710	2.751783	2.278510	1.929388	1.608069	2.386314	2.487324	2.391293	0.000000	0.000000	47997.000000		1
4872.094238	0.000000	1.057722	2.633513	1342.394653	2326.517334	0.000000	0.000000	0.000000	0.000000	0.000000	0.000000	0.000000	0.000000	0.955967	99998.000000	3.687716	0.000000	0.024372	0.420535	3.127880	3.366706	0.000000	0.000000	0.000000	0.000000	0.000000	0.000000	0.000000	0.000000	0.000000	4.999991	48028.000000		0
5530.479004	981.446106	1.699140	4.459086	1482.408691	2598.450684	0.000000	0.000000	0.197359	33.692928	0.000000	0.000000	0.000000	0.000000	0.829772	99998.000000	3.742763	2.991866	0.230229	0.649246	3.170968	3.414715	0.000000	0.000000	0.000000	1.527539	0.000000	0.000000	0.000000	0.000000	0.000000	4.999991	48065.000000		1
6894.777344	1708.385132	1.884164	2.633513	2669.867188	4295.219238	101.269981	83.112930	28.043520	47.887379	10.475461	10.244180	26.800774	25.521023	0.073033	0.000000	3.838520	3.232586	0.275119	0.420535	3.426490	3.632985	2.005481	1.919669	1.447832	1.680221	1.020173	1.010477	1.428147	1.406898	0.000000	0.000000	48081.000000		1
5491.506348	1943.603394	2.137031	2.331306	3048.886230	4025.161133	155.981674	119.590469	43.113750	28.404318	3.040566	0.000000	0.000000	0.000000	1.206337	99998.000000	3.739691	3.288608	0.329811	0.367599	3.484141	3.604783	2.193074	2.077697	1.634616	1.453384	0.482955	0.000000	0.000000	0.000000	0.081469	4.999991	48099.000000		1
36781.304688	9459.470703	2.676685	4.619441	14660.979492	20787.326172	2125.605713	1300.832031	426.832611	215.346725	139.249313	566.556824	682.382019	454.086700	0.902436	99998.000000	4.565627	3.975867	0.427597	0.664589	4.166163	4.317799	3.327483	3.114221	2.630258	2.333138	2.143793	2.753243	2.834028	2.657139	0.000000	4.999991	48115.000000		1
21438.996094	4760.916504	4.866140	6.371004	10404.994141	15883.850586	1382.939697	857.452087	282.140503	107.548470	90.717430	458.271332	606.034851	415.024994	0.589505	0.000000	4.331204	3.677691	0.687185	0.804208	4.017242	4.200956	3.140803	2.933210	2.450465	2.031604	1.957691	2.661123	2.782498	2.618074	0.000000	0.000000	48140.000000		1
7648.582031	350.260284	2.476242	2.288134	2375.792480	3811.081787	77.765724	27.072142	23.760206	4.027363	0.000000	0.000000	0.000000	10.978110	0.651883	0.000000	3.883581	2.544391	0.393793	0.359481	3.375808	3.581048	1.890788	1.432523	1.375850	0.605021	0.000000	0.000000	0.000000	1.040528	0.000000	0.000000	48189.000000		1
11096.519531	1376.981812	2.167868	3.663482	4171.946777	6341.357422	370.924438	240.824585	68.443581	41.066151	37.973160	98.377434	166.386215	123.429726	0.088751	10725.333984	4.045187	3.138928	0.336033	0.563894	3.620339	3.802182	2.569285	2.381701	1.835333	1.613484	1.579477	1.992895	2.221117	2.091420	0.000000	4.030411	48242.000000		1
22781.337891	9390.770508	3.851590	7.573662	12525.171875	16715.533203	1764.259399	1085.417480	318.559479	147.396545	79.585129	372.207275	463.652466	309.299011	0.327803	0.000000	4.357579	3.972701	0.585640	0.879306	4.097784	4.223120	3.246562	3.035597	2.503191	2.168487	1.900832	2.570785	2.666193	2.490379	0.000000	0.000000	48270.000000		1
8106.307129	3064.545654	2.562587	3.999609	4871.465332	7035.642578	474.439362	288.329559	80.627434	66.716690	31.164265	127.703789	202.866837	84.710304	0.422042	0.000000	3.908823	3.486366	0.408679	0.602018	3.687660	3.847304	2.676181	2.459889	1.906483	1.824234	1.493657	2.106204	2.307211	1.927936	0.000000	0.000000	48310.000000		1
10610.947266	1904.029785	3.561718	5.060415	4058.200195	5877.149902	344.654053	221.393936	63.679207	58.905579	32.459435	117.268417	121.650414	77.602287	0.101442	0.000000	4.025754	3.279674	0.551660	0.704186	3.608333	3.769167	2.537383	2.345166	1.803998	1.770156	1.511341	2.069181	2.085114	1.889875	0.000000	0.000000	48362.000000		1
14867.494141	1408.158447	2.874044	4.869224	5159.079590	7521.498047	508.573273	331.212036	105.389854	93.727158	28.919302	121.419128	141.990753	162.701141	0.185345	0.000000	4.172238	3.148652	0.458493	0.687460	3.712572	3.876304	2.706353	2.520106	2.022799	1.971865	1.461188	2.084287	2.152260	2.211390	0.000000	0.000000	48385.000000		1
34648.851562	13113.583984	3.160832	9.023020	18180.666016	25217.769531	2525.896484	1643.984253	513.889648	234.376480	158.988312	737.627197	1033.215942	647.569702	1.104499	0.000000	4.539689	4.117722	0.499801	0.955352	4.259610	4.401707	3.402416	3.215898	2.710870	2.369914	2.201365	2.867837	3.014191	2.811286	0.043165	0.000000	48519.000000		1
21603.390625	7180.590332	4.283313	5.020327	10411.096680	14976.103516	1347.498291	836.245178	281.637848	155.075058	124.333260	485.546997	571.731323	289.100494	3.138906	0.000000	4.334522	3.856160	0.631780	0.700732	4.017497	4.175399	3.129528	2.922334	2.449691	2.190542	2.094587	2.686231	2.757192	2.461049	0.496778	0.000000	48675.000000		1
18056.212891	4524.288574	2.741444	5.350287	9458.584961	12891.211914	1257.079956	783.371399	236.732452	80.282051	73.735275	296.809845	360.889954	252.971420	0.029040	0.000000	4.256627	3.655550	0.437979	0.728377	3.975826	4.110294	3.099363	2.893968	2.374258	1.904619	1.867675	2.472478	2.557375	2.403071	0.000000	0.000000	48711.000000		1
20067.748047	3526.687012	3.345856	4.983322	7351.812012	10502.163086	863.527039	560.050110	176.130829	98.741318	54.020935	239.020584	297.889160	189.579010	0.812857	0.000000	4.302499	3.547367	0.524507	0.697519	3.866394	4.021279	2.936276	2.748227	2.245835	1.994499	1.732562	2.378435	2.474055	2.277790	0.000000	0.000000	48735.000000		1
19984.687500	6542.271973	2.803118	3.632644	7392.446289	10033.434570	900.655212	555.233337	183.155579	84.186066	46.558289	212.710129	335.806824	190.781662	1.513765	99998.000000	4.300697	3.815729	0.447641	0.560223	3.868788	4.001450	2.954559	2.744476	2.262820	1.925240	1.667997	2.327788	2.526089	2.280537	0.180058	4.999991	48810.000000		1
15629.726562	2863.455078	2.056854	1.615879	7378.282715	10685.488281	879.355835	548.738953	156.462738	68.144463	62.908272	254.359100	321.149811	187.799683	0.666613	99998.000000	4.193952	3.456890	0.313203	0.208409	3.867955	4.028794	2.944165	2.739366	2.194411	1.833431	1.798708	2.405447	2.506708	2.273695	0.000000	4.999991	48833.000000		1
20243.294922	4617.285156	3.845422	5.304030	8855.403320	12374.513672	1116.319580	707.930847	254.744568	106.953308	55.454872	253.733109	360.976288	213.653763	0.338420	0.000000	4.306281	3.664387	0.584944	0.724606	3.947208	4.092528	3.047789	2.849991	2.406105	2.029194	1.743940	2.404377	2.557479	2.329710	0.000000	0.000000	48874.000000		1
8631.587891	0.000000	1.680638	2.211041	3058.303955	4664.564941	165.559769	111.452484	39.308418	23.362404	2.318972	0.000000	18.252649	3.367443	0.242541	99998.000000	3.936091	0.000000	0.225474	0.344597	3.485481	3.668811	2.218955	2.047090	1.594486	1.368518	0.365295	0.000000	1.261326	0.527300	0.000000	4.999991	48905.000000		0
10691.393555	2400.274414	3.974939	4.792130	5173.381836	7184.914062	485.287964	325.470123	104.785446	65.032967	30.840471	116.016418	205.306076	123.682594	0.445982	0.000000	4.029034	3.380261	0.599330	0.680529	3.713774	3.856421	2.686000	2.512511	2.020301	1.813134	1.489121	2.064519	2.312402	2.092309	0.000000	0.000000	48926.000000		1
17555.582031	2248.039307	2.550252	3.836171	5685.625000	7618.993164	645.457336	399.467529	101.840469	69.883690	43.391289	138.308762	187.768860	144.846298	1.933775	99998.000000	4.244415	3.351804	0.406583	0.583898	3.754778	3.881898	2.809868	2.601481	2.007921	1.844376	1.637403	2.140850	2.273623	2.160908	0.286406	4.999991	48996.000000		1
15186.429688	3413.242432	2.849375	4.218554	7751.958008	10241.368164	904.303284	596.910034	181.255997	97.575661	50.221767	230.706833	328.467529	151.621262	0.445858	0.000000	4.181456	3.533167	0.454750	0.625164	3.889411	4.010358	2.956314	2.775909	2.258292	1.989341	1.700892	2.363060	2.516492	2.180760	0.000000	0.000000	49041.000000		1
10281.613281	19513.013672	2.479326	3.712821	4410.859863	6307.686035	418.272156	273.395020	108.735710	74.355110	47.723942	130.904709	190.621307	119.766243	0.929092	99998.000000	4.012061	4.290324	0.394334	0.569704	3.644523	3.799870	2.621459	2.436791	2.036372	1.871311	1.678736	2.116955	2.280171	2.078334	0.000000	4.999991	49154.000000		0
24603.613281	3720.105225	3.105325	5.711084	8137.711914	14820.689453	780.346252	647.646790	414.358887	254.556473	268.223602	389.960358	546.413818	400.451233	0.312696	0.000000	4.390999	3.570555	0.492107	0.756719	3.910502	4.170868	2.892287	2.811338	2.617377	2.405784	2.428497	2.591020	2.737522	2.602550	0.000000	0.000000	49176.000000		1
13085.614258	2415.387695	2.682853	4.937066	5556.478027	8086.737793	583.221313	355.419403	111.316803	72.865662	36.736580	125.693192	187.371048	121.462303	0.749430	99998.000000	4.116794	3.382987	0.428597	0.693469	3.744800	3.907773	2.765833	2.550741	2.046561	1.862523	1.565099	2.099312	2.272702	2.084441	0.000000	4.999991	49300.000000		1
17578.269531	3664.079834	2.226459	6.087300	8600.337891	11914.104492	1142.543701	696.863281	236.883560	93.742577	83.886948	319.068268	449.528931	236.976074	0.199274	0.000000	4.244976	3.563965	0.347615	0.784425	3.934515	4.076061	3.057873	2.843148	2.374535	1.971937	1.923694	2.503884	2.652758	2.374705	0.000000	0.000000	49366.000000		1
23151.789062	6310.186523	2.790784	5.149844	12130.817383	17151.095703	1721.968994	1047.996338	305.172943	195.866745	98.556290	474.192688	684.047241	389.651978	1.769434	99998.000000	4.364584	3.800042	0.445726	0.711794	4.083890	4.234292	3.236025	3.020360	2.484546	2.291961	1.993684	2.675955	2.835086	2.590677	0.247834	4.999991	49413.000000		1
17223.957031	5407.459473	3.145414	5.630907	9894.940430	14018.731445	1241.587280	811.754150	279.358978	141.969162	69.828178	214.548035	326.796143	218.982452	0.108682	0.000000	4.236133	3.732993	0.497678	0.750578	3.995413	4.146708	3.093977	2.909425	2.446163	2.152194	1.844031	2.331525	2.514277	2.340409	0.000000	0.000000	49437.000000		1
7286.825195	1996.961426	3.031315	5.162179	2560.357422	3803.967529	124.003304	76.889938	46.293087	33.754604	11.826138	0.000000	0.000000	24.025408	0.481411	0.000000	3.862538	3.300370	0.481631	0.712833	3.408301	3.580237	2.093433	1.885870	1.665516	1.528333	1.072843	0.000000	0.000000	1.380671	0.000000	0.000000	49503.000000		1
6140.876953	2243.947266	1.625130	1.282835	2057.893066	3346.356201	34.639637	18.792303	11.718207	0.000000	4.533096	0.000000	0.000000	0.000000	0.788558	0.000000	3.788230	3.351013	0.210888	0.108171	3.313423	3.524572	1.539573	1.273980	1.068861	0.000000	0.656395	0.000000	0.000000	0.000000	0.000000	0.000000	49524.000000		1
6350.926270	330.434937	3.635728	3.870092	1652.936401	2899.781494	0.000000	0.000000	10.271934	15.912092	12.828353	0.000000	0.000000	8.656054	0.836178	99998.000000	3.802837	2.519086	0.560591	0.587721	3.218256	3.462365	0.000000	0.000000	1.011652	1.201727	1.108171	0.000000	0.000000	0.937320	0.000000	4.999991	49537.000000		1
19605.546875	3831.212402	4.045865	5.778926	8990.612305	13307.430664	1241.149292	731.114380	190.192673	100.252350	69.408791	297.038055	451.002960	272.201630	0.003806	0.000000	4.292379	3.583336	0.607011	0.761847	3.953789	4.124094	3.093824	2.863985	2.279194	2.001095	1.841414	2.472812	2.654179	2.434891	0.000000	0.000000	49571.000000		1
4276.973145	2464.394531	3.796082	3.293433	1396.699341	2678.017334	0.000000	0.000000	0.860363	21.444319	1.918085	0.000000	0.000000	24.009991	0.832741	99998.000000	3.631136	3.391710	0.579336	0.517649	3.145103	3.427813	0.000000	0.000000	0.000000	1.331312	0.282868	0.000000	0.000000	1.380392	0.000000	4.999991	49610.000000		1
17510.630859	5532.406250	1.600460	7.024757	14061.052734	17850.960938	1963.339355	1240.708374	350.158539	167.126312	73.944969	329.041107	440.681671	166.586655	2.884143	0.000000	4.243302	3.742914	0.204245	0.846631	4.148018	4.251662	3.292995	3.093670	2.544265	2.223045	1.868909	2.517250	2.644125	2.221640	0.460017	0.000000	49630.000000		1
7225.224609	1564.368286	4.011944	4.465254	2704.038086	4123.026367	87.652191	65.828568	30.424166	24.574314	0.000000	0.000000	0.000000	15.579048	1.773307	0.000000	3.858851	3.194339	0.603355	0.649846	3.432013	3.615216	1.942763	1.818414	1.483219	1.390481	0.000000	0.000000	0.000000	1.192541	0.248784	0.000000	49667.000000		1
12729.498047	1465.411133	3.820752	4.415914	4032.019287	6195.555176	320.745850	202.447449	77.469688	38.284618	31.222855	81.253433	105.655060	95.000740	0.003650	0.000000	4.104811	3.165960	0.582149	0.645021	3.605523	3.792080	2.506161	2.306312	1.889132	1.583024	1.494473	1.909842	2.023890	1.977727	0.000000	0.000000	49689.000000		1
10607.657227	2184.674805	1.655968	4.792130	4086.564453	5701.422852	392.199158	235.825836	67.737404	63.790218	39.986839	132.489746	178.122925	154.473724	0.593739	0.000000	4.025620	3.339387	0.219052	0.680529	3.611358	3.755983	2.593507	2.372591	1.830829	1.804754	1.601917	2.122182	2.250720	2.188855	0.000000	0.000000	49755.000000		1
21369.720703	5012.839355	3.589472	7.015506	9327.097656	12320.217773	1256.706787	764.597595	232.766769	108.954659	89.878647	377.391022	539.268799	350.997314	1.110525	0.000000	4.329799	3.700084	0.555031	0.846059	3.969747	4.090619	3.099234	2.883433	2.366921	2.037246	1.953657	2.576792	2.731805	2.545304	0.045528	0.000000	49781.000000		1
6958.395020	2122.562012	1.307505	2.534833	4000.497314	5582.325684	324.788605	212.025543	52.590080	54.804207	21.398064	53.290089	79.702309	61.936893	0.185710	0.000000	3.842509	3.326860	0.116443	0.403949	3.602114	3.746815	2.511601	2.326388	1.720904	1.738814	1.330374	1.726646	1.901471	1.791949	0.000000	0.000000	49841.000000		1
25566.185547	6195.145020	3.253344	7.009338	11546.966797	15501.667969	1581.692749	979.327576	292.190399	157.301514	79.754738	331.326141	454.314880	257.933167	0.215850	0.000000	4.407666	3.792052	0.512330	0.845677	4.062468	4.190379	3.199122	2.990928	2.465666	2.196733	1.901757	2.520256	2.657357	2.411507	0.000000	0.000000	49864.000000		1
25878.199219	6356.914551	3.315019	6.004039	11600.932617	15711.753906	1620.029785	1003.858704	339.340790	153.345078	85.342468	391.320282	491.350586	317.332123	1.462672	0.000000	4.412934	3.803246	0.520486	0.778444	4.064493	4.196225	3.209523	3.001673	2.530636	2.185670	1.931165	2.592532	2.691391	2.501514	0.165147	0.000000	49922.000000		1
3886.701172	728.283508	3.167000	2.707523	3913.116455	6671.045898	345.588440	208.655014	90.887032	46.215992	24.528057	112.177162	108.578438	149.061768	0.591231	99998.000000	3.589581	2.862300	0.500648	0.432572	3.592523	3.824194	2.538559	2.319429	1.958502	1.664792	1.389663	2.049904	2.035743	2.173366	0.000000	4.999991	49946.000000		1
22736.751953	7936.883789	2.275799	4.440584	11286.659180	16958.906250	1404.026245	945.539062	415.937775	197.692322	111.187286	509.930115	711.140991	467.457794	1.289759	38564.832031	4.356729	3.899650	0.357134	0.647440	4.052566	4.229398	3.147375	2.975679	2.619028	2.295990	2.046055	2.707511	2.851956	2.669742	0.110509	4.586192	49960.000000		1
17568.601562	4418.957520	2.260381	5.230021	10976.494141	14846.987305	1484.320679	915.932068	249.005737	159.675995	66.602592	319.450653	429.937927	244.525070	0.769287	0.000000	4.244737	3.645320	0.354182	0.718503	4.040463	4.171638	3.171528	2.961863	2.396209	2.203240	1.823491	2.504404	2.633406	2.388323	0.000000	0.000000	50043.000000		1
19624.291016	3333.715820	4.539263	5.495223	10304.565430	14861.878906	1383.309692	869.450867	308.059326	141.959915	86.733238	385.988495	457.201263	267.326233	0.547127	0.000000	4.292794	3.522928	0.656985	0.739985	4.013030	4.172074	3.140919	2.939245	2.488634	2.152166	1.938186	2.586574	2.660107	2.427042	0.000000	0.000000	50085.000000		1
34423.968750	8910.059570	3.321187	7.511988	16929.574219	23318.839844	2517.339111	1526.173096	476.968048	170.509171	140.041824	690.051331	931.116394	541.760498	2.232989	99998.000000	4.536861	3.949881	0.521293	0.875755	4.228646	4.367707	3.400942	3.183604	2.678489	2.231748	2.146258	2.838881	2.969004	2.733807	0.348887	4.999991	50199.000000		1
5385.752930	932.300598	2.161701	2.343642	1656.677002	2828.460693	0.000000	0.000000	0.000000	12.452137	0.000000	0.000000	0.000000	0.000000	0.143347	0.000000	3.731246	2.969556	0.334796	0.369891	3.219238	3.451550	0.000000	0.000000	0.000000	1.095244	0.000000	0.000000	0.000000	0.000000	0.000000	0.000000	50246.000000		1
20769.880859	7056.901855	2.667434	5.566148	7915.587402	11527.675781	1002.816406	619.917847	192.832352	86.088737	78.897453	319.330414	454.333405	292.831818	1.626052	0.000000	4.317434	3.848614	0.426094	0.745555	3.898483	4.061742	3.001221	2.792334	2.285180	1.934946	1.897063	2.504240	2.657375	2.466618	0.211134	0.000000	50287.000000		1
25533.953125	6031.691406	2.855542	5.421213	11410.866211	15442.589844	1537.931396	971.599731	297.457428	110.730888	77.611534	351.287170	425.605286	258.306305	0.286539	0.000000	4.407118	3.780439	0.455689	0.734096	4.057319	4.188720	3.186937	2.987487	2.473425	2.044269	1.889926	2.545662	2.629007	2.412135	0.000000	0.000000	50363.000000		1
13051.862305	1728.207397	1.868746	4.132210	4188.691895	6029.609863	329.300140	229.158798	58.578701	54.363232	14.768024	63.457176	73.019852	69.692497	0.831364	0.000000	4.115673	3.237596	0.271550	0.616182	3.622078	3.780289	2.517592	2.360137	1.767740	1.735305	1.169322	1.802481	1.863441	1.843186	0.000000	0.000000	50403.000000		1
16500.000000	4943.325684	2.624262	3.583304	8787.094727	12524.268555	1143.623047	694.982178	221.455612	85.431900	39.388596	207.985840	296.877686	208.035187	1.005903	99998.000000	4.217484	3.694019	0.419007	0.554284	3.943845	4.097753	3.058283	2.841974	2.345287	1.931620	1.595371	2.318034	2.472578	2.318137	0.002556	4.999991	50421.000000		1
9798.265625	757.736267	1.458608	3.120744	2876.705811	4024.044678	175.683685	99.151451	43.986450	8.952093	0.000000	17.531055	35.866966	6.512856	0.870148	0.000000	3.991149	2.879518	0.163939	0.494258	3.458895	3.604663	2.244731	1.996299	1.643319	0.951925	0.000000	1.243808	1.554695	0.813771	0.000000	0.000000	50448.000000		1
15857.648438	8434.537109	3.500043	7.191279	8902.417969	12108.259766	1113.538086	713.971863	214.686813	99.324142	64.792435	278.307434	368.691803	313.832092	1.139756	0.000000	4.200239	3.926061	0.544073	0.856806	3.949508	4.083082	3.046705	2.853681	2.331805	1.997055	1.811524	2.444525	2.566664	2.496697	0.056812	0.000000	50534.000000		1
16458.585938	1670.633911	3.216340	2.975808	5293.703125	7247.146973	547.773743	346.118835	74.003563	61.964645	31.651495	91.651802	110.928253	164.289261	1.759255	550.434326	4.216393	3.222881	0.507362	0.473605	3.723760	3.860167	2.738601	2.539225	1.869253	1.792144	1.500394	1.962141	2.045042	2.215609	0.245329	2.740705	50563.000000		1
14537.502930	4308.624512	2.673601	3.148497	8724.372070	12114.322266	1120.784790	697.961121	229.966736	82.021286	65.282753	278.504791	365.515564	203.983154	1.497514	0.000000	4.162490	3.634339	0.427097	0.498103	3.940734	4.083299	3.049522	2.843831	2.361665	1.913927	1.814798	2.444833	2.562906	2.309594	0.175371	0.000000	50595.000000		1
17096.935547	5287.144043	4.067451	6.111970	7577.177734	11155.877930	940.706848	589.314819	195.632385	89.573357	60.302513	226.004135	314.655457	192.770676	0.755419	0.000000	4.232918	3.723221	0.609322	0.786181	3.879508	4.047504	2.973454	2.770347	2.291441	1.952179	1.780335	2.354116	2.497835	2.285041	0.000000	0.000000	50682.000000		1
7738.626953	1681.035400	2.346725	3.490792	3815.482178	5628.603516	333.185638	196.909058	43.949444	49.839386	16.769371	63.944408	99.549255	67.543129	0.560890	0.000000	3.888664	3.225577	0.370462	0.542924	3.581549	3.750401	2.522686	2.294266	1.642953	1.697573	1.224517	1.805803	1.998038	1.829581	0.000000	0.000000	50718.000000		1
16935.998047	4663.769531	3.370527	4.856888	8435.517578	11458.343750	1064.568237	661.301636	163.771194	116.886032	51.766724	247.793823	304.876923	169.186249	0.914300	99998.000000	4.228811	3.668737	0.527698	0.686358	3.926112	4.059122	3.027174	2.820400	2.214237	2.067763	1.714051	2.394090	2.484125	2.228365	0.000000	4.999991	50757.000000		1
22681.818359	3972.571045	3.407531	4.286397	8184.711426	13008.683594	1004.873291	625.422302	266.620056	150.134903	139.048859	316.629059	540.542419	288.483765	0.291560	0.000000	4.355678	3.599072	0.532440	0.632092	3.913003	4.114233	3.002111	2.796173	2.425893	2.176482	2.143167	2.500551	2.732830	2.460121	0.000000	0.000000	50801.000000		1
38499.925781	8219.554688	4.092121	5.513725	13691.479492	18207.009766	1858.911621	1146.231812	320.344940	122.464516	89.042953	472.681641	651.526184	384.508301	1.628002	0.000000	4.585460	3.914848	0.611948	0.741445	4.136450	4.260239	3.269259	3.059273	2.505618	2.088010	1.949600	2.674569	2.813932	2.584906	0.211655	0.000000	50946.000000		1
11801.366211	4809.874023	3.558635	3.237926	10965.142578	15136.198242	1468.988281	872.232422	245.971344	66.220207	54.098030	279.479248	378.855804	159.238098	0.587231	99998.000000	4.071932	3.682134	0.551283	0.510267	4.040014	4.180017	3.167018	2.940632	2.390884	1.820991	1.733181	2.446350	2.578474	2.202047	0.000000	4.999991	50970.000000		1
33003.718750	4773.245117	3.382861	4.156880	10209.518555	14389.832031	1320.444580	809.317993	256.274109	77.349419	60.536877	296.174591	384.443542	248.493835	1.478670	0.000000	4.518563	3.678814	0.529284	0.618767	4.009005	4.158056	3.120720	2.908119	2.408705	1.888457	1.782020	2.471548	2.584833	2.395316	0.169871	0.000000	51004.000000		1
26885.687500	6413.612305	2.167868	4.520761	11151.246094	15060.606445	1505.533691	950.257202	292.418610	133.942200	75.847641	363.757812	461.136139	247.380600	0.196614	0.000000	4.429521	3.807103	0.336033	0.655212	4.047323	4.177843	3.177691	2.977841	2.466005	2.126917	1.879942	2.560812	2.663829	2.393366	0.000000	0.000000	51054.000000		1
15778.383789	3031.993652	3.204005	3.774496	7313.018555	10145.463867	872.695007	534.430420	171.125916	65.658966	48.615143	237.121002	256.190857	131.413528	1.432429	99998.000000	4.198062	3.481728	0.505693	0.576859	3.864097	4.006272	2.940862	2.727891	2.233316	1.817294	1.686772	2.374970	2.408564	2.118640	0.156073	4.999991	51117.000000		1
12663.085938	6187.950684	2.571838	4.718120	5280.779297	7860.906250	535.947632	351.382782	144.692108	83.359627	54.172039	180.796524	180.599167	144.806198	0.709347	0.000000	4.102540	3.791547	0.410244	0.673769	3.722698	3.895473	2.729122	2.545780	2.160445	1.920956	1.733775	2.257190	2.256716	2.160787	0.000000	0.000000	51172.000000		1
17961.921875	7788.777832	2.278883	6.944580	13647.637695	19633.701172	1953.397339	1199.821045	405.576416	165.165054	108.313240	560.978333	717.626099	470.131378	0.720922	0.000000	4.254353	3.891469	0.357722	0.841646	4.135057	4.293002	3.290791	3.079117	2.608073	2.217918	2.034682	2.748946	2.855898	2.672219	0.000000	0.000000	51204.000000		1
16696.160156	2453.814209	2.861710	4.206220	5396.690918	8966.386719	507.164001	350.238708	215.118530	166.336868	93.733322	164.394119	214.819412	212.629959	1.690820	99998.000000	4.222617	3.389842	0.456626	0.623892	3.732127	3.952617	2.705148	2.544364	2.332678	2.220989	1.971894	2.215886	2.332073	2.327625	0.228097	4.999991	51239.000000		1
8686.216797	2172.160889	2.414567	4.085954	4111.888184	5368.980469	363.221252	214.745392	93.819664	32.915829	15.526625	36.388119	48.075485	64.471725	1.606940	0.000000	3.938831	3.336892	0.382839	0.611293	3.614041	3.729892	2.560171	2.331924	1.972294	1.517405	1.191077	1.560960	1.681924	1.809369	0.206000	0.000000	51270.000000		1
17488.064453	3888.727051	2.544085	4.212387	7881.805176	11516.175781	992.818970	607.878906	179.390335	48.473289	62.788006	235.350937	303.661926	264.298004	1.358197	99998.000000	4.242742	3.589808	0.405532	0.624528	3.896626	4.061308	2.996870	2.783817	2.253799	1.685503	1.797877	2.371716	2.482390	2.422094	0.132963	4.999991	51310.000000		1
16974.443359	3812.025391	1.480195	5.026494	6871.408691	8962.226562	817.317200	510.346436	162.812149	60.786659	37.698708	154.927032	193.362747	135.727676	0.292668	0.000000	4.229795	3.581156	0.170319	0.701265	3.837046	3.952416	2.912391	2.707865	2.211687	1.783808	1.576326	2.190127	2.286373	2.132668	0.000000	0.000000	51343.000000		1
27280.818359	3909.909424	2.389898	5.507557	11547.787109	15459.541016	1537.009399	979.170288	313.600800	98.312675	113.608017	458.669128	547.403687	415.003387	0.388896	0.000000	4.435857	3.592167	0.378379	0.740959	4.062499	4.189197	3.186677	2.990858	2.496377	1.992610	2.055409	2.661500	2.738308	2.618052	0.000000	0.000000	51379.000000		1
19685.517578	6885.994629	3.222507	4.033530	8158.422363	12097.898438	1027.014526	628.410461	193.893158	76.791260	51.038960	314.701721	368.395752	236.861969	0.995107	99998.000000	4.294147	3.837967	0.508194	0.605685	3.911606	4.082710	3.011577	2.798244	2.287562	1.885312	1.707902	2.497899	2.566315	2.374495	0.000000	4.999991	51505.000000		1
16959.441406	1488.409668	2.451572	4.261727	7932.652832	10534.430664	969.342468	599.324646	173.084091	96.231148	47.945969	231.659714	302.261902	170.459824	1.233824	99998.000000	4.229412	3.172723	0.389445	0.629586	3.899418	4.022611	2.986477	2.777662	2.238257	1.983316	1.680752	2.364851	2.480383	2.231622	0.091253	4.999991	51531.000000		1
6171.054688	1928.092285	0.965210	1.375347	3826.133545	5754.194824	260.532745	172.621521	27.213995	17.494049	0.000000	0.000000	19.893198	0.000000	0.663301	0.000000	3.790359	3.285128	0.000000	0.138412	3.582760	3.759984	2.415862	2.237095	1.434792	1.242890	0.000000	0.000000	1.298705	0.000000	0.000000	0.000000	51547.000000		1
29499.550781	5800.022461	3.555551	5.970118	12012.389648	16902.515625	1616.582153	1041.949097	320.955536	223.645065	109.574486	456.417999	662.245239	345.304718	0.146184	0.000000	4.469815	3.763430	0.550907	0.775983	4.079629	4.227952	3.208598	3.017847	2.506445	2.349559	2.039709	2.659363	2.821019	2.538203	0.000000	0.000000	51583.000000		1
14952.928711	3126.726074	2.226459	5.199183	7644.150391	11693.426758	953.470459	595.491516	234.237717	109.700920	68.113625	323.783325	488.266846	288.607117	1.354527	99998.000000	4.174726	3.495090	0.347615	0.715935	3.883329	4.067942	2.979307	2.774876	2.369657	2.040210	1.833234	2.510254	2.688657	2.460307	0.131788	4.999991	51647.000000		1
23381.734375	5774.288574	2.180203	5.519892	11032.352539	14674.430664	1461.241943	936.115173	267.646942	120.127045	80.396156	395.356903	526.492859	270.413055	0.827277	0.000000	4.368877	3.761498	0.338497	0.741931	4.042668	4.166561	3.164722	2.971329	2.427562	2.079641	1.905235	2.596989	2.721392	2.432028	0.000000	0.000000	51686.000000		1
14544.842773	1512.166748	1.353761	2.892547	4556.063477	6471.602051	442.090942	278.739136	86.261421	41.605804	18.579527	56.642113	78.644592	72.834824	1.179753	99998.000000	4.162709	3.179600	0.131542	0.461280	3.658590	3.811012	2.645512	2.445198	1.935817	1.619154	1.269035	1.753139	1.895669	1.862339	0.071791	4.999991	51727.000000		1
7610.405273	1949.625977	3.407531	5.020327	1787.236328	2948.371826	0.000000	0.000000	8.871917	17.361448	7.120353	0.000000	0.000000	45.713345	1.402476	0.000000	3.881408	3.289951	0.532440	0.700732	3.252182	3.469582	0.000000	0.000000	0.948017	1.239586	0.852502	0.000000	0.000000	1.660043	0.146895	0.000000	51743.000000		1
9541.245117	2146.849609	4.980238	6.451181	4710.827148	6723.238281	438.310303	286.177124	100.807419	56.006863	51.853065	170.191544	199.382217	266.089661	1.548635	99998.000000	3.979605	3.331802	0.697250	0.809639	3.673097	3.827579	2.641782	2.456635	2.003493	1.748241	1.714774	2.230938	2.299686	2.425028	0.189949	4.999991	51829.000000		1
9745.499023	1261.819580	2.075356	4.835302	5233.671875	8980.945312	569.554199	323.841919	101.963821	75.992577	22.865923	140.137421	176.655060	110.126480	0.042517	0.000000	3.988804	3.100997	0.317093	0.684424	3.718807	3.953322	2.755535	2.510333	2.008446	1.880771	1.359189	2.146554	2.247126	2.041892	0.000000	0.000000	51882.000000		1
4276.122070	508.237152	1.779317	2.078440	1326.152588	2124.097656	0.000000	0.000000	0.000000	20.827572	0.000000	0.000000	0.000000	0.000000	0.765341	99998.000000	3.631050	2.706066	0.250253	0.317737	3.122593	3.327174	0.000000	0.000000	0.000000	1.318639	0.000000	0.000000	0.000000	0.000000	0.000000	4.999991	51900.000000		1
27181.091797	6108.596680	3.410615	6.482019	10472.922852	15018.303711	1416.194702	888.647156	283.528198	154.880783	87.979065	448.243011	587.199341	345.051849	0.157852	0.000000	4.434267	3.785941	0.532833	0.811710	4.020068	4.176621	3.151123	2.948729	2.452596	2.189997	1.944379	2.651514	2.768785	2.537884	0.000000	0.000000	51957.000000		1
17034.753906	4320.990234	3.678900	5.566148	8312.720703	11363.934570	1049.143433	641.479309	148.340164	107.480629	38.771847	216.237930	315.845764	230.595810	0.391624	0.000000	4.231336	3.635583	0.565718	0.745555	3.919743	4.055529	3.020835	2.807183	2.171259	2.031330	1.588516	2.334932	2.499475	2.362851	0.000000	0.000000	52044.000000		1
21894.816406	2852.667969	2.944971	4.730455	6649.687988	9564.101562	752.870117	451.249664	119.501045	89.533272	30.177467	190.069321	256.215515	139.341812	0.005418	0.000000	4.340341	3.455251	0.469081	0.674903	3.822801	3.980644	2.876720	2.654417	2.077372	1.951984	1.479683	2.278912	2.408605	2.144081	0.000000	0.000000	52109.000000		1
33948.203125	6414.315430	2.775365	6.882905	12522.609375	17553.751953	1804.644043	1097.548828	322.324707	158.831055	113.148544	439.315582	575.163513	315.013153	0.358539	99998.000000	4.530817	3.807150	0.443320	0.837772	4.097695	4.244370	3.256392	3.040424	2.508294	2.200935	2.053649	2.642776	2.759791	2.498329	0.000000	4.999991	52148.000000		1
12221.550781	1085.904663	2.402232	4.810632	4504.435547	6838.311035	434.366180	270.221863	85.851288	54.415653	25.579613	70.182808	101.942238	80.861801	0.223161	0.000000	4.087126	3.035792	0.380615	0.682202	3.653640	3.834949	2.637856	2.431720	1.933747	1.735724	1.407894	1.846231	2.008354	1.907743	0.000000	0.000000	52181.000000		1
28278.371094	7589.882812	3.867008	3.385945	12697.325195	21017.007812	1472.941650	1104.145020	547.539429	393.731750	282.973114	475.083862	638.845825	459.905701	2.188833	99998.000000	4.451454	3.880235	0.587375	0.529680	4.103712	4.322571	3.168185	3.043026	2.738415	2.595201	2.451745	2.676770	2.805396	2.662669	0.340213	4.999991	52244.000000		1
33220.167969	11121.392578	3.253344	5.230021	18561.855469	24981.386719	2715.367676	1702.112793	511.570679	239.248795	172.448837	790.386902	1058.752319	562.165588	0.597040	99998.000000	4.521402	4.046159	0.512330	0.718503	4.268621	4.397616	3.433829	3.230988	2.708906	2.378850	2.236660	2.897840	3.024794	2.749864	0.000000	4.999991	52321.000000		1
14023.443359	2914.160889	2.081524	4.835302	5363.605469	7408.411133	590.616150	364.587341	122.214737	89.110802	31.383209	111.359970	145.688156	161.976456	0.481398	0.000000	4.146855	3.464514	0.318381	0.684424	3.729457	3.869725	2.771305	2.561802	2.087124	1.949930	1.496697	2.046729	2.163424	2.209452	0.000000	0.000000	52378.000000		1
3500.428955	1723.800659	2.297385	5.427380	3280.851318	4969.401855	209.977936	144.701355	54.890549	29.320189	12.193103	50.486969	54.757950	41.587299	1.055377	99998.000000	3.544121	3.236487	0.361234	0.734590	3.515986	3.696304	2.322174	2.160473	1.739498	1.467167	1.086114	1.703179	1.738447	1.618961	0.023408	4.999991	52430.000000		1
16196.128906	777.487610	1.834825	3.151581	4374.755371	6214.815918	398.850769	251.704010	86.110321	53.419605	19.553988	65.227242	85.752609	102.417130	0.286148	0.000000	4.209411	2.890693	0.263595	0.498528	3.640954	3.793428	2.600811	2.400890	1.935055	1.727701	1.291235	1.814429	1.933247	2.010373	0.000000	0.000000	52448.000000		1
20040.607422	4642.911133	3.197837	6.087300	8592.203125	11056.517578	1071.216797	679.107117	216.984192	85.607674	59.658009	252.095642	392.609283	217.711960	0.937434	99998.000000	4.301911	3.666790	0.504856	0.784425	3.934104	4.043618	3.029877	2.831938	2.336428	1.932513	1.775669	2.401565	2.593961	2.337882	0.000000	4.999991	52468.000000		1
5403.018555	152.207184	3.080655	3.934851	1449.249268	2621.116211	0.000000	0.000000	0.000000	25.314411	0.000000	0.000000	0.000000	6.593033	0.200739	99998.000000	3.732636	2.182435	0.488643	0.594928	3.161143	3.418486	0.000000	0.000000	0.000000	1.403368	0.000000	0.000000	0.000000	0.819085	0.000000	4.999991	52537.000000		0
22040.546875	4935.813965	2.932636	4.110624	8475.036133	11637.918945	1101.804443	673.849365	202.743484	107.514549	58.677380	249.949356	334.394470	214.878006	0.065169	0.000000	4.343222	3.693359	0.467258	0.613908	3.928142	4.065876	3.042104	2.828563	2.306947	2.031467	1.768471	2.397852	2.524259	2.332192	0.000000	0.000000	52574.000000		1
10573.816406	2554.723389	2.642764	4.132210	4496.670898	6562.701660	401.175903	259.237579	84.099724	45.047256	18.733713	58.344337	127.040787	61.643936	0.231026	0.000000	4.024232	3.407344	0.422058	0.616182	3.652891	3.817083	2.603335	2.413698	1.924795	1.653668	1.272624	1.765999	2.103943	1.789890	0.000000	0.000000	52598.000000		1
11086.959961	4312.701172	3.092990	5.001824	5853.898438	8682.066406	647.591309	391.776672	138.247086	97.794609	29.980108	147.152924	212.605286	153.878571	0.620640	99998.000000	4.044813	3.634749	0.490378	0.699128	3.767445	3.938623	2.811301	2.593039	2.140656	1.990315	1.476833	2.167769	2.327574	2.187178	0.000000	4.999991	52666.000000		1
7807.397461	827.194397	2.383730	5.489055	2484.614502	3703.989746	110.696968	68.030357	41.479370	0.000000	16.874218	0.000000	6.028709	5.513725	0.557636	0.000000	3.892506	2.917608	0.377257	0.739498	3.395259	3.568670	2.044136	1.832703	1.617832	0.000000	1.227224	0.000000	0.780224	0.741445	0.000000	0.000000	52702.000000		1
15706.850586	3315.182617	3.762161	5.041913	6616.438965	8919.316406	803.798096	488.643066	137.701263	90.069839	29.323273	153.240234	179.334824	204.985367	0.032737	0.000000	4.196089	3.520508	0.575437	0.702595	3.820624	3.950332	2.905147	2.688992	2.138938	1.954579	1.467212	2.185373	2.253665	2.311723	0.000000	0.000000	52771.000000		1
10647.576172	4953.532715	1.415436	2.146282	4761.724121	6791.500000	486.311768	293.377655	88.265854	61.033356	14.521326	100.662483	132.082703	70.222900	0.030878	0.000000	4.027251	3.694915	0.150890	0.331687	3.677764	3.831966	2.686915	2.467427	1.945793	1.785567	1.162006	2.002868	2.120846	1.846479	0.000000	0.000000	52790.000000		1
16526.265625	3470.328613	3.728240	4.992573	6354.429199	9610.693359	723.346436	432.768799	150.153412	59.269459	34.954178	202.166824	296.544647	175.810120	0.776550	99998.000000	4.218175	3.540371	0.571504	0.698324	3.803077	3.982755	2.859346	2.636256	2.176535	1.772831	1.543499	2.305710	2.472090	2.245044	0.000000	4.999991	52873.000000		1
26204.533203	5704.750000	2.525582	6.281576	11466.657227	15069.802734	1577.745605	944.490601	303.994965	111.899628	96.619705	460.069153	586.070740	324.156464	1.258777	0.000000	4.418376	3.756237	0.402361	0.798069	4.059437	4.178108	3.198037	2.975198	2.482866	2.048829	1.985066	2.662823	2.767950	2.510755	0.099949	0.000000	52967.000000		1
24749.966797	5416.383789	3.438369	3.860841	9312.197266	14018.543945	1162.816162	734.814880	260.085602	135.194183	57.465473	330.277679	424.060333	241.277893	1.492169	0.000000	4.393575	3.733709	0.536352	0.586682	3.969052	4.146703	3.065511	2.866178	2.415116	2.130958	1.759407	2.518879	2.627428	2.382518	0.173818	0.000000	53002.000000		1
30947.753906	8464.850586	3.863925	6.562196	13011.061523	17693.005859	1744.736206	1092.448364	355.465637	152.160919	98.084480	407.972473	568.379333	304.439026	0.277647	0.000000	4.490629	3.927619	0.587029	0.817049	4.114313	4.247802	3.241730	3.038401	2.550798	2.182303	1.991600	2.610631	2.754638	2.483500	0.000000	0.000000	53097.000000		1
12790.179688	2435.666504	2.679769	3.870092	8093.253906	10804.409180	1063.436523	643.523865	177.833054	67.444450	38.947620	189.107193	276.515778	194.864532	0.157230	0.000000	4.106877	3.386618	0.428097	0.587721	3.908123	4.033601	3.026711	2.808565	2.250012	1.828946	1.590481	2.276708	2.441720	2.289733	0.000000	0.000000	53146.000000		1
10089.823242	1300.221436	3.367443	5.112839	3519.313721	5328.857910	250.362579	166.808685	85.919128	21.271629	14.314715	55.158836	79.529625	77.315498	0.496297	0.000000	4.003883	3.114017	0.527300	0.708662	3.546458	3.726634	2.398569	2.222219	1.934090	1.327801	1.155783	1.741615	1.900529	1.888267	0.000000	0.000000	53179.000000		1
19322.255859	4299.431641	2.047602	5.217686	8822.863281	12562.306641	1139.768311	717.814209	226.506775	123.297127	93.872093	338.390991	469.320374	214.507950	1.931756	0.000000	4.286058	3.633411	0.311246	0.717478	3.945610	4.099070	3.056817	2.856012	2.355081	2.090953	1.972536	2.529419	2.671469	2.331443	0.285952	0.000000	53230.000000		1
10297.516602	2553.351074	3.937934	4.354239	5621.421387	7803.067871	603.885498	378.655365	98.155403	42.345901	30.405664	126.612144	218.230026	79.939758	1.400511	0.000000	4.012733	3.407110	0.595268	0.638912	3.749846	3.892265	2.780955	2.578244	1.991914	1.626811	1.482955	2.102475	2.338914	1.902763	0.146286	0.000000	53279.000000		1
4266.907715	570.047607	0.342295	0.240532	1240.063843	1881.700439	0.000000	0.000000	0.000000	1.751564	0.000000	0.000000	0.000000	0.000000	1.423505	99998.000000	3.630113	2.755911	0.000000	0.000000	3.093444	3.274550	0.000000	0.000000	0.000000	0.243426	0.000000	0.000000	0.000000	0.000000	0.153359	4.999991	53330.000000		1
7570.936523	1633.058594	1.896499	1.893416	2973.510498	4086.292969	151.081619	122.680382	29.495960	33.239620	6.842816	1.748480	0.000000	13.423514	0.675919	0.000000	3.879150	3.213002	0.277953	0.277246	3.473269	3.611330	2.179212	2.088775	1.469763	1.521656	0.835235	0.242661	0.000000	1.127866	0.000000	0.000000	53384.000000		1
19639.468750	2885.158203	2.599592	4.832219	7013.785156	9867.063477	794.389587	530.276611	199.598068	74.469208	46.749481	185.045914	285.181061	218.196106	0.375547	0.000000	4.293130	3.460170	0.414905	0.684147	3.845953	3.994188	2.900033	2.724503	2.300156	1.871977	1.669777	2.267279	2.455121	2.338847	0.000000	0.000000	53409.000000		1
14137.128906	3527.676758	3.968772	3.478457	6678.964844	9028.002930	750.594360	491.005219	138.200836	61.409573	32.132557	144.571838	151.769287	94.186630	0.385381	0.000000	4.150361	3.547489	0.598656	0.541387	3.824709	3.955592	2.875405	2.691086	2.140511	1.788236	1.506945	2.160084	2.181184	1.973989	0.000000	0.000000	53438.000000		1
15329.678711	3578.068359	2.365228	3.811501	7199.099121	9513.759766	840.997253	548.606384	162.821411	79.628304	49.808548	175.507904	261.784760	134.133377	0.521409	0.000000	4.185533	3.553649	0.373873	0.581096	3.857278	3.978352	2.924795	2.739261	2.211711	1.901067	1.697304	2.244297	2.417944	2.127537	0.000000	0.000000	53487.000000		1
9650.667969	4014.349365	2.303553	3.305768	7222.125488	9655.432617	850.942261	545.673767	154.353455	63.546604	34.047558	128.659744	203.212219	164.440369	0.126595	0.000000	3.984557	3.603615	0.362398	0.519272	3.858665	3.984772	2.929900	2.736933	2.188516	1.803092	1.532086	2.109443	2.307950	2.216008	0.000000	0.000000	53522.000000		1
27694.558594	8244.770508	2.494745	5.988621	18635.890625	29118.597656	2374.343262	1704.653809	849.915405	631.225891	356.350677	849.415833	1270.562012	763.977783	2.374507	0.000000	4.442394	3.916178	0.397026	0.777327	4.270350	4.464170	3.375544	3.231636	2.929376	2.800185	2.551877	2.929120	3.103996	2.883081	0.375574	0.000000	53596.000000		1
5239.574219	2048.530762	3.163916	4.869224	3656.971924	5283.465332	307.356232	186.365753	60.592384	56.851807	24.373871	52.667175	62.899021	48.414700	1.158314	0.000000	3.719296	3.311442	0.500225	0.687460	3.563122	3.722919	2.487642	2.270366	1.782418	1.754744	1.386925	1.721540	1.798644	1.684977	0.063826	0.000000	53665.000000		1
21855.634766	5870.491699	2.186371	7.120353	12237.706055	16505.623047	1682.194946	1061.379761	340.420074	154.094421	84.075050	392.325592	520.997681	269.386169	0.389124	0.000000	4.339563	3.768674	0.339724	0.852502	4.087700	4.217632	3.225876	3.025871	2.532015	2.187787	1.924667	2.593647	2.716836	2.430375	0.000000	0.000000	53731.000000		1
8197.422852	2524.169678	1.791652	1.859494	3817.366455	5670.872070	310.168610	193.791397	71.444061	64.379211	22.754908	43.665741	73.235710	81.210258	0.839099	0.000000	3.913677	3.402118	0.253254	0.269395	3.581764	3.753650	2.491598	2.287334	1.853966	1.808746	1.357075	1.640141	1.864723	1.909611	0.000000	0.000000	53752.000000		1
24289.021484	4730.732910	3.092990	8.591296	10230.315430	14774.299805	1435.847412	855.577148	292.178070	119.534966	96.175644	396.568817	554.187927	331.588257	0.753317	0.000000	4.385410	3.674928	0.490378	0.934059	4.009889	4.169507	3.157108	2.932259	2.465648	2.077495	1.983065	2.598319	2.743657	2.520599	0.000000	0.000000	53791.000000		1
15414.681641	2024.705811	2.278883	5.112839	5892.398926	8686.182617	617.352173	403.716919	125.773369	80.738449	35.623348	192.557892	253.122528	215.830872	1.858748	0.000000	4.187934	3.306362	0.357722	0.708662	3.770292	3.938829	2.790533	2.606077	2.099589	1.907080	1.551735	2.284561	2.403331	2.334114	0.269221	0.000000	53843.000000		1
31213.240234	5348.781738	3.389029	7.774106	12976.338867	17141.396484	1839.518066	1129.743164	300.417816	146.545425	140.920700	536.906677	689.588745	488.007812	0.492166	0.000000	4.494339	3.728255	0.530075	0.890650	4.113152	4.234046	3.264704	3.052980	2.477726	2.165972	2.148975	2.729899	2.838590	2.688427	0.000000	0.000000	53950.000000		1
20158.982422	4812.809570	4.264811	4.311067	9429.021484	13169.316406	1171.777588	756.986938	237.910446	125.002434	62.754082	338.397156	430.135284	194.627090	0.080459	0.000000	4.304469	3.682399	0.629900	0.634585	3.974467	4.119563	3.068845	2.879088	2.376414	2.096919	1.797642	2.529427	2.633605	2.289203	0.000000	0.000000	54058.000000		1
15310.756836	4258.421387	2.846291	2.559503	6059.713379	8709.243164	613.312439	387.764740	124.157486	66.766029	28.623262	130.676514	186.371918	107.909271	0.624064	0.000000	4.184997	3.629249	0.454279	0.408156	3.782452	3.939981	2.787682	2.588568	2.093973	1.824556	1.456719	2.116198	2.270380	2.033059	0.000000	0.000000	54119.000000		1
15115.438477	3766.318115	2.032184	4.452919	6652.796387	10614.126953	756.650818	441.936768	142.471817	116.793518	37.303989	179.603119	249.724243	157.717819	0.236094	0.000000	4.179421	3.575917	0.307963	0.648645	3.823004	4.025884	2.878896	2.645360	2.153729	2.067419	1.571755	2.254314	2.397461	2.197881	0.000000	0.000000	54148.000000		1
9648.192383	1966.099365	2.414567	4.138377	3180.932129	4802.602539	197.399368	98.204742	23.997656	34.420692	0.000000	0.000000	0.000000	1.134816	0.063177	0.000000	3.984446	3.293606	0.382839	0.616830	3.502554	3.681477	2.295346	1.992132	1.380169	1.536820	0.000000	0.000000	0.000000	0.054925	0.000000	0.000000	54173.000000		1
8467.021484	1621.411377	1.144067	1.803987	2604.112549	3783.469971	95.170349	59.614838	43.875435	27.127649	0.000000	0.000000	0.000000	23.741705	1.411337	99998.000000	3.927731	3.209893	0.058451	0.256233	3.415660	3.577890	1.978502	1.775354	1.642221	1.433412	0.000000	0.000000	0.000000	1.375512	0.149631	4.999991	54206.000000		1
24988.890625	4689.157715	2.981975	4.520761	7924.141602	11537.715820	923.937439	597.098145	222.507172	96.246567	61.428078	258.306305	382.716644	235.317017	0.709268	99998.000000	4.397747	3.671095	0.474504	0.655212	3.898952	4.062120	2.965642	2.776046	2.347344	1.983385	1.788367	2.412135	2.582877	2.371653	0.000000	4.999991	54237.000000		1
19449.652344	4820.494141	2.738360	2.991227	7379.583984	10814.338867	839.643494	542.414246	170.302551	113.130043	38.337040	229.781708	314.399506	197.152664	1.230737	0.000000	4.288912	3.683092	0.437491	0.475849	3.868032	4.034000	2.924095	2.734331	2.231221	2.053578	1.583619	2.361315	2.497482	2.294803	0.090165	0.000000	54303.000000		1
41680.875000	13005.350586	2.818537	11.045952	22108.300781	29715.097656	3275.861816	2077.742920	649.719055	301.605072	228.369354	954.944458	1261.400269	728.585693	2.388707	0.000000	4.619937	4.114122	0.450024	1.043203	4.344555	4.472977	3.515326	3.317592	2.812726	2.479439	2.358638	2.979978	3.100853	2.862481	0.378163	0.000000	54349.000000		1
10249.037109	2185.214355	2.803118	3.463039	4118.447266	6312.450195	351.592468	221.270584	80.867966	53.937675	20.694971	83.100594	115.550774	60.546127	0.728784	0.000000	4.010683	3.339494	0.447641	0.539457	3.614733	3.800198	2.546040	2.344924	1.907776	1.731892	1.315865	1.919604	2.062773	1.782086	0.000000	0.000000	54395.000000		1
33560.585938	7037.270508	3.299600	5.575400	17881.904297	24528.082031	2528.116943	1628.984985	542.627014	325.926514	181.465683	730.232422	929.371033	650.360474	0.917350	99998.000000	4.525829	3.847404	0.518461	0.746276	4.252414	4.389664	3.402797	3.211917	2.734501	2.513120	2.258795	2.863461	2.968189	2.813154	0.000000	4.999991	54487.000000		1
14228.968750	3429.657227	3.487709	3.364359	7890.130859	11501.981445	944.845215	593.258911	183.596558	59.112186	71.132599	330.373260	440.129700	218.421219	1.241347	0.000000	4.153173	3.535251	0.542540	0.526902	3.897084	4.060773	2.975361	2.773244	2.263865	1.771677	1.852069	2.519005	2.643581	2.339295	0.093893	0.000000	54531.000000		1
24567.945312	8374.099609	2.007514	5.569232	13016.116211	18233.761719	1778.389038	1134.254639	399.615540	170.462906	117.219078	498.097809	656.139404	395.144104	0.725172	99998.000000	4.390369	3.922938	0.302659	0.745795	4.114481	4.260876	3.250027	3.054711	2.601642	2.231630	2.068998	2.697315	2.816996	2.596756	0.000000	4.999991	54601.000000		1
27275.324219	8626.302734	2.476242	5.606237	11866.716797	17151.375000	1618.179565	1012.012146	342.341248	140.806595	105.766075	495.704834	686.415588	394.746307	0.100778	0.000000	4.435770	3.935825	0.393793	0.748671	4.074331	4.234299	3.209027	3.005186	2.534459	2.148623	2.024346	2.695223	2.836587	2.596318	0.000000	0.000000	54699.000000		1
17031.230469	3804.889648	2.038351	4.277146	7152.787598	9727.514648	837.358398	542.907654	185.382034	96.043045	48.568886	252.326920	296.186951	191.222641	0.793544	0.000000	4.231246	3.580342	0.309279	0.631154	3.854475	3.988002	2.922911	2.734726	2.268068	1.982466	1.686358	2.401963	2.471566	2.281539	0.000000	0.000000	54736.000000		1
4878.949707	626.205566	3.000478	3.342773	2506.999512	3725.717529	81.463127	69.217598	26.063761	41.605804	12.849939	5.230021	0.000000	52.269371	0.085551	0.000000	3.688326	2.796717	0.477190	0.524107	3.399154	3.571210	1.910961	1.840217	1.416037	1.619154	1.108901	0.718503	0.000000	1.718247	0.000000	0.000000	54805.000000		1
29671.552734	8741.101562	2.426902	7.623002	15996.370117	22443.101562	2319.057861	1436.985229	406.504608	261.494873	128.042999	613.130554	838.752258	470.322571	1.939520	99998.000000	4.472340	3.941566	0.385052	0.882126	4.204021	4.351083	3.365312	3.157452	2.609066	2.417463	2.107356	2.787553	2.923634	2.672396	0.287694	4.999991	54858.000000		1
5330.745117	390.052856	1.779317	2.306637	2293.592285	3789.150146	51.658791	30.297733	33.273540	16.029274	0.000000	0.000000	0.000000	40.489491	0.498442	36.501709	3.726788	2.591124	0.250253	0.362979	3.360516	3.578542	1.713144	1.481410	1.522099	1.204914	0.000000	0.000000	0.000000	1.607342	0.000000	1.562313	54878.000000		1
13019.085938	3023.439209	3.049818	4.977154	4682.552246	6433.758301	445.695831	294.691315	95.031578	52.534573	27.281837	75.829132	78.481148	62.812675	0.171404	0.000000	4.114581	3.480501	0.484274	0.696981	3.670483	3.808465	2.649039	2.469367	1.977868	1.720445	1.435874	1.879836	1.894765	1.798047	0.000000	0.000000	54920.000000		1
10726.205078	639.854187	2.217208	5.606237	5472.310059	8053.572266	580.630981	362.111115	100.085823	43.126087	25.761553	112.010643	179.985489	102.639160	0.385962	0.000000	4.030446	2.806081	0.345806	0.748671	3.738171	3.905988	2.763900	2.558842	2.000373	1.634740	1.410972	2.049259	2.255238	2.011313	0.000000	0.000000	54946.000000		1
14761.104492	3065.399658	2.537917	2.368311	5815.360840	7930.309082	630.260681	393.633087	130.873871	98.155403	21.687935	95.407791	165.232895	81.808502	1.832681	0.000000	4.169119	3.486487	0.404477	0.374439	3.764577	3.899290	2.799520	2.595092	2.116853	1.991914	1.336218	1.979584	2.218096	1.912798	0.263087	0.000000	54974.000000		1
15207.003906	2369.628174	2.948054	5.615488	5943.776855	8506.980469	653.663208	422.373535	127.743881	83.072838	50.237186	242.526794	313.995544	192.252609	0.694937	0.000000	4.182044	3.374680	0.469535	0.749388	3.774062	3.929775	2.815354	2.625697	2.106340	1.919459	1.701025	2.384760	2.496923	2.283872	0.000000	0.000000	55036.000000		1
9707.819336	2276.212402	2.032184	3.188586	3986.154785	5800.062500	352.014954	209.718903	81.336693	10.416869	12.621742	42.188629	84.531448	14.120440	0.037415	99998.000000	3.987122	3.357213	0.307963	0.503598	3.600554	3.763433	2.546561	2.321638	1.910287	1.017737	1.101119	1.625195	1.927018	1.149848	0.000000	4.999991	55074.000000		1
13867.378906	1735.247559	2.161701	2.954222	5771.352539	7659.667969	621.271606	389.571808	89.474678	30.997742	17.981281	74.503128	110.755562	83.547737	2.863674	99998.000000	4.141994	3.239362	0.334796	0.470443	3.761278	3.884210	2.793282	2.590588	1.951700	1.491330	1.254821	1.872175	2.044366	1.921935	0.456924	4.999991	55088.000000		1
33272.605469	13431.926758	2.689020	8.591296	22142.185547	29981.162109	3346.812500	2053.742188	597.270874	232.504654	166.635986	850.014099	1133.144531	605.911499	2.481658	0.000000	4.522087	4.128139	0.429594	0.934059	4.345221	4.476849	3.524632	3.312546	2.776171	2.366432	2.221769	2.929426	3.054285	2.782409	0.394742	0.000000	55133.000000		1
35276.367188	6800.868164	2.707523	7.302293	17525.183594	24121.230469	2575.492432	1563.899658	455.505219	219.509781	131.330261	693.434143	982.004272	534.236145	2.187319	99998.000000	4.547484	3.832564	0.432572	0.863459	4.243662	4.382400	3.410860	3.194209	2.658493	2.341454	2.118365	2.841005	2.992113	2.727733	0.339912	4.999991	55191.000000		1
26334.068359	4584.437012	3.611058	6.892156	13215.902344	17492.544922	1783.264404	1091.455444	262.376831	89.434593	98.506950	448.310852	637.575317	406.032806	1.256139	99998.000000	4.420518	3.661286	0.557634	0.838355	4.121097	4.242853	3.251216	3.038006	2.418926	1.951506	1.993467	2.651579	2.804532	2.608561	0.099038	4.999991	55319.000000		1
26094.785156	10145.392578	2.004430	5.766592	18954.527344	25763.882812	2812.357422	1672.851196	489.898163	180.429550	117.841995	605.973145	891.502686	457.660767	1.224639	0.000000	4.416553	4.006269	0.301991	0.760919	4.277713	4.411011	3.449070	3.223457	2.690106	2.256308	2.071300	2.782453	2.950123	2.660544	0.088008	0.000000	55357.000000		1
5376.674316	0.000000	2.827788	3.583304	1727.689331	2574.690674	0.000000	2.164785	1.026885	26.150105	0.000000	0.000000	0.000000	7.897455	0.779265	99998.000000	3.730514	0.000000	0.451447	0.554284	3.237466	3.410725	0.000000	0.335415	0.011522	1.417473	0.000000	0.000000	0.000000	0.897487	0.000000	4.999991	55420.000000		0
29805.179688	7945.351562	4.116791	4.687283	13682.573242	22148.046875	1627.150146	1202.050659	589.882202	360.609314	235.662399	664.746155	931.322998	612.917725	1.501831	0.000000	4.474292	3.900113	0.614559	0.670921	4.136168	4.345335	3.211428	3.079923	2.770765	2.557037	2.372290	2.822656	2.969100	2.787402	0.176621	0.000000	55501.000000		1
13594.587891	3676.547363	2.463907	3.968772	6224.727051	8403.456055	676.088135	416.758026	105.069145	36.011902	11.012031	112.704483	217.082870	162.312592	1.042201	99998.000000	4.133366	3.565440	0.391624	0.598656	3.794120	3.924458	2.830003	2.619884	2.021475	1.556446	1.041867	2.051941	2.336626	2.210352	0.017951	4.999991	55583.000000		1
9703.120117	1594.527344	2.408400	4.005776	2806.976318	4096.524902	70.247566	59.587086	8.215080	16.084782	0.000000	0.000000	0.000000	0.000000	0.547228	0.000000	3.986911	3.202632	0.381729	0.602687	3.448239	3.612416	1.846631	1.775152	0.914612	1.206415	0.000000	0.000000	0.000000	0.000000	0.000000	0.000000	55616.000000		1
32254.615234	8315.456055	3.145414	8.455611	18212.283203	25998.257812	2613.530273	1687.156616	597.196838	285.483276	191.574188	743.868713	1057.987549	676.461243	0.143876	0.000000	4.508592	3.919886	0.497678	0.927145	4.260365	4.414944	3.417228	3.227155	2.776118	2.455581	2.282337	2.871496	3.024481	2.830243	0.000000	0.000000	55675.000000		1
17833.933594	5975.570312	2.195622	6.639289	8778.879883	12325.694336	1143.043335	708.513672	229.100204	74.786835	63.975243	283.830383	382.753662	213.851120	0.032245	35.697052	4.251247	3.776379	0.341558	0.822122	3.943439	4.090811	3.058063	2.850348	2.360025	1.873825	1.806012	2.453059	2.582919	2.330112	0.000000	1.552632	55720.000000		1
19982.312500	6071.449707	4.018112	5.445883	9349.332031	12335.732422	1201.868652	759.176392	211.035660	128.829361	68.872223	272.186188	358.842346	191.293564	0.161684	0.000000	4.300646	3.783292	0.604022	0.736068	3.970781	4.091165	3.079857	2.880343	2.324356	2.110015	1.838044	2.434866	2.554904	2.281700	0.000000	0.000000	55780.000000		1
19904.611328	5360.746582	2.818537	4.536180	6396.278809	8879.857422	706.132996	443.324463	143.492538	79.933594	38.898281	185.739746	290.451172	183.938843	0.629451	0.000000	4.298954	3.729225	0.450024	0.656690	3.805927	3.948406	2.848886	2.646722	2.156829	1.902729	1.589930	2.268905	2.463073	2.264673	0.000000	0.000000	55851.000000		1
11927.333984	478.398895	1.470943	1.868746	3687.405273	5350.527344	274.613098	168.159363	52.028839	27.991096	6.731802	19.076008	26.073011	65.597290	0.797678	99998.000000	4.076543	2.679790	0.167596	0.271550	3.566721	3.728397	2.438721	2.225721	1.716244	1.447020	0.828131	1.280488	1.416191	1.816886	0.000000	4.999991	55871.000000		1
6582.036621	1684.529297	1.936588	5.347203	5390.316895	8312.467773	615.582092	368.667145	141.728638	78.585999	68.887642	231.971161	307.340820	172.788055	0.877150	99998.000000	3.818360	3.226479	0.287037	0.728127	3.731614	3.919730	2.789286	2.566634	2.151458	1.895345	1.838141	2.365434	2.487620	2.237514	0.000000	4.999991	55927.000000		1
37461.089844	5848.702148	2.026016	7.154274	14498.540039	20975.443359	2066.758789	1292.882080	610.278076	340.999817	234.863708	612.664856	849.218506	526.838257	1.687409	0.000000	4.573580	3.767060	0.306643	0.854566	4.161325	4.321711	3.315290	3.111559	2.785528	2.532754	2.370816	2.787223	2.929019	2.721677	0.227220	0.000000	55958.000000		1
23399.873047	5558.500977	3.370527	5.223854	9157.069336	12727.999023	1210.629517	730.272522	236.491928	38.688587	56.959740	225.381210	334.968048	175.668259	0.898897	99998.000000	4.369214	3.744958	0.527698	0.717991	3.961756	4.104760	3.083011	2.863485	2.373816	1.587583	1.755568	2.352918	2.525003	2.244693	0.000000	4.999991	56008.000000		1
8931.765625	2609.509033	2.744528	4.693450	4150.558105	6400.531250	366.792236	236.908234	107.798256	30.229891	26.671257	67.925514	104.063850	26.399887	1.463059	0.000000	3.950937	3.416559	0.438468	0.671492	3.618107	3.806216	2.564420	2.374580	2.032612	1.480437	1.426044	1.832033	2.017300	1.421602	0.165262	0.000000	56042.000000		1
16771.300781	3379.518555	2.574922	4.551599	6350.849121	8831.732422	738.876160	452.316620	134.296829	47.366226	47.686935	155.879913	211.732590	138.919342	1.587224	0.000000	4.224567	3.528855	0.410764	0.658164	3.802832	3.946046	2.868572	2.655442	2.128066	1.675469	1.678399	2.192790	2.325788	2.142763	0.200638	0.000000	56092.000000		1
12316.070312	2810.519531	2.809286	4.193885	6735.974121	9350.438477	728.946472	491.692902	111.961304	78.024757	37.686371	130.602509	207.671295	108.510597	0.078650	0.000000	4.090472	3.448786	0.448596	0.622617	3.828400	3.970832	2.862696	2.691694	2.049068	1.892232	1.576184	2.115952	2.317376	2.035472	0.000000	0.000000	56118.000000		1
20516.724609	4493.658203	1.979760	4.570101	8503.277344	12013.617188	1087.128906	662.843506	214.100891	77.041046	53.561459	222.994400	310.073029	183.405365	0.117828	0.000000	4.312108	3.652600	0.296613	0.659926	3.929586	4.079674	3.036281	2.821411	2.330618	1.886722	1.728852	2.348294	2.491464	2.263412	0.000000	0.000000	56160.000000		1
22860.886719	5596.026855	2.608843	5.248523	11192.772461	15756.797852	1555.465576	965.040649	308.750092	156.246872	118.440239	504.077179	691.747375	429.904022	1.570708	99998.000000	4.359093	3.747880	0.416448	0.720037	4.048938	4.197468	3.191860	2.984546	2.489607	2.193811	2.073499	2.702497	2.839947	2.633372	0.196095	4.999991	56224.000000		1
7688.060059	1153.367676	1.828657	1.967425	4529.602051	6466.513672	408.459686	275.232941	79.273674	41.735321	22.865923	74.564804	91.568535	45.552990	0.367787	0.000000	3.885817	3.061968	0.262132	0.293898	3.656060	3.810670	2.611149	2.439700	1.899129	1.620504	1.359189	1.872534	1.961746	1.658517	0.000000	0.000000	56263.000000		1
10719.417969	3007.823242	1.662135	3.651147	4868.211914	7466.030762	479.657074	305.478241	140.254608	48.908096	23.778709	119.454788	197.094086	146.212387	0.150632	0.000000	4.030171	3.478252	0.220666	0.562429	3.687370	3.873090	2.680931	2.484980	2.146917	1.689381	1.376188	2.077204	2.294674	2.164984	0.000000	0.000000	56300.000000		1
9604.251953	382.602539	2.457740	2.257297	3372.959473	4685.978516	217.104462	148.617706	40.532661	36.021152	4.095205	11.030534	49.154797	56.235062	0.135583	99998.000000	3.982464	2.582748	0.390536	0.353589	3.528011	3.670800	2.336669	2.172071	1.607805	1.556558	0.612276	1.042597	1.691566	1.750007	0.000000	4.999991	56319.000000		1
40745.164062	8261.660156	2.352893	5.982453	17334.185547	24241.708984	2546.199951	1587.178711	505.427856	215.889465	129.106888	656.669861	840.229370	544.091797	3.945242	0.000000	4.610076	3.917067	0.371602	0.776879	4.238904	4.384563	3.405893	3.200626	2.703659	2.334231	2.110950	2.817347	2.924398	2.735672	0.596074	0.000000	56382.000000		1
14719.674805	1670.196045	2.972724	3.250261	5330.970215	8098.443848	552.803345	345.091949	112.118576	57.746090	24.068581	126.279099	203.736450	131.644806	1.529470	99998.000000	4.167898	3.222767	0.473155	0.511918	3.726806	3.908401	2.742571	2.537935	2.049678	1.761523	1.381451	2.101331	2.309069	2.119404	0.184541	4.999991	56445.000000		1
6203.375488	2128.634033	3.049818	4.650278	3096.138428	4497.343262	182.884216	124.885254	61.554508	33.338299	15.881254	37.424255	38.728676	59.380474	0.155003	0.000000	3.792628	3.328101	0.484274	0.667479	3.490820	3.652956	2.262176	2.096511	1.789260	1.522943	1.200885	1.573153	1.588033	1.773644	0.000000	0.000000	56532.000000		1
27524.064453	8046.966797	4.011944	8.239750	17184.750000	23113.828125	2502.879639	1564.022949	465.515045	254.158661	152.996613	674.543152	875.550537	541.954773	1.875487	0.000000	4.439713	3.905632	0.603355	0.915914	4.235143	4.363872	3.398440	3.194243	2.667934	2.405105	2.184682	2.829010	2.942281	2.733963	0.273114	0.000000	56632.000000		1
17071.457031	6400.527832	2.722941	6.300078	14307.330078	20173.640625	1956.413330	1267.395020	428.251129	155.139816	132.983154	570.846313	811.677063	417.932953	1.872448	0.000000	4.232271	3.806216	0.435038	0.799346	4.155559	4.304784	3.291461	3.102912	2.631699	2.190723	2.123797	2.756519	2.909383	2.621107	0.272410	0.000000	56732.000000		1
39629.921875	8278.305664	3.530881	6.111970	15051.259766	21465.427734	2199.180664	1343.807007	460.254181	200.995010	147.183762	581.155212	741.312317	490.129425	2.219907	0.000000	4.598023	3.917942	0.547883	0.786181	4.177573	4.331739	3.342261	3.128337	2.662998	2.303185	2.167860	2.764292	2.870001	2.690311	0.346335	0.000000	56785.000000		1
12774.958008	3070.793213	3.728240	5.371873	5990.834961	8864.052734	652.981689	406.270233	121.144676	98.701225	33.985886	173.457214	231.363663	138.373520	0.059100	0.000000	4.106359	3.487251	0.571504	0.730126	3.777487	3.947632	2.814901	2.608815	2.083304	1.994323	1.531299	2.239192	2.364295	2.141053	0.000000	0.000000	56817.000000		1
24497.708984	4407.254883	2.137031	6.596117	11378.064453	16087.578125	1569.684692	947.241272	316.225067	171.770416	76.760422	388.418488	502.630920	316.295990	0.933415	0.000000	4.389125	3.644168	0.329811	0.819288	4.056068	4.206491	3.195812	2.976461	2.499996	2.234948	1.885137	2.589300	2.701249	2.500094	0.000000	0.000000	56867.000000		1
7014.787109	1917.758667	2.322055	3.530881	3076.710938	4689.722168	226.509857	137.988052	66.207870	67.552383	14.811197	38.145847	50.280361	32.274410	0.761104	99998.000000	3.846014	3.282794	0.365873	0.547883	3.488087	3.671147	2.355087	2.139842	1.820910	1.829641	1.170590	1.581447	1.701398	1.508858	0.000000	4.999991	56931.000000		1
15791.286133	3073.963379	3.438369	5.393459	7990.062500	10926.166992	993.888977	632.709167	163.166779	78.730934	61.175209	299.649963	348.863373	215.960388	0.276000	0.000000	4.198418	3.487699	0.536352	0.731867	3.902550	4.038468	2.997338	2.801204	2.212632	1.896145	1.786575	2.476614	2.542655	2.334374	0.000000	0.000000	56956.000000		1
15879.956055	2221.266357	2.217208	3.937934	7820.475586	10605.832031	941.656616	610.944153	174.234329	92.367226	59.516159	219.152069	279.898621	166.127167	0.186368	0.000000	4.200850	3.346601	0.345806	0.595268	3.893233	4.025545	2.973892	2.786001	2.241134	1.965518	1.774635	2.340746	2.447001	2.220441	0.000000	0.000000	56993.000000		1
13542.741211	2614.840820	1.045387	2.652015	6622.930176	9172.929688	775.023743	478.081268	143.800903	74.083740	39.376259	156.524414	204.436462	145.934860	0.731556	0.000000	4.131707	3.417445	0.019277	0.423576	3.821050	3.962508	2.889315	2.679502	2.157762	1.869723	1.595234	2.194582	2.310558	2.164159	0.000000	0.000000	57037.000000		1
25258.240234	5259.125488	2.904882	5.384208	10420.157227	16198.629883	1345.749756	856.992615	355.178864	186.948578	103.949753	414.910889	646.160461	354.059479	1.148305	0.000000	4.402403	3.720914	0.463128	0.731122	4.017874	4.209478	3.128964	2.932977	2.550447	2.271722	2.016824	2.617955	2.810340	2.549076	0.060057	0.000000	57054.000000		1
23586.605469	6683.266602	2.753779	5.686414	11718.324219	15361.247070	1638.094360	1014.901611	285.939667	137.244873	86.643806	360.538391	440.228363	279.238708	1.578346	0.000000	4.372665	3.824989	0.439929	0.754838	4.068865	4.186427	3.214339	3.006424	2.456275	2.137496	1.937737	2.556952	2.643678	2.445976	0.198202	0.000000	57168.000000		1
9677.787109	1270.562012	2.124696	3.077571	3009.836914	4527.283203	163.629349	115.782059	49.438499	30.479673	12.834520	14.592252	49.207218	30.340906	0.092495	0.000000	3.985776	3.103996	0.327297	0.488208	3.478543	3.655838	2.213861	2.063641	1.694065	1.484010	1.108380	1.164122	1.692029	1.482029	0.000000	0.000000	57197.000000		1
7647.373047	1676.308105	2.315888	4.082870	3702.037598	5516.527832	319.796051	190.809418	76.152931	56.105541	13.858322	36.483715	61.637772	35.500000	0.419708	0.000000	3.883512	3.224354	0.364717	0.610966	3.568441	3.741666	2.504873	2.280600	1.881687	1.749006	1.141711	1.562099	1.789847	1.550228	0.000000	0.000000	57230.000000		1
5838.047852	1689.944336	2.901798	4.483756	2770.807129	4718.736816	86.622223	91.084389	65.446190	47.452572	28.940887	50.773758	63.528103	63.327660	1.723812	10026.889648	3.766268	3.227872	0.462667	0.651642	3.442606	3.673826	1.937629	1.959444	1.815884	1.676260	1.461512	1.705639	1.802966	1.801593	0.236490	4.001166	57249.000000		1
14932.980469	3253.563232	1.437022	3.188586	3772.723145	5641.795410	311.593292	186.273239	70.969162	77.420341	18.083044	14.669345	36.551556	0.000000	0.756544	0.000000	4.174147	3.512359	0.157463	0.503598	3.576655	3.751417	2.493588	2.270150	1.851070	1.888855	1.257272	1.166411	1.562906	0.000000	0.000000	0.000000	57277.000000		1
21187.560547	5597.636719	1.896499	4.613273	9183.022461	13558.042969	1180.193115	735.194153	257.868408	112.877174	60.416611	279.041351	374.591003	214.091644	0.740393	0.000000	4.326081	3.748005	0.277953	0.664009	3.962986	4.132197	3.071953	2.866402	2.411398	2.052606	1.781156	2.445668	2.573557	2.330600	0.000000	0.000000	57303.000000		1
30617.130859	2836.934814	2.874044	4.440584	5997.214844	11245.392578	516.131531	410.383942	256.838440	170.540009	90.285706	246.948883	359.147644	253.739273	0.744342	0.000000	4.485964	3.452849	0.458493	0.647440	3.777950	4.050975	2.712760	2.613190	2.409660	2.231826	1.955619	2.392607	2.555273	2.404388	0.000000	0.000000	57333.000000		1
15869.576172	5279.530273	2.531749	7.891287	13299.603516	17426.371094	1830.069458	1159.923706	316.610535	128.117004	109.139679	450.435547	594.079163	322.941467	1.149288	0.000000	4.200565	3.722595	0.403421	0.897148	4.123839	4.241207	3.262468	3.064430	2.500525	2.107607	2.037983	2.653633	2.773844	2.509124	0.060429	0.000000	57373.000000		1
26095.785156	5318.484375	3.765245	7.006255	12857.552734	16349.717773	1731.383667	1109.831421	298.607666	159.743835	87.778625	373.024445	513.491821	225.828354	0.029327	0.000000	4.416570	3.725788	0.575793	0.845486	4.109159	4.213510	3.238393	3.045257	2.475101	2.203424	1.943389	2.571737	2.710534	2.353778	0.000000	0.000000	57407.000000		1
9330.751953	2379.798340	1.535702	2.689020	5314.240723	7681.719727	570.608826	343.750519	111.430901	55.124912	44.630951	115.600113	184.614182	143.689896	1.085658	0.000000	3.969917	3.376540	0.186307	0.429594	3.725441	3.885458	2.756339	2.536243	2.047006	1.741348	1.649636	2.062958	2.266265	2.157426	0.035693	0.000000	57437.000000		1
6382.010254	2248.073242	1.446273	2.747611	3595.565430	4642.553223	264.026642	180.904449	35.031273	17.441626	22.212170	33.307461	26.057592	58.535530	0.276031	99998.000000	3.804957	3.351810	0.160250	0.438955	3.555767	3.666757	2.421648	2.257449	1.544456	1.241587	1.346591	1.522542	1.415934	1.767420	0.000000	4.999991	57473.000000		1
48779.828125	10224.095703	1.890332	8.085563	21191.841797	29297.158203	3148.697754	1970.724976	585.444702	250.729553	175.914963	849.884583	1206.000854	617.737610	0.820552	0.000000	4.688240	4.009625	0.276538	0.907710	4.326169	4.466825	3.498131	3.294626	2.767486	2.399205	2.245303	2.929360	3.081348	2.790804	0.000000	0.000000	57506.000000		1
33291.476562	7265.565918	1.526451	6.642373	12649.370117	18462.363281	1685.639404	1105.911987	405.483887	198.759293	156.771118	470.640198	602.957275	407.972473	0.734306	99998.000000	4.522333	3.861269	0.183683	0.822323	4.102069	4.266287	3.226765	3.043720	2.607974	2.298327	2.195266	2.672689	2.780287	2.610631	0.000000	4.999991	57586.000000		1
25200.708984	7413.714844	4.548515	5.988621	12939.352539	17874.494141	1774.858154	1125.083618	370.301514	168.063766	105.229500	508.634949	787.756470	376.592346	1.011825	99998.000000	4.401413	3.870036	0.657870	0.777327	4.111913	4.252234	3.249164	3.051185	2.568556	2.225474	2.022137	2.706406	2.896392	2.575871	0.005105	4.999991	57626.000000		1
[truncated: 8,808 more rows]
