# Supplementary material for: Distinct elongation stalls during translation are linked with distinct pathways for mRNA degradation
Source: eLife. 2022 Jul 27;11:e76038. doi: 10.7554/eLife.76038 (PMC9352352; doi:10.7554/eLife.76038)
Supplement: Figure 1—source data 2. [file elife-76038-fig1-data2.zip › 1C_flow_cytometry_data/list_mode_data.WT_OPT_1.CSV]

FSC-HLin	SSC-HLin	BLU-V-HLin	GRN-V-HLin	YEL-V-HLin	ORG-V-HLin	GRN-B-HLin	YEL-B-HLin	RED-B-HLin	NIR-B-HLin	YEL-G-HLin	ORG-G-HLin	RED-G-HLin	NIR-G-HLin	BLU-V-ALin	BLU-V-W	FSC-HLog	SSC-HLog	BLU-V-HLog	GRN-V-HLog	YEL-V-HLog	ORG-V-HLog	GRN-B-HLog	YEL-B-HLog	RED-B-HLog	NIR-B-HLog	YEL-G-HLog	ORG-G-HLog	RED-G-HLog	NIR-G-HLog	BLU-V-ALog	BLU-V-WLog	TIME		P01.R1
14916.815430	4078.935303	1.828657	2.695188	9887.761719	99998.000000	1528.621582	967.449036	230.623566	74.049820	81.771500	304.358856	443.824005	258.984711	2.236515	99998.000000	4.173676	3.610547	0.262132	0.430589	3.995098	4.999991	3.184300	2.985628	2.362904	1.869524	1.912602	2.483386	2.647211	2.413274	0.349572	4.999991	29.000000		1
7469.388672	2122.488037	2.198706	3.361275	3510.737793	56166.304688	546.167114	315.022430	108.738792	35.722031	20.167652	72.236580	112.306679	87.753952	0.185738	0.000000	3.873285	3.326845	0.342167	0.526504	3.545398	4.749476	2.737325	2.498342	2.036385	1.552936	1.304655	1.858757	2.050406	1.943267	0.000000	0.000000	92.000000		1
9697.492188	2715.787109	2.346725	6.074965	7787.460938	99998.000000	1233.751465	746.647156	235.634644	69.519806	56.130211	258.534485	366.628784	202.493698	1.513699	0.000000	3.986660	3.433896	0.370462	0.783544	3.891396	4.999991	3.091228	2.873115	2.372239	1.842109	1.749197	2.412519	2.564227	2.306412	0.180039	0.000000	113.000000		1
4414.184082	2095.462158	3.746742	4.832219	4124.583984	62941.394531	630.051025	369.829712	75.730453	45.127434	25.669041	113.188629	143.356842	118.304550	0.077430	99998.000000	3.644850	3.321280	0.573654	0.684147	3.615380	4.798936	2.799376	2.568002	1.879271	1.654441	1.409410	2.053803	2.156418	2.073001	0.000000	4.999991	138.000000		1
4271.144531	154.183853	1.461692	2.325139	1876.128174	34167.617188	239.575668	135.937378	28.758947	21.031097	13.432766	9.633600	30.513596	21.293217	0.022314	0.000000	3.630544	2.188039	0.164856	0.366449	3.273263	4.533615	2.379443	2.133339	1.458773	1.322862	1.128165	0.983789	1.484493	1.328241	0.000000	0.000000	151.000000		0
12910.232422	5879.610352	2.050686	10.552554	16552.982422	99998.000000	2750.744385	1646.694946	405.659668	194.855286	135.080093	578.638916	787.287781	521.003845	3.822368	0.000000	4.110934	3.769349	0.311899	1.023358	4.218876	4.999991	3.439450	3.216613	2.608162	2.289712	2.130591	2.762408	2.896133	2.716841	0.582333	0.000000	252.000000		1
13926.947266	3406.606201	1.680638	3.913265	10454.997070	99998.000000	1629.256348	1013.190125	213.866531	126.371613	67.657227	344.425873	455.073486	277.064667	2.361336	99998.000000	4.143856	3.532322	0.225474	0.592539	4.019324	4.999991	3.211989	3.005691	2.330143	2.101650	1.830314	2.537096	2.658082	2.442581	0.373158	4.999991	284.000000		1
9868.266602	2386.970947	1.649800	2.972724	6363.184082	89040.109375	1002.696167	602.457703	133.408707	50.172428	37.982410	143.344513	218.738846	135.092422	2.659633	99998.000000	3.994241	3.377847	0.217431	0.473155	3.803674	4.949586	3.001169	2.779927	2.125184	1.700465	1.579583	2.156381	2.339926	2.130631	0.424822	4.999991	320.000000		1
11365.532227	4546.747559	3.555551	5.044997	9488.682617	99998.000000	1533.728271	924.714600	237.463303	105.507034	60.194580	285.313690	366.187805	232.927124	3.305032	99998.000000	4.055590	3.657701	0.550907	0.702861	3.977206	4.999991	3.185748	2.966008	2.375597	2.023281	1.779557	2.455323	2.563704	2.367220	0.519176	4.999991	380.000000		1
14122.758789	3866.564453	1.779317	3.746742	7445.576172	98537.843750	1175.348511	718.578979	176.929504	69.664742	46.404102	209.903931	277.937378	154.816025	1.328184	0.000000	4.149920	3.587325	0.250253	0.573654	3.871898	4.993603	3.070167	2.856474	2.247800	1.843013	1.666556	2.322021	2.443947	2.189816	0.123258	0.000000	446.000000		1
2489.946289	568.373169	1.967425	4.138377	782.788574	25221.371094	37.297821	36.391201	33.421562	45.241531	13.713387	29.869093	40.797863	51.424427	0.189516	0.000000	3.396190	2.754634	0.293898	0.616830	2.893645	4.401769	1.571683	1.560996	1.524027	1.655537	1.137145	1.475222	1.610637	1.711169	0.000000	0.000000	535.000000		1
4452.851074	876.065491	4.036614	6.475852	2371.641846	40823.707031	325.476288	195.647812	41.266590	26.896370	20.078222	42.028275	42.114620	57.363708	1.194577	0.000000	3.648638	2.942537	0.606017	0.811297	3.375049	4.610912	2.512519	2.291475	1.615599	1.429694	1.302725	1.623542	1.624433	1.758637	0.077214	0.000000	560.000000		1
16127.361328	4689.725098	3.620309	4.816800	10315.303711	99998.000000	1707.126953	1005.918640	291.049438	131.200745	73.972725	337.111237	501.021210	230.648239	2.256342	99998.000000	4.207563	3.671147	0.558746	0.682759	4.013482	4.999991	3.232266	3.002563	2.463967	2.117936	1.869072	2.527773	2.699856	2.362950	0.353405	4.999991	610.000000		1
16765.898438	1607.667114	2.587257	5.852936	9158.309570	99998.000000	1381.632202	883.435669	197.303772	62.183594	41.698315	194.818283	263.875519	178.468292	2.041845	0.000000	4.224427	3.206196	0.412840	0.767374	3.961815	4.999991	3.140393	2.946175	2.295135	1.793676	1.620118	2.289630	2.421399	2.251561	0.310023	0.000000	633.000000		1
16804.562500	3398.415771	3.129995	4.557766	14106.652344	99998.000000	2250.435547	1388.330078	313.967773	114.594818	100.693321	447.706451	603.191650	368.642456	1.995657	0.000000	4.225427	3.531276	0.495544	0.658752	4.149424	4.999991	3.352267	3.142493	2.496885	2.059165	2.003001	2.650993	2.780455	2.566605	0.300086	0.000000	707.000000		1
9811.432617	3720.339600	3.080655	4.829135	8598.191406	99998.000000	1351.072266	817.653320	195.336349	69.723335	41.716816	210.425079	325.559540	160.194061	2.961806	0.000000	3.991732	3.570583	0.488643	0.683869	3.934407	4.999991	3.130679	2.912569	2.290783	1.843378	1.620311	2.323097	2.512630	2.204646	0.471557	0.000000	736.000000		1
13551.381836	1012.249573	1.853327	5.667912	7183.350586	99654.906250	1072.851196	670.719360	171.566895	41.673645	40.804031	170.200790	248.210129	126.852676	0.738697	99998.000000	4.131984	3.005288	0.267952	0.753423	3.856327	4.998499	3.030540	2.826541	2.234433	1.619861	1.610703	2.230962	2.394819	2.103300	0.000000	4.999991	761.000000		1
9017.956055	2389.879150	2.957305	3.863925	6369.980469	91564.421875	998.280273	614.854309	124.727982	66.436066	44.402756	172.186722	231.847809	211.192932	1.820826	0.000000	3.955108	3.378376	0.470896	0.587029	3.804138	4.961727	2.999253	2.788772	2.095964	1.822404	1.647410	2.236000	2.365203	2.324679	0.260268	0.000000	805.000000		1
13816.549805	3511.434814	2.642764	3.117660	6175.313477	84971.679688	944.789734	581.645569	140.590729	53.931507	24.830265	125.514336	205.062454	103.496437	1.759147	0.000000	4.140399	3.545485	0.422058	0.493829	3.790659	4.929274	2.975335	2.764658	2.147957	1.731843	1.394981	2.098693	2.311886	2.014925	0.245302	0.000000	855.000000		1
7066.840820	2118.269531	2.130863	4.298732	4389.109863	65529.078125	649.040649	408.459686	74.271851	44.146805	26.828527	99.768196	127.956657	72.393852	0.038571	0.000000	3.849225	3.325981	0.328556	0.633340	3.642376	4.816434	2.812272	2.611149	1.870824	1.644899	1.428597	1.998992	2.107063	1.859702	0.000000	0.000000	903.000000		1
4727.417969	1089.965942	3.648063	4.230890	3377.526611	53259.437500	493.873108	298.000183	67.632561	22.363274	21.320971	89.298904	127.327576	54.258385	1.725502	0.000000	3.674624	3.037413	0.562062	0.626432	3.528599	4.726397	2.693615	2.474216	1.830156	1.349535	1.328807	1.950846	2.104923	1.734467	0.236915	0.000000	935.000000		1
12643.963867	2776.989990	2.932636	8.912005	12743.165039	99998.000000	2096.951660	1261.754883	324.643677	162.146072	98.994179	422.068237	588.414368	351.299530	2.731969	0.000000	4.101883	3.443574	0.467258	0.949975	4.105278	4.999991	3.321589	3.100975	2.511407	2.209906	1.995610	2.625383	2.769683	2.545678	0.436476	0.000000	989.000000		1
17989.191406	5425.801270	1.776234	3.786831	12118.547852	99998.000000	1894.223511	1192.407715	261.272858	143.881088	66.602592	339.676910	437.366669	265.361877	2.064545	99998.000000	4.255012	3.734464	0.249500	0.578276	4.083451	4.999991	3.277431	3.076425	2.417094	2.158004	1.823491	2.531066	2.640846	2.423839	0.314824	4.999991	1025.000000		1
14719.977539	5338.975586	2.522498	5.785094	15734.671875	99998.000000	2545.706543	1558.792969	375.059723	182.779358	114.255608	525.459839	720.083862	337.027985	3.413188	99998.000000	4.167907	3.727458	0.401831	0.762310	4.196857	4.999991	3.405808	3.192788	2.574100	2.261927	2.057878	2.720540	2.857383	2.527666	0.533160	4.999991	1091.000000		1
8260.078125	2559.012939	1.921169	4.085954	7267.283691	96149.171875	1119.017822	699.564636	180.756424	83.803688	54.711693	223.786926	282.088074	178.785919	0.226066	0.000000	3.916984	3.408072	0.283566	0.611293	3.861372	4.982945	3.048837	2.844828	2.257094	1.923263	1.738080	2.349835	2.450385	2.252333	0.000000	0.000000	1134.000000		1
10969.542969	1460.378540	1.054639	3.947186	9348.206055	99998.000000	1476.188843	907.713928	223.003647	82.039787	59.769024	244.093338	356.847168	178.964783	1.285966	0.000000	4.040188	3.164465	0.023104	0.596288	3.970728	4.999991	3.169142	2.957949	2.348312	1.914024	1.776476	2.387556	2.552482	2.252768	0.109230	0.000000	1155.000000		1
14764.681641	2163.313721	4.283313	4.890810	8308.869141	99998.000000	1336.939575	806.098572	207.193329	101.788048	57.696751	273.650970	438.664917	221.723907	2.079491	99998.000000	4.169224	3.335119	0.631780	0.689381	3.919542	4.999991	3.126112	2.906388	2.316376	2.007697	1.761151	2.437197	2.642133	2.345813	0.317957	4.999991	1219.000000		1
6931.245605	1370.083496	2.556419	4.816800	3401.739990	51849.503906	474.559631	299.397125	72.532616	49.660530	20.731976	88.728416	97.964211	116.371048	0.491844	0.000000	3.840811	3.136747	0.407632	0.682759	3.531701	4.714745	2.676291	2.476248	1.860533	1.696011	1.316641	1.948063	1.991067	2.065845	0.000000	0.000000	1293.000000		1
19568.400391	4799.537109	1.671386	3.799166	10142.537109	99998.000000	1620.387573	983.795898	250.923828	124.114319	54.582176	256.782928	355.820282	246.615845	1.619054	0.000000	4.291555	3.681199	0.223077	0.579688	4.006146	4.999991	3.209619	2.992905	2.399542	2.093822	1.737051	2.409566	2.551231	2.392021	0.209261	0.000000	1332.000000		1
10700.641602	1185.672852	2.439237	2.497828	6209.342285	86297.125000	954.087158	576.785583	161.877777	78.314629	29.199923	137.843124	200.103806	173.814941	0.740597	99998.000000	4.029410	3.073965	0.387254	0.397563	3.793046	4.935997	2.979588	2.761014	2.209187	1.893843	1.465382	2.139385	2.301255	2.240087	0.000000	4.999991	1355.000000		1
6722.414551	1720.510376	2.442321	3.959521	3752.940918	58680.519531	585.049988	342.498535	108.957741	47.298386	40.381557	112.201836	145.392120	81.827011	0.059428	0.000000	3.827525	3.235657	0.387803	0.597643	3.574372	4.768494	2.767193	2.534659	2.037258	1.674846	1.606183	2.050000	2.162541	1.912897	0.000000	0.000000	1427.000000		1
7068.157227	1751.551270	2.229543	4.126042	4017.020020	63169.789062	593.838684	362.650757	111.591255	44.556942	22.406446	83.541565	125.113449	74.577141	0.513930	0.000000	3.849306	3.243423	0.348216	0.615534	3.603904	4.800509	2.773669	2.559489	2.047630	1.648915	1.350373	1.921903	2.097304	1.872606	0.000000	0.000000	1467.000000		1
18524.925781	3912.860596	3.105325	4.656446	12011.289062	99998.000000	1941.497192	1166.433472	265.793610	130.429810	68.437416	320.425140	473.569763	293.211121	5.508108	0.000000	4.267756	3.592494	0.492107	0.668055	4.079590	4.999991	3.288137	3.066860	2.424545	2.115377	1.835294	2.505727	2.675384	2.467180	0.741002	0.000000	1531.000000		1
12207.199219	2157.796875	1.640549	5.159095	8935.182617	99998.000000	1432.282593	880.456726	214.566544	88.164093	79.190414	292.375427	383.755859	241.277893	3.214270	0.000000	4.086616	3.334011	0.214989	0.712574	3.951103	4.999991	3.156029	2.944708	2.331562	1.945292	1.898673	2.465941	2.584055	2.382518	0.507082	0.000000	1595.000000		1
9074.697266	1549.776123	2.050686	3.543216	4988.971191	72986.054688	752.123901	464.571411	100.529884	59.614838	37.266983	145.315018	188.866669	101.001694	0.086482	99998.000000	3.957832	3.190269	0.311899	0.549398	3.698011	4.863240	2.876289	2.667053	2.002295	1.775354	1.571324	2.162311	2.276155	2.004329	0.000000	4.999991	1709.000000		1
10661.290039	4302.210449	1.723810	6.244571	9776.049805	99998.000000	1515.472534	949.939575	234.145203	61.708694	61.162876	238.739975	345.397247	202.669479	2.780213	99998.000000	4.027810	3.633692	0.236489	0.795503	3.990163	4.999991	3.180548	2.977696	2.369485	1.790346	1.786488	2.377925	2.538319	2.306788	0.444078	4.999991	1742.000000		1
4495.736328	1059.011353	2.254213	4.187717	4394.660645	65172.019531	667.499939	397.518585	95.269028	37.621613	33.930378	123.207695	151.189545	104.205696	0.588639	0.000000	3.652801	3.024901	0.352995	0.621977	3.642925	4.814061	2.824451	2.599357	1.978952	1.575437	1.530589	2.090638	2.179522	2.017891	0.000000	0.000000	1774.000000		1
7524.495117	1384.043579	1.612795	2.528666	4629.401367	67670.226562	674.379761	420.103912	105.235672	49.037613	18.881733	99.802124	107.517632	84.266243	2.155667	0.000000	3.876477	3.141150	0.207579	0.402891	3.665525	4.830398	2.828905	2.623357	2.022163	1.690529	1.276042	1.999140	2.031480	1.925654	0.333582	0.000000	1801.000000		1
5770.412109	1230.223633	2.177119	2.590341	3128.400635	59161.761719	436.398376	263.943359	112.494789	59.472984	20.312588	98.849243	131.000305	61.835129	0.645913	0.000000	3.761207	3.089984	0.337882	0.413357	3.495322	4.772041	2.639883	2.421511	2.051132	1.774320	1.307765	1.994973	2.117272	1.791235	0.000000	0.000000	1814.000000		1
8019.950195	3580.936035	2.241878	2.578006	0.000000	6782.048340	0.000000	0.000000	0.000000	8.924340	0.000000	0.000000	0.000000	0.000000	0.113679	0.000000	3.904172	3.553997	0.350612	0.411284	0.000000	3.831361	0.000000	0.000000	0.000000	0.950576	0.000000	0.000000	0.000000	0.000000	0.000000	0.000000	1837.000000		1
3859.015381	1252.704102	2.414567	2.880212	3584.026123	58446.445312	525.910034	325.389954	101.294647	60.194580	35.268719	130.661087	176.695145	134.302994	0.098841	0.000000	3.586477	3.097848	0.382839	0.459424	3.554371	4.766758	2.720912	2.512404	2.005586	1.779557	1.547390	2.116146	2.247225	2.128086	0.000000	0.000000	1885.000000		1
3437.280029	1620.732910	4.141461	4.656446	1470.212524	41114.039062	164.992355	102.546646	58.310417	53.447361	16.053944	60.052727	87.174210	69.300858	0.513558	0.000000	3.536215	3.209712	0.617154	0.668055	3.167380	4.613990	2.217464	2.010921	1.765746	1.727926	1.205582	1.778533	1.940388	1.840739	0.000000	0.000000	1911.000000		1
4520.471191	1303.114014	1.791652	4.113708	3585.571045	56089.316406	507.759186	323.881989	66.914047	46.067974	33.273540	98.112228	173.555908	71.061676	0.511514	99998.000000	3.655184	3.114982	0.253254	0.614233	3.554558	4.748880	2.705658	2.510387	1.825517	1.663399	1.522099	1.991723	2.239439	1.851635	0.000000	4.999991	1957.000000		1
5696.708008	1575.371094	1.699140	4.785963	4857.505371	72487.375000	699.043457	446.883087	105.534790	35.096031	29.835173	124.191414	188.786484	84.605453	0.004260	0.000000	3.755624	3.197383	0.230229	0.679969	3.686413	4.860262	2.844504	2.650194	2.023396	1.545258	1.474729	2.094092	2.275971	1.927398	0.000000	0.000000	1980.000000		1
11757.355469	5181.513672	2.547168	3.148497	5519.812012	77828.835938	823.836243	510.346436	112.291260	96.416176	37.896065	180.620743	242.998611	118.295303	1.230214	0.000000	4.070310	3.714457	0.406058	0.498103	3.741924	4.891140	2.915841	2.707865	2.050346	1.984150	1.578594	2.256768	2.385604	2.072968	0.089981	0.000000	2013.000000		1
6371.232422	2314.490967	2.263464	2.898715	4193.863281	65278.828125	605.584595	364.510254	96.835564	52.469814	12.032748	88.413872	129.476944	63.694622	2.089569	99998.000000	3.804224	3.364455	0.354774	0.462205	3.622614	4.814772	2.782175	2.561710	1.986035	1.719910	1.080365	1.946520	2.112192	1.804103	0.320057	4.999991	2042.000000		1
14251.464844	4285.311523	2.195622	5.082002	7333.648926	99998.000000	1131.494629	694.741699	189.446411	66.454567	78.786438	272.445221	381.054504	241.839127	0.239812	99998.000000	4.153860	3.631982	0.341558	0.706035	3.865320	4.999991	3.053653	2.841823	2.277486	1.822525	1.896451	2.435279	2.580987	2.383527	0.000000	4.999991	2069.000000		1
11125.284180	3119.923340	2.593424	5.014159	7864.372559	99998.000000	1221.327026	744.510132	152.595734	89.098465	44.991749	217.622528	309.665955	226.531448	2.139379	0.000000	4.046311	3.494144	0.413874	0.700198	3.895664	4.999991	3.086832	2.871871	2.183542	1.949870	1.653133	2.337704	2.490893	2.355129	0.330288	0.000000	2082.000000		1
9476.526367	944.086609	2.318972	2.960389	4408.969238	64591.226562	682.042847	418.087128	96.351418	30.769545	22.869007	95.784012	144.164780	81.410706	0.169479	99998.000000	3.976649	2.975012	0.365295	0.471349	3.644337	4.810174	2.833812	2.621267	1.983858	1.488121	1.359247	1.981293	2.158859	1.910681	0.000000	4.999991	2162.000000		1
7505.820312	2220.988770	2.254213	3.718989	5213.464355	76073.562500	784.771423	490.826355	118.819534	54.609928	23.057116	115.868401	170.755859	99.851463	3.069410	0.000000	3.875398	3.346546	0.352995	0.570425	3.717126	4.881234	2.894743	2.690928	2.074888	1.737272	1.362805	2.063965	2.232376	1.999354	0.487055	0.000000	2189.000000		1
11996.456055	5523.852051	2.645848	3.978023	8327.788086	99998.000000	1338.240845	802.209961	207.153229	101.251480	51.640289	244.987625	301.978210	166.228943	2.278865	99998.000000	4.079053	3.742242	0.422565	0.599667	3.920530	4.999991	3.126534	2.904288	2.316292	2.005401	1.712989	2.389144	2.479976	2.220707	0.357719	4.999991	2235.000000		1
11360.708984	1485.063843	1.403101	5.994788	5493.985840	80662.054688	862.845520	516.430664	122.393593	73.769196	38.503563	154.569321	211.997787	146.178467	2.306549	0.000000	4.055406	3.171745	0.147089	0.777774	3.739887	4.906669	2.935933	2.713012	2.087759	1.867875	1.585501	2.189123	2.326331	2.164883	0.362963	0.000000	2308.000000		1
14864.663086	2888.356201	1.696056	2.269632	0.000000	7205.957520	0.000000	0.000000	11.372828	27.457609	8.437109	0.000000	0.000000	22.341688	0.693066	99998.000000	4.172155	3.460651	0.229440	0.355955	0.000000	3.857692	0.000000	0.000000	1.055869	1.438663	0.926194	0.000000	0.000000	1.349116	0.000000	4.999991	2367.000000		1
16382.670898	6385.867676	3.015897	4.594771	10269.312500	99998.000000	1622.200806	1003.612000	247.093811	83.094421	74.308853	266.613892	386.395538	203.495926	1.599191	99998.000000	4.214385	3.805220	0.479416	0.662264	4.011541	4.999991	3.210105	3.001566	2.392862	1.919572	1.871041	2.425883	2.587032	2.308556	0.203900	4.999991	2388.000000		1
7695.923340	4726.594238	3.333522	3.759078	12579.890625	99998.000000	2031.505371	1224.882568	311.238678	131.401199	79.270592	348.234283	462.826019	353.122009	0.072428	0.000000	3.886261	3.674548	0.522903	0.575081	4.099677	4.999991	3.307818	3.088094	2.493093	2.118599	1.899112	2.541872	2.665418	2.547925	0.000000	0.000000	2450.000000		1
5354.983398	2012.950562	1.896499	3.207088	6296.288574	90120.671875	963.181152	601.803955	156.549088	61.375652	42.034443	178.915436	298.764954	158.507248	1.460378	99998.000000	3.728758	3.303833	0.277953	0.506111	3.799085	4.954824	2.983708	2.779455	2.194651	1.787996	1.623605	2.252648	2.475330	2.200049	0.164465	4.999991	2484.000000		1
10569.261719	1534.998779	3.022064	4.252476	6175.806641	85095.906250	949.372131	587.708191	128.277359	62.359364	27.306507	143.474030	205.037796	98.334259	2.666890	99998.000000	4.024045	3.186108	0.480304	0.628642	3.790694	4.929909	2.977437	2.769162	2.108150	1.794902	1.436266	2.156773	2.311834	1.992705	0.426005	4.999991	2532.000000		1
10319.845703	1421.128662	1.877997	4.958652	5409.531738	91151.414062	840.633362	505.227417	155.617798	60.274757	51.606369	209.826843	263.246429	187.898376	1.354075	99998.000000	4.013673	3.152633	0.273695	0.695364	3.733160	4.959764	2.924607	2.703487	2.192059	1.780136	1.712703	2.321861	2.420362	2.273923	0.131643	4.999991	2549.000000		1
12676.109375	4406.684082	2.470075	6.639289	9611.822266	99998.000000	1510.507812	933.867126	241.055862	93.850502	73.861710	302.360596	413.279572	225.893112	2.997042	0.000000	4.102986	3.644112	0.392710	0.822122	3.982806	4.999991	3.179123	2.970285	2.382118	1.972437	1.868419	2.480525	2.616244	2.353903	0.476693	0.000000	2615.000000		1
8208.980469	3031.503418	2.241878	2.824705	6554.588379	87832.656250	997.842346	626.335083	156.906799	77.093468	51.153057	160.298904	211.908356	124.592300	3.123171	0.000000	3.914289	3.481658	0.350612	0.450973	3.816545	4.943656	2.999062	2.796807	2.195642	1.887018	1.708872	2.204931	2.326148	2.095491	0.494596	0.000000	2683.000000		1
14028.112305	3291.968262	2.670518	2.115445	9911.664062	99998.000000	1539.106323	955.570435	260.797943	111.054680	51.162308	262.460083	406.529266	204.328537	2.028861	99998.000000	4.146999	3.517456	0.426595	0.325402	3.996147	4.999991	3.187269	2.980263	2.416304	2.045537	1.708950	2.419063	2.609092	2.310329	0.307252	4.999991	2706.000000		1
10595.402344	2318.777344	3.870092	3.336605	5250.947266	76623.187500	796.468018	495.035675	123.155273	53.120483	30.886726	107.298691	178.163010	102.327705	0.761648	0.000000	4.025117	3.365259	0.587721	0.523305	3.720238	4.884360	2.901168	2.694637	2.090453	1.725262	1.489772	2.030594	2.250818	2.009993	0.000000	0.000000	2744.000000		1
12008.239258	1708.292603	2.667434	3.352024	5707.072266	80647.015625	855.762146	538.171021	140.439636	87.294479	28.703440	151.497925	201.469910	171.397278	3.280377	99998.000000	4.079479	3.232562	0.426094	0.525307	3.756413	4.906588	2.932353	2.730920	2.147490	1.940987	1.457934	2.180407	2.304210	2.234004	0.515924	4.999991	2782.000000		1
13737.565430	2387.319580	2.630429	4.446751	7685.185547	99998.000000	1202.852417	743.051514	177.432159	90.479980	51.658791	250.550690	329.275452	157.770248	2.414016	99998.000000	4.137910	3.377911	0.420027	0.648043	3.885654	4.999991	3.080212	2.871019	2.249032	1.956553	1.713144	2.398896	2.517559	2.198025	0.382740	4.999991	2837.000000		1
24201.972656	11473.891602	2.537917	8.850330	24738.140625	99998.000000	4047.999268	2477.155029	605.982422	317.199524	148.673218	724.626160	948.194153	457.312286	4.520668	99998.000000	4.383851	4.059711	0.404477	0.946959	4.393367	4.999991	3.607240	3.393953	2.782460	2.501333	2.172233	2.860114	2.976897	2.660213	0.655203	4.999991	2884.000000		1
8615.759766	2198.104492	1.292086	3.503127	5903.494141	85491.375000	912.817505	559.094177	136.131653	65.921082	52.972466	188.638474	274.054932	193.214737	3.382427	0.000000	3.935294	3.342048	0.111292	0.544456	3.771109	4.931922	2.960384	2.747485	2.133959	1.819024	1.724050	2.275630	2.437838	2.286040	0.529229	0.000000	2964.000000		1
10134.293945	2562.093506	2.211041	5.193016	9622.029297	99998.000000	1510.103760	930.049438	242.128998	117.638466	45.559155	274.320160	369.875946	185.255600	0.923435	0.000000	4.005794	3.408595	0.344597	0.715420	3.983267	4.999991	3.179007	2.968506	2.384047	2.070549	1.658576	2.438258	2.568056	2.267771	0.000000	0.000000	3000.000000		1
9020.768555	842.258484	1.754647	4.699618	3646.052246	54544.664062	519.233765	335.399750	77.978500	30.001694	22.175165	73.479324	94.377823	82.816887	0.140284	99998.000000	3.955244	2.925445	0.244190	0.672063	3.561823	4.736752	2.715363	2.525563	1.891975	1.477146	1.345867	1.866165	1.974870	1.918119	0.000000	4.999991	3067.000000		1
3457.765381	252.160400	1.335259	3.709738	1768.468628	35539.347656	208.405228	138.182327	57.598072	15.680812	11.810719	40.245876	72.911919	13.657879	2.922355	0.000000	3.538795	2.401677	0.125565	0.569343	3.247597	4.550709	2.318909	2.140452	1.760408	1.195369	1.072276	1.604721	1.862799	1.135383	0.465733	0.000000	3112.000000		1
3901.900879	1508.037720	2.772281	6.716383	3822.796875	59613.621094	590.446533	345.190643	77.037964	33.304379	23.485754	73.827789	87.319145	104.076180	1.423074	0.000000	3.591276	3.178412	0.442837	0.827135	3.582381	4.775345	2.771181	2.538059	1.886705	1.522501	1.370805	1.868220	1.941109	2.017351	0.153227	0.000000	3146.000000		1
11483.756836	1898.013428	2.537917	4.227806	8725.272461	99998.000000	1386.276245	841.098999	231.443848	101.621529	61.193710	277.829437	360.445892	202.610886	1.873676	0.000000	4.060084	3.278299	0.404477	0.626115	3.940779	4.999991	3.141850	2.924847	2.364446	2.006986	1.786707	2.443778	2.556840	2.306663	0.272694	0.000000	3167.000000		1
19337.414062	8222.265625	3.210172	9.525669	22101.636719	99998.000000	3642.385742	2212.298828	502.239288	195.361023	134.451004	604.829102	792.437622	441.890503	3.460079	99998.000000	4.286398	3.914992	0.506528	0.978895	4.344424	4.999991	3.561386	3.344844	2.700911	2.290838	2.128564	2.781633	2.898965	2.645315	0.539086	4.999991	3251.000000		1
7751.745117	1621.910889	3.237926	2.972724	3971.389893	64439.902344	622.909058	357.877136	81.860931	38.478893	22.298515	75.508430	116.642418	42.228718	0.313832	0.000000	3.889400	3.210027	0.510267	0.473155	3.598943	4.809155	2.794425	2.553734	1.913077	1.585223	1.348276	1.877995	2.066857	1.625608	0.000000	0.000000	3289.000000		1
9955.647461	1586.225830	3.438369	4.551599	5544.531250	78091.703125	850.593811	522.900330	145.170090	45.195274	36.055073	165.257553	193.106812	173.340042	0.475970	0.000000	3.998070	3.200365	0.536352	0.658164	3.743865	4.892605	2.929722	2.718419	2.161877	1.655093	1.556966	2.218161	2.285798	2.238899	0.000000	0.000000	3352.000000		1
10761.147461	3028.576904	3.586388	6.759555	8143.518555	99998.000000	1274.709717	781.783264	188.327011	144.010605	53.922256	262.786957	351.851501	238.924988	1.421607	99998.000000	4.031858	3.481239	0.554657	0.829918	3.910812	4.999991	3.105411	2.893086	2.274913	2.158395	1.731768	2.419604	2.546359	2.378262	0.152780	4.999991	3401.000000		1
17027.289062	3790.722900	4.807549	6.028709	11949.274414	99998.000000	1904.066772	1167.861206	262.444672	115.507599	70.284576	311.833832	415.839081	254.624313	3.240407	0.000000	4.231145	3.578722	0.681924	0.780224	4.077342	4.999991	3.279682	3.067391	2.419038	2.062611	1.846860	2.493923	2.618925	2.405900	0.510600	0.000000	3427.000000		1
7939.393555	1790.782593	2.587257	2.972724	4685.802734	71074.726562	738.444397	439.272430	99.740448	45.882950	21.990141	101.306984	105.365189	75.203140	2.055530	99998.000000	3.899787	3.253043	0.412840	0.473155	3.670784	4.851715	2.868318	2.642734	1.998871	1.661651	1.342228	2.005639	2.022697	1.876236	0.312924	4.999991	3480.000000		1
6901.422852	1555.197266	1.668303	4.341904	5671.933105	82283.718750	894.901001	536.293030	130.528488	50.298862	43.434460	143.005295	178.452881	76.723419	1.213347	0.000000	3.838939	3.191786	0.222275	0.637680	3.753731	4.915314	2.951775	2.729402	2.115705	1.701558	1.637834	2.155352	2.251523	1.884928	0.083985	0.000000	3522.000000		1
4570.662109	461.318054	0.592078	1.430855	2375.570557	47242.867188	321.670959	199.468552	73.152451	24.608234	15.181246	76.815933	84.997093	52.423557	1.863440	99998.000000	3.659979	2.664001	0.000000	0.155596	3.375768	4.674336	2.507412	2.299875	1.864229	1.391080	1.181307	1.885451	1.929404	1.719527	0.270315	4.999991	3560.000000		1
11153.682617	2421.098877	1.649800	4.070535	5767.750977	96916.476562	890.472717	540.021240	153.163132	58.979588	43.761337	190.189590	242.172165	149.684677	1.810359	0.000000	4.047418	3.384012	0.217431	0.609652	3.761007	4.986398	2.949621	2.732411	2.185154	1.770702	1.641091	2.279187	2.384124	2.175177	0.257765	0.000000	3581.000000		1
9277.477539	5802.446289	2.445405	4.483756	10972.861328	99998.000000	1734.828125	1072.490356	291.394806	124.869835	83.677254	388.005249	493.509216	328.430511	3.667322	99998.000000	3.967430	3.763611	0.388351	0.651642	4.040320	4.999991	3.239256	3.030393	2.464482	2.096457	1.922607	2.588838	2.693295	2.516443	0.564349	4.999991	3679.000000		1
5256.688965	1729.838623	2.507080	4.095205	6238.163086	87560.406250	952.002563	595.673462	147.732666	45.293953	46.151234	163.320969	202.854507	122.615623	0.612957	0.000000	3.720712	3.238006	0.399168	0.612276	3.795057	4.942308	2.978638	2.775008	2.169477	1.656040	1.664183	2.213042	2.307185	2.088546	0.000000	0.000000	3722.000000		1
3665.837646	865.651733	0.755516	1.079309	1662.073486	32160.816406	196.024017	123.861450	26.359798	45.084259	3.404448	17.164089	23.606020	33.452396	0.726915	0.000000	3.564173	2.937343	0.000000	0.033146	3.220650	4.507327	2.292309	2.092936	1.420942	1.654025	0.532047	1.234621	1.373023	1.524427	0.000000	0.000000	3739.000000		1
8665.694336	3691.179688	2.537917	3.305768	8135.322266	99998.000000	1266.417480	778.711853	183.118576	61.736450	51.890072	237.176514	327.715088	169.898590	2.074655	0.000000	3.937803	3.567165	0.404477	0.519272	3.910375	4.999991	3.102577	2.891377	2.262733	1.790542	1.715084	2.375072	2.515496	2.230190	0.316946	0.000000	3765.000000		1
4019.554688	1309.719360	0.835693	1.171821	1740.668701	32117.378906	195.650894	126.917435	24.709999	39.906662	3.885511	0.000000	16.420908	23.911310	1.429214	0.000000	3.604178	3.117178	0.000000	0.068861	3.240716	4.506740	2.291482	2.103521	1.392873	1.601045	0.589448	0.000000	1.215397	1.378603	0.155097	0.000000	3786.000000		1
5859.300781	1674.041504	2.177119	3.657314	3686.594238	58238.910156	532.564758	332.994446	100.955437	27.358931	28.768198	114.286446	157.347763	104.970467	2.136501	0.000000	3.767846	3.223766	0.337882	0.563162	3.566625	4.765213	2.726372	2.522437	2.004130	1.437099	1.458913	2.057995	2.196861	2.021067	0.329703	0.000000	3857.000000		1
8288.355469	1304.218018	1.862578	5.535311	4078.491211	62987.992188	606.469666	371.245148	91.679550	49.475506	23.766375	85.185196	125.754868	114.573227	0.063313	0.000000	3.918468	3.115350	0.270115	0.743142	3.610500	4.799258	2.782809	2.569661	1.962273	1.694390	1.375963	1.930364	2.099525	2.059083	0.000000	0.000000	3940.000000		1
7217.842285	2156.840820	2.556419	4.335737	4420.511719	67618.750000	669.436523	402.705444	111.057770	47.039352	25.046125	122.501518	165.843475	99.382736	0.241824	0.000000	3.858407	3.333818	0.407632	0.637063	3.645473	4.830067	2.825709	2.604987	2.045549	1.672461	1.398741	2.088141	2.219698	1.997311	0.000000	0.000000	4008.000000		1
8805.104492	982.189270	0.545822	2.263464	5410.687988	78066.914062	823.487793	510.186066	121.813850	55.340775	29.936935	128.203354	155.642456	176.254166	1.727471	0.000000	3.944735	2.992195	0.000000	0.354774	3.733253	4.892467	2.915657	2.707729	2.085697	1.743045	1.476207	2.107899	2.192128	2.246139	0.237411	0.000000	4057.000000		1
7432.297852	1096.229004	1.677554	4.733539	3975.540527	53492.949219	585.938110	360.917694	85.524414	38.919868	15.723984	69.498222	98.007385	66.229454	0.861955	26690.820312	3.871123	3.039901	0.224676	0.675186	3.599396	4.728297	2.767852	2.557408	1.932090	1.590171	1.196563	1.841974	1.991259	1.821051	0.000000	4.426362	4079.000000		1
13228.091797	2410.373535	2.562587	3.157748	9634.155273	99998.000000	1496.260864	927.119873	225.772842	111.501823	68.563850	367.131439	464.074921	272.294128	3.928469	99998.000000	4.121497	3.382084	0.408679	0.499378	3.983814	4.999991	3.175007	2.967136	2.353672	2.047282	1.836095	2.564821	2.666588	2.435038	0.594223	4.999991	4123.000000		1
11919.233398	2114.063232	2.951138	3.540132	6938.230469	92095.601562	1057.358521	646.641541	147.430466	59.947880	39.678467	199.360626	325.648987	132.418823	1.522526	99998.000000	4.076248	3.325118	0.469990	0.549019	3.841249	4.964239	3.024222	2.810664	2.168587	1.777774	1.598555	2.299639	2.512750	2.121950	0.182565	4.999991	4148.000000		1
14440.429688	2522.183838	2.081524	3.373610	8076.182129	99998.000000	1204.545410	759.956604	183.297424	88.299774	46.542870	226.722641	316.339172	159.432373	2.957278	0.000000	4.159580	3.401777	0.318381	0.528095	3.907206	4.999991	3.080823	2.880789	2.263156	1.945960	1.667853	2.355495	2.500153	2.202576	0.470892	0.000000	4185.000000		1
10505.311523	1701.918457	3.006645	3.867008	5443.952148	74897.765625	833.201538	519.591492	129.310410	65.261162	35.974895	128.539490	210.199966	99.071274	1.543480	99998.000000	4.021409	3.230939	0.478082	0.587375	3.735914	4.874469	2.920750	2.715662	2.111634	1.814655	1.556000	2.109037	2.322633	1.995948	0.188501	4.999991	4239.000000		1
7932.285645	1712.606689	3.055985	4.298732	7960.748535	99998.000000	1279.671387	769.035095	185.002731	86.702400	65.187157	244.389374	289.251617	179.285492	0.640836	0.000000	3.899398	3.233658	0.485151	0.633340	3.900954	4.999991	3.107098	2.885946	2.267178	1.938031	1.814162	2.388082	2.461276	2.253545	0.000000	0.000000	4276.000000		1
35163.593750	6302.055176	2.340558	8.875000	17127.115234	99998.000000	2787.527100	1704.826416	385.695526	171.178345	111.039268	518.432007	731.567688	305.987061	2.378720	99998.000000	4.546093	3.799482	0.369319	0.948168	4.233684	4.999991	3.445219	3.231680	2.586245	2.233449	2.045477	2.714692	2.864254	2.485703	0.376343	4.999991	4421.000000		1
6200.109863	1644.724365	1.612795	3.114576	2867.719727	53574.871094	365.046814	243.701706	104.140938	69.097336	33.800861	116.290871	139.042694	130.522324	0.229206	99998.000000	3.792399	3.216093	0.207579	0.493399	3.457537	4.728961	2.562349	2.386858	2.017622	1.839461	1.528928	2.065546	2.143148	2.115685	0.000000	4.999991	4440.000000		1
6022.640625	2102.749023	2.507080	4.434416	5284.948242	72029.882812	775.973511	486.669495	103.258995	66.075272	16.914307	111.113274	152.003647	116.404968	0.148061	99998.000000	3.779787	3.322788	0.399168	0.646836	3.723041	4.857512	2.889847	2.687234	2.013928	1.820039	1.228254	2.045766	2.181854	2.065972	0.000000	4.999991	4454.000000		1
18723.660156	3699.397949	1.797820	7.647672	12394.650391	99998.000000	1962.016479	1209.522461	313.677917	123.460564	94.245224	434.865753	614.453430	363.878082	1.442335	99998.000000	4.272391	3.568131	0.254746	0.883529	4.093234	4.999991	3.292703	3.082614	2.496484	2.091528	1.974259	2.638355	2.788489	2.560956	0.159066	4.999991	4471.000000		1
3011.619385	312.512238	1.760815	2.849375	1776.122559	37318.050781	194.701096	145.941025	77.408012	46.071056	21.308636	56.518764	70.805725	80.602760	0.896706	99998.000000	3.478800	2.494867	0.245714	0.454750	3.249473	4.571919	2.289368	2.164177	1.888786	1.663428	1.328556	1.752193	1.850068	1.906350	0.000000	4.999991	4521.000000		1
13498.453125	3938.063965	1.773150	8.356932	9661.119141	99998.000000	1542.739014	946.676941	328.115967	115.862236	78.271454	386.380127	500.478455	281.958557	4.027109	0.000000	4.130284	3.595283	0.248745	0.922047	3.985028	4.999991	3.188293	2.976202	2.516027	2.063942	1.893603	2.587015	2.699385	2.450185	0.604993	0.000000	4537.000000		1
6845.711914	1159.313110	2.488577	1.529534	4633.968262	68842.703125	673.238770	425.432587	118.619095	87.386986	38.099594	141.907486	222.183380	135.767761	0.770755	99998.000000	3.835419	3.064201	0.395951	0.184559	3.665953	4.837858	2.828169	2.628831	2.074155	1.941447	1.580920	2.152005	2.346712	2.132797	0.000000	4.999991	4561.000000		1
6573.186523	3253.479980	0.848028	1.319840	7933.546875	99998.000000	1199.395508	757.224365	187.528320	119.994446	23.316149	171.866013	259.163574	133.020157	2.016330	0.000000	3.817776	3.512348	0.000000	0.120521	3.899467	4.999991	3.078962	2.879225	2.273067	2.079161	1.367657	2.235190	2.413574	2.123917	0.304562	0.000000	4576.000000		1
14498.638672	3330.573486	1.819406	3.996526	7169.840820	97267.125000	1098.588135	685.906738	177.611023	66.655014	30.294649	165.430252	214.020721	133.840424	0.083484	0.000000	4.161327	3.522519	0.259930	0.601683	3.855510	4.987966	3.040835	2.836265	2.249470	1.823833	1.481366	2.218615	2.330456	2.126587	0.000000	0.000000	4617.000000		1
11240.036133	1173.362549	2.013681	4.668780	5614.304199	85940.781250	883.518921	533.076660	164.098068	93.048737	35.780621	183.923431	244.111847	167.601196	0.516113	99998.000000	4.050768	3.069432	0.303991	0.669203	3.749296	4.934199	2.946216	2.726790	2.215103	1.968710	1.553648	2.264637	2.387589	2.224277	0.000000	4.999991	4672.000000		1
15070.031250	1378.255493	1.578874	2.488577	4966.601562	74040.750000	734.962891	462.893860	112.599640	59.701183	26.057592	148.025635	167.718384	74.833092	2.656173	99998.000000	4.178114	3.139330	0.198348	0.395951	3.696059	4.869471	2.866265	2.665481	2.051537	1.775983	1.415934	2.170337	2.224581	1.874094	0.424256	4.999991	4689.000000		1
26335.203125	7751.578613	3.620309	9.463994	19669.904297	99998.000000	3168.751221	1964.600586	482.901154	182.874954	155.731888	698.324951	941.286560	453.540863	3.376539	0.000000	4.420537	3.889390	0.558746	0.976074	4.293802	4.999991	3.500888	3.293274	2.683858	2.262154	2.192378	2.844058	2.973722	2.656616	0.528472	0.000000	4733.000000		1
7538.297852	1690.305176	1.486362	1.289003	6009.707031	82589.335938	934.036743	559.541321	135.443970	65.470856	31.993790	138.330353	216.080658	107.517632	1.819456	99998.000000	3.877273	3.227965	0.172125	0.110254	3.778853	4.916924	2.970364	2.747832	2.131760	1.816048	1.505066	2.140918	2.334616	2.031480	0.259942	4.999991	4754.000000		1
4489.189453	1826.606445	2.291218	3.034399	4288.432129	64510.691406	653.703247	388.816284	105.207916	18.631950	30.411831	121.721336	174.764725	73.824707	0.044368	99998.000000	3.652168	3.261645	0.360066	0.482073	3.632298	4.809632	2.815381	2.589744	2.022048	1.270258	1.483043	2.085367	2.242454	1.868202	0.000000	4.999991	4785.000000		1
9965.120117	1536.315552	2.312804	4.884642	6220.178711	86258.109375	931.295288	583.023987	142.542740	99.601677	50.894024	195.114319	263.616486	134.093292	2.070044	99998.000000	3.998482	3.186481	0.364139	0.688833	3.793803	4.935800	2.969087	2.765687	2.153945	1.998267	1.706667	2.290289	2.420973	2.127407	0.315979	4.999991	4810.000000		1
11807.675781	3164.461670	0.471812	3.706654	8843.511719	99998.000000	1428.023926	844.401672	218.239273	52.525322	43.739750	198.484848	233.365021	140.818924	2.088716	0.000000	4.072165	3.500300	0.000000	0.568982	3.946625	4.999991	3.154736	2.926549	2.338933	1.720369	1.640876	2.297727	2.368036	2.148661	0.319879	0.000000	4846.000000		1
7176.316406	588.352661	1.865662	3.330438	3800.227051	54953.816406	562.621948	346.131165	82.588692	51.409008	23.118790	91.284836	146.409744	89.372917	1.394210	0.000000	3.855901	2.769638	0.270833	0.522501	3.579809	4.739998	2.750217	2.539241	1.916921	1.711039	1.363965	1.960399	2.165570	1.951206	0.144328	0.000000	4877.000000		1
11758.746094	1495.045898	3.068320	2.392981	1481.372559	28239.632812	159.262772	105.457695	34.235668	5.489055	1.304422	14.222203	0.000000	50.795345	0.234942	99998.000000	4.070361	3.174654	0.486901	0.378939	3.170664	4.450859	2.202114	2.023078	1.534479	0.739498	0.115418	1.152967	0.000000	1.705824	0.000000	4.999991	4896.000000		1
11214.524414	4245.105469	2.297385	3.860841	8247.157227	99998.000000	1294.905029	791.370605	298.801941	147.766586	69.636986	421.818451	546.700623	265.963226	2.898981	99998.000000	4.049781	3.627888	0.361234	0.586682	3.916304	4.999991	3.112238	2.898380	2.475384	2.169576	1.842840	2.625126	2.737750	2.424822	0.462245	4.999991	4918.000000		1
7395.783203	942.002014	3.234842	4.126042	4858.812988	72971.789062	730.093628	453.722809	135.576569	36.264767	28.737362	151.235794	173.472641	140.094254	0.427821	0.000000	3.868984	2.974052	0.509853	0.615534	3.686530	4.863155	2.863379	2.656790	2.132185	1.559485	1.458447	2.179655	2.239231	2.146420	0.000000	0.000000	4953.000000		1
7283.078613	1331.872925	1.381515	4.563933	3966.807373	59566.156250	606.506653	355.601349	80.812454	37.751129	22.782661	71.675339	112.735321	60.940845	0.978208	0.000000	3.862315	3.124463	0.140356	0.659339	3.598441	4.775000	2.782835	2.550963	1.907478	1.576930	1.357605	1.855370	2.052060	1.784909	0.000000	0.000000	4977.000000		1
8385.752930	2533.988281	3.718989	7.629169	7853.209473	99998.000000	1217.864014	761.372009	202.687973	58.470772	51.476852	226.750397	340.682220	240.050552	1.472677	99998.000000	3.923542	3.403805	0.570425	0.882477	3.895047	4.999991	3.085599	2.881597	2.306828	1.766939	1.711612	2.355548	2.532350	2.380303	0.168108	4.999991	5015.000000		1
13404.166992	1795.679565	1.575791	4.163047	6986.765137	96660.429688	1068.617188	669.088074	182.313721	59.534660	31.608322	157.946014	217.280228	153.742874	1.760617	0.000000	4.127240	3.254229	0.197498	0.619411	3.844276	4.985249	3.028822	2.825483	2.260819	1.774770	1.499801	2.198509	2.337020	2.186795	0.245665	0.000000	5055.000000		1
11035.106445	2169.314697	3.546299	4.434416	6441.498535	91531.382812	1036.740601	612.899231	160.264984	81.250351	43.298775	158.007690	227.308548	170.308731	0.208997	99998.000000	4.042777	3.336323	0.549775	0.646836	3.808987	4.961570	3.015670	2.787389	2.204839	1.909825	1.636476	2.198678	2.356616	2.231237	0.000000	4.999991	5171.000000		1
7664.502930	1890.313354	1.692973	4.249392	5712.613770	83992.609375	820.212830	532.999573	140.001740	76.714172	36.625565	151.827881	198.228897	150.366180	2.285786	0.000000	3.884484	3.276534	0.228650	0.628327	3.756835	4.924241	2.913927	2.726727	2.146133	1.884876	1.563784	2.181351	2.297167	2.177150	0.359035	0.000000	5205.000000		1
11533.210938	2706.461914	2.007514	3.974939	11618.709961	99998.000000	1792.682129	1127.532104	248.395157	162.408188	66.978806	328.834473	455.122833	207.581879	3.873685	99998.000000	4.061950	3.432402	0.302659	0.599330	4.065158	4.999991	3.253503	3.052129	2.395143	2.210608	1.825937	2.516977	2.658129	2.317189	0.588124	4.999991	5236.000000		1
6690.871094	1000.482056	2.800035	3.250261	3816.947021	57195.273438	555.294983	343.670349	62.599895	57.009079	16.137205	93.828918	119.547302	64.308289	1.101898	0.000000	3.825483	3.000209	0.447163	0.511918	3.581716	4.757360	2.744524	2.536142	1.796574	1.755944	1.207828	1.972337	2.077540	1.808267	0.042141	0.000000	5276.000000		1
8631.686523	2249.414795	2.611927	3.651147	4493.232422	66712.898438	680.846313	416.070374	112.371437	57.413048	18.394501	85.536743	96.107803	83.797516	1.514724	99998.000000	3.936096	3.352070	0.416961	0.562429	3.652559	4.824210	2.833049	2.619167	2.050656	1.759011	1.264688	1.932153	1.982759	1.923231	0.180334	4.999991	5320.000000		1
8327.559570	1062.048828	1.581958	2.497828	4436.562500	64201.566406	646.885132	404.197968	75.357323	29.822838	25.884903	87.713867	95.170349	111.267464	0.858777	99998.000000	3.920518	3.026145	0.199195	0.397563	3.647047	4.807546	2.810827	2.606594	1.877126	1.474549	1.413047	1.943068	1.978502	2.046368	0.000000	4.999991	5338.000000		1
10130.742188	2037.318237	2.087691	2.639680	5868.971680	81316.343750	910.362854	547.471558	162.328003	97.760689	40.020763	191.308990	243.535187	157.884338	1.877606	99998.000000	4.005641	3.309059	0.319666	0.421551	3.768562	4.910178	2.959214	2.738362	2.210393	1.990164	1.602285	2.281735	2.386562	2.198339	0.273605	4.999991	5359.000000		1
7103.888672	880.025024	3.731324	3.941018	3627.034912	57216.484375	545.926636	325.430023	72.140984	21.527580	21.755777	81.888680	111.967468	30.704786	1.147277	0.000000	3.851496	2.944495	0.571863	0.595608	3.559552	4.757521	2.737134	2.512458	1.858182	1.332995	1.337575	1.913224	2.049092	1.487206	0.059668	0.000000	5394.000000		1
7831.875977	2290.536377	2.257297	4.203136	6097.803711	92323.859375	920.409668	568.962158	155.201492	54.039436	44.695709	176.651978	276.185822	152.037567	2.360671	0.000000	3.893866	3.359937	0.353589	0.623573	3.785173	4.965314	2.963981	2.755083	2.190896	1.732711	1.650266	2.247118	2.441201	2.181951	0.373036	0.000000	5420.000000		1
11698.181641	2274.800049	1.313673	3.978023	6975.454102	92993.460938	1083.416138	667.839111	201.448318	54.498917	57.419216	205.059372	283.691620	180.028671	5.053658	0.000000	4.068119	3.356943	0.118487	0.599667	3.843572	4.968452	3.034795	2.824672	2.304164	1.736388	1.759057	2.311880	2.452847	2.255342	0.703606	0.000000	5497.000000		1
8207.546875	531.713684	2.960389	5.156011	4197.224609	67650.156250	640.344543	379.608246	110.589043	24.626738	26.029839	73.744530	109.741013	64.955872	0.753071	99998.000000	3.914213	2.725678	0.471349	0.712314	3.622962	4.830269	2.806414	2.579336	2.043712	1.391407	1.415471	1.867730	2.040369	1.812618	0.000000	4.999991	5529.000000		1
5932.650879	716.700989	3.308852	3.108409	2766.434326	54055.847656	384.036499	229.023117	78.582916	18.391418	26.877867	93.640808	120.709869	87.664528	0.265499	99998.000000	3.773249	2.855338	0.519677	0.492538	3.441920	4.732842	2.584373	2.359879	1.895328	1.264615	1.429395	1.971465	2.081743	1.942824	0.000000	4.999991	5550.000000		1
13968.546875	3233.108887	3.321187	3.934851	8007.202148	99998.000000	1315.997803	773.327698	197.889679	97.458481	59.130692	239.822357	329.543732	167.434677	0.324402	99998.000000	4.145151	3.509620	0.521293	0.594928	3.903481	4.999991	3.119255	2.888364	2.296423	1.988820	1.771813	2.379890	2.517913	2.223845	0.000000	4.999991	5659.000000		1
7099.420410	2102.739746	3.493876	4.249392	6421.586914	98326.757812	986.605225	606.651611	174.582779	109.019417	64.354546	244.586746	321.908417	183.488617	1.459987	99998.000000	3.851223	3.322786	0.543307	0.628327	3.807642	4.992671	2.994143	2.782939	2.242001	2.037504	1.808579	2.388433	2.507732	2.263609	0.164349	4.999991	5686.000000		1
7269.112305	4178.280762	2.516331	8.205829	16544.724609	99998.000000	2659.342285	1640.974609	439.398865	165.532013	113.734451	545.208069	756.758728	455.563812	0.540491	99998.000000	3.861481	3.620998	0.400768	0.914122	4.218659	4.999991	3.424774	3.215102	2.642859	2.218882	2.055892	2.736562	2.878958	2.658549	0.000000	4.999991	5725.000000		1
10014.327148	2212.178467	3.802250	2.571838	5889.663574	81476.125000	868.917419	544.030090	137.821533	25.499435	31.867355	150.137985	183.608887	134.173477	2.948731	99998.000000	4.000622	3.344820	0.580041	0.410244	3.770091	4.911030	2.938978	2.735623	2.139317	1.406531	1.503346	2.176491	2.263894	2.127667	0.469635	4.999991	5741.000000		1
13421.738281	2007.732910	2.127780	4.378909	8122.950195	99998.000000	1275.656372	782.455505	192.052170	87.084785	70.734802	295.098389	389.414520	206.147934	2.105938	0.000000	4.127809	3.302706	0.327927	0.641366	3.909714	4.999991	3.105734	2.893460	2.283419	1.939942	1.849633	2.469967	2.590412	2.314179	0.323446	0.000000	5774.000000		1
20899.292969	4549.032715	3.179335	10.904100	18834.347656	99998.000000	3063.805420	1872.341309	463.458191	189.341553	117.154320	620.725769	741.059448	461.601776	2.159248	99998.000000	4.320132	3.657919	0.502336	1.037590	4.274951	4.999991	3.486261	3.272385	2.666011	2.277246	2.068758	2.792900	2.869853	2.664268	0.334302	4.999991	5803.000000		1
13671.132812	2476.957764	2.541001	6.013290	7065.517578	97109.945312	1120.948242	679.461731	153.798386	97.156273	61.986233	226.260086	319.583252	166.000748	1.465420	99998.000000	4.135805	3.393919	0.405005	0.779112	3.849144	4.987264	3.049586	2.832165	2.186952	1.987471	1.792295	2.354608	2.504584	2.220110	0.165962	4.999991	5871.000000		1
15159.021484	2680.142090	1.255082	3.102241	8625.748047	99998.000000	1355.226074	830.564941	204.189758	77.543694	40.730022	203.859802	292.144165	146.631775	1.984258	99998.000000	4.180671	3.428158	0.098672	0.491676	3.935797	4.999991	3.132012	2.919374	2.310034	1.889547	1.609915	2.309332	2.465597	2.166228	0.297598	4.999991	5903.000000		1
13903.745117	2712.308594	2.383730	4.755125	8950.416016	99998.000000	1424.681152	869.500244	186.936249	108.609276	68.718033	244.441803	308.321442	189.535828	1.106592	0.000000	4.143132	3.433339	0.377257	0.677162	3.951843	4.999991	3.153718	2.939270	2.271693	2.035867	1.837071	2.388175	2.489004	2.277691	0.043988	0.000000	5991.000000		1
10244.139648	1670.939209	2.436154	2.300469	5280.853027	75291.664062	824.542419	490.468658	117.740227	48.275928	24.151842	102.509644	116.198357	42.814629	1.977121	99998.000000	4.010476	3.222961	0.386705	0.361816	3.722704	4.876747	2.916213	2.690611	2.070925	1.683731	1.382950	2.010765	2.065200	1.631592	0.296033	4.999991	6010.000000		1
6475.379395	2138.394043	3.068320	5.556897	6286.972168	95213.804688	1006.735840	587.692749	150.042389	75.341904	43.502304	199.721420	288.678040	174.718475	2.824047	0.000000	3.811265	3.330088	0.486901	0.744832	3.798442	4.978700	3.002916	2.769150	2.176214	1.877037	1.638512	2.300425	2.460414	2.242339	0.450872	0.000000	6047.000000		1
5317.969238	2621.705322	2.318972	3.725156	3812.808594	58464.355469	564.981018	333.894897	100.859840	44.202312	19.378214	61.384903	98.001221	63.117966	1.640458	99998.000000	3.725746	3.418584	0.365295	0.571145	3.581245	4.766891	2.752034	2.523610	2.003718	1.645445	1.287314	1.788062	1.991231	1.800153	0.214965	4.999991	6073.000000		1
5052.715332	736.674377	1.686805	4.946317	3037.732422	52294.980469	446.605560	251.380219	77.531357	24.275192	26.884035	97.887115	127.466339	84.623962	0.000202	0.000000	3.703525	2.867275	0.227065	0.694282	3.482549	4.718460	2.649924	2.400331	1.889477	1.385163	1.429495	1.990726	2.105396	1.927493	0.000000	0.000000	6108.000000		1
14392.413086	4046.519043	0.971378	8.523454	14077.134766	99998.000000	2248.286133	1373.324585	352.785889	148.565277	100.002563	454.074371	648.886475	368.383423	3.538887	99998.000000	4.158134	3.607082	0.000000	0.930616	4.148514	4.999991	3.351851	3.137773	2.547511	2.171917	2.000011	2.657127	2.812169	2.566300	0.548867	4.999991	6139.000000		1
4838.558594	0.000000	2.599592	3.484625	1866.907715	39732.695312	244.028580	154.060501	63.956741	39.459522	22.369440	80.106285	64.450142	58.680466	0.659869	0.000000	3.684716	0.000000	0.414905	0.542156	3.271123	4.599148	2.387441	2.187691	1.805886	1.596152	1.349655	1.903667	1.809224	1.768494	0.000000	0.000000	6176.000000		0
14463.188477	1739.956421	2.158617	5.239272	10130.865234	99998.000000	1544.345581	991.446655	200.051376	96.588867	70.185890	321.584625	456.877472	258.710266	2.474848	0.000000	4.160264	3.240538	0.334176	0.719271	4.005647	4.999991	3.188745	2.996269	2.301142	1.984927	1.846250	2.507295	2.659800	2.412814	0.393549	0.000000	6215.000000		1
7369.975098	580.242432	2.121612	5.230021	3721.634766	59349.414062	547.363647	327.764435	84.155228	59.038177	27.543955	85.157448	127.367661	106.857712	0.161807	0.000000	3.867466	2.763609	0.326666	0.718503	3.570734	4.773417	2.738276	2.515562	1.925081	1.771133	1.440026	1.930223	2.105059	2.028806	0.000000	0.000000	6274.000000		1
7901.321777	1005.699707	1.316756	3.916348	6824.773438	99998.000000	1089.935181	643.718140	178.893860	67.910095	45.636250	205.703873	240.143066	134.734711	1.069890	99998.000000	3.897700	3.002468	0.119505	0.592881	3.834088	4.999991	3.037401	2.808696	2.252595	1.831934	1.659310	2.313242	2.380470	2.129479	0.029339	4.999991	6300.000000		1
14881.062500	4166.007812	3.018980	4.887726	9779.050781	99998.000000	1491.801758	932.368408	228.671570	113.722115	65.887161	315.673096	429.385956	325.522552	3.354376	0.000000	4.172634	3.619720	0.479860	0.689107	3.990297	4.999991	3.173711	2.969588	2.359212	2.055845	1.818801	2.499238	2.632848	2.512581	0.525612	0.000000	6327.000000		1
4256.762207	714.533081	2.325139	1.140983	2273.251953	40699.171875	291.715515	158.621353	39.786396	25.844814	0.000000	7.641505	17.404621	32.884991	1.148280	99998.000000	3.629079	2.854022	0.366449	0.057279	3.356647	4.609586	2.464960	2.200362	1.599735	1.412373	0.000000	0.883179	1.240665	1.516998	0.060048	4.999991	6363.000000		1
8134.144043	1074.103271	2.195622	3.274930	3430.517578	57491.574219	485.448334	280.382782	60.687977	54.464993	18.992746	63.265984	102.438721	78.441063	0.070628	0.000000	3.910312	3.031046	0.341558	0.515202	3.535360	4.759604	2.686143	2.447751	1.783103	1.736117	1.278588	1.801170	2.010464	1.894544	0.000000	0.000000	6380.000000		1
23210.560547	5427.090332	3.148497	7.024757	14685.208008	99998.000000	2425.551758	1467.424805	361.460449	145.157745	97.714432	404.515594	540.203186	309.591949	2.105656	99998.000000	4.365685	3.734567	0.498103	0.846631	4.166880	4.999991	3.384810	3.166556	2.558061	2.161840	1.989959	2.606935	2.732557	2.490790	0.323387	4.999991	6429.000000		1
8026.157715	1872.165527	2.386814	2.719858	3754.649170	60725.464844	586.739868	342.526276	100.523712	40.039265	22.770327	86.236755	113.706696	64.925034	0.570408	0.000000	3.904508	3.272344	0.377819	0.434546	3.574569	4.783371	2.768445	2.534694	2.002269	1.602486	1.357369	1.935692	2.055786	1.812412	0.000000	0.000000	6453.000000		1
11456.884766	5171.756836	2.608843	5.587735	6752.598633	89032.500000	1063.846680	647.532715	156.721771	95.287529	39.607540	175.156357	272.084442	153.909409	0.975358	0.000000	4.059067	3.713638	0.416448	0.747236	3.829471	4.949549	3.026879	2.811262	2.195129	1.979036	1.597778	2.243426	2.434704	2.187265	0.000000	0.000000	6511.000000		1
17161.585938	5176.607422	2.251129	6.608452	13733.177734	99998.000000	2213.618652	1349.875854	341.924957	117.922173	91.361931	405.496216	593.431580	289.717255	4.040895	99998.000000	4.234558	3.714045	0.352400	0.820100	4.137771	4.999991	3.345103	3.130294	2.533931	2.071595	1.960765	2.607987	2.773371	2.461974	0.606478	4.999991	6605.000000		1
3317.529297	601.643616	3.660398	4.397411	1513.677856	32556.898438	167.897247	97.871704	28.925470	29.351025	2.337474	5.026494	0.000000	10.543303	0.455333	99998.000000	3.520815	2.779339	0.563528	0.643197	3.180033	4.512643	2.225044	1.990657	1.461280	1.467623	0.368747	0.701265	0.000000	1.022977	0.000000	4.999991	6635.000000		1
16865.753906	3842.572754	1.662135	6.778058	13224.018555	99998.000000	2183.916016	1310.490234	381.550995	171.511383	98.044388	486.533783	662.097229	346.976105	1.845485	0.000000	4.227006	3.584622	0.220666	0.831105	4.121364	4.999991	3.339236	3.117434	2.581553	2.234293	1.991423	2.687113	2.820922	2.540300	0.266111	0.000000	6690.000000		1
6864.883301	1154.042969	3.512378	4.644111	3043.286377	45940.062500	433.478058	267.517426	70.765640	32.249741	20.278666	55.729328	48.291348	84.130562	0.402012	99998.000000	3.836633	3.062222	0.545601	0.666903	3.483343	4.662191	2.636967	2.427352	1.849822	1.508526	1.307039	1.746084	1.683869	1.924954	0.000000	4.999991	6743.000000		1
9747.103516	2411.449707	1.726894	8.708478	14002.211914	99998.000000	2258.524170	1388.194336	320.841431	138.981018	105.235672	454.265564	584.972900	397.355164	1.966416	0.000000	3.988876	3.382278	0.237266	0.939942	4.146197	4.999991	3.353825	3.142450	2.506290	2.142956	2.022163	2.657310	2.767136	2.599179	0.293675	0.000000	6782.000000		1
6147.787598	2506.512207	1.628214	3.663482	7093.872559	97072.929688	1102.738770	680.260437	188.206741	111.720772	56.157967	219.136642	243.658539	226.562286	1.102037	99998.000000	3.788719	3.399070	0.211711	0.563894	3.850883	4.987098	3.042473	2.832675	2.274635	2.048134	1.749411	2.340715	2.386782	2.355188	0.042196	4.999991	6856.000000		1
26144.929688	7990.854980	1.588125	6.790393	16485.531250	99998.000000	2650.994629	1640.178955	408.558380	175.486328	101.069534	525.737366	666.173889	330.188232	2.731597	99998.000000	4.417387	3.902593	0.200885	0.831895	4.217103	4.999991	3.423409	3.214891	2.611254	2.244243	2.004620	2.720769	2.823588	2.518762	0.436417	4.999991	6902.000000		1
16465.576172	2689.587646	2.978892	3.706654	6151.472656	83488.304688	958.509277	582.049500	132.569931	29.807419	54.532837	198.281311	270.659760	130.324966	2.635991	99998.000000	4.216577	3.429686	0.474055	0.568982	3.788979	4.921626	2.981596	2.764960	2.122445	1.474324	1.736658	2.297282	2.432424	2.115028	0.420944	4.999991	6942.000000		1
28246.669922	8947.807617	2.531749	6.987752	23437.539062	99998.000000	3790.081543	2353.071533	555.954895	208.633423	138.265594	674.558594	826.808960	509.100586	3.063832	99998.000000	4.450967	3.951717	0.403421	0.844337	4.369912	4.999991	3.578649	3.371635	2.745039	2.319384	2.140714	2.829020	2.917405	2.706804	0.486265	4.999991	6997.000000		1
12418.397461	4019.974121	1.705307	3.771412	9453.811523	99998.000000	1488.335693	917.344421	212.864319	97.347466	57.693668	274.878296	369.805023	225.230118	1.568047	99998.000000	4.094066	3.604223	0.231803	0.576504	3.975607	4.999991	3.172701	2.962533	2.328103	1.988325	1.761128	2.439141	2.567973	2.352627	0.195359	4.999991	7019.000000		1
18316.226562	4092.556152	2.735276	3.959521	9470.495117	99998.000000	1528.510620	922.956848	223.302780	96.101631	49.774628	224.773712	270.937286	175.332138	1.657217	99998.000000	4.262836	3.611995	0.437001	0.597643	3.976373	4.999991	3.184268	2.965181	2.348894	1.982731	1.697008	2.351746	2.432869	2.243861	0.219379	4.999991	7085.000000		1
22421.572266	6270.979980	1.748480	6.722550	11513.123047	99998.000000	1888.882446	1133.193848	279.399078	127.494095	84.438934	356.868744	434.005402	332.445526	2.950571	99998.000000	4.350666	3.797335	0.242661	0.827534	4.061193	4.999991	3.276205	3.054304	2.446225	2.105490	1.926543	2.552509	2.637495	2.521720	0.469906	4.999991	7148.000000		1
11415.575195	2666.092529	2.608843	5.738838	9283.422852	99998.000000	1468.371582	899.477234	214.720734	89.585693	74.173164	304.472931	389.396027	217.813721	1.036253	0.000000	4.057498	3.425875	0.416448	0.758824	3.967708	4.999991	3.166836	2.953990	2.331874	1.952239	1.870247	2.483549	2.590391	2.338085	0.015466	0.000000	7172.000000		1
12901.653320	3846.708252	2.685936	7.703179	10445.005859	99998.000000	1697.406982	1026.598267	255.157791	88.413872	91.867661	365.031403	507.962708	362.256042	1.911852	99998.000000	4.110645	3.585089	0.429096	0.886670	4.018909	4.999991	3.229786	3.011400	2.406809	1.946520	1.963163	2.562330	2.705832	2.559016	0.281454	4.999991	7241.000000		1
3916.551758	1689.167236	1.948923	3.133079	4432.763672	62023.535156	642.583313	412.545654	102.303032	59.596336	22.949184	118.585175	141.074875	66.812286	0.367618	99998.000000	3.592904	3.227673	0.289795	0.495971	3.646675	4.792556	2.807930	2.615472	2.009888	1.775220	1.360767	2.074030	2.149450	1.824856	0.000000	4.999991	7301.000000		1
17007.126953	3781.440918	2.013681	5.405794	11971.298828	99998.000000	1968.495361	1172.863037	294.854767	98.488449	78.037094	338.656189	458.092468	270.891022	3.011224	99998.000000	4.230631	3.577657	0.303991	0.732859	4.078141	4.999991	3.294134	3.069247	2.469608	1.993385	1.892301	2.529759	2.660953	2.432795	0.478743	4.999991	7325.000000		1
16741.031250	4814.456055	3.287266	5.797429	11256.226562	99998.000000	1854.372437	1099.880127	287.117676	138.262512	83.137596	380.903412	469.391296	307.328491	6.070915	0.000000	4.223782	3.682547	0.516835	0.763235	4.051393	4.999991	3.268197	3.041345	2.458060	2.140704	1.919797	2.580815	2.671535	2.487603	0.783254	0.000000	7396.000000		1
12894.228516	4832.369629	2.075356	4.076703	11466.253906	99998.000000	1822.600586	1110.799683	323.663055	113.342819	63.611362	338.369415	391.351105	323.703156	3.671570	0.000000	4.110395	3.684160	0.317093	0.610309	4.059422	4.999991	3.260691	3.045636	2.510093	2.054394	1.803535	2.529391	2.592566	2.510147	0.564852	0.000000	7416.000000		1
16111.110352	1423.496948	3.000478	4.129126	7947.513184	98954.453125	1211.493042	745.870056	160.419174	68.576180	37.495178	157.008560	195.259247	109.346291	0.862198	0.000000	4.207126	3.153357	0.477190	0.615858	3.900231	4.995435	3.083321	2.872663	2.205256	1.836173	1.573975	2.195923	2.290612	2.038804	0.000000	0.000000	7450.000000		1
10708.020508	4177.365234	2.423819	3.281098	5875.854492	97057.429688	906.403320	558.304749	171.230759	80.612015	52.451313	229.772461	323.181976	162.284836	1.589926	99998.000000	4.029709	3.620903	0.384500	0.516019	3.769071	4.987029	2.957321	2.746871	2.233582	1.906400	1.719756	2.361298	2.509447	2.210278	0.201377	4.999991	7484.000000		1
18007.533203	3824.680908	2.611927	5.387291	7630.214844	99998.000000	1198.883667	732.298523	186.782059	73.750694	61.095032	236.198975	285.369171	132.446579	0.529067	0.000000	4.255454	3.582595	0.416961	0.731370	3.882537	4.999991	3.078777	2.864688	2.271335	1.867766	1.786006	2.373278	2.455407	2.122041	0.000000	0.000000	7500.000000		1
5291.809570	816.142273	2.679769	3.848506	3211.991455	54195.203125	471.562256	278.279663	83.482979	36.422039	16.442495	55.812588	81.737579	34.772240	0.102868	99998.000000	3.723604	2.911766	0.428097	0.585292	3.506774	4.733961	2.673539	2.444481	1.921598	1.561364	1.215968	1.746732	1.912422	1.541233	0.000000	4.999991	7538.000000		1
6691.750000	1140.792114	2.741444	2.220292	2906.170898	46793.179688	380.311340	241.435165	63.478764	28.709608	6.195231	24.645241	46.777233	56.312153	0.596976	0.000000	3.825540	3.057206	0.437979	0.346410	3.463321	4.670183	2.580139	2.382801	1.802629	1.458027	0.792058	1.391733	1.670035	1.750602	0.000000	0.000000	7559.000000		1
10660.003906	1929.797485	1.760815	4.468338	7783.325684	99998.000000	1201.588013	745.802246	193.368927	78.172775	57.699837	205.108719	278.720642	156.422653	1.423370	99998.000000	4.027757	3.285512	0.245714	0.650146	3.891165	4.999991	3.079756	2.872624	2.286387	1.893056	1.761175	2.311984	2.445169	2.194300	0.153318	4.999991	7591.000000		1
11098.040039	3008.341309	2.513247	3.780664	5630.425781	83732.937500	854.772278	520.208252	114.308029	67.068237	33.177944	145.046738	173.111847	124.857498	1.668987	99998.000000	4.045246	3.478327	0.400235	0.577568	3.750541	4.922896	2.931850	2.716177	2.058077	1.826517	1.520849	2.161508	2.238327	2.096415	0.222453	4.999991	7614.000000		1
12145.286133	1581.859253	3.691235	3.990358	5513.175781	85567.132812	843.636902	507.188690	136.116226	56.568104	24.586649	135.147934	193.467606	85.598419	1.551449	99998.000000	4.084408	3.199168	0.567172	0.601012	3.741402	4.932307	2.926156	2.705170	2.133910	1.752572	1.390699	2.130809	2.286608	1.932466	0.190738	4.999991	7634.000000		1
12378.463867	2467.931641	2.978892	3.830003	9601.889648	99998.000000	1491.363892	923.015442	216.783752	63.722378	37.245396	237.500305	281.092041	174.280579	2.390595	99998.000000	4.092667	3.392333	0.474055	0.583199	3.982357	4.999991	3.173584	2.965209	2.336027	1.804292	1.571073	2.375664	2.448848	2.241249	0.378506	4.999991	7657.000000		1
26841.490234	6731.483887	2.380646	7.074097	19460.707031	99998.000000	3159.691162	1923.623901	437.912476	182.107101	125.810371	600.968262	766.962830	425.136566	3.762102	0.000000	4.428807	3.828111	0.376695	0.849671	4.289159	4.999991	3.499645	3.284120	2.641387	2.260327	2.099716	2.778852	2.884774	2.628528	0.575431	0.000000	7683.000000		1
8561.636719	1774.882812	2.655099	5.988621	6001.652344	84527.062500	967.405823	578.287354	142.684586	46.706306	32.638290	165.713959	185.400543	164.079575	1.562582	0.000000	3.932557	3.249170	0.424081	0.777327	3.778271	4.926996	2.985609	2.762144	2.154377	1.669376	1.513727	2.219359	2.268111	2.215055	0.193843	0.000000	7729.000000		1
8863.155273	908.592773	2.127780	4.539263	4702.575195	70135.445312	700.758057	440.413391	145.774506	49.432331	38.969208	134.256729	164.403366	132.523666	0.329805	0.000000	3.947588	2.958369	0.327927	0.656985	3.672336	4.845938	2.845568	2.643861	2.163682	1.694011	1.590722	2.127936	2.215911	2.122293	0.000000	0.000000	7757.000000		1
14178.129883	5123.005859	1.390766	7.697012	14733.964844	99998.000000	2404.230713	1460.455566	317.045349	101.729454	89.453094	419.114014	617.142456	289.001831	2.249473	99998.000000	4.151619	3.709525	0.143254	0.886322	4.168320	4.999991	3.380976	3.164488	2.501121	2.007447	1.951595	2.622332	2.790385	2.460901	0.352081	4.999991	7784.000000		1
11166.004883	2130.037109	3.632644	7.058678	7372.642578	99252.898438	1178.793091	711.680664	146.150711	88.213432	44.754299	214.174911	313.989349	160.357498	0.155007	99998.000000	4.047898	3.328387	0.560223	0.848723	3.867623	4.996743	3.071438	2.852285	2.164801	1.945535	1.650835	2.330769	2.496915	2.205089	0.000000	4.999991	7834.000000		1
14861.823242	3497.379150	1.736145	6.710216	12020.931641	99998.000000	1918.649780	1180.091309	288.656464	84.383430	94.272980	388.816284	513.948242	235.434204	3.701432	0.000000	4.172072	3.543743	0.239586	0.826736	4.079938	4.999991	3.282996	3.071916	2.460381	1.926257	1.974387	2.589744	2.710919	2.371870	0.568370	0.000000	7873.000000		1
4306.644531	3445.745117	2.371395	6.685545	11618.602539	99998.000000	1899.135986	1138.510132	271.301178	111.113274	60.854500	287.632660	392.131317	206.928116	1.360145	0.000000	3.634139	3.537283	0.375004	0.825137	4.065154	4.999991	3.278556	3.056337	2.433452	2.045766	1.784293	2.458838	2.593431	2.315820	0.133585	0.000000	7910.000000		1
5326.023926	1155.156250	1.588125	1.733061	2155.965088	46465.261719	284.829529	166.842606	52.722683	41.275845	8.776320	74.993446	122.390511	62.464211	0.086997	99998.000000	3.726403	3.062641	0.200885	0.238814	3.333642	4.667129	2.454585	2.222307	1.721997	1.615696	0.943312	1.875023	2.087748	1.795631	0.000000	4.999991	7925.000000		1
12548.575195	7830.291016	2.291218	3.521630	9300.925781	99998.000000	1483.019287	911.565491	224.385162	54.585258	53.663223	241.533844	271.547882	162.892334	1.986418	99998.000000	4.098594	3.893778	0.360066	0.546744	3.968526	4.999991	3.171147	2.959788	2.350994	1.737075	1.729677	2.382978	2.433846	2.211901	0.298071	4.999991	7971.000000		1
20516.650391	4115.946289	3.583304	5.390375	11301.939453	99998.000000	1787.569336	1099.920288	261.784760	112.093903	80.815544	334.483887	434.116394	281.357239	5.461415	0.000000	4.312107	3.614470	0.554284	0.731619	4.053153	4.999991	3.252263	3.041361	2.417944	2.049582	1.907495	2.524375	2.637606	2.449258	0.737305	0.000000	8032.000000		1
11564.153320	3240.522217	1.057722	3.133079	6952.409180	98484.843750	1092.371338	645.016357	146.403580	81.688240	26.640419	175.837860	244.707001	138.934769	1.155319	99998.000000	4.063114	3.510615	0.024372	0.495971	3.842135	4.993370	3.038370	2.809571	2.165552	1.912160	1.425541	2.245112	2.388646	2.142811	0.062702	4.999991	8083.000000		1
8682.670898	2880.396973	2.809286	6.469684	7578.361816	99998.000000	1182.724854	729.735962	158.501083	65.430771	33.973549	155.398849	241.025024	125.187462	0.526628	0.000000	3.938653	3.459452	0.448596	0.810883	3.879575	4.999991	3.072884	2.863166	2.200032	1.815782	1.531141	2.191448	2.382062	2.097561	0.000000	0.000000	8122.000000		1
14032.908203	4790.952148	3.968772	6.195231	12925.281250	99998.000000	2079.479248	1271.826416	409.227539	144.966553	107.385033	536.613708	709.771790	357.152466	2.342154	99998.000000	4.147148	3.680422	0.598656	0.792058	4.111440	4.999991	3.317955	3.104428	2.611965	2.161268	2.030944	2.729662	2.851119	2.552854	0.369615	4.999991	8176.000000		1
10718.663086	3465.724609	2.377563	9.060024	14296.324219	99998.000000	2354.641113	1412.031616	340.512604	132.258469	108.263901	436.734497	570.528687	345.637787	3.212610	0.000000	4.030140	3.539794	0.376132	0.957129	4.155224	4.999991	3.371925	3.149844	2.532133	2.121423	2.034484	2.640218	2.756278	2.538621	0.506858	0.000000	8210.000000		1
6730.524902	1327.860962	2.735276	4.027363	3143.560303	60109.359375	434.591309	261.359192	91.630211	57.585739	26.032923	122.930161	191.611191	171.758087	1.068487	0.000000	3.828049	3.123152	0.437001	0.605021	3.497422	4.778942	2.638081	2.417238	1.962039	1.760315	1.415523	2.089658	2.282421	2.234917	0.028769	0.000000	8247.000000		1
10771.364258	1660.506958	2.605759	4.101373	7550.929199	99470.210938	1170.414551	726.393188	177.203964	83.880775	48.306767	207.470856	240.106064	186.843735	0.747005	99998.000000	4.032271	3.220241	0.415934	0.612929	3.878000	4.997693	3.068340	2.861172	2.248473	1.923662	1.684008	2.316957	2.380403	2.271479	0.000000	4.999991	8280.000000		1
10208.205078	4468.871094	1.662135	7.801859	16862.525391	99998.000000	2743.787354	1680.591309	419.258942	156.357895	119.223511	504.080261	671.656799	401.897491	3.526658	99998.000000	4.008949	3.650198	0.220666	0.892198	4.226923	4.999991	3.438350	3.225462	2.622482	2.194120	2.076362	2.702500	2.827147	2.604115	0.547363	4.999991	8334.000000		1
16091.133789	3099.034180	2.229543	2.886379	9132.476562	99998.000000	1463.693481	885.871826	191.006775	116.577660	45.500565	228.686981	315.062500	180.697845	1.978709	99998.000000	4.206587	3.491226	0.348216	0.460353	3.960588	4.999991	3.165450	2.947371	2.281049	2.066615	1.658017	2.359241	2.498397	2.256953	0.296382	4.999991	8366.000000		1
9097.146484	3245.585693	3.728240	5.877606	10552.856445	99998.000000	1661.086670	1032.713257	251.281540	110.033966	78.055595	336.719604	503.176727	244.888947	2.097531	99998.000000	3.958905	3.511293	0.571504	0.769200	4.023370	4.999991	3.220392	3.013980	2.400161	2.041527	1.892404	2.527268	2.701720	2.388969	0.321708	4.999991	8421.000000		1
23387.056641	5424.542969	1.304422	4.668780	10604.613281	99998.000000	1674.396118	1031.171387	228.918259	85.956131	72.051559	312.148376	419.172607	276.626770	3.560241	0.000000	4.368976	3.734363	0.115418	0.669203	4.025495	4.999991	3.223858	3.013331	2.359680	1.934277	1.857643	2.494361	2.622393	2.441894	0.551479	0.000000	8463.000000		1
11361.048828	6727.897461	2.599592	5.778926	18084.166016	99998.000000	2908.172363	1808.902588	461.965637	145.330444	137.436066	591.729370	773.747070	447.385742	3.137797	99998.000000	4.055418	3.827879	0.414905	0.761847	4.257298	4.999991	3.463620	3.257415	2.664610	2.162357	2.138101	2.772123	2.888599	2.650682	0.496625	4.999991	8503.000000		1
9599.552734	2760.658447	2.291218	4.076703	8987.516602	99998.000000	1387.842773	873.740356	211.988541	143.871826	53.404186	252.077133	338.270721	228.054810	0.514337	9961.688477	3.982251	3.441013	0.360066	0.610309	3.953640	4.999991	3.142340	2.941382	2.326312	2.157976	1.727575	2.401533	2.529264	2.358039	0.000000	3.998333	8592.000000		1
5078.417969	1494.709717	1.939672	5.156011	6472.410156	98534.242188	1024.584595	621.234619	183.402283	99.906967	53.549122	250.621613	288.474518	226.318665	0.885471	0.000000	3.705729	3.174557	0.287728	0.712314	3.811066	4.993587	3.010548	2.793256	2.263405	1.999596	1.728752	2.399019	2.460108	2.354720	0.000000	0.000000	8694.000000		1
13945.258789	2237.496094	1.751564	2.429986	8270.701172	99998.000000	1293.736328	796.292297	264.282593	122.038963	76.097420	326.096130	425.389435	225.319534	3.587249	0.000000	4.144426	3.349762	0.243426	0.385604	3.917542	4.999991	3.111846	2.901073	2.422069	2.086498	1.881370	2.513346	2.628787	2.352799	0.554762	0.000000	8720.000000		1
7237.926270	3222.358887	2.019849	4.570101	5145.514160	72923.726562	771.230713	483.443878	116.808937	37.899151	25.329830	128.998962	145.783752	102.518898	0.214909	0.000000	3.859614	3.508174	0.305319	0.659926	3.711429	4.862869	2.887184	2.684346	2.067476	1.578629	1.403632	2.110586	2.163709	2.010804	0.000000	0.000000	8769.000000		1
11593.583984	2867.029053	2.571838	5.501390	8984.204102	99998.000000	1416.879272	870.625793	218.782013	108.689453	73.306641	300.658356	418.142639	214.588135	2.011474	99998.000000	4.064218	3.457432	0.410244	0.740472	3.953480	4.999991	3.151333	2.939831	2.340012	2.036187	1.865143	2.478073	2.621325	2.331606	0.303514	4.999991	8794.000000		1
7167.709961	1468.205078	1.205742	3.250261	4482.618164	66416.273438	661.591492	408.058807	122.547775	63.414005	31.629908	108.726463	129.501602	42.552509	2.651708	99998.000000	3.855381	3.166787	0.081254	0.511918	3.651532	4.822275	2.820590	2.610723	2.088305	1.802185	1.500098	2.036335	2.112275	1.628925	0.423526	4.999991	8818.000000		1
20249.613281	5283.153809	4.930898	7.339298	15823.773438	99998.000000	2496.773682	1573.847778	350.411407	113.910225	104.992050	423.144470	624.962830	315.130341	3.207070	99998.000000	4.306417	3.722893	0.692926	0.865655	4.199310	4.999991	3.397379	3.196963	2.544578	2.056563	2.021156	2.626489	2.795854	2.498490	0.506108	4.999991	8907.000000		1
4995.185059	1900.434204	2.812370	2.923384	4404.806152	68543.984375	662.121887	400.944641	107.369614	55.390114	19.159269	115.134468	166.284439	105.334351	2.333118	0.000000	3.698552	3.278853	0.449072	0.465886	3.643927	4.835969	2.820938	2.603084	2.030881	1.743432	1.282379	2.061205	2.220852	2.022570	0.367937	0.000000	8932.000000		1
7786.576172	1165.199951	2.827788	3.108409	3966.415771	72563.273438	575.734009	351.321106	121.678162	64.493309	28.012682	143.036133	167.258911	128.277359	3.110439	0.000000	3.891346	3.066401	0.451447	0.492538	3.598398	4.860717	2.760222	2.545704	2.085213	1.809515	1.447355	2.155446	2.223389	2.108150	0.492822	0.000000	8944.000000		1
6748.518555	2229.046631	2.793867	2.855542	9415.163086	99998.000000	1492.218140	903.692749	244.047089	118.714691	52.944710	257.445923	350.321960	180.774933	1.859561	0.000000	3.829208	3.348119	0.446206	0.455689	3.973828	4.999991	3.173832	2.956021	2.387474	2.074504	1.723823	2.410686	2.544467	2.257138	0.269410	0.000000	8965.000000		1
13348.339844	5427.118164	1.976677	6.577615	14940.649414	99998.000000	2384.383789	1462.904053	341.712189	138.490707	85.986969	445.063690	591.806458	352.218475	2.075099	99998.000000	4.125427	3.734569	0.295936	0.818068	4.174369	4.999991	3.377376	3.165216	2.533660	2.141421	1.934433	2.648422	2.772180	2.546812	0.317039	4.999991	8982.000000		1
5015.926270	671.999084	2.029100	2.645848	2650.670898	43823.531250	358.318115	216.373611	41.482452	31.059416	12.381211	42.117702	77.522110	39.129562	0.363831	0.000000	3.700351	2.827369	0.307303	0.422565	3.423356	4.641707	2.554269	2.335204	1.617864	1.492193	1.092763	1.624465	1.889426	1.592505	0.000000	0.000000	9010.000000		1
11881.787109	2007.372070	3.228674	4.986405	7344.534180	99998.000000	1127.926758	704.859436	175.406143	63.102547	39.743225	184.123871	284.107941	192.286530	1.915799	99998.000000	4.074882	3.302628	0.509024	0.697788	3.865964	4.999991	3.052281	2.848103	2.244045	1.800047	1.599263	2.265110	2.453483	2.283949	0.282350	4.999991	9040.000000		1
18374.830078	5284.458008	1.714559	5.461301	12125.547852	99998.000000	1987.737915	1188.331055	322.182861	119.254349	86.372437	377.153595	495.562988	279.602600	2.174204	99998.000000	4.264223	3.723001	0.234152	0.737296	4.083701	4.999991	3.298359	3.074937	2.508102	2.076474	1.936375	2.576518	2.695099	2.446541	0.337300	4.999991	9067.000000		1
18701.707031	4735.728516	2.581089	4.977154	11256.997070	99998.000000	1813.959961	1107.734497	282.649323	103.311417	82.687370	395.865723	515.804626	231.798477	1.939614	0.000000	4.271881	3.675387	0.411803	0.696981	4.051423	4.999991	3.258628	3.044436	2.451248	2.014148	1.917439	2.597548	2.712485	2.365111	0.287715	0.000000	9133.000000		1
21426.673828	4355.861328	2.648932	5.365705	12070.551758	99998.000000	1893.529663	1179.903198	230.475555	118.526581	67.136078	321.670959	448.227600	268.279114	2.291003	99998.000000	4.330955	3.639074	0.423071	0.729627	4.081727	4.999991	3.277272	3.071846	2.362625	2.073816	1.826956	2.507412	2.651499	2.428587	0.360026	4.999991	9205.000000		1
14646.368164	4778.055664	2.149366	3.308852	11436.486328	99998.000000	1876.035645	1100.222534	260.822632	119.911179	68.733452	352.977081	455.458954	269.009949	2.444501	0.000000	4.165730	3.679251	0.332310	0.519677	4.058292	4.999991	3.273241	3.041481	2.416345	2.078860	1.837168	2.547746	2.658449	2.429768	0.388190	0.000000	9248.000000		1
8108.524414	1521.125122	3.123827	2.923384	4283.047852	67760.164062	643.872314	402.656097	128.524063	38.047169	27.386684	111.322968	163.357971	124.410355	1.167673	0.000000	3.908942	3.182165	0.494687	0.465886	3.631753	4.830975	2.808800	2.604934	2.108984	1.580322	1.437539	2.046585	2.213140	2.094857	0.067321	0.000000	9288.000000		1
5983.924316	2256.223633	2.741444	3.379778	4913.487305	67430.601562	723.889160	459.393799	119.547302	50.449966	27.291088	83.486061	116.886032	50.523975	0.959835	0.000000	3.776986	3.353382	0.437979	0.528888	3.691390	4.828857	2.859672	2.662185	2.077540	1.702861	1.436021	1.921614	2.067763	1.703498	0.000000	0.000000	9326.000000		1
19451.308594	4859.238281	1.680638	6.543694	13080.596680	99998.000000	2090.910645	1287.652100	271.387512	101.584518	87.698448	367.859192	476.869354	295.224823	0.921316	0.000000	4.288949	3.686568	0.225474	0.815823	4.116628	4.999991	3.320335	3.109798	2.433590	2.006828	1.942992	2.565682	2.678399	2.470153	0.000000	0.000000	9358.000000		1
3196.091797	610.922546	2.405316	1.723810	1248.537964	29236.214844	126.945190	72.474030	17.012987	19.686588	1.760815	0.000000	21.028015	15.751738	0.632432	99998.000000	3.504619	2.785986	0.381172	0.236489	3.096402	4.465921	2.103616	1.860182	1.230781	1.294170	0.245714	0.000000	1.322798	1.197328	0.000000	4.999991	9391.000000		1
15110.341797	2559.176270	2.285050	4.428249	9446.574219	99998.000000	1463.961792	906.020935	202.786667	94.670776	51.310329	199.965042	261.908112	182.881134	1.229533	0.000000	4.179274	3.408100	0.358896	0.646232	3.975274	4.999991	3.165530	2.957138	2.307039	1.976216	1.710205	2.300954	2.418149	2.262169	0.089740	0.000000	9404.000000		1
22246.035156	4880.503906	2.328223	5.917695	12842.130859	99998.000000	2039.455322	1268.643921	298.487396	134.068619	103.678383	430.286407	651.714233	290.512848	2.200538	0.000000	4.347253	3.688465	0.367025	0.772153	4.108637	4.999991	3.309514	3.103340	2.474926	2.127327	2.015688	2.633758	2.814057	2.463165	0.342529	0.000000	9492.000000		1
17317.099609	4404.676758	2.988143	3.937934	12189.248047	99998.000000	1961.482910	1196.724976	261.559631	107.869179	70.259903	341.884857	426.135681	272.035095	3.148049	0.000000	4.238475	3.643914	0.475401	0.595268	4.085977	4.999991	3.292584	3.077994	2.417571	2.032897	1.846708	2.533880	2.629548	2.434625	0.498041	0.000000	9517.000000		1
8685.683594	2297.968262	2.901798	4.011944	4837.467285	72073.351562	769.297241	440.869781	101.566017	64.228111	33.597332	122.479935	156.450409	160.166306	1.619491	99998.000000	3.938804	3.361344	0.462667	0.603355	3.684618	4.857775	2.886094	2.644310	2.006748	1.807725	1.526305	2.088065	2.194377	2.204571	0.209379	4.999991	9552.000000		1
10662.630859	2309.812744	1.671386	3.003561	9153.060547	99998.000000	1422.109253	877.613525	195.262344	134.685379	39.900497	207.745316	265.414307	209.977936	2.356077	99998.000000	4.027864	3.363577	0.223077	0.477637	3.961566	4.999991	3.152933	2.943303	2.290618	2.129320	1.600978	2.317531	2.423924	2.322174	0.372190	4.999991	9569.000000		1
10926.333984	2687.675781	2.846291	2.180203	7685.555664	99998.000000	1177.692139	721.110718	201.978714	39.647629	36.859928	208.738281	282.128174	211.017166	1.092046	0.000000	4.038475	3.429377	0.454279	0.338497	3.885675	4.999991	3.071032	2.858002	2.305306	1.598217	1.566554	2.319602	2.450446	2.324318	0.038241	0.000000	9590.000000		1
9442.876953	1273.451538	3.043650	4.526928	4929.100586	75662.031250	751.612000	455.708740	108.177559	57.505562	23.183548	109.429550	130.297211	109.000916	0.434126	99998.000000	3.975104	3.104982	0.483395	0.655804	3.692768	4.878878	2.875994	2.658687	2.034137	1.759710	1.365180	2.039135	2.114935	2.037430	0.000000	4.999991	9619.000000		1
7489.013672	2590.815430	2.140115	4.539263	7452.903320	99998.000000	1259.969360	720.244202	180.978455	88.093163	54.094944	220.339294	317.563416	169.109146	1.434787	99998.000000	3.874425	3.413436	0.330437	0.656985	3.872325	4.999991	3.100360	2.857480	2.257627	1.944942	1.733157	2.343092	2.501831	2.228167	0.156787	4.999991	9659.000000		1
21469.662109	5073.993164	1.711475	5.156011	11167.778320	99998.000000	1776.733032	1094.110474	256.326538	103.289833	73.096947	344.913086	452.359802	258.485138	2.060640	0.000000	4.331825	3.705350	0.233371	0.712314	4.047967	4.999991	3.249622	3.039061	2.408794	2.014058	1.863899	2.537710	2.655484	2.412436	0.314002	0.000000	9690.000000		1
13345.085938	4288.361328	2.883296	6.401842	13083.489258	99998.000000	2104.586914	1287.220337	311.432953	135.795517	93.048737	420.831665	548.991821	254.322098	2.678598	0.000000	4.125321	3.632291	0.459889	0.806305	4.116724	4.999991	3.323167	3.109653	2.493365	2.132885	1.968710	2.624108	2.739566	2.405384	0.427908	0.000000	9714.000000		1
15060.551758	3444.483643	1.726894	4.715036	10635.419922	99998.000000	1703.953735	1025.336914	248.481506	90.825356	68.656357	317.227295	436.120850	244.781021	0.718417	99998.000000	4.177841	3.537124	0.237266	0.673485	4.026755	4.999991	3.231458	3.010867	2.395294	1.958207	1.836681	2.501370	2.639607	2.388778	0.000000	4.999991	9744.000000		1
4410.054688	4081.180176	1.153318	2.682853	5224.519531	69174.789062	779.769592	498.948944	122.100639	29.896847	39.243660	146.240143	202.953186	78.900543	0.530142	0.000000	3.644444	3.610786	0.061949	0.428597	3.718046	4.839948	2.891966	2.698056	2.086718	1.475625	1.593770	2.165067	2.307396	1.897080	0.000000	0.000000	9789.000000		1
10570.436523	1640.290039	1.816322	4.150712	4170.328125	66234.710938	612.430542	382.852325	120.734543	40.816364	33.421562	174.703049	186.646378	184.974991	0.770080	0.000000	4.024093	3.214921	0.259193	0.618123	3.620170	4.821085	2.787057	2.583031	2.081831	1.610834	1.524027	2.242301	2.271019	2.267113	0.000000	0.000000	9868.000000		1
15789.334961	3320.082764	2.288134	4.459086	8464.413086	99998.000000	1369.836792	818.248474	196.045609	69.162094	55.316105	214.615875	311.642639	188.814240	0.255826	99998.000000	4.198364	3.521149	0.359481	0.649246	3.927597	4.999991	3.136669	2.912885	2.292357	1.839868	1.742852	2.331662	2.493657	2.276035	0.000000	4.999991	9900.000000		1
3986.281250	2755.965088	2.204873	4.135293	4372.926758	67869.054688	644.896118	394.730896	90.168518	49.947315	25.104717	89.480850	112.393028	112.991272	0.029292	0.000000	3.600568	3.440274	0.343384	0.616506	3.640772	4.831672	2.809490	2.596301	1.955055	1.698512	1.399755	1.951730	2.050739	2.053045	0.000000	0.000000	9921.000000		1
3795.015381	969.049500	1.803987	1.091644	1679.755615	29980.947266	199.585739	116.559158	29.838257	11.653449	5.615488	11.890897	20.392765	0.000000	2.005528	99998.000000	3.579214	2.986346	0.256233	0.038081	3.225246	4.476845	2.300129	2.066546	1.474773	1.066455	0.749388	1.075215	1.309476	0.000000	0.302229	4.999991	9946.000000		1
20136.410156	6004.073242	1.541869	8.141070	18262.960938	99998.000000	2864.444824	1814.561279	413.961090	176.266510	122.674210	509.091339	756.512024	403.864929	2.016774	99998.000000	4.303982	3.778446	0.188048	0.910681	4.261571	4.999991	3.457041	3.258772	2.616960	2.246170	2.088753	2.706796	2.878816	2.606236	0.304657	4.999991	9974.000000		1
3861.155518	701.297729	1.103979	0.789437	1537.860474	31936.421875	155.537613	97.544823	41.087734	10.552554	0.000000	0.795605	0.000000	4.471421	0.194403	0.000000	3.586717	2.845902	0.042961	0.000000	3.186917	4.504286	2.191835	1.989204	1.613712	1.023358	0.000000	0.000000	0.000000	0.650446	0.000000	0.000000	9995.000000		1
12003.203125	1456.434448	1.359929	2.602675	7360.119629	99998.000000	1182.928345	709.488098	202.620132	80.504082	40.307549	224.930984	308.188843	181.206650	0.964602	0.000000	4.079297	3.163291	0.133516	0.415420	3.866885	4.999991	3.072958	2.850945	2.306683	1.905818	1.605386	2.352049	2.488817	2.258174	0.000000	0.000000	10073.000000		1
16560.462891	3905.166504	2.522498	5.933114	9490.273438	99998.000000	1483.056274	916.826355	197.260605	95.074753	63.127216	283.596039	400.627014	270.881775	3.275865	99998.000000	4.219072	3.591640	0.401831	0.773283	3.977279	4.999991	3.171158	2.962287	2.295040	1.978065	1.800217	2.452700	2.602740	2.432780	0.515326	4.999991	10122.000000		1
6434.171387	1373.401611	2.334390	4.526928	4120.735352	63868.042969	635.755920	377.243011	84.818237	34.069145	28.265549	107.215431	110.721642	80.911140	0.103749	99998.000000	3.808493	3.137798	0.368173	0.655804	3.614975	4.805284	2.803290	2.576621	1.928489	1.532361	1.451257	2.030257	2.044233	1.908008	0.000000	4.999991	10175.000000		1
18016.046875	2450.887695	1.915002	7.508904	14119.453125	99998.000000	2272.999268	1392.409790	361.710236	140.883682	118.045517	510.716492	613.438904	375.802917	1.429644	0.000000	4.255660	3.389323	0.282169	0.875577	4.149818	4.999991	3.356599	3.143767	2.558361	2.148861	2.072049	2.708180	2.787771	2.574960	0.155228	0.000000	10201.000000		1
13627.047852	3912.820312	3.092990	5.211518	8052.431152	99998.000000	1278.715454	766.201172	233.719650	85.299301	75.588608	268.411713	365.049896	266.459686	3.369228	0.000000	4.134402	3.592490	0.490378	0.716964	3.905927	4.999991	3.106774	2.884343	2.368695	1.930946	1.878456	2.428802	2.562352	2.425632	0.527530	0.000000	10236.000000		1
14124.010742	5111.438965	2.056854	5.211518	11488.548828	99998.000000	1868.175171	1115.826172	297.275513	145.160828	72.322922	368.901489	511.055695	301.272034	4.342659	0.000000	4.149958	3.708543	0.313203	0.716964	4.060265	4.999991	3.271418	3.047596	2.473159	2.161849	1.859276	2.566911	2.708468	2.478959	0.637756	0.000000	10300.000000		1
12644.312500	3112.966309	2.636597	4.394328	10997.075195	99998.000000	1767.595947	1087.088867	251.340134	98.870834	84.401932	375.414368	519.825867	230.857941	3.086928	99998.000000	4.101895	3.493174	0.421044	0.642892	4.041277	4.999991	3.247383	3.036265	2.400262	1.995068	1.926352	2.574511	2.715858	2.363345	0.489527	4.999991	10348.000000		1
10737.285156	3364.130859	2.658183	3.512378	8981.342773	99998.000000	1419.121094	870.425354	190.846420	103.339172	51.356586	247.103073	305.644775	207.051468	1.685690	0.000000	4.030894	3.526873	0.424585	0.545601	3.953341	4.999991	3.152020	2.939732	2.280684	2.014265	1.710596	2.392878	2.485217	2.316078	0.226778	0.000000	10404.000000		1
34390.527344	9188.150391	2.537917	6.741053	20829.250000	99998.000000	3368.361572	2062.527832	494.181458	200.372086	118.245964	595.833862	836.112610	414.830719	4.188560	99998.000000	4.536439	3.963228	0.404477	0.828728	4.318674	4.999991	3.527419	3.314400	2.693887	2.301837	2.072786	2.775125	2.922265	2.617871	0.622065	4.999991	10470.000000		1
15244.950195	2571.585205	1.628214	1.048471	8835.346680	99998.000000	1386.156006	830.460083	199.265030	72.390770	45.127434	241.956314	326.691284	247.978851	3.901612	99998.000000	4.183126	3.410201	0.211711	0.020557	3.946223	4.999991	3.141812	2.919319	2.299431	1.859683	1.654441	2.383737	2.514138	2.394415	0.591244	4.999991	10492.000000		1
4427.416016	878.233398	2.476242	0.752432	1775.323853	36910.113281	190.858765	103.514946	12.667998	0.000000	0.000000	0.000000	4.289481	13.525278	0.365936	99998.000000	3.646150	2.943610	0.393793	0.000000	3.249278	4.567145	2.280712	2.015003	1.102708	0.000000	0.000000	0.000000	0.632405	1.131146	0.000000	4.999991	10514.000000		1
15336.342773	3896.908203	2.331306	4.674948	10616.593750	99998.000000	1747.915527	1048.890503	229.177292	75.533096	80.615097	296.334961	396.044556	302.681305	2.427201	0.000000	4.185722	3.590720	0.367599	0.669777	4.025985	4.999991	3.242520	3.020730	2.360172	1.878137	1.906416	2.471783	2.597744	2.480986	0.385106	0.000000	10551.000000		1
2904.450195	0.000000	2.004430	1.652884	1152.510376	31095.478516	123.586998	73.254211	29.314020	24.256689	10.706741	11.810719	36.625565	15.042478	0.279303	0.000000	3.463064	0.000000	0.301991	0.218242	3.061645	4.492697	2.091973	1.864833	1.467075	1.384832	1.029657	1.072276	1.563784	1.177319	0.000000	0.000000	10597.000000		0
6255.913086	2901.591553	2.029100	2.793867	6419.153809	89794.890625	1001.838867	607.693909	171.610062	98.960258	41.889507	181.330002	276.050140	163.018768	1.230277	0.000000	3.796291	3.462636	0.307303	0.446206	3.807478	4.953252	3.000798	2.783685	2.234543	1.995461	1.622105	2.258470	2.440988	2.212238	0.090003	0.000000	10624.000000		1
11153.722656	1849.114624	2.753779	2.035268	5715.185547	81346.804688	893.371460	530.742249	115.162224	51.208565	30.448837	101.350159	163.913055	72.227325	1.106090	99998.000000	4.047420	3.266964	0.439929	0.308622	3.757030	4.910340	2.951032	2.724884	2.061310	1.709343	1.483571	2.005824	2.214613	1.858702	0.043790	4.999991	10641.000000		1
13497.009766	2600.671143	1.754647	4.582436	7131.657715	96855.617188	1140.869263	688.120911	184.210220	74.432205	45.676338	210.687195	248.574020	187.330963	2.018609	0.000000	4.130238	3.415086	0.244190	0.661096	3.853190	4.986125	3.057236	2.837665	2.265314	1.871761	1.659691	2.323638	2.395456	2.272609	0.305052	0.000000	10678.000000		1
11656.421875	3863.863037	3.500043	6.512856	9292.643555	99998.000000	1410.326294	901.685181	224.311157	107.807510	66.877045	314.547516	386.509644	270.298950	1.475210	0.000000	4.066565	3.587022	0.544073	0.813771	3.968139	4.999991	3.149320	2.955055	2.350851	2.032649	1.825277	2.497686	2.587160	2.431844	0.168854	0.000000	10700.000000		1
15038.638672	5273.535645	2.578006	7.851199	13270.631836	99998.000000	2188.294922	1299.765015	321.569183	104.560333	99.937805	387.373108	503.451202	369.530579	1.943291	0.000000	4.177208	3.722102	0.411284	0.894936	4.122891	4.999991	3.340106	3.113865	2.507274	2.019367	1.999730	2.588130	2.701957	2.567650	0.288538	0.000000	10736.000000		1
12941.949219	2163.304443	2.164785	5.452050	10450.618164	99998.000000	1657.188843	1022.869995	261.923523	98.732063	77.327835	324.467896	426.518066	263.610321	2.556030	0.000000	4.112000	3.335118	0.335415	0.736560	4.019142	4.999991	3.219372	3.009820	2.418175	1.994458	1.888336	2.511172	2.629937	2.420962	0.407566	0.000000	10789.000000		1
16486.431641	5438.524902	3.237926	4.647194	12609.339844	99998.000000	1993.254761	1229.381836	276.148804	108.815887	81.364449	361.972351	438.495300	315.648407	3.119925	99998.000000	4.217127	3.735481	0.510267	0.667191	4.100692	4.999991	3.299563	3.089687	2.441143	2.036692	1.910435	2.558675	2.641965	2.499204	0.494144	4.999991	10859.000000		1
7852.358398	2196.433105	2.500912	4.085954	6248.295898	82337.156250	965.274963	599.565186	146.011948	33.680595	35.314976	143.088562	187.500565	126.824921	0.647554	99998.000000	3.895000	3.341718	0.398098	0.611293	3.795762	4.915596	2.984651	2.777836	2.164388	1.527380	1.547959	2.155605	2.273003	2.103204	0.000000	4.999991	10943.000000		1
8625.793945	2117.560303	3.182418	5.538395	4493.241699	64885.230469	636.856812	411.518768	102.142677	78.061760	27.614880	114.153839	154.069748	69.942276	0.243405	99998.000000	3.935799	3.325836	0.502757	0.743384	3.652560	4.812146	2.804042	2.614390	2.009207	1.892438	1.441143	2.057491	2.187717	1.844740	0.000000	4.999991	11008.000000		1
2962.557129	567.263000	2.556419	3.524713	1386.911499	28377.439453	164.998520	96.110886	20.105976	10.660485	9.386901	20.842991	23.868137	34.944927	0.461187	99998.000000	3.471667	2.753784	0.407632	0.547124	3.142049	4.452973	2.217480	1.982773	1.303325	1.027777	0.972522	1.318960	1.377819	1.543384	0.000000	4.999991	11037.000000		1
5079.694824	2050.004883	2.399149	4.773628	3663.432373	55663.550781	545.439392	324.495667	112.269676	69.513641	37.461258	134.148804	165.411743	126.572060	3.282116	99998.000000	3.705838	3.311755	0.380057	0.678849	3.563888	4.745571	2.736747	2.511209	2.050262	1.842070	1.573582	2.127587	2.218566	2.102338	0.516154	4.999991	11229.000000		1
5834.982422	2203.192627	1.930420	4.613273	5056.656250	72824.492188	782.480225	473.730103	119.778580	62.100330	33.976635	158.716949	231.582611	146.021194	0.864539	0.000000	3.766040	3.343052	0.285652	0.664009	3.703863	4.862278	2.893473	2.675531	2.078379	1.793094	1.531180	2.200623	2.364706	2.164416	0.000000	0.000000	11285.000000		1
8059.986328	2699.002197	2.285050	4.921647	5953.043457	84985.609375	912.724976	560.771729	113.524757	88.928856	45.102764	171.119751	227.453491	158.803299	2.034611	0.000000	3.906334	3.431203	0.358896	0.692110	3.774739	4.929346	2.960340	2.748786	2.055091	1.949043	1.654203	2.233300	2.356893	2.200860	0.308481	0.000000	11302.000000		1
5353.641602	1415.078369	2.007514	2.639680	2744.999268	43899.046875	362.567505	229.386993	48.127911	44.973248	9.932722	32.616703	61.653191	13.815149	1.046422	0.000000	3.728649	3.150780	0.302659	0.421551	3.438542	4.642455	2.559389	2.360569	1.682397	1.652954	0.997068	1.513440	1.789956	1.140356	0.019707	0.000000	11328.000000		1
17682.462891	4861.218262	1.702224	5.405794	12243.744141	99998.000000	1970.098877	1207.582886	281.650208	100.458954	76.467468	345.980072	428.072266	285.847168	1.922169	99998.000000	4.247543	3.686745	0.231017	0.732859	4.087914	4.999991	3.294488	3.081917	2.449710	2.001989	1.883477	2.539051	2.631517	2.456134	0.283792	4.999991	11388.000000		1
7569.000000	1927.734497	1.467860	3.385945	3235.350830	51423.906250	469.594818	284.721588	71.129517	47.020847	16.460997	61.520588	82.261818	31.401712	2.611771	99998.000000	3.879039	3.285047	0.166685	0.529680	3.509921	4.711165	2.671723	2.454420	1.852050	1.672290	1.216456	1.789020	1.915198	1.496953	0.416935	4.999991	11440.000000		1
7261.748535	1620.258057	1.418520	2.602675	3808.935303	58490.691406	551.283081	340.753143	95.262856	47.791782	20.809069	89.675125	118.600594	111.995224	1.247515	99998.000000	3.861041	3.209584	0.151835	0.415420	3.580804	4.767087	2.741375	2.532440	1.978924	1.679353	1.318253	1.952672	2.074087	2.049200	0.096046	4.999991	11461.000000		1
8114.272461	4432.057129	2.630429	7.228283	8776.110352	99998.000000	1361.470703	842.400330	198.068542	99.607849	61.955395	292.535797	397.500092	236.951401	0.656843	0.000000	3.909250	3.646605	0.420027	0.859035	3.943302	4.999991	3.134008	2.925519	2.296815	1.998294	1.792079	2.466179	2.599337	2.374659	0.000000	0.000000	11509.000000		1
7402.385254	2143.482178	1.384599	3.743659	8537.938477	99998.000000	1382.400024	832.692749	242.653229	108.646286	71.770935	291.407135	387.326843	261.032318	1.687727	0.000000	3.869372	3.331120	0.141324	0.573296	3.931353	4.999991	3.140634	2.920485	2.384986	2.036015	1.855949	2.464500	2.588078	2.416694	0.227302	0.000000	11571.000000		1
19664.595703	6248.077148	1.760815	4.644111	11219.011719	99998.000000	1826.029785	1099.241821	235.517456	103.036964	70.118050	299.776398	370.807251	316.962097	2.028502	99998.000000	4.293685	3.795746	0.245714	0.666903	4.049954	4.999991	3.261508	3.041093	2.372023	2.012993	1.845830	2.476797	2.569148	2.501007	0.307175	4.999991	11675.000000		1
17493.707031	1545.788818	0.928205	3.052901	7933.491699	99998.000000	1271.829468	758.414734	207.825485	53.657055	46.299255	215.460831	309.083130	119.682983	2.811112	99998.000000	4.242882	3.189150	0.000000	0.484713	3.899464	4.999991	3.104429	2.879907	2.317699	1.729627	1.665574	2.333368	2.490075	2.078032	0.448878	4.999991	11701.000000		1
8087.715332	2513.678711	2.137031	4.761292	7949.847656	99998.000000	1281.657349	765.254456	183.127823	52.886120	55.205090	201.775192	268.698486	210.095123	0.162605	0.000000	3.907826	3.400310	0.329811	0.677725	3.900359	4.999991	3.107772	2.883806	2.262754	1.723342	1.741979	2.304868	2.429265	2.322416	0.000000	0.000000	11805.000000		1
4954.359375	1456.832153	2.371395	2.605759	2931.876953	47623.734375	423.113617	256.258698	76.279366	35.392071	16.232801	60.592384	90.917870	47.255211	0.849271	99998.000000	3.694988	3.163409	0.375004	0.415934	3.467146	4.677824	2.626457	2.408679	1.882407	1.548906	1.210393	1.782418	1.958649	1.674450	0.000000	4.999991	11869.000000		1
11885.191406	1298.642578	2.932636	3.592556	5945.602539	79829.398438	877.471680	557.835999	156.817368	81.083824	23.285311	115.603195	162.716553	62.476547	2.269642	99998.000000	4.075006	3.113490	0.467258	0.555404	3.774196	4.902163	2.943233	2.746506	2.195394	1.908934	1.367082	2.062970	2.211432	1.795717	0.355957	4.999991	11890.000000		1
5437.473145	1523.736938	2.315888	4.055117	2736.133545	40957.972656	384.998627	237.244354	44.997917	17.534138	21.305552	67.493790	95.429382	47.884296	0.453951	99998.000000	3.735397	3.182910	0.364717	0.608003	3.437137	4.612339	2.585459	2.375196	1.653192	1.243884	1.328493	1.829264	1.979682	1.680193	0.000000	4.999991	11957.000000		1
11169.184570	5037.546387	2.133947	5.735754	12702.277344	99998.000000	2037.228882	1251.507568	320.372711	121.998871	93.757996	349.177917	461.651123	353.615417	4.921288	0.000000	4.048021	3.702219	0.329184	0.758591	4.103881	4.999991	3.309040	3.097434	2.505656	2.086356	1.972008	2.543047	2.664314	2.548531	0.692079	0.000000	12045.000000		1
19775.341797	5628.643555	2.519415	8.344597	12981.994141	99998.000000	2134.946289	1280.978882	310.279633	104.082352	107.933937	469.049011	525.102112	272.170776	2.810882	0.000000	4.296124	3.750404	0.401300	0.921405	4.113341	4.999991	3.329387	3.107542	2.491753	2.017377	2.033158	2.671218	2.720244	2.434841	0.448843	0.000000	12105.000000		1
6028.829590	1408.975708	1.276668	1.538786	8622.559570	99998.000000	1343.473999	828.628357	205.321487	94.408661	37.186806	229.442505	291.771027	176.463867	3.641183	99998.000000	3.780233	3.148904	0.106078	0.187178	3.935636	4.999991	3.128229	2.918360	2.312434	1.975012	1.570389	2.360674	2.465042	2.246656	0.561243	4.999991	12127.000000		1
25947.546875	6259.418945	2.648932	8.979847	21064.097656	99998.000000	3424.146484	2094.509277	538.241943	250.596939	153.434509	693.717896	886.226440	468.352081	1.642862	0.000000	4.414096	3.796534	0.423071	0.953269	4.323543	4.999991	3.534552	3.321082	2.730978	2.398976	2.185923	2.841183	2.947545	2.670573	0.215601	0.000000	12150.000000		1
5593.038574	504.487335	2.103110	4.311067	2849.229736	44664.613281	406.609467	253.927383	57.758427	41.007557	22.893677	85.478157	125.017853	56.278233	2.315049	99998.000000	3.747648	2.702850	0.322862	0.634585	3.454727	4.649963	2.609178	2.404710	1.761615	1.612864	1.359716	1.931855	2.096972	1.750340	0.364560	4.999991	12198.000000		1
7021.824219	1246.305298	2.285050	5.131341	5880.362793	86234.242188	919.620239	558.317078	138.169998	76.630905	46.357845	213.243622	280.805237	201.281799	0.311368	99998.000000	3.846450	3.095624	0.358896	0.710231	3.769404	4.935680	2.963609	2.746881	2.140414	1.884404	1.666123	2.328876	2.448405	2.303804	0.000000	4.999991	12220.000000		1
13457.420898	2675.448730	1.696056	3.281098	6282.957520	92868.968750	1017.131165	595.102966	178.844513	82.989578	28.028101	151.029190	193.492279	76.695663	1.109836	99998.000000	4.128962	3.427397	0.229440	0.516019	3.798164	4.967871	3.007377	2.774592	2.252476	1.919024	1.447594	2.179061	2.286664	1.884771	0.045259	4.999991	12241.000000		1
22572.027344	8577.234375	2.624262	5.603153	22879.316406	99998.000000	3713.339600	2286.212891	546.000610	207.609634	152.185593	708.603088	939.858826	649.170166	4.182242	0.000000	4.353570	3.933347	0.419007	0.748433	4.359443	4.999991	3.569765	3.359117	2.737193	2.317247	2.182374	2.850403	2.973063	2.812359	0.621409	0.000000	12280.000000		1
4872.461426	1616.656250	2.584173	5.424296	3992.007812	62538.460938	590.458862	360.310211	72.205742	41.858669	28.126781	101.066452	119.186501	83.603241	0.127113	99998.000000	3.687748	3.208618	0.412322	0.734343	3.601191	4.796147	2.771190	2.556677	1.858572	1.621785	1.449120	2.004607	2.076227	1.922223	0.000000	4.999991	12314.000000		1
3647.760742	853.739258	2.019849	2.010598	1376.741333	32194.322266	140.368698	100.721077	32.724636	35.105282	5.131341	19.544737	22.708652	43.915524	0.861301	99998.000000	3.562026	2.931325	0.305319	0.303325	3.138852	4.507779	2.147270	2.003120	1.514875	1.545372	0.710231	1.291030	1.356191	1.642618	0.000000	4.999991	12363.000000		1
7588.541504	908.167236	3.284182	5.374957	3741.975098	56262.511719	574.074951	337.798920	76.149841	43.872353	28.472160	67.173080	95.685333	59.855370	0.336788	99998.000000	3.880158	2.958166	0.516427	0.730375	3.573101	4.750219	2.758969	2.528658	1.881669	1.642191	1.454420	1.827195	1.980845	1.777103	0.000000	4.999991	12397.000000		1
7824.413574	1326.294434	2.118529	4.718120	1690.551880	42955.195312	199.961960	125.316978	62.587563	58.760643	22.702484	85.869789	102.404793	60.842167	2.044697	0.000000	3.893452	3.122640	0.326034	0.673769	3.228029	4.633016	2.300947	2.098010	1.796488	1.769086	1.356073	1.933840	2.010320	1.784205	0.310629	0.000000	12420.000000		1
14199.534180	4229.307617	2.137031	6.007123	12902.294922	99998.000000	2135.270020	1265.008179	292.452545	107.468292	74.071404	350.747528	448.215271	292.887329	3.037775	99998.000000	4.152274	3.626269	0.329811	0.778666	4.110667	4.999991	3.329453	3.102093	2.466055	2.031280	1.869651	2.544995	2.651487	2.466701	0.482556	4.999991	12438.000000		1
5273.939453	764.354004	2.923384	3.046734	2297.002930	42295.800781	328.504517	195.413437	49.777710	22.640810	12.856107	41.747654	36.961693	84.796646	0.383972	0.000000	3.722135	2.883295	0.465886	0.483835	3.361161	4.626297	2.516541	2.290954	1.697035	1.354892	1.109110	1.620632	1.567752	1.928379	0.000000	0.000000	12482.000000		1
2134.181641	505.696136	0.684590	1.023801	675.677979	26856.304688	36.819839	26.094597	40.409313	12.171516	10.823923	32.743137	40.137943	24.879604	0.277464	0.000000	3.329231	2.703890	0.000000	0.010216	2.829740	4.429046	1.566082	1.416551	1.606481	1.085345	1.034385	1.515120	1.603555	1.395844	0.000000	0.000000	12526.000000		1
10369.355469	1592.492065	3.481541	3.712821	5416.864746	79496.460938	801.210815	506.257385	112.186417	76.760422	38.432636	171.825928	201.423645	113.160873	1.313403	99998.000000	4.015752	3.202077	0.541772	0.569704	3.733748	4.900348	2.903747	2.704371	2.049940	1.885137	1.584700	2.235089	2.304111	2.053696	0.118398	4.999991	12541.000000		1
11452.154297	2075.861816	2.355976	4.138377	6749.360352	97839.687500	1025.108765	633.366028	149.771027	86.671562	46.422604	161.298035	227.801956	123.155273	0.083226	0.000000	4.058887	3.317199	0.372171	0.616830	3.829263	4.990515	3.010770	2.801655	2.175428	1.937877	1.666729	2.207629	2.357558	2.090453	0.000000	0.000000	12579.000000		1
13140.100586	1697.656738	3.524713	4.132210	5578.199707	85842.796875	884.971375	508.166229	132.462006	68.548431	29.292435	127.999825	170.228546	78.018593	2.952830	99998.000000	4.118598	3.229850	0.547124	0.616182	3.746494	4.933704	2.946929	2.706006	2.122091	1.835997	1.466756	2.107209	2.231032	1.892198	0.470238	4.999991	12598.000000		1
23513.615234	5374.491211	3.882427	5.464385	14617.544922	99998.000000	2378.928711	1449.474365	338.002441	168.492401	82.449921	411.546509	569.804016	274.597687	2.249752	99998.000000	4.371319	3.730337	0.589103	0.737541	4.164875	4.999991	3.376381	3.161211	2.528920	2.226580	1.916190	2.614419	2.755726	2.438697	0.352135	4.999991	12667.000000		1
10069.992188	3403.112305	2.975808	3.984190	6844.814453	91600.257812	1021.112244	647.150330	136.942673	57.767677	31.494225	167.767715	222.806290	152.867096	1.510914	0.000000	4.003029	3.531876	0.473605	0.600340	3.835362	4.961897	3.009073	2.811005	2.136539	1.761685	1.498231	2.224708	2.347927	2.184314	0.179240	0.000000	12692.000000		1
20361.285156	3546.888672	2.870961	4.869224	9888.421875	99998.000000	1580.699829	960.023376	213.141861	92.774277	58.393677	243.735626	333.358337	162.864578	1.674298	99998.000000	4.308805	3.549848	0.458027	0.687460	3.995127	4.999991	3.198849	2.982282	2.328669	1.967428	1.766366	2.386919	2.522911	2.211827	0.223833	4.999991	12717.000000		1
16175.144531	2318.114258	1.279752	4.375825	7409.212891	99998.000000	1155.520142	703.406982	176.007477	88.811676	60.012638	280.253265	386.599091	213.533493	1.339138	0.000000	4.208848	3.365135	0.107126	0.641060	3.869772	4.999991	3.062778	2.847207	2.245531	1.948470	1.778243	2.447551	2.587261	2.329466	0.126825	0.000000	12747.000000		1
15392.161133	1999.144653	4.190801	5.600070	8497.689453	99998.000000	1316.506714	809.435181	223.620392	91.173820	40.440151	189.554337	262.278137	137.898636	2.452432	0.000000	4.187300	3.300844	0.622297	0.748193	3.929301	4.999991	3.119423	2.908182	2.349511	1.959870	1.606813	2.277734	2.418762	2.139560	0.389597	0.000000	12763.000000		1
6971.414551	2053.535645	2.951138	3.685068	3898.339111	61347.835938	567.164307	349.100800	89.890984	42.521675	23.106455	87.535011	92.388809	80.824791	0.421925	0.000000	3.843321	3.312502	0.469990	0.566445	3.590880	4.787799	2.753709	2.542951	1.953716	1.628610	1.363733	1.942182	1.965619	1.907545	0.000000	0.000000	12799.000000		1
8789.814453	2662.154541	3.099157	5.291696	7364.686523	99998.000000	1142.568359	702.080994	170.469086	63.025452	45.441975	188.314667	268.205109	193.239410	0.130947	0.000000	3.943980	3.425233	0.491244	0.723595	3.867154	4.999991	3.057882	2.846387	2.231646	1.799516	1.657457	2.274884	2.428467	2.286096	0.000000	0.000000	12832.000000		1
12020.432617	1751.773315	2.969640	5.445883	6119.747559	84508.156250	939.057068	576.696167	162.855331	20.457523	26.199444	112.439285	154.134521	100.375694	1.227671	99998.000000	4.079920	3.243478	0.472704	0.736068	3.786733	4.926898	2.972692	2.760947	2.211802	1.310853	1.418292	2.050918	2.187900	2.001629	0.089082	4.999991	12868.000000		1
5352.470215	2954.745850	2.007514	5.812848	4525.978516	66055.382812	678.481140	415.925446	104.603500	31.188934	23.871222	114.252518	165.134216	144.824707	0.245524	0.000000	3.728554	3.470520	0.302659	0.764389	3.655713	4.819908	2.831538	2.619015	2.019546	1.494001	1.377875	2.057866	2.217837	2.160843	0.000000	0.000000	12900.000000		1
6355.252441	1374.376099	3.836171	4.785963	3181.875732	46939.664062	442.075531	277.283630	59.738186	28.546169	12.001911	43.190845	31.124176	8.578961	1.091217	99998.000000	3.803133	3.138106	0.583898	0.679969	3.502683	4.671540	2.645496	2.442924	1.776252	1.455548	1.079250	1.635392	1.493098	0.933435	0.037911	4.999991	12929.000000		1
13616.122070	3946.833984	2.019849	4.369658	8928.382812	99998.000000	1385.125977	860.026978	225.473724	105.550209	46.866661	204.683167	273.157593	140.091171	3.457936	0.000000	4.134053	3.596249	0.305319	0.640447	3.950773	4.999991	3.141489	2.934512	2.353096	2.023459	1.670864	2.311082	2.436413	2.146411	0.538817	0.000000	12947.000000		1
9917.463867	2101.108398	1.773150	4.847637	8106.270508	99998.000000	1227.994141	785.082886	166.392380	107.859932	38.284618	219.580704	277.406982	143.659058	2.112994	0.000000	3.996401	3.322448	0.248745	0.685530	3.908821	4.999991	3.089196	2.894916	2.221133	2.032860	1.583024	2.341594	2.443117	2.157333	0.324898	0.000000	13018.000000		1
8551.752930	2254.484375	2.334390	4.264811	4300.489746	63864.820312	637.674011	392.812805	102.879692	47.070187	27.858496	110.675385	132.455826	67.586304	0.130744	99998.000000	3.932055	3.353047	0.368173	0.629900	3.633518	4.805262	2.804599	2.594186	2.012330	1.672746	1.444958	2.044051	2.122071	1.829859	0.000000	4.999991	13072.000000		1
2271.158203	0.000000	2.775365	3.284182	1336.285767	32450.460938	140.001740	87.707695	30.649279	23.754040	13.534530	27.321926	48.013813	15.545127	1.190005	0.000000	3.356247	0.000000	0.443320	0.516427	3.125899	4.511221	2.146133	1.943038	1.486420	1.375737	1.131443	1.436511	1.681366	1.191594	0.075549	0.000000	13086.000000		0
11941.463867	1761.058472	2.217208	4.394328	6488.056641	94372.257812	996.485535	618.850830	174.360764	77.398758	51.547775	184.700531	259.555206	152.867096	1.445288	0.000000	4.077057	3.245774	0.345806	0.642892	3.812115	4.974844	2.998471	2.791586	2.241449	1.888734	1.712210	2.266468	2.414230	2.184314	0.159955	0.000000	13126.000000		1
10839.208984	1931.262329	3.167000	4.653362	4782.595215	78793.359375	750.359985	447.950073	112.408447	37.350243	31.346205	125.967644	156.508987	89.995834	0.686746	99998.000000	4.034997	3.285841	0.500648	0.667767	3.679664	4.896490	2.875270	2.651230	2.050799	1.572293	1.496185	2.100259	2.194539	1.954222	0.000000	4.999991	13204.000000		1
15202.499023	4043.657227	2.251129	3.934851	10668.114258	99998.000000	1720.954468	1038.714233	224.138474	134.235153	61.798126	264.859222	333.469330	212.744049	3.188487	99998.000000	4.181915	3.606774	0.352400	0.594928	4.028088	4.999991	3.235769	3.016496	2.350516	2.127866	1.790975	2.423015	2.523056	2.327857	0.503585	4.999991	13253.000000		1
8738.593750	2028.141113	2.448488	4.496091	4651.838379	67390.125000	690.806824	418.558929	86.690063	67.157661	33.122437	130.793701	215.352890	148.728714	1.921078	0.000000	3.941442	3.307098	0.388898	0.652835	3.667625	4.828596	2.839357	2.621757	1.937969	1.827096	1.520122	2.116587	2.333151	2.172395	0.283545	0.000000	13273.000000		1
7247.794434	4238.173340	2.923384	7.869701	15167.630859	99998.000000	2454.249023	1486.201782	361.031799	109.238365	97.008255	426.299133	573.883789	323.188141	3.177073	0.000000	3.860206	3.627179	0.465886	0.895958	4.180918	4.999991	3.389919	3.172078	2.557545	2.038375	1.986809	2.629714	2.758824	2.509455	0.502027	0.000000	13303.000000		1
7308.738281	1884.306274	5.325617	7.289958	4486.105957	71743.554688	677.543640	412.403809	121.530144	45.386467	33.850201	121.613403	159.589645	95.703835	1.771595	0.000000	3.863842	3.275151	0.726370	0.862725	3.651870	4.855783	2.830937	2.615323	2.084684	1.656926	1.529561	2.084981	2.203005	1.980929	0.248364	0.000000	13505.000000		1
15926.443359	3283.225830	2.365228	6.593033	16181.370117	99998.000000	2607.039062	1597.478394	373.101562	178.113663	102.278366	507.059174	702.571289	419.345306	2.937702	0.000000	4.202119	3.516301	0.373873	0.819085	4.209015	4.999991	3.416147	3.203435	2.571827	2.250697	2.009784	2.705059	2.846690	2.622572	0.468008	0.000000	13544.000000		1
14256.031250	3231.563965	2.396065	4.465254	7344.537598	99998.000000	1170.164795	685.373291	181.641464	81.216431	40.973637	241.216217	333.740723	221.520370	2.122244	99998.000000	4.153999	3.509413	0.379499	0.649846	3.865964	4.999991	3.068247	2.835927	2.259215	1.909644	1.612504	2.382406	2.523409	2.345414	0.326795	4.999991	13593.000000		1
9914.954102	2530.660889	2.852458	4.169215	9109.900391	99998.000000	1405.574341	864.964050	248.524673	79.011551	70.031708	386.719330	540.869263	272.917053	3.220429	99998.000000	3.996291	3.403234	0.455219	0.620054	3.959514	4.999991	3.147854	2.936998	2.395370	1.897691	1.845295	2.587396	2.733092	2.436031	0.507914	4.999991	13615.000000		1
12356.541016	4626.113770	2.849375	3.651147	8372.887695	99998.000000	1329.865479	783.497864	173.355453	82.175468	39.037048	196.699356	262.049957	156.820450	1.342522	99998.000000	4.091897	3.665216	0.454750	0.562429	3.922875	4.999991	3.123808	2.894038	2.238938	1.914742	1.591477	2.293803	2.418384	2.195403	0.127921	4.999991	13635.000000		1
9072.137695	1430.808472	3.028231	6.731802	4341.978027	62586.628906	637.331726	407.460571	106.691193	54.841209	40.609756	112.337517	130.753601	59.614838	0.546364	0.000000	3.957710	3.155581	0.481189	0.828131	3.637688	4.796482	2.804366	2.610085	2.028129	1.739107	1.608630	2.050525	2.116454	1.775354	0.000000	0.000000	13693.000000		1
10537.487305	1405.457153	2.050686	3.783747	5474.888184	77514.125000	803.921448	519.209106	117.138901	72.905754	26.695927	127.521851	169.682724	113.185547	1.928282	99998.000000	4.022737	3.147818	0.311899	0.577922	3.738375	4.889381	2.905214	2.715342	2.068701	1.862762	1.426445	2.105585	2.229638	2.053791	0.285171	4.999991	13711.000000		1
6602.947754	2807.148926	2.827788	5.082002	6545.919922	91536.414062	1027.418457	623.057068	139.101288	58.757557	27.189325	146.835312	207.063812	136.477020	1.334756	0.000000	3.819738	3.448266	0.451447	0.706035	3.815971	4.961594	3.011747	2.794528	2.143331	1.769064	1.434398	2.166831	2.316104	2.135060	0.125402	0.000000	13728.000000		1
10794.136719	3402.517090	2.439237	6.105803	10114.114258	99998.000000	1593.596069	979.808655	233.389679	64.900368	74.928680	300.954407	437.628784	146.422089	1.733945	0.000000	4.033188	3.531800	0.387254	0.785743	4.004928	4.999991	3.202378	2.991141	2.368082	1.812247	1.874648	2.478501	2.641106	2.165606	0.239035	0.000000	13748.000000		1
5014.603027	782.011475	2.291218	1.785485	2569.552979	45168.699219	323.178894	220.308456	48.180336	31.124176	17.164089	62.562893	67.062065	61.921474	0.372579	0.000000	3.700237	2.893213	0.360066	0.251756	3.409858	4.654838	2.509443	2.343031	1.682870	1.493098	1.234621	1.796317	1.826477	1.791841	0.000000	0.000000	13783.000000		1
6510.364746	1113.769287	1.927337	7.000087	5658.302734	81289.187500	855.682007	533.708862	112.248093	68.434334	38.142765	166.660660	243.973068	120.278145	1.120001	0.000000	3.813605	3.046795	0.284958	0.845103	3.752686	4.910033	2.932312	2.727304	2.050179	1.835274	1.581412	2.221833	2.387342	2.080187	0.049218	0.000000	13825.000000		1
8740.401367	2939.802246	2.192538	2.670518	6635.043457	90988.609375	1004.099243	629.267700	150.335342	75.021194	34.106152	158.303726	220.496567	169.349686	2.135379	0.000000	3.941531	3.468318	0.340947	0.426595	3.821844	4.958987	3.001777	2.798836	2.177061	1.875184	1.532833	2.199491	2.343402	2.228784	0.329475	0.000000	13849.000000		1
5064.263672	1654.311768	1.825573	4.206220	6402.285645	89715.039062	976.348694	604.597839	145.170090	45.142853	50.086086	183.892593	227.869797	164.313934	0.400434	99998.000000	3.704516	3.218617	0.261399	0.623892	3.806335	4.952865	2.989605	2.781466	2.161877	1.654589	1.699717	2.264564	2.357687	2.215674	0.000000	4.999991	13874.000000		1
10365.105469	3595.836670	2.985059	5.408878	10005.427734	99998.000000	1606.612427	974.877747	301.336792	116.657837	81.460045	378.356232	479.913025	384.375702	2.532321	99998.000000	4.015574	3.555800	0.474953	0.733107	4.000236	4.999991	3.205911	2.988950	2.479052	2.066914	1.910945	2.577901	2.681163	2.584756	0.403519	4.999991	13907.000000		1
6008.057617	1815.128662	2.679769	4.634860	2808.625977	46988.492188	371.266724	245.733887	74.688156	23.476503	22.825834	53.768070	76.402710	41.547211	0.098020	0.000000	3.778734	3.258907	0.428097	0.666037	3.448494	4.671991	2.569686	2.390465	1.873252	1.370633	1.358427	1.730524	1.883109	1.618542	0.000000	0.000000	13959.000000		1
7054.804688	2553.604004	4.517677	5.060415	3990.135986	65037.425781	585.527954	362.289978	124.638550	58.165482	28.321056	138.839172	162.602463	114.727417	0.621617	0.000000	3.848485	3.407154	0.654915	0.704186	3.600988	4.813163	2.767548	2.559056	2.095652	1.764665	1.452109	2.142512	2.211127	2.059667	0.000000	0.000000	13998.000000		1
7415.824219	736.951904	1.791652	4.243225	2911.703125	50172.863281	423.218475	249.446716	74.108406	20.173819	24.429379	73.615013	125.770287	130.852280	0.851856	341.509155	3.870159	2.867439	0.253254	0.627696	3.464147	4.700469	2.626565	2.396978	1.869867	1.304788	1.387912	1.866966	2.099578	2.116781	0.000000	2.533402	14016.000000		1
9932.145508	1808.014526	3.139246	3.638812	4600.602051	64354.000000	716.071899	423.249298	128.579575	35.802208	20.978674	93.338608	79.326096	31.654579	2.277065	99998.000000	3.997043	3.257202	0.496825	0.560960	3.662815	4.808576	2.854957	2.626596	2.109172	1.553910	1.321778	1.970061	1.899416	1.500437	0.357375	4.999991	14044.000000		1
1054.290161	29.116661	3.173167	2.541001	841.749634	24640.988281	56.882645	44.479847	37.929985	23.291479	11.782966	21.441235	26.902536	31.685415	1.599223	0.000000	3.022960	1.464142	0.501493	0.405005	2.925183	4.391658	1.754980	1.648163	1.578983	1.367197	1.071255	1.331250	1.429793	1.500859	0.203909	0.000000	14108.000000		0
23433.644531	5178.565430	1.486362	7.061762	13365.009766	99998.000000	2189.556396	1316.799561	347.583618	166.648331	88.848679	407.072021	517.738159	263.798431	1.864741	99998.000000	4.369840	3.714210	0.172125	0.848913	4.125969	4.999991	3.340356	3.119520	2.541059	2.221801	1.948651	2.609671	2.714110	2.421272	0.270618	4.999991	14145.000000		1
14413.567383	4613.023438	2.574922	4.631775	11141.832031	99998.000000	1751.631470	1084.618774	284.542755	105.420692	79.113319	341.989716	499.611938	249.637909	2.605907	99998.000000	4.158772	3.663986	0.410764	0.665747	4.046957	4.999991	3.243443	3.035277	2.454148	2.022926	1.898250	2.534013	2.698633	2.397310	0.415959	4.999991	14176.000000		1
18629.525391	5309.898926	2.238794	6.241487	15124.600586	99998.000000	2388.725830	1499.054688	362.869720	152.694412	102.540482	501.644104	633.523315	361.324768	3.155529	0.000000	4.270202	3.725086	0.350014	0.795288	4.179684	4.999991	3.378166	3.175817	2.559751	2.183823	2.010895	2.700396	2.801763	2.557898	0.499072	0.000000	14215.000000		1
9521.191406	1746.049927	2.476242	4.511510	7272.748047	99998.000000	1162.921021	702.558960	149.727844	73.695190	36.690323	171.360275	195.595383	115.088211	3.214685	0.000000	3.978691	3.242057	0.393793	0.654322	3.861699	4.999991	3.065550	2.846683	2.175303	1.867439	1.564552	2.233910	2.291359	2.061031	0.507138	0.000000	14278.000000		1
8346.937500	1178.389038	3.722073	6.562196	5580.614258	85489.796875	865.053467	525.120605	131.324097	48.470207	49.278145	156.663177	241.382736	137.059845	0.281194	0.000000	3.921527	3.071289	0.570785	0.817049	3.746682	4.931914	2.937043	2.720259	2.118344	1.685475	1.692654	2.194967	2.382706	2.136910	0.000000	0.000000	14322.000000		1
12703.085938	3628.768066	3.046734	3.595639	10895.595703	99998.000000	1731.580933	1061.829956	243.387161	155.568451	73.423820	320.329529	444.977325	279.281891	3.487444	99998.000000	4.103909	3.559759	0.483835	0.555776	4.037251	4.999991	3.238443	3.026055	2.386298	2.191921	1.865837	2.505597	2.648338	2.446043	0.542507	4.999991	14350.000000		1
10944.472656	3565.412598	3.552467	4.156880	6982.648438	90939.070312	1031.365723	650.890930	137.991135	74.937935	33.446232	159.891861	204.929855	116.182938	1.329911	99998.000000	4.039195	3.552110	0.550530	0.618767	3.844020	4.958751	3.013413	2.813508	2.139851	1.874702	1.524347	2.203826	2.311605	2.065142	0.123822	4.999991	14376.000000		1
22486.443359	4642.263184	2.291218	8.264420	18501.125000	99998.000000	2970.405273	1854.924316	401.767975	152.466217	100.076576	499.858643	703.860291	296.489136	3.668066	0.000000	4.351921	3.666730	0.360066	0.917212	4.267198	4.999991	3.472816	3.268326	2.603975	2.183174	2.000332	2.698847	2.847486	2.472009	0.564437	0.000000	14440.000000		1
15954.953125	4335.508301	2.408400	10.830091	13439.143555	99998.000000	2186.666748	1328.409912	344.040405	157.609894	126.568970	580.063599	750.264404	401.613800	2.317154	0.000000	4.202896	3.637040	0.381729	1.034632	4.128372	4.999991	3.339783	3.123332	2.536609	2.197583	2.102327	2.763476	2.875214	2.603809	0.364955	0.000000	14499.000000		1
8240.906250	1865.322754	3.857757	4.533096	7416.428711	97877.742188	1138.059937	697.430664	155.460526	71.373131	33.221119	172.707870	254.349854	143.538788	0.058254	4687.644531	3.915975	3.270754	0.586335	0.656395	3.870195	4.990684	3.056165	2.843501	2.191620	1.853535	1.521414	2.237312	2.405432	2.156969	0.000000	3.670955	14564.000000		1
7925.791504	3457.759277	2.578006	4.600938	10001.671875	99998.000000	1557.423706	958.854614	239.510910	72.739227	54.178207	264.520020	351.296448	194.716522	1.494933	0.000000	3.899043	3.538795	0.411284	0.662846	4.000072	4.999991	3.192407	2.981753	2.379325	1.861769	1.733825	2.422459	2.545674	2.289403	0.174622	0.000000	14583.000000		1
5552.903809	1550.099854	0.336128	2.732193	4661.416504	69736.679688	718.813354	441.745575	109.747177	96.733803	31.429466	112.975853	136.335175	95.309113	3.353623	99998.000000	3.744520	3.190360	0.000000	0.436511	3.668518	4.843461	2.856616	2.645172	2.040393	1.985578	1.497337	2.052986	2.134608	1.979134	0.525514	4.999991	14630.000000		1
8549.733398	2004.686157	2.201789	4.863056	5545.625977	80140.007812	875.562866	528.050171	132.810455	54.668522	59.997223	187.127441	265.207703	155.611618	0.866224	0.000000	3.931952	3.302046	0.342776	0.686909	3.743951	4.903850	2.942287	2.722675	2.123232	1.737737	1.778131	2.272137	2.423586	2.192042	0.000000	0.000000	14641.000000		1
6120.351562	1159.313110	2.248045	4.946317	4955.820801	68582.250000	749.308411	462.628662	115.365753	55.035484	32.918911	139.412750	187.784271	157.736328	0.871087	99998.000000	3.786776	3.064201	0.351805	0.694282	3.695116	4.836212	2.874660	2.665232	2.062077	1.740643	1.517445	2.144303	2.273659	2.197932	0.000000	4.999991	14672.000000		1
5129.432617	1179.647217	0.604413	3.444536	2836.367432	45657.441406	407.565430	245.983673	61.397240	14.613838	7.829613	48.161831	38.041000	63.185806	1.289199	99998.000000	3.710069	3.071752	0.000000	0.537131	3.452763	4.659512	2.610197	2.390906	1.788149	1.164764	0.893740	1.682703	1.580252	1.800619	0.110320	4.999991	14787.000000		1
8341.735352	649.108521	3.049818	4.138377	3764.776367	56006.671875	539.648132	339.414795	69.171341	25.684460	25.992834	84.744225	113.509338	87.615189	0.001323	99998.000000	3.921256	2.812317	0.484274	0.616830	3.575739	4.748240	2.732111	2.530731	1.839926	1.409670	1.414854	1.928110	2.055032	1.942579	0.000000	4.999991	14817.000000		1
14768.792969	3748.959717	1.692973	5.553813	8112.699707	99998.000000	1285.644653	778.107483	196.921387	49.941151	50.246441	204.636902	253.054688	166.389297	0.886603	99998.000000	4.169345	3.573911	0.228650	0.744591	3.909165	4.999991	3.109121	2.891040	2.294293	1.698459	1.701105	2.310984	2.403214	2.221125	0.000000	4.999991	14837.000000		1
20236.199219	7510.291504	2.334390	4.986405	10321.443359	99998.000000	1662.298584	998.533081	274.280060	98.596382	91.383514	354.740967	521.367737	256.406708	2.994596	99998.000000	4.306129	3.875657	0.368173	0.697788	4.013741	4.999991	3.220709	2.999362	2.438194	1.993861	1.960868	2.549911	2.717144	2.408929	0.476338	4.999991	14866.000000		1
17257.644531	3970.779297	1.649800	4.977154	9214.673828	99998.000000	1413.425537	877.095459	206.746185	82.986496	51.560112	249.893860	324.890381	214.307510	3.902367	0.000000	4.236981	3.598876	0.217431	0.696981	3.964480	4.999991	3.150273	2.943047	2.315438	1.919007	1.712314	2.397756	2.511737	2.331037	0.591328	0.000000	14886.000000		1
16460.525391	3379.851562	2.285050	4.163047	9949.396484	99998.000000	1507.288330	947.953613	227.768021	62.689323	33.369137	203.024109	278.985840	141.993835	0.617092	0.000000	4.216444	3.528898	0.358896	0.619411	3.997797	4.999991	3.178196	2.976787	2.357493	1.797194	1.523345	2.307548	2.445582	2.152270	0.000000	0.000000	14908.000000		1
20953.564453	7378.671387	1.233495	4.144545	11487.864258	99998.000000	1760.077759	1114.293579	307.084869	96.807808	90.998047	420.273499	578.145508	308.716156	4.718465	0.000000	4.321258	3.867978	0.091138	0.617477	4.060239	4.999991	3.245532	3.047000	2.487258	1.985910	1.959032	2.623532	2.762037	2.489559	0.673801	0.000000	14938.000000		1
11369.026367	3205.154785	2.285050	7.169693	9481.602539	99998.000000	1483.259888	906.970764	239.409149	106.731285	76.467468	320.677979	382.232513	273.882263	0.287843	99998.000000	4.055723	3.505849	0.358896	0.855501	3.976882	4.999991	3.171217	2.957593	2.379141	2.028292	1.883477	2.506069	2.582328	2.437564	0.000000	4.999991	14979.000000		1
9548.630859	1893.773315	2.750695	3.561718	6033.667969	89765.343750	931.961365	545.932800	135.484055	74.771416	42.999653	166.888855	219.759552	123.685677	2.003120	99998.000000	3.979941	3.277328	0.439442	0.551660	3.780581	4.953109	2.969398	2.737139	2.131888	1.873736	1.633465	2.222427	2.341948	2.092319	0.301707	4.999991	15024.000000		1
8381.497070	1514.023193	2.383730	3.558635	4548.107422	68347.867188	641.389893	394.619873	93.733322	61.887554	2.667434	57.172516	75.218559	34.096901	1.687730	0.000000	3.923321	3.180133	0.377257	0.551283	3.657831	4.834725	2.807122	2.596179	1.971894	1.791603	0.426094	1.757187	1.876325	1.532715	0.227303	0.000000	15047.000000		1
10823.041016	2278.926025	2.914133	5.313282	6393.555664	89960.710938	960.926941	609.661316	154.433640	96.826317	56.250477	232.026672	320.076660	178.832184	1.079652	99998.000000	4.034349	3.357730	0.464509	0.725363	3.805743	4.954053	2.982690	2.785089	2.188742	1.985993	1.750126	2.365538	2.505254	2.252446	0.033284	4.999991	15082.000000		1
9717.628906	2352.103271	2.519415	5.156011	6784.311523	94222.046875	1066.995239	642.438354	133.069489	48.997524	49.524845	200.850067	268.100250	170.200790	3.374937	99998.000000	3.987560	3.371456	0.401300	0.712314	3.831506	4.974153	3.028162	2.807832	2.124079	1.690174	1.694823	2.302872	2.428297	2.230962	0.528266	4.999991	15109.000000		1
8910.894531	2051.028564	2.747611	3.916348	7059.556641	98778.585938	1113.908081	683.026550	168.473892	51.054379	48.380775	226.176819	285.989014	163.166779	1.128905	99998.000000	3.949921	3.311972	0.438955	0.592881	3.848778	4.994663	3.046849	2.834438	2.226533	1.708033	1.684673	2.354448	2.456349	2.212632	0.052658	4.999991	15168.000000		1
9471.071289	1972.007812	2.963473	4.388160	4560.109375	75383.906250	686.945984	423.323334	153.927902	84.981674	35.345814	130.846115	181.749390	93.838173	0.519116	0.000000	3.976399	3.294909	0.471801	0.642282	3.658975	4.877279	2.836923	2.626672	2.187317	1.929325	1.548338	2.116761	2.259473	1.972380	0.000000	0.000000	15220.000000		1
10492.470703	1832.005981	1.699140	4.348072	6366.468262	87109.460938	950.951050	602.288086	148.580704	46.527451	37.640114	160.915649	256.548553	137.571747	1.411216	0.000000	4.020878	3.262927	0.230229	0.638297	3.803899	4.940065	2.978158	2.779804	2.171962	1.667709	1.575651	2.206598	2.409170	2.138529	0.149594	0.000000	15240.000000		1
18168.798828	3357.839844	3.537048	4.428249	10117.987305	99998.000000	1605.178589	988.995117	247.547134	79.652969	76.791260	293.793945	410.494965	245.508774	2.040592	99998.000000	4.259326	3.526060	0.548641	0.646232	4.005094	4.999991	3.205523	2.995194	2.393658	1.901202	1.885312	2.468043	2.613308	2.390067	0.309756	4.999991	15299.000000		1
9083.802734	2221.667236	2.198706	3.339689	5775.549805	82963.664062	909.110840	538.537964	132.933807	64.400803	36.881516	140.606155	206.696838	115.365753	1.065309	0.000000	3.958268	3.346679	0.342167	0.523706	3.761593	4.918888	2.958617	2.731216	2.123636	1.808891	1.566809	2.148004	2.315334	2.062077	0.027476	0.000000	15321.000000		1
10385.939453	3263.273926	1.828657	1.159486	7670.300781	98500.304688	1178.811523	727.453979	201.633347	75.116791	42.706699	178.292526	222.127869	130.050522	2.362329	99998.000000	4.016446	3.513654	0.262132	0.064265	3.884812	4.993438	3.071444	2.861805	2.304562	1.875737	1.630496	2.251133	2.346603	2.114112	0.373340	4.999991	15351.000000		1
12058.420898	1614.691895	4.184633	5.822099	5588.249512	81876.226562	865.509888	512.030151	131.428940	74.681984	36.730412	174.416260	225.143768	139.560760	0.385755	0.000000	4.081290	3.208090	0.621657	0.765080	3.747276	4.913158	2.937272	2.709296	2.118691	1.873216	1.565026	2.241587	2.352460	2.144763	0.000000	0.000000	15364.000000		1
16890.769531	3950.599365	2.550252	6.636206	7478.775879	99998.000000	1180.078979	710.212769	182.665268	84.475937	54.594509	229.013855	296.365784	170.641769	1.939735	0.000000	4.227649	3.596663	0.406583	0.821920	3.873831	4.999991	3.071911	2.851388	2.261656	1.926733	1.737149	2.359862	2.471828	2.232085	0.287742	0.000000	15398.000000		1
11928.120117	3442.741455	1.896499	5.001824	10177.768555	99998.000000	1573.076782	1000.719482	252.626053	76.920776	66.099937	334.224854	450.904266	234.484406	2.002186	99998.000000	4.076572	3.536904	0.277953	0.699128	4.007653	4.999991	3.196750	3.000312	2.402478	1.886044	1.820201	2.524039	2.654084	2.370114	0.301504	4.999991	15458.000000		1
5881.522461	1554.315308	2.288134	1.791652	3704.726562	58715.359375	565.400391	333.123962	64.138680	34.864750	13.028796	75.264809	87.975983	80.908051	2.072415	99998.000000	3.769490	3.191539	0.359481	0.253254	3.568756	4.768752	2.752356	2.522606	1.807120	1.542387	1.114904	1.876592	1.944364	1.907992	0.316477	4.999991	15482.000000		1
17146.703125	6463.593750	3.478457	6.725634	15114.054688	99998.000000	2448.374512	1493.904907	396.639740	192.804596	123.929291	578.558716	759.589600	414.389740	2.174561	0.000000	4.234180	3.810474	0.541387	0.827733	4.179381	4.999991	3.388878	3.174323	2.598396	2.285117	2.093174	2.762347	2.880579	2.617409	0.337371	0.000000	15520.000000		1
8963.349609	1771.851562	2.285050	1.507948	5166.640625	74619.335938	777.163818	470.263977	121.338951	68.061195	18.662786	92.909966	112.260422	84.303253	0.703494	0.000000	3.952470	3.248427	0.358896	0.178386	3.713208	4.872851	2.890512	2.672342	2.084000	1.832900	1.270977	1.968062	2.050227	1.925844	0.000000	0.000000	15570.000000		1
10392.326172	1970.379517	1.840992	4.341904	5333.298340	78624.859375	816.200867	506.504089	130.534668	97.699013	35.715862	169.192413	237.472549	145.413696	0.732518	0.000000	4.016713	3.294550	0.265052	0.637680	3.726996	4.895560	2.911797	2.704583	2.115726	1.989890	1.552861	2.228381	2.375613	2.162605	0.000000	0.000000	15613.000000		1
28507.185547	5446.863281	1.486362	7.444145	19716.179688	99998.000000	3225.547607	1968.544678	483.653595	199.110840	123.056595	593.058472	784.059082	464.892120	3.793049	99998.000000	4.454954	3.736146	0.172125	0.871815	4.294823	4.999991	3.508604	3.294145	2.684534	2.299095	2.090105	2.773098	2.894349	2.667352	0.578988	4.999991	15651.000000		1
7860.996094	1670.165283	1.840992	5.359538	3922.010010	59979.781250	591.380920	357.328217	98.405190	76.242355	19.526234	63.774799	83.593987	58.973419	0.362220	0.000000	3.895478	3.222759	0.265052	0.729127	3.593509	4.778005	2.771867	2.553067	1.993018	1.882196	1.290619	1.804649	1.922175	1.770656	0.000000	0.000000	15723.000000		1
15917.084961	4988.755371	1.335259	4.748958	11421.373047	99998.000000	1835.721924	1121.993652	232.853119	106.462997	67.503044	297.691803	382.966431	214.396942	3.190951	0.000000	4.201864	3.697992	0.125565	0.676598	4.057718	4.999991	3.263807	3.049990	2.367082	2.027199	1.829323	2.473767	2.583161	2.331218	0.503920	0.000000	15800.000000		1
4291.879883	1691.341309	2.429986	3.028231	4823.205078	78567.523438	746.067444	448.690155	125.643852	51.464516	39.663048	132.082703	197.787918	100.141335	0.173933	99998.000000	3.632648	3.228231	0.385604	0.481189	3.683336	4.895243	2.872778	2.651947	2.099141	1.711508	1.598386	2.120846	2.296200	2.000613	0.000000	4.999991	15846.000000		1
7390.479004	983.780518	2.556419	2.966557	3650.829102	55373.042969	553.515686	329.892212	96.823227	52.364967	20.130646	73.898712	122.402840	54.736362	0.193458	99998.000000	3.868673	2.992898	0.407632	0.472253	3.562392	4.743299	2.743130	2.518372	1.985980	1.719041	1.303858	1.868637	2.087791	1.738276	0.000000	4.999991	15887.000000		1
6424.025879	1378.795044	2.423819	5.001824	3635.089600	53023.976562	528.565186	330.160492	85.003258	45.630081	30.269979	80.565758	132.428070	40.686848	0.647332	0.000000	3.807807	3.139500	0.384500	0.699128	3.560515	4.724473	2.723099	2.518725	1.929436	1.659251	1.481012	1.906150	2.121980	1.609454	0.000000	0.000000	15944.000000		1
27656.560547	7791.812012	3.339689	7.246786	20997.023438	99998.000000	3386.521729	2099.958252	470.254730	184.910233	119.883430	547.715149	740.865173	352.659454	3.368879	0.000000	4.441798	3.891639	0.523706	0.860145	4.322158	4.999991	3.529754	3.322211	2.672333	2.266961	2.078759	2.738555	2.869739	2.547355	0.527485	0.000000	15963.000000		1
13330.715820	3192.138428	1.680638	5.125174	8907.950195	99998.000000	1360.317383	856.193909	198.009949	89.027534	61.128952	265.762787	302.012115	226.371094	1.185015	0.000000	4.124854	3.504082	0.225474	0.709709	3.949778	4.999991	3.133640	2.932572	2.296687	1.949524	1.786247	2.424494	2.480024	2.354821	0.073724	0.000000	15997.000000		1
3613.953613	778.101318	2.710606	4.736623	2328.457031	44910.968750	286.621185	190.501038	72.918083	43.082912	34.146240	119.516464	154.997955	102.296867	1.089784	0.000000	3.557983	2.891036	0.433066	0.675469	3.367068	4.652352	2.457308	2.279897	1.862835	1.634305	1.533343	2.077428	2.190326	2.009862	0.037340	0.000000	16049.000000		1
34889.597656	5780.622559	0.977545	5.630907	23790.511719	99998.000000	3825.445801	2375.937500	582.586121	208.577927	161.322708	715.757324	934.499268	505.723907	3.925247	0.000000	4.542696	3.761975	0.000000	0.750578	4.376404	4.999991	3.582682	3.375835	2.765360	2.319268	2.207695	2.854766	2.970579	2.703913	0.593867	0.000000	16093.000000		1
8054.919922	2150.371094	3.068320	5.544562	6336.034668	88973.070312	947.108704	590.483521	130.849197	52.059677	43.881603	164.409531	215.328232	151.504089	0.811454	99998.000000	3.906061	3.332513	0.486901	0.743867	3.801818	4.949259	2.976400	2.771208	2.116771	1.716501	1.642282	2.215927	2.333101	2.180424	0.000000	4.999991	16122.000000		1
34838.835938	9257.078125	1.788568	10.864012	28901.841797	99998.000000	4740.508301	2893.829834	658.054443	248.450668	166.302948	674.660339	926.219421	451.416168	4.826589	99998.000000	4.542064	3.966474	0.252506	1.035990	4.460926	4.999991	3.675825	3.461473	2.818262	2.395240	2.220900	2.829085	2.966714	2.654577	0.683640	4.999991	16157.000000		1
11640.176758	1623.020996	3.475374	6.087300	6812.765137	90477.601562	1030.604004	651.760498	161.076004	89.261902	42.934895	198.173386	298.832794	122.692711	1.013081	0.000000	4.065959	3.210324	0.541001	0.784425	3.833323	4.956541	3.013092	2.814088	2.207031	1.950666	1.632810	2.297045	2.475428	2.088819	0.005644	0.000000	16310.000000		1
15006.148438	4353.970703	4.159964	6.025626	11919.612305	99998.000000	1931.530640	1173.097412	272.769012	114.406708	75.249390	332.744659	375.201569	320.570068	2.303195	0.000000	4.176269	3.638885	0.619090	0.780002	4.076262	4.999991	3.285902	3.069334	2.435795	2.058451	1.876503	2.522111	2.574265	2.505923	0.362331	0.000000	16357.000000		1
9068.692383	661.196777	2.420735	3.287266	3659.118164	50342.347656	494.517609	323.869659	80.183372	35.857716	17.016071	47.970638	67.721985	62.325443	0.498027	99998.000000	3.957545	2.820331	0.383947	0.516835	3.563376	4.701933	2.694182	2.510370	1.904084	1.554583	1.230859	1.680976	1.830730	1.794665	0.000000	4.999991	16386.000000		1
15460.617188	7018.916504	1.668303	2.630429	12266.659180	99998.000000	1908.877441	1206.173584	293.855621	128.992798	89.292740	463.689453	561.777039	344.928528	3.536695	99998.000000	4.189227	3.846270	0.222275	0.420027	4.088727	4.999991	3.280778	3.081410	2.468134	2.110565	1.950816	2.666227	2.749564	2.537729	0.548598	4.999991	16428.000000		1
5192.553711	1493.164795	1.353761	3.429117	2191.937012	41108.351562	301.228851	181.243668	45.586910	37.448925	17.620483	35.799122	23.393242	40.819450	0.601188	0.000000	3.715381	3.174108	0.131542	0.535182	3.340828	4.613930	2.478897	2.258263	1.658840	1.573439	1.246018	1.553872	1.369090	1.610867	0.000000	0.000000	16491.000000		1
10331.080078	1113.892700	1.720726	3.080655	5950.037109	89962.507812	890.796509	562.584961	137.109192	59.883121	30.121960	170.746613	219.716385	98.383598	0.729191	99998.000000	4.014146	3.046843	0.235712	0.488643	3.774520	4.954062	2.949779	2.750188	2.137067	1.777304	1.478883	2.232352	2.341862	1.992923	0.000000	4.999991	16529.000000		1
8364.037109	1262.044800	3.919432	3.250261	4584.079590	71365.757812	708.929932	419.628998	128.561066	48.997524	31.367790	138.570877	143.899582	129.683548	2.593004	99998.000000	3.922416	3.101075	0.593223	0.511918	3.661252	4.853490	2.850603	2.622865	2.109109	1.690174	1.496484	2.141672	2.158060	2.112885	0.413803	4.999991	16558.000000		1
11163.569336	3660.012451	2.470075	3.083739	6469.394043	87401.492188	1023.992432	613.275452	150.646805	39.897411	36.196926	160.092300	229.522675	169.241745	0.536093	99998.000000	4.047803	3.563483	0.392710	0.489078	3.810863	4.941519	3.010297	2.787656	2.177960	1.600945	1.558672	2.204370	2.360826	2.228508	0.000000	4.999991	16587.000000		1
9928.954102	1333.269897	2.713690	5.877606	7403.917969	98826.984375	1147.767578	711.600464	152.746826	92.765030	51.072880	219.278488	249.887680	166.281357	0.654940	99998.000000	3.996903	3.124918	0.433560	0.769200	3.869462	4.994875	3.059854	2.852236	2.183972	1.967384	1.708190	2.340996	2.397745	2.220844	0.000000	4.999991	16638.000000		1
9214.831055	3762.377197	2.343642	2.436154	6557.829590	93342.554688	1012.869385	620.411255	143.782410	87.294479	26.156273	152.694412	189.566666	109.321625	4.204163	99998.000000	3.964487	3.575462	0.369891	0.386705	3.816760	4.970080	3.005553	2.792680	2.157706	1.940987	1.417576	2.183823	2.277762	2.038706	0.623680	4.999991	16655.000000		1
3797.972656	963.582031	1.729977	3.947186	2354.854004	39828.082031	320.449799	201.306473	50.073750	36.789001	13.839820	39.777145	46.730976	49.392242	1.144858	99998.000000	3.579552	2.983889	0.238040	0.596288	3.371964	4.600189	2.505760	2.303858	1.699610	1.565718	1.141130	1.599634	1.669605	1.693659	0.058752	4.999991	16699.000000		1
14674.328125	3173.528076	2.815454	4.533096	7629.835938	99008.171875	1202.269531	734.543457	160.668961	96.897240	50.338951	202.598557	263.536316	184.333572	2.227345	0.000000	4.166558	3.501542	0.449548	0.656395	3.882515	4.995671	3.080002	2.866018	2.205932	1.986311	1.701904	2.306636	2.420841	2.265604	0.347788	0.000000	16720.000000		1
10937.191406	2719.185303	1.828657	4.274062	10077.701172	99998.000000	1579.046875	973.628845	249.533051	109.204437	61.536007	278.147064	432.784241	237.429382	2.088731	0.000000	4.038906	3.434439	0.262132	0.630841	4.003362	4.999991	3.198395	2.988394	2.397128	2.038240	1.789129	2.444274	2.636271	2.375535	0.319883	0.000000	16758.000000		1
3860.045410	1624.519775	1.628214	2.618094	5010.677734	79646.851562	746.801331	452.785370	121.388290	62.100330	28.632515	140.991623	182.267456	127.845642	0.171144	0.000000	3.586592	3.210725	0.211711	0.417985	3.699897	4.901169	2.873205	2.655892	2.084177	1.793094	1.456859	2.149193	2.260709	2.106686	0.000000	0.000000	16780.000000		1
19660.474609	5025.738770	2.433070	6.839733	15022.895508	99998.000000	2374.182861	1474.070312	395.301392	145.688156	84.660965	435.837128	596.817566	270.302032	2.635173	0.000000	4.293594	3.701200	0.386155	0.835039	4.176754	4.999991	3.375514	3.168518	2.596928	2.163424	1.927683	2.639324	2.775842	2.431849	0.420809	0.000000	16805.000000		1
12544.713867	2268.805176	2.408400	3.416783	6550.780273	87898.015625	970.693115	613.124329	123.102852	53.404186	36.449791	154.563156	233.913925	99.669518	2.017960	6184.345703	4.098461	3.355797	0.381729	0.533617	3.816293	4.943979	2.987082	2.787549	2.090268	1.727575	1.561695	2.189106	2.369056	1.998562	0.304912	3.791294	16833.000000		1
22804.505859	2902.618408	2.405316	3.777580	16774.033203	99998.000000	2685.011230	1667.587280	410.587494	147.405792	116.330963	470.270172	628.851440	367.880768	3.536681	99998.000000	4.358021	3.462790	0.381172	0.577214	4.224638	4.999991	3.428946	3.222089	2.613406	2.168514	2.065695	2.672348	2.798548	2.565707	0.548596	4.999991	16911.000000		1
11172.496094	1350.726929	2.476242	5.174514	8022.263184	99998.000000	1233.853271	768.708252	184.534012	53.447361	61.508255	185.872360	256.335785	152.817764	1.125931	0.000000	4.048150	3.130568	0.393793	0.713870	3.904297	4.999991	3.091264	2.885761	2.266076	1.727926	1.788933	2.269215	2.408809	2.184174	0.051512	0.000000	16940.000000		1
17981.626953	3482.244141	2.217208	5.923862	12815.305664	99998.000000	2089.877441	1268.095093	300.658356	124.885254	86.101067	374.877777	510.448181	261.855682	2.457054	0.000000	4.254829	3.541859	0.345806	0.772605	4.107729	4.999991	3.320121	3.103152	2.478073	2.096511	1.935009	2.573890	2.707952	2.418062	0.390415	0.000000	16992.000000		1
7861.140625	1556.029907	3.327354	3.037483	2665.053467	44580.378906	386.682343	230.339859	67.728157	23.269892	16.935894	37.390331	39.148064	47.736275	0.966516	99998.000000	3.895486	3.192018	0.522099	0.482514	3.425706	4.649144	2.587354	2.362369	1.830769	1.366794	1.228808	1.572759	1.592710	1.678849	0.000000	4.999991	17032.000000		1
22145.330078	3667.376465	3.265679	6.728718	9328.167969	99998.000000	1495.218628	905.478210	228.946014	122.634125	77.232239	336.115204	458.046234	246.338303	3.451260	99998.000000	4.345282	3.564356	0.513974	0.827932	3.969796	4.999991	3.174705	2.956878	2.359733	2.088611	1.887799	2.526488	2.660909	2.391532	0.537978	4.999991	17158.000000		1
19160.244141	2822.441162	2.877128	4.616357	11466.928711	99998.000000	1773.439697	1125.243896	258.633179	130.574753	69.556808	309.758484	447.623169	215.263474	2.184165	99998.000000	4.282401	3.450625	0.458959	0.664299	4.059447	4.999991	3.248816	3.051247	2.412684	2.115859	1.842340	2.491023	2.650913	2.332970	0.339285	4.999991	17271.000000		1
24993.607422	5269.579102	6.491270	4.761292	15194.354492	99998.000000	2471.114014	1500.245117	364.488678	162.488358	103.120224	475.617371	626.526306	372.250427	3.499852	99998.000000	4.397829	3.721776	0.812330	0.677725	4.181682	4.999991	3.392893	3.176162	2.561684	2.210822	2.013344	2.677258	2.796939	2.570835	0.544050	4.999991	17300.000000		1
24570.064453	5267.525391	2.525582	6.827398	12500.493164	99998.000000	2003.036377	1217.552612	332.069336	148.167480	105.112320	460.402191	616.602844	345.403412	2.465700	0.000000	4.390406	3.721607	0.402361	0.834255	4.096927	4.999991	3.301689	3.085488	2.521229	2.170753	2.021654	2.663137	2.790005	2.538327	0.391940	0.000000	17334.000000		1
12117.742188	3292.689697	2.833956	2.812370	9331.837891	99998.000000	1446.896362	885.347534	197.183502	96.619705	62.612232	260.082520	419.758514	221.264420	2.559605	0.000000	4.083422	3.517551	0.452393	0.449072	3.969967	4.999991	3.160437	2.947114	2.294871	1.985066	1.796659	2.415111	2.622999	2.344912	0.408173	0.000000	17375.000000		1
9914.827148	1580.894043	1.989012	4.175382	5014.313477	65998.960938	739.560730	456.374847	87.229721	32.706135	23.772543	107.079742	144.732193	50.061417	0.465287	0.000000	3.996285	3.198903	0.298637	0.620696	3.700212	4.819537	2.868974	2.659322	1.940665	1.514629	1.376076	2.029707	2.160565	1.699503	0.000000	0.000000	17415.000000		1
6315.462891	1843.483643	2.611927	2.978892	4911.683594	78127.140625	716.626953	442.013855	132.354065	80.584259	20.025799	115.063545	164.523636	77.778061	1.417894	99998.000000	3.800405	3.265639	0.416961	0.474055	3.691230	4.892802	2.855293	2.645436	2.121737	1.906250	1.301590	2.060938	2.216228	1.890857	0.151644	4.999991	17438.000000		1
10795.247070	2048.607910	3.129995	4.073619	5809.967285	82411.453125	877.113953	528.022400	100.474373	49.278145	35.339645	138.944016	229.260559	96.157143	0.412601	99998.000000	4.033233	3.311459	0.495544	0.609980	3.764174	4.915987	2.943056	2.722652	2.002055	1.692654	1.548262	2.142840	2.360329	1.982982	0.000000	4.999991	17454.000000		1
16820.708984	5063.045898	2.380646	4.563933	9744.475586	99998.000000	1524.856445	939.161865	229.041611	99.225464	68.557678	253.218124	349.140900	193.677292	4.814901	99998.000000	4.225844	3.704412	0.376695	0.659339	3.988759	4.999991	3.183229	2.972740	2.359914	1.996623	1.836056	2.403495	2.543001	2.287079	0.682587	4.999991	17482.000000		1
8969.156250	2070.015137	2.352893	3.897846	5264.139648	74817.460938	829.328369	484.779144	104.449318	71.413223	32.514942	128.348297	154.356537	104.649757	0.517358	0.000000	3.952752	3.315974	0.371602	0.590825	3.721327	4.874003	2.918726	2.685544	2.018906	1.853779	1.512083	2.108390	2.188525	2.019738	0.000000	0.000000	17517.000000		1
15966.199219	3128.083008	0.595162	3.089906	8895.636719	99998.000000	1390.652100	868.781738	221.659134	94.368576	51.812977	238.971252	322.534393	170.866882	2.396275	0.000000	4.203202	3.495278	0.000000	0.489945	3.949177	4.999991	3.143219	2.938911	2.345686	1.974827	1.714439	2.378346	2.508576	2.232658	0.379537	0.000000	17598.000000		1
13316.444336	4345.882324	3.318103	6.327832	11013.196289	99998.000000	1754.369873	1077.353516	270.076935	109.343208	72.837906	320.351105	368.115143	303.822266	2.958313	99998.000000	4.124388	3.638078	0.520890	0.801255	4.041914	4.999991	3.244121	3.032358	2.431488	2.038792	1.862357	2.505626	2.565984	2.482620	0.471044	4.999991	17659.000000		1
33081.210938	6557.736816	3.241009	8.350764	21427.966797	99998.000000	3450.854736	2131.319824	456.892914	184.626526	126.383949	597.782776	760.345154	371.507263	3.967433	0.000000	4.519581	3.816754	0.510680	0.921726	4.330981	4.999991	3.537927	3.328649	2.659814	2.266294	2.101692	2.776543	2.881011	2.569967	0.598510	0.000000	17702.000000		1
7669.369141	1158.141235	1.107062	4.144545	3841.197510	60428.148438	552.461060	353.001740	103.641373	62.433376	24.395456	85.829704	113.093033	87.451744	0.643652	0.000000	3.884760	3.063761	0.044172	0.617477	3.584467	4.781240	2.742302	2.547777	2.015533	1.795417	1.387309	1.933638	2.053436	1.941769	0.000000	0.000000	17747.000000		1
5369.310547	1062.721191	3.512378	5.285528	6477.134277	88160.781250	949.982727	616.929688	135.181854	83.230110	25.810894	138.731232	167.730713	124.706398	0.250201	99998.000000	3.729918	3.026419	0.545601	0.723088	3.811383	4.945275	2.977716	2.790236	2.130919	1.920280	1.411803	2.142174	2.224612	2.095889	0.000000	4.999991	17780.000000		1
10430.258789	1073.770142	1.255082	2.880212	4762.865234	69618.257812	718.878113	444.323578	101.855888	16.880386	31.910528	102.784096	130.408234	70.062546	0.940982	0.000000	4.018295	3.030911	0.098672	0.459424	3.677868	4.842723	2.856655	2.647699	2.007986	1.227382	1.503934	2.011926	2.115305	1.845486	0.000000	0.000000	17835.000000		1
13116.399414	3949.038818	2.840123	6.864402	9255.207031	99998.000000	1473.231567	898.015564	210.603943	108.427338	70.679291	263.172424	404.728363	215.818542	1.977782	0.000000	4.117815	3.596491	0.453337	0.836603	3.966386	4.999991	3.168271	2.953284	2.323467	2.035139	1.849292	2.420240	2.607164	2.334089	0.296178	0.000000	17858.000000		1
8940.467773	2311.308350	1.945839	2.701355	8152.807129	99998.000000	1272.924194	769.658020	203.492844	89.912567	44.282490	215.022934	350.676605	209.706573	2.210591	99998.000000	3.951360	3.363858	0.289107	0.431582	3.911307	4.999991	3.104803	2.886298	2.308549	1.953820	1.646232	2.332485	2.544907	2.321612	0.344508	4.999991	17913.000000		1
13544.085938	6235.442871	3.247177	8.042391	18408.453125	99998.000000	3026.220947	1849.142334	478.910797	178.372696	103.690712	523.899475	734.333801	374.510834	2.456836	99998.000000	4.131750	3.794867	0.511506	0.905385	4.265018	4.999991	3.480901	3.266970	2.680255	2.251328	2.015740	2.719248	2.865894	2.573464	0.390376	4.999991	17977.000000		1
5854.225098	224.690460	1.847160	3.237926	2634.752441	41860.035156	338.791870	229.707703	51.865402	34.874001	17.145588	54.659271	62.636902	71.114098	1.002614	99998.000000	3.767469	2.351585	0.266504	0.510267	3.420740	4.621799	2.529933	2.361176	1.714878	1.542502	1.234152	1.737664	1.796830	1.851956	0.001134	4.999991	18003.000000		0
16302.832031	3808.935303	2.679769	4.792130	8626.894531	99998.000000	1355.787354	835.020935	221.671478	66.053680	47.282967	212.420258	280.117584	205.555862	1.897889	99998.000000	4.212263	3.580804	0.428097	0.680529	3.935854	4.999991	3.132192	2.921697	2.345710	1.819897	1.674705	2.327196	2.447340	2.312930	0.278271	4.999991	18025.000000		1
8503.823242	1091.649658	4.110624	5.137509	4647.095703	66240.875000	681.863953	424.270020	86.209000	50.783009	27.741314	105.581047	171.566895	90.005081	1.275782	99998.000000	3.929614	3.038083	0.613908	0.710753	3.667182	4.821126	2.833698	2.627642	1.935553	1.705718	1.443127	2.023586	2.234433	1.954267	0.105776	4.999991	18047.000000		1
7331.298828	1423.444580	1.955090	5.063499	4477.588867	68382.070312	670.990723	410.004639	99.240883	50.527058	29.400366	106.549339	170.111359	90.439888	0.910093	99998.000000	3.865181	3.153341	0.291167	0.704451	3.651044	4.834942	2.826716	2.612789	1.996691	1.703524	1.468353	2.027551	2.230733	1.956360	0.000000	4.999991	18134.000000		1
8089.608887	2353.793213	1.995179	5.464385	4573.489746	71840.890625	686.511169	419.795532	112.978935	38.034832	21.607758	114.869270	151.843292	91.414352	0.409884	0.000000	3.907928	3.371768	0.299982	0.737541	3.660248	4.856372	2.836648	2.623038	2.052998	1.580181	1.334610	2.060204	2.181396	1.961014	0.000000	0.000000	18170.000000		1
14362.978516	2939.536865	1.255082	3.891678	9700.917969	99998.000000	1528.387329	947.491089	256.076752	126.547386	57.567234	261.713837	345.677856	160.169388	1.751691	99998.000000	4.157245	3.468279	0.098672	0.590137	3.986813	4.999991	3.184233	2.976575	2.408370	2.102253	1.760175	2.417827	2.538671	2.204580	0.243457	4.999991	18225.000000		1
23925.761719	4979.732422	2.241878	6.969250	17576.970703	99998.000000	2850.666748	1751.856567	462.295624	189.717773	116.321709	509.775940	695.571167	453.883179	3.133886	99998.000000	4.378866	3.697206	0.350612	0.843186	4.244944	4.999991	3.454947	3.243499	2.664920	2.278108	2.065661	2.707379	2.842342	2.656944	0.496083	4.999991	18278.000000		1
14097.124023	2164.614990	3.592556	3.003561	6585.978027	77351.539062	1035.605835	621.632385	85.564499	47.193539	28.216209	54.933723	91.750481	62.834259	1.315977	0.000000	4.149130	3.335381	0.555404	0.477637	3.818620	4.888469	3.015194	2.793534	1.932294	1.673882	1.450499	1.739839	1.962608	1.798197	0.119248	0.000000	18303.000000		1
13962.688477	2080.083496	1.865662	5.316366	11028.334961	99998.000000	1726.690186	1069.286377	216.611053	109.300034	69.960777	286.966553	380.394592	262.296661	0.700117	0.000000	4.144969	3.318081	0.270833	0.725615	4.042510	4.999991	3.237214	3.029094	2.335681	2.038620	1.844855	2.457831	2.580234	2.418793	0.000000	0.000000	18323.000000		1
34913.687500	6101.769043	1.921169	5.775843	19075.267578	99998.000000	3033.507812	1882.366577	402.902802	159.062332	106.814545	527.667786	669.923767	389.627319	4.913782	99998.000000	4.542996	3.785456	0.283566	0.761615	4.280471	4.999991	3.481945	3.274704	2.605200	2.201567	2.028630	2.722361	2.826025	2.590649	0.691416	4.999991	18350.000000		1
18927.957031	7650.638672	1.930420	6.259990	16668.490234	99998.000000	2592.486816	1624.242188	392.313232	194.516068	119.445534	458.089386	637.347107	382.115326	3.054826	99998.000000	4.277104	3.883698	0.285652	0.796574	4.221896	4.999991	3.413717	3.210651	2.593633	2.288955	2.077170	2.660950	2.804376	2.582195	0.484986	4.999991	18395.000000		1
25522.939453	5066.252930	3.204005	5.852936	14247.813477	99998.000000	2260.072021	1408.701172	353.118927	164.468124	84.583870	394.339264	570.633545	340.068542	2.043847	99998.000000	4.406931	3.704687	0.505693	0.767374	4.153748	4.999991	3.354122	3.148819	2.547921	2.216082	1.927288	2.595870	2.756357	2.531566	0.310448	4.999991	18521.000000		1
12445.695312	5387.853027	0.866531	2.747611	12018.433594	99998.000000	1950.526489	1176.723877	281.681030	114.625656	70.790306	345.508270	434.239746	227.993134	3.088058	99998.000000	4.095019	3.731416	0.000000	0.438955	4.079848	4.999991	3.290152	3.070675	2.449758	2.059282	1.849974	2.538458	2.637730	2.357922	0.489685	4.999991	18561.000000		1
6886.296875	1112.329224	2.682853	3.583304	4137.088379	71083.734375	606.861267	366.323486	86.662308	39.370094	34.685894	114.400543	140.889862	97.563324	1.270510	99998.000000	3.837986	3.046233	0.428597	0.554284	3.616695	4.851770	2.783089	2.563865	1.937830	1.595166	1.540153	2.058428	2.148880	1.989287	0.103978	4.999991	18581.000000		1
13802.339844	4157.623047	2.383730	4.533096	8925.548828	99998.000000	1446.785400	859.089539	221.708481	117.512032	58.661961	296.140686	405.123108	236.861969	2.656374	99998.000000	4.139953	3.618845	0.377257	0.656395	3.950635	4.999991	3.160404	2.934038	2.345782	2.070082	1.768357	2.471498	2.607587	2.374495	0.424289	4.999991	18616.000000		1
8678.285156	2416.491699	1.862578	4.008861	5562.164062	81925.109375	850.846680	521.639099	165.374741	47.446404	32.018459	155.762726	211.088089	94.420998	0.232717	0.000000	3.938434	3.383185	0.270115	0.603021	3.745244	4.913417	2.929851	2.717370	2.218469	1.676203	1.505400	2.192464	2.324464	1.975069	0.000000	0.000000	18647.000000		1
17974.324219	3418.682129	1.199574	5.994788	12940.814453	99998.000000	2158.345703	1271.962036	308.139496	95.669914	90.057503	426.185028	586.789246	407.904633	2.967011	99998.000000	4.254653	3.533859	0.079027	0.777774	4.111962	4.999991	3.334121	3.104474	2.488747	1.980775	1.954520	2.629598	2.768482	2.610559	0.472319	4.999991	18674.000000		1
3864.069580	1343.369141	4.277146	5.926946	1921.841553	37827.414062	237.312195	147.976288	36.104412	32.823315	8.162657	12.930117	11.702788	53.120483	1.245444	0.000000	3.587045	3.128195	0.631154	0.772831	3.283718	4.577806	2.375320	2.170192	1.557560	1.516182	0.911832	1.111602	1.068289	1.725262	0.095324	0.000000	18704.000000		1
19860.634766	4146.758789	2.463907	4.752041	11234.905273	99998.000000	1746.475464	1094.644043	239.609589	88.111664	54.101112	277.351471	360.963959	247.365189	2.247838	99998.000000	4.297993	3.617709	0.391624	0.676880	4.050570	4.999991	3.242162	3.039273	2.379504	1.945033	1.733206	2.443030	2.557464	2.393339	0.351765	4.999991	18728.000000		1
16303.875000	4374.502441	1.211909	7.505820	12415.838867	99998.000000	1984.879272	1214.999268	305.339478	94.282227	79.036224	424.328613	563.007446	347.599030	2.388055	99998.000000	4.212291	3.640929	0.083470	0.875398	4.093976	4.999991	3.297734	3.084576	2.484783	1.974430	1.897826	2.627702	2.750514	2.541079	0.378044	4.999991	18758.000000		1
14181.842773	2632.353516	2.019849	4.237057	10547.604492	99998.000000	1639.445068	1022.429016	196.215210	89.847809	51.054379	202.721909	243.316238	161.813019	2.140211	0.000000	4.151732	3.420344	0.305319	0.627064	4.023154	4.999991	3.214697	3.009633	2.292733	1.953508	1.708033	2.306901	2.386171	2.209013	0.330457	0.000000	18790.000000		1
11978.123047	3796.242676	2.069189	3.598723	7456.717773	97833.171875	1106.442383	700.011780	153.230972	79.563545	41.186417	179.245392	244.987625	163.160614	0.822620	0.000000	4.078389	3.579354	0.315800	0.556148	3.872548	4.990486	3.043929	2.845105	2.185347	1.900714	1.614754	2.253448	2.389144	2.212615	0.000000	0.000000	18819.000000		1
10597.298828	1939.363281	3.549383	5.495223	6941.496094	93274.929688	1080.480347	672.088501	168.122360	86.332352	47.193539	198.956650	251.935287	127.740791	2.529593	0.000000	4.025195	3.287659	0.550153	0.739985	3.841453	4.969765	3.033617	2.827426	2.225626	1.936174	1.673882	2.298759	2.401289	2.106330	0.403051	0.000000	18891.000000		1
6282.353027	921.377991	1.776234	3.836171	3005.180420	48355.054688	428.750702	260.202789	44.572361	28.444407	17.022238	53.027973	68.989403	68.718033	0.511144	0.000000	3.798122	2.964438	0.249500	0.583898	3.477870	4.684442	2.632205	2.415312	1.649066	1.453997	1.231017	1.724505	1.838782	1.837071	0.000000	0.000000	18974.000000		1
10261.289062	3080.617920	1.387682	2.858626	7917.641113	99998.000000	1232.391479	763.894531	170.040436	59.133774	42.512421	203.625443	267.073364	197.920517	1.827759	99998.000000	4.011202	3.488638	0.142290	0.456157	3.898596	4.999991	3.090749	2.883034	2.230552	1.771836	1.628516	2.308832	2.426630	2.296491	0.261919	4.999991	19030.000000		1
9808.411133	1326.001465	2.069189	4.560850	3854.697998	64241.371094	580.970215	345.076538	100.462044	58.402927	23.041697	83.399712	115.886902	90.344292	0.229537	0.000000	3.991599	3.122544	0.315800	0.659046	3.585990	4.807815	2.764154	2.537915	2.002002	1.766435	1.362514	1.921165	2.064034	1.955901	0.000000	0.000000	19063.000000		1
15064.264648	3337.326904	2.587257	5.618572	11273.332031	99998.000000	1800.070801	1108.002808	233.213913	118.791786	68.209221	306.745667	392.226898	264.905487	4.331954	99998.000000	4.177948	3.523399	0.412840	0.749626	4.052052	4.999991	3.255290	3.044541	2.367754	2.074786	1.833843	2.486778	2.593537	2.423091	0.636684	4.999991	19105.000000		1
8211.583008	2423.158691	2.291218	3.422950	5433.421387	75653.367188	827.792664	507.725250	99.314888	43.674992	32.524193	133.303864	155.041138	112.288177	1.013579	99998.000000	3.914427	3.384382	0.360066	0.534401	3.735073	4.878828	2.917922	2.705629	1.997014	1.640233	1.512207	2.124843	2.190447	2.050334	0.005858	4.999991	19120.000000		1
7416.625977	1762.665039	3.015897	4.163047	7175.268066	99998.000000	1107.608032	681.385986	166.124084	91.938583	48.060070	220.900543	251.096512	124.641640	1.701239	99998.000000	3.870206	3.246170	0.479416	0.619411	3.855838	4.999991	3.044386	2.833393	2.220433	1.963498	1.681784	2.344197	2.399841	2.095663	0.230765	4.999991	19159.000000		1
8126.761719	1759.390137	0.000000	1.140983	3422.940674	57269.257812	495.948456	295.835388	107.508385	38.515896	27.047472	94.476501	145.755997	59.664177	2.332559	99998.000000	3.909918	3.245362	0.000000	0.057279	3.534399	4.757922	2.695436	2.471050	2.031442	1.585640	1.432127	1.975324	2.163626	1.775714	0.367833	4.999991	19183.000000		1
9836.728516	1678.368042	1.757731	4.175382	4954.266602	72889.914062	763.382629	449.152710	140.106583	81.984276	43.477634	159.731506	223.333618	92.672516	2.394762	0.000000	3.992851	3.224887	0.244952	0.620696	3.694979	4.862668	2.882742	2.652394	2.146459	1.913731	1.638266	2.203391	2.348954	1.966951	0.379262	0.000000	19199.000000		1
28123.937500	4752.146484	3.222507	6.543694	18010.412109	99998.000000	2931.247803	1799.367676	439.346436	176.719818	121.070663	538.491699	662.007812	330.869751	2.296244	99998.000000	4.449076	3.676890	0.508194	0.815823	4.255524	4.999991	3.467052	3.255120	2.642807	2.247285	2.083039	2.731179	2.820863	2.519657	0.361018	4.999991	19293.000000		1
8194.789062	2065.488281	2.948054	3.941018	3989.812012	61382.652344	581.004150	360.923859	73.186371	41.679813	24.737753	82.193970	118.757866	71.727760	0.378553	0.000000	3.913538	3.315023	0.469535	0.595608	3.600952	4.788046	2.764179	2.557415	1.864430	1.619926	1.393360	1.914840	2.074662	1.855687	0.000000	0.000000	19331.000000		1
16028.681641	4781.494141	3.685068	5.020327	9717.249023	99998.000000	1504.901489	944.327148	218.815933	96.687546	60.910007	267.773376	363.859589	258.260040	3.356308	0.000000	4.204898	3.679564	0.566445	0.700732	3.987543	4.999991	3.177508	2.975122	2.340079	1.985371	1.784689	2.427767	2.560934	2.412057	0.525862	0.000000	19366.000000		1
7747.724121	1420.246704	1.507948	2.812370	4814.354492	74376.968750	689.545593	442.612122	122.393593	62.158920	27.584044	142.148026	202.240845	129.267242	1.700565	99998.000000	3.889174	3.152364	0.178386	0.449072	3.682538	4.871439	2.838563	2.646023	2.087759	1.793503	1.440658	2.152741	2.305869	2.111489	0.230593	4.999991	19407.000000		1
7570.803711	3390.820557	3.922516	8.147238	9057.560547	99998.000000	1476.383057	872.025818	221.332260	100.252350	55.152668	267.107269	376.953156	212.811890	1.108322	0.000000	3.879142	3.530305	0.593565	0.911010	3.957011	4.999991	3.169199	2.940529	2.345045	2.001095	1.741567	2.426686	2.576287	2.327996	0.044666	0.000000	19443.000000		1
8039.239258	2562.710205	1.985928	5.390375	8694.767578	99998.000000	1377.731201	850.146667	194.879959	80.485580	53.613880	235.036407	302.983490	156.475067	0.931157	0.000000	3.905215	3.408700	0.297963	0.731619	3.939258	4.999991	3.139164	2.929494	2.289767	1.905718	1.729277	2.371135	2.481419	2.194445	0.000000	0.000000	19494.000000		1
17094.810547	5103.729492	1.739229	4.656446	10380.654297	99998.000000	1634.896484	1016.150513	271.769897	113.274979	68.304810	326.540192	399.905396	246.612762	2.464631	0.000000	4.232864	3.707888	0.240357	0.668055	4.016225	4.999991	3.213490	3.006958	2.434201	2.054134	1.834451	2.513937	2.601957	2.392015	0.391752	0.000000	19512.000000		1
17639.041016	4581.066406	2.932636	5.482887	13353.004883	99998.000000	2154.941406	1313.953369	321.677124	162.112152	97.057594	406.399750	552.821838	311.081390	3.068296	99998.000000	4.246475	3.660967	0.467258	0.739009	4.125579	4.999991	3.333436	3.118580	2.507420	2.209816	1.987030	2.608953	2.742585	2.492874	0.486897	4.999991	19575.000000		1
9663.215820	1747.486938	4.055117	6.488186	5593.103516	81836.046875	876.222778	526.785828	132.859802	65.930336	32.225071	130.611755	170.694199	130.528488	0.237713	0.000000	3.985122	3.242414	0.608003	0.812123	3.747653	4.912945	2.942615	2.721634	2.123394	1.819085	1.508194	2.115982	2.232219	2.115705	0.000000	0.000000	19647.000000		1
17811.650391	2236.851562	1.955090	4.052033	8823.513672	99998.000000	1436.309937	864.217773	209.644897	126.131081	65.106979	259.416443	330.391785	249.014984	3.947301	0.000000	4.250704	3.349637	0.291167	0.607673	3.945642	4.999991	3.157248	2.936623	2.321484	2.100822	1.813628	2.413997	2.519029	2.396225	0.596300	0.000000	19716.000000		1
14893.163086	5693.725586	3.259512	6.944580	14967.049805	99998.000000	2405.451904	1485.847046	376.018768	132.110458	121.375954	508.369751	708.529053	375.312592	2.671937	99998.000000	4.172987	3.755397	0.513153	0.841646	4.175136	4.999991	3.381197	3.171974	2.575210	2.120937	2.084133	2.706180	2.850358	2.574393	0.426826	4.999991	19776.000000		1
13784.577148	2423.371582	2.852458	5.957783	9560.860352	99998.000000	1545.452637	921.674011	219.531357	91.266335	62.288441	267.227539	363.171906	248.999573	0.606058	0.000000	4.139393	3.384420	0.455219	0.775085	3.980497	4.999991	3.189056	2.964577	2.341496	1.960311	1.794407	2.426881	2.560112	2.396199	0.000000	0.000000	19817.000000		1
16564.248047	2730.212891	1.609712	2.707523	8820.050781	99998.000000	1376.439087	838.749207	189.150360	84.842903	39.993008	208.466904	306.542145	138.715820	1.781888	99998.000000	4.219172	3.436197	0.206748	0.432572	3.945471	4.999991	3.138757	2.923632	2.276807	1.928616	1.601984	2.319037	2.486490	2.142126	0.250880	4.999991	19862.000000		1
18941.667969	3738.743408	1.683721	6.956914	8640.324219	99998.000000	1374.591919	843.865112	204.384033	67.647980	63.376999	283.710144	354.537445	267.594513	1.495608	0.000000	4.277418	3.572726	0.226270	0.842417	3.936530	4.999991	3.138174	2.926273	2.310447	1.830255	1.801932	2.452875	2.549662	2.427477	0.174818	0.000000	19934.000000		1
28777.462891	7595.069824	2.396065	7.003170	20544.617188	99998.000000	3366.292480	2044.361572	479.194489	242.961609	152.392197	737.725891	1009.634583	573.988647	9.089914	0.000000	4.459053	3.880532	0.379499	0.845295	4.312698	4.999991	3.527152	3.310558	2.680512	2.385538	2.182963	2.867895	3.004164	2.758903	0.958560	0.000000	19989.000000		1
14270.482422	1784.815552	2.285050	5.433547	8496.464844	99998.000000	1336.625000	825.294861	217.480682	61.045692	59.590168	258.198364	326.752960	198.235062	1.969640	99998.000000	4.154438	3.251593	0.358896	0.735083	3.929238	4.999991	3.126009	2.916609	2.337421	1.785655	1.775175	2.411953	2.514220	2.297180	0.294387	4.999991	20041.000000		1
9589.970703	2054.257324	2.898715	5.300947	6944.829590	91164.484375	1050.401611	666.121521	146.348068	67.546211	39.576702	217.625610	281.008789	178.566971	0.069381	0.000000	3.981817	3.312655	0.462205	0.724353	3.841662	4.959826	3.021355	2.823554	2.165387	1.829601	1.597440	2.337710	2.448720	2.251801	0.000000	0.000000	20136.000000		1
11573.335938	1736.780151	1.578874	3.916348	5187.391113	87577.281250	797.408569	480.508179	155.852158	98.186241	49.774628	219.956924	276.457184	192.437637	0.877395	0.000000	4.063458	3.239745	0.198348	0.592881	3.714949	4.942391	2.901681	2.681701	2.192713	1.992051	1.697008	2.342338	2.441628	2.284290	0.000000	0.000000	20157.000000		1
6181.203125	1002.955200	2.235711	2.988143	2866.803955	46425.703125	413.890167	240.642639	53.061893	17.284355	9.124783	56.894981	71.804855	84.457436	0.547321	99998.000000	3.791073	3.001281	0.349416	0.475401	3.457398	4.666759	2.616885	2.381373	1.724783	1.237653	0.960223	1.755074	1.856154	1.926638	0.000000	4.999991	20167.000000		1
20608.554688	5659.900391	1.773150	5.365705	15938.053711	99998.000000	2556.012451	1571.716919	420.147064	112.124741	92.660179	519.440369	647.434021	391.326447	6.519473	99998.000000	4.314047	3.752809	0.248745	0.729627	4.202435	4.999991	3.407563	3.196374	2.623401	2.049701	1.966893	2.715536	2.811196	2.592539	0.814213	4.999991	20204.000000		1
8890.859375	1817.456909	3.321187	4.002693	4111.228027	59638.222656	586.425354	383.105194	106.657272	24.885771	26.507818	115.806725	171.943100	109.876694	2.391499	0.000000	3.948944	3.259464	0.521293	0.602352	3.613971	4.775525	2.768213	2.583318	2.027991	1.395951	1.423374	2.063734	2.235385	2.040905	0.378670	0.000000	20262.000000		1
5357.299316	808.235596	2.217208	2.029100	3006.731689	45497.492188	395.791687	262.000610	53.909920	17.083912	14.641592	49.308983	62.029404	35.968727	1.291769	24326.058594	3.728946	2.907538	0.345806	0.307303	3.478095	4.657988	2.597467	2.418302	1.731669	1.232587	1.165588	1.692926	1.792598	1.555925	0.111185	4.386072	20301.000000		1
8899.139648	1078.068848	2.177119	4.166131	7014.901367	99998.000000	1083.499390	672.131714	190.217346	88.299774	44.498352	225.131424	322.941467	158.979065	1.337216	0.000000	3.949348	3.032646	0.337882	0.619733	3.846022	4.999991	3.034829	2.827454	2.279250	1.945960	1.648344	2.352436	2.509124	2.201340	0.126202	0.000000	20343.000000		1
10302.811523	3396.466797	2.608843	4.483756	8220.942383	99998.000000	1302.666870	791.327454	189.838043	66.812286	56.080872	228.535873	334.857025	209.903931	1.420643	99998.000000	4.012956	3.531027	0.416448	0.651642	3.914922	4.999991	3.114833	2.898356	2.278383	1.824856	1.748815	2.358954	2.524859	2.322021	0.152485	4.999991	20363.000000		1
7290.050781	514.605042	2.648932	6.944580	3172.396240	50648.550781	504.422577	282.612335	84.078140	13.852155	34.244919	93.391029	115.017288	96.854065	0.203942	0.000000	3.862731	2.711474	0.423071	0.841646	3.501387	4.704567	2.702795	2.451191	1.924683	1.141517	1.534596	1.970305	2.060763	1.986118	0.000000	0.000000	20423.000000		1
8607.849609	2025.378052	3.278014	7.561327	5882.962402	87365.546875	883.491150	554.625854	133.905182	61.711781	51.433678	215.883301	281.039612	149.653839	2.288507	99998.000000	3.934895	3.306506	0.515611	0.878598	3.769596	4.941340	2.946202	2.744000	2.126797	1.790368	1.711248	2.334219	2.448767	2.175088	0.359552	4.999991	20476.000000		1
14551.700195	4965.824707	2.759946	6.071882	13353.523438	99998.000000	2153.643066	1320.370605	304.445190	142.024673	103.323753	428.941895	538.544128	344.728058	1.033948	0.000000	4.162914	3.695991	0.440901	0.783323	4.125596	4.999991	3.333174	3.120696	2.483509	2.152364	2.014200	2.632398	2.731221	2.537477	0.014499	0.000000	20520.000000		1
8021.103516	1821.370239	0.807940	3.796082	8381.867188	99998.000000	1316.324707	805.435547	182.359970	58.745224	40.942799	167.382263	227.296219	215.380646	1.125100	0.000000	3.904234	3.260398	0.000000	0.579336	3.923341	4.999991	3.119363	2.906031	2.260930	1.768973	1.612177	2.223709	2.356592	2.333207	0.051191	0.000000	20561.000000		1
19900.955078	4846.049316	1.643633	5.529144	14183.283203	99998.000000	2266.504883	1392.064453	311.469940	121.573318	75.681114	351.755920	481.556641	216.817673	2.708187	99998.000000	4.298874	3.685388	0.215805	0.742658	4.151777	4.999991	3.355357	3.143659	2.493416	2.084838	1.878988	2.546242	2.682647	2.336095	0.432679	4.999991	20579.000000		1
7783.751465	1508.928833	2.957305	5.809764	4566.641113	67053.937500	704.668213	431.057343	115.004951	74.796082	36.850677	120.978157	166.836441	145.401367	0.764399	0.000000	3.891189	3.178669	0.470896	0.764158	3.659597	4.826424	2.847985	2.634535	2.060717	1.873879	1.566445	2.082707	2.222291	2.162569	0.000000	0.000000	20658.000000		1
15814.282227	5111.969238	3.870092	5.905360	11506.983398	99998.000000	1869.615356	1130.335205	261.596649	84.232323	80.639771	337.530640	496.028625	269.882660	2.921088	99998.000000	4.199049	3.708588	0.587721	0.771246	4.060962	4.999991	3.271752	3.053207	2.417632	1.925479	1.906549	2.528313	2.695507	2.431175	0.465545	4.999991	20689.000000		1
18302.833984	2916.800537	2.636597	4.070535	9508.283203	99998.000000	1503.208496	927.792114	217.036621	90.261032	46.656967	234.542999	316.946655	205.071716	2.516463	99998.000000	4.262518	3.464907	0.421044	0.609652	3.978102	4.999991	3.177019	2.967451	2.336533	1.955500	1.668916	2.370223	2.500986	2.311906	0.400791	4.999991	20726.000000		1
3679.150146	2941.029541	2.285050	4.619441	6947.176270	98847.773438	1058.237427	663.182678	134.562027	76.837517	47.982975	175.267380	200.726730	193.930161	0.015015	0.000000	3.565747	3.468499	0.358896	0.664589	3.841808	4.994967	3.024583	2.821633	2.128922	1.885573	1.681087	2.243701	2.302605	2.287645	0.000000	0.000000	20749.000000		1
12105.092773	3204.430176	1.430855	3.780664	5854.126465	87209.804688	914.575256	556.753601	166.312195	56.207306	31.993790	152.312027	199.610413	126.686157	1.801591	99998.000000	4.082968	3.505751	0.155596	0.577568	3.767462	4.940565	2.961220	2.745663	2.220924	1.749793	1.505066	2.182734	2.300183	2.102729	0.255656	4.999991	20789.000000		1
9130.907227	1319.726074	3.167000	3.836171	5008.201660	77047.390625	753.631836	464.518982	124.064980	60.851418	25.672125	134.568192	184.944153	95.009995	1.286545	99998.000000	3.960514	3.120484	0.500648	0.583898	3.699682	4.886758	2.877159	2.667003	2.093649	1.784271	1.409462	2.128942	2.267040	1.977769	0.109425	4.999991	20808.000000		1
22681.132812	1879.588135	1.902667	6.210650	13226.250977	99998.000000	2128.205322	1303.681396	322.102692	113.142372	97.196365	436.768433	604.024231	335.001953	3.078550	0.000000	4.355665	3.274063	0.279363	0.793137	4.121437	4.999991	3.328013	3.115171	2.507994	2.053625	1.987650	2.640251	2.781054	2.525047	0.488346	0.000000	20839.000000		1
10047.703125	2628.532715	2.877128	5.112839	5777.458496	79509.828125	908.170288	548.264099	109.725594	44.337997	33.776192	120.293564	164.924515	110.829567	0.924921	0.000000	4.002067	3.419713	0.458959	0.708662	3.761737	4.900421	2.958167	2.738990	2.040308	1.646776	1.528611	2.080242	2.217285	2.044656	0.000000	0.000000	20890.000000		1
9952.662109	2999.302979	1.921169	4.634860	7702.454590	99998.000000	1224.786987	738.626343	217.055115	91.981758	51.791393	265.565399	379.984467	203.579178	2.124390	99998.000000	3.997939	3.477020	0.283566	0.666037	3.886629	4.999991	3.088061	2.868425	2.336570	1.963702	1.714258	2.424171	2.579766	2.308733	0.327234	4.999991	20915.000000		1
5727.184570	2825.734619	3.463039	5.923862	4533.657227	71712.023438	704.480103	419.351471	103.471771	36.178425	22.646976	109.509727	129.850067	102.663834	1.509784	0.000000	3.757941	3.451131	0.539457	0.772605	3.656449	4.855592	2.847869	2.622578	2.014822	1.558450	1.355010	2.039453	2.113442	2.011417	0.178915	0.000000	20962.000000		1
7862.568359	1363.197510	2.710606	5.439715	5203.938477	81973.609375	842.998596	483.354462	144.473160	35.364315	37.609280	149.132690	225.196182	123.892288	1.048208	0.000000	3.895564	3.134559	0.433066	0.735576	3.716332	4.913674	2.925827	2.684266	2.159787	1.548565	1.575295	2.173573	2.352561	2.093044	0.020447	0.000000	20996.000000		1
7589.824219	460.041412	2.938803	3.595639	4843.246094	66910.929688	732.853577	446.223175	89.730629	43.863098	31.925947	94.618355	129.094559	101.442673	0.678779	99998.000000	3.880232	2.662797	0.468170	0.555776	3.685137	4.825497	2.865017	2.649552	1.952941	1.642099	1.504144	1.975975	2.110908	2.006221	0.000000	4.999991	21029.000000		1
11264.620117	544.603699	1.785485	3.139246	6905.520996	92853.656250	1092.904785	650.724365	143.125565	55.544304	38.121178	196.542084	251.392548	141.321579	1.452160	99998.000000	4.051716	2.736081	0.251756	0.496825	3.839196	4.967799	3.038582	2.813397	2.155717	1.744640	1.581166	2.293456	2.400352	2.150208	0.162014	4.999991	21047.000000		1
10179.794922	3136.593994	3.145414	4.961736	5542.613281	80298.375000	837.185730	528.176636	136.523285	64.888031	49.151711	195.246918	253.458649	160.567200	2.288919	99998.000000	4.007739	3.496458	0.497678	0.695634	3.743715	4.904707	2.922822	2.722779	2.135207	1.812165	1.691539	2.290584	2.403907	2.205657	0.359630	4.999991	21101.000000		1
3884.968018	1116.529297	1.890332	2.059937	1896.400635	35009.175781	257.797485	149.885117	28.882298	33.689846	11.243312	16.442495	5.492139	19.051338	0.143884	0.000000	3.589387	3.047870	0.276538	0.313854	3.277930	4.544182	2.411279	2.175759	1.460632	1.527499	1.050894	1.215968	0.739742	1.279925	0.000000	0.000000	21137.000000		1
12586.254883	2669.339844	1.322924	4.187717	7470.354004	99998.000000	1165.320190	712.763062	170.012680	91.223160	52.272457	257.954742	339.331543	185.665741	2.658009	99998.000000	4.099896	3.426404	0.121535	0.621977	3.873341	4.999991	3.066445	2.852945	2.230481	1.960105	1.718273	2.411544	2.530624	2.268732	0.424556	4.999991	21161.000000		1
12427.609375	5473.488281	4.708869	5.051164	7468.408203	98645.015625	1180.825195	713.247192	167.422348	84.975502	41.750740	162.340347	185.881607	134.774796	1.588097	99998.000000	4.094388	3.738264	0.672917	0.703391	3.873228	4.994075	3.072186	2.853240	2.223814	1.929294	1.620664	2.210427	2.269236	2.129609	0.200877	4.999991	21190.000000		1
18708.228516	3741.386230	3.200921	5.957783	12707.782227	99998.000000	2035.116455	1247.335327	292.924347	138.169998	85.832787	376.734192	497.117188	352.388092	1.220752	99998.000000	4.272033	3.573033	0.505275	0.775085	4.104070	4.999991	3.308589	3.095983	2.466755	2.140414	1.933653	2.576035	2.696459	2.547021	0.086628	4.999991	21218.000000		1
9062.399414	2627.767822	2.843207	4.440584	8755.548828	99998.000000	1358.470215	831.301941	166.333786	85.089600	36.388119	197.618317	275.353210	166.901199	1.631736	0.000000	3.957243	3.419587	0.453808	0.647440	3.942283	4.999991	3.133050	2.919759	2.220980	1.929876	1.560960	2.295827	2.439890	2.222460	0.212650	0.000000	21271.000000		1
16394.835938	3023.371582	1.757731	5.402710	10221.261719	99998.000000	1610.605957	1003.393066	265.920044	100.995529	79.560463	366.832306	515.749146	305.117462	2.818415	0.000000	4.214707	3.480492	0.244952	0.732612	4.009504	4.999991	3.206989	3.001471	2.424751	2.004302	1.900697	2.564468	2.712439	2.484467	0.450005	0.000000	21363.000000		1
12559.232422	2999.127197	2.272716	3.823836	6354.117676	91264.750000	976.549133	599.059448	146.008865	67.040482	41.331352	171.215347	257.772797	191.635864	1.226782	99998.000000	4.098963	3.476995	0.356545	0.582499	3.803055	4.960303	2.989694	2.777470	2.164379	1.826337	1.616280	2.233543	2.411237	2.282477	0.088767	4.999991	21418.000000		1
10592.198242	337.472046	1.982844	2.553336	4287.667480	59575.402344	640.702209	396.556458	119.235840	44.236233	23.442581	106.876221	121.052162	70.025543	0.188132	9585.423828	4.024986	2.528238	0.297289	0.407108	3.632221	4.775067	2.806656	2.598305	2.076407	1.645778	1.370005	2.028881	2.082973	1.845256	0.000000	3.981611	21508.000000		0
7472.219727	1776.214966	2.713690	3.225591	3889.236084	54159.242188	561.018433	352.677948	84.710304	40.575836	20.195406	70.136551	85.875954	75.909309	0.562097	99998.000000	3.873450	3.249496	0.433560	0.508609	3.589864	4.733673	2.748977	2.547378	1.927936	1.608267	1.305253	1.845944	1.933872	1.880295	0.000000	4.999991	21525.000000		1
15693.963867	1889.042847	2.470075	3.706654	7992.989258	99998.000000	1215.258301	764.255310	162.691895	55.340775	39.804901	160.431503	182.865707	127.284401	1.127900	0.000000	4.195733	3.276242	0.392710	0.568982	3.902709	4.999991	3.084669	2.883239	2.211366	1.743045	1.599937	2.205290	2.262132	2.104775	0.052271	0.000000	21557.000000		1
6551.988770	1343.159424	1.073141	3.478457	3186.032471	46206.433594	471.355621	266.422699	60.610886	40.316799	22.428032	69.344032	96.169479	84.664047	0.000958	0.000000	3.816373	3.128128	0.030657	0.541387	3.503250	4.664702	2.673349	2.425571	1.782551	1.605486	1.350791	1.841009	1.983037	1.927699	0.000000	0.000000	21585.000000		1
5928.324219	1473.234619	2.784616	5.035745	3153.946289	49745.074219	434.390869	281.714966	72.810158	63.879650	17.728415	62.797256	85.117355	44.146805	0.844073	0.000000	3.772932	3.168272	0.444765	0.702064	3.498854	4.696750	2.637881	2.449810	1.862192	1.805363	1.248670	1.797941	1.930018	1.644899	0.000000	0.000000	21674.000000		1
15026.509766	3217.492920	1.144067	3.404448	9722.809570	99998.000000	1568.469727	946.084900	248.148453	118.409401	68.341820	269.901154	351.916260	223.231842	1.785023	0.000000	4.176858	3.507518	0.058451	0.532047	3.987792	4.999991	3.195476	2.975930	2.394711	2.073386	1.834687	2.431205	2.546439	2.348756	0.251644	0.000000	21713.000000		1
5135.307129	1680.091797	1.662135	2.362144	2524.552002	41459.890625	347.164215	214.591217	55.584393	43.579395	11.237144	41.741489	57.342121	67.339600	1.379398	99998.000000	3.710567	3.225333	0.220666	0.373306	3.402184	4.617628	2.540535	2.331612	1.744953	1.639281	1.050656	1.620568	1.758474	1.828271	0.139690	4.999991	21822.000000		1
11940.273438	3398.844482	2.170952	4.212387	10575.169922	99998.000000	1664.047119	1032.768799	223.321274	141.235229	61.017941	286.272705	412.786194	285.813232	4.474716	99998.000000	4.077014	3.531331	0.336650	0.624528	4.024287	4.999991	3.221166	3.014003	2.348930	2.149943	1.785457	2.456780	2.615725	2.456082	0.650765	4.999991	21853.000000		1
14794.979492	9350.781250	2.035268	3.786831	1413.070801	29271.095703	143.717651	104.057678	41.578049	17.864100	8.779405	8.270587	6.509772	0.000000	0.187121	99998.000000	4.170115	3.970848	0.308622	0.578276	3.150164	4.466439	2.157510	2.017274	1.618864	1.251981	0.943465	0.917536	0.813566	0.000000	0.000000	4.999991	21919.000000		1
13181.694336	3051.794189	2.837040	4.076703	10152.691406	99998.000000	1601.003174	989.164734	262.376831	100.792000	64.191109	301.336792	397.672791	192.456131	0.216860	0.000000	4.119971	3.484555	0.452865	0.610309	4.006581	4.999991	3.204392	2.995269	2.418926	2.003426	1.807475	2.479052	2.599526	2.284332	0.000000	0.000000	21950.000000		1
13876.299805	2741.480713	2.346725	4.190801	7587.206055	99998.000000	1194.994995	721.412903	216.244095	79.726982	47.036266	231.761475	262.497101	249.853760	0.669172	0.000000	4.142274	3.437985	0.370462	0.622297	3.880082	4.999991	3.077366	2.858184	2.334944	1.901605	1.672433	2.365041	2.419125	2.397686	0.000000	0.000000	21974.000000		1
25981.392578	5487.241699	1.285919	6.753388	16856.412109	99998.000000	2709.416016	1681.140259	451.940430	145.799164	112.029144	525.280945	736.661987	394.700043	2.670847	0.000000	4.414662	3.739354	0.109214	0.829522	4.226765	4.999991	3.432876	3.225604	2.655081	2.163755	2.049331	2.720392	2.867268	2.596267	0.426649	0.000000	22050.000000		1
8577.367188	1275.018066	1.427771	2.682853	4455.607910	70026.585938	676.871399	412.274292	133.828094	39.909748	29.203007	110.086388	158.229721	132.699448	0.998264	99998.000000	3.933354	3.105516	0.154659	0.428597	3.648907	4.845263	2.830506	2.615186	2.126547	1.601079	1.465428	2.041734	2.199288	2.122869	0.000000	4.999991	22110.000000		1
8176.860352	1693.169922	2.389898	3.416783	10945.335938	99998.000000	1742.858276	1069.514648	278.834747	130.565506	61.073444	300.769379	381.563324	297.025726	3.735546	99998.000000	3.912587	3.228701	0.378379	0.533617	4.039229	4.999991	3.241262	3.029187	2.445347	2.115829	1.785852	2.478234	2.581567	2.472794	0.572354	4.999991	22137.000000		1
11862.572266	2061.744629	1.575791	4.785963	7247.319336	97376.250000	1113.704590	696.807800	140.973114	73.849373	47.171951	176.907928	233.852249	193.547775	0.571593	99998.000000	4.074179	3.314235	0.197498	0.679969	3.860178	4.988453	3.046770	2.843113	2.149136	1.868347	1.673684	2.247747	2.368942	2.286788	0.000000	4.999991	22176.000000		1
12089.862305	2769.252930	1.103979	3.102241	5533.583984	80962.632812	858.016357	516.735962	118.193542	25.533358	26.581827	133.976120	156.592255	186.936249	0.881988	0.000000	4.082421	3.442363	0.042961	0.491676	3.743006	4.908285	2.933496	2.713269	2.072594	1.407108	1.424585	2.127028	2.194770	2.271693	0.000000	0.000000	22192.000000		1
10331.428711	1225.261963	1.711475	2.488577	4376.312500	68416.976562	672.899536	394.521210	93.455788	65.338257	14.487405	94.189720	123.781273	43.998783	0.339157	99998.000000	4.014160	3.088229	0.233371	0.395951	3.641108	4.835164	2.827950	2.596070	1.970606	1.815168	1.160991	1.974004	2.092655	1.643441	0.000000	4.999991	22207.000000		1
15980.582031	3959.307861	2.050686	2.454656	8813.791016	99998.000000	1379.063354	841.456726	210.002609	96.847900	43.221684	233.941666	334.369781	166.173431	3.499661	0.000000	4.203593	3.597619	0.311899	0.389991	3.945163	4.999991	3.139584	2.925032	2.322225	1.986090	1.635702	2.369107	2.524227	2.220562	0.544026	0.000000	22223.000000		1
9054.840820	1554.370850	4.357323	5.374957	7030.159668	93033.273438	1077.137573	679.646790	206.184937	60.990185	64.727676	222.938889	293.001434	155.142899	1.070214	99998.000000	3.956881	3.191555	0.639220	0.730375	3.846965	4.968638	3.032271	2.832283	2.314257	1.785260	1.811090	2.348186	2.466870	2.190732	0.029470	4.999991	22291.000000		1
6633.565918	1840.856323	1.720726	5.347203	9599.910156	99998.000000	1569.021729	936.300171	258.229187	107.058159	72.535706	317.495575	365.919525	193.338089	2.047741	0.000000	3.821747	3.265020	0.235712	0.728127	3.982267	4.999991	3.195629	2.971415	2.412005	2.029620	1.860552	2.501738	2.563385	2.286317	0.311275	0.000000	22318.000000		1
5527.348633	908.543457	1.736145	2.837040	2335.315430	38595.093750	314.374817	194.383469	49.586517	25.271238	6.469684	18.178640	40.011509	0.588994	0.164801	99998.000000	3.742517	2.958346	0.239586	0.452865	3.368345	4.586532	2.497448	2.288659	1.695364	1.402627	0.810883	1.259561	1.602185	0.000000	0.000000	4.999991	22373.000000		1
9864.023438	1882.946289	3.059069	4.983322	7033.826172	99998.000000	1082.728394	667.647949	218.257782	67.567802	66.275711	278.190247	383.425903	256.887787	1.897020	99998.000000	3.994054	3.274838	0.485589	0.697519	3.847192	4.999991	3.034519	2.824548	2.338970	1.829740	1.821354	2.444342	2.583681	2.409744	0.278072	4.999991	22392.000000		1
7313.351562	1716.627930	4.708869	4.440584	4033.860352	61894.203125	588.377380	370.653076	96.021454	40.662178	27.679640	103.203484	159.799347	88.580399	0.331442	99998.000000	3.864116	3.234676	0.672917	0.647440	3.605721	4.791650	2.769656	2.568968	1.982368	1.609191	1.442160	2.013694	2.203575	1.947338	0.000000	4.999991	22474.000000		1
7182.089355	1780.886841	1.726894	3.324270	3405.039551	51439.285156	489.759399	301.580414	93.098076	49.475506	13.978588	59.232452	88.204178	73.556419	1.186240	0.000000	3.856251	3.250636	0.237266	0.521696	3.532122	4.711295	2.689983	2.479403	1.968941	1.694390	1.145463	1.772560	1.945489	1.866621	0.074173	0.000000	22498.000000		1
11475.344727	3951.444336	3.382861	5.637074	6873.175781	99998.000000	1047.283936	653.700195	184.200974	78.854286	44.516853	232.069839	301.885681	162.047394	1.489555	0.000000	4.059766	3.596756	0.529284	0.751054	3.837157	4.999991	3.020064	2.815379	2.265292	1.896825	1.648524	2.365619	2.479842	2.209642	0.173056	0.000000	22557.000000		1
18359.025391	3773.941162	2.877128	7.289958	11488.015625	99998.000000	1793.049194	1118.098877	267.175140	82.964905	80.362228	362.764862	454.197723	253.890381	1.026398	0.000000	4.263850	3.576795	0.458959	0.862725	4.060245	4.999991	3.253592	3.048480	2.426796	1.918894	1.905052	2.559625	2.657245	2.404646	0.011316	0.000000	22589.000000		1
20062.023438	3179.507324	1.569623	4.866140	9228.541992	99998.000000	1484.666016	895.092163	222.649017	111.625175	63.016201	277.875702	376.845215	242.825928	1.494916	99998.000000	4.302375	3.502360	0.195795	0.687185	3.965133	4.999991	3.171629	2.951868	2.347621	2.047762	1.799452	2.443851	2.576163	2.385295	0.174617	4.999991	22622.000000		1
16484.470703	6703.095215	3.308852	3.879343	12959.862305	99998.000000	2122.466553	1280.460815	301.151764	135.376129	95.722336	391.832184	469.221680	297.537628	3.220993	0.000000	4.217075	3.826275	0.519677	0.588758	4.112600	4.999991	3.326841	3.107366	2.478786	2.131542	1.981013	2.593100	2.671378	2.473542	0.507990	0.000000	22661.000000		1
7427.076660	1270.913574	1.359929	0.292955	3614.678467	60188.914062	547.758362	319.139221	115.455177	53.049557	20.331089	107.206177	153.055206	87.843384	1.732044	0.000000	3.870818	3.104116	0.133516	0.000000	3.558070	4.779517	2.738589	2.503980	2.062413	1.724682	1.308161	2.030220	2.184848	1.943709	0.238559	0.000000	22681.000000		1
9491.803711	4024.257568	1.686805	5.704916	10926.016602	99998.000000	1754.394531	1076.061401	282.038757	114.073662	79.002304	352.107452	477.239410	273.216156	2.633815	99998.000000	3.977349	3.604686	0.227065	0.756249	4.038462	4.999991	3.244127	3.031837	2.450309	2.057185	1.897640	2.546675	2.678736	2.436506	0.420585	4.999991	22747.000000		1
6725.541504	2175.691895	1.942755	3.922516	3607.851074	58014.820312	512.144226	323.706238	107.159920	26.677423	32.798645	104.976631	144.263474	122.806808	0.296463	0.000000	3.827727	3.337597	0.288418	0.593565	3.557249	4.763539	2.709392	2.510151	2.030032	1.426144	1.515856	2.021093	2.159156	2.089222	0.000000	0.000000	22788.000000		1
18357.607422	8211.700195	1.267417	9.423905	20878.414062	99998.000000	3408.755615	2090.635986	497.209686	145.379776	127.185722	549.577759	761.649536	389.867828	3.335403	0.000000	4.263816	3.914433	0.102919	0.974231	4.319697	4.999991	3.532596	3.320278	2.696540	2.162504	2.104438	2.740029	2.881755	2.590917	0.523148	0.000000	22865.000000		1
16145.012695	3646.767822	2.494745	5.001824	10209.935547	99998.000000	1610.815552	994.999146	228.825745	112.109322	53.216080	231.237228	343.750519	137.220200	2.385348	0.000000	4.208038	3.561908	0.397026	0.699128	4.009023	4.999991	3.207046	2.997823	2.359505	2.049642	1.726043	2.364058	2.536243	2.137418	0.377552	0.000000	22914.000000		1
20747.533203	8643.355469	1.828657	6.074965	15940.421875	99998.000000	2530.343262	1572.231812	380.841736	169.639557	105.985016	523.874817	684.855225	422.404358	4.487308	0.000000	4.316967	3.936682	0.262132	0.783544	4.202500	4.999991	3.403179	3.196517	2.580745	2.229527	2.025244	2.719228	2.835599	2.625728	0.651986	0.000000	22951.000000		1
11393.960938	872.494568	2.886379	3.799166	6156.234375	87104.937500	963.008423	568.548889	127.845642	42.179379	25.373003	120.111626	215.109283	119.963608	0.596619	99998.000000	4.056675	2.940763	0.460353	0.579688	3.789315	4.940043	2.983630	2.754768	2.106686	1.625100	1.404372	2.079585	2.332659	2.079050	0.000000	4.999991	22971.000000		1
12413.828125	1680.844238	2.661267	4.079786	6282.025879	91045.054688	971.158752	581.019531	139.144455	54.588345	51.082134	196.082611	258.864441	134.247482	0.143477	0.000000	4.093906	3.225528	0.425088	0.610637	3.798100	4.959256	2.987290	2.764191	2.143466	1.737100	1.708269	2.292439	2.413072	2.127906	0.000000	0.000000	23012.000000		1
11876.341797	2274.121582	2.941887	3.037483	6137.657715	87283.156250	911.476074	589.638611	179.017197	70.438759	32.308331	163.573837	203.286224	147.402710	0.532445	0.000000	4.074683	3.356814	0.468626	0.482514	3.788003	4.940930	2.959745	2.770586	2.252895	1.847812	1.509315	2.213714	2.308108	2.168505	0.000000	0.000000	23052.000000		1
8784.359375	1426.796631	3.796082	5.970118	5059.752441	70915.695312	770.274780	473.501923	108.430420	46.249912	31.444883	106.796043	173.040909	113.743706	1.419648	99998.000000	3.943710	3.154362	0.579336	0.775983	3.704129	4.850742	2.886646	2.675322	2.035151	1.665111	1.497550	2.028555	2.238149	2.055927	0.152181	4.999991	23078.000000		1
7678.324707	2099.011475	1.674470	2.994310	3987.345215	66570.664062	604.887695	363.449463	89.724464	88.515640	30.254560	117.450356	176.192490	135.703003	1.065084	99998.000000	3.885267	3.322015	0.223877	0.476297	3.600684	4.823283	2.781675	2.560444	1.952911	1.947020	1.480791	2.069854	2.245987	2.132589	0.027384	4.999991	23139.000000		1
17164.429688	1609.323120	2.969640	3.207088	8912.510742	99998.000000	1394.972412	862.037598	229.837219	71.444061	51.865402	231.989670	328.584686	195.962341	0.168630	0.000000	4.234629	3.206643	0.472704	0.506111	3.950000	4.999991	3.144566	2.935526	2.361420	1.853966	1.714878	2.365469	2.516647	2.292173	0.000000	0.000000	23169.000000		1
23754.396484	8151.443848	3.151581	8.128736	20637.958984	99998.000000	3342.291748	2061.278809	508.280334	174.841812	126.676903	616.226624	853.529541	426.561249	3.061191	0.000000	4.375744	3.911235	0.498528	0.910023	4.314667	4.999991	3.524044	3.314137	2.706103	2.242645	2.102697	2.789741	2.931219	2.629982	0.485890	0.000000	23205.000000		1
8285.935547	1192.290527	1.005299	2.087691	3966.591553	62699.937500	598.791138	356.443207	102.053253	60.203831	23.636858	83.951706	133.553635	77.429596	0.647352	0.000000	3.918342	3.076382	0.002295	0.319666	3.598418	4.797267	2.777275	2.551990	2.008827	1.779624	1.373590	1.924029	2.125656	1.888907	0.000000	0.000000	23236.000000		1
3249.730225	434.067078	3.015897	3.352024	2137.450439	34148.445312	257.862244	172.726379	40.427814	14.031012	16.223549	32.178814	55.849594	49.706783	1.062210	99998.000000	3.511847	2.637557	0.479416	0.525307	3.329896	4.533371	2.411388	2.237359	1.606680	1.147089	1.210146	1.507570	1.747020	1.696416	0.026210	4.999991	23268.000000		1
10273.725586	3749.524170	2.658183	4.970987	4832.508301	70665.734375	718.036255	448.924530	147.840607	49.876392	32.410095	130.198532	182.797867	94.309982	0.246721	0.000000	4.011728	3.573976	0.424585	0.696443	3.684173	4.849209	2.856146	2.652173	2.169794	1.697895	1.510680	2.114606	2.261971	1.974558	0.000000	0.000000	23326.000000		1
11390.766602	4309.161133	2.439237	5.772759	6214.143555	89639.515625	927.243225	587.933289	154.985626	76.550728	37.285484	132.884476	178.822922	117.428772	1.251839	0.000000	4.056553	3.634393	0.387254	0.761383	3.793381	4.952499	2.967194	2.769328	2.190291	1.883949	1.571540	2.123474	2.252423	2.069775	0.097548	0.000000	23370.000000		1
4679.483887	2007.415283	1.224244	2.238794	4694.797852	79315.585938	684.056519	425.620697	150.825668	55.868095	27.870831	161.378220	218.538391	170.351898	0.615537	0.000000	3.670198	3.302637	0.087868	0.350014	3.671617	4.899359	2.835092	2.629023	2.178475	1.747164	1.445150	2.207845	2.339528	2.231347	0.000000	0.000000	23400.000000		1
16185.363281	4744.267090	2.396065	5.698749	11798.183594	99998.000000	1861.159668	1165.634766	405.209442	187.515991	122.239403	604.431274	872.358826	454.108276	2.055961	0.000000	4.209123	3.676169	0.379499	0.755780	4.071815	4.999991	3.269784	3.066562	2.607680	2.273038	2.087211	2.781347	2.940695	2.657159	0.313015	0.000000	23446.000000		1
8789.638672	4309.851562	3.478457	5.211518	10133.251953	99998.000000	1600.466553	991.372681	248.792953	91.667221	70.364754	291.925201	385.945312	289.115936	3.060556	99998.000000	3.943971	3.634462	0.541387	0.716964	4.005749	4.999991	3.204247	2.996237	2.395838	1.962214	1.847355	2.465271	2.586526	2.461072	0.485800	4.999991	23519.000000		1
8377.790039	4087.452637	1.467860	6.130473	6578.132812	94114.507812	1024.214478	622.101135	176.383682	98.272583	49.074619	181.811066	269.154877	137.506989	2.443623	0.000000	3.923130	3.611453	0.166685	0.787494	3.818103	4.973657	3.010391	2.793861	2.246458	1.992432	1.690857	2.259620	2.430002	2.138325	0.388034	0.000000	23555.000000		1
9273.215820	3616.701416	1.868746	6.081133	7832.018066	99998.000000	1235.092896	754.911560	173.589828	75.705788	51.843815	233.281754	334.554810	248.173126	2.467983	0.000000	3.967230	3.558313	0.271550	0.783984	3.893874	4.999991	3.091700	2.877896	2.239524	1.879129	1.714697	2.367881	2.524467	2.394755	0.392342	0.000000	23600.000000		1
13995.637695	2234.224121	0.823358	3.691235	8000.951172	99998.000000	1240.452393	776.889404	181.410187	71.058594	45.602329	213.533493	294.762238	131.894592	1.494057	0.000000	4.145993	3.349127	0.000000	0.567172	3.903142	4.999991	3.093580	2.890359	2.258662	1.851617	1.658987	2.329466	2.469472	2.120227	0.174367	0.000000	23654.000000		1
5599.051758	1251.264038	1.541869	2.066105	2627.616699	41445.968750	374.661926	223.632736	64.684502	27.380516	11.169302	37.285484	64.780098	9.547256	0.143607	0.000000	3.748115	3.097349	0.188048	0.315152	3.419562	4.617482	2.573640	2.349535	1.810800	1.437442	1.048026	1.571540	1.811442	0.979879	0.000000	0.000000	23682.000000		1
10130.759766	2532.828857	2.870961	4.829135	6220.536133	80353.929688	921.297791	586.434570	153.773712	61.687111	35.456829	191.870224	205.383163	145.287262	0.040129	0.000000	4.005642	3.403606	0.458027	0.683869	3.793828	4.905007	2.964400	2.768219	2.186882	1.790194	1.549700	2.283008	2.312565	2.162228	0.000000	0.000000	23702.000000		1
16440.173828	4112.988770	0.943624	3.990358	13836.652344	99998.000000	2221.932373	1358.855591	361.537537	161.051346	84.756561	462.570068	659.457520	413.893250	3.230707	99998.000000	4.215907	3.614157	0.000000	0.601012	4.141031	4.999991	3.346731	3.133173	2.558153	2.206964	1.928173	2.665178	2.819187	2.616888	0.509298	4.999991	23724.000000		1
4753.244141	2668.670654	2.602675	2.362144	4670.331543	69372.914062	698.732056	432.417267	125.625351	70.065628	32.194233	128.428467	150.276764	47.292217	0.851587	0.000000	3.676990	3.426295	0.415420	0.373306	3.669348	4.841190	2.844311	2.635903	2.099077	1.845505	1.507778	2.108661	2.176892	1.674790	0.000000	0.000000	23761.000000		1
9402.915039	1780.609375	3.478457	4.249392	6757.442871	95382.906250	1014.019653	645.830505	147.526062	76.322533	53.172909	180.367874	297.389587	126.498047	1.440722	99998.000000	3.973263	3.250569	0.541387	0.628327	3.829782	4.979471	3.006046	2.810118	2.168869	1.882653	1.725690	2.256159	2.473326	2.102084	0.158580	4.999991	23794.000000		1
8909.192383	1463.619507	2.433070	3.771412	3979.638916	58080.011719	584.279053	366.884735	106.518501	50.712082	27.790653	89.514771	95.959785	79.421692	0.533732	0.000000	3.949838	3.165428	0.386155	0.576504	3.599844	4.764027	2.766620	2.564530	2.027425	1.705111	1.443899	1.951895	1.982089	1.899939	0.000000	0.000000	23850.000000		1
5847.641602	350.109192	1.618963	3.638812	2918.416504	45594.355469	414.781372	255.959564	57.363708	14.666262	14.829700	64.246613	98.124565	46.468861	0.425108	0.000000	3.766981	2.544204	0.209237	0.560960	3.465147	4.658911	2.617819	2.408171	1.758637	1.166319	1.171132	1.807850	1.991778	1.667162	0.000000	0.000000	23900.000000		1
15662.697266	3556.105957	4.240141	5.803596	8350.370117	99998.000000	1323.266235	803.637756	217.647202	139.514511	68.924644	269.420074	384.132080	245.662964	1.107574	0.000000	4.194867	3.550975	0.627380	0.763697	3.921706	4.999991	3.121647	2.905060	2.337753	2.144619	1.838374	2.430430	2.584481	2.390340	0.044373	0.000000	23985.000000		1
19617.888672	5982.049316	3.580221	5.840601	10809.389648	99998.000000	1720.710815	1059.029907	225.967117	102.959869	95.318367	343.682678	451.767731	260.967560	2.185873	99998.000000	4.292652	3.776850	0.553910	0.766458	4.033801	4.999991	3.235708	3.024908	2.354045	2.012668	1.979177	2.536158	2.654915	2.416587	0.339625	4.999991	24038.000000		1
24560.402344	6436.842285	1.760815	5.563065	19342.630859	99998.000000	3161.979248	1920.416870	464.784180	199.582657	135.425476	635.527710	850.914551	447.715698	2.913168	0.000000	4.390235	3.808673	0.245714	0.745314	4.286516	4.999991	3.499959	3.283396	2.667251	2.300123	2.131700	2.803134	2.929886	2.651002	0.464366	0.000000	24077.000000		1
12061.636719	3485.136719	3.432201	6.676294	10214.820312	99998.000000	1626.684570	1007.583862	242.964691	115.541527	84.611626	349.350586	437.681213	315.472656	0.514345	99998.000000	4.081406	3.542220	0.535573	0.824535	4.009231	4.999991	3.211303	3.003281	2.385543	2.062738	1.927430	2.543262	2.641158	2.498962	0.000000	4.999991	24125.000000		1
19596.339844	4653.148926	2.901798	5.359538	12668.399414	99998.000000	1993.476807	1245.688599	293.214203	121.351288	72.424690	368.611633	480.027100	282.300873	4.826966	0.000000	4.292175	3.667747	0.462667	0.729127	4.102722	4.999991	3.299611	3.095409	2.467185	2.084044	1.859887	2.566569	2.681266	2.450712	0.683674	0.000000	24201.000000		1
9145.934570	1580.231079	1.258165	2.874044	5874.787598	88642.335938	893.140198	543.009399	128.388382	32.015377	22.165915	156.706345	220.672348	111.020760	0.727620	0.000000	3.961228	3.198721	0.099738	0.458493	3.768992	4.947641	2.950920	2.734807	2.108526	1.505359	1.345686	2.195086	2.343748	2.045404	0.000000	0.000000	24245.000000		1
6263.085938	1781.216797	2.679769	0.962126	3308.259521	52230.777344	461.364319	276.410919	77.272324	22.832003	5.094337	48.242008	45.947708	33.884121	2.440635	99998.000000	3.796788	3.250717	0.428097	0.000000	3.519600	4.717927	2.664044	2.441555	1.888024	1.358544	0.707088	1.683425	1.662264	1.529996	0.387503	4.999991	24258.000000		1
5019.130371	1029.071411	3.598723	2.337474	2455.840088	42536.191406	304.556213	188.277664	33.002171	4.724288	15.387856	28.314890	52.167610	25.949661	0.029323	99998.000000	3.700629	3.012445	0.556148	0.368747	3.390200	4.628758	2.483667	2.274799	1.518543	0.674336	1.187178	1.452015	1.717401	1.414132	0.000000	4.999991	24274.000000		1
6532.653809	1731.090698	1.877997	2.923384	5125.806152	74753.851562	780.932190	482.759308	132.064194	40.199619	36.480629	155.599289	214.054642	121.157013	1.332977	99998.000000	3.815090	3.238320	0.273695	0.465886	3.709762	4.873633	2.892613	2.683731	2.120785	1.604222	1.562062	2.192008	2.330525	2.083349	0.124823	4.999991	24304.000000		1
7206.885742	1605.317261	3.142330	2.874044	3966.249268	59793.199219	571.290344	361.552948	88.928856	52.614750	30.797298	83.186935	117.367096	80.649017	1.578997	99998.000000	3.857748	3.205561	0.497252	0.458493	3.598380	4.776652	2.756857	2.558172	1.949043	1.721107	1.488513	1.920055	2.069546	1.906599	0.198381	4.999991	24327.000000		1
2339.086670	516.322693	2.106194	4.224722	1176.412354	26642.037109	120.712952	80.726112	22.474289	25.092382	10.037570	42.842384	63.821056	73.377563	0.117751	99998.000000	3.369046	2.712921	0.323498	0.625798	3.070560	4.425568	2.081754	1.907014	1.351686	1.399542	1.001629	1.631874	1.804964	1.865563	0.000000	4.999991	24363.000000		1
11512.182617	2934.636963	2.115445	5.963951	9158.161133	99998.000000	1459.875854	888.829102	213.225113	122.960999	67.934761	325.892609	453.469940	264.883911	1.602796	0.000000	4.061158	3.467554	0.325402	0.775534	3.961808	4.999991	3.164316	2.948818	2.328838	2.089767	1.832092	2.513074	2.656549	2.423056	0.204878	0.000000	24396.000000		1
6991.134766	1672.237549	3.358191	5.122090	3959.242920	61585.906250	615.933655	364.177216	94.072533	56.025364	18.835476	87.084785	126.174255	86.498871	1.283338	0.000000	3.844548	3.223298	0.526105	0.709447	3.597612	4.789481	2.789534	2.561313	1.973463	1.748385	1.274977	1.939942	2.100971	1.937010	0.108341	0.000000	24464.000000		1
10990.991211	4245.737793	1.760815	4.348072	8272.613281	99998.000000	1272.153198	800.692749	194.019592	94.427162	42.142372	173.398636	241.163788	168.470810	2.448818	0.000000	4.041037	3.627953	0.245714	0.638297	3.917643	4.999991	3.104539	2.903466	2.287846	1.975097	1.624719	2.239046	2.382312	2.226525	0.388957	0.000000	24481.000000		1
10653.953125	2087.207031	2.383730	3.755994	5162.937500	80777.750000	801.624084	484.529358	147.507553	75.166130	45.361797	202.647888	269.336823	125.119614	1.395888	0.000000	4.027511	3.319566	0.377257	0.574725	3.712897	4.907292	2.903971	2.685320	2.168814	1.876022	1.656690	2.306742	2.430296	2.097325	0.144851	0.000000	24635.000000		1
29505.662109	3937.317627	2.436154	8.646804	19219.802734	99998.000000	3101.146484	1915.202148	543.684753	246.905716	129.054474	660.092773	854.969666	519.576050	2.112600	99998.000000	4.469905	3.595201	0.386705	0.936856	4.283749	4.999991	3.491522	3.282215	2.735347	2.392531	2.110773	2.819605	2.931951	2.715649	0.324817	4.999991	24657.000000		1
10617.099609	1372.713989	2.383730	6.926077	7039.296875	99998.000000	1116.507690	675.551575	188.098816	83.501480	43.357368	167.437759	187.799683	185.647247	0.612732	0.000000	4.026006	3.137580	0.377257	0.840487	3.847529	4.999991	3.047862	2.829659	2.274386	1.921694	1.637063	2.223853	2.273695	2.268688	0.000000	0.000000	24718.000000		1
5503.233887	1548.838623	1.905751	3.145414	4274.382812	64765.359375	630.525879	387.712311	82.156967	47.637596	28.493746	143.452438	169.383606	121.018242	0.708070	99998.000000	3.740618	3.190006	0.280066	0.497678	3.630873	4.811343	2.799703	2.588510	1.914644	1.677950	1.454750	2.156708	2.228871	2.082851	0.000000	4.999991	24745.000000		1
12225.315430	2678.310303	2.118529	6.136640	10404.608398	99998.000000	1638.760498	1013.162354	276.084045	125.230629	71.376221	333.780792	424.279266	238.280487	1.507254	0.000000	4.087260	3.427861	0.326034	0.787931	4.017226	4.999991	3.214515	3.005679	2.441041	2.097711	1.853554	2.523461	2.627652	2.377089	0.178186	0.000000	24779.000000		1
7594.952637	2399.549561	3.567886	4.502259	5842.654785	82048.523438	856.193909	540.579407	103.231239	68.264725	25.406923	120.934982	186.569275	163.132858	1.065597	0.000000	3.880525	3.380130	0.552411	0.653430	3.766610	4.914071	2.932572	2.732860	2.013811	1.834196	1.404952	2.082552	2.270840	2.212541	0.027593	0.000000	24808.000000		1
13378.257812	2567.810791	1.258165	3.999609	8113.936523	99998.000000	1307.600830	790.473267	224.786057	72.039223	65.196404	292.745483	398.927856	278.955017	1.954195	0.000000	4.126400	3.409563	0.099738	0.602018	3.909232	4.999991	3.116475	2.897887	2.351769	1.857569	1.814224	2.466490	2.600894	2.445534	0.290968	0.000000	24884.000000		1
9319.866211	1554.660767	2.806202	4.551599	9189.082031	99998.000000	1452.706177	896.310242	206.770844	96.317497	57.635078	253.156448	370.156586	222.861801	2.305962	0.000000	3.969410	3.191636	0.448119	0.658164	3.963272	4.999991	3.162178	2.952458	2.315489	1.983705	1.760687	2.403389	2.568385	2.348036	0.362852	0.000000	24972.000000		1
4062.976807	922.423340	1.788568	4.838386	1821.826538	35174.753906	216.028229	144.951141	61.082699	49.592686	8.514203	48.923515	76.877609	67.903931	0.278021	0.000000	3.608844	2.964930	0.252506	0.684700	3.260507	4.546231	2.334511	2.161222	1.785918	1.695418	0.930144	1.689518	1.885800	1.831895	0.000000	0.000000	25018.000000		1
5959.309570	2784.838135	2.112361	4.351155	4828.360840	68931.804688	744.241821	448.249176	155.623962	62.593731	42.984234	156.792694	205.703873	155.195312	0.453434	99998.000000	3.775196	3.444800	0.324768	0.638605	3.683800	4.838419	2.871714	2.651520	2.192076	1.796531	1.633309	2.195326	2.313242	2.190879	0.000000	4.999991	25067.000000		1
26006.574219	6354.666504	2.186371	6.337083	10981.076172	99998.000000	1738.975830	1070.519897	272.695007	108.711044	75.489922	302.302002	421.753693	197.784836	2.265175	99998.000000	4.415083	3.803093	0.339724	0.801889	4.040645	4.999991	3.240294	3.029595	2.435677	2.036274	1.877889	2.480441	2.625059	2.296193	0.355102	4.999991	25113.000000		1
24501.917969	2685.467773	2.957305	6.380256	12982.234375	99998.000000	2062.312012	1278.921997	315.133423	120.629692	88.204178	409.279968	572.767456	370.014740	1.811992	0.000000	4.389200	3.429020	0.470896	0.804838	4.113349	4.999991	3.314354	3.106844	2.498494	2.081454	1.945489	2.612020	2.757978	2.568219	0.258156	0.000000	25163.000000		1
19793.488281	3512.884277	2.624262	2.747611	10371.084961	99998.000000	1638.078979	1007.648621	252.983765	141.592941	58.199402	293.917297	398.499237	160.218735	3.577346	99998.000000	4.296522	3.545664	0.419007	0.438955	4.015824	4.999991	3.214335	3.003309	2.403093	2.151042	1.764919	2.468225	2.600427	2.204713	0.553561	4.999991	25187.000000		1
9489.755859	3648.821533	2.029100	2.911049	6904.484863	99998.000000	1124.984863	665.532471	176.818497	58.427597	46.983845	219.651627	260.582092	134.956741	0.729672	0.000000	3.977255	3.562153	0.307303	0.464050	3.839131	4.999991	3.051147	2.823169	2.247528	1.766618	1.671949	2.341734	2.415945	2.130195	0.000000	0.000000	25233.000000		1
10113.164062	1669.832153	1.581958	3.805334	7607.540527	99998.000000	1184.846436	728.274231	160.453094	75.536179	40.807114	217.101379	261.562714	126.023155	1.261398	99998.000000	4.004887	3.222673	0.199195	0.580393	3.881244	4.999991	3.073662	2.862295	2.205348	1.878155	1.610736	2.336663	2.417576	2.100450	0.100852	4.999991	25263.000000		1
12270.513672	4296.160156	1.532618	3.385945	7696.277832	98861.953125	1179.123047	730.587036	181.030884	87.710785	42.746788	201.374313	250.707962	205.784058	1.270257	99998.000000	4.088863	3.633080	0.185434	0.529680	3.886281	4.995029	3.071559	2.863672	2.257753	1.943053	1.630903	2.304004	2.399168	2.313412	0.103891	4.999991	25281.000000		1
18745.798828	6106.835938	3.308852	8.350764	16656.787109	99998.000000	2678.982666	1641.505005	453.417542	175.847122	102.010078	515.345154	697.794556	368.882996	3.166856	0.000000	4.272904	3.785816	0.519677	0.921726	4.221591	4.999991	3.427970	3.215242	2.656498	2.245135	2.008643	2.712098	2.843728	2.566889	0.500628	0.000000	25313.000000		1
10023.920898	1695.717041	2.747611	7.120353	11593.232422	99998.000000	1874.151489	1149.593140	300.997559	157.542038	89.786140	436.663574	573.572327	346.667755	1.816925	0.000000	4.001038	3.229353	0.438955	0.852502	4.064205	4.999991	3.272805	3.060544	2.478563	2.197397	1.953209	2.640147	2.758588	2.539913	0.259337	0.000000	25372.000000		1
6373.801270	1162.029907	0.832609	3.324270	4039.978271	59700.644531	559.491943	370.384766	107.758163	35.734364	23.960649	91.466774	111.606674	91.312592	1.944812	99998.000000	3.804399	3.065217	0.000000	0.521696	3.606379	4.775979	2.747794	2.568653	2.032450	1.553086	1.379499	1.961263	2.047690	1.960531	0.288878	4.999991	25393.000000		1
12072.689453	4846.915527	2.451572	5.226937	11346.986328	99998.000000	1800.906494	1112.736328	244.771759	87.732368	68.631691	323.508850	409.946075	338.696289	1.908489	0.000000	4.081804	3.685465	0.389445	0.718247	4.054881	4.999991	3.255491	3.046392	2.388761	1.943160	1.836525	2.509886	2.612727	2.529810	0.280690	0.000000	25413.000000		1
7159.916992	2216.202881	2.174036	1.720726	3817.973877	58471.003906	573.291687	352.807465	82.557854	34.985016	27.118399	111.720772	134.981415	79.875000	0.161667	99998.000000	3.854908	3.345609	0.337267	0.235712	3.581833	4.766941	2.758376	2.547538	1.916758	1.543882	1.433264	2.048134	2.130274	1.902411	0.000000	4.999991	25481.000000		1
22025.623047	4249.059082	3.099157	5.495223	12223.357422	99998.000000	1975.483154	1201.671265	299.175079	128.857101	80.272804	386.879700	521.361572	435.917297	3.342938	99998.000000	4.342928	3.628293	0.491244	0.739985	4.087191	4.999991	3.295673	3.079786	2.475925	2.110108	1.904568	2.587576	2.717139	2.639404	0.524128	4.999991	25517.000000		1
4600.235352	822.402283	3.481541	4.826051	2771.146240	49815.328125	410.198914	241.780533	103.249741	35.043606	22.844337	81.938019	135.135605	109.451141	0.135856	0.000000	3.662780	2.915084	0.541772	0.683592	3.442659	4.697363	2.612994	2.383421	2.013889	1.544609	1.358779	1.913485	2.130770	2.039220	0.000000	0.000000	25618.000000		1
9031.025391	2429.973877	2.069189	5.310198	6686.439941	99891.617188	1054.953247	635.768250	198.509521	73.744530	55.655315	267.714783	404.808563	197.340775	2.067262	0.000000	3.955737	3.385602	0.315800	0.725111	3.825195	4.999529	3.023233	2.803299	2.297781	1.867730	1.745507	2.427672	2.607250	2.295217	0.315395	0.000000	25664.000000		1
14187.560547	1884.062622	2.482410	3.718989	7694.930176	99998.000000	1209.164795	734.398560	156.410309	85.527496	45.247700	193.011215	250.837479	180.167435	0.367954	0.000000	4.151908	3.275095	0.394873	0.570425	3.886205	4.999991	3.082485	2.865932	2.194265	1.932106	1.655596	2.285583	2.399392	2.255676	0.000000	0.000000	25693.000000		1
5329.456055	2215.697021	2.692104	4.052033	4471.054199	67354.132812	640.205750	412.154022	149.450317	72.652885	41.510208	130.192368	202.552292	87.467163	0.630585	0.000000	3.726683	3.345510	0.430092	0.607673	3.650410	4.828364	2.806319	2.615060	2.174497	1.861253	1.618155	2.114586	2.306537	1.941845	0.000000	0.000000	25787.000000		1
4915.821777	669.615356	1.437022	2.448488	2778.991455	50332.750000	388.779266	235.067230	64.073921	25.820145	10.367530	62.707829	91.630211	64.030754	0.340801	0.000000	3.691596	2.825825	0.157463	0.388898	3.443887	4.701851	2.589703	2.371192	1.806681	1.411959	1.015675	1.797322	1.962039	1.806389	0.000000	0.000000	25806.000000		1
5211.037598	1963.095703	3.617226	4.122959	5437.488770	75977.531250	827.422607	510.099731	121.853935	74.749825	42.049862	132.668610	179.609283	116.112015	0.424874	0.000000	3.716924	3.292942	0.558376	0.615209	3.735398	4.880685	2.917727	2.707655	2.085840	1.873610	1.623765	2.122768	2.254329	2.064877	0.000000	0.000000	25857.000000		1
17949.500000	5131.365723	2.038351	5.112839	13881.576172	99998.000000	2209.403320	1366.669800	356.480194	158.655273	98.997269	475.197968	657.524048	308.219696	6.613818	99998.000000	4.254052	3.710233	0.309279	0.708662	4.142439	4.999991	3.344275	3.135664	2.552035	2.200454	1.995623	2.676875	2.817912	2.488860	0.820452	4.999991	25932.000000		1
14589.402344	2589.032959	1.699140	3.139246	6515.039551	87643.054688	1002.566650	609.192566	145.833084	60.388855	38.099594	179.177551	217.727371	221.572800	2.363701	99998.000000	4.164038	3.413138	0.230229	0.496825	3.813917	4.942718	3.001113	2.784755	2.163856	1.780957	1.580920	2.253284	2.337913	2.345516	0.373592	4.999991	25946.000000		1
10027.593750	2315.567139	2.821621	1.896499	6912.348633	99998.000000	1061.573975	644.661743	143.773148	76.507561	35.814541	224.597946	316.965179	91.879997	1.256798	99998.000000	4.001197	3.364657	0.450499	0.277953	3.839626	4.999991	3.025950	2.809332	2.157678	1.883704	1.554059	2.351406	2.501012	1.963221	0.099266	4.999991	25966.000000		1
23812.486328	6751.593262	3.564802	5.871439	18930.351562	99998.000000	2993.406738	1886.810181	441.079498	206.363800	136.332092	613.546814	827.064880	403.855682	2.475763	0.000000	4.376805	3.829406	0.552035	0.768745	4.277159	4.999991	3.476166	3.275728	2.644517	2.314634	2.134598	2.787848	2.917540	2.606226	0.393709	0.000000	26204.000000		1
19687.886719	4922.603027	2.146282	10.487796	15356.525391	99998.000000	2457.968018	1506.264526	391.437469	136.677475	117.034050	535.087280	729.106873	417.692413	2.719938	0.000000	4.294199	3.692195	0.331687	1.020684	4.186293	4.999991	3.390576	3.177901	2.592662	2.135697	2.068312	2.728425	2.862791	2.620857	0.434559	0.000000	26255.000000		1
19558.644531	4932.785645	3.700486	3.931767	10550.367188	99998.000000	1655.110474	997.173157	274.816620	138.305679	68.335648	264.772888	371.485687	213.345383	1.153308	99998.000000	4.291339	3.693092	0.568259	0.594588	4.023268	4.999991	3.218827	2.998770	2.439043	2.140840	1.834647	2.422873	2.569942	2.329083	0.061945	4.999991	26310.000000		1
10253.541992	2230.637939	2.352893	2.396065	7076.431152	99998.000000	1075.506348	638.229065	161.396713	52.639420	25.968164	151.621262	232.378220	138.681900	0.802213	0.000000	4.010874	3.348429	0.371602	0.379499	3.849814	4.999991	3.031613	2.804976	2.207895	1.721311	1.414441	2.180760	2.366195	2.142020	0.000000	0.000000	26333.000000		1
5098.924805	642.611084	1.782401	2.843207	2750.735107	51136.566406	398.314209	256.388214	61.582264	53.274670	24.219685	102.506561	122.072884	118.656097	1.129998	99998.000000	3.707479	2.807948	0.251005	0.453808	3.439449	4.708732	2.600226	2.408898	1.789456	1.726521	1.384169	2.010752	2.086619	2.074290	0.053078	4.999991	26374.000000		1
19404.181641	5369.720215	2.130863	5.812848	14971.511719	99998.000000	2458.757324	1497.281616	341.459320	119.118660	106.592514	456.149719	591.001587	406.146881	3.428104	0.000000	4.287895	3.729952	0.328556	0.764389	4.175266	4.999991	3.390716	3.175303	2.533339	2.075980	2.027727	2.659107	2.771589	2.608683	0.535054	0.000000	26401.000000		1
12599.181641	3611.514404	2.633513	4.989489	7524.205566	99998.000000	1199.518921	726.331482	192.314285	59.420563	51.399757	259.407196	367.797516	213.305298	1.950017	99998.000000	4.100342	3.557689	0.420535	0.698056	3.876461	4.999991	3.079007	2.861135	2.284012	1.773937	1.710961	2.413982	2.565609	2.329002	0.290038	4.999991	26462.000000		1
16215.791016	5185.106445	3.006645	5.711084	12171.892578	99998.000000	1965.189575	1194.788452	275.646149	170.647934	75.076706	340.466339	479.138977	241.284058	1.441438	0.000000	4.209938	3.714758	0.478082	0.756719	4.085358	4.999991	3.293404	3.077291	2.440352	2.232101	1.875505	2.532074	2.680461	2.382529	0.158796	0.000000	26486.000000		1
14048.206055	3716.077881	1.736145	2.997394	7216.337402	98085.734375	1160.028564	697.714417	160.813889	78.616837	45.223030	195.937683	298.922211	136.403015	0.155794	0.000000	4.147621	3.570085	0.239586	0.476744	3.858317	4.991606	3.064469	2.843678	2.206324	1.895516	1.655360	2.292118	2.475558	2.134824	0.000000	0.000000	26555.000000		1
9768.328125	2734.607178	2.374479	8.498784	8751.367188	99998.000000	1359.003662	849.298645	192.049088	102.003914	77.031792	334.403717	437.348175	264.208557	1.401285	0.000000	3.989820	3.436895	0.375568	0.929357	3.942076	4.999991	3.133221	2.929060	2.283412	2.008617	1.886670	2.524271	2.640827	2.421947	0.146526	0.000000	26627.000000		1
11227.236328	3551.847168	2.889463	3.348940	8946.284180	99998.000000	1424.156860	872.605530	218.137512	77.839737	52.207699	243.297729	332.830994	243.717117	2.953310	99998.000000	4.050273	3.550454	0.460817	0.524907	3.951643	4.999991	3.153558	2.940818	2.338730	1.891201	1.717735	2.386138	2.522224	2.386886	0.470309	4.999991	26691.000000		1
9586.665039	1890.532349	1.665219	4.810632	5046.177734	85416.460938	824.271057	472.391785	128.943451	70.081047	42.398323	221.763992	305.660187	154.125259	0.364161	99998.000000	3.981668	3.276584	0.221471	0.682202	3.702963	4.931541	2.916070	2.674302	2.110399	1.845601	1.627349	2.345891	2.485239	2.187874	0.000000	4.999991	26750.000000		1
15496.977539	2884.741943	3.089906	5.600070	11687.623047	99998.000000	1869.424072	1145.325195	252.758652	107.280190	67.860756	380.854065	460.821594	253.387726	3.217544	0.000000	4.190247	3.460107	0.489945	0.748193	4.067726	4.999991	3.271708	3.058929	2.402706	2.030519	1.831619	2.580759	2.663533	2.403785	0.507524	0.000000	26768.000000		1
11746.969727	2815.811279	2.362144	3.422950	7260.703125	99106.562500	1124.741333	697.979614	152.299683	60.962433	37.692539	192.736755	246.470901	158.837219	2.052462	99998.000000	4.069926	3.449604	0.373306	0.534401	3.860979	4.996102	3.051053	2.843843	2.182699	1.785062	1.576255	2.284965	2.391766	2.200952	0.312275	4.999991	26859.000000		1
9540.264648	2513.481445	1.526451	2.932636	8151.678223	99998.000000	1219.951660	788.675415	204.849686	66.627258	54.872047	237.595901	296.874603	194.306381	0.388209	99998.000000	3.979560	3.400276	0.183683	0.467258	3.911247	4.999991	3.086343	2.896898	2.311435	1.823652	1.739351	2.375839	2.472573	2.288487	0.000000	4.999991	26911.000000		1
11849.951172	1756.226196	3.419866	8.273671	10710.750000	99998.000000	1712.970581	1050.090088	302.866302	120.691368	98.445274	426.370056	573.899170	307.183563	3.462098	0.000000	4.073717	3.244581	0.534009	0.917698	4.029820	4.999991	3.233750	3.021227	2.481251	2.081676	1.993195	2.629787	2.758836	2.487398	0.539339	0.000000	26966.000000		1
17859.003906	5556.749023	1.560372	5.920778	19488.832031	99998.000000	3145.037354	1940.880493	422.151489	139.687195	119.035400	562.073059	735.832520	355.764771	3.720659	99998.000000	4.251857	3.744821	0.193228	0.772379	4.289786	4.999991	3.497626	3.287999	2.625468	2.145157	2.075676	2.749793	2.866779	2.551163	0.570620	4.999991	26991.000000		1
8314.910156	1162.816162	1.356845	2.439237	7972.929688	99998.000000	1255.482544	759.833252	185.129166	81.324356	42.645023	196.360153	245.490280	97.470818	1.989760	99998.000000	3.919858	3.065511	0.132530	0.387254	3.901618	4.999991	3.098811	2.880718	2.267475	1.910221	1.629868	2.293053	2.390034	1.988875	0.298801	4.999991	27016.000000		1
7568.820801	2705.869629	1.341426	3.262596	5995.608398	88249.773438	922.318481	566.482788	146.459091	68.684113	37.507515	154.319534	189.323059	146.551605	1.612927	99998.000000	3.879028	3.432307	0.127567	0.513563	3.777833	4.945714	2.964881	2.753187	2.165716	1.836856	1.574118	2.188421	2.277204	2.165991	0.207615	4.999991	27042.000000		1
24578.455078	5434.614746	2.297385	6.463516	17553.371094	99998.000000	2830.557617	1752.448608	469.647247	185.983368	130.331131	655.365417	819.639282	598.214478	3.958951	0.000000	4.390554	3.735169	0.361234	0.810469	4.244360	4.999991	3.451872	3.243645	2.671772	2.269474	2.115048	2.816483	2.913623	2.776857	0.597580	0.000000	27130.000000		1
5582.301270	1765.557617	2.507080	4.752041	4841.676270	80225.921875	731.246948	449.220551	157.905930	55.738579	41.926514	178.474457	209.811417	136.982758	0.559300	9143.613281	3.746813	3.246882	0.399168	0.676880	3.684996	4.904315	2.864064	2.652460	2.198398	1.746156	1.622489	2.251576	2.321829	2.136666	0.000000	3.961118	27208.000000		1
19667.839844	5794.542480	2.084607	3.657314	12177.912109	99998.000000	1948.873535	1191.501099	421.500824	142.101761	125.227547	632.326782	849.125977	479.561462	2.898516	99998.000000	4.293756	3.763019	0.319024	0.563162	4.085573	4.999991	3.289784	3.076094	2.624799	2.152600	2.097700	2.800941	2.928972	2.680844	0.462176	4.999991	27226.000000		1
15150.365234	3423.301514	2.386814	5.633991	8783.749023	99998.000000	1391.962646	846.125488	241.351898	82.989578	60.049644	289.507568	409.036346	259.302338	1.318148	0.000000	4.180423	3.534445	0.377819	0.750816	3.943680	4.999991	3.143628	2.927435	2.382651	1.919024	1.778510	2.461660	2.611762	2.413806	0.119964	0.000000	27258.000000		1
5776.909668	653.604614	1.720726	2.608843	2706.289062	44392.800781	333.944244	221.171906	60.034225	49.913395	9.217295	34.291176	65.116226	44.581612	2.386184	99998.000000	3.761696	2.815315	0.235712	0.416448	3.432374	4.647313	2.523674	2.344730	1.778399	1.698217	0.964603	1.535182	1.813689	1.649156	0.377704	4.999991	27274.000000		1
7399.215332	1571.960449	2.343642	1.782401	4043.120605	59966.605469	585.182617	363.338440	82.789131	45.441975	14.428814	76.359535	105.914093	70.420258	1.822020	99998.000000	3.869186	3.196442	0.369891	0.251005	3.606717	4.777909	2.767291	2.560311	1.917973	1.657457	1.159231	1.882863	2.024954	1.847698	0.260553	4.999991	27302.000000		1
11504.905273	4441.385742	2.858626	6.747221	14919.710938	99998.000000	2391.269775	1486.340454	343.318817	178.283279	100.708740	489.475677	611.591736	405.301941	2.882209	0.000000	4.060883	3.647518	0.456157	0.829125	4.173760	4.999991	3.378628	3.172118	2.535698	2.251111	2.003067	2.689731	2.786462	2.607779	0.459725	0.000000	27357.000000		1
20175.355469	5282.416504	2.029100	4.637943	11794.656250	99998.000000	1922.353394	1152.572021	325.352936	119.781662	75.243225	388.908783	551.551331	385.220642	3.699113	99998.000000	4.304821	3.722833	0.307303	0.666325	4.071685	4.999991	3.283833	3.061668	2.512355	2.078390	1.876467	2.589848	2.741586	2.585710	0.568098	4.999991	27418.000000		1
4320.913086	1306.894653	3.074487	4.119875	1533.250366	29666.529297	177.139206	119.063156	18.921822	11.101460	7.484234	30.698620	50.002823	15.720901	1.248816	0.000000	3.635576	3.116241	0.487773	0.614884	3.185613	4.472267	2.248315	2.075777	1.276963	1.045380	0.874147	1.487119	1.698995	1.196477	0.096498	0.000000	27460.000000		1
1719.397095	386.284546	1.797820	2.874044	999.797424	31027.248047	134.000778	61.091949	30.492008	31.861189	8.683808	28.398149	51.479935	24.389290	0.199023	0.000000	3.235376	2.586907	0.254746	0.458493	2.999912	4.491743	2.127107	1.785984	1.484186	1.503262	0.938710	1.453290	1.711638	1.387199	0.000000	0.000000	27474.000000		1
8965.840820	2983.622070	2.260381	3.996526	10020.809570	99998.000000	1595.427734	978.686157	263.227936	82.727463	52.068928	289.572327	384.030334	234.283966	3.392658	99998.000000	3.952591	3.474744	0.354182	0.601683	4.000903	4.999991	3.202877	2.990644	2.420332	1.917650	1.716579	2.461757	2.584366	2.369743	0.530540	4.999991	27493.000000		1
7480.813965	3199.422119	1.196491	3.537048	7265.683105	99998.000000	1160.645264	703.129456	142.786362	73.744530	40.427814	173.321533	244.216690	150.730072	1.293688	0.000000	3.873949	3.505072	0.077909	0.548641	3.861276	4.999991	3.064699	2.847035	2.154687	1.867730	1.606680	2.238853	2.387775	2.178200	0.111830	0.000000	27547.000000		1
14782.172852	1514.183594	3.660398	6.549861	7799.046875	99998.000000	1211.681152	750.390808	168.224121	58.661961	37.794304	185.511551	252.835739	139.792038	0.871841	0.000000	4.169738	3.180179	0.563528	0.816232	3.892041	4.999991	3.083388	2.875288	2.225888	1.768357	1.577426	2.268371	2.402838	2.145483	0.000000	0.000000	27579.000000		1
4168.113770	853.924255	3.136162	5.988621	2145.569824	40331.503906	275.809601	179.652451	89.483932	41.519459	15.936762	72.079308	99.771286	68.816711	0.526744	0.000000	3.619940	2.931419	0.496399	0.777327	3.331543	4.605644	2.440609	2.254433	1.951745	1.618252	1.202400	1.857811	1.999006	1.837694	0.000000	0.000000	27622.000000		1
17936.396484	5622.065918	1.174904	5.470552	11802.122070	99998.000000	1868.721069	1161.027588	305.117462	136.464691	106.962563	476.425293	648.784729	336.078186	2.792625	99998.000000	4.253735	3.749896	0.070003	0.738031	4.071960	4.999991	3.271544	3.064842	2.484467	2.135020	2.029232	2.677995	2.812101	2.526440	0.446013	4.999991	27664.000000		1
13453.972656	3147.417969	2.858626	5.300947	9345.920898	99998.000000	1463.968018	911.204712	198.796295	90.859276	64.653664	289.772766	384.169098	180.090347	2.077935	0.000000	4.128850	3.497954	0.456157	0.724353	3.970622	4.999991	3.165532	2.959616	2.298408	1.958369	1.810593	2.462058	2.584522	2.255491	0.317632	0.000000	27712.000000		1
5521.560547	2638.453125	3.648063	4.514594	4777.735352	65256.203125	705.087585	437.311157	116.028755	59.611755	29.187588	137.050598	187.247696	114.363533	0.180517	0.000000	3.742062	3.421349	0.562062	0.654619	3.679222	4.814622	2.848243	2.640790	2.064566	1.775332	1.465198	2.136881	2.272417	2.058288	0.000000	0.000000	27752.000000		1
8268.999023	822.420776	1.890332	4.748958	3232.556885	51809.785156	478.602417	282.926849	83.905449	36.455959	22.116575	96.261986	123.078178	73.485497	0.939002	99998.000000	3.917453	2.915094	0.276538	0.676598	3.509546	4.714412	2.679975	2.451674	1.923790	1.561769	1.344718	1.983455	2.090181	1.866202	0.000000	4.999991	27780.000000		1
7791.062988	2145.415527	1.877997	3.830003	5647.704102	81194.187500	874.677856	533.607056	125.748695	38.139683	52.324879	173.207443	221.609802	140.118927	0.848047	0.000000	3.891597	3.331511	0.273695	0.583199	3.751872	4.909525	2.941848	2.727221	2.099504	1.581377	1.718708	2.238567	2.345589	2.146497	0.000000	0.000000	27911.000000		1
8853.858398	2305.030029	2.584173	3.654230	7405.219238	99998.000000	1176.458618	706.836121	174.761642	79.141068	49.975071	230.201096	330.197479	227.586090	1.843328	26547.888672	3.947133	3.362677	0.412322	0.562796	3.869538	4.999991	3.070577	2.849319	2.242446	1.898402	1.698753	2.362107	2.518774	2.357146	0.265603	4.424030	27961.000000		1
18121.839844	4507.220215	1.304422	7.632253	13501.181641	99998.000000	2189.112305	1337.673462	330.953003	144.170959	94.954483	382.722809	520.760193	307.060211	2.326999	0.000000	4.258202	3.653909	0.115418	0.882653	4.130372	4.999991	3.340268	3.126350	2.519766	2.158878	1.977515	2.582884	2.716638	2.487224	0.366796	0.000000	28012.000000		1
10287.192383	2050.458008	0.703092	1.930420	4804.541992	73657.078125	738.006531	440.943817	103.157227	55.300686	19.788351	113.796127	163.786621	77.762642	3.576520	99998.000000	4.012297	3.311851	0.000000	0.285652	3.681652	4.867215	2.868060	2.644383	2.013500	1.742730	1.296410	2.056128	2.214278	1.890771	0.553461	4.999991	28028.000000		1
8418.461914	1441.536865	2.476242	3.450704	3608.665039	57242.253906	552.735474	325.451630	67.163834	47.150364	22.190584	84.849075	109.543655	103.996002	0.522294	99998.000000	3.925233	3.158826	0.393793	0.537908	3.557347	4.757717	2.742517	2.512486	1.827135	1.673485	1.346169	1.928647	2.039587	2.017017	0.000000	4.999991	28127.000000		1
9736.489258	3084.195068	2.883296	4.819884	5056.406250	68638.109375	714.637939	469.631836	105.050644	36.317192	22.554464	96.567276	146.980240	105.303513	0.619043	99998.000000	3.988402	3.489142	0.459889	0.683037	3.703842	4.836565	2.854086	2.671757	2.021399	1.560112	1.353233	1.984830	2.167259	2.022443	0.000000	4.999991	28181.000000		1
8675.130859	2302.334717	0.848028	2.661267	4552.689941	68308.406250	673.793823	414.352722	128.733765	58.967251	18.450008	103.289833	123.836784	75.937065	1.945951	99998.000000	3.938276	3.362169	0.000000	0.425088	3.658268	4.834474	2.828527	2.617370	2.109693	1.770611	1.265997	2.014058	2.092850	1.880454	0.289132	4.999991	28206.000000		1
9286.213867	2359.948242	2.124696	4.681116	5502.543457	75223.343750	824.856934	509.618652	139.338730	52.559242	21.737274	126.519630	162.013474	90.301125	2.068509	99998.000000	3.967839	3.372902	0.327297	0.670349	3.740563	4.876353	2.916379	2.707245	2.144072	1.720649	1.337205	2.102158	2.209551	1.955693	0.315657	4.999991	28234.000000		1
21517.697266	3189.415283	0.262118	7.228283	15532.674805	99998.000000	2537.944824	1532.411499	370.634552	142.123352	138.163834	592.882690	755.577698	552.202026	5.743112	0.000000	4.332796	3.503711	0.000000	0.859035	4.191246	4.999991	3.404482	3.185375	2.568946	2.152665	2.140394	2.772969	2.878279	2.742098	0.759147	0.000000	28264.000000		1
10027.300781	2704.827393	2.069189	2.843207	7176.819336	99998.000000	1092.315796	675.995605	170.336472	83.159180	38.133514	193.547775	252.564377	170.247055	3.298019	0.000000	4.001184	3.432140	0.315800	0.453808	3.855932	4.999991	3.038348	2.829944	2.231308	1.919910	1.581307	2.286788	2.402372	2.231080	0.518253	0.000000	28297.000000		1
7487.055664	1830.112549	1.372264	2.966557	3422.721924	58084.871094	507.749908	312.604767	108.023369	39.144981	21.885294	96.123222	101.960739	112.784660	0.944226	99998.000000	3.874311	3.262478	0.137438	0.472253	3.534372	4.764063	2.705650	2.494996	2.033518	1.592676	1.340152	1.982828	2.008433	2.052250	0.000000	4.999991	28354.000000		1
8506.641602	3656.367432	2.997394	3.607974	6825.615234	90901.476562	1067.651978	656.034607	141.099548	79.804077	45.515984	181.641464	278.563385	150.702316	2.374024	99998.000000	3.929758	3.563050	0.476744	0.557263	3.834142	4.958571	3.028430	2.816927	2.149526	1.902025	1.658164	2.259215	2.444924	2.178120	0.375485	4.999991	28422.000000		1
15599.564453	1855.590454	2.294302	6.108886	8195.504883	99998.000000	1297.686646	793.883850	186.427429	88.854851	50.909443	241.126785	326.487762	218.020325	1.013216	99998.000000	4.193112	3.268482	0.360651	0.785962	3.913576	4.999991	3.113170	2.899757	2.270510	1.948681	1.706798	2.382246	2.513867	2.338497	0.005702	4.999991	28471.000000		1
5406.472656	1599.307129	2.605759	4.434416	4141.050781	65645.210938	616.775513	379.275208	85.142029	65.369095	21.644762	103.934334	127.275146	92.629341	0.342231	99998.000000	3.732914	3.203932	0.415934	0.646836	3.617110	4.817203	2.790127	2.578954	1.930144	1.815372	1.335353	2.016759	2.104744	1.966749	0.000000	4.999991	28551.000000		1
10002.868164	4224.882324	1.384599	5.267026	8261.404297	99998.000000	1354.908447	794.944702	190.337601	86.585220	62.911354	260.467987	364.044617	259.459625	1.485158	0.000000	4.000124	3.625815	0.141324	0.721565	3.917054	4.999991	3.131910	2.900337	2.279525	1.937444	1.798729	2.415754	2.561155	2.414070	0.171773	0.000000	28573.000000		1
6162.154785	597.640930	1.884164	2.294302	3681.490723	59201.117188	542.583862	320.338776	78.339302	32.767807	34.466949	132.754959	159.935028	124.826660	0.646991	0.000000	3.789733	2.776440	0.275119	0.360651	3.566024	4.772330	2.734467	2.505610	1.893980	1.515447	1.537403	2.123051	2.203943	2.096307	0.000000	0.000000	28600.000000		1
11866.035156	2637.965820	2.584173	2.809286	439.294006	20007.498047	0.000000	1.384599	10.358278	14.160528	7.721682	0.000000	0.000000	6.583782	0.201786	0.000000	4.074306	3.421269	0.412322	0.448596	2.642755	4.301193	0.000000	0.141324	1.015288	1.151079	0.887712	0.000000	0.000000	0.818475	0.000000	0.000000	28631.000000		1
24024.978516	7572.770996	2.232627	6.000956	15236.774414	99998.000000	2416.679688	1509.009033	498.683716	178.542313	164.946106	751.476318	1010.029297	521.173462	3.859879	99998.000000	4.380663	3.879255	0.348816	0.778220	4.182893	4.999991	3.383219	3.178692	2.697825	2.251741	2.217342	2.875915	3.004334	2.716982	0.586574	4.999991	28672.000000		1
7690.943359	1463.551636	1.322924	2.022933	5206.818848	74687.531250	791.700562	478.220032	86.094902	53.465862	22.347855	119.013817	141.198227	75.425163	1.167279	99998.000000	3.885980	3.165408	0.121535	0.305981	3.716573	4.873248	2.898561	2.679628	1.934977	1.728077	1.349236	2.075597	2.149829	1.877516	0.067175	4.999991	28695.000000		1
8859.599609	6721.434082	1.396934	0.851112	3981.643311	55989.988281	563.639587	354.975342	106.876221	22.576052	25.875652	102.148849	151.744614	104.720688	0.188398	0.000000	3.947414	3.827462	0.145176	0.000000	3.600062	4.748110	2.751002	2.550198	2.028881	1.353648	1.412891	2.009233	2.181113	2.020032	0.000000	0.000000	28712.000000		1
18994.427734	2423.806396	2.399149	5.936197	9355.298828	99998.000000	1434.999268	902.295776	239.165527	73.189453	61.088863	246.634338	304.651794	176.725983	0.355232	99998.000000	4.278626	3.384498	0.380057	0.773508	3.971058	4.999991	3.156852	2.955349	2.378699	1.864449	1.785962	2.392054	2.483804	2.247300	0.000000	4.999991	28741.000000		1
20453.458984	10838.577148	2.877128	6.087300	20686.277344	99998.000000	3408.456543	2074.236816	493.521545	181.570541	134.648361	650.403687	828.486511	516.526245	4.263813	99998.000000	4.310767	4.034972	0.458959	0.784425	4.315682	4.999991	3.532558	3.316858	2.693306	2.259045	2.129201	2.813183	2.918285	2.713092	0.629798	4.999991	28830.000000		1
4017.430176	89.419174	2.047602	3.191670	2214.371094	44380.585938	315.904358	180.041000	56.139465	47.036266	11.150800	77.667046	110.647629	94.118790	1.416264	99998.000000	3.603948	1.951431	0.311246	0.504018	3.345250	4.647193	2.499556	2.255371	1.749268	1.672433	1.047306	1.890237	2.043942	1.973676	0.151144	4.999991	28846.000000		0
8938.099609	1461.571899	2.408400	2.747611	4820.629883	69583.328125	724.780396	437.089142	97.689758	43.567062	33.495571	140.236099	204.211349	124.447365	3.349823	0.000000	3.951245	3.164820	0.381729	0.438955	3.683104	4.842505	2.860206	2.640570	1.989849	1.639158	1.524987	2.146860	2.310080	2.094986	0.525022	0.000000	28882.000000		1
9441.609375	2321.457031	2.488577	2.985059	6556.817871	91126.437500	1019.064636	612.671021	136.806992	55.831089	32.043129	183.192581	228.159668	109.047173	1.074649	0.000000	3.975046	3.365761	0.395951	0.474953	3.816693	4.959644	3.008202	2.787227	2.136108	1.746876	1.505735	2.262908	2.358239	2.037614	0.031267	0.000000	28905.000000		1
8824.985352	990.324219	1.594293	1.726894	4095.609131	64766.062500	588.062805	376.691010	106.151543	15.394024	28.481411	99.697273	131.755829	53.219162	0.080309	0.000000	3.945714	2.995777	0.202568	0.237266	3.612319	4.811347	2.769424	2.575985	2.025926	1.187352	1.454561	1.998683	2.119770	1.726068	0.000000	0.000000	28960.000000		1
19479.986328	2521.557861	2.130863	3.718989	7989.001953	99998.000000	1256.555664	765.568970	188.690887	77.784225	51.729717	208.506989	269.888824	226.701050	1.244599	0.000000	4.289588	3.401669	0.328556	0.570425	3.902493	4.999991	3.099182	2.883984	2.275751	1.890892	1.713740	2.319121	2.431185	2.355453	0.095029	0.000000	28977.000000		1
10697.717773	2319.702393	2.090775	2.951138	5860.556152	86381.367188	918.220215	545.821777	141.013199	53.092731	40.335304	139.955490	213.413223	75.853806	0.192841	99998.000000	4.029291	3.365432	0.320307	0.469990	3.767939	4.936420	2.962947	2.737051	2.149260	1.725035	1.605685	2.145990	2.329221	1.879977	0.000000	4.999991	29011.000000		1
10213.015625	2673.774170	1.754647	4.758209	8391.549805	99998.000000	1281.873169	802.243896	215.035263	51.156143	32.989838	181.656876	288.150726	151.522583	2.747569	0.000000	4.009154	3.427125	0.244190	0.677444	3.923842	4.999991	3.107845	2.904306	2.332510	1.708898	1.518380	2.259252	2.459620	2.180477	0.438949	0.000000	29029.000000		1
18439.947266	5549.638184	3.688152	3.755994	12550.291992	99998.000000	2033.812012	1229.668579	330.286926	140.233017	74.570969	359.881561	472.647736	294.204102	3.098549	0.000000	4.265759	3.744265	0.566809	0.574725	4.098654	4.999991	3.308311	3.089788	2.518891	2.146850	1.872570	2.556159	2.674538	2.468649	0.491158	0.000000	29061.000000		1
21265.289062	2503.039795	5.183765	7.949879	14897.557617	99998.000000	2345.679688	1483.145752	363.067078	181.835739	95.771675	428.710602	579.138489	313.011810	2.184420	99998.000000	4.327672	3.398468	0.714645	0.900361	4.173115	4.999991	3.370269	3.171184	2.559987	2.259679	1.981237	2.632164	2.762782	2.495561	0.339336	4.999991	29105.000000		1
7964.853027	3602.990967	2.781532	6.121222	7471.291504	99241.445312	1099.763062	720.805420	150.924347	67.416695	37.769630	190.716904	264.356598	134.087128	0.374441	0.000000	3.901178	3.556663	0.444284	0.786838	3.873396	4.996693	3.041299	2.857818	2.178759	1.828767	1.577143	2.280389	2.422190	2.127387	0.000000	0.000000	29152.000000		1
6057.974121	1213.189087	2.386814	2.911049	3157.674561	50795.550781	455.372620	277.114014	66.130775	25.351416	17.645153	64.585823	61.246136	43.129169	0.269702	99998.000000	3.782327	3.083929	0.377819	0.464050	3.499367	4.705826	2.658367	2.442658	1.820404	1.404002	1.246625	1.810137	1.787079	1.634771	0.000000	4.999991	29198.000000		1
8685.892578	6568.160156	2.439237	5.162179	9425.867188	99998.000000	1466.851318	915.343079	196.452667	114.674995	61.446579	295.372833	415.873016	225.664917	0.392074	99998.000000	3.938814	3.817444	0.387254	0.712833	3.974321	4.999991	3.166386	2.961584	2.293258	2.059469	1.788498	2.470371	2.618961	2.353464	0.000000	4.999991	29219.000000		1
8949.694336	1302.188843	1.930420	4.789046	4302.972168	65824.054688	649.950378	391.616333	105.476204	46.595291	44.492184	122.849983	149.943710	158.920471	2.888412	0.000000	3.951808	3.114674	0.285652	0.680249	3.633769	4.818385	2.812880	2.592861	2.023154	1.668342	1.648284	2.089375	2.175928	2.201180	0.460659	0.000000	29249.000000		1
14490.871094	7722.505371	1.859494	7.542825	18665.605469	99998.000000	3076.714111	1854.995239	460.130829	195.098892	127.740791	608.970581	853.671387	445.674255	2.415772	0.000000	4.161095	3.887758	0.269395	0.877534	4.271042	4.999991	3.488087	3.268343	2.662881	2.290255	2.106330	2.784596	2.931291	2.649018	0.383056	0.000000	29277.000000		1
9883.284180	2923.008057	0.872698	2.041435	6421.543457	93634.929688	996.204895	590.822754	193.600204	56.876476	27.244831	183.192581	255.191711	139.585434	2.034960	99998.000000	3.994901	3.465830	0.000000	0.309936	3.807639	4.971438	2.998349	2.771457	2.286906	1.754933	1.435284	2.262908	2.406867	2.144840	0.308556	4.999991	29321.000000		1
18595.845703	2429.005615	3.108409	4.459086	10119.717773	99998.000000	1583.209961	963.248962	256.884674	86.819580	55.627563	301.441620	368.047302	270.665924	3.861392	99998.000000	4.269416	3.385428	0.492538	0.649246	4.005168	4.999991	3.199538	2.983739	2.409738	1.938618	1.745290	2.479203	2.565904	2.432434	0.586744	4.999991	29337.000000		1
11665.777344	2641.669434	4.708869	6.611536	5261.820312	74968.054688	802.678711	500.496979	107.320274	52.173775	41.692146	174.252823	241.108276	118.279884	0.387083	0.000000	4.066914	3.421879	0.672917	0.820302	3.721136	4.874876	2.904542	2.699401	2.030682	1.717452	1.620054	2.241180	2.382212	2.072911	0.000000	0.000000	29397.000000		1
20793.853516	4643.080566	1.221161	7.582913	15088.727539	99998.000000	2401.285889	1498.653809	331.788696	171.656311	108.596947	424.865204	641.041443	294.651245	2.482669	99998.000000	4.317935	3.666806	0.086773	0.879836	4.178653	4.999991	3.380444	3.175701	2.520862	2.234660	2.035818	2.628251	2.806886	2.469308	0.394919	4.999991	29473.000000		1
7030.461914	896.017273	3.623393	5.282444	4679.703125	79060.703125	708.812744	427.017639	160.823151	54.606846	38.497395	186.516861	196.902893	101.414917	0.311150	99998.000000	3.846984	2.952316	0.559115	0.722835	3.670218	4.897961	2.850532	2.630446	2.206349	1.737247	1.585431	2.270718	2.294252	2.006102	0.000000	4.999991	29509.000000		1
12413.279297	4777.004395	1.486362	5.020327	9997.487305	99998.000000	1550.368164	965.867065	218.384216	79.005386	63.349247	249.588562	334.443817	182.862625	1.076634	99998.000000	4.093886	3.679156	0.172125	0.700732	3.999891	4.999991	3.190435	2.984917	2.339221	1.897657	1.801741	2.397225	2.524323	2.262125	0.032068	4.999991	29526.000000		1
9438.173828	2078.816162	3.703570	5.581567	5072.389648	77680.023438	762.164551	459.319794	131.962433	27.226330	22.498959	121.912529	151.682938	86.246002	0.190992	0.000000	3.974888	3.317816	0.568621	0.746756	3.705213	4.890309	2.882049	2.662115	2.120450	1.434989	1.352162	2.086048	2.180937	1.935739	0.000000	0.000000	29553.000000		1
7183.853027	3280.271484	0.644501	4.779795	9987.998047	99998.000000	1560.359497	976.879089	250.374924	83.159180	72.196495	365.959625	469.394379	245.289825	1.973244	99998.000000	3.856357	3.515910	0.000000	0.679409	3.999478	4.999991	3.193225	2.989841	2.398591	1.919910	1.858516	2.563433	2.671538	2.389679	0.295181	4.999991	29599.000000		1
8315.344727	1872.600342	1.427771	3.965688	6103.412598	90645.171875	1003.824829	574.272339	121.480804	47.881210	43.061329	175.850204	229.948227	110.989922	1.262345	0.000000	3.919880	3.272445	0.154659	0.598319	3.785573	4.957345	3.001658	2.759118	2.084508	1.680165	1.634087	2.245143	2.361630	2.045284	0.101178	0.000000	29621.000000		1
5627.040039	1083.221802	0.009251	1.205742	2312.131836	41594.031250	328.745056	191.907227	48.103241	19.180855	12.146847	37.470509	43.893936	28.126781	2.272529	0.000000	3.750280	3.034717	0.000000	0.081254	3.364012	4.619031	2.516859	2.283091	1.682174	1.282868	1.084464	1.573690	1.642405	1.449120	0.356509	0.000000	29655.000000		1
6185.961426	1062.375732	1.825573	2.362144	2782.312500	44148.523438	389.630402	237.500305	37.522934	31.904362	8.517286	57.434635	86.085648	0.000000	0.596914	99998.000000	3.791407	3.026278	0.261399	0.373306	3.444406	4.644916	2.590653	2.375664	1.574297	1.503850	0.930301	1.759174	1.934931	0.000000	0.000000	4.999991	29680.000000		1
12377.103516	2602.644775	1.289003	5.347203	8831.000977	99998.000000	1391.876343	859.826538	232.754440	75.480675	52.947796	256.502319	298.117371	214.119400	1.547662	0.000000	4.092619	3.415415	0.110254	0.728127	3.946010	4.999991	3.143601	2.934411	2.366898	1.877836	1.723848	2.409091	2.474387	2.330656	0.189676	0.000000	29758.000000		1
7425.531738	244.898193	0.095596	2.661267	3255.330322	45481.667969	444.505524	284.814117	48.390030	51.825314	12.957870	68.508339	85.206787	34.140072	2.639887	0.000000	3.870728	2.388986	0.000000	0.425088	3.512595	4.657836	2.647877	2.454561	1.684756	1.714542	1.112534	1.835743	1.930474	1.533264	0.421585	0.000000	29779.000000		0
14186.474609	3531.016602	3.210172	3.052901	7415.953613	94943.929688	1172.511475	713.345886	177.219376	78.391724	39.573620	187.879868	267.125793	199.203354	3.275315	99998.000000	4.151875	3.547900	0.506528	0.484713	3.870167	4.977467	3.069117	2.853300	2.248511	1.894270	1.597406	2.273880	2.426716	2.299297	0.515253	4.999991	29817.000000		1
13318.445312	3480.770020	1.551121	7.515071	12206.153320	99998.000000	1949.114136	1201.955078	290.734894	156.425735	108.242317	436.398376	601.874878	317.230377	3.503310	0.000000	4.124454	3.541675	0.190646	0.875933	4.086579	4.999991	3.289837	3.079888	2.463497	2.194308	2.034397	2.639883	2.779506	2.501375	0.544479	0.000000	29871.000000		1
23327.091797	6674.499512	3.666565	6.426512	16088.339844	99998.000000	2573.460205	1602.396973	434.982941	161.446060	114.971031	517.398926	697.726746	386.512726	2.201325	0.000000	4.367861	3.824419	0.564259	0.807975	4.206511	4.999991	3.410517	3.204770	2.638472	2.208027	2.060588	2.713825	2.843685	2.587164	0.342684	0.000000	29952.000000		1
8527.124023	2775.762695	2.032184	3.755994	5605.247070	69793.273438	864.149963	530.384583	110.848076	54.705524	25.218815	111.474075	153.530106	140.051086	1.975969	0.000000	3.930803	3.443382	0.307963	0.574725	3.748595	4.843813	2.936589	2.724591	2.044728	1.738031	1.401725	2.047174	2.186193	2.146286	0.295780	0.000000	30038.000000		1
3394.252686	463.732635	3.062153	5.122090	1867.114380	42034.792969	249.921600	139.918472	51.344250	25.403839	18.403753	60.308678	96.635124	67.845337	0.691226	0.000000	3.530744	2.666268	0.486027	0.709447	3.271171	4.623609	2.397804	2.145875	1.710492	1.404899	1.264906	1.780380	1.985135	1.831520	0.000000	0.000000	30057.000000		1
13567.618164	3939.143311	2.735276	3.564802	10492.210938	99998.000000	1647.351685	1024.744873	258.142853	122.532356	56.037701	320.758179	399.486023	347.882721	2.851660	99998.000000	4.132504	3.595402	0.437001	0.552035	4.020867	4.999991	3.216786	3.010616	2.411860	2.088251	1.748480	2.506178	2.601502	2.541433	0.455098	4.999991	30098.000000		1
25921.001953	9551.523438	2.944971	7.499653	15222.894531	99998.000000	2437.784912	1499.073242	522.403870	223.555634	157.542038	679.884216	934.588684	539.089966	3.012865	0.000000	4.413652	3.980073	0.469081	0.875041	4.182497	4.999991	3.386995	3.175823	2.718006	2.349385	2.197397	2.832435	2.970621	2.731661	0.478980	0.000000	30139.000000		1
8756.769531	2336.863281	1.637465	3.904013	5806.232910	82369.351562	861.470154	552.926697	120.561852	48.328354	49.358322	156.882126	216.456879	143.662140	0.599700	0.000000	3.942344	3.368633	0.214172	0.591511	3.763895	4.915766	2.935240	2.742668	2.081210	1.684202	1.693360	2.195574	2.335371	2.157342	0.000000	0.000000	30216.000000		1
13858.442383	3507.536865	3.703570	6.722550	9916.150391	99998.000000	1565.598755	965.604919	225.600159	109.737930	56.537266	261.797089	320.283264	210.628601	1.636361	0.000000	4.141715	3.545002	0.568621	0.827534	3.996343	4.999991	3.194680	2.984799	2.353339	2.040357	1.752335	2.417965	2.505534	2.323517	0.213879	0.000000	30308.000000		1
16387.564453	3480.689941	5.609321	7.552076	11228.814453	99998.000000	1808.421631	1099.059937	293.380737	111.489494	76.023415	347.127228	485.775208	229.109451	3.282159	99998.000000	4.214514	3.541665	0.748910	0.878066	4.050334	4.999991	3.257300	3.041021	2.467432	2.047234	1.880947	2.540489	2.686435	2.360043	0.516160	4.999991	30345.000000		1
6609.611816	995.529541	2.457740	5.060415	4246.854004	70704.156250	619.177734	386.925964	78.653839	38.549820	39.255993	135.175690	170.475250	96.329834	0.428971	0.000000	3.820176	2.998054	0.390536	0.704186	3.628067	4.849445	2.791815	2.587628	1.895720	1.586022	1.593906	2.130898	2.231661	1.983761	0.000000	0.000000	30395.000000		1
24596.093750	9889.738281	1.606628	14.089602	32986.667969	99998.000000	5401.927246	3331.517090	837.759277	315.602173	249.221603	1153.102417	1512.604736	810.215332	2.688895	0.000000	4.390866	3.995185	0.205915	1.148899	4.518339	4.999991	3.732549	3.522642	2.923119	2.499140	2.396586	3.061868	3.179725	2.908601	0.429574	0.000000	30450.000000		1
7239.634766	5293.891113	0.669171	4.526928	13003.265625	99998.000000	2102.314209	1281.601807	312.302551	182.440155	87.279060	399.769714	579.280334	355.573578	2.047081	0.000000	3.859717	3.723775	0.000000	0.655804	4.114052	4.999991	3.322698	3.107753	2.494576	2.261120	1.940910	2.601810	2.762889	2.550930	0.311135	0.000000	30489.000000		1
8352.509766	2856.417969	2.766114	4.021195	4615.576660	73641.804688	705.988037	429.555542	138.052811	55.501129	27.981846	136.406097	194.809021	88.392288	0.820954	99998.000000	3.921817	3.455822	0.441870	0.604355	3.664226	4.867125	2.848797	2.633019	2.140045	1.744302	1.446876	2.134834	2.289609	1.946414	0.000000	4.999991	30549.000000		1
14836.070312	2603.131836	2.399149	5.233105	7427.502441	99998.000000	1180.516846	703.884949	148.778061	77.824318	43.816845	165.470337	232.313461	171.499054	0.688009	0.000000	4.171319	3.415496	0.380057	0.718759	3.870843	4.999991	3.072072	2.847502	2.172539	1.891115	1.641641	2.218720	2.366074	2.234262	0.000000	0.000000	30584.000000		1
6511.931152	2124.298096	1.618963	4.147629	6396.173828	98801.351562	1004.947266	615.255249	191.552597	41.599636	48.245094	214.551117	293.556519	139.098206	2.233027	99998.000000	3.813710	3.327215	0.209237	0.617800	3.805920	4.994763	3.002143	2.789055	2.282288	1.619089	1.683453	2.331531	2.467692	2.143322	0.348894	4.999991	30663.000000		1
14143.700195	5102.236816	2.892547	5.427380	12387.390625	99998.000000	2014.156250	1216.670654	311.691986	129.254913	87.390076	358.185516	525.225464	299.807251	4.083928	0.000000	4.150563	3.707761	0.461280	0.734590	4.092980	4.999991	3.304093	3.085173	2.493726	2.111447	1.941462	2.554108	2.720346	2.476842	0.611078	0.000000	30739.000000		1
13431.094727	1294.997559	3.031315	2.941887	6669.926270	99998.000000	1042.251221	624.968994	198.549606	92.404228	41.038395	212.827316	311.873932	186.926987	3.232654	99998.000000	4.128111	3.112269	0.481631	0.468626	3.824121	4.999991	3.017972	2.795858	2.297869	1.965692	1.613190	2.328027	2.493979	2.271672	0.509559	4.999991	30771.000000		1
5035.421387	3096.610352	2.204873	1.714559	5344.427734	77273.273438	792.412903	490.274384	105.140076	55.988361	22.030230	115.584694	147.162186	93.406448	1.469384	99998.000000	3.702036	3.490886	0.343384	0.234152	3.727901	4.888029	2.898952	2.690439	2.021768	1.748098	1.343019	2.062900	2.167796	1.970377	0.167135	4.999991	30796.000000		1
6573.075684	1550.093750	2.365228	3.947186	9416.849609	99998.000000	1494.093018	900.482544	216.681992	117.755646	45.420387	232.378220	320.502228	194.309464	1.297468	99998.000000	3.817769	3.190358	0.373873	0.596288	3.973906	4.999991	3.174378	2.954475	2.335823	2.070982	1.657251	2.366195	2.505831	2.288494	0.113097	4.999991	30813.000000		1
7900.489258	1363.761841	0.749349	2.460824	5317.509766	73863.187500	779.791199	486.247009	142.588989	61.841297	22.443451	124.206833	178.474457	120.907227	1.474901	99998.000000	3.897654	3.134738	0.000000	0.391080	3.725708	4.868428	2.891978	2.686857	2.154086	1.791279	1.351090	2.094146	2.251576	2.082452	0.168763	4.999991	30838.000000		1
8176.434570	1513.862915	1.575791	2.562587	6217.637695	82883.351562	937.573792	580.051270	128.730667	52.821362	33.939629	168.695923	225.402802	182.221207	3.010811	99998.000000	3.912564	3.180087	0.197498	0.408679	3.793625	4.918468	2.972005	2.763466	2.109682	1.722810	1.530707	2.227105	2.352959	2.260599	0.478684	4.999991	30866.000000		1
7780.075684	2338.726074	0.619832	4.298732	7849.015625	99998.000000	1235.136108	760.305054	201.004257	88.589645	68.039612	306.483551	414.041260	231.298904	2.778796	0.000000	3.890984	3.368979	0.000000	0.633340	3.894815	4.999991	3.091715	2.880988	2.303205	1.947383	1.832762	2.486407	2.617044	2.364174	0.443857	0.000000	30913.000000		1
11610.582031	2514.098145	1.557288	3.722073	8344.470703	99998.000000	1332.869019	807.017517	195.663223	92.388809	48.248177	206.915787	287.564819	175.107025	1.636057	0.000000	4.064854	3.400382	0.192369	0.570785	3.921399	4.999991	3.124788	2.906883	2.291509	1.965619	1.683481	2.315794	2.458736	2.243304	0.213798	0.000000	30936.000000		1
23319.458984	3844.540283	1.433939	4.477589	12265.950195	99998.000000	1946.233887	1202.263428	290.645447	101.871307	54.539005	284.296051	347.935150	210.896896	2.512729	0.000000	4.367719	3.584844	0.156531	0.651044	4.088701	4.999991	3.289195	3.080000	2.463363	2.008052	1.736707	2.453771	2.541498	2.324070	0.400146	0.000000	30953.000000		1
4846.530273	940.235046	1.211909	1.967425	1491.397827	38669.398438	143.859497	94.103371	52.448227	11.807635	9.451659	49.864056	84.050385	30.954569	1.147491	0.000000	3.685431	2.973236	0.083470	0.293898	3.173594	4.587368	2.157938	1.973605	1.719731	1.072163	0.975508	1.697788	1.924540	1.490725	0.059749	0.000000	30980.000000		1
15483.846680	3561.601074	1.754647	2.605759	9353.874023	99998.000000	1457.535278	892.335327	225.199280	97.680511	47.193539	287.287262	395.165710	204.399460	3.185054	0.000000	4.189879	3.551645	0.244190	0.415934	3.970992	4.999991	3.163619	2.950528	2.352567	1.989808	1.673882	2.458316	2.596779	2.310480	0.503117	0.000000	30999.000000		1
8514.054688	1389.023804	2.198706	3.848506	4401.957031	63021.062500	653.832764	416.865967	118.674599	55.007732	27.941757	114.897018	157.209000	73.846291	0.601364	99998.000000	3.930136	3.142710	0.342167	0.585292	3.643646	4.799486	2.815467	2.619997	2.074358	1.740424	1.446254	2.060309	2.196477	1.868329	0.000000	4.999991	31061.000000		1
7554.728027	1857.193970	2.084607	2.855542	4162.791504	59015.437500	604.030396	382.833832	99.623260	66.701271	24.858019	104.541824	179.569199	91.772064	1.132735	99998.000000	3.878219	3.268857	0.319024	0.455689	3.619385	4.770966	2.781059	2.583010	1.998361	1.824134	1.395467	2.019290	2.254232	1.962710	0.054128	4.999991	31117.000000		1
6796.615723	1312.648926	2.837040	3.823836	3872.306152	57682.566406	568.114136	350.161621	81.497047	45.303207	24.518806	83.008080	108.840561	84.553032	1.161766	0.000000	3.832293	3.118149	0.452865	0.582499	3.587970	4.761045	2.754436	2.544269	1.911142	1.656129	1.389499	1.919120	2.036791	1.927129	0.065119	0.000000	31151.000000		1
6959.464844	1599.458252	2.513247	3.416783	4797.215332	71454.093750	737.325012	444.046051	108.109711	39.209740	32.678379	105.426857	200.301163	95.873436	0.238473	0.000000	3.842576	3.203973	0.400235	0.533617	3.680989	4.854027	2.867659	2.647428	2.033865	1.593394	1.514261	2.022951	2.301683	1.981698	0.000000	0.000000	31181.000000		1
20914.619141	3799.721191	2.303553	3.074487	8509.151367	99998.000000	1367.169434	821.252075	178.856842	107.863014	58.486191	232.507736	330.290009	166.916611	2.243735	99998.000000	4.320450	3.579752	0.362398	0.487773	3.929886	4.999991	3.135822	2.914476	2.252506	2.032872	1.767053	2.366437	2.518895	2.222500	0.350971	4.999991	31211.000000		1
26498.369141	4850.055176	2.778449	5.439715	15886.441406	99998.000000	2558.975830	1577.372437	402.572845	143.495621	95.090172	525.549255	653.277710	385.683197	3.565612	99998.000000	4.423219	3.685747	0.443802	0.735576	4.201026	4.999991	3.408066	3.197934	2.604845	2.156839	1.978136	2.720613	2.815098	2.586231	0.552134	4.999991	31245.000000		1
20623.410156	6770.878906	2.266548	6.636206	17708.128906	99998.000000	2816.649902	1756.423584	491.711395	269.765472	138.040482	744.359009	957.796936	633.140930	4.849007	0.000000	4.314361	3.830645	0.355365	0.821920	4.248173	4.999991	3.449733	3.244629	2.691710	2.430986	2.140007	2.871783	2.981273	2.801500	0.685653	0.000000	31268.000000		1
8274.136719	1149.059692	1.877997	5.865271	6526.973633	95200.492188	1051.055298	628.432007	148.685547	78.505821	51.979500	205.907410	280.641815	116.152107	1.180360	99998.000000	3.917723	3.060343	0.273695	0.768288	3.814712	4.978639	3.021626	2.798258	2.172269	1.894902	1.715832	2.313672	2.448152	2.065027	0.072015	4.999991	31330.000000		1
6748.271973	3041.244873	3.355108	5.963951	8030.262207	99998.000000	1279.788574	775.239563	194.472900	39.965256	58.183983	219.811981	292.967529	185.971039	0.752813	99998.000000	3.829193	3.483051	0.525706	0.775534	3.904730	4.999991	3.107138	2.889436	2.288859	1.601683	1.764803	2.342051	2.466820	2.269445	0.000000	4.999991	31360.000000		1
9334.733398	2582.989014	2.377563	3.947186	10916.398438	99998.000000	1720.482666	1065.616821	251.651581	93.619225	65.424599	325.642822	420.572632	321.967010	1.332754	0.000000	3.970102	3.412122	0.376132	0.596288	4.038079	4.999991	3.235650	3.027601	2.400800	1.971365	1.815741	2.512742	2.623841	2.507811	0.124750	0.000000	31399.000000		1
8802.097656	2484.932129	1.998263	4.563933	5805.119629	82958.554688	910.914856	550.034119	148.512863	67.222420	35.268719	143.131729	189.705444	154.705002	1.332188	0.000000	3.944586	3.395314	0.300653	0.659339	3.763811	4.918861	2.959478	2.740390	2.171764	1.827514	1.547390	2.155736	2.278080	2.189504	0.124565	0.000000	31477.000000		1
3838.527100	903.344238	2.544085	3.749826	2310.969238	45776.484375	318.174011	195.061890	67.768242	38.731758	16.390072	83.325706	96.471680	94.584435	1.662841	99998.000000	3.584165	2.955853	0.405532	0.574011	3.363794	4.660643	2.502665	2.290172	1.831026	1.588067	1.214581	1.920779	1.984400	1.975820	0.220851	4.999991	31524.000000		1
27206.667969	6216.030762	2.359060	7.348549	16291.493164	99998.000000	2589.322998	1610.864990	387.672211	136.153229	107.252434	476.900208	682.116821	313.125916	2.934491	99998.000000	4.434675	3.793513	0.372739	0.866202	4.211961	4.999991	3.413186	3.207059	2.588465	2.134028	2.030407	2.678427	2.833859	2.495719	0.467533	4.999991	31567.000000		1
9993.947266	3386.194824	1.908834	3.805334	8330.793945	99998.000000	1278.043213	810.070435	230.854843	94.211304	53.391853	220.098770	273.481384	197.390121	2.116511	99998.000000	3.999737	3.529712	0.280768	0.580393	3.920686	4.999991	3.106545	2.908523	2.363339	1.974103	1.727475	2.342618	2.436928	2.295326	0.325621	4.999991	31678.000000		1
15698.845703	4023.190430	3.506211	4.619441	8401.886719	99998.000000	1309.697754	811.075745	175.433899	81.978111	58.557114	214.856415	284.632172	169.547043	1.485686	99998.000000	4.195868	3.604571	0.544838	0.664589	3.924377	4.999991	3.117171	2.909061	2.244113	1.913698	1.767580	2.332148	2.454284	2.229290	0.171927	4.999991	31695.000000		1
6611.557617	648.824829	0.650669	1.014550	3325.294189	54603.835938	496.364746	297.161407	81.752998	19.698923	22.909096	70.207481	81.438454	36.955524	1.222586	0.000000	3.820304	2.812127	0.000000	0.006273	3.521830	4.737223	2.695801	2.472992	1.912504	1.294443	1.360008	1.846383	1.910830	1.567679	0.087280	0.000000	31740.000000		1
28486.529297	8570.536133	2.550252	7.906706	23542.755859	99998.000000	3785.042725	2363.667236	593.607361	220.795700	177.247131	760.369812	965.006714	623.760193	2.230130	0.000000	4.454639	3.933008	0.406583	0.897996	4.371857	4.999991	3.578071	3.373586	2.773499	2.343991	2.248579	2.881025	2.984530	2.795018	0.348330	0.000000	31797.000000		1
6286.133789	2067.751709	2.503996	2.337474	4602.014648	66870.710938	707.899963	421.750610	83.217773	56.716122	23.420996	116.528320	146.974075	101.343987	0.931973	99998.000000	3.798384	3.315498	0.398634	0.368747	3.662948	4.825236	2.849972	2.625056	1.920216	1.753707	1.369605	2.066432	2.167241	2.005798	0.000000	4.999991	31833.000000		1
10383.352539	3376.502686	3.364359	2.812370	10911.874023	99998.000000	1760.117920	1061.213135	281.418915	102.836517	85.583000	383.694183	530.205688	325.920349	2.038996	0.000000	4.016337	3.528467	0.526902	0.449072	4.037899	4.999991	3.245542	3.025803	2.449353	2.012147	1.932387	2.583985	2.724444	2.513112	0.309416	0.000000	31849.000000		1
16331.566406	2353.022217	3.173167	4.582436	9116.761719	99998.000000	1456.196899	891.903564	224.675034	91.352676	52.238533	251.916779	367.853027	224.699707	2.133382	99998.000000	4.213028	3.371626	0.501493	0.661096	3.959841	4.999991	3.163220	2.950318	2.351555	1.960721	1.717991	2.401257	2.565674	2.351603	0.329069	4.999991	31896.000000		1
2582.230225	420.955017	1.942755	2.590341	2173.789062	39621.437500	299.030151	179.007950	69.627739	29.819754	10.756081	54.748699	77.438850	34.735233	1.932723	99998.000000	3.411995	2.624236	0.288418	0.413357	3.337217	4.597930	2.475715	2.252872	1.842782	1.474504	1.031654	1.738374	1.888959	1.540770	0.286170	4.999991	31920.000000		1
10295.857422	2443.486816	1.964342	2.571838	5357.299316	77512.437500	823.213318	500.228668	111.868790	79.159576	34.513203	148.688629	239.088440	64.357628	1.168906	0.000000	4.012662	3.388010	0.293217	0.410244	3.728946	4.889371	2.915512	2.699169	2.048709	1.898503	1.537985	2.172278	2.378559	1.808600	0.067780	0.000000	31945.000000		1
6267.745117	2641.385742	2.951138	4.560850	3869.925537	54921.042969	549.633240	351.058990	87.309898	45.990879	21.028015	79.366180	118.606758	55.171169	0.117893	99998.000000	3.797111	3.421832	0.469990	0.659046	3.587703	4.739739	2.740073	2.545380	1.941064	1.662672	1.322798	1.899635	2.074110	1.741712	0.000000	4.999991	32081.000000		1
12754.534180	1383.710571	3.324270	3.614142	5968.601074	81041.382812	916.881897	559.168152	116.164436	51.683460	34.266506	120.466255	165.612183	86.005470	1.444943	0.000000	4.105665	3.141045	0.521696	0.558005	3.775872	4.908707	2.962313	2.747542	2.065073	1.713352	1.534870	2.080865	2.219092	1.934526	0.159851	0.000000	32113.000000		1
10511.688477	2108.062256	2.007514	3.219423	5504.550781	88479.710938	868.349976	514.965881	161.600250	90.316544	44.661789	188.222168	275.100342	146.261734	2.886475	99998.000000	4.021672	3.323884	0.302659	0.507778	3.740722	4.946844	2.938695	2.711778	2.208442	1.955767	1.649936	2.274671	2.439491	2.165131	0.460368	4.999991	32151.000000		1
10179.091797	1618.068604	0.878866	3.796082	4735.414062	69020.828125	702.546631	432.041046	107.135254	52.056595	34.503952	150.193497	223.904099	139.391159	1.488060	0.000000	4.007709	3.208997	0.000000	0.579336	3.675358	4.838980	2.846675	2.635525	2.029932	1.716476	1.537869	2.176651	2.350062	2.144235	0.172620	0.000000	32166.000000		1
5207.000977	2312.662109	1.831741	3.755994	6321.868164	93483.875000	929.525208	590.930664	163.946976	65.714470	40.424732	171.912262	245.530365	120.981239	0.674719	0.000000	3.716588	3.364112	0.262864	0.574725	3.800845	4.970737	2.968261	2.771537	2.214703	1.817661	1.606647	2.235307	2.390105	2.082718	0.000000	0.000000	32184.000000		1
10420.326172	2562.179932	3.043650	5.445883	10780.041016	99998.000000	1743.949829	1057.583618	301.262787	133.565979	65.187157	343.639526	434.415527	229.097122	2.727707	0.000000	4.017881	3.408610	0.483395	0.736068	4.032620	4.999991	3.241534	3.024315	2.478945	2.125696	1.814162	2.536103	2.637905	2.360020	0.435798	0.000000	32224.000000		1
18011.414062	1836.674805	1.211909	3.330438	10134.645508	99998.000000	1597.166992	985.442627	218.760422	94.522758	49.287395	282.948456	372.404633	239.662003	3.356795	99998.000000	4.255548	3.264032	0.083470	0.522501	4.005808	4.999991	3.203350	2.993631	2.339969	1.975536	1.692736	2.451707	2.571015	2.379599	0.525925	4.999991	32241.000000		1
12163.949219	3607.391602	1.683721	2.624262	8596.794922	99998.000000	1342.601318	825.069702	206.092422	103.425514	44.078960	228.745575	328.510681	180.667007	2.615241	0.000000	4.085074	3.557193	0.226270	0.419007	3.934337	4.999991	3.127947	2.916491	2.314062	2.014628	1.644231	2.359353	2.516550	2.256879	0.417512	0.000000	32268.000000		1
34944.933594	9943.558594	2.038351	6.050295	18984.164062	99998.000000	3093.834961	1876.997803	410.510376	189.276794	117.138901	538.260437	635.706604	356.927338	3.402582	99998.000000	4.543384	3.997542	0.309279	0.781777	4.278391	4.999991	3.490497	3.273464	2.613324	2.277097	2.068701	2.730993	2.803257	2.552580	0.531809	4.999991	32297.000000		1
8368.085938	990.262512	2.232627	3.185502	3732.902832	50857.355469	523.353638	314.522858	48.840256	52.438976	5.893025	37.168304	49.145546	28.444407	1.809613	99998.000000	3.922626	2.995750	0.348816	0.503178	3.572047	4.706354	2.718795	2.497652	1.688778	1.719654	0.770338	1.570173	1.691484	1.453997	0.257586	4.999991	32354.000000		1
6937.197266	1674.803223	2.698272	3.928683	3561.968018	55201.433594	531.084595	330.521301	118.464905	28.117531	30.874392	93.415695	121.613403	85.391808	0.490699	0.000000	3.841184	3.223964	0.431086	0.594247	3.551690	4.741951	2.725164	2.519199	2.073590	1.448977	1.489598	1.970420	2.084981	1.931416	0.000000	0.000000	32405.000000		1
11141.749023	2061.500977	1.976677	5.757340	6569.116211	94510.703125	1020.674377	629.569946	166.891937	73.272713	46.379433	238.283585	353.831268	174.360764	0.757053	0.000000	4.046953	3.314183	0.295936	0.760222	3.817507	4.975481	3.008887	2.799044	2.222435	1.864942	1.666325	2.377094	2.548796	2.241449	0.000000	0.000000	32432.000000		1
12994.514648	3939.784668	3.305768	7.141939	12126.093750	99998.000000	1979.239136	1183.921265	313.647064	107.909271	99.148369	451.665955	599.102600	417.057159	2.230677	0.000000	4.113760	3.595473	0.519272	0.853816	4.083721	4.999991	3.296498	3.073323	2.496441	2.033059	1.996286	2.654817	2.777501	2.620196	0.348437	0.000000	32468.000000		1
9974.796875	713.817688	2.090775	3.981107	6116.487793	91899.007812	977.748718	574.204468	155.158310	73.803116	40.233540	172.300812	280.435211	207.492447	0.881613	0.000000	3.998904	2.853587	0.320307	0.600004	3.786502	4.963311	2.990227	2.759067	2.190775	1.868075	1.604588	2.236287	2.447833	2.317002	0.000000	0.000000	32507.000000		1
8809.430664	2042.397217	0.860363	5.951616	8615.855469	99998.000000	1394.300171	837.635986	209.176163	98.331177	55.692322	253.187286	331.945984	252.558197	2.037265	0.000000	3.944948	3.310140	0.000000	0.774635	3.935298	4.999991	3.144356	2.923055	2.320512	1.992691	1.745795	2.403442	2.521067	2.402361	0.309048	0.000000	32540.000000		1
6068.394043	443.139435	0.700009	1.569623	2835.155518	48214.476562	389.053741	242.628571	51.674210	48.562717	4.681116	38.895195	50.610321	44.452095	1.677869	99998.000000	3.783074	2.646540	0.000000	0.195795	3.452577	4.683177	2.590010	2.384942	1.713274	1.686303	0.670349	1.589896	1.704239	1.647892	0.224758	4.999991	32567.000000		1
18921.585938	3062.239014	2.698272	4.927814	10300.886719	99998.000000	1594.496460	1004.497070	217.625610	70.167389	62.010902	266.993195	310.557159	178.147583	0.670175	99998.000000	4.276958	3.486039	0.431086	0.692654	4.012875	4.999991	3.202624	3.001949	2.337710	1.846135	1.792468	2.426500	2.492141	2.250780	0.000000	4.999991	32598.000000		1
12839.886719	3000.187988	1.927337	4.354239	7678.937988	99998.000000	1185.071533	737.648804	163.746521	96.613533	45.438892	205.885818	246.603500	178.274017	1.679677	0.000000	4.108561	3.477149	0.284958	0.638912	3.885301	4.999991	3.073745	2.867850	2.214172	1.985038	1.657428	2.313627	2.391999	2.251088	0.225226	0.000000	32627.000000		1
6932.473145	1280.192505	2.075356	1.332175	2904.474854	47298.605469	403.340698	258.559174	49.275063	37.994743	10.574141	64.305206	54.668522	39.496525	1.303295	99998.000000	3.840888	3.107275	0.317093	0.124561	3.463068	4.674849	2.605672	2.412560	1.692627	1.579723	1.024245	1.808246	1.737737	1.596559	0.115043	4.999991	32674.000000		1
11219.313477	2158.308838	2.855542	4.872307	8758.628906	99998.000000	1402.176025	849.514526	229.605942	117.894417	57.474724	284.388550	407.907715	218.205353	2.698767	99998.000000	4.049966	3.334114	0.455689	0.687735	3.942436	4.999991	3.146802	2.929171	2.360983	2.071493	1.759477	2.453912	2.610562	2.338866	0.431165	4.999991	32749.000000		1
5194.896973	2682.319336	1.871829	5.233105	6443.660156	99998.000000	1000.050293	609.272766	215.537918	114.588646	54.915218	268.081757	376.357971	263.486969	1.576654	0.000000	3.715577	3.428510	0.272266	0.718759	3.809133	4.999991	3.000022	2.784812	2.333524	2.059142	1.739693	2.428267	2.575601	2.420759	0.197736	0.000000	32802.000000		1
7078.145508	2604.251221	2.266548	5.106671	11403.561523	99998.000000	1874.015747	1112.224365	286.183289	88.287437	78.474983	355.357727	447.447418	291.388641	1.991310	0.000000	3.849920	3.415683	0.355365	0.708138	4.057041	4.999991	3.272773	3.046192	2.456644	1.945899	1.894731	2.550666	2.650742	2.464473	0.299139	0.000000	32853.000000		1
11207.250000	2481.302734	2.433070	3.194753	6510.056152	89357.804688	971.303711	603.527771	151.941971	56.845638	36.526886	163.237717	219.728714	137.288055	0.353333	99998.000000	4.049499	3.394680	0.386155	0.504437	3.813585	4.951132	2.987355	2.780697	2.181678	1.754697	1.562613	2.212821	2.341887	2.137633	0.000000	4.999991	32899.000000		1
13363.375977	1816.386841	2.759946	4.394328	7646.139648	99998.000000	1198.815796	740.140503	215.701355	80.288223	41.565716	213.413223	310.680511	141.340088	2.130390	99998.000000	4.125916	3.259208	0.440901	0.642892	3.883442	4.999991	3.078753	2.869314	2.333853	1.904652	1.618735	2.329221	2.492314	2.150265	0.328459	4.999991	32963.000000		1
7534.958496	2656.761230	2.843207	3.342773	8349.814453	99998.000000	1318.002319	805.537292	174.003036	65.557205	59.732021	249.163010	301.713013	217.452927	2.364153	0.000000	3.877081	3.424352	0.453808	0.524107	3.921677	4.999991	3.119916	2.906086	2.240557	1.816620	1.776207	2.396484	2.479594	2.337365	0.373676	0.000000	32997.000000		1
8067.982422	1650.820923	1.452441	4.588603	5112.000000	76075.523438	797.143372	478.309479	103.764725	52.744267	20.756645	143.248917	154.637161	134.824142	1.239962	0.000000	3.906765	3.217700	0.162098	0.661681	3.708591	4.881245	2.901536	2.679709	2.016050	1.722175	1.317157	2.156091	2.189314	2.129768	0.093408	0.000000	33145.000000		1
5602.178711	3763.956055	2.352893	3.330438	5083.691406	74102.156250	758.803284	472.943756	132.236893	44.766636	43.243267	166.768585	209.475296	86.070229	1.161289	99998.000000	3.748357	3.575644	0.371602	0.522501	3.706179	4.869831	2.880129	2.674809	2.121353	1.650954	1.635918	2.222114	2.321133	1.934853	0.064940	4.999991	33165.000000		1
13444.240234	1619.958862	3.117660	8.754734	7705.825195	99998.000000	1148.563110	737.513123	177.216293	114.906273	62.920605	180.506653	291.570587	146.366577	0.188812	0.000000	4.128536	3.209504	0.493829	0.942243	3.886819	4.999991	3.060155	2.867770	2.248504	2.060344	1.798793	2.256493	2.464744	2.165442	0.000000	0.000000	33193.000000		1
6274.113281	2528.375977	2.713690	3.925599	5650.479492	80738.906250	898.721741	527.418030	122.822227	63.151886	25.669041	129.008209	203.625443	59.090603	1.890788	99998.000000	3.797552	3.402842	0.433560	0.593906	3.752085	4.907083	2.953625	2.722155	2.089277	1.800386	1.409410	2.110617	2.308832	1.771518	0.276643	4.999991	33225.000000		1
7706.392578	2309.877686	2.303553	3.444536	4151.547852	60799.917969	622.067200	382.337341	97.492401	48.322186	27.818407	116.007172	175.088516	123.719597	2.135775	99998.000000	3.886851	3.363589	0.362398	0.537131	3.618210	4.783903	2.793837	2.582447	1.988971	1.684147	1.444332	2.064485	2.243258	2.092438	0.329555	4.999991	33265.000000		1
22000.537109	5703.291504	1.662135	5.630907	13848.805664	99998.000000	2186.562012	1367.974243	288.089050	127.509514	91.136818	432.882904	534.060364	332.877258	4.273230	0.000000	4.342433	3.756126	0.220666	0.750578	4.141412	4.999991	3.339762	3.136078	2.459527	2.105543	1.959694	2.636370	2.727590	2.522284	0.630756	0.000000	33317.000000		1
7451.876465	3667.804932	1.689889	4.354239	6034.358887	84369.437500	939.609009	575.715515	116.105850	56.531097	48.214256	185.119919	235.196762	147.439713	2.763650	0.000000	3.872266	3.564406	0.227858	0.638912	3.780631	4.926185	2.972947	2.760208	2.064854	1.752287	1.683175	2.267453	2.371431	2.168614	0.441483	0.000000	33367.000000		1
7281.339355	2503.098389	2.944971	2.735276	6980.548340	96552.500000	1069.348145	668.261597	154.276367	69.649323	40.825619	177.213211	262.173309	117.638466	0.089670	99998.000000	3.862211	3.398478	0.469081	0.437001	3.843889	4.984764	3.029119	2.824946	2.188299	1.842917	1.610933	2.248496	2.418588	2.070549	0.000000	4.999991	33405.000000		1
6157.680664	1136.419434	1.884164	3.216340	2384.979004	39493.808594	315.580566	202.496796	39.255993	21.802032	20.793650	57.123177	91.469856	40.486404	0.158223	0.000000	3.789417	3.055539	0.275119	0.507362	3.377485	4.596529	2.499110	2.306418	1.593906	1.338497	1.317931	1.756812	1.961278	1.607309	0.000000	0.000000	33445.000000		1
10940.741211	3156.807861	3.715905	5.948532	9473.553711	99998.000000	1489.566040	922.790344	201.170776	119.926598	58.877823	299.202850	418.386261	293.451660	0.250363	0.000000	4.039047	3.499248	0.570065	0.774410	3.976513	4.999991	3.173060	2.965103	2.303565	2.078916	1.769952	2.475966	2.621578	2.467537	0.000000	0.000000	33464.000000		1
8884.202148	1402.808228	3.937934	4.224722	3919.475098	60748.023438	602.247986	359.058197	80.571922	47.242878	25.909573	108.637032	100.098160	48.747742	1.153940	99998.000000	3.948618	3.146998	0.595268	0.625798	3.593228	4.783532	2.779775	2.555165	1.906184	1.674336	1.413460	2.035978	2.000426	1.687955	0.062183	4.999991	33521.000000		1
12450.234375	3397.780518	1.495613	9.485580	13384.570312	99998.000000	2179.010010	1325.264526	279.917145	113.641937	95.423210	429.694336	538.824768	311.670380	2.067971	99998.000000	4.095178	3.531195	0.174819	0.977064	4.126605	4.999991	3.338259	3.122303	2.447030	2.055539	1.979654	2.633160	2.731447	2.493695	0.315544	4.999991	33558.000000		1
14953.351562	3483.940186	2.470075	3.022064	8731.763672	99998.000000	1343.899536	837.629761	203.175217	107.921608	44.883816	231.610367	301.250427	167.015289	3.049061	99998.000000	4.174738	3.542071	0.392710	0.480304	3.941102	4.999991	3.128367	2.923052	2.307871	2.033108	1.652090	2.364758	2.478928	2.222756	0.484166	4.999991	33604.000000		1
17780.775391	4812.279297	2.069189	6.990836	13666.670898	99998.000000	2198.730469	1360.338867	371.642944	150.196579	90.350464	446.698059	538.420776	290.084229	2.594755	99998.000000	4.249951	3.682351	0.315800	0.844529	4.135663	4.999991	3.342172	3.133647	2.570126	2.176660	1.955930	2.650014	2.731122	2.462524	0.414096	4.999991	33667.000000		1
6954.277832	1018.753174	2.463907	4.089037	2987.677246	49064.128906	430.196960	261.587402	74.410614	32.360756	18.798471	75.468338	102.158096	67.962517	0.676182	0.000000	3.842252	3.008069	0.391624	0.611621	3.475334	4.690764	2.633667	2.417617	1.871635	1.510019	1.274123	1.877765	2.009273	1.832269	0.000000	0.000000	33731.000000		1
16967.130859	4751.582031	1.825573	5.886858	10871.776367	99998.000000	1745.140137	1059.110107	264.038971	100.884514	80.140205	307.239044	421.226379	212.497360	1.901655	0.000000	4.229609	3.676838	0.261399	0.769884	4.036301	4.999991	3.241830	3.024941	2.421668	2.003824	1.903850	2.487476	2.624516	2.327353	0.279132	0.000000	33760.000000		1
9644.458008	540.745911	1.930420	4.286397	6063.500000	88350.078125	931.363098	579.946411	151.982071	90.109932	47.520412	186.954742	261.895752	159.336777	1.631540	0.000000	3.984278	2.732993	0.285652	0.632092	3.782723	4.946207	2.969119	2.763388	2.181792	1.954773	1.676880	2.271736	2.418128	2.202316	0.212598	0.000000	33815.000000		1
10716.130859	1811.234009	1.847160	3.049818	5463.617188	92504.289062	829.605896	512.175110	177.561676	71.246696	34.818493	248.685028	343.645691	208.352814	0.944645	0.000000	4.030038	3.257975	0.266504	0.484274	3.737480	4.966162	2.918872	2.709419	2.249349	1.852765	1.541810	2.395650	2.536111	2.318799	0.000000	0.000000	33834.000000		1
29142.761719	5364.629395	2.420735	4.853805	16571.867188	99998.000000	2713.687012	1637.872314	380.650543	167.665955	95.824097	406.153076	570.544067	274.825867	2.534618	0.000000	4.464530	3.729540	0.383947	0.686082	4.219371	4.999991	3.433560	3.214280	2.580526	2.224445	1.981475	2.608690	2.756289	2.439058	0.403913	0.000000	33856.000000		1
9532.674805	2564.119629	2.278883	3.173167	4766.855469	67482.460938	714.776733	426.018494	63.632950	55.985275	11.967990	93.064148	141.734802	115.856064	1.309401	0.000000	3.979215	3.408938	0.357722	0.501493	3.678232	4.829191	2.854170	2.629428	1.803682	1.748074	1.078021	1.968782	2.151476	2.063919	0.117073	0.000000	33893.000000		1
12522.720703	2881.864990	1.745396	2.935719	6608.297852	87043.875000	997.601807	610.645020	143.859497	60.934677	33.884121	178.070496	248.096039	167.548782	3.419043	99998.000000	4.097699	3.459674	0.241894	0.467715	3.820090	4.939738	2.998957	2.785789	2.157938	1.784865	1.529996	2.250592	2.394620	2.224141	0.533905	4.999991	33905.000000		1
17823.609375	4440.244629	1.477111	5.624740	10478.458008	99998.000000	1700.028198	1034.995239	237.796341	109.497398	96.508690	379.987549	499.800049	229.356155	3.317198	0.000000	4.250996	3.647407	0.169413	0.750102	4.020298	4.999991	3.230456	3.014938	2.376205	2.039404	1.984566	2.579769	2.698796	2.360510	0.520771	0.000000	33974.000000		1
10764.280273	3806.826172	2.821621	4.304899	7452.237305	95381.250000	1135.574463	717.931396	148.667038	48.778580	41.608887	183.642807	236.895889	170.120621	1.064021	99998.000000	4.031985	3.580563	0.450499	0.633963	3.872287	4.979463	3.055216	2.856083	2.172215	1.688229	1.619186	2.263974	2.374557	2.230757	0.026950	4.999991	34013.000000		1
12059.231445	5704.528320	1.964342	5.125174	15306.686523	99998.000000	2443.209229	1515.713135	349.591125	170.777451	118.785614	538.457764	673.614990	399.230072	3.888185	0.000000	4.081320	3.756220	0.293217	0.709709	4.184881	4.999991	3.387961	3.180617	2.543561	2.232430	2.074764	2.731152	2.828412	2.601223	0.589747	0.000000	34067.000000		1
23507.519531	6553.024902	2.479326	6.000956	17571.839844	99998.000000	2827.002197	1747.230957	419.542664	179.233063	96.228065	476.712097	592.503418	374.569397	3.751704	0.000000	4.371207	3.816442	0.394334	0.778220	4.244817	4.999991	3.451326	3.242350	2.622776	2.253418	1.983302	2.678256	2.772691	2.573532	0.574229	0.000000	34095.000000		1
18961.367188	5871.722168	2.325139	5.908443	13015.153320	99998.000000	2095.937012	1272.578857	307.556671	104.729935	94.908226	448.720978	606.620728	360.448975	1.885824	99998.000000	4.277870	3.768765	0.366449	0.771473	4.114450	4.999991	3.321378	3.104685	2.487925	2.020071	1.977304	2.651976	2.782917	2.556844	0.275501	4.999991	34181.000000		1
8002.200195	2279.086426	1.637465	2.991227	7156.376953	96443.023438	1143.623047	698.534668	166.546570	68.533012	65.042221	221.862671	307.627625	202.348770	2.358334	0.000000	3.903209	3.357761	0.214172	0.475849	3.854693	4.984271	3.058283	2.844188	2.221536	1.835900	1.813195	2.346084	2.488025	2.306101	0.372605	0.000000	34239.000000		1
7764.021484	2370.303467	4.193885	6.383339	6583.261230	93505.382812	1047.407227	635.641846	167.061554	88.370705	38.821186	199.080002	262.062286	175.988968	1.007941	0.000000	3.890087	3.374804	0.622617	0.805048	3.818441	4.970837	3.020116	2.803212	2.222877	1.946308	1.589069	2.299028	2.418405	2.245486	0.003435	0.000000	34266.000000		1
14292.055664	2739.288330	3.222507	7.185112	15480.430664	99998.000000	2459.559082	1533.830078	372.253510	144.466995	89.613449	455.042664	662.220581	456.744873	2.432527	0.000000	4.155095	3.437638	0.508194	0.856434	4.189783	4.999991	3.390857	3.185777	2.570839	2.159769	1.952373	2.658052	2.821003	2.659674	0.386058	0.000000	34321.000000		1
7750.298828	1835.194580	3.493876	4.530012	6744.682617	93286.968750	1101.739624	649.244202	145.274933	110.249825	53.194492	226.519119	311.065979	149.104935	1.833709	99998.000000	3.889318	3.263682	0.543307	0.656099	3.828962	4.969821	3.042079	2.812408	2.162191	2.042378	1.725867	2.355105	2.492852	2.173492	0.263330	4.999991	34395.000000		1
12977.902344	2057.063477	2.272716	3.022064	8516.688477	99998.000000	1332.881348	824.264893	176.223328	102.010078	50.551731	257.023468	339.550476	200.023636	0.988481	0.000000	4.113204	3.313248	0.356545	0.480304	3.930271	4.999991	3.124791	2.916067	2.246063	2.008643	1.703736	2.409973	2.530904	2.301081	0.000000	0.000000	34429.000000		1
6402.535645	3758.158691	2.574922	4.252476	7360.905762	99998.000000	1137.110107	708.840515	166.028488	22.798080	46.681637	169.291092	234.909973	125.751785	0.054770	0.000000	3.806352	3.574975	0.410764	0.628642	3.866931	4.999991	3.055803	2.850549	2.220183	1.357898	1.669146	2.228634	2.370901	2.099514	0.000000	0.000000	34484.000000		1
9140.849609	6228.970215	2.149366	7.228283	15956.892578	99998.000000	2594.278564	1587.570435	360.365723	148.864410	123.072014	460.981934	658.883972	338.736359	3.370487	99998.000000	3.960987	3.794416	0.332310	0.859035	4.202948	4.999991	3.414017	3.200733	2.556743	2.172791	2.090159	2.663684	2.818809	2.529862	0.527693	4.999991	34575.000000		1
8610.896484	2630.598877	1.535702	4.101373	6321.278809	88758.437500	1014.719666	599.176636	142.477982	79.276756	35.999565	135.169525	172.476593	94.886642	0.293246	0.000000	3.935048	3.420055	0.186307	0.612929	3.800805	4.948210	3.006346	2.777555	2.153748	1.899146	1.556297	2.130879	2.236730	1.977205	0.000000	0.000000	34629.000000		1
10702.509766	1046.667236	3.928683	7.006255	5078.332031	75014.523438	780.694702	475.796234	123.010338	74.034401	13.842903	112.377609	127.040787	74.422951	1.392274	99998.000000	4.029486	3.019809	0.594247	0.845486	3.705721	4.875145	2.892481	2.677421	2.089942	1.869434	1.141227	2.050680	2.103943	1.871707	0.143725	4.999991	34673.000000		1
19763.164062	3858.984619	3.339689	4.496091	10080.948242	99998.000000	1581.816162	982.812195	234.672516	127.931984	70.870483	327.523895	433.277618	214.742310	2.842414	99998.000000	4.295856	3.586473	0.523706	0.652835	4.003501	4.999991	3.199156	2.992471	2.370462	2.106979	1.850465	2.515243	2.636766	2.331918	0.453687	4.999991	34724.000000		1
11393.501953	1786.536255	2.183287	5.637074	7938.394531	99998.000000	1278.382446	770.814392	180.065674	75.545433	54.539005	250.146713	351.817596	194.972473	1.613630	99998.000000	4.056657	3.252012	0.339111	0.751054	3.899733	4.999991	3.106661	2.886950	2.255431	1.878208	1.736707	2.398195	2.546318	2.289973	0.207804	4.999991	34776.000000		1
15360.075195	4495.749023	2.217208	3.718989	9406.309570	99998.000000	1471.566284	915.472595	199.295868	113.382904	45.842861	223.990448	293.895721	207.658966	1.875625	99998.000000	4.186393	3.652802	0.345806	0.570425	3.973419	4.999991	3.167780	2.961645	2.299498	2.054548	1.661272	2.350230	2.468193	2.317351	0.273146	4.999991	34823.000000		1
6952.807129	2510.508789	3.031315	4.230890	4255.880371	65740.015625	656.133240	390.876221	100.166000	47.915134	34.032143	126.945190	149.197449	182.205795	0.623111	0.000000	3.842160	3.399762	0.481631	0.626432	3.628989	4.817830	2.816992	2.592039	2.000720	1.680473	1.531889	2.103616	2.173761	2.260562	0.000000	0.000000	34859.000000		1
11280.489258	3418.139404	3.043650	4.514594	9618.039062	99998.000000	1510.618774	932.676758	197.402451	59.355804	76.279366	277.181854	353.097351	185.924774	1.513532	99998.000000	4.052328	3.533790	0.483395	0.654619	3.983087	4.999991	3.179155	2.969731	2.295352	1.773463	1.882407	2.442765	2.547894	2.269337	0.179992	4.999991	34878.000000		1
6298.270996	2763.930420	2.232627	5.473636	7103.647949	98496.109375	1117.041138	683.963989	159.352203	74.034401	60.037312	262.928802	329.981628	200.674301	1.340171	99998.000000	3.799221	3.441527	0.348816	0.738276	3.851481	4.993419	3.048069	2.835033	2.202358	1.869434	1.778421	2.419838	2.518490	2.302492	0.127160	4.999991	34938.000000		1
10210.974609	3667.428711	2.790784	3.947186	9493.897461	99998.000000	1493.938843	923.006165	224.002777	82.616447	68.896889	291.474976	329.682495	253.495667	2.720144	99998.000000	4.009067	3.564362	0.445726	0.596288	3.977445	4.999991	3.174333	2.965205	2.350253	1.917067	1.838200	2.464601	2.518096	2.403970	0.434592	4.999991	35045.000000		1
16711.187500	4286.396973	1.569623	4.212387	7670.917480	99998.000000	1069.452881	672.696045	134.500351	51.797562	44.476765	192.554810	248.265640	197.939026	1.397205	0.000000	4.223007	3.632092	0.195795	0.624528	3.884847	4.999991	3.029162	2.827819	2.128723	1.714309	1.648133	2.284554	2.394917	2.296531	0.145260	0.000000	35093.000000		1
10805.038086	1491.524292	3.321187	3.981107	5754.117676	78656.656250	777.768250	473.218201	79.853416	42.105370	23.226721	137.864716	152.244186	110.129562	0.538118	99998.000000	4.033626	3.173630	0.521293	0.600004	3.759979	4.895735	2.890850	2.675061	1.902293	1.624337	1.365988	2.139453	2.182541	2.041904	0.000000	4.999991	35118.000000		1
5104.167480	1622.065063	4.307983	5.914611	5006.079590	69887.562500	683.319519	393.614594	93.005562	30.442669	19.652668	100.952354	168.692841	64.795517	0.221345	0.000000	3.707925	3.210068	0.634274	0.771926	3.699498	4.844400	2.834624	2.595071	1.968509	1.483483	1.293422	2.004117	2.227097	1.811545	0.000000	0.000000	35134.000000		1
19753.308594	5778.871094	2.155533	7.209781	15484.469727	99998.000000	2406.864258	1475.445679	339.908173	129.350510	86.446449	415.092834	573.754272	376.274719	3.168190	0.000000	4.295640	3.761843	0.333555	0.857922	4.189896	4.999991	3.381452	3.168923	2.531362	2.111768	1.936747	2.618145	2.758726	2.575505	0.500811	0.000000	35205.000000		1
35515.238281	6655.966309	2.907966	10.870179	23589.468750	99998.000000	3733.824707	2303.466553	557.419678	254.130905	164.548294	750.181152	1042.929688	595.806091	2.624368	0.000000	4.550415	3.823211	0.463589	1.036237	4.372718	4.999991	3.572154	3.362382	2.746182	2.405057	2.216293	2.875166	3.018255	2.775105	0.419025	0.000000	35267.000000		1
15421.783203	3455.896729	3.987274	2.923384	10546.213867	99998.000000	1553.488892	951.795959	280.694244	121.857018	66.494659	332.649078	424.115845	229.942062	2.641630	99998.000000	4.188135	3.538561	0.600676	0.465886	4.023097	4.999991	3.191308	2.978544	2.448234	2.085850	1.822787	2.521986	2.627485	2.361619	0.421872	4.999991	35339.000000		1
8995.925781	832.372009	2.374479	3.466122	4436.969727	66495.007812	548.538513	353.180603	101.936066	52.842949	24.065496	87.633690	154.461395	96.456261	0.861332	99998.000000	3.954046	2.920317	0.375568	0.539844	3.647086	4.822789	2.739207	2.547997	2.008328	1.722987	1.381395	1.942671	2.188820	1.984330	0.000000	4.999991	35401.000000		1
9948.711914	1591.835205	3.962604	6.259990	5465.979492	77042.195312	719.538025	453.032074	100.310936	57.160183	35.074444	156.718689	214.026886	168.751434	0.578412	0.000000	3.997767	3.201898	0.597981	0.796574	3.737668	4.886729	2.857054	2.656129	2.001348	1.757094	1.544991	2.195121	2.330468	2.227247	0.000000	0.000000	35418.000000		1
5966.781738	829.445557	1.828657	2.541001	2339.629395	40576.253906	232.069839	134.047043	45.741096	16.652189	11.428336	24.790176	27.399019	66.636513	1.479699	0.000000	3.775740	2.918788	0.262132	0.405005	3.369147	4.608272	2.365619	2.127257	1.660307	1.221471	1.057983	1.394280	1.437735	1.823712	0.170173	0.000000	35483.000000		1
2259.267334	359.952484	1.819406	1.316756	1199.327637	32529.298828	33.196449	15.017808	30.004778	36.523800	5.664828	20.093641	12.584738	11.113794	0.557838	99998.000000	3.353968	2.556245	0.259930	0.119505	3.078938	4.512275	1.521092	1.176607	1.477190	1.562576	0.753187	1.303059	1.099844	1.045862	0.000000	4.999991	35503.000000		1
3415.197510	951.123718	2.698272	3.823836	2361.693604	42799.402344	231.120056	132.178299	55.094078	28.407402	10.216427	40.967468	45.812023	31.996874	0.016751	99998.000000	3.533416	2.978237	0.431086	0.582499	3.373224	4.631438	2.363838	2.121160	1.741105	1.453431	1.009299	1.612439	1.660980	1.505108	0.000000	4.999991	35532.000000		1
4704.351562	499.633514	2.130863	2.559503	4773.232910	71268.117188	596.018860	376.601593	124.971596	32.724636	32.465603	129.143890	166.731583	138.959442	0.981168	0.000000	3.672500	2.698652	0.328556	0.408156	3.678813	4.852895	2.775260	2.575882	2.096811	1.514875	1.511423	2.111074	2.222018	2.142888	0.000000	0.000000	35566.000000		1
9545.448242	2068.861816	0.829526	2.747611	6279.392578	97041.335938	879.232483	527.340942	158.874222	88.016075	44.180725	186.004959	260.733185	120.756126	0.769984	99998.000000	3.979796	3.315732	0.000000	0.438955	3.797918	4.986957	2.944104	2.722091	2.201053	1.944562	1.645233	2.269525	2.416196	2.081909	0.000000	4.999991	35579.000000		1
14409.095703	4991.028320	2.574922	4.687283	10815.547852	99998.000000	1609.739380	995.227356	275.239105	92.481323	68.554596	301.139435	396.383789	226.377258	1.300735	0.000000	4.158637	3.698190	0.410764	0.670921	4.034049	4.999991	3.206756	2.997922	2.439710	1.966054	1.836037	2.478768	2.598116	2.354833	0.114189	0.000000	35616.000000		1
25442.705078	5578.409180	2.396065	5.963951	12274.303711	99998.000000	1916.577515	1144.446411	302.295837	101.948402	77.454269	377.970764	524.069092	226.124390	4.326530	0.000000	4.405563	3.746510	0.379499	0.775534	4.088997	4.999991	3.282526	3.058595	2.480432	2.008380	1.889045	2.577458	2.719388	2.354347	0.636140	0.000000	35681.000000		1
9926.961914	4402.413086	2.951138	5.951616	9364.882812	99998.000000	1377.601685	852.407043	231.049133	116.062675	57.561066	236.871231	335.964081	225.153015	2.927099	0.000000	3.996816	3.643691	0.469990	0.774635	3.971502	4.999991	3.139124	2.930647	2.363704	2.064692	1.760129	2.374512	2.526293	2.352478	0.466437	0.000000	35741.000000		1
6887.154297	2352.923584	4.573184	6.716383	4843.844238	70889.859375	636.132141	377.406464	83.871529	54.927555	34.112320	125.881302	132.508255	72.924255	0.111355	0.000000	3.838040	3.371608	0.660219	0.827135	3.685190	4.850584	2.803547	2.576809	1.923615	1.739790	1.532911	2.099961	2.122243	1.862872	0.000000	0.000000	35763.000000		1
6235.082520	2376.399902	3.114576	3.830003	7315.075684	99998.000000	1031.781982	624.358398	166.435547	107.856850	32.197315	182.834869	258.374146	161.331955	1.689995	99998.000000	3.794842	3.375920	0.493399	0.583199	3.864219	4.999991	3.013588	2.795434	2.221246	2.032848	1.507820	2.262059	2.412249	2.207720	0.227885	4.999991	35800.000000		1
7519.435059	1416.792969	2.605759	3.743659	3736.267090	56480.371094	426.992981	257.137543	50.252605	43.200096	9.528752	43.690411	70.670044	62.374783	0.642047	0.000000	3.876185	3.151306	0.415934	0.573296	3.572438	4.751897	2.630421	2.410166	1.701159	1.635485	0.979036	1.640386	1.849235	1.795009	0.000000	0.000000	35826.000000		1
10498.662109	1504.025757	2.621178	6.145891	4854.193359	71450.187500	615.421753	385.584534	111.927383	40.708435	32.286743	95.919693	133.664658	118.656097	0.510100	99998.000000	4.021134	3.177255	0.418496	0.788585	3.686117	4.854003	2.789173	2.586120	2.048936	1.609684	1.509024	1.981908	2.126017	2.074290	0.000000	4.999991	35861.000000		1
15967.124023	3457.127197	2.735276	6.269241	8347.304688	99998.000000	1191.621460	742.305237	192.042908	94.115707	45.321709	232.692764	277.666016	204.522812	2.368546	0.000000	4.203227	3.538715	0.437001	0.797215	3.921546	4.999991	3.076138	2.870583	2.283398	1.973662	1.656306	2.366783	2.443523	2.310742	0.374482	0.000000	35943.000000		1
11073.088867	1066.689941	2.476242	3.700486	5495.518555	71893.382812	681.117737	451.502533	96.277405	61.785789	29.668650	109.574486	170.145279	91.981758	0.798560	99998.000000	4.044269	3.028038	0.393793	0.568259	3.740009	4.856689	2.833222	2.654660	1.983524	1.790889	1.472298	2.039709	2.230820	1.963702	0.000000	4.999991	35979.000000		1
14140.909180	3165.038330	1.517200	5.165262	8203.426758	99998.000000	1158.298584	728.428406	270.499390	89.024452	80.195709	387.302155	480.449585	373.835480	3.795207	99998.000000	4.150477	3.500379	0.181043	0.713092	3.913995	4.999991	3.063821	2.862387	2.432166	1.949509	1.904151	2.588050	2.681648	2.572680	0.579235	4.999991	36068.000000		1
15136.753906	3803.175049	2.963473	4.286397	8288.078125	99998.000000	1179.258667	728.863220	205.802551	109.087257	39.185070	234.345642	270.949615	203.566849	2.793211	0.000000	4.180033	3.580146	0.471801	0.632092	3.918454	4.999991	3.071609	2.862646	2.313451	2.037774	1.593121	2.369857	2.432889	2.308707	0.446104	0.000000	36134.000000		1
23921.128906	4979.448730	3.734408	5.862187	14104.151367	99998.000000	2159.082764	1307.116699	332.325287	137.294220	96.545692	444.742981	597.949280	324.757782	4.204924	0.000000	4.378782	3.697181	0.572222	0.768060	4.149347	4.999991	3.334269	3.116314	2.521563	2.137652	1.984733	2.648109	2.776664	2.511559	0.623758	0.000000	36186.000000		1
15043.526367	3607.215820	1.970509	3.934851	7378.249023	99998.000000	1010.698486	642.682007	228.998444	121.431465	75.329567	295.613373	395.776276	276.790222	2.426992	0.000000	4.177350	3.557172	0.294578	0.594928	3.867953	4.999991	3.004622	2.807996	2.359833	2.084331	1.876966	2.470724	2.597450	2.442151	0.385068	0.000000	36221.000000		1
4679.684570	506.155640	1.366096	1.005299	2137.299316	46069.652344	190.864929	108.455093	55.781750	44.615532	15.511206	58.270329	89.894066	0.490314	0.796689	99998.000000	3.670217	2.704284	0.135481	0.002295	3.329865	4.663415	2.280726	2.035250	1.746492	1.649486	1.190646	1.765447	1.953731	0.000000	0.000000	4.999991	36255.000000		1
7207.104492	1144.955200	2.969640	4.551599	3873.986816	58700.332031	470.495270	286.673615	70.238319	19.433722	16.519588	57.891029	70.796471	77.565277	0.853027	0.000000	3.857761	3.058789	0.472704	0.658164	3.588158	4.768641	2.672555	2.457388	1.846574	1.288556	1.217999	1.762611	1.850012	1.889667	0.000000	0.000000	36278.000000		1
9717.591797	2032.738892	2.118529	3.287266	6295.208984	86236.937500	852.172729	529.191162	137.547089	67.012726	30.353241	144.957306	182.122528	88.657486	1.599691	99998.000000	3.987559	3.308082	0.326034	0.516835	3.799010	4.935693	2.930528	2.723613	2.138451	1.826157	1.482205	2.161240	2.260364	1.947715	0.204036	4.999991	36297.000000		1
8173.668457	1351.883301	2.470075	3.219423	4228.428711	61865.628906	520.935974	321.399597	85.512077	27.232496	14.249957	54.967644	75.024277	32.280579	2.624037	99998.000000	3.912417	3.130939	0.392710	0.507778	3.626179	4.791450	2.716784	2.507045	1.932027	1.435087	1.153814	1.740107	1.875202	1.508941	0.418970	4.999991	36328.000000		1
9579.020508	1265.113037	3.694319	4.656446	4424.918457	66430.085938	547.483887	339.840332	82.039787	28.610928	10.808504	62.976112	95.361534	25.440845	1.170617	0.000000	3.981321	3.102129	0.567534	0.668055	3.645905	4.822365	2.738371	2.531275	1.914024	1.456532	1.033766	1.799176	1.979373	1.405532	0.068415	0.000000	36345.000000		1
34914.968750	7665.369629	3.456871	10.697490	23100.494141	99998.000000	3616.726074	2256.723145	591.661560	204.343948	167.249649	740.482788	988.344421	480.798035	3.805276	99998.000000	4.543012	3.884533	0.538683	1.029282	4.363621	4.999991	3.558316	3.353478	2.772073	2.310362	2.223365	2.869515	2.994908	2.681963	0.580386	4.999991	36409.000000		1
4865.701660	738.367310	2.059937	1.190323	2640.617920	43844.855469	254.766159	159.466293	41.541046	33.221119	14.339385	49.500175	62.131168	38.694756	1.857124	99998.000000	3.687145	2.868273	0.313854	0.075665	3.421705	4.641919	2.406142	2.202669	1.618477	1.521414	1.156530	1.694607	1.793310	1.587652	0.268841	4.999991	36428.000000		1
16750.572266	2700.843262	2.155533	4.391244	10166.170898	99998.000000	1505.589233	922.725586	217.082870	91.784401	53.398022	231.570282	325.991272	140.399536	3.426153	99998.000000	4.224030	3.431499	0.333555	0.642588	4.007157	4.999991	3.177706	2.965073	2.336626	1.962769	1.727525	2.364683	2.513206	2.147366	0.534807	4.999991	36458.000000		1
27743.755859	6159.299316	0.835693	7.749435	15293.037109	99998.000000	2403.046631	1436.562744	361.833557	153.816895	117.101898	520.442566	755.173706	459.686768	3.622988	99998.000000	4.443165	3.789531	0.000000	0.889270	4.184494	4.999991	3.380762	3.157325	2.558509	2.187004	2.068564	2.716373	2.878047	2.662462	0.559067	4.999991	36494.000000		1
13613.509766	4706.460449	3.654230	4.650278	11616.687500	99998.000000	1729.767700	1075.697510	252.718552	108.381081	71.265205	345.249237	497.194275	250.088135	5.387950	99998.000000	4.133970	3.672694	0.562796	0.667479	4.065082	4.999991	3.237988	3.031690	2.402637	2.034954	1.852877	2.538133	2.696526	2.398093	0.731424	4.999991	36589.000000		1
7461.164551	1133.070435	3.031315	4.156880	4637.887695	69636.476562	585.241211	371.377747	73.004433	43.530056	27.716644	118.579002	161.375137	97.884033	1.401980	0.000000	3.872807	3.054257	0.481631	0.618767	3.666320	4.842837	2.767335	2.569816	1.863349	1.638789	1.442741	2.074008	2.207837	1.990712	0.146742	0.000000	36627.000000		1
15930.409180	2912.727051	2.704439	4.502259	10266.065430	99998.000000	1523.391602	939.460999	217.644119	51.945580	68.039612	279.762939	343.352722	249.122925	1.918550	99998.000000	4.202227	3.464300	0.432077	0.653430	4.011404	4.999991	3.182811	2.972879	2.337747	1.715549	1.832762	2.446790	2.535741	2.396414	0.282973	4.999991	36648.000000		1
7345.323730	2363.300293	2.093859	3.734408	5344.686523	78088.609375	693.156616	441.017822	106.888550	29.107410	26.375217	110.962173	167.487106	102.284531	1.379136	99998.000000	3.866011	3.373519	0.320947	0.572222	3.727922	4.892588	2.840831	2.644456	2.028931	1.464004	1.421196	2.045175	2.223981	2.009810	0.139607	4.999991	36691.000000		1
9022.952148	5673.277344	3.450704	7.669258	12404.160156	99998.000000	1898.429810	1151.859741	281.742706	102.435631	70.808807	289.140594	447.635529	213.487228	1.759931	99998.000000	3.955349	3.753834	0.537908	0.884753	4.093567	4.999991	3.278394	3.061400	2.449853	2.010451	1.850087	2.461109	2.650924	2.329372	0.245496	4.999991	36740.000000		1
11155.554688	1253.280762	2.726025	4.847637	8635.720703	99998.000000	1217.003662	779.307068	157.116486	77.534447	50.554813	228.958344	284.700012	143.461700	2.475857	99998.000000	4.047491	3.098048	0.435530	0.685530	3.936299	4.999991	3.085292	2.891709	2.196222	1.889495	1.703763	2.359756	2.454387	2.156736	0.393726	4.999991	36785.000000		1
4836.742676	668.961609	1.945839	2.442321	3001.156250	29711.748047	329.528320	200.501617	0.000000	20.864576	0.000000	0.000000	0.000000	0.000000	1.026446	99998.000000	3.684553	2.825401	0.289107	0.387803	3.477289	4.472928	2.517893	2.302118	0.000000	1.319410	0.000000	0.000000	0.000000	0.000000	0.011336	4.999991	36846.000000		1
8146.374512	1891.041138	2.220292	3.052901	7066.634277	98886.343750	1033.108032	611.246338	158.581268	67.361191	40.437065	180.583740	225.341125	143.572708	1.452323	99998.000000	3.910964	3.276701	0.346410	0.484713	3.849213	4.995136	3.014146	2.786216	2.200252	1.828410	1.606780	2.256679	2.352840	2.157072	0.162063	4.999991	36861.000000		1
9221.063477	1932.249146	3.857757	3.934851	8415.837891	99998.000000	1209.590332	745.203979	170.697281	78.980721	43.255604	196.008606	250.825150	197.516556	0.446117	0.000000	3.964781	3.286063	0.586335	0.594928	3.925097	4.999991	3.082638	2.872275	2.232227	1.897521	1.636042	2.292275	2.399371	2.295604	0.000000	0.000000	36891.000000		1
9506.130859	2094.006592	1.705307	4.496091	8291.460938	99998.000000	1153.811646	725.301514	163.407318	76.263947	43.690411	169.550125	248.086777	100.872177	3.903695	0.000000	3.978004	3.320978	0.231803	0.652835	3.918631	4.999991	3.062135	2.860519	2.213272	1.882319	1.640386	2.229298	2.394604	2.003771	0.591476	0.000000	36912.000000		1
17650.062500	6211.463867	3.614142	5.994788	12737.771484	99998.000000	1916.099609	1199.935181	292.070160	150.646805	84.747307	350.991150	397.746796	314.510529	1.769308	0.000000	4.246746	3.793194	0.558005	0.777774	4.105093	4.999991	3.282418	3.079158	2.465487	2.177960	1.928126	2.545296	2.599607	2.497635	0.247803	0.000000	36986.000000		1
21714.970703	5360.999512	2.204873	4.903145	12571.927734	99998.000000	1923.556030	1171.290283	344.527618	114.637985	88.028404	422.580139	553.568115	265.565399	2.362677	0.000000	4.336759	3.729246	0.343384	0.690475	4.099402	4.999991	3.284105	3.068665	2.537224	2.059329	1.944623	2.625909	2.743171	2.424171	0.373404	0.000000	37046.000000		1
12267.452148	1403.341675	3.672733	4.267894	6695.154297	96632.687500	932.812500	559.862000	112.063065	26.797689	26.402971	126.865013	171.721069	67.228592	1.845477	0.000000	4.088754	3.147163	0.564989	0.630214	3.825761	4.985124	2.969794	2.748081	2.049463	1.428097	1.421653	2.103342	2.234823	1.827554	0.266109	0.000000	37077.000000		1
7164.123535	2529.220947	2.778449	3.540132	5858.357422	83321.187500	812.417114	493.771332	101.584518	65.563370	31.879692	130.827621	171.116669	105.661224	0.809483	0.000000	3.855163	3.402987	0.443802	0.549019	3.767776	4.920755	2.909779	2.693526	2.006828	1.816661	1.503514	2.116699	2.233292	2.023916	0.000000	0.000000	37114.000000		1
8025.667480	2431.083984	2.463907	4.446751	6196.282715	85433.523438	838.776917	521.922791	104.618919	45.589993	22.002476	94.063286	107.110580	111.560417	0.573561	99998.000000	3.904481	3.385800	0.391624	0.648043	3.792131	4.931628	2.923646	2.717606	2.019610	1.658870	1.342472	1.973420	2.029832	2.047510	0.000000	4.999991	37145.000000		1
13245.049805	7337.707031	1.609712	4.113708	9402.516602	99998.000000	1404.877319	852.120300	257.140625	85.444237	67.940933	294.709839	388.828613	258.269287	1.462251	0.000000	4.122054	3.865560	0.206748	0.614233	3.973244	4.999991	3.147638	2.930501	2.410171	1.931683	1.832132	2.469395	2.589758	2.412073	0.165022	0.000000	37182.000000		1
10905.842773	2095.517578	2.081524	3.114576	6370.477051	88448.523438	891.792603	536.178894	128.659744	44.936241	29.517548	122.661873	181.675385	83.667999	0.906051	0.000000	4.037659	3.321291	0.318381	0.493399	3.804172	4.946691	2.950264	2.729310	2.109443	1.652597	1.470080	2.088710	2.259296	1.922559	0.000000	0.000000	37217.000000		1
11053.507812	939.356140	3.392113	5.646326	10232.168945	99998.000000	1567.294800	941.175598	242.014908	72.267418	76.627823	306.788818	401.243744	231.573364	2.888710	0.000000	4.043500	2.972830	0.530470	0.751766	4.009968	4.999991	3.195151	2.973671	2.383842	1.858943	1.884387	2.486840	2.603408	2.364689	0.460704	0.000000	37269.000000		1
7024.581055	3757.674316	1.689889	4.730455	15078.329102	99998.000000	2352.864990	1428.767090	343.010437	121.715172	82.212479	392.270081	542.596191	269.315247	2.568020	99998.000000	3.846620	3.574919	0.227858	0.674903	4.178353	4.999991	3.371597	3.154961	2.535307	2.085345	1.914938	2.593585	2.734477	2.430261	0.409598	4.999991	37305.000000		1
2793.019287	475.290497	1.273584	1.594293	2013.798584	38823.593750	146.955566	93.492790	39.024715	35.595596	0.000000	0.000000	0.000000	22.489706	2.531710	99998.000000	3.446074	2.676959	0.105028	0.202568	3.304016	4.589096	2.167186	1.970778	1.591340	1.551396	0.000000	0.000000	0.000000	1.351984	0.403414	4.999991	37328.000000		1
12625.014648	2465.523193	2.389898	6.124305	9295.406250	99998.000000	1350.979736	835.104187	198.836395	98.479195	48.954353	227.536743	284.474915	131.947006	1.413424	99998.000000	4.101232	3.391909	0.378379	0.787057	3.968268	4.999991	3.130649	2.921741	2.298496	1.993345	1.689791	2.357052	2.454044	2.120399	0.150272	4.999991	37429.000000		1
12898.714844	1503.927002	0.780186	1.103979	6829.068848	92987.289062	923.444092	584.131042	129.233322	48.038483	33.304379	140.760345	209.469116	151.763123	2.329348	99998.000000	4.110547	3.177227	0.000000	0.042961	3.834362	4.968423	2.965411	2.766510	2.111375	1.681589	1.522501	2.148480	2.321120	2.181166	0.367234	4.999991	37466.000000		1
34932.378906	7307.322754	1.461692	5.630907	22144.876953	99998.000000	3437.973877	2147.154785	528.811829	234.691025	131.906921	631.407837	868.448669	466.319885	3.505946	0.000000	4.543228	3.863758	0.164856	0.750578	4.345273	4.999991	3.536303	3.331863	2.723301	2.370497	2.120268	2.800310	2.938744	2.668684	0.544805	0.000000	37495.000000		1
10369.537109	2677.844727	1.575791	5.393459	9681.795898	99998.000000	1362.553101	864.008118	171.036484	68.014938	57.083088	208.192459	247.152405	158.010773	1.927383	0.000000	4.015759	3.427785	0.197498	0.731867	3.985956	4.999991	3.134353	2.936518	2.233089	1.832604	1.756508	2.318465	2.392965	2.198687	0.284968	0.000000	37523.000000		1
5961.465332	2481.503174	1.187239	1.819406	6274.208984	86241.234375	811.769531	511.086517	120.888725	49.731453	13.090471	107.684158	148.000961	38.139683	1.098404	0.000000	3.775353	3.394715	0.074538	0.259930	3.797559	4.935715	2.909433	2.708494	2.082386	1.696631	1.116955	2.032152	2.170264	1.581377	0.040762	0.000000	37539.000000		1
15369.853516	3799.819824	3.324270	5.957783	9846.032227	99998.000000	1424.323364	904.571594	218.316376	97.677422	77.102722	348.687592	462.489899	241.829880	0.679435	0.000000	4.186670	3.579763	0.521696	0.775085	3.993261	4.999991	3.153609	2.956443	2.339086	1.989794	1.887070	2.542437	2.665102	2.383510	0.000000	0.000000	37611.000000		1
9599.900391	1797.360229	2.285050	5.304030	8425.767578	99998.000000	1213.759521	753.530090	205.879654	68.286308	59.115273	258.192200	299.492706	240.839996	0.914823	99998.000000	3.982267	3.254635	0.358896	0.724606	3.925610	4.999991	3.084133	2.877101	2.313613	1.834334	1.771700	2.411943	2.476386	2.381729	0.000000	4.999991	37739.000000		1
6361.666504	375.068970	2.303553	3.891678	4136.934082	69464.460938	523.254944	309.212646	82.838470	25.524105	28.462908	95.173431	145.129990	89.375999	1.166340	99998.000000	3.803571	2.574111	0.362398	0.590137	3.616679	4.841763	2.718713	2.490257	1.918232	1.406950	1.454279	1.978516	2.161757	1.951221	0.066825	4.999991	37772.000000		1
11271.734375	2987.510742	2.759946	2.503996	7023.705078	99998.000000	1010.880371	611.838440	170.567764	60.724983	44.288654	210.073532	285.011475	169.880081	3.245667	99998.000000	4.051991	3.475309	0.440901	0.398634	3.846566	4.999991	3.004700	2.786637	2.231897	1.783367	1.646292	2.322371	2.454862	2.230142	0.511304	4.999991	37828.000000		1
18329.650391	2508.454834	1.939672	6.028709	12252.625000	99998.000000	1860.623169	1140.866211	247.710571	105.439194	97.421478	403.550385	508.671967	312.228546	1.197126	0.000000	4.263154	3.399406	0.287728	0.780224	4.088229	4.999991	3.269658	3.057235	2.393945	2.023002	1.988655	2.605898	2.706438	2.494473	0.078140	0.000000	37859.000000		1
3404.860840	240.479202	2.966557	5.168346	2206.131348	38787.367188	180.355545	119.599724	47.366226	18.400669	16.192713	29.079657	49.225723	74.086823	1.097205	0.000000	3.532099	2.381078	0.472253	0.713352	3.343631	4.588690	2.256130	2.077730	1.675469	1.264834	1.209320	1.463589	1.692192	1.869741	0.040288	0.000000	37945.000000		1
9750.297852	2992.793213	2.019849	4.280230	8159.973633	99998.000000	1166.815796	720.281189	232.026672	90.674255	59.904709	302.042969	368.556122	193.100632	3.113712	0.000000	3.989018	3.476077	0.305319	0.631467	3.911689	4.999991	3.067002	2.857502	2.365538	1.957484	1.777461	2.480069	2.566504	2.285784	0.493278	0.000000	37965.000000		1
6463.713867	213.015427	1.979760	2.029100	2347.749023	51681.085938	221.174988	132.104279	76.254692	39.478024	15.930594	78.046341	85.925293	72.652885	0.287893	0.000000	3.810482	2.328411	0.296613	0.307303	3.370652	4.713332	2.344736	2.120917	1.882267	1.596355	1.202232	1.892353	1.934121	1.861253	0.000000	0.000000	38008.000000		0
14062.030273	4459.080078	0.996048	4.385077	9264.349609	99998.000000	1337.257202	833.565430	194.898453	93.406448	46.132732	201.297211	285.643646	256.520813	2.374645	0.000000	4.148048	3.649245	0.000000	0.641977	3.966815	4.999991	3.126215	2.920940	2.289808	1.970377	1.664009	2.303838	2.455825	2.409123	0.375599	0.000000	38031.000000		1
39058.972656	10488.622070	2.722941	13.611623	31833.283203	99998.000000	5085.187012	3140.125000	853.076233	358.718994	268.180420	1280.189453	1705.134888	856.141479	3.718942	99998.000000	4.591721	4.020719	0.435038	1.133910	4.502882	4.999991	3.706307	3.496947	2.930988	2.554754	2.428427	3.107274	3.231759	2.932545	0.570419	4.999991	38130.000000		1
20281.906250	2992.028320	2.448488	3.527797	11421.493164	99998.000000	1707.259521	1040.268433	220.348557	132.850555	67.521545	330.212921	474.257446	287.339691	3.006393	0.000000	4.307109	3.475966	0.388898	0.547504	4.057723	4.999991	3.232300	3.017145	2.343110	2.123363	1.829442	2.518794	2.676014	2.458396	0.478046	0.000000	38161.000000		1
6960.417969	2254.246826	1.779317	4.344988	5543.137695	78301.039062	725.119568	454.444397	113.826965	48.300598	33.588081	104.409225	149.363968	94.316147	1.129360	0.000000	3.842635	3.353001	0.250253	0.637989	3.743756	4.893767	2.860410	2.657481	2.056245	1.683952	1.526185	2.018739	2.174246	1.974586	0.052832	0.000000	38207.000000		1
8410.268555	2323.597168	2.306637	4.779795	9211.901367	99998.000000	1348.765625	835.625366	196.520508	90.513901	47.745525	224.391327	267.310822	149.357803	1.952943	99998.000000	3.924810	3.366161	0.362979	0.679409	3.964349	4.999991	3.129936	2.922012	2.293408	1.956715	1.678933	2.351006	2.427016	2.174228	0.290690	4.999991	38265.000000		1
17808.146484	4226.109863	1.779317	7.376303	13564.207031	99998.000000	2055.904053	1269.340820	271.884003	103.477936	91.025803	433.783356	623.103333	366.326569	3.519169	99998.000000	4.250619	3.625941	0.250253	0.867839	4.132394	4.999991	3.313003	3.103578	2.434384	2.014848	1.959165	2.637273	2.794560	2.563869	0.546440	4.999991	38324.000000		1
10220.089844	843.387146	2.457740	2.997394	5951.526367	89803.304688	756.141968	482.549622	157.585220	60.724983	34.072231	188.644638	230.136337	176.081482	1.805996	99998.000000	4.009455	2.926027	0.390536	0.476744	3.774628	4.953292	2.878603	2.683542	2.197515	1.783367	1.532401	2.275645	2.361985	2.245714	0.256717	4.999991	38348.000000		1
5163.967285	2280.548096	3.265679	5.954700	3306.850342	51791.332031	387.789398	236.479584	60.302513	14.256124	25.027624	57.049168	83.590904	35.533920	0.567414	0.000000	3.712983	3.358039	0.513974	0.774860	3.519414	4.714257	2.588596	2.373794	1.780335	1.154001	1.398420	1.756249	1.922159	1.550643	0.000000	0.000000	38405.000000		1
11610.859375	1885.792603	3.456871	4.705785	7278.841309	99998.000000	1022.805237	637.433472	160.961914	79.683807	44.109798	188.151230	269.753143	138.811417	0.629226	99998.000000	4.064864	3.275494	0.538683	0.672632	3.862062	4.999991	3.009793	2.804435	2.206723	1.901370	1.644535	2.274507	2.430967	2.142425	0.000000	4.999991	38424.000000		1
16164.384766	4016.091797	1.729977	6.309330	8935.700195	99998.000000	1309.216675	802.573853	199.172516	75.684196	61.542175	294.879425	432.000977	199.317459	2.879285	99998.000000	4.208559	3.603804	0.238040	0.799983	3.951128	4.999991	3.117012	2.904485	2.299229	1.879005	1.789173	2.469645	2.635485	2.299545	0.459285	4.999991	38444.000000		1
7229.141113	1521.966919	3.241009	6.167478	4562.918945	59863.894531	575.915955	361.111969	88.124001	48.399281	16.127954	54.563675	71.311462	41.821667	0.073579	0.000000	3.859087	3.182405	0.510680	0.790108	3.659243	4.777165	2.760359	2.557642	1.945094	1.684839	1.207579	1.736904	1.853159	1.621401	0.000000	0.000000	38518.000000		1
6971.466797	1815.797852	1.267417	3.083739	4163.324707	68921.070312	524.192444	318.244934	95.873436	53.228416	28.139116	137.136948	197.069412	142.644501	0.706513	0.000000	3.843324	3.259068	0.102919	0.489078	3.619440	4.838352	2.719491	2.502762	1.981698	1.726144	1.449310	2.137155	2.294619	2.154255	0.000000	0.000000	38594.000000		1
20561.205078	6874.800781	1.569623	5.193016	13738.875977	99998.000000	2140.416992	1288.586548	327.061340	140.088089	89.773804	390.444489	498.893433	384.458954	1.953987	99998.000000	4.313048	3.837260	0.195795	0.715420	4.137951	4.999991	3.330498	3.110114	2.514629	2.146401	1.953150	2.591559	2.698008	2.584850	0.290922	4.999991	38624.000000		1
15085.896484	6599.213379	2.636597	7.135771	15163.779297	99998.000000	2315.298828	1424.567017	318.611877	144.994308	105.044479	517.346497	715.186829	407.355713	3.037878	0.000000	4.178571	3.819492	0.421044	0.853441	4.180808	4.999991	3.364607	3.153683	2.503262	2.161351	2.021373	2.713782	2.854419	2.609974	0.482570	0.000000	38660.000000		1
10382.886719	969.311584	2.648932	3.268763	5190.376465	74058.796875	655.914307	400.278534	93.375610	60.632473	42.604935	145.984192	193.541611	131.459778	1.563231	0.000000	4.016318	2.986463	0.423071	0.514383	3.715199	4.869576	2.816847	2.602362	1.970233	1.782705	1.629460	2.164306	2.286774	2.118793	0.194023	0.000000	38734.000000		1
5802.637207	1440.605591	2.457740	4.459086	3792.329590	54509.750000	445.224030	285.107056	63.756298	45.571491	17.635902	89.622696	109.019417	99.324142	2.286196	99998.000000	3.763625	3.158545	0.390536	0.649246	3.578906	4.736474	2.648579	2.455008	1.804523	1.658693	1.246398	1.952418	2.037504	1.997055	0.359113	4.999991	38801.000000		1
12943.241211	1738.488525	1.458608	4.933982	8382.517578	99998.000000	1172.733521	749.934448	157.054810	70.888985	40.252041	198.666779	296.964050	172.720215	2.175335	99998.000000	4.112043	3.240172	0.163939	0.693198	3.923374	4.999991	3.069199	2.875023	2.196051	1.850579	1.604788	2.298125	2.472704	2.237343	0.337526	4.999991	38815.000000		1
7399.541992	601.871765	1.470943	4.055117	3670.703857	54140.164062	444.357513	268.920532	46.293087	14.931463	16.750870	66.161613	93.011726	53.256168	0.953676	0.000000	3.869205	2.779504	0.167596	0.608003	3.564749	4.733520	2.647732	2.429624	1.665516	1.174102	1.224037	1.820606	1.968538	1.726370	0.000000	0.000000	38856.000000		1
9115.245117	1074.784668	1.208826	2.929552	4928.313965	73252.335938	684.953857	392.405762	126.137253	52.966297	24.111753	97.668175	105.584129	62.004734	1.473564	0.000000	3.959768	3.031322	0.082364	0.466801	3.692698	4.864821	2.835661	2.593735	2.100843	1.724000	1.382229	1.989753	2.023599	1.792425	0.168369	0.000000	38878.000000		1
6853.405762	3658.791260	1.803987	3.373610	7132.225098	99408.281250	1028.325073	611.030518	142.058594	116.574577	26.745266	127.090126	162.972504	129.085297	0.889035	99998.000000	3.835907	3.563338	0.256233	0.528095	3.853225	4.997423	3.012130	2.786063	2.152467	2.066604	1.427247	2.104112	2.212114	2.110877	0.000000	4.999991	38895.000000		1
13889.828125	4509.585449	3.416783	5.587735	10262.386719	99998.000000	1502.582520	926.944092	211.865189	68.807465	69.929947	264.751312	327.557800	237.700745	3.846033	99998.000000	4.142697	3.654137	0.533617	0.747236	4.011249	4.999991	3.176838	2.967054	2.326060	1.837636	1.844663	2.422838	2.515288	2.376030	0.585013	4.999991	38929.000000		1
10657.548828	1408.254028	2.519415	2.300469	5089.655273	69937.859375	627.642578	391.696503	75.360405	53.058807	3.709738	58.584869	79.949013	55.063240	0.461402	99998.000000	4.027658	3.148681	0.401300	0.361816	3.706688	4.844712	2.797712	2.592950	1.877143	1.724757	0.569343	1.767785	1.902813	1.740862	0.000000	4.999991	38950.000000		1
6313.289062	1837.032471	2.087691	5.236188	5429.372070	79775.468750	735.709167	443.049988	105.846252	42.697445	28.971725	97.819275	152.299683	130.571671	0.155485	99998.000000	3.800256	3.264117	0.319666	0.719015	3.734750	4.901869	2.866706	2.646453	2.024675	1.630402	1.461974	1.990424	2.182699	2.115849	0.000000	4.999991	38980.000000		1
4106.815430	874.770325	1.199574	4.018112	1810.675781	36563.472656	118.523499	69.396454	20.328007	7.897455	8.927423	3.805334	9.972811	51.412094	0.785232	0.000000	3.613505	2.941894	0.079027	0.604022	3.257841	4.563047	2.073804	1.841337	1.308095	0.897487	0.950726	0.580393	0.998818	1.711065	0.000000	0.000000	38993.000000		1
14385.375977	3708.257568	2.346725	6.969250	12369.042969	99998.000000	1817.194824	1145.349854	247.593384	111.088608	85.200615	346.889771	493.604797	349.924164	1.972332	99998.000000	4.157921	3.569170	0.370462	0.843186	4.092336	4.999991	3.259402	3.058938	2.393739	2.045670	1.930443	2.540191	2.693379	2.543974	0.294980	4.999991	39011.000000		1
5675.260254	451.635132	2.522498	3.737491	2153.895996	39916.390625	184.364410	101.599937	34.846249	18.755299	11.264897	31.219770	37.991661	21.552250	0.038182	0.000000	3.753986	2.654788	0.401831	0.572580	3.333225	4.601151	2.265677	2.006893	1.542156	1.273124	1.051727	1.494430	1.579688	1.333493	0.000000	0.000000	39039.000000		1
8090.805176	890.753357	1.649800	2.578006	4534.061035	65080.214844	550.956177	346.010895	94.195885	57.172516	17.309025	76.177597	133.630737	92.203789	1.469733	99998.000000	3.907992	2.949758	0.217431	0.411284	3.656487	4.813449	2.741117	2.539090	1.974032	1.757187	1.238273	1.881827	2.125906	1.964749	0.167239	4.999991	39063.000000		1
9035.088867	1975.843872	1.933504	4.631775	6508.905762	91639.929688	855.873169	542.596191	143.751572	69.495140	45.812023	197.353119	291.678528	162.472946	2.361658	0.000000	3.955932	3.295753	0.286345	0.665747	3.813508	4.962085	2.932410	2.734477	2.157613	1.841954	1.660980	2.295244	2.464905	2.210781	0.373217	0.000000	39092.000000		1
9452.782227	2881.093994	3.278014	3.941018	7254.125488	97623.062500	1031.085083	633.273499	140.155930	49.327484	31.768677	154.689590	219.309326	130.651840	0.068430	99998.000000	3.975560	3.459558	0.515611	0.595608	3.860585	4.989552	3.013294	2.801591	2.146611	1.693089	1.501999	2.189461	2.341057	2.116116	0.000000	4.999991	39128.000000		1
4067.747559	1234.747559	3.432201	3.287266	1914.863037	35845.562500	126.143417	86.961433	19.001999	9.282054	15.483452	15.875087	31.133427	10.478544	1.153252	99998.000000	3.609354	3.091578	0.535573	0.516835	3.282138	4.554435	2.100865	1.939327	1.278799	0.967644	1.189868	1.200716	1.493227	1.020301	0.061924	4.999991	39141.000000		1
3088.493896	548.304138	2.309720	3.614142	1558.219360	34005.468750	84.716469	50.653492	15.215167	19.418303	10.971943	17.299774	31.713169	0.000000	0.717184	9459.229492	3.489747	2.739022	0.363559	0.558005	3.192629	4.531549	1.927968	1.704609	1.182277	1.288211	1.040284	1.238040	1.501240	0.000000	0.000000	3.975856	39170.000000		1
7238.842285	1271.200317	3.096074	6.531359	6008.541504	92080.015625	841.718811	503.142822	142.666092	75.724289	36.122917	181.502701	257.831390	156.505905	1.389815	0.000000	3.859669	3.104214	0.490811	0.815004	3.778769	4.964165	2.925167	2.701691	2.154321	1.879235	1.557783	2.258883	2.411336	2.194531	0.142957	0.000000	39200.000000		1
22522.242188	4609.517090	3.944102	5.732670	13663.898438	99998.000000	2096.214600	1264.724487	294.336700	121.289612	72.955093	360.550720	536.897400	320.727325	5.742656	99998.000000	4.352612	3.663656	0.595948	0.758357	4.135575	4.999991	3.321436	3.101996	2.468844	2.083824	1.863056	2.556966	2.729891	2.506136	0.759113	4.999991	39260.000000		1
8061.512695	1230.393311	1.073141	4.705785	5956.078125	93692.570312	854.907959	515.653564	162.698059	65.917999	56.463257	218.979370	266.993195	196.976898	0.894800	99998.000000	3.906417	3.090044	0.030657	0.672632	3.774960	4.971705	2.931919	2.712358	2.211382	1.819004	1.751766	2.340403	2.426500	2.294415	0.000000	4.999991	39351.000000		1
7437.077637	1341.562012	1.251998	4.758209	3672.748291	53881.921875	435.001434	268.541229	52.503735	30.399496	20.386597	61.687111	87.242050	83.433632	1.241743	0.000000	3.871402	3.127611	0.097604	0.677444	3.564991	4.731443	2.638491	2.429011	1.720190	1.482866	1.309345	1.790194	1.940726	1.921341	0.094032	0.000000	39439.000000		1
24747.640625	4028.580811	2.174036	7.265288	8290.156250	99998.000000	1132.570923	736.393738	168.162445	87.988319	43.175426	147.418137	247.158585	139.070450	1.568879	0.000000	4.393534	3.605152	0.337267	0.861253	3.918563	4.999991	3.054065	2.867110	2.225729	1.944425	1.635237	2.168551	2.392976	2.143235	0.195589	0.000000	39506.000000		1
21850.552734	4999.576172	0.971378	7.934460	17001.884766	99998.000000	2716.098389	1624.470459	427.495605	182.239716	109.115013	617.934998	780.815002	467.707581	2.499091	0.000000	4.339462	3.698933	0.000000	0.899517	4.230497	4.999991	3.433945	3.210712	2.630932	2.260643	2.037884	2.790943	2.892548	2.669974	0.397782	0.000000	39545.000000		1
9017.873047	3184.481445	2.448488	6.608452	8105.490234	99998.000000	1167.595947	720.919556	213.440979	73.244965	62.590645	264.242493	328.927002	206.160263	1.874316	0.000000	3.955104	3.503039	0.388898	0.820100	3.908779	4.999991	3.067293	2.857887	2.329278	1.864778	1.796509	2.422003	2.517100	2.314205	0.272843	0.000000	39633.000000		1
5263.377930	2739.087891	1.736145	2.929552	7140.816406	92369.984375	999.248535	622.921387	113.074532	63.984497	40.390812	178.795166	207.412262	186.646378	1.793673	99998.000000	3.721265	3.437606	0.239586	0.466801	3.853748	4.965531	2.999674	2.794433	2.053365	1.806075	1.606283	2.252356	2.316834	2.271019	0.253743	4.999991	39687.000000		1
16230.768555	4098.211914	2.648932	4.804465	8645.144531	99998.000000	1219.964111	764.255310	193.584778	46.542870	45.503651	214.316757	271.378265	147.809769	1.933896	99998.000000	4.210339	3.612594	0.423071	0.681645	3.936772	4.999991	3.086347	2.883239	2.286871	1.667853	1.658046	2.331056	2.433575	2.169703	0.286433	4.999991	39747.000000		1
15754.281250	3051.445801	2.392981	3.780664	11155.387695	99998.000000	1709.445923	1024.997803	223.120834	140.532135	64.900368	314.084961	426.067841	287.207092	3.122574	0.000000	4.197399	3.484506	0.378939	0.577568	4.047485	4.999991	3.232855	3.010723	2.348540	2.147776	1.812247	2.497047	2.629479	2.458195	0.494513	0.000000	39776.000000		1
3627.642334	0.000000	1.942755	2.174036	2834.745361	48856.226562	291.993042	168.544830	62.519718	31.343121	6.315497	30.091124	39.052467	31.639160	0.074120	99998.000000	3.559624	0.000000	0.288418	0.337267	3.452514	4.688920	2.465373	2.226715	1.796017	1.496142	0.800408	1.478438	1.591648	1.500225	0.000000	4.999991	39791.000000		0
7218.604004	731.283997	2.661267	2.837040	2703.128174	46895.816406	280.977936	153.847733	29.264681	3.749826	5.365705	9.732280	31.099504	14.385641	0.768124	0.000000	3.858453	2.864086	0.425088	0.452865	3.431867	4.671134	2.448672	2.187091	1.466344	0.574011	0.729627	0.988215	1.492754	1.157929	0.000000	0.000000	39803.000000		1
26471.691406	4497.577637	2.056854	7.493485	19541.001953	99998.000000	3028.863525	1887.427002	464.429565	168.137772	110.952919	568.428650	744.658142	438.683411	4.968293	0.000000	4.422781	3.652979	0.313203	0.874684	4.290947	4.999991	3.481280	3.275870	2.666920	2.225665	2.045139	2.754676	2.871957	2.642151	0.696207	0.000000	39847.000000		1
13764.360352	2372.360352	3.234842	6.537526	6175.294922	89872.765625	851.750244	521.380066	132.280060	68.341820	39.589039	186.763550	212.028625	150.767075	0.409018	0.000000	4.138756	3.375181	0.509853	0.815413	3.790658	4.953628	2.930312	2.717155	2.121494	1.834687	1.597575	2.271292	2.326395	2.178307	0.000000	0.000000	39927.000000		1
15523.376953	4487.573730	2.655099	4.428249	9475.878906	99998.000000	1361.094482	853.387695	174.798645	81.068405	60.718815	301.435455	375.639465	251.737930	2.626055	0.000000	4.190986	3.652012	0.424081	0.646232	3.976619	4.999991	3.133888	2.931146	2.242538	1.908852	1.783323	2.479194	2.574771	2.400949	0.419304	0.000000	39945.000000		1
21420.738281	3746.273926	4.280230	8.511119	14644.631836	99998.000000	2294.178223	1384.617188	305.860626	136.332092	86.961433	463.260834	589.327148	397.379822	1.515686	0.000000	4.330834	3.573600	0.631467	0.929987	4.165679	4.999991	3.360627	3.141330	2.485523	2.134598	1.939327	2.665826	2.770356	2.599206	0.180609	0.000000	40054.000000		1
7910.246094	1895.373779	2.615010	2.880212	4711.255859	65818.437500	607.854248	373.844727	74.167000	34.920258	23.309980	71.703094	91.482193	75.930901	0.198615	99998.000000	3.898190	3.277695	0.417473	0.459424	3.673137	4.818347	2.783799	2.572691	1.870211	1.543077	1.367542	1.855538	1.961337	1.880419	0.000000	4.999991	40104.000000		1
3881.051758	264.134552	2.667434	2.087691	1641.316895	30786.714844	94.205132	62.334694	12.174601	16.744701	3.006645	12.415133	20.917000	3.049818	0.885943	99998.000000	3.588949	2.421825	0.426094	0.319666	3.215193	4.488363	1.974075	1.794730	1.085455	1.223877	0.478082	1.093951	1.320499	0.484274	0.000000	4.999991	40164.000000		1
17746.984375	4056.534912	2.870961	6.848984	13134.574219	99998.000000	2013.823242	1234.303467	314.630768	173.583649	85.169777	397.694366	482.962830	364.189545	2.541950	0.000000	4.249125	3.608155	0.458027	0.835626	4.118416	4.999991	3.304021	3.091422	2.497801	2.239509	1.930285	2.599550	2.683914	2.561327	0.405167	0.000000	40260.000000		1
6691.185547	759.731445	4.172298	5.670996	2821.294189	45176.015625	275.066406	181.527359	61.455830	30.180552	25.591948	44.945492	77.398758	61.958481	0.314024	0.000000	3.825503	2.880660	0.620375	0.753659	3.450448	4.654908	2.439438	2.258942	1.788563	1.479727	1.408103	1.652686	1.888734	1.792101	0.000000	0.000000	40420.000000		1
28711.248047	4290.565918	2.149366	6.358669	14993.076172	99998.000000	2281.908203	1410.421875	328.624786	116.645500	85.635422	428.294312	646.743286	294.490875	2.501613	99998.000000	4.458052	3.632514	0.332310	0.803366	4.175891	4.999991	3.358298	3.149349	2.516700	2.066868	1.932653	2.631742	2.810732	2.469072	0.398220	4.999991	40466.000000		1
16203.141602	5764.895508	2.611927	6.383339	15454.147461	99998.000000	2376.020752	1451.065552	393.836609	174.172653	101.603027	491.147064	629.822815	264.661865	0.166035	0.000000	4.209599	3.760792	0.416961	0.805048	4.189045	4.999991	3.375850	3.161687	2.595316	2.240980	2.006907	2.691211	2.799218	2.422691	0.000000	0.000000	40487.000000		1
4589.019531	1594.521118	3.993442	4.767460	2165.392090	38398.210938	166.102509	121.449966	27.004301	21.728024	24.080915	46.231411	55.340775	100.332527	0.547335	0.000000	3.661720	3.202630	0.601347	0.678287	3.335536	4.584311	2.220376	2.084397	1.431433	1.337020	1.381673	1.664937	1.743045	2.001442	0.000000	0.000000	40541.000000		1
2464.187988	565.360352	1.609712	2.374479	1381.814087	32211.476562	46.737144	36.455959	15.690063	13.944667	16.383904	37.744961	49.136292	30.010946	0.110519	0.000000	3.391674	2.752325	0.206748	0.375568	3.140450	4.508011	1.669662	1.561769	1.195625	1.144408	1.214417	1.576859	1.691402	1.477280	0.000000	0.000000	40560.000000		1
10422.954102	680.204956	3.068320	4.727372	5213.560059	73765.250000	680.026062	423.304810	117.589127	47.708523	24.953613	92.802032	109.327789	73.975807	0.607356	99998.000000	4.017991	2.832640	0.486901	0.674620	3.717134	4.867852	2.832525	2.626653	2.070367	1.678596	1.397133	1.967557	2.038731	1.869090	0.000000	4.999991	40588.000000		1
9792.338867	2522.529053	2.155533	6.010207	7007.567871	98563.320312	1018.170349	597.437378	153.021286	55.100243	48.220425	147.618576	195.237671	141.975327	0.984382	99998.000000	3.990886	3.401836	0.333555	0.778889	3.845567	4.993715	3.007820	2.776292	2.184752	1.741153	1.683231	2.169141	2.290564	2.152213	0.000000	4.999991	40626.000000		1
23970.857422	4333.627441	4.021195	6.303162	9430.982422	99998.000000	1361.720459	861.072388	227.768021	108.112801	54.927555	206.730759	267.730194	220.875870	1.612806	0.000000	4.379683	3.636852	0.604355	0.799558	3.974557	4.999991	3.134088	2.935040	2.357493	2.033877	1.739790	2.315405	2.427697	2.344148	0.207582	0.000000	40684.000000		1
15922.037109	3113.028076	1.834825	5.199183	8460.813477	99998.000000	1260.354858	753.619507	198.278229	113.370575	53.869831	230.176422	311.217072	187.491318	2.574909	0.000000	4.201999	3.493183	0.263595	0.715935	3.927412	4.999991	3.100493	2.877152	2.297275	2.054500	1.731346	2.362061	2.493063	2.272981	0.410762	0.000000	40722.000000		1
9461.261719	2039.831543	2.436154	3.873176	6405.649902	89098.218750	871.458374	546.950378	133.606064	77.034874	42.185547	180.241440	231.761475	212.370926	3.357901	99998.000000	3.975949	3.309594	0.386705	0.588067	3.806563	4.949869	2.940247	2.737948	2.125826	1.886687	1.625164	2.255855	2.365041	2.327095	0.526068	4.999991	40756.000000		1
12256.041992	2396.842041	2.525582	3.845422	4956.918945	68926.484375	658.920959	390.500000	86.042480	61.421909	20.065887	107.200012	109.778015	59.775192	1.165330	0.000000	4.088350	3.379639	0.402361	0.584944	3.695212	4.838386	2.818833	2.591621	1.934713	1.788323	1.302458	2.030195	2.040515	1.776521	0.066449	0.000000	40777.000000		1
11215.616211	2899.621094	3.882427	4.496091	7883.269531	99998.000000	1132.836060	686.341553	183.167908	87.328400	48.599724	213.074005	266.678650	183.926514	1.478145	99998.000000	4.049823	3.462341	0.589103	0.652835	3.896706	4.999991	3.054167	2.836540	2.262849	1.941156	1.686634	2.328531	2.425988	2.264644	0.169717	4.999991	40825.000000		1
17835.400391	4709.772461	3.574053	9.288221	15206.313477	99998.000000	2330.495361	1447.460693	370.233673	181.030884	108.402672	499.426910	704.495544	386.170441	0.811969	0.000000	4.251283	3.673000	0.553161	0.967933	4.182024	4.999991	3.367448	3.160607	2.568476	2.257753	2.035040	2.698472	2.847878	2.586779	0.000000	0.000000	40927.000000		1
15261.422852	3153.767334	2.587257	6.759555	9491.698242	99998.000000	1427.576782	854.824707	220.740189	85.046432	63.528103	286.476257	395.526489	211.553726	0.977968	0.000000	4.183595	3.498830	0.412840	0.829918	3.977344	4.999991	3.154599	2.931877	2.343881	1.929656	1.802966	2.457089	2.597176	2.325421	0.000000	0.000000	40975.000000		1
7068.292969	2004.726196	2.174036	3.509295	8068.426758	99998.000000	1179.369751	701.451904	143.930420	90.177773	34.833912	133.763336	170.028107	153.280319	1.586689	0.000000	3.849314	3.302055	0.337267	0.545220	3.906789	4.999991	3.071650	2.845998	2.158153	1.955099	1.542002	2.126337	2.230521	2.185486	0.200492	0.000000	41006.000000		1
11083.910156	4235.934570	1.668303	3.580221	9210.128906	99998.000000	1320.867065	807.282715	203.347900	52.842949	54.443409	243.929901	298.885223	170.493744	1.499214	99998.000000	4.044693	3.626949	0.222275	0.553910	3.964266	4.999991	3.120859	2.907026	2.308240	1.722987	1.735945	2.387265	2.475504	2.231709	0.175864	4.999991	41026.000000		1
28224.146484	5415.245605	1.415436	7.283791	18798.894531	99998.000000	3016.775391	1807.604370	392.945404	148.216812	129.109970	528.725525	726.562744	449.044800	2.725230	99998.000000	4.450621	3.733618	0.150890	0.862357	4.274132	4.999991	3.479543	3.257103	2.594332	2.170897	2.110960	2.723230	2.861273	2.652290	0.435403	4.999991	41073.000000		1
948.999023	0.000000	2.294302	2.732193	1555.958984	35379.320312	47.455654	44.560024	21.428900	8.230498	10.691322	17.685242	4.138377	0.000000	0.033420	0.000000	2.977266	0.000000	0.360651	0.436511	3.191998	4.548749	1.676288	1.648945	1.331000	0.915426	1.029031	1.247611	0.616830	0.000000	0.000000	0.000000	41104.000000		0
17511.689453	6620.472656	2.796951	8.159573	15122.133789	99998.000000	2335.654541	1418.112793	359.307983	122.523109	111.791695	535.833557	604.628662	403.217346	4.450500	0.000000	4.243328	3.820889	0.446685	0.911667	4.179613	4.999991	3.368409	3.151711	2.555467	2.088218	2.048409	2.729030	2.781489	2.605539	0.648409	0.000000	41153.000000		1
26537.990234	5725.454590	2.685936	7.428727	16156.068359	99998.000000	2519.846191	1514.516602	370.696228	144.454651	115.745049	503.645477	671.687622	357.066101	1.682446	0.000000	4.423868	3.757810	0.429096	0.870914	4.208336	4.999991	3.401374	3.180274	2.569018	2.159732	2.063502	2.702125	2.827167	2.552749	0.225941	0.000000	41200.000000		1
11206.522461	2880.961426	1.915002	2.553336	10197.912109	99998.000000	1542.005005	932.772400	229.858795	77.229156	70.802643	317.541840	436.811584	221.437119	3.692725	99998.000000	4.049471	3.459538	0.282169	0.407108	4.008511	4.999991	3.188086	2.969776	2.361461	1.887781	1.850049	2.501801	2.640294	2.345250	0.567347	4.999991	41238.000000		1
8476.692383	2314.253418	3.416783	3.438369	4521.568848	68596.414062	567.259888	345.958496	98.275673	56.216557	20.528448	74.003563	107.203094	42.629604	1.320106	99998.000000	3.928226	3.364411	0.533617	0.536352	3.655289	4.836301	2.753782	2.539024	1.992446	1.749864	1.312356	1.869253	2.030207	1.629711	0.120609	4.999991	41255.000000		1
8616.324219	790.578125	1.717642	3.589472	5214.041016	79665.445312	672.948914	414.522339	107.320274	39.095638	23.140375	103.092468	128.098511	70.830399	0.947612	0.000000	3.935322	2.897945	0.234933	0.555031	3.717175	4.901270	2.827982	2.617548	2.030682	1.592128	1.364370	2.013227	2.107544	1.850220	0.000000	0.000000	41268.000000		1
8316.353516	1418.976196	2.550252	3.842339	6852.453125	96123.257812	921.063416	580.353455	111.088608	68.477501	29.190672	150.597473	192.900192	206.265121	0.823391	99998.000000	3.919933	3.151975	0.406583	0.584596	3.835846	4.982829	2.964289	2.763693	2.045670	1.835548	1.465244	2.177818	2.285333	2.314426	0.000000	4.999991	41294.000000		1
15895.498047	2813.526123	3.327354	5.374957	10113.158203	99998.000000	1480.219238	929.309326	240.436020	115.384254	63.586693	246.039185	335.134552	173.713165	2.049696	0.000000	4.201274	3.449251	0.522099	0.730375	4.004887	4.999991	3.170326	2.968160	2.381000	2.062147	1.803366	2.391004	2.525219	2.239833	0.311689	0.000000	41330.000000		1
7367.501953	1565.571045	1.933504	2.732193	7595.569336	99998.000000	1116.458374	665.032959	159.022247	69.828178	50.308113	215.026016	265.762787	153.490005	1.474167	99998.000000	3.867320	3.194673	0.286345	0.436511	3.880560	4.999991	3.047843	2.822843	2.201458	1.844031	1.701638	2.332491	2.424494	2.186080	0.168547	4.999991	41353.000000		1
18237.443359	6355.397461	1.433939	7.172776	17556.464844	99998.000000	2759.415771	1679.456543	456.544434	229.716949	123.688759	572.082886	814.899536	528.435669	4.514831	0.000000	4.260964	3.803143	0.156531	0.855687	4.244437	4.999991	3.440817	3.225169	2.659483	2.361193	2.092330	2.757459	2.911104	2.722992	0.654641	0.000000	41385.000000		1
5468.942871	2099.952148	2.380646	3.891678	5857.438477	76735.000000	800.137695	498.578888	106.173126	35.799122	34.602631	127.848724	181.604462	108.279320	1.483308	0.000000	3.737903	3.322209	0.376695	0.590137	3.767708	4.884994	2.903165	2.697734	2.026015	1.553872	1.539109	2.106696	2.259126	2.034545	0.171231	0.000000	41443.000000		1
8786.425781	586.570312	1.665219	2.664350	4659.260742	68240.390625	637.923767	370.779510	116.886032	66.750610	12.236276	73.550255	81.213341	96.191063	1.956000	99998.000000	3.943812	2.768320	0.221471	0.425591	3.668317	4.834042	2.804769	2.569116	2.067763	1.824455	1.087649	1.866584	1.909627	1.983135	0.291369	4.999991	41465.000000		1
10288.897461	734.392395	2.186371	4.397411	5214.355469	83218.953125	731.206909	425.796478	119.300598	64.117096	38.142765	178.801346	226.081223	169.701233	1.847760	99998.000000	4.012369	2.865928	0.339724	0.643197	3.717201	4.920222	2.864040	2.629202	2.076643	1.806974	1.581412	2.252371	2.354264	2.229685	0.266646	4.999991	41516.000000		1
2039.874634	786.371887	5.300947	3.459955	782.474060	25832.251953	0.000000	0.000000	16.787874	7.697012	9.248133	13.386510	14.237622	46.579872	2.817070	0.000000	3.309603	2.895628	0.724353	0.539070	2.893470	4.412162	0.000000	0.000000	1.224996	0.886322	0.966054	1.126667	1.153437	1.668198	0.449798	0.000000	41544.000000		1
10457.269531	3075.770264	2.673601	3.336605	7346.246094	99195.726562	1021.926331	634.303467	166.956696	70.802643	51.375088	211.911438	263.221771	189.708527	1.779012	0.000000	4.019418	3.487954	0.427097	0.523305	3.866066	4.996493	3.009420	2.802297	2.222604	1.850049	1.710753	2.326154	2.420322	2.278087	0.250179	0.000000	41571.000000		1
4789.703125	500.083740	1.865662	2.726025	2653.097656	46324.402344	265.189209	170.783615	46.450356	27.192408	17.802423	66.957222	80.063110	94.769463	0.051146	99998.000000	3.680309	2.699043	0.270833	0.435530	3.423753	4.665810	2.423556	2.232446	1.666989	1.434448	1.250479	1.825797	1.903432	1.976668	0.000000	4.999991	41635.000000		1
14991.528320	2192.202148	1.813238	5.063499	10241.416992	99998.000000	1535.088257	936.257019	256.070587	88.161011	81.244179	323.558197	450.999878	299.967590	3.160547	99998.000000	4.175846	3.340881	0.258455	0.704451	4.010360	4.999991	3.186133	2.971395	2.408360	1.945277	1.909792	2.509952	2.654176	2.477074	0.499762	4.999991	41665.000000		1
22934.583984	6531.340332	2.578006	6.922994	15515.794922	99998.000000	2371.114502	1478.936401	351.614075	146.425171	111.834869	459.270477	612.322571	409.279968	3.098487	99998.000000	4.360491	3.815002	0.411284	0.840294	4.190774	4.999991	3.374953	3.169950	2.546066	2.165616	2.048577	2.662069	2.786980	2.612020	0.491150	4.999991	41710.000000		1
10676.220703	2501.424072	3.290349	4.385077	9766.410156	99998.000000	1452.530396	888.964783	183.806244	99.598595	51.886990	263.234100	367.711182	255.339737	2.033946	0.000000	4.028418	3.398187	0.517242	0.641977	3.989735	4.999991	3.162125	2.948884	2.264360	1.998253	1.715058	2.420342	2.565507	2.407118	0.308339	0.000000	41748.000000		1
15387.004883	5350.989746	3.170084	4.126042	10357.362305	99998.000000	1575.836792	954.503479	273.555389	144.451569	80.004517	405.419128	507.043732	330.894409	3.587481	0.000000	4.187154	3.728434	0.501071	0.615534	4.015249	4.999991	3.197511	2.979778	2.437045	2.159722	1.903115	2.607904	2.705045	2.519689	0.554790	0.000000	41835.000000		1
10728.407227	1201.393799	1.600460	3.367443	8610.593750	99998.000000	1234.278809	769.244812	173.966034	78.225204	45.830524	194.559250	273.536865	140.134338	1.093216	0.000000	4.030535	3.079685	0.204245	0.527300	3.935033	4.999991	3.091413	2.886065	2.240464	1.893347	1.661155	2.289052	2.437016	2.146544	0.038706	0.000000	41864.000000		1
6897.707031	853.298279	1.945839	3.441453	3591.982178	55520.890625	393.707092	262.709869	42.913307	49.682114	21.925383	50.644241	86.258339	2.722941	0.286731	0.000000	3.838705	2.931101	0.289107	0.536742	3.555334	4.744456	2.595173	2.419476	1.632592	1.696200	1.340947	1.704530	1.935801	0.435038	0.000000	0.000000	41917.000000		1
1720.134155	369.740265	2.211041	2.978892	1272.702148	30120.294922	31.133427	22.572968	26.541739	0.000000	0.000000	0.000000	0.000000	25.715298	1.087541	99998.000000	3.235562	2.567897	0.344597	0.474055	3.104727	4.478859	1.493227	1.353589	1.423929	0.000000	0.000000	0.000000	0.000000	1.410192	0.036446	4.999991	41939.000000		1
11981.854492	1746.722168	1.566539	4.459086	4483.937988	64540.343750	539.820801	349.319763	92.475159	31.016245	34.593380	116.589996	144.661270	95.469467	1.139722	0.000000	4.078524	3.242224	0.194941	0.649246	3.651659	4.809831	2.732249	2.543223	1.966025	1.491589	1.538993	2.066661	2.160352	1.979864	0.056799	0.000000	41962.000000		1
6105.167480	2583.112305	1.612795	2.698272	5885.111816	82424.710938	756.545959	493.811432	113.808464	60.734234	31.562067	123.093597	143.341431	90.220947	0.952956	0.000000	3.785698	3.412143	0.207579	0.431086	3.769755	4.916058	2.878835	2.693561	2.056175	1.783434	1.499165	2.090235	2.156372	1.955307	0.000000	0.000000	42019.000000		1
9757.958008	2875.265625	2.482410	3.250261	6334.005371	84872.726562	846.714478	534.652466	119.497963	58.726719	37.911484	140.162094	200.029800	143.467865	1.869478	99998.000000	3.989359	3.458678	0.394873	0.511918	3.801678	4.928768	2.927737	2.728072	2.077360	1.768836	1.578771	2.146631	2.301095	2.156755	0.271720	4.999991	42051.000000		1
7545.149902	2103.004883	2.661267	3.496960	6407.256836	90513.468750	864.948608	535.620728	105.605721	56.164135	18.576443	127.111710	175.094681	114.002739	2.229067	99998.000000	3.877668	3.322840	0.425088	0.543691	3.806672	4.956713	2.936990	2.728857	2.023687	1.749459	1.268963	2.104186	2.243273	2.056915	0.348123	4.999991	42083.000000		1
9473.923828	2247.817383	3.450704	4.163047	5564.097656	77223.484375	729.720520	461.225555	111.415482	48.457870	26.036007	107.088997	144.738358	109.244530	1.427253	0.000000	3.976530	3.351761	0.537908	0.619411	3.745395	4.887749	2.863157	2.663913	2.046946	1.685364	1.415574	2.029745	2.160584	2.038400	0.154501	0.000000	42133.000000		1
10544.091797	1823.374634	1.242747	3.367443	7435.504883	99998.000000	1065.915894	646.447266	136.581879	32.487186	36.767418	171.936935	172.584518	75.156883	2.402742	0.000000	4.023009	3.260876	0.094383	0.527300	3.871310	4.999991	3.027723	2.810533	2.135393	1.511712	1.565463	2.235369	2.237002	1.875969	0.380707	0.000000	42151.000000		1
8211.620117	2450.884521	2.716774	3.728240	6378.386719	90612.429688	865.571533	532.796021	144.676682	46.508949	25.413092	124.280838	142.456390	112.282013	0.041760	0.000000	3.914429	3.389323	0.434053	0.571504	3.804711	4.957188	2.937303	2.726561	2.160398	1.667536	1.405058	2.094404	2.153682	2.050310	0.000000	0.000000	42172.000000		1
11410.295898	3078.582764	2.038351	4.394328	8442.660156	99998.000000	1208.594360	740.371765	196.344727	102.195099	47.705437	241.071274	316.299072	123.401970	1.573670	0.000000	4.057297	3.488351	0.309279	0.642892	3.926479	4.999991	3.082281	2.869450	2.293019	2.009430	1.678568	2.382145	2.500098	2.091322	0.196914	0.000000	42191.000000		1
24396.990234	3539.250244	1.899583	6.503605	14558.608398	99998.000000	2181.714355	1378.283203	306.406464	128.246521	107.992531	471.340210	638.333923	362.962219	1.657789	99998.000000	4.387336	3.548911	0.278658	0.813154	4.163120	4.999991	3.338798	3.139338	2.486298	2.108046	2.033394	2.673335	2.805048	2.559861	0.219529	4.999991	42313.000000		1
8455.787109	2587.481934	3.648063	4.625608	8100.753418	99998.000000	1192.333740	713.290344	195.305511	62.214428	53.635468	200.708221	242.853683	154.313370	0.220287	99998.000000	3.927154	3.412877	0.562062	0.665169	3.908525	4.999991	3.076398	2.853266	2.290715	1.793891	1.729452	2.302565	2.385345	2.188404	0.000000	4.999991	42342.000000		1
6955.357422	151.738449	2.451572	2.852458	3817.798096	63769.816406	494.088959	285.813232	83.834518	32.693798	20.559286	90.455307	95.022324	69.741837	1.057810	0.000000	3.842319	2.181096	0.389445	0.455219	3.581813	4.804615	2.693805	2.456082	1.923423	1.514465	1.313008	1.956434	1.977826	1.843493	0.024408	0.000000	42400.000000		0
6673.624023	2189.886230	2.433070	5.390375	4764.765137	80204.804688	634.488525	381.254944	117.021721	56.839474	41.926514	196.835037	278.301270	170.987152	2.764361	99998.000000	3.824362	3.340421	0.386155	0.731619	3.678041	4.904201	2.802424	2.581215	2.068266	1.754650	1.622489	2.294102	2.444515	2.232964	0.441595	4.999991	42449.000000		1
8347.736328	2796.380615	3.968772	4.520761	6637.615234	84798.250000	888.539246	565.051941	154.661835	62.969944	33.347549	152.931854	230.759247	90.655754	0.619972	0.000000	3.921569	3.446596	0.598656	0.655212	3.822012	4.928387	2.948677	2.752088	2.189383	1.799133	1.523064	2.184498	2.363159	1.957395	0.000000	0.000000	42470.000000		1
11705.040039	2349.232178	2.587257	4.092121	7773.158691	99912.429688	1110.019531	676.393433	152.426117	75.856888	22.921431	137.291138	204.920609	77.596115	3.295153	99998.000000	4.068373	3.370926	0.412840	0.611948	3.890598	4.999619	3.045331	2.830199	2.183059	1.879995	1.360242	2.137643	2.311586	1.889840	0.517876	4.999991	42492.000000		1
11550.082031	2026.950684	2.951138	4.690367	7393.821777	99998.000000	1066.625122	652.420410	135.206528	53.801991	46.518200	211.316284	291.237549	191.028366	2.026011	99998.000000	4.062585	3.306843	0.469990	0.671207	3.868869	4.999991	3.028012	2.814528	2.130998	1.730798	1.667623	2.324933	2.464247	2.281098	0.306642	4.999991	42544.000000		1
10367.510742	2592.708740	2.963473	3.740575	5836.416504	88398.718750	778.952393	486.835999	128.209518	47.955223	33.449314	141.182816	205.284485	135.061584	1.633610	0.000000	4.015675	3.413754	0.471801	0.572938	3.766146	4.946446	2.891511	2.687383	2.107920	1.680836	1.524387	2.149782	2.312356	2.130532	0.213148	0.000000	42618.000000		1
5047.519043	1569.117310	1.446273	3.071404	5182.303223	84088.585938	673.272705	420.150146	127.296738	73.957306	34.232582	148.210648	181.940582	107.533051	1.980329	0.000000	3.703078	3.195655	0.160250	0.487337	3.714523	4.924737	2.828191	2.623405	2.104817	1.868981	1.534440	2.170879	2.259930	2.031542	0.296737	0.000000	42675.000000		1
6657.289551	1179.437500	3.111492	4.052033	3244.947266	50971.390625	349.557220	218.236191	40.871872	23.646109	14.105021	42.370571	62.581394	88.142502	0.335555	99998.000000	3.823298	3.071675	0.492969	0.607673	3.511208	4.707326	2.543518	2.338927	1.611425	1.373760	1.149374	1.627064	1.796445	1.945185	0.000000	4.999991	42689.000000		1
9144.842773	2820.393555	2.867877	3.984190	8218.990234	99998.000000	1232.638184	734.694580	184.768372	62.612232	44.510685	180.078003	228.128830	196.798035	0.321206	0.000000	3.961176	3.450310	0.457561	0.600340	3.914819	4.999991	3.090836	2.866107	2.266628	1.796659	1.648464	2.255461	2.358180	2.294021	0.000000	0.000000	42750.000000		1
12265.268555	1165.594604	1.033052	5.421213	6180.046875	84705.375000	860.350769	519.964600	139.915390	93.563721	28.317972	150.699234	201.818359	156.484329	1.814053	0.000000	4.088677	3.066548	0.014122	0.734096	3.790992	4.927911	2.934675	2.715974	2.145865	1.971107	1.452062	2.178111	2.304961	2.194471	0.258650	0.000000	42775.000000		1
24705.402344	3767.197021	1.834825	4.422081	12571.378906	99998.000000	1857.218628	1168.786377	258.969299	116.617752	70.182808	318.260345	448.437286	227.434982	2.280826	99998.000000	4.392792	3.576018	0.263595	0.645627	4.099383	4.999991	3.268863	3.067735	2.413248	2.066765	1.846231	2.502783	2.651702	2.356857	0.358092	4.999991	42795.000000		1
11502.157227	1480.240845	1.810155	4.230890	7950.439941	99998.000000	1135.300049	706.527710	150.227417	109.074921	44.085129	184.746796	219.596115	117.993095	1.466091	99998.000000	4.060779	3.170332	0.257716	0.626432	3.900391	4.999991	3.055111	2.849129	2.176749	2.037725	1.644292	2.266577	2.341625	2.071856	0.166161	4.999991	42862.000000		1
13752.416992	1614.657959	1.967425	4.089037	8726.274414	99998.000000	1263.114868	782.184143	154.597076	96.832481	41.075401	191.413834	225.245529	191.151718	1.418571	99998.000000	4.138379	3.208081	0.293898	0.611621	3.940829	4.999991	3.101443	2.893309	2.189201	1.986021	1.613582	2.281973	2.352656	2.281378	0.151851	4.999991	42886.000000		1
24267.578125	5831.905273	2.935719	9.047689	15556.999023	99998.000000	2398.645996	1475.868164	317.760773	178.206177	96.632034	422.718903	576.992188	293.562683	5.078987	0.000000	4.385026	3.765810	0.467715	0.956538	4.191926	4.999991	3.379966	3.169048	2.502100	2.250923	1.985121	2.626052	2.761170	2.467701	0.705777	0.000000	42912.000000		1
16366.456055	3347.971924	2.633513	3.632644	9829.435547	99998.000000	1421.230469	879.451477	200.532440	96.721466	44.553856	241.216217	290.762634	231.906403	2.562513	0.000000	4.213954	3.524782	0.420535	0.560223	3.992529	4.999991	3.152664	2.944212	2.302185	1.985523	1.648885	2.382406	2.463539	2.365313	0.408666	0.000000	42956.000000		1
22007.015625	3623.584229	2.756862	5.908443	13592.543945	99998.000000	2098.789551	1280.815430	301.367615	108.726463	81.577225	438.325714	618.030579	365.867096	1.999607	0.000000	4.342561	3.559138	0.440415	0.771473	4.133301	4.999991	3.321969	3.107486	2.479097	2.036335	1.911569	2.641797	2.791010	2.563323	0.300945	0.000000	43008.000000		1
10134.303711	2046.347412	3.500043	5.044997	7181.469238	93645.101562	995.930420	613.756531	124.718727	61.369484	24.105585	117.974594	160.335907	89.690544	1.592563	0.000000	4.005794	3.310979	0.544073	0.702861	3.856213	4.971485	2.998229	2.787996	2.095932	1.787952	1.382118	2.071789	2.205031	1.952747	0.202097	0.000000	43050.000000		1
9152.148438	328.738892	2.180203	3.490792	5459.664062	82818.140625	721.175476	433.425659	104.427727	32.428596	17.503302	101.063370	116.105850	51.486103	1.336440	0.000000	3.961523	2.516851	0.338497	0.542924	3.737166	4.918126	2.858041	2.636915	2.018816	1.510928	1.243120	2.004594	2.064854	1.711690	0.125949	0.000000	43073.000000		1
7257.970703	1492.884155	2.056854	3.466122	3966.696533	62106.511719	498.985931	297.229248	57.385296	43.206264	18.089212	37.744961	64.780098	75.082870	0.892668	0.000000	3.860815	3.174026	0.313203	0.539844	3.598429	4.793137	2.698088	2.473092	1.758801	1.635547	1.257420	1.576859	1.811442	1.875541	0.000000	0.000000	43113.000000		1
4806.592773	487.246155	2.664350	3.046734	3046.801758	44489.812500	305.863708	199.002914	29.295519	12.600157	7.690845	8.372351	6.034877	95.062416	1.132168	0.000000	3.681837	2.687748	0.425591	0.483835	3.483844	4.648261	2.485528	2.298859	1.466801	1.100376	0.885974	0.922847	0.780668	1.978009	0.053911	0.000000	43144.000000		1
10350.535156	1909.364746	2.729109	4.061284	186.066635	13047.514648	0.000000	0.000000	0.000000	30.547516	0.000000	0.000000	0.000000	0.000000	0.421428	99998.000000	4.014963	3.280889	0.436021	0.608663	2.269669	4.115528	0.000000	0.000000	0.000000	1.484976	0.000000	0.000000	0.000000	0.000000	0.000000	4.999991	43195.000000		1
6081.607910	428.121613	1.298254	1.797820	3112.337402	49381.773438	321.266998	209.607895	42.105370	25.977415	15.431028	34.581047	47.218208	47.104111	1.061767	99998.000000	3.784019	2.631567	0.113360	0.254746	3.493087	4.693567	2.506866	2.321408	1.624337	1.414596	1.188395	1.538838	1.674109	1.673059	0.026029	4.999991	43252.000000		1
6413.658691	453.772156	3.641896	5.415045	3263.980225	51750.156250	377.394104	226.155228	74.971855	43.847683	22.825834	70.605286	79.745483	75.900063	0.243388	99998.000000	3.807106	2.656838	0.561327	0.733602	3.513747	4.713912	2.576795	2.354407	1.874898	1.641947	1.358427	1.848837	1.901706	1.880242	0.000000	4.999991	43324.000000		1
13672.767578	2842.621338	2.241878	6.975417	10915.972656	99998.000000	1606.448975	1003.676758	206.949707	83.627914	66.093773	289.174530	340.975159	191.429245	2.517244	99998.000000	4.135857	3.453719	0.350612	0.843570	4.038063	4.999991	3.205867	3.001594	2.315865	1.922351	1.820161	2.461160	2.532723	2.282008	0.400925	4.999991	43357.000000		1
8674.337891	1384.219360	1.948923	3.493876	11396.714844	99998.000000	1700.817627	1052.433838	248.228638	91.352676	68.409660	261.932770	367.100586	273.299438	2.469667	99998.000000	3.938236	3.141205	0.289795	0.543307	4.056780	4.999991	3.230658	3.022195	2.394852	1.960721	1.835117	2.418190	2.564785	2.436639	0.392638	4.999991	43394.000000		1
4261.973633	1117.130615	2.204873	4.650278	2929.752197	53022.074219	305.509094	190.445541	56.635944	58.809982	24.472551	56.740791	97.766853	35.685024	1.464555	99998.000000	3.629611	3.048104	0.343384	0.667479	3.466831	4.724457	2.485024	2.279771	1.753092	1.769451	1.388679	1.753895	1.990192	1.552486	0.165706	4.999991	43432.000000		1
9666.043945	822.537964	2.374479	3.305768	6097.825195	83222.570312	833.849121	510.161407	117.237579	90.723595	18.557940	95.574318	157.508118	117.552124	1.522873	0.000000	3.985249	2.915156	0.375568	0.519272	3.785175	4.920241	2.921088	2.707708	2.069067	1.957720	1.268530	1.980341	2.197303	2.070230	0.182664	0.000000	43460.000000		1
7170.957031	1661.672607	2.411484	5.421213	3324.242676	52134.816406	364.060028	222.528763	66.386726	36.770500	17.157923	37.769630	32.360756	36.980194	1.724593	0.000000	3.855577	3.220546	0.382284	0.734096	3.521693	4.717128	2.561173	2.347386	1.822081	1.565500	1.234465	1.577143	1.510019	1.567969	0.236687	0.000000	43488.000000		1
5717.264160	1247.511108	1.063890	4.243225	6451.526855	85944.453125	909.018372	550.311707	123.537659	59.765942	40.359974	142.024673	174.086304	96.366837	1.183330	99998.000000	3.757188	3.096045	0.026897	0.627696	3.809663	4.934218	2.958573	2.740609	2.091799	1.776454	1.605951	2.152364	2.240765	1.983928	0.073106	4.999991	43518.000000		1
14715.910156	5833.150879	1.736145	4.789046	15279.215820	99998.000000	2353.879395	1445.641357	345.101196	130.321884	68.230804	343.630249	477.171570	263.665833	3.217958	99998.000000	4.167787	3.765903	0.239586	0.680249	4.184101	4.999991	3.371784	3.160061	2.537946	2.115017	1.833980	2.536091	2.678674	2.421054	0.507580	4.999991	43556.000000		1
4719.251953	216.472290	1.797820	2.645848	2705.172852	55274.097656	262.876404	171.030319	102.207436	51.652622	19.985710	77.139725	86.233673	72.245834	1.924518	0.000000	3.673873	2.335402	0.254746	0.422565	3.432195	4.742522	2.419752	2.233073	2.009482	1.713092	1.300720	1.887278	1.935677	1.858813	0.284322	0.000000	43597.000000		0
4709.652344	739.517578	2.130863	3.990358	2835.022949	48504.992188	261.420868	178.711914	39.132645	32.453266	21.095858	52.183025	57.980457	40.190369	1.213555	99998.000000	3.672989	2.868948	0.328556	0.601012	3.452557	4.685786	2.417340	2.252153	1.592539	1.511258	1.324197	1.717529	1.763282	1.604122	0.084060	4.999991	43615.000000		1
9062.732422	2823.199951	2.460824	6.296995	7905.799316	99998.000000	1125.000366	700.940002	174.977509	115.041954	56.691452	261.507202	303.042084	213.758606	1.875134	99998.000000	3.957259	3.450742	0.391080	0.799133	3.897946	4.999991	3.051153	2.845681	2.242982	2.060856	1.753518	2.417484	2.481503	2.329924	0.273032	4.999991	43679.000000		1
7340.272461	2226.132568	2.655099	5.020327	3695.737549	52571.046875	397.907135	272.744354	65.332092	22.986189	18.681290	60.515289	77.537529	96.323662	0.033618	99998.000000	3.865712	3.347551	0.424081	0.700732	3.567701	4.720747	2.599782	2.435756	1.815127	1.361467	1.271407	1.781865	1.889512	1.983733	0.000000	4.999991	43740.000000		1
9532.203125	6320.970703	2.093859	5.526060	12713.290039	99998.000000	1980.457153	1182.734131	283.944489	123.405060	87.393158	394.511963	527.350159	289.822113	1.531968	99998.000000	3.979193	3.800784	0.320947	0.742416	4.104258	4.999991	3.296766	3.072887	2.453233	2.091333	1.941477	2.596060	2.722099	2.462132	0.185250	4.999991	43810.000000		1
6806.095215	836.664551	1.881081	5.772759	6886.349609	94919.007812	961.802673	596.281006	120.173302	77.306244	31.879692	162.744308	195.977768	83.371964	0.017986	0.000000	3.832898	2.922551	0.274407	0.761383	3.837989	4.977353	2.983086	2.775451	2.079808	1.888215	1.503514	2.211506	2.292207	1.921020	0.000000	0.000000	43923.000000		1
10337.139648	2877.368896	2.084607	6.435763	7339.291992	99998.000000	1046.475952	637.155945	144.466995	74.037483	58.301167	207.612717	288.699615	152.793091	1.103864	0.000000	4.014400	3.458996	0.319024	0.808600	3.865654	4.999991	3.019729	2.804246	2.159769	1.869452	1.765677	2.317254	2.460446	2.184104	0.042915	0.000000	43951.000000		1
12183.374023	3438.874512	3.385945	6.377172	8344.449219	99998.000000	1222.276855	726.679932	185.764420	83.581657	50.718250	236.168137	327.486877	229.177292	1.292162	0.000000	4.085768	3.536416	0.529680	0.804628	3.921398	4.999991	3.087170	2.861343	2.268963	1.922111	1.705164	2.373221	2.515194	2.360172	0.111317	0.000000	43975.000000		1
6292.322754	1298.510010	1.631298	2.541001	2903.155029	59816.253906	296.637177	183.883347	98.235580	39.675385	13.639377	100.320190	123.725769	55.954441	0.554782	0.000000	3.798811	3.113445	0.212533	0.405005	3.462870	4.776819	2.472226	2.264542	1.992269	1.598521	1.134794	2.001388	2.092460	1.747835	0.000000	0.000000	44015.000000		1
9453.941406	1564.880249	1.020718	1.236579	4519.725098	65595.031250	565.644043	346.359375	64.400803	28.817539	17.743834	86.304596	89.027534	45.534485	2.953135	99998.000000	3.975613	3.194481	0.008906	0.092222	3.655112	4.816871	2.752543	2.539527	1.808891	1.459657	1.249047	1.936034	1.949524	1.658340	0.470283	4.999991	44031.000000		1
6633.377930	1446.618896	3.950269	5.729587	4363.166504	69256.710938	583.791809	341.403809	100.400368	61.915306	30.914480	116.155190	115.482933	98.904755	1.706769	0.000000	3.821735	3.160354	0.596627	0.758123	3.639802	4.840462	2.766258	2.533268	2.001735	1.791798	1.490162	2.065039	2.062518	1.995217	0.232175	0.000000	44105.000000		1
17537.187500	5356.188965	3.962604	8.341514	15890.964844	99998.000000	2495.645020	1507.257446	364.778534	140.168259	107.980194	475.648193	627.389709	337.296265	3.157377	0.000000	4.243960	3.728856	0.597981	0.921245	4.201150	4.999991	3.397183	3.178187	2.562029	2.146650	2.033344	2.677286	2.797537	2.528012	0.499326	0.000000	44166.000000		1
8268.542969	4909.799316	2.420735	7.585997	13942.168945	99998.000000	2156.301270	1316.694824	343.624084	141.019379	108.381081	445.442993	592.605164	443.127106	2.826623	99998.000000	3.917429	3.691064	0.383947	0.880013	4.144331	4.999991	3.333709	3.119485	2.536084	2.149279	2.034954	2.648792	2.772765	2.646528	0.451268	4.999991	44255.000000		1
7269.155273	1438.002930	3.012813	4.896977	6234.875488	92547.859375	884.249756	527.060303	121.937195	66.966469	33.039177	162.099808	194.864532	145.111496	0.308298	99998.000000	3.861484	3.157760	0.478972	0.689928	3.794828	4.966366	2.946575	2.721860	2.086136	1.825857	1.519029	2.209783	2.289733	2.161702	0.000000	4.999991	44300.000000		1
13074.885742	2204.888672	3.345856	4.252476	9113.095703	99998.000000	1340.433350	816.111450	221.437119	98.139984	68.640938	341.271210	410.905090	369.373322	2.053275	99998.000000	4.116438	3.343387	0.524507	0.628642	3.959666	4.999991	3.127245	2.911749	2.345250	1.991846	1.836583	2.533100	2.613742	2.567466	0.312447	4.999991	44340.000000		1
12540.236328	3107.215332	2.562587	4.681116	8234.566406	99998.000000	1210.009766	711.992126	174.101715	57.783096	50.345119	256.727417	329.913788	242.650146	1.777037	99998.000000	4.098306	3.492371	0.408679	0.670349	3.915641	4.999991	3.082789	2.852475	2.240803	1.761801	1.701957	2.409472	2.518400	2.384980	0.249696	4.999991	44373.000000		1
33095.070312	6437.483398	1.680638	9.368399	22386.728516	99998.000000	3487.168945	2184.680908	520.279175	260.227448	150.588211	752.771484	1066.794800	618.449951	3.120116	0.000000	4.519763	3.808716	0.225474	0.971665	4.349991	4.999991	3.542473	3.339388	2.716236	2.415353	2.177791	2.876663	3.028081	2.791305	0.494171	0.000000	44433.000000		1
10376.321289	2694.469238	1.720726	3.459955	7380.361328	99998.000000	1055.600830	638.663879	141.022461	67.833000	37.276234	190.476379	230.787003	127.750046	0.281221	99998.000000	4.016043	3.430473	0.235712	0.539070	3.868078	4.999991	3.023500	2.805272	2.149288	1.831441	1.571432	2.279841	2.363211	2.106361	0.000000	4.999991	44470.000000		1
18341.855469	4859.186035	2.568754	5.760424	14487.092773	99998.000000	2199.149902	1364.477295	298.246887	127.879562	77.571449	365.870178	486.490631	331.276794	3.885435	0.000000	4.263443	3.686563	0.409723	0.760454	4.160981	4.999991	3.342255	3.134966	2.474576	2.106801	1.889702	2.563327	2.687074	2.520191	0.589440	0.000000	44497.000000		1
18191.484375	2618.433350	2.944971	2.852458	9169.059570	99998.000000	1333.550537	802.142151	190.223511	96.817062	46.786484	283.235229	376.299377	212.377090	2.147730	99998.000000	4.259868	3.418041	0.469081	0.455219	3.962325	4.999991	3.125010	2.904251	2.279264	1.985952	1.670120	2.452147	2.575533	2.327108	0.331980	4.999991	44555.000000		1
5698.203613	494.921570	3.179335	2.090775	4291.854980	81684.257812	538.476318	301.161011	92.626259	69.710999	12.769762	126.840340	174.789398	63.904320	0.320198	99998.000000	3.755738	2.694536	0.502336	0.320307	3.632645	4.912138	2.731167	2.478799	1.966734	1.843301	1.106183	2.103257	2.242515	1.805530	0.000000	4.999991	44567.000000		1
19689.804688	5413.006836	1.119397	6.910658	13936.041016	99998.000000	2158.111328	1327.463135	315.281464	144.917221	96.921906	472.123474	637.667847	361.371002	3.649289	99998.000000	4.294241	3.733438	0.048984	0.839519	4.144139	4.999991	3.334074	3.123023	2.498698	2.161120	1.986422	2.674056	2.804595	2.557953	0.562208	4.999991	44628.000000		1
7283.923340	1436.075562	2.303553	2.571838	0.000000	6764.763672	0.000000	0.000000	0.000000	37.199139	0.000000	0.000000	0.000000	0.000000	0.894211	0.000000	3.862365	3.157177	0.362398	0.410244	0.000000	3.830253	0.000000	0.000000	0.000000	1.570533	0.000000	0.000000	0.000000	0.000000	0.000000	0.000000	44674.000000		1
7638.877441	2430.513428	2.500912	6.636206	5993.107422	84326.953125	839.338196	505.477203	144.658188	65.652802	36.233929	139.018021	215.692108	100.033401	1.473978	0.000000	3.883029	3.385698	0.398098	0.821920	3.777652	4.925966	2.923937	2.703701	2.160343	1.817253	1.559115	2.143071	2.333834	2.000145	0.168491	0.000000	44701.000000		1
12148.318359	4192.697266	3.000478	5.112839	7960.119629	99998.000000	1159.248291	700.372559	156.499741	84.886078	48.340687	198.759293	261.645996	122.254822	1.983885	0.000000	4.084516	3.622494	0.477190	0.708662	3.900920	4.999991	3.064177	2.845329	2.194514	1.928836	1.684313	2.298327	2.417714	2.087266	0.297516	0.000000	44732.000000		1
24685.195312	4395.228027	2.932636	5.140593	13886.676758	99998.000000	2125.454590	1299.684814	327.055176	119.433205	89.724464	403.180328	520.757141	317.378387	2.596362	99998.000000	4.392437	3.642982	0.467258	0.711013	4.142598	4.999991	3.327452	3.113838	2.514621	2.077125	1.952911	2.605499	2.716635	2.501577	0.414365	4.999991	44812.000000		1
10774.299805	623.902039	1.637465	1.181072	5646.180664	85578.554688	767.752258	448.116577	125.353981	36.082829	17.003735	133.599899	169.303421	112.513290	1.007749	99998.000000	4.032389	2.795116	0.214172	0.072276	3.751755	4.932365	2.885221	2.651391	2.098138	1.557301	1.230544	2.125806	2.228666	2.051204	0.003352	4.999991	44836.000000		1
28739.753906	5750.266113	2.019849	8.572794	19155.667969	99998.000000	2944.261230	1839.283691	446.226257	186.726547	111.603592	514.719177	772.670837	443.524902	3.283547	0.000000	4.458483	3.759688	0.305319	0.933122	4.282297	4.999991	3.468976	3.264649	2.649555	2.271206	2.047678	2.711570	2.887995	2.646918	0.516343	0.000000	44870.000000		1
6231.323242	955.107910	1.785485	1.739229	3420.026611	47757.191406	324.622101	223.182510	31.293781	18.601112	6.358669	22.761076	32.058548	29.317104	0.235581	0.000000	3.794580	2.980052	0.251756	0.240357	3.534029	4.679039	2.511378	2.348660	1.495458	1.269539	0.803366	1.357193	1.505944	1.467121	0.000000	0.000000	44887.000000		1
9833.586914	1133.508301	3.466122	3.262596	5406.166992	80889.984375	722.782104	448.017914	107.221596	46.240662	28.626347	104.853287	166.003830	60.132904	1.077647	99998.000000	3.992712	3.054425	0.539844	0.513563	3.732889	4.907895	2.859007	2.651295	2.030282	1.665024	1.456766	2.020582	2.220118	1.779112	0.032477	4.999991	44975.000000		1
14175.305664	4960.563965	2.476242	8.548123	12986.950195	99998.000000	2049.446533	1212.905396	372.543396	147.273193	110.098724	463.640106	636.076599	317.705261	3.205912	0.000000	4.151533	3.695531	0.393793	0.931871	4.113507	4.999991	3.311637	3.083827	2.571177	2.168124	2.041782	2.666181	2.803509	2.502024	0.505952	0.000000	45099.000000		1
11929.079102	2498.960205	2.840123	2.682853	5991.149414	85186.210938	808.377441	488.569061	100.505211	39.345421	20.716557	123.577744	141.700882	94.202049	0.836509	99998.000000	4.076607	3.397759	0.453337	0.428597	3.777510	4.930369	2.907614	2.688926	2.002189	1.594894	1.316318	2.091940	2.151373	1.974060	0.000000	4.999991	45123.000000		1
7904.775879	2212.755127	3.490792	3.783747	5275.685059	77408.437500	696.086182	425.969177	84.358757	66.121529	26.754517	125.650017	158.824875	78.484238	2.137143	99998.000000	3.897890	3.344933	0.542924	0.577922	3.722279	4.888788	2.842663	2.629378	1.926130	1.820343	1.427397	2.099163	2.200918	1.894782	0.329834	4.999991	45152.000000		1
19199.779297	4185.139160	3.389029	5.985537	12807.575195	99998.000000	1914.613159	1190.193604	288.989502	114.141502	77.904495	351.453705	477.701965	332.664490	3.211142	99998.000000	4.283296	3.621710	0.530075	0.777103	4.107467	4.999991	3.282081	3.075618	2.460882	2.057444	1.891562	2.545868	2.679157	2.522007	0.506660	4.999991	45264.000000		1
7911.936035	2292.587158	2.297385	2.719858	6685.243164	98138.351562	940.413879	567.259888	165.726288	127.759300	53.108150	237.808685	349.094635	195.021805	4.152464	99998.000000	3.898283	3.360326	0.361234	0.434546	3.825117	4.991839	2.973319	2.753782	2.219391	2.106393	1.725161	2.376228	2.542943	2.290083	0.618306	4.999991	45310.000000		1
13805.679688	1326.137207	3.200921	6.281576	5677.039551	84548.585938	736.967285	474.901947	141.913651	53.980846	38.534401	168.612671	210.425079	109.226028	1.554513	99998.000000	4.140058	3.122588	0.505275	0.798069	3.754122	4.927106	2.867448	2.676604	2.152024	1.732240	1.585849	2.226890	2.323097	2.038326	0.191594	4.999991	45358.000000		1
8449.614258	1445.539551	3.974939	5.600070	4877.324707	74431.539062	636.687195	392.118958	90.705093	42.580265	28.728109	97.828529	127.025368	48.982105	1.520365	0.000000	3.926837	3.160030	0.599330	0.748193	3.688182	4.871757	2.803926	2.593418	1.957632	1.629208	1.458307	1.990466	2.103890	1.690037	0.181948	0.000000	45389.000000		1
10802.291016	709.500427	2.044519	3.139246	4098.905762	60140.480469	475.457001	307.380920	66.621094	49.947315	19.060589	87.942062	109.081093	48.047733	0.326714	0.000000	4.033516	2.850953	0.310591	0.496825	3.612668	4.779167	2.677111	2.487677	1.823612	1.698512	1.280136	1.944197	2.037750	1.681673	0.000000	0.000000	45403.000000		1
8053.643066	1037.813721	2.840123	4.733539	3633.717285	57448.105469	405.132355	256.338867	75.443672	28.715775	8.276754	64.860275	61.881386	33.156361	1.043430	99998.000000	3.905992	3.016119	0.453337	0.675186	3.560351	4.759276	2.607597	2.408814	1.877623	1.458121	0.917860	1.811979	1.791560	1.520567	0.018463	4.999991	45420.000000		1
17022.595703	4484.675293	2.503996	6.025626	13571.411133	99998.000000	2049.650146	1266.090576	290.488190	96.564194	77.460434	380.909576	534.285522	238.385345	1.889639	0.000000	4.231026	3.651731	0.398634	0.780002	4.132625	4.999991	3.311680	3.102465	2.463129	1.984816	1.889080	2.580822	2.727773	2.377280	0.276379	0.000000	45440.000000		1
17377.818359	4750.693848	3.096074	5.168346	10064.138672	99998.000000	1497.633179	902.742920	212.932159	110.018547	63.139549	272.935547	359.298737	247.476196	2.374691	0.000000	4.239995	3.676757	0.490811	0.713352	4.002777	4.999991	3.175406	2.955564	2.328241	2.041466	1.800301	2.436060	2.555456	2.393533	0.375607	0.000000	45464.000000		1
20502.521484	8427.451172	2.729109	11.110711	20212.208984	99998.000000	3152.604736	1958.796997	430.653381	185.314194	144.016769	698.044373	958.290344	574.201416	3.492379	99998.000000	4.311807	3.925696	0.436021	1.045742	4.305614	4.999991	3.498670	3.291989	2.634128	2.267909	2.158413	2.843883	2.981497	2.759064	0.543121	4.999991	45577.000000		1
11920.176758	2613.511719	2.235711	4.752041	10359.305664	99998.000000	1542.862305	928.859131	223.537140	103.302162	45.432724	275.519714	377.816589	206.073929	1.278393	0.000000	4.076283	3.417224	0.349416	0.676880	4.015331	4.999991	3.188327	2.967950	2.349350	2.014109	1.657369	2.440153	2.577281	2.314023	0.106664	0.000000	45639.000000		1
4031.020020	1164.900757	2.870961	3.709738	1767.713135	38675.125000	62.692410	63.389336	34.864750	43.147671	4.372742	30.578354	49.419998	0.000000	1.086451	99998.000000	3.605415	3.066289	0.458027	0.569343	3.247412	4.587432	1.797215	1.802016	1.542387	1.634957	0.640754	1.485414	1.693903	0.000000	0.036010	4.999991	45665.000000		1
4822.005371	1298.408203	2.556419	3.262596	1815.844116	36077.339844	113.401405	66.022850	5.091253	21.900713	1.853327	0.000000	0.000000	0.000000	0.373548	99998.000000	3.683228	3.113411	0.407632	0.513563	3.259079	4.557234	2.054618	1.819694	0.706825	1.340458	0.267952	0.000000	0.000000	0.000000	0.000000	4.999991	45685.000000		1
11580.462891	2480.519287	2.180203	3.003561	6528.870117	94631.492188	892.538818	550.613892	132.495926	62.673908	35.086781	167.496353	202.280930	167.342163	1.101782	0.000000	4.063726	3.394543	0.338497	0.477637	3.814838	4.976036	2.950627	2.740847	2.122203	1.797087	1.545143	2.224005	2.305955	2.223605	0.042096	0.000000	45719.000000		1
9927.532227	4612.736816	2.605759	2.704439	8160.935547	99998.000000	1130.911865	703.838684	125.168953	116.361801	47.366226	178.363449	270.937286	156.986969	1.026593	0.000000	3.996841	3.663959	0.415934	0.432077	3.911740	4.999991	3.053429	2.847473	2.097497	2.065810	1.675469	2.251306	2.432869	2.195863	0.011398	0.000000	45769.000000		1
13736.822266	1521.640015	2.784616	3.059069	8438.663086	99998.000000	1246.027832	765.865051	178.983276	90.390549	40.837952	210.255478	283.201324	204.615311	1.897242	99998.000000	4.137886	3.182312	0.444765	0.485589	3.926274	4.999991	3.095528	2.884152	2.252812	1.956123	1.611064	2.322747	2.452095	2.310938	0.278123	4.999991	45816.000000		1
13650.996094	3194.694824	1.936588	2.695188	8233.834961	99998.000000	1172.196899	738.549255	167.514862	86.612968	50.523975	184.802292	273.694153	183.291260	1.067594	99998.000000	4.135164	3.504429	0.287037	0.430589	3.915602	4.999991	3.069000	2.868379	2.224053	1.937583	1.703498	2.266707	2.437266	2.263142	0.028406	4.999991	45845.000000		1
5302.408691	3898.280518	3.012813	4.508426	5804.946777	77311.312500	797.985229	485.830719	105.827744	74.173164	27.732063	124.027969	143.514114	119.306770	0.629638	99998.000000	3.724473	3.590873	0.478972	0.654025	3.763798	4.888243	2.901995	2.686485	2.024600	1.870247	1.442982	2.093520	2.156895	2.076665	0.000000	4.999991	45880.000000		1
6366.267578	2584.524658	2.907966	2.800035	4851.994629	69546.453125	616.534973	385.362488	92.462822	47.853458	23.831133	104.353722	137.210953	79.211998	1.951185	0.000000	3.803885	3.412381	0.463589	0.447163	3.685920	4.842275	2.789958	2.585870	1.965967	1.679913	1.377145	2.018508	2.137389	1.898791	0.290298	0.000000	45907.000000		1
9402.066406	3062.713867	2.383730	5.815931	11462.565430	99998.000000	1708.218628	1048.983032	231.693634	113.808464	66.503906	336.611664	430.477600	328.877655	2.699551	99998.000000	3.973223	3.486106	0.377257	0.764619	4.059282	4.999991	3.232543	3.020768	2.364914	2.056175	1.822847	2.527129	2.633950	2.517034	0.431292	4.999991	45967.000000		1
10230.725586	2131.763916	0.752432	0.912787	6672.985352	86912.898438	909.351379	558.520569	153.810715	81.318192	21.737274	113.154709	137.136948	87.960564	1.840082	0.000000	4.009906	3.328739	0.000000	0.000000	3.824320	4.939084	2.958732	2.747039	2.186987	1.910188	1.337205	2.053673	2.137155	1.944288	0.264837	0.000000	45989.000000		1
5219.631836	1309.142700	1.729977	5.026494	4733.625488	70599.929688	583.116516	384.144409	80.516418	35.037441	26.970379	98.596382	121.209435	77.537529	1.683175	0.000000	3.717640	3.116987	0.238040	0.701265	3.675194	4.848804	2.765755	2.584495	1.905885	1.544532	1.430887	1.993861	2.083536	1.889512	0.226129	0.000000	46035.000000		1
10068.055664	2904.126465	3.099157	3.904013	6178.282715	83711.515625	851.586792	519.350952	129.063721	54.082611	38.485058	169.790649	215.929550	178.560806	0.902592	0.000000	4.002945	3.463016	0.491244	0.591511	3.790868	4.922785	2.930229	2.715461	2.110804	1.733058	1.585292	2.229914	2.334312	2.251786	0.000000	0.000000	46075.000000		1
9329.462891	1750.552124	1.964342	2.645848	5408.208496	76059.578125	687.331421	440.758789	81.638901	38.099594	22.310850	92.987061	137.735184	46.259167	0.583514	0.000000	3.969857	3.243175	0.293217	0.422565	3.733053	4.881154	2.837166	2.644201	1.911897	1.580920	1.348516	1.968423	2.139045	1.665198	0.000000	0.000000	46109.000000		1
3489.876465	680.525635	4.246308	5.044997	2409.923340	42959.292969	201.358887	135.184937	53.179073	31.947533	10.302772	43.628735	68.033447	31.309200	0.736636	0.000000	3.542810	2.832844	0.628012	0.702861	3.382003	4.633057	2.303971	2.130928	1.725741	1.504437	1.012954	1.639773	1.832722	1.495672	0.000000	0.000000	46136.000000		1
6806.033691	2588.104736	2.081524	4.378909	7131.651367	99998.000000	1039.179810	612.387329	125.273804	59.713516	37.492096	184.558685	234.431992	190.260513	1.102412	99998.000000	3.832894	3.412982	0.318381	0.641366	3.853190	4.999991	3.016691	2.787026	2.097860	1.776073	1.573940	2.266135	2.370017	2.279349	0.042344	4.999991	46152.000000		1
7283.322266	3747.538086	1.440106	3.792999	7300.230469	98640.796875	1027.702148	627.725830	144.664352	48.926598	41.217251	200.116150	233.272507	138.746658	1.059544	0.000000	3.862329	3.573746	0.158394	0.578983	3.863337	4.994057	3.011867	2.797770	2.160362	1.689545	1.615079	2.301282	2.367864	2.142223	0.025119	0.000000	46181.000000		1
9535.370117	1567.859131	3.086823	3.762161	6563.213867	90690.617188	892.683777	563.796875	124.330177	81.996613	38.195187	158.926651	210.366486	176.355942	0.112854	99998.000000	3.979337	3.195307	0.489512	0.575437	3.817116	4.957562	2.950698	2.751123	2.094577	1.913796	1.582009	2.201197	2.322977	2.246390	0.000000	4.999991	46241.000000		1
15319.820312	4328.477539	4.699618	6.259990	14427.231445	99998.000000	2203.719971	1360.449951	342.094543	132.554504	91.235497	415.869934	615.384766	336.611664	0.061383	0.000000	4.185254	3.636335	0.672063	0.796574	4.159183	4.999991	3.343156	3.133682	2.534146	2.122395	1.960164	2.618958	2.789147	2.527129	0.000000	0.000000	46281.000000		1
3519.813232	321.763458	3.463039	1.554204	1904.470825	40300.605469	128.446976	76.794350	42.355152	14.542912	9.673689	37.732628	63.506516	59.072098	1.087740	99998.000000	3.546520	2.507537	0.539457	0.191508	3.279774	4.605311	2.108724	1.885329	1.626906	1.162651	0.985592	1.576717	1.802818	1.771382	0.036525	4.999991	46303.000000		1
7446.300781	1069.755127	2.494745	6.574531	2895.769531	50381.222656	318.889435	190.756989	41.201832	33.125523	27.787569	93.579140	106.487663	129.671219	1.458473	0.000000	3.871941	3.029284	0.397026	0.817865	3.461764	4.702269	2.503640	2.280480	1.614917	1.520163	1.443851	1.971179	2.027299	2.112844	0.163898	0.000000	46388.000000		1
5985.037109	2034.305420	1.800903	2.858626	5659.157227	79199.312500	749.946777	469.465302	88.632820	60.678726	33.625088	91.429771	141.654617	66.309631	0.217402	99998.000000	3.777067	3.308416	0.255490	0.456157	3.752752	4.898721	2.875031	2.671603	1.947595	1.783036	1.526663	1.961088	2.151231	1.821577	0.000000	4.999991	46427.000000		1
27734.785156	6013.244141	1.745396	7.188195	18028.042969	99998.000000	2755.847900	1734.982300	405.400635	157.350861	111.292130	450.287537	642.521667	408.919189	1.868666	0.000000	4.443025	3.779109	0.241894	0.856620	4.255949	4.999991	3.440255	3.239295	2.607884	2.196869	2.046464	2.653490	2.807888	2.611638	0.271532	0.000000	46546.000000		1
6520.874023	1830.852661	1.470943	1.538786	4950.995117	73470.609375	651.646423	399.732727	104.680595	48.716904	23.047863	95.087082	109.164352	89.027534	1.641151	0.000000	3.814306	3.262653	0.167596	0.187178	3.694693	4.866114	2.814012	2.601770	2.019866	1.687680	1.362631	1.978122	2.038081	1.949524	0.215148	0.000000	46594.000000		1
8327.642578	2810.636719	3.734408	4.650278	8141.058105	99998.000000	1153.034546	720.271973	184.789963	65.612709	50.212517	207.288925	283.734802	166.176514	1.331616	99998.000000	3.920522	3.448805	0.572222	0.667479	3.910681	4.999991	3.061842	2.857497	2.266678	1.816988	1.700812	2.316576	2.452913	2.220570	0.124379	4.999991	46613.000000		1
11012.151367	2771.248047	3.025148	5.149844	8050.673340	99998.000000	1138.275757	704.507874	148.148972	95.333786	51.772888	225.020416	312.533844	197.753998	1.485024	99998.000000	4.041872	3.442675	0.480747	0.711794	3.905832	4.999991	3.056247	2.847886	2.170699	1.979247	1.714102	2.352222	2.494897	2.296125	0.171734	4.999991	46642.000000		1
5173.292480	1292.317871	2.408400	5.809764	11658.518555	99998.000000	1798.680054	1083.964966	242.924606	126.649147	60.379604	251.478897	379.121002	210.930817	0.978706	0.000000	3.713767	3.111369	0.381729	0.764158	4.066643	4.999991	3.254954	3.035015	2.385472	2.102602	1.780890	2.400501	2.578778	2.324140	0.000000	0.000000	46722.000000		1
3144.935547	957.285034	1.171821	1.103979	2299.583984	39488.851562	189.794876	123.901543	50.579483	34.485451	13.886076	62.754082	63.500347	35.731281	0.474211	99998.000000	3.497612	2.981041	0.068861	0.042961	3.361649	4.596475	2.278285	2.093077	1.703974	1.537636	1.142580	1.797642	1.802776	1.553049	0.000000	4.999991	46738.000000		1
23739.808594	7024.756836	2.883296	8.714645	23093.355469	99998.000000	3831.434326	2307.654297	547.227966	227.854370	155.435852	771.017944	993.044067	454.401245	4.265408	0.000000	4.375477	3.846631	0.459889	0.940250	4.363487	4.999991	3.583361	3.363171	2.738168	2.357657	2.191551	2.887064	2.996969	2.657439	0.629961	0.000000	46779.000000		1
13915.842773	3250.075684	3.996526	5.180681	9648.405273	99998.000000	1481.693237	921.424194	249.622482	116.411140	72.501785	280.614044	378.371674	177.046692	2.530220	0.000000	4.143509	3.511894	0.601683	0.714387	3.984456	4.999991	3.170758	2.964460	2.397284	2.065995	1.860349	2.448109	2.577919	2.248088	0.403158	0.000000	46817.000000		1
9189.622070	2237.708740	3.025148	6.087300	13017.632812	99998.000000	2029.328247	1274.811401	355.302216	137.362061	102.484970	513.994507	685.573730	351.607880	1.045790	0.000000	3.963298	3.349803	0.480747	0.784425	4.114532	4.999991	3.307352	3.105446	2.550598	2.137867	2.010660	2.710958	2.836054	2.546059	0.019444	0.000000	46865.000000		1
8432.613281	2125.195557	2.263464	2.041435	6004.261230	87528.015625	889.220764	555.113037	136.418442	58.677380	35.817627	187.812027	258.349457	162.886169	1.926504	99998.000000	3.925962	3.327399	0.354774	0.309936	3.778460	4.942147	2.949010	2.744381	2.134873	1.768471	1.554097	2.273723	2.412208	2.211884	0.284770	4.999991	46903.000000		1
6124.570312	2596.378418	3.250261	4.576268	4703.349121	73480.250000	709.929077	429.182434	160.459259	70.463432	40.344555	133.445709	223.691330	84.503693	2.243923	99998.000000	3.787076	3.414368	0.511918	0.660511	3.672407	4.866170	2.851215	2.632642	2.205365	1.847964	1.605785	2.125305	2.349649	1.926876	0.351008	4.999991	46988.000000		1
5947.273926	606.577576	1.359929	2.158617	4204.394043	66558.460938	622.514343	376.148285	88.885689	36.853764	19.714342	107.116753	136.628128	132.227631	1.396546	99998.000000	3.774318	2.782886	0.133516	0.334176	3.623703	4.823203	2.794149	2.575359	1.948832	1.566482	1.294782	2.029857	2.135540	2.121322	0.145055	4.999991	47004.000000		1
5304.696777	163.468994	2.833956	4.190801	2128.988525	38939.164062	232.689682	160.255737	64.965126	25.595032	21.382645	43.135338	63.790218	94.331566	1.137655	0.000000	3.724661	2.213435	0.452393	0.622297	3.328173	4.590386	2.366777	2.204813	1.812680	1.408156	1.330061	1.634833	1.804754	1.974657	0.056011	0.000000	47040.000000		0
3392.664551	789.662231	2.800035	3.496960	2481.524658	46006.632812	308.901184	190.356110	51.227070	15.912092	20.698055	57.369877	71.548904	50.446880	0.094774	99998.000000	3.530541	2.897441	0.447163	0.543691	3.394719	4.662820	2.489820	2.279567	1.709499	1.201727	1.315930	1.758684	1.854603	1.702834	0.000000	4.999991	47070.000000		1
20849.013672	2731.128662	2.032184	4.887726	13466.986328	99998.000000	2117.948730	1309.225952	300.479492	125.705528	102.500389	441.150421	567.090332	339.824921	2.227161	0.000000	4.319086	3.436342	0.307963	0.689107	4.129271	4.999991	3.325915	3.117015	2.477815	2.099354	2.010725	2.644587	2.753652	2.531255	0.347752	0.000000	47088.000000		1
22357.851562	4484.283691	2.630429	4.169215	9403.608398	99998.000000	1470.468506	891.194336	207.652802	108.911484	51.276409	246.452408	306.696320	203.674774	1.688928	0.000000	4.349430	3.651693	0.420027	0.620054	3.973294	4.999991	3.167456	2.949972	2.317338	2.037074	1.709918	2.391733	2.486709	2.308937	0.227611	0.000000	47137.000000		1
10148.087891	2411.594727	1.736145	3.937934	5681.924316	82938.156250	886.507019	540.853882	183.796997	52.010338	45.596161	179.818970	256.810669	164.825836	1.085520	0.000000	4.006384	3.382304	0.239586	0.595268	3.754495	4.918755	2.947682	2.733080	2.264338	1.716090	1.658928	2.254836	2.409613	2.217025	0.035638	0.000000	47207.000000		1
19903.591797	5264.787109	2.544085	5.495223	14524.754883	99998.000000	2352.664551	1435.878174	343.654938	131.185333	98.963341	428.473175	537.375427	386.614502	2.922031	0.000000	4.298932	3.721381	0.405532	0.739985	4.162109	4.999991	3.371560	3.157118	2.536123	2.117885	1.995474	2.631924	2.730278	2.587278	0.465685	0.000000	47243.000000		1
5254.616699	1669.230835	2.522498	3.555551	7401.293945	99998.000000	1096.987671	697.834656	189.649933	103.462517	55.942104	251.327789	367.723511	260.122620	1.726489	0.000000	3.720541	3.222516	0.401831	0.550907	3.869308	4.999991	3.040202	2.843753	2.277953	2.014783	1.747739	2.400240	2.565521	2.415178	0.237164	0.000000	47266.000000		1
9314.589844	1999.385132	2.763030	5.378040	7440.071777	98884.640625	1170.491577	715.874512	159.028412	66.759857	38.087257	178.101334	219.065720	151.531845	2.119681	99998.000000	3.969164	3.300896	0.441386	0.730624	3.871577	4.995129	3.068368	2.854837	2.201475	1.824515	1.580780	2.250667	2.340575	2.180504	0.326271	4.999991	47334.000000		1
6602.814941	4722.721191	1.193407	3.447620	6433.418945	88979.484375	968.494385	608.304443	149.326965	91.735062	38.728676	170.771286	180.358627	172.911392	0.496756	99998.000000	3.819729	3.674192	0.076789	0.537519	3.808442	4.949290	2.986097	2.784121	2.174138	1.962535	1.588033	2.232415	2.256137	2.237824	0.000000	4.999991	47385.000000		1
13795.768555	3407.555908	2.550252	4.446751	8886.218750	99998.000000	1366.490967	853.208862	234.209961	131.758911	69.248436	302.200226	422.139160	301.873352	3.240551	99998.000000	4.139746	3.532443	0.406583	0.648043	3.948717	4.999991	3.135607	2.931055	2.369605	2.119780	1.840410	2.480295	2.625456	2.479825	0.510619	4.999991	47443.000000		1
8757.336914	3296.479736	2.096942	3.321187	8923.495117	99998.000000	1396.239868	850.902222	210.122879	89.052208	49.531013	237.531143	314.677032	185.881607	2.005364	99998.000000	3.942372	3.518050	0.321587	0.521293	3.950535	4.999991	3.144960	2.929880	2.322473	1.949645	1.694877	2.375721	2.497865	2.269236	0.302193	4.999991	47476.000000		1
5634.798828	868.272888	3.395196	5.828266	3842.418701	63082.433594	560.534302	343.238617	106.290306	49.549515	30.125044	98.284920	142.706177	80.155624	1.611622	99998.000000	3.750878	2.938656	0.530865	0.765539	3.584605	4.799909	2.748602	2.535596	2.026494	1.695039	1.478928	1.992487	2.154443	1.903934	0.207263	4.999991	47571.000000		1
30294.291016	5598.891602	1.964342	6.488186	15314.198242	99998.000000	2429.415527	1506.690063	342.998108	138.003479	99.009598	457.759430	607.120300	288.912415	1.990720	99998.000000	4.481361	3.748102	0.293217	0.812123	4.185094	4.999991	3.385502	3.178024	2.535292	2.139890	1.995677	2.660637	2.783275	2.460766	0.299010	4.999991	47604.000000		1
8019.389160	3259.200439	1.372264	6.469684	7659.547363	99998.000000	1204.764282	730.423584	187.910706	75.045868	35.191628	183.140167	248.654190	131.749649	1.787805	99998.000000	3.904141	3.513111	0.137438	0.810883	3.884203	4.999991	3.080902	2.863575	2.273952	1.875327	1.546439	2.262784	2.395596	2.119750	0.252320	4.999991	47687.000000		1
6941.566895	735.946594	3.123827	3.126911	4186.298828	69372.320312	583.992249	376.000275	121.533226	80.945061	41.328266	169.109146	218.359543	195.805069	0.776653	0.000000	3.841458	2.866846	0.494687	0.495116	3.621830	4.841186	2.766407	2.575188	2.084695	1.908190	1.616247	2.228167	2.339172	2.291824	0.000000	0.000000	47733.000000		1
5809.825684	2002.999390	2.269632	3.882427	6625.989258	99998.000000	1018.457153	626.665039	156.512070	84.016464	44.772804	218.254700	275.760254	133.310028	0.594335	0.000000	3.764163	3.301681	0.355955	0.589103	3.821251	4.999991	3.007943	2.797035	2.194548	1.924364	1.651014	2.338964	2.440532	2.124863	0.000000	0.000000	47801.000000		1
8110.698730	2373.849854	2.914133	5.177598	9592.345703	99998.000000	1507.220459	926.996521	246.369141	66.608757	71.826447	339.976044	386.398621	308.552734	0.536449	0.000000	3.909058	3.375453	0.464509	0.714128	3.981925	4.999991	3.178177	2.967078	2.391586	1.823531	1.856284	2.531448	2.587036	2.489329	0.000000	0.000000	47905.000000		1
15357.172852	5040.987793	3.204005	4.866140	9125.800781	99998.000000	1400.553955	881.933838	282.112762	133.649231	70.491180	340.333740	446.812164	329.633179	2.433126	0.000000	4.186311	3.702516	0.505693	0.687185	3.960271	4.999991	3.146300	2.945436	2.450423	2.125967	1.848135	2.531905	2.650125	2.518031	0.386165	0.000000	47987.000000		1
4115.160156	918.762939	1.992095	2.590341	2304.373047	42663.199219	285.125580	180.824280	45.589993	37.263901	18.974245	54.187458	89.123131	61.872135	1.497982	99998.000000	3.614387	2.963203	0.299310	0.413357	3.362553	4.630054	2.455036	2.257257	1.658870	1.571288	1.278165	1.733899	1.949990	1.791495	0.175507	4.999991	48002.000000		1
15434.618164	2761.639160	3.315019	5.785094	8546.063477	99998.000000	1253.249878	815.201782	176.146240	103.126389	52.670258	261.272858	346.855865	236.991486	1.751412	0.000000	4.188496	3.441167	0.520486	0.762310	3.931766	4.999991	3.098038	2.911265	2.245873	2.013370	1.721565	2.417094	2.540149	2.374733	0.243388	0.000000	48023.000000		1
12088.847656	5202.618652	3.265679	3.981107	12663.657227	99998.000000	2027.767944	1229.079590	289.840607	131.564636	89.641205	393.710175	506.460907	387.351501	1.965828	0.000000	4.082385	3.716222	0.513974	0.600004	4.102559	4.999991	3.307018	3.089580	2.462159	2.119139	1.952508	2.595177	2.704546	2.588105	0.293546	0.000000	48053.000000		1
5441.398926	614.388672	1.807071	1.751564	1766.294678	32440.888672	209.068237	137.269547	40.147194	12.865358	12.100591	32.419346	38.642330	11.237144	1.799017	99998.000000	3.735711	2.788443	0.256975	0.243426	3.247063	4.511093	2.320288	2.137574	1.603655	1.109422	1.082807	1.510804	1.587063	1.050656	0.255035	4.999991	48100.000000		1
7969.546387	2859.553955	2.491661	4.452919	7763.423340	99998.000000	1221.974609	745.117615	182.211960	93.523628	51.082134	227.953049	293.852539	205.756302	0.475185	99998.000000	3.901434	3.456298	0.396489	0.648645	3.890053	4.999991	3.087062	2.872225	2.260577	1.970921	1.708269	2.357845	2.468129	2.313353	0.000000	4.999991	48116.000000		1
15064.193359	3994.576416	0.888117	7.030924	16492.382812	99998.000000	2650.763428	1633.351562	376.031097	174.126389	109.682419	416.455841	587.134583	321.923828	2.612970	99998.000000	4.177946	3.601471	0.000000	0.847012	4.217283	4.999991	3.423371	3.213080	2.575224	2.240865	2.040137	2.619569	2.768738	2.507753	0.417134	4.999991	48155.000000		1
17412.201172	3696.166260	2.275799	3.105325	11207.718750	99998.000000	1716.171509	1083.477783	214.631302	100.964691	58.751392	303.270294	400.525238	288.354248	3.017330	99998.000000	4.240854	3.567751	0.357134	0.492107	4.049517	4.999991	3.234561	3.034820	2.331693	2.004169	1.769018	2.481830	2.602630	2.459926	0.479623	4.999991	48198.000000		1
5370.016602	1571.951294	1.424687	1.023801	4097.610352	61709.964844	576.131836	352.742706	82.724373	58.877823	28.028101	108.189888	151.263550	110.758644	0.617517	99998.000000	3.729976	3.196439	0.153720	0.010216	3.612531	4.790355	2.760522	2.547458	1.917634	1.769952	1.447594	2.034187	2.179734	2.044378	0.000000	4.999991	48223.000000		1
8316.898438	3271.896240	2.235711	4.283313	7216.574707	96528.421875	1071.186035	683.634033	170.802124	80.843292	38.555984	209.765167	256.474548	190.285187	1.904845	0.000000	3.919961	3.514800	0.349416	0.631780	3.858331	4.984655	3.029865	2.834824	2.232493	1.907644	1.586092	2.321733	2.409044	2.279405	0.279860	0.000000	48271.000000		1
10213.419922	1933.331543	1.100895	2.553336	8200.475586	99998.000000	1267.009521	779.757263	179.017197	44.889984	32.258991	156.564499	237.864182	178.807510	2.185382	0.000000	4.009171	3.286306	0.041746	0.407108	3.913839	4.999991	3.102780	2.891959	2.252895	1.652149	1.508651	2.194693	2.376329	2.252386	0.339527	0.000000	48295.000000		1
12317.645508	4656.022949	3.083739	5.843685	13054.834961	99998.000000	2031.955688	1262.821899	262.728363	138.194672	101.322403	397.136200	565.058105	350.143127	2.151895	0.000000	4.090528	3.668015	0.489078	0.766687	4.115771	4.999991	3.307914	3.101342	2.419507	2.140491	2.005706	2.598939	2.752093	2.544246	0.332821	0.000000	48330.000000		1
7987.965820	1265.014404	1.760815	1.532618	3339.941895	51387.625000	408.684814	266.407288	49.543346	31.855021	3.762161	36.662571	54.276886	35.968727	1.192500	99998.000000	3.902436	3.102095	0.245714	0.185434	3.523739	4.710858	2.611388	2.425546	1.694985	1.503178	0.575437	1.564223	1.734615	1.555925	0.076459	4.999991	48349.000000		1
11495.037109	3717.804688	2.402232	5.859104	11004.506836	99998.000000	1709.112915	1079.468872	276.432495	114.656494	61.798126	337.993195	447.604675	299.384766	2.582480	99998.000000	4.060510	3.570287	0.380615	0.767831	4.041571	4.999991	3.232771	3.033210	2.441589	2.059399	1.790975	2.528908	2.650895	2.476230	0.412037	4.999991	48384.000000		1
18618.689453	7003.139648	4.181550	6.438847	22837.261719	99998.000000	3647.628174	2279.999268	607.601379	197.858841	189.585175	806.391541	1135.842773	502.920776	3.262424	0.000000	4.269949	3.845293	0.621337	0.808808	4.358644	4.999991	3.562011	3.357935	2.783619	2.296355	2.277804	2.906546	3.055318	2.701499	0.513540	0.000000	48420.000000		1
9538.041016	1862.473389	2.621178	5.464385	4814.058594	74517.507812	777.083679	444.372925	108.704872	50.184765	35.512337	151.035355	131.906921	117.656967	1.478380	99998.000000	3.979459	3.270090	0.418496	0.737541	3.682511	4.872258	2.890468	2.647748	2.036249	1.700572	1.550379	2.179079	2.120268	2.070618	0.169786	4.999991	48469.000000		1
8127.696289	1972.587524	3.308852	4.875391	4392.754883	64960.351562	619.424438	396.152496	76.584648	33.606586	20.596291	88.919609	93.378693	58.557114	0.508401	0.000000	3.909967	3.295036	0.519677	0.688009	3.642737	4.812648	2.791988	2.597862	1.884142	1.526424	1.313789	1.948997	1.970248	1.767580	0.000000	0.000000	48483.000000		1
10616.875000	2456.842529	4.159964	7.283791	8022.309570	99998.000000	1226.720581	762.836792	192.320450	84.398849	51.572449	227.610764	289.766602	213.178864	0.966774	0.000000	4.025997	3.390377	0.619090	0.862357	3.904299	4.999991	3.088746	2.882432	2.284025	1.926337	1.712418	2.357193	2.462048	2.328744	0.000000	0.000000	48505.000000		1
6179.531738	1772.178345	2.053770	2.257297	5053.662109	71728.601562	750.884216	453.815338	85.598419	52.534573	24.546560	122.156143	137.201706	86.252174	1.222796	99998.000000	3.790956	3.248507	0.312552	0.353589	3.703606	4.855692	2.875573	2.656879	1.932466	1.720445	1.389991	2.086915	2.137360	1.935770	0.087354	4.999991	48549.000000		1
6407.540527	1056.538208	1.421604	3.188586	2992.302734	53227.648438	423.681030	248.722031	54.680855	23.282228	22.156662	64.801689	66.692017	61.128952	0.180654	0.000000	3.806691	3.023885	0.152779	0.503598	3.476006	4.726137	2.627039	2.395714	1.737835	1.367025	1.345504	1.811586	1.824074	1.786247	0.000000	0.000000	48574.000000		1
19634.851562	4513.381836	2.047602	7.080264	12314.411133	99998.000000	1979.041748	1199.494141	282.334778	121.681244	84.821320	419.459381	574.078064	407.957062	4.263110	0.000000	4.293027	3.654502	0.311246	0.850049	4.090414	4.999991	3.296455	3.078998	2.450764	2.085224	1.928505	2.622690	2.758971	2.610615	0.629727	0.000000	48603.000000		1
17551.722656	3509.596924	2.056854	5.106671	12946.602539	99998.000000	2048.348877	1257.055298	290.059540	107.992531	78.437981	389.069153	521.941284	320.215424	3.310641	0.000000	4.244320	3.545257	0.313203	0.708138	4.112156	4.999991	3.311404	3.099354	2.462487	2.033394	1.894526	2.590027	2.717622	2.505442	0.519912	0.000000	48631.000000		1
6870.933594	1207.363892	2.827788	3.200921	4358.827637	75444.265625	626.680481	387.046204	91.639465	55.316105	32.903492	150.020813	186.051208	177.210129	1.660428	0.000000	3.837016	3.081838	0.451447	0.505275	3.639370	4.877626	2.797046	2.587763	1.962083	1.742852	1.517242	2.176152	2.269633	2.248488	0.220220	0.000000	48669.000000		1
10747.094727	1391.752930	3.694319	2.689020	7143.147949	95656.218750	1055.699463	658.066772	145.743668	56.142548	41.531792	183.707565	285.628204	158.541183	3.549989	0.000000	4.031291	3.143562	0.567534	0.429594	3.853890	4.980713	3.023540	2.818270	2.163590	1.749292	1.618381	2.264127	2.455801	2.200142	0.550227	0.000000	48705.000000		1
4144.091797	1336.125366	2.044519	2.359060	2189.713623	39342.960938	225.544647	151.423904	30.063370	20.121395	7.906706	45.589993	97.304291	44.600113	0.952231	0.000000	3.617429	3.125847	0.310591	0.372739	3.340387	4.594867	2.353233	2.180194	1.478038	1.303658	0.897996	1.658870	1.988132	1.649336	0.000000	0.000000	48733.000000		1
6175.976074	1371.523682	1.674470	1.548037	3583.026855	66418.054688	526.736511	323.033966	110.885078	19.803770	33.014507	135.539566	161.772934	117.018631	0.744276	0.000000	3.790706	3.137203	0.223877	0.189781	3.554250	4.822286	2.721593	2.509248	2.044873	1.296748	1.518705	2.132066	2.208906	2.068255	0.000000	0.000000	48789.000000		1
14394.078125	6282.087891	2.229543	6.367920	12893.542969	99998.000000	2047.769043	1262.214355	380.206482	133.683151	109.056419	465.172729	620.448242	445.279541	5.902757	0.000000	4.158184	3.798104	0.348216	0.803998	4.110372	4.999991	3.311281	3.101133	2.580019	2.126077	2.037651	2.667614	2.792706	2.648633	0.771055	0.000000	48835.000000		1
15831.883789	6063.808594	3.129995	3.287266	9928.923828	99998.000000	1532.778564	942.273376	236.263733	92.024933	47.517330	291.046356	358.373627	255.321228	2.079275	0.000000	4.199533	3.782746	0.495544	0.516835	3.996902	4.999991	3.185479	2.974177	2.373397	1.963905	1.676852	2.463962	2.554336	2.407087	0.317912	0.000000	48896.000000		1
12755.845703	4374.437500	1.668303	3.509295	8362.726562	99998.000000	1269.004761	777.385864	169.895508	60.259338	46.453442	231.070709	291.296143	186.097473	2.392755	0.000000	4.105709	3.640922	0.222275	0.545220	3.922348	4.999991	3.103463	2.890637	2.230182	1.780024	1.667018	2.363745	2.464335	2.269741	0.378898	0.000000	48914.000000		1
11411.449219	3139.535889	3.092990	3.820752	8903.959961	99998.000000	1357.286011	825.094421	178.326447	96.453178	49.691368	217.209305	318.688995	133.485794	1.956766	99998.000000	4.057341	3.496866	0.490378	0.582149	3.949583	4.999991	3.132671	2.916504	2.251216	1.984317	1.696281	2.336879	2.503367	2.125435	0.291539	4.999991	48943.000000		1
9659.302734	2743.466797	3.225591	7.240619	4535.692383	70729.960938	657.795410	411.179565	110.795647	58.958000	37.701790	107.804420	154.479889	112.053818	0.574310	0.000000	3.984946	3.438300	0.508609	0.859776	3.656644	4.849604	2.818091	2.614032	2.044523	1.770543	1.576362	2.032637	2.188872	2.049427	0.000000	0.000000	48979.000000		1
13076.563477	1775.086426	1.890332	4.332653	8074.257812	99998.000000	1267.715698	776.503906	180.626907	58.554031	37.812805	163.509079	244.346207	122.455269	1.300933	0.000000	4.116494	3.249219	0.276538	0.636754	3.907103	4.999991	3.103022	2.890144	2.256783	1.767557	1.577639	2.213542	2.388005	2.087977	0.114255	0.000000	49058.000000		1
23211.267578	4328.453125	2.830872	7.388638	14338.049805	99998.000000	2265.499512	1412.669922	325.056915	152.022156	99.660271	418.392426	593.946594	309.937317	2.238345	0.000000	4.365699	3.636333	0.451920	0.868564	4.156490	4.999991	3.355164	3.150041	2.511959	2.181907	1.998522	2.621584	2.773747	2.491274	0.349927	0.000000	49135.000000		1
14744.270508	5351.736328	4.184633	2.584173	8429.134766	99998.000000	1319.686035	797.923584	208.155457	79.927422	47.406315	236.041702	289.982452	239.128525	2.722576	99998.000000	4.168623	3.728495	0.621657	0.412322	3.925783	4.999991	3.120471	2.901961	2.318388	1.902696	1.675836	2.372989	2.462372	2.378631	0.434980	4.999991	49156.000000		1
11117.442383	4354.624512	2.032184	5.307115	14784.825195	99998.000000	2317.016357	1447.395996	357.516327	100.640900	85.721771	405.514740	604.344971	301.808594	2.217507	99998.000000	4.046005	3.638951	0.307963	0.724858	4.169816	4.999991	3.364929	3.160587	2.553296	2.002774	1.933091	2.608007	2.781285	2.479732	0.345865	4.999991	49183.000000		1
8905.633789	2353.583496	2.500912	3.373610	7102.097168	95481.375000	1069.307983	663.716187	156.734100	65.794647	38.278450	203.721039	313.943115	206.897278	1.858503	99998.000000	3.949665	3.371730	0.398098	0.528095	3.851387	4.979918	3.029103	2.821982	2.195163	1.818191	1.582954	2.309036	2.496851	2.315755	0.269163	4.999991	49249.000000		1
10884.913086	2976.776123	3.444536	3.059069	5987.788086	98563.781250	876.315308	540.548584	171.329437	46.228329	36.573143	249.813675	325.112396	259.607635	1.925777	99998.000000	4.036825	3.473746	0.537131	0.485589	3.777267	4.993717	2.942660	2.732835	2.233832	1.664908	1.563162	2.397616	2.512033	2.414317	0.284606	4.999991	49266.000000		1
12308.990234	3238.903320	3.148497	6.062630	10246.949219	99998.000000	1599.926880	987.406982	222.901886	90.569405	63.799473	256.271027	406.893158	247.932602	1.945095	0.000000	4.090222	3.510398	0.498103	0.782661	4.010594	4.999991	3.204100	2.994496	2.348114	1.956982	1.804817	2.408700	2.609480	2.394334	0.288941	0.000000	49322.000000		1
9898.147461	3033.874756	1.705307	4.573184	6940.537109	96528.015625	1056.084961	641.621216	157.431030	48.670650	25.465515	155.182983	235.514374	158.439407	1.896981	99998.000000	3.995554	3.481998	0.231803	0.660219	3.841393	4.984653	3.023699	2.807279	2.197090	1.687267	1.405952	2.190844	2.372017	2.199863	0.278063	4.999991	49336.000000		1
11154.434570	1061.990234	2.318972	5.791261	5924.182617	87828.781250	918.753723	546.358337	164.736404	64.684502	27.565540	134.864227	203.190628	106.345818	0.044306	0.000000	4.047448	3.026120	0.365295	0.762773	3.772629	4.943637	2.963199	2.737478	2.216789	1.810800	1.440367	2.129897	2.307904	2.026721	0.000000	0.000000	49362.000000		1
8420.126953	2871.669922	1.600460	4.687283	8753.152344	99998.000000	1343.917969	847.618042	195.755737	88.682159	56.774715	227.336304	267.156616	158.510345	0.155102	0.000000	3.925319	3.458134	0.204245	0.670921	3.942164	4.999991	3.128373	2.928200	2.291714	1.947836	1.754155	2.356669	2.426766	2.200058	0.000000	0.000000	49408.000000		1
9952.125000	2159.933838	2.389898	3.515462	4970.709473	82921.500000	727.811707	456.362488	165.448746	70.361664	34.954178	192.027496	259.962250	120.931900	0.515000	99998.000000	3.997916	3.334440	0.378379	0.545982	3.696418	4.918667	2.862019	2.659310	2.218663	1.847336	1.543499	2.283363	2.414910	2.082541	0.000000	4.999991	49431.000000		1
6144.842773	1753.179443	2.291218	2.830872	4935.283203	72742.312500	707.246216	449.279144	106.987228	48.100159	22.949184	100.927689	154.772842	65.739143	0.535732	0.000000	3.788511	3.243826	0.360066	0.451920	3.693312	4.861787	2.849571	2.652516	2.029332	1.682147	1.360767	2.004010	2.189695	1.817824	0.000000	0.000000	49445.000000		1
31762.367188	7010.812012	4.073619	8.875000	18375.804688	99998.000000	2996.237549	1818.822998	441.147339	189.323059	120.259644	535.981567	665.023682	384.977020	2.912756	0.000000	4.501913	3.845768	0.609980	0.948168	4.264246	4.999991	3.476576	3.259790	2.644584	2.277204	2.080120	2.729150	2.822837	2.585435	0.464304	0.000000	49485.000000		1
12512.430664	3853.976562	3.204005	5.038829	7144.328613	96429.531250	1102.356445	672.501770	148.984665	69.908356	45.956959	214.933502	279.991150	187.223038	1.718327	0.000000	4.097342	3.585909	0.505693	0.702330	3.853961	4.984210	3.042322	2.827693	2.173141	1.844529	1.662351	2.332304	2.447144	2.272359	0.235106	0.000000	49574.000000		1
7073.032715	392.862152	2.476242	2.244962	2068.791016	46852.835938	187.491318	147.464386	57.875610	68.548431	24.009991	101.559853	170.021942	106.197792	1.663517	99998.000000	3.849606	2.594240	0.393793	0.351209	3.315717	4.670736	2.272981	2.168687	1.762496	1.835997	1.380392	2.006722	2.230505	2.026115	0.221027	4.999991	49612.000000		1
16868.494141	3064.234131	3.389029	5.439715	10703.897461	99998.000000	1682.635864	1025.068726	260.545074	124.373352	36.079742	239.584915	315.451050	132.002518	2.204109	0.000000	4.227077	3.486322	0.530075	0.735576	4.029542	4.999991	3.225990	3.010753	2.415883	2.094727	1.557263	2.379459	2.498932	2.120582	0.343233	0.000000	49628.000000		1
18543.300781	6503.592773	2.476242	6.062630	15107.486328	99998.000000	2395.167725	1469.580322	311.198578	162.870743	98.207825	452.810028	581.953918	283.759460	1.890253	0.000000	4.268187	3.813153	0.393793	0.782661	4.179192	4.999991	3.379336	3.167193	2.493038	2.211843	1.992146	2.655916	2.764889	2.452950	0.276520	0.000000	49649.000000		1
8522.886719	1632.062622	0.801772	3.311935	4658.563965	65919.117188	695.148743	437.261810	116.404968	76.849854	29.862926	113.284225	129.779144	81.157837	1.632273	0.000000	3.930587	3.212737	0.000000	0.520082	3.668252	4.819011	2.842078	2.640742	2.065972	1.885643	1.475132	2.054169	2.113205	1.909330	0.212793	0.000000	49704.000000		1
17951.457031	3950.932373	2.420735	5.051164	13850.452148	99998.000000	2181.375000	1365.007690	324.933563	112.553383	70.000870	336.867615	442.300659	305.860626	1.431511	99998.000000	4.254100	3.596700	0.383947	0.703391	4.141464	4.999991	3.338730	3.135135	2.511795	2.051358	1.845103	2.527459	2.645718	2.485523	0.155795	4.999991	49733.000000		1
13808.032227	1229.267700	2.466991	3.712821	7907.304199	99998.000000	1228.768188	756.015564	186.649460	59.309547	46.000130	177.265640	264.671143	175.628174	2.044707	99998.000000	4.140132	3.089647	0.392168	0.569704	3.898028	4.999991	3.089470	2.878531	2.271027	1.773125	1.662759	2.248625	2.422707	2.244594	0.310631	4.999991	49773.000000		1
18800.068359	2371.018799	3.123827	6.953831	9555.375000	99998.000000	1479.701172	925.698303	230.429291	82.064453	50.813847	235.024063	312.422821	198.077789	1.923904	0.000000	4.274159	3.374935	0.494687	0.842224	3.980248	4.999991	3.170174	2.966470	2.362538	1.914155	1.705982	2.371112	2.494743	2.296836	0.284183	0.000000	49821.000000		1
6911.768555	3156.271484	2.531749	4.329569	9583.359375	99998.000000	1450.041748	910.634216	206.530319	79.745483	47.060936	266.145142	365.204102	209.361191	0.130997	0.000000	3.839589	3.499174	0.403421	0.636445	3.981518	4.999991	3.161381	2.959344	2.314984	1.901706	1.672661	2.425118	2.562536	2.320896	0.000000	0.000000	49901.000000		1
3423.418701	1137.612793	1.045387	1.874913	2953.531006	51455.593750	418.565125	256.246368	64.564240	57.622742	20.112144	78.623001	119.599724	89.086128	1.024670	99998.000000	3.534460	3.055995	0.019277	0.272981	3.470341	4.711432	2.621763	2.408658	1.809992	1.760594	1.303458	1.895550	2.077730	1.949810	0.010584	4.999991	49981.000000		1
13835.668945	2474.262451	5.041913	5.994788	5820.550781	86935.742188	860.464905	531.087646	149.502731	77.031792	51.038960	176.161667	263.628815	163.623184	2.157208	99998.000000	4.141000	3.393446	0.702595	0.777774	3.764964	4.939198	2.934733	2.725166	2.174649	1.886670	1.707902	2.245911	2.420993	2.213845	0.333892	4.999991	50058.000000		1
18314.919922	2211.157959	2.655099	4.542347	10011.370117	99998.000000	1508.543457	964.130920	231.995834	86.474205	50.770676	241.910049	324.113281	136.498611	1.708112	99998.000000	4.262805	3.344620	0.424081	0.657280	4.000494	4.999991	3.178558	2.984136	2.365480	1.936887	1.705613	2.383654	2.510697	2.135128	0.232516	4.999991	50117.000000		1
8648.514648	1607.287842	2.346725	2.618094	4389.627930	64304.500000	619.846924	388.054596	103.440933	38.549820	15.757905	97.137772	134.022369	111.862625	1.105854	0.000000	3.936942	3.206094	0.370462	0.417985	3.642428	4.808241	2.792284	2.588893	2.014693	1.586022	1.197498	1.987388	2.127177	2.048685	0.043698	0.000000	50139.000000		1
3324.455322	965.783813	0.767851	1.745396	2163.054688	37453.500000	264.606384	173.454132	45.108929	23.559765	17.734581	30.371742	44.584694	35.176208	0.643599	99998.000000	3.521720	2.984880	0.000000	0.241894	3.335068	4.573493	2.422600	2.239185	1.654263	1.372171	1.248821	1.482470	1.649186	1.546249	0.000000	4.999991	50182.000000		1
19599.021484	2815.928467	2.155533	5.088169	11709.998047	99998.000000	1847.640625	1137.566528	279.559418	114.989532	82.073708	318.281921	448.761078	283.136566	6.170488	0.000000	4.292234	3.449622	0.333555	0.706562	4.068557	4.999991	3.266618	3.055977	2.446474	2.060658	1.914204	2.502812	2.652015	2.451996	0.790320	0.000000	50233.000000		1
10241.364258	3075.650146	1.887248	4.690367	7080.517090	99448.851562	1097.687622	678.107971	171.545303	74.065239	41.988186	158.399323	232.415222	107.813675	0.003600	0.000000	4.010358	3.487937	0.275829	0.671207	3.850065	4.997600	3.040479	2.831299	2.234379	1.869614	1.623127	2.199753	2.366265	2.032674	0.000000	0.000000	50297.000000		1
13663.848633	1820.873779	3.191670	5.661744	9387.967773	99998.000000	1439.523193	909.342163	231.927994	118.113365	74.444534	257.334900	367.649506	184.256470	1.555488	0.000000	4.135573	3.260280	0.504018	0.752950	3.972572	4.999991	3.158219	2.958727	2.365353	2.072299	1.871833	2.410499	2.565434	2.265423	0.191867	0.000000	50352.000000		1
9851.805664	2730.052490	2.026016	4.267894	8472.742188	99998.000000	1316.867432	806.989746	231.101547	77.241486	59.889290	273.475189	403.649078	204.528976	2.253627	99998.000000	3.993516	3.436171	0.306643	0.630214	3.928024	4.999991	3.119542	2.906868	2.363803	1.887851	1.777349	2.436918	2.606004	2.310755	0.352882	4.999991	50376.000000		1
6391.363281	1713.889526	2.883296	2.627345	2082.633789	39558.675781	252.878906	163.820541	47.545086	46.675468	12.146847	62.966862	78.906708	74.651146	0.133755	99998.000000	3.805593	3.233983	0.459889	0.419517	3.318613	4.597242	2.402913	2.214368	1.677106	1.669089	1.084464	1.799112	1.897114	1.873037	0.000000	4.999991	50418.000000		1
6173.799316	1928.489990	1.726894	3.515462	3850.781738	58365.937500	549.112122	344.694153	104.187195	57.647411	25.715298	98.787567	129.936417	95.753174	0.004057	0.000000	3.790553	3.285217	0.237266	0.545982	3.585549	4.766160	2.739661	2.537434	2.017814	1.760780	1.410192	1.994702	2.113731	1.981153	0.000000	0.000000	50488.000000		1
30831.509766	9444.110352	2.494745	6.839733	16703.230469	99998.000000	2695.261719	1652.729736	452.396820	202.916183	106.789871	560.179626	749.700073	509.270203	1.589886	0.000000	4.488995	3.975161	0.397026	0.835039	4.222800	4.999991	3.430601	3.218202	2.655519	2.307317	2.028530	2.748327	2.874887	2.706948	0.201366	0.000000	50518.000000		1
13550.608398	3039.817139	2.602675	4.634860	9194.577148	99998.000000	1432.143799	879.007385	206.591995	94.161964	49.913395	250.112793	311.553223	202.965515	3.185645	0.000000	4.131959	3.482847	0.415420	0.666037	3.963532	4.999991	3.155987	2.943993	2.315114	1.973876	1.698217	2.398136	2.493532	2.307422	0.503197	0.000000	50562.000000		1
12417.555664	2210.784668	2.547168	3.830003	6298.342285	80054.085938	946.044800	595.963379	131.900757	70.626869	30.522846	133.491974	163.404236	94.763290	1.262803	4559.983887	4.094036	3.344547	0.406058	0.583199	3.799226	4.903384	2.975912	2.775220	2.120247	1.848970	1.484625	2.125455	2.213263	1.976640	0.101336	3.658963	50607.000000		1
10898.321289	3389.855225	1.955090	4.970987	7517.988770	98877.304688	1105.819458	718.171936	193.005035	87.454834	51.535442	220.826538	273.373444	153.631866	0.822582	99998.000000	4.037360	3.530181	0.291167	0.696443	3.876102	4.995097	3.043684	2.856228	2.285569	1.941784	1.712106	2.344051	2.436756	2.186481	0.000000	4.999991	50689.000000		1
6075.375488	2511.288818	2.035268	3.478457	6987.705566	95017.164062	1057.352295	665.393738	129.504700	77.192146	34.664307	161.193192	224.523941	89.511688	1.773842	99998.000000	3.783573	3.399897	0.308622	0.541387	3.844335	4.977802	3.024220	2.823079	2.112286	1.887573	1.539883	2.207347	2.351263	1.951880	0.248915	4.999991	50748.000000		1
19016.791016	4270.725098	3.191670	8.400105	15084.928711	99998.000000	2404.788818	1488.375732	427.652893	204.963776	125.381737	621.385681	768.661987	476.739838	0.891693	99998.000000	4.279137	3.630502	0.504018	0.924285	4.178543	4.999991	3.381077	3.172713	2.631091	2.311677	2.098234	2.793361	2.885736	2.678282	0.000000	4.999991	50770.000000		1
13594.033203	4084.051270	2.315888	7.104934	9786.664062	99998.000000	1564.408447	941.909485	215.337479	113.426079	60.206917	256.554718	370.548218	180.047165	2.151481	0.000000	4.133348	3.611091	0.364717	0.851560	3.990635	4.999991	3.194350	2.974009	2.333120	2.054713	1.779646	2.409180	2.568845	2.255386	0.332737	0.000000	50831.000000		1
8365.276367	1887.208008	1.816322	4.320318	6026.895996	88399.414062	930.188232	569.905762	145.672729	83.328789	48.528797	187.605408	266.755737	115.785141	1.491184	0.000000	3.922480	3.275820	0.259193	0.635516	3.780094	4.946449	2.968571	2.755803	2.163378	1.920795	1.686000	2.273245	2.426114	2.063653	0.173531	0.000000	50892.000000		1
8472.775391	1677.088257	3.308852	3.700486	4626.946289	68947.429688	675.153748	421.201721	82.708954	65.563370	19.415218	100.634727	157.890503	75.172302	1.350693	0.000000	3.928026	3.224556	0.519677	0.568259	3.665294	4.838518	2.829403	2.624490	1.917552	1.816661	1.288142	2.002748	2.198356	1.876058	0.130557	0.000000	50917.000000		1
5987.014160	1739.987305	2.093859	3.873176	2626.756348	43162.593750	348.733856	217.989487	48.969772	29.539133	17.574226	65.702141	110.592125	31.472637	0.170636	0.000000	3.777210	3.240546	0.320947	0.588067	3.419420	4.635108	2.542494	2.338436	1.689928	1.470398	1.244876	1.817580	2.043724	1.497933	0.000000	0.000000	50979.000000		1
14783.128906	2908.206055	1.267417	7.160441	10172.597656	99998.000000	1604.546387	986.898193	243.945328	87.615189	75.375824	317.865631	406.242493	187.534485	1.299863	99998.000000	4.169766	3.463625	0.102919	0.854940	4.007432	4.999991	3.205352	2.994272	2.387293	1.942579	1.877232	2.502244	2.608785	2.273081	0.113897	4.999991	51004.000000		1
10520.723633	2881.994385	3.549383	3.509295	7666.883789	99998.000000	1196.755859	728.083069	184.740616	70.272240	43.123001	236.615280	279.062927	188.872833	0.926032	99998.000000	4.022046	3.459693	0.550153	0.545220	3.884619	4.999991	3.078006	2.862181	2.266562	1.846784	1.634709	2.374043	2.445702	2.276170	0.000000	4.999991	51103.000000		1
5519.799805	1941.003906	1.939672	3.062153	4467.258301	64737.007812	640.572693	398.955627	98.769066	29.193754	28.663351	102.330788	148.728714	68.841385	1.353331	99998.000000	3.741923	3.288026	0.287728	0.486027	3.650041	4.811152	2.806568	2.600924	1.994621	1.465290	1.457327	2.010006	2.172395	1.837850	0.131404	4.999991	51130.000000		1
11193.265625	2790.111328	3.401364	3.959521	6843.426758	94412.296875	1025.423340	641.904907	158.612106	109.929115	43.042824	162.241669	215.858627	160.853973	0.280456	0.000000	4.048957	3.445621	0.531653	0.597643	3.835274	4.975029	3.010903	2.807471	2.200336	2.041113	1.633901	2.210162	2.334169	2.206432	0.000000	0.000000	51155.000000		1
7515.574219	1475.368530	0.922038	4.563933	6270.721191	92025.625000	934.119995	576.933594	161.103760	52.691845	32.021542	172.066452	223.648148	152.173264	1.172977	0.000000	3.875962	3.168900	0.000000	0.659339	3.797318	4.963909	2.970403	2.761126	2.207106	1.721743	1.505442	2.235696	2.349565	2.182338	0.069289	0.000000	51177.000000		1
15977.556641	6523.041992	2.248045	4.477589	12620.111328	99998.000000	1995.197510	1237.729492	281.372650	123.028839	84.636292	352.119781	425.987671	282.054169	2.443870	0.000000	4.203510	3.814450	0.351805	0.651044	4.101063	4.999991	3.299986	3.092626	2.449282	2.090007	1.927557	2.546690	2.629397	2.450333	0.388078	0.000000	51214.000000		1
17792.962891	4980.358398	2.285050	7.450313	16572.039062	99998.000000	2702.696533	1638.014160	398.739746	170.028107	114.986450	531.177063	734.626770	357.013672	2.168446	0.000000	4.250248	3.697261	0.358896	0.872175	4.219376	4.999991	3.431797	3.214318	2.600689	2.230521	2.060647	2.725239	2.866067	2.552685	0.336149	0.000000	51254.000000		1
21664.546875	5695.332520	2.143198	6.352502	12574.697266	99998.000000	1995.826538	1239.379272	355.117188	137.318893	101.365578	467.695251	618.419128	413.002045	2.206510	0.000000	4.335750	3.755519	0.331062	0.802945	4.099497	4.999991	3.300123	3.093204	2.550372	2.137730	2.005891	2.669963	2.791283	2.615952	0.343706	0.000000	51325.000000		1
7464.312988	2771.830811	2.827788	7.474983	7988.511719	99998.000000	1208.227295	765.982178	203.474335	118.693108	55.578224	248.262558	387.092468	252.265244	0.804860	0.000000	3.872990	3.442767	0.451447	0.873610	3.902466	4.999991	3.082149	2.884219	2.308510	2.074425	1.744905	2.394911	2.587815	2.401857	0.000000	0.000000	51380.000000		1
[truncated: 8,815 more rows]
