# Supplementary material for: Distinct elongation stalls during translation are linked with distinct pathways for mRNA degradation
Source: eLife. 2022 Jul 27;11:e76038. doi: 10.7554/eLife.76038 (PMC9352352; doi:10.7554/eLife.76038)
Supplement: Figure 1—source data 2. [file elife-76038-fig1-data2.zip › 1C_flow_cytometry_data/list_mode_data.SYH1_CGA_2.CSV]

FSC-HLin	SSC-HLin	BLU-V-HLin	GRN-V-HLin	YEL-V-HLin	ORG-V-HLin	GRN-B-HLin	YEL-B-HLin	RED-B-HLin	NIR-B-HLin	YEL-G-HLin	ORG-G-HLin	RED-G-HLin	NIR-G-HLin	BLU-V-ALin	BLU-V-W	FSC-HLog	SSC-HLog	BLU-V-HLog	GRN-V-HLog	YEL-V-HLog	ORG-V-HLog	GRN-B-HLog	YEL-B-HLog	RED-B-HLog	NIR-B-HLog	YEL-G-HLog	ORG-G-HLog	RED-G-HLog	NIR-G-HLog	BLU-V-ALog	BLU-V-WLog	TIME		P01.R1
34048.578125	8574.131836	2.118529	8.492617	17896.779297	99998.000000	2583.534668	1602.208862	473.782532	223.623489	164.714828	729.359741	974.689636	576.020813	2.876122	0.000000	4.532099	3.933190	0.326034	0.929042	4.252775	4.999991	3.412214	3.204719	2.675579	2.349517	2.216733	2.862942	2.988866	2.760438	0.458807	0.000000	22.000000		1
30990.408203	6838.369629	2.864793	5.347203	14163.479492	99998.000000	1889.520874	1201.005249	330.804993	162.068970	83.846855	414.402069	650.530090	285.569641	3.084989	0.000000	4.491227	3.834953	0.457093	0.728127	4.151170	4.999991	3.276352	3.079545	2.519572	2.209700	1.923487	2.617422	2.813267	2.455712	0.489254	0.000000	106.000000		1
10993.543945	3488.781738	1.437022	3.247177	5032.510742	94275.953125	433.108032	263.678162	105.843163	61.347900	23.461084	94.516594	153.591782	230.244263	1.001513	99998.000000	4.041138	3.542674	0.157463	0.511506	3.701785	4.974401	2.636596	2.421074	2.024663	1.787800	1.370348	1.975508	2.186368	2.362189	0.000657	4.999991	127.000000		1
37544.527344	15935.222656	2.001346	9.158704	19387.404297	99998.000000	2848.369385	1751.634521	548.168457	236.146545	182.813278	860.674561	1139.669678	655.041626	3.195228	99998.000000	4.574547	4.202358	0.301322	0.961834	4.287519	4.999991	3.454596	3.243443	2.738914	2.373182	2.262008	2.934839	3.056779	2.816269	0.504502	4.999991	166.000000		1
18188.833984	4533.731445	4.122959	3.071404	8469.399414	99998.000000	980.437744	633.350586	224.212479	133.069489	67.163834	273.561554	390.274902	197.445618	0.477137	99998.000000	4.259805	3.656456	0.615209	0.487337	3.927853	4.999991	2.991420	2.801644	2.350660	2.124079	1.827135	2.437055	2.591371	2.295448	0.000000	4.999991	220.000000		1
6813.240234	1049.655273	4.360406	3.968772	2461.498779	46318.132812	38.990791	19.769850	23.282228	22.400278	0.000000	0.000000	0.000000	0.000000	0.279460	0.000000	3.833354	3.021047	0.639527	0.598656	3.391200	4.665751	1.590962	1.296003	1.367025	1.350253	0.000000	0.000000	0.000000	0.000000	0.000000	0.000000	245.000000		1
6717.961914	1366.768555	2.889463	4.224722	4387.722168	76523.023438	354.389435	212.981506	54.819622	28.595509	19.581741	68.687195	63.275234	42.765289	0.165542	99998.000000	3.827238	3.135695	0.460817	0.625798	3.642239	4.883792	2.549481	2.328342	1.738936	1.456298	1.291851	1.836876	1.801234	1.631091	0.000000	4.999991	264.000000		1
20371.720703	3845.268066	4.153796	5.667912	7858.510254	99998.000000	861.840210	575.265320	189.936722	91.130646	59.109104	214.486359	287.691254	209.404358	0.890100	0.000000	4.309028	3.584927	0.618445	0.753423	3.895340	4.999991	2.935427	2.759868	2.278609	1.959664	1.771654	2.331400	2.458927	2.320986	0.000000	0.000000	294.000000		1
14260.897461	2810.349854	2.568754	4.403579	4552.535645	75417.554688	377.967682	253.480240	77.404930	43.209347	29.471291	90.282616	122.433678	119.050819	0.176004	0.000000	4.154147	3.448760	0.409723	0.643806	3.658253	4.877472	2.577455	2.403944	1.888769	1.635578	1.469399	1.955604	2.087901	2.075732	0.000000	0.000000	393.000000		1
34619.363281	11348.546875	3.910181	5.094337	17759.294922	99998.000000	2560.163086	1567.754272	664.820129	436.836273	212.586777	741.225952	989.099976	706.836121	3.211070	99998.000000	4.539319	4.054940	0.592197	0.707088	4.249426	4.999991	3.408268	3.195278	2.822704	2.640319	2.327536	2.869951	2.995240	2.849319	0.506650	4.999991	503.000000		1
28098.724609	8333.400391	3.518546	5.279361	11237.751953	99998.000000	1433.102783	914.855835	306.227600	199.228027	84.741142	447.567688	601.427734	432.222992	1.983072	0.000000	4.448687	3.920822	0.546363	0.722581	4.050679	4.999991	3.156277	2.961353	2.486044	2.299351	1.928094	2.650859	2.779183	2.635708	0.297338	0.000000	554.000000		1
14674.202148	2164.322021	2.954222	5.029578	4853.625977	77659.664062	437.107635	295.434509	100.940018	58.831570	35.506168	107.264771	107.468292	106.077530	0.110176	99998.000000	4.166554	3.335322	0.470443	0.701532	3.686066	4.890195	2.640588	2.470461	2.004063	1.769610	1.550304	2.030457	2.031280	2.025623	0.000000	4.999991	664.000000		1
5202.658691	2050.775635	2.494745	4.332653	3291.277344	61053.777344	222.482498	132.184464	39.286831	13.053466	21.536831	63.417088	57.369877	51.970249	0.290636	0.000000	3.716225	3.311918	0.397026	0.636754	3.517365	4.785713	2.347296	2.121180	1.594247	1.115726	1.333182	1.802206	1.758684	1.715755	0.000000	0.000000	685.000000		1
15558.463867	1945.308716	3.660398	4.785963	4460.301270	76234.125000	377.677826	243.529022	101.704788	58.424515	19.834608	95.916611	116.630081	117.607628	0.005569	0.000000	4.191967	3.288989	0.563528	0.679969	3.649364	4.882149	2.577121	2.386551	2.007341	1.766595	1.297424	1.981894	2.066811	2.070436	0.000000	0.000000	712.000000		1
10931.477539	1443.470337	3.367443	7.172776	5246.728516	82662.117188	502.754272	320.002655	88.349113	36.696491	26.128519	105.207916	163.925385	85.342468	0.283687	99998.000000	4.038679	3.159408	0.527300	0.855687	3.719889	4.917306	2.701356	2.505154	1.946202	1.564625	1.417115	2.022048	2.214646	1.931165	0.000000	4.999991	779.000000		1
29281.382812	7195.414062	5.658660	7.727849	12786.056641	99998.000000	1679.808105	1056.482788	336.892303	161.686584	119.417786	568.721619	705.022827	410.457977	4.930355	0.000000	4.466591	3.857056	0.752714	0.888059	4.106737	4.999991	3.225260	3.023862	2.527491	2.208674	2.077069	2.754900	2.848203	2.613269	0.692878	0.000000	889.000000		1
24562.535156	10341.089844	2.747611	4.721204	13250.381836	99998.000000	1764.185303	1082.598877	332.112488	145.867004	85.024841	408.493622	558.610046	289.593903	3.766212	0.000000	4.390273	4.014566	0.438955	0.674053	4.122229	4.999991	3.246544	3.034467	2.521285	2.163957	1.929546	2.611185	2.747109	2.461789	0.575905	0.000000	991.000000		1
36416.093750	14421.807617	3.370527	11.887813	21065.615234	99998.000000	3131.863525	1894.057007	1025.417114	735.039978	409.366333	991.209229	1342.517944	957.343628	4.017533	0.000000	4.561293	4.159019	0.527698	1.075102	4.323574	4.999991	3.495803	3.277393	3.010900	2.866311	2.612112	2.996165	3.127920	2.981068	0.603959	0.000000	1086.000000		1
10058.030273	1353.156860	0.915870	1.606628	2990.970703	56545.289062	112.858673	99.900803	54.258385	46.058723	19.242529	5.088169	0.000000	37.069622	0.010879	0.000000	4.002513	3.131348	0.000000	0.205915	3.475812	4.752397	2.052535	1.999569	1.734467	1.663312	1.284262	0.706562	0.000000	1.569018	0.000000	0.000000	1199.000000		1
31903.291016	7767.500000	2.858626	5.297863	12937.924805	99998.000000	1757.984009	1106.504028	349.473938	208.500824	135.477890	533.240112	717.789551	465.860413	2.760808	0.000000	4.503836	3.890281	0.456157	0.724101	4.111865	4.999991	3.245015	3.043953	2.543415	2.319108	2.131868	2.726923	2.855997	2.668256	0.441036	0.000000	1233.000000		1
29309.818359	6902.822754	3.728240	5.267026	12343.632812	99998.000000	1611.811646	1025.028564	328.581604	116.321709	98.328094	434.600555	606.139709	438.159180	1.815360	0.000000	4.467013	3.839027	0.571504	0.721565	4.091443	4.999991	3.207314	3.010736	2.516643	2.065661	1.992678	2.638090	2.782573	2.641632	0.258963	0.000000	1320.000000		1
9689.649414	1814.977661	2.827788	3.145414	3073.291016	66156.460938	143.227325	77.074966	58.143894	36.949356	21.734190	23.504257	57.157097	84.590034	0.318706	0.000000	3.986308	3.258871	0.451447	0.497678	3.487604	4.820572	2.156026	1.886913	1.764504	1.567607	1.337143	1.371147	1.757070	1.927319	0.000000	0.000000	1362.000000		1
15898.924805	5571.341309	1.921169	4.742790	12641.941406	99998.000000	1679.539795	1043.820923	287.913269	115.384254	86.409447	379.265930	474.516479	328.738892	2.067388	0.000000	4.201368	3.745960	0.283566	0.676034	4.101814	4.999991	3.225190	3.018626	2.459262	2.062147	1.936561	2.578944	2.676251	2.516851	0.315422	0.000000	1391.000000		1
20828.400391	3557.536621	2.759946	4.409747	6820.437500	99998.000000	715.643250	454.151459	157.141159	124.527534	44.492184	202.613968	270.684418	152.191757	1.221619	99998.000000	4.318656	3.551149	0.440901	0.644414	3.833812	4.999991	2.854697	2.657201	2.196290	2.095265	1.648284	2.306669	2.432463	2.182391	0.086936	4.999991	1462.000000		1
15913.297852	4857.083008	3.157748	4.807549	9264.997070	99998.000000	1150.539795	720.231873	245.126389	96.675209	83.100594	319.851562	460.870911	273.373444	2.056079	0.000000	4.201760	3.686376	0.499378	0.681924	3.966845	4.999991	3.060902	2.857472	2.389390	1.985315	1.919604	2.504948	2.663579	2.436756	0.313040	0.000000	1500.000000		1
5757.559082	487.865967	3.327354	4.634860	1965.541138	39311.292969	0.000000	0.000000	8.353848	0.000000	3.601807	0.000000	0.000000	0.000000	0.726901	0.000000	3.760238	2.688301	0.522099	0.666037	3.293482	4.594517	0.000000	0.000000	0.921887	0.000000	0.556520	0.000000	0.000000	0.000000	0.000000	0.000000	1569.000000		1
7749.487793	1851.304077	3.450704	3.978023	2838.649414	53513.562500	101.741791	70.777969	36.511467	27.439108	14.980803	27.799906	38.423386	82.946404	0.934897	14586.820312	3.889273	3.267478	0.537908	0.599667	3.453112	4.728464	2.007499	1.849898	1.562429	1.438370	1.175535	1.444043	1.584596	1.918798	0.000000	4.163960	1604.000000		1
15735.433594	3370.853271	2.710606	5.007992	7002.862305	99998.000000	763.771179	478.599335	158.029282	105.673561	45.007168	196.810379	291.342377	139.591599	0.368798	99998.000000	4.196879	3.527740	0.433066	0.699664	3.845276	4.999991	2.882963	2.679972	2.198738	2.023966	1.653282	2.294048	2.464404	2.144859	0.000000	4.999991	1685.000000		1
12849.039062	3869.573975	2.735276	2.655099	4995.333008	81024.070312	440.860535	278.806976	75.240143	49.725288	28.410484	114.671906	161.341217	120.284317	0.904403	99998.000000	4.108871	3.587663	0.437001	0.424081	3.698565	4.908614	2.644301	2.445304	1.876450	1.696577	1.453479	2.059457	2.207745	2.080209	0.000000	4.999991	1714.000000		1
22734.375000	4507.704590	2.741444	6.071882	8439.000000	99998.000000	989.642700	614.237610	228.449539	99.395065	63.595943	251.111923	339.507294	274.933807	3.296746	0.000000	4.356683	3.653955	0.437979	0.783323	3.926291	4.999991	2.995478	2.788337	2.358790	1.997365	1.803429	2.399867	2.530849	2.439228	0.518086	0.000000	1804.000000		1
5666.382324	3247.913818	3.142330	2.392981	2682.966797	50540.941406	19.418303	21.342556	0.000000	21.163698	0.000000	0.000000	0.000000	0.000000	1.064906	99998.000000	3.753306	3.511605	0.497252	0.378939	3.428615	4.703643	1.288211	1.329246	0.000000	1.325592	0.000000	0.000000	0.000000	0.000000	0.027311	4.999991	1832.000000		1
13339.988281	3658.544678	3.062153	4.082870	6282.988281	99998.000000	619.319580	392.707977	144.531754	39.222073	43.776756	158.858795	221.128738	131.922348	2.288398	0.000000	4.125155	3.563308	0.486027	0.610966	3.798166	4.999991	2.791915	2.594070	2.159963	1.593531	1.641244	2.201011	2.344645	2.120318	0.359532	0.000000	1865.000000		1
21983.251953	5943.604004	2.553336	4.052033	11337.886719	99998.000000	1459.422485	901.099304	247.285004	159.342941	80.118614	362.734009	495.094269	284.653748	2.161308	99998.000000	4.342092	3.774050	0.407108	0.607673	4.054532	4.999991	3.164181	2.954773	2.393198	2.202333	1.903733	2.559588	2.694688	2.454317	0.334717	4.999991	1900.000000		1
15169.231445	3202.465820	4.141461	4.446751	4869.118652	76425.656250	372.922699	233.907745	60.509121	37.772717	8.091730	23.880472	25.150972	44.649452	1.578312	0.000000	4.180964	3.505485	0.617154	0.648043	3.687450	4.883239	2.571619	2.369045	1.781821	1.577178	0.908041	1.378043	1.400555	1.649816	0.198193	0.000000	1927.000000		1
12012.463867	2604.319092	3.728240	3.188586	4356.848145	78580.234375	304.522278	184.398331	65.353676	37.300903	18.573359	55.855759	76.411964	121.203270	0.674288	0.000000	4.079632	3.415694	0.571504	0.503598	3.639172	4.895313	2.483619	2.265757	1.815270	1.571719	1.268891	1.747068	1.883161	2.083514	0.000000	0.000000	1974.000000		1
10279.785156	4548.980469	2.408400	3.805334	5489.163086	88722.195312	486.573883	323.952911	96.305161	60.761990	19.180855	76.917694	112.966599	143.406189	0.178601	0.000000	4.011984	3.657914	0.381729	0.580393	3.739506	4.948032	2.687149	2.510482	1.983650	1.783632	1.282868	1.886026	2.052950	2.156568	0.000000	0.000000	2021.000000		1
7665.465332	2523.367920	3.373610	5.378040	4795.158203	83179.484375	459.156372	258.327881	91.173820	57.422298	33.066929	112.174080	164.224503	96.699883	0.563831	0.000000	3.884538	3.401981	0.528095	0.730624	3.680803	4.920016	2.661961	2.412171	1.959870	1.759081	1.519394	2.049892	2.215438	1.985426	0.000000	0.000000	2072.000000		1
21440.980469	3032.172363	3.694319	7.166609	8718.611328	99998.000000	1036.068359	652.364929	222.044601	92.879128	57.468555	238.653625	307.424072	223.419952	0.111069	0.000000	4.331244	3.481754	0.567534	0.855314	3.940447	4.999991	3.015388	2.814491	2.346440	1.967918	1.759430	2.377768	2.487738	2.349122	0.000000	0.000000	2090.000000		1
18806.833984	6018.536133	4.292564	5.196100	9388.309570	99998.000000	1127.914429	720.978149	262.694458	120.611191	79.335350	302.107727	399.664886	238.070801	1.943233	99998.000000	4.274316	3.779491	0.632717	0.715677	3.972587	4.999991	3.052276	2.857922	2.419451	2.081388	1.899467	2.480162	2.601696	2.376706	0.288525	4.999991	2121.000000		1
21200.087891	7411.328125	3.728240	5.032661	11098.668945	99998.000000	1499.063965	902.798462	280.540039	126.988365	100.147499	480.310822	656.913452	439.506775	4.508374	0.000000	4.326338	3.869896	0.571504	0.701798	4.045271	4.999991	3.175820	2.955591	2.447995	2.103764	2.000640	2.681522	2.817508	2.642966	0.654020	0.000000	2237.000000		1
14704.290039	1443.276123	4.437500	4.422081	4218.218262	69133.335938	279.257202	195.015640	63.639118	42.102283	24.084000	42.191715	94.485756	89.894066	0.403143	99998.000000	4.167444	3.159349	0.647138	0.645627	3.625129	4.839687	2.446004	2.290069	1.803724	1.624306	1.381729	1.625227	1.975366	1.953731	0.000000	4.999991	2314.000000		1
3229.016846	111.165695	1.979760	3.959521	1331.034180	36589.234375	0.000000	0.000000	0.000000	1.122481	0.000000	0.000000	0.000000	0.000000	0.848309	0.000000	3.509070	2.045971	0.296613	0.597643	3.124189	4.563354	0.000000	0.000000	0.000000	0.050179	0.000000	0.000000	0.000000	0.000000	0.000000	0.000000	2336.000000		0
18301.068359	3347.694336	1.877997	4.255559	7446.895996	99998.000000	913.360229	551.708618	167.107803	68.878387	47.452572	190.482544	252.891251	117.863579	2.399599	99998.000000	4.262476	3.524746	0.273695	0.628957	3.871975	4.999991	2.960642	2.741710	2.222997	1.838083	1.676260	2.279855	2.402934	2.071380	0.380139	4.999991	2380.000000		1
33777.878906	10420.446289	4.542347	9.747698	14285.545898	99998.000000	1982.390747	1234.747559	410.223602	169.944839	149.894379	655.790955	872.698059	481.069427	1.652882	99998.000000	4.528632	4.017886	0.657280	0.988902	4.154897	4.999991	3.297189	3.091578	2.613021	2.230308	2.175785	2.816765	2.940864	2.682208	0.218242	4.999991	2432.000000		1
15914.349609	5417.370605	1.828657	3.703570	6133.430176	98719.398438	610.860901	376.663269	114.548561	16.482584	0.524236	139.261642	189.754776	124.731064	0.666973	99998.000000	4.201789	3.733788	0.262132	0.568621	3.787704	4.994402	2.785942	2.575953	2.058990	1.217025	0.000000	2.143831	2.278193	2.095975	0.000000	4.999991	2525.000000		1
25690.896484	6793.476562	3.450704	5.297863	10354.985352	99998.000000	1330.398926	792.098389	237.965958	99.678772	81.592644	377.970764	556.892395	323.410187	2.826491	0.000000	4.409779	3.832092	0.537908	0.724101	4.015150	4.999991	3.123982	2.898779	2.376515	1.998603	1.911651	2.577458	2.745771	2.509754	0.451248	0.000000	2601.000000		1
30304.380859	7866.632812	2.766114	9.858713	13056.704102	99998.000000	1703.090332	1051.234253	331.319977	180.312378	135.382294	468.136200	627.701172	549.694946	1.857375	99998.000000	4.481505	3.895789	0.441870	0.993820	4.115834	4.999991	3.231238	3.021699	2.520248	2.256026	2.131562	2.670372	2.797753	2.740122	0.268900	4.999991	2727.000000		1
17932.175781	2800.161133	3.123827	4.613273	4915.581543	91786.117188	433.182037	286.833954	112.562630	70.710129	37.711040	150.881165	208.164703	155.244659	1.521585	0.000000	4.253633	3.447183	0.494687	0.664009	3.691575	4.962777	2.636670	2.457631	2.051394	1.849482	1.576468	2.178635	2.318407	2.191017	0.182296	0.000000	2778.000000		1
35105.976562	5980.565918	2.855542	3.626477	14190.416016	99998.000000	1918.310669	1229.542114	418.503448	205.608276	114.190849	511.179047	671.052368	382.741333	2.561576	99998.000000	4.545381	3.776742	0.455689	0.559485	4.151995	4.999991	3.282919	3.089743	2.621699	2.313040	2.057631	2.708573	2.826756	2.582905	0.408507	4.999991	2798.000000		1
32295.927734	9287.098633	3.336605	5.489055	16625.273438	99998.000000	2382.441162	1467.859619	496.278412	226.130569	128.604248	646.006287	833.275574	566.137451	2.518964	0.000000	4.509148	3.967880	0.523305	0.739498	4.220769	4.999991	3.377022	3.166685	2.695725	2.354359	2.109255	2.810237	2.920789	2.752922	0.401222	0.000000	2871.000000		1
19017.623047	7510.473633	1.680638	6.124305	13702.948242	99998.000000	1898.192261	1172.058228	383.373474	154.649506	106.737450	514.225769	660.888367	375.938599	1.013853	0.000000	4.279156	3.875667	0.225474	0.787057	4.136814	4.999991	3.278340	3.068949	2.583622	2.189348	2.028317	2.711154	2.820128	2.575117	0.005975	0.000000	3059.000000		1
27621.203125	5845.470215	3.937934	6.377172	12724.671875	99998.000000	1717.189209	1058.339111	411.457092	169.960266	110.749397	553.771667	723.809021	448.326263	5.155359	0.000000	4.441243	3.766819	0.595268	0.804628	4.104647	4.999991	3.234818	3.024625	2.614325	2.230347	2.044341	2.743331	2.859624	2.651594	0.712259	0.000000	3115.000000		1
8786.540039	2684.885010	2.809286	4.298732	2813.122070	49397.832031	92.906883	84.833656	48.969772	30.325487	16.951311	18.147802	25.101633	10.608061	0.698916	99998.000000	3.943818	3.428926	0.448596	0.633340	3.449188	4.693708	1.968048	1.928568	1.689928	1.481808	1.229203	1.258824	1.399702	1.025636	0.000000	4.999991	3184.000000		1
26227.962891	5423.485352	1.785485	9.016852	13756.947266	99998.000000	1902.383057	1197.101196	432.275421	157.508118	134.956741	506.374573	641.704468	357.941895	3.186727	0.000000	4.418765	3.734278	0.251756	0.955055	4.138522	4.999991	3.279298	3.078131	2.635761	2.197303	2.130195	2.704472	2.807335	2.553813	0.503345	0.000000	3205.000000		1
5750.383301	1486.593384	2.584173	2.824705	1782.290039	37726.675781	0.000000	0.000000	15.378605	24.666826	0.000000	0.000000	0.000000	0.000000	0.465746	0.000000	3.759697	3.172192	0.412322	0.450973	3.250978	4.576649	0.000000	0.000000	1.186917	1.392113	0.000000	0.000000	0.000000	0.000000	0.000000	0.000000	3245.000000		1
14515.466797	3182.726807	2.106194	4.896977	6545.358887	99998.000000	708.698669	442.470245	130.926300	80.288223	41.747654	190.467117	257.066620	149.681595	1.015637	0.000000	4.161831	3.502799	0.323498	0.689928	3.815933	4.999991	2.850462	2.645884	2.117027	1.904652	1.620632	2.279820	2.410046	2.175169	0.006739	0.000000	3271.000000		1
25180.595703	8294.510742	4.684199	5.356454	11494.741211	99998.000000	1495.551636	912.928528	263.104584	116.728760	87.393158	397.682037	628.678711	268.528900	2.650627	99998.000000	4.401066	3.918791	0.670635	0.728877	4.060499	4.999991	3.174801	2.960437	2.420128	2.067178	1.941477	2.599536	2.798429	2.428991	0.423349	4.999991	3390.000000		1
20464.597656	3595.213867	4.178466	5.797429	8603.619141	99998.000000	1059.350586	620.824463	194.065842	80.118614	63.262901	298.996216	441.782593	212.204391	2.639424	99998.000000	4.311003	3.555725	0.621017	0.763235	3.934681	4.999991	3.025040	2.792969	2.287949	1.903733	1.801149	2.475666	2.645209	2.326754	0.421509	4.999991	3445.000000		1
17317.443359	4185.574219	2.901798	2.377563	6571.225098	98557.562500	637.057251	400.096588	138.811417	88.102417	35.774452	126.581306	122.452179	81.873260	1.163743	99998.000000	4.238484	3.621755	0.462667	0.376132	3.817646	4.993690	2.804178	2.602165	2.142425	1.944988	1.553573	2.102370	2.087966	1.913142	0.065857	4.999991	3480.000000		1
21755.980469	6946.812500	4.159964	6.093468	10482.041016	99998.000000	1340.627686	808.451477	274.440399	143.289001	73.858627	344.842163	464.189026	257.325653	1.117908	31354.349609	4.337579	3.841786	0.619090	0.784864	4.020446	4.999991	3.127308	2.907654	2.438448	2.156213	1.868401	2.537620	2.666695	2.410483	0.048406	4.496298	3582.000000		1
13711.363281	2371.160645	2.494745	3.777580	3750.347412	72294.359375	288.027374	178.415878	87.528839	83.569321	30.442669	83.538483	69.026405	17.537222	0.305562	0.000000	4.137081	3.374961	0.397026	0.577214	3.574071	4.859105	2.459434	2.251434	1.942151	1.922047	1.483483	1.921887	1.839015	1.243961	0.000000	0.000000	3627.000000		1
14443.535156	1996.468018	2.180203	3.065236	4594.333008	81205.414062	403.584320	255.188629	89.813889	46.983845	39.348507	141.833481	174.545776	95.876518	0.556403	0.000000	4.159674	3.300262	0.338497	0.486464	3.662222	4.909585	2.605934	2.406861	1.953344	1.671949	1.594928	2.151779	2.241909	1.981712	0.000000	0.000000	3650.000000		1
6315.808594	587.708191	2.525582	2.140115	2011.541260	34595.359375	0.000000	0.000000	0.000000	0.000000	0.000000	0.000000	0.000000	0.000000	0.531057	0.000000	3.800429	2.769162	0.402361	0.330437	3.303529	4.539018	0.000000	0.000000	0.000000	0.000000	0.000000	0.000000	0.000000	0.000000	0.000000	0.000000	3666.000000		1
7759.889160	1043.996704	2.568754	3.040566	3107.020996	54772.046875	161.806854	97.079178	28.586258	32.200401	2.756862	0.000000	0.000000	67.885422	0.358553	0.000000	3.889856	3.018699	0.409723	0.482955	3.492344	4.738559	2.208997	1.987126	1.456157	1.507861	0.440415	0.000000	0.000000	1.831776	0.000000	0.000000	3685.000000		1
25884.851562	8447.116211	2.837040	6.148975	11743.592773	99998.000000	1554.352295	974.239441	293.608948	133.602982	78.737099	343.133789	489.454102	285.378448	1.555470	0.000000	4.413046	3.926708	0.452865	0.788803	4.069801	4.999991	3.191550	2.988666	2.467769	2.125816	1.896179	2.535464	2.689712	2.455421	0.191862	0.000000	3712.000000		1
7386.174316	2262.625488	4.243225	5.140593	3367.516846	54480.726562	185.341949	109.377129	11.708956	13.408096	0.000000	0.000000	0.000000	0.000000	0.066081	0.000000	3.868420	3.354613	0.627696	0.711013	3.527310	4.736243	2.267974	2.038927	1.068518	1.127367	0.000000	0.000000	0.000000	0.000000	0.000000	0.000000	3752.000000		1
11107.293945	4059.510742	2.846291	3.059069	6588.864258	99998.000000	698.143005	439.966248	171.073486	78.548996	26.273455	178.597809	228.628387	102.216690	0.739290	0.000000	4.045608	3.608474	0.454279	0.485589	3.818810	4.999991	2.843944	2.643419	2.233183	1.895141	1.419517	2.251876	2.359130	2.009522	0.000000	0.000000	3778.000000		1
17242.425781	3102.167236	3.111492	4.607106	5403.561523	85539.984375	525.000366	330.200592	118.575920	58.615707	37.048038	131.317932	188.274582	157.335434	1.212942	99998.000000	4.236598	3.491665	0.492969	0.663428	3.732680	4.932169	2.720160	2.518778	2.073997	1.768014	1.568765	2.118324	2.274792	2.196826	0.083840	4.999991	3848.000000		1
8356.000977	261.294434	2.923384	4.631775	2686.429932	50634.847656	72.733063	41.803162	16.195795	6.028709	2.414567	0.000000	4.116791	0.000000	1.303564	3305.645996	3.921999	2.417130	0.465886	0.665747	3.429176	4.704450	1.861732	1.621209	1.209402	0.780224	0.382839	0.000000	0.614559	0.000000	0.115132	3.519256	3888.000000		0
17106.103516	5131.597168	4.064368	4.736623	8955.652344	99998.000000	1092.516235	699.712646	228.202835	113.426079	69.726418	310.008270	418.222809	246.791611	1.313552	0.000000	4.233151	3.710253	0.608993	0.675469	3.952097	4.999991	3.038428	2.844920	2.358321	2.054713	1.843397	2.491373	2.621408	2.392330	0.118447	0.000000	3926.000000		1
10485.143555	1815.421631	3.487709	5.461301	5145.699219	89108.898438	440.256134	300.923553	87.858803	30.818886	37.054203	129.035965	196.008606	124.851334	0.115946	0.000000	4.020575	3.258977	0.542540	0.737296	3.711444	4.949921	2.643705	2.478456	1.943785	1.488817	1.568838	2.110711	2.292275	2.096393	0.000000	0.000000	3993.000000		1
12657.880859	3885.103760	3.413699	6.549861	7325.156250	99998.000000	801.883118	505.363098	157.171997	108.609276	52.096684	251.932205	293.467072	217.554688	0.119473	0.000000	4.102361	3.589403	0.533225	0.816232	3.864817	4.999991	2.904111	2.703604	2.196375	2.035867	1.716810	2.401284	2.467559	2.337569	0.000000	0.000000	4064.000000		1
23266.765625	5760.575195	4.156880	7.653840	11774.047852	99998.000000	1604.352051	997.561707	338.998474	175.797775	105.047562	462.736572	594.729858	367.294861	0.065647	0.000000	4.366736	3.760466	0.618767	0.883879	4.070926	4.999991	3.205300	2.998940	2.530198	2.245013	2.021386	2.665334	2.774320	2.565015	0.000000	0.000000	4142.000000		1
20814.005859	3429.243896	3.376694	4.237057	7522.867188	99998.000000	865.778137	544.822632	205.050125	103.582787	97.813110	373.520935	517.161499	347.673035	1.732287	0.000000	4.318356	3.535198	0.528492	0.627064	3.876383	4.999991	2.937407	2.736255	2.311860	2.015288	1.990397	2.572315	2.713626	2.541171	0.238620	0.000000	4183.000000		1
20598.273438	3690.809814	2.907966	7.197446	7603.950684	99998.000000	833.401978	539.919495	173.392456	75.539261	55.485710	260.810303	356.474030	244.688507	0.226425	99998.000000	4.313831	3.567122	0.463589	0.857178	3.881039	4.999991	2.920855	2.732329	2.239030	1.878173	1.744181	2.416325	2.552028	2.388613	0.000000	4.999991	4229.000000		1
17928.320312	5287.304688	2.883296	4.628692	7696.965820	99998.000000	858.960022	533.400452	159.142502	119.149498	58.082218	237.290619	351.216248	189.520416	0.671218	99998.000000	4.253540	3.723234	0.459889	0.665458	3.886320	4.999991	2.933973	2.727053	2.201786	2.076092	1.764043	2.375281	2.545575	2.277656	0.000000	4.999991	4336.000000		1
30680.857422	7576.431641	3.321187	5.748089	13814.539062	99998.000000	1826.816040	1164.253174	491.366028	224.024368	156.219116	692.706421	920.798218	610.191711	2.900085	0.000000	4.486867	3.879465	0.521293	0.759523	4.140337	4.999991	3.261695	3.066047	2.691405	2.350295	2.193734	2.840549	2.964164	2.785466	0.462411	0.000000	4385.000000		1
19800.730469	9215.457031	2.500912	6.571447	15920.926758	99998.000000	2181.190186	1368.082153	405.110748	202.293259	123.636337	614.357849	788.178955	481.272949	2.801966	0.000000	4.296681	3.964517	0.398098	0.817661	4.201968	4.999991	3.338694	3.136112	2.607574	2.305981	2.092146	2.788421	2.896625	2.682391	0.447463	0.000000	4458.000000		1
17498.056641	2298.184082	1.196491	1.492530	5824.118652	96364.218750	550.653992	349.520203	110.330002	44.686459	27.297255	127.194969	159.321365	91.590126	0.679841	0.000000	4.242990	3.361385	0.077909	0.173923	3.765230	4.983916	2.740879	2.543472	2.042694	1.650176	1.436119	2.104470	2.202274	1.961849	0.000000	0.000000	4504.000000		1
19063.908203	3174.949463	6.053379	4.113708	9587.785156	99998.000000	1184.497925	739.714905	258.016418	104.033012	61.980064	240.775238	322.044098	219.303162	0.680159	99998.000000	4.280212	3.501737	0.781998	0.614233	3.981718	4.999991	3.073534	2.869064	2.411647	2.017171	1.792252	2.381612	2.507915	2.341045	0.000000	4.999991	4529.000000		1
17663.119141	4989.069824	3.894762	4.681116	7902.558594	99998.000000	875.380920	563.809204	161.809937	42.426079	60.910007	221.850327	307.498108	203.998566	1.438906	99998.000000	4.247067	3.698020	0.590481	0.670349	3.897768	4.999991	2.942197	2.751132	2.209005	1.627633	1.784689	2.346060	2.487843	2.309627	0.158032	4.999991	4577.000000		1
53009.531250	12922.881836	3.546299	9.201877	23386.871094	99998.000000	3507.333496	2163.279785	680.032227	334.770691	200.544785	959.055115	1314.637939	670.626831	4.247923	99998.000000	4.724354	4.111360	0.549775	0.963876	4.368972	4.999991	3.544977	3.335113	2.832530	2.524747	2.302211	2.981843	3.118806	2.826481	0.628177	4.999991	4671.000000		1
14242.398438	3331.452393	3.407531	6.987752	5849.556152	94841.664062	585.796265	385.007874	116.867531	40.051598	30.815802	119.729240	132.144379	106.965645	0.027360	99998.000000	4.153583	3.522634	0.532440	0.844337	3.767123	4.976999	2.767747	2.585470	2.067694	1.602620	1.488773	2.078200	2.121049	2.029244	0.000000	4.999991	4767.000000		1
19085.099609	8012.204102	2.084607	8.122568	13792.548828	99998.000000	1915.205322	1184.044678	438.939362	179.683289	166.447876	779.754150	999.578491	526.085815	1.807731	0.000000	4.280694	3.903752	0.319024	0.909693	4.139645	4.999991	3.282215	3.073368	2.642405	2.254508	2.221278	2.891958	2.999817	2.721057	0.257134	0.000000	4821.000000		1
8704.176758	2200.546631	3.259512	4.107540	3010.339600	58094.824219	119.753914	79.474113	30.905230	8.788655	2.661267	0.000000	0.000000	29.369528	0.787208	0.000000	3.939728	3.342530	0.513153	0.613582	3.478616	4.764137	2.078290	1.900226	1.490032	0.943922	0.425088	0.000000	0.000000	1.467897	0.000000	0.000000	4875.000000		1
41974.195312	13813.524414	3.055985	5.896109	20739.400391	99998.000000	2859.800781	1888.043701	719.636719	497.854218	234.561508	839.039062	1213.275391	649.885620	3.274096	99998.000000	4.622983	4.140305	0.485151	0.770565	4.316796	4.999991	3.456336	3.276012	2.857113	2.697102	2.370257	2.923782	3.083959	2.812837	0.515091	4.999991	4946.000000		1
10318.593750	2077.076904	2.260381	3.836171	3844.287354	73955.750000	218.362625	145.065231	65.288918	30.695536	17.672907	19.424471	64.875694	114.616402	0.367063	99998.000000	4.013620	3.317453	0.354182	0.583898	3.584816	4.868972	2.339178	2.161563	1.814839	1.487075	1.247308	1.288349	1.812082	2.059247	0.000000	4.999991	4993.000000		1
16721.435547	3613.515869	2.818537	4.884642	8908.550781	99998.000000	1079.848267	657.329773	230.447800	82.832306	64.783180	291.582916	349.976593	285.819397	1.364403	99998.000000	4.223274	3.557930	0.450024	0.688833	3.949807	4.999991	3.033363	2.817783	2.362573	1.918200	1.811462	2.464762	2.544039	2.456092	0.134943	4.999991	5014.000000		1
8710.399414	3197.035400	3.592556	3.743659	4292.746094	75133.765625	331.745544	228.585220	77.352501	55.818756	28.651016	69.973114	106.796043	137.004349	0.980484	0.000000	3.940038	3.504747	0.555404	0.573296	3.632735	4.875835	2.520805	2.359048	1.888474	1.746780	1.457140	1.844931	2.028555	2.136734	0.000000	0.000000	5051.000000		1
20903.267578	6224.881348	2.195622	3.416783	9699.141602	99998.000000	1238.879761	769.164612	298.653931	168.307373	87.448662	378.377838	464.494324	311.901672	3.023455	0.000000	4.320214	3.794131	0.341558	0.533617	3.986733	4.999991	3.093029	2.886019	2.475168	2.226103	1.941753	2.577926	2.666981	2.494018	0.480503	0.000000	5093.000000		1
12669.911133	3761.846680	2.954222	3.743659	6290.216309	98860.867188	639.706177	417.353210	163.721863	81.509384	33.896458	124.740318	171.209183	147.507553	0.228201	0.000000	4.102774	3.575401	0.470443	0.573296	3.798666	4.995024	2.805980	2.620504	2.214107	1.911208	1.530154	2.096007	2.233527	2.168814	0.000000	0.000000	5138.000000		1
26393.062500	6789.775879	3.293433	9.380733	12010.625977	99998.000000	1540.253540	998.887756	325.935760	152.453873	116.309372	439.099731	615.252136	448.677826	3.260240	0.000000	4.421490	3.831856	0.517649	0.972237	4.079566	4.999991	3.187592	2.999517	2.513132	2.183138	2.065615	2.642563	2.789053	2.651935	0.513250	0.000000	5191.000000		1
30428.416016	6515.088867	3.561718	7.996135	13599.124023	99998.000000	1556.976562	1175.058594	711.517212	473.569763	251.670090	485.799866	740.433411	604.033508	0.286770	99998.000000	4.483279	3.813920	0.551660	0.902880	4.133511	4.999991	3.192282	3.070060	2.852185	2.675384	2.400832	2.686457	2.869486	2.781061	0.000000	4.999991	5283.000000		1
6983.292969	2509.136475	3.385945	5.717252	3929.244385	67739.726562	284.638336	187.340210	85.212952	75.761292	26.945709	37.920734	79.486450	23.109539	1.395461	0.000000	3.844060	3.399524	0.529680	0.757187	3.594309	4.830843	2.454293	2.272631	1.930506	1.879447	1.430490	1.578877	1.900293	1.363791	0.144718	0.000000	5374.000000		1
8606.184570	2515.109619	2.951138	7.030924	5242.525391	87289.460938	469.132263	321.578430	90.356628	37.963909	44.775887	143.884171	208.676605	110.780228	0.869040	0.000000	3.934811	3.400557	0.469990	0.847012	3.719541	4.940962	2.671295	2.507287	1.955960	1.579371	1.651044	2.158013	2.319474	2.044462	0.000000	0.000000	5415.000000		1
9861.115234	2723.604248	3.253344	3.620309	2490.504395	48913.484375	31.691584	35.771370	0.000000	0.000000	0.006167	0.000000	0.000000	0.000000	0.863306	99998.000000	3.993926	3.435144	0.512330	0.558746	3.396287	4.689429	1.500944	1.553536	0.000000	0.000000	0.000000	0.000000	0.000000	0.000000	0.000000	4.999991	5463.000000		1
11133.407227	5604.423828	2.556419	5.057332	9977.899414	99998.000000	1251.563110	789.822571	229.954391	70.429512	72.261253	324.837952	420.692902	260.187378	2.565300	0.000000	4.046628	3.748531	0.407632	0.703921	3.999039	4.999991	3.097453	2.897530	2.361642	1.847755	1.858905	2.511667	2.623965	2.415286	0.409138	0.000000	5481.000000		1
29480.351562	7202.223145	3.407531	4.613273	15856.134766	99998.000000	2172.617188	1371.073364	416.181396	156.567581	116.028755	674.759033	844.623718	481.131073	2.687335	99998.000000	4.469532	3.857466	0.532440	0.664009	4.200197	4.999991	3.336983	3.137061	2.619283	2.194702	2.064566	2.829149	2.926663	2.682263	0.429322	4.999991	5576.000000		1
19700.812500	3659.377197	3.734408	4.539263	6509.380859	99998.000000	681.136230	439.679474	158.547348	85.798866	52.540741	223.786926	333.271973	216.348938	2.239317	0.000000	4.294484	3.563407	0.572222	0.656985	3.813540	4.999991	2.833234	2.643136	2.200159	1.933482	1.720496	2.349835	2.522799	2.335155	0.350116	0.000000	5667.000000		1
20247.951172	4675.703613	1.973593	4.249392	9539.058594	99998.000000	1130.640503	723.466675	223.706741	88.028404	55.553555	273.145233	404.321320	209.382782	0.414525	99998.000000	4.306381	3.669847	0.295258	0.628327	3.979506	4.999991	3.053324	2.859419	2.349679	1.944623	1.744712	2.436394	2.606727	2.320941	0.000000	4.999991	5731.000000		1
46690.660156	16799.496094	3.826920	9.331393	27212.730469	99998.000000	3924.307373	2496.622559	842.351013	358.854675	263.249512	1103.201416	1494.142334	822.377625	2.701994	99998.000000	4.669230	4.225296	0.582849	0.969947	4.434772	4.999991	3.593763	3.397353	2.925493	2.554919	2.420367	3.042655	3.174392	2.915071	0.431684	4.999991	5896.000000		1
19202.974609	9586.995117	3.006645	8.736232	16838.783203	99998.000000	2207.571533	1498.037109	599.229004	317.692932	238.249649	773.981445	1042.464111	739.159851	1.541810	0.000000	4.283369	3.981683	0.478082	0.941324	4.226311	4.999991	3.343915	3.175523	2.777593	2.502007	2.377032	2.888731	3.018061	2.868738	0.188031	0.000000	5958.000000		1
37339.652344	6084.589844	2.957305	8.295258	13132.246094	99998.000000	1793.261963	1104.548950	353.547577	183.056900	115.464432	558.369507	750.619019	375.269409	2.189691	0.000000	4.572170	3.784231	0.470896	0.918830	4.118339	4.999991	3.253644	3.043185	2.548448	2.262586	2.062448	2.746922	2.875420	2.574343	0.340383	0.000000	6000.000000		1
26177.849609	5244.711914	3.219423	4.015028	10361.023438	99998.000000	1293.782593	798.663696	257.415100	112.053818	55.186588	318.679718	411.444763	362.749451	2.683923	99998.000000	4.417934	3.719722	0.507778	0.603689	4.015403	4.999991	3.111861	2.902364	2.410634	2.049427	1.741834	2.503354	2.614311	2.559607	0.428770	4.999991	6071.000000		1
9670.900391	733.636841	3.031315	5.316366	3886.855225	67790.078125	278.338257	162.509949	48.402363	37.627781	12.883861	21.983974	40.218121	7.441061	0.118446	99998.000000	3.985467	2.865481	0.481631	0.725615	3.589598	4.831166	2.444573	2.210880	1.684867	1.575509	1.110046	1.342106	1.604422	0.871635	0.000000	4.999991	6116.000000		1
23313.185547	5227.189941	3.709738	7.437978	8362.569336	99998.000000	1001.441101	617.580383	235.320099	140.748001	91.004211	413.097656	561.672180	334.409882	1.653812	99998.000000	4.367601	3.718268	0.569343	0.871455	3.922340	4.999991	3.000625	2.790694	2.371659	2.148442	1.959062	2.616053	2.749483	2.524279	0.218486	4.999991	6195.000000		1
19455.943359	4585.840332	2.507080	6.827398	11501.219727	99998.000000	1521.868286	923.296082	274.542175	103.413177	110.770981	448.702484	575.626099	388.853302	3.659815	0.000000	4.289052	3.661419	0.399168	0.834255	4.060744	4.999991	3.182377	2.965341	2.438609	2.014576	2.044426	2.651958	2.760140	2.589786	0.563459	0.000000	6238.000000		1
36238.304688	7838.071289	2.636597	7.117269	18376.005859	99998.000000	2614.995117	1648.369385	507.953461	182.656021	135.789352	581.352600	846.557190	480.905975	1.074336	99998.000000	4.559168	3.894209	0.421044	0.852313	4.264251	4.999991	3.417471	3.217055	2.705824	2.261634	2.132866	2.764440	2.927656	2.682060	0.031140	4.999991	6295.000000		1
6972.080566	2564.270508	2.846291	3.022064	4347.130859	69301.289062	321.044952	203.437332	65.822403	38.142765	10.426121	19.378214	33.948879	5.199183	0.049448	99998.000000	3.843362	3.408964	0.454279	0.480304	3.638203	4.840741	2.506566	2.308431	1.818374	1.581412	1.018123	1.287314	1.530825	0.715935	0.000000	4.999991	6339.000000		1
18605.218750	4899.956055	2.618094	5.137509	8251.039062	99998.000000	931.054749	606.275391	175.532578	88.922691	44.362667	211.717163	322.235291	147.988617	1.311502	0.000000	4.269635	3.690192	0.417985	0.710753	3.916509	4.999991	2.968975	2.782670	2.244358	1.949013	1.647018	2.325756	2.508173	2.170228	0.117769	0.000000	6374.000000		1
45613.234375	8399.981445	2.124696	5.082002	16115.739258	99998.000000	2322.887939	1408.519287	626.948730	233.932419	177.950226	917.998169	1174.506714	646.015503	3.636434	0.000000	4.659091	3.924278	0.327297	0.706035	4.207250	4.999991	3.366028	3.148763	2.797232	2.369090	2.250299	2.962842	3.069855	2.810243	0.560676	0.000000	6412.000000		1
14534.280273	3517.768799	3.278014	6.330915	4988.638184	89113.101562	412.120087	253.649841	107.714996	81.271935	23.609104	80.325226	120.993576	74.789917	2.135713	0.000000	4.162394	3.546267	0.515611	0.801467	3.697982	4.949942	2.615024	2.404235	2.032276	1.909941	1.373080	1.904852	2.082762	1.873843	0.329543	0.000000	6458.000000		1
15729.010742	858.781128	1.726894	3.863925	4728.574219	83219.984375	368.744232	243.649277	112.920349	52.485233	48.060070	164.659317	202.324097	160.561020	1.371112	99998.000000	4.196702	2.933882	0.237266	0.587029	3.674730	4.920228	2.566725	2.386765	2.052772	1.720037	1.681784	2.216586	2.306048	2.205640	0.137073	4.999991	6508.000000		1
36317.695312	10344.811523	4.030447	10.083826	20052.529297	99998.000000	2934.815674	1779.175415	664.924988	334.079926	204.525894	860.622131	1104.320801	652.488281	7.567468	0.000000	4.560118	4.014722	0.605353	1.003625	4.302169	4.999991	3.467581	3.250219	2.822773	2.523850	2.310748	2.934813	3.043095	2.814573	0.878951	0.000000	6577.000000		1
17070.458984	4062.995361	2.741444	2.220292	6868.192383	99998.000000	687.353027	423.317139	148.142807	70.179726	29.801250	175.264297	239.384476	152.885605	1.419655	99998.000000	4.232245	3.608846	0.437979	0.346410	3.836843	4.999991	2.837180	2.626666	2.170681	1.846212	1.474234	2.243693	2.379096	2.184367	0.152183	4.999991	6655.000000		1
19892.816406	3915.521729	3.456871	3.373610	9610.644531	99998.000000	1134.516724	714.940186	150.982925	83.637161	27.904753	165.636856	192.110764	147.328705	2.356882	0.000000	4.298696	3.592790	0.538683	0.528095	3.982753	4.999991	3.054811	2.854270	2.178928	1.922399	1.445678	2.219157	2.283552	2.168287	0.372338	0.000000	6689.000000		1
7078.864258	906.094971	2.402232	2.121612	1897.294922	42895.824219	0.000000	0.000000	0.000000	0.508817	0.000000	0.000000	0.000000	0.000000	1.360297	39471.285156	3.849964	2.957174	0.380615	0.326666	3.278135	4.632415	0.000000	0.000000	0.000000	0.000000	0.000000	0.000000	0.000000	0.000000	0.133634	4.596281	6733.000000		1
16320.539062	4247.936523	2.800035	4.403579	7657.422852	99998.000000	886.809265	512.538940	185.119919	115.464432	70.090302	214.819412	295.838470	160.277328	1.154752	99998.000000	4.212735	3.628178	0.447163	0.643806	3.884083	4.999991	2.947830	2.709727	2.267453	2.062448	1.845658	2.332073	2.471055	2.204872	0.062489	4.999991	6750.000000		1
12724.249023	2201.638428	3.512378	7.129604	4845.330566	82520.406250	389.402191	242.677902	85.687851	87.072449	29.884512	90.100677	103.989838	94.269890	0.369605	0.000000	4.104632	3.342746	0.545601	0.853065	3.685323	4.916561	2.590398	2.385030	1.932919	1.939881	1.475446	1.954728	2.016991	1.974373	0.000000	0.000000	6782.000000		1
9942.793945	3180.275146	2.581089	2.547168	2290.505615	49376.539062	0.000000	0.000000	8.363099	0.000000	0.000000	0.000000	0.000000	0.000000	0.184960	0.000000	3.997509	3.502465	0.411803	0.406058	3.359931	4.693521	0.000000	0.000000	0.922367	0.000000	0.000000	0.000000	0.000000	0.000000	0.000000	0.000000	6816.000000		1
16457.136719	3020.016357	3.463039	5.603153	7526.040039	99998.000000	811.069519	511.138947	136.406097	78.851196	46.959175	199.120102	230.157928	155.112061	0.281423	0.000000	4.216354	3.480009	0.539457	0.748433	3.876566	4.999991	2.909058	2.708539	2.134834	1.896808	1.671721	2.299115	2.362026	2.190645	0.000000	0.000000	6846.000000		1
16720.005859	1631.519775	2.525582	5.017243	5463.542969	93414.093750	534.794312	302.582611	88.053078	66.655014	36.116749	114.653404	188.268417	127.278236	2.594794	0.000000	4.223237	3.212592	0.402361	0.700465	3.737474	4.970412	2.728187	2.480844	1.944745	1.823833	1.557709	2.059387	2.274777	2.104754	0.414103	0.000000	6887.000000		1
18534.898438	6442.497559	2.803118	3.595639	9069.716797	99998.000000	1097.989868	671.539612	242.613144	98.864662	55.738579	292.887329	354.232147	211.899109	2.475718	99998.000000	4.267990	3.809054	0.447641	0.555776	3.957594	4.999991	3.040598	2.827072	2.384914	1.995041	1.746156	2.466701	2.549288	2.326129	0.393701	4.999991	6927.000000		1
13229.001953	5037.663574	2.463907	5.251607	8232.472656	99998.000000	1014.624084	652.102844	178.594727	81.201012	65.544868	270.705994	347.494171	258.337128	1.329916	99998.000000	4.121527	3.702229	0.391624	0.720292	3.915530	4.999991	3.006305	2.814316	2.251869	1.909561	1.816539	2.432498	2.540947	2.412187	0.123824	4.999991	7007.000000		1
7340.451660	1829.067261	3.503127	4.412830	1895.327515	38125.867188	0.000000	0.000000	0.000000	16.343815	3.216340	0.000000	0.000000	6.408009	0.105218	99998.000000	3.865723	3.262230	0.544456	0.644717	3.277684	4.581220	0.000000	0.000000	0.000000	1.213353	0.507362	0.000000	0.000000	0.806723	0.000000	4.999991	7051.000000		1
28690.257812	4612.156738	2.500912	6.636206	9771.110352	99998.000000	1236.061157	791.389099	277.329865	104.338303	101.640030	465.508881	599.842712	381.612671	1.629532	99998.000000	4.457735	3.663904	0.398098	0.821920	3.989944	4.999991	3.092040	2.898390	2.442997	2.018444	2.007065	2.667928	2.778037	2.581623	0.212063	4.999991	7071.000000		1
18241.322266	4821.240723	1.668303	4.835302	10200.493164	99998.000000	1326.118652	828.215149	242.554550	89.980415	72.622047	302.126221	477.862335	258.670166	3.487185	0.000000	4.261056	3.683159	0.222275	0.684424	4.008621	4.999991	3.122582	2.918143	2.384809	1.954148	1.861068	2.480188	2.679303	2.412746	0.542475	0.000000	7129.000000		1
4809.149414	2364.268555	3.274930	4.357323	2555.525146	47816.667969	61.754951	32.669128	14.579917	23.550512	7.721682	0.000000	0.000000	9.889550	0.893521	0.000000	3.682068	3.373697	0.515202	0.639220	3.407480	4.679579	1.790672	1.514138	1.163755	1.372000	0.887712	0.000000	0.000000	0.995177	0.000000	0.000000	7164.000000		1
19206.486328	4850.014648	3.546299	7.444145	10785.456055	99998.000000	1410.495972	884.046204	283.833496	121.995789	106.133034	461.259460	601.779297	340.481750	0.170957	0.000000	4.283448	3.685743	0.549775	0.871815	4.032838	4.999991	3.149372	2.946475	2.453064	2.086345	2.025851	2.663945	2.779437	2.532094	0.000000	0.000000	7244.000000		1
25530.185547	6153.927734	4.338820	5.893025	9848.370117	99998.000000	1259.608643	776.907898	246.578827	134.154968	90.988792	340.191895	535.546753	272.272552	2.128110	99998.000000	4.407054	3.789152	0.637372	0.770338	3.993364	4.999991	3.100236	2.890370	2.391956	2.127607	1.958988	2.531724	2.728797	2.435004	0.327994	4.999991	7282.000000		1
17936.123047	4606.112793	4.607106	6.296995	7921.785645	99998.000000	978.390137	594.088440	207.634293	116.121269	81.675903	306.394104	391.024231	273.209991	2.652956	0.000000	4.253728	3.663335	0.663428	0.799133	3.898823	4.999991	2.990512	2.773851	2.317299	2.064912	1.912094	2.486280	2.592204	2.436496	0.423730	0.000000	7361.000000		1
17125.607422	2532.785645	4.005776	4.150712	7232.906250	99998.000000	786.951599	512.187439	127.577354	81.250351	61.061111	270.952698	358.564819	219.913742	0.074141	0.000000	4.233646	3.403599	0.602687	0.618123	3.859313	4.999991	2.895948	2.709429	2.105774	1.909825	1.785765	2.432894	2.554568	2.342252	0.000000	0.000000	7399.000000		1
16826.593750	5467.573730	3.376694	3.524713	9020.808594	99998.000000	1110.241577	697.523193	227.438065	106.524673	61.619267	295.144623	447.524506	231.101547	2.909392	0.000000	4.225996	3.737795	0.528492	0.547124	3.955245	4.999991	3.045418	2.843559	2.356863	2.027450	1.789716	2.470035	2.650817	2.363803	0.463802	0.000000	7429.000000		1
5468.872070	6326.678711	2.278883	4.166131	4969.506836	89307.460938	399.914673	277.163361	131.984024	65.961174	44.026539	180.818100	223.682068	218.902283	1.019867	0.000000	3.737898	3.801176	0.357722	0.619733	3.696313	4.950888	2.601967	2.442736	2.120521	1.819288	1.643715	2.257242	2.349631	2.340250	0.008543	0.000000	7481.000000		1
22978.763672	4640.718262	3.697403	5.945448	11374.663086	99998.000000	1491.182007	943.679565	301.799347	116.552986	105.297340	377.153595	522.366821	373.329742	4.807268	0.000000	4.361327	3.666585	0.567897	0.774185	4.055939	4.999991	3.173531	2.974825	2.479718	2.066523	2.022417	2.576518	2.717976	2.572093	0.681898	0.000000	7522.000000		1
21751.312500	6481.315918	3.981107	4.459086	9845.027344	99998.000000	1224.090088	779.988525	243.168213	99.083611	70.663872	309.200317	468.611115	263.249512	2.128721	0.000000	4.337485	3.811663	0.600004	0.649246	3.993217	4.999991	3.087813	2.892088	2.385907	1.996002	1.849197	2.490240	2.670813	2.420367	0.328119	0.000000	7574.000000		1
22083.763672	3594.652588	2.914133	5.044997	8898.332031	99998.000000	1071.738037	663.780945	280.626404	155.537613	67.453705	318.948029	426.120270	291.252960	0.050373	0.000000	4.344073	3.555657	0.464509	0.702861	3.949309	4.999991	3.030089	2.822025	2.448128	2.191835	1.829006	2.503720	2.629532	2.464270	0.000000	0.000000	7661.000000		1
20021.558594	4679.262207	3.438369	5.038829	8485.490234	99998.000000	990.330383	609.544128	195.943848	101.689369	75.631775	368.855255	473.979889	283.488098	0.661367	99998.000000	4.301498	3.670177	0.536352	0.702330	3.928677	4.999991	2.995780	2.785005	2.292132	2.007276	1.878704	2.566856	2.675760	2.452535	0.000000	4.999991	7767.000000		1
29551.628906	8614.263672	1.834825	4.884642	13917.017578	99998.000000	1853.792603	1159.692383	388.162537	118.045517	115.902321	533.011902	722.242432	387.160309	2.378857	0.000000	4.470582	3.935218	0.263595	0.688833	4.143546	4.999991	3.268061	3.064343	2.589014	2.072049	2.064092	2.726737	2.858683	2.587891	0.376368	0.000000	7793.000000		1
14857.092773	4694.396973	3.438369	3.435285	7513.840820	99998.000000	814.125549	491.011383	140.168259	65.279663	32.650627	136.276581	178.526886	109.932205	0.592566	99998.000000	4.171934	3.671580	0.536352	0.535963	3.875862	4.999991	2.910691	2.691092	2.146650	1.814778	1.513892	2.134421	2.251704	2.041125	0.000000	4.999991	7867.000000		1
10229.004883	1970.980835	2.257297	3.564802	4779.184570	79474.742188	405.431458	289.325623	100.178337	43.406708	35.188541	151.978973	173.673080	122.409012	0.434528	31311.494141	4.009833	3.294683	0.353589	0.552035	3.679354	4.900229	2.607918	2.461387	2.000774	1.637557	1.546401	2.181783	2.239733	2.087813	0.000000	4.495704	7917.000000		1
6647.109863	3764.535645	3.419866	4.098289	3900.793945	70284.601562	274.532928	192.295776	94.670776	29.986275	25.860233	125.461914	210.255478	104.060760	1.243421	99998.000000	3.822633	3.575711	0.534009	0.612603	3.591153	4.846860	2.438594	2.283970	1.976216	1.476923	1.412632	2.098512	2.322747	2.017287	0.094618	4.999991	7945.000000		1
36892.101562	8451.991211	4.135293	7.299210	14100.768555	99998.000000	1968.288818	1226.615723	437.110718	187.522156	129.751389	608.378479	798.373779	497.811035	2.253022	0.000000	4.566934	3.926959	0.616506	0.863276	4.149243	4.999991	3.294089	3.088709	2.640591	2.273053	2.113112	2.784174	2.902206	2.697065	0.352765	0.000000	7984.000000		1
40116.824219	8333.970703	3.179335	8.137986	15875.968750	99998.000000	2213.100586	1386.378052	433.740204	185.419037	162.121399	707.286316	975.013428	630.982300	4.933844	99998.000000	4.603326	3.920852	0.502336	0.910517	4.200740	4.999991	3.345001	3.141882	2.637230	2.268154	2.209840	2.849595	2.989011	2.800017	0.693185	4.999991	8095.000000		1
43667.750000	14157.228516	3.216340	9.645935	25905.447266	99998.000000	3515.264893	2429.548340	1374.295898	950.389771	524.432922	1515.848755	2005.253540	1311.375366	5.056041	99998.000000	4.640161	4.150978	0.507362	0.984344	4.413391	4.999991	3.545958	3.385525	3.138080	2.977902	2.719690	3.180656	3.302169	3.117727	0.703811	4.999991	8168.000000		1
28769.996094	6066.398926	4.011944	6.007123	11682.392578	99998.000000	1586.614380	968.232300	294.688232	120.315147	69.504387	325.161743	439.969330	286.639679	2.136276	99998.000000	4.458940	3.782931	0.603355	0.778666	4.067532	4.999991	3.200471	2.985980	2.469363	2.080320	1.842012	2.512100	2.643422	2.457336	0.329657	4.999991	8249.000000		1
1481.011841	981.566406	3.685068	3.055985	290.599213	18936.197266	0.000000	0.000000	0.000000	1.267417	0.000000	0.000000	0.000000	0.000000	1.315749	0.000000	3.170558	2.991920	0.566445	0.485151	2.463295	4.277293	0.000000	0.000000	0.000000	0.102919	0.000000	0.000000	0.000000	0.000000	0.119173	0.000000	8286.000000		1
10870.382812	826.041077	2.032184	2.534833	2289.694580	52898.875000	0.000000	13.038048	23.905144	25.514854	10.521717	0.000000	0.000000	10.509381	0.528673	99998.000000	4.036245	2.917002	0.307963	0.403949	3.359777	4.723446	0.000000	1.115213	1.378491	1.406793	1.022087	0.000000	0.000000	1.021577	0.000000	4.999991	8335.000000		1
28085.101562	6446.269043	4.110624	4.625608	11221.185547	99998.000000	1490.710205	923.656860	290.000946	114.637985	91.852242	415.145233	537.831787	335.134552	3.195902	99998.000000	4.448476	3.809309	0.613908	0.665169	4.050039	4.999991	3.173393	2.965511	2.462399	2.059329	1.963090	2.618200	2.730646	2.525219	0.504593	4.999991	8377.000000		1
5899.926270	299.119568	3.262596	6.722550	1914.212280	40345.429688	0.000000	0.000000	8.039307	21.583088	0.000000	0.000000	0.000000	0.000000	1.094049	0.000000	3.770847	2.475845	0.513563	0.827534	3.281990	4.605794	0.000000	0.000000	0.905219	1.334114	0.000000	0.000000	0.000000	0.000000	0.039037	0.000000	8423.000000		1
10958.238281	1690.838623	2.103110	3.891678	3648.790771	66745.476562	290.808899	157.511215	66.312721	40.538830	24.574314	82.869308	97.637337	62.683159	0.741335	99998.000000	4.039741	3.228102	0.322862	0.590137	3.562149	4.824422	2.463608	2.197311	1.821597	1.607871	1.390481	1.918394	1.989616	1.797151	0.000000	4.999991	8442.000000		1
24667.841797	5838.951172	4.998741	7.111102	11668.738281	99998.000000	1571.470215	975.358826	315.725494	217.591690	94.843468	434.319946	620.442078	408.413452	1.998452	99998.000000	4.392131	3.766335	0.698861	0.851937	4.067024	4.999991	3.196306	2.989164	2.499310	2.337642	1.977007	2.637810	2.792701	2.611100	0.300694	4.999991	8486.000000		1
29667.478516	7377.015625	3.413699	4.523845	11344.665039	99998.000000	1431.434570	894.897888	255.450745	153.021286	77.728722	404.777710	598.578369	313.930786	6.743619	0.000000	4.472281	3.867881	0.533225	0.655508	4.054791	4.999991	3.155771	2.951773	2.407307	2.184752	1.890581	2.607217	2.777121	2.496834	0.828893	0.000000	8648.000000		1
17719.873047	4165.239746	2.605759	3.176251	7170.364746	99998.000000	729.998047	485.645691	138.003479	39.696968	38.278450	142.484146	173.155014	119.470207	1.319651	0.000000	4.248461	3.619640	0.415934	0.501915	3.855541	4.999991	2.863322	2.686320	2.139890	1.598757	1.582954	2.153767	2.238435	2.077260	0.120459	0.000000	8688.000000		1
16603.117188	2753.353027	3.530881	5.004908	5443.304688	90984.703125	512.400208	304.624054	102.700836	41.729153	21.641678	73.948051	90.313454	18.900234	2.206155	99998.000000	4.220190	3.439862	0.547883	0.699396	3.735863	4.958968	2.709609	2.483764	2.011574	1.620440	1.335291	1.868927	1.955752	1.276467	0.343636	4.999991	8723.000000		1
19347.722656	3921.821777	3.533965	6.577615	5996.027832	99998.000000	649.139343	406.180817	131.398102	75.866142	40.128693	178.394287	233.207748	148.981583	0.454311	99998.000000	4.286630	3.593488	0.548262	0.818068	3.777864	4.999991	2.812338	2.608719	2.118589	1.880048	1.603455	2.251381	2.367743	2.173133	0.000000	4.999991	8761.000000		1
7047.761719	1372.427124	3.580221	4.218554	3171.523438	62933.101562	170.302551	109.586823	59.917046	30.889811	19.177771	8.261336	6.179812	40.455570	0.347219	99998.000000	3.848051	3.137489	0.553910	0.625164	3.501268	4.798879	2.231221	2.039758	1.777550	1.489815	1.282798	0.917050	0.790975	1.606978	0.000000	4.999991	8804.000000		1
45375.601562	15646.587891	4.329569	8.215080	23368.906250	99998.000000	3061.199707	2158.333496	1401.750488	836.646057	442.081696	1855.803223	2567.616455	1453.976685	4.618654	99998.000000	4.656822	4.194420	0.636445	0.914612	4.368639	4.999991	3.485892	3.334119	3.146671	2.922542	2.645503	3.268532	3.409530	3.162557	0.664515	4.999991	9008.000000		1
34468.562500	8347.554688	3.305768	5.390375	14986.267578	99998.000000	2091.872803	1286.739380	434.008484	169.081390	129.461517	703.823303	929.574524	475.321320	4.911945	0.000000	4.537423	3.921559	0.519272	0.731619	4.175694	4.999991	3.320535	3.109491	2.637498	2.228096	2.112141	2.847464	2.968284	2.676987	0.691254	0.000000	9156.000000		1
24279.888672	6430.872070	2.692104	3.897846	11277.383789	99998.000000	1438.163208	885.378418	300.797119	145.928680	107.533051	451.721466	585.096252	309.638214	3.687517	99998.000000	4.385247	3.808270	0.430092	0.590825	4.052208	4.999991	3.157808	2.947129	2.478274	2.164141	2.031542	2.654871	2.767227	2.490855	0.566734	4.999991	9220.000000		1
32654.554688	5396.579590	3.037483	5.624740	14813.879883	99998.000000	2049.508301	1248.383789	419.598175	193.251740	119.155663	520.670776	685.252991	313.045746	1.110057	99998.000000	4.513944	3.732119	0.482514	0.750102	4.170669	4.999991	3.311650	3.096348	2.622833	2.286124	2.076115	2.716563	2.835851	2.495608	0.045345	4.999991	9241.000000		1
13700.754883	2005.808594	2.072273	1.375347	4035.429932	72645.906250	284.333038	149.191284	47.594425	13.411180	4.690367	0.000000	38.349377	47.397064	0.684052	11273.848633	4.136744	3.302289	0.316447	0.138412	3.605890	4.861211	2.453827	2.173743	1.677556	1.127467	0.671207	0.000000	1.583758	1.675751	0.000000	4.052072	9264.000000		1
16169.096680	2731.674561	4.785963	4.397411	6440.338867	99998.000000	681.265747	457.546661	181.900497	72.029968	51.834564	252.792572	293.553436	182.967468	0.036636	0.000000	4.208686	3.436429	0.679969	0.643197	3.808909	4.999991	2.833317	2.660435	2.259834	1.857513	1.714619	2.402764	2.467687	2.262374	0.000000	0.000000	9321.000000		1
37549.445312	12458.912109	2.596508	8.634468	25013.650391	99998.000000	2984.093994	2341.877441	1671.374023	1219.285645	585.120911	1404.004639	2136.993896	1458.078003	3.939427	99998.000000	4.574604	4.095480	0.414390	0.936236	4.398177	4.999991	3.474813	3.369564	3.223074	3.086105	2.767246	3.147368	3.329803	3.163781	0.595433	4.999991	9387.000000		1
19544.693359	4222.110352	2.137031	3.712821	7405.348633	99998.000000	805.996826	512.875122	181.841904	87.969818	60.077400	249.829102	350.984985	168.643509	1.479406	0.000000	4.291029	3.625530	0.329811	0.569704	3.869545	4.999991	2.906333	2.710012	2.259694	1.944334	1.778711	2.397643	2.545289	2.226970	0.170088	0.000000	9465.000000		1
25636.695312	8613.499023	3.253344	4.644111	13472.888672	99998.000000	1805.960815	1127.926758	372.922699	171.702576	123.895370	530.692932	720.093079	346.501221	1.329522	0.000000	4.408862	3.935180	0.512330	0.666903	4.129461	4.999991	3.256708	3.052281	2.571619	2.234777	2.093055	2.724843	2.857389	2.539705	0.123695	0.000000	9486.000000		1
28299.812500	4812.242188	2.877128	4.933982	10665.749023	99998.000000	1323.303223	823.299683	282.322449	66.824615	66.963387	357.735291	568.277527	245.996002	2.053146	0.000000	4.451784	3.682348	0.458959	0.693198	4.027991	4.999991	3.121659	2.915558	2.450745	1.824937	1.825837	2.553562	2.754560	2.390928	0.312420	0.000000	9567.000000		1
18546.677734	7261.853027	2.476242	7.178944	11728.778320	99998.000000	1565.645020	999.680237	330.712463	141.148895	101.815804	455.576141	573.519897	314.803467	0.893815	0.000000	4.268266	3.861048	0.393793	0.856061	4.069253	4.999991	3.194693	2.999861	2.519451	2.149678	2.007815	2.658561	2.758548	2.498039	0.000000	0.000000	9666.000000		1
6823.728027	2907.614014	2.362144	4.267894	3069.020020	60028.855469	158.679947	106.796043	65.964256	33.507904	11.863143	22.440367	1.705307	32.459435	1.625942	99998.000000	3.834022	3.463537	0.373306	0.630214	3.487000	4.778360	2.200522	2.028555	1.819309	1.525147	1.074200	1.351030	0.231803	1.511341	0.211105	4.999991	9694.000000		1
34822.484375	6585.496582	4.215471	6.932245	13269.105469	99998.000000	1726.785767	1112.208984	369.305481	156.697098	100.671738	425.198242	637.942261	354.913666	4.779241	0.000000	4.541860	3.818588	0.624846	0.840874	4.122842	4.999991	3.237238	3.046186	2.567386	2.195061	2.002908	2.628592	2.804781	2.550123	0.679359	0.000000	9818.000000		1
14594.185547	3956.066650	3.012813	5.356454	5753.155762	92140.914062	619.649536	385.297729	140.840515	69.926857	53.527538	173.922867	234.650940	148.975418	0.475925	0.000000	4.164180	3.597264	0.478972	0.728877	3.759906	4.964453	2.792146	2.585796	2.148728	1.844644	1.728577	2.240357	2.370422	2.173115	0.000000	0.000000	9887.000000		1
13022.471680	6002.861328	1.677554	3.644979	8784.936523	99998.000000	961.737915	685.330078	353.075745	262.241150	130.361969	265.747345	363.881165	270.730682	0.534188	99998.000000	4.114694	3.778358	0.224676	0.561695	3.943739	4.999991	2.983057	2.835900	2.547868	2.418701	2.115151	2.424469	2.560960	2.432538	0.000000	4.999991	9923.000000		1
16111.829102	3173.275146	2.254213	3.432201	5668.571777	89304.953125	563.377502	362.000092	122.162308	53.101982	35.540089	136.927246	173.984543	186.492188	1.433769	0.000000	4.207145	3.501508	0.352995	0.535573	3.753474	4.950876	2.750799	2.558709	2.086937	1.725111	1.550719	2.136490	2.240511	2.270661	0.156479	0.000000	9944.000000		1
35788.785156	14530.688477	3.617226	8.471030	22011.894531	99998.000000	3272.395752	2020.807983	697.455383	308.669922	220.080261	1086.724976	1439.430664	842.862915	2.224228	99998.000000	4.553747	4.162286	0.558376	0.927936	4.342658	4.999991	3.514866	3.305525	2.843516	2.489494	2.342581	3.036120	3.158191	2.925757	0.347179	4.999991	9994.000000		1
11138.852539	1671.824341	3.022064	4.422081	3789.785400	64178.710938	225.797516	151.467087	58.985756	36.119831	25.582697	66.904793	94.023193	56.978241	0.016454	0.000000	4.046841	3.223191	0.480304	0.645627	3.578615	4.807391	2.353719	2.180318	1.770747	1.557746	1.407946	1.825457	1.973235	1.755709	0.000000	0.000000	10061.000000		1
5450.662598	973.126160	3.672733	5.319449	1715.008911	36437.566406	0.000000	0.000000	0.000000	14.968468	0.000000	0.000000	0.000000	26.137770	0.757827	99998.000000	3.736449	2.988169	0.564989	0.725867	3.234266	4.561549	0.000000	0.000000	0.000000	1.175177	0.000000	0.000000	0.000000	1.417269	0.000000	4.999991	10127.000000		1
42018.968750	9218.448242	4.295648	6.833565	16824.937500	99998.000000	2378.595703	1454.010620	493.860748	248.651108	131.974762	706.028137	1015.234619	544.619080	8.356439	0.000000	4.623446	3.964658	0.633029	0.834647	4.225954	4.999991	3.376321	3.162568	2.693604	2.395590	2.120491	2.848822	3.006567	2.736093	0.922021	0.000000	10305.000000		1
7411.395996	2342.509766	2.917217	3.154665	2394.751221	50087.945312	0.000000	0.000000	0.000000	0.000000	0.000000	0.000000	0.000000	0.000000	1.015845	99998.000000	3.869900	3.369681	0.464969	0.498953	3.379260	4.699733	0.000000	0.000000	0.000000	0.000000	0.000000	0.000000	0.000000	0.000000	0.006827	4.999991	10363.000000		1
29630.197266	12497.131836	2.581089	5.717252	14532.510742	99998.000000	2013.520996	1235.681885	414.830719	180.478897	123.849113	609.516357	827.219116	527.088074	1.555269	99998.000000	4.471735	4.096810	0.411803	0.757187	4.162341	4.999991	3.303956	3.091907	2.617871	2.256426	2.092893	2.784985	2.917621	2.721883	0.191806	4.999991	10391.000000		1
8428.777344	2099.082520	2.235711	2.627345	3304.605469	54485.660156	162.941666	86.468033	11.921734	16.390072	5.393459	0.000000	12.760511	0.000000	0.448969	99998.000000	3.925765	3.322030	0.349416	0.419517	3.519120	4.736282	2.212032	1.936856	1.076339	1.214581	0.731867	0.000000	1.105868	0.000000	0.000000	4.999991	10420.000000		1
6176.352539	1990.658203	1.625130	1.831741	2783.777344	53670.042969	76.550728	34.701313	34.392937	14.188282	0.000000	0.000000	0.000000	0.860363	1.524428	99998.000000	3.790732	3.298997	0.210888	0.262864	3.444634	4.729732	1.883949	1.540346	1.536469	1.151930	0.000000	0.000000	0.000000	0.000000	0.183107	4.999991	10455.000000		1
34972.242188	7714.780273	2.997394	8.763986	14803.845703	99998.000000	2045.844849	1278.656860	465.231323	234.290131	129.581787	609.963501	846.455444	483.425385	1.697457	0.000000	4.543724	3.887324	0.476744	0.942702	4.170374	4.999991	3.310873	3.106754	2.667669	2.369754	2.112544	2.785304	2.927604	2.684330	0.229799	0.000000	10491.000000		1
30181.339844	8673.671875	2.991227	5.933114	14220.451172	99998.000000	1907.125854	1209.208008	403.784760	184.567932	132.696365	603.012756	771.976990	472.672394	5.140257	0.000000	4.479739	3.938203	0.475849	0.773283	4.152914	4.999991	3.280379	3.082501	2.606150	2.266156	2.122859	2.780327	2.887604	2.674560	0.710985	0.000000	10535.000000		1
23248.318359	4850.344727	4.536180	5.310198	9550.163086	99998.000000	1197.138184	718.785583	221.372360	109.700920	65.806984	284.246704	397.913300	236.217468	2.219582	0.000000	4.366392	3.685773	0.656690	0.725111	3.980011	4.999991	3.078144	2.856599	2.345123	2.040210	1.818272	2.453696	2.599788	2.373312	0.346271	0.000000	10580.000000		1
43999.406250	15505.136719	3.839255	9.463994	22724.947266	99998.000000	3391.640869	2096.347168	649.117737	273.213074	211.673996	986.463379	1345.194702	804.195923	4.860407	0.000000	4.643447	4.190475	0.584247	0.976074	4.356503	4.999991	3.530410	3.321463	2.812324	2.436502	2.325668	2.994081	3.128785	2.905362	0.686673	0.000000	10780.000000		1
6576.930176	2873.989014	3.882427	2.257297	3749.049316	64707.398438	194.494492	126.815674	39.132645	6.408009	4.819884	14.308548	49.996655	0.000000	0.522825	0.000000	3.818023	3.458485	0.589103	0.353589	3.573921	4.810954	2.288907	2.103173	1.592539	0.806723	0.683037	1.155596	1.698941	0.000000	0.000000	0.000000	10887.000000		1
33432.519531	8534.530273	2.830872	6.506689	15540.026367	99998.000000	2133.675781	1324.317749	384.144409	198.999832	126.766335	508.058289	669.476624	411.552704	1.400867	0.000000	4.524169	3.931180	0.451920	0.813360	4.191452	4.999991	3.329129	3.121992	2.584495	2.298853	2.103004	2.705914	2.825735	2.614425	0.146397	0.000000	10952.000000		1
26834.867188	4682.056152	3.632644	4.785963	9392.010742	99998.000000	1241.975830	750.612854	252.885086	166.676086	76.017242	343.624084	398.311127	252.351593	2.709766	99998.000000	4.428699	3.670437	0.560223	0.679969	3.972759	4.999991	3.094113	2.875416	2.402923	2.221873	1.880912	2.536084	2.600222	2.402006	0.432932	4.999991	11075.000000		1
19692.042969	4320.959473	3.419866	7.194363	6728.243164	99998.000000	740.128113	468.771454	143.578873	67.197754	80.827873	312.243958	447.203796	317.538757	0.457488	0.000000	4.294291	3.635580	0.534009	0.856992	3.827902	4.999991	2.869307	2.670961	2.157090	1.827355	1.907561	2.494494	2.650506	2.501797	0.000000	0.000000	11113.000000		1
36004.242188	8102.511230	2.618094	7.376303	14827.575195	99998.000000	2003.551270	1270.127197	374.433716	208.343552	92.388809	496.901337	678.249817	424.541412	4.464805	0.000000	4.556354	3.908620	0.417985	0.867839	4.171070	4.999991	3.301800	3.103847	2.573375	2.318780	1.965619	2.696270	2.831390	2.627920	0.649802	0.000000	11200.000000		1
21160.986328	9155.592773	2.923384	5.078918	9738.381836	99998.000000	1255.143311	793.245544	272.454498	155.256989	99.099030	439.617798	610.583374	369.431915	1.184158	0.000000	4.325536	3.961686	0.465886	0.705771	3.988487	4.999991	3.098693	2.899408	2.435294	2.191051	1.996069	2.643075	2.785745	2.567534	0.073410	0.000000	11272.000000		1
21096.566406	6076.442383	3.185502	5.254691	8340.236328	99998.000000	977.366333	615.643799	178.082825	81.416870	71.968292	323.308411	429.916351	291.860443	0.711114	0.000000	4.324212	3.783649	0.503178	0.720547	3.921178	4.999991	2.990057	2.789330	2.250622	1.910714	1.857141	2.509617	2.633384	2.465175	0.000000	0.000000	11390.000000		1
22168.806641	5894.875000	2.747611	4.486840	10287.792969	99998.000000	1315.744995	798.346069	204.865097	101.467339	44.014202	293.386902	412.650513	199.961960	1.584677	99998.000000	4.345742	3.770475	0.438955	0.651941	4.012322	4.999991	3.119172	2.902191	2.311468	2.006326	1.643593	2.467441	2.615582	2.300947	0.199941	4.999991	11434.000000		1
3208.309570	470.717316	2.864793	2.864793	716.451172	28717.921875	0.000000	0.000000	0.000000	0.000000	0.000000	0.000000	0.000000	0.000000	0.267924	16936.251953	3.506276	2.672760	0.457093	0.457093	2.855187	4.458153	0.000000	0.000000	0.000000	0.000000	0.000000	0.000000	0.000000	0.000000	0.000000	4.228817	11450.000000		1
31544.359375	7947.433105	2.066105	6.013290	15972.394531	99998.000000	2248.714600	1395.749512	408.256165	297.543793	135.138687	589.200684	779.208374	496.645386	2.388953	99998.000000	4.498922	3.900227	0.315152	0.779112	4.203370	4.999991	3.351934	3.144808	2.610933	2.473551	2.130780	2.770263	2.891654	2.696046	0.378208	4.999991	11556.000000		1
34752.781250	11171.189453	3.459955	9.097030	20799.681641	99998.000000	2993.835449	1884.889038	588.047363	249.338776	179.513687	932.056946	1151.264526	641.898743	3.108809	99998.000000	4.540989	4.048100	0.539070	0.958900	4.318057	4.999991	3.476228	3.275286	2.769412	2.396790	2.254097	2.969442	3.061175	2.807467	0.492594	4.999991	11586.000000		1
18442.783203	5401.060547	3.204005	4.489923	13396.822266	99998.000000	1740.921631	1122.554932	447.823639	191.962738	128.684418	492.457672	693.551331	363.147247	1.737963	0.000000	4.265826	3.732479	0.505693	0.652239	4.127002	4.999991	3.240779	3.050208	2.651107	2.283217	2.109526	2.692369	2.841079	2.560083	0.240041	0.000000	11636.000000		1
29022.375000	9336.512695	3.083739	6.559113	17062.960938	99998.000000	2445.435547	1496.097412	439.719574	154.655670	134.241318	647.184265	820.222107	507.062256	1.594604	99998.000000	4.462733	3.970185	0.489078	0.816845	4.232054	4.999991	3.388356	3.174960	2.643176	2.189366	2.127886	2.811028	2.913931	2.705061	0.202653	4.999991	11696.000000		1
13994.305664	3548.513672	3.546299	4.921647	4711.524414	73818.132812	397.549438	271.813080	65.840904	71.333046	46.077225	116.170609	152.682068	70.330833	1.769504	0.000000	4.145951	3.550046	0.549775	0.692110	3.673162	4.868163	2.599391	2.434270	1.818496	1.853291	1.663486	2.065096	2.183788	1.847146	0.247852	0.000000	11811.000000		1
8385.958984	645.568359	2.192538	4.810632	3048.241943	62948.851562	100.061157	90.877785	58.146976	34.306595	25.484016	93.172081	109.534401	116.509819	0.119569	0.000000	3.923553	2.809942	0.340947	0.682202	3.484049	4.798988	2.000266	1.958458	1.764527	1.535378	1.406268	1.969286	2.039551	2.066363	0.000000	0.000000	11838.000000		1
11636.682617	2341.708008	2.756862	5.020327	3674.891357	63715.296875	220.462646	149.314636	63.981411	69.680161	20.593208	63.922821	90.961044	162.284836	0.757150	0.000000	4.065829	3.369533	0.440415	0.700732	3.565244	4.804244	2.343335	2.174102	1.806054	1.843109	1.313724	1.805656	1.958855	2.210278	0.000000	0.000000	11867.000000		1
19522.484375	1556.480103	4.499175	5.337952	7218.492676	99998.000000	855.213257	504.462646	169.846161	111.381561	43.946362	166.950531	190.346863	108.017204	1.922630	0.000000	4.290535	3.192144	0.653133	0.727375	3.858447	4.999991	2.932074	2.702829	2.230056	2.046813	1.642923	2.222588	2.279546	2.033493	0.283896	0.000000	11899.000000		1
5160.044922	1225.049194	4.221638	4.434416	1462.197876	33368.875000	0.000000	0.000000	0.000000	2.988143	11.761379	0.000000	0.000000	28.842209	2.907423	50651.953125	3.712653	3.088154	0.625481	0.646836	3.165006	4.523342	0.000000	0.000000	0.000000	0.475401	1.070458	0.000000	0.000000	1.460029	0.463508	4.704596	11954.000000		1
35578.882812	9436.554688	5.220770	5.985537	16015.403320	99998.000000	2268.160889	1411.029419	473.541992	171.011810	144.541000	660.712585	855.651184	490.770844	5.121092	99998.000000	4.551192	3.974813	0.717735	0.777103	4.204538	4.999991	3.355674	3.149536	2.675359	2.233026	2.159991	2.820013	2.932297	2.690879	0.709363	4.999991	12015.000000		1
14314.250000	3992.306885	2.553336	3.441453	6986.968750	99998.000000	783.325134	467.781586	149.897461	67.413612	44.424339	216.749832	318.004395	242.190674	1.282039	0.000000	4.155768	3.601224	0.407108	0.536742	3.844289	4.999991	2.893942	2.670043	2.175794	1.828748	1.647621	2.335959	2.502433	2.384157	0.107901	0.000000	12095.000000		1
20061.201172	4417.276855	2.352893	5.797429	7543.876465	99998.000000	853.079346	521.901184	152.577225	65.507866	35.604847	165.676941	271.695892	128.585739	0.233223	0.000000	4.302357	3.645155	0.371602	0.763235	3.877594	4.999991	2.930990	2.717588	2.183490	1.816293	1.551509	2.219262	2.434083	2.109193	0.000000	0.000000	12118.000000		1
18218.738281	3101.174316	3.265679	5.766592	7198.824707	99998.000000	871.674255	525.274780	210.295563	71.820274	56.907314	226.676392	323.764801	198.355331	0.758980	0.000000	4.260518	3.491526	0.513974	0.760919	3.857262	4.999991	2.940354	2.720387	2.322830	1.856247	1.755168	2.355406	2.510230	2.297444	0.000000	0.000000	12174.000000		1
23761.863281	6709.870117	2.254213	4.859972	10171.551758	99998.000000	1290.766724	821.915039	249.542313	117.308502	89.588776	365.065338	464.953796	297.050385	2.336631	0.000000	4.375881	3.826714	0.352995	0.686634	4.007387	4.999991	3.110848	2.914827	2.397144	2.069330	1.952254	2.562371	2.667410	2.472830	0.368590	0.000000	12226.000000		1
32036.843750	6914.294434	1.566539	5.445883	13643.844727	99998.000000	1895.407715	1167.484985	391.233948	148.885986	126.525803	601.754639	744.852417	497.255951	1.041493	99998.000000	4.505650	3.839748	0.194941	0.736068	4.134937	4.999991	3.277703	3.067251	2.592437	2.172854	2.102179	2.779419	2.872070	2.696580	0.017656	4.999991	12290.000000		1
25815.279297	7892.622559	2.710606	3.638812	13199.194336	99998.000000	1826.264038	1122.209595	373.416107	139.637863	120.864059	529.656799	693.329346	407.035004	1.412912	0.000000	4.411877	3.897221	0.433066	0.560960	4.120547	4.999991	3.261564	3.050074	2.572193	2.145003	2.082297	2.723994	2.840940	2.609632	0.150115	0.000000	12344.000000		1
23534.351562	6434.562988	2.864793	5.492139	11863.182617	99998.000000	1559.162964	972.663635	355.046265	130.867706	94.701614	455.397278	600.400879	385.396423	2.738741	99998.000000	4.371702	3.808519	0.457093	0.739742	4.074201	4.999991	3.192892	2.987963	2.550285	2.116832	1.976357	2.658391	2.778441	2.585908	0.437551	4.999991	12448.000000		1
15456.885742	6727.928711	2.630429	7.006255	7738.432617	99998.000000	896.856079	575.462646	201.531586	127.555771	70.047127	274.064209	348.107849	322.537476	0.811272	0.000000	4.189122	3.827881	0.420027	0.845486	3.888653	4.999991	2.952723	2.760017	2.304343	2.105700	1.845390	2.437852	2.541714	2.508580	0.000000	0.000000	12490.000000		1
27791.927734	28262.958984	3.102241	6.222985	11248.606445	99998.000000	1487.271729	904.617859	287.160828	137.251038	105.611885	483.360626	715.245422	409.979980	2.306875	99998.000000	4.443919	4.451218	0.491676	0.793999	4.051099	4.999991	3.172390	2.956465	2.458125	2.137516	2.023713	2.684271	2.854455	2.612763	0.363024	4.999991	12584.000000		0
20230.269531	6094.167969	4.536180	5.149844	9350.382812	99998.000000	1146.700562	748.195190	271.846985	115.220818	76.674080	296.800598	381.187103	205.657623	2.934749	99998.000000	4.306002	3.784914	0.656690	0.711794	3.970829	4.999991	3.059450	2.874015	2.434325	2.061531	1.884649	2.472465	2.581138	2.313145	0.467571	4.999991	12683.000000		1
23559.117188	6993.697266	1.995179	6.845900	13139.088867	99998.000000	1675.589600	1121.632935	476.012085	228.560547	174.564285	569.329102	809.703430	590.471191	1.033304	99998.000000	4.372159	3.844707	0.299982	0.835431	4.118565	4.999991	3.224168	3.049851	2.677618	2.359001	2.241955	2.755363	2.908326	2.771199	0.014228	4.999991	12737.000000		1
23242.990234	5135.883789	2.914133	6.975417	11907.425781	99998.000000	1560.498291	975.892273	325.396118	94.846550	101.075706	509.692688	675.536133	395.242798	3.160895	99998.000000	4.366292	3.710615	0.464509	0.843570	4.075818	4.999991	3.193263	2.989402	2.512412	1.977022	2.004647	2.707308	2.829648	2.596864	0.499810	4.999991	12811.000000		1
4541.421875	1495.755127	2.260381	2.411484	1733.203003	36286.007812	0.000000	0.000000	8.289090	18.092295	7.077180	0.000000	0.000000	36.082829	0.329249	99998.000000	3.657192	3.174860	0.354182	0.382284	3.238849	4.559739	0.000000	0.000000	0.918507	1.257494	0.849860	0.000000	0.000000	1.557301	0.000000	4.999991	12886.000000		1
22053.992188	8216.535156	2.615010	5.785094	9741.166992	99998.000000	1241.349731	781.992981	290.429596	144.766113	94.060196	373.992737	527.158997	330.663147	3.285951	99998.000000	4.343487	3.914689	0.417473	0.762310	3.988611	4.999991	3.093894	2.893203	2.463041	2.160667	1.973406	2.572863	2.721942	2.519386	0.516661	4.999991	12918.000000		1
8687.749023	1679.327026	3.182418	4.415914	2845.982422	55787.843750	102.010078	72.800903	41.932678	23.229803	9.044606	0.000000	0.000000	59.670345	0.982518	99998.000000	3.938907	3.225135	0.502757	0.645021	3.454232	4.746540	2.008643	1.862137	1.622553	1.366045	0.956390	0.000000	0.000000	1.775759	0.000000	4.999991	12953.000000		1
28922.484375	7818.310547	4.135293	6.836649	12652.651367	99998.000000	1760.173462	1063.014038	359.502258	153.736710	119.019981	561.258972	764.575989	424.054169	2.619316	99998.000000	4.461236	3.893113	0.616506	0.834843	4.102181	4.999991	3.245555	3.026539	2.555702	2.186778	2.075620	2.749163	2.883421	2.627421	0.418188	4.999991	12998.000000		1
30501.216797	10660.953125	2.852458	6.694797	14881.432617	99998.000000	2066.024902	1314.104370	450.444794	203.647018	175.033005	767.875610	1030.076660	568.530396	0.662617	99998.000000	4.484317	4.027796	0.455219	0.825737	4.172645	4.999991	3.315135	3.118630	2.653641	2.308878	2.243120	2.885291	3.012870	2.754754	0.000000	4.999991	13077.000000		1
7457.127930	642.817688	3.191670	4.884642	3049.385986	47888.910156	99.336479	96.564194	12.304117	15.323098	10.373697	7.317712	13.500608	99.688019	1.577176	0.000000	3.872572	2.808088	0.504018	0.688833	3.484212	4.680235	1.997109	1.984816	1.090050	1.185347	1.015934	0.864375	1.130353	1.998643	0.197880	0.000000	13105.000000		1
13380.545898	2706.341553	3.278014	4.021195	4751.184082	75767.250000	394.854248	264.646454	79.548126	57.246525	18.305073	62.834259	107.135254	97.794609	0.136238	99998.000000	4.126474	3.432383	0.515611	0.604355	3.676802	4.879481	2.596437	2.422666	1.900630	1.757749	1.262571	1.798197	2.029932	1.990315	0.000000	4.999991	13134.000000		1
21280.837891	8243.284180	2.100026	7.040175	12720.743164	99998.000000	1721.651367	1075.481689	354.657715	163.475159	123.004173	470.606293	639.197388	295.755219	2.139217	99998.000000	4.327989	3.916100	0.322225	0.847583	4.104513	4.999991	3.235945	3.031603	2.549809	2.213452	2.089920	2.672658	2.805635	2.470932	0.330255	4.999991	13160.000000		1
9041.925781	4470.175293	4.431333	4.237057	5082.778320	85180.539062	436.820831	296.834534	96.465515	66.886292	33.495571	82.881645	117.919083	51.082134	0.455452	99998.000000	3.956261	3.650325	0.646534	0.627064	3.706101	4.930340	2.640303	2.472514	1.984372	1.825337	1.524987	1.918458	2.071584	1.708269	0.000000	4.999991	13197.000000		1
16624.029297	3114.452881	2.297385	5.304030	7214.955566	99998.000000	793.032776	507.025238	193.550858	118.495743	77.266159	252.342346	380.595032	252.317673	0.980595	99998.000000	4.220737	3.493382	0.361234	0.724606	3.858234	4.999991	2.899291	2.705029	2.286795	2.073703	1.887989	2.401990	2.580463	2.401948	0.000000	4.999991	13227.000000		1
21758.349609	4569.237305	3.743659	5.106671	8996.795898	99998.000000	1090.221924	679.063965	193.726639	77.531357	72.409271	301.524902	416.665527	221.757828	1.084413	99998.000000	4.337626	3.659844	0.573296	0.708138	3.954088	4.999991	3.037515	2.831911	2.287189	1.889477	1.859794	2.479323	2.619787	2.345879	0.035195	4.999991	13259.000000		1
25058.906250	7461.041016	3.006645	4.835302	10978.177734	99998.000000	1440.398926	903.976440	305.142120	159.574234	116.041092	450.521912	640.057739	374.267212	2.638229	99998.000000	4.398962	3.872799	0.478082	0.684424	4.040530	4.999991	3.158483	2.956157	2.484502	2.202963	2.064612	2.653716	2.806219	2.573182	0.421313	4.999991	13338.000000		1
24191.812500	6700.853516	4.369658	5.717252	11740.345703	99998.000000	1554.204346	946.621460	278.048401	161.285706	88.441628	416.209137	509.371979	425.586792	4.059942	99998.000000	4.383668	3.826130	0.640447	0.757187	4.069681	4.999991	3.191508	2.976176	2.444120	2.207596	1.946657	2.619312	2.707035	2.628988	0.608520	4.999991	13477.000000		1
3596.117432	1146.305908	2.291218	1.948923	674.222473	24566.958984	0.000000	0.000000	0.000000	0.000000	0.000000	0.000000	0.000000	0.000000	1.539886	99998.000000	3.555834	3.059300	0.360066	0.289795	2.828803	4.390351	0.000000	0.000000	0.000000	0.000000	0.000000	0.000000	0.000000	0.000000	0.187488	4.999991	13539.000000		1
33969.984375	8139.509766	3.404448	6.802728	17020.720703	99998.000000	2444.069580	1518.281860	593.046143	204.084915	170.660263	837.157959	1100.321167	592.605164	1.496401	99998.000000	4.531096	3.910598	0.532047	0.832683	4.230978	4.999991	3.388113	3.181352	2.773088	2.309811	2.232132	2.922807	3.041519	2.772765	0.175048	4.999991	13597.000000		1
32641.275391	7563.988770	3.204005	8.612883	15365.717773	99998.000000	2126.281006	1328.533203	413.109985	176.300430	128.274277	590.980042	766.938171	508.394409	1.195792	0.000000	4.513767	3.878751	0.505693	0.935149	4.186553	4.999991	3.327621	3.123372	2.616066	2.246253	2.108140	2.771573	2.884760	2.706201	0.077656	0.000000	13696.000000		1
15972.055664	3268.328369	2.417651	3.188586	6744.050293	99998.000000	685.653870	442.029266	135.425476	65.029884	47.486492	240.784485	295.002777	186.846817	2.469390	99998.000000	4.203361	3.514326	0.383394	0.503598	3.828921	4.999991	2.836105	2.645451	2.131700	1.813113	1.676570	2.381629	2.469826	2.271486	0.392590	4.999991	13762.000000		1
19426.105469	5741.909180	2.226459	3.823836	8805.449219	99998.000000	1015.617004	677.201355	221.393936	73.821625	63.910484	245.181900	333.339813	170.817535	0.357160	0.000000	4.288386	3.759056	0.347615	0.582499	3.944752	4.999991	3.006730	2.830718	2.345166	1.868184	1.805572	2.389488	2.522887	2.232533	0.000000	0.000000	13792.000000		1
21745.958984	5437.208008	2.297385	3.059069	8695.859375	99998.000000	1059.378418	660.398071	212.401764	92.567673	81.037567	299.859680	399.560028	198.259735	2.750310	5773.421387	4.337379	3.735376	0.361234	0.485589	3.939312	4.999991	3.025051	2.819806	2.327158	1.966459	1.908686	2.476918	2.601582	2.297235	0.439382	3.761433	13825.000000		1
31813.960938	7464.852539	3.333522	5.982453	14099.843750	99998.000000	1929.658813	1199.999878	433.037109	200.390594	95.540398	481.226685	617.185669	275.427216	2.010190	0.000000	4.502618	3.873021	0.522903	0.776879	4.149214	4.999991	3.285480	3.079181	2.636525	2.301877	1.980187	2.682350	2.790416	2.440007	0.303237	0.000000	13869.000000		1
10106.469727	2830.187500	3.358191	4.693450	4226.353516	70458.015625	270.829346	186.837570	31.389378	24.293694	19.415218	25.595032	35.314976	41.818581	0.246178	0.000000	4.004600	3.451815	0.526105	0.671492	3.625966	4.847930	2.432696	2.271464	1.496783	1.385494	1.288142	1.408156	1.547959	1.621369	0.000000	0.000000	13907.000000		1
13738.038086	1978.603882	3.129995	3.805334	4723.855957	76301.078125	365.675903	236.831131	45.500565	62.544388	21.345640	46.780315	58.066799	50.567146	0.148845	99998.000000	4.137925	3.296359	0.495544	0.580393	3.674297	4.882531	2.563096	2.374439	1.658017	1.796188	1.329309	1.670063	1.763928	1.703868	0.000000	4.999991	13949.000000		1
18459.744141	2577.169922	3.055985	3.632644	6719.164551	99998.000000	683.590881	439.260071	132.332474	40.233540	28.256298	128.258865	130.167694	106.422905	2.939779	0.000000	4.266226	3.411143	0.485151	0.560223	3.827315	4.999991	2.834796	2.642722	2.121666	1.604588	1.451115	2.108087	2.114503	2.027035	0.468315	0.000000	14024.000000		1
5098.826172	613.158264	3.685068	4.761292	2174.578613	42966.269531	16.716948	18.477762	31.642242	4.761292	15.039393	0.000000	0.000000	23.013943	1.613443	0.000000	3.707470	2.787573	0.566445	0.677725	3.337375	4.633128	1.223157	1.266649	1.500267	0.677725	1.177230	0.000000	0.000000	1.361991	0.207754	0.000000	14080.000000		1
29083.406250	4802.371094	2.584173	7.928292	9789.032227	99998.000000	1262.852661	787.229187	230.034576	95.272110	88.099335	375.513031	507.934937	316.147980	1.630344	0.000000	4.463645	3.681456	0.412322	0.899180	3.990740	4.999991	3.101353	2.896101	2.361793	1.978966	1.944973	2.574625	2.705808	2.499890	0.212279	0.000000	14111.000000		1
32889.179688	9928.855469	4.425165	7.360884	18857.531250	99998.000000	2768.019531	1699.306519	549.775085	260.489594	167.931168	828.764038	1067.806274	611.008911	3.364623	0.000000	4.517053	3.996899	0.645930	0.866930	4.275485	4.999991	3.442169	3.230272	2.740185	2.415790	2.225131	2.918431	3.028492	2.786047	0.526936	0.000000	14179.000000		1
12040.665039	4879.449219	3.648063	4.255559	5262.733398	89053.109375	442.769379	269.910400	84.500610	41.544128	10.959607	86.776405	82.835388	123.990967	1.421128	99998.000000	4.080650	3.688371	0.562062	0.628957	3.721211	4.949649	2.646178	2.431220	1.926860	1.618510	1.039795	1.938402	1.918216	2.093390	0.152633	4.999991	14299.000000		1
33311.218750	9782.905273	2.581089	6.155142	15526.273438	99998.000000	2200.666992	1346.434326	412.980469	219.839737	133.618393	675.227783	826.818176	462.653320	2.597857	0.000000	4.522591	3.990468	0.411803	0.789238	4.191067	4.999991	3.342554	3.129185	2.615930	2.342106	2.125866	2.829450	2.917410	2.665256	0.414615	0.000000	14337.000000		1
22588.636719	6048.438965	5.473636	4.607106	13028.734375	99998.000000	1727.612183	1074.929688	340.096283	186.211563	96.564194	441.489624	572.267883	315.299957	1.696642	0.000000	4.353890	3.781643	0.738276	0.663428	4.114902	4.999991	3.237446	3.031380	2.531602	2.270007	1.984816	2.644921	2.757599	2.498724	0.229590	0.000000	14394.000000		1
29094.716797	7967.699219	3.456871	7.474983	16660.197266	99998.000000	2349.213867	1450.112671	436.355194	159.888763	141.056381	585.765442	772.569092	460.186340	3.194473	0.000000	4.463814	3.901333	0.538683	0.873610	4.221680	4.999991	3.370923	3.161402	2.639840	2.203818	2.149393	2.767724	2.887937	2.662934	0.504399	0.000000	14509.000000		1
6233.352539	624.401611	2.975808	3.256428	1659.958008	38442.511719	0.000000	0.000000	0.000000	0.000000	0.000000	0.000000	0.000000	0.000000	0.678443	99998.000000	3.794722	2.795464	0.473605	0.512742	3.220097	4.584812	0.000000	0.000000	0.000000	0.000000	0.000000	0.000000	0.000000	0.000000	0.000000	4.999991	14553.000000		1
24996.962891	5713.902832	3.426034	8.190410	10661.088867	99998.000000	1342.206543	842.255371	302.490112	116.182938	113.287308	432.611542	538.158691	331.834961	1.474481	99998.000000	4.397887	3.756933	0.534792	0.913306	4.027802	4.999991	3.127819	2.925444	2.480711	2.065142	2.054181	2.636098	2.730910	2.520922	0.168639	4.999991	14606.000000		1
16537.171875	7803.240723	3.062153	3.725156	8690.894531	99998.000000	1063.831299	675.665649	196.464996	88.099335	65.295082	293.260468	403.476379	229.060120	1.374820	99998.000000	4.218461	3.892275	0.486027	0.571145	3.939065	4.999991	3.026873	2.829732	2.293285	1.944973	1.814880	2.467253	2.605818	2.359950	0.138246	4.999991	14654.000000		1
15206.606445	5574.829102	2.738360	4.440584	5863.263672	99998.000000	629.033386	375.889252	154.307205	45.534485	47.915134	134.941330	184.916397	150.310684	0.544512	99998.000000	4.182032	3.746232	0.437491	0.647440	3.768139	4.999991	2.798674	2.575060	2.188386	1.658340	1.680473	2.130145	2.266975	2.176990	0.000000	4.999991	14700.000000		1
10096.771484	2727.693359	2.309720	3.219423	4061.539795	75371.062500	297.340271	183.861755	69.303947	45.266201	5.149844	41.584217	38.084175	27.235580	0.471013	0.000000	4.004182	3.435796	0.363559	0.507778	3.608691	4.877204	2.473254	2.264491	1.840758	1.655774	0.711794	1.618929	1.580745	1.435137	0.000000	0.000000	14724.000000		1
18971.378906	9653.736328	3.302684	4.582436	9582.884766	99998.000000	1201.887207	731.984009	249.286362	143.134811	82.468422	364.473236	470.646362	316.465607	0.643830	0.000000	4.278099	3.984695	0.518867	0.661096	3.981496	4.999991	3.079864	2.864501	2.396698	2.155745	1.916288	2.561666	2.672695	2.500327	0.000000	0.000000	14773.000000		1
22548.710938	7125.271484	3.626477	5.581567	10837.414062	99998.000000	1418.886841	879.291077	274.418823	110.909744	97.029839	426.511902	570.232605	409.532837	2.486637	99998.000000	4.353122	3.852801	0.559485	0.746756	4.034925	4.999991	3.151948	2.944133	2.438414	2.044970	1.986905	2.629931	2.756052	2.612289	0.395612	4.999991	14917.000000		1
44397.746094	9080.592773	3.592556	8.258252	16655.107422	99998.000000	2328.056152	1469.669800	471.870605	170.385818	150.070145	724.561401	919.086731	559.692444	3.469149	99998.000000	4.647361	3.958114	0.555404	0.916888	4.221548	4.999991	3.366993	3.167220	2.673823	2.231433	2.176294	2.860075	2.963356	2.747949	0.540223	4.999991	15021.000000		1
24171.560547	7117.444824	2.485493	1.363013	11332.780273	99998.000000	1338.897705	902.271118	453.383606	198.623611	135.086258	454.373474	678.021667	389.756836	3.097025	99998.000000	4.383305	3.852324	0.395413	0.134500	4.054337	4.999991	3.126747	2.955337	2.656466	2.298031	2.130611	2.657413	2.831244	2.590794	0.490945	4.999991	15158.000000		1
28182.472656	6940.996582	3.407531	9.124783	14153.818359	99998.000000	2005.777832	1230.627563	368.969330	175.686768	116.364883	496.213654	730.460632	393.491241	0.049981	0.000000	4.449979	3.841422	0.532440	0.960223	4.150874	4.999991	3.302283	3.090127	2.566990	2.244739	2.065822	2.695669	2.863597	2.594935	0.000000	0.000000	15194.000000		1
6681.542969	544.554321	3.191670	3.577137	2020.872681	41928.058594	0.000000	0.000000	0.000000	52.512989	0.000000	0.000000	0.000000	0.000000	1.213120	0.000000	3.824877	2.736041	0.504018	0.553536	3.305539	4.622505	0.000000	0.000000	0.000000	1.720267	0.000000	0.000000	0.000000	0.000000	0.083904	0.000000	15213.000000		1
30907.554688	5487.217285	3.755994	4.372742	9982.725586	99998.000000	1105.665283	795.444214	429.768341	247.130829	164.261505	463.877563	670.148865	365.318207	1.530786	0.000000	4.490065	3.739352	0.574725	0.640754	3.999249	4.999991	3.043624	2.900610	2.633235	2.392927	2.215536	2.666403	2.826171	2.562671	0.184914	0.000000	15237.000000		1
26287.300781	11757.145508	3.570970	8.893502	18391.572266	99998.000000	2278.907715	1642.649048	803.492798	493.074402	297.013367	764.782654	1221.024902	808.716675	3.097110	99998.000000	4.419746	4.070302	0.552786	0.949073	4.264619	4.999991	3.357727	3.215545	2.904982	2.692912	2.472776	2.883538	3.086725	2.907796	0.490957	4.999991	15325.000000		1
11722.993164	2761.777832	3.524713	7.382471	8072.937988	99998.000000	961.053345	623.470276	204.254517	95.466385	77.059547	290.059540	377.030243	280.718903	0.226876	0.000000	4.069038	3.441189	0.547124	0.868202	3.907032	4.999991	2.982748	2.794816	2.310172	1.979851	1.886826	2.462487	2.576376	2.448272	0.000000	0.000000	15410.000000		1
11748.582031	4631.914551	3.700486	5.353371	5524.730957	92203.117188	564.879272	354.130402	147.994797	71.857277	38.145847	180.404892	211.279282	175.020676	0.254790	0.000000	4.069985	3.665761	0.568259	0.728627	3.742311	4.964746	2.751956	2.549163	2.170246	1.856471	1.581447	2.256248	2.324857	2.243089	0.000000	0.000000	15451.000000		1
5666.956055	2001.102783	3.012813	5.051164	3929.003906	62787.296875	263.345123	182.205795	49.648193	43.856934	6.537526	38.290783	32.514942	4.434416	0.494456	0.000000	3.753350	3.301269	0.478972	0.703391	3.594282	4.797872	2.420525	2.260562	1.695903	1.642038	0.815413	1.583094	1.512083	0.646836	0.000000	0.000000	15474.000000		1
8180.961426	3170.780273	3.900929	5.223854	5631.819824	93070.726562	556.913940	346.828094	105.365189	72.591209	29.320189	126.633728	151.171036	115.233147	1.053301	0.000000	3.912804	3.501166	0.591168	0.717991	3.750649	4.968813	2.745788	2.540114	2.022697	1.860884	1.467167	2.102549	2.179469	2.061577	0.022553	0.000000	15507.000000		1
14423.632812	7124.519043	3.475374	3.052901	9746.467773	99998.000000	1270.050171	759.182556	251.247620	97.353630	61.471249	300.078613	379.170349	299.162750	1.231395	0.000000	4.159075	3.852756	0.541001	0.484713	3.988847	4.999991	3.103821	2.880346	2.400102	1.988352	1.788672	2.477235	2.578834	2.475908	0.090398	0.000000	15536.000000		1
8329.434570	1359.444702	2.630429	3.009729	2622.291260	50465.140625	35.435242	27.340427	9.322143	8.578961	0.000000	0.000000	0.000000	43.804508	0.085287	99998.000000	3.920615	3.133362	0.420027	0.478527	3.418681	4.702991	1.549435	1.436805	0.969516	0.933435	0.000000	0.000000	0.000000	1.641519	0.000000	4.999991	15559.000000		1
30954.439453	7487.552246	2.497828	5.627823	10411.991211	99998.000000	1347.303955	838.955811	279.849304	110.052467	112.001389	446.164581	576.646790	410.346954	5.212097	0.000000	4.490723	3.874340	0.397563	0.750340	4.017534	4.999991	3.129466	2.923739	2.446924	2.041600	2.049223	2.649495	2.760910	2.613151	0.717013	0.000000	15594.000000		1
6832.134277	40.847202	2.507080	3.311935	1528.350220	36589.644531	0.000000	0.000000	0.000000	8.847246	2.294302	0.000000	0.000000	0.000000	1.086567	0.000000	3.834556	1.611162	0.399168	0.520082	3.184223	4.563358	0.000000	0.000000	0.000000	0.946808	0.360651	0.000000	0.000000	0.000000	0.036056	0.000000	15699.000000		0
4686.478027	704.221069	2.673601	5.371873	1425.674072	28203.369141	0.000000	0.000000	0.000000	5.029578	0.835693	0.000000	0.000000	0.000000	1.367880	99998.000000	3.670847	2.847709	0.427097	0.730126	3.154020	4.450301	0.000000	0.000000	0.000000	0.701532	0.000000	0.000000	0.000000	0.000000	0.136048	4.999991	15728.000000		1
13212.685547	1485.896484	2.556419	3.833087	3688.348877	66933.390625	272.121429	159.210342	85.160530	64.332954	19.871613	39.983757	52.839863	5.122090	0.877210	0.000000	4.120991	3.171988	0.407632	0.583549	3.566832	4.825643	2.434763	2.201971	1.930238	1.808434	1.298233	1.601884	1.722962	0.709447	0.000000	0.000000	15763.000000		1
25096.175781	4608.382324	4.089037	7.811110	9180.783203	99998.000000	1171.768311	718.307617	222.664444	103.530357	68.184547	304.377350	536.151184	377.498962	2.724945	0.000000	4.399608	3.663548	0.611621	0.892713	3.962880	4.999991	3.068842	2.856310	2.347651	2.015068	1.833686	2.483412	2.729287	2.576916	0.435358	0.000000	15809.000000		1
6049.734375	1160.361572	2.981975	2.423819	2054.093750	39842.050781	0.000000	0.000000	0.000000	0.000000	0.000000	0.000000	0.000000	0.000000	1.448526	99998.000000	3.781736	3.064593	0.474504	0.384500	3.312620	4.600342	0.000000	0.000000	0.000000	0.000000	0.000000	0.000000	0.000000	0.000000	0.160926	4.999991	15855.000000		1
17025.759766	3683.032471	3.296517	6.044128	9259.354492	99998.000000	1142.812012	729.723633	231.524017	67.021980	62.192844	311.833832	406.251740	200.578705	0.725801	0.000000	4.231106	3.566206	0.518055	0.781334	3.966581	4.999991	3.057975	2.863158	2.364596	1.826217	1.793740	2.493923	2.608795	2.302285	0.000000	0.000000	15924.000000		1
12970.732422	5469.735352	2.858626	6.253822	7100.425781	99998.000000	789.033142	493.262512	134.327667	101.991577	48.405449	136.205658	173.019333	148.025635	0.216197	0.000000	4.112965	3.737966	0.456157	0.796146	3.851285	4.999991	2.897095	2.693078	2.128165	2.008564	1.684894	2.134195	2.238095	2.170337	0.000000	0.000000	15972.000000		1
23698.177734	5040.007324	3.463039	5.307115	10534.662109	99998.000000	1393.057373	851.781067	273.176086	148.882904	81.105415	339.519623	449.337738	275.618408	1.891178	0.000000	4.374715	3.702431	0.539457	0.724858	4.022621	4.999991	3.143969	2.930328	2.436443	2.172845	1.909050	2.530865	2.652573	2.440308	0.276732	0.000000	16058.000000		1
27880.070312	4546.547363	2.248045	4.008861	10333.216797	99998.000000	1345.509277	824.715088	274.332489	90.961044	77.741051	386.898193	519.955383	267.683929	2.312458	0.000000	4.445294	3.657682	0.351805	0.603021	4.014235	4.999991	3.128887	2.916304	2.438277	1.958855	1.890650	2.587597	2.715966	2.427622	0.364074	0.000000	16099.000000		1
22959.388672	5091.104492	2.263464	3.706654	9214.673828	99998.000000	1100.910156	712.988159	251.238358	105.513206	47.970638	270.659760	391.418945	188.231415	2.393044	0.000000	4.360960	3.706812	0.354774	0.568982	3.964480	4.999991	3.041752	2.853082	2.400086	2.023307	1.680976	2.432424	2.592642	2.274692	0.378951	0.000000	16123.000000		1
20525.404297	3394.758545	3.521630	5.529144	6493.428711	99998.000000	652.932312	418.944397	146.249390	34.466949	36.468296	150.964432	206.206528	232.199356	1.529773	99998.000000	4.312292	3.530809	0.546744	0.742658	3.812474	4.999991	2.814868	2.622156	2.165094	1.537403	1.561916	2.178875	2.314302	2.365861	0.184627	4.999991	16189.000000		1
20918.242188	6485.867188	2.118529	5.316366	10487.138672	99998.000000	1375.390625	854.183289	288.206238	136.196411	81.015984	355.955963	450.330719	279.371307	1.424601	0.000000	4.320525	3.811968	0.326034	0.725615	4.020657	4.999991	3.138426	2.931551	2.459703	2.134166	1.908571	2.551396	2.653532	2.446182	0.153693	0.000000	16241.000000		1
14798.800781	3013.059570	2.429986	4.107540	6409.803711	99998.000000	666.374329	425.546692	125.859711	72.915001	31.102589	151.880295	223.321274	114.742836	0.582264	0.000000	4.170227	3.479008	0.385604	0.613582	3.806845	4.999991	2.823718	2.628947	2.099887	1.862817	1.492797	2.181501	2.348930	2.059726	0.000000	0.000000	16283.000000		1
33162.734375	7140.366211	2.821621	6.457349	16300.926758	99998.000000	2230.054932	1429.633667	426.860382	230.407715	125.147369	531.901733	721.385193	363.557373	1.631713	0.000000	4.520650	3.853720	0.450499	0.810054	4.212212	4.999991	3.348315	3.155225	2.630286	2.362497	2.097422	2.725832	2.858167	2.560573	0.212644	0.000000	16328.000000		1
3853.825439	0.000000	3.592556	2.874044	704.276611	27348.386719	0.000000	0.000000	0.000000	26.159355	0.000000	0.000000	0.000000	0.000000	1.709667	0.000000	3.585892	0.000000	0.555404	0.458493	2.847743	4.436932	0.000000	0.000000	0.000000	1.417627	0.000000	0.000000	0.000000	0.000000	0.232911	0.000000	16360.000000		0
14704.628906	4079.104980	4.184633	4.560850	6485.395508	99998.000000	710.909729	443.820923	149.206696	41.087734	37.513683	142.514984	166.265945	108.048035	1.142788	0.000000	4.167454	3.610565	0.621657	0.659046	3.811936	4.999991	2.851815	2.647208	2.173788	1.613712	1.574190	2.153861	2.220803	2.033617	0.057966	0.000000	16387.000000		1
5216.631348	1002.464905	4.045865	5.495223	2054.149414	39998.101562	0.000000	0.000000	0.000000	22.431116	12.202354	0.000000	0.000000	0.000000	1.525281	0.000000	3.717390	3.001069	0.607011	0.739985	3.312632	4.602039	0.000000	0.000000	0.000000	1.350851	1.086444	0.000000	0.000000	0.000000	0.183350	0.000000	16443.000000		1
19413.363281	4322.788086	4.098289	5.680247	7623.051758	99998.000000	856.193909	532.055969	150.492615	114.955612	51.424427	240.849243	373.477753	192.795349	2.103571	99998.000000	4.288101	3.635764	0.612603	0.754367	3.882129	4.999991	2.932572	2.725957	2.177515	2.060530	1.711169	2.381745	2.572265	2.285097	0.322957	4.999991	16543.000000		1
21649.103516	11277.426758	3.290349	8.955177	17226.347656	99998.000000	2368.428467	1502.129272	435.978973	207.319763	173.562073	765.084839	1077.853027	558.474365	3.861155	0.000000	4.335440	4.052210	0.517242	0.952074	4.236193	4.999991	3.374460	3.176707	2.639466	2.316641	2.239455	2.883710	3.032560	2.747003	0.586717	0.000000	16592.000000		1
25187.058594	4626.505371	3.876260	4.674948	9567.508789	99998.000000	1146.515625	696.178711	213.826447	98.078308	58.739056	288.767456	390.802216	218.384216	0.869983	0.000000	4.401177	3.665253	0.588413	0.669777	3.980799	4.999991	3.059380	2.842721	2.330061	1.991573	1.768927	2.460548	2.591957	2.339221	0.000000	0.000000	16662.000000		1
14487.321289	2401.887207	2.547168	3.059069	4111.012207	75720.984375	327.792175	189.945969	79.986015	25.891071	25.249653	74.833092	74.848511	31.546648	0.659590	99998.000000	4.160988	3.380553	0.406058	0.485589	3.613949	4.879216	2.515599	2.278630	1.903014	1.413150	1.402255	1.874094	1.874183	1.498953	0.000000	4.999991	16738.000000		1
13203.301758	3501.708740	3.641896	3.904013	9141.881836	99998.000000	1071.105835	714.718140	316.761658	173.799515	114.011986	373.209473	518.487488	218.778931	2.856110	99998.000000	4.120683	3.544280	0.561327	0.591511	3.961035	4.999991	3.029832	2.854135	2.500733	2.240049	2.056951	2.571953	2.714738	2.340005	0.455775	4.999991	16771.000000		1
8991.984375	2147.469482	2.698272	2.599592	2702.135254	52270.246094	90.230194	53.490532	35.796040	36.770500	7.647672	0.000000	0.000000	0.000000	0.729255	99998.000000	3.953856	3.331927	0.431086	0.414905	3.431707	4.718255	1.955352	1.728277	1.553835	1.565500	0.883529	0.000000	0.000000	0.000000	0.000000	4.999991	16788.000000		1
21930.544922	7134.670410	3.589472	5.686414	10881.545898	99998.000000	1464.140625	887.395142	288.147644	187.559158	87.501083	344.200745	504.900543	328.146820	1.961506	0.000000	4.341049	3.853374	0.555031	0.754838	4.036691	4.999991	3.165583	2.948117	2.459615	2.273138	1.942013	2.536812	2.703206	2.516068	0.292590	0.000000	16855.000000		1
19252.589844	3208.232422	2.525582	4.045865	7789.641113	99998.000000	877.851013	564.885437	211.353287	112.729156	56.953571	247.932602	356.560364	239.156281	2.204952	0.000000	4.284489	3.506266	0.402361	0.607011	3.891517	4.999991	2.943421	2.751960	2.325009	2.052036	1.755521	2.394334	2.552133	2.378682	0.343399	0.000000	16906.000000		1
5058.050293	353.445801	2.476242	2.849375	1480.095947	31406.148438	0.000000	0.000000	0.000000	0.000000	0.000000	0.000000	0.000000	0.000000	1.157856	99998.000000	3.703983	2.548323	0.393793	0.454750	3.170290	4.497015	0.000000	0.000000	0.000000	0.000000	0.000000	0.000000	0.000000	0.000000	0.063654	4.999991	16964.000000		1
17612.548828	454.879211	2.482410	3.990358	5353.978027	90722.789062	531.941833	337.872925	127.432419	79.733147	27.701225	148.010208	194.836777	131.533798	0.859336	99998.000000	4.245822	2.657896	0.394873	0.601012	3.728677	4.957716	2.725864	2.528753	2.105280	1.901639	1.442499	2.170292	2.289671	2.119037	0.000000	4.999991	16979.000000		0
18260.402344	4200.909668	1.853327	5.470552	9358.913086	99998.000000	1189.468994	738.265564	245.878830	127.284401	67.425949	366.295746	460.038300	306.258423	1.016516	0.000000	4.261510	3.623343	0.267952	0.738031	3.971226	4.999991	3.075353	2.868213	2.390721	2.104775	1.828827	2.563832	2.662794	2.486088	0.007114	0.000000	17020.000000		1
13757.190430	3082.560791	2.698272	3.762161	2788.674316	54341.945312	79.526535	62.911354	22.138161	42.401409	0.000000	2.146282	15.690063	8.810242	0.211630	0.000000	4.138530	3.488912	0.431086	0.575437	3.445398	4.735135	1.900512	1.798729	1.345142	1.627380	0.000000	0.331687	1.195625	0.944988	0.000000	0.000000	17061.000000		1
18514.257812	3795.755615	3.210172	5.415045	8505.164062	99998.000000	1004.441528	636.230835	242.193756	109.583740	85.875954	380.403839	542.559143	336.784363	1.619672	0.000000	4.267506	3.579298	0.506528	0.733602	3.929683	4.999991	3.001925	2.803615	2.384163	2.039746	1.933872	2.580245	2.734447	2.527352	0.209427	0.000000	17098.000000		1
24310.962891	3918.916992	1.310589	4.582436	8437.288086	99998.000000	954.543579	620.873779	252.021637	159.586563	106.330399	391.264771	587.418335	360.211517	1.017479	0.000000	4.385802	3.593166	0.117467	0.661096	3.926203	4.999991	2.979796	2.793003	2.401438	2.202996	2.026657	2.592471	2.768948	2.556558	0.007525	0.000000	17134.000000		1
12831.616211	2833.561279	4.264811	5.563065	7127.275879	99998.000000	801.947876	481.473389	148.494354	73.164787	38.429554	177.432159	200.964172	125.372482	0.720626	0.000000	4.108281	3.452332	0.629900	0.745314	3.852924	4.999991	2.904146	2.682572	2.171710	1.864302	1.584665	2.249032	2.303119	2.098202	0.000000	0.000000	17177.000000		1
7626.499023	1102.282471	2.611927	3.737491	2587.589844	53157.933594	38.959957	5.501390	0.000000	21.731108	2.346725	10.197924	12.603240	0.000000	0.526392	99998.000000	3.882325	3.042293	0.416961	0.572580	3.412895	4.725568	1.590618	0.740472	0.000000	1.337082	0.370462	1.008512	1.100482	0.000000	0.000000	4.999991	17218.000000		1
15260.170898	4036.416748	3.015897	4.730455	8176.150879	99998.000000	939.060120	608.797852	168.100769	133.575226	62.054073	289.109772	351.287170	167.733795	0.634078	0.000000	4.183559	3.605996	0.479416	0.674903	3.912549	4.999991	2.972693	2.784473	2.225570	2.125726	1.792770	2.461063	2.545662	2.224621	0.000000	0.000000	17259.000000		1
17435.703125	2787.715332	4.369658	6.667043	7900.104004	99998.000000	919.351929	567.592957	175.520248	99.882301	58.643459	245.638290	302.243408	147.001831	0.958043	0.000000	4.241439	3.445248	0.640447	0.823933	3.897633	4.999991	2.963482	2.754037	2.244327	1.999489	1.768220	2.390296	2.480357	2.167323	0.000000	0.000000	17318.000000		1
19302.255859	2602.863525	3.888595	5.470552	6236.497559	99998.000000	603.574036	387.070892	96.736885	44.174557	30.812717	121.838516	174.780151	87.948227	2.604083	99998.000000	4.285608	3.415451	0.589793	0.738031	3.794941	4.999991	2.780730	2.587790	1.985592	1.645172	1.488730	2.085785	2.242492	1.944227	0.415655	4.999991	17365.000000		1
12446.194336	1969.361938	3.487709	4.304899	3804.692139	69552.781250	277.406982	182.107101	78.610672	45.065758	29.949270	89.132385	117.277672	42.327396	0.186992	2597.975342	4.095037	3.294326	0.542540	0.633963	3.580319	4.842315	2.443117	2.260327	1.895481	1.653847	1.476386	1.950036	2.069215	1.626622	0.000000	3.414635	17411.000000		1
20316.355469	5804.521484	5.615488	6.737969	7660.229004	99998.000000	900.297546	546.876404	255.179382	103.403931	79.881172	296.140686	365.145508	223.037567	2.083568	99998.000000	4.307846	3.763767	0.749388	0.828529	3.884242	4.999991	2.954386	2.737889	2.406846	2.014537	1.902444	2.471498	2.562466	2.348378	0.318808	4.999991	17510.000000		1
10780.772461	2994.328857	3.580221	5.220770	6440.320312	97781.429688	685.083374	410.192749	128.397629	90.372047	27.654968	73.463905	108.976242	111.440147	0.143487	99998.000000	4.032650	3.476300	0.553910	0.717735	3.808908	4.990256	2.835743	2.612988	2.108557	1.956034	1.441773	1.866074	2.037332	2.047042	0.000000	4.999991	17562.000000		1
23478.519531	8785.115234	3.136162	7.459564	16134.922852	99998.000000	2278.923096	1385.394287	402.979889	187.404968	93.865921	539.820801	717.367065	503.771912	6.740523	99998.000000	4.370671	3.943748	0.496399	0.872713	4.207767	4.999991	3.357730	3.141573	2.605283	2.272781	1.972508	2.732249	2.855742	2.702234	0.828694	4.999991	17615.000000		1
14381.755859	2692.591064	2.420735	3.663482	6598.408203	99998.000000	690.927063	452.402985	142.240540	79.905838	34.429943	119.386948	164.958435	98.395935	0.723273	0.000000	4.157812	3.430170	0.383947	0.563894	3.819439	4.999991	2.839432	2.655525	2.153023	1.902578	1.536936	2.076957	2.217375	1.992977	0.000000	0.000000	17661.000000		1
12045.284180	2870.562988	3.703570	5.217686	4247.893066	68090.007812	316.218903	205.716217	86.017807	48.232758	25.773888	62.242184	86.501953	79.261337	0.059383	0.000000	4.080817	3.457967	0.568621	0.717478	3.628174	4.833083	2.499988	2.313268	1.934588	1.683342	1.411180	1.794085	1.937026	1.899061	0.000000	0.000000	17683.000000		1
26733.486328	6130.263184	3.006645	8.467947	11078.506836	99998.000000	1448.244019	916.962036	257.815979	116.753433	112.630478	478.913879	716.845886	424.862091	2.342160	0.000000	4.427056	3.787479	0.478082	0.927778	4.044481	4.999991	3.160842	2.962351	2.411310	2.067270	2.051656	2.680257	2.855426	2.628248	0.369616	0.000000	17766.000000		1
15338.004883	3729.815918	3.370527	2.914133	5563.391602	91633.070312	504.413330	344.706482	145.250259	62.821926	55.115662	197.741669	285.625122	174.292908	1.868043	99998.000000	4.185769	3.571687	0.527698	0.464509	3.745340	4.962052	2.702786	2.537449	2.162117	1.798111	1.741275	2.296098	2.455796	2.241280	0.271387	4.999991	17815.000000		1
32414.701172	7726.727051	2.624262	6.981585	16376.373047	99998.000000	2260.664307	1435.239868	392.303986	222.994400	130.183121	637.189880	819.210632	557.805176	2.107565	99998.000000	4.510742	3.887995	0.419007	0.843954	4.214218	4.999991	3.354236	3.156924	2.593623	2.348294	2.114555	2.804269	2.913396	2.746483	0.323781	4.999991	17897.000000		1
21643.572266	6381.122070	5.769675	5.741921	11109.536133	99998.000000	1422.035278	898.367126	311.050568	162.476028	117.931419	543.595276	705.334290	454.675690	1.561633	99998.000000	4.335329	3.804897	0.761151	0.759057	4.045696	4.999991	3.152910	2.953454	2.492831	2.210789	2.071630	2.735276	2.848395	2.657702	0.193579	4.999991	17940.000000		1
29250.964844	7155.492188	1.211909	5.044997	14418.619141	99998.000000	1906.805176	1233.810059	420.036041	163.792786	115.908485	510.275513	698.016602	424.760345	2.442077	99998.000000	4.466140	3.854640	0.083470	0.702861	4.158924	4.999991	3.280306	3.091248	2.623286	2.214295	2.064115	2.707805	2.843866	2.628144	0.387759	4.999991	17977.000000		1
11294.933594	2730.613770	2.923384	3.897846	4081.007568	65375.792969	255.857803	181.891251	55.303772	32.490273	22.138161	79.779404	92.043434	117.034050	0.561407	99998.000000	4.052884	3.436260	0.465886	0.590825	3.610767	4.815417	2.407999	2.259812	1.742755	1.511753	1.345142	1.901891	1.963993	2.068312	0.000000	4.999991	18019.000000		1
24605.804688	11602.856445	4.397411	6.494354	10821.829102	99998.000000	1293.714722	883.639160	323.687714	173.423294	118.520416	313.082733	426.564331	373.511688	2.492828	99998.000000	4.391037	4.064565	0.643197	0.812536	4.034301	4.999991	3.111839	2.946275	2.510126	2.239107	2.073793	2.495659	2.629985	2.572304	0.396692	4.999991	18053.000000		1
9156.930664	1244.507568	2.673601	3.694319	3837.231689	68784.445312	245.647552	156.145111	42.426079	6.263073	3.114576	20.241661	26.091513	0.000000	0.127461	99998.000000	3.961750	3.094998	0.427097	0.567534	3.584018	4.837490	2.390312	2.193528	1.627633	0.796788	0.493399	1.306246	1.416499	0.000000	0.000000	4.999991	18121.000000		1
10788.971680	1557.436035	3.185502	3.028231	4298.719727	78927.632812	310.911804	201.257126	101.621529	56.278233	26.911789	100.301689	181.835739	75.921646	0.135550	99998.000000	4.032980	3.192410	0.503178	0.481189	3.633339	4.897229	2.492637	2.303751	2.006986	1.750340	1.429943	2.001308	2.259679	1.880366	0.000000	4.999991	18144.000000		1
9773.222656	3957.534668	1.970509	4.967903	8664.698242	99998.000000	1024.966919	656.315186	233.309509	84.935417	76.979370	309.496368	455.869110	266.876007	0.150655	0.000000	3.990038	3.597425	0.294578	0.696173	3.937753	4.999991	3.010710	2.817112	2.367933	1.929089	1.886374	2.490656	2.658840	2.426310	0.000000	0.000000	18177.000000		1
13384.418945	4920.064941	2.056854	5.717252	8710.115234	99998.000000	1082.324463	659.263245	193.899323	89.761467	66.309631	254.445450	345.187561	170.228546	1.408867	0.000000	4.126599	3.691971	0.313203	0.757187	3.940024	4.999991	3.034358	2.819059	2.287576	1.953090	1.821577	2.405595	2.538055	2.231032	0.148870	0.000000	18206.000000		1
14467.341797	4717.509766	2.719858	4.912396	8132.534668	99998.000000	940.342957	601.316711	198.512604	118.119530	87.353065	313.634735	460.124664	244.515808	2.210539	99998.000000	4.160389	3.673713	0.434546	0.691293	3.910226	4.999991	2.973286	2.779103	2.297788	2.072322	1.941278	2.496424	2.662875	2.388307	0.344498	4.999991	18253.000000		1
18956.865234	3480.535645	4.770544	6.956914	5816.066895	92290.070312	581.910767	365.882507	120.271980	56.241226	32.965168	141.855072	158.738541	135.292877	0.385303	0.000000	4.277767	3.541646	0.678568	0.842417	3.764629	4.965155	2.764856	2.563342	2.080164	1.750055	1.518055	2.151845	2.200682	2.131275	0.000000	0.000000	18282.000000		1
9263.458984	2619.673096	2.223376	2.408400	4770.633301	75024.609375	408.851349	258.031830	68.415825	50.110756	6.189064	16.164959	22.665480	31.478806	0.804030	0.000000	3.966773	3.418247	0.347013	0.381729	3.678576	4.875204	2.611565	2.411673	1.835157	1.699931	0.791625	1.208575	1.355365	1.498018	0.000000	0.000000	18317.000000		1
27688.517578	9628.964844	3.389029	6.691713	11458.451172	99998.000000	1528.794312	953.439575	324.458649	133.754089	114.536224	504.903625	626.695862	401.798828	2.746039	0.000000	4.442300	3.983580	0.530075	0.825537	4.059126	4.999991	3.184349	2.979293	2.511159	2.126307	2.058943	2.703208	2.797057	2.604009	0.438707	0.000000	18385.000000		1
23955.521484	3525.879150	2.978892	4.761292	10021.484375	99998.000000	1251.248535	795.512085	260.375488	123.383469	66.707436	325.892609	449.436432	291.666168	1.463946	0.000000	4.379405	3.547267	0.474055	0.677725	4.000932	4.999991	3.097344	2.900647	2.415600	2.091257	1.824174	2.513074	2.652668	2.464886	0.165525	0.000000	18443.000000		1
23811.220703	6233.873535	2.177119	5.072750	10360.875000	99998.000000	1312.460815	810.714905	249.644073	112.861755	67.916260	369.058777	456.895996	285.668304	2.813772	0.000000	4.376781	3.794758	0.337882	0.705243	4.015397	4.999991	3.118086	2.908868	2.397321	2.052547	1.831974	2.567096	2.659817	2.455862	0.449289	0.000000	18524.000000		1
23677.931641	5403.934570	3.586388	4.011944	10749.435547	99998.000000	1401.553101	870.150879	262.922638	91.386597	89.853981	372.497131	495.174438	357.426910	1.971674	99998.000000	4.374344	3.732710	0.554657	0.603355	4.031385	4.999991	3.146610	2.939595	2.419828	1.960883	1.953537	2.571123	2.694758	2.553187	0.294835	4.999991	18594.000000		1
6022.875000	1151.659302	2.507080	1.560372	1878.709229	42710.359375	0.000000	0.000000	0.000000	28.530750	1.199574	0.000000	0.000000	0.000000	0.101534	0.000000	3.779804	3.061324	0.399168	0.193228	3.273860	4.630533	0.000000	0.000000	0.000000	1.455313	0.079027	0.000000	0.000000	0.000000	0.000000	0.000000	18630.000000		1
26868.203125	7137.649414	4.499175	7.721682	14329.289062	99998.000000	1963.015625	1225.298950	340.157959	160.200226	124.509033	536.351624	715.630920	432.599213	1.575913	99998.000000	4.429239	3.853555	0.653133	0.887712	4.156225	4.999991	3.292924	3.088242	2.531681	2.204663	2.095201	2.729450	2.854689	2.636086	0.197532	4.999991	18721.000000		1
8477.204102	2109.659668	2.337474	1.319840	3902.489990	71232.468750	272.411316	160.665878	74.882431	54.458828	9.861796	30.322403	14.111189	101.461174	0.494888	99998.000000	3.928253	3.324212	0.368747	0.120521	3.591342	4.852678	2.435225	2.205924	1.874380	1.736068	0.993956	1.481764	1.149564	2.006300	0.000000	4.999991	18761.000000		1
12137.959961	955.848022	4.292564	3.657314	4095.131104	74571.750000	305.808197	178.261688	78.296127	28.552338	15.628388	56.919651	103.440933	90.254868	1.420940	99998.000000	4.084146	2.980389	0.632717	0.563162	3.612268	4.872574	2.485449	2.251058	1.893740	1.455642	1.193914	1.755262	2.014693	1.955471	0.152576	4.999991	18779.000000		1
24723.531250	5540.698242	3.629560	5.103588	9465.458984	99998.000000	1151.653076	718.122559	209.336517	94.809547	69.507469	263.459229	362.342377	235.455795	0.913092	99998.000000	4.393110	3.743565	0.559854	0.707876	3.976142	4.999991	3.061322	2.856199	2.320845	1.976852	1.842031	2.420713	2.559119	2.371909	0.000000	4.999991	18805.000000		1
22696.744141	1967.684326	2.556419	3.595639	8068.599121	99998.000000	916.277466	572.906250	160.002869	57.857105	29.425035	136.319748	152.737579	144.960388	2.394030	0.000000	4.355964	3.293955	0.407632	0.555776	3.906798	4.999991	2.962027	2.758084	2.204128	1.762357	1.468717	2.134559	2.183946	2.161249	0.379130	0.000000	18825.000000		1
26099.783203	7038.405273	2.753779	5.482887	10455.200195	99998.000000	1390.667480	837.003784	279.799957	124.885254	97.328964	373.005951	540.530090	361.164398	0.502479	99998.000000	4.416637	3.847474	0.439929	0.739009	4.019332	4.999991	3.143223	2.922727	2.446848	2.096511	1.988242	2.571716	2.732820	2.557705	0.000000	4.999991	18891.000000		1
15715.914062	3798.965576	3.031315	3.934851	6535.287598	99998.000000	739.014893	451.465515	147.772766	78.505821	39.000046	185.983368	237.842606	173.133423	1.071632	99998.000000	4.196340	3.579665	0.481631	0.594928	3.815265	4.999991	2.868653	2.654625	2.169594	1.894902	1.591065	2.269474	2.376290	2.238381	0.030046	4.999991	18973.000000		1
10794.208008	3465.592041	2.827788	3.601807	5858.178711	92379.734375	598.325500	378.720123	125.505081	14.561415	37.559937	139.224640	206.752350	87.713867	0.203020	99998.000000	4.033191	3.539778	0.451447	0.556520	3.767763	4.965577	2.776937	2.578318	2.098661	1.163204	1.574725	2.143716	2.315450	1.943068	0.000000	4.999991	19005.000000		1
27750.531250	6243.241699	2.997394	5.307115	12266.680664	99998.000000	1623.162842	1023.079651	293.451660	140.223770	120.931900	482.734619	628.046570	404.891815	1.920519	99998.000000	4.443271	3.795410	0.476744	0.724858	4.088727	4.999991	3.210362	3.009909	2.467537	2.146822	2.082541	2.683708	2.797992	2.607339	0.283419	4.999991	19081.000000		1
25341.166016	6105.038086	3.111492	6.975417	10857.893555	99998.000000	1342.440918	814.470886	318.803070	197.448715	91.904663	382.802979	544.686951	312.105194	2.073451	0.000000	4.403827	3.785688	0.492969	0.843570	4.035746	4.999991	3.127895	2.910876	2.503522	2.295454	1.963338	2.582975	2.736147	2.494301	0.316694	0.000000	19119.000000		1
13505.921875	4213.484863	1.779317	4.742790	6346.328125	99998.000000	689.079956	439.065796	176.491623	66.630341	52.189194	176.991180	209.518463	148.334000	0.016336	0.000000	4.130524	3.624641	0.250253	0.676034	3.802522	4.999991	2.838270	2.642529	2.246724	1.823672	1.717581	2.247952	2.321222	2.171241	0.000000	0.000000	19329.000000		1
10669.403320	3913.187500	3.111492	3.071404	2570.746582	53410.539062	79.461777	46.138901	26.402971	43.363533	4.471421	0.000000	0.000000	52.661007	1.330158	0.000000	4.028140	3.592531	0.492969	0.487337	3.410059	4.727627	1.900158	1.664067	1.421653	1.637125	0.650446	0.000000	0.000000	1.721489	0.123903	0.000000	19389.000000		1
33299.964844	8366.556641	2.722941	6.975417	15426.289062	99998.000000	2186.753174	1353.557739	378.121887	201.522324	132.002518	597.418884	803.992371	501.301819	2.651675	0.000000	4.522444	3.922547	0.435038	0.843570	4.188262	4.999991	3.339800	3.131477	2.577632	2.304323	2.120582	2.776279	2.905252	2.700099	0.423520	0.000000	19430.000000		1
14802.152344	4172.313965	3.783747	4.082870	6749.767578	99998.000000	769.010437	472.604553	188.817322	79.986015	55.883514	213.222031	283.531281	103.736969	0.466289	0.000000	4.170325	3.620377	0.577922	0.610966	3.829289	4.999991	2.885932	2.674498	2.276042	1.903014	1.747284	2.328832	2.452601	2.015934	0.000000	0.000000	19474.000000		1
7008.228027	395.202698	3.830003	6.145891	2834.008301	55306.273438	91.112144	75.896980	38.623829	43.249435	21.660181	54.535919	46.866661	63.901234	1.483260	99998.000000	3.845608	2.596820	0.583199	0.788585	3.452401	4.742774	1.959576	1.880224	1.586855	1.635980	1.335662	1.736683	1.670864	1.805509	0.171217	4.999991	19576.000000		1
26716.728516	5189.744141	3.574053	6.272325	11768.934570	99998.000000	1569.681641	984.625427	344.934692	159.657486	101.649277	461.823792	614.718628	380.135559	0.930073	0.000000	4.426783	3.715146	0.553161	0.797429	4.070737	4.999991	3.195812	2.993271	2.537737	2.203189	2.007104	2.664476	2.788676	2.579938	0.000000	0.000000	19601.000000		1
10762.220703	1263.947388	2.130863	3.934851	3809.419678	68035.945312	248.216293	157.273758	46.314671	45.189106	5.708001	29.829004	20.361927	22.403362	1.111330	0.000000	4.031902	3.101729	0.328556	0.594928	3.580859	4.832738	2.394830	2.196656	1.665719	1.655034	0.756484	1.474639	1.308819	1.350313	0.045843	0.000000	19646.000000		1
9519.806641	1843.243164	4.212387	3.120744	3236.038330	58111.679688	147.236191	99.789787	48.815586	47.982975	6.438847	3.262596	0.000000	2.069189	1.032023	0.000000	3.978628	3.265583	0.624528	0.494258	3.510014	4.764264	2.168015	1.999086	1.688558	1.681087	0.808808	0.513563	0.000000	0.315800	0.013689	0.000000	19667.000000		1
15722.065430	3391.542236	3.136162	5.464385	8230.004883	99998.000000	924.837891	614.959167	280.860748	175.239624	95.460220	275.155853	319.802216	262.799286	1.026970	99998.000000	4.196509	3.530397	0.496399	0.737541	3.915400	4.999991	2.966066	2.788846	2.448491	2.243632	1.979822	2.439579	2.504881	2.419624	0.011558	4.999991	19727.000000		1
46544.195312	14762.211914	2.759946	10.645066	25396.101562	99998.000000	3715.316162	2375.404053	747.670959	371.929718	298.098846	1212.714233	1728.586670	885.597351	2.432808	0.000000	4.667866	4.169151	0.440901	1.027148	4.404767	4.999991	3.569996	3.375737	2.873710	2.570461	2.474360	3.083759	3.237691	2.947236	0.386108	0.000000	19781.000000		1
22429.164062	5266.618652	3.426034	5.186849	10255.965820	99998.000000	1236.779663	787.796570	271.202484	141.876648	101.128128	432.139740	622.804199	314.023285	3.014379	0.000000	4.350813	3.721532	0.534792	0.714904	4.010977	4.999991	3.092292	2.896414	2.433294	2.151911	2.004872	2.635624	2.794352	2.496962	0.479198	0.000000	19877.000000		1
23158.388672	6936.262695	3.290349	6.210650	14700.169922	99998.000000	1897.745117	1238.087158	377.739502	183.763077	106.549339	528.047119	711.208862	351.336517	1.729322	0.000000	4.364708	3.841125	0.517242	0.793137	4.167322	4.999991	3.278238	3.092751	2.577192	2.264258	2.027551	2.722673	2.851997	2.545723	0.237876	0.000000	20003.000000		1
13857.230469	3557.274658	2.436154	3.453787	6915.024902	99998.000000	692.638550	461.259460	127.737709	74.025146	27.204742	126.491882	206.450134	132.138199	0.870874	0.000000	4.141676	3.551117	0.386705	0.538296	3.839794	4.999991	2.840507	2.663945	2.106319	1.869379	1.434645	2.102063	2.314815	2.121028	0.000000	0.000000	20032.000000		1
21920.025391	5021.652832	2.914133	3.688152	7580.030273	99998.000000	896.344177	558.227661	184.993484	91.901581	64.394630	253.301392	334.570221	250.029541	0.826845	0.000000	4.340841	3.700847	0.464509	0.566809	3.879671	4.999991	2.952475	2.746811	2.267156	1.963323	1.808850	2.403638	2.524487	2.397991	0.000000	0.000000	20137.000000		1
7330.990723	2897.940430	1.936588	2.929552	4239.135254	75831.484375	329.478973	208.380569	72.347595	22.264593	14.808113	51.251740	80.550339	20.081306	0.739164	0.000000	3.865163	3.462090	0.287037	0.466801	3.627277	4.879849	2.517828	2.318857	1.859424	1.347615	1.170500	1.709709	1.906067	1.302792	0.000000	0.000000	20166.000000		1
18039.027344	5167.957520	2.248045	4.681116	9880.255859	99998.000000	1240.301270	776.877075	219.256912	153.181641	52.001087	266.903748	390.506165	221.504959	1.524927	0.000000	4.256213	3.713319	0.351805	0.670349	3.994768	4.999991	3.093527	2.890352	2.340953	2.185207	1.716012	2.426355	2.591628	2.345383	0.183249	0.000000	20190.000000		1
13047.893555	1215.054688	2.766114	4.681116	3658.806641	67901.078125	232.227112	161.501572	71.894287	50.092251	26.171690	43.912441	75.129128	28.086693	0.649529	0.000000	4.115541	3.084596	0.441870	0.670349	3.563339	4.831877	2.365913	2.208177	1.856694	1.699771	1.417832	1.642588	1.875808	1.448501	0.000000	0.000000	20233.000000		1
12127.015625	2008.284912	2.895631	4.890810	4140.952148	79068.554688	359.323395	207.643555	98.392853	82.924820	26.298124	93.983109	97.637337	158.164963	1.055371	0.000000	4.083754	3.302825	0.461743	0.689381	3.617100	4.898004	2.555485	2.317318	1.992964	1.918684	1.419925	1.973050	1.989616	2.199110	0.023405	0.000000	20248.000000		1
8025.843262	1451.102661	3.241009	4.224722	2580.287598	49944.808594	57.030666	43.548557	34.809242	22.215254	3.456871	0.000000	0.000000	69.988533	0.180735	0.000000	3.904491	3.161698	0.510680	0.625798	3.411668	4.698490	1.756108	1.638974	1.541695	1.346651	0.538683	0.000000	0.000000	1.845027	0.000000	0.000000	20287.000000		1
9664.992188	2736.623779	3.370527	7.018589	4751.640625	81960.984375	461.629517	259.974609	129.936417	73.263466	19.353544	89.764549	90.211693	104.270462	1.389435	99998.000000	3.985202	3.437215	0.527698	0.846250	3.676844	4.913607	2.664294	2.414931	2.113731	1.864887	1.286761	1.953105	1.955263	2.018161	0.142838	4.999991	20302.000000		1
18239.050781	4198.645996	3.055985	5.162179	7261.224121	99998.000000	804.627625	482.762390	143.686813	102.077919	51.825314	207.045303	299.070221	230.342957	1.155430	99998.000000	4.261002	3.623109	0.485151	0.712833	3.861010	4.999991	2.905595	2.683733	2.157417	2.008932	1.714542	2.316065	2.475773	2.362375	0.062744	4.999991	20415.000000		1
29209.984375	7297.769531	2.032184	7.289958	15928.046875	99998.000000	2262.267822	1360.052124	460.985016	158.812546	154.886948	717.801880	972.685242	551.662354	2.530868	0.000000	4.465531	3.863190	0.307963	0.862725	4.202163	4.999991	3.354544	3.133556	2.663687	2.200885	2.190015	2.856004	2.987972	2.741673	0.403269	0.000000	20486.000000		1
19611.320312	3973.517578	3.210172	3.059069	7121.715820	99998.000000	787.556030	460.763000	128.215683	76.982452	61.489750	250.997833	358.725159	217.440582	1.478722	99998.000000	4.292507	3.599175	0.506528	0.485589	3.852585	4.999991	2.896281	2.663478	2.107941	1.886392	1.788803	2.399670	2.554762	2.337341	0.169886	4.999991	20522.000000		1
25549.460938	9698.675781	3.083739	4.980238	9814.109375	99998.000000	1184.158813	754.220825	230.077744	153.678116	67.225502	296.375061	432.898315	244.719345	4.251298	0.000000	4.407382	3.986712	0.489078	0.697250	3.991851	4.999991	3.073410	2.877499	2.361875	2.186612	1.827534	2.471842	2.636386	2.388668	0.628522	0.000000	20566.000000		1
14230.584961	2916.119141	3.543216	4.625608	5651.623535	93726.875000	554.394531	347.287567	125.816544	73.531754	20.519197	65.168648	59.513073	80.892632	0.452822	0.000000	4.153223	3.464805	0.549398	0.665169	3.752173	4.971864	2.743819	2.540689	2.099738	1.866475	1.312160	1.814039	1.774612	1.907909	0.000000	0.000000	20596.000000		1
10635.738281	2951.723877	2.926468	6.056463	4495.554688	72922.359375	325.994354	221.286011	34.790741	36.890766	24.509556	32.006123	68.610100	46.993095	0.027716	99998.000000	4.026768	3.470076	0.466344	0.782219	3.652783	4.862861	2.513210	2.344954	1.541464	1.566918	1.389335	1.505233	1.836388	1.672034	0.000000	4.999991	20623.000000		1
39984.359375	7094.671387	3.681984	6.404925	11890.378906	99998.000000	1337.321899	997.173157	695.703796	428.870972	252.431778	820.169678	1151.992310	662.618347	1.901607	99998.000000	4.601890	3.850932	0.566082	0.806514	4.075196	4.999991	3.126236	2.998770	2.842424	2.632327	2.402144	2.913904	3.061450	2.821264	0.279121	4.999991	20671.000000		1
16390.841797	4386.973145	3.968772	6.697881	9988.892578	99998.000000	1157.604736	806.758484	387.900421	190.279022	113.210220	359.329559	497.626007	253.011520	0.509392	0.000000	4.214601	3.642165	0.598656	0.825937	3.999517	4.999991	3.063560	2.906744	2.588720	2.279391	2.053886	2.555493	2.696903	2.403140	0.000000	0.000000	20736.000000		1
11632.528320	4536.038086	3.148497	4.779795	7168.502441	99998.000000	792.002808	509.556976	173.768677	72.026886	40.045433	161.433731	257.479858	118.982979	0.892432	99998.000000	4.065674	3.656677	0.498103	0.679409	3.855428	4.999991	2.898727	2.707193	2.239971	1.857495	1.602553	2.207994	2.410743	2.075485	0.000000	4.999991	20769.000000		1
5102.363281	1107.583374	3.176251	2.707523	1706.843262	34434.796875	0.000000	0.000000	0.000000	38.195187	0.000000	0.000000	0.000000	0.000000	0.435221	99998.000000	3.707771	3.044376	0.501915	0.432572	3.232194	4.536997	0.000000	0.000000	0.000000	1.582009	0.000000	0.000000	0.000000	0.000000	0.000000	4.999991	20788.000000		1
25562.992188	8434.083984	4.283313	6.852067	12453.740234	99998.000000	1675.937988	1016.067261	326.993500	152.423035	97.973465	467.063080	569.350708	383.913147	0.648384	99998.000000	4.407612	3.926038	0.631780	0.835822	4.095300	4.999991	3.224258	3.006922	2.514539	2.183051	1.991108	2.669375	2.755380	2.584233	0.000000	4.999991	20927.000000		1
10019.200195	2525.301514	2.081524	3.342773	5022.232422	84194.242188	397.934906	255.601852	55.103329	58.597202	9.926555	78.419479	122.038963	84.287834	1.174571	99998.000000	4.000833	3.402313	0.318381	0.524107	3.700897	4.925282	2.599812	2.407564	1.741178	1.767877	0.996799	1.894424	2.086498	1.925765	0.069879	4.999991	20974.000000		1
29373.515625	4529.509766	2.248045	5.489055	9662.778320	99998.000000	1161.817017	754.658691	303.261047	151.679855	125.085693	456.649292	586.841675	424.593811	0.817941	99998.000000	4.467956	3.656051	0.351805	0.739498	3.985102	4.999991	3.065138	2.877751	2.481817	2.180928	2.097208	2.659583	2.768521	2.627974	0.000000	4.999991	21015.000000		1
12468.623047	3215.929443	3.678900	4.021195	7758.156250	99998.000000	935.954773	560.694641	203.514420	59.580917	60.869919	253.560425	324.221222	213.277542	0.446737	99998.000000	4.095819	3.507307	0.565718	0.604355	3.889759	4.999991	2.971255	2.748726	2.308595	1.775107	1.784403	2.404082	2.510841	2.328945	0.000000	4.999991	21046.000000		1
21191.169922	3789.847168	4.184633	5.970118	7836.443359	99998.000000	911.146118	577.485596	179.757294	155.318665	65.140900	212.744049	324.973633	199.110840	1.802811	0.000000	4.326155	3.578622	0.621657	0.775983	3.894119	4.999991	2.959588	2.761541	2.254687	2.191224	1.813854	2.327857	2.511848	2.299095	0.255950	0.000000	21087.000000		1
9036.060547	3769.611572	3.444536	5.630907	6854.481934	96375.640625	742.175720	474.664490	126.630646	44.985580	35.660355	98.531624	166.817932	126.309937	3.892564	0.000000	3.955979	3.576297	0.537131	0.750578	3.835975	4.983967	2.870507	2.676387	2.102539	1.653073	1.552186	1.993576	2.222243	2.101438	0.590236	0.000000	21122.000000		1
16518.941406	5478.662598	2.297385	3.228674	5522.738770	86666.726562	496.525116	330.854340	88.339867	64.480980	25.150972	105.383690	153.829224	64.107841	0.835723	99998.000000	4.217982	3.738675	0.361234	0.509024	3.742155	4.937852	2.695941	2.519637	1.946157	1.809432	1.400555	2.022774	2.187039	1.806911	0.000000	4.999991	21154.000000		1
14780.279297	2424.105469	3.475374	3.234842	3684.247559	75704.500000	202.367279	137.692017	67.311852	33.276627	42.691280	99.083611	153.446838	90.032837	0.820561	0.000000	4.169683	3.384552	0.541001	0.509853	3.566349	4.879122	2.306140	2.138909	1.828092	1.522139	1.630339	1.996002	2.185958	1.954401	0.000000	0.000000	21176.000000		1
20168.683594	5839.752930	4.730455	6.660876	7489.976074	99998.000000	864.587830	537.433960	162.599380	68.036530	62.421040	288.144562	404.111633	242.542221	0.560849	99998.000000	4.304677	3.766394	0.674903	0.823531	3.874480	4.999991	2.936809	2.730325	2.211119	1.832742	1.795331	2.459610	2.606501	2.384787	0.000000	4.999991	21242.000000		1
15489.730469	4986.960449	3.117660	6.121222	10475.691406	99998.000000	1313.552490	830.271973	287.253357	102.929031	86.850418	374.575592	506.889557	323.783325	0.902025	99998.000000	4.190044	3.697836	0.493829	0.786838	4.020183	4.999991	3.118448	2.919220	2.458265	2.012538	1.938772	2.573539	2.704913	2.510254	0.000000	4.999991	21279.000000		1
6730.626953	780.275330	2.254213	5.239272	2528.616455	44505.500000	8.400105	31.851938	21.105108	0.000000	6.078049	0.000000	0.000000	0.000000	0.318513	99998.000000	3.828056	2.892248	0.352995	0.719271	3.402883	4.648414	0.924285	1.503136	1.324388	0.000000	0.783764	0.000000	0.000000	0.000000	0.000000	4.999991	21308.000000		1
20560.779297	7638.374512	2.722941	6.768806	11686.771484	99998.000000	1588.831665	964.016846	326.996582	133.303864	112.106239	548.757507	722.883850	400.025665	1.892231	99998.000000	4.313040	3.883001	0.435038	0.830512	4.067695	4.999991	3.201078	2.984085	2.514543	2.124843	2.049630	2.739380	2.859069	2.602088	0.276974	4.999991	21329.000000		1
26119.625000	4499.289062	3.401364	5.082002	9657.979492	99998.000000	1173.029541	751.513306	211.566071	103.934334	77.531357	357.806213	466.298309	355.296051	2.016759	0.000000	4.416967	3.653144	0.531653	0.706035	3.984886	4.999991	3.069309	2.875937	2.325446	2.016759	1.889477	2.553648	2.668664	2.550590	0.304654	0.000000	21374.000000		1
16518.515625	6071.526855	2.827788	5.643242	10325.948242	99998.000000	1286.267578	831.073730	265.183044	96.817062	78.928291	356.930420	421.460754	427.705322	0.781906	99998.000000	4.217971	3.783298	0.451447	0.751529	4.013930	4.999991	3.109331	2.919640	2.423546	1.985952	1.897233	2.552583	2.624757	2.631145	0.000000	4.999991	21462.000000		1
8492.018555	3430.628418	3.416783	5.263942	5786.034668	93887.250000	601.288940	361.815063	133.266861	47.128780	25.052294	113.096115	144.565674	153.391327	0.283781	0.000000	3.929011	3.535374	0.533617	0.721311	3.762381	4.972607	2.779083	2.558487	2.124722	1.673286	1.398847	2.053448	2.160065	2.185801	0.000000	0.000000	21484.000000		1
25925.263672	3936.796387	2.297385	3.644979	7412.916504	99998.000000	864.140686	540.203186	210.810547	88.127083	53.527538	259.693970	376.502930	266.848236	1.717610	99998.000000	4.413723	3.595143	0.361234	0.561695	3.869989	4.999991	2.936584	2.732557	2.323892	1.945109	1.728577	2.414462	2.575768	2.426264	0.234925	4.999991	21515.000000		1
27692.423828	5788.445801	1.967425	6.004039	11443.113281	99998.000000	1526.536987	947.635986	287.237915	158.337646	100.314018	430.150726	593.995911	340.376923	2.328253	0.000000	4.442361	3.762562	0.293898	0.778444	4.058544	4.999991	3.183707	2.976642	2.458242	2.199584	2.001362	2.633621	2.773783	2.531960	0.367030	0.000000	21546.000000		1
8499.015625	1969.580811	3.543216	3.157748	2363.617920	43581.167969	0.000000	12.603240	0.000000	32.946663	0.000000	0.000000	0.000000	0.000000	0.745689	99998.000000	3.929369	3.294374	0.549398	0.499378	3.373577	4.639299	0.000000	1.100482	0.000000	1.517811	0.000000	0.000000	0.000000	0.000000	0.000000	4.999991	21566.000000		1
24900.048828	4880.032227	3.765245	5.402710	9891.298828	99998.000000	1242.364380	777.570923	242.745743	135.036926	91.574707	473.264465	648.553406	433.086426	2.784929	0.000000	4.396200	3.688423	0.575793	0.732612	3.995253	4.999991	3.094249	2.890740	2.385152	2.130453	1.961776	2.675104	2.811946	2.636575	0.444814	0.000000	21663.000000		1
16284.983398	3662.291260	3.080655	4.847637	7078.034668	99998.000000	768.991943	509.680328	194.432816	69.618484	46.993095	187.830521	251.222946	169.124573	0.606441	99998.000000	4.211787	3.563753	0.488643	0.685530	3.849913	4.999991	2.885922	2.707298	2.288769	1.842725	1.672034	2.273766	2.400059	2.228207	0.000000	4.999991	21785.000000		1
25760.001953	8838.605469	3.577137	6.623871	14934.685547	99998.000000	2033.136719	1297.347412	401.006317	135.191101	107.912354	509.066681	741.013184	473.171967	0.804919	99998.000000	4.410946	3.946384	0.553536	0.821112	4.174196	4.999991	3.308167	3.113056	2.603151	2.130948	2.033071	2.706775	2.869826	2.675019	0.000000	4.999991	21858.000000		1
22260.363281	6371.395996	3.904013	4.779795	9677.182617	99998.000000	1191.781738	774.237366	231.394501	99.512253	75.329567	342.458435	478.084351	263.061432	0.141500	0.000000	4.347532	3.804235	0.591511	0.679409	3.985749	4.999991	3.076197	2.888874	2.364353	1.997877	1.876966	2.534608	2.679505	2.420057	0.000000	0.000000	21930.000000		1
8454.729492	2239.682373	2.729109	3.644979	3255.188477	57137.906250	135.567322	114.357368	26.076096	10.657401	17.130169	10.836258	19.060589	20.593208	0.121971	99998.000000	3.927100	3.350186	0.436021	0.561695	3.512576	4.756924	2.132155	2.058264	1.416243	1.027651	1.233762	1.034879	1.280136	1.313724	0.000000	4.999991	21958.000000		1
26036.447266	8437.855469	3.894762	5.683331	12626.377930	99998.000000	1729.706055	1049.642944	305.654022	121.764511	90.695839	435.269714	564.244019	376.145203	0.036707	99998.000000	4.415582	3.926232	0.590481	0.754603	4.101279	4.999991	3.237972	3.021042	2.485230	2.085521	1.957587	2.638758	2.751467	2.575356	0.000000	4.999991	22028.000000		1
5701.123535	1980.293823	4.816800	3.854673	3461.250000	68867.281250	150.387772	105.901756	50.224854	18.770718	3.500043	7.863534	36.082829	21.006428	0.147099	99998.000000	3.755960	3.296730	0.682759	0.585988	3.539233	4.838013	2.177212	2.024903	1.700919	1.273481	0.544073	0.895618	1.557301	1.322352	0.000000	4.999991	22122.000000		1
16293.106445	3633.260986	3.688152	3.577137	6945.261230	99998.000000	727.275085	460.698242	142.148026	75.520760	19.837692	100.813591	133.199005	94.747871	1.290432	99998.000000	4.212004	3.560297	0.566809	0.553536	3.841689	4.999991	2.861699	2.663417	2.152741	1.878066	1.297491	2.003519	2.124501	1.976569	0.110735	4.999991	22152.000000		1
11658.845703	2568.578613	3.808417	4.027363	5193.589844	94651.578125	495.559906	276.697723	83.251694	78.064850	26.560242	116.463562	188.589127	114.693497	0.502562	99998.000000	4.066656	3.409693	0.580745	0.605021	3.715468	4.976128	2.695096	2.442006	1.920393	1.892456	1.424232	2.066190	2.275517	2.059539	0.000000	4.999991	22174.000000		1
8715.811523	2191.739502	2.087691	1.147151	3785.548340	65736.117188	213.626007	147.566147	37.266983	19.942539	2.352893	0.000000	0.000000	36.172256	0.117655	0.000000	3.940308	3.340789	0.319666	0.059621	3.578129	4.817804	2.329654	2.168987	1.571324	1.299780	0.371602	0.000000	0.000000	1.558376	0.000000	0.000000	22205.000000		1
10714.943359	1639.941528	2.664350	4.958652	3250.898926	65601.484375	194.186111	113.666611	55.346943	52.944710	16.769371	53.583046	63.854977	78.524323	0.377900	99998.000000	4.029990	3.214828	0.425591	0.695364	3.512003	4.816914	2.288218	2.055633	1.743094	1.723823	1.224517	1.729027	1.805195	1.895004	0.000000	4.999991	22241.000000		1
24592.087891	6584.306641	5.251607	7.024757	13929.531250	99998.000000	1899.169800	1195.568604	366.317322	193.125305	121.160095	549.309448	728.931091	413.905579	0.965271	99998.000000	4.390795	3.818510	0.720292	0.846631	4.143937	4.999991	3.278564	3.077574	2.563858	2.285839	2.083360	2.739817	2.862686	2.616901	0.000000	4.999991	22270.000000		1
9649.092773	1384.083740	2.587257	3.422950	2289.139404	46250.679688	0.000000	11.903232	19.224028	18.820057	1.711475	0.000000	0.000000	8.014637	0.893811	0.000000	3.984487	3.141162	0.412840	0.534401	3.359672	4.665118	0.000000	1.075665	1.283844	1.274621	0.233371	0.000000	0.000000	0.903884	0.000000	0.000000	22304.000000		1
16852.941406	3071.798584	4.267894	3.990358	5611.020020	93587.710938	538.658264	340.457092	141.454178	36.838345	33.976635	130.719681	161.794525	156.283875	0.177051	99998.000000	4.226676	3.487393	0.630214	0.601012	3.749042	4.971219	2.731313	2.532062	2.150616	1.566300	1.531180	2.116341	2.208964	2.193914	0.000000	4.999991	22345.000000		1
12817.593750	1538.850342	2.914133	2.713690	3802.209717	69555.062500	215.100037	145.558640	64.314453	22.431116	4.190801	36.388119	88.071579	25.258904	0.507350	99998.000000	4.107807	3.187196	0.464509	0.433560	3.580036	4.842329	2.332640	2.163038	1.808309	1.350851	0.622297	1.560960	1.944836	1.402414	0.000000	4.999991	22384.000000		1
15072.821289	2673.345459	2.775365	4.909312	6228.958008	99998.000000	554.446960	395.396973	191.250397	76.621658	52.250870	227.906799	312.863800	283.966095	1.647232	99998.000000	4.178195	3.427055	0.443320	0.691021	3.794415	4.999991	2.743860	2.597033	2.281602	1.884351	1.718094	2.357757	2.495355	2.453266	0.216755	4.999991	22407.000000		1
14232.098633	3790.633545	2.756862	3.725156	5458.936035	92123.140625	496.392517	310.433807	129.208649	59.864620	21.860624	112.442368	183.655151	75.283318	0.164858	0.000000	4.153269	3.578712	0.440415	0.571145	3.737108	4.964369	2.695825	2.491969	2.111292	1.777170	1.339663	2.050930	2.264003	1.876699	0.000000	0.000000	22443.000000		1
3584.152344	736.042175	2.926468	2.541001	1355.932251	31621.052734	0.000000	0.000000	0.000000	0.000000	0.000000	0.000000	0.000000	0.000000	1.327304	513.300842	3.554386	2.866903	0.466344	0.405005	3.132238	4.499976	0.000000	0.000000	0.000000	0.000000	0.000000	0.000000	0.000000	0.000000	0.122970	2.710372	22469.000000		1
15774.970703	3762.260010	2.417651	6.790393	8049.097656	99998.000000	880.166870	565.502197	142.487228	79.208916	91.334175	327.758270	454.768219	268.997620	0.586770	99998.000000	4.197968	3.575449	0.383394	0.831895	3.905747	4.999991	2.944565	2.752434	2.153776	1.898774	1.960633	2.515554	2.657790	2.429749	0.000000	4.999991	22492.000000		1
20740.777344	7459.995605	2.457740	7.237535	12371.247070	99998.000000	1655.992432	1005.557861	292.702301	120.413834	104.230370	477.365845	613.886047	338.890564	1.067329	0.000000	4.316825	3.872739	0.390536	0.859591	4.092413	4.999991	3.219058	3.002407	2.466426	2.080676	2.017994	2.678851	2.788088	2.530060	0.028298	0.000000	22520.000000		1
17371.927734	5210.436035	3.102241	5.300947	9938.834961	99998.000000	1213.559082	753.628723	213.774017	123.750435	79.665306	338.606842	490.752350	235.483536	2.592722	99998.000000	4.239848	3.716874	0.491676	0.724353	3.997335	4.999991	3.084061	2.877157	2.329955	2.092547	1.901269	2.529696	2.690862	2.371961	0.413756	4.999991	22556.000000		1
19961.689453	4807.410156	3.173167	5.976286	11758.508789	99998.000000	1275.668701	1003.325256	508.523926	307.960663	180.383301	385.177460	570.223389	398.372803	2.041495	0.000000	4.300197	3.681911	0.501493	0.776431	4.070352	4.999991	3.105738	3.001442	2.706311	2.488495	2.256196	2.585661	2.756045	2.600290	0.309948	0.000000	22614.000000		1
8776.499023	2945.075439	2.217208	5.362622	4923.521973	83186.609375	432.531372	291.854279	92.333305	47.273716	24.916609	105.482368	146.005783	35.974895	0.917653	0.000000	3.943321	3.469096	0.345806	0.729377	3.692276	4.920053	2.636018	2.465166	1.965358	1.674620	1.396489	2.023180	2.164370	1.556000	0.000000	0.000000	22660.000000		1
17996.742188	2796.550049	3.808417	3.928683	6625.375488	99998.000000	746.789001	455.388031	125.514336	88.016075	48.016895	211.942276	306.912170	203.292389	1.131409	99998.000000	4.255194	3.446623	0.580745	0.594247	3.821210	4.999991	2.873198	2.658382	2.098693	1.944562	1.681394	2.326218	2.487014	2.308121	0.053620	4.999991	22695.000000		1
14700.854492	3080.639648	2.938803	5.239272	7850.693359	99998.000000	915.074829	566.174438	136.251907	59.876957	38.830437	187.414215	263.175507	176.540955	1.895960	99998.000000	4.167343	3.488641	0.468170	0.719271	3.894908	4.999991	2.961457	2.752950	2.134343	1.777260	1.589172	2.272803	2.420245	2.246845	0.277829	4.999991	22740.000000		1
6231.471191	823.808472	2.078440	1.196491	1505.980835	38030.875000	0.000000	0.000000	0.000000	0.000000	0.000000	0.000000	0.000000	0.000000	0.671390	99998.000000	3.794590	2.915826	0.317737	0.077909	3.177819	4.580136	0.000000	0.000000	0.000000	0.000000	0.000000	0.000000	0.000000	0.000000	0.000000	4.999991	22773.000000		1
26437.677734	17297.255859	2.562587	7.009338	10337.411133	99998.000000	1347.217651	838.949646	431.082001	193.526199	150.387772	759.709900	986.725464	664.699890	1.261600	99998.000000	4.422223	4.237977	0.408679	0.845677	4.014412	4.999991	3.129438	2.923736	2.634560	2.286740	2.177212	2.880648	2.994196	2.822626	0.100922	4.999991	22872.000000		1
17611.169922	5572.069336	2.796951	3.120744	6955.551758	99998.000000	729.976440	471.004089	144.793869	68.539177	34.081482	171.832092	208.741364	99.068192	1.058029	0.000000	4.245788	3.746017	0.446685	0.494258	3.842332	4.999991	2.863309	2.673025	2.160750	1.835939	1.532519	2.235104	2.319608	1.995934	0.024498	0.000000	22913.000000		1
13779.291992	2139.960449	2.229543	4.317234	4936.100586	77118.312500	448.739502	284.336121	84.312500	49.839386	41.525627	172.430328	182.100937	117.564453	0.479463	0.000000	4.139227	3.330406	0.348216	0.635206	3.693384	4.887157	2.651994	2.453832	1.925892	1.697573	1.618316	2.236614	2.260312	2.070276	0.000000	0.000000	22956.000000		1
7361.917480	2089.603027	1.803987	4.446751	5576.716309	87332.570312	557.943909	351.376617	100.295517	28.802120	34.322014	119.288269	167.181808	75.563934	0.232646	0.000000	3.866991	3.320064	0.256233	0.648043	3.746379	4.941176	2.746591	2.545773	2.001281	1.459424	1.535573	2.076598	2.223189	1.878315	0.000000	0.000000	22990.000000		1
6384.800781	1292.135864	2.312804	2.275799	2875.607910	56010.269531	114.619484	68.912308	41.368355	36.042740	6.630038	44.859146	60.342598	40.174950	0.222550	99998.000000	3.805147	3.111308	0.364139	0.357134	3.458730	4.748268	2.059258	1.838297	1.616668	1.556818	0.821516	1.651851	1.780624	1.603955	0.000000	4.999991	23020.000000		1
23501.445312	5246.210449	3.441453	6.389507	8879.397461	99998.000000	1113.161865	682.727417	251.321625	137.587173	82.144630	385.220642	564.965637	294.891754	1.602277	0.000000	4.371095	3.719846	0.536742	0.805467	3.948384	4.999991	3.046558	2.834247	2.400230	2.138578	1.914579	2.585710	2.752022	2.469663	0.204738	0.000000	23068.000000		1
11937.782227	2564.480225	2.309720	2.985059	4864.863281	79156.539062	405.523987	279.664276	102.589821	66.479240	33.239620	129.806900	142.684586	126.343857	0.098176	99998.000000	4.076924	3.408999	0.363559	0.474953	3.687071	4.898487	2.608016	2.446637	2.011104	1.822686	1.521656	2.113298	2.154377	2.101554	0.000000	4.999991	23111.000000		1
22051.951172	3887.956299	2.026016	3.558635	7694.794922	99998.000000	876.679199	557.675659	207.073059	78.601418	69.448883	307.350067	413.375183	264.014282	1.529589	99998.000000	4.343447	3.589721	0.306643	0.551283	3.886197	4.999991	2.942841	2.746382	2.316123	1.895430	1.841665	2.487633	2.616344	2.421628	0.184575	4.999991	23152.000000		1
34412.656250	6765.827637	2.636597	5.661744	15445.043945	99998.000000	2137.536621	1338.663330	435.883392	179.600021	109.811935	526.406555	700.128967	384.884521	4.119133	99998.000000	4.536718	3.830321	0.421044	0.752950	4.188789	4.999991	3.329914	3.126671	2.639370	2.254306	2.040650	2.721321	2.845178	2.585330	0.614806	4.999991	23194.000000		1
7849.851074	2149.532471	4.116791	5.686414	2705.940674	49258.574219	86.807243	65.612709	50.064499	19.957956	18.280403	30.467339	49.012943	109.133514	0.569369	0.000000	3.894861	3.332344	0.614559	0.754838	3.432318	4.692482	1.938556	1.816988	1.699530	1.300116	1.261986	1.483835	1.690311	2.037958	0.000000	0.000000	23253.000000		1
27620.609375	7224.913086	3.691235	6.130473	9607.570312	99998.000000	1192.925781	753.665771	247.143158	96.798561	80.127869	357.232635	472.740234	299.813416	1.771743	99998.000000	4.441233	3.858833	0.567172	0.787494	3.982614	4.999991	3.076613	2.877179	2.392949	1.985869	1.903784	2.552951	2.674623	2.476851	0.248401	4.999991	23310.000000		1
7089.000488	2085.316650	2.192538	3.817669	2859.353516	58347.980469	140.495132	76.263947	57.191017	36.465210	8.341514	17.811674	11.015115	0.000000	0.421442	0.000000	3.850585	3.319172	0.340947	0.581798	3.456268	4.766026	2.147661	1.882319	1.757328	1.561879	0.921245	1.250705	1.041989	0.000000	0.000000	0.000000	23347.000000		1
19921.908203	6257.430176	3.580221	4.172298	8592.418945	99998.000000	1081.393188	674.253296	292.680725	293.060028	162.053558	341.339050	440.545990	285.033051	6.071113	0.000000	4.299331	3.796396	0.553910	0.620375	3.934115	4.999991	3.033984	2.828823	2.466394	2.466957	2.209659	2.533186	2.643991	2.454895	0.783268	0.000000	23368.000000		1
49190.093750	10897.519531	3.302684	6.941496	21956.914062	99998.000000	3270.403564	2028.486450	637.569153	237.824097	172.220642	818.908386	1139.166992	600.015381	3.321656	0.000000	4.691878	4.037328	0.518867	0.841453	4.341571	4.999991	3.514601	3.307172	2.804527	2.376256	2.236085	2.913235	3.056587	2.778162	0.521355	0.000000	23451.000000		1
12794.444336	2769.496582	3.660398	0.141852	3717.363770	62961.527344	245.320663	160.095383	25.684460	18.502432	1.279752	0.000000	0.000000	0.000000	0.368278	0.000000	4.107021	3.442401	0.563528	0.000000	3.570235	4.799075	2.389734	2.204379	1.409670	1.267229	0.107126	0.000000	0.000000	0.000000	0.000000	0.000000	23480.000000		1
10819.442383	2475.221436	4.708869	4.594771	6421.617676	99998.000000	726.229736	449.951416	133.581390	91.987930	44.831394	159.820923	230.916519	169.365097	0.856393	0.000000	4.034205	3.393614	0.672917	0.662264	3.807644	4.999991	2.861074	2.653166	2.125746	1.963731	1.651582	2.203634	2.363455	2.228824	0.000000	0.000000	23514.000000		1
18682.208984	12520.081055	2.803118	6.377172	14997.417969	99998.000000	2050.686279	1317.388672	468.395233	156.613846	127.697624	609.220337	815.809265	451.835571	1.228966	0.000000	4.271428	4.097607	0.447641	0.804628	4.176016	4.999991	3.311899	3.119714	2.670613	2.194830	2.106183	2.784774	2.911589	2.654980	0.089540	0.000000	23552.000000		1
15638.891602	2092.998291	1.699140	2.972724	5588.598145	96443.867188	636.529907	369.912964	124.737236	79.529625	34.053726	158.960571	246.144028	141.522018	1.362977	0.000000	4.194206	3.320769	0.230229	0.473155	3.747303	4.984274	2.803819	2.568099	2.095996	1.900529	1.532165	2.201289	2.391189	2.150824	0.134489	0.000000	23580.000000		1
22413.023438	5827.754395	2.926468	6.367920	10073.347656	99998.000000	1344.173950	817.187683	239.884033	123.679512	89.095383	369.990051	514.682190	261.892670	6.084470	0.000000	4.350501	3.765501	0.466344	0.803998	4.003174	4.999991	3.128455	2.912322	2.380001	2.092298	1.949855	2.568190	2.711539	2.418123	0.784223	0.000000	23607.000000		1
25797.439453	5270.331543	4.042781	3.003561	10486.830078	99998.000000	1334.127197	853.338379	284.141846	122.476852	67.453705	364.661346	444.594940	193.008118	2.532292	99998.000000	4.411577	3.721838	0.606680	0.477637	4.020644	4.999991	3.125197	2.931121	2.453535	2.088054	1.829006	2.561890	2.647964	2.285576	0.403514	4.999991	23657.000000		1
14316.648438	5215.885254	3.364359	4.181550	9534.701172	99998.000000	1207.098755	755.910706	232.538574	118.717773	55.451790	234.129776	359.927826	207.631210	2.115383	0.000000	4.155841	3.717328	0.526902	0.621337	3.979307	4.999991	3.081743	2.878470	2.366495	2.074516	1.743916	2.369457	2.556216	2.317293	0.325389	0.000000	23680.000000		1
13332.106445	2020.397827	2.297385	3.385945	5569.429688	97677.687500	609.685974	356.665222	102.669998	48.593555	31.102589	153.930984	216.416779	231.305069	0.508898	0.000000	4.124899	3.305437	0.361234	0.529680	3.745811	4.989795	2.785106	2.552261	2.011444	1.686579	1.492797	2.187326	2.335291	2.364185	0.000000	0.000000	23714.000000		1
23339.886719	5171.707520	2.019849	3.737491	9368.336914	99998.000000	1271.968262	771.930725	236.464172	161.766769	54.949142	278.819336	384.582306	185.048996	2.945358	0.000000	4.368099	3.713634	0.305319	0.572580	3.971663	4.999991	3.104476	2.887578	2.373765	2.208889	1.739961	2.445323	2.584989	2.267287	0.469138	0.000000	23779.000000		1
10172.569336	630.939087	3.530881	4.329569	3408.172852	56318.222656	243.535187	158.158798	41.735321	32.996006	18.113882	38.281532	17.071577	46.182072	0.212406	0.000000	4.007431	2.799987	0.547883	0.636445	3.532522	4.750649	2.386562	2.199093	1.620504	1.518461	1.258012	1.582989	1.232274	1.664473	0.000000	0.000000	23799.000000		1
10717.968750	873.835938	3.703570	5.646326	3333.225586	60117.535156	223.811584	147.544571	56.944321	15.060980	9.482496	17.990532	20.124479	15.067147	0.526459	99998.000000	4.030112	2.941430	0.568621	0.751766	3.522865	4.779001	2.349883	2.168923	1.755450	1.177853	0.976923	1.255044	1.303725	1.178031	0.000000	4.999991	23816.000000		1
7185.432129	99.644852	2.599592	2.463907	2219.706055	41118.363281	37.754215	38.670082	37.825138	29.122829	8.023889	0.000000	0.000000	0.000000	1.219931	99998.000000	3.856453	1.998455	0.414905	0.391624	3.346295	4.614036	1.576965	1.587375	1.577780	1.464234	0.904385	0.000000	0.000000	0.000000	0.086335	4.999991	23861.000000		0
9769.324219	1149.969360	3.265679	5.711084	3333.268799	54554.417969	220.875870	148.818146	38.926033	0.000000	12.800599	10.851677	54.619183	66.772194	0.658850	99998.000000	3.989865	3.060686	0.513974	0.756719	3.522870	4.736830	2.344148	2.172656	1.590240	0.000000	1.107230	1.035497	1.737345	1.824596	0.000000	4.999991	23878.000000		1
30855.976562	6310.069824	3.092990	5.680247	12364.444336	99998.000000	1683.576416	1047.555298	310.399902	165.769455	117.693970	559.328552	722.933228	376.977814	2.986576	99998.000000	4.489339	3.800034	0.490378	0.754367	4.092175	4.999991	3.226233	3.020177	2.491922	2.219505	2.070754	2.747667	2.859098	2.576316	0.475174	4.999991	23955.000000		1
7793.403320	2150.485352	3.089906	4.237057	3930.259033	63156.925781	300.726196	178.184586	37.695621	8.011553	2.494745	10.145500	14.373306	18.776886	0.457640	99998.000000	3.891727	3.332536	0.489945	0.627064	3.594421	4.800421	2.478171	2.250870	1.576291	0.903717	0.397026	1.006274	1.157557	1.273624	0.000000	4.999991	23986.000000		1
22521.070312	4937.454102	2.673601	4.755125	8222.690430	99998.000000	987.234314	623.840332	182.381561	65.708305	53.783489	240.593292	321.075806	193.307251	0.463388	0.000000	4.352589	3.693503	0.427097	0.677162	3.915014	4.999991	2.994420	2.795074	2.260981	1.817620	1.730649	2.381284	2.506608	2.286248	0.000000	0.000000	24013.000000		1
3719.830811	834.555298	2.895631	4.261727	810.101257	26344.548828	0.000000	0.000000	0.000000	0.000000	0.000000	0.000000	0.000000	0.000000	1.836696	43057.117188	3.570523	2.921455	0.461743	0.629586	2.908539	4.420691	0.000000	0.000000	0.000000	0.000000	0.000000	0.000000	0.000000	0.000000	0.264037	4.634045	24044.000000		1
18331.109375	5894.711426	3.765245	6.639289	8576.019531	99998.000000	1125.284058	668.289368	226.537613	148.401840	64.838692	317.819366	414.701202	254.201843	4.954494	0.000000	4.263189	3.770463	0.575793	0.822122	3.933286	4.999991	3.051262	2.824965	2.355140	2.171439	1.811834	2.502180	2.617735	2.405179	0.694999	0.000000	24084.000000		1
34497.585938	6466.702148	3.611058	6.790393	17013.423828	99998.000000	2448.954102	1519.210083	444.875580	174.795563	134.595947	615.720886	924.474060	510.105896	1.381322	99998.000000	4.537789	3.810683	0.557634	0.831895	4.230792	4.999991	3.388981	3.181618	2.648239	2.242530	2.129032	2.789384	2.965895	2.707660	0.140295	4.999991	24162.000000		1
13028.833008	3014.370117	3.216340	4.039698	7219.075684	99998.000000	798.114746	520.633789	193.939407	106.894722	62.615314	271.899414	368.334106	263.625732	2.737972	0.000000	4.114905	3.479197	0.507362	0.606349	3.858482	4.999991	2.902065	2.716532	2.287666	2.028956	1.796681	2.434408	2.566242	2.420988	0.437429	0.000000	24195.000000		1
22745.960938	5854.437988	2.889463	5.819015	11141.412109	99998.000000	1466.619995	908.195007	258.710266	103.055466	71.431725	342.874756	490.043091	358.669647	2.618264	0.000000	4.356905	3.767485	0.460817	0.764849	4.046940	4.999991	3.166318	2.958179	2.412814	2.013071	1.853891	2.535136	2.690234	2.554695	0.418013	0.000000	24310.000000		1
9473.563477	1378.801270	3.299600	3.990358	3529.641113	64970.242188	236.652283	121.690498	20.284834	9.602762	12.859191	0.000000	0.000000	68.890724	0.209321	0.000000	3.976513	3.139502	0.518461	0.601012	3.547730	4.812715	2.374111	2.085257	1.307171	0.982396	1.109214	0.000000	0.000000	1.838161	0.000000	0.000000	24363.000000		1
24809.294922	3885.788330	3.179335	5.612404	10269.226562	99998.000000	1316.833496	809.987183	302.027527	147.378036	86.893593	445.865448	588.093628	316.743134	0.324645	0.000000	4.394614	3.589479	0.502336	0.749149	4.011538	4.999991	3.119531	2.908478	2.480047	2.168433	1.938988	2.649204	2.769446	2.500707	0.000000	0.000000	24416.000000		1
13785.927734	4893.498535	2.710606	5.100504	6329.645020	99998.000000	744.032166	464.386383	157.051727	78.468819	53.330177	211.760345	287.114594	164.064148	0.864530	0.000000	4.139436	3.689620	0.433066	0.707613	3.801379	4.999991	2.871592	2.666879	2.196043	1.894697	1.726973	2.325845	2.458055	2.215014	0.000000	0.000000	24457.000000		1
15164.257812	2964.068115	2.396065	4.637943	4706.473145	86944.742188	474.454803	287.839264	87.460999	47.101025	49.253475	188.832748	241.271713	167.169479	1.379381	0.000000	4.180821	3.471888	0.379499	0.666325	3.672696	4.939243	2.676195	2.459150	1.941814	1.673030	1.692437	2.276077	2.382506	2.223157	0.139684	0.000000	24489.000000		1
6176.861328	1846.792603	1.989012	2.898715	3496.620605	62174.058594	248.759033	159.130173	50.372871	54.255299	16.633686	48.914265	44.865314	27.115314	0.849284	0.000000	3.790768	3.266418	0.298637	0.462205	3.543648	4.793609	2.395779	2.201752	1.702197	1.734442	1.220989	1.689435	1.651911	1.433215	0.000000	0.000000	24513.000000		1
25063.611328	3129.569336	2.901798	3.540132	6395.470703	99998.000000	754.593933	446.821411	131.376526	92.092773	32.798645	167.829391	213.037003	169.988022	1.009796	99998.000000	4.399044	3.495485	0.462667	0.549019	3.805872	4.999991	2.877713	2.650134	2.118518	1.964226	1.515856	2.224868	2.328455	2.230418	0.004234	4.999991	24548.000000		1
19075.076172	7495.409180	2.864793	5.230021	12389.086914	99998.000000	1744.258179	1051.160156	375.750488	153.138474	76.963951	404.080780	618.493164	473.526581	2.225990	99998.000000	4.280466	3.874795	0.457093	0.718503	4.093040	4.999991	3.241611	3.021669	2.574899	2.185084	1.886287	2.606468	2.791335	2.675344	0.347523	4.999991	24595.000000		1
10637.603516	1076.197021	2.685936	2.121612	3846.408936	64310.785156	272.300293	176.682816	39.330006	57.820103	10.669736	15.215167	93.585304	38.337040	0.392682	99998.000000	4.026844	3.031892	0.429096	0.326666	3.585055	4.808284	2.435048	2.247194	1.594724	1.762079	1.028154	1.182277	1.971208	1.583619	0.000000	4.999991	24633.000000		1
6336.910645	1365.837280	1.868746	1.739229	1951.013672	42385.636719	0.000000	0.000000	0.000000	12.371960	0.000000	0.000000	0.000000	0.000000	0.550081	0.000000	3.801877	3.135399	0.271550	0.240357	3.290260	4.627219	0.000000	0.000000	0.000000	1.092438	0.000000	0.000000	0.000000	0.000000	0.000000	0.000000	24658.000000		1
21093.001953	9406.096680	3.469206	5.852936	13426.234375	99998.000000	1913.906982	1180.948608	385.442688	188.237579	118.258301	543.743347	723.605469	453.883179	0.678113	0.000000	4.324138	3.973409	0.540230	0.767374	4.127954	4.999991	3.281921	3.072231	2.585960	2.274706	2.072832	2.735394	2.859502	2.656944	0.000000	0.000000	24740.000000		1
35867.144531	3935.615479	3.197837	4.008861	11057.852539	99998.000000	1483.309204	929.583801	274.791962	135.974380	103.138725	438.196198	572.699646	297.050385	1.909321	99998.000000	4.554697	3.595013	0.504856	0.603021	4.043671	4.999991	3.171232	2.968289	2.439004	2.133457	2.013422	2.641669	2.757927	2.472830	0.280879	4.999991	24793.000000		1
22078.404297	3137.488281	3.564802	4.502259	8323.550781	99998.000000	1022.783630	629.674805	173.401718	92.077354	58.769894	258.059601	429.281097	236.334656	1.309820	0.000000	4.343968	3.496582	0.552035	0.653430	3.920309	4.999991	3.009784	2.799116	2.239053	1.964153	1.769155	2.411720	2.632742	2.373528	0.117212	0.000000	24868.000000		1
8426.402344	1889.878540	2.251129	2.732193	3660.040283	72901.804688	245.437851	150.748566	72.529533	39.835735	2.790784	26.412222	71.336128	34.143154	0.682934	99998.000000	3.925642	3.276434	0.352400	0.436511	3.563486	4.862738	2.389941	2.178253	1.860515	1.600273	0.445726	1.421805	1.853310	1.533304	0.000000	4.999991	24896.000000		1
28050.480469	5656.878418	3.395196	5.220770	13008.619141	99998.000000	1795.580933	1138.590332	376.234619	155.753479	107.835258	453.892426	612.868408	360.532227	1.281325	99998.000000	4.447940	3.752577	0.530865	0.717735	4.114231	4.999991	3.254205	3.056367	2.575459	2.192438	2.032761	2.656953	2.787367	2.556944	0.107659	4.999991	24988.000000		1
32530.410156	9137.478516	2.975808	8.141070	14704.497070	99998.000000	2167.547607	1284.858276	422.210083	210.671783	139.341812	632.536499	864.251709	433.212860	3.469110	0.000000	4.512290	3.960826	0.473605	0.910681	4.167450	4.999991	3.335969	3.108855	2.625529	2.323606	2.144081	2.801085	2.936640	2.636701	0.540218	0.000000	25093.000000		1
10225.224609	3291.906494	4.338820	6.420344	3552.460938	63595.917969	214.989014	133.704742	32.123306	56.938152	18.927988	39.434853	56.734627	130.275635	1.388894	99998.000000	4.009673	3.517447	0.637372	0.807558	3.550529	4.803429	2.332416	2.126147	1.506820	1.755403	1.277104	1.595880	1.753848	2.114863	0.142669	4.999991	25159.000000		1
20576.724609	3359.150635	3.290349	5.094337	7597.925293	99998.000000	935.180786	589.148315	201.546997	85.549080	61.387989	258.953888	315.885864	179.035706	0.871509	0.000000	4.313376	3.526229	0.517242	0.707088	3.880695	4.999991	2.970896	2.770225	2.304376	1.932215	1.788083	2.413223	2.499530	2.252940	0.000000	0.000000	25224.000000		1
44190.789062	12136.235352	2.827788	7.006255	17984.222656	99998.000000	2546.650146	1622.058960	540.459167	251.037918	171.508301	797.979065	1014.463684	599.463379	4.361476	99998.000000	4.645332	4.084084	0.451447	0.845486	4.254892	4.999991	3.405969	3.210067	2.732763	2.399739	2.234285	2.901992	3.006237	2.777763	0.639634	4.999991	25329.000000		1
26218.224609	8743.367188	3.148497	7.604500	13079.418945	99998.000000	1903.465454	1155.097656	413.930267	203.384903	131.496780	592.953613	849.798218	431.402710	3.500000	99998.000000	4.418603	3.941679	0.498103	0.881071	4.116589	4.999991	3.279545	3.062619	2.616927	2.308319	2.118915	2.773021	2.929316	2.634883	0.544068	4.999991	25408.000000		1
16340.595703	2748.123047	2.260381	4.471421	5844.384766	99998.000000	569.538818	405.530151	183.975861	130.966385	56.928902	232.353546	313.449707	134.346161	0.073090	0.000000	4.213268	3.439036	0.354182	0.650446	3.766739	4.999991	2.755523	2.608023	2.264761	2.117160	1.755333	2.366149	2.496168	2.128225	0.000000	0.000000	25438.000000		1
26008.166016	8874.204102	3.768329	8.575877	15075.050781	99998.000000	2143.198486	1341.796387	385.192902	181.740143	119.491791	493.355042	669.960754	402.458740	4.789408	0.000000	4.415110	3.948129	0.576149	0.933279	4.178259	4.999991	3.331062	3.127687	2.585678	2.259451	2.077338	2.693160	2.826049	2.604721	0.680282	0.000000	25479.000000		1
6204.525391	1728.401611	2.309720	4.665697	3124.496582	58714.023438	197.131088	118.828789	72.381516	33.415394	30.781879	49.746872	82.946404	103.647545	0.091985	0.000000	3.792709	3.237645	0.363559	0.668917	3.494780	4.768742	2.294755	2.074922	1.859628	1.523947	1.488295	1.696766	1.918798	2.015559	0.000000	0.000000	25526.000000		1
13444.650391	2378.444580	2.901798	5.883773	5679.383301	92968.070312	579.135376	358.617218	130.454483	52.701096	29.162918	90.153099	176.226425	129.520111	1.087176	0.000000	4.128550	3.376293	0.462667	0.769656	3.754301	4.968334	2.762780	2.554631	2.115459	1.721820	1.464831	1.954981	2.246071	2.112337	0.036300	0.000000	25565.000000		1
35400.144531	8812.893555	4.246308	5.183765	15260.726562	99998.000000	1943.436890	1325.178101	755.608521	542.713379	264.779053	687.784729	988.563354	635.466064	3.884664	99998.000000	4.549005	3.945118	0.628012	0.714645	4.183575	4.999991	3.288570	3.122274	2.878297	2.734571	2.422884	2.837452	2.995004	2.803092	0.589353	4.999991	25633.000000		1
17553.099609	3864.421143	2.716774	5.445883	7765.211914	99998.000000	948.841736	624.506409	194.497574	69.692497	65.899498	230.638992	320.622498	147.347198	0.271495	99998.000000	4.244354	3.587085	0.434053	0.736068	3.890153	4.999991	2.977194	2.795537	2.288914	1.843186	1.818882	2.362933	2.505994	2.168342	0.000000	4.999991	25760.000000		1
28682.107422	9509.239258	3.839255	5.495223	13176.682617	99998.000000	1838.993774	1158.461914	407.759705	230.490967	120.919563	518.475159	697.159302	309.265076	3.131896	0.000000	4.457611	3.978146	0.584247	0.739985	4.119806	4.999991	3.264580	3.063882	2.610404	2.362654	2.082497	2.714728	2.843332	2.490331	0.495807	0.000000	25824.000000		1
26065.369141	6268.543945	3.644979	6.105803	9892.522461	99998.000000	1304.995117	808.966431	275.633820	125.181290	86.702400	475.265808	685.083374	361.697876	2.881590	0.000000	4.416064	3.797167	0.561695	0.785743	3.995307	4.999991	3.115609	2.907931	2.440332	2.097539	1.938031	2.676937	2.835743	2.558346	0.459632	0.000000	25871.000000		1
45657.992188	10767.271484	2.944971	6.630038	17967.230469	99998.000000	2659.385498	1613.936401	490.376129	313.098175	216.126907	749.067871	992.547546	646.459595	6.630245	0.000000	4.659517	4.032105	0.469081	0.821516	4.254481	4.999991	3.424781	3.207886	2.690529	2.495681	2.334709	2.874521	2.996751	2.810541	0.821530	0.000000	25945.000000		1
22754.951172	8873.680664	4.196969	7.832696	12622.334961	99998.000000	1491.875854	1079.761841	547.619568	351.521545	198.558853	512.804138	726.652222	440.277710	2.044461	0.000000	4.357076	3.948104	0.622936	0.893911	4.101140	4.999991	3.173733	3.033328	2.738479	2.545952	2.297889	2.709952	2.861327	2.643727	0.310579	0.000000	26054.000000		1
15927.782227	2038.431519	2.618094	1.868746	5974.157715	95749.929688	593.792419	384.455872	110.912834	41.883339	22.193668	100.739578	143.736145	118.572838	0.269181	0.000000	4.202155	3.309296	0.417985	0.271550	3.776277	4.981138	2.773635	2.584846	2.044982	1.622041	1.346229	2.003200	2.157566	2.073985	0.000000	0.000000	26108.000000		1
16959.515625	4621.892090	2.318972	3.768329	6712.978516	99998.000000	805.460205	475.114716	164.869003	70.660789	28.654100	153.730545	215.041443	186.085129	2.142307	0.000000	4.229414	3.664820	0.365295	0.576149	3.826915	4.999991	2.906044	2.676799	2.217139	1.849178	1.457187	2.186760	2.332522	2.269712	0.330882	0.000000	26138.000000		1
18502.863281	2529.017334	4.437500	4.434416	7344.885742	99998.000000	886.426880	525.308716	157.230591	78.030922	36.135250	154.880783	212.377090	147.800522	0.238878	0.000000	4.267239	3.402952	0.647138	0.646836	3.865985	4.999991	2.947643	2.720415	2.196537	1.892267	1.557931	2.189997	2.327108	2.169676	0.000000	0.000000	26201.000000		1
6193.470215	516.587891	2.349809	3.250261	1503.606323	40048.812500	0.000000	0.000000	0.000000	0.000000	0.000000	0.000000	0.000000	14.123524	0.735634	99998.000000	3.791934	2.713144	0.371033	0.511918	3.177134	4.602590	0.000000	0.000000	0.000000	0.000000	0.000000	0.000000	0.000000	1.149943	0.000000	4.999991	26234.000000		1
35723.656250	10215.127930	1.958174	5.951616	15058.395508	99998.000000	2119.367188	1325.273682	413.726715	138.028152	131.203827	584.491821	765.834167	423.681030	2.083685	99998.000000	4.552956	4.009244	0.291851	0.774635	4.177779	4.999991	3.326206	3.122306	2.616714	2.139968	2.117946	2.766778	2.884135	2.627039	0.318832	4.999991	26266.000000		1
16084.146484	1376.408325	1.791652	2.692104	4950.369141	79835.726562	492.975739	323.178894	86.542046	63.555855	18.511684	98.784485	128.206436	116.947708	0.688915	0.000000	4.206398	3.138747	0.253254	0.430092	3.694638	4.902197	2.692826	2.509443	1.937227	1.803156	1.267446	1.994689	2.107910	2.067992	0.000000	0.000000	26325.000000		1
19388.421875	6563.059570	5.152927	5.612404	9379.755859	99998.000000	1222.008545	764.030212	267.144287	93.899841	72.692970	368.420441	471.775024	219.451187	1.334665	0.000000	4.287542	3.817106	0.712054	0.749149	3.972192	4.999991	3.087074	2.883111	2.426746	1.972665	1.861492	2.566344	2.673735	2.341338	0.125372	0.000000	26384.000000		1
39003.218750	11909.013672	3.429117	7.326963	18923.710938	99998.000000	2269.767334	1697.607422	945.178284	544.902832	258.781189	822.809326	1172.881592	852.555115	2.658772	0.000000	4.591100	4.075876	0.535182	0.864924	4.277006	4.999991	3.355981	3.229837	2.975514	2.736319	2.412933	2.915299	3.069254	2.930722	0.424681	0.000000	26418.000000		1
29100.533203	7675.826660	3.697403	5.273193	17318.843750	99998.000000	2538.428955	1551.268555	557.583130	229.621353	147.223862	706.509216	1025.642212	538.152527	3.820310	0.000000	4.463901	3.885125	0.567897	0.722074	4.238519	4.999991	3.404565	3.190687	2.746310	2.361012	2.167978	2.849118	3.010996	2.730905	0.582099	0.000000	26627.000000		1
15322.468750	3745.882324	3.290349	4.449835	6001.183594	99998.000000	644.871460	395.088623	122.288742	76.510643	46.635380	173.420212	275.158936	159.426208	1.002388	99998.000000	4.185329	3.573554	0.517242	0.648344	3.778237	4.999991	2.809473	2.596694	2.087386	1.883722	1.668715	2.239100	2.439584	2.202560	0.001036	4.999991	26697.000000		1
7685.059570	1385.375854	1.563456	1.504864	3191.904053	58461.468750	231.052216	134.392426	51.381256	18.113882	7.518155	4.940149	20.179987	63.213562	0.430277	99998.000000	3.885647	3.141568	0.194086	0.177497	3.504050	4.766870	2.363710	2.128375	1.710805	1.258012	0.876111	0.693740	1.304921	1.800810	0.000000	4.999991	26726.000000		1
17319.531250	2697.306152	3.018980	5.359538	8099.057617	99998.000000	1002.236694	637.717163	215.516327	94.858887	79.511124	269.244324	360.393463	300.960571	1.282445	99998.000000	4.238536	3.430930	0.479860	0.729127	3.908434	4.999991	3.000970	2.804628	2.333480	1.977078	1.900428	2.430146	2.556777	2.478510	0.108039	4.999991	26768.000000		1
8854.212891	999.772766	2.204873	2.997394	3230.197754	56850.140625	221.844162	135.348373	34.485451	18.712128	2.667434	0.000000	0.000000	49.012943	0.328424	0.000000	3.947150	2.999901	0.343384	0.476744	3.509229	4.754732	2.346048	2.131453	1.537636	1.272123	0.426094	0.000000	0.000000	1.690311	0.000000	0.000000	26805.000000		1
8981.111328	1323.401855	2.769197	2.787700	4171.916016	64809.234375	355.727753	227.169785	58.436848	90.131516	2.593424	17.861015	0.000000	0.000000	0.399308	0.000000	3.953330	3.121692	0.442354	0.445246	3.620336	4.811637	2.551118	2.356351	1.766687	1.954877	0.413874	1.251906	0.000000	0.000000	0.000000	0.000000	26823.000000		1
32652.427734	9476.609375	2.630429	7.949879	15734.940430	99998.000000	2204.324219	1411.649292	424.128174	189.224380	137.769119	589.592346	739.465149	437.058289	3.114437	99998.000000	4.513916	3.976653	0.420027	0.900361	4.196865	4.999991	3.343276	3.149727	2.627497	2.276977	2.139152	2.770552	2.868918	2.640539	0.493380	4.999991	26898.000000		1
63735.968750	12541.176758	3.086823	8.458695	29928.853516	99998.000000	4271.024414	2842.642822	1088.824951	545.547302	320.739655	1152.954468	1492.782471	1033.552002	3.999521	99998.000000	4.804385	4.098338	0.489512	0.927303	4.476090	4.999991	3.630532	3.453722	3.036958	2.736832	2.506153	3.061812	3.173996	3.014332	0.602008	4.999991	26971.000000		1
21907.980469	5300.891602	3.641896	5.094337	12551.988281	99998.000000	1658.450073	1012.443848	257.526093	77.340164	69.939194	366.890900	505.535797	355.653748	1.580114	0.000000	4.340602	3.724349	0.561327	0.707088	4.098712	4.999991	3.219702	3.005371	2.410821	1.888405	1.844721	2.564537	2.703752	2.551027	0.198688	0.000000	27116.000000		1
16958.962891	5255.359863	2.821621	4.212387	10257.390625	99998.000000	1352.558594	893.784668	260.625275	78.265289	76.328705	319.845398	401.009399	194.192276	2.272212	99998.000000	4.229399	3.720603	0.450499	0.624528	4.011037	4.999991	3.131156	2.951233	2.416017	1.893569	1.882688	2.504940	2.603155	2.288232	0.356449	4.999991	27245.000000		1
5185.981934	1539.127930	1.831741	3.009729	1448.025024	33405.976562	0.000000	0.000000	0.000000	18.450008	1.110146	0.000000	0.000000	0.000000	0.680922	0.000000	3.714831	3.187275	0.262864	0.478527	3.160776	4.523824	0.000000	0.000000	0.000000	1.265997	0.045380	0.000000	0.000000	0.000000	0.000000	0.000000	27290.000000		1
13304.892578	1506.005493	2.417651	3.453787	5330.057617	84832.781250	575.949890	372.713013	117.089561	87.488754	42.410660	137.710526	203.150543	69.599983	0.140556	99998.000000	4.124012	3.177827	0.383394	0.538296	3.726732	4.928564	2.760385	2.571375	2.068518	1.941952	1.627475	2.138967	2.307818	1.842609	0.000000	4.999991	27309.000000		1
8009.708984	2062.971924	3.635728	3.718989	4252.352539	68599.281250	366.601044	244.244446	90.341209	83.618660	42.965733	93.909096	125.113449	46.132732	0.286359	0.000000	3.903617	3.314493	0.560591	0.570425	3.628629	4.836319	2.564194	2.387825	1.955886	1.922303	1.633122	1.972708	2.097304	1.664009	0.000000	0.000000	27398.000000		1
21361.896484	7570.880859	3.145414	4.835302	11698.548828	99998.000000	1604.056030	999.254700	284.885040	114.169258	97.837776	384.030334	563.821533	240.960266	1.406120	99998.000000	4.329640	3.879146	0.497678	0.684424	4.068132	4.999991	3.205220	2.999676	2.454670	2.057549	1.990507	2.584366	2.751142	2.381945	0.148022	4.999991	27444.000000		1
13379.842773	3838.699707	1.973593	1.989012	3201.867432	60473.632812	202.151413	119.494873	64.693756	45.738014	27.590210	76.825180	98.698143	94.544350	1.155468	0.000000	4.126451	3.584184	0.295258	0.298637	3.505403	4.781566	2.305677	2.077349	1.810862	1.660277	1.440755	1.885504	1.994309	1.975636	0.062758	0.000000	27480.000000		1
17791.587891	4810.376465	3.052901	6.932245	7560.510254	99998.000000	905.885254	575.468811	152.654312	84.161400	49.796215	218.889938	287.737488	172.310074	0.189979	99998.000000	4.250215	3.682179	0.484713	0.840874	3.878551	4.999991	2.957073	2.760022	2.183709	1.925113	1.697196	2.340226	2.458997	2.236311	0.000000	4.999991	27516.000000		1
29554.607422	9520.038086	2.679769	5.421213	12336.250000	99998.000000	1717.904541	1044.801514	377.486633	143.292084	101.306984	518.697205	709.037903	396.226501	1.758994	0.000000	4.470625	3.978639	0.428097	0.734096	4.091183	4.999991	3.234999	3.019034	2.576902	2.156222	2.005639	2.714914	2.850669	2.597944	0.245264	0.000000	27593.000000		1
27748.740234	6332.284668	4.289481	3.614142	9808.268555	99998.000000	1215.788696	774.203430	209.577057	139.332565	62.553642	302.810822	409.887482	262.318237	2.304849	99998.000000	4.443244	3.801560	0.632405	0.558005	3.991592	4.999991	3.084858	2.888855	2.321344	2.144053	1.796253	2.481171	2.612665	2.418828	0.362643	4.999991	27726.000000		1
16980.361328	4437.407715	3.253344	7.598332	12531.179688	99998.000000	1636.685059	1074.689087	334.308105	186.578522	102.059418	445.668091	653.049500	395.477173	2.759408	99998.000000	4.229947	3.647129	0.512330	0.880718	4.097992	4.999991	3.213965	3.031283	2.524147	2.270862	2.008853	2.649012	2.814946	2.597121	0.440816	4.999991	27768.000000		1
33258.128906	12359.300781	3.389029	7.061762	19382.742188	99998.000000	2662.959473	1762.560181	639.215881	348.212708	171.098160	819.189026	1104.746338	571.746765	3.978161	0.000000	4.521898	4.091994	0.530075	0.848913	4.287415	4.999991	3.425364	3.246144	2.805648	2.541845	2.233245	2.913384	3.043262	2.757204	0.599682	0.000000	27814.000000		1
19623.664062	5769.138672	2.445405	4.554682	10884.345703	99998.000000	1467.458740	889.017212	261.430115	175.242706	113.151627	487.872131	673.661255	387.854156	2.801407	0.000000	4.292780	3.761111	0.388351	0.658458	4.036802	4.999991	3.166566	2.948910	2.417356	2.243640	2.053661	2.688306	2.828442	2.588668	0.447376	0.000000	27950.000000		1
26596.593750	6970.245605	3.370527	4.884642	13522.771484	99998.000000	1692.152344	1171.567871	502.982452	269.543427	187.879868	475.438507	638.481934	337.101990	1.597166	99998.000000	4.424826	3.843248	0.527698	0.688833	4.131066	4.999991	3.228440	3.068768	2.701553	2.430629	2.273880	2.677094	2.805149	2.527761	0.203350	4.999991	28025.000000		1
27151.281250	10950.979492	2.365228	5.908443	15691.755859	99998.000000	2236.728271	1373.201172	409.249146	146.992569	122.566284	611.579407	837.531128	514.287476	3.392602	0.000000	4.433790	4.039453	0.373873	0.771473	4.195672	4.999991	3.349613	3.137734	2.611988	2.167295	2.088371	2.786453	2.923001	2.711206	0.530533	0.000000	28123.000000		1
5679.315430	2510.854004	1.853327	2.840123	2223.770264	44268.222656	81.275017	54.539005	10.805421	0.000000	18.527102	0.000000	0.000000	0.000000	0.086677	99998.000000	3.754296	3.399822	0.267952	0.453337	3.347090	4.646092	1.909957	1.736707	1.033642	0.000000	1.267807	0.000000	0.000000	0.000000	0.000000	4.999991	28183.000000		1
37571.906250	8452.632812	2.846291	5.208435	12040.865234	99998.000000	1412.827271	1042.476440	571.062134	366.841553	199.924957	587.547852	803.838196	587.748291	2.182640	99998.000000	4.574863	3.926992	0.454279	0.716707	4.080657	4.999991	3.150089	3.018066	2.756683	2.564479	2.300867	2.769043	2.905169	2.769191	0.338982	4.999991	28236.000000		1
13257.834961	1929.082153	2.029100	3.564802	4662.067383	79691.125000	418.617523	280.891602	94.007774	37.572273	19.177771	75.052032	123.676430	27.016636	0.785522	0.000000	4.122473	3.285351	0.307303	0.552035	3.668579	4.901410	2.621817	2.448539	1.973164	1.574867	1.282798	1.875363	2.092287	1.431631	0.000000	0.000000	28266.000000		1
23780.423828	8420.281250	3.117660	6.229152	13056.016602	99998.000000	1807.992920	1130.375244	331.464905	184.327393	114.005821	517.010376	718.193481	385.936066	2.021382	99998.000000	4.376220	3.925327	0.493829	0.794429	4.115811	4.999991	3.257197	3.053223	2.520437	2.265590	2.056927	2.713499	2.856241	2.586515	0.305648	4.999991	28297.000000		1
11167.149414	2167.377930	2.719858	4.739707	4641.045410	81055.921875	424.886780	263.545563	122.338081	62.143505	25.024540	105.759903	199.493225	136.332092	0.953810	0.000000	4.047942	3.335935	0.434546	0.675751	3.666616	4.908785	2.628273	2.420856	2.087562	1.793396	1.398366	2.024321	2.299928	2.134598	0.000000	0.000000	28345.000000		1
7957.229980	1061.009644	2.642764	1.177988	1415.627319	41422.167969	0.000000	0.000000	39.638378	54.212128	3.447620	0.000000	0.000000	0.000000	0.193778	0.000000	3.900762	3.025719	0.422058	0.071141	3.150949	4.617233	0.000000	0.000000	1.598116	1.734096	0.537519	0.000000	0.000000	0.000000	0.000000	0.000000	28372.000000		1
14669.465820	1853.228271	2.556419	5.667912	4330.836426	70089.765625	347.512695	238.635117	58.794563	26.569492	21.253128	70.312325	103.810982	74.139244	0.817161	0.000000	4.166414	3.267929	0.407632	0.753423	3.636572	4.845654	2.540971	2.377734	1.769337	1.424383	1.327423	1.847031	2.016243	1.870048	0.000000	0.000000	28395.000000		1
18269.294922	4914.486816	5.458218	4.428249	7245.820801	99998.000000	864.304138	530.082336	146.480667	74.154663	48.402363	163.367233	229.143372	112.611969	1.017124	99998.000000	4.261722	3.691478	0.737051	0.646232	3.860088	4.999991	2.936666	2.724343	2.165780	1.870138	1.684867	2.213165	2.360107	2.051584	0.007374	4.999991	28429.000000		1
45373.132812	9699.644531	3.123827	7.049427	18057.300781	99998.000000	2622.682861	1625.642212	564.040466	237.472549	152.275024	702.660706	1021.713562	646.323914	2.030711	0.000000	4.656799	3.986756	0.494687	0.848154	4.256653	4.999991	3.418746	3.211025	2.751310	2.375613	2.182629	2.846746	3.009329	2.810450	0.307648	0.000000	28460.000000		1
10917.073242	3096.511475	3.456871	4.896977	5006.998535	88662.671875	535.411072	318.664307	129.520111	58.603371	63.660702	185.008911	249.363449	206.767761	0.290394	99998.000000	4.038106	3.490873	0.538683	0.689928	3.699578	4.947741	2.728687	2.503333	2.112337	1.767923	1.803871	2.267193	2.396833	2.315483	0.000000	4.999991	28541.000000		1
18859.503906	5225.808594	3.068320	4.397411	9019.093750	99998.000000	1180.473755	734.238220	253.908875	80.954308	60.379604	277.258942	355.459473	169.722809	2.315229	0.000000	4.275530	3.718153	0.486901	0.643197	3.955163	4.999991	3.072056	2.865837	2.404678	1.908240	1.780890	2.442886	2.550790	2.229740	0.364594	0.000000	28603.000000		1
6231.076660	3294.231689	2.932636	3.225591	5019.987305	74295.421875	484.125397	318.426849	83.985626	51.899323	14.105021	66.328140	68.455917	47.717773	1.369657	99998.000000	3.794563	3.517754	0.467258	0.508609	3.700703	4.870962	2.684958	2.503010	1.924205	1.715162	1.149374	1.821698	1.835411	1.678680	0.136612	4.999991	28626.000000		1
4568.460449	3.805334	3.401364	5.193016	1671.133545	46037.660156	0.000000	0.000000	6.232236	21.246960	0.000000	0.000000	0.000000	0.000000	0.332611	99998.000000	3.659770	0.580393	0.531653	0.715420	3.223011	4.663113	0.000000	0.000000	0.794644	1.327297	0.000000	0.000000	0.000000	0.000000	0.000000	4.999991	28645.000000		0
17350.820312	2704.364990	3.771412	4.970987	6110.416016	96752.679688	632.197266	416.310913	104.699097	67.290260	36.178425	192.419128	260.859619	170.302551	1.775046	0.000000	4.239320	3.432065	0.576504	0.696443	3.786071	4.985663	2.800853	2.619418	2.019943	1.827952	1.558450	2.284248	2.416407	2.231221	0.249210	0.000000	28679.000000		1
26571.300781	7564.019531	3.336605	7.191279	13726.599609	99998.000000	1857.397583	1174.469604	318.698242	184.376740	93.381775	521.466370	742.434753	539.404480	1.710203	0.000000	4.424413	3.878753	0.523305	0.856806	4.137563	4.999991	3.268905	3.069842	2.503380	2.265706	1.970262	2.717226	2.870658	2.731915	0.233048	0.000000	28795.000000		1
7839.020996	2930.680420	2.503996	2.516331	3584.738281	64761.542969	281.983246	183.574966	88.503304	44.535355	16.627520	28.025019	42.802296	23.713951	0.733892	99998.000000	3.894262	3.466969	0.398634	0.400768	3.554457	4.811317	2.450223	2.263813	1.946959	1.648705	1.220827	1.447546	1.631467	1.375004	0.000000	4.999991	28849.000000		1
16457.417969	8690.055664	3.611058	5.683331	9882.346680	99998.000000	1295.635864	815.355957	243.803467	123.044258	73.331306	303.054413	369.549072	238.147888	0.428699	0.000000	4.216362	3.939023	0.557634	0.754603	3.994860	4.999991	3.112483	2.911347	2.387040	2.090061	1.865289	2.481521	2.567672	2.376847	0.000000	0.000000	28905.000000		1
7884.487793	3644.969971	3.234842	4.119875	5395.460449	91182.414062	574.395691	360.137512	118.085609	74.114578	38.580654	106.666527	126.328445	93.946098	0.471197	0.000000	3.896774	3.561694	0.509853	0.614884	3.732028	4.959911	2.759211	2.556468	2.072197	1.869904	1.586370	2.028028	2.101501	1.972879	0.000000	0.000000	28946.000000		1
12605.457031	2797.842285	3.210172	5.094337	4168.767578	73185.937500	376.240784	225.387375	78.508904	47.773281	18.964993	40.847202	55.945187	94.140373	0.068523	0.000000	4.100559	3.446823	0.506528	0.707088	3.620008	4.864428	2.575466	2.352930	1.894919	1.679185	1.277953	1.611162	1.747763	1.973776	0.000000	0.000000	28972.000000		1
9752.792969	3468.379639	2.544085	7.771022	8323.192383	99998.000000	1057.182739	652.771973	202.284012	96.662872	79.227417	281.184540	366.823059	249.341858	0.168564	0.000000	3.989129	3.540127	0.405532	0.890478	3.920290	4.999991	3.024150	2.814761	2.305962	1.985260	1.898875	2.448992	2.564457	2.396795	0.000000	0.000000	29031.000000		1
15188.829102	1265.085327	2.870961	2.747611	4058.946533	66128.390625	327.832275	211.350204	72.535706	46.576790	20.488359	73.380646	109.296951	111.285965	0.066469	99998.000000	4.181524	3.102120	0.458027	0.438955	3.608413	4.820388	2.515652	2.325003	1.860552	1.668169	1.311507	1.865582	2.038608	2.046440	0.000000	4.999991	29050.000000		1
10910.539062	1911.998169	2.026016	3.830003	3676.689209	63486.402344	282.920685	170.684937	62.137337	53.046474	29.366444	16.491835	40.939716	18.681290	0.507145	99998.000000	4.037846	3.281487	0.306643	0.583199	3.565457	4.802680	2.451665	2.232195	1.793353	1.724657	1.467851	1.217269	1.612145	1.271407	0.000000	4.999991	29067.000000		1
36597.992188	11655.308594	4.881558	7.589081	18192.455078	99998.000000	2665.571533	1636.136230	693.387939	457.053253	313.138245	798.756165	985.717102	684.142883	4.716652	0.000000	4.563457	4.066524	0.688559	0.880189	4.259892	4.999991	3.425790	3.213820	2.840976	2.659967	2.495736	2.902414	2.993752	2.835147	0.673634	0.000000	29132.000000		1
7783.378418	2487.830811	2.365228	1.930420	3319.351807	59492.722656	171.203003	87.164963	14.764941	22.807331	0.000000	0.000000	0.000000	0.000000	0.208569	99998.000000	3.891168	3.395821	0.373873	0.285652	3.521053	4.774464	2.233511	1.940342	1.169232	1.358074	0.000000	0.000000	0.000000	0.000000	0.000000	4.999991	29248.000000		1
15152.375977	3698.790527	2.562587	3.022064	7385.745605	99998.000000	818.433533	514.071594	118.677689	84.500610	31.867355	114.227852	187.750351	191.796219	1.644367	99998.000000	4.180481	3.568060	0.408679	0.480304	3.868394	4.999991	2.912983	2.711024	2.074369	1.926860	1.503346	2.057772	2.273581	2.282840	0.215999	4.999991	29272.000000		1
23386.861328	8295.312500	2.133947	6.679378	12082.384766	99998.000000	1643.373779	1033.333130	364.997498	113.311981	123.731934	473.646851	677.537476	429.583313	3.247039	0.000000	4.368972	3.918833	0.329184	0.824736	4.082153	4.999991	3.215736	3.014240	2.562290	2.054276	2.092482	2.675455	2.830933	2.633047	0.511487	0.000000	29335.000000		1
6247.629883	2369.575684	2.322055	4.493007	2900.533936	49401.859375	187.423477	116.540657	29.813587	20.278666	8.754734	21.718773	26.902536	41.602718	1.346787	36110.445312	3.795715	3.374671	0.365873	0.652537	3.462478	4.693743	2.272824	2.066478	1.474414	1.307039	0.942243	1.336835	1.429793	1.619122	0.129299	4.557633	29413.000000		1
21827.203125	1588.427612	4.135293	4.280230	6241.721680	99998.000000	727.904175	447.092773	151.584259	51.600201	40.705353	131.737320	202.589294	216.231766	1.205179	99998.000000	4.338998	3.200967	0.616506	0.631467	3.795304	4.999991	2.862074	2.650398	2.180654	1.712651	1.609652	2.119709	2.306617	2.334919	0.081051	4.999991	29459.000000		1
33246.089844	11961.387695	2.645848	7.888204	24384.115234	99998.000000	3606.697754	2284.529297	953.855896	409.853546	306.468140	1284.679443	1706.695190	1024.057251	4.871691	0.000000	4.521740	4.077782	0.422565	0.896978	4.387107	4.999991	3.557110	3.358797	2.979483	2.612629	2.486385	3.108795	3.232156	3.010324	0.687680	0.000000	29539.000000		1
7325.473633	2529.581543	1.427771	0.999131	4827.802734	79241.554688	405.218689	278.325928	88.148674	69.806595	13.818233	92.931549	132.696365	149.851196	1.567917	0.000000	3.864836	3.403049	0.154659	0.000000	3.683749	4.898953	2.607689	2.444554	1.945216	1.843897	1.140453	1.968163	2.122859	2.175660	0.195323	0.000000	29559.000000		1
30965.193359	8209.014648	3.688152	4.579352	16366.668945	99998.000000	2414.459473	1446.961182	413.951843	236.183548	119.238930	678.613708	888.915466	407.509918	3.231658	0.000000	4.490874	3.914291	0.566809	0.660804	4.213960	4.999991	3.382820	3.160457	2.616950	2.373250	2.076418	2.831623	2.948860	2.610138	0.509425	0.000000	29599.000000		1
6384.023926	825.489136	3.185502	2.664350	2173.847656	48633.101562	0.000000	0.000000	0.000000	37.109711	0.000000	0.000000	0.000000	19.433722	0.923900	11356.251953	3.805094	2.916711	0.503178	0.425591	3.337229	4.686932	0.000000	0.000000	0.000000	1.569488	0.000000	0.000000	0.000000	1.288556	0.000000	4.055235	29718.000000		1
33347.468750	8457.742188	2.488577	5.667912	12661.865234	99998.000000	1606.849976	1076.477661	449.208221	241.364227	179.054199	602.670471	847.099976	500.888611	1.376657	0.000000	4.523063	3.927254	0.395951	0.753423	4.102498	4.999991	3.205975	3.032005	2.652448	2.382673	2.252985	2.780080	2.927935	2.699741	0.138826	0.000000	29756.000000		1
26282.693359	7647.789062	2.544085	5.982453	11919.076172	99998.000000	1599.757324	976.151306	285.233490	116.923035	91.408180	409.505096	547.329712	310.267303	7.398678	0.000000	4.419670	3.883536	0.405532	0.776879	4.076242	4.999991	3.204054	2.989517	2.455200	2.067900	1.960985	2.612259	2.738249	2.491736	0.869154	0.000000	29887.000000		1
15043.563477	4851.455078	2.710606	2.883296	6252.292480	99998.000000	646.767944	400.219940	142.530411	75.622528	34.439194	139.391159	194.142944	117.259163	3.187348	99998.000000	4.177351	3.685872	0.433066	0.459889	3.796039	4.999991	2.810749	2.602299	2.153908	1.878651	1.537053	2.144235	2.288122	2.069147	0.503429	4.999991	29949.000000		1
10802.484375	3179.609131	2.380646	2.963473	6496.012695	99998.000000	639.114136	417.858948	167.354507	83.467560	57.712170	174.215820	265.839874	238.107803	2.080813	0.000000	4.033524	3.502374	0.376695	0.471801	3.812647	4.999991	2.805578	2.621030	2.223637	1.921518	1.761267	2.241088	2.424620	2.376774	0.318233	0.000000	30004.000000		1
13595.932617	2750.121338	3.598723	5.436631	5323.652344	89837.929688	528.663818	348.666016	134.309158	77.978500	40.131775	175.267380	208.281876	106.052856	0.066137	0.000000	4.133409	3.439352	0.556148	0.735330	3.726210	4.953460	2.723180	2.542410	2.128106	1.891975	1.603488	2.243701	2.318651	2.025522	0.000000	0.000000	30073.000000		1
5638.128906	275.757172	2.392981	2.167868	1418.075806	39315.746094	0.000000	0.000000	0.000000	16.010771	5.532228	0.000000	0.000000	0.000000	0.184096	0.000000	3.751135	2.440527	0.378939	0.336033	3.151700	4.594566	0.000000	0.000000	0.000000	1.204412	0.742900	0.000000	0.000000	0.000000	0.000000	0.000000	30098.000000		1
16398.798828	2076.151855	2.593424	4.289481	4681.670410	85012.226562	441.653076	270.021423	75.190804	53.761902	28.718859	96.669044	185.924774	82.853889	1.214022	0.000000	4.214812	3.317259	0.413874	0.632405	3.670401	4.929482	2.645081	2.431398	1.876165	1.730475	1.458167	1.985287	2.269337	1.918313	0.084227	0.000000	30129.000000		1
37787.554688	8546.332031	2.729109	9.232714	18638.294922	99998.000000	2723.397705	1711.444214	586.305054	190.605896	158.689194	691.442078	886.540955	454.179199	3.724013	0.000000	4.577349	3.931780	0.436021	0.965329	4.270406	4.999991	3.435111	3.233363	2.768124	2.280136	2.200547	2.839756	2.947699	2.657227	0.571011	0.000000	30167.000000		1
43143.144531	21853.527344	3.765245	7.956046	26713.216797	99998.000000	3839.680420	2513.746582	1416.759033	646.246765	475.305908	2288.686035	3133.081543	1707.262573	4.472709	0.000000	4.634912	4.339521	0.575793	0.900697	4.426726	4.999991	3.584295	3.400321	3.151296	2.810398	2.676973	3.359586	3.495972	3.232300	0.650571	0.000000	30249.000000		0
4890.689453	1412.259888	3.105325	2.689020	2421.641602	47587.554688	91.509949	53.672474	25.163309	9.137118	18.641201	4.483756	15.412526	26.106932	0.886663	0.000000	3.689370	3.149915	0.492107	0.429594	3.384110	4.677494	1.961468	1.729752	1.400768	0.960809	1.270474	0.651642	1.187874	1.416756	0.000000	0.000000	30288.000000		1
28021.990234	8465.356445	2.386814	9.411571	13911.732422	99998.000000	1965.010742	1230.060181	405.301941	168.625000	139.591599	594.285767	785.159973	484.227173	1.473088	99998.000000	4.447499	3.927645	0.377819	0.973662	4.143381	4.999991	3.293365	3.089926	2.607779	2.226922	2.144859	2.773995	2.894958	2.685049	0.168229	4.999991	30325.000000		1
6440.104492	1637.073608	2.935719	3.796082	2616.133057	48136.238281	105.099983	71.289871	26.631168	6.845900	7.336215	0.000000	0.000000	32.875740	1.159765	0.000000	3.808893	3.214068	0.467715	0.579336	3.417660	4.682472	2.021603	1.853028	1.425390	0.835431	0.865472	0.000000	0.000000	1.516876	0.064370	0.000000	30356.000000		1
7799.299316	918.633423	2.692104	1.665219	4235.835938	68772.375000	388.045349	237.999878	63.475677	37.165218	14.296213	27.590210	26.384468	80.821709	0.225862	0.000000	3.892056	2.963142	0.430092	0.221471	3.626939	4.837414	2.588882	2.376577	1.802607	1.570137	1.155221	1.440755	1.421348	1.907528	0.000000	0.000000	30386.000000		1
21108.607422	3856.397217	3.157748	5.735754	8157.741211	99998.000000	997.435303	631.423279	190.732330	96.761551	63.663788	299.397125	470.957825	208.966476	0.443640	0.000000	4.324460	3.586182	0.499378	0.758591	3.911570	4.999991	2.998885	2.800321	2.280424	1.985703	1.803892	2.476248	2.672982	2.320077	0.000000	0.000000	30414.000000		1
29811.380859	5190.228516	1.837908	3.034399	10896.797852	99998.000000	1473.129761	897.195312	289.078918	96.918823	108.855980	438.705017	578.275024	370.754822	3.337258	0.000000	4.474382	3.715187	0.264324	0.482073	4.037299	4.999991	3.168241	2.952887	2.461016	1.986408	2.036852	2.642173	2.762135	2.569087	0.523390	0.000000	30455.000000		1
6467.007324	1306.259399	3.392113	0.860363	1941.318359	38222.031250	0.000000	0.000000	0.000000	0.000000	0.000000	0.000000	0.000000	0.000000	2.322549	13278.737305	3.810703	3.116030	0.530470	0.000000	3.288097	4.582314	0.000000	0.000000	0.000000	0.000000	0.000000	0.000000	0.000000	0.000000	0.365965	4.123157	30483.000000		1
19765.185547	4950.041992	4.067451	5.945448	8593.569336	99998.000000	1058.918823	654.946045	209.688065	97.335129	51.563194	215.929550	271.532440	174.696884	1.196180	0.000000	4.295901	3.694609	0.609322	0.774185	3.934174	4.999991	3.024863	2.816206	2.321574	1.988270	1.712340	2.334312	2.433822	2.242285	0.077797	0.000000	30503.000000		1
14809.708008	3236.171143	2.278883	7.259121	6394.570312	99998.000000	686.113342	414.713531	123.620918	67.842255	48.371525	157.486542	226.994003	208.627258	0.680057	99998.000000	4.170547	3.510031	0.357722	0.860884	3.805811	4.999991	2.836396	2.617748	2.092092	1.831500	1.684590	2.197243	2.356014	2.319371	0.000000	4.999991	30574.000000		1
8982.703125	2614.390625	2.081524	4.576268	3029.859619	58913.281250	203.030273	110.508865	54.588345	13.574618	28.462908	49.296646	54.057941	46.993095	0.918188	0.000000	3.953407	3.417371	0.318381	0.660511	3.481422	4.770213	2.307561	2.043397	1.737100	1.132728	1.454279	1.692817	1.732859	1.672034	0.000000	0.000000	30610.000000		1
18481.820312	3637.535156	2.892547	4.798297	6931.369141	99998.000000	805.978271	504.382477	169.365097	100.859840	64.934288	297.969330	414.152283	304.142975	1.119553	99998.000000	4.266745	3.560807	0.461280	0.681087	3.840819	4.999991	2.906323	2.702760	2.228824	2.003718	1.812474	2.474172	2.617160	2.483078	0.049045	4.999991	30669.000000		1
19908.679688	5771.691895	2.778449	6.238403	8500.960938	99998.000000	1114.879517	681.937988	245.169571	124.842079	80.075447	347.941315	477.794495	296.267120	0.370714	0.000000	4.299042	3.761303	0.443802	0.795073	3.929468	4.999991	3.047228	2.833745	2.389467	2.096361	1.903499	2.541506	2.679241	2.471684	0.000000	0.000000	30756.000000		1
9937.964844	2707.476318	2.392981	4.878475	5375.123047	90061.203125	559.448792	355.490326	118.190453	53.684807	30.948402	116.617752	175.066925	87.044693	0.648033	0.000000	3.997298	3.432565	0.378939	0.688284	3.730388	4.954538	2.747760	2.550828	2.072582	1.729851	1.490638	2.066765	2.243204	1.939742	0.000000	0.000000	30808.000000		1
27089.105469	5686.389648	2.278883	4.770544	11487.006836	99998.000000	1596.075317	972.753052	347.543518	102.848854	113.780708	495.994720	631.851929	392.911499	1.299255	0.000000	4.432795	3.754837	0.357722	0.678568	4.060207	4.999991	3.203053	2.988003	2.541009	2.012199	2.056069	2.695477	2.800615	2.594295	0.113695	0.000000	30846.000000		1
13458.545898	2521.600830	2.124696	2.251129	5161.395508	84056.093750	506.134033	319.524689	108.458176	49.444668	24.605152	104.412308	117.706306	65.174820	2.443949	99998.000000	4.128998	3.401676	0.327297	0.352400	3.712767	4.924569	2.704266	2.504504	2.035262	1.694119	1.391026	2.018752	2.070800	1.814080	0.388092	4.999991	30874.000000		1
29744.695312	11073.912109	3.882427	7.080264	17036.056641	99998.000000	2505.315674	1535.174561	498.091644	221.949020	160.024460	754.936279	938.967590	634.553284	3.244821	0.000000	4.473410	4.044301	0.589103	0.850049	4.231369	4.999991	3.398862	3.186158	2.697309	2.346253	2.204186	2.877910	2.972651	2.802468	0.511191	0.000000	30942.000000		1
30201.052734	12315.668945	3.339689	10.441540	20758.857422	99998.000000	3135.055176	1942.058472	629.027222	299.961426	197.044739	856.600952	1053.596313	656.497131	1.316169	0.000000	4.480022	4.090458	0.523706	1.018764	4.317204	4.999991	3.496245	3.288262	2.798669	2.477065	2.294565	2.932779	3.022674	2.817233	0.119312	0.000000	31043.000000		1
25922.679688	5781.877441	3.299600	4.896977	12750.072266	99998.000000	1804.687134	1104.231323	333.830139	132.970810	119.775497	529.829468	687.901917	337.764984	3.902708	0.000000	4.413680	3.762069	0.518461	0.689928	4.105513	4.999991	3.256402	3.043060	2.523525	2.123756	2.078368	2.724136	2.837527	2.528615	0.591366	0.000000	31132.000000		1
17530.414062	2154.207275	2.722941	3.370527	7766.602539	99998.000000	937.956116	583.680847	191.102371	78.302292	36.930855	202.583130	285.322937	218.828262	3.811362	0.000000	4.243792	3.333287	0.435038	0.527698	3.890231	4.999991	2.972183	2.766176	2.281266	1.893775	1.567389	2.306603	2.455337	2.340103	0.581080	0.000000	31189.000000		1
12985.198242	2363.272461	2.972724	5.011075	5807.636230	93902.796875	587.183960	378.023193	104.073097	71.456398	29.455873	127.426254	169.876999	64.397713	0.434728	99998.000000	4.113449	3.373514	0.473155	0.699931	3.763999	4.972679	2.768774	2.577518	2.017339	1.854041	1.469172	2.105259	2.230134	1.808870	0.000000	4.999991	31243.000000		1
24110.187500	7104.042969	4.101373	12.109842	13532.830078	99998.000000	1925.424805	1200.110962	346.174347	169.143066	117.138901	488.803436	629.122803	345.878296	0.804645	0.000000	4.382201	3.851506	0.612929	1.083138	4.131389	4.999991	3.284527	3.079221	2.539295	2.228254	2.068701	2.689134	2.798735	2.538923	0.000000	0.000000	31291.000000		1
8324.328125	1099.355957	2.988143	2.300469	2874.214111	56493.550781	118.847290	69.630821	40.834869	29.061153	5.640158	14.869788	33.714516	64.354546	0.486257	0.000000	3.920349	3.041138	0.475401	0.361816	3.458519	4.751999	2.074989	1.842802	1.611031	1.463313	0.751291	1.172305	1.527817	1.808579	0.000000	0.000000	31427.000000		1
20015.548828	6392.201660	3.241009	5.359538	8554.223633	99998.000000	1084.896240	680.513306	219.882904	98.553207	88.043823	361.096558	474.513397	282.889862	1.503242	0.000000	4.301367	3.805650	0.510680	0.729127	3.932181	4.999991	3.035388	2.832837	2.342191	1.993671	1.944699	2.557623	2.676249	2.451617	0.177029	0.000000	31488.000000		1
24480.158203	2840.431885	3.025148	6.167478	7192.376465	99998.000000	828.501892	546.450867	181.049393	107.264771	61.403404	196.859711	282.439636	232.310379	1.112019	0.000000	4.388814	3.453384	0.480747	0.790108	3.856872	4.999991	2.918293	2.737551	2.257797	2.030457	1.788192	2.294157	2.450926	2.366069	0.046112	0.000000	31534.000000		1
15076.466797	2692.020752	3.345856	4.008861	6312.684570	95749.875000	705.611877	445.631073	151.877213	76.448967	33.230370	143.711472	214.643631	175.547989	1.076582	0.000000	4.178299	3.430079	0.524507	0.603021	3.800214	4.981138	2.848566	2.648975	2.181493	1.883372	1.521535	2.157491	2.331718	2.244396	0.032047	0.000000	31579.000000		1
20877.900391	1890.066650	2.482410	2.220292	7347.775391	99998.000000	888.807495	545.562744	152.799255	80.177208	29.144415	180.028671	239.680511	149.104935	1.163630	0.000000	4.319687	3.276477	0.394873	0.346410	3.866156	4.999991	2.948808	2.736845	2.184121	1.904051	1.464555	2.255342	2.379633	2.173492	0.065815	0.000000	31608.000000		1
10332.167969	859.635376	2.189455	4.237057	3400.710205	63186.089844	253.443237	152.392197	49.534096	27.611797	15.597550	10.842425	54.680855	4.101373	0.340376	99998.000000	4.014192	2.934314	0.340336	0.627064	3.531570	4.800622	2.403881	2.182963	1.694904	1.441095	1.193056	1.035126	1.737835	0.612929	0.000000	4.999991	31646.000000		1
21428.025391	6106.687988	3.327354	8.739316	8646.032227	99998.000000	1139.611084	695.383118	235.202927	134.383163	60.287094	255.614182	364.615112	262.580353	1.021955	99998.000000	4.330982	3.785806	0.522099	0.941477	3.936817	4.999991	3.056757	2.842224	2.371443	2.128345	1.780224	2.407585	2.561835	2.419262	0.009432	4.999991	31700.000000		1
26021.681641	5672.750000	1.816322	5.356454	11222.527344	99998.000000	1527.064331	954.343140	343.577850	173.488052	108.097382	468.308899	691.318726	304.802917	2.899667	0.000000	4.415335	3.753794	0.259193	0.728877	4.050091	4.999991	3.183857	2.979705	2.536025	2.239269	2.033815	2.670532	2.839678	2.484019	0.462348	0.000000	31783.000000		1
21489.308594	6123.515625	3.401364	6.494354	11413.894531	99998.000000	1546.633789	933.978149	259.940674	149.697021	85.148193	474.457886	586.477783	452.341309	3.023310	0.000000	4.332222	3.787001	0.531653	0.812536	4.057434	4.999991	3.189388	2.970337	2.414874	2.175213	1.930175	2.676198	2.768252	2.655466	0.480483	0.000000	31881.000000		1
25045.958984	6064.693359	4.755125	6.383339	9153.051758	99998.000000	1133.015015	685.095764	187.284698	88.534142	46.959175	269.225800	409.653107	179.418091	1.769477	99998.000000	4.398737	3.782809	0.677162	0.805048	3.961566	4.999991	3.054236	2.835751	2.272502	1.947111	1.671721	2.430117	2.612416	2.253866	0.247845	4.999991	32003.000000		1
30903.095703	7684.775879	4.147629	5.069666	13357.840820	99998.000000	1872.347534	1114.244263	329.623932	127.734627	108.501350	528.959900	755.494385	384.431213	4.616302	99998.000000	4.490002	3.885631	0.617800	0.704979	4.125736	4.999991	3.272387	3.046980	2.518019	2.106309	2.035435	2.723423	2.878231	2.584819	0.664294	4.999991	32120.000000		1
36930.382812	12083.192383	2.562587	8.307592	18223.187500	99998.000000	2557.030029	1588.446167	481.766327	214.887253	142.974457	652.451294	852.521179	566.908386	6.240306	99998.000000	4.567384	4.082181	0.408679	0.919475	4.260624	4.999991	3.407736	3.200973	2.682837	2.332211	2.155258	2.814548	2.930705	2.753513	0.795206	4.999991	32258.000000		1
15884.082031	5183.209961	3.574053	3.737491	7413.052246	99998.000000	801.772095	499.318970	156.031006	86.838081	54.650017	182.600510	267.360138	156.653931	1.217938	0.000000	4.200962	3.714599	0.553161	0.572580	3.869997	4.999991	2.904051	2.698378	2.193211	1.938710	1.737590	2.261502	2.427097	2.194941	0.085625	0.000000	32329.000000		1
22554.128906	5221.537598	4.622524	6.389507	10940.765625	99998.000000	1402.290161	888.628662	260.671509	109.071838	92.228462	380.764648	516.365906	380.773895	2.696187	0.000000	4.353226	3.717798	0.664879	0.805467	4.039048	4.999991	3.146838	2.948720	2.416094	2.037713	1.964865	2.580657	2.712958	2.580667	0.430750	0.000000	32377.000000		1
8791.726562	1401.170654	2.365228	5.156011	3947.031494	66218.125000	329.244629	206.527237	54.942974	31.747091	22.391027	41.821667	60.675644	70.543610	0.037256	99998.000000	3.944074	3.146491	0.373873	0.712314	3.596271	4.820977	2.517519	2.314977	1.739912	1.501704	1.350074	1.621401	1.783014	1.848458	0.000000	4.999991	32422.000000		1
6853.640137	1948.534302	1.945839	1.156402	2016.771362	44712.417969	2.951138	14.286962	12.368876	23.630690	0.000000	0.000000	0.000000	0.000000	0.493619	0.000000	3.835921	3.289708	0.289107	0.063109	3.304657	4.650428	0.469990	1.154940	1.092330	1.373476	0.000000	0.000000	0.000000	0.000000	0.000000	0.000000	32448.000000		1
16682.068359	2293.826660	4.116791	5.433547	6324.544434	99212.164062	710.357727	447.172943	144.584167	104.560333	53.200661	165.633774	260.859619	167.977417	0.560910	99998.000000	4.222250	3.360561	0.614559	0.735083	3.801029	4.996565	2.851477	2.650476	2.160121	2.019367	1.725917	2.219149	2.416407	2.225251	0.000000	4.999991	32493.000000		1
13108.923828	2560.005859	3.129995	4.989489	5377.032227	90245.718750	554.376038	345.122803	149.311554	47.480324	50.187847	182.341476	240.149246	156.064941	0.285300	0.000000	4.117567	3.408241	0.495544	0.698056	3.730543	4.955427	2.743804	2.537974	2.174093	1.676514	1.700599	2.260885	2.380481	2.193305	0.000000	0.000000	32541.000000		1
29741.859375	10218.517578	3.894762	7.040175	16816.595703	99998.000000	2448.161621	1506.616089	480.347809	201.028931	155.667130	767.573425	946.439514	578.842407	3.023196	99998.000000	4.473368	4.009388	0.590481	0.847583	4.225738	4.999991	3.388840	3.178003	2.681556	2.303259	2.192197	2.885120	2.976093	2.762560	0.480466	4.999991	32566.000000		1
22293.062500	3350.457520	2.118529	4.573184	8924.259766	99998.000000	1142.041016	717.919067	249.274017	148.848984	67.231674	267.939880	346.559814	241.330307	1.722509	0.000000	4.348170	3.525104	0.326034	0.660219	3.950572	4.999991	3.057682	2.856076	2.396677	2.172746	1.827574	2.428037	2.539778	2.382612	0.236161	0.000000	32610.000000		1
26574.136719	3132.239746	3.648063	3.318103	8734.166016	99998.000000	1071.956909	697.211731	234.031097	117.647720	75.264809	316.369995	442.673767	319.287231	2.418216	99998.000000	4.424459	3.495855	0.562062	0.520890	3.941221	4.999991	3.030177	2.843365	2.369274	2.070584	1.876592	2.500195	2.646084	2.504182	0.383495	4.999991	32658.000000		1
5296.571289	1509.906372	4.144545	2.374479	1463.647217	31036.183594	0.000000	0.000000	0.000000	9.978978	0.000000	0.000000	0.000000	0.000000	0.295109	99998.000000	3.723995	3.178950	0.617477	0.375568	3.165437	4.491868	0.000000	0.000000	0.000000	0.999086	0.000000	0.000000	0.000000	0.000000	0.000000	4.999991	32677.000000		1
8582.193359	1449.095093	2.587257	4.033530	3090.806641	55782.378906	138.062073	114.348114	39.730888	40.107105	7.311544	0.000000	0.000000	22.202919	1.429425	99998.000000	3.933598	3.161097	0.412840	0.605685	3.490072	4.746497	2.140074	2.058229	1.599128	1.603221	0.864009	0.000000	0.000000	1.346410	0.155161	4.999991	32692.000000		1
4618.996582	542.728760	1.918085	2.664350	1086.388794	27028.076172	0.000000	0.000000	0.000000	1.356845	0.000000	0.000000	0.000000	0.000000	0.240563	99998.000000	3.664548	2.734583	0.282868	0.425591	3.035985	4.431815	0.000000	0.000000	0.000000	0.132530	0.000000	0.000000	0.000000	0.000000	0.000000	4.999991	32712.000000		1
21332.435547	5625.504395	2.112361	6.556028	8698.770508	99998.000000	1123.680420	698.849182	251.910614	144.639679	89.872482	325.963531	459.551086	221.723907	0.471727	99998.000000	4.329041	3.750161	0.324768	0.816641	3.939458	4.999991	3.050643	2.844383	2.401247	2.160287	1.953627	2.513169	2.662334	2.345813	0.000000	4.999991	32747.000000		1
32184.691406	11770.760742	3.734408	6.284659	15639.582031	99998.000000	2101.601807	1390.661377	540.286438	280.293335	192.049088	677.198303	948.274353	561.891113	2.475068	0.000000	4.507649	4.070805	0.572222	0.798282	4.194225	4.999991	3.322551	3.143221	2.732624	2.447613	2.283412	2.830716	2.976934	2.749652	0.393587	0.000000	32808.000000		1
9711.825195	2315.527100	1.884164	2.541001	4072.185059	73718.906250	317.501740	196.390991	78.388641	29.388031	2.827788	29.619310	40.538830	13.102806	0.090051	0.000000	3.987301	3.364650	0.275119	0.405005	3.609828	4.867579	2.501746	2.293122	1.894253	1.468171	0.451447	1.471575	1.607871	1.117364	0.000000	0.000000	32876.000000		1
22623.734375	2834.640381	3.524713	7.296126	9367.220703	99998.000000	1244.714111	751.433105	212.580612	147.408875	65.375259	265.846039	379.213531	176.948013	1.795452	99998.000000	4.354564	3.452498	0.547124	0.863092	3.971611	4.999991	3.095070	2.875890	2.327524	2.168524	1.815413	2.424630	2.578884	2.247846	0.254174	4.999991	32929.000000		1
18549.853516	3976.527344	3.207088	3.820752	6246.698730	99998.000000	668.184509	425.272247	129.865494	67.814499	35.900887	143.122482	179.695618	161.291870	0.900583	99998.000000	4.268341	3.599504	0.506111	0.582149	3.795650	4.999991	2.824896	2.628667	2.113494	1.831323	1.555105	2.155708	2.254538	2.207613	0.000000	4.999991	32959.000000		1
22264.693359	6435.207520	1.865662	4.508426	10305.589844	99998.000000	1390.760010	834.231506	288.366577	110.918999	83.470642	432.716400	562.893311	369.071106	1.841635	0.000000	4.347617	3.808563	0.270833	0.654025	4.013073	4.999991	3.143252	2.921287	2.459945	2.045006	1.921534	2.636203	2.750426	2.567110	0.265204	0.000000	33004.000000		1
14342.617188	3482.589600	3.438369	5.473636	9127.743164	99998.000000	1210.358154	708.137451	283.007050	108.196060	69.069580	323.197418	424.717163	242.119751	2.456291	99998.000000	4.156629	3.541902	0.536352	0.738276	3.960363	4.999991	3.082914	2.850117	2.451797	2.034211	1.839287	2.509468	2.628100	2.384030	0.390280	4.999991	33024.000000		1
7703.284180	1231.006958	2.698272	2.019849	2963.442139	54245.386719	143.989014	100.406532	65.526367	44.563110	3.367443	0.000000	0.000000	10.567973	0.633134	0.000000	3.886676	3.090261	0.431086	0.305319	3.471797	4.734363	2.158329	2.001762	1.816416	1.648975	0.527300	0.000000	0.000000	1.023992	0.000000	0.000000	33054.000000		1
18823.500000	6195.437988	2.944971	7.610667	12689.286133	99998.000000	1797.566772	1093.043579	330.111145	116.904533	117.539787	477.535461	694.864990	466.847198	1.595445	99998.000000	4.274700	3.792072	0.469081	0.881423	4.103437	4.999991	3.254685	3.038637	2.518660	2.067831	2.070185	2.679006	2.841900	2.669175	0.202882	4.999991	33078.000000		1
21762.011719	6516.960938	3.278014	4.634860	12380.989258	99998.000000	1716.973267	1048.751831	315.691589	129.233322	90.763680	397.105377	551.588379	290.028717	1.240976	0.000000	4.337699	3.814045	0.515611	0.666037	4.092755	4.999991	3.234764	3.020673	2.499263	2.111375	1.957912	2.598906	2.741615	2.462441	0.093764	0.000000	33126.000000		1
5690.089844	1243.813721	2.778449	2.204873	1386.294800	30989.447266	0.000000	0.000000	0.000000	10.204091	9.097030	0.000000	0.000000	7.505820	1.249701	99998.000000	3.755119	3.094755	0.443802	0.343384	3.141855	4.491214	0.000000	0.000000	0.000000	1.008774	0.958900	0.000000	0.000000	0.875398	0.096806	4.999991	33162.000000		1
3847.482178	754.452087	1.168737	2.263464	3234.515137	63705.632812	226.475937	140.112747	58.430683	67.854584	23.387075	67.114487	79.967514	69.458130	1.393564	99998.000000	3.585177	2.877632	0.067717	0.354774	3.509809	4.804178	2.355022	2.146478	1.766641	1.831579	1.368976	1.826816	1.902914	1.841723	0.144127	4.999991	33174.000000		1
24106.949219	8031.443359	2.655099	4.292564	10712.652344	99998.000000	1463.681152	898.934509	304.186157	117.549034	89.508598	441.690063	563.843140	309.181824	1.642326	0.000000	4.382142	3.904794	0.424081	0.632717	4.029897	4.999991	3.165447	2.953728	2.483140	2.070219	1.951865	2.645118	2.751158	2.490214	0.215459	0.000000	33202.000000		1
11393.283203	4182.638184	2.513247	3.789915	4679.518066	79685.820312	456.084961	271.698975	68.113625	57.881775	17.090080	63.216644	89.129303	86.239838	0.520099	0.000000	4.056649	3.621450	0.400235	0.578629	3.670201	4.901381	2.659046	2.434088	1.833234	1.762542	1.232744	1.800831	1.950021	1.935708	0.000000	0.000000	33246.000000		1
16736.189453	6946.321777	1.939672	3.823836	7029.070801	99998.000000	824.597900	521.524963	176.550217	64.499481	56.050037	235.804245	298.382568	272.793701	0.297767	0.000000	4.223657	3.841755	0.287728	0.582499	3.846898	4.999991	2.916242	2.717275	2.246868	1.809556	1.748576	2.372552	2.474773	2.435834	0.000000	0.000000	33300.000000		1
16570.195312	3443.638916	3.062153	3.873176	6568.326660	99998.000000	756.104980	469.819946	117.650803	51.365837	56.272064	226.738052	329.589996	174.934326	1.448795	0.000000	4.219327	3.537018	0.486027	0.588067	3.817455	4.999991	2.878582	2.671932	2.070595	1.710674	1.750293	2.355524	2.517974	2.242875	0.161007	0.000000	33319.000000		1
27049.837891	8683.875977	4.348072	6.179812	13289.131836	99998.000000	1774.929077	1140.443726	340.142548	153.798386	128.443893	437.258728	613.818176	445.415222	1.990461	0.000000	4.432165	3.938714	0.638297	0.790975	4.123497	4.999991	3.249181	3.057074	2.531661	2.186952	2.108713	2.640738	2.788040	2.648765	0.298954	0.000000	33375.000000		1
19646.080078	6698.299805	3.897846	5.982453	13277.984375	99998.000000	1781.907593	1158.310913	445.905548	198.059296	172.596863	725.085632	978.464111	488.063324	1.843810	0.000000	4.293276	3.825965	0.590825	0.776879	4.123132	4.999991	3.250885	3.063825	2.649243	2.296795	2.237033	2.860389	2.990545	2.688476	0.265716	0.000000	33513.000000		1
10271.570312	1295.867188	3.123827	3.413699	4639.269043	75316.000000	391.631744	272.176941	78.795692	14.709434	33.396893	109.540565	129.452271	121.696663	0.154861	99998.000000	4.011637	3.112561	0.494687	0.533225	3.666450	4.876887	2.592878	2.434851	1.896502	1.167596	1.523706	2.039575	2.112110	2.085279	0.000000	4.999991	33546.000000		1
30621.289062	5492.172852	3.518546	5.439715	9679.479492	99998.000000	1243.258667	797.695374	269.179565	94.917480	101.340904	380.317505	551.776428	347.725464	2.756344	99998.000000	4.486023	3.739744	0.546363	0.735576	3.985852	4.999991	3.094562	2.901837	2.430042	1.977346	2.005785	2.580146	2.741763	2.541236	0.440333	4.999991	33613.000000		1
26310.015625	8155.326660	2.645848	7.283791	15599.956055	99998.000000	2278.808838	1391.015991	459.982819	201.670349	161.538574	672.452393	872.439026	481.346954	5.950078	0.000000	4.420121	3.911441	0.422565	0.862357	4.193123	4.999991	3.357708	3.143332	2.662742	2.304642	2.208276	2.827662	2.940735	2.682458	0.774523	0.000000	33658.000000		1
24294.162109	10363.080078	3.160832	7.558244	12920.214844	99998.000000	1759.482666	1098.026855	412.129364	185.197021	133.501221	612.936279	927.227844	540.209351	1.523958	0.000000	4.385502	4.015489	0.499801	0.878421	4.111270	4.999991	3.245385	3.040613	2.615034	2.267634	2.125485	2.787415	2.967186	2.732562	0.182973	0.000000	33729.000000		1
11086.824219	2181.541748	2.334390	3.580221	5703.785156	92848.570312	548.149963	343.676514	117.459610	75.699615	20.309504	126.729324	199.271194	135.514893	2.682315	0.000000	4.044807	3.338763	0.368173	0.553910	3.756163	4.967775	2.738899	2.536150	2.069889	1.879094	1.307699	2.102877	2.299444	2.131987	0.428510	0.000000	33786.000000		1
17035.429688	7545.587891	4.184633	4.286397	5045.483887	99998.000000	219.574539	271.214813	315.500397	226.762726	106.811462	301.241180	431.945465	282.492065	0.905319	99998.000000	4.231353	3.877693	0.621657	0.632092	3.702903	4.999991	2.341582	2.433313	2.499000	2.355572	2.028618	2.478914	2.635429	2.451006	0.000000	4.999991	33834.000000		1
20875.107422	6034.744141	3.444536	5.489055	8007.417969	99998.000000	968.327881	605.387268	185.110672	89.039871	72.270500	245.274414	302.755310	294.910278	0.434480	0.000000	4.319629	3.780659	0.537131	0.739498	3.903492	4.999991	2.986022	2.782033	2.267431	1.949584	1.858961	2.389652	2.481092	2.469690	0.000000	0.000000	33884.000000		1
24859.082031	9716.987305	3.318103	5.134425	12641.635742	99998.000000	1534.542358	1097.989868	532.358154	330.697052	228.640732	623.707764	884.030823	615.637634	3.778666	99998.000000	4.395485	3.987532	0.520890	0.710492	4.101803	4.999991	3.185979	3.040598	2.726204	2.519430	2.359154	2.794981	2.946467	2.789325	0.577338	4.999991	34030.000000		1
23440.132812	4245.494141	3.237926	3.426034	9582.351562	99998.000000	1239.610596	764.902893	189.955231	119.316017	53.401104	293.365326	371.013855	192.955704	1.284797	99998.000000	4.369960	3.627928	0.510267	0.534792	3.981472	4.999991	3.093285	2.883606	2.278651	2.076699	1.727550	2.467409	2.569390	2.285458	0.108834	4.999991	34100.000000		1
20481.644531	6977.156250	2.861710	7.820362	10001.166016	99998.000000	1282.570068	804.100281	235.458878	117.101898	72.177986	339.038574	503.593048	304.633301	1.763988	0.000000	4.311365	3.843678	0.456626	0.893227	4.000051	4.999991	3.108081	2.905310	2.371915	2.068564	1.858405	2.530249	2.702080	2.483777	0.246496	0.000000	34132.000000		1
24579.625000	7115.554688	1.902667	5.156011	9688.157227	99998.000000	1235.777466	781.296021	248.348907	97.063759	79.400108	309.860229	456.720215	230.453964	1.892565	99998.000000	4.390575	3.852209	0.279363	0.712314	3.986241	4.999991	3.091940	2.892816	2.395062	1.987057	1.899821	2.491166	2.659650	2.362584	0.277051	4.999991	34188.000000		1
5852.998047	531.281921	2.827788	2.874044	1816.118652	36211.648438	0.000000	0.000000	0.000000	3.009729	0.000000	0.000000	0.000000	0.000000	0.338857	99998.000000	3.767378	2.725325	0.451447	0.458493	3.259144	4.558848	0.000000	0.000000	0.000000	0.478527	0.000000	0.000000	0.000000	0.000000	0.000000	4.999991	34214.000000		1
22166.312500	6141.419922	3.759078	5.310198	12055.731445	99998.000000	1637.240112	1014.617920	308.148773	157.622223	100.391113	467.812408	635.450623	303.045166	2.357445	0.000000	4.345694	3.788269	0.575081	0.725111	4.081193	4.999991	3.214112	3.006303	2.488760	2.197618	2.001695	2.670072	2.803082	2.481507	0.372442	0.000000	34254.000000		1
8108.240723	1592.917603	2.482410	4.422081	6638.222656	99998.000000	776.528564	494.690277	165.704697	65.517113	39.983757	204.673904	311.839996	163.037262	2.346933	0.000000	3.908927	3.202193	0.394873	0.645627	3.822052	4.999991	2.890157	2.694333	2.219335	1.816355	1.601884	2.311063	2.493932	2.212287	0.370501	0.000000	34294.000000		1
20600.029297	6419.557617	3.438369	5.328701	10461.093750	99998.000000	1308.966919	876.842590	328.439758	155.509857	117.049469	432.192139	541.711121	312.496826	1.543132	0.000000	4.313868	3.807505	0.536352	0.726621	4.019577	4.999991	3.116929	2.942922	2.516456	2.191758	2.068369	2.635677	2.733768	2.494846	0.188403	0.000000	34329.000000		1
6312.758789	159.765427	4.159964	4.526928	1480.422852	37810.042969	0.000000	0.000000	1.205742	37.041870	3.191670	0.000000	0.000000	0.000000	0.221350	99998.000000	3.800219	2.203483	0.619090	0.655804	3.170386	4.577607	0.000000	0.000000	0.081254	1.568693	0.504018	0.000000	0.000000	0.000000	0.000000	4.999991	34394.000000		0
24425.804688	7699.188965	2.550252	3.725156	8601.435547	99998.000000	1045.874634	683.060486	178.058167	83.156097	60.916176	248.425995	328.597046	180.716339	1.685586	0.000000	4.387849	3.886445	0.406583	0.571145	3.934571	4.999991	3.019480	2.834459	2.250562	1.919894	1.784733	2.395197	2.516664	2.256997	0.226751	0.000000	34428.000000		1
22157.416016	10199.101562	2.775365	6.361753	14734.044922	99998.000000	2096.097412	1301.720093	447.006439	145.469208	117.539787	582.209900	799.675110	433.407135	2.722603	0.000000	4.345519	4.008562	0.443320	0.803577	4.168322	4.999991	3.321411	3.114518	2.650314	2.162771	2.070185	2.765079	2.902914	2.636896	0.434984	0.000000	34512.000000		1
9674.088867	1075.916504	1.736145	3.237926	5143.620605	85834.859375	554.092346	337.086578	108.199142	52.368050	36.369614	110.037048	171.397278	140.522888	0.575998	99998.000000	3.985610	3.031779	0.239586	0.510267	3.711269	4.933664	2.743582	2.527741	2.034224	1.719066	1.560739	2.041539	2.234004	2.147747	0.000000	4.999991	34573.000000		1
11286.073242	4191.306641	3.601807	4.702702	5382.425293	87434.031250	569.711487	354.978424	95.583565	50.742920	41.513290	159.460129	211.636993	126.115662	0.773928	99998.000000	4.052543	3.622350	0.556520	0.672347	3.730978	4.941680	2.755655	2.550202	1.980383	1.705375	1.618187	2.202652	2.325592	2.100769	0.000000	4.999991	34597.000000		1
20461.230469	5286.909668	3.170084	4.829135	11477.712891	99998.000000	1523.918945	968.660950	297.852173	135.684509	101.091125	441.677734	655.846497	353.966949	3.488113	99998.000000	4.310932	3.723202	0.501071	0.683869	4.059855	4.999991	3.182962	2.986172	2.474001	2.132530	2.004713	2.645106	2.816802	2.548963	0.542590	4.999991	34660.000000		1
12721.467773	2934.134277	2.692104	3.028231	4696.562012	79259.632812	437.853912	266.018738	73.636597	44.800556	9.100113	81.845512	106.407486	102.299950	1.113842	0.000000	4.104537	3.467480	0.430092	0.481189	3.671780	4.899052	2.641329	2.424912	1.867094	1.651283	0.959047	1.912995	2.026972	2.009876	0.046824	0.000000	34694.000000		1
32153.175781	9014.338867	4.011944	7.351633	16049.845703	99998.000000	2288.664551	1413.598145	503.568359	245.551956	145.466125	690.029724	985.757202	541.143738	4.577056	0.000000	4.507224	3.954934	0.603355	0.866384	4.205471	4.999991	3.359582	3.150326	2.702058	2.390143	2.162762	2.838868	2.993770	2.733313	0.660586	0.000000	34733.000000		1
12510.062500	5401.584961	3.228674	3.691235	7056.470215	99998.000000	804.294556	489.451019	137.707443	98.741318	23.035528	156.925293	196.215210	80.840210	0.383765	99998.000000	4.097260	3.732521	0.509024	0.567172	3.848588	4.999991	2.905415	2.689709	2.138958	1.994499	1.362398	2.195693	2.292733	1.907627	0.000000	4.999991	34768.000000		1
21170.076172	3531.291016	2.106194	3.500043	7580.807617	99998.000000	876.975220	542.750366	193.874649	80.565758	43.076748	161.045166	230.540314	149.407135	1.316398	0.000000	4.325722	3.547934	0.323498	0.544073	3.879715	4.999991	2.942987	2.734600	2.287521	1.906150	1.634243	2.206948	2.362747	2.174371	0.119387	0.000000	34815.000000		1
27971.958984	6531.716309	4.418998	7.046343	13175.403320	99998.000000	1862.584351	1152.846436	342.578705	195.169830	109.201355	504.357819	639.952881	339.390106	2.169713	0.000000	4.446723	3.815027	0.645324	0.847964	4.119764	4.999991	3.270116	3.061771	2.534760	2.290413	2.038228	2.702739	2.806148	2.530699	0.336402	0.000000	34853.000000		1
17768.265625	6155.271973	3.364359	4.249392	9336.265625	99998.000000	1202.806152	743.119385	214.168747	96.083130	62.587563	268.609070	338.094940	287.099152	3.220794	0.000000	4.249645	3.789247	0.526902	0.628327	3.970173	4.999991	3.080196	2.871059	2.330756	1.982647	1.796488	2.429121	2.529039	2.458032	0.507963	0.000000	34935.000000		1
13911.745117	3553.435303	2.556419	4.819884	6717.856934	99998.000000	742.986755	473.094879	167.940414	76.217690	52.892288	180.466553	270.850952	161.307297	1.207401	0.000000	4.143382	3.550648	0.407632	0.683037	3.827231	4.999991	2.870981	2.674948	2.225155	1.882056	1.723392	2.256397	2.432730	2.207654	0.081852	0.000000	35008.000000		1
19929.408203	3312.182129	2.389898	4.008861	7668.456543	99998.000000	919.802185	565.027283	151.744614	78.906708	40.316799	200.489273	213.715424	167.178726	0.710581	0.000000	4.299494	3.520114	0.378379	0.603021	3.884708	4.999991	2.963694	2.752069	2.181113	1.897114	1.605486	2.302091	2.329836	2.223181	0.000000	0.000000	35039.000000		1
10036.623047	2880.298340	4.196969	5.359538	6022.048340	99998.000000	640.677551	426.222046	141.275330	106.382820	68.455917	215.050690	273.857574	210.810547	1.577934	0.000000	4.001587	3.459437	0.622936	0.729127	3.779744	4.999991	2.806639	2.629636	2.150066	2.026871	1.835411	2.332541	2.437525	2.323892	0.198089	0.000000	35074.000000		1
32835.964844	8382.517578	2.719858	8.104066	13184.629883	99998.000000	1831.327637	1162.569458	370.708557	228.289185	121.668915	527.957642	685.499695	447.351807	3.326425	0.000000	4.516350	3.923374	0.434546	0.908703	4.120068	4.999991	3.262766	3.065419	2.569033	2.358485	2.085180	2.722599	2.836007	2.650649	0.521978	0.000000	35131.000000		1
19781.457031	3290.071777	4.511510	5.384208	6967.066406	99998.000000	845.178772	528.632996	190.781662	77.722549	49.897976	239.865540	308.019257	232.029755	1.536691	0.000000	4.296258	3.517205	0.654322	0.731122	3.843050	4.999991	2.926949	2.723154	2.280537	1.890547	1.698083	2.379968	2.488578	2.365544	0.186587	0.000000	35210.000000		1
10924.674805	1620.325806	1.865662	3.854673	3746.875244	61355.429688	317.221130	184.259552	42.777622	44.427425	10.691322	66.840034	79.329178	114.246353	0.928735	0.000000	4.038409	3.209602	0.270833	0.585988	3.573669	4.787853	2.501362	2.265430	1.631217	1.647651	1.029031	1.825037	1.899433	2.057842	0.000000	0.000000	35270.000000		1
29552.917969	6130.059570	3.552467	5.038829	10177.000977	99998.000000	1382.618896	854.932617	254.454697	94.235970	100.227676	520.852722	685.169739	407.750427	1.659628	99998.000000	4.470601	3.787465	0.550530	0.702330	4.007620	4.999991	3.140702	2.931932	2.405611	1.974217	2.000988	2.716715	2.835798	2.610394	0.220011	4.999991	35350.000000		1
11419.608398	2731.742188	2.747611	4.523845	5924.648438	96938.945312	646.697021	411.919647	144.241882	69.001740	32.894241	156.555252	212.642288	90.606415	2.519574	99998.000000	4.057651	3.436440	0.438955	0.655508	3.772663	4.986498	2.810701	2.614813	2.159091	1.838860	1.517120	2.194668	2.327650	1.957159	0.401327	4.999991	35386.000000		1
20641.177734	5360.450684	2.827788	4.841470	12089.409180	99998.000000	1702.550659	1051.268066	343.488403	144.599594	99.444405	433.505829	561.203430	295.169312	1.122742	0.000000	4.314734	3.729201	0.451447	0.684977	4.082405	4.999991	3.231100	3.021713	2.535912	2.160167	1.997580	2.636995	2.749120	2.470071	0.050280	0.000000	35417.000000		1
6207.307129	720.373718	1.137900	2.704439	1764.897705	31842.722656	0.000000	0.000000	5.254691	22.865923	0.000000	0.000000	0.000000	0.000000	1.526845	99998.000000	3.792903	2.857558	0.056104	0.432077	3.246720	4.503010	0.000000	0.000000	0.720547	1.359189	0.000000	0.000000	0.000000	0.000000	0.183795	4.999991	35457.000000		1
18174.396484	4167.364746	3.839255	7.203614	9200.538086	99998.000000	1232.533325	765.282166	233.534622	105.719818	73.553337	317.726868	413.387512	287.743652	1.664467	0.000000	4.259460	3.619862	0.584247	0.857550	3.963813	4.999991	3.090799	2.883821	2.368351	2.024156	1.866602	2.502054	2.616357	2.459006	0.221275	0.000000	35525.000000		1
5486.088379	1470.693604	2.824705	2.553336	1972.411743	38551.433594	33.372219	20.991009	8.782488	8.147238	4.045865	6.919910	0.000000	25.801641	0.978296	0.000000	3.739263	3.167522	0.450973	0.407108	3.294998	4.586040	1.523385	1.322033	0.943618	0.911010	0.607011	0.840100	0.000000	1.411647	0.000000	0.000000	35556.000000		1
11810.885742	2272.533447	3.453787	5.180681	4458.343262	75236.171875	395.726929	263.237183	98.540871	48.525715	35.299557	131.422775	157.270676	101.714043	1.574719	99998.000000	4.072282	3.356510	0.538296	0.714387	3.649173	4.876427	2.597396	2.420347	1.993616	1.685972	1.547769	2.118671	2.196648	2.007381	0.197203	4.999991	35572.000000		1
32227.042969	9661.137695	3.370527	7.798775	16505.261719	99998.000000	2418.557861	1485.492432	422.398193	180.096512	126.698494	607.875854	769.417480	405.659668	2.066495	99998.000000	4.508221	3.985028	0.527698	0.892026	4.217622	4.999991	3.383556	3.171870	2.625722	2.255505	2.102772	2.783815	2.886162	2.608162	0.315234	4.999991	35645.000000		1
8992.444336	2489.761230	2.143198	3.022064	3470.396484	53376.722656	250.957748	140.492050	32.508774	35.046692	14.231454	30.356325	50.610321	3.385945	0.249680	0.000000	3.953878	3.396158	0.331062	0.480304	3.540379	4.727352	2.399601	2.147652	1.512001	1.544647	1.153249	1.482249	1.704239	0.529680	0.000000	0.000000	35730.000000		1
13161.582031	3527.377686	2.972724	5.458218	9723.411133	99998.000000	1271.592041	787.873657	252.582870	105.374435	66.399063	293.476318	363.134918	210.465164	0.731620	0.000000	4.119308	3.547452	0.473155	0.737051	3.987819	4.999991	3.104348	2.896456	2.402404	2.022735	1.822162	2.467573	2.560068	2.323180	0.000000	0.000000	35755.000000		1
6790.713379	1843.162964	0.545822	1.002215	3252.169434	59289.144531	186.541519	121.684334	22.036398	13.454352	0.000000	4.042781	6.090384	9.023020	1.683743	99998.000000	3.831915	3.265564	0.000000	0.000961	3.512173	4.772975	2.270776	2.085235	1.343141	1.128863	0.000000	0.606680	0.784645	0.955352	0.226276	4.999991	35794.000000		1
26892.449219	6970.310547	3.074487	6.870570	12320.985352	99998.000000	1683.675049	1048.896729	343.457581	199.706009	102.528145	482.105560	575.222107	356.819397	3.742318	0.000000	4.429630	3.843252	0.487773	0.836993	4.090645	4.999991	3.226258	3.020733	2.535873	2.300391	2.010843	2.683142	2.759835	2.552449	0.573141	0.000000	35834.000000		1
26428.134766	5087.564453	3.213256	4.989489	9748.848633	99998.000000	1262.041626	833.275574	287.253357	162.858414	87.880386	390.931732	507.256531	229.109451	1.328545	0.000000	4.422067	3.706510	0.506945	0.698056	3.988953	4.999991	3.101074	2.920789	2.458265	2.211810	1.943892	2.592101	2.705228	2.360043	0.123376	0.000000	35910.000000		1
26337.419922	14639.291016	3.740575	7.431810	25899.357422	99998.000000	3825.643066	2473.386719	1003.562683	461.586365	295.619537	1255.084717	1673.076294	985.556763	2.011750	99998.000000	4.420573	4.165520	0.572938	0.871095	4.413289	4.999991	3.582705	3.393292	3.001544	2.664253	2.470733	3.098673	3.223516	2.993682	0.303574	4.999991	35957.000000		1
9156.890625	1455.435303	3.635728	2.349809	2542.619629	49315.042969	123.799774	77.756470	32.320667	3.274930	0.000000	4.203136	0.000000	0.000000	0.227591	99998.000000	3.961748	3.162993	0.560591	0.371033	3.405281	4.692979	2.092720	1.890737	1.509480	0.515202	0.000000	0.623573	0.000000	0.000000	0.000000	4.999991	35985.000000		1
10628.241211	3756.542725	2.864793	4.872307	7664.367676	99998.000000	943.334167	597.351013	176.328186	69.322449	48.090904	240.223251	307.812622	200.785309	1.473990	99998.000000	4.026462	3.574788	0.457093	0.687735	3.884476	4.999991	2.974666	2.776230	2.246322	1.840874	1.682063	2.380615	2.488286	2.302732	0.168495	4.999991	36025.000000		1
4494.610840	1123.880981	2.137031	2.935719	1141.035767	31543.322266	0.000000	0.000000	1.208826	6.830482	0.000000	0.000000	0.000000	0.000000	1.329543	0.000000	3.652692	3.050720	0.329811	0.467715	3.057299	4.498908	0.000000	0.000000	0.082364	0.834451	0.000000	0.000000	0.000000	0.000000	0.123703	0.000000	36046.000000		1
11728.575195	3581.488037	3.919432	5.714168	4562.508789	76585.171875	404.324402	262.688293	87.908142	37.640114	20.395847	139.792038	169.257172	166.873444	0.884459	0.000000	4.069245	3.554064	0.593223	0.756953	3.659204	4.884145	2.606730	2.419441	1.944029	1.575651	1.309542	2.145483	2.228547	2.222387	0.000000	0.000000	36095.000000		1
30154.574219	7900.294922	4.360406	9.004518	13356.544922	99998.000000	1859.084351	1137.918091	340.617462	154.890030	145.765244	660.462830	834.712585	442.954407	1.674119	99998.000000	4.479353	3.897643	0.639527	0.954460	4.125694	4.999991	3.269299	3.056111	2.532267	2.190023	2.163654	2.819848	2.921537	2.646359	0.223786	4.999991	36231.000000		1
12868.309570	3558.998291	2.587257	3.487709	4810.271484	85925.718750	432.645477	266.897583	92.891464	41.988186	23.569016	117.111145	199.292786	158.152618	0.179187	0.000000	4.109521	3.551328	0.412840	0.542540	3.682170	4.934123	2.636132	2.426345	1.967976	1.623127	1.372341	2.068598	2.299492	2.199076	0.000000	0.000000	36306.000000		1
11205.190430	1313.191650	2.241878	3.268763	3546.176270	58794.613281	194.386551	165.750961	41.701401	60.317928	2.766114	31.827267	34.439194	36.261684	0.636037	99998.000000	4.049419	3.118328	0.350612	0.514383	3.549760	4.769338	2.288666	2.219456	1.620151	1.780446	0.441870	1.502799	1.537053	1.559448	0.000000	4.999991	36334.000000		1
10537.970703	2991.445557	3.678900	4.369658	5334.630371	85414.898438	571.552490	342.325836	91.768982	58.310417	24.984451	102.293785	102.879692	78.394806	0.420000	0.000000	4.022757	3.475881	0.565718	0.640447	3.727104	4.931534	2.757056	2.534440	1.962696	1.765746	1.397670	2.009849	2.012330	1.894287	0.000000	0.000000	36361.000000		1
15673.444336	3184.811279	2.112361	3.524713	4598.736328	80939.406250	455.677917	273.860657	49.432331	32.650627	21.391895	99.604759	142.373138	112.115486	0.558196	99998.000000	4.195165	3.503084	0.324768	0.547124	3.662638	4.908160	2.658658	2.437530	1.694011	1.513892	1.330249	1.998280	2.153428	2.049666	0.000000	4.999991	36385.000000		1
14695.612305	3785.918457	3.752910	4.261727	5190.740234	90586.492188	535.577576	335.368927	103.632126	71.178856	34.920258	114.496140	149.009338	155.830566	0.342886	0.000000	4.167188	3.578171	0.574368	0.629586	3.715229	4.957064	2.728822	2.525523	2.015494	1.852351	1.543077	2.058791	2.173213	2.192653	0.000000	0.000000	36411.000000		1
24673.064453	7535.707520	3.759078	3.623393	10089.574219	99998.000000	1334.975220	836.834167	259.801910	86.224419	77.623871	346.180511	413.251831	250.492096	1.959200	0.000000	4.392223	3.877124	0.575081	0.559115	4.003873	4.999991	3.125473	2.922639	2.414642	1.935630	1.889995	2.539303	2.616215	2.398794	0.292079	0.000000	36474.000000		1
7604.354980	1838.938232	2.747611	2.235711	2731.091553	50410.214844	155.321747	108.257736	42.339733	26.199444	19.156185	15.397107	30.618443	15.813413	0.683849	0.000000	3.881062	3.264567	0.438955	0.349416	3.436336	4.702518	2.191232	2.034459	1.626748	1.418292	1.282309	1.187439	1.485983	1.199026	0.000000	0.000000	36516.000000		1
15417.715820	4728.459961	2.914133	3.768329	9863.430664	99998.000000	1283.677124	832.165405	234.641678	153.764465	68.030357	291.820374	345.421906	183.322098	0.730163	0.000000	4.188020	3.674720	0.464509	0.576149	3.994028	4.999991	3.108456	2.920210	2.370405	2.186856	1.832703	2.465116	2.538350	2.263215	0.000000	0.000000	36551.000000		1
20067.753906	3844.774658	3.580221	4.052033	8364.203125	99998.000000	1085.636353	678.178894	230.349121	137.365143	81.250351	351.897766	495.239197	277.277466	1.742561	0.000000	4.302499	3.584871	0.553910	0.607673	3.922425	4.999991	3.035684	2.831344	2.362386	2.137877	1.909825	2.546417	2.694815	2.442914	0.241188	0.000000	36633.000000		1
28693.763672	5158.382812	2.494745	7.912874	11995.925781	99998.000000	1621.109131	1008.718689	297.158325	123.682594	109.068756	536.200500	724.814270	433.484253	2.214978	99998.000000	4.457788	3.712514	0.397026	0.898334	4.079034	4.999991	3.209812	3.003770	2.472988	2.092309	2.037700	2.729327	2.860227	2.636973	0.345369	4.999991	36767.000000		1
20358.707031	4303.073730	3.867008	5.168346	8608.669922	99998.000000	1067.226440	668.027222	174.866486	126.504211	47.489578	216.725159	297.947754	157.175079	0.153630	0.000000	4.308750	3.633779	0.587375	0.713352	3.934936	4.999991	3.028257	2.824794	2.242707	2.102105	1.676598	2.335909	2.474140	2.196384	0.000000	0.000000	36900.000000		1
11151.798828	1929.754395	4.832219	5.772759	5414.699707	87584.976562	537.887329	347.999908	100.261597	60.336433	34.315845	160.255737	188.743317	92.610840	0.781614	0.000000	4.047345	3.285502	0.684147	0.761383	3.733574	4.942430	2.730691	2.541579	2.001135	1.780580	1.535495	2.204813	2.275872	1.966662	0.000000	0.000000	36955.000000		1
14409.697266	8735.701172	3.358191	4.391244	8615.222656	99998.000000	1106.396118	695.568115	181.607544	69.575317	72.948921	282.162109	373.342072	276.586700	1.812679	0.000000	4.158655	3.941298	0.526105	0.642588	3.935266	4.999991	3.043911	2.842340	2.259134	1.842455	1.863019	2.450499	2.572107	2.441831	0.258321	0.000000	37026.000000		1
12696.246094	2809.421631	3.339689	3.506211	4316.907227	72489.015625	354.765656	251.552902	92.802032	81.497047	24.571230	82.687370	107.351112	106.327309	0.365116	0.000000	4.103675	3.448617	0.523706	0.544838	3.635173	4.860272	2.549942	2.400629	1.967557	1.911142	1.390427	1.917439	2.030807	2.026645	0.000000	0.000000	37058.000000		1
15695.610352	4339.218262	6.034877	7.289958	6763.360840	99998.000000	806.246582	487.132050	107.662575	45.790436	37.513683	186.936249	257.960907	125.107285	0.862873	99998.000000	4.195778	3.637412	0.780668	0.862725	3.830163	4.999991	2.906468	2.687647	2.032065	1.660775	1.574190	2.271693	2.411554	2.097283	0.000000	4.999991	37090.000000		1
18752.369141	3100.514404	1.665219	2.923384	5918.049316	99095.562500	589.391907	388.470917	101.929901	44.220814	39.138813	133.470383	208.491577	86.939850	0.420252	0.000000	4.273056	3.491434	0.221471	0.465886	3.772179	4.996054	2.770404	2.589359	2.008301	1.645627	1.592608	2.125385	2.319088	1.939219	0.000000	0.000000	37135.000000		1
16814.402344	4292.527344	2.926468	6.256906	7327.666504	99998.000000	875.004700	543.182068	158.433243	122.208565	43.351200	212.685455	291.246796	205.771713	1.339171	0.000000	4.225681	3.632713	0.466344	0.796360	3.864966	4.999991	2.942010	2.734946	2.199846	2.087102	1.637001	2.327738	2.464261	2.313386	0.126836	0.000000	37170.000000		1
11563.850586	3117.847900	4.052033	4.563933	7617.796875	99998.000000	884.292908	565.693359	140.636993	105.433029	56.472507	252.767899	319.854645	177.117615	0.411241	99998.000000	4.063102	3.493855	0.607673	0.659339	3.881830	4.999991	2.946596	2.752581	2.148100	2.022977	1.751837	2.402722	2.504953	2.248262	0.000000	4.999991	37247.000000		1
7500.229492	2127.992432	2.155533	3.114576	4321.061035	68726.210938	395.196533	241.524582	76.044998	43.052078	15.942929	46.811153	54.865879	82.527016	0.762837	0.000000	3.875075	3.327970	0.333555	0.493399	3.635590	4.837122	2.596813	2.382961	1.881071	1.633994	1.202568	1.670349	1.739302	1.916596	0.000000	0.000000	37299.000000		1
18877.470703	2985.355225	2.988143	3.836171	6679.384277	99998.000000	820.206665	506.920380	150.329178	76.667915	69.155922	261.254333	429.049835	246.850204	0.406182	99998.000000	4.275944	3.474996	0.475401	0.583898	3.824736	4.999991	2.913923	2.704940	2.177043	1.884614	1.839829	2.417063	2.632508	2.392433	0.000000	4.999991	37334.000000		1
11892.885742	3411.811523	2.288134	5.082002	7303.449707	99998.000000	912.885376	565.964722	162.506866	76.526062	40.619007	202.419693	257.473694	138.805252	1.234166	99998.000000	4.075287	3.532985	0.359481	0.706035	3.863528	4.999991	2.960416	2.752789	2.210872	1.883809	1.608729	2.306253	2.410733	2.142406	0.091374	4.999991	37387.000000		1
49349.585938	12416.076172	3.031315	9.146369	21681.601562	99998.000000	3231.696533	2027.530518	669.578369	316.952850	194.855286	978.886597	1378.761230	698.772095	2.184069	99998.000000	4.693284	4.093985	0.481631	0.961249	4.336092	4.999991	3.509431	3.306967	2.825801	2.500995	2.289712	2.990732	3.139489	2.844336	0.339266	4.999991	37427.000000		1
18097.388672	3428.787598	2.716774	3.934851	6419.039551	99998.000000	549.667175	466.541931	312.459839	230.645157	121.141594	217.335739	368.352600	213.209702	0.752470	99998.000000	4.257616	3.535141	0.434053	0.594928	3.807470	4.999991	2.740100	2.668891	2.494794	2.362944	2.083293	2.337131	2.566264	2.328807	0.000000	4.999991	37501.000000		1
14727.640625	3061.838135	0.669171	0.564324	3899.412354	72129.492188	328.316406	206.554993	71.104851	46.311588	6.978501	73.741447	90.964127	58.113056	1.317818	99998.000000	4.168133	3.485982	0.000000	0.000000	3.590999	4.858113	2.516293	2.315036	1.851899	1.665690	0.843762	1.867712	1.958870	1.764274	0.119855	4.999991	37523.000000		1
10377.770508	1967.850830	3.527797	2.392981	3933.080566	67772.398438	326.682037	214.458618	76.458221	19.831524	1.332175	39.135727	57.712170	65.165565	0.242711	0.000000	4.016104	3.293992	0.547504	0.378939	3.594733	4.831053	2.514125	2.331343	1.883424	1.297356	0.124561	1.592573	1.761267	1.814018	0.000000	0.000000	37546.000000		1
10900.109375	1213.904541	4.147629	3.811501	4494.388672	77360.773438	416.310913	267.091858	94.874306	81.537140	22.822750	46.431854	67.709648	65.125481	0.168890	99998.000000	4.037431	3.084185	0.617800	0.581096	3.652671	4.888521	2.619418	2.426661	1.977149	1.911355	1.358368	1.666816	1.830651	1.813751	0.000000	4.999991	37563.000000		1
11825.515625	3289.812744	4.107540	5.242356	6147.723145	99998.000000	738.197693	430.949402	166.469467	74.200920	39.126476	160.323578	208.069107	150.816406	0.009694	99998.000000	4.072820	3.517171	0.613582	0.719526	3.788714	4.999991	2.868173	2.634426	2.221335	1.870409	1.592471	2.204997	2.318208	2.178449	0.000000	4.999991	37582.000000		1
7313.363770	4028.510010	4.375825	4.776711	2277.815918	43541.320312	14.524409	30.670866	39.465687	60.194580	0.000000	0.000000	0.000000	22.535963	0.852985	0.000000	3.864117	3.605145	0.641060	0.679129	3.357519	4.638902	1.162099	1.486726	1.596220	1.779557	0.000000	0.000000	0.000000	1.352876	0.000000	0.000000	37600.000000		1
3916.425293	797.627502	0.999131	1.326008	940.194946	23758.800781	0.000000	0.000000	0.000000	0.000000	0.000000	0.000000	0.000000	0.000000	0.584281	0.000000	3.592890	2.901800	0.000000	0.122546	2.973218	4.375824	0.000000	0.000000	0.000000	0.000000	0.000000	0.000000	0.000000	0.000000	0.000000	0.000000	37614.000000		1
38650.238281	8817.975586	2.948054	6.383339	15613.749023	99998.000000	2236.395264	1398.161011	391.156830	198.207306	132.838211	592.154907	878.187134	390.543182	1.678024	0.000000	4.587152	3.945369	0.469535	0.805048	4.193507	4.999991	3.349549	3.145557	2.592351	2.297120	2.123323	2.772435	2.943587	2.591669	0.224798	0.000000	37652.000000		1
5316.612305	2234.930420	2.001346	2.174036	3658.516846	58395.476562	295.841553	211.072662	62.784920	26.402971	17.642069	26.677423	28.931637	0.000000	0.718594	99998.000000	3.725635	3.349264	0.301322	0.337267	3.563305	4.766379	2.471059	2.324432	1.797855	1.421653	1.246549	1.426144	1.461373	0.000000	0.000000	4.999991	37747.000000		1
5855.437012	1132.062134	2.904882	2.278883	1673.757812	40907.367188	0.000000	2.429986	30.997742	11.625695	4.005776	0.000000	0.000000	0.000000	0.125799	99998.000000	3.767559	3.053870	0.463128	0.357722	3.223693	4.611802	0.000000	0.385604	1.491330	1.065419	0.602687	0.000000	0.000000	0.000000	0.000000	4.999991	37768.000000		1
6646.345215	1598.542358	2.877128	3.737491	2899.269531	57748.695312	198.737717	123.855286	42.111538	18.681290	11.539351	41.790829	16.106367	6.155142	0.820478	99998.000000	3.822583	3.203724	0.458959	0.572580	3.462289	4.761542	2.298280	2.092915	1.624401	1.271407	1.062181	1.621081	1.206998	0.789238	0.000000	4.999991	37786.000000		1
10146.104492	1822.295288	4.076703	6.426512	3270.172363	57205.445312	233.574707	157.634552	60.490620	16.763205	16.285225	37.729542	45.614662	20.133730	0.013189	0.000000	4.006299	3.260619	0.610309	0.807975	3.514571	4.757437	2.368426	2.197651	1.781688	1.224357	1.211794	1.576681	1.659104	1.303924	0.000000	0.000000	37844.000000		1
24614.658203	6887.542969	3.737491	5.001824	9924.698242	99998.000000	1340.202148	818.538391	281.816711	111.514160	72.322922	371.513428	507.080750	286.112366	1.714012	99998.000000	4.391194	3.838064	0.572580	0.699128	3.996717	4.999991	3.127170	2.913039	2.449967	2.047330	1.859276	2.569974	2.705077	2.456537	0.234014	4.999991	37905.000000		1
47077.074219	11224.259766	2.655099	7.885120	18294.718750	99998.000000	2674.927490	1678.475952	574.411072	194.287872	170.293304	713.601807	961.515930	593.083130	1.622094	0.000000	4.672810	4.050158	0.424081	0.896808	4.262326	4.999991	3.427312	3.224915	2.759223	2.288446	2.231198	2.853456	2.982956	2.773116	0.210076	0.000000	37950.000000		1
15291.375000	4900.887207	3.481541	4.403579	7198.636719	99998.000000	906.212158	530.359863	118.443321	89.564110	55.198925	251.003998	337.049561	149.003174	3.507547	99998.000000	4.184446	3.690275	0.541772	0.643806	3.857250	4.999991	2.957230	2.724571	2.073511	1.952134	1.741931	2.399681	2.527694	2.173196	0.545003	4.999991	37996.000000		1
26030.029297	6831.418945	3.789915	4.548515	13534.131836	99998.000000	1871.345215	1176.652954	341.487061	167.786224	101.618446	487.847473	704.591125	393.189026	4.635397	0.000000	4.415475	3.834511	0.578629	0.657870	4.131431	4.999991	3.272154	3.070648	2.533374	2.224756	2.006973	2.688284	2.847937	2.594601	0.666087	0.000000	38041.000000		1
32610.851562	11332.703125	2.488577	7.700096	15661.766602	99998.000000	2197.376709	1387.821167	431.954712	203.828964	139.887634	645.340149	874.616150	490.203461	13.429945	0.000000	4.513362	4.054334	0.395951	0.886496	4.194841	4.999991	3.341904	3.142334	2.635438	2.309266	2.145779	2.809789	2.941818	2.690376	1.128074	0.000000	38203.000000		1
8975.468750	4994.262695	3.382861	1.967425	6708.065918	99998.000000	765.050903	459.492493	117.357849	71.804855	41.886425	142.366974	188.811157	104.214951	2.992989	0.000000	3.953057	3.698471	0.529284	0.293898	3.826597	4.999991	2.883690	2.662278	2.069512	1.856154	1.622073	2.153409	2.276028	2.017930	0.476105	0.000000	38233.000000		1
41027.085938	8975.604492	3.241009	7.481150	22405.076172	99998.000000	3276.990479	2060.134766	617.164062	285.708405	225.846863	988.054565	1276.929932	712.596497	2.191094	99998.000000	4.613070	3.953064	0.510680	0.873968	4.350347	4.999991	3.515475	3.313896	2.790401	2.455923	2.353814	2.994781	3.106167	2.852844	0.340661	4.999991	38270.000000		1
14909.466797	8518.852539	3.826920	5.304030	14823.097656	99998.000000	2090.117920	1330.614746	496.044037	209.009644	159.490967	678.388611	905.774231	564.330383	1.045461	99998.000000	4.173462	3.930381	0.582849	0.724606	4.170939	4.999991	3.320171	3.124052	2.695520	2.320166	2.202736	2.831479	2.957020	2.751534	0.019308	4.999991	38317.000000		1
8190.459473	2097.068848	1.936588	3.941018	4561.287598	76309.203125	448.209106	291.092590	128.459305	51.449097	34.386772	116.562241	169.744400	124.055725	0.628515	99998.000000	3.913308	3.321613	0.287037	0.595608	3.659087	4.882577	2.651481	2.464031	2.108766	1.711378	1.536391	2.066558	2.229795	2.093617	0.000000	4.999991	38353.000000		1
14869.396484	4989.032715	2.167868	4.261727	8961.757812	99998.000000	1134.436523	735.989746	204.026321	117.293091	77.192146	335.180817	387.046204	284.178864	1.403520	99998.000000	4.172293	3.698016	0.336033	0.629586	3.952393	4.999991	3.054780	2.866872	2.309686	2.069273	1.887573	2.525279	2.587763	2.453592	0.147218	4.999991	38372.000000		1
8894.872070	1128.204346	2.137031	0.807940	2741.098389	52324.964844	150.609802	91.432854	28.601677	29.036484	10.469293	22.190584	4.240141	38.725590	2.422333	99998.000000	3.949140	3.052388	0.329811	0.000000	3.437925	4.718709	2.177853	1.961102	1.456391	1.462944	1.019917	1.346169	0.627380	1.587998	0.384234	4.999991	38404.000000		1
21758.978516	2911.592041	3.641896	6.497437	8049.467773	99998.000000	977.039429	634.914062	208.152359	126.673820	87.541176	339.254425	510.784332	282.985443	2.189461	99998.000000	4.337638	3.464131	0.561327	0.812742	3.905767	4.999991	2.989912	2.802715	2.318381	2.102687	1.942212	2.530525	2.708238	2.451764	0.340337	4.999991	38501.000000		1
27718.484375	6770.225098	2.769197	4.693450	14022.833008	99998.000000	2002.549072	1232.696777	347.463348	137.701263	114.443710	500.157745	625.490173	368.858337	4.463477	0.000000	4.442770	3.830603	0.442354	0.671492	4.146836	4.999991	3.301583	3.090856	2.540909	2.138938	2.058592	2.699107	2.796221	2.566860	0.649673	0.000000	38547.000000		1
9121.920898	1041.230591	2.889463	2.775365	3259.952881	59499.199219	248.931732	138.271759	55.895847	21.225374	5.220770	23.023193	48.698402	44.134468	0.585949	99998.000000	3.960086	3.017547	0.460817	0.443320	3.513211	4.774511	2.396080	2.140733	1.747380	1.326855	0.717735	1.362166	1.687515	1.644778	0.000000	4.999991	38604.000000		1
8895.319336	879.741333	2.315888	2.636597	2982.462646	56760.003906	189.588257	108.319405	21.583088	27.799906	0.860363	9.846377	39.909748	42.715950	0.302775	99998.000000	3.949162	2.944355	0.364717	0.421044	3.474575	4.754043	2.277812	2.034706	1.334114	1.444043	0.000000	0.993276	1.601079	1.630590	0.000000	4.999991	38623.000000		1
22003.781250	6084.703613	2.738360	3.678900	8943.304688	99998.000000	1181.004150	711.375366	260.588257	97.998131	76.223854	386.892029	479.027985	240.500778	1.472431	0.000000	4.342497	3.784240	0.437491	0.565718	3.951498	4.999991	3.072251	2.852099	2.415955	1.991218	1.882091	2.587590	2.680361	2.381116	0.168035	0.000000	38665.000000		1
18897.201172	4906.909668	2.689020	3.077571	8445.916016	99998.000000	1060.608765	643.711975	217.274063	85.795776	26.319710	152.287354	220.530487	150.030060	1.910194	99998.000000	4.276398	3.690808	0.429594	0.488208	3.926647	4.999991	3.025555	2.808692	2.337008	1.933466	1.420281	2.182664	2.343469	2.176178	0.281078	4.999991	38720.000000		1
20497.402344	6838.844238	3.308852	6.679378	11617.300781	99998.000000	1579.713013	1004.953430	324.634430	97.825447	105.772240	501.804474	713.685059	413.597198	1.041472	0.000000	4.311699	3.834983	0.519677	0.824736	4.065105	4.999991	3.198578	3.002146	2.511395	1.990452	2.024372	2.700535	2.853507	2.616578	0.017648	0.000000	38759.000000		1
12481.888672	4462.586426	3.432201	4.304899	5790.166504	88246.914062	634.312744	408.126648	117.410271	29.196838	29.314020	110.585953	111.372307	107.187675	0.378271	0.000000	4.096280	3.649587	0.535573	0.633963	3.762691	4.945700	2.802304	2.610795	2.069706	1.465336	1.467075	2.043700	2.046777	2.030145	0.000000	0.000000	38802.000000		1
9159.367188	1345.240967	2.562587	2.812370	3128.835449	53689.410156	203.650101	139.853714	67.805244	23.535093	10.527884	44.597031	25.493269	76.519890	0.122555	0.000000	3.961865	3.128800	0.408679	0.449072	3.495383	4.729888	2.308885	2.145674	1.831263	1.371716	1.022341	1.649306	1.406425	1.883774	0.000000	0.000000	38838.000000		1
23231.244141	6148.229004	2.864793	5.211518	10599.253906	99998.000000	1479.966431	896.720398	290.025635	103.666046	88.272018	368.142914	504.074097	237.836441	2.870326	0.000000	4.366073	3.788750	0.457093	0.716964	4.025275	4.999991	3.170252	2.952657	2.462436	2.015636	1.945823	2.566016	2.702494	2.376278	0.457931	0.000000	38859.000000		1
28327.328125	6313.449219	3.271847	6.494354	12005.469727	99998.000000	1597.052856	1057.580566	415.675659	139.847549	121.246437	459.356812	634.565613	418.861145	0.447836	0.000000	4.452206	3.800267	0.514793	0.812536	4.079379	4.999991	3.203319	3.024313	2.618755	2.145655	2.083669	2.662150	2.802477	2.622070	0.000000	0.000000	38945.000000		1
28031.517578	11780.720703	2.883296	3.672733	15386.207031	99998.000000	2071.356689	1388.342407	535.478882	307.911316	203.455826	717.037109	920.486755	727.725342	5.181659	0.000000	4.447647	4.071172	0.459889	0.564989	4.187131	4.999991	3.316255	3.142497	2.728742	2.488426	2.308470	2.855542	2.964018	2.861968	0.714469	0.000000	39006.000000		1
6969.012207	967.905396	1.739229	0.616748	1938.777344	35337.964844	0.000000	11.634946	5.522976	18.721378	0.000000	0.000000	0.000000	20.275581	0.660084	99998.000000	3.843171	2.985833	0.240357	0.000000	3.287528	4.548242	0.000000	1.065764	0.742173	1.272338	0.000000	0.000000	0.000000	1.306973	0.000000	4.999991	39059.000000		1
26344.669922	5946.746582	3.370527	4.274062	10989.606445	99998.000000	1488.526855	924.273621	317.680603	147.075836	97.088432	380.397675	551.403320	319.641846	3.662760	99998.000000	4.420693	3.774279	0.527698	0.630841	4.040982	4.999991	3.172757	2.965801	2.501991	2.167541	1.987167	2.580238	2.741469	2.504664	0.563808	4.999991	39097.000000		1
9098.188477	3671.480957	0.585910	2.556419	4605.983398	76531.148438	452.276550	303.674255	114.912437	85.320885	25.385338	111.082436	149.555161	126.439453	2.112510	99998.000000	3.958955	3.564841	0.000000	0.407632	3.663322	4.883838	2.655404	2.482408	2.060367	1.931055	1.404583	2.045645	2.174801	2.101883	0.324799	4.999991	39169.000000		1
19107.271484	4069.301758	4.721204	7.450313	11332.450195	99998.000000	1437.805542	974.982605	441.375519	261.630554	189.033188	439.164490	566.399536	492.485413	1.823091	99998.000000	4.281199	3.609520	0.674053	0.872175	4.054324	4.999991	3.157700	2.988997	2.644808	2.417688	2.276538	2.642627	2.753123	2.692393	0.260808	4.999991	39226.000000		1
5766.208984	662.424072	2.704439	1.418520	2007.766846	49077.652344	61.147457	16.957479	33.498653	1.366096	7.237535	20.778233	0.283704	6.583782	0.838200	0.000000	3.760890	2.821136	0.432077	0.151835	3.302713	4.690884	1.786378	1.229361	1.525027	0.135481	0.859591	1.317609	0.000000	0.818475	0.000000	0.000000	39242.000000		1
36303.867188	8026.216309	2.528666	5.371873	14494.386719	99998.000000	2035.908936	1271.656738	400.559174	235.357101	121.363625	621.657043	852.777100	532.037476	2.570218	99998.000000	4.559953	3.904511	0.402891	0.730126	4.161200	4.999991	3.308758	3.104370	2.602667	2.371727	2.084089	2.793551	2.930835	2.725942	0.409970	4.999991	39324.000000		1
28156.970703	5101.108398	2.698272	4.866140	13723.898438	99998.000000	1846.993042	1178.833130	317.322876	147.211517	107.628647	497.185028	739.887634	355.067841	2.519306	0.000000	4.449586	3.707664	0.431086	0.687185	4.137477	4.999991	3.266465	3.071452	2.501501	2.167942	2.031928	2.696518	2.869166	2.550311	0.401281	0.000000	39391.000000		1
20552.144531	4900.291992	1.125565	3.496960	9602.781250	99998.000000	1254.390869	754.245483	213.721603	92.755775	66.140030	319.099121	427.588135	253.205795	1.926059	0.000000	4.312857	3.690222	0.051370	0.543691	3.982397	4.999991	3.098433	2.877513	2.329849	1.967341	1.820464	2.503926	2.631026	2.403474	0.284670	0.000000	39454.000000		1
11143.348633	1441.993286	2.251129	3.755994	3770.305420	73886.882812	307.775635	162.093643	57.961952	86.801079	16.044693	21.650930	39.336170	75.505341	0.592786	0.000000	4.047016	3.158963	0.352400	0.574725	3.576376	4.868567	2.488234	2.209766	1.763143	1.938525	1.205331	1.335477	1.594792	1.877978	0.000000	0.000000	39474.000000		1
17616.400391	3541.985352	3.271847	4.508426	6181.453125	99998.000000	669.482788	400.250793	98.395935	47.467991	26.785355	97.285789	166.312195	140.174423	0.459891	0.000000	4.245917	3.549247	0.514793	0.654025	3.791090	4.999991	2.825739	2.602332	1.992977	1.676401	1.427897	1.988049	2.220924	2.146669	0.000000	0.000000	39505.000000		1
17481.550781	6301.910156	3.820752	4.002693	8743.682617	99998.000000	1113.895752	668.129028	239.224121	108.146721	54.835041	302.261902	379.645233	233.799820	0.799730	0.000000	4.242580	3.799472	0.582149	0.602352	3.941694	4.999991	3.046844	2.824860	2.378805	2.034013	1.739058	2.480383	2.579378	2.368844	0.000000	0.000000	39559.000000		1
8620.813477	1726.480469	2.004430	1.338343	2849.975830	52704.738281	116.404968	61.199879	0.000000	0.000000	0.000000	0.000000	0.000000	0.000000	0.137989	99998.000000	3.935548	3.237162	0.301991	0.126567	3.454841	4.721849	2.065972	1.786751	0.000000	0.000000	0.000000	0.000000	0.000000	0.000000	0.000000	4.999991	39619.000000		1
9504.514648	1649.747803	2.149366	2.260381	3980.320312	70560.937500	309.246582	202.851425	87.143372	33.477066	7.829613	28.746613	31.916697	72.726898	0.169043	99998.000000	3.977930	3.217417	0.332310	0.354182	3.599918	4.848564	2.490305	2.307178	1.940234	1.524747	0.893740	1.458587	1.504018	1.861695	0.000000	4.999991	39638.000000		1
5270.818848	2248.020996	3.022064	3.533965	3565.338623	62402.710938	240.599472	156.407227	57.104675	14.524409	1.618963	0.243615	14.561415	5.510641	0.385192	99998.000000	3.721878	3.351800	0.480304	0.548262	3.552101	4.795204	2.381295	2.194257	1.756672	1.162099	0.209237	0.000000	1.163204	0.741202	0.000000	4.999991	39653.000000		1
9491.975586	344.848328	1.600460	3.133079	2806.208496	56183.722656	77.290825	77.041046	39.225159	24.121004	2.325139	2.109277	0.000000	3.700486	0.984619	99998.000000	3.977357	2.537628	0.204245	0.495971	3.448120	4.749610	1.888128	1.886722	1.593565	1.382395	0.366449	0.324134	0.000000	0.568259	0.000000	4.999991	39668.000000		1
4927.432129	144.759949	2.223376	2.158617	1022.851501	29829.392578	0.000000	0.000000	0.000000	11.767547	0.000000	0.000000	0.000000	0.000000	0.013808	99998.000000	3.692621	2.160648	0.347013	0.334176	3.009813	4.474644	0.000000	0.000000	0.000000	1.070686	0.000000	0.000000	0.000000	0.000000	0.000000	4.999991	39691.000000		0
24684.154297	6992.633789	3.308852	4.933982	13475.839844	99998.000000	1916.426392	1198.004761	454.654114	190.340698	125.622269	570.821655	820.604492	472.163574	2.115336	0.000000	4.392418	3.844641	0.519677	0.693198	4.129556	4.999991	3.282492	3.078459	2.657681	2.279532	2.099067	2.756500	2.914134	2.674093	0.325379	0.000000	39733.000000		1
24723.291016	3605.661621	3.086823	4.782879	9341.659180	99998.000000	1259.565430	758.679932	277.027679	91.636383	84.105888	335.985657	436.916443	296.109833	2.861905	99998.000000	4.393106	3.556985	0.489512	0.679689	3.970424	4.999991	3.100221	2.880059	2.442523	1.962068	1.924826	2.526321	2.640399	2.471453	0.456655	4.999991	39811.000000		1
20316.546875	2065.660889	2.806202	4.724288	7688.781250	99998.000000	925.100037	591.627625	190.797089	93.409531	55.716991	254.325180	285.726898	250.738800	1.684767	99998.000000	4.307850	3.315059	0.448119	0.674336	3.885858	4.999991	2.966189	2.772048	2.280572	1.970391	1.745988	2.405389	2.455951	2.399222	0.226540	4.999991	39847.000000		1
30712.607422	5949.379883	3.099157	6.031793	12578.367188	99998.000000	1769.437012	1082.805542	351.718903	130.981796	103.974419	501.474518	722.433655	447.302460	1.369343	99998.000000	4.487317	3.774472	0.491244	0.780446	4.099624	4.999991	3.247835	3.034550	2.546196	2.117211	2.016927	2.700249	2.858798	2.650601	0.136512	4.999991	39904.000000		1
31783.570312	8352.056641	3.370527	4.483756	12581.675781	99998.000000	1785.395264	1089.429443	364.479431	137.041351	102.996872	524.516235	709.414124	477.048218	2.246263	99998.000000	4.502203	3.921793	0.527698	0.651642	4.099739	4.999991	3.251734	3.037199	2.561673	2.136852	2.012824	2.719759	2.850900	2.678562	0.351461	4.999991	39946.000000		1
12065.738281	2945.704346	4.977154	5.143676	5536.985352	92613.109375	616.069336	363.665314	138.290268	53.851330	36.104412	173.793350	206.656754	211.723328	1.124233	0.000000	4.081554	3.469189	0.696981	0.711274	3.743273	4.966672	2.789630	2.560702	2.140792	1.731196	1.557560	2.240033	2.315250	2.325769	0.050856	0.000000	39991.000000		1
33082.429688	6814.353516	3.148497	7.092599	14488.250000	99998.000000	2052.166504	1278.767822	355.033936	182.298294	127.814804	569.085510	774.178772	400.654755	2.018525	99998.000000	4.519598	3.833425	0.498103	0.850805	4.161016	4.999991	3.312213	3.106792	2.550270	2.260783	2.106581	2.755177	2.888841	2.602770	0.305034	4.999991	40054.000000		1
7656.516113	1645.942505	0.965210	0.370049	2220.057617	41377.222656	0.000000	1.122481	0.000000	0.000000	0.000000	0.000000	0.000000	0.000000	0.651120	0.000000	3.884031	3.216415	0.000000	0.000000	3.346364	4.616761	0.000000	0.050179	0.000000	0.000000	0.000000	0.000000	0.000000	0.000000	0.000000	0.000000	40159.000000		1
17988.568359	4559.011719	3.327354	5.180681	7275.736328	99998.000000	869.793213	537.634460	219.876740	117.610710	80.485580	395.569672	505.615967	246.597336	1.766711	0.000000	4.254997	3.658871	0.522099	0.714387	3.861877	4.999991	2.939416	2.730487	2.342179	2.070447	1.905718	2.597223	2.703821	2.391988	0.247165	0.000000	40202.000000		1
28800.910156	8766.254883	2.106194	5.078918	9832.664062	99998.000000	1319.911133	808.806091	304.204651	106.382820	73.578003	370.064056	492.016693	348.373047	2.467223	99998.000000	4.459406	3.942814	0.323498	0.705771	3.992671	4.999991	3.120545	2.907844	2.483166	2.026871	1.866748	2.568277	2.691980	2.542045	0.392208	4.999991	40235.000000		1
5089.084961	317.606598	2.944971	1.850243	1020.359802	28541.488281	0.000000	0.000000	1.165653	22.825834	0.000000	0.000000	0.000000	0.000000	0.155622	0.000000	3.706640	2.501889	0.469081	0.267229	3.008753	4.455477	0.000000	0.000000	0.066569	1.358427	0.000000	0.000000	0.000000	0.000000	0.000000	0.000000	40273.000000		1
12033.133789	4966.965820	3.237926	4.187717	8314.993164	99998.000000	1089.879639	671.135620	195.148239	78.058678	75.545433	312.484497	432.734894	243.229889	0.393546	99998.000000	4.080379	3.696091	0.510267	0.621977	3.919862	4.999991	3.037379	2.826810	2.290365	1.892421	1.878208	2.494828	2.636222	2.386017	0.000000	4.999991	40297.000000		1
11389.751953	1525.907959	2.954222	4.844553	3944.468750	64249.042969	346.001648	219.824310	78.604500	48.223507	33.051514	98.960258	136.884079	134.154968	0.599009	0.000000	4.056514	3.183528	0.470443	0.685254	3.595989	4.807867	2.539078	2.342076	1.895447	1.683259	1.519191	1.995461	2.136353	2.127607	0.000000	0.000000	40358.000000		1
6325.750488	1751.794922	2.285050	2.852458	1823.248169	40718.414062	18.172472	0.000000	31.266027	9.723028	1.144067	0.000000	0.000000	0.000000	0.666590	0.000000	3.801112	3.243483	0.358896	0.455219	3.260846	4.609791	1.259414	0.000000	1.495073	0.987802	0.058451	0.000000	0.000000	0.000000	0.000000	0.000000	40392.000000		1
13348.204102	6341.437500	2.833956	5.341035	11130.936523	99998.000000	1488.758179	949.239563	230.478638	112.642807	76.612404	338.872040	436.484711	285.430847	1.704096	0.000000	4.125423	3.802188	0.452393	0.727625	4.046532	4.999991	3.172824	2.977376	2.362631	2.051703	1.884299	2.530036	2.639969	2.455501	0.231494	0.000000	40431.000000		1
16012.415039	3833.568359	4.277146	5.859104	8483.159180	99998.000000	1116.273315	664.394592	251.065674	106.432159	57.841686	296.449066	401.919098	234.835953	0.655627	0.000000	4.204457	3.583603	0.631154	0.767831	3.928558	4.999991	3.047771	2.822426	2.399787	2.027073	1.762241	2.471950	2.604139	2.370764	0.000000	0.000000	40486.000000		1
9774.147461	1834.207764	3.463039	6.469684	4056.377686	70612.242188	307.738617	220.228287	80.374565	48.451702	26.375217	59.836868	64.672173	64.197273	0.829015	0.000000	3.990079	3.263448	0.539457	0.810883	3.608138	4.848880	2.488182	2.342873	1.905119	1.685309	1.421196	1.776969	1.810717	1.807517	0.000000	0.000000	40583.000000		1
18457.080078	6264.312988	3.330438	4.156880	6400.503418	99998.000000	736.745300	455.307861	196.286133	67.191582	44.461346	204.183594	256.224762	166.099426	1.821805	0.000000	4.266163	3.796873	0.522501	0.618767	3.806214	4.999991	2.867317	2.658305	2.292890	1.827315	1.647983	2.310021	2.408621	2.220368	0.260502	0.000000	40621.000000		1
13998.986328	2142.149902	2.948054	4.354239	3794.978516	66144.640625	333.734528	213.638336	77.710213	54.532837	25.274323	79.776321	83.960953	93.535965	0.732010	0.000000	4.146097	3.330850	0.469535	0.638912	3.579209	4.820495	2.523401	2.329679	1.890478	1.736658	1.402680	1.901874	1.924077	1.970979	0.000000	0.000000	40691.000000		1
17402.746094	2805.397461	2.439237	5.094337	6290.487793	99140.859375	723.257019	458.397766	133.121918	61.212215	46.166653	145.250259	183.152496	134.195053	0.822724	99998.000000	4.240618	3.447994	0.387254	0.707088	3.798684	4.996253	2.859293	2.661242	2.124249	1.786838	1.664328	2.162117	2.262813	2.127737	0.000000	4.999991	40731.000000		1
33222.609375	10094.736328	2.281967	6.904491	20233.167969	99998.000000	2987.627930	1886.952026	665.714417	493.601715	287.681976	1054.268555	1423.780640	949.847046	2.788287	0.000000	4.521434	4.004095	0.358309	0.839132	4.306064	4.999991	3.475327	3.275761	2.823288	2.693377	2.458913	3.022951	3.153443	2.977654	0.445337	0.000000	40785.000000		1
2994.223877	186.979416	2.266548	0.588994	900.368469	27372.832031	0.000000	0.000000	6.525191	1.847160	0.000000	0.000000	0.000000	0.000000	0.175404	99998.000000	3.476284	2.271794	0.355365	0.000000	2.954420	4.437320	0.000000	0.000000	0.814593	0.266504	0.000000	0.000000	0.000000	0.000000	0.000000	4.999991	40848.000000		0
27676.271484	5291.421387	2.710606	4.582436	10080.242188	99998.000000	1404.525879	841.031128	306.372528	123.479065	101.273064	427.896515	591.331604	423.107452	1.737387	0.000000	4.442108	3.723572	0.433066	0.661096	4.003471	4.999991	3.147530	2.924812	2.486250	2.091593	2.005494	2.631339	2.771831	2.626451	0.239896	0.000000	40866.000000		1
36013.589844	10683.920898	4.708869	6.932245	15558.868164	99998.000000	2267.981934	1401.047363	435.041534	169.537796	159.771591	687.815613	927.468323	470.553864	3.026139	99998.000000	4.556467	4.028731	0.672917	0.840874	4.191978	4.999991	3.355640	3.146453	2.638531	2.229267	2.203500	2.837472	2.967299	2.672609	0.480889	4.999991	40959.000000		1
13437.418945	2516.633057	1.480195	1.720726	4038.007812	69398.523438	335.008118	211.279282	89.249565	44.618614	13.056550	62.519718	83.119095	85.851288	0.210397	0.000000	4.128316	3.400820	0.170319	0.235712	3.606167	4.841350	2.525055	2.324857	1.950606	1.649516	1.115828	1.796017	1.919701	1.933747	0.000000	0.000000	41006.000000		1
35140.449219	8388.827148	3.111492	5.156011	18862.091797	99998.000000	2751.684814	1719.033203	574.278503	209.077484	147.729584	709.710144	1008.234558	555.248718	3.264986	99998.000000	4.545807	3.923701	0.492969	0.712314	4.275590	4.999991	3.439599	3.235284	2.759123	2.320307	2.169467	2.851081	3.003561	2.744488	0.513881	4.999991	41070.000000		1
32256.123047	7849.928223	2.528666	5.908443	13431.862305	99998.000000	1856.552612	1148.190063	497.487244	246.023758	187.941544	592.244385	802.737305	499.454651	6.553026	0.000000	4.508612	3.894866	0.402891	0.771473	4.128136	4.999991	3.268707	3.060014	2.696782	2.390977	2.274023	2.772501	2.904573	2.698496	0.816442	0.000000	41123.000000		1
19623.457031	3982.756592	2.766114	5.458218	12523.541016	99998.000000	1757.083496	1110.198364	339.926697	147.452057	110.490356	454.925476	572.348083	355.558167	0.857469	0.000000	4.292776	3.600184	0.441870	0.737051	4.097727	4.999991	3.244792	3.045401	2.531385	2.168651	2.043324	2.657940	2.757660	2.550911	0.000000	0.000000	41251.000000		1
11258.711914	951.077454	3.432201	2.621178	3400.559082	58785.871094	228.446457	170.160706	44.384251	7.589081	12.997959	48.485626	42.558678	53.462780	0.280265	0.000000	4.051489	2.978216	0.535573	0.418496	3.531550	4.769273	2.358784	2.230859	1.647229	0.880189	1.113875	1.685613	1.628988	1.728052	0.000000	0.000000	41287.000000		1
13738.475586	4115.058105	2.312804	3.718989	8250.391602	99998.000000	1022.854553	656.601990	178.381958	67.262512	40.754692	243.917572	325.864838	148.293915	3.078712	0.000000	4.137938	3.614376	0.364139	0.570425	3.916475	4.999991	3.009814	2.817302	2.251351	1.827773	1.610178	2.387243	2.513037	2.171123	0.488369	0.000000	41309.000000		1
8761.191406	617.463196	2.544085	4.758209	2454.582031	47762.339844	87.639854	59.852287	19.427553	0.000000	0.000000	0.000000	0.000000	0.000000	0.518910	99998.000000	3.942563	2.790611	0.405532	0.677444	3.389977	4.679086	1.942702	1.777081	1.288418	0.000000	0.000000	0.000000	0.000000	0.000000	0.000000	4.999991	41348.000000		1
43364.816406	6807.717285	4.351155	5.649409	15181.794922	99998.000000	2112.860596	1364.354004	420.504791	272.516174	163.499832	607.197388	811.945312	553.913513	3.745172	0.000000	4.637137	3.833002	0.638605	0.752003	4.181323	4.999991	3.324871	3.134927	2.623771	2.435392	2.213517	2.783330	2.909527	2.743442	0.573472	0.000000	41395.000000		1
13650.373047	1703.241455	3.839255	2.534833	4182.166504	75375.070312	368.864502	223.799255	106.345818	30.831221	7.912874	54.594509	83.541565	64.453224	0.299252	99998.000000	4.135145	3.231276	0.584247	0.403949	3.621401	4.877228	2.566867	2.349859	2.026721	1.488991	0.898334	1.737149	1.921903	1.809245	0.000000	4.999991	41446.000000		1
5780.499023	1261.236816	2.106194	5.402710	3369.770996	61590.847656	216.604889	139.588516	66.377480	53.148239	13.235407	60.148323	126.649147	53.647804	0.022918	0.000000	3.761965	3.100797	0.323498	0.732612	3.527600	4.789516	2.335668	2.144850	1.822021	1.725489	1.121737	1.779224	2.102602	1.729552	0.000000	0.000000	41466.000000		1
12407.835938	2509.503418	0.163438	1.899583	4162.689453	71093.562500	372.466309	214.924255	51.627953	26.304291	3.284182	25.820145	57.181767	0.000000	1.992964	99998.000000	4.093696	3.399588	0.000000	0.278658	3.619374	4.851830	2.571087	2.332285	1.712885	1.420027	0.516427	1.411959	1.757258	0.000000	0.299500	4.999991	41485.000000		1
6257.538086	2668.026123	1.779317	1.816322	2175.025635	45168.179688	49.370659	15.964516	38.068756	0.000000	0.000000	0.000000	0.000000	19.387466	0.387081	99998.000000	3.796403	3.426190	0.250253	0.259193	3.337464	4.654832	1.693469	1.203156	1.580569	0.000000	0.000000	0.000000	0.000000	1.287521	0.000000	4.999991	41504.000000		1
14716.616211	6847.426270	2.010598	4.141461	7506.171875	99998.000000	934.601013	570.855530	179.714127	46.940670	39.814152	174.928162	231.311249	113.999657	0.220895	0.000000	4.167808	3.835527	0.303325	0.617154	3.875418	4.999991	2.970626	2.756526	2.254582	1.671549	1.600037	2.242860	2.364197	2.056904	0.000000	0.000000	41528.000000		1
12049.918945	1105.415527	2.278883	3.515462	5137.767578	85300.656250	535.031738	319.059021	112.087738	28.074358	18.391418	94.010857	120.691368	67.632561	0.043261	99998.000000	4.080984	3.043525	0.357722	0.545982	3.710774	4.930953	2.728379	2.503871	2.049558	1.448310	1.264615	1.973178	2.081676	1.830156	0.000000	4.999991	41565.000000		1
47623.460938	11795.932617	2.750695	8.788655	19371.595703	99998.000000	2940.092041	1795.707275	574.152039	277.561157	176.041397	830.993591	1059.544922	695.117859	3.279594	0.000000	4.677821	4.071733	0.439442	0.943922	4.287165	4.999991	3.468361	3.254236	2.759027	2.443359	2.245615	2.919598	3.025119	2.842058	0.515820	0.000000	41596.000000		1
5786.765137	739.289368	4.465254	3.333522	29.560720	22761.738281	0.000000	0.000000	0.000000	1.575791	5.809764	0.000000	0.000000	0.000000	2.518255	99998.000000	3.762436	2.868814	0.649846	0.522903	1.470715	4.357205	0.000000	0.000000	0.000000	0.197498	0.764158	0.000000	0.000000	0.000000	0.401100	4.999991	41660.000000		1
9075.544922	1954.223877	1.921169	4.551599	3684.593018	58953.660156	281.360321	203.606934	51.270241	45.355629	23.488838	61.088863	71.252869	35.632603	1.189010	99998.000000	3.957873	3.290974	0.283566	0.658164	3.566390	4.770511	2.449263	2.308793	1.709865	1.656631	1.370862	1.785962	1.852802	1.551848	0.075185	4.999991	41679.000000		1
38989.640625	10712.544922	4.597855	7.055594	18099.519531	99998.000000	2622.010498	1665.160278	481.800262	203.896805	144.954224	732.270752	919.678833	456.942230	3.084302	99998.000000	4.590949	4.029892	0.662555	0.848534	4.257667	4.999991	3.418634	3.221456	2.682867	2.309410	2.161231	2.864672	2.963636	2.659861	0.489157	4.999991	41724.000000		1
29111.789062	5582.652832	4.258643	8.008470	10939.560547	99998.000000	1465.756592	937.024841	305.638611	136.221069	107.616318	437.604126	580.134521	476.012085	2.808530	99998.000000	4.464069	3.746841	0.629271	0.903550	4.039000	4.999991	3.166062	2.971751	2.485208	2.134244	2.031878	2.641081	2.763529	2.677618	0.448479	4.999991	41798.000000		1
12281.223633	4057.484863	2.494745	4.024279	7164.527344	99998.000000	891.126465	543.222168	159.919601	64.835609	63.965992	270.573395	363.381592	242.560730	1.940780	0.000000	4.089242	3.608257	0.397026	0.604688	3.855188	4.999991	2.949939	2.734977	2.203902	1.811814	1.805949	2.432285	2.560363	2.384820	0.287976	0.000000	41858.000000		1
4670.479492	312.635590	2.735276	2.096942	1417.446655	34952.285156	0.000000	0.000000	0.000000	13.451268	0.000000	0.000000	0.000000	13.876824	0.087537	99998.000000	3.669361	2.495039	0.437001	0.321587	3.151507	4.543476	0.000000	0.000000	0.000000	1.128763	0.000000	0.000000	0.000000	1.142290	0.000000	4.999991	41881.000000		1
14009.200195	3516.436523	2.269632	4.520761	6500.145020	99998.000000	767.206421	473.514252	126.991447	68.169128	40.030014	151.183380	264.951752	154.803680	0.222178	99998.000000	4.146413	3.546103	0.355955	0.655212	3.812923	4.999991	2.884912	2.675333	2.103775	1.833588	1.602386	2.179504	2.423167	2.189781	0.000000	4.999991	41903.000000		1
31610.582031	8161.003418	4.085954	5.951616	13251.815430	99998.000000	1888.962646	1156.682617	351.768250	161.964127	117.354759	541.091309	691.842957	385.362488	3.437212	0.000000	4.499833	3.911744	0.611293	0.774635	4.122275	4.999991	3.276223	3.063214	2.546257	2.209419	2.069501	2.733271	2.840008	2.585870	0.536206	0.000000	41987.000000		1
4666.384277	0.000000	2.318972	1.384599	1314.634888	29588.035156	0.000000	0.000000	0.000000	0.000000	0.000000	0.000000	0.000000	0.000000	0.335375	99998.000000	3.668981	0.000000	0.365295	0.141324	3.118805	4.471116	0.000000	0.000000	0.000000	0.000000	0.000000	0.000000	0.000000	0.000000	0.000000	4.999991	42103.000000		0
26969.820312	5562.037598	3.234842	5.390375	11092.713867	99998.000000	1425.914673	919.885437	303.883942	132.958481	92.993225	457.225952	600.644470	321.655548	1.100466	0.000000	4.430878	3.745234	0.509853	0.731619	4.045038	4.999991	3.154094	2.963734	2.482708	2.123716	1.968451	2.660131	2.778617	2.507391	0.041577	0.000000	42130.000000		1
6995.905273	2456.234863	3.777580	4.681116	3016.309814	56273.316406	161.729767	91.673386	20.192322	30.920649	0.000000	0.000000	0.629083	0.000000	0.264672	0.000000	3.844844	3.390270	0.577214	0.670349	3.479476	4.750302	2.208790	1.962243	1.305186	1.490249	0.000000	0.000000	0.000000	0.000000	0.000000	0.000000	42195.000000		1
9557.461914	1816.692139	2.004430	2.158617	2848.418701	57881.949219	111.384644	84.759644	55.831089	50.030579	5.183765	0.000000	0.000000	4.064368	0.030486	99998.000000	3.980343	3.259281	0.301991	0.334176	3.454604	4.762543	2.046825	1.928189	1.746876	1.699236	0.714645	0.000000	0.000000	0.608993	0.000000	4.999991	42216.000000		1
5912.751465	1906.358032	3.065236	3.154665	3285.834717	60882.070312	220.027847	136.350586	61.717949	54.039436	0.000000	10.820839	0.000000	19.291870	0.710018	0.000000	3.771790	3.280205	0.486464	0.498953	3.516646	4.784490	2.342478	2.134657	1.790411	1.732711	0.000000	1.034261	0.000000	1.285374	0.000000	0.000000	42237.000000		1
9423.680664	4740.221680	3.015897	5.162179	7525.580566	99998.000000	944.549194	564.530823	149.468811	70.299995	53.305508	228.819580	322.266113	138.626389	1.927831	99998.000000	3.974221	3.675799	0.479416	0.712833	3.876540	4.999991	2.975224	2.751688	2.174551	1.846955	1.726772	2.359493	2.508215	2.141846	0.285069	4.999991	42260.000000		1
4863.376953	2935.854980	2.948054	1.757731	3233.176758	59690.054688	196.717865	121.542480	40.723854	26.776104	3.577137	1.165653	0.000000	0.000000	0.362406	99998.000000	3.686938	3.467735	0.469535	0.244952	3.509629	4.775902	2.293844	2.084728	1.609849	1.427747	0.553536	0.066569	0.000000	0.000000	0.000000	4.999991	42280.000000		1
30910.621094	9909.943359	2.920300	7.675426	15544.319336	99998.000000	2250.469482	1373.688477	425.293823	264.948669	131.105148	655.544250	873.120544	525.382751	4.767245	99998.000000	4.490108	3.996071	0.465428	0.885102	4.191572	4.999991	3.352273	3.137888	2.628689	2.423162	2.117620	2.816602	2.941074	2.720476	0.678267	4.999991	42353.000000		1
20334.570312	4862.938965	3.265679	5.695665	10787.013672	99998.000000	1517.137817	946.880493	361.463531	173.272202	122.751305	573.288635	761.396667	404.271973	2.214387	0.000000	4.308235	3.686899	0.513974	0.755544	4.032901	4.999991	3.181025	2.976295	2.558064	2.238729	2.089026	2.758373	2.881611	2.606674	0.345254	0.000000	42485.000000		1
23535.302734	6199.338867	2.359060	4.391244	9287.034180	99998.000000	1255.010742	783.945007	246.634338	92.351807	60.724983	342.905579	505.224335	267.650024	1.480422	99998.000000	4.371720	3.792345	0.372739	0.642588	3.967877	4.999991	3.098647	2.894286	2.392054	1.965445	1.783367	2.535175	2.703484	2.427567	0.170385	4.999991	42526.000000		1
4000.864258	684.435791	2.981975	1.233495	1419.802612	37289.578125	0.000000	0.000000	0.000000	5.569232	7.182027	0.000000	0.000000	0.000000	1.927130	99998.000000	3.602154	2.835333	0.474504	0.091138	3.152228	4.571588	0.000000	0.000000	0.000000	0.745795	0.856247	0.000000	0.000000	0.000000	0.284911	4.999991	42560.000000		1
29824.539062	7099.457520	3.148497	6.645457	12250.876953	99998.000000	1721.133301	1070.890015	370.801086	165.334656	114.237099	525.789795	732.301636	415.351868	4.922639	0.000000	4.474574	3.851225	0.498103	0.822525	4.088167	4.999991	3.235815	3.029745	2.569141	2.218364	2.057807	2.720812	2.864690	2.618416	0.692198	0.000000	42585.000000		1
9266.900391	1896.961914	3.142330	4.866140	4533.293457	76261.523438	429.139252	282.800415	80.886467	32.810982	22.539047	94.942146	104.424644	44.297909	0.439894	99998.000000	3.966934	3.278059	0.497252	0.687185	3.656414	4.882306	2.632598	2.451480	1.907876	1.516019	1.352936	1.977459	2.018803	1.646383	0.000000	4.999991	42651.000000		1
18072.646484	9904.105469	2.161701	6.568364	11949.472656	99998.000000	1634.467896	1034.067017	329.463562	121.533226	105.223335	493.940948	674.210144	390.789886	4.222705	99998.000000	4.257022	3.995815	0.334796	0.817457	4.077349	4.999991	3.213376	3.014549	2.517807	2.084695	2.022112	2.693675	2.828795	2.591943	0.625591	4.999991	42691.000000		1
10368.710938	1578.479492	3.086823	3.478457	3768.316406	72818.085938	327.246368	202.910004	88.053078	37.152885	19.581741	100.301689	139.181458	107.554642	1.159338	99998.000000	4.015725	3.198239	0.489512	0.541387	3.576147	4.862239	2.514875	2.307303	1.944745	1.569993	1.291851	2.001308	2.143581	2.031629	0.064210	4.999991	42736.000000		1
14566.545898	2356.525391	1.970509	2.275799	8099.199219	99998.000000	1044.752197	641.837036	265.873779	95.617485	72.295174	298.524414	389.263428	172.140457	2.256706	99998.000000	4.163357	3.372272	0.294578	0.357134	3.908442	4.999991	3.019013	2.807425	2.424675	1.980537	1.859109	2.474980	2.590244	2.235883	0.353475	4.999991	42757.000000		1
35031.136719	10082.833008	2.408400	6.004039	14640.194336	99998.000000	1992.684204	1312.692139	542.876770	310.621918	215.402237	669.658569	855.006653	509.399719	1.786532	0.000000	4.544454	4.003582	0.381729	0.778444	4.165547	4.999991	3.299438	3.118163	2.734701	2.492232	2.333250	2.825853	2.931969	2.707059	0.252011	0.000000	42815.000000		1
2975.554932	203.779617	3.234842	3.441453	1183.501953	33126.226562	0.000000	0.000000	8.844163	2.312804	6.833565	0.000000	0.000000	0.000000	0.170072	99998.000000	3.473568	2.309161	0.509853	0.536742	3.073169	4.520172	0.000000	0.000000	0.946657	0.364139	0.834647	0.000000	0.000000	0.000000	0.000000	4.999991	42866.000000		1
25098.974609	9130.339844	3.666565	6.882905	13193.742188	99998.000000	1839.739990	1144.659180	362.592163	131.120575	113.583351	492.975739	659.562378	376.219208	1.929813	99998.000000	4.399656	3.960487	0.564259	0.837772	4.120368	4.999991	3.264756	3.058676	2.559418	2.117671	2.055315	2.692826	2.819256	2.575441	0.285515	4.999991	42962.000000		1
24644.123047	7499.214844	3.117660	5.766592	12869.764648	99998.000000	1768.296021	1105.649902	339.001556	156.620010	84.192238	452.205627	590.745667	323.656891	2.984415	0.000000	4.391713	3.875016	0.493829	0.760919	4.109571	4.999991	3.247555	3.043618	2.530202	2.194847	1.925272	2.655336	2.771400	2.510085	0.474859	0.000000	42999.000000		1
22060.554688	7037.468262	3.382861	5.236188	12503.771484	99998.000000	1255.038452	1107.657349	793.637146	526.983215	391.677979	694.646057	1011.904175	700.295471	2.308719	0.000000	4.343616	3.847416	0.529284	0.719015	4.097041	4.999991	3.098657	3.044405	2.899622	2.721797	2.592929	2.841763	3.005139	2.845281	0.363371	0.000000	43071.000000		1
6886.056641	1926.078613	1.199574	1.002215	3459.911621	64468.421875	301.370697	174.653717	57.897194	54.819622	12.415133	49.999741	117.832741	0.000000	0.439206	0.000000	3.837970	3.284674	0.079027	0.000961	3.539065	4.809347	2.479101	2.242178	1.762658	1.738936	1.093951	1.698968	2.071266	0.000000	0.000000	0.000000	43098.000000		1
30427.654297	8186.228516	3.305768	4.810632	12580.556641	99998.000000	1770.124634	1103.990845	363.486450	175.686768	104.258125	472.684723	685.237610	401.441101	1.404051	0.000000	4.483268	3.913084	0.519272	0.682202	4.099700	4.999991	3.248004	3.042965	2.560488	2.244739	2.018110	2.674572	2.835841	2.603622	0.147383	0.000000	43129.000000		1
27640.765625	5397.751465	3.049818	7.767938	15965.958984	99998.000000	2322.184814	1436.266724	454.348816	202.573883	127.549599	611.616394	784.197876	488.988464	2.363878	99998.000000	4.441550	3.732213	0.484274	0.890306	4.203195	4.999991	3.365897	3.157235	2.657389	2.306583	2.105679	2.786479	2.894426	2.689299	0.373625	4.999991	43177.000000		1
12625.310547	3618.317139	2.981975	3.456871	7721.031250	99998.000000	939.390076	567.096497	200.739059	127.093208	64.172600	294.201019	390.845398	256.721252	0.585750	0.000000	4.101242	3.558507	0.474504	0.538683	3.887675	4.999991	2.972846	2.753657	2.302632	2.104122	1.807350	2.468644	2.592005	2.409462	0.000000	0.000000	43270.000000		1
13875.868164	1942.135620	4.178466	3.398280	4694.347656	81069.992188	420.076141	265.549988	75.064369	32.237404	31.118008	126.636818	181.903580	125.893631	1.131876	0.000000	4.142260	3.288280	0.621017	0.531259	3.671575	4.908860	2.623328	2.424146	1.875434	1.508360	1.493012	2.102560	2.259841	2.100004	0.053799	0.000000	43300.000000		1
20321.474609	3119.867920	1.887248	2.858626	7882.499023	99998.000000	992.532166	598.448853	194.361893	82.086044	52.414307	261.359192	349.285828	238.524109	1.647577	99998.000000	4.307955	3.494136	0.275829	0.456157	3.896664	4.999991	2.996745	2.777027	2.288611	1.914269	1.719450	2.417238	2.543181	2.377532	0.216846	4.999991	43339.000000		1
24217.835938	9498.917969	2.981975	7.635337	17108.755859	99998.000000	2476.165039	1534.434448	447.728027	208.389816	132.773453	678.527344	922.685486	579.089111	8.884475	0.000000	4.384135	3.977674	0.474504	0.882828	4.233218	4.999991	3.393780	3.185948	2.651014	2.318877	2.123111	2.831567	2.965054	2.762745	0.948632	0.000000	43394.000000		1
8756.806641	2017.714966	0.737014	1.224244	4790.011719	82091.148438	504.101868	284.215851	100.859840	34.688976	26.865532	87.402405	122.495354	120.299736	1.487429	0.000000	3.942346	3.304860	0.000000	0.087868	3.680336	4.914296	2.702518	2.453648	2.003718	1.540192	1.429195	1.941523	2.088120	2.080265	0.172436	0.000000	43469.000000		1
14469.664062	4138.707520	1.501781	6.028709	5861.219238	99998.000000	641.044556	393.873627	117.928337	78.234451	33.788525	162.318756	219.787308	166.127167	1.808443	0.000000	4.160459	3.616865	0.176607	0.780224	3.767988	4.999991	2.806888	2.595357	2.071618	1.893398	1.528769	2.210369	2.342003	2.220441	0.257305	0.000000	43490.000000		1
27519.371094	5810.528809	5.350287	6.087300	11291.380859	99998.000000	1509.813965	930.376343	314.744873	124.990097	64.107841	367.957886	483.520996	315.568237	2.752833	99998.000000	4.439639	3.764216	0.728377	0.784425	4.052747	4.999991	3.178923	2.968659	2.497959	2.096876	1.806911	2.565798	2.684415	2.499093	0.439780	4.999991	43574.000000		1
33963.578125	10626.816406	2.494745	4.838386	14824.815430	99998.000000	2120.989258	1310.632202	432.007141	179.929993	141.753296	639.980652	805.071655	463.593872	2.540007	99998.000000	4.531013	4.026403	0.397026	0.684700	4.170990	4.999991	3.326539	3.117481	2.635491	2.255104	2.151533	2.806167	2.905834	2.666138	0.404835	4.999991	43638.000000		1
14825.364258	3649.330322	2.926468	3.022064	6363.578613	99998.000000	739.653259	449.578278	123.284790	78.302292	54.958393	214.902664	276.426331	180.713257	0.975817	0.000000	4.171005	3.562213	0.466344	0.480304	3.803701	4.999991	2.869028	2.652805	2.090909	1.893775	1.740034	2.332242	2.441579	2.256990	0.000000	0.000000	43688.000000		1
5641.305176	291.404053	2.075356	4.237057	1732.262451	34711.574219	10.996613	12.535398	19.415218	42.302727	14.539828	15.054812	20.198488	43.400539	0.141962	0.000000	3.751379	2.464496	0.317093	0.627064	3.238614	4.540474	1.041259	1.098138	1.288142	1.626368	1.162559	1.177675	1.305319	1.637495	0.000000	0.000000	43773.000000		1
16751.267578	4434.496582	3.419866	4.533096	5636.100098	95556.085938	619.301086	397.762207	145.046738	107.665657	36.431290	149.968384	178.073578	127.611275	0.801641	0.000000	4.224048	3.646844	0.534009	0.656395	3.750979	4.980258	2.791902	2.599623	2.161508	2.032077	1.561475	2.176000	2.250599	2.105889	0.000000	0.000000	43816.000000		1
18460.496094	6638.287109	4.024279	6.065714	10366.937500	99998.000000	1379.439575	870.681274	249.455963	143.745392	95.330696	473.480347	610.358215	334.098419	1.939305	99998.000000	4.266243	3.822056	0.604688	0.782882	4.015650	4.999991	3.139703	2.939859	2.396994	2.157594	1.979233	2.675302	2.785585	2.523875	0.287646	4.999991	43850.000000		1
10090.214844	3042.173096	2.254213	4.397411	6284.027344	99998.000000	738.530762	471.041107	152.164001	82.971077	60.478283	213.721603	283.845825	154.766678	0.750388	0.000000	4.003901	3.483184	0.352995	0.643197	3.798238	4.999991	2.868369	2.673059	2.182312	1.918927	1.781599	2.329849	2.453083	2.189677	0.000000	0.000000	43949.000000		1
25566.898438	5451.590820	4.474505	6.111970	9179.957031	99998.000000	1228.259277	757.976807	255.493927	142.974457	72.193405	387.114075	488.794189	330.928345	1.923169	0.000000	4.407678	3.736523	0.650745	0.786181	3.962841	4.999991	3.089290	2.879656	2.407381	2.155258	1.858498	2.587839	2.689126	2.519734	0.284018	0.000000	43982.000000		1
30216.859375	5849.704590	2.174036	4.545431	10508.157227	99998.000000	1434.678589	892.936646	321.791229	119.340691	126.214340	560.229004	762.414307	431.479797	2.867663	0.000000	4.480249	3.767134	0.337267	0.657575	4.021526	4.999991	3.156755	2.950821	2.507574	2.076789	2.101109	2.748366	2.882191	2.634960	0.457528	0.000000	44148.000000		1
29912.777344	7837.907715	2.874044	7.320796	16849.923828	99998.000000	2479.794678	1516.061523	475.324402	192.237183	146.289490	771.795044	1049.411743	580.584717	3.299314	99998.000000	4.475857	3.894200	0.458493	0.864558	4.226598	4.999991	3.394416	3.180717	2.676990	2.283837	2.165213	2.887502	3.020946	2.763866	0.518424	4.999991	44323.000000		1
42043.859375	12372.290039	4.662613	7.320796	22842.255859	99998.000000	3403.152344	2114.051025	609.803162	308.222778	170.503006	874.387939	1186.206421	669.991577	3.000133	99998.000000	4.623703	4.092450	0.668629	0.864558	4.358739	4.999991	3.531881	3.325115	2.785190	2.488865	2.231732	2.941704	3.074160	2.826069	0.477140	4.999991	44428.000000		1
12622.032227	6163.931152	3.515462	5.791261	10210.437500	99998.000000	1327.413818	825.430542	262.919556	104.026840	60.965515	289.011078	382.479187	237.299866	2.533067	0.000000	4.101129	3.789858	0.545982	0.762773	4.009044	4.999991	3.123006	2.916681	2.419823	2.017145	1.785084	2.460914	2.582608	2.375298	0.403647	0.000000	44524.000000		1
31377.414062	7836.649902	3.759078	6.435763	14212.523438	99998.000000	2003.884399	1247.449463	416.973907	207.816238	148.700974	632.622864	888.955566	504.542847	2.156215	0.000000	4.496617	3.894130	0.575081	0.808600	4.152671	4.999991	3.301873	3.096023	2.620109	2.317679	2.172314	2.801145	2.948880	2.702898	0.333692	0.000000	44597.000000		1
20527.017578	2771.288086	2.389898	4.286397	7824.718750	99998.000000	953.430359	586.758362	182.421646	95.608238	32.508774	193.859238	259.360931	197.377777	0.317523	0.000000	4.312326	3.442682	0.378379	0.632092	3.893469	4.999991	2.979289	2.768459	2.261076	1.980495	1.512001	2.287487	2.413905	2.295298	0.000000	0.000000	44666.000000		1
7755.565918	1755.180786	4.400495	5.578484	3020.756592	57274.156250	219.842819	146.949402	85.795776	15.739403	24.071665	57.699837	61.477417	25.946577	0.756471	0.000000	3.889613	3.244322	0.643502	0.746516	3.480116	4.757959	2.342112	2.167168	1.933466	1.196988	1.381506	1.761175	1.788716	1.414080	0.000000	0.000000	44714.000000		1
13109.655273	3675.591553	4.011944	6.263073	5004.149414	81612.773438	561.527222	343.158447	134.444839	74.558632	39.330006	164.227585	216.068329	112.439285	0.470294	0.000000	4.117591	3.565327	0.603355	0.796788	3.699330	4.911758	2.749371	2.535495	2.128544	1.872498	1.594724	2.215446	2.334591	2.050918	0.000000	0.000000	44742.000000		1
23997.611328	4465.019531	3.185502	3.891678	10793.640625	99998.000000	1502.952637	926.691223	280.564728	145.225586	55.118748	308.703827	370.727081	227.586090	2.283666	0.000000	4.380168	3.649823	0.503178	0.590137	4.033168	4.999991	3.176945	2.966935	2.448033	2.162043	1.741299	2.489542	2.569054	2.357146	0.358633	0.000000	44762.000000		1
12092.387695	5017.649902	1.581958	5.085085	7857.501953	99998.000000	1017.862000	621.203735	216.638809	63.040871	71.222031	316.629059	380.551849	195.626221	0.817627	0.000000	4.082512	3.700500	0.199195	0.706298	3.895284	4.999991	3.007689	2.793234	2.335736	1.799622	1.852614	2.500551	2.580414	2.291427	0.000000	0.000000	44787.000000		1
17604.888672	4565.641602	2.615010	3.355108	8627.878906	99998.000000	1116.680420	696.924988	196.754868	124.595383	62.658489	288.745880	320.129089	163.505997	0.891204	99998.000000	4.245633	3.659502	0.417473	0.525706	3.935904	4.999991	3.047929	2.843186	2.293926	2.095502	1.796980	2.460516	2.505325	2.213534	0.000000	4.999991	44822.000000		1
9413.205078	1818.200073	2.331306	5.254691	4201.621582	73387.671875	394.058655	249.227768	107.369614	63.139549	43.092167	119.359192	177.734360	92.928467	0.778438	99998.000000	3.973737	3.259642	0.367599	0.720547	3.623417	4.865623	2.595561	2.396596	2.030881	1.800301	1.634398	2.076856	2.249771	1.968149	0.000000	4.999991	44864.000000		1
7414.846680	2663.286377	2.217208	3.287266	2581.428467	52356.125000	126.979111	74.759079	43.958694	21.962387	5.183765	21.604673	20.920084	22.936850	1.063160	99998.000000	3.870102	3.425418	0.345806	0.516835	3.411860	4.718967	2.103732	1.873664	1.643045	1.341680	0.714645	1.334548	1.320563	1.360534	0.026599	4.999991	44898.000000		1
24287.306641	5312.603516	2.883296	4.360406	9642.743164	99998.000000	1298.315674	798.176453	231.650452	105.220253	72.967430	358.607971	473.945984	324.841034	0.813966	99998.000000	4.385379	3.725307	0.459889	0.639527	3.984201	4.999991	3.113380	2.902099	2.364833	2.022099	1.863129	2.554620	2.675729	2.511671	0.000000	4.999991	44933.000000		1
16081.102539	6555.029297	3.327354	4.267894	10096.271484	99998.000000	1353.517700	829.599731	264.849976	138.348862	80.911140	363.924347	481.846527	310.831604	1.579713	99998.000000	4.206316	3.816575	0.522099	0.630214	4.004161	4.999991	3.131464	2.918869	2.423000	2.140975	1.908008	2.561011	2.682909	2.492525	0.198578	4.999991	44989.000000		1
29975.513672	8138.847168	4.147629	5.322533	11811.783203	99998.000000	1580.351318	981.726746	274.869049	108.029533	103.299080	442.535004	578.176331	344.142151	2.898983	0.000000	4.476767	3.910563	0.617800	0.726118	4.072316	4.999991	3.198754	2.991991	2.439126	2.033542	2.014096	2.645948	2.762060	2.536738	0.462246	0.000000	45093.000000		1
25777.654297	8710.325195	4.320318	6.349418	14079.281250	99998.000000	1983.667358	1222.039429	397.512421	141.845810	108.815887	529.585876	725.486572	336.596252	6.023852	0.000000	4.411243	3.940034	0.635516	0.802734	4.148581	4.999991	3.297469	3.087085	2.599351	2.151817	2.036692	2.723936	2.860629	2.527109	0.779874	0.000000	45154.000000		1
30843.160156	8151.527344	2.044519	7.129604	15435.204102	99998.000000	1873.830811	1392.456055	812.028564	540.930969	417.236023	882.837402	1278.120239	915.777893	1.881548	99998.000000	4.489159	3.911239	0.310591	0.853065	4.188512	4.999991	3.272730	3.143781	2.909571	2.733142	2.620382	2.945881	3.106572	2.961790	0.274515	4.999991	45225.000000		1
12802.166016	4508.111328	3.660398	3.805334	8352.808594	99998.000000	1066.104004	659.710388	238.437759	90.951790	83.584740	348.517975	428.029114	332.679901	0.684522	0.000000	4.107284	3.653995	0.563528	0.580393	3.921833	4.999991	3.027800	2.819353	2.377375	1.958811	1.922127	2.542225	2.631473	2.522027	0.000000	0.000000	45253.000000		1
35739.296875	8475.041992	3.163916	6.395674	14699.405273	99998.000000	2157.426758	1333.100220	430.551605	203.369492	140.381042	625.089233	829.399292	473.757874	5.348262	0.000000	4.553146	3.928142	0.500225	0.805886	4.167300	4.999991	3.333936	3.124863	2.634025	2.308286	2.147308	2.795942	2.918764	2.675556	0.728213	0.000000	45303.000000		1
27161.388672	7156.808594	3.789915	5.633991	14114.401367	99998.000000	1971.110352	1250.582520	389.146240	145.059067	119.695320	563.038269	687.306763	417.251434	2.442190	0.000000	4.433952	3.854719	0.578629	0.750816	4.149662	4.999991	3.294711	3.097112	2.590113	2.161545	2.078077	2.750538	2.837151	2.620398	0.387779	0.000000	45411.000000		1
14178.142578	2128.038818	1.828657	1.184156	3910.680420	68213.656250	328.791321	200.140808	53.493614	42.463081	6.451181	29.936935	40.193451	15.717816	1.641779	0.000000	4.151619	3.327980	0.262132	0.073409	3.592252	4.833871	2.516920	2.301336	1.728302	1.628011	0.809639	1.476207	1.604155	1.196392	0.215315	0.000000	45435.000000		1
24758.824219	3779.445557	3.993442	5.384208	8518.347656	99998.000000	1061.900879	663.201172	223.299698	118.070190	58.307331	272.796783	364.726105	150.572800	0.650677	0.000000	4.393730	3.577428	0.601347	0.731122	3.930355	4.999991	3.026084	2.821645	2.348888	2.072140	1.765723	2.435839	2.561967	2.177747	0.000000	0.000000	45471.000000		1
16863.177734	2624.761230	4.295648	2.689020	5272.400879	88620.570312	579.123047	357.223389	133.433380	38.448055	50.258774	157.924423	212.114975	130.405151	1.415411	99998.000000	4.226939	3.419090	0.633029	0.429594	3.722008	4.947535	2.762771	2.552940	2.125264	1.584874	1.701212	2.198449	2.326571	2.115295	0.150883	4.999991	45504.000000		1
19484.554688	4747.995605	1.754647	4.126042	7640.314453	99998.000000	972.457031	595.944824	221.119492	93.890594	59.133774	217.237061	280.623322	117.046387	2.768275	99998.000000	4.289690	3.676510	0.244190	0.615534	3.883111	4.999991	2.987870	2.775206	2.344627	1.972622	1.771836	2.336934	2.448124	2.068358	0.442209	4.999991	45531.000000		1
42674.824219	27721.220703	3.126911	6.263073	15412.877930	99998.000000	2216.505127	1377.814453	449.424072	165.239059	136.014465	606.876709	877.622803	436.247284	3.714793	99998.000000	4.630172	4.442812	0.495116	0.796788	4.187884	4.999991	3.345669	3.139191	2.652656	2.218113	2.133585	2.783100	2.943308	2.639733	0.569935	4.999991	45628.000000		0
24822.595703	6262.863770	2.722941	2.596508	11187.390625	99998.000000	1519.888428	956.369141	254.285095	140.479721	80.288223	375.537720	482.682220	388.992065	2.091061	0.000000	4.394847	3.796773	0.435038	0.414390	4.048729	4.999991	3.181812	2.980626	2.405321	2.147614	1.904652	2.574654	2.683661	2.589941	0.320367	0.000000	45685.000000		1
12643.427734	5458.815918	1.729977	2.318972	8250.215820	99998.000000	1047.712524	650.434509	185.197021	76.936195	45.028751	220.672348	305.077362	92.962387	0.964442	0.000000	4.101865	3.737098	0.238040	0.365295	3.916465	4.999991	3.020242	2.813204	2.267634	1.886131	1.653490	2.343748	2.484410	1.968307	0.000000	0.000000	45713.000000		1
5920.991211	2067.458740	2.793867	1.911918	2742.874512	53314.031250	118.711609	85.425728	46.311588	38.944538	2.954222	0.000000	3.715905	0.000000	0.779981	0.000000	3.772394	3.315437	0.446206	0.281469	3.438206	4.726841	2.074493	1.931589	1.665690	1.590447	0.470443	0.000000	0.570065	0.000000	0.000000	0.000000	45733.000000		1
23250.837891	5941.229980	3.330438	4.338820	10252.947266	99998.000000	1398.370728	866.234558	324.606689	111.896545	91.756645	425.303070	618.271118	284.619843	2.112800	0.000000	4.366438	3.773876	0.522501	0.637372	4.010849	4.999991	3.145622	2.937635	2.511358	2.048817	1.962638	2.628699	2.791179	2.454265	0.324858	0.000000	45769.000000		1
24762.398438	7669.535645	2.103110	4.015028	12068.236328	99998.000000	1702.285522	1041.511230	298.462738	123.627083	95.839516	441.424866	580.976379	361.290833	1.871809	99998.000000	4.393793	3.884769	0.322862	0.603689	4.081644	4.999991	3.231032	3.017664	2.474890	2.092114	1.981545	2.644857	2.764158	2.557857	0.272262	4.999991	45813.000000		1
18225.648438	3633.177734	2.044519	5.600070	7461.081055	99998.000000	925.352905	575.092590	185.752090	116.802773	64.089340	300.547333	400.805847	239.794601	1.776803	0.000000	4.260683	3.560287	0.310591	0.748193	3.872802	4.999991	2.966307	2.759738	2.268934	2.067453	1.806786	2.477913	2.602934	2.379839	0.249639	0.000000	45864.000000		1
8507.326172	137.466904	2.821621	4.286397	3300.096924	57264.480469	235.619232	168.332047	38.725590	59.503822	32.965168	54.603764	76.646324	37.229977	0.419577	99998.000000	3.929793	2.138198	0.450499	0.632092	3.518527	4.757885	2.372211	2.226167	1.587998	1.774545	1.518055	1.737223	1.884491	1.570893	0.000000	4.999991	45929.000000		0
7893.045410	2285.907715	2.917217	3.194753	3511.817139	59373.132812	298.598419	183.938843	55.858845	20.075140	9.578093	29.486710	60.601635	42.271893	0.404562	0.000000	3.897245	3.359059	0.464969	0.504437	3.545532	4.773590	2.475087	2.264673	1.747092	1.302659	0.981279	1.469626	1.782484	1.626052	0.000000	0.000000	45952.000000		1
25659.080078	5904.619629	5.168346	5.704916	10475.555664	99998.000000	1420.931274	873.401184	236.997665	144.448486	72.958176	374.307281	505.276764	219.737976	2.279709	99998.000000	4.409241	3.771192	0.713352	0.756249	4.020177	4.999991	3.152573	2.941214	2.374744	2.159713	1.863074	2.573228	2.703529	2.341905	0.357879	4.999991	46080.000000		1
15574.567383	3610.219238	3.126911	3.857757	4733.008789	88426.273438	422.327271	286.337463	116.173691	80.467079	34.593380	109.235275	166.824097	128.141678	0.571608	0.000000	4.192416	3.557534	0.495116	0.586335	3.675137	4.946581	2.625649	2.456878	2.065108	1.905618	1.538993	2.038363	2.222259	2.107690	0.000000	0.000000	46115.000000		1
39236.488281	8423.078125	2.812370	4.995657	18239.835938	99998.000000	2715.151855	1665.329956	453.728973	200.109970	143.356842	695.352234	878.079163	554.277344	3.537872	99998.000000	4.593690	3.925471	0.449072	0.698593	4.261021	4.999991	3.433794	3.221500	2.656796	2.301269	2.156418	2.842205	2.943534	2.743727	0.548742	4.999991	46153.000000		1
20034.042969	5424.845215	3.521630	5.809764	10215.526367	99998.000000	1358.328369	829.905029	251.559067	103.218903	62.273022	394.582886	519.551392	333.709869	5.635697	0.000000	4.301769	3.734387	0.546744	0.764158	4.009261	4.999991	3.133005	2.919028	2.400640	2.013759	1.794300	2.596138	2.715629	2.523369	0.750948	0.000000	46234.000000		1
27140.451172	8145.248535	3.823836	5.957783	14284.165039	99998.000000	2005.632812	1245.697876	375.109070	254.479370	156.860535	504.758698	720.672852	409.495850	3.883764	0.000000	4.433617	3.910904	0.582499	0.775085	4.154855	4.999991	3.302251	3.095413	2.574157	2.405653	2.195514	2.703084	2.857738	2.612250	0.589253	0.000000	46280.000000		1
10950.297852	1796.327148	1.834825	2.479326	3695.398438	65187.972656	289.680237	158.053940	79.541954	0.000000	12.495310	59.997223	66.201706	26.603415	1.326633	99998.000000	4.039426	3.254385	0.263595	0.394334	3.567661	4.814167	2.461919	2.198805	1.900596	0.000000	1.096747	1.778131	1.820869	1.424937	0.122751	4.999991	46305.000000		1
15397.964844	3692.727783	3.987274	7.308461	9099.425781	99998.000000	1170.793823	707.912292	250.929993	121.360542	85.055679	399.168396	553.598938	277.443970	2.523474	0.000000	4.187463	3.567347	0.600676	0.863826	3.959014	4.999991	3.068480	2.849979	2.399553	2.084078	1.929703	2.601156	2.743195	2.443175	0.401999	0.000000	46325.000000		1
5137.635254	607.669250	3.407531	2.652015	1648.933716	36373.800781	0.000000	0.000000	0.000000	8.720813	0.000000	0.000000	0.000000	0.000000	0.596625	0.000000	3.710763	2.783667	0.532440	0.423576	3.217203	4.560789	0.000000	0.000000	0.000000	0.940557	0.000000	0.000000	0.000000	0.000000	0.000000	0.000000	46359.000000		1
24061.861328	5746.368164	2.766114	9.793954	12851.907227	99998.000000	1751.421753	1091.658936	348.740021	167.527191	102.842690	404.389160	533.940125	364.158722	1.467378	0.000000	4.381329	3.759393	0.441870	0.990958	4.108968	4.999991	3.243391	3.038087	2.542502	2.224085	2.012173	2.606800	2.727493	2.561291	0.166542	0.000000	46384.000000		1
20388.187500	5347.899902	3.395196	4.372742	9917.082031	99998.000000	1290.532349	780.216736	179.507523	89.194061	73.433067	262.879486	380.949677	150.270584	1.015509	0.000000	4.309379	3.728183	0.530865	0.640754	3.996384	4.999991	3.110769	2.892215	2.254083	1.950336	1.865892	2.419757	2.580868	2.176874	0.006684	0.000000	46481.000000		1
25966.849609	6312.117188	2.285050	5.643242	11214.737305	99998.000000	1549.399902	920.119812	331.437164	151.174118	103.564285	495.270020	694.303772	403.575043	3.016671	0.000000	4.414419	3.800175	0.358896	0.751529	4.049789	4.999991	3.190164	2.963844	2.520401	2.179477	2.015210	2.694842	2.841550	2.605924	0.479528	0.000000	46569.000000		1
11509.944336	1474.748657	2.624262	3.083739	3410.448486	59586.855469	234.546082	158.837219	48.408531	16.994484	15.619137	38.241444	67.342690	32.616703	0.709772	99998.000000	4.061073	3.168718	0.419007	0.489078	3.532811	4.775150	2.370228	2.200952	1.684922	1.230308	1.193657	1.582534	1.828290	1.513440	0.000000	4.999991	46624.000000		1
4371.495605	297.679474	2.050686	3.500043	1050.265869	26830.550781	0.000000	0.000000	0.000000	0.647585	0.000000	0.000000	0.000000	0.000000	1.248033	17318.447266	3.640630	2.473749	0.311899	0.544073	3.021299	4.428629	0.000000	0.000000	0.000000	0.000000	0.000000	0.000000	0.000000	0.000000	0.096226	4.238509	46639.000000		1
22084.738281	4991.962402	1.958174	4.853805	10512.375977	99998.000000	1347.103516	874.560669	272.180023	116.929207	90.933289	375.688812	484.319672	240.568634	2.786198	0.000000	4.344092	3.698271	0.291851	0.686082	4.021701	4.999991	3.129401	2.941790	2.434856	2.067923	1.958723	2.574828	2.685132	2.381239	0.445012	0.000000	46680.000000		1
32006.882812	8957.496094	3.031315	4.181550	13869.947266	99998.000000	1780.822144	1150.820435	625.897217	377.717896	217.804474	557.472107	824.326538	495.069580	3.681185	0.000000	4.505243	3.952187	0.481631	0.621337	4.142075	4.999991	3.250621	3.061007	2.796503	2.577168	2.338067	2.746223	2.916099	2.694666	0.565988	0.000000	46753.000000		1
2081.079590	121.727501	1.150235	0.000000	366.375916	29965.466797	0.000000	0.000000	0.000000	3.749826	0.000000	0.000000	0.000000	0.000000	0.233225	0.000000	3.318289	2.085389	0.060786	0.000000	2.563927	4.476621	0.000000	0.000000	0.000000	0.574011	0.000000	0.000000	0.000000	0.000000	0.000000	0.000000	46815.000000		0
25021.119141	7047.841797	2.639680	3.796082	10608.767578	99998.000000	1298.701172	797.312988	248.549347	91.386597	62.982281	282.313202	384.335602	176.627304	0.915510	99998.000000	4.398307	3.848056	0.421551	0.579336	4.025665	4.999991	3.113509	2.901629	2.395413	1.960883	1.799218	2.450731	2.584711	2.247058	0.000000	4.999991	46845.000000		1
33456.492188	13008.526367	3.777580	6.531359	19216.921875	99998.000000	2503.369873	1695.325439	617.315186	353.513641	247.103073	880.228577	1170.704468	862.746826	4.142967	99998.000000	4.524480	4.114228	0.577214	0.815004	4.283684	4.999991	3.398525	3.229253	2.790507	2.548406	2.392878	2.944596	3.068447	2.935883	0.617311	4.999991	46922.000000		1
19731.304688	3926.703369	2.818537	4.724288	7851.458008	99998.000000	864.544678	531.741394	187.882950	77.562195	42.117702	227.931473	326.080688	213.848038	1.559447	0.000000	4.295156	3.594028	0.450024	0.674336	3.894950	4.999991	2.936787	2.725700	2.273887	1.889650	1.624465	2.357804	2.513325	2.330105	0.192971	0.000000	46954.000000		1
7656.581055	1031.769653	2.883296	4.998741	3433.897217	62627.312500	150.067062	107.517632	31.660746	12.153014	19.803770	16.026190	0.000000	60.583130	1.551288	0.000000	3.884035	3.013583	0.459889	0.698861	3.535787	4.796764	2.176285	2.031480	1.500521	1.084684	1.296748	1.204830	0.000000	1.782352	0.190692	0.000000	47016.000000		1
29108.871094	5294.622070	3.728240	6.512856	11535.045898	99998.000000	1461.957397	886.679749	275.100342	111.008430	64.524147	342.877838	531.611877	320.088989	3.293823	0.000000	4.464025	3.723835	0.571504	0.813771	4.062019	4.999991	3.164935	2.947767	2.439491	2.045356	1.809722	2.535139	2.725595	2.505271	0.517700	0.000000	47185.000000		1
11201.083008	3105.139893	3.450704	3.817669	4029.253174	66576.359375	233.590134	175.572662	65.433853	11.560937	11.412917	22.017895	1.310589	78.006256	0.311824	99998.000000	4.049260	3.492081	0.537908	0.581798	3.605225	4.823320	2.368454	2.244457	1.815802	1.062993	1.057397	1.342776	0.117467	1.892129	0.000000	4.999991	47249.000000		1
33650.828125	9976.354492	2.266548	6.364837	14078.682617	99998.000000	1866.016602	1183.831909	1013.079102	829.211182	573.658691	577.997498	763.786560	585.349121	7.550179	1432.578857	4.526996	3.998972	0.355365	0.803787	4.148562	4.999991	3.270916	3.073290	3.005643	2.918665	2.758654	2.761926	2.882972	2.767415	0.877957	3.156119	47305.000000		1
3669.686035	1055.483643	3.604891	1.862578	2868.728271	53105.695312	78.206696	61.449661	19.427553	37.381081	5.729587	6.198315	31.201269	48.766243	0.528723	99998.000000	3.564629	3.023452	0.556892	0.270115	3.457690	4.725141	1.893244	1.788520	1.288418	1.572652	0.758123	0.792274	1.494172	1.688119	0.000000	4.999991	47352.000000		1
28919.515625	6163.829590	3.981107	4.607106	10254.596680	99998.000000	1272.273560	803.135071	244.250610	105.605721	78.660011	329.926117	527.041809	247.251083	4.772443	0.000000	4.461191	3.789851	0.600004	0.663428	4.010919	4.999991	3.104580	2.904788	2.387836	2.023687	1.895754	2.518417	2.721845	2.393138	0.678741	0.000000	47397.000000		1
11291.935547	2072.858398	3.543216	4.853805	4728.321289	80531.445312	360.809784	222.146378	95.003822	29.061153	17.077745	85.055679	100.024147	126.353111	0.115464	0.000000	4.052768	3.316570	0.549398	0.686082	3.674707	4.905965	2.557278	2.346639	1.977741	1.463313	1.232431	1.929703	2.000105	2.101586	0.000000	0.000000	47456.000000		1
8967.604492	3050.804443	2.405316	3.768329	7620.809570	99998.000000	840.454468	523.347473	162.281754	107.344948	43.591732	216.774506	251.944534	216.435287	1.839962	0.000000	3.952677	3.484414	0.381172	0.576149	3.882001	4.999991	2.924514	2.718790	2.210270	2.030782	1.639404	2.336008	2.401305	2.335328	0.264809	0.000000	47538.000000		1
27660.082031	8530.558594	2.898715	8.193494	12109.407227	99998.000000	1562.308350	984.363342	303.328888	138.811417	100.671738	352.496002	515.943420	305.959320	2.822046	99998.000000	4.441854	3.930978	0.462205	0.913469	4.083123	4.999991	3.193767	2.993155	2.481914	2.142425	2.002908	2.547154	2.712602	2.485664	0.450564	4.999991	47624.000000		1
20683.214844	4414.908691	3.669649	3.971855	7298.965820	99998.000000	771.653198	485.038177	174.067795	101.522850	41.716816	256.579407	309.194153	148.216812	1.214507	0.000000	4.315618	3.644922	0.564625	0.598993	3.863261	4.999991	2.887422	2.685776	2.240718	2.006564	1.620311	2.409222	2.490231	2.170897	0.084400	0.000000	47693.000000		1
12652.761719	1585.578247	3.512378	4.718120	4911.578613	77941.906250	425.494263	286.898712	108.892982	119.279015	19.390549	103.644463	124.311676	83.245529	0.698600	0.000000	4.102185	3.200188	0.545601	0.673769	3.691221	4.891771	2.628894	2.457729	2.037000	2.076564	1.287590	2.015546	2.094512	1.920361	0.000000	0.000000	47762.000000		1
26000.160156	8089.957520	3.891678	9.029187	19491.695312	99998.000000	2810.784668	1763.170776	601.831726	289.353363	219.987762	1048.511230	1377.034302	919.392029	3.585326	99998.000000	4.414976	3.907946	0.590137	0.955649	4.289850	4.999991	3.448828	3.246294	2.779475	2.461429	2.342398	3.020573	3.138945	2.963501	0.554529	4.999991	47821.000000		1
21893.589844	7390.654785	5.923862	5.519892	14442.290039	99998.000000	1905.938599	1227.944824	343.867706	174.949753	115.239319	537.804016	713.894775	370.683899	3.505374	0.000000	4.340317	3.868683	0.772605	0.741931	4.159636	4.999991	3.280109	3.089179	2.536391	2.242913	2.061601	2.730624	2.853634	2.569004	0.544734	0.000000	47878.000000		1
9038.025391	883.472656	2.396065	3.419866	3244.278076	62824.132812	127.968994	75.992577	17.167173	0.000000	8.495700	20.907749	45.213779	49.404579	0.477857	99998.000000	3.956074	2.946193	0.379499	0.534009	3.511118	4.798127	2.107105	1.880771	1.234699	0.000000	0.929199	1.320307	1.655271	1.693767	0.000000	4.999991	47961.000000		1
19610.378906	5275.432129	2.772281	4.206220	8924.176758	99998.000000	964.244995	653.342468	209.792908	91.605545	49.839386	226.611633	318.581055	207.850159	0.688270	0.000000	4.292486	3.722258	0.442837	0.623892	3.950568	4.999991	2.984187	2.815141	2.321791	1.961922	1.697573	2.355282	2.503220	2.317750	0.000000	0.000000	47986.000000		1
12148.996094	2989.240723	4.181550	3.250261	6993.555664	99998.000000	669.769531	456.670868	158.649109	46.478111	42.237968	144.627350	228.690063	157.909012	2.113292	99998.000000	4.084540	3.475561	0.621337	0.511918	3.844698	4.999991	2.825925	2.659603	2.200438	1.667248	1.625703	2.160250	2.359247	2.198407	0.324960	4.999991	48049.000000		1
16056.922852	4853.989746	3.382861	4.921647	5605.410645	92894.335938	516.516968	321.004883	103.749306	82.126129	46.160484	134.747055	186.674118	151.621262	0.264089	99998.000000	4.205662	3.686099	0.529284	0.692110	3.748607	4.967989	2.713085	2.506512	2.015985	1.914481	1.664270	2.129519	2.271084	2.180760	0.000000	4.999991	48075.000000		1
58614.652344	13416.120117	2.716774	10.592643	29793.363281	99998.000000	4400.149902	2799.198975	1018.383118	438.519989	325.726074	1465.796631	2034.805054	1023.505249	3.551341	99998.000000	4.768006	4.127627	0.434053	1.025004	4.474120	4.999991	3.643467	3.447034	3.007911	2.641989	2.512852	3.166074	3.308523	3.010090	0.550392	4.999991	48100.000000		1
25539.671875	7033.002930	3.688152	7.129604	13845.178711	99998.000000	1874.500000	1157.302490	347.993744	185.116837	140.495132	664.684448	917.566467	516.896301	7.172965	99998.000000	4.407215	3.847141	0.566809	0.853065	4.141299	4.999991	3.272886	3.063447	2.541571	2.267446	2.147661	2.822616	2.962637	2.713403	0.855699	4.999991	48273.000000		1
4777.084473	2717.812988	2.593424	5.862187	4033.838623	66259.257812	219.700974	176.315842	72.702225	77.734886	16.661440	25.656706	16.572012	52.969379	0.154000	0.000000	3.679163	3.434220	0.413874	0.768060	3.605719	4.821247	2.341832	2.246291	1.861548	1.890616	1.221713	1.409201	1.219375	1.724025	0.000000	0.000000	48332.000000		1
13180.099609	1881.321167	3.111492	5.168346	4739.983887	74753.625000	330.539795	242.915359	66.291130	67.879257	26.375217	74.099159	94.618355	56.561935	0.722503	99998.000000	4.119919	3.274463	0.492969	0.713352	3.675777	4.873632	2.519224	2.385455	1.821455	1.831737	1.421196	1.869813	1.975975	1.752524	0.000000	4.999991	48373.000000		1
10649.815430	2498.654785	2.177119	3.620309	4664.253418	74548.851562	325.204926	220.024765	70.981499	50.576401	17.716080	81.916435	120.823967	59.658009	0.255331	99998.000000	4.027342	3.397706	0.337882	0.558746	3.668782	4.872441	2.512157	2.342472	1.851145	1.703948	1.248368	1.913371	2.082153	1.775669	0.000000	4.999991	48425.000000		1
12321.205078	1031.862183	3.481541	4.804465	3662.797119	65060.003906	203.239975	143.896500	72.757729	12.723506	29.301685	38.543652	105.241837	57.080006	0.597608	0.000000	4.090653	3.013622	0.541772	0.681645	3.563813	4.813314	2.308009	2.158050	1.861879	1.104607	1.466893	1.585953	2.022188	1.756484	0.000000	0.000000	48467.000000		1
21273.503906	5203.161621	4.351155	6.765723	9611.091797	99998.000000	1201.082275	742.225098	269.333740	139.209213	94.787964	422.102173	529.181885	334.258789	1.805149	0.000000	4.327839	3.716267	0.638605	0.830314	3.982773	4.999991	3.079573	2.870536	2.430291	2.143668	1.976753	2.625417	2.723605	2.524083	0.256513	0.000000	48509.000000		1
17905.029297	6712.260254	3.330438	5.131341	8167.257324	99998.000000	918.173950	583.921326	181.459518	84.648628	67.318016	249.795181	319.638763	192.138504	1.400865	99998.000000	4.252975	3.826869	0.522501	0.710231	3.912076	4.999991	2.962925	2.766354	2.258780	1.927620	1.828131	2.397584	2.504659	2.283614	0.146396	4.999991	48659.000000		1
23320.091797	5605.885742	2.858626	5.883773	9792.177734	99998.000000	1141.353394	737.741333	227.737198	106.537003	78.169693	328.217743	475.207214	233.562378	2.765368	0.000000	4.367730	3.748644	0.456157	0.769656	3.990879	4.999991	3.057420	2.867904	2.357434	2.027500	1.893038	2.516162	2.676883	2.368403	0.441753	0.000000	48700.000000		1
10311.090820	4668.647949	2.907966	2.081524	5277.066406	94971.562500	414.756683	260.723938	90.911705	42.567928	17.968946	153.465347	207.662048	169.738235	0.361067	99998.000000	4.013305	3.669191	0.463589	0.318381	3.722393	4.977593	2.617793	2.416181	1.958620	1.629083	1.254523	2.186010	2.317357	2.229780	0.000000	4.999991	48752.000000		1
21560.009766	7408.857910	2.880212	3.718989	9424.399414	99998.000000	1081.084839	681.358215	219.408005	73.590340	63.500347	318.540955	414.143036	248.481506	3.687649	8086.529785	4.333649	3.869751	0.459424	0.570425	3.974254	4.999991	3.033860	2.833375	2.341253	1.866821	1.802776	2.503165	2.617150	2.395294	0.566750	3.907762	48809.000000		1
10095.059570	3512.242676	3.398280	2.016765	4055.384766	70958.109375	203.711777	133.211349	25.699879	11.218641	2.235711	5.720335	33.674427	35.123783	2.371555	99998.000000	4.004109	3.545584	0.531259	0.304655	3.608032	4.851002	2.309016	2.124541	1.409931	1.049940	0.349416	0.757421	1.527300	1.545601	0.375033	4.999991	48831.000000		1
34410.347656	12774.510742	3.506211	7.592165	22460.279297	99998.000000	3256.560791	2074.807373	674.416748	292.437103	214.470947	921.236084	1179.443726	682.351196	4.763316	0.000000	4.536689	4.106344	0.544838	0.880366	4.351415	4.999991	3.512759	3.316978	2.828928	2.466033	2.331368	2.964371	3.071677	2.834008	0.677909	0.000000	48902.000000		1
31268.511719	13478.855469	2.223376	6.722550	24019.191406	99998.000000	3506.624268	2203.541016	675.465210	227.290054	175.921127	847.414490	1136.296021	533.434387	3.922308	0.000000	4.495107	4.129653	0.347013	0.827534	4.380558	4.999991	3.544889	3.343121	2.829603	2.356580	2.245318	2.928096	3.055491	2.727081	0.593542	0.000000	48996.000000		1
8753.941406	1073.412476	3.271847	2.232627	2861.740479	49947.453125	62.405621	66.599503	27.907835	22.943016	11.570188	0.000000	0.000000	21.354891	0.078502	99998.000000	3.942204	3.030767	0.514793	0.348816	3.456630	4.698514	1.795224	1.823471	1.445726	1.360651	1.063340	0.000000	0.000000	1.329497	0.000000	4.999991	49041.000000		1
12239.495117	2875.352051	4.452919	5.103588	6265.864258	95945.929688	626.214844	402.249054	111.097855	60.746571	48.226589	192.776840	220.709351	138.089828	1.745501	0.000000	4.087763	3.458691	0.648645	0.707876	3.796981	4.982027	2.796723	2.604495	2.045706	1.783522	1.683287	2.285055	2.343821	2.140162	0.241920	0.000000	49084.000000		1
20445.552734	3824.088867	3.447620	5.637074	8089.979004	99998.000000	903.054382	591.026306	176.994263	106.836128	74.188583	286.886383	391.841431	251.047165	0.278409	0.000000	4.310599	3.582528	0.537519	0.751054	3.907947	4.999991	2.955714	2.771607	2.247959	2.028718	1.870337	2.457710	2.593110	2.399755	0.000000	0.000000	49135.000000		1
21275.445312	6178.819336	2.741444	6.309330	11767.380859	99998.000000	1473.432007	956.066956	280.762085	163.657104	93.283096	463.097382	624.074707	409.989227	0.810941	99998.000000	4.327878	3.790905	0.437979	0.799983	4.070680	4.999991	3.168330	2.980488	2.448339	2.213935	1.969803	2.665672	2.795237	2.612772	0.000000	4.999991	49176.000000		1
17060.023438	2440.418457	2.297385	1.733061	6108.223633	99998.000000	563.294250	367.310303	111.819450	78.234451	18.964993	77.256905	141.592941	107.656403	0.928007	99998.000000	4.231980	3.387464	0.361234	0.238814	3.785915	4.999991	2.750735	2.565033	2.048517	1.893398	1.277953	1.887937	2.151042	2.032040	0.000000	4.999991	49207.000000		1
13778.949219	2584.950195	2.346725	3.934851	5604.923340	89506.460938	502.689514	349.467773	103.860321	46.940670	36.918522	129.282669	168.100769	147.877609	0.112963	0.000000	4.139216	3.412452	0.370462	0.594928	3.748570	4.951854	2.701300	2.543407	2.016450	1.671549	1.567244	2.111540	2.225570	2.169902	0.000000	0.000000	49254.000000		1
15660.597656	4564.864746	4.320318	2.695188	6817.776367	99998.000000	716.744141	468.093048	157.563629	92.610840	49.968903	187.059586	250.492096	176.651978	0.827425	99998.000000	4.194808	3.659428	0.635516	0.430589	3.833643	4.999991	2.855364	2.670332	2.197456	1.966662	1.698700	2.271980	2.398794	2.247118	0.000000	4.999991	49274.000000		1
24588.541016	6433.585449	3.580221	5.026494	10836.020508	99998.000000	1404.824951	873.012634	283.167389	144.146286	78.101852	357.016785	448.625397	314.954559	1.159212	0.000000	4.390733	3.808453	0.553910	0.701265	4.034870	4.999991	3.147622	2.941020	2.452043	2.158803	1.892661	2.552689	2.651884	2.498248	0.064163	0.000000	49314.000000		1
6841.101562	432.790405	1.831741	4.560850	2110.032715	42042.171875	0.000000	0.000000	0.000000	0.333044	0.000000	0.000000	0.000000	0.000000	0.808411	99998.000000	3.835126	2.636278	0.262864	0.659046	3.324289	4.623685	0.000000	0.000000	0.000000	0.000000	0.000000	0.000000	0.000000	0.000000	0.000000	4.999991	49388.000000		1
22765.808594	6776.408203	3.191670	3.956437	10118.114258	99998.000000	1194.479980	774.770874	244.225937	109.907532	67.863838	327.684235	463.029541	274.323242	2.245448	99998.000000	4.357283	3.831000	0.504018	0.597304	4.005100	4.999991	3.077179	2.889173	2.387792	2.041028	1.831638	2.515455	2.665609	2.438263	0.351303	4.999991	49444.000000		1
36141.714844	8320.645508	2.957305	8.239750	15274.590820	99998.000000	2011.812622	1299.527588	422.928589	185.579391	150.523453	671.518005	841.583130	453.025879	1.772460	99998.000000	4.558009	3.920157	0.470896	0.915914	4.183969	4.999991	3.303587	3.113786	2.626267	2.268530	2.177604	2.827058	2.925097	2.656123	0.248577	4.999991	49550.000000		1
11662.897461	1548.625854	2.914133	5.464385	4288.885254	76304.882812	237.151840	168.501648	44.982498	28.376564	5.936197	0.000000	0.000000	93.862839	0.597694	99998.000000	4.066806	3.189946	0.464509	0.737541	3.632344	4.882552	2.375026	2.226604	1.653044	1.452960	0.773508	0.000000	0.000000	1.972494	0.000000	4.999991	49577.000000		1
23234.503906	5896.136230	2.895631	4.681116	12182.982422	99998.000000	1551.749634	975.445129	287.749817	137.001266	78.545906	376.290131	496.475769	311.747498	2.018521	99998.000000	4.366133	3.770567	0.461743	0.670349	4.085753	4.999991	3.190822	2.989203	2.459015	2.136724	1.895124	2.575523	2.695898	2.493803	0.305033	4.999991	49611.000000		1
6583.615723	2947.924805	2.642764	2.824705	3711.001953	66459.367188	200.245667	135.252777	51.026627	19.486145	18.693624	17.965862	3.703570	52.685677	0.186039	0.000000	3.818465	3.469517	0.422058	0.450973	3.569491	4.822556	2.301563	2.131146	1.707797	1.289726	1.271693	1.254448	0.568621	1.721693	0.000000	0.000000	49652.000000		1
18767.578125	3107.409424	3.345856	5.701833	8230.906250	99998.000000	899.804138	592.198120	179.563019	84.201485	70.192062	325.032227	373.317413	294.019073	1.413155	99998.000000	4.273408	3.492399	0.524507	0.756014	3.915448	4.999991	2.954148	2.772467	2.254217	1.925320	1.846288	2.511926	2.572078	2.468375	0.150190	4.999991	49692.000000		1
26235.925781	3934.014893	2.756862	5.112839	9963.094727	99998.000000	1230.442627	757.603699	253.998306	103.351501	92.068108	363.286011	497.074005	299.144257	1.790784	0.000000	4.418896	3.594836	0.440415	0.708662	3.998394	4.999991	3.090061	2.879442	2.404831	2.014317	1.964109	2.560249	2.696421	2.475881	0.253043	0.000000	49745.000000		1
15992.454102	4278.514648	3.129995	4.378909	5888.815430	99998.000000	510.833649	335.467590	141.987671	70.210564	44.300991	170.435150	216.450714	98.062889	0.769359	0.000000	4.203915	3.631293	0.495544	0.641366	3.770028	4.999991	2.708280	2.525651	2.152251	1.846402	1.646413	2.231559	2.335359	1.991505	0.000000	0.000000	49780.000000		1
9020.398438	5716.696777	4.622524	4.477589	2483.427246	50928.148438	0.000000	5.862187	0.243615	18.169388	6.802728	0.000000	0.000000	32.098637	3.332319	0.000000	3.955226	3.757145	0.664879	0.651044	3.395051	4.706958	0.000000	0.768060	0.000000	1.259340	0.832683	0.000000	0.000000	1.506487	0.522747	0.000000	49825.000000		1
10993.831055	1780.411987	2.537917	4.206220	5240.946777	79787.140625	444.194061	312.469086	70.950661	32.906578	38.673168	83.458305	115.840645	59.318798	0.087884	0.000000	4.041149	3.250520	0.404477	0.623892	3.719410	4.901933	2.647573	2.494807	1.850956	1.517283	1.587410	1.921470	2.063861	1.773192	0.000000	0.000000	49895.000000		1
12443.780273	3694.174072	1.637465	4.733539	7995.197266	99998.000000	909.616577	581.235413	209.105240	98.041306	56.161049	260.579010	304.216980	208.978806	1.104963	0.000000	4.094952	3.567517	0.214172	0.675186	3.902829	4.999991	2.958858	2.764352	2.320365	1.991409	1.749435	2.415939	2.483183	2.320102	0.043348	0.000000	49993.000000		1
15763.949219	7720.217285	3.524713	5.674079	10045.127930	99998.000000	1212.125244	772.621521	263.101501	114.129173	62.840427	323.317688	366.326569	299.819580	1.503788	0.000000	4.197665	3.887630	0.547124	0.753895	4.001956	4.999991	3.083548	2.887967	2.420123	2.057397	1.798239	2.509629	2.563869	2.476860	0.177186	0.000000	50056.000000		1
17270.818359	3991.705566	4.591687	6.346334	7207.489746	99998.000000	761.134583	467.038391	130.155365	77.315498	42.096119	206.376129	318.047577	202.805161	2.089753	99998.000000	4.237313	3.601158	0.661972	0.802523	3.857784	4.999991	2.881461	2.669353	2.114462	1.888267	1.624242	2.314659	2.502492	2.307079	0.320095	4.999991	50129.000000		1
22894.792969	5964.049316	3.191670	5.859104	8868.450195	99998.000000	1049.784790	681.487732	218.461304	107.203094	74.928680	268.976044	391.656403	176.118484	1.632131	0.000000	4.359737	3.775541	0.504018	0.767831	3.947848	4.999991	3.021100	2.833458	2.339375	2.030207	1.874648	2.429713	2.592905	2.245805	0.212755	0.000000	50173.000000		1
5723.345215	1020.103882	3.570970	4.847637	2031.758301	41209.890625	0.000000	0.000000	12.433635	7.320796	1.733061	0.000000	0.000000	25.650539	1.051509	99998.000000	3.757650	3.008644	0.552786	0.685530	3.307872	4.615002	0.000000	0.000000	1.094598	0.864558	0.238814	0.000000	0.000000	1.409096	0.021813	4.999991	50225.000000		1
30055.373047	9336.089844	3.173167	7.333131	15085.541992	99998.000000	2070.517822	1298.984863	376.971649	154.171524	121.779930	556.047424	735.736877	408.805084	2.530328	0.000000	4.477922	3.970165	0.501493	0.865289	4.178561	4.999991	3.316079	3.113604	2.576309	2.188004	2.085576	2.745112	2.866723	2.611516	0.403177	0.000000	50271.000000		1
22257.205078	4085.759521	2.803118	3.691235	7288.838867	99998.000000	751.642822	473.828796	133.673904	68.687195	28.916218	194.065842	284.792511	142.240540	1.383290	0.000000	4.347471	3.611273	0.447641	0.567172	3.862658	4.999991	2.876012	2.675622	2.126047	1.836876	1.461141	2.287949	2.454529	2.153023	0.140913	0.000000	50358.000000		1
21828.529297	4579.290527	3.876260	4.998741	9127.428711	99998.000000	1130.958130	655.522705	218.769684	81.225677	50.607235	257.973236	323.940582	181.459518	1.074415	0.000000	4.339025	3.660798	0.588413	0.698861	3.960348	4.999991	3.053447	2.816588	2.339987	1.909693	1.704213	2.411575	2.510465	2.258780	0.031172	0.000000	50441.000000		1
33586.816406	7214.092285	2.994310	6.833565	12806.733398	99998.000000	1629.009644	1021.263367	395.804047	295.508514	161.476898	528.118042	718.440186	440.583008	2.550813	99998.000000	4.526169	3.858182	0.476297	0.834647	4.107439	4.999991	3.211924	3.009138	2.597480	2.470570	2.208110	2.722731	2.856391	2.644028	0.406679	4.999991	50680.000000		1
23215.224609	5161.481934	2.309720	4.415914	11353.598633	99998.000000	1450.134277	923.299133	261.343781	150.945923	92.277802	342.871674	490.918884	244.700836	3.110556	99998.000000	4.365773	3.712775	0.363559	0.645021	4.055133	4.999991	3.161408	2.965343	2.417212	2.178821	1.965097	2.535132	2.691010	2.388635	0.492838	4.999991	50747.000000		1
21126.056641	5576.966309	2.223376	2.318972	9123.352539	99998.000000	1040.783447	687.260498	246.150192	88.546478	74.990356	262.950409	343.001190	238.187988	2.114002	0.000000	4.324819	3.746398	0.347013	0.365295	3.960155	4.999991	3.017360	2.837121	2.391200	1.947171	1.875005	2.419874	2.535296	2.376920	0.325105	0.000000	50770.000000		1
18915.048828	5248.905762	5.559981	4.761292	8620.739258	99998.000000	986.309143	626.415283	213.922043	84.864487	57.209522	255.900970	364.294403	163.370316	1.903111	0.000000	4.276807	3.720069	0.745073	0.677725	3.935544	4.999991	2.994013	2.796862	2.330256	1.928726	1.757468	2.408072	2.561452	2.213173	0.279464	0.000000	50811.000000		1
5635.353516	190.667572	2.038351	1.221161	1530.940552	36130.890625	0.000000	0.000000	0.000000	0.000000	0.000000	0.000000	0.000000	0.000000	0.832481	0.000000	3.750921	2.280277	0.309279	0.086773	3.184958	4.557878	0.000000	0.000000	0.000000	0.000000	0.000000	0.000000	0.000000	0.000000	0.000000	0.000000	50881.000000		0
21819.199219	3286.442139	3.876260	5.458218	6819.136230	99998.000000	735.684448	442.371582	148.343246	53.956177	62.340862	241.700363	315.762512	149.931381	2.456599	99998.000000	4.338839	3.516726	0.588413	0.737051	3.833729	4.999991	2.866692	2.645787	2.171268	1.732041	1.794773	2.383277	2.499361	2.175893	0.390334	4.999991	50901.000000		1
5261.663086	2151.681885	3.395196	2.553336	2706.480225	53364.757812	0.000000	17.247351	0.000000	28.518415	2.263464	0.000000	0.000000	0.000000	1.625617	0.000000	3.721123	3.332778	0.530865	0.407108	3.432405	4.727254	0.000000	1.236722	0.000000	1.455125	0.354774	0.000000	0.000000	0.000000	0.211018	0.000000	50920.000000		1
9567.065430	2155.897217	1.696056	3.848506	5058.700684	90773.945312	403.334534	280.213165	124.808159	61.764202	45.340210	118.156532	153.779877	60.922344	0.456316	99998.000000	3.980779	3.333628	0.229440	0.585292	3.704039	4.957961	2.605665	2.447489	2.096243	1.790737	1.656484	2.072458	2.186899	1.784777	0.000000	4.999991	50950.000000		1
9298.499023	1802.692017	3.123827	3.805334	2756.113037	52308.851562	44.785137	53.552208	40.652927	16.097116	16.880386	45.334042	43.860016	50.449966	0.039560	0.000000	3.968413	3.255922	0.494687	0.580393	3.440297	4.718575	1.651134	1.728777	1.609092	1.206748	1.227382	1.656424	1.642069	1.702861	0.000000	0.000000	50997.000000		1
23569.486328	5765.728027	2.889463	6.309330	10348.574219	99998.000000	1260.299316	796.273743	230.580399	114.301857	88.201096	380.767731	470.174561	318.371368	6.259427	99998.000000	4.372350	3.760854	0.460817	0.799983	4.014881	4.999991	3.100474	2.901062	2.362822	2.058053	1.945474	2.580660	2.672259	2.502934	0.796535	4.999991	51097.000000		1
18896.798828	3764.915039	4.499175	5.356454	5586.698242	89327.312500	476.505493	326.493927	114.625656	72.066971	54.283054	118.982979	155.075058	85.814285	1.022498	0.000000	4.276388	3.575755	0.653133	0.728877	3.747155	4.950984	2.678068	2.513875	2.059282	1.857736	1.734664	2.075485	2.190542	1.933560	0.009662	0.000000	51166.000000		1
24619.085938	7641.189941	3.521630	6.938412	13725.727539	99998.000000	1787.902344	1148.769775	308.907349	128.860184	125.862801	520.935974	668.656311	296.338043	2.112828	99998.000000	4.391272	3.883161	0.546744	0.841260	4.137536	4.999991	3.252344	3.060233	2.489828	2.110119	2.099897	2.716784	2.825203	2.471787	0.324864	4.999991	51222.000000		1
15153.495117	3359.828857	3.956437	5.889941	6656.314941	99998.000000	629.998596	418.827240	113.253387	68.156792	45.207611	157.113403	211.686325	147.883774	0.265166	99998.000000	4.180513	3.526317	0.597304	0.770111	3.823234	4.999991	2.799340	2.622035	2.054051	1.833509	1.655212	2.196213	2.325693	2.169920	0.000000	4.999991	51309.000000		1
27525.917969	6752.086426	3.129995	7.915957	15607.952148	99998.000000	2150.253906	1339.671753	447.407318	205.898148	133.754089	608.853394	837.574280	465.641479	2.743981	0.000000	4.439742	3.829438	0.495544	0.898503	4.193346	4.999991	3.332490	3.126998	2.650703	2.313653	2.126307	2.784513	2.923023	2.668052	0.438381	0.000000	51389.000000		1
21655.500000	3332.929443	2.827788	2.963473	7969.469727	99998.000000	880.654114	542.966187	172.874390	82.274147	39.564369	267.273804	334.246429	238.724548	1.897169	0.000000	4.335568	3.522826	0.451447	0.471801	3.901429	4.999991	2.944805	2.734773	2.237731	1.915263	1.597304	2.426956	2.524067	2.377897	0.278106	0.000000	51460.000000		1
4175.789551	1677.341064	2.624262	2.473158	3643.810547	64910.796875	170.157623	120.891808	52.682594	15.030143	12.853024	24.346117	37.282402	68.070450	0.101978	99998.000000	3.620739	3.224621	0.419007	0.393252	3.561556	4.812317	2.230851	2.082397	1.721667	1.176963	1.109005	1.386430	1.571504	1.832959	0.000000	4.999991	51490.000000		1
8506.252930	583.440308	2.494745	4.647194	3209.654053	52564.570312	114.089081	103.126389	22.936850	16.979065	5.029578	4.702702	0.000000	21.185286	1.995772	99998.000000	3.929738	2.765996	0.397026	0.667191	3.506458	4.720693	2.057244	2.013370	1.360534	1.229914	0.701532	0.672347	0.000000	1.326034	0.300111	4.999991	51542.000000		1
9472.764648	1367.388306	2.710606	4.705785	3606.151855	66413.687500	192.385208	140.769592	48.766243	58.486191	21.749609	76.683334	106.160789	42.000523	1.324198	0.000000	3.976477	3.135892	0.433066	0.672632	3.557044	4.822258	2.284172	2.148509	1.688119	1.767053	1.337451	1.884701	2.025964	1.623255	0.121953	0.000000	51557.000000		1
5438.197754	1831.244385	1.958174	3.589472	2947.610107	53075.320312	32.971336	70.426422	20.075140	8.634468	1.363013	0.000000	0.000000	0.000000	0.834841	99998.000000	3.735455	3.262746	0.291851	0.555031	3.469470	4.724893	1.518137	1.847736	1.302659	0.936236	0.134500	0.000000	0.000000	0.000000	0.000000	4.999991	51578.000000		1
3962.616699	748.411072	2.907966	2.892547	2038.462280	45694.386719	0.000000	0.000000	28.092859	36.795170	0.000000	0.000000	0.000000	50.952614	1.170397	99998.000000	3.597982	2.874140	0.463589	0.461280	3.309303	4.659863	0.000000	0.000000	1.448596	1.565791	0.000000	0.000000	0.000000	1.707166	0.068333	4.999991	51597.000000		1
17503.474609	3643.542236	4.119875	4.736623	6968.000488	99998.000000	686.754761	472.438019	147.880692	63.753216	44.519936	217.119873	342.128479	178.196930	0.473753	0.000000	4.243124	3.561524	0.614884	0.675469	3.843108	4.999991	2.836802	2.674345	2.169911	1.804502	1.648555	2.336699	2.534189	2.250900	0.000000	0.000000	51620.000000		1
9493.971680	2047.235596	2.525582	1.689889	3428.149170	63315.621094	130.648758	103.810982	41.010643	0.000000	0.000000	15.221334	18.440758	31.981455	0.359152	99998.000000	3.977448	3.311168	0.402361	0.227858	3.535060	4.801511	2.116105	2.016243	1.612897	0.000000	0.000000	1.182453	1.265779	1.504898	0.000000	4.999991	51646.000000		1
24956.910156	11630.444336	4.440584	8.097898	18506.810547	99998.000000	2658.713135	1645.217773	487.341736	233.824493	163.814377	727.420044	1076.992676	643.813721	1.700092	99998.000000	4.397191	4.065596	0.647440	0.908372	4.267332	4.999991	3.424671	3.216223	2.687834	2.368890	2.214352	2.861785	3.032213	2.808760	0.230472	4.999991	51669.000000		1
7242.530273	1524.409302	2.685936	3.792999	2437.038574	41461.710938	0.000000	0.000000	0.000000	14.555247	0.000000	0.000000	0.000000	0.000000	0.725845	99998.000000	3.859890	3.183102	0.429096	0.578983	3.386863	4.617647	0.000000	0.000000	0.000000	1.163020	0.000000	0.000000	0.000000	0.000000	0.000000	4.999991	51770.000000		1
34315.914062	9925.537109	3.484625	6.997003	17339.886719	99998.000000	2465.513916	1527.863037	476.863190	213.690765	139.659439	735.632019	1040.216064	549.155273	2.861597	99998.000000	4.535496	3.996754	0.542156	0.844912	4.239046	4.999991	3.391907	3.184084	2.678394	2.329786	2.145070	2.866661	3.017123	2.739695	0.456608	4.999991	51869.000000		1
24409.156250	9791.921875	2.562587	6.716383	13250.840820	99998.000000	1749.497559	1099.204834	342.270325	154.945541	111.717690	511.027924	672.424683	358.703583	1.960272	99998.000000	4.387553	3.990868	0.408679	0.827135	4.122243	4.999991	3.242913	3.041079	2.534369	2.190179	2.048122	2.708445	2.827644	2.554736	0.292316	4.999991	51938.000000		1
26073.064453	6785.600586	1.760815	3.768329	8898.266602	99998.000000	1031.788208	647.181152	200.156235	73.226463	72.326012	292.076324	408.015656	228.168915	0.295051	0.000000	4.416192	3.831588	0.245714	0.576149	3.949305	4.999991	3.013591	2.811026	2.301369	1.864668	1.859295	2.465496	2.610677	2.358257	0.000000	0.000000	51967.000000		1
10603.046875	3193.057373	3.857757	5.859104	5199.516602	89847.945312	426.382385	277.089355	102.392464	39.780231	25.107801	69.044914	143.520279	34.278839	0.779423	0.000000	4.025431	3.504207	0.586335	0.767831	3.715963	4.953508	2.629799	2.442620	2.010268	1.599667	1.399809	1.839132	2.156913	1.535026	0.000000	0.000000	52005.000000		1
6429.462891	2748.447021	3.327354	5.717252	5039.430664	79123.296875	367.988708	255.139297	93.804253	56.820969	7.064846	18.610363	46.653885	16.735451	1.199656	99998.000000	3.808175	3.439087	0.522099	0.757187	3.702381	4.898304	2.565835	2.406777	1.972223	1.754509	0.849103	1.269755	1.668888	1.223637	0.079057	4.999991	52031.000000		1
15566.152344	4884.996582	3.691235	4.187717	7788.463379	99998.000000	801.124512	530.689880	199.903366	118.717773	42.592598	271.196320	344.324097	205.728546	0.660692	0.000000	4.192181	3.688864	0.567172	0.621977	3.891452	4.999991	2.903700	2.724841	2.300820	2.074516	1.629334	2.433284	2.536968	2.313295	0.000000	0.000000	52059.000000		1
42551.804688	15788.113281	2.784616	9.352980	20228.292969	99998.000000	2794.406982	1774.750244	591.565918	285.026886	202.792831	911.435974	1223.892700	753.653442	3.428076	99998.000000	4.628918	4.198330	0.444765	0.970950	4.305959	4.999991	3.446290	3.249137	2.772003	2.454886	2.307053	2.959726	3.087743	2.877172	0.535050	4.999991	52158.000000		1
7993.103027	474.667572	2.211041	1.011466	3289.707764	55228.195312	149.012421	123.318710	43.197014	11.949488	15.671560	13.849071	7.989967	22.995440	0.687541	0.000000	3.902715	2.676389	0.344597	0.004951	3.517157	4.742161	2.173223	2.091029	1.635454	1.077349	1.195112	1.141421	0.902545	1.361642	0.000000	0.000000	52229.000000		1
19048.273438	3099.471924	3.493876	4.995657	6507.441406	99998.000000	640.258179	439.201477	136.683640	82.237144	44.063541	156.203705	253.218124	119.562721	0.914875	0.000000	4.279856	3.491288	0.543307	0.698593	3.813410	4.999991	2.806355	2.642664	2.135716	1.915068	1.644079	2.193691	2.403495	2.077596	0.000000	0.000000	52272.000000		1
23626.902344	5114.541016	5.041913	8.060893	9162.272461	99998.000000	1065.456421	668.588501	194.401978	87.448662	54.437241	313.227692	434.776337	297.093567	2.789815	0.000000	4.373407	3.708807	0.702595	0.906383	3.962003	4.999991	3.027536	2.825159	2.288701	1.941753	1.735896	2.495860	2.638266	2.472893	0.445575	0.000000	52429.000000		1
13581.676758	3817.489746	2.880212	5.760424	7412.222656	99998.000000	740.547546	508.693542	150.054733	63.259815	50.517807	199.752258	266.811249	153.594864	0.432697	140.457672	4.132953	3.581778	0.459424	0.760454	3.869948	4.999991	2.869553	2.706456	2.176250	1.801128	1.703444	2.300492	2.426204	2.186377	0.000000	2.147546	52505.000000		1
23438.076172	6188.554688	4.711953	6.235320	10269.808594	99998.000000	1198.729370	818.118958	331.353882	167.595032	119.790916	434.517303	604.351135	313.650146	1.516082	99998.000000	4.369922	3.791589	0.673201	0.794859	4.011562	4.999991	3.078721	2.912817	2.520292	2.224261	2.078424	2.638007	2.781289	2.496445	0.180723	4.999991	52594.000000		1
25304.048828	9243.849609	3.506211	5.186849	16131.888672	99998.000000	2035.665405	1411.482788	573.868347	364.223480	209.734329	823.796143	1174.670044	695.827148	1.003340	0.000000	4.403190	3.965853	0.544838	0.714904	4.207685	4.999991	3.308706	3.149676	2.758812	2.561368	2.321670	2.915820	3.069916	2.842501	0.001448	0.000000	52617.000000		1
11822.037109	2921.441650	2.291218	4.270978	4607.210449	79508.304688	338.008606	222.969727	59.769024	42.000523	25.302076	62.590645	105.769157	86.480370	0.552451	99998.000000	4.072692	3.465597	0.360066	0.630527	3.663438	4.900413	2.528928	2.348246	1.776476	1.623255	1.403156	1.796509	2.024359	1.936918	0.000000	4.999991	52681.000000		1
32631.830078	7912.957031	2.402232	7.089515	14673.243164	99998.000000	1895.426147	1260.012573	529.077087	288.517670	183.069229	627.380493	838.024536	593.376099	2.316573	0.000000	4.513641	3.898339	0.380615	0.850617	4.166526	4.999991	3.277707	3.100375	2.723519	2.460172	2.262615	2.797531	2.923257	2.773330	0.364846	0.000000	52715.000000		1
26133.218750	5507.406250	3.407531	3.392113	10440.725586	99998.000000	1283.411987	839.834656	321.115875	88.938110	78.672340	385.615356	518.209961	326.931824	1.537008	99998.000000	4.417193	3.740947	0.532440	0.530470	4.018731	4.999991	3.108366	2.924194	2.506662	1.949088	1.895822	2.586154	2.714506	2.514457	0.186676	4.999991	52793.000000		1
8217.871094	1613.961060	4.872307	5.593902	3478.370850	67832.500000	163.404236	117.946838	56.944321	53.120483	28.447491	43.835346	49.114708	58.045216	0.374406	99998.000000	3.914759	3.207893	0.687735	0.747715	3.541376	4.831438	2.213263	2.071686	1.755450	1.725262	1.454044	1.641824	1.691212	1.763766	0.000000	4.999991	52825.000000		1
27884.929688	7226.356445	3.345856	7.367052	13408.660156	99998.000000	1656.017090	1125.287109	503.404938	270.724518	226.633209	725.196655	982.189270	601.029907	3.012151	0.000000	4.445370	3.858919	0.524507	0.867294	4.127386	4.999991	3.219065	3.051263	2.701917	2.432528	2.355324	2.860456	2.992195	2.778896	0.478877	0.000000	52856.000000		1
27709.859375	5265.465332	3.129995	6.534442	11659.144531	99998.000000	1495.613281	979.802490	306.196747	131.947006	109.580658	427.400024	612.220825	385.488922	0.544960	99998.000000	4.442634	3.721437	0.495544	0.815209	4.066667	4.999991	3.174819	2.991138	2.486001	2.120399	2.039734	2.630835	2.786908	2.586012	0.000000	4.999991	53037.000000		1
20553.876953	2182.368164	3.487709	3.981107	6337.496582	96611.218750	586.576477	420.754578	127.981323	35.968727	27.963343	125.767204	152.731415	93.862839	0.548855	99998.000000	4.312894	3.338928	0.542540	0.600004	3.801918	4.985028	2.768325	2.624029	2.107147	1.555925	1.446589	2.099567	2.183928	1.972494	0.000000	4.999991	53082.000000		1
36849.640625	9824.501953	3.981107	7.518155	14567.396484	99998.000000	1961.109863	1222.320068	430.378906	171.341782	104.828613	611.153870	780.784119	439.679474	4.617076	0.000000	4.566433	3.992311	0.600004	0.876111	4.163382	4.999991	3.292502	3.087185	2.633851	2.233863	2.020480	2.786150	2.892531	2.643136	0.664367	0.000000	53162.000000		1
10153.265625	1558.774414	2.263464	3.268763	2680.879150	55510.394531	67.031227	51.409008	19.381298	39.163483	21.604673	0.000000	0.000000	29.539133	0.709061	99998.000000	4.006606	3.192783	0.354774	0.514383	3.428277	4.744374	1.826277	1.711039	1.287383	1.592881	1.334548	0.000000	0.000000	1.470398	0.000000	4.999991	53242.000000		1
14186.184570	6270.548340	2.488577	4.693450	9132.467773	99998.000000	1096.374023	698.053589	205.370834	86.554382	64.872612	256.816833	347.259827	116.904533	0.374837	99998.000000	4.151865	3.797306	0.395951	0.671492	3.960588	4.999991	3.039959	2.843889	2.312539	1.937289	1.812061	2.409623	2.540655	2.067831	0.000000	4.999991	53298.000000		1
29277.841797	5651.845703	2.217208	5.371873	9796.584961	99998.000000	1170.334351	754.553894	263.323547	127.845642	104.831696	413.264160	614.866699	383.678772	2.693925	99998.000000	4.466539	3.752190	0.345806	0.730126	3.991075	4.999991	3.068310	2.877690	2.420490	2.106686	2.020493	2.616228	2.788781	2.583968	0.430385	4.999991	53341.000000		1
22752.222656	4974.795410	3.083739	3.284182	10644.134766	99998.000000	1328.857056	846.646667	295.067535	148.824310	95.762421	453.358948	596.493774	295.915558	2.099108	0.000000	4.357024	3.696775	0.489078	0.516427	4.027111	4.999991	3.123478	2.927702	2.469921	2.172674	1.981195	2.656442	2.775606	2.471168	0.322035	0.000000	53374.000000		1
16439.238281	2772.891602	2.648932	3.065236	12620.234375	99998.000000	1629.746704	1031.624756	389.587219	147.405792	86.946014	424.661652	612.812927	308.660675	2.275357	99998.000000	4.215882	3.442933	0.423071	0.486464	4.101068	4.999991	3.212120	3.013522	2.590605	2.168514	1.939250	2.628043	2.787328	2.489481	0.357050	4.999991	53467.000000		1
18794.671875	3893.281738	2.920300	3.854673	7452.132324	99998.000000	799.561035	504.354736	127.543434	77.737968	52.031925	232.686584	323.669220	194.401978	1.698129	0.000000	4.274035	3.590316	0.465428	0.585988	3.872281	4.999991	2.902852	2.702736	2.105658	1.890633	1.716270	2.366771	2.510101	2.288701	0.229971	0.000000	53501.000000		1
16089.301758	2740.355225	4.129126	4.835302	5787.542480	94008.703125	551.421814	351.132996	131.709564	66.701271	49.642025	200.276489	243.899063	183.315933	0.730149	99998.000000	4.206537	3.437807	0.615858	0.684424	3.762494	4.973168	2.741484	2.545472	2.119617	1.824134	1.695850	2.301630	2.387210	2.263200	0.000000	4.999991	53574.000000		1
12585.617188	1988.709229	2.396065	2.969640	5182.081055	83971.226562	418.734711	286.689026	85.524414	69.871353	17.287439	52.232368	106.231720	64.894196	0.604439	99998.000000	4.099874	3.298571	0.379499	0.472704	3.714504	4.924130	2.621939	2.457411	1.932090	1.844299	1.237731	1.717940	2.026254	1.812206	0.000000	4.999991	53647.000000		1
10095.831055	1693.250122	2.433070	2.615010	3570.056641	61017.617188	161.026672	118.489578	23.553596	7.234451	3.099157	11.283401	8.375435	0.000000	0.997256	0.000000	4.004142	3.228721	0.386155	0.417473	3.552675	4.785455	2.206898	2.073680	1.372057	0.859406	0.491244	1.052440	0.923007	0.000000	0.000000	0.000000	53665.000000		1
8352.485352	525.774353	3.530881	4.662613	2194.363770	48610.339844	0.000000	0.000000	10.373697	11.946404	0.937457	0.000000	0.000000	0.000000	1.160051	0.000000	3.921816	2.720799	0.547883	0.668629	3.341309	4.686728	0.000000	0.000000	1.015934	1.077237	0.000000	0.000000	0.000000	0.000000	0.064477	0.000000	53696.000000		1
11536.208008	3498.433838	3.117660	5.291696	6143.566406	94281.085938	610.919495	384.067322	107.619400	80.581177	42.052944	175.304382	251.512817	169.830750	0.555906	99998.000000	4.062063	3.543874	0.493829	0.723595	3.788420	4.974424	2.785984	2.584407	2.031891	1.906234	1.623796	2.243793	2.400560	2.230016	0.000000	4.999991	53840.000000		1
6122.248535	2200.179688	2.183287	2.318972	2799.313232	49528.160156	43.826096	48.291348	6.753388	17.848680	4.927814	0.000000	0.000000	7.937543	0.398383	99998.000000	3.786911	3.342458	0.339111	0.365295	3.447052	4.694852	1.641733	1.683869	0.829522	1.251606	0.692654	0.000000	0.000000	0.899686	0.000000	4.999991	53885.000000		1
17902.248047	2991.843262	2.695188	5.893025	7857.600586	99998.000000	866.635437	563.402161	164.535965	95.965950	60.657143	234.598511	309.280487	214.600464	0.043879	0.000000	4.252908	3.475939	0.430589	0.770338	3.895290	4.999991	2.937836	2.750818	2.216261	1.982117	1.782882	2.370325	2.490353	2.331631	0.000000	0.000000	53959.000000		1
3121.341797	602.571777	2.719858	5.112839	1212.519897	31194.148438	0.000000	0.000000	0.000000	2.867877	0.000000	0.000000	0.000000	0.000000	1.175841	0.000000	3.494341	2.780009	0.434546	0.708662	3.083689	4.494073	0.000000	0.000000	0.000000	0.457561	0.000000	0.000000	0.000000	0.000000	0.070348	0.000000	53999.000000		1
25660.625000	4185.709473	4.280230	8.551208	10755.868164	99998.000000	1308.072632	842.304749	258.429657	115.920822	77.488190	394.302246	597.542236	349.507874	3.576169	99998.000000	4.409267	3.621769	0.631467	0.932027	4.031645	4.999991	3.116632	2.925469	2.412342	2.064162	1.889235	2.595829	2.776369	2.543457	0.553418	4.999991	54066.000000		1
7038.251465	2676.154785	3.018980	4.132210	4855.417480	87024.039062	367.402802	240.309601	90.341209	34.584129	11.357409	54.850460	112.966599	91.543869	0.298850	0.000000	3.847465	3.427511	0.479860	0.616182	3.686227	4.939639	2.565142	2.380771	1.955886	1.538877	1.055279	1.739180	2.052950	1.961629	0.000000	0.000000	54090.000000		1
4929.831055	0.000000	2.266548	2.411484	1047.715698	27753.337891	0.000000	0.000000	0.000000	0.000000	0.000000	0.000000	0.000000	0.000000	0.676251	99998.000000	3.692832	0.000000	0.355365	0.382284	3.020243	4.443315	0.000000	0.000000	0.000000	0.000000	0.000000	0.000000	0.000000	0.000000	0.000000	4.999991	54109.000000		0
9279.216797	1502.298828	3.447620	4.403579	2620.570557	50534.554688	0.000000	16.787874	16.094032	31.330786	0.000000	0.000000	0.000000	0.000000	1.195457	31664.005859	3.967511	3.176756	0.537519	0.643806	3.418396	4.703588	0.000000	1.224996	1.206665	1.495971	0.000000	0.000000	0.000000	0.000000	0.077534	4.500566	54127.000000		1
6427.729492	1063.680176	3.623393	5.082002	1844.760376	40109.515625	0.000000	0.000000	1.662135	8.696143	4.838386	0.000000	0.000000	8.020804	2.205930	0.000000	3.808058	3.026811	0.559115	0.706035	3.265940	4.603248	0.000000	0.000000	0.220666	0.939327	0.684700	0.000000	0.000000	0.904218	0.343592	0.000000	54176.000000		1
7280.361816	1050.494141	3.685068	5.285528	2663.776611	57271.214844	14.786528	40.881126	60.987103	66.932549	25.039959	0.000000	3.259512	23.877390	0.496753	99998.000000	3.862153	3.021394	0.566445	0.723088	3.425498	4.757936	1.169866	1.611523	1.785238	1.825637	1.398634	0.000000	0.513153	1.377987	0.000000	4.999991	54219.000000		1
7709.161621	0.000000	3.355108	5.667912	2395.167725	49741.769531	0.000000	7.740184	31.105673	35.493832	13.923080	25.018372	46.265331	53.231499	0.078929	0.000000	3.887007	0.000000	0.525706	0.753423	3.379336	4.696721	0.000000	0.888751	1.492840	1.550153	1.143735	1.398259	1.665256	1.726169	0.000000	0.000000	54247.000000		0
31036.220703	10793.896484	3.204005	8.467947	18087.792969	99998.000000	2569.531494	1605.641113	449.664612	214.751572	128.894119	626.825378	832.199341	462.714996	1.561504	0.000000	4.491869	4.033178	0.505693	0.927778	4.257386	4.999991	3.409854	3.205648	2.652889	2.331936	2.110233	2.797147	2.920227	2.665313	0.193543	0.000000	54283.000000		1
10497.657227	1090.706055	1.908834	3.626477	4159.538086	72193.273438	281.792053	174.416260	56.034618	37.319405	1.708391	16.501085	21.410398	70.814980	0.069790	99998.000000	4.021092	3.037708	0.280768	0.559485	3.619045	4.858497	2.449929	2.241587	1.748456	1.571935	0.232587	1.217512	1.330625	1.850125	0.000000	4.999991	54309.000000		1
17900.671875	6356.853027	6.300078	5.667912	12064.992188	99998.000000	1534.665771	973.635010	284.789429	100.455872	87.223549	412.795441	606.811951	287.102234	3.352745	0.000000	4.252869	3.803242	0.799346	0.753423	4.081527	4.999991	3.186014	2.988396	2.454524	2.001975	1.940634	2.615735	2.783054	2.458037	0.525401	0.000000	54342.000000		1
14619.481445	9269.258789	2.192538	6.315497	13261.692383	99998.000000	1695.343994	1067.318970	307.726288	128.841690	80.587341	402.344635	592.688416	368.494446	1.582887	0.000000	4.164932	3.967045	0.340947	0.800408	4.122599	4.999991	3.229258	3.028294	2.488165	2.110056	1.906267	2.604598	2.772826	2.566431	0.199450	0.000000	54443.000000		1
5905.001953	1631.282349	3.734408	2.889463	2434.340332	46550.402344	0.000000	0.000000	0.000000	6.000956	0.000000	0.000000	0.000000	0.000000	0.375681	0.000000	3.771220	3.212529	0.572222	0.460817	3.386381	4.667923	0.000000	0.000000	0.000000	0.778220	0.000000	0.000000	0.000000	0.000000	0.000000	0.000000	54462.000000		1
29147.269531	12104.473633	3.234842	8.708478	15969.200195	99998.000000	2109.126221	1349.524292	662.547424	347.639130	195.456619	689.875549	899.122620	519.912170	5.009412	0.000000	4.464598	4.082946	0.509853	0.939942	4.203283	4.999991	3.324103	3.130181	2.821217	2.541129	2.291050	2.838771	2.953819	2.715930	0.699787	0.000000	54554.000000		1
22307.673828	4226.097656	2.818537	2.732193	8630.080078	99998.000000	915.426331	587.760620	188.650803	90.739014	34.741402	153.493103	190.174164	108.677124	1.755718	0.000000	4.348454	3.625940	0.450024	0.436511	3.936015	4.999991	2.961623	2.769201	2.275659	1.957794	1.540847	2.186089	2.279151	2.036138	0.244455	0.000000	54610.000000		1
11775.225586	1190.372437	4.267894	3.083739	3388.652588	65491.593750	42.907143	58.294998	33.359886	46.240662	0.000000	0.000000	0.000000	1.295170	1.081447	99998.000000	4.070969	3.075683	0.630214	0.489078	3.530027	4.816185	1.632530	1.765631	1.523225	1.665024	0.000000	0.000000	0.000000	0.112327	0.034005	4.999991	54627.000000		1
16720.628906	11518.769531	3.022064	6.435763	12170.754883	99998.000000	1573.906372	960.192993	355.758606	126.476463	111.239708	460.571808	612.226990	371.531921	1.523167	99998.000000	4.223253	4.061406	0.480304	0.808600	4.085318	4.999991	3.196979	2.982358	2.551155	2.102010	2.046260	2.663297	2.786912	2.569996	0.182748	4.999991	54681.000000		1
21340.470703	5496.529785	3.543216	5.322533	8800.919922	99998.000000	928.165283	616.624390	202.583130	106.345818	77.759560	278.683624	362.900543	336.617828	0.877817	20324.949219	4.329204	3.740089	0.549398	0.726118	3.944528	4.999991	2.967625	2.790021	2.306603	2.026721	1.890754	2.445112	2.559788	2.527137	0.000000	4.308030	54764.000000		1
18678.800781	2864.296875	2.389898	2.818537	6592.274902	99998.000000	661.424927	431.131348	135.055420	82.304985	42.456917	178.465210	249.172256	156.034103	0.700634	99998.000000	4.271349	3.457018	0.378379	0.450024	3.819035	4.999991	2.820481	2.634610	2.130512	1.915426	1.627948	2.251554	2.396500	2.193219	0.000000	4.999991	54856.000000		1
25921.839844	4821.681641	3.364359	4.372742	9558.137695	99998.000000	1145.473267	728.120056	182.544998	121.064499	67.996437	293.235809	327.761353	305.114349	0.143102	99998.000000	4.413666	3.683198	0.526902	0.640754	3.980373	4.999991	3.058985	2.862203	2.261370	2.083017	1.832486	2.467217	2.515558	2.484463	0.000000	4.999991	54889.000000		1
19433.708984	3173.888672	3.546299	5.193016	6351.379395	99998.000000	616.084717	391.369629	122.486107	80.007599	26.902536	124.629303	185.326538	120.743790	0.657087	99998.000000	4.288556	3.501592	0.549775	0.715420	3.802868	4.999991	2.789640	2.592587	2.088087	1.903131	1.429793	2.095620	2.267938	2.081865	0.000000	4.999991	54907.000000		1
28608.896484	6714.125488	3.123827	6.420344	10616.699219	99998.000000	1383.087646	848.684998	280.466034	154.282532	82.730545	363.060913	510.241577	249.159927	1.605326	99998.000000	4.456501	3.826989	0.494687	0.807558	4.025990	4.999991	3.140850	2.928746	2.447880	2.188317	1.917666	2.559979	2.707776	2.396478	0.205563	4.999991	55060.000000		1
32170.367188	8771.836914	4.887726	6.599201	16175.696289	99998.000000	2208.401123	1415.565552	442.393158	152.466217	115.831398	550.138977	736.896362	356.618958	1.433438	0.000000	4.507456	3.943090	0.689107	0.819491	4.208863	4.999991	3.344078	3.150930	2.645808	2.183174	2.063826	2.740472	2.867406	2.552204	0.156379	0.000000	55156.000000		1
13540.961914	2446.098633	1.779317	2.948054	5220.597168	82146.242188	410.424042	286.883301	72.711479	14.188282	26.692842	87.917389	135.080093	20.981758	0.952004	99998.000000	4.131649	3.388474	0.250253	0.469535	3.717720	4.914587	2.613233	2.457705	1.861603	1.151930	1.426395	1.944075	2.130591	1.321842	0.000000	4.999991	55185.000000		1
34288.175781	8035.862305	3.105325	7.693928	14822.157227	99998.000000	2011.131104	1262.353149	410.732422	199.166351	130.907791	696.326721	888.801331	565.449768	3.698395	99998.000000	4.535144	3.905032	0.492107	0.886148	4.170911	4.999991	3.303440	3.101181	2.613559	2.299216	2.116966	2.842813	2.948805	2.752394	0.568013	4.999991	55337.000000		1
16711.203125	3307.118652	2.889463	3.601807	8052.005859	99998.000000	853.366089	546.506348	173.648407	65.955002	43.838428	236.257553	362.875885	239.116180	2.581896	99998.000000	4.223008	3.519450	0.460817	0.556520	3.905904	4.999991	2.931135	2.737595	2.239671	1.819248	1.641855	2.373386	2.559758	2.378609	0.411939	4.999991	55425.000000		1
50066.421875	13086.776367	3.345856	6.315497	24298.746094	99998.000000	3309.628662	2219.749268	869.133240	385.979248	300.519592	1078.997070	1447.072144	841.012634	3.564908	0.000000	4.699546	4.116833	0.524507	0.800408	4.385584	4.999991	3.519779	3.346304	2.939086	2.586564	2.477873	3.033020	3.160490	2.924803	0.552048	0.000000	55453.000000		1
16904.322266	3255.552246	2.840123	3.644979	7547.219238	99998.000000	803.560669	506.846375	162.633301	69.004822	34.707481	138.392029	181.983765	142.015427	1.177380	99998.000000	4.227998	3.512625	0.453337	0.561695	3.877787	4.999991	2.905019	2.704876	2.211210	1.838879	1.540423	2.141111	2.260033	2.152335	0.070917	4.999991	55488.000000		1
24820.982422	6707.683594	2.716774	4.175382	10991.540039	99998.000000	1318.927368	856.678040	258.491302	92.250046	52.469814	310.276550	401.838898	304.294098	1.179832	99998.000000	4.394819	3.826573	0.434053	0.620696	4.041059	4.999991	3.120221	2.932818	2.412446	1.964967	1.719910	2.491749	2.604052	2.483294	0.071820	4.999991	55520.000000		1
6166.296387	2310.491211	2.673601	3.268763	4400.402832	80849.390625	265.781281	177.564758	98.383598	33.501740	12.180768	35.999565	67.293350	60.910007	1.693045	0.000000	3.790024	3.363704	0.427097	0.514383	3.643492	4.907677	2.424524	2.249357	1.992923	1.525067	1.085675	1.556297	1.827972	1.784689	0.228669	0.000000	55559.000000		1
8452.312500	609.772339	2.241878	3.651147	2740.750000	50621.546875	42.604935	31.944450	0.000000	17.620483	0.000000	0.000000	0.000000	21.928467	0.453802	99998.000000	3.926975	2.785168	0.350612	0.562429	3.437869	4.704335	1.629460	1.504395	0.000000	1.246018	0.000000	0.000000	0.000000	1.341008	0.000000	4.999991	55588.000000		1
25789.011719	7083.048828	4.459086	4.181550	11083.996094	99998.000000	1279.708374	859.558228	383.845306	250.029541	139.792038	397.031372	520.087952	326.672791	2.253291	99998.000000	4.411435	3.850220	0.649246	0.621337	4.044696	4.999991	3.107111	2.934275	2.584156	2.397991	2.145483	2.598825	2.716077	2.514113	0.352817	4.999991	55654.000000		1
9952.832031	1589.574829	3.065236	2.318972	4488.862793	74786.570312	283.278412	182.640594	39.555119	18.397585	5.273193	0.000000	14.545996	0.000000	0.508565	99998.000000	3.997947	3.201281	0.486464	0.365295	3.652136	4.873824	2.452214	2.261597	1.597203	1.264761	0.722074	0.000000	1.162743	0.000000	0.000000	4.999991	55698.000000		1
15752.659180	2817.260498	2.396065	4.681116	5881.226562	99998.000000	465.570557	334.764526	163.401154	73.883293	30.760294	119.562721	189.471069	57.061501	0.591406	0.000000	4.197354	3.449827	0.379499	0.670349	3.769468	4.999991	2.667985	2.524740	2.213255	1.868546	1.487990	2.077596	2.277543	1.756343	0.000000	0.000000	55721.000000		1
28817.810547	9494.208984	3.268763	5.316366	14824.728516	99998.000000	2014.840942	1253.675537	462.415863	244.133423	142.789444	649.250366	903.920898	552.581299	2.061422	0.000000	4.459661	3.977459	0.514383	0.725615	4.170987	4.999991	3.304241	3.098185	2.665033	2.387627	2.154696	2.812412	2.956131	2.742396	0.314167	0.000000	55747.000000		1
11605.225586	2332.500000	2.624262	3.854673	5500.249023	94155.726562	493.092896	341.573395	136.995087	67.956352	55.325356	174.965164	222.834045	86.249092	1.054520	0.000000	4.064653	3.367822	0.419007	0.585988	3.740382	4.973847	2.692929	2.533484	2.136705	1.832230	1.742924	2.242952	2.347981	1.935755	0.023055	0.000000	55807.000000		1
15727.000000	5344.023438	1.643633	4.218554	7654.373047	99998.000000	854.911072	548.905518	168.085342	46.977676	68.502174	286.898712	362.718597	243.177475	0.755237	99998.000000	4.196646	3.727868	0.215805	0.625164	3.883910	4.999991	2.931921	2.739498	2.225530	1.671892	1.835704	2.457729	2.559570	2.385923	0.000000	4.999991	55861.000000		1
16921.267578	4464.371582	3.626477	4.866140	6948.280273	99998.000000	727.984375	465.848083	152.318192	69.655495	43.135338	183.377609	241.675690	197.741669	0.406517	0.000000	4.228433	3.649760	0.559485	0.687185	3.841877	4.999991	2.862122	2.668244	2.182752	1.842955	1.634833	2.263346	2.383233	2.296098	0.000000	0.000000	55911.000000		1
22110.968750	2636.396240	2.870961	3.046734	7653.182617	99998.000000	824.449890	530.467834	142.363876	87.087868	44.843727	219.725632	298.428802	132.643936	0.247025	0.000000	4.344608	3.421011	0.458027	0.483835	3.883842	4.999991	2.916164	2.724659	2.153400	1.939958	1.651702	2.341881	2.474841	2.122687	0.000000	0.000000	55976.000000		1
14931.968750	2792.590576	3.663482	4.520761	4553.087891	76172.343750	297.438934	210.206131	59.818363	22.020979	15.017808	68.770454	107.138336	123.883034	0.288331	99998.000000	4.174117	3.446007	0.563894	0.655212	3.658306	4.881797	2.473398	2.322645	1.776834	1.342837	1.176607	1.837402	2.029945	2.093012	0.000000	4.999991	56027.000000		1
14778.928711	2797.364258	2.396065	3.836171	5598.299316	99633.546875	506.581177	320.690338	145.959518	81.099243	39.154232	159.370697	224.027451	168.137772	0.589358	99998.000000	4.169643	3.446749	0.379499	0.583898	3.748056	4.998405	2.704649	2.506086	2.164232	1.909017	1.592779	2.202409	2.350301	2.225665	0.000000	4.999991	56053.000000		1
6872.839355	1136.881958	1.304422	3.145414	3886.534668	74542.664062	210.298645	145.213257	67.620224	45.201443	12.553901	47.902798	97.369049	99.968643	0.172971	0.000000	3.837136	3.055715	0.115418	0.497678	3.589563	4.872405	2.322836	2.162006	1.830077	1.655152	1.098779	1.680361	1.988421	1.999864	0.000000	0.000000	56075.000000		1
18747.250000	4044.505371	4.221638	3.792999	7848.599121	99998.000000	806.974365	527.208313	149.311554	88.623566	44.011120	228.569794	278.979675	176.917175	0.285179	99998.000000	4.272938	3.606865	0.625481	0.578983	3.894792	4.999991	2.906860	2.721982	2.174093	1.947549	1.643562	2.359019	2.445573	2.247770	0.000000	4.999991	56166.000000		1
23506.562500	4078.509766	3.197837	4.221638	8752.582031	99998.000000	1039.537598	644.587769	186.563110	69.094254	50.505474	232.991882	295.536285	265.109009	2.030545	99998.000000	4.371189	3.610502	0.504856	0.625481	3.942136	4.999991	3.016840	2.809282	2.270826	1.839442	1.703339	2.367341	2.470611	2.423424	0.307613	4.999991	56198.000000		1
15326.347656	6737.944336	3.934851	6.056463	9594.393555	99998.000000	1123.806885	722.316467	253.804031	65.227242	61.418823	316.453278	434.538879	227.478149	1.669044	99998.000000	4.185439	3.828527	0.594928	0.782219	3.982018	4.999991	3.050692	2.858727	2.404499	1.814429	1.788301	2.500310	2.638029	2.356940	0.222468	4.999991	56215.000000		1
25117.507812	4768.730469	3.370527	5.334868	9352.723633	99998.000000	1145.316040	730.716553	241.157623	105.938759	78.209785	387.255920	544.600586	276.645294	8.218077	0.000000	4.399977	3.678403	0.527698	0.727124	3.970938	4.999991	3.058925	2.863749	2.382301	2.025055	1.893261	2.587998	2.736078	2.441923	0.914770	0.000000	56282.000000		1
16893.757812	3754.156006	3.978023	3.904013	6788.743164	99998.000000	734.895020	456.726379	125.693192	74.638809	61.440411	201.614838	283.996918	125.921387	0.456805	99998.000000	4.227726	3.574512	0.599667	0.591511	3.831789	4.999991	2.866225	2.659656	2.099312	1.872965	1.788454	2.304523	2.453314	2.100100	0.000000	4.999991	56342.000000		1
8518.766602	2071.695801	5.032661	5.267026	3566.183594	61480.062500	182.196533	122.726631	51.998001	35.956394	15.048645	49.049950	63.666870	20.435936	0.469881	99998.000000	3.930377	3.316326	0.701798	0.721565	3.552204	4.788734	2.260540	2.088939	1.715987	1.555776	1.177497	1.690639	1.803913	1.310395	0.000000	4.999991	56364.000000		1
3763.175781	96.471680	3.907097	4.391244	1004.148621	27201.708984	0.000000	0.000000	0.000000	30.260729	9.793954	0.000000	0.000000	4.058200	2.009140	0.000000	3.575555	1.984400	0.591854	0.642588	3.001798	4.434596	0.000000	0.000000	0.000000	1.480879	0.990958	0.000000	0.000000	0.608333	0.303010	0.000000	56405.000000		0
18390.468750	6197.506836	3.105325	4.508426	8647.818359	99998.000000	987.339111	644.310181	244.737839	88.839432	78.703178	279.232544	378.294556	211.973114	2.636263	99998.000000	4.264593	3.792217	0.492107	0.654025	3.936907	4.999991	2.994466	2.809095	2.388701	1.948606	1.895992	2.445966	2.577830	2.326281	0.420989	4.999991	56441.000000		1
29234.777344	5889.268555	3.321187	5.834434	10842.394531	99998.000000	1361.612549	850.633911	312.974823	123.725769	103.009209	526.002563	693.205994	435.581177	4.578517	99998.000000	4.465900	3.770061	0.521293	0.765999	4.035125	4.999991	3.134053	2.929743	2.495509	2.092460	2.012876	2.720988	2.840862	2.639069	0.660725	4.999991	56508.000000		1
20752.115234	6102.293457	2.377563	6.525191	13774.591797	99998.000000	1880.248047	1140.459106	329.762695	116.978546	88.675995	471.127441	645.377197	478.562347	2.331098	99998.000000	4.317062	3.785493	0.376132	0.814593	4.139079	4.999991	3.274215	3.057080	2.518202	2.068106	1.947806	2.673138	2.809813	2.679939	0.367561	4.999991	56558.000000		1
9381.583984	1826.504639	4.061284	3.854673	3110.157227	54936.789062	67.965599	50.086086	0.000000	0.000000	0.000000	0.000000	0.000000	0.000000	0.342384	0.000000	3.972276	3.261621	0.608663	0.585988	3.492782	4.739863	1.832289	1.699717	0.000000	0.000000	0.000000	0.000000	0.000000	0.000000	0.000000	0.000000	56579.000000		1
7603.802734	1076.721313	2.861710	1.998263	1899.820557	39786.882812	0.000000	0.000000	0.000000	0.000000	0.000000	0.000000	0.000000	0.000000	0.211340	99998.000000	3.881031	3.032103	0.456626	0.300653	3.278713	4.599740	0.000000	0.000000	0.000000	0.000000	0.000000	0.000000	0.000000	0.000000	0.000000	4.999991	56616.000000		1
30105.417969	5766.551270	2.716774	6.189064	14883.424805	99998.000000	1637.770508	1296.055298	744.969604	441.165833	263.212524	680.217285	962.037048	643.727356	3.146477	0.000000	4.478645	3.760916	0.434053	0.791625	4.172703	4.999991	3.214253	3.112623	2.872139	2.644602	2.420306	2.832648	2.983192	2.808702	0.497825	0.000000	56664.000000		1
2178.239014	2769.518066	1.791652	2.621178	5934.599609	96293.445312	539.845459	370.619141	98.895500	74.225594	26.196362	135.814026	161.964127	76.859108	0.834289	99998.000000	3.338105	3.442404	0.253254	0.418496	3.773391	4.983597	2.732270	2.568928	1.995177	1.870554	1.418241	2.132945	2.209419	1.885695	0.000000	4.999991	56696.000000		1
18431.968750	3081.660400	2.716774	2.920300	6386.200684	99257.679688	592.127197	408.681732	113.281143	56.009949	36.011902	178.159927	285.292084	126.602898	1.683653	99998.000000	4.265572	3.488785	0.434053	0.465428	3.805243	4.996764	2.772415	2.611385	2.054158	1.748265	1.556446	2.250810	2.455290	2.102444	0.226253	4.999991	56731.000000		1
15250.799805	5005.907227	3.574053	4.471421	8432.449219	99998.000000	919.518494	614.484314	203.449661	98.540871	51.085217	229.843384	236.041702	153.138474	0.268212	0.000000	4.183292	3.699483	0.553161	0.650446	3.925954	4.999991	2.963561	2.788511	2.308457	1.993616	1.708295	2.361432	2.372989	2.185084	0.000000	0.000000	56777.000000		1
14497.253906	4673.171875	2.738360	4.150712	8157.599121	99998.000000	902.900208	590.505127	182.770111	62.340862	65.119308	297.892242	378.516602	236.461090	0.355382	0.000000	4.161286	3.669612	0.437491	0.618123	3.911562	4.999991	2.955640	2.771224	2.261905	1.794773	1.813710	2.474059	2.578085	2.373760	0.000000	0.000000	56855.000000		1
31020.869141	13199.755859	3.688152	7.542825	15846.044922	99998.000000	2033.805908	1357.628296	632.558105	409.893646	215.639679	664.496338	913.021057	557.626282	2.355389	0.000000	4.491654	4.120566	0.566809	0.877534	4.199921	4.999991	3.308310	3.132781	2.801100	2.612671	2.333729	2.822493	2.960481	2.746343	0.372063	0.000000	56928.000000		1
10735.247070	1974.746094	2.093859	3.040566	2898.048340	63465.882812	40.736191	30.319319	27.192408	31.028580	0.000000	36.816757	45.028751	39.675385	0.820812	99998.000000	4.030812	3.295511	0.320947	0.482955	3.462106	4.802540	1.609980	1.481719	1.434448	1.491762	0.000000	1.566046	1.653490	1.598521	0.000000	4.999991	57004.000000		1
20426.642578	5010.261230	4.767460	3.860841	9332.121094	99998.000000	1097.888062	681.638855	174.983673	214.110153	62.004734	256.708923	395.076263	142.144943	0.364853	99998.000000	4.310197	3.699860	0.678287	0.586682	3.969980	4.999991	3.040558	2.833554	2.242998	2.330637	1.792425	2.409441	2.596681	2.152731	0.000000	4.999991	57046.000000		1
20333.546875	5079.701172	3.370527	4.767460	8418.563477	99998.000000	1004.620422	634.997314	224.008957	107.921608	72.443192	370.252167	496.987671	314.405670	0.839533	0.000000	4.308213	3.705838	0.527698	0.678287	3.925238	4.999991	3.002002	2.802772	2.350266	2.033108	1.859998	2.568498	2.696346	2.497490	0.000000	0.000000	57087.000000		1
7327.018555	1999.890869	3.185502	5.717252	4413.477539	81118.710938	327.397461	218.445892	97.446144	32.891159	26.631168	119.889595	185.961777	148.096558	1.742380	0.000000	3.864927	3.301006	0.503178	0.757187	3.644781	4.909121	2.515075	2.339344	1.988765	1.517079	1.425390	2.078782	2.269424	2.170545	0.241143	0.000000	57119.000000		1
28042.005859	7678.956543	4.388160	7.734017	14166.566406	99998.000000	1945.848389	1202.590210	422.435211	178.249344	138.370438	655.346924	837.423157	471.056519	1.548882	99998.000000	4.447809	3.885302	0.642282	0.888405	4.151265	4.999991	3.289109	3.080118	2.625760	2.251028	2.141043	2.816471	2.922945	2.673073	0.190018	4.999991	57169.000000		1
13054.045898	1178.574097	2.685936	3.025148	3783.753662	67935.265625	197.331528	135.773941	42.919476	8.307592	19.998045	33.948879	26.819277	62.239098	0.238053	0.000000	4.115745	3.071357	0.429096	0.480747	3.577923	4.832095	2.295197	2.132816	1.632654	0.919475	1.300987	1.530825	1.428447	1.794063	0.000000	0.000000	57200.000000		1
18102.943359	4443.427246	2.451572	5.825182	7923.500000	99998.000000	855.142334	549.355713	140.371780	75.551598	55.818756	229.914307	358.540131	279.506989	0.825720	99998.000000	4.257749	3.647718	0.389445	0.765310	3.898917	4.999991	2.932038	2.739854	2.147280	1.878244	1.746780	2.361566	2.554538	2.446393	0.000000	4.999991	57239.000000		1
18973.501953	3138.095703	2.013681	3.231758	5477.666504	92436.390625	469.798340	317.177948	132.653183	68.742706	30.880560	81.250351	112.929596	78.277626	0.330005	99998.000000	4.278148	3.496666	0.303991	0.509439	3.738595	4.965843	2.671911	2.501303	2.122718	1.837227	1.489685	1.909825	2.052808	1.893638	0.000000	4.999991	57285.000000		1
17213.322266	6457.577148	2.880212	3.626477	7931.141602	99998.000000	866.814270	561.675232	180.170517	66.078354	35.771370	200.480026	272.901642	181.965256	1.067939	0.000000	4.235865	3.810070	0.459424	0.559485	3.899336	4.999991	2.937926	2.749485	2.255684	1.820059	1.553536	2.302071	2.436006	2.259989	0.028547	0.000000	57323.000000		1
24512.423828	2590.574951	4.079786	5.100504	5434.617676	92351.718750	444.169403	301.814758	109.565239	60.999435	14.111189	71.425560	121.227936	69.599983	0.205407	0.000000	4.389386	3.413396	0.610637	0.707613	3.735169	4.965445	2.647549	2.479740	2.039673	1.785326	1.149564	1.853854	2.083603	1.842609	0.000000	0.000000	57348.000000		1
19197.785156	6406.251465	2.574922	5.951616	8946.497070	99998.000000	1022.604797	640.400024	190.837173	97.069931	52.411224	284.138763	389.608795	264.640289	1.288202	0.000000	4.283251	3.806604	0.410764	0.774635	3.951653	4.999991	3.009708	2.806451	2.280663	1.987085	1.719424	2.453531	2.590629	2.422656	0.109984	0.000000	57414.000000		1
5348.307129	59.062847	3.339689	5.652493	1341.669922	30639.460938	0.000000	0.000000	0.000000	0.000000	0.000000	0.000000	0.000000	0.000000	0.767532	0.000000	3.728216	1.771314	0.523706	0.752240	3.127646	4.486281	0.000000	0.000000	0.000000	0.000000	0.000000	0.000000	0.000000	0.000000	0.000000	0.000000	57439.000000		0
40045.511719	10799.848633	4.597855	7.425643	14854.779297	99998.000000	1909.944458	1229.070312	465.474945	161.011246	163.509079	660.068115	948.854065	500.071411	3.238941	0.000000	4.602554	4.033418	0.662555	0.870734	4.171866	4.999991	3.281021	3.089577	2.667896	2.206856	2.213542	2.819589	2.977199	2.699032	0.510403	0.000000	57529.000000		1
3020.731689	478.580841	1.877997	1.326008	661.973877	24699.261719	0.000000	0.000000	0.000000	0.000000	0.000000	0.000000	0.000000	0.000000	0.367821	99998.000000	3.480112	2.679955	0.273695	0.122546	2.820841	4.392684	0.000000	0.000000	0.000000	0.000000	0.000000	0.000000	0.000000	0.000000	0.000000	4.999991	57564.000000		1
41623.058594	9514.910156	4.085954	9.146369	20534.410156	99998.000000	2897.622803	1846.869629	577.158691	302.628876	202.219254	895.952515	1288.854736	680.510193	2.125834	99998.000000	4.619334	3.978405	0.611293	0.961249	4.312482	4.999991	3.462042	3.266436	2.761295	2.480910	2.305823	2.952285	3.110204	2.832835	0.327529	4.999991	57609.000000		1
10066.895508	3083.146729	2.223376	4.039698	5913.951172	93956.187500	575.474976	378.562866	159.805511	72.933502	26.011337	160.018280	178.801346	219.161316	0.479426	0.000000	4.002895	3.488994	0.347013	0.606349	3.771878	4.972925	2.760026	2.578138	2.203592	1.862927	1.415163	2.204170	2.252371	2.340764	0.000000	0.000000	57670.000000		1
37214.441406	11143.944336	3.318103	9.232714	22533.427734	99998.000000	3162.870605	2057.649414	853.908875	592.580505	330.845093	1141.849854	1554.185791	907.023132	2.309283	99998.000000	4.570712	4.047039	0.520890	0.965329	4.352827	4.999991	3.500082	3.313371	2.931412	2.772747	2.519625	3.057609	3.191503	2.957618	0.363477	4.999991	57782.000000		1
13074.281250	3327.853760	2.254213	1.696056	7642.047363	99998.000000	857.075867	518.080444	151.744614	86.187416	46.101894	228.406357	327.308044	306.474304	2.494225	99998.000000	4.116418	3.522164	0.352995	0.229440	3.883210	4.999991	2.933019	2.714397	2.181113	1.935444	1.663719	2.358708	2.514957	2.486394	0.396936	4.999991	57808.000000		1
18088.470703	5125.648926	2.981975	4.021195	8234.211914	99998.000000	997.037476	606.448059	248.176208	157.474197	63.358498	229.720032	334.178589	216.601807	1.034835	99998.000000	4.257402	3.709749	0.474504	0.604355	3.915622	4.999991	2.998712	2.782794	2.394760	2.197209	1.801805	2.361199	2.523979	2.335662	0.014871	4.999991	57850.000000		1
29986.263672	4825.687500	3.105325	5.618572	11304.375977	99998.000000	1419.790283	895.493042	250.559937	118.107193	82.357414	434.085571	595.454529	299.905914	1.786241	0.000000	4.476923	3.683559	0.492107	0.749626	4.053246	4.999991	3.152224	2.952062	2.398912	2.072276	1.915703	2.637575	2.774849	2.476985	0.251940	0.000000	57925.000000		1
22272.089844	2994.665039	3.000478	3.971855	7384.829590	99998.000000	844.759399	526.307861	155.383423	91.957092	60.126740	241.823715	320.702667	202.364182	0.912460	99998.000000	4.347761	3.476348	0.477190	0.598993	3.868340	4.999991	2.926733	2.721240	2.191405	1.963585	1.779068	2.383499	2.506103	2.306134	0.000000	4.999991	58029.000000		1
32476.953125	5360.225586	2.272716	4.394328	12387.372070	99998.000000	1643.820923	1028.093872	363.865753	123.479065	113.370575	461.068268	721.755249	413.381348	2.761702	0.000000	4.511575	3.729183	0.356545	0.642892	4.092979	4.999991	3.215854	3.012033	2.560941	2.091593	2.054500	2.663765	2.858390	2.616351	0.441177	0.000000	58061.000000		1
19665.289062	6639.400391	4.900061	5.174514	10223.398438	99998.000000	1308.470459	790.417725	279.371307	146.397415	85.456566	443.947357	621.743408	298.401062	1.437119	0.000000	4.293700	3.822129	0.690201	0.713870	4.009595	4.999991	3.116764	2.897857	2.446182	2.165533	1.931745	2.647331	2.793611	2.474800	0.157493	0.000000	58126.000000		1
5108.919434	764.557495	2.852458	3.688152	1329.575562	30555.531250	0.000000	0.000000	0.000000	0.000000	0.000000	0.000000	0.000000	0.000000	0.328685	0.000000	3.708329	2.883410	0.455219	0.566809	3.123713	4.485090	0.000000	0.000000	0.000000	0.000000	0.000000	0.000000	0.000000	0.000000	0.000000	0.000000	58224.000000		1
23725.220703	5353.512207	3.170084	5.954700	9080.984375	99998.000000	1052.788452	655.411682	204.741745	95.956696	68.008774	285.622040	375.522278	167.465515	1.824540	0.000000	4.375210	3.728639	0.501071	0.774860	3.958133	4.999991	3.022341	2.816514	2.311206	1.982075	1.832565	2.455792	2.574636	2.223925	0.261153	0.000000	58264.000000		1
11426.612305	4719.791504	3.685068	4.570101	5867.762695	93271.695312	524.183167	377.535980	132.267715	66.867790	47.646847	182.261292	220.952972	124.823578	0.382586	99998.000000	4.057918	3.673923	0.566445	0.659926	3.768472	4.969750	2.719483	2.576958	2.121454	1.825217	1.678034	2.260695	2.344300	2.096297	0.000000	4.999991	58375.000000		1
6238.372559	1190.147339	2.534833	2.892547	1956.209717	43328.699219	0.000000	0.000000	10.635815	11.940236	0.000000	0.000000	0.000000	0.000000	0.262365	0.000000	3.795071	3.075601	0.403949	0.461280	3.291415	4.636775	0.000000	0.000000	1.026771	1.077013	0.000000	0.000000	0.000000	0.000000	0.000000	0.000000	58405.000000		1
31693.093750	7140.918457	2.513247	5.421213	13641.476562	99998.000000	1785.481689	1161.107788	376.370300	158.208130	128.388382	546.352173	729.513916	363.992188	3.590098	99998.000000	4.500965	3.853754	0.400235	0.734096	4.134861	4.999991	3.251755	3.064873	2.575615	2.199229	2.108526	2.737473	2.863034	2.561092	0.555106	4.999991	58434.000000		1
20325.294922	8956.015625	3.820752	7.601416	13297.016602	99998.000000	1803.762085	1094.477417	320.264771	144.075363	102.272194	522.934265	674.900879	427.511047	3.904457	0.000000	4.308037	3.952115	0.582149	0.880894	4.123754	4.999991	3.256179	3.039207	2.505509	2.158590	2.009758	2.718447	2.829240	2.630947	0.591561	0.000000	58509.000000		1
25705.464844	6988.597168	3.589472	4.644111	12490.088867	99998.000000	1636.000488	1001.450317	314.263824	118.699272	81.540222	441.320007	625.881775	353.535217	3.673050	0.000000	4.410026	3.844390	0.555031	0.666903	4.096566	4.999991	3.213784	3.000629	2.497294	2.074448	1.911372	2.644754	2.796492	2.548433	0.565027	0.000000	58532.000000		1
9352.294922	2222.768066	2.830872	4.662613	3497.036865	59910.992188	156.009430	128.132431	47.622177	46.916000	16.035442	11.002780	15.958348	12.797516	0.290217	0.000000	3.970918	3.346894	0.451920	0.668629	3.543700	4.777506	2.193151	2.107659	1.677809	1.671321	1.205081	1.041502	1.202988	1.107126	0.000000	0.000000	58623.000000		1
30367.974609	7489.507324	2.969640	7.530490	13707.357422	99998.000000	1904.150146	1166.121948	337.265411	163.518326	128.089264	505.162659	692.983948	451.780060	1.243503	0.000000	4.482416	3.874453	0.472704	0.876823	4.136954	4.999991	3.279701	3.066744	2.527972	2.213567	2.107513	2.703431	2.840723	2.654927	0.094647	0.000000	58645.000000		1
17178.021484	5959.158691	3.493876	5.248523	9253.039062	99998.000000	1091.939575	691.765869	217.317230	108.729546	92.108192	304.809082	446.133728	318.935669	1.755111	99998.000000	4.234973	3.775185	0.543307	0.720037	3.966285	4.999991	3.038199	2.839959	2.337094	2.036348	1.964298	2.484028	2.649465	2.503703	0.244305	4.999991	58766.000000		1
32342.539062	6325.448242	2.981975	5.880690	12174.286133	99998.000000	1615.478271	1002.347717	315.299957	138.256348	89.502434	415.996368	555.702087	286.957306	1.001733	99998.000000	4.509774	3.801091	0.474504	0.769428	4.085443	4.999991	3.208301	3.001019	2.498724	2.140685	1.951835	2.619090	2.744842	2.457817	0.000752	4.999991	58833.000000		1
14513.381836	4163.787598	2.303553	4.875391	7234.852051	99998.000000	803.014832	484.575623	176.975769	39.863491	53.555290	222.109360	308.861115	169.895508	1.761244	0.000000	4.161768	3.619488	0.362398	0.688009	3.859430	4.999991	2.904724	2.685362	2.247914	1.600575	1.728802	2.346567	2.489763	2.230182	0.245819	0.000000	58876.000000		1
8207.537109	2190.678711	3.703570	2.701355	3531.112061	60347.550781	170.438248	103.755470	28.799036	30.251476	5.128258	0.000000	8.270587	0.000000	0.591706	99998.000000	3.914213	3.340579	0.568621	0.431582	3.547911	4.780660	2.231567	2.016011	1.459378	1.480747	0.709970	0.000000	0.917536	0.000000	0.000000	4.999991	58908.000000		1
10704.070312	2749.307373	3.916348	3.398280	3584.365234	62607.101562	187.892197	109.518982	25.647455	47.982975	8.131819	6.170561	0.000000	13.670214	1.085674	99998.000000	4.029549	3.439223	0.592881	0.531259	3.554412	4.796624	2.273909	2.039490	1.409044	1.681087	0.910188	0.790325	0.000000	1.135775	0.035700	4.999991	58952.000000		1
4072.875732	1443.590576	3.176251	3.108409	1105.745483	28793.529297	0.000000	0.000000	0.000000	0.000000	0.000000	0.000000	0.000000	0.000000	0.653921	0.000000	3.609901	3.159444	0.501915	0.492538	3.043655	4.459295	0.000000	0.000000	0.000000	0.000000	0.000000	0.000000	0.000000	0.000000	0.000000	0.000000	58970.000000		1
27264.783203	6431.180176	4.354239	3.867008	12325.552734	99998.000000	1303.962036	986.000793	649.231873	439.013397	257.667969	573.507568	879.627197	625.514832	7.169722	0.000000	4.435602	3.808291	0.638912	0.587375	4.090806	4.999991	3.115265	2.993877	2.812400	2.642478	2.411060	2.758539	2.944299	2.796238	0.855502	0.000000	59051.000000		1
11468.739258	2420.537598	2.661267	2.676685	3742.332764	64043.640625	259.786499	162.636383	59.469902	33.717598	32.792477	49.157879	74.706657	65.597290	1.667269	99998.000000	4.059515	3.383912	0.425088	0.427597	3.573142	4.806476	2.414617	2.211218	1.774297	1.527857	1.515774	1.691593	1.873359	1.816886	0.222006	4.999991	59141.000000		1
5690.928711	1846.530396	3.567886	2.985059	3129.054199	53528.359375	163.839035	93.628479	42.771458	23.553596	11.582522	7.798775	0.000000	20.778233	1.026326	99998.000000	3.755183	3.266356	0.552411	0.474953	3.495413	4.728584	2.214417	1.971408	1.631154	1.372057	1.063803	0.892026	0.000000	1.317609	0.011285	4.999991	59172.000000		1
23280.216797	7601.558105	3.783747	5.667912	13546.752930	99998.000000	1834.035156	1134.155884	334.406799	135.009171	100.613144	485.072113	608.649841	387.385437	2.653473	99998.000000	4.366987	3.880903	0.577922	0.753423	4.131835	4.999991	3.263408	3.054673	2.524275	2.130363	2.002655	2.685806	2.784368	2.588143	0.423815	4.999991	59255.000000		1
22767.976562	8330.782227	1.261249	6.167478	12433.677734	99998.000000	1705.770142	1034.085571	368.445099	149.845032	111.322968	515.906433	676.035706	474.615143	2.752057	99998.000000	4.357325	3.920686	0.100801	0.790108	4.094600	4.999991	3.231920	3.014556	2.566373	2.175642	2.046585	2.712571	2.829970	2.676342	0.439657	4.999991	59372.000000		1
18242.281250	5064.621582	2.815454	4.804465	8905.665039	99998.000000	1059.119385	662.054016	185.394379	81.416870	54.138119	162.075134	241.240875	145.114578	0.627621	0.000000	4.261079	3.704547	0.449548	0.681645	3.949666	4.999991	3.024945	2.820894	2.268096	1.910714	1.733503	2.209716	2.382451	2.161711	0.000000	0.000000	59439.000000		1
29116.296875	6647.337891	4.002693	4.909312	12488.210938	99998.000000	1641.242798	1017.612183	305.456665	161.174683	87.257469	460.735229	623.285278	404.136292	7.742254	0.000000	4.464136	3.822648	0.602352	0.691021	4.096500	4.999991	3.215173	3.007582	2.484950	2.207297	1.940803	2.663451	2.794687	2.606528	0.888867	0.000000	59525.000000		1
17667.593750	2699.264404	3.833087	3.108409	6401.045898	98583.367188	572.573181	376.826721	87.448662	24.898108	7.619918	77.497437	106.857712	80.769287	1.376580	99998.000000	4.247178	3.431245	0.583549	0.492538	3.806251	4.993804	2.757831	2.576142	1.941753	1.396166	0.881950	1.889287	2.028806	1.907246	0.138801	4.999991	59598.000000		1
12359.883789	2147.629883	2.735276	4.067451	6848.471680	99998.000000	705.414490	421.590271	126.716995	53.558376	39.622959	178.221603	239.572586	154.735840	0.475375	0.000000	4.092014	3.331959	0.437001	0.609322	3.835594	4.999991	2.848444	2.624891	2.102835	1.728827	1.597947	2.250960	2.379437	2.189591	0.000000	0.000000	59622.000000		1
15942.368164	929.879822	3.978023	5.094337	5143.065430	79770.562500	451.104736	302.443848	86.890511	52.238533	21.311718	64.881866	88.922691	49.737621	0.314509	99998.000000	4.202553	2.968427	0.599667	0.707088	3.711222	4.901843	2.654277	2.480645	1.938972	1.717991	1.328618	1.812123	1.949013	1.696685	0.000000	4.999991	59681.000000		1
15868.145508	4369.398926	4.647194	4.662613	7173.315918	99998.000000	801.950928	485.460663	139.804382	68.372658	56.259731	248.934814	346.473480	218.313278	3.303449	0.000000	4.200526	3.640422	0.667191	0.668629	3.855720	4.999991	2.904148	2.686154	2.145521	1.834882	1.750198	2.396086	2.539670	2.339080	0.518968	0.000000	59742.000000		1
27754.123047	12480.955078	4.153796	6.815063	16951.099609	99998.000000	2105.268555	1482.541382	715.920776	442.282135	256.234009	729.470764	1056.467285	636.659424	1.999780	0.000000	4.443327	4.096248	0.618445	0.833470	4.229198	4.999991	3.323308	3.171007	2.854865	2.645700	2.408637	2.863008	3.023856	2.803907	0.300982	0.000000	59846.000000		1
28093.496094	14098.237305	3.247177	6.426512	15361.401367	99998.000000	1895.685181	1304.714478	560.842651	294.632721	215.867874	613.617737	895.628723	453.075226	1.552466	0.000000	4.448606	4.149165	0.511506	0.807975	4.186431	4.999991	3.277766	3.115515	2.748841	2.469281	2.334188	2.787898	2.952128	2.656170	0.191022	0.000000	60030.000000		1
18101.703125	3735.083008	3.900929	5.467469	7409.496582	99998.000000	839.103821	498.702240	155.420425	107.607063	60.873001	234.145203	321.880646	202.740402	4.080036	0.000000	4.257720	3.572300	0.591168	0.737786	3.869789	4.999991	2.923816	2.697841	2.191508	2.031841	1.784425	2.369485	2.507695	2.306940	0.610664	0.000000	60102.000000		1
38102.003906	7825.039551	2.420735	7.962214	14927.142578	99998.000000	2003.218262	1235.805176	351.422882	153.934067	99.814453	537.236633	741.497314	410.791016	2.446436	99998.000000	4.580948	3.893486	0.383947	0.901034	4.173977	4.999991	3.301728	3.091950	2.545830	2.187335	1.999193	2.730166	2.870110	2.613621	0.388534	4.999991	60204.000000		1
22140.667969	4697.743164	1.557288	4.474505	8939.671875	99998.000000	1042.544189	638.913635	190.951263	117.552124	55.408619	266.376434	388.933472	187.195282	1.608507	99998.000000	4.345191	3.671889	0.192369	0.650745	3.951322	4.999991	3.018095	2.805442	2.280923	2.070230	1.743577	2.425496	2.589875	2.272295	0.206423	4.999991	60242.000000		1
21567.607422	4537.178711	1.643633	5.464385	9017.540039	99998.000000	997.287292	646.999207	216.278015	91.778236	71.595161	286.608856	330.212921	219.445023	1.249500	0.000000	4.333802	3.656786	0.215805	0.737541	3.955088	4.999991	2.998820	2.810904	2.335012	1.962740	1.854884	2.457290	2.518794	2.341326	0.096736	0.000000	60282.000000		1
13914.415039	3399.914551	3.358191	4.243225	5616.728027	88909.593750	523.332031	334.261871	134.506516	65.538696	46.441105	181.888168	220.508911	135.123260	0.882175	0.000000	4.143465	3.531468	0.526105	0.627696	3.749483	4.948949	2.718777	2.524087	2.128743	1.816498	1.666903	2.259804	2.343426	2.130730	0.000000	0.000000	60321.000000		1
19204.417969	5301.443359	2.981975	5.260859	8146.433105	99998.000000	980.579590	582.826599	176.186325	147.242355	75.742790	261.664490	362.721680	269.941254	1.717383	0.000000	4.283401	3.724394	0.474504	0.721057	3.910968	4.999991	2.991483	2.765539	2.245972	2.168033	1.879341	2.417745	2.559573	2.431269	0.234867	0.000000	60385.000000		1
12305.310547	1683.585693	3.672733	3.318103	3973.483643	76391.039062	233.796738	142.447144	81.651237	25.755386	2.180203	52.062763	60.953178	44.356499	1.682873	0.000000	4.090093	3.226235	0.564989	0.520890	3.599171	4.883042	2.368839	2.153654	1.911963	1.410868	0.338497	1.716527	1.784996	1.646957	0.226051	0.000000	60411.000000		1
11725.207031	2894.119629	3.546299	4.748958	6368.099609	99998.000000	655.686096	406.763641	158.470245	80.386902	45.593079	183.658234	250.174469	153.523941	0.845486	99998.000000	4.069120	3.461516	0.549775	0.676598	3.804010	4.999991	2.816696	2.609342	2.199948	1.905185	1.658899	2.264010	2.398243	2.186176	0.000000	4.999991	60451.000000		1
12061.334961	2965.690186	1.948923	4.943233	4959.765137	82066.148438	415.835999	261.319092	82.878563	62.969944	38.543652	92.894547	125.825790	90.902451	0.788517	99998.000000	4.081395	3.472126	0.289795	0.694011	3.695461	4.914164	2.618922	2.417171	1.918442	1.799133	1.585953	1.967990	2.099770	1.958576	0.000000	4.999991	60532.000000		1
32856.582031	8550.825195	2.784616	5.732670	13259.993164	99998.000000	1744.523438	1111.536743	364.060028	141.139633	103.570450	436.345947	561.906555	378.646118	0.378947	0.000000	4.516623	3.932008	0.444765	0.758357	4.122543	4.999991	3.241677	3.045924	2.561173	2.149649	2.015236	2.639831	2.749664	2.578233	0.000000	0.000000	60579.000000		1
20006.113281	4971.628418	3.043650	5.270110	9013.947266	99998.000000	1077.371948	660.481323	207.288925	89.853981	64.342209	265.186127	357.180206	251.645416	0.448660	99998.000000	4.301163	3.696499	0.483395	0.721820	3.954915	4.999991	3.032366	2.819860	2.316576	1.953537	1.808496	2.423551	2.552887	2.400789	0.000000	4.999991	60638.000000		1
10056.152344	2384.692139	2.611927	4.610189	4263.207031	68396.007812	247.173996	174.212738	50.696667	25.903406	11.193972	16.769371	35.219379	18.178640	0.473401	0.000000	4.002432	3.377432	0.416961	0.663719	3.629736	4.835031	2.393003	2.241080	1.704979	1.413357	1.048984	1.224517	1.546782	1.259561	0.000000	0.000000	60672.000000		1
18243.820312	4114.429199	2.531749	3.817669	10170.701172	99998.000000	1305.226318	772.229858	206.129440	97.671257	60.120571	259.922180	345.640869	203.144379	1.456897	99998.000000	4.261116	3.614310	0.403421	0.581798	4.007351	4.999991	3.115686	2.887747	2.314140	1.989767	1.779023	2.414843	2.538625	2.307805	0.163429	4.999991	60716.000000		1
17080.388672	4280.281738	1.834825	3.410615	8642.516602	99998.000000	1019.632080	613.290894	201.812195	98.078308	40.597420	161.763687	259.459625	126.029320	2.160376	99998.000000	4.232498	3.631472	0.263595	0.532833	3.936640	4.999991	3.008444	2.787667	2.304947	1.991573	1.608498	2.208881	2.414070	2.100471	0.334529	4.999991	60737.000000		1
8453.551758	1464.276367	2.482410	2.553336	2619.700928	49240.269531	13.756558	34.198662	6.907575	17.466297	2.103110	0.000000	0.000000	0.000000	0.154186	0.000000	3.927039	3.165623	0.394873	0.407108	3.418252	4.692320	1.138510	1.534009	0.839326	1.242201	0.322862	0.000000	0.000000	0.000000	0.000000	0.000000	60777.000000		1
28205.564453	5764.389648	4.073619	4.699618	9655.586914	99998.000000	1142.451172	737.136902	284.582825	82.200142	91.038132	377.184418	516.865479	414.553162	2.718736	0.000000	4.450335	3.760753	0.609980	0.672063	3.984779	4.999991	3.057838	2.867548	2.454209	1.914873	1.959223	2.576554	2.713377	2.617580	0.434367	0.000000	60827.000000		1
24311.144531	7051.483398	3.839255	4.758209	12903.589844	99998.000000	1662.415771	1047.524414	308.719269	173.879700	96.305161	508.712036	673.886353	343.047424	0.877272	0.000000	4.385806	3.848280	0.584247	0.677444	4.110711	4.999991	3.220740	3.020164	2.489564	2.240249	1.983650	2.706472	2.828587	2.535354	0.000000	0.000000	60900.000000		1
14304.789062	2309.023438	2.923384	3.620309	7699.272461	99998.000000	845.363831	500.833099	137.463821	93.859756	31.343121	159.922699	204.035568	142.690765	0.796856	99998.000000	4.155481	3.363428	0.465886	0.558746	3.886450	4.999991	2.927044	2.699693	2.138188	1.972479	1.496142	2.203910	2.309706	2.154396	0.000000	4.999991	60963.000000		1
30956.068359	5548.447754	3.851590	5.233105	12504.240234	99998.000000	1589.639526	982.540833	276.737793	132.847458	88.700661	406.242493	517.115234	349.967346	2.087123	99998.000000	4.490746	3.744172	0.585640	0.718759	4.097057	4.999991	3.201299	2.992351	2.442069	2.123353	1.947927	2.608785	2.713587	2.544028	0.319548	4.999991	61014.000000		1
15777.530273	5334.778809	2.963473	2.106194	5787.372559	99998.000000	524.950989	310.711334	120.870224	46.462692	36.684155	143.301346	191.416916	143.967422	0.244134	0.000000	4.198039	3.727116	0.471801	0.323498	3.762481	4.999991	2.720119	2.492357	2.082319	1.667104	1.564479	2.156250	2.281980	2.158264	0.000000	0.000000	61054.000000		1
16506.326172	2174.510742	3.358191	3.897846	4761.561035	82512.226562	366.557861	210.496002	80.821709	27.556290	13.546865	49.494007	58.671215	97.945709	0.614606	99998.000000	4.217650	3.337362	0.526105	0.590825	3.677749	4.916518	2.564142	2.323244	1.907528	1.440221	1.131839	1.694553	1.768425	1.990985	0.000000	4.999991	61099.000000		1
25293.585938	5785.707520	2.985059	5.501390	12964.327148	99998.000000	1689.136353	1046.849121	321.297821	116.867531	73.399147	374.772949	460.732147	314.390259	1.092816	0.000000	4.403010	3.762357	0.474953	0.740472	4.112750	4.999991	3.227665	3.019884	2.506908	2.067694	1.865691	2.573768	2.663449	2.497469	0.038547	0.000000	61119.000000		1
18066.027344	5184.819336	2.821621	2.084607	7036.737305	99998.000000	714.958679	467.223419	174.595123	132.773453	41.220337	169.247925	200.171646	133.402542	1.487797	0.000000	4.256863	3.714734	0.450499	0.319024	3.847371	4.999991	2.854281	2.669525	2.242032	2.123111	1.615112	2.228523	2.301403	2.125164	0.172544	0.000000	61210.000000		1
26050.488281	8999.691406	3.009729	7.407140	11831.130859	99998.000000	1511.068970	950.516235	271.809998	146.937073	90.948708	445.541656	586.446960	390.709686	0.918497	99998.000000	4.415816	3.954228	0.478527	0.869651	4.073026	4.999991	3.179284	2.977960	2.434265	2.167131	1.958797	2.648888	2.768229	2.591854	0.000000	4.999991	61270.000000		1
21189.984375	3981.405762	3.564802	3.805334	7173.661133	99998.000000	745.589417	472.200592	161.008163	101.199051	40.853371	146.613281	188.219086	144.923386	0.834338	99998.000000	4.326131	3.600036	0.552035	0.580393	3.855741	4.999991	2.872500	2.674127	2.206848	2.005177	1.611228	2.166173	2.274664	2.161139	0.000000	4.999991	61350.000000		1
12714.011719	2091.277588	3.734408	4.033530	3816.687988	71204.453125	229.911224	122.729721	62.476547	30.951487	18.363665	48.177250	33.575748	88.638985	1.569977	99998.000000	4.104282	3.320412	0.572222	0.605685	3.581687	4.852507	2.361560	2.088950	1.795717	1.490682	1.263959	1.682842	1.526026	1.947625	0.195893	4.999991	61409.000000		1
10368.133789	1265.572510	2.174036	3.089906	3620.953857	65982.390625	172.504349	97.600334	45.950790	26.726765	0.000000	2.852458	0.000000	21.105108	1.527865	0.000000	4.015701	3.102287	0.337267	0.489945	3.558823	4.819428	2.236800	1.989451	1.662293	1.426946	0.000000	0.455219	0.000000	1.324388	0.184085	0.000000	61433.000000		1
20404.781250	6693.449219	3.265679	4.804465	8689.828125	99998.000000	1027.566528	615.131897	224.610275	86.276840	69.954613	301.885681	382.180084	266.570709	2.906678	0.000000	4.309732	3.825650	0.513974	0.681645	3.939011	4.999991	3.011810	2.788968	2.351430	1.935894	1.844816	2.479842	2.582268	2.425812	0.463397	0.000000	61459.000000		1
6840.805664	0.000000	2.969640	3.416783	1525.325073	36799.238281	0.000000	0.000000	0.000000	6.411093	0.000000	0.000000	0.000000	0.000000	1.433014	0.000000	3.835107	0.000000	0.472704	0.533617	3.183362	4.565839	0.000000	0.000000	0.000000	0.806932	0.000000	0.000000	0.000000	0.000000	0.156250	0.000000	61503.000000		0
27318.595703	8902.451172	1.828657	5.513725	15911.863281	99998.000000	1845.858154	1360.388306	920.489868	515.305054	303.806854	923.403992	1266.966431	916.311401	2.145848	0.000000	4.436459	3.949510	0.262132	0.741445	4.201721	4.999991	3.266198	3.133663	2.964019	2.712065	2.482598	2.965392	3.102765	2.962043	0.331599	0.000000	61530.000000		1
16359.687500	6536.598145	2.574922	5.128258	10156.882812	99998.000000	1034.767090	806.332947	430.539276	259.095734	189.233627	471.004089	613.978577	429.231750	2.158418	0.000000	4.213775	3.815352	0.410764	0.709970	4.006761	4.999991	3.014843	2.906514	2.634013	2.413460	2.276998	2.673025	2.788153	2.632692	0.334136	0.000000	61609.000000		1
18457.058594	6198.737305	2.716774	2.392981	9091.065430	99998.000000	1108.881592	691.019592	227.724854	113.882469	57.863274	294.688232	352.887634	190.639816	1.803901	99998.000000	4.266162	3.792303	0.434053	0.378939	3.958615	4.999991	3.044885	2.839490	2.357410	2.056457	1.762403	2.469363	2.547637	2.280214	0.256213	4.999991	61630.000000		1
23957.119141	5549.391602	1.945839	6.380256	9723.228516	99998.000000	1177.235718	750.329163	227.419571	78.194366	66.198616	349.529449	449.306915	248.120697	1.561877	0.000000	4.379435	3.744245	0.289107	0.804838	3.987811	4.999991	3.070863	2.875252	2.356828	1.893175	1.820849	2.543484	2.652543	2.394663	0.193647	0.000000	61686.000000		1
19233.843750	3870.119873	3.028231	3.204005	5538.620117	94001.976562	506.386902	315.870453	115.526108	54.878216	25.527189	115.017288	152.361359	144.466995	0.042513	0.000000	4.284066	3.587724	0.481189	0.505693	3.743402	4.973137	2.704483	2.499509	2.062680	1.739400	1.407003	2.060763	2.182875	2.159769	0.000000	0.000000	61735.000000		1
38718.160156	13643.034180	3.472290	8.646804	16325.846680	99998.000000	2293.222412	1413.484131	444.015198	181.579788	138.271759	667.203857	830.228821	523.190186	2.351569	0.000000	4.587915	4.134911	0.540616	0.936856	4.212876	4.999991	3.360446	3.150291	2.647398	2.259068	2.140733	2.824259	2.919198	2.718660	0.371358	0.000000	61800.000000		1
20667.412109	4722.354492	2.796951	3.876260	7623.474121	99998.000000	875.168152	501.381989	152.364441	92.203789	29.850592	204.411789	289.819031	196.307724	2.842910	0.000000	4.315286	3.674159	0.446685	0.588413	3.882153	4.999991	2.942091	2.700169	2.182884	1.964749	1.474953	2.310506	2.462127	2.292937	0.453763	0.000000	61939.000000		1
10241.475586	1892.764893	2.636597	2.775365	2925.351807	56444.933594	36.270935	11.730542	0.000000	13.275496	0.000000	0.000000	0.000000	0.000000	0.180676	0.000000	4.010363	3.277097	0.421044	0.443320	3.466178	4.751625	1.559559	1.069318	0.000000	1.123051	0.000000	0.000000	0.000000	0.000000	0.000000	0.000000	61986.000000		1
25625.738281	6379.219238	3.780664	4.810632	9914.352539	99998.000000	1205.322510	768.430664	270.166351	110.943672	71.431725	328.057373	417.331604	280.749756	2.868071	99998.000000	4.408677	3.804768	0.577568	0.682202	3.996264	4.999991	3.081103	2.885605	2.431631	2.045103	1.853891	2.515950	2.620481	2.448319	0.457590	4.999991	62023.000000		1
29134.898438	11837.982422	3.456871	4.187717	13239.137695	99998.000000	1743.650757	1101.952515	407.238525	171.412704	137.584091	514.188782	707.878418	437.187805	0.995704	0.000000	4.464414	4.073277	0.538683	0.621977	4.121860	4.999991	3.241460	3.042163	2.609849	2.234043	2.138568	2.711123	2.849959	2.640668	0.000000	0.000000	62065.000000		1
24249.835938	8436.616211	2.858626	5.550730	13735.755859	99998.000000	1849.580200	1139.762207	371.658356	150.918167	111.998306	510.186066	594.927185	419.465576	3.104827	0.000000	4.384709	3.926168	0.456157	0.744350	4.137853	4.999991	3.267073	3.056814	2.570144	2.178741	2.049212	2.707729	2.774464	2.622696	0.492037	0.000000	62121.000000		1
26635.609375	8093.929199	2.673601	6.771890	13806.977539	99998.000000	1482.208252	1166.004761	618.354370	375.590118	205.401672	486.299438	678.135742	548.035889	1.512577	0.000000	4.425463	3.908159	0.427097	0.830710	4.140099	4.999991	3.170909	3.066700	2.791237	2.574714	2.312604	2.686904	2.831317	2.738809	0.179718	0.000000	62168.000000		1
7321.113281	1947.522827	1.807071	3.265679	4487.690918	65128.648438	327.536224	207.708313	46.046387	15.464950	0.000000	0.000000	0.000000	7.638421	0.742034	0.000000	3.864577	3.289483	0.256975	0.513974	3.652023	4.813772	2.515259	2.317454	1.663196	1.189348	0.000000	0.000000	0.000000	0.883004	0.000000	0.000000	62210.000000		1
5203.429688	759.299744	1.572707	3.330438	1473.780396	34636.437500	0.000000	0.000000	0.000000	1.193407	0.000000	0.000000	0.000000	0.000000	0.978909	0.000000	3.716290	2.880413	0.196648	0.522501	3.168433	4.539533	0.000000	0.000000	0.000000	0.076789	0.000000	0.000000	0.000000	0.000000	0.000000	0.000000	62249.000000		1
5922.819824	1434.499756	2.408400	2.713690	3640.772949	68195.078125	239.640427	135.635162	52.007256	43.813759	10.530968	80.016853	101.852806	73.004433	0.270860	99998.000000	3.772528	3.156700	0.381729	0.433560	3.561194	4.833753	2.379560	2.132372	1.716064	1.641611	1.022468	1.903181	2.007973	1.863349	0.000000	4.999991	62266.000000		1
22965.365234	5502.635742	2.775365	3.373610	9888.649414	99998.000000	1191.300659	768.008240	235.591476	98.960258	84.494438	370.338531	472.416443	266.891418	2.066495	99998.000000	4.361073	3.740571	0.443320	0.528095	3.995137	4.999991	3.076021	2.885366	2.372159	1.995461	1.926828	2.568599	2.674325	2.426335	0.315234	4.999991	62289.000000		1
9671.456055	1561.281494	4.301816	4.196969	2369.652832	44897.656250	0.000000	0.000000	19.705091	0.000000	0.000000	0.000000	0.000000	9.775452	0.976793	99998.000000	3.985492	3.193481	0.633652	0.622936	3.374685	4.652224	0.000000	0.000000	1.294578	0.000000	0.000000	0.000000	0.000000	0.990137	0.000000	4.999991	62311.000000		1
7224.922363	854.901794	2.966557	4.425165	1853.959106	38722.105469	0.000000	0.000000	4.841470	15.307679	0.000000	0.000000	0.000000	21.675600	0.090707	99998.000000	3.858833	2.931916	0.472253	0.645930	3.268100	4.587959	0.000000	0.000000	0.684977	1.184909	0.000000	0.000000	0.000000	1.335971	0.000000	4.999991	62363.000000		1
10606.954102	491.970428	2.143198	3.407531	2813.482910	53415.289062	96.591949	46.271500	45.907619	49.407661	0.000000	0.000000	0.000000	0.000000	1.149358	99998.000000	4.025591	2.691939	0.331062	0.532440	3.449244	4.727665	1.984941	1.665314	1.661885	1.693794	0.000000	0.000000	0.000000	0.000000	0.060455	4.999991	62407.000000		1
34412.035156	9318.595703	3.176251	5.815931	11829.330078	99998.000000	1532.621216	960.341003	328.510681	141.814972	102.836517	423.792053	552.624512	314.479675	1.810708	0.000000	4.536710	3.969351	0.501915	0.764619	4.072960	4.999991	3.185435	2.982425	2.516550	2.151722	2.012147	2.627153	2.742430	2.497593	0.257848	0.000000	62446.000000		1
16811.365234	6485.479004	2.167868	4.853805	10389.775391	99998.000000	1309.953735	802.055786	266.749573	150.834915	63.605194	350.809204	524.738220	295.675049	1.427094	0.000000	4.225603	3.811942	0.336033	0.686082	4.016606	4.999991	3.117256	2.904205	2.426104	2.178502	1.803493	2.545071	2.719943	2.470815	0.154453	0.000000	62487.000000		1
16088.475586	2817.118652	4.514594	2.685936	4713.593262	77661.023438	372.589661	214.147156	92.617012	48.707653	8.002302	41.951183	77.004044	94.957565	1.729752	0.000000	4.206515	3.449805	0.654619	0.429096	3.673352	4.890203	2.571231	2.330712	1.966691	1.687597	0.903215	1.622744	1.886513	1.977530	0.237984	0.000000	62507.000000		1
15035.964844	3114.335693	3.015897	4.847637	7025.083984	99998.000000	747.362610	471.284698	162.602463	72.548035	52.485233	201.328049	299.181244	233.950928	0.938014	99998.000000	4.177131	3.493366	0.479416	0.685530	3.846652	4.999991	2.873531	2.673283	2.211127	1.860626	1.720037	2.303904	2.475934	2.369125	0.000000	4.999991	62564.000000		1
20196.292969	5525.285645	3.444536	6.596117	11632.633789	99998.000000	1490.253784	932.047729	290.821228	126.186592	87.547340	367.711182	517.402039	291.474976	1.800497	0.000000	4.305272	3.742355	0.537131	0.819288	4.065678	4.999991	3.173260	2.969438	2.463626	2.101013	1.942243	2.565507	2.713828	2.464601	0.255392	0.000000	62611.000000		1
31451.210938	7641.671387	2.901798	8.110233	13423.410156	99998.000000	1799.056274	1137.945801	360.260864	172.029449	130.109100	503.929169	723.623962	343.109100	0.882970	0.000000	4.497637	3.883188	0.462667	0.909033	4.127863	4.999991	3.255045	3.056122	2.556617	2.235603	2.114308	2.702369	2.859513	2.535432	0.000000	0.000000	62666.000000		1
24734.460938	7746.080566	3.617226	4.659529	13507.994141	99998.000000	1764.583130	1131.214111	397.719025	234.111282	121.280365	465.206665	579.175476	428.938812	1.565037	99998.000000	4.393302	3.889082	0.558376	0.668342	4.130591	4.999991	3.246642	3.053545	2.599576	2.369422	2.083791	2.667646	2.762810	2.632395	0.194525	4.999991	62763.000000		1
14760.922852	3132.135010	1.989012	3.854673	6047.723633	99972.679688	610.416809	388.168701	136.699051	98.654968	33.964298	145.068329	210.755035	99.857628	0.929453	0.000000	4.169114	3.495841	0.298637	0.585988	3.781592	4.999881	2.785626	2.589020	2.135766	1.994119	1.531023	2.161573	2.323778	1.999381	0.000000	0.000000	62842.000000		1
26860.779297	7631.075195	4.412830	5.405794	12093.618164	99998.000000	1559.536133	976.080383	317.301300	118.569756	95.713081	448.566803	607.727844	318.389862	2.835847	0.000000	4.429119	3.882586	0.644717	0.732859	4.082556	4.999991	3.192996	2.989486	2.501472	2.073974	1.980971	2.651827	2.783709	2.502959	0.452683	0.000000	62893.000000		1
14347.739258	4903.931152	4.918563	5.322533	6301.882324	98061.500000	646.915955	412.456238	111.347641	51.356586	38.386379	115.535355	177.028183	151.886475	0.846969	99998.000000	4.156784	3.690544	0.691838	0.726118	3.799470	4.991498	2.810848	2.615378	2.046681	1.710596	1.584177	2.062715	2.248042	2.181519	0.000000	4.999991	63019.000000		1
27070.533203	7934.410645	2.963473	5.831350	10064.731445	99998.000000	1235.373535	752.830078	237.851852	111.187286	76.748093	412.567230	556.553162	314.177460	3.164730	99998.000000	4.432497	3.899515	0.471801	0.765769	4.002802	4.999991	3.091798	2.876697	2.376307	2.046055	1.885068	2.615495	2.745507	2.497175	0.500337	4.999991	63182.000000		1
27931.445312	6046.644043	3.173167	4.397411	9699.283203	99998.000000	1130.763794	734.947449	310.017517	253.982895	83.091339	285.258179	392.886810	225.001907	3.308293	0.000000	4.446094	3.781514	0.501493	0.643197	3.986740	4.999991	3.053372	2.866256	2.491386	2.404804	1.919556	2.455238	2.594267	2.352186	0.519604	0.000000	63251.000000		1
11648.961914	1332.915283	2.556419	4.829135	2493.634521	49435.722656	0.000000	22.357105	20.087475	24.478718	1.742312	0.000000	0.000000	74.993446	0.081704	0.000000	4.066287	3.124803	0.407632	0.683869	3.396833	4.694041	0.000000	1.349416	1.302925	1.388789	0.241126	0.000000	0.000000	1.875023	0.000000	0.000000	63348.000000		1
4961.871094	1367.934204	2.297385	2.664350	1214.545898	29820.968750	0.000000	0.000000	0.000000	23.300730	0.000000	0.000000	0.000000	0.576659	0.747605	0.000000	3.695646	3.136065	0.361234	0.425591	3.084414	4.474522	0.000000	0.000000	0.000000	1.367370	0.000000	0.000000	0.000000	0.000000	0.000000	0.000000	63377.000000		1
18209.439453	5906.250977	5.226937	5.507557	7242.395020	99998.000000	807.948792	496.608368	166.460220	82.921738	54.526669	244.984543	369.940704	340.617462	1.851871	0.000000	4.260296	3.771312	0.718247	0.740959	3.859882	4.999991	2.907384	2.696014	2.221310	1.918668	1.736609	2.389139	2.568132	2.532267	0.267611	0.000000	63408.000000		1
11715.968750	1446.470825	2.753779	1.800903	4356.610352	76042.148438	270.826263	173.232101	53.983929	21.700270	0.000000	63.537354	67.262512	118.409401	0.009197	99998.000000	4.068778	3.160310	0.439929	0.255490	3.639149	4.881054	2.432691	2.238628	1.732265	1.336465	0.000000	1.803029	1.827773	2.073386	0.000000	4.999991	63525.000000		1
9162.984375	1361.159180	2.655099	3.373610	3512.193359	60149.550781	148.482025	91.987930	28.265549	31.756342	0.000000	0.000000	0.000000	33.529491	0.480204	0.000000	3.962037	3.133909	0.424081	0.528095	3.545578	4.779233	2.171674	1.963731	1.451257	1.501830	0.000000	0.000000	0.000000	1.525427	0.000000	0.000000	63545.000000		1
6385.809082	2075.063232	2.340558	1.649800	3064.597900	53592.824219	102.047081	65.967339	14.151278	2.948054	0.000000	0.000000	0.000000	40.100937	1.450012	99998.000000	3.805216	3.317031	0.369319	0.217431	3.486373	4.729106	2.008801	1.819329	1.150796	0.469535	0.000000	0.000000	0.000000	1.603155	0.161372	4.999991	63571.000000		1
28125.751953	6524.081055	2.550252	4.619441	11756.806641	99998.000000	1497.108887	930.391724	344.709564	192.576401	97.282707	520.186646	728.903320	418.901245	2.263058	99998.000000	4.449104	3.814519	0.406583	0.664589	4.070290	4.999991	3.175253	2.968666	2.537453	2.284603	1.988036	2.716159	2.862670	2.622112	0.354696	4.999991	63658.000000		1
11184.380859	3687.947998	2.889463	2.926468	5935.895020	98487.773438	530.788513	327.795258	132.150543	95.114838	34.581047	92.475159	146.702698	137.963394	1.347016	0.000000	4.048612	3.566785	0.460817	0.466344	3.773486	4.993382	2.724921	2.515603	2.121069	1.978248	1.538838	1.966025	2.166438	2.139764	0.129373	0.000000	63707.000000		1
21225.056641	3858.725586	2.747611	6.568364	9024.844727	99998.000000	1060.966431	666.429871	206.379211	82.058289	77.660873	268.282196	350.432983	244.845779	2.400853	0.000000	4.326849	3.586444	0.438955	0.817457	3.955440	4.999991	3.025702	2.823755	2.314666	1.914122	1.890202	2.428592	2.544605	2.388893	0.380366	0.000000	63742.000000		1
6859.530273	1630.181519	2.648932	0.795605	2609.490479	52107.128906	20.334173	4.591687	0.000000	0.000000	0.000000	0.000000	0.000000	0.000000	0.525313	0.000000	3.836294	3.212236	0.423071	0.000000	3.416556	4.716897	1.308226	0.661972	0.000000	0.000000	0.000000	0.000000	0.000000	0.000000	0.000000	0.000000	63784.000000		1
18174.218750	4737.554199	2.981975	6.457349	10591.206055	99998.000000	1333.673828	815.688965	221.508041	118.409401	64.277451	286.695190	351.503052	233.867661	3.407646	0.000000	4.259456	3.675554	0.474504	0.810054	4.024945	4.999991	3.125050	2.911525	2.345390	2.073386	1.808059	2.457420	2.545929	2.368970	0.532454	0.000000	63802.000000		1
20953.197266	5993.533203	2.645848	3.145414	9830.009766	99998.000000	1128.617554	715.072754	210.270889	89.070709	37.137466	184.845474	280.259430	158.084778	2.302635	0.000000	4.321250	3.777683	0.422565	0.497678	3.992554	4.999991	3.052547	2.854350	2.322779	1.949735	1.569812	2.266809	2.447560	2.198890	0.362225	0.000000	63865.000000		1
7705.973145	1024.751099	4.067451	3.743659	1934.703735	41733.921875	0.000000	0.000000	0.000000	4.237057	0.000000	0.000000	0.000000	0.000000	0.232408	0.000000	3.886827	3.010618	0.609322	0.573296	3.286614	4.620489	0.000000	0.000000	0.000000	0.627064	0.000000	0.000000	0.000000	0.000000	0.000000	0.000000	63918.000000		1
13339.402344	2941.223877	3.666565	4.255559	6226.666992	99998.000000	598.954590	378.467255	141.549774	56.568104	36.517635	124.216080	167.465515	136.227249	0.819738	0.000000	4.125136	3.468528	0.564259	0.628957	3.794256	4.999991	2.777394	2.578028	2.150909	1.752572	1.562503	2.094178	2.223925	2.134264	0.000000	0.000000	63975.000000		1
26062.773438	6253.294922	2.843207	7.209781	11163.260742	99998.000000	1431.218628	871.501587	267.101105	119.229675	112.248093	506.584259	637.081909	372.808594	5.480115	0.000000	4.416020	3.796109	0.453808	0.857922	4.047791	4.999991	3.155706	2.940268	2.426676	2.076384	2.050179	2.704652	2.804195	2.571486	0.738790	0.000000	64024.000000		1
27209.246094	7078.481934	2.858626	5.427380	12505.010742	99998.000000	1655.875244	983.117493	298.845123	145.395203	75.119873	418.117981	546.527954	303.887024	0.892096	99998.000000	4.434717	3.849940	0.456157	0.734590	4.097084	4.999991	3.219028	2.992605	2.475446	2.162550	1.875755	2.621299	2.737612	2.482712	0.000000	4.999991	64115.000000		1
20656.201172	5418.764160	3.848506	5.402710	11120.633789	99998.000000	1376.380493	828.548157	276.975250	114.514641	94.208221	350.830780	457.176605	306.209076	2.937174	99998.000000	4.315051	3.733900	0.585292	0.732612	4.046130	4.999991	3.138738	2.918318	2.442441	2.058861	1.974089	2.545098	2.660084	2.486018	0.467930	4.999991	64202.000000		1
27758.742188	7824.333496	0.687674	4.903145	12410.876953	99998.000000	1620.510864	1014.605530	328.220825	131.074310	87.760124	385.606110	495.791168	329.519073	4.350813	99998.000000	4.443400	3.893447	0.000000	0.690475	4.093802	4.999991	3.209652	3.006297	2.516166	2.117517	1.943297	2.586144	2.695299	2.517880	0.638570	4.999991	64246.000000		1
10004.958984	2307.453857	2.556419	2.695188	4129.613281	66050.140625	246.868698	158.646027	64.530319	41.235756	0.000000	0.000000	0.000000	4.122959	0.517293	99998.000000	4.000216	3.363133	0.407632	0.430589	3.615909	4.819874	2.392466	2.200429	1.809764	1.615274	0.000000	0.000000	0.000000	0.615209	0.000000	4.999991	64263.000000		1
30199.140625	4981.033691	4.119875	5.220770	11805.594727	99998.000000	1398.056152	958.678894	456.439606	238.382263	153.132294	601.396912	825.806763	460.167816	2.598111	0.000000	4.479995	3.697320	0.614884	0.717735	4.072088	4.999991	3.145525	2.981673	2.659383	2.377274	2.185067	2.779161	2.916878	2.662916	0.414658	0.000000	64328.000000		1
24521.138672	8736.231445	2.470075	6.062630	9423.828125	99998.000000	1130.338257	699.968628	179.205307	57.511726	37.387249	219.722549	259.231415	166.632904	1.544851	99998.000000	4.389541	3.941324	0.392710	0.782661	3.974227	4.999991	3.053208	2.845078	2.253351	1.759756	1.572724	2.341875	2.413688	2.221761	0.188887	4.999991	64412.000000		1
12734.221680	1739.327393	2.655099	3.352024	4482.405273	80079.898438	337.922272	213.487228	68.369576	59.358887	29.347942	73.941887	105.315849	147.359543	1.630248	99998.000000	4.104972	3.240381	0.424081	0.525307	3.651511	4.903523	2.528817	2.329372	1.834863	1.773486	1.467578	1.868891	2.022494	2.168378	0.212254	4.999991	64456.000000		1
12244.465820	3491.137695	3.854673	4.767460	4407.427246	76261.867188	376.142120	209.536957	89.409920	17.416956	15.572881	65.748390	80.753868	33.134773	0.074410	0.000000	4.087940	3.542967	0.585988	0.678287	3.644185	4.882308	2.575352	2.321261	1.951386	1.240972	1.192369	1.817885	1.907163	1.520284	0.000000	0.000000	64487.000000		1
35493.351562	5475.344727	2.679769	5.495223	12540.779297	99998.000000	1649.248291	1032.386353	330.314667	147.131348	110.891243	481.137268	612.032715	490.357635	1.160348	0.000000	4.550147	3.738411	0.428097	0.739985	4.098324	4.999991	3.217286	3.013842	2.518928	2.167705	2.044897	2.682269	2.786775	2.690513	0.064588	0.000000	64524.000000		1
27470.703125	7722.363281	5.035745	5.347203	12156.881836	99998.000000	1663.189819	999.889954	282.152832	141.296906	115.273239	613.238464	803.887512	487.286224	2.198590	99998.000000	4.438870	3.887750	0.702064	0.728127	4.084822	4.999991	3.220942	2.999952	2.450485	2.150133	2.061728	2.787629	2.905195	2.687784	0.342144	4.999991	64611.000000		1
21550.572266	5007.800781	2.830872	6.778058	10925.973633	99998.000000	1338.731201	853.612793	260.705444	142.178864	83.341125	366.881653	497.024689	330.151245	1.724568	99998.000000	4.333459	3.699647	0.451920	0.831105	4.038460	4.999991	3.126693	2.931261	2.416150	2.152835	1.920859	2.564526	2.696378	2.518713	0.236680	4.999991	64648.000000		1
18815.011719	2081.283203	1.856411	2.241878	5352.321777	92194.382812	452.156281	280.287170	112.340599	51.449097	9.053857	46.431854	53.533703	58.513943	1.348897	99998.000000	4.274505	3.318331	0.268674	0.350612	3.728542	4.964705	2.655288	2.447603	2.050537	1.711378	0.956834	1.666816	1.728627	1.767259	0.129979	4.999991	64711.000000		1
11698.650391	3222.044434	2.574922	4.822968	5850.950195	99998.000000	409.606842	364.356079	335.227081	226.923080	149.111099	313.619324	457.315369	341.240356	1.312776	0.000000	4.068136	3.508132	0.410764	0.683314	3.767226	4.999991	2.612367	2.561526	2.525339	2.355879	2.173510	2.496403	2.660216	2.533060	0.118191	0.000000	64779.000000		1
[truncated: 8,812 more rows]
