# Supplementary material for: Distinct elongation stalls during translation are linked with distinct pathways for mRNA degradation
Source: eLife. 2022 Jul 27;11:e76038. doi: 10.7554/eLife.76038 (PMC9352352; doi:10.7554/eLife.76038)
Supplement: Figure 1—source data 2. [file elife-76038-fig1-data2.zip › 1C_flow_cytometry_data/list_mode_data.SKI2_OPT_3.CSV]

FSC-HLin	SSC-HLin	BLU-V-HLin	GRN-V-HLin	YEL-V-HLin	ORG-V-HLin	GRN-B-HLin	YEL-B-HLin	RED-B-HLin	NIR-B-HLin	YEL-G-HLin	ORG-G-HLin	RED-G-HLin	NIR-G-HLin	BLU-V-ALin	BLU-V-W	FSC-HLog	SSC-HLog	BLU-V-HLog	GRN-V-HLog	YEL-V-HLog	ORG-V-HLog	GRN-B-HLog	YEL-B-HLog	RED-B-HLog	NIR-B-HLog	YEL-G-HLog	ORG-G-HLog	RED-G-HLog	NIR-G-HLog	BLU-V-ALog	BLU-V-WLog	TIME		P01.R1
26717.833984	5450.206055	1.569623	4.286397	13478.352539	15145.973633	2163.236572	1370.342529	297.210754	132.384903	72.390770	344.860657	464.003998	243.729462	1.023521	0.000000	4.426801	3.736413	0.195795	0.632092	4.129637	4.180297	3.335104	3.136829	2.473064	2.121839	1.859683	2.537644	2.666522	2.386908	0.010097	0.000000	44.000000		1
9060.200195	1991.999634	2.756862	5.328701	5261.687988	5660.627930	866.983887	545.248169	117.638466	47.508080	40.767025	149.154282	224.789139	88.737663	0.370654	0.000000	3.957138	3.299289	0.440415	0.726621	3.721125	3.752865	2.938011	2.736594	2.070549	1.676767	1.610309	2.173636	2.351775	1.948108	0.000000	0.000000	111.000000		1
13868.171875	3672.566406	1.871829	6.818146	9697.722656	10863.324219	1580.934204	990.114502	230.284363	117.157402	60.928509	268.414795	402.446411	218.643250	0.520848	0.000000	4.142019	3.564970	0.272266	0.833666	3.986670	4.035963	3.198914	2.995685	2.362264	2.068770	1.784821	2.428807	2.604708	2.339736	0.000000	0.000000	141.000000		1
6002.553223	2712.808105	2.309720	3.962604	4612.810547	5165.231445	742.092468	464.559082	122.297997	41.568798	24.253605	142.481064	186.183807	74.453789	0.275175	0.000000	3.778336	3.433419	0.363559	0.597981	3.663966	3.713090	2.870458	2.667041	2.087419	1.618767	1.384776	2.153757	2.269942	1.871887	0.000000	0.000000	172.000000		1
8365.326172	2173.641113	2.115445	3.694319	4737.504883	5724.239258	810.088928	488.602997	117.703224	57.955788	32.835651	139.696442	205.457184	131.000305	0.258629	0.000000	3.922483	3.337188	0.325402	0.567534	3.675550	3.757718	2.908533	2.688956	2.070788	1.763097	1.516346	2.145185	2.312721	2.117272	0.000000	0.000000	233.000000		1
11388.707031	3562.332031	2.895631	5.760424	8975.650391	10212.710938	1499.138062	916.277466	199.308197	75.736626	55.535049	243.754135	358.657318	197.411697	0.233154	0.000000	4.056474	3.551734	0.461743	0.760454	3.953066	4.009141	3.175842	2.962027	2.299525	1.879306	1.744567	2.386952	2.554680	2.295373	0.000000	0.000000	258.000000		1
42182.542969	4216.803223	2.063021	11.915566	22467.060547	26455.869141	3816.206787	2300.333496	557.817505	211.128174	175.538742	759.373779	1034.144165	511.764954	1.871529	99998.000000	4.625133	3.624983	0.314504	1.076115	4.351546	4.422522	3.581632	3.361791	2.746492	2.324546	2.244373	2.880455	3.014581	2.709070	0.272197	4.999991	338.000000		1
13552.655273	3608.597168	2.500912	4.409747	6868.929199	8139.892090	1179.045898	704.017578	186.242401	71.841858	38.750259	201.503830	249.465210	190.969772	1.322435	0.000000	4.132024	3.557338	0.398098	0.644414	3.836889	3.910619	3.071531	2.847584	2.270079	1.856378	1.588275	2.304283	2.397010	2.280965	0.121374	0.000000	497.000000		1
12742.174805	2759.625488	2.840123	4.770544	8759.693359	10275.714844	1450.214478	889.781982	201.880035	114.314194	49.842468	272.769012	402.104126	210.557678	0.342221	99998.000000	4.105244	3.440850	0.453337	0.678568	3.942489	4.011812	3.161432	2.949284	2.305093	2.058100	1.697600	2.435795	2.604339	2.323371	0.000000	4.999991	542.000000		1
6897.299805	2518.942627	2.544085	6.179812	7583.952637	9591.753906	1267.021851	778.005676	196.397156	98.679642	65.424599	269.965912	365.580322	242.866013	0.225554	0.000000	3.838679	3.401218	0.405532	0.790975	3.879896	3.981898	3.102784	2.890983	2.293135	1.994228	1.815741	2.431309	2.562983	2.385367	0.000000	0.000000	760.000000		1
8313.741211	987.197266	0.881949	3.503127	4373.117676	5596.905762	739.733398	448.480469	103.453270	26.569492	31.065584	125.366318	167.866409	174.101715	1.120072	0.000000	3.919796	2.994404	0.000000	0.544456	3.640791	3.747948	2.869075	2.651744	2.014744	1.424383	1.492280	2.098181	2.224964	2.240803	0.049246	0.000000	817.000000		1
10197.412109	2462.528809	3.188586	5.279361	7325.800781	9362.820312	1223.202026	750.819458	202.358017	56.882645	55.439457	281.085876	375.210815	195.105072	0.078288	0.000000	4.008490	3.391381	0.503598	0.722581	3.864855	3.971407	3.087498	2.875535	2.306120	1.754980	1.743819	2.448839	2.574275	2.290269	0.000000	0.000000	878.000000		1
7723.933105	2781.954834	3.092990	6.938412	8122.783691	9121.532227	1373.682251	827.490479	211.525970	77.374092	57.342121	213.323792	276.777893	140.720245	0.122804	0.000000	3.887839	3.444350	0.490378	0.841260	3.909705	3.960068	3.137886	2.917763	2.325364	1.888596	1.758474	2.329039	2.442131	2.148357	0.000000	0.000000	917.000000		1
16970.630859	5880.606445	2.716774	4.563933	12411.540039	14496.670898	2062.648193	1271.585815	308.262848	193.597122	92.512161	385.421082	555.322754	311.013550	1.367939	0.000000	4.229698	3.769422	0.434053	0.659339	4.093826	4.161268	3.314425	3.104346	2.488921	2.286899	1.966199	2.585935	2.744545	2.492779	0.136067	0.000000	985.000000		1
9233.225586	1190.070312	2.932636	2.460824	4415.204590	5374.586426	730.423584	453.704315	137.574844	72.270500	31.401712	160.376007	191.993576	103.740059	0.406170	0.000000	3.965353	3.075573	0.467258	0.391080	3.644951	3.730345	2.863575	2.656773	2.138539	1.858961	1.496953	2.205139	2.283287	2.015946	0.000000	0.000000	1051.000000		1
5003.008301	2607.408936	2.377563	5.149844	5612.645020	6646.770508	928.149841	574.389526	139.381912	70.087212	32.107887	194.657928	237.296783	116.182938	1.075952	0.000000	3.699231	3.416209	0.376132	0.711794	3.749168	3.822611	2.967618	2.759207	2.144207	1.845639	1.506612	2.289272	2.375292	2.065142	0.031793	0.000000	1111.000000		1
9571.197266	2329.780029	2.951138	5.510641	6209.660156	7528.140137	1021.281860	636.677979	142.996048	71.940544	51.103718	217.924728	273.512207	158.975983	1.098911	0.000000	3.980966	3.367315	0.469990	0.741202	3.793068	3.876688	3.009146	2.803920	2.155324	1.856974	1.708452	2.338306	2.436977	2.201332	0.040962	0.000000	1179.000000		1
6919.027832	2959.488770	3.481541	5.396543	5735.279297	7461.574707	945.132019	586.459290	155.741135	66.479240	42.025192	197.880432	280.188507	189.714691	1.482989	0.000000	3.840045	3.471217	0.541772	0.732116	3.758554	3.872830	2.975492	2.768238	2.192403	1.822686	1.623510	2.296403	2.447450	2.278101	0.171138	0.000000	1302.000000		1
15146.960938	2937.026855	2.306637	5.566148	8986.070312	10862.099609	1500.840210	912.308716	213.931290	79.474113	56.854893	264.125305	339.584381	222.843292	1.243629	99998.000000	4.180326	3.467908	0.362979	0.745555	3.953570	4.035914	3.176334	2.960142	2.330274	1.900226	1.754768	2.421810	2.530948	2.348000	0.094691	4.999991	1327.000000		1
11442.967773	2476.803467	2.503996	5.276277	9586.079102	12166.265625	1549.665039	965.521667	269.753143	118.902802	74.934853	309.329834	500.941040	266.324005	0.815716	0.000000	4.058538	3.393892	0.398634	0.722328	3.981641	4.085157	3.190238	2.984762	2.430967	2.075192	1.874684	2.490422	2.699787	2.425410	0.000000	0.000000	1360.000000		1
9408.943359	2109.533203	1.945839	2.652015	6731.687500	7683.464844	1104.262207	666.047485	169.032059	128.591904	35.620266	194.075104	244.093338	156.061844	1.249280	0.000000	3.973541	3.324186	0.289107	0.423576	3.828124	3.885557	3.043072	2.823505	2.227969	2.109214	1.551697	2.287970	2.387556	2.193297	0.096660	0.000000	1388.000000		1
9836.379883	2004.334595	1.603544	1.424687	4170.469727	4635.870605	687.951294	437.579437	91.031967	35.392071	26.887117	121.005905	155.383423	91.611710	0.360517	0.000000	3.992835	3.301970	0.205081	0.153720	3.620185	3.666131	2.837558	2.641057	1.959194	1.548906	1.429544	2.082807	2.191405	1.961951	0.000000	0.000000	1442.000000		1
5582.868652	2014.526367	3.404448	6.747221	5867.781250	6885.991699	986.771729	601.073120	115.368835	62.436459	36.992531	194.463654	237.232025	145.200928	0.527971	0.000000	3.746857	3.304173	0.532047	0.829125	3.768474	3.837966	2.994217	2.778927	2.062088	1.795438	1.568114	2.288838	2.375173	2.161969	0.000000	0.000000	1610.000000		1
18504.300781	2780.551758	2.238794	5.618572	10349.200195	12595.169922	1733.277100	1054.583130	271.865479	84.614708	84.284744	345.878296	495.109680	249.804428	0.912043	0.000000	4.267272	3.444131	0.350014	0.749626	4.014907	4.100204	3.238868	3.023081	2.434354	1.927446	1.925749	2.538923	2.694701	2.397600	0.000000	0.000000	1659.000000		1
17021.396484	3913.023926	2.753779	5.754257	11365.377930	12888.257812	1942.773926	1161.249634	313.594635	129.809982	80.090866	388.248871	508.927917	354.858154	0.704594	0.000000	4.230995	3.592513	0.439929	0.759989	4.055584	4.110194	3.288422	3.064926	2.496369	2.113308	1.903583	2.589110	2.706656	2.550055	0.000000	0.000000	1715.000000		1
9814.140625	2355.279541	2.463907	4.724288	8559.533203	10427.717773	1447.698120	865.836731	197.914352	113.284225	61.011772	265.337219	336.725769	201.716599	1.192260	0.000000	3.991852	3.372042	0.391624	0.674336	3.932450	4.018189	3.160678	2.937436	2.296477	2.054169	1.785414	2.423798	2.527276	2.304742	0.076371	0.000000	1775.000000		1
13995.943359	5122.114746	2.676685	6.710216	12107.449219	14358.189453	1992.798340	1245.087280	266.441193	131.740402	85.712517	398.212433	541.553894	311.028961	1.967282	0.000000	4.146002	3.709449	0.427597	0.826736	4.083053	4.157100	3.299463	3.095200	2.425601	2.119719	1.933044	2.600115	2.733642	2.492801	0.293867	0.000000	1850.000000		1
10581.689453	1619.382202	3.879343	6.593033	6473.955078	7627.976074	1079.872925	659.923157	142.653748	61.998566	36.422039	184.191711	203.961563	134.537354	0.157047	99998.000000	4.024555	3.209349	0.588758	0.819085	3.811170	3.882409	3.033373	2.819493	2.154283	1.792382	1.561364	2.265270	2.309548	2.128843	0.000000	4.999991	1882.000000		1
6720.906738	2309.214600	1.316756	2.059937	4646.845703	5312.017578	782.945862	466.828705	97.649673	67.213173	17.987448	107.764336	135.789352	62.624565	0.296720	0.000000	3.827428	3.363464	0.119505	0.313854	3.667158	3.725260	2.893732	2.669158	1.989671	1.827454	1.254970	2.032475	2.132866	1.796745	0.000000	0.000000	1901.000000		1
21251.548828	5338.626953	2.494745	8.249002	13492.748047	15496.910156	2265.937500	1360.323486	312.635590	116.895287	83.014244	387.351501	521.614380	333.216461	1.612990	0.000000	4.327391	3.727430	0.397026	0.916401	4.130100	4.190245	3.355248	3.133642	2.495039	2.067797	1.919153	2.588105	2.717350	2.522727	0.207632	0.000000	1949.000000		1
7765.254883	2265.012207	2.019849	2.824705	3301.404541	3047.464844	555.406006	348.881866	71.024673	33.939629	17.453960	58.069885	86.927513	42.259556	0.069502	0.000000	3.890156	3.355071	0.305319	0.450973	3.518699	3.483939	2.744611	2.542678	1.851409	1.530707	1.241894	1.763951	1.939157	1.625925	0.000000	0.000000	2020.000000		1
6239.587891	1944.281860	2.291218	3.213256	3410.698242	3762.765625	546.019104	352.668701	63.142635	43.246353	19.846943	81.959610	109.176689	111.104027	1.210080	0.000000	3.795156	3.288759	0.360066	0.506945	3.532843	3.575507	2.737208	2.547367	1.800323	1.635949	1.297694	1.913600	2.038130	2.045730	0.082814	0.000000	2046.000000		1
6420.590820	1423.836182	2.507080	4.600938	3275.399170	3576.513916	549.543823	334.249512	89.887901	48.670650	19.547819	80.966644	116.071930	70.059464	0.948413	99998.000000	3.807575	3.153460	0.399168	0.662846	3.515264	3.553460	2.740002	2.524071	1.953701	1.687267	1.291098	1.908306	2.064727	1.845467	0.000000	4.999991	2314.000000		1
7430.943848	1259.013428	2.167868	3.762161	4778.456543	5532.205566	777.515381	484.933350	119.954353	81.749916	39.268330	146.163055	192.042908	142.777100	0.353360	99998.000000	3.871044	3.100030	0.336033	0.575437	3.679288	3.742898	2.890709	2.685682	2.079016	1.912487	1.594042	2.164838	2.283398	2.154659	0.000000	4.999991	2338.000000		1
18096.716797	4749.043945	3.339689	5.063499	13321.625000	15052.921875	2221.587158	1351.981934	291.268372	113.108452	70.737885	352.175293	469.847687	255.185547	0.279392	0.000000	4.257600	3.676606	0.523706	0.704451	4.124557	4.177621	3.346663	3.130971	2.464293	2.053495	1.849652	2.546759	2.671957	2.406856	0.000000	0.000000	2361.000000		1
12578.397461	2777.443359	2.759946	7.320796	9245.606445	10442.446289	1516.733765	949.828552	224.378998	100.940018	61.523670	273.734222	357.152466	230.981277	1.472131	0.000000	4.099625	3.443645	0.440901	0.864558	3.965935	4.018802	3.180909	2.977645	2.350982	2.004063	1.789042	2.437329	2.552854	2.363577	0.167947	0.000000	2450.000000		1
19354.019531	2960.848633	2.716774	6.247655	10560.488281	12601.698242	1759.519653	1070.122070	259.268433	114.548561	70.944496	302.308167	450.087097	372.669830	0.176791	99998.000000	4.286771	3.471416	0.434053	0.795717	4.023684	4.100429	3.245394	3.029433	2.413750	2.058990	1.850919	2.480450	2.653296	2.571324	0.000000	4.999991	2515.000000		1
13040.144531	2089.319336	2.334390	4.039698	6971.136719	7878.413086	1143.595215	713.043640	158.797134	61.273888	35.318058	185.863098	255.709778	119.220421	0.742385	99998.000000	4.115283	3.320005	0.368173	0.606349	3.843304	3.896439	3.058272	2.853116	2.200843	1.787275	1.547997	2.269193	2.407747	2.076351	0.000000	4.999991	2663.000000		1
18419.886719	5556.699707	2.204873	7.558244	16917.720703	18716.574219	2772.401367	1727.886719	358.170074	117.471947	119.692238	516.347412	668.718018	344.428955	0.019074	0.000000	4.265287	3.744817	0.343384	0.878421	4.228342	4.272226	3.442856	3.237515	2.554089	2.069934	2.078066	2.712942	2.825243	2.537100	0.000000	0.000000	2692.000000		1
12198.927734	4475.476074	2.155533	5.125174	5714.217285	6620.913574	951.688049	586.829346	156.866699	62.152756	28.703440	150.036224	205.481842	101.183640	0.864819	0.000000	4.086322	3.650839	0.333555	0.709709	3.756957	3.820918	2.978495	2.768512	2.195531	1.793460	1.457934	2.176196	2.312773	2.005110	0.000000	0.000000	2866.000000		1
15522.773438	3026.714355	3.321187	5.214602	8644.388672	10398.906250	1436.202026	878.190186	227.789612	99.857628	63.114880	273.506042	366.662720	249.221603	1.202755	0.000000	4.190969	3.480971	0.521293	0.717221	3.936734	4.016988	3.157216	2.943588	2.357534	1.999381	1.800132	2.436967	2.564267	2.396586	0.080177	0.000000	2940.000000		1
11733.298828	3087.760010	3.129995	5.131341	6919.965332	8266.470703	1149.522217	701.143494	182.079361	81.719078	58.054466	228.665390	305.567688	183.722992	0.412404	0.000000	4.069420	3.489644	0.495544	0.710231	3.840104	3.917320	3.060517	2.845807	2.260261	1.912323	1.763836	2.359200	2.485107	2.264163	0.000000	0.000000	3059.000000		1
17127.390625	2893.666260	4.089037	6.679378	7856.712402	9126.299805	1304.643555	808.244873	193.883911	93.717903	64.123260	298.327057	415.959351	302.129303	1.674237	99998.000000	4.233691	3.461448	0.611621	0.824736	3.895241	3.960295	3.115492	2.907543	2.287542	1.971823	1.807016	2.474693	2.619051	2.480193	0.223817	4.999991	3146.000000		1
16429.265625	3037.649170	2.827788	4.135293	7766.855469	9348.699219	1286.560425	782.517212	178.566971	77.993919	50.449966	220.786438	288.067444	173.602158	1.459659	0.000000	4.215618	3.482538	0.451447	0.616506	3.890245	3.970751	3.109430	2.893494	2.251801	1.892061	1.702861	2.343972	2.459494	2.239555	0.164252	0.000000	3207.000000		1
5909.174316	851.734802	3.561718	4.748958	3598.137207	4211.789062	580.156128	372.312103	96.295914	50.033661	32.225071	120.688286	160.184814	142.289871	0.166987	99998.000000	3.771527	2.930304	0.551660	0.676598	3.556078	3.624467	2.763545	2.570907	1.983608	1.699262	1.508194	2.081665	2.204621	2.153174	0.000000	4.999991	3260.000000		1
7487.854492	2226.212646	2.584173	4.832219	7693.252930	9159.830078	1256.894897	784.210205	205.250565	96.450096	47.042435	225.452133	286.541016	171.267761	1.002880	0.000000	3.874357	3.347567	0.412322	0.684147	3.886110	3.961887	3.099299	2.894433	2.312284	1.984303	1.672490	2.353054	2.457187	2.233676	0.001249	0.000000	3288.000000		1
8223.939453	2031.872437	2.013681	7.052511	8420.971680	9832.399414	1395.404175	863.190918	199.712173	71.450226	63.087128	292.674561	381.032928	195.271591	0.239953	0.000000	3.915080	3.307896	0.303991	0.848344	3.925362	3.992660	3.144700	2.936107	2.300405	1.854004	1.799941	2.466385	2.580962	2.290639	0.000000	0.000000	3336.000000		1
11396.653320	2315.206299	3.034399	4.456003	8199.377930	10505.634766	1361.199341	827.700134	203.804291	79.640640	56.642113	255.719040	332.081665	222.726120	0.296094	99998.000000	4.056777	3.364590	0.482073	0.648945	3.913781	4.021422	3.133922	2.917873	2.309213	1.901135	1.753139	2.407763	2.521245	2.347771	0.000000	4.999991	3388.000000		1
15042.551758	4321.609863	3.278014	5.476720	8077.135254	9195.875000	1339.468140	832.957947	181.777145	71.863449	63.309158	252.040131	376.527588	242.946198	0.958649	0.000000	4.177321	3.635646	0.515611	0.738521	3.907257	3.963593	3.126932	2.920623	2.259539	1.856508	1.801467	2.401470	2.575797	2.385510	0.000000	0.000000	3454.000000		1
13769.796875	1814.724731	2.377563	4.822968	6919.388672	7086.776855	1133.064331	713.342773	159.851761	67.037399	43.160007	178.474457	227.805038	147.800522	0.635630	0.000000	4.138927	3.258811	0.376132	0.683314	3.840068	3.850449	3.054255	2.853298	2.203717	1.826317	1.635082	2.251576	2.357563	2.169676	0.000000	0.000000	3533.000000		1
8275.274414	2416.929688	2.895631	4.465254	9809.000000	11891.852539	1635.032227	1004.669739	224.924820	108.344078	75.829132	373.872498	483.998962	267.822723	0.032113	0.000000	3.917782	3.383264	0.461743	0.649846	3.991625	4.075250	3.213526	3.002023	2.352037	2.034805	1.879836	2.572724	2.684844	2.427847	0.000000	0.000000	3582.000000		1
23287.679688	5834.517090	3.055985	7.727849	16391.501953	18868.601562	2733.678955	1677.566162	371.932800	177.179291	117.977676	519.936829	713.003601	372.750000	3.230404	0.000000	4.367126	3.766005	0.485151	0.888059	4.214619	4.275740	3.436748	3.224680	2.570464	2.248413	2.071800	2.715950	2.853092	2.571418	0.509257	0.000000	3703.000000		1
6592.265625	2950.296143	2.516331	5.297863	6925.318848	7950.911621	1157.163696	699.419678	131.299423	79.387772	43.693493	176.355942	257.159149	155.815155	0.919087	0.000000	3.819035	3.469866	0.400768	0.724101	3.840440	3.900417	3.063395	2.844738	2.118263	1.899754	1.640417	2.246390	2.410202	2.192610	0.000000	0.000000	3767.000000		1
6970.859375	1427.666138	2.260381	5.896109	4167.204102	4265.489258	677.608398	429.213257	83.927032	69.748001	23.606020	85.283882	117.268417	74.466125	2.388939	99998.000000	3.843286	3.154627	0.354182	0.770565	3.619845	3.629969	2.830979	2.632673	1.923902	1.843532	1.373023	1.930867	2.069181	1.871959	0.378205	4.999991	3809.000000		1
11228.364258	2474.466064	2.322055	5.735754	7561.857910	9360.115234	1263.339966	773.259827	206.212692	113.833130	56.820969	237.993698	320.292511	214.671387	0.612054	0.000000	4.050316	3.393481	0.365873	0.758591	3.878628	3.971281	3.101520	2.888325	2.314315	2.056269	1.754509	2.376565	2.505547	2.331774	0.000000	0.000000	3856.000000		1
7891.904297	905.758850	2.880212	4.779795	4543.062500	5338.698242	752.682068	466.760864	104.643593	47.730110	33.896458	130.802948	164.332443	120.157883	0.549919	99998.000000	3.897182	2.957013	0.459424	0.679409	3.657349	3.727435	2.876611	2.669094	2.019713	1.678792	1.530154	2.116617	2.215723	2.079752	0.000000	4.999991	3974.000000		1
9607.696289	2495.413818	1.736145	5.482887	5786.697266	6658.100098	937.675537	590.141235	174.012299	50.758339	43.258686	196.039444	249.403534	132.634689	0.966300	0.000000	3.982619	3.397143	0.239586	0.739009	3.762431	3.823350	2.972053	2.770956	2.240580	1.705507	1.636073	2.292343	2.396903	2.122657	0.000000	0.000000	4002.000000		1
10031.765625	1787.233276	3.000478	3.817669	5110.853027	6200.717285	846.773071	519.693237	100.637817	71.906624	28.034269	141.990753	174.012299	116.987801	0.648066	0.000000	4.001378	3.252181	0.477190	0.581798	3.708493	3.792442	2.927767	2.715747	2.002761	1.856769	1.447689	2.152260	2.240580	2.068141	0.000000	0.000000	4048.000000		1
8611.087891	2939.093018	1.853327	5.593902	6290.099121	7719.276367	1053.269531	648.991333	169.306503	61.563759	40.837952	159.395370	229.121796	130.830704	0.268615	99998.000000	3.935058	3.468213	0.267952	0.747715	3.798657	3.887577	3.022540	2.812239	2.228674	1.789325	1.611064	2.202476	2.360066	2.116710	0.000000	4.999991	4113.000000		1
15249.676758	3647.304443	2.269632	3.145414	8956.161133	10319.083984	1463.116821	917.486267	219.685547	112.365273	59.500740	271.908661	326.139282	223.823929	0.975832	0.000000	4.183260	3.561972	0.355955	0.497678	3.952122	4.013641	3.165279	2.962600	2.341801	2.050632	1.774522	2.434423	2.513403	2.349906	0.000000	0.000000	4200.000000		1
26760.210938	7962.604980	2.522498	10.700574	23750.369141	26065.042969	3978.359131	2424.410645	558.946167	191.737625	165.396332	738.623291	952.739563	564.058960	1.879672	99998.000000	4.427490	3.901055	0.401831	1.029407	4.375670	4.416059	3.599704	3.384606	2.747370	2.282707	2.218526	2.868423	2.978974	2.751324	0.274082	4.999991	4250.000000		1
21323.109375	4101.687012	3.167000	8.005385	14628.825195	17175.947266	2399.657471	1501.342896	396.167908	146.270981	102.595985	463.615448	595.944824	330.354767	1.849443	0.000000	4.328851	3.612962	0.500648	0.903382	4.165209	4.234921	3.380149	3.176480	2.597879	2.165158	2.011130	2.666158	2.775206	2.518981	0.267041	0.000000	4335.000000		1
11139.349609	2580.916748	2.281967	3.352024	5994.285645	6710.835449	976.891418	613.460510	131.120575	57.005993	24.531141	152.219513	201.621002	129.615707	0.622724	0.000000	4.046860	3.411774	0.358309	0.525307	3.777737	3.826777	2.989846	2.787787	2.117671	1.755921	1.389718	2.182470	2.304536	2.112658	0.000000	0.000000	4377.000000		1
11520.780273	3296.911377	2.457740	3.947186	8028.304199	9842.146484	1377.425903	820.653809	163.832870	113.043694	55.939022	239.751434	335.146881	167.403839	0.798070	99998.000000	4.061482	3.518107	0.390536	0.596288	3.904624	3.993090	3.139068	2.914160	2.214401	2.053246	1.747715	2.379761	2.525235	2.223765	0.000000	4.999991	4412.000000		1
9651.325195	2742.556885	4.045865	4.474505	5089.377930	5752.017578	809.595520	524.124573	133.717087	58.402927	38.799603	128.311279	170.194626	95.050079	0.958170	99998.000000	3.984587	3.438156	0.607011	0.650745	3.706665	3.759820	2.908268	2.719434	2.126187	1.766435	1.588827	2.108265	2.230946	1.977952	0.000000	4.999991	4477.000000		1
12967.245117	3324.615723	3.145414	6.673211	7584.008301	8811.835938	1282.974121	779.260803	202.601639	85.431900	54.946056	228.073318	323.092560	214.597382	0.018929	0.000000	4.112848	3.521741	0.497678	0.824335	3.879899	3.945066	3.108218	2.891683	2.306643	1.931620	1.739936	2.358074	2.509327	2.331625	0.000000	0.000000	4549.000000		1
25789.056641	4486.617676	2.482410	4.804465	12478.875977	14478.708984	2066.690918	1269.680054	307.991486	170.413574	81.601898	414.130707	540.070557	318.451538	2.087456	0.000000	4.411436	3.651919	0.394873	0.681645	4.096176	4.160730	3.315275	3.103694	2.488539	2.231504	1.911700	2.617137	2.732450	2.503043	0.319617	0.000000	4610.000000		1
14505.629883	3608.760742	2.969640	2.510163	9759.811523	11024.529297	1587.965088	975.540771	219.515945	100.301689	38.596073	205.891983	287.231750	133.587570	1.687454	0.000000	4.161537	3.557358	0.472704	0.399702	3.989441	4.042360	3.200841	2.989245	2.341466	2.001308	1.586543	2.313639	2.458232	2.125766	0.227232	0.000000	4665.000000		1
13829.636719	2998.131104	2.550252	6.636206	8311.373047	9615.917969	1425.748169	863.015137	231.878647	112.016808	56.164135	293.211121	338.779541	210.647110	0.198280	0.000000	4.140811	3.476851	0.406583	0.821920	3.919673	3.982991	3.154043	2.936018	2.365261	2.049283	1.749459	2.467180	2.529917	2.323555	0.000000	0.000000	4736.000000		1
14647.574219	3863.508301	2.667434	4.317234	12774.613281	14934.738281	2078.970215	1313.367432	301.657501	120.851723	81.805420	375.750488	518.481323	296.371979	2.019571	0.000000	4.165766	3.586982	0.426094	0.635206	4.106348	4.174198	3.317848	3.118386	2.479514	2.082253	1.912782	2.574899	2.714733	2.471837	0.305259	0.000000	4757.000000		1
7925.887207	1385.912354	2.275799	3.191670	3650.872314	3851.928955	564.577087	365.879425	84.664047	24.450964	14.296213	71.857277	93.770325	63.654533	1.000238	99998.000000	3.899048	3.141736	0.357134	0.504018	3.562397	3.585678	2.751723	2.563338	1.927699	1.388296	1.155221	1.856471	1.972065	1.803829	0.000103	4.999991	4806.000000		1
15574.231445	2391.297607	3.259512	5.177598	7547.900879	9585.487305	1286.057861	765.211243	203.375656	100.270851	56.355324	297.022644	388.566498	255.789963	1.590824	99998.000000	4.192407	3.378634	0.513153	0.714128	3.877826	3.981614	3.109261	2.883781	2.308299	2.001175	1.750935	2.472790	2.589465	2.407883	0.201622	4.999991	4882.000000		1
6145.629395	2057.158936	2.553336	5.584651	6196.775879	7730.630859	1066.070068	635.558533	167.952744	67.879257	45.528320	212.694717	278.002136	156.237625	0.375543	0.000000	3.788566	3.313268	0.407108	0.746996	3.792166	3.888215	3.027786	2.803156	2.225187	1.831737	1.658282	2.327757	2.444048	2.193786	0.000000	0.000000	4949.000000		1
8228.518555	2057.461182	1.853327	3.290349	6226.676270	8216.766602	1039.142822	632.739990	216.836166	46.444191	56.614361	263.153931	311.102997	188.071060	0.671332	99998.000000	3.915322	3.313332	0.267952	0.517242	3.794256	3.914701	3.016675	2.801225	2.336132	1.666931	1.752927	2.420210	2.492904	2.274322	0.000000	4.999991	4969.000000		1
9477.902344	3345.788818	3.506211	6.469684	5589.902344	6842.001953	914.569092	575.959167	126.821838	52.759686	38.626911	160.931076	208.920212	177.691193	0.734181	0.000000	3.976712	3.524498	0.544838	0.810883	3.747404	3.835183	2.961216	2.760392	2.103194	1.722302	1.586890	2.206640	2.319980	2.249666	0.000000	0.000000	5020.000000		1
14061.700195	1629.965576	2.895631	5.624740	7476.219238	8804.185547	1247.776245	765.223633	167.480942	77.870567	42.934895	178.366531	236.106461	152.225677	1.241713	0.000000	4.148038	3.212178	0.461743	0.750102	3.873682	3.944689	3.096137	2.883788	2.223965	1.891373	1.632810	2.251313	2.373108	2.182488	0.094021	0.000000	5120.000000		1
7610.284668	2516.090332	1.643633	5.242356	8890.739258	10432.362305	1498.123413	908.722290	214.575790	113.009773	61.798126	267.224457	330.117310	203.190628	1.148438	99998.000000	3.881401	3.400726	0.215805	0.719526	3.948938	4.018383	3.175548	2.958431	2.331581	2.053116	1.790975	2.426876	2.518668	2.307904	0.060107	4.999991	5177.000000		1
5690.524902	662.532043	2.667434	3.718989	3529.934082	4534.483887	576.973694	354.602203	102.839607	54.702442	16.124870	108.418083	136.106979	81.253433	0.128988	0.000000	3.755152	2.821207	0.426094	0.570425	3.547767	3.656528	2.761156	2.549742	2.012160	1.738007	1.207496	2.035102	2.133880	1.909842	0.000000	0.000000	5204.000000		1
13055.710938	2314.383057	2.352893	6.747221	6520.645996	6923.561035	1011.867188	661.967712	167.298996	87.337646	42.500088	188.345505	251.176682	142.104843	2.165759	0.000000	4.115800	3.364435	0.371602	0.829125	3.814291	3.840329	3.005124	2.820837	2.223493	1.941201	1.628390	2.274955	2.399979	2.152609	0.335610	0.000000	5284.000000		1
7939.594238	2476.270020	1.945839	4.209303	5185.584473	6089.529785	883.278381	522.175659	161.908615	45.457394	39.000046	183.282013	246.911880	107.372696	0.722957	0.000000	3.899798	3.393798	0.289107	0.624210	3.714798	3.784584	2.946098	2.717817	2.209270	1.657605	1.591065	2.263120	2.392542	2.030894	0.000000	0.000000	5304.000000		1
10333.728516	2314.173340	2.365228	4.351155	6367.568848	6940.518555	1019.576538	647.548157	155.861404	31.700834	35.725113	161.698929	188.163574	137.710526	0.841450	99998.000000	4.014257	3.364396	0.373873	0.638605	3.803974	3.841392	3.008420	2.811272	2.192739	1.501071	1.552974	2.208707	2.274536	2.138967	0.000000	4.999991	5335.000000		1
12363.609375	2237.986328	2.870961	4.619441	8219.631836	9709.391602	1374.231201	841.589294	213.459473	91.648712	57.554901	244.059418	336.223114	205.623703	0.805190	99998.000000	4.092145	3.349857	0.458027	0.664589	3.914852	3.987192	3.138060	2.925100	2.329315	1.962126	1.760082	2.387496	2.526628	2.313073	0.000000	4.999991	5380.000000		1
11156.988281	3390.453613	3.247177	6.685545	9363.017578	10658.464844	1539.624390	955.360779	211.470474	88.589645	66.263382	298.567596	394.367004	219.580704	0.085126	0.000000	4.047547	3.530258	0.511506	0.825137	3.971416	4.027695	3.187415	2.980167	2.325250	1.947383	1.821274	2.475043	2.595901	2.341594	0.000000	0.000000	5398.000000		1
22174.111328	4948.216309	3.102241	4.446751	12509.136719	14701.471680	2053.350586	1279.615845	275.195923	95.663742	89.619614	378.698547	513.424011	333.571106	1.968863	0.000000	4.345846	3.694449	0.491676	0.648043	4.097228	4.167361	3.312463	3.107080	2.439642	1.980747	1.952403	2.578294	2.710476	2.523188	0.294216	0.000000	5451.000000		1
22981.445312	6920.396973	1.430855	5.704916	14505.944336	16387.361328	2418.292480	1489.026367	361.269257	159.034576	109.087257	471.300140	698.195435	392.581543	1.068887	0.000000	4.361377	3.840131	0.155596	0.756249	4.161546	4.214509	3.383509	3.172902	2.557831	2.201492	2.037774	2.673298	2.843977	2.593930	0.028932	0.000000	5529.000000		1
7697.270996	1882.653320	2.806202	3.133079	3821.427734	5615.577637	619.368958	392.769623	118.936722	67.641808	33.807030	161.575577	267.514343	219.765732	1.141027	99998.000000	3.886337	3.274770	0.448119	0.495971	3.582226	3.749394	2.791950	2.594138	2.075316	1.830215	1.529007	2.208376	2.427347	2.341960	0.057296	4.999991	5586.000000		1
6528.835938	2203.140137	1.520283	3.065236	3203.378662	3596.851318	544.936707	332.032318	72.504868	45.281620	21.000261	84.053467	115.945496	111.452484	0.289752	0.000000	3.814836	3.343042	0.181925	0.486464	3.505608	3.555923	2.736346	2.521180	1.860367	1.655922	1.322225	1.924556	2.064254	2.047090	0.000000	0.000000	5627.000000		1
11603.347656	1813.189087	2.951138	4.138377	5072.929199	5915.267578	810.116699	517.864563	141.913651	49.891808	35.509251	161.973373	199.767685	101.396416	0.359651	0.000000	4.064583	3.258443	0.469990	0.616830	3.705259	3.771974	2.908548	2.714216	2.152024	1.698029	1.550341	2.209444	2.300525	2.006023	0.000000	0.000000	5673.000000		1
28287.890625	4893.159668	3.364359	5.723419	17091.828125	20712.593750	2885.074951	1737.051514	439.164490	167.009125	125.905968	604.872253	814.258118	411.031525	0.980568	0.000000	4.451601	3.689590	0.526902	0.757656	4.232789	4.316235	3.460157	3.239813	2.642627	2.222740	2.100046	2.781664	2.910762	2.613875	0.000000	0.000000	5709.000000		1
7666.489258	2826.869385	2.112361	4.853805	5434.426758	6448.612793	913.101196	566.880615	112.408447	75.730453	43.249435	181.123398	248.931732	154.183853	1.060190	99998.000000	3.884597	3.451306	0.324768	0.686082	3.735154	3.809466	2.960519	2.753492	2.050799	1.879271	1.635980	2.257975	2.396080	2.188039	0.025384	4.999991	5786.000000		1
6835.421387	3101.861816	1.939672	6.414176	8768.238281	9403.781250	1456.159912	897.408081	210.844467	90.575577	57.598072	295.850800	370.582123	192.308121	0.631188	1792.762085	3.834765	3.491622	0.287728	0.807141	3.942912	3.973303	3.163209	2.952990	2.323962	1.957011	1.760408	2.471073	2.568884	2.283998	0.000000	3.253523	5873.000000		1
9743.889648	2738.273682	2.667434	5.856020	8227.692383	8809.125000	1386.698730	842.730286	152.244186	80.309807	60.024975	229.565842	319.567841	187.987793	0.484083	99998.000000	3.988732	3.437477	0.426094	0.767603	3.915278	3.944933	3.141982	2.925689	2.182541	1.904769	1.778332	2.360907	2.504563	2.274130	0.000000	4.999991	5993.000000		1
20091.412109	4112.674316	2.244962	5.482887	10980.204102	13214.474609	1823.605957	1116.134521	259.860504	112.738403	69.492050	314.121979	394.743225	223.793091	2.017118	0.000000	4.303010	3.614124	0.351209	0.739009	4.040610	4.121050	3.260931	3.047717	2.414740	2.052072	1.841935	2.497098	2.596315	2.349847	0.304731	0.000000	6044.000000		1
18848.095703	5668.103027	1.945839	8.221248	13912.136719	15827.510742	2334.720215	1426.830444	346.257599	163.370316	96.200317	386.793365	563.044434	390.759033	1.962837	0.000000	4.275268	3.753438	0.289107	0.914938	4.143394	4.199413	3.368235	3.154372	2.539399	2.213173	1.983176	2.587479	2.750543	2.591909	0.292884	0.000000	6101.000000		1
3730.244629	1376.479248	2.118529	2.809286	2894.643799	3903.485840	485.645691	292.467957	86.788742	20.250912	26.307375	92.098938	134.062454	66.984970	0.451661	0.000000	3.571737	3.138770	0.326034	0.448596	3.461595	3.591453	2.686320	2.466078	1.938463	1.306445	1.420078	1.964255	2.127307	1.825977	0.000000	0.000000	6133.000000		1
7775.791992	2143.843018	2.485493	3.570970	3610.703369	5198.224609	571.993469	363.313751	98.198578	39.410183	36.098248	170.552338	237.413956	79.023888	0.400016	0.000000	3.890745	3.331193	0.395413	0.552786	3.557592	3.715855	2.757391	2.560282	1.992105	1.595608	1.557486	2.231858	2.375506	1.897758	0.000000	0.000000	6153.000000		1
10901.109375	1344.725952	3.043650	4.089037	5982.579590	7195.784180	1020.736023	617.586548	143.060806	54.107281	46.774151	207.800827	246.449310	205.592865	0.238199	0.000000	4.037471	3.128634	0.483395	0.611621	3.776888	3.857078	3.008914	2.790698	2.155521	1.733256	1.670006	2.317647	2.391728	2.313008	0.000000	0.000000	6196.000000		1
9582.727539	3701.679932	2.790784	7.215949	12048.752930	14306.592773	2003.557495	1234.651855	294.700592	145.311935	101.171303	388.341400	515.841675	318.963440	1.617368	0.000000	3.981489	3.568399	0.445726	0.858293	4.080942	4.155536	3.301802	3.091545	2.469381	2.162301	2.005057	2.589214	2.712516	2.503741	0.208809	0.000000	6265.000000		1
8546.850586	3563.099854	3.450704	5.026494	8315.520508	9824.418945	1381.292969	849.958557	194.087433	81.657402	59.167694	205.595947	347.592865	130.765945	1.578238	0.000000	3.931806	3.551828	0.537908	0.701265	3.919889	3.992307	3.140286	2.929398	2.287997	1.911996	1.772085	2.313015	2.541071	2.116495	0.198172	0.000000	6310.000000		1
11514.196289	3157.992188	1.467860	2.513247	6049.817383	7194.541504	998.872314	621.786560	152.093079	88.642067	36.955524	169.436020	212.707047	96.135559	1.502578	99998.000000	4.061234	3.499411	0.166685	0.400235	3.781742	3.857003	2.999510	2.793641	2.182109	1.947640	1.567679	2.229006	2.327782	1.982884	0.176837	4.999991	6403.000000		1
5488.687988	2011.343872	3.009729	5.785094	5978.139160	6730.118164	970.252136	609.587280	146.434418	49.225723	48.590473	177.959473	215.337479	147.569229	0.740798	0.000000	3.739469	3.303486	0.478527	0.762310	3.776566	3.828023	2.986885	2.785036	2.165643	1.692192	1.686551	2.250321	2.333120	2.168996	0.000000	0.000000	6445.000000		1
15226.002930	4432.353516	3.685068	4.742790	8768.447266	10648.353516	1486.611816	897.984741	225.285614	94.328484	56.888813	284.974457	391.042755	224.095291	0.688528	99998.000000	4.182586	3.646634	0.566445	0.676034	3.942923	4.027282	3.172198	2.953269	2.352733	1.974643	1.755027	2.454806	2.592224	2.350433	0.000000	4.999991	6537.000000		1
9666.965820	2371.160645	1.655968	2.325139	5363.364746	5812.391113	867.501953	545.747742	138.666473	69.936111	22.745657	128.949615	195.290085	87.331482	0.221813	0.000000	3.985290	3.374961	0.219052	0.366449	3.729437	3.764355	2.938271	2.736992	2.141972	1.844702	1.356898	2.110420	2.290680	1.941171	0.000000	0.000000	6572.000000		1
11629.451172	985.189758	3.990358	8.104066	6806.939941	7662.890137	1084.001953	686.541992	151.269714	44.831394	55.171169	185.008911	247.636551	125.835045	0.203020	99998.000000	4.065559	2.993520	0.601012	0.908703	3.832952	3.884392	3.035030	2.836667	2.179752	1.651582	1.741712	2.267193	2.393815	2.099802	0.000000	4.999991	6595.000000		1
8389.508789	1826.048218	2.013681	3.200921	5079.929199	5949.050293	834.083496	511.888306	130.947876	67.262512	22.042564	117.098808	161.125351	73.895630	0.149889	99998.000000	3.923737	3.261512	0.303991	0.505275	3.705858	3.774448	2.921210	2.709175	2.117099	1.827773	1.343262	2.068552	2.207164	1.868619	0.000000	4.999991	6630.000000		1
8433.174805	3317.643311	2.547168	3.672733	9266.711914	10221.200195	1513.576050	931.085571	221.831833	77.790390	48.510296	229.282150	300.346893	193.788315	1.611696	0.000000	3.925991	3.520830	0.406058	0.564989	3.966926	4.009502	3.180004	2.968990	2.346024	1.890926	1.685834	2.360370	2.477623	2.287328	0.207283	0.000000	6652.000000		1
8442.653320	2742.578613	3.771412	4.607106	7965.685547	9691.429688	1311.822510	808.124573	196.313889	63.500347	45.771935	222.852554	293.127869	154.652588	1.240011	0.000000	3.926479	3.438159	0.576504	0.663428	3.901223	3.986388	3.117875	2.907478	2.292951	1.802776	1.660599	2.348018	2.467057	2.189357	0.093426	0.000000	6693.000000		1
22524.675781	4036.268555	1.560372	6.062630	12516.538086	15173.434570	2050.196045	1261.995361	296.908539	117.061806	66.516243	359.983337	483.265045	206.709183	0.521129	99998.000000	4.352659	3.605980	0.193228	0.782661	4.097484	4.181084	3.311795	3.101058	2.472623	2.068415	1.822928	2.556282	2.684185	2.315360	0.000000	4.999991	6729.000000		1
8281.596680	1097.548828	2.257297	1.224244	3629.483398	4496.082031	598.236084	363.597473	79.899673	15.097985	23.374741	111.477158	133.112671	68.264725	0.086994	0.000000	3.918114	3.040424	0.353589	0.087868	3.559845	3.652834	2.776873	2.560621	1.902545	1.178919	1.368747	2.047186	2.124219	1.834196	0.000000	0.000000	6755.000000		1
17975.341797	5108.552246	2.550252	6.845900	14953.594727	17634.050781	2501.889648	1535.526123	357.867889	148.679382	122.288742	527.658508	704.051453	379.222778	1.148685	0.000000	4.254677	3.708298	0.406583	0.835431	4.174746	4.246352	3.398268	3.186257	2.553723	2.172251	2.087386	2.722353	2.847605	2.578894	0.060201	0.000000	6816.000000		1
7394.876465	2979.943115	4.844553	5.708001	7625.308594	8604.408203	1305.352783	781.302246	190.032318	81.574142	47.057854	177.549347	250.254654	156.761856	1.280182	0.000000	3.868931	3.474208	0.685254	0.756484	3.882257	3.934721	3.115728	2.892819	2.278827	1.911553	1.672632	2.249319	2.398382	2.195240	0.107272	0.000000	6904.000000		1
19675.378906	3973.224609	3.808417	3.447620	11053.886719	12945.047852	1842.154663	1126.921509	266.345612	95.935112	70.327744	319.734375	404.645111	237.084000	1.394081	0.000000	4.293923	3.599143	0.580745	0.537519	4.043515	4.112103	3.265326	3.051894	2.425446	1.981978	1.847127	2.504789	2.607074	2.374902	0.144288	0.000000	6928.000000		1
18067.197266	5491.645508	2.642764	9.359147	15371.913086	18935.191406	2641.095703	1572.179443	459.452393	172.205215	147.467468	690.572449	906.942993	534.260803	2.234303	0.000000	4.256891	3.739702	0.422058	0.971236	4.186728	4.277270	3.421784	3.196502	2.662241	2.236046	2.168696	2.839209	2.957580	2.727753	0.349142	0.000000	7022.000000		1
15432.888672	4559.899902	2.161701	5.556897	12372.647461	14405.142578	2040.423584	1256.090088	340.577362	97.655838	80.531837	400.096588	500.052917	287.518555	0.372782	0.000000	4.188447	3.658955	0.334796	0.744832	4.092463	4.158517	3.309720	3.099021	2.532216	1.989698	1.905968	2.602165	2.699016	2.458666	0.000000	0.000000	7049.000000		1
13689.295898	2616.324219	1.625130	3.971855	7860.518066	9267.091797	1282.625610	800.594116	202.789749	104.699097	59.876957	232.310379	345.483582	151.121704	1.256780	0.000000	4.136381	3.417691	0.210888	0.598993	3.895451	3.966944	3.108100	2.903412	2.307046	2.019943	1.777260	2.366069	2.538427	2.179327	0.099259	0.000000	7097.000000		1
25056.224609	8445.376953	1.677554	6.593033	19778.181641	23080.306641	3285.477051	2012.198120	494.480591	195.018723	112.164833	549.861450	703.727661	408.854431	2.022416	0.000000	4.398916	3.926619	0.224676	0.819085	4.296186	4.363242	3.516598	3.303671	2.694149	2.290076	2.049857	2.740253	2.847405	2.611569	0.305871	0.000000	7124.000000		1
10767.419922	1075.968872	3.481541	3.777580	5607.828125	6197.581055	906.714783	566.273132	126.658401	38.201355	29.751911	152.768417	206.706085	110.265244	0.249103	0.000000	4.032112	3.031800	0.541772	0.577214	3.748795	3.792222	2.957471	2.753026	2.102634	1.582079	1.473515	2.184034	2.315353	2.042439	0.000000	0.000000	7168.000000		1
24280.853516	4755.874512	2.803118	8.976764	16087.439453	18461.849609	2703.760498	1648.677734	409.825806	177.780624	119.877258	533.829102	664.052307	393.765686	1.629518	99998.000000	4.385264	3.677230	0.447641	0.953120	4.206487	4.266275	3.431968	3.217136	2.612599	2.249884	2.078737	2.727402	2.822202	2.595238	0.212059	4.999991	7210.000000		1
8639.609375	2492.802002	1.557288	5.655577	5815.770996	6355.446777	958.426025	593.385315	144.670517	44.945492	38.990791	150.949005	196.397156	164.061066	0.296961	0.000000	3.936494	3.396688	0.192369	0.752477	3.764607	3.803146	2.981559	2.773337	2.160380	1.652686	1.590962	2.178830	2.293135	2.215006	0.000000	0.000000	7362.000000		1
22558.011719	4580.443848	2.229543	6.565280	12680.685547	14395.512695	2074.801025	1286.498779	271.214813	147.677170	74.077576	342.153137	498.992096	302.517853	1.876881	99998.000000	4.353301	3.660908	0.348216	0.817253	4.103143	4.158227	3.316977	3.109409	2.433313	2.169313	1.869687	2.534220	2.698094	2.480751	0.273437	4.999991	7405.000000		1
26778.171875	8672.583984	2.954222	9.134034	22549.542969	26804.529297	3760.351074	2306.744629	548.005066	240.032059	147.378036	697.307312	889.242310	564.388977	2.493631	0.000000	4.427781	3.938148	0.470443	0.960663	4.353138	4.428208	3.575228	3.362999	2.738785	2.380269	2.168433	2.843424	2.949020	2.751579	0.396832	0.000000	7530.000000		1
7103.151855	2845.143799	2.451572	3.533965	5085.745117	6238.601074	855.166992	518.444336	119.544220	65.745308	39.339256	126.713905	183.747650	128.656662	0.585911	99998.000000	3.851451	3.454104	0.389445	0.548262	3.706355	3.795087	2.932051	2.714702	2.077528	1.817865	1.594826	2.102824	2.264222	2.109432	0.000000	4.999991	7573.000000		1
18149.818359	2336.073975	3.777580	5.149844	6487.181152	7949.413086	1068.669678	658.446045	171.320190	73.460823	55.544304	245.715393	290.047211	217.693451	0.839729	99998.000000	4.258873	3.368487	0.577214	0.711794	3.812056	3.900335	3.028843	2.818520	2.233809	1.866056	1.744640	2.390432	2.462469	2.337845	0.000000	4.999991	7598.000000		1
9717.841797	2258.224854	2.920300	6.037961	5924.003906	6888.742188	966.067505	590.375610	150.979843	57.067669	22.764160	134.534271	175.680603	104.588081	0.651779	0.000000	3.987570	3.353767	0.465428	0.780890	3.772615	3.838140	2.985008	2.771128	2.178919	1.756390	1.357252	2.128833	2.244724	2.019482	0.000000	0.000000	7640.000000		1
15492.617188	3035.903809	1.927337	7.761770	15048.059570	16957.683594	2508.972900	1540.105469	384.042664	172.069534	106.703529	411.580444	568.259033	337.209930	1.376720	0.000000	4.190125	3.482288	0.284958	0.889961	4.177481	4.229366	3.399496	3.187551	2.584379	2.235704	2.028179	2.614455	2.754546	2.527900	0.138846	0.000000	7753.000000		1
8012.231934	3068.042480	2.525582	6.938412	7685.306152	9367.436523	1298.722778	788.795715	213.962128	80.960480	58.803814	266.256165	358.675812	232.063675	0.188748	99998.000000	3.903754	3.486861	0.402361	0.841260	3.885661	3.971621	3.113517	2.896965	2.330337	1.908273	1.769405	2.425300	2.554702	2.365607	0.000000	4.999991	7837.000000		1
15779.518555	3475.105225	2.673601	4.375825	10131.845703	12279.078125	1708.705811	1033.681519	244.953705	114.582481	52.688759	263.258789	367.100586	197.553558	2.004105	99998.000000	4.198094	3.540968	0.427097	0.641060	4.005689	4.089166	3.232667	3.014387	2.389084	2.059118	1.721718	2.420383	2.564785	2.295685	0.301920	4.999991	7874.000000		1
8007.797363	2669.506348	2.642764	3.268763	8732.235352	10206.225586	1441.894531	886.907959	213.086349	91.346512	62.966862	318.146240	385.624603	195.447357	0.912932	99998.000000	3.903513	3.426431	0.422058	0.514383	3.941125	4.008865	3.158933	2.947879	2.328556	1.960692	1.799112	2.502627	2.586165	2.291030	0.000000	4.999991	7902.000000		1
5295.507324	1763.112183	1.989012	3.207088	4944.666992	6238.838379	839.458435	509.643341	125.119614	66.614922	26.631168	164.714828	193.578613	121.468468	0.998002	0.000000	3.723907	3.246280	0.298637	0.506111	3.694137	3.795104	2.923999	2.707266	2.097325	1.823572	1.425390	2.216733	2.286857	2.084464	0.000000	0.000000	7941.000000		1
7595.738770	1148.822144	1.233495	2.010598	4288.882324	4956.811035	719.309814	440.024841	109.192108	30.411831	21.626261	132.554504	193.128387	61.961563	0.757673	0.000000	3.880570	3.060253	0.091138	0.303325	3.632344	3.695202	2.856916	2.643477	2.038191	1.483043	1.334981	2.122395	2.285846	1.792122	0.000000	0.000000	7989.000000		1
19207.646484	3778.372559	4.240141	3.882427	8749.053711	10415.078125	1448.065186	899.242920	225.933197	120.238060	70.959915	319.382812	445.341217	228.535873	1.323213	99998.000000	4.283474	3.577305	0.627380	0.589103	3.941961	4.017663	3.160788	2.953877	2.353980	2.080042	1.851013	2.504312	2.648693	2.358954	0.121630	4.999991	8044.000000		1
9663.780273	4738.250977	1.915002	6.682462	14871.364258	16720.152344	2506.771240	1519.925537	338.020935	179.020279	99.610931	445.683502	619.362732	303.467651	2.004229	0.000000	3.985147	3.675618	0.282169	0.824937	4.172351	4.223240	3.399115	3.181822	2.528944	2.252902	1.998307	2.649027	2.791945	2.482112	0.301947	0.000000	8089.000000		1
16355.518555	3776.867676	2.747611	5.458218	12827.480469	14756.125000	2158.382812	1314.668701	295.311157	103.499527	96.385338	426.616760	541.048157	322.216766	0.110347	0.000000	4.213665	3.577132	0.438955	0.737051	4.108141	4.168972	3.334128	3.118816	2.470280	2.014938	1.984011	2.630038	2.733236	2.508148	0.000000	0.000000	8187.000000		1
7957.162109	1395.974609	2.531749	2.815454	6730.734863	7967.360352	1161.018433	681.860901	147.945450	64.573486	30.673950	189.739365	251.741013	189.714691	1.639767	0.000000	3.900758	3.144877	0.403421	0.449548	3.828063	3.901314	3.064839	2.833696	2.170102	1.810054	1.486770	2.278157	2.400954	2.278101	0.214782	0.000000	8232.000000		1
10058.193359	2446.666016	3.490792	6.065714	7518.814941	8644.681641	1229.495850	763.774231	181.555115	81.441544	36.492966	187.805862	244.290695	223.151672	0.715929	0.000000	4.002520	3.388575	0.542924	0.782882	3.876149	3.936749	3.089727	2.882965	2.259008	1.910846	1.562209	2.273709	2.387907	2.348600	0.000000	0.000000	8318.000000		1
10933.472656	2065.648682	1.779317	4.388160	5497.331543	6501.736328	897.034912	563.994202	108.137466	53.484364	32.582783	136.227249	171.795090	89.483932	0.073346	0.000000	4.038758	3.315057	0.250253	0.642282	3.740152	3.813029	2.952809	2.751275	2.033976	1.728227	1.512988	2.134264	2.235011	1.951745	0.000000	0.000000	8389.000000		1
21587.830078	6243.097168	3.752910	6.485103	12900.981445	14102.912109	2131.881104	1315.714111	333.645111	102.645325	82.471512	326.173218	438.606323	246.322891	0.957337	0.000000	4.334209	3.795400	0.574368	0.811917	4.110623	4.149309	3.328763	3.119162	2.523285	2.011339	1.916304	2.513448	2.642075	2.391505	0.000000	0.000000	8417.000000		1
16509.306641	4659.217773	1.936588	3.459955	9020.052734	10272.063477	1516.835571	930.339294	208.602585	78.860451	73.497826	281.724213	424.603058	177.037445	1.305696	0.000000	4.217729	3.668313	0.287037	0.539070	3.955209	4.011658	3.180938	2.968641	2.319320	1.896859	1.866274	2.449824	2.627983	2.248065	0.115842	0.000000	8482.000000		1
10475.611328	1817.139282	3.811501	4.915480	5925.277344	6945.819336	963.218140	596.450562	139.687195	51.510773	40.273628	185.631821	271.828491	197.664566	0.857277	0.000000	4.020179	3.259388	0.581096	0.691566	3.772709	3.841723	2.983725	2.775574	2.145157	1.711898	1.605021	2.268652	2.434295	2.295929	0.000000	0.000000	8576.000000		1
24491.306641	8416.090820	2.704439	7.986883	19053.472656	22068.367188	3168.933105	1936.618774	466.248962	164.893677	132.039520	647.033142	886.821594	500.126923	1.745821	0.000000	4.389012	3.925110	0.432077	0.902377	4.279974	4.343770	3.500913	3.287044	2.668618	2.217204	2.120704	2.810926	2.947836	2.699080	0.242000	0.000000	8630.000000		1
14166.245117	6030.291016	2.556419	6.858235	13208.836914	16395.492188	2197.712646	1359.133179	360.985535	155.068893	101.858978	445.476898	600.061646	299.532806	0.306655	0.000000	4.151255	3.780338	0.407632	0.836212	4.120864	4.214725	3.341971	3.133262	2.557490	2.190525	2.007999	2.648825	2.778196	2.476444	0.000000	0.000000	8683.000000		1
10411.299805	2427.750488	2.648932	4.545431	6179.806152	7131.284668	1019.625854	626.424500	152.990448	53.718731	34.223331	144.726028	206.635162	86.202835	1.501376	99998.000000	4.017505	3.385204	0.423071	0.657575	3.790975	3.853168	3.008441	2.796869	2.184664	1.730126	1.534322	2.160547	2.315204	1.935522	0.176490	4.999991	8733.000000		1
8872.456055	1607.004150	2.877128	4.033530	4072.191162	5185.565918	659.361938	408.348694	110.151146	47.970638	20.306419	110.456436	169.247925	48.553467	0.231406	0.000000	3.948044	3.206017	0.458959	0.605685	3.609828	3.714796	2.819124	2.611031	2.041989	1.680976	1.307633	2.043191	2.228523	1.686220	0.000000	0.000000	8760.000000		1
8819.267578	2046.325806	3.037483	4.230890	4278.342285	5067.224121	730.189270	446.550049	117.730980	30.596855	24.595900	115.618614	144.146286	97.045258	0.273057	99998.000000	3.945432	3.310975	0.482514	0.626432	3.631275	3.704770	2.863436	2.649870	2.070891	1.485677	1.390863	2.063028	2.158803	1.986974	0.000000	4.999991	8811.000000		1
6155.207520	2863.010986	2.667434	3.413699	6809.323730	7824.129883	1161.718384	699.435120	162.556198	65.902580	44.322578	193.020462	245.943588	107.437462	2.213626	99998.000000	3.789243	3.456823	0.426094	0.533225	3.833104	3.893436	3.065101	2.844748	2.211004	1.818902	1.646625	2.285603	2.390836	2.031156	0.345104	4.999991	8839.000000		1
19400.103516	6228.825195	2.519415	4.653362	13848.506836	15920.270508	2303.740967	1412.740845	358.601807	139.384995	95.084000	455.788910	611.283386	270.505554	0.649694	0.000000	4.287804	3.794406	0.401300	0.667767	4.141403	4.201951	3.362434	3.150063	2.554612	2.144216	1.978107	2.658764	2.786242	2.432176	0.000000	0.000000	8875.000000		1
6349.538574	1386.122070	3.629560	2.340558	3124.582764	4104.555176	528.651489	313.221527	91.247833	18.049124	23.846552	101.032532	134.293732	69.162094	0.864976	0.000000	3.802742	3.141802	0.559854	0.369319	3.494792	3.613266	2.723170	2.495852	1.960223	1.256456	1.377426	2.004461	2.128056	1.839868	0.000000	0.000000	8910.000000		1
13888.092773	2418.342041	3.407531	6.636206	8372.264648	9603.909180	1390.664429	857.782043	214.406189	100.890678	52.605499	221.819489	279.260284	194.186111	1.338741	99998.000000	4.142642	3.383518	0.532440	0.821920	3.922843	3.982448	3.143222	2.933377	2.331237	2.003851	1.721031	2.346000	2.446009	2.288218	0.126696	4.999991	8946.000000		1
4197.477051	866.857483	2.365228	1.887248	2541.093262	3567.333740	405.647339	262.349060	81.324356	50.943363	26.261120	94.957565	146.187714	30.695536	0.507342	99998.000000	3.622988	2.937948	0.373873	0.275829	3.405021	3.552344	2.608149	2.418880	1.910221	1.707088	1.419313	1.977530	2.164911	1.487075	0.000000	4.999991	8979.000000		1
2267.340576	681.444580	2.713690	3.274930	2139.935791	3216.518311	373.995850	216.672729	68.955482	48.109409	18.351330	75.280228	98.235580	76.168350	0.250095	0.000000	3.355517	2.833431	0.433560	0.515202	3.330401	3.507386	2.572867	2.335804	1.838569	1.682230	1.263668	1.876681	1.992269	1.881775	0.000000	0.000000	8998.000000		1
11232.881836	4912.371094	3.364359	6.534442	9900.987305	11984.096680	1661.999512	1004.975037	224.258728	85.875954	74.971855	338.973816	429.398285	278.606537	0.084469	0.000000	4.050491	3.691291	0.526902	0.815209	3.995678	4.078605	3.220631	3.002155	2.350749	1.933872	1.874898	2.530166	2.632860	2.444991	0.000000	0.000000	9038.000000		1
11700.558594	1697.986694	1.936588	4.230890	7065.018066	7819.676758	1199.932129	733.368591	188.875916	67.262512	52.204613	217.030457	251.133514	102.568237	0.481795	0.000000	4.068207	3.229934	0.287037	0.626432	3.849113	3.893189	3.079157	2.865322	2.276177	1.827773	1.717709	2.336521	2.399905	2.011013	0.000000	0.000000	9112.000000		1
15054.208008	4462.820801	3.870092	5.291696	14401.959961	16977.257812	2372.918457	1476.571167	335.597107	178.138336	115.128304	483.357544	682.792175	390.737457	2.478742	99998.000000	4.177658	3.649610	0.587721	0.723595	4.158422	4.229867	3.375283	3.169254	2.525818	2.250757	2.061182	2.684268	2.834289	2.591885	0.394231	4.999991	9142.000000		1
17490.960938	3691.944580	2.907966	6.324748	11436.625000	12920.230469	1859.142944	1166.769531	234.956223	145.281097	72.655968	348.684509	457.071747	265.312561	0.101345	99998.000000	4.242814	3.567255	0.463589	0.801043	4.058298	4.111270	3.269313	3.066985	2.370987	2.162209	1.861271	2.542433	2.659984	2.423758	0.000000	4.999991	9173.000000		1
8565.281250	3659.861328	2.815454	5.180681	7898.599121	8841.220703	1286.134888	798.324463	167.033798	54.816540	50.505474	227.666260	296.285614	190.201920	0.060911	0.000000	3.932742	3.563465	0.449548	0.714387	3.897550	3.946512	3.109287	2.902179	2.222804	1.738912	1.703339	2.357299	2.471711	2.279215	0.000000	0.000000	9223.000000		1
11038.070312	2682.229736	2.670518	4.829135	6368.006836	7380.416992	1025.700806	654.693176	142.107925	60.854500	50.958782	188.518204	271.470764	133.741745	0.745029	99998.000000	4.042893	3.428496	0.426595	0.683869	3.804003	3.868081	3.011021	2.816038	2.152618	1.784293	1.707219	2.275353	2.433723	2.126267	0.000000	4.999991	9317.000000		1
10844.904297	1533.173218	1.227328	3.490792	5354.461914	6032.610352	877.699890	549.072021	124.052643	45.623917	41.235756	133.291519	171.878342	119.232758	0.865518	0.000000	4.035226	3.185591	0.088961	0.542924	3.728716	3.780505	2.943346	2.739629	2.093606	1.659193	1.615274	2.124803	2.235221	2.076396	0.000000	0.000000	9364.000000		1
9191.706055	1930.056519	4.073619	4.554682	4146.968750	5138.137695	716.044128	427.711487	103.946663	31.219770	27.843077	121.702835	147.723419	91.328011	0.661228	99998.000000	3.963396	3.285570	0.609980	0.658458	3.617731	3.710806	2.854940	2.631151	2.016811	1.494430	1.444717	2.085301	2.169449	1.960604	0.000000	4.999991	9422.000000		1
7181.040527	1273.639648	1.686805	3.367443	3929.673096	4353.020996	655.266724	402.557434	95.429382	21.780447	21.213039	96.595032	139.098206	70.925995	0.432792	0.000000	3.856187	3.105047	0.227065	0.527300	3.594357	3.638791	2.816418	2.604828	1.979682	1.338067	1.326603	1.984955	2.143322	1.850805	0.000000	0.000000	9488.000000		1
6346.655273	2064.125244	2.260381	3.382861	6379.293457	7114.037109	1017.482666	652.531433	145.987274	67.971771	45.664005	199.265030	292.865753	199.249619	1.023089	0.000000	3.802545	3.314736	0.354182	0.529284	3.804773	3.852116	3.007527	2.814601	2.164315	1.832329	1.659574	2.299431	2.466669	2.299397	0.009914	0.000000	9604.000000		1
10340.669922	1841.096924	1.483278	5.883773	6046.076660	7751.316406	1033.447144	616.368469	174.487183	72.766983	54.162788	255.722122	364.840210	232.378220	1.016004	0.000000	4.014549	3.265077	0.171223	0.769656	3.781474	3.889375	3.014288	2.789840	2.241764	1.861934	1.733701	2.407768	2.562103	2.366195	0.006895	0.000000	9706.000000		1
9104.553711	2382.888184	2.260381	4.533096	4177.355957	4854.998047	704.788513	424.192932	98.904755	59.284878	26.063761	117.283836	159.361450	158.229721	1.161227	99998.000000	3.959259	3.377104	0.354182	0.656395	3.620902	3.686189	2.848059	2.627563	1.995217	1.772944	1.416037	2.069238	2.202383	2.199288	0.064917	4.999991	9742.000000		1
5889.750000	1585.627686	1.557288	4.178466	3459.560059	3848.792725	578.071472	356.733063	67.493790	59.528492	33.834782	108.060371	145.281097	101.763382	0.195298	0.000000	3.770097	3.200201	0.192369	0.621017	3.539021	3.585325	2.761981	2.552343	1.829264	1.774725	1.529363	2.033666	2.162209	2.007591	0.000000	0.000000	9794.000000		1
10847.914062	1303.298950	2.389898	5.609321	5709.308105	6560.752930	977.178223	582.203735	137.152359	53.928425	47.048603	170.058945	217.098297	125.409485	0.985840	0.000000	4.035346	3.115044	0.378379	0.748910	3.756583	3.816954	2.989974	2.765075	2.137203	1.731818	1.672547	2.230599	2.336656	2.098330	0.000000	0.000000	9823.000000		1
11124.822266	2272.561279	2.858626	2.852458	6818.652344	8672.953125	1140.702759	689.931030	193.282578	52.102848	38.602242	231.989670	307.488831	158.908142	0.933892	99998.000000	4.046293	3.356516	0.456157	0.455219	3.833699	3.938167	3.057173	2.838806	2.286193	1.716861	1.586613	2.365469	2.487829	2.201146	0.000000	4.999991	9846.000000		1
16946.013672	2012.737793	3.604891	4.163047	8235.870117	9376.437500	1379.895996	845.021484	192.813843	98.281837	49.120876	229.390076	302.280396	191.256561	0.380000	99998.000000	4.229067	3.303787	0.556892	0.619411	3.915709	3.972038	3.139846	2.926868	2.285138	1.992473	1.691266	2.360575	2.480410	2.281616	0.000000	4.999991	9919.000000		1
6292.461426	2517.453369	2.109277	3.194753	7025.774414	8598.980469	1204.742676	720.555664	153.261810	83.359627	56.120960	218.001831	299.171997	220.444153	0.499049	99998.000000	3.798820	3.400961	0.324134	0.504437	3.846694	3.934447	3.080894	2.857667	2.185434	1.920956	1.749125	2.338460	2.475921	2.343299	0.000000	4.999991	10096.000000		1
10162.935547	3453.303223	4.042781	6.019458	10663.538086	11450.206055	1727.658447	1081.568970	228.017807	113.734451	57.505562	300.029266	403.769348	247.223343	0.446350	0.000000	4.007019	3.538235	0.606680	0.779557	4.027901	4.058813	3.237458	3.034054	2.357969	2.055892	1.759710	2.477164	2.606133	2.393090	0.000000	0.000000	10178.000000		1
21079.960938	6988.911621	4.483756	8.606715	18278.263672	21701.074219	3019.307129	1872.464722	458.810974	197.174255	131.968597	620.041199	804.713989	385.794220	1.278128	99998.000000	4.323870	3.844409	0.651642	0.934837	4.261935	4.336481	3.479907	3.272414	2.661634	2.294850	2.120471	2.792421	2.905642	2.586356	0.106574	4.999991	10257.000000		1
12082.544922	4644.501953	2.559503	2.763030	8710.383789	9882.861328	1439.020508	883.719360	179.886810	112.988190	41.248089	240.457611	276.981415	186.375000	0.918081	0.000000	4.082159	3.666939	0.408156	0.441386	3.940037	3.994883	3.158067	2.946314	2.254999	2.053033	1.615404	2.381038	2.442451	2.270388	0.000000	0.000000	10292.000000		1
7876.476074	3264.994629	2.568754	3.287266	7118.209473	8133.027832	1179.517700	733.288391	187.852112	75.255562	49.740707	212.050217	280.879272	108.612366	1.655620	99998.000000	3.896332	3.513882	0.409723	0.516835	3.852371	3.910252	3.071704	2.865275	2.273816	1.876539	1.696712	2.326439	2.448520	2.035879	0.218961	4.999991	10359.000000		1
11290.893555	2321.509521	2.260381	1.840992	6107.366211	8152.794434	1030.520752	622.236816	183.957352	120.987404	40.847202	203.520584	276.506531	150.949005	0.587201	0.000000	4.052728	3.365771	0.354182	0.265052	3.785854	3.911306	3.013057	2.793956	2.264717	2.082740	1.611162	2.308608	2.441705	2.178830	0.000000	0.000000	10383.000000		1
20501.916016	4974.289551	3.296517	5.852936	10244.602539	12161.710938	1723.510864	1039.334106	246.884125	149.194366	75.801384	365.904114	496.198242	323.644562	0.319012	0.000000	4.311794	3.696731	0.518055	0.767374	4.010495	4.084995	3.236414	3.016755	2.392493	2.173752	1.879677	2.563367	2.695655	2.510068	0.000000	0.000000	10414.000000		1
12971.083984	3378.883301	2.118529	5.633991	9296.167969	10882.840820	1576.003296	963.008423	207.529449	95.821014	57.083088	262.438507	339.852692	169.713562	0.698447	0.000000	4.112976	3.528773	0.326034	0.750816	3.968304	4.036742	3.197557	2.983630	2.317080	1.981461	1.756508	2.419028	2.531291	2.229717	0.000000	0.000000	10510.000000		1
19746.074219	4291.207520	3.657314	5.778926	12640.985352	15407.490234	2136.901367	1296.169434	334.067596	105.334351	63.299904	325.235748	423.912323	276.262909	0.607157	0.000000	4.295481	3.632580	0.563162	0.761847	4.101781	4.187732	3.329784	3.112662	2.523834	2.022570	1.801403	2.512198	2.627276	2.441323	0.000000	0.000000	10554.000000		1
8567.674805	3498.797607	3.817669	6.371004	8359.959961	9424.652344	1370.592407	847.491577	178.024231	69.273109	35.860798	211.307037	252.777145	136.492447	0.195320	0.000000	3.932863	3.543919	0.581798	0.804208	3.922204	3.974265	3.136908	2.928135	2.250479	1.840565	1.554620	2.324914	2.402738	2.135109	0.000000	0.000000	10598.000000		1
20693.947266	4041.776123	2.944971	8.804074	10236.033203	12864.448242	1693.209961	1038.115967	281.529938	109.041000	86.270676	388.406158	461.151550	317.890289	0.016224	0.000000	4.315843	3.606572	0.469081	0.944684	4.010132	4.109391	3.228711	3.016246	2.449525	2.037590	1.935863	2.589286	2.663844	2.502277	0.000000	0.000000	10658.000000		1
11898.766602	3071.539551	3.003561	4.329569	11571.476562	13529.870117	1934.728394	1184.991333	292.202759	166.016159	83.556984	333.139374	423.899994	219.139725	1.156862	0.000000	4.075502	3.487356	0.477637	0.636445	4.063389	4.131294	3.286620	3.073715	2.465684	2.220150	1.921983	2.522626	2.627263	2.340721	0.063281	0.000000	10717.000000		1
9877.360352	3528.050049	2.198706	3.882427	4842.962402	6158.275391	787.710205	490.721527	132.258469	19.254866	29.822838	141.435684	183.611969	98.318840	0.649653	0.000000	3.994641	3.547535	0.342167	0.589103	3.685111	3.789459	2.896366	2.690835	2.121423	1.284541	1.474549	2.150559	2.263901	1.992637	0.000000	0.000000	10739.000000		1
21276.761719	3372.413818	2.078440	5.285528	11383.559570	14495.370117	1875.807495	1163.988037	314.183624	137.278793	76.285530	388.282806	558.511353	303.455322	1.315653	99998.000000	4.327906	3.527941	0.317737	0.723088	4.056278	4.161229	3.273188	3.065948	2.497184	2.137604	1.882442	2.589148	2.747032	2.482095	0.119142	4.999991	10782.000000		1
21513.333984	6860.603516	2.325139	4.946317	18778.865234	21932.005859	3045.543457	1923.981567	464.481995	217.329575	120.876389	617.549500	738.271729	453.920166	4.208253	0.000000	4.332708	3.836362	0.366449	0.694282	4.273669	4.341078	3.483665	3.284201	2.666969	2.337119	2.082341	2.790672	2.868216	2.656980	0.624102	0.000000	10842.000000		1
7413.721191	2054.325195	2.735276	5.044997	5052.604004	5303.839355	809.370422	515.545593	114.733582	57.354458	27.870831	128.527145	169.013550	82.551689	0.474077	0.000000	3.870036	3.312669	0.437001	0.702861	3.703515	3.724590	2.908147	2.712267	2.059690	1.758567	1.445150	2.108995	2.227921	1.916726	0.000000	0.000000	10899.000000		1
36005.593750	6543.456055	3.950269	7.382471	21784.791016	24912.853516	3616.300537	2222.580078	565.317139	217.946320	133.313110	674.845398	899.908997	455.338684	1.500368	0.000000	4.556370	3.815807	0.596627	0.868202	4.338153	4.396423	3.558264	3.346857	2.752292	2.338350	2.124873	2.829204	2.954199	2.658334	0.176198	0.000000	10984.000000		1
11031.184570	2164.772217	2.223376	3.219423	7727.682617	8768.411133	1262.106445	762.676453	167.027618	78.718597	31.953701	176.260345	223.786926	84.565369	0.346223	0.000000	4.042622	3.335412	0.347013	0.507778	3.888049	3.942921	3.101096	2.882340	2.222788	1.896077	1.504521	2.246155	2.349835	1.927193	0.000000	0.000000	11092.000000		1
19999.896484	5002.299316	3.783747	7.252954	12672.442383	15583.337891	2144.879150	1295.287476	336.281708	132.946152	93.005562	456.572205	605.396484	312.456757	0.692791	99998.000000	4.301028	3.699170	0.577922	0.860515	4.102860	4.192660	3.331403	3.112366	2.526703	2.123676	1.968509	2.659509	2.782040	2.494790	0.000000	4.999991	11186.000000		1
31825.476562	7276.451660	3.395196	9.063108	21079.689453	24286.283203	3496.145752	2149.165527	500.244110	240.158493	126.322273	615.998413	801.679565	491.936493	1.521327	0.000000	4.502775	3.861920	0.530865	0.957277	4.323864	4.385361	3.543590	3.332270	2.699182	2.380498	2.101480	2.789580	2.904001	2.691909	0.182223	0.000000	11312.000000		1
8165.209961	2618.855957	2.800035	5.408878	5655.404297	6364.753418	936.543823	579.175476	161.150024	92.913048	38.559071	160.733719	194.549988	119.060066	1.112320	0.000000	3.911967	3.418112	0.447163	0.733107	3.752464	3.803782	2.971528	2.762810	2.207230	1.968077	1.586127	2.206107	2.289031	2.075766	0.046230	0.000000	11469.000000		1
17058.382812	3575.866455	4.119875	7.592165	10115.088867	11924.755859	1710.858276	1030.671875	246.733017	133.467300	75.662613	316.801727	454.552338	292.739319	0.912919	0.000000	4.231938	3.553381	0.614884	0.880366	4.004970	4.076449	3.233214	3.013120	2.392227	2.125375	1.878881	2.500787	2.657584	2.466481	0.000000	0.000000	11499.000000		1
9209.820312	1636.645020	4.052033	4.631775	5002.730957	5590.867676	812.740906	516.180847	102.904366	52.839863	36.085911	144.843216	194.639420	117.916000	1.222105	0.000000	3.964251	3.213954	0.607673	0.665747	3.699207	3.747479	2.909952	2.712802	2.012434	1.722962	1.557338	2.160898	2.289231	2.071573	0.087109	0.000000	11555.000000		1
9808.367188	2961.277344	3.904013	5.297863	4921.887695	5927.836914	826.744202	504.376312	143.683716	83.671082	43.853848	175.874878	274.267731	176.285004	0.966456	0.000000	3.991597	3.471479	0.591511	0.724101	3.692132	3.772896	2.917371	2.702755	2.157408	1.922575	1.642008	2.245204	2.438175	2.246215	0.000000	0.000000	11584.000000		1
13642.867188	2862.801270	2.155533	5.532228	11026.604492	12971.068359	1831.787109	1120.713867	236.029358	79.986015	75.644112	318.793823	393.559082	210.119797	1.200210	99998.000000	4.134906	3.456791	0.333555	0.742900	4.042442	4.112976	3.262875	3.049495	2.372966	1.903014	1.878775	2.503510	2.595010	2.322467	0.079257	4.999991	11612.000000		1
16663.242188	4699.679688	1.936588	5.251607	11292.022461	13402.653320	1880.056885	1155.208618	293.399231	101.837387	70.290741	346.340881	444.153961	350.676605	1.090542	99998.000000	4.221759	3.672068	0.287037	0.720292	4.052772	4.127191	3.274171	3.062660	2.467459	2.007907	1.846898	2.539504	2.647534	2.544907	0.037643	4.999991	11654.000000		1
12802.714844	1516.869507	3.641896	3.632644	7318.797363	9446.019531	1260.601562	748.250732	215.121613	79.233582	60.555378	295.625702	417.883606	155.731888	0.953937	99998.000000	4.107302	3.180948	0.561327	0.560223	3.864440	3.975249	3.100578	2.874047	2.332684	1.898909	1.782153	2.470742	2.621055	2.192378	0.000000	4.999991	11831.000000		1
8691.424805	2140.102295	2.852458	3.947186	4452.666016	5222.962402	735.006042	451.980499	108.609276	38.448055	26.353632	122.742050	173.472641	110.410179	1.094267	0.000000	3.939091	3.330435	0.455219	0.596288	3.648620	3.717917	2.866291	2.655120	2.035867	1.584874	1.420841	2.088993	2.239231	2.043009	0.039123	0.000000	11852.000000		1
16515.123047	3537.902588	3.345856	4.354239	11337.815430	13069.875000	1834.910889	1151.569824	253.495667	157.156570	66.975723	301.120911	383.345734	229.423996	0.778768	0.000000	4.217882	3.548746	0.524507	0.638912	4.054529	4.116271	3.263615	3.061290	2.403970	2.196332	1.825917	2.478741	2.583591	2.360639	0.000000	0.000000	11878.000000		1
10568.428711	2248.406250	3.049818	2.753779	5161.892090	5734.764160	807.597229	514.820923	119.868011	29.045734	22.742573	129.011292	174.564285	104.659012	1.241294	99998.000000	4.024011	3.351875	0.484274	0.439929	3.712809	3.758516	2.907195	2.711656	2.078703	1.463082	1.356840	2.110628	2.241955	2.019777	0.093875	4.999991	11898.000000		1
11813.522461	4417.415527	2.050686	3.752910	8832.857422	10430.585938	1459.931396	881.326355	199.406876	106.512337	57.413048	303.856201	444.348267	263.952606	1.012650	99998.000000	4.072380	3.645168	0.311899	0.574368	3.946101	4.018309	3.164332	2.945137	2.299740	2.027400	1.759011	2.482668	2.647723	2.421526	0.005460	4.999991	11945.000000		1
21865.904297	7742.774414	3.305768	10.265766	24337.304688	32116.322266	4048.948975	2462.115723	745.771362	340.919647	220.129608	1121.620483	1508.148682	733.103394	1.792167	0.000000	4.339767	3.888897	0.519272	1.011391	4.386272	4.506726	3.607342	3.391309	2.872606	2.532652	2.342679	3.049846	3.178444	2.865165	0.253379	0.000000	11995.000000		1
9059.608398	1731.877075	2.846291	4.153796	5818.916504	6694.803223	991.505249	616.417786	149.296127	53.117401	39.844990	174.169571	231.076874	123.401970	0.952447	99998.000000	3.957109	3.238517	0.454279	0.618445	3.764842	3.825738	2.996295	2.789875	2.174048	1.725237	1.600374	2.240972	2.363756	2.091322	0.000000	4.999991	12122.000000		1
7999.227539	2282.642090	3.592556	8.036223	8697.475586	9328.084961	1443.161987	903.183899	210.206131	121.499306	52.466732	267.498932	362.388641	180.688583	0.075092	0.000000	3.903048	3.358438	0.555404	0.905052	3.939393	3.969793	3.159315	2.955776	2.322645	2.084574	1.719884	2.427322	2.559175	2.256931	0.000000	0.000000	12148.000000		1
11033.089844	2444.078857	2.759946	5.778926	6782.300781	7690.144531	1124.337280	694.353149	161.914780	84.580788	55.408619	181.518112	263.961884	125.776451	0.745943	0.000000	4.042697	3.388115	0.440901	0.761847	3.831377	3.885935	3.050897	2.841580	2.209286	1.927272	1.743577	2.258920	2.421541	2.099599	0.000000	0.000000	12233.000000		1
22650.513672	6948.224609	1.705307	5.075834	14464.569336	15748.240234	2410.324219	1481.690186	354.898254	105.476204	86.091820	430.116791	600.570435	331.060944	1.892429	0.000000	4.355078	3.841874	0.231803	0.705507	4.160306	4.197232	3.382076	3.170757	2.550104	2.023154	1.934962	2.633586	2.778564	2.519908	0.277020	0.000000	12287.000000		1
5478.314453	1679.163574	2.541001	4.927814	8177.504883	9668.982422	1342.551880	836.895874	205.006958	80.596596	56.746960	261.673737	392.791229	199.150925	0.265302	0.000000	3.738647	3.225093	0.405005	0.692654	3.912621	3.985381	3.127931	2.922671	2.311769	1.906317	1.753943	2.417760	2.594162	2.299182	0.000000	0.000000	12339.000000		1
16187.278320	4387.623535	3.524713	8.936675	8122.021973	9469.041992	1387.096558	833.207703	200.202484	74.123825	69.347115	282.368713	339.115662	224.850815	0.155753	0.000000	4.209174	3.642229	0.547124	0.951176	3.909664	3.976306	3.142107	2.920753	2.301470	1.869958	1.841028	2.450817	2.530348	2.351894	0.000000	0.000000	12410.000000		1
5117.001953	2586.701660	3.234842	4.039698	6147.257324	7269.541016	1038.513794	629.138184	144.855545	69.914528	36.101330	169.454529	271.338165	119.072403	0.356326	99998.000000	3.709016	3.412746	0.509853	0.606349	3.788682	3.861507	3.016412	2.798746	2.160935	1.844567	1.557523	2.229053	2.433511	2.075811	0.000000	4.999991	12549.000000		1
17623.320312	5721.778809	2.581089	5.260859	16063.466797	18894.900391	2672.441895	1637.474487	396.214172	176.556381	107.335693	467.963531	574.226074	314.720215	1.490950	99998.000000	4.246088	3.757531	0.411803	0.721057	4.205839	4.276345	3.426908	3.214175	2.597930	2.246883	2.030744	2.670212	2.759083	2.497925	0.173463	4.999991	12578.000000		1
5894.048340	1887.257324	2.269632	3.549383	3486.009277	4484.132324	590.329346	358.188599	99.734276	60.564629	26.834694	118.942886	177.096039	109.201355	0.672652	0.000000	3.770414	3.275831	0.355955	0.550153	3.542329	3.651678	2.771094	2.554112	1.998844	1.782219	1.428697	2.075338	2.248209	2.038228	0.000000	0.000000	12675.000000		1
9907.534180	2891.646484	2.433070	5.152927	9218.448242	10534.251953	1555.786255	941.755310	214.393860	87.806374	60.391941	269.568115	403.538055	206.672165	0.158509	0.000000	3.995965	3.461145	0.386155	0.712054	3.964658	4.022604	3.191950	2.973938	2.331212	1.943526	1.780979	2.430669	2.605885	2.315282	0.000000	0.000000	12712.000000		1
7446.054199	1450.769531	2.655099	3.429117	3849.702393	4952.561523	649.136230	396.238831	126.414787	64.351463	39.225159	145.965683	200.840820	95.034660	0.144575	0.000000	3.871926	3.161598	0.424081	0.535182	3.585427	3.694830	2.812336	2.597957	2.101798	1.808558	1.593565	2.164251	2.302852	1.977882	0.000000	0.000000	12773.000000		1
15482.666016	3964.300293	2.796951	5.202267	11670.461914	14037.690430	1983.038330	1189.953125	273.391937	122.819145	77.895241	316.160309	412.656677	246.603500	1.826850	0.000000	4.189846	3.598166	0.446685	0.716193	4.067088	4.147295	3.297331	3.075530	2.436786	2.089266	1.891511	2.499907	2.615589	2.391999	0.261703	0.000000	12888.000000		1
6601.939453	1236.603882	2.318972	3.031315	5087.200684	6371.032227	846.979675	525.953247	164.930679	47.295300	27.312674	171.107407	217.425171	142.385468	0.192581	99998.000000	3.819672	3.092231	0.365295	0.481631	3.706479	3.804210	2.927873	2.720947	2.217301	1.674818	1.436364	2.233269	2.337310	2.153466	0.000000	4.999991	12946.000000		1
11975.483398	3966.958496	1.754647	6.519024	9707.166016	11913.108398	1643.786987	993.118042	305.074280	86.116486	67.132996	350.183197	445.211700	331.014679	0.182786	0.000000	4.078293	3.598458	0.244190	0.814183	3.987092	4.076025	3.215846	2.997001	2.484406	1.935086	1.826936	2.544295	2.648566	2.519847	0.000000	0.000000	12994.000000		1
8106.865234	2218.978271	0.706176	3.213256	6106.949707	6967.658203	1000.457336	621.163635	142.925125	57.977371	33.495571	164.165909	206.632080	105.278839	1.240673	0.000000	3.908853	3.346153	0.000000	0.506945	3.785824	3.843087	3.000199	2.793206	2.155109	1.763259	1.524987	2.215283	2.315198	2.022341	0.093657	0.000000	13023.000000		1
8739.176758	1864.844727	1.538786	3.521630	4841.256836	5949.226074	795.703247	490.089355	123.620918	58.899410	38.879780	146.391251	198.355331	151.917313	0.230629	0.000000	3.941471	3.270643	0.187178	0.546744	3.684958	3.774461	2.900751	2.690275	2.092092	1.770111	1.589724	2.165515	2.297444	2.181607	0.000000	0.000000	13047.000000		1
9686.427734	1767.216675	1.865662	1.868746	4501.795898	5277.667969	791.265747	466.270538	128.813934	47.890461	26.458479	125.172043	146.206223	96.724548	0.774699	0.000000	3.986164	3.247290	0.270833	0.271550	3.653386	3.722442	2.898322	2.668638	2.109963	1.680249	1.422565	2.097507	2.164966	1.985537	0.000000	0.000000	13108.000000		1
9985.282227	4049.158691	2.355976	6.235320	16503.525391	19033.353516	2769.274414	1690.249634	365.743744	179.954666	104.248871	488.772583	665.384460	341.869446	0.781785	0.000000	3.999360	3.607365	0.372171	0.794859	4.217577	4.279515	3.442366	3.227951	2.563177	2.255163	2.018071	2.689107	2.823073	2.533860	0.000000	0.000000	13169.000000		1
22479.058594	6741.200684	2.867877	6.074965	18038.601562	21002.078125	2996.623047	1842.342651	508.449921	192.005905	120.712952	646.431824	850.285461	484.554047	1.384853	0.000000	4.351778	3.828737	0.457561	0.783544	4.256203	4.322262	3.476632	3.265370	2.706248	2.283314	2.081754	2.810523	2.929565	2.685342	0.141404	0.000000	13245.000000		1
7346.211914	1768.181885	2.904882	4.890810	5863.050781	7057.500000	980.357544	603.262573	141.676208	45.762684	41.337517	194.059677	261.723083	126.380867	0.597712	99998.000000	3.866063	3.247527	0.463128	0.689381	3.768124	3.848651	2.991385	2.780506	2.151297	1.660511	1.616344	2.287935	2.417842	2.101681	0.000000	4.999991	13331.000000		1
7803.838867	2500.036377	2.297385	3.947186	6654.122070	7747.218262	1113.898804	678.114136	161.165436	38.343208	34.624218	169.744400	219.657791	63.161137	0.145844	99998.000000	3.892308	3.397946	0.361234	0.596288	3.823091	3.889146	3.046846	2.831303	2.207272	1.583688	1.539380	2.229795	2.341747	1.800450	0.000000	4.999991	13361.000000		1
5224.729004	1802.164673	3.792999	4.446751	4155.569336	5706.159668	695.466370	417.667755	130.457565	44.362667	20.022717	142.703094	180.417221	105.022888	0.457182	0.000000	3.718064	3.255795	0.578983	0.648043	3.618631	3.756344	2.842276	2.620831	2.115469	1.647018	1.301523	2.154433	2.256278	2.021284	0.000000	0.000000	13380.000000		1
13075.240234	3338.390869	1.514116	3.114576	7482.386719	10373.151367	1265.939575	765.522705	212.306168	129.276489	52.189194	275.929871	338.606842	197.146500	0.460860	99998.000000	4.116450	3.523537	0.180159	0.493399	3.874040	4.015911	3.102413	2.883958	2.326963	2.111520	1.717581	2.440799	2.529696	2.294789	0.000000	4.999991	13418.000000		1
9175.375000	1971.995483	3.922516	5.862187	4555.015137	5258.002930	768.782227	463.032623	124.071144	40.520329	28.391983	107.770500	153.678116	86.421776	0.287308	0.000000	3.962624	3.294906	0.593565	0.768060	3.658490	3.720821	2.885803	2.665612	2.093671	1.607673	1.453196	2.032500	2.186612	1.936623	0.000000	0.000000	13438.000000		1
6830.401367	852.909729	2.414567	3.718989	3052.013184	4161.980469	513.029297	302.113892	56.790134	11.434504	11.150800	63.515766	86.554382	49.136292	0.596527	99998.000000	3.834446	2.930903	0.382839	0.570425	3.484586	3.619300	2.710142	2.480171	1.754273	1.058217	1.047306	1.802882	1.937289	1.691402	0.000000	4.999991	13474.000000		1
18019.707031	2935.966064	2.059937	6.818146	14323.618164	17818.910156	2338.762939	1451.506592	365.456970	148.272324	98.812241	503.426514	657.376038	317.831696	1.022597	99998.000000	4.255748	3.467751	0.313854	0.833666	4.156053	4.250881	3.368986	3.161819	2.562836	2.171060	1.994811	2.701936	2.817814	2.502197	0.009705	4.999991	13491.000000		1
18608.705078	5116.261719	3.703570	5.630907	13081.741211	15077.777344	2174.812988	1342.086304	311.451447	134.916656	82.375916	373.897156	511.919128	284.721588	2.211252	0.000000	4.269716	3.708953	0.568621	0.750578	4.116665	4.178337	3.337422	3.127780	2.493390	2.130066	1.915800	2.572752	2.709201	2.454420	0.344638	0.000000	13545.000000		1
4622.280762	1288.512451	3.592556	2.352893	2792.976074	3976.474854	439.525299	278.961182	94.621437	20.765896	12.769762	104.785446	149.697021	23.935980	1.348171	0.000000	3.664856	3.110089	0.555404	0.371602	3.446067	3.599498	2.642984	2.445544	1.975990	1.317351	1.106183	2.020301	2.175213	1.379051	0.129745	0.000000	13571.000000		1
9441.498047	1682.201050	2.214124	3.651147	4536.074707	5075.710449	762.553101	452.865540	100.252350	24.515722	14.527493	98.769066	159.318283	71.425560	0.850376	0.000000	3.975041	3.225878	0.345202	0.562429	3.656680	3.705497	2.882270	2.655969	2.001095	1.389445	1.162191	1.994621	2.202266	1.853854	0.000000	0.000000	13586.000000		1
12081.708984	2427.472900	2.090775	2.833956	6592.795898	7798.053711	1105.039307	658.837708	136.529449	70.842728	33.933460	201.038177	270.042999	175.696014	0.631015	99998.000000	4.082129	3.385154	0.320307	0.452393	3.819070	3.891986	3.043378	2.818779	2.135226	1.850295	1.530628	2.303278	2.431433	2.244762	0.000000	4.999991	13618.000000		1
28941.923828	6720.629395	2.861710	10.466209	18944.449219	22322.697266	3186.908203	1947.707886	453.704315	181.154236	132.483582	618.289612	873.077393	538.772339	1.392596	99998.000000	4.461527	3.827410	0.456626	1.019789	4.277482	4.348747	3.503370	3.289524	2.656773	2.258049	2.122162	2.791192	2.941053	2.731405	0.143825	4.999991	13704.000000		1
11798.834961	2318.083496	2.309720	3.373610	5921.638672	6953.522461	966.644165	607.515015	140.797348	66.473076	38.204441	157.986099	227.505905	169.923264	0.553408	99998.000000	4.071839	3.365129	0.363559	0.528095	3.772442	3.842205	2.985267	2.783557	2.148594	1.822646	1.582114	2.198619	2.356993	2.230253	0.000000	4.999991	13811.000000		1
9028.311523	3233.744141	2.981975	2.800035	9774.464844	10768.946289	1633.317627	998.323425	229.979065	73.658180	55.202007	271.177826	325.383789	237.318359	0.800015	0.000000	3.955606	3.509706	0.474504	0.447163	3.990093	4.032173	3.213071	2.999271	2.361688	1.867221	1.741955	2.433254	2.512396	2.375331	0.000000	0.000000	13841.000000		1
9452.506836	2194.299072	3.808417	5.149844	6021.968262	7209.090332	1030.866089	611.363525	140.593811	99.351898	43.610233	160.675125	226.426605	130.143021	0.463959	0.000000	3.975547	3.341296	0.580745	0.711794	3.779738	3.857880	3.013202	2.786299	2.147966	1.997176	1.639588	2.205949	2.354928	2.114421	0.000000	0.000000	13875.000000		1
13851.969727	3639.943359	3.632644	6.864402	13127.796875	15390.706055	2161.429443	1338.040405	307.131134	114.548561	73.266548	403.254364	548.245605	277.036926	0.007014	0.000000	4.141511	3.561095	0.560223	0.836603	4.118192	4.187259	3.334741	3.126469	2.487324	2.058990	1.864906	2.605579	2.738975	2.442538	0.000000	0.000000	13954.000000		1
17521.109375	4619.456055	4.085954	8.057810	13280.238281	16128.817383	2187.249756	1366.164062	372.164093	137.244873	89.354416	490.980560	603.848450	353.174438	1.094409	0.000000	4.243562	3.664591	0.611293	0.906217	4.123206	4.207603	3.339898	3.135503	2.570735	2.137496	1.951116	2.691064	2.780928	2.547989	0.039180	0.000000	14010.000000		1
14260.937500	3421.741211	2.303553	5.979370	10149.459961	11979.347656	1691.245728	1035.590454	231.841644	119.097076	48.581219	240.994186	340.383087	167.339081	0.215799	99998.000000	4.154148	3.534247	0.362398	0.776655	4.006443	4.078433	3.228207	3.015188	2.365191	2.075901	1.686468	2.382007	2.531968	2.223597	0.000000	4.999991	14169.000000		1
12243.161133	2925.185303	3.561718	5.692582	6927.909180	8186.333496	1140.381958	697.822327	170.095947	69.137421	36.030403	171.036484	233.954010	104.951965	0.889307	99998.000000	4.087893	3.466153	0.551660	0.755309	3.840602	3.913090	3.057050	2.843745	2.230694	1.839713	1.556669	2.233089	2.369131	2.020991	0.000000	4.999991	14215.000000		1
7108.415527	3235.329102	2.503996	6.195231	7344.454102	8357.002930	1237.328613	758.772400	160.961914	115.735802	57.712170	229.800217	322.990784	154.920868	1.750104	0.000000	3.851773	3.509918	0.398634	0.792058	3.865959	3.922050	3.092485	2.880111	2.206723	2.063468	1.761267	2.361351	2.509190	2.190110	0.243064	0.000000	14299.000000		1
10254.948242	1842.709717	2.528666	5.948532	6086.233398	7312.386230	1020.677429	618.631897	157.955261	106.623352	47.215122	201.229370	302.264984	162.278671	0.073840	0.000000	4.010933	3.265457	0.402891	0.774410	3.784348	3.864059	3.008888	2.791432	2.198534	2.027852	1.674081	2.303691	2.480388	2.210261	0.000000	0.000000	14396.000000		1
7486.232422	2649.912109	1.292086	4.992573	6511.675293	7537.468750	1061.256348	667.663330	150.486450	54.375565	54.486580	220.135773	306.276947	181.533539	0.672311	0.000000	3.874263	3.423231	0.111292	0.698324	3.813693	3.877226	3.025820	2.824558	2.177497	1.735404	1.736290	2.342691	2.486114	2.258957	0.000000	0.000000	14487.000000		1
4518.183105	691.294067	1.680638	2.981975	3146.425049	3714.795166	521.346130	317.526398	72.671387	44.412006	18.739880	89.203308	117.407188	86.190498	0.409258	0.000000	3.654964	2.839663	0.225474	0.474504	3.497817	3.569935	2.717126	2.501780	1.861363	1.647500	1.272767	1.950381	2.069695	1.935459	0.000000	0.000000	14520.000000		1
18031.720703	5998.235840	3.614142	4.344988	14354.886719	16103.536133	2378.746826	1452.459473	332.383850	108.778885	81.672821	400.670166	513.664551	325.479370	4.372088	99998.000000	4.256037	3.778023	0.558005	0.637989	4.157000	4.206921	3.376348	3.162104	2.521640	2.036545	1.912078	2.602787	2.710680	2.512523	0.640689	4.999991	14560.000000		1
8779.207031	1621.337280	2.907966	4.736623	5592.644043	6728.536133	964.652100	574.784241	142.339218	68.153709	39.780231	171.230759	244.947540	113.950317	0.040043	99998.000000	3.943455	3.209873	0.463589	0.675469	3.747617	3.827921	2.984371	2.759505	2.153325	1.833490	1.599667	2.233582	2.389073	2.056715	0.000000	4.999991	14681.000000		1
21752.603516	5861.465820	1.782401	8.196578	18317.451172	20493.859375	2976.443115	1873.124634	396.248108	231.471603	106.580177	516.276428	772.643066	380.039978	1.476771	0.000000	4.337511	3.768006	0.251005	0.913633	4.262865	4.311624	3.473698	3.272567	2.597967	2.364498	2.027676	2.712882	2.887979	2.579829	0.169313	0.000000	14739.000000		1
10946.569336	2646.698975	3.204005	4.465254	6675.810059	7454.725586	1093.842163	671.379272	139.039612	64.024582	41.889507	184.358231	268.291443	204.359360	0.026968	0.000000	4.039278	3.422704	0.505693	0.649846	3.824504	3.872432	3.038955	2.826968	2.143139	1.806347	1.622105	2.265662	2.428607	2.310395	0.000000	0.000000	14776.000000		1
6532.111328	1783.813354	3.129995	3.694319	3378.026123	3686.979736	536.166565	346.643066	74.040565	50.721336	24.925859	94.106453	113.444580	58.406013	0.824158	99998.000000	3.815053	3.251349	0.495544	0.567534	3.528663	3.566671	2.729300	2.539882	1.869470	1.705191	1.396650	1.973619	2.054784	1.766458	0.000000	4.999991	14821.000000		1
14208.832031	5451.371582	2.864793	6.648541	15680.428711	18332.248047	2607.183838	1602.680664	404.423096	147.470551	126.988365	576.656067	737.078308	379.999878	1.422950	0.000000	4.152558	3.736506	0.457093	0.822726	4.195358	4.263216	3.416172	3.204847	2.606836	2.168705	2.103764	2.760917	2.867514	2.579783	0.153190	0.000000	14860.000000		1
24597.990234	7514.611816	2.223376	4.933982	19399.597656	22692.628906	3208.068848	1969.812134	418.475677	183.991272	107.033485	526.628540	731.543030	425.386353	1.595764	0.000000	4.390900	3.875906	0.347013	0.693198	4.287793	4.355885	3.506244	3.294425	2.621670	2.264797	2.029520	2.721504	2.864240	2.628783	0.202969	0.000000	14922.000000		1
15620.457031	5204.808105	2.562587	2.843207	8487.232422	10443.722656	1410.101196	879.022827	216.225601	86.344688	62.232933	261.362274	365.904114	193.566284	1.138289	0.000000	4.193694	3.716405	0.408679	0.453808	3.928766	4.018855	3.149250	2.944000	2.334907	1.936236	1.794020	2.417243	2.563367	2.286830	0.056252	0.000000	14992.000000		1
7559.511230	1109.726562	4.486840	5.633991	3841.629150	4671.339844	637.966980	392.769623	94.698532	43.119919	29.964689	101.911400	166.364624	83.362709	1.245320	0.000000	3.878494	3.045216	0.651941	0.750816	3.584515	3.669441	2.804798	2.594138	1.976343	1.634678	1.476610	2.008223	2.221061	1.920972	0.095281	0.000000	15124.000000		1
28827.806641	4793.351074	3.114576	8.477198	19664.148438	22946.087891	3279.038086	2014.625000	477.775970	149.919037	124.650887	577.411560	785.807556	448.742584	2.212293	0.000000	4.459812	3.680639	0.493399	0.928252	4.293675	4.360709	3.515746	3.304194	2.679224	2.175857	2.095695	2.761486	2.895316	2.651997	0.344843	0.000000	15200.000000		1
18562.158203	4756.481934	2.217208	6.799644	15663.453125	18291.103516	2641.478271	1595.803955	368.870667	142.878860	113.441498	532.244080	690.917847	360.738831	1.064348	0.000000	4.268629	3.677286	0.345806	0.832486	4.194888	4.262240	3.421847	3.202980	2.566874	2.154968	2.054772	2.726111	2.839427	2.557193	0.027084	0.000000	15324.000000		1
13622.157227	3355.706055	3.700486	4.684199	7519.009277	9248.264648	1257.372925	749.743225	199.669006	96.388420	39.527363	222.408493	317.951965	162.346512	1.293643	0.000000	4.134246	3.525784	0.568259	0.670635	3.876161	3.966060	3.099464	2.874913	2.300311	1.984025	1.596898	2.347151	2.502362	2.210443	0.111814	0.000000	15365.000000		1
16531.199219	3407.519043	2.590341	3.379778	8837.027344	10430.268555	1512.444336	908.790161	227.980804	95.460220	53.225330	276.515778	383.284058	200.063721	2.354515	99998.000000	4.218304	3.532438	0.413357	0.528888	3.946306	4.018295	3.179679	2.958464	2.357898	1.979822	1.726118	2.441720	2.583521	2.301168	0.371902	4.999991	15428.000000		1
11900.000000	2827.751465	3.018980	5.291696	6156.779785	7437.052734	1040.589111	629.813538	149.925217	63.864231	48.568886	201.747437	251.284622	160.058380	0.752771	0.000000	4.075547	3.451441	0.479860	0.723595	3.789354	3.871401	3.017279	2.799212	2.175875	1.805258	1.686358	2.304808	2.400166	2.204278	0.000000	0.000000	15570.000000		1
8431.712891	1946.696411	3.718989	5.621656	6203.572754	7190.193359	1009.270691	621.552185	149.564407	32.055466	38.256863	166.605148	234.580002	135.573486	1.238632	0.000000	3.925916	3.289298	0.570425	0.749864	3.792642	3.856740	3.004008	2.793478	2.174828	1.505902	1.582709	2.221689	2.370291	2.132175	0.092942	0.000000	15622.000000		1
13103.188477	2727.634766	3.133079	5.236188	7112.880859	8505.947266	1205.196045	708.189880	136.276581	43.816845	34.988098	177.475327	243.470428	154.637161	1.238308	15526.977539	4.117377	3.435786	0.495971	0.719015	3.852046	3.929723	3.081058	2.850150	2.134421	1.641641	1.543920	2.249138	2.386446	2.189314	0.092829	4.191087	15656.000000		1
23838.078125	8686.664062	2.525582	7.783357	21130.533203	24530.919922	3441.381592	2151.980957	453.328094	202.647888	131.058899	677.053345	874.483582	375.001129	0.848790	99998.000000	4.377271	3.938853	0.402361	0.891167	4.324911	4.389714	3.536733	3.332839	2.656413	2.306742	2.117466	2.830623	2.941752	2.574033	0.000000	4.999991	15777.000000		1
13974.656250	1915.840576	2.365228	4.082870	9909.493164	11547.959961	1638.698730	1017.198975	227.780365	81.493965	61.631603	274.310883	369.126617	221.181168	0.375523	0.000000	4.145341	3.282359	0.373873	0.610966	3.996052	4.062505	3.214499	3.007406	2.357516	1.911125	1.789804	2.438243	2.567175	2.344748	0.000000	0.000000	15824.000000		1
16246.662109	5383.005371	2.377563	7.154274	8698.893555	10411.167969	1474.502075	883.966064	196.175125	98.670387	78.949883	349.797729	467.482452	318.322021	0.785704	0.000000	4.210764	3.731025	0.376132	0.854566	3.939464	4.017499	3.168645	2.946436	2.292644	1.994187	1.897352	2.543817	2.669765	2.502867	0.000000	0.000000	15942.000000		1
14726.761719	4305.284668	3.611058	5.402710	11833.214844	13342.360352	1961.664917	1200.252808	271.094543	118.989143	64.860275	292.298340	387.817139	257.871490	0.477800	0.000000	4.168107	3.634002	0.557634	0.732612	4.073103	4.125233	3.292625	3.079273	2.433121	2.075507	1.811979	2.465826	2.588627	2.411403	0.000000	0.000000	15981.000000		1
15949.208008	1978.977051	2.158617	4.298732	8619.721680	9674.576172	1430.500122	858.642395	171.751907	95.913528	37.402668	213.922043	279.315796	148.315506	1.922144	99998.000000	4.202739	3.296441	0.334176	0.633340	3.935493	3.985632	3.155488	2.933812	2.234902	1.981880	1.572903	2.330256	2.446095	2.171186	0.283786	4.999991	16032.000000		1
12451.320312	1520.098145	2.013681	2.315888	7596.284668	8561.180664	1217.722168	775.430786	171.206085	47.890461	38.805767	182.181122	250.307068	117.524368	0.300173	99998.000000	4.095215	3.181872	0.303991	0.364717	3.880601	3.932534	3.085548	2.889543	2.233519	1.680249	1.588896	2.260503	2.398473	2.070128	0.000000	4.999991	16061.000000		1
15535.870117	5260.241699	3.259512	8.850330	19172.044922	22577.925781	3187.888916	1963.216064	474.263611	172.229889	137.223297	599.454163	759.934998	417.760254	1.239545	0.000000	4.191336	3.721006	0.513153	0.946959	4.282669	4.353684	3.503503	3.292968	2.676020	2.236109	2.137428	2.777756	2.880776	2.620927	0.093262	0.000000	16134.000000		1
12658.602539	3075.508301	2.100026	5.538395	7232.144531	8778.618164	1205.452026	739.042664	189.899719	95.959785	42.086868	197.892761	279.207886	147.976288	0.519987	0.000000	4.102386	3.487917	0.322225	0.743384	3.859267	3.943426	3.081150	2.868670	2.278524	1.982089	1.624147	2.296430	2.445928	2.170192	0.000000	0.000000	16237.000000		1
18473.904297	5229.354980	3.444536	4.983322	13898.468750	16584.039062	2327.556641	1424.958618	365.638916	115.936241	87.880386	390.142303	522.539551	334.446899	1.723058	99998.000000	4.266559	3.718448	0.537131	0.697519	4.142967	4.219690	3.366900	3.153802	2.563052	2.064219	1.943892	2.591223	2.718119	2.524327	0.236300	4.999991	16302.000000		1
7980.833008	1345.345825	1.807071	3.971855	4874.104980	5935.996582	807.748352	500.561737	116.790436	27.019718	31.065584	150.508041	206.783188	110.860405	1.222266	0.000000	3.902048	3.128834	0.256975	0.598993	3.687895	3.773494	2.907276	2.699458	2.067407	1.431681	1.492280	2.177560	2.315515	2.044776	0.087166	0.000000	16356.000000		1
14932.227539	2959.793945	2.648932	7.376303	11846.438477	13444.580078	2012.830322	1209.171021	282.396454	133.322357	84.352592	380.206482	487.110443	300.498016	1.298853	0.000000	4.174125	3.471262	0.423071	0.867839	4.073588	4.128547	3.303807	3.082488	2.450859	2.124903	1.926098	2.580019	2.687628	2.477842	0.113560	0.000000	16440.000000		1
6038.290527	1359.518677	2.843207	3.805334	3617.305664	4163.136719	589.370300	372.632812	113.882469	21.283964	28.284052	103.086304	140.007904	85.191368	1.091635	0.000000	3.780914	3.133385	0.453808	0.580393	3.558385	3.619421	2.770388	2.571281	2.056457	1.328053	1.451542	2.013201	2.146152	1.930396	0.038077	0.000000	16519.000000		1
10574.929688	1709.159058	3.278014	5.396543	5043.988281	6023.414551	822.272766	512.221313	142.197357	43.153839	36.921604	153.749054	201.158447	176.559464	0.509783	0.000000	4.024278	3.232782	0.515611	0.732116	3.702774	3.779843	2.915016	2.709458	2.152892	1.635019	1.567281	2.186812	2.303538	2.246891	0.000000	0.000000	16549.000000		1
12210.134766	2827.335205	2.778449	5.600070	7248.710449	10181.491211	1239.595093	734.040833	194.781281	83.945534	65.393761	285.609711	398.295685	251.781097	1.890332	0.000000	4.086720	3.451377	0.443802	0.748193	3.860261	4.007812	3.093280	2.865720	2.289547	1.923998	1.815536	2.455773	2.600206	2.401023	0.276538	0.000000	16621.000000		1
8285.485352	2029.997437	2.636597	4.903145	6556.281250	8027.292480	1061.789795	678.774048	162.519196	123.904625	48.701485	220.894379	293.615112	147.029587	0.160995	0.000000	3.918318	3.307496	0.421044	0.690475	3.816658	3.904569	3.026039	2.831725	2.210905	2.093087	1.687542	2.344185	2.467778	2.167405	0.000000	0.000000	16679.000000		1
5993.048828	1295.321411	2.174036	3.718989	3202.684814	3578.018799	506.303650	327.779846	88.901108	73.627350	20.398932	84.929253	125.643852	65.763809	0.795039	99998.000000	3.777648	3.112378	0.337267	0.570425	3.505514	3.553643	2.704411	2.515582	1.948907	1.867039	1.309607	1.929057	2.099141	1.817987	0.000000	4.999991	16731.000000		1
16594.572266	5133.496582	4.024279	3.916348	7589.583496	8803.056641	1274.817627	772.969971	177.284134	99.481415	55.057072	234.564590	296.686493	209.478378	1.012658	0.000000	4.219966	3.710413	0.604688	0.592881	3.880218	3.944633	3.105448	2.888163	2.248670	1.997742	1.740813	2.370262	2.472298	2.321139	0.005463	0.000000	16747.000000		1
9420.791016	946.282227	3.185502	3.151581	5431.962402	6301.469238	877.628967	557.203857	155.287827	53.888336	38.460388	153.193970	184.530930	154.575485	0.643649	0.000000	3.974087	2.976021	0.503178	0.498528	3.734957	3.799442	2.943311	2.746014	2.191137	1.731495	1.585014	2.185242	2.266069	2.189141	0.000000	0.000000	16798.000000		1
41371.179688	7766.152344	2.500912	7.487318	19932.099609	23565.093750	3311.327881	2039.467651	492.793793	241.413574	133.131165	640.985962	879.759827	476.070679	1.985735	0.000000	4.616698	3.890206	0.398098	0.874326	4.299553	4.372269	3.520002	3.309517	2.692665	2.382762	2.124280	2.806849	2.944364	2.677671	0.297921	0.000000	16904.000000		1
13715.939453	3042.148438	3.281098	7.129604	8901.600586	10271.246094	1483.386230	912.524536	222.883392	91.765900	58.017460	267.452667	357.275818	236.424088	1.615492	0.000000	4.137226	3.483180	0.516019	0.853065	3.949468	4.011623	3.171254	2.960245	2.348078	1.962681	1.763559	2.427247	2.553004	2.373692	0.208305	0.000000	16975.000000		1
10348.108398	2552.487549	3.111492	4.903145	5613.859863	6504.545410	931.344604	580.982544	129.735977	59.152275	36.496048	156.031006	223.975037	146.270981	0.529704	99998.000000	4.014861	3.406964	0.492969	0.690475	3.749262	3.813217	2.969110	2.764163	2.113060	1.771971	1.562246	2.193211	2.350200	2.165158	0.000000	4.999991	17052.000000		1
15108.752930	2135.544678	3.352024	5.186849	7043.761719	8758.891602	1178.968872	720.160950	172.232971	68.792046	49.827049	244.984543	368.229248	186.226990	0.320037	99998.000000	4.179229	3.329509	0.525307	0.714904	3.847805	3.942449	3.071502	2.857430	2.236116	1.837538	1.697465	2.389139	2.566118	2.270043	0.000000	4.999991	17084.000000		1
27212.347656	7716.538086	2.525582	9.053857	20509.011719	25641.722656	3444.548584	2095.949463	542.266235	201.146118	162.747391	789.440186	982.429810	601.686768	2.678347	0.000000	4.434766	3.887423	0.402361	0.956834	4.311945	4.408947	3.537132	3.321381	2.734213	2.303512	2.211514	2.897319	2.992301	2.779371	0.427867	0.000000	17123.000000		1
9387.400391	2323.153076	2.537917	5.285528	5480.377441	6349.180664	939.269836	561.351440	133.112671	75.206223	35.586346	168.069931	218.988617	153.033615	0.908416	0.000000	3.972545	3.366078	0.404477	0.723088	3.738811	3.802718	2.972790	2.749235	2.124219	1.876254	1.551283	2.225490	2.340421	2.184787	0.000000	0.000000	17180.000000		1
11947.227539	3428.093750	4.493007	7.104934	8268.993164	9857.559570	1333.390137	837.222717	197.078659	72.455528	48.963604	215.960388	275.772583	154.729675	1.685712	99998.000000	4.077267	3.535053	0.652537	0.851560	3.917453	3.993769	3.124957	2.922841	2.294640	1.860072	1.689873	2.334374	2.440551	2.189574	0.226783	4.999991	17241.000000		1
7668.231445	3047.763916	2.352893	6.081133	7606.973145	8910.879883	1243.249390	772.649231	159.827103	73.022934	50.120007	224.758301	280.848419	227.512085	0.390576	0.000000	3.884695	3.483981	0.371602	0.783984	3.881212	3.949921	3.094558	2.887982	2.203650	1.863459	1.700011	2.351716	2.448472	2.357004	0.000000	0.000000	17275.000000		1
6544.498535	3030.127930	2.581089	3.755994	5171.590332	6586.708496	876.302979	522.076965	142.962128	53.228416	53.533703	222.445496	253.190369	180.574493	0.553144	99998.000000	3.815876	3.481461	0.411803	0.574725	3.713624	3.818668	2.942654	2.717735	2.155221	1.726144	1.728627	2.347224	2.403447	2.256656	0.000000	4.999991	17299.000000		1
20219.380859	3894.601807	2.365228	7.481150	9650.649414	10757.505859	1554.383179	978.149597	216.342773	90.865448	54.671604	242.770416	323.160400	135.709167	1.100979	0.000000	4.305768	3.590463	0.373873	0.873968	3.984556	4.031712	3.191558	2.990405	2.335142	1.958399	1.737762	2.385196	2.509418	2.132609	0.041779	0.000000	17326.000000		1
9054.004883	3567.830322	3.151581	2.960389	8058.145508	9216.950195	1315.100464	814.261230	178.363449	64.878777	48.689152	221.273682	285.162567	148.586868	0.885367	0.000000	3.956841	3.552404	0.498528	0.471349	3.906235	3.964587	3.118959	2.910764	2.251306	1.812103	1.687432	2.344930	2.455092	2.171980	0.000000	0.000000	17362.000000		1
11187.141602	3815.938477	2.855542	5.526060	9932.738281	12030.432617	1674.106201	1023.156738	246.436981	127.854889	67.398193	276.333832	408.376434	189.893555	0.112213	99998.000000	4.048719	3.581601	0.455689	0.742416	3.997069	4.080281	3.223783	3.009942	2.391706	2.106717	1.828648	2.441434	2.611061	2.278510	0.000000	4.999991	17454.000000		1
31375.037109	7407.199219	3.222507	7.672342	25677.169922	30223.316406	4199.114746	2626.173584	618.345154	288.884644	160.835480	724.959229	940.238098	579.462280	2.666501	0.000000	4.496584	3.869654	0.508194	0.884928	4.409547	4.480342	3.623158	3.419323	2.791231	2.460724	2.206382	2.860314	2.973238	2.763025	0.425942	0.000000	17503.000000		1
9324.380859	1331.663208	3.025148	3.120744	4810.675781	5722.888672	803.128906	484.837738	94.831131	25.221899	27.775234	132.936890	195.160568	127.259727	0.513563	99998.000000	3.969620	3.124394	0.480747	0.494258	3.682206	3.757615	2.904785	2.685596	1.976951	1.401778	1.443658	2.123646	2.290392	2.104691	0.000000	4.999991	17525.000000		1
9045.801758	2422.326172	1.942755	3.549383	6467.216797	7516.656250	1105.470947	665.655823	196.520508	60.910007	45.750347	190.824844	237.022324	115.871483	0.574435	0.000000	3.956447	3.384233	0.288418	0.550153	3.810717	3.876025	3.043547	2.823250	2.293408	1.784689	1.660394	2.280635	2.374789	2.063977	0.000000	0.000000	17565.000000		1
21476.003906	6815.429688	1.791652	7.632253	15989.172852	18970.574219	2635.918213	1626.431641	413.566376	170.617096	124.675560	630.084900	792.662720	432.593048	2.985057	0.000000	4.331954	3.833493	0.253254	0.882653	4.203826	4.278080	3.420932	3.211236	2.616545	2.232023	2.095781	2.799399	2.899088	2.636080	0.474953	0.000000	17610.000000		1
7242.373047	971.507202	2.386814	4.937066	4157.913086	5021.538574	696.715271	413.100739	93.566803	48.951267	29.119745	108.803551	148.667038	79.594383	0.743129	0.000000	3.859881	2.987446	0.377819	0.693469	3.618876	3.700837	2.843055	2.616056	1.971122	1.689764	1.464188	2.036643	2.172215	1.900882	0.000000	0.000000	17641.000000		1
9030.994141	2007.930176	2.260381	3.262596	5190.062012	5940.458984	859.425659	539.487732	128.197189	41.969685	31.182766	143.591217	201.904709	114.693497	0.482697	99998.000000	3.955735	3.302749	0.354182	0.513563	3.715173	3.773820	2.934208	2.731982	2.107878	1.622936	1.493915	2.157128	2.305146	2.059539	0.000000	4.999991	17691.000000		1
8222.697266	2457.647217	1.655968	3.728240	7011.672363	8846.944336	1176.147217	718.548157	217.517685	79.131821	55.849594	242.314026	315.034760	199.530228	1.312961	99998.000000	3.915014	3.390520	0.219052	0.571504	3.845822	3.946793	3.070462	2.856456	2.337495	1.898351	1.747020	2.384379	2.498358	2.300009	0.118252	4.999991	17730.000000		1
21193.500000	7296.276855	3.179335	8.535789	18505.083984	21270.412109	3076.667725	1880.001343	426.974457	166.885773	107.252434	490.089355	611.533142	406.994934	0.351185	0.000000	4.326203	3.863101	0.502336	0.931244	4.267291	4.327776	3.488081	3.274158	2.630402	2.222419	2.030407	2.690275	2.786420	2.609589	0.000000	0.000000	17787.000000		1
10653.425781	3029.884277	3.043650	3.657314	8940.566406	10472.925781	1486.454590	897.744202	197.704666	80.652100	54.215210	267.572937	333.160980	212.139633	0.155247	99998.000000	4.027489	3.481426	0.483395	0.563162	3.951365	4.020068	3.172152	2.953153	2.296017	1.906616	1.734121	2.427442	2.522654	2.326622	0.000000	4.999991	17826.000000		1
15173.292969	2236.274902	1.390766	4.653362	8159.529785	9499.515625	1336.597168	838.551819	208.454575	96.496353	50.391376	291.064850	373.116974	251.833527	0.585222	0.000000	4.181080	3.349525	0.143254	0.667767	3.911665	3.977701	3.126001	2.923530	2.319011	1.984511	1.702356	2.463990	2.571845	2.401114	0.000000	0.000000	17926.000000		1
6912.980469	2718.352783	1.890332	4.156880	6236.103027	7204.471191	1042.334595	633.945740	147.405792	55.858845	37.618530	155.682556	205.833389	152.672821	0.931298	0.000000	3.839665	3.434306	0.276538	0.618767	3.794913	3.857602	3.018007	2.802052	2.168514	1.747092	1.575402	2.192240	2.313516	2.183762	0.000000	0.000000	17963.000000		1
9712.022461	2947.863037	1.372264	3.678900	6473.532227	8323.979492	1080.603760	653.256104	191.321320	80.701447	37.717209	202.111328	301.861023	145.151581	1.208198	0.000000	3.987310	3.469507	0.137438	0.565718	3.811141	3.920331	3.033666	2.815084	2.281763	1.906881	1.576540	2.305591	2.479807	2.161822	0.082138	0.000000	17990.000000		1
7176.489258	689.197083	2.056854	4.730455	3978.905029	4746.370605	681.500122	409.727112	90.874695	73.849373	33.523323	122.196228	162.275589	100.977028	0.655806	0.000000	3.855912	2.838343	0.313203	0.674903	3.599764	3.676362	2.833466	2.612495	1.958443	1.868347	1.525347	2.087058	2.210253	2.004223	0.000000	0.000000	18037.000000		1
14039.328125	2719.413574	2.500912	4.866140	7372.759766	8602.810547	1188.454468	749.780212	172.313156	61.045692	48.932766	240.044388	314.553680	313.825928	0.046742	99998.000000	4.147346	3.434475	0.398098	0.687185	3.867630	3.934640	3.074983	2.874934	2.236318	1.785655	1.689600	2.380291	2.497695	2.496689	0.000000	4.999991	18062.000000		1
13379.389648	1542.208618	3.271847	6.648541	7021.660645	7622.502441	1158.822754	718.335327	164.677811	54.138119	47.495743	172.630783	246.051514	97.606499	0.357476	0.000000	4.126436	3.188143	0.514793	0.822726	3.846440	3.882097	3.064017	2.856327	2.216635	1.733503	1.676655	2.237118	2.391026	1.989479	0.000000	0.000000	18192.000000		1
5936.887695	968.275452	2.476242	2.954222	2828.072021	3736.899170	502.896118	292.406281	80.972809	55.784836	24.188847	84.935417	125.979980	36.455959	0.270329	0.000000	3.773559	2.985999	0.393793	0.470443	3.451490	3.572511	2.701478	2.465987	1.908339	1.746516	1.383615	1.929089	2.100302	1.561769	0.000000	0.000000	18261.000000		1
12208.015625	3408.740234	2.451572	5.427380	8176.903320	9434.396484	1413.733887	833.139893	191.216476	78.576744	62.630733	289.689514	406.051300	158.797134	2.392797	99998.000000	4.086645	3.532594	0.389445	0.734590	3.912589	3.974714	3.150368	2.920718	2.281525	1.895294	1.796788	2.461933	2.608581	2.200843	0.378906	4.999991	18346.000000		1
24461.306641	7003.068848	2.605759	11.764463	20416.035156	23707.349609	3423.208984	2086.096924	479.916107	211.066498	166.022324	756.653870	967.128296	485.784454	1.816852	99998.000000	4.388480	3.845289	0.415934	1.070572	4.309971	4.374883	3.534433	3.319335	2.681165	2.324419	2.220166	2.878897	2.985484	2.686444	0.259320	4.999991	18391.000000		1
7327.074219	1321.462280	2.997394	3.947186	3907.661377	5132.284668	659.997192	394.687714	95.910446	36.018070	23.766375	113.922562	149.456482	106.163872	1.845961	1338.767578	3.864931	3.121055	0.476744	0.596288	3.591917	3.710311	2.819542	2.596254	1.981866	1.556520	1.375963	2.056610	2.174515	2.025977	0.266223	3.126705	18447.000000		1
4710.096191	1138.171021	2.174036	4.539263	3275.448730	4150.314453	539.734436	323.595215	89.946495	45.830524	22.569883	108.282402	152.876343	111.948967	0.419668	0.000000	3.673030	3.056207	0.337267	0.656985	3.515271	3.618081	2.732180	2.510002	1.953984	1.661155	1.353529	2.034558	2.184340	2.049020	0.000000	0.000000	18469.000000		1
8761.817383	1094.283203	2.790784	3.404448	4759.876953	5408.189941	802.425842	494.045776	109.531319	52.028839	28.629431	107.554642	142.407059	80.282051	0.395609	0.000000	3.942594	3.039130	0.445726	0.532047	3.677596	3.733052	2.904405	2.693767	2.039538	1.716244	1.456813	2.031629	2.153532	1.904619	0.000000	0.000000	18564.000000		1
13990.777344	2814.130615	2.867877	4.989489	8665.962891	10120.053711	1449.714966	886.827759	192.746002	80.559593	63.950573	275.186676	395.622101	216.987274	2.056058	0.000000	4.145842	3.449344	0.457561	0.698056	3.937817	4.005183	3.161283	2.947839	2.284985	1.906117	1.805844	2.439627	2.597281	2.336434	0.313035	0.000000	18592.000000		1
22860.417969	9573.645508	2.679769	7.660007	22159.814453	26852.152344	3712.371338	2250.370605	515.594971	177.644943	136.985840	662.146545	874.523621	440.034088	0.398386	0.000000	4.359084	3.981077	0.428097	0.884229	4.345566	4.428979	3.569651	3.352254	2.712309	2.249553	2.136676	2.820954	2.941772	2.643486	0.000000	0.000000	18665.000000		1
15909.174805	1875.927734	2.457740	5.439715	9566.491211	11606.656250	1586.219727	972.975098	230.500214	104.970467	72.017632	303.079102	399.769714	225.470642	0.386394	0.000000	4.201648	3.273216	0.390536	0.735576	3.980753	4.064707	3.200363	2.988102	2.362671	2.021067	1.857439	2.481556	2.601810	2.353090	0.000000	0.000000	18707.000000		1
7208.917969	2199.865234	2.211041	3.589472	6758.229492	7743.869141	1077.143799	689.647339	158.775543	79.215080	50.449966	217.085953	287.157745	173.922867	1.542879	99998.000000	3.857870	3.342396	0.344597	0.555031	3.829833	3.888958	3.032274	2.838627	2.200783	1.898808	1.702861	2.336632	2.458121	2.240357	0.188332	4.999991	18764.000000		1
19197.808594	3599.293701	2.568754	6.916826	14492.091797	16699.906250	2379.206299	1483.272217	330.148163	142.104843	107.551559	476.872437	668.406555	467.726074	1.310954	0.000000	4.283252	3.556217	0.409723	0.839907	4.161131	4.222714	3.376432	3.171221	2.518709	2.152609	2.031617	2.678402	2.825041	2.669991	0.117588	0.000000	18813.000000		1
6144.633301	1909.500366	2.442321	1.998263	3615.917969	4191.849609	600.903503	356.958191	68.566933	25.175644	8.137986	81.534050	108.788139	80.041527	0.237101	99998.000000	3.788496	3.280920	0.387803	0.300653	3.558218	3.622406	2.778805	2.552617	1.836115	1.400981	0.910517	1.911339	2.036582	1.903315	0.000000	4.999991	18866.000000		1
8745.011719	3235.326172	2.155533	3.105325	7418.648926	8477.684570	1215.468018	762.775085	162.451355	53.613880	37.615444	194.050430	260.434082	89.668953	0.190273	99998.000000	3.941760	3.509918	0.333555	0.492107	3.870325	3.928277	3.084743	2.882396	2.210723	1.729277	1.575366	2.287915	2.415698	1.952642	0.000000	4.999991	18903.000000		1
11409.129883	2636.880371	3.105325	5.085085	7478.149902	8504.698242	1235.980957	763.003296	195.882172	98.257164	46.302338	233.056641	299.474213	195.444275	1.424023	0.000000	4.057252	3.421090	0.492107	0.706298	3.873794	3.929659	3.092012	2.882526	2.291995	1.992364	1.665603	2.367461	2.476359	2.291023	0.153517	0.000000	18948.000000		1
18204.072266	4826.288574	4.554682	6.648541	10096.166992	11916.738281	1728.250488	1031.902222	267.551331	105.207916	75.921646	373.480865	515.890991	293.380737	2.422769	0.000000	4.260169	3.683613	0.658458	0.822726	4.004157	4.076158	3.237607	3.013638	2.427407	2.022048	1.880366	2.572268	2.712558	2.467432	0.384312	0.000000	19092.000000		1
15731.033203	3263.970947	5.048080	5.914611	9703.656250	11165.404297	1593.950684	989.830811	251.207520	109.953789	64.246613	282.356384	377.323181	196.841217	1.658320	99998.000000	4.196757	3.513746	0.703126	0.771926	3.986935	4.047874	3.202475	2.995561	2.400033	2.041210	1.807850	2.450798	2.576714	2.294116	0.219668	4.999991	19254.000000		1
4288.086914	1909.537354	2.112361	1.754647	3484.174561	4008.373047	573.205383	346.649231	67.725067	76.004906	14.576833	80.618179	120.919563	61.526756	0.680266	99998.000000	3.632264	3.280928	0.324768	0.244190	3.542100	3.602968	2.758310	2.539890	1.830749	1.880842	1.163663	1.906433	2.082497	1.789064	0.000000	4.999991	19281.000000		1
11353.191406	3084.892090	3.444536	4.708869	8270.004883	9899.948242	1362.149048	820.271423	173.935196	71.413223	55.732410	255.743713	319.660370	229.621353	0.244777	0.000000	4.055118	3.489240	0.537131	0.672917	3.917506	3.995633	3.134225	2.913958	2.240387	1.853779	1.746108	2.407805	2.504689	2.361012	0.000000	0.000000	19325.000000		1
15205.884766	2509.571289	2.948054	2.084607	7696.687988	8864.157227	1274.188477	756.946838	164.122742	63.148804	17.913439	169.368179	232.415222	113.453835	1.009430	0.000000	4.182012	3.399600	0.469535	0.319024	3.886304	3.947638	3.105234	2.879065	2.215169	1.800365	1.253179	2.228832	2.366265	2.054819	0.004076	0.000000	19353.000000		1
6807.051270	1954.337891	2.420735	5.390375	3523.726562	3903.291748	604.153748	373.120056	80.251221	22.350939	29.764246	112.217255	169.139984	78.388641	0.101322	0.000000	3.832959	3.291000	0.383947	0.731619	3.547002	3.591431	2.781147	2.571849	1.904452	1.349296	1.473695	2.050060	2.228246	1.894253	0.000000	0.000000	19408.000000		1
16115.131836	4544.752441	2.525582	6.411093	12155.194336	14178.589844	2045.499390	1242.530884	298.666260	90.698921	86.301514	421.303467	550.564575	339.732422	0.864810	0.000000	4.207234	3.657510	0.402361	0.806932	4.084762	4.151633	3.310799	3.094307	2.475186	1.957602	1.936018	2.624595	2.740808	2.531137	0.000000	0.000000	19498.000000		1
11622.059570	3243.013916	2.790784	5.297863	8250.330078	10153.317383	1411.084961	846.621948	196.640762	75.126045	56.907314	265.661011	364.177216	193.581696	0.658759	99998.000000	4.065283	3.510949	0.445726	0.724101	3.916471	4.006608	3.149553	2.927690	2.293674	1.875790	1.755168	2.424328	2.561313	2.286864	0.000000	4.999991	19554.000000		1
8933.449219	3511.986816	3.555551	5.717252	9242.769531	10541.104492	1540.719116	941.490112	212.401764	93.606888	68.579269	355.009247	435.115540	247.685898	1.181087	99998.000000	3.951019	3.545553	0.550907	0.757187	3.965802	4.022886	3.187723	2.973816	2.327158	1.971308	1.836193	2.550240	2.638605	2.393901	0.072282	4.999991	19617.000000		1
9677.111328	3527.538086	2.772281	3.762161	6611.449707	7340.201660	1117.306396	673.843201	153.897064	71.289871	37.566105	178.838348	223.265762	165.174301	1.075844	99998.000000	3.985746	3.547472	0.442837	0.575437	3.820297	3.865708	3.048172	2.828559	2.187230	1.853028	1.574796	2.252461	2.348822	2.217942	0.031749	4.999991	19654.000000		1
19234.261719	5268.040527	3.040566	5.378040	13474.553711	16262.065430	2195.146973	1363.092651	355.117188	135.228119	86.375519	412.110840	539.160889	315.599060	0.957875	0.000000	4.284076	3.721649	0.482955	0.730624	4.129514	4.211176	3.341464	3.134525	2.550372	2.131067	1.936391	2.615014	2.731718	2.499136	0.000000	0.000000	19693.000000		1
13296.415039	3529.992676	3.638812	8.452528	11458.288086	13372.219727	1905.636475	1178.056030	246.495575	123.022675	83.748177	344.965515	447.351807	273.447449	0.448152	0.000000	4.123734	3.547774	0.560960	0.926987	4.059120	4.126204	3.280040	3.071166	2.391809	2.089985	1.922975	2.537776	2.650649	2.436874	0.000000	0.000000	19760.000000		1
7163.340332	1383.087646	3.157748	2.969640	3527.593506	4038.405762	585.746948	362.666168	100.551468	49.321316	24.734669	86.674644	142.530411	48.528797	0.867648	99998.000000	3.855116	3.140850	0.499378	0.472704	3.547478	3.606210	2.767710	2.559507	2.002388	1.693035	1.393306	1.937892	2.153908	1.686000	0.000000	4.999991	19863.000000		1
5804.361328	1417.425049	1.748480	3.626477	3057.064453	3577.611816	516.920959	309.299011	71.360802	16.618269	22.233757	87.316063	98.448357	67.444450	0.095809	0.000000	3.763754	3.151500	0.242661	0.559485	3.485305	3.553593	2.713424	2.490379	1.853460	1.220586	1.347013	1.941094	1.993209	1.828946	0.000000	0.000000	19886.000000		1
9444.995117	3139.085693	4.579352	6.293911	7013.149902	7789.992676	1163.630371	709.907471	165.448746	62.057159	36.810589	180.441895	233.759735	114.684242	1.144397	99998.000000	3.975202	3.496803	0.660804	0.798921	3.845913	3.891537	3.065815	2.851202	2.218663	1.792792	1.565973	2.256337	2.368770	2.059504	0.058577	4.999991	19904.000000		1
18667.564453	4717.096680	2.322055	7.339298	11762.280273	14354.415039	2018.331665	1200.539551	340.016113	132.640854	85.308548	341.184845	465.527374	253.285965	1.733645	0.000000	4.271088	3.673675	0.365873	0.865655	4.070491	4.156985	3.304992	3.079376	2.531499	2.122677	1.930993	2.532990	2.667945	2.403611	0.238960	0.000000	19938.000000		1
18154.314453	2778.732422	2.759946	4.089037	10226.386719	11360.123047	1685.793579	1048.474243	224.782974	90.418304	49.709869	239.187119	327.517731	188.027893	1.232123	0.000000	4.258980	3.443847	0.440901	0.611621	4.009722	4.055383	3.226804	3.020558	2.351763	1.956256	1.696443	2.378738	2.515235	2.274222	0.090654	0.000000	20006.000000		1
16144.556641	5466.284668	2.408400	5.109755	16586.339844	19907.494141	2807.512939	1686.539917	388.643585	189.600586	93.976936	484.985748	639.437927	376.937714	1.700075	99998.000000	4.208026	3.737692	0.381729	0.708400	4.219750	4.299016	3.448322	3.226997	2.589551	2.277840	1.973021	2.685729	2.805798	2.576270	0.230468	4.999991	20058.000000		1
11138.852539	2527.108398	1.532618	4.687283	7965.738281	10038.519531	1329.560181	816.561707	211.785004	82.508514	51.294910	242.881424	317.569580	161.896286	1.495361	99998.000000	4.046841	3.402624	0.185434	0.670921	3.901226	4.001670	3.123708	2.911989	2.325895	1.916499	1.710074	2.385394	2.501839	2.209237	0.174746	4.999991	20136.000000		1
9265.049805	2465.017334	2.090775	5.489055	6436.910156	8661.006836	1104.157349	654.739441	194.183029	59.460651	39.225159	221.400101	266.546051	130.411316	0.463776	0.000000	3.966848	3.391820	0.320307	0.739498	3.808677	3.937568	3.043031	2.816068	2.288211	1.774230	1.593565	2.345178	2.425772	2.115315	0.000000	0.000000	20165.000000		1
9400.941406	3423.307617	1.939672	3.953353	7592.979004	8841.066406	1280.081543	767.564148	182.646759	88.145592	54.788788	261.519562	371.901978	254.744568	0.691124	0.000000	3.973171	3.534446	0.287728	0.596966	3.880412	3.946505	3.107238	2.885115	2.261612	1.945201	1.738692	2.417504	2.570428	2.406105	0.000000	0.000000	20192.000000		1
25893.185547	6094.972656	2.759946	7.178944	16235.779297	19228.863281	2706.245850	1662.835205	383.095947	160.872482	100.468208	468.558685	675.067444	355.937469	1.035267	0.000000	4.413186	3.784972	0.440901	0.856061	4.210473	4.283954	3.432367	3.220849	2.583308	2.206482	2.002029	2.670764	2.829347	2.551374	0.015052	0.000000	20233.000000		1
8299.957031	1675.234863	2.238794	2.578006	4622.237793	5207.164062	765.726257	479.333282	103.699966	41.457783	38.087257	137.044434	179.991669	96.690628	0.492125	0.000000	3.919076	3.224076	0.350014	0.411284	3.664852	3.716601	2.884073	2.680638	2.015779	1.617606	1.580780	2.136861	2.255252	1.985384	0.000000	0.000000	20286.000000		1
13454.660156	4063.831055	3.111492	3.996526	8147.336426	9796.446289	1368.190186	834.453552	240.769073	70.426422	58.402927	246.563416	331.634521	243.612274	1.350112	99998.000000	4.128873	3.608936	0.492969	0.601683	3.911016	3.991069	3.136147	2.921402	2.381601	1.847736	1.766435	2.391929	2.520660	2.386699	0.130370	4.999991	20308.000000		1
18457.785156	4994.321289	3.290349	9.608930	14027.088867	16322.032227	2365.474365	1432.381226	311.883179	174.366928	117.311592	442.504181	582.194458	403.004578	1.203865	99998.000000	4.266180	3.698477	0.517242	0.982675	4.146967	4.212774	3.373918	3.156059	2.493992	2.241464	2.069341	2.645917	2.765068	2.605310	0.080578	4.999991	20377.000000		1
16161.989258	3169.386475	1.896499	4.539263	11710.708008	13267.860352	1960.912476	1181.263184	275.319275	136.202576	82.829224	365.321289	492.411407	279.192444	1.070994	0.000000	4.208495	3.500975	0.277953	0.656985	4.068583	4.122801	3.292458	3.072347	2.439837	2.134185	1.918184	2.562675	2.692328	2.445904	0.029787	0.000000	20420.000000		1
10924.677734	4467.319824	2.423819	3.537048	9555.004883	11209.976562	1574.421265	957.167847	224.705872	106.253304	58.032879	284.604431	406.344269	256.829193	0.551483	0.000000	4.038409	3.650047	0.384500	0.548641	3.980231	4.049605	3.197121	2.980988	2.351614	2.026342	1.763674	2.454242	2.608894	2.409644	0.000000	0.000000	20468.000000		1
8118.266113	1543.725830	1.865662	3.688152	5873.430664	7193.412598	995.270508	596.777466	137.667343	40.523411	35.339645	142.644501	228.902847	102.855019	0.229117	0.000000	3.909463	3.188570	0.270833	0.566809	3.768892	3.856935	2.997941	2.775812	2.138831	1.607706	1.548262	2.154255	2.359651	2.012225	0.000000	0.000000	20499.000000		1
8665.142578	2001.765869	1.705307	3.598723	7284.685059	8545.287109	1272.171753	747.122070	193.553940	66.695099	51.008121	237.827179	334.129272	221.961349	1.831296	99998.000000	3.937776	3.301413	0.231803	0.556148	3.862411	3.931727	3.104546	2.873392	2.286802	1.824094	1.707639	2.376261	2.523915	2.346277	0.262758	4.999991	20588.000000		1
7299.490234	1252.682495	2.877128	4.187717	4286.587891	5178.383789	753.585571	434.918182	78.841949	31.885859	34.725983	110.795647	134.657623	88.114754	0.838285	0.000000	3.863292	3.097841	0.458959	0.621977	3.632112	3.714194	2.877133	2.638407	1.896757	1.503598	1.540655	2.044523	2.129231	1.945049	0.000000	0.000000	20607.000000		1
11968.523438	1695.661621	2.704439	5.149844	6507.620117	7643.934570	1066.042358	658.248718	139.286316	73.713692	44.689541	206.622833	288.227814	198.380005	0.351599	0.000000	4.078041	3.229339	0.432077	0.711794	3.813422	3.883317	3.027775	2.818390	2.143909	1.867548	1.650206	2.315178	2.459736	2.297498	0.000000	0.000000	20628.000000		1
17539.648438	4300.979980	2.328223	4.644111	8948.732422	10089.209961	1465.627075	913.036438	213.030838	91.753563	68.434334	316.949738	441.073334	222.880295	2.379310	99998.000000	4.244021	3.633567	0.367025	0.666903	3.951761	4.003857	3.166023	2.960488	2.328443	1.962623	1.835274	2.500990	2.644511	2.348072	0.376451	4.999991	20709.000000		1
9131.554688	1566.193848	1.279752	4.542347	4594.363770	5070.610352	769.062866	473.267548	97.609581	49.234974	21.940802	128.665909	181.508865	84.509857	0.798045	99998.000000	3.960545	3.194845	0.107126	0.657280	3.662225	3.705060	2.885962	2.675107	1.989492	1.692274	1.341252	2.109463	2.258898	1.926907	0.000000	4.999991	20793.000000		1
6636.872070	2831.057129	2.599592	5.007992	6146.622070	7075.333496	1045.353516	628.098999	158.454834	55.121830	44.384251	167.443924	223.287354	120.444672	1.250471	0.000000	3.821964	3.451949	0.414905	0.699664	3.788636	3.849747	3.019263	2.798028	2.199905	1.741324	1.647229	2.223869	2.348864	2.080788	0.097073	0.000000	20841.000000		1
19662.994141	4373.296387	1.847160	3.422950	10486.620117	11963.891602	1707.441528	1073.979858	260.989136	111.637512	60.213081	315.571320	372.222687	242.227676	1.222517	0.000000	4.293650	3.640809	0.266504	0.534401	4.020636	4.077872	3.232346	3.030996	2.416622	2.047810	1.779691	2.499098	2.570803	2.384224	0.087255	0.000000	20927.000000		1
11662.625977	2065.537598	3.490792	3.743659	5954.280273	7162.661621	1011.096252	606.682434	123.121353	87.676857	22.899843	153.314240	183.590393	140.538315	1.351027	0.000000	4.066796	3.315033	0.542924	0.573296	3.774829	3.855074	3.004792	2.782961	2.090333	1.942885	1.359833	2.185582	2.263850	2.147795	0.130664	0.000000	20987.000000		1
20900.402344	5807.124023	3.527797	5.908443	14764.371094	16459.582031	2429.801025	1499.517334	342.134644	147.883774	81.342857	417.939117	555.492371	342.048309	1.717520	99998.000000	4.320155	3.763961	0.547504	0.771473	4.169215	4.216419	3.385571	3.175951	2.534197	2.169920	1.910319	2.621113	2.744678	2.534087	0.234902	4.999991	21093.000000		1
7677.331543	830.848633	2.100026	3.848506	5308.970703	6212.318359	888.998718	545.417786	123.639420	78.293045	38.022499	154.846863	215.010605	138.540054	0.843994	0.000000	3.885210	2.919522	0.322225	0.585292	3.725010	3.793254	2.948901	2.736729	2.092157	1.893723	1.580041	2.189902	2.332460	2.141575	0.000000	0.000000	21150.000000		1
11366.695312	1956.200562	3.210172	5.748089	8817.463867	10074.105469	1466.311646	903.298035	201.130692	118.760948	55.834175	279.247955	368.858337	210.397324	0.425866	0.000000	4.055634	3.291413	0.506528	0.759523	3.945344	4.003207	3.166226	2.955831	2.303478	2.074674	1.746900	2.445990	2.566860	2.323040	0.000000	0.000000	21304.000000		1
7013.942383	1760.383057	1.736145	3.077571	3752.854492	4881.638672	649.389099	385.217560	108.834389	39.175816	25.955830	109.003998	142.536575	63.614449	0.234191	0.000000	3.845962	3.245607	0.239586	0.488208	3.574362	3.688566	2.812505	2.585706	2.036766	1.593018	1.414235	2.037442	2.153926	1.803556	0.000000	0.000000	21358.000000		1
12793.787109	2490.963867	3.358191	7.351633	6752.928223	7521.377441	1115.678223	689.342041	164.286179	68.903061	53.496700	199.542572	266.191406	166.454056	0.438821	0.000000	4.106999	3.396367	0.526105	0.866384	3.829492	3.876297	3.047539	2.838435	2.215601	1.838238	1.728327	2.300035	2.425194	2.221294	0.000000	0.000000	21394.000000		1
11879.832031	2171.920410	4.178466	6.142807	7292.129395	8965.693359	1230.023193	742.453247	201.960220	59.802944	51.048210	239.705185	255.395248	215.448486	0.061104	99998.000000	4.074811	3.336844	0.621017	0.788367	3.862854	3.952584	3.089913	2.870669	2.305266	1.776723	1.707981	2.379678	2.407213	2.333344	0.000000	4.999991	21438.000000		1
17610.476562	3345.273682	1.193407	4.607106	10367.214844	11790.770508	1755.288818	1051.493286	210.366486	94.411743	45.963127	243.331650	366.126129	153.280319	1.961497	0.000000	4.245771	3.524432	0.076789	0.663428	4.015662	4.071542	3.244349	3.021806	2.322977	1.975026	1.662410	2.386199	2.563631	2.185486	0.292588	0.000000	21475.000000		1
11303.617188	3248.028076	2.574922	5.738838	9015.745117	10737.066406	1490.932129	924.615906	205.324570	102.879692	56.592773	257.788239	356.279755	249.286362	0.316877	0.000000	4.053217	3.511620	0.410764	0.758824	3.955002	4.030886	3.173458	2.965961	2.312441	2.012330	1.752761	2.411263	2.551791	2.396698	0.000000	0.000000	21519.000000		1
12239.969727	3038.389404	2.229543	6.074965	8936.067383	10165.461914	1508.352173	917.196411	219.771896	101.695534	65.436935	275.513550	386.981445	223.099243	1.720116	0.000000	4.087780	3.482643	0.348216	0.783544	3.951146	4.007127	3.178503	2.962462	2.341972	2.007302	1.815823	2.440143	2.587690	2.348498	0.235558	0.000000	21577.000000		1
6621.070801	2250.734619	3.364359	5.871439	7476.916016	8264.238281	1214.401001	767.234192	209.940933	87.158791	56.617443	223.657410	270.221863	150.949005	0.107540	99998.000000	3.820928	3.352324	0.526902	0.768745	3.873723	3.917203	3.084362	2.884928	2.322097	1.940311	1.752950	2.349583	2.431720	2.178830	0.000000	4.999991	21637.000000		1
27525.082031	4702.288574	3.598723	8.042391	16735.216797	20025.226562	2736.898438	1711.906738	434.918182	196.942978	103.909660	536.080200	753.795288	419.912720	1.302182	0.000000	4.439729	3.672309	0.556148	0.905385	4.223631	4.301578	3.437259	3.233480	2.638407	2.294341	2.016656	2.729230	2.877254	2.623159	0.114672	0.000000	21689.000000		1
9207.279297	2737.157471	3.034399	4.403579	8069.589355	8831.426758	1313.552490	815.346680	193.572449	76.664825	43.147671	215.439240	282.513641	163.394989	0.093018	0.000000	3.964131	3.437300	0.482073	0.643806	3.906852	3.946031	3.118448	2.911342	2.286844	1.884596	1.634957	2.333325	2.451039	2.213239	0.000000	0.000000	21726.000000		1
16283.386719	4468.966309	2.877128	5.473636	11511.593750	13135.277344	1927.275024	1166.920654	279.232544	70.944496	61.539089	305.259308	410.396301	237.876526	1.325681	0.000000	4.211745	3.650207	0.458959	0.738276	4.061135	4.118439	3.284944	3.067041	2.445966	1.850919	1.789151	2.484669	2.613204	2.376352	0.122439	0.000000	21765.000000		1
9380.011719	2662.284180	1.915002	2.830872	8070.110352	9385.802734	1363.906860	823.614197	197.380859	89.514771	61.569927	233.485275	273.706482	135.579651	0.858744	0.000000	3.972203	3.425254	0.282169	0.451920	3.906879	3.972471	3.134785	2.915724	2.295305	1.951895	1.789369	2.368259	2.437285	2.132195	0.000000	0.000000	21820.000000		1
8427.371094	1392.486938	3.611058	3.718989	4345.428711	5264.114746	755.657837	450.238190	108.775803	30.732540	26.045258	154.714264	225.282532	127.669868	1.565965	0.000000	3.925692	3.143791	0.557634	0.570425	3.638033	3.721325	2.878325	2.653442	2.036532	1.487598	1.415729	2.189530	2.352727	2.106088	0.194782	0.000000	21877.000000		1
12697.127930	3573.054199	2.618094	5.785094	8225.114258	10372.331055	1410.020996	835.252197	207.797729	117.083389	74.287270	360.193024	509.735840	348.595093	0.044673	0.000000	4.103705	3.553040	0.417985	0.762310	3.915142	4.015876	3.149225	2.921818	2.317641	2.068495	1.870914	2.556535	2.707345	2.542321	0.000000	0.000000	21939.000000		1
19961.263672	5149.674316	3.003561	5.902276	14552.761719	16427.875000	2392.521729	1496.843750	330.145081	165.300735	93.961517	446.278687	616.661377	282.051086	0.996239	99998.000000	4.300188	3.711780	0.477637	0.771020	4.162945	4.215581	3.378856	3.175176	2.518705	2.218275	1.972950	2.649606	2.790047	2.450328	0.000000	4.999991	21993.000000		1
10166.951172	4327.317871	3.752910	7.943711	11079.041016	13003.957031	1808.785522	1134.057251	312.654114	98.278755	70.574448	333.194885	511.092682	279.140045	0.461118	0.000000	4.007191	3.636219	0.574368	0.900023	4.044502	4.114076	3.257387	3.054635	2.495064	1.992460	1.848647	2.522698	2.708500	2.445822	0.000000	0.000000	22041.000000		1
27937.679688	6041.451172	2.346725	7.536657	16189.702148	18857.941406	2681.613037	1660.056763	428.596527	176.414520	102.312286	496.429504	644.893005	388.914978	1.354279	99998.000000	4.446190	3.781141	0.370462	0.877179	4.209239	4.275494	3.428396	3.220123	2.632049	2.246534	2.009928	2.695858	2.809488	2.589855	0.131708	4.999991	22114.000000		1
10876.494141	3394.083252	2.673601	6.901407	9246.473633	10678.681641	1546.405518	944.262390	228.634552	84.139809	53.441193	252.027802	356.874908	167.712219	0.680468	0.000000	4.036489	3.530722	0.427097	0.838938	3.965976	4.028518	3.189323	2.975093	2.359142	1.925002	1.727876	2.401448	2.552516	2.224565	0.000000	0.000000	22256.000000		1
11512.694336	4009.353760	2.118529	3.080655	8701.274414	9610.320312	1459.965332	881.745728	206.949707	82.483841	39.391678	206.709183	275.584473	163.163696	0.918471	99998.000000	4.061177	3.603074	0.326034	0.488643	3.939583	3.982738	3.164343	2.945343	2.315865	1.916369	1.595405	2.315360	2.440255	2.212624	0.000000	4.999991	22277.000000		1
39288.726562	8942.185547	3.234842	9.476329	22633.626953	26952.255859	3733.605957	2306.735352	589.231567	224.314240	154.347290	828.153442	1087.375610	682.129150	1.429469	0.000000	4.594268	3.951444	0.509853	0.976640	4.354754	4.430595	3.572129	3.362998	2.770286	2.350857	2.188499	2.918111	3.036380	2.833867	0.155175	0.000000	22371.000000		1
7637.875000	1290.982544	2.852458	2.590341	3254.630371	3929.901123	527.088074	318.735229	59.476070	26.958044	11.209391	93.486626	131.558456	62.532055	0.701463	99998.000000	3.882972	3.110920	0.455219	0.413357	3.512502	3.594382	2.721883	2.503430	1.774342	1.430688	1.049582	1.970749	2.119119	1.796103	0.000000	4.999991	22398.000000		1
8416.262695	3216.684814	1.924253	3.244093	7586.352051	9023.032227	1270.876587	781.419373	169.318848	84.648628	44.529186	220.363968	331.227478	114.483803	0.170031	0.000000	3.925119	3.507409	0.284262	0.511093	3.880033	3.955353	3.104103	2.892884	2.228705	1.927620	1.648645	2.343141	2.520126	2.058744	0.000000	0.000000	22440.000000		1
10057.234375	1181.380371	1.477111	2.214124	6127.345703	6867.134766	1021.867737	629.008667	140.840515	75.230888	38.155098	152.746826	210.477509	81.786919	1.230323	0.000000	4.002479	3.072390	0.169413	0.345202	3.787272	3.836776	3.009395	2.798657	2.148728	1.876396	1.581553	2.183972	2.323206	1.912684	0.090019	0.000000	22489.000000		1
11055.333008	2608.805908	2.682853	1.803987	5759.301270	6403.395996	975.204651	587.606445	131.225418	92.657097	29.643980	146.002701	226.084305	78.888206	1.795601	0.000000	4.043572	3.416442	0.428597	0.256233	3.760370	3.806410	2.989096	2.769087	2.118018	1.966879	1.471936	2.164361	2.354270	1.897012	0.254210	0.000000	22510.000000		1
24868.802734	7420.708984	2.769197	5.476720	16404.255859	18814.679688	2732.272705	1650.848755	330.795746	150.813324	68.144463	386.287628	531.451538	312.296387	1.662777	99998.000000	4.395655	3.870445	0.442354	0.738521	4.214957	4.274497	3.436524	3.217707	2.519560	2.178440	1.833431	2.586911	2.725464	2.494567	0.220834	4.999991	22595.000000		1
11520.327148	2899.402100	3.228674	3.897846	7226.066406	8237.347656	1192.117920	729.359741	171.196838	64.101677	35.493832	196.298477	261.972870	199.382217	0.918843	0.000000	4.061465	3.462308	0.509024	0.590825	3.858902	3.915787	3.076319	2.862942	2.233496	1.806869	1.550153	2.292917	2.418256	2.299686	0.000000	0.000000	22633.000000		1
10561.124023	3370.508057	2.537917	7.203614	10157.150391	11913.253906	1715.866211	1041.674561	256.147675	100.872177	68.742706	320.896942	454.265564	246.193359	4.345895	0.000000	4.023710	3.527695	0.404477	0.857550	4.006772	4.076030	3.234483	3.017732	2.408490	2.003771	1.837227	2.506366	2.657310	2.391276	0.638079	0.000000	22715.000000		1
15029.460938	5220.097656	2.053770	3.179335	11926.936523	14158.514648	1979.772583	1216.134033	280.046661	140.680161	74.373611	360.254700	485.559326	406.091400	0.277132	99998.000000	4.176943	3.717679	0.312552	0.502336	4.076529	4.151018	3.296615	3.084981	2.447230	2.148233	1.871419	2.556610	2.686242	2.608624	0.000000	4.999991	22771.000000		1
12681.993164	2905.424561	2.106194	4.970987	5626.204102	6577.380371	914.858948	568.962158	116.771935	49.854805	39.348507	136.702133	182.153366	148.700974	0.012894	0.000000	4.103188	3.463210	0.323498	0.696443	3.750216	3.818053	2.961354	2.755083	2.067338	1.697707	1.594928	2.135775	2.260437	2.172314	0.000000	0.000000	22804.000000		1
10839.547852	3321.078613	1.717642	3.274930	9362.187500	11160.874023	1595.797852	946.664612	210.039612	90.760597	47.406315	234.216125	325.510223	189.646851	1.799413	99998.000000	4.035011	3.521279	0.234933	0.515202	3.971377	4.047698	3.202978	2.976196	2.322301	1.957897	1.675836	2.369617	2.512565	2.277946	0.255131	4.999991	22836.000000		1
20652.767578	3710.403809	3.543216	5.501390	13782.208984	16414.044922	2271.161133	1384.049805	330.660065	152.870178	90.834610	423.246216	585.679077	361.037964	1.069588	0.000000	4.314978	3.569421	0.549398	0.740472	4.139319	4.215216	3.356248	3.141152	2.519382	2.184323	1.958251	2.626593	2.767660	2.557553	0.029216	0.000000	22889.000000		1
12912.773438	4143.009277	1.989012	3.089906	8160.966797	9377.939453	1325.495728	799.903320	180.842773	77.969254	30.177467	163.271637	233.149155	143.600464	1.773488	0.000000	4.111020	3.617316	0.298637	0.489945	3.911741	3.972107	3.122378	2.903038	2.257301	1.891923	1.479683	2.212911	2.367634	2.157156	0.248828	0.000000	22940.000000		1
28909.667969	10222.584961	3.234842	11.971074	30136.707031	35952.515625	4989.131348	3082.865967	761.560120	326.669708	210.899979	931.862671	1355.065674	687.849487	4.348185	0.000000	4.461043	4.009561	0.509853	1.078133	4.479096	4.555729	3.698025	3.488955	2.881704	2.514109	2.324077	2.969352	3.131960	2.837493	0.638308	0.000000	23072.000000		1
20567.230469	3206.662842	2.297385	5.489055	13696.422852	15257.676758	2215.425781	1383.426880	331.144196	140.467377	82.671951	391.847595	493.231689	300.263641	1.149116	99998.000000	4.313176	3.506053	0.361234	0.739498	4.136607	4.183488	3.345457	3.140956	2.520017	2.147575	1.917358	2.593117	2.693051	2.477503	0.060364	4.999991	23124.000000		1
11605.607422	2477.555908	1.119397	2.584173	7063.353027	8525.686523	1211.295654	709.707031	170.789780	74.358192	37.310154	200.467682	298.771118	182.560425	0.921085	99998.000000	4.064668	3.394023	0.048984	0.412322	3.849011	3.930729	3.083250	2.851079	2.232462	1.871329	1.571827	2.302044	2.475339	2.261407	0.000000	4.999991	23175.000000		1
11353.715820	2403.792969	1.964342	2.587257	5709.548340	6821.248535	963.708435	593.638184	147.751175	43.409790	33.976635	164.508209	265.799774	162.355759	0.699941	99998.000000	4.055138	3.380897	0.293217	0.412840	3.756602	3.833864	2.983946	2.773522	2.169531	1.637588	1.531180	2.216187	2.424555	2.210468	0.000000	4.999991	23222.000000		1
9234.114258	2410.546143	3.216340	3.626477	4477.098145	5173.918457	759.956604	461.225555	120.709869	27.383600	29.930769	114.613319	158.621353	100.770416	1.216473	0.000000	3.965395	3.382115	0.507362	0.559485	3.650997	3.713820	2.880789	2.663913	2.081743	1.437491	1.476118	2.059235	2.200362	2.003333	0.085102	0.000000	23263.000000		1
9219.817383	3534.069336	3.774496	6.420344	6599.768555	9273.141602	1158.350952	691.318726	189.252136	79.276756	56.318321	237.645248	329.173706	203.070358	0.844487	0.000000	3.964722	3.548275	0.576859	0.807558	3.819529	3.967227	3.063840	2.839678	2.277041	1.899146	1.750650	2.375929	2.517425	2.307647	0.000000	0.000000	23366.000000		1
10710.401367	1097.132568	1.230412	5.143676	5881.516113	7864.563965	1003.904968	614.709412	170.937805	58.227154	53.435024	198.534180	253.076279	145.780670	0.974280	0.000000	4.029806	3.040259	0.090050	0.711274	3.769489	3.895675	3.001693	2.788670	2.232838	1.765126	1.727826	2.297835	2.403251	2.163700	0.000000	0.000000	23426.000000		1
16529.351562	4778.197754	2.562587	7.801859	12241.403320	14496.289062	2061.315918	1268.162842	313.363373	129.066803	91.759727	378.593689	505.640656	313.973938	2.002343	99998.000000	4.218256	3.679264	0.408679	0.892198	4.087831	4.161257	3.314145	3.103175	2.496048	2.110815	1.962652	2.578173	2.703842	2.496894	0.301539	4.999991	23485.000000		1
20532.990234	5461.711426	2.994310	4.317234	12311.959961	14607.319336	2070.314209	1274.250244	300.353058	73.978889	76.180679	324.433990	415.925446	230.503311	1.334058	0.000000	4.312452	3.737329	0.476297	0.635206	4.090327	4.164570	3.316036	3.105255	2.477632	1.869108	1.881845	2.511126	2.619015	2.362677	0.125175	0.000000	23547.000000		1
9742.875000	2360.225830	1.273584	4.859972	8179.851562	9874.803711	1376.309570	849.008789	195.234589	104.251953	63.318409	280.934753	387.234314	203.634689	0.288946	0.000000	3.988687	3.372954	0.105028	0.686634	3.912745	3.994529	3.138716	2.928912	2.290557	2.018084	1.801530	2.448606	2.587974	2.308852	0.000000	0.000000	23587.000000		1
9691.071289	2461.517334	2.673601	4.203136	8324.478516	9953.488281	1418.322510	866.135864	229.744705	69.979286	44.560024	245.860321	341.557983	169.288010	0.001383	0.000000	3.986372	3.391203	0.427097	0.623573	3.920357	3.997975	3.151775	2.937586	2.361245	1.844970	1.648945	2.390688	2.533464	2.228626	0.000000	0.000000	23623.000000		1
11970.006836	1854.764038	1.150235	3.287266	6101.210938	7651.187500	1062.539185	641.704468	166.071671	64.163353	52.201530	214.449356	283.710144	159.164093	0.626189	0.000000	4.078094	3.268289	0.060786	0.516835	3.785416	3.883729	3.026345	2.807335	2.220296	1.807287	1.717683	2.331325	2.452875	2.201845	0.000000	0.000000	23674.000000		1
25289.833984	4572.240723	2.763030	8.125651	18003.746094	22695.357422	2990.958252	1853.271484	491.621979	167.221909	140.430374	636.875305	881.714905	477.837646	0.783433	99998.000000	4.402946	3.660129	0.441386	0.909858	4.255363	4.355937	3.475810	3.267939	2.691631	2.223293	2.147461	2.804054	2.945328	2.679280	0.000000	4.999991	23723.000000		1
9698.731445	2449.444580	2.849375	2.645848	4583.863770	6012.748047	795.462769	492.818451	121.406792	61.138203	34.331264	153.687378	221.501877	92.274712	0.016027	0.000000	3.986715	3.389068	0.454750	0.422565	3.661232	3.779073	2.900620	2.692687	2.084243	1.786313	1.535690	2.186638	2.345377	1.965083	0.000000	0.000000	23791.000000		1
26636.798828	8394.772461	3.947186	9.430073	19999.113281	24254.550781	3405.449707	2060.705322	491.566467	175.942719	141.651535	683.208496	913.730286	567.534363	1.517652	0.000000	4.425482	3.924009	0.596288	0.974515	4.301011	4.384793	3.532175	3.314016	2.691582	2.245371	2.151221	2.834553	2.960818	2.753992	0.181172	0.000000	23879.000000		1
8015.506836	1129.098633	1.581958	4.363490	3500.678711	4060.926270	586.545593	371.312988	86.622223	54.761032	32.252823	109.679337	131.900757	86.418694	0.308960	0.000000	3.903931	3.052732	0.199195	0.639834	3.544152	3.608625	2.768302	2.569740	1.937629	1.738472	1.508568	2.040125	2.120247	1.936608	0.000000	0.000000	23932.000000		1
9446.888672	2638.668945	3.549383	6.784225	6815.660645	9558.199219	1171.586304	706.564697	209.524628	95.367706	53.231499	252.083313	325.889526	235.918350	0.580721	0.000000	3.975289	3.421385	0.550153	0.831500	3.833508	3.980376	3.068774	2.849152	2.321235	1.979401	1.726169	2.401544	2.513070	2.372762	0.000000	0.000000	24141.000000		1
5069.059082	1294.504150	2.294302	3.830003	1943.692871	2529.797607	364.155640	202.903839	57.783096	43.119919	10.919518	29.128996	55.272934	41.852501	0.865404	99998.000000	3.704927	3.112103	0.360651	0.583199	3.288628	3.403086	2.561287	2.307290	1.761801	1.634678	1.038203	1.464326	1.742512	1.621721	0.000000	4.999991	24166.000000		1
7659.057129	2067.063965	1.884164	2.904882	7142.059082	8094.724609	1209.775391	740.270020	178.200012	93.486626	47.631428	178.782837	234.752701	160.052216	0.471610	0.000000	3.884175	3.315354	0.275119	0.463128	3.853823	3.908202	3.082705	2.869390	2.250908	1.970749	1.677894	2.252326	2.370611	2.204262	0.000000	0.000000	24200.000000		1
6226.756348	2007.890137	2.593424	1.233495	3389.266357	4415.852051	573.566162	364.667511	100.425034	54.967644	28.416653	103.582787	142.012344	131.533798	0.754637	99998.000000	3.794262	3.302740	0.413874	0.091138	3.530106	3.645015	2.758584	2.561897	2.001842	1.740107	1.453573	2.015288	2.152326	2.119037	0.000000	4.999991	24289.000000		1
7791.072266	923.980652	1.677554	2.732193	3831.002686	5035.350586	677.509766	407.972473	120.321320	44.088211	36.375782	128.983536	168.658920	97.797691	0.356740	0.000000	3.891597	2.965663	0.224676	0.436511	3.583313	3.702030	2.830915	2.610631	2.080343	1.644323	1.560812	2.110534	2.227009	1.990329	0.000000	0.000000	24349.000000		1
7405.370605	1742.084229	2.605759	5.226937	4098.958008	5811.348633	709.198242	429.635742	162.574707	88.712997	40.335304	154.862274	230.441635	136.137817	0.973063	0.000000	3.869547	3.241069	0.415934	0.718247	3.612674	3.764277	2.850768	2.633101	2.211053	1.947987	1.605685	2.189946	2.362561	2.133979	0.000000	0.000000	24363.000000		1
11370.075195	4135.262695	2.892547	7.360884	7472.478516	9315.647461	1257.419189	770.885376	208.639603	79.905838	61.643936	262.518677	355.419403	225.646408	0.353970	0.000000	4.055763	3.616503	0.461280	0.866930	3.873465	3.969213	3.099480	2.886990	2.319397	1.902578	1.789890	2.419160	2.550741	2.353428	0.000000	0.000000	24385.000000		1
9177.311523	2297.015381	2.525582	6.179812	6456.374512	8296.015625	1040.965332	652.337158	195.376434	72.147148	66.164696	330.169739	455.492889	249.360367	1.382557	0.000000	3.962715	3.361164	0.402361	0.790975	3.809989	3.918869	3.017436	2.814472	2.290872	1.858219	1.820626	2.518737	2.658482	2.396827	0.140683	0.000000	24425.000000		1
12811.355469	3105.701172	2.010598	4.613273	8697.312500	10328.097656	1487.012695	915.586731	243.433426	68.298645	71.576660	294.065338	434.495697	169.994186	0.013217	0.000000	4.107595	3.492160	0.303325	0.664009	3.939385	4.014020	3.172315	2.961699	2.386380	1.834412	1.854771	2.468444	2.637985	2.230434	0.000000	0.000000	24480.000000		1
13167.583008	2240.450195	2.951138	6.167478	8329.640625	9446.041016	1412.975220	867.122681	166.503387	87.590515	46.166653	230.235016	264.859222	166.034668	1.815641	0.000000	4.119506	3.350335	0.469990	0.790108	3.920626	3.975250	3.150135	2.938081	2.221423	1.942457	1.664328	2.362171	2.423015	2.220199	0.259030	0.000000	24521.000000		1
6751.944824	2971.083496	3.237926	4.499175	5791.378418	6662.473145	958.370483	597.943115	113.990402	44.957829	33.951965	128.394547	171.977020	86.816498	0.382757	0.000000	3.829429	3.472915	0.510267	0.653133	3.762782	3.823636	2.981534	2.776660	2.056868	1.652805	1.530865	2.108546	2.235471	1.938602	0.000000	0.000000	24547.000000		1
8463.154297	1976.047485	2.420735	4.129126	7004.212891	8247.989258	1220.762695	739.462036	161.523148	54.970726	46.512032	203.344818	247.667389	184.046783	1.878781	0.000000	3.927532	3.295797	0.383947	0.615858	3.845359	3.916348	3.086631	2.868916	2.208235	1.740131	1.667565	2.308233	2.393869	2.264928	0.273876	0.000000	24607.000000		1
12386.338867	3018.650391	3.321187	4.866140	8608.416992	10494.481445	1412.747070	894.376770	209.333435	137.029022	65.214905	284.237457	390.688110	183.115494	1.877287	99998.000000	4.092943	3.479813	0.521293	0.687185	3.934923	4.020961	3.150064	2.951520	2.320839	2.136812	1.814347	2.453681	2.591830	2.262725	0.273531	4.999991	24645.000000		1
14866.053711	17047.166016	2.648932	13.512943	37676.093750	45060.730469	6306.079102	3871.263916	975.377319	376.715698	224.863144	1156.127563	1524.384521	781.107971	2.386506	0.000000	4.172196	4.231652	0.423071	1.130750	4.576066	4.653798	3.799759	3.587853	2.989173	2.576014	2.351918	3.063006	3.183095	2.892711	0.377763	0.000000	24724.000000		1
24631.238281	5410.277832	1.529534	3.780664	14146.858398	17661.121094	2417.151611	1455.472290	376.339478	134.435593	97.464645	469.477631	631.494202	346.655396	2.013430	0.000000	4.391486	3.733220	0.184559	0.577568	4.150660	4.247018	3.383304	3.163004	2.575580	2.128514	1.988847	2.671615	2.800369	2.539898	0.303937	0.000000	24758.000000		1
14913.111328	4580.548340	1.976677	5.294779	9566.362305	12011.440430	1647.592285	995.387695	256.449890	101.569099	79.572792	316.175720	491.307434	281.415833	0.066580	0.000000	4.173568	3.660918	0.295936	0.723848	3.980747	4.079595	3.216850	2.997992	2.409003	2.006762	1.900765	2.499928	2.691353	2.449348	0.000000	0.000000	24843.000000		1
21338.894531	3317.224121	2.192538	6.602284	12112.198242	15834.344727	2082.359375	1247.689941	295.107635	106.549339	80.294388	369.777283	450.978302	250.519852	1.887894	99998.000000	4.329172	3.520775	0.340947	0.819694	4.083223	4.199600	3.318556	3.096107	2.469980	2.027551	1.904685	2.567940	2.654156	2.398842	0.275978	4.999991	24872.000000		1
11680.493164	2042.520508	3.191670	6.364837	6628.262207	8612.561523	1150.308594	686.255249	199.604248	56.805550	42.330482	191.802383	292.637543	180.059509	0.767922	0.000000	4.067461	3.310166	0.504018	0.803787	3.821400	3.935132	3.060814	2.836486	2.300170	1.754391	1.626653	2.282854	2.466330	2.255416	0.000000	0.000000	24952.000000		1
4809.426758	1244.874512	1.387682	3.191670	2380.084961	2932.169922	423.357239	250.683289	66.072189	31.420214	14.348637	40.026928	34.244919	17.885685	0.819722	0.000000	3.682093	3.095126	0.142290	0.504018	3.376592	3.467189	2.626707	2.399125	1.820019	1.497209	1.156811	1.602352	1.534596	1.252506	0.000000	0.000000	24993.000000		1
8507.384766	1258.091431	1.005299	6.617703	6942.189941	8524.878906	1125.240845	724.462769	169.778320	65.532532	59.938629	242.671738	308.232025	197.895844	1.728930	0.000000	3.929796	3.099712	0.002295	0.820707	3.841496	3.930688	3.051245	2.860016	2.229882	1.816457	1.777707	2.385019	2.488878	2.296437	0.237778	0.000000	25136.000000		1
7276.062988	1488.348022	2.161701	1.899583	2807.694824	3214.717529	476.767609	296.137604	72.877998	48.118660	11.804552	64.447060	78.191277	106.034355	0.265605	0.000000	3.861897	3.172704	0.334796	0.278658	3.448350	3.507143	2.678307	2.471493	1.862596	1.682314	1.072049	1.809203	1.893158	2.025447	0.000000	0.000000	25157.000000		1
14572.549805	2220.439941	1.403101	4.650278	6838.958496	8487.235352	1184.920410	715.026489	170.324142	84.340256	46.558289	176.266510	241.250137	104.501740	0.928487	0.000000	4.163536	3.346439	0.147089	0.667479	3.834990	3.928766	3.073689	2.854322	2.231276	1.926035	1.667997	2.246170	2.382468	2.019124	0.000000	0.000000	25236.000000		1
9696.992188	2314.481689	2.618094	4.730455	8601.034180	10635.046875	1426.626953	891.391663	211.831268	88.466301	62.041740	278.884094	371.494934	229.605942	0.541558	0.000000	3.986637	3.364454	0.417985	0.674903	3.934551	4.026740	3.154310	2.950068	2.325990	1.946778	1.792684	2.445424	2.569953	2.360983	0.000000	0.000000	25253.000000		1
7607.009766	1855.753906	3.120744	4.933982	3717.107910	4537.027832	654.252197	391.893860	93.816582	38.127346	32.567364	110.299164	152.512466	87.121788	1.166331	99998.000000	3.881214	3.268520	0.494258	0.693198	3.570205	3.656771	2.815745	2.593168	1.972280	1.581237	1.512783	2.042572	2.183305	1.940127	0.066822	4.999991	25292.000000		1
8305.550781	2056.138428	2.100026	2.658183	4753.324219	6017.623047	801.784424	495.636993	124.718727	28.737362	26.464645	116.201447	159.638992	128.459305	0.164214	0.000000	3.919369	3.313052	0.322225	0.424585	3.676997	3.779425	2.904058	2.695164	2.095932	1.458447	1.422666	2.065212	2.203139	2.108766	0.000000	0.000000	25326.000000		1
10243.550781	1259.664062	1.433939	5.470552	5002.200684	6148.725098	825.615540	521.666809	121.449966	40.609756	43.363533	143.480194	213.320709	122.186981	0.095939	0.000000	4.010450	3.100255	0.156531	0.738031	3.699161	3.788785	2.916778	2.717393	2.084397	1.608630	1.637125	2.156792	2.329033	2.087025	0.000000	0.000000	25359.000000		1
9228.578125	2344.656006	2.463907	6.062630	7359.613770	8534.475586	1251.572388	767.968140	183.510208	80.849464	50.434547	203.545258	281.243134	134.491104	0.438707	0.000000	3.965135	3.370079	0.391624	0.782661	3.866855	3.931177	3.097456	2.885343	2.263660	1.907677	1.702728	2.308661	2.449082	2.128694	0.000000	0.000000	25397.000000		1
19265.828125	5867.919922	2.371395	4.520761	11297.171875	13326.861328	1897.042114	1170.457764	268.488800	102.164268	77.898323	377.030243	501.156891	275.137329	1.075549	0.000000	4.284788	3.768484	0.375004	0.655212	4.052970	4.124728	3.278077	3.068356	2.428926	2.009299	1.891528	2.576376	2.699974	2.439549	0.031630	0.000000	25469.000000		1
8587.564453	3826.198242	2.229543	3.444536	4416.129883	5914.395020	762.244690	453.605621	138.114487	70.293823	27.938673	144.063019	194.781281	107.566978	2.745911	0.000000	3.933870	3.582767	0.348216	0.537131	3.645042	3.771910	2.882094	2.656678	2.140239	1.846917	1.446206	2.158552	2.289547	2.031679	0.438686	0.000000	25522.000000		1
8131.405762	1977.694214	2.969640	4.943233	6874.060547	8104.102539	1160.114868	721.912476	167.030716	81.238014	44.572361	173.802597	245.092468	160.487015	0.032863	0.000000	3.910166	3.296159	0.472704	0.694011	3.837213	3.908705	3.064501	2.858485	2.222796	1.909759	1.649066	2.240056	2.389330	2.205440	0.000000	0.000000	25610.000000		1
25305.042969	5161.358398	2.053770	6.845900	15741.138672	19176.328125	2683.922852	1622.441284	446.500702	183.658234	108.359497	504.872803	688.142456	443.009918	1.216216	0.000000	4.403207	3.712764	0.312552	0.835431	4.197036	4.282765	3.428770	3.210169	2.649822	2.264010	2.034867	2.703182	2.837678	2.646414	0.085011	0.000000	25646.000000		1
12997.835938	5593.710938	1.643633	5.467469	9512.871094	10754.353516	1612.061401	973.308105	235.770325	87.624435	52.984798	224.983414	298.943817	127.268982	0.989424	0.000000	4.113871	3.747700	0.215805	0.737786	3.978312	4.031584	3.207381	2.988250	2.372489	1.942625	1.724151	2.352150	2.475590	2.104722	0.000000	0.000000	25697.000000		1
8939.005859	1488.363403	2.698272	3.333522	3617.012695	3851.151855	585.580383	367.097504	91.340340	42.367485	16.587431	59.047428	99.444405	66.997307	0.821553	99998.000000	3.951289	3.172709	0.431086	0.522903	3.558350	3.585591	2.767586	2.564781	1.960663	1.627033	1.219779	1.771201	1.997580	1.826057	0.000000	4.999991	25723.000000		1
8597.414062	4772.246094	2.340558	5.239272	12118.196289	14278.049805	2005.759277	1230.454956	277.690674	102.401711	69.384125	325.322113	439.056549	231.647369	0.402019	0.000000	3.934368	3.678723	0.369319	0.719271	4.083438	4.154669	3.302279	3.090066	2.443561	2.010307	1.841260	2.512314	2.642520	2.364827	0.000000	0.000000	25745.000000		1
11613.134766	2468.696289	2.408400	3.786831	6244.885742	7170.284668	1060.303467	664.610474	180.818100	76.328705	35.916306	184.336655	252.333084	146.452927	1.097481	99998.000000	4.064950	3.392468	0.381729	0.578276	3.795525	3.855536	3.025430	2.822567	2.257242	1.882688	1.555292	2.265612	2.401974	2.165698	0.040397	4.999991	25809.000000		1
7018.956543	2103.325684	2.167868	3.786831	5140.931641	6239.985352	879.614868	541.874573	124.422691	46.940670	37.917652	166.213516	235.727158	95.876518	0.254093	0.000000	3.846272	3.322906	0.336033	0.578276	3.711042	3.795184	2.944293	2.733899	2.094900	1.671549	1.578841	2.220666	2.372410	1.981712	0.000000	0.000000	25847.000000		1
6906.381348	1143.675415	2.161701	3.947186	3744.219971	4741.528809	635.225525	394.148071	80.605850	67.348854	25.912657	113.241051	141.781052	98.139984	1.810193	0.000000	3.839251	3.058303	0.334796	0.596288	3.573361	3.675918	2.802928	2.595659	1.906367	1.828330	1.413512	2.054004	2.151618	1.991846	0.257725	0.000000	25875.000000		1
22808.607422	6812.290527	2.325139	6.414176	18313.253906	22407.462891	3044.914551	1873.343506	470.177643	184.910233	135.801682	571.823853	782.902649	421.362061	1.661308	99998.000000	4.358099	3.833293	0.366449	0.807141	4.262765	4.350393	3.483575	3.272617	2.672262	2.266961	2.132905	2.757262	2.893708	2.624655	0.220450	4.999991	25924.000000		1
22590.791016	6772.661133	2.451572	8.628301	23088.892578	27391.408203	3949.779053	2377.883301	559.593750	208.741364	164.656235	727.746948	975.331055	485.124542	2.706449	0.000000	4.353931	3.830759	0.389445	0.935925	4.363403	4.437614	3.596573	3.376190	2.747873	2.319608	2.216578	2.861980	2.989152	2.685853	0.432400	0.000000	25983.000000		1
5530.247559	1418.122070	2.429986	3.601807	3030.914307	3983.302246	526.650146	313.973938	86.714737	37.060371	22.304682	97.945709	143.415436	83.782097	0.297057	0.000000	3.742745	3.151714	0.385604	0.556520	3.481574	3.600243	2.721522	2.496894	1.938093	1.568910	1.348396	1.990985	2.156596	1.923151	0.000000	0.000000	26019.000000		1
9549.006836	3354.938232	2.722941	5.294779	11352.469727	13328.344727	1907.921509	1164.466064	248.028198	131.638641	86.449532	353.223785	467.747650	294.845520	0.523847	99998.000000	3.979958	3.525685	0.435038	0.723848	4.055090	4.124776	3.280560	3.066127	2.394501	2.119383	1.936763	2.548050	2.670012	2.469594	0.000000	4.999991	26057.000000		1
6192.496094	1549.258057	2.914133	6.010207	4920.515137	5816.890137	829.328369	500.416779	128.530228	63.407837	35.743614	136.449280	201.102936	99.324142	0.449678	0.000000	3.791866	3.190124	0.464509	0.778889	3.692011	3.764691	2.918726	2.699332	2.109005	1.802143	1.553198	2.134971	2.303418	1.997055	0.000000	0.000000	26080.000000		1
13812.445312	4079.006104	1.779317	4.909312	9222.062500	11359.130859	1593.275269	954.491150	235.061066	86.190498	51.011208	249.912354	365.873260	189.304550	0.193523	99998.000000	4.140271	3.610554	0.250253	0.691021	3.964828	4.055345	3.202291	2.979772	2.371181	1.935459	1.707666	2.397788	2.563331	2.277161	0.000000	4.999991	26117.000000		1
8180.585449	3322.830322	1.884164	3.043650	7571.895508	9033.988281	1266.534668	788.450317	216.752914	90.310371	44.757385	225.097504	272.812195	136.507858	1.615257	99998.000000	3.912784	3.521508	0.275119	0.483395	3.879205	3.955879	3.102617	2.896774	2.335965	1.955738	1.650865	2.352371	2.435864	2.135158	0.208242	4.999991	26152.000000		1
11577.887695	2840.225098	1.483278	2.861710	6490.829102	7493.756348	1138.991211	682.258667	151.738449	42.999653	37.923820	172.862061	219.377182	149.015503	1.541744	0.000000	4.063629	3.453353	0.171223	0.456626	3.812300	3.874700	3.056520	2.833949	2.181096	1.633465	1.578912	2.237700	2.341192	2.173231	0.188012	0.000000	26198.000000		1
7050.271484	2147.281250	2.735276	6.216817	6108.402344	7358.784180	1061.984131	641.793884	174.434769	83.415131	61.199879	213.379303	282.396454	169.559372	1.231475	0.000000	3.848206	3.331889	0.437001	0.793568	3.785928	3.866806	3.026118	2.807395	2.241633	1.921245	1.786751	2.329152	2.450859	2.229322	0.090426	0.000000	26235.000000		1
12680.784180	3410.217285	1.794736	3.916348	6668.338379	7603.337402	1095.683228	695.617432	205.882736	80.581177	49.108540	206.826355	258.540649	149.077179	0.257198	0.000000	4.103146	3.532782	0.254001	0.592881	3.824018	3.881004	3.039685	2.842371	2.313620	1.906234	1.691157	2.315606	2.412529	2.173411	0.000000	0.000000	26271.000000		1
5736.343262	758.186523	2.063021	4.551599	2688.872070	4268.014648	509.066681	294.275024	114.940193	65.979675	27.676556	136.603455	168.871704	146.711960	0.586837	99998.000000	3.758635	2.879776	0.314504	0.658164	3.429570	3.630226	2.706775	2.468753	2.060472	1.819410	1.442112	2.135462	2.227557	2.166466	0.000000	4.999991	26322.000000		1
10693.074219	2084.114014	3.191670	4.816800	5292.821289	6517.062500	894.167053	557.638672	125.764114	64.406967	39.647629	137.318893	189.242874	154.519974	1.216946	99998.000000	4.029103	3.318922	0.504018	0.682759	3.723687	3.814052	2.951419	2.746353	2.099557	1.808933	1.598217	2.137730	2.277020	2.188985	0.085271	4.999991	26373.000000		1
6110.181641	1456.702637	1.452441	2.988143	2732.053711	3447.511963	494.989410	296.914703	77.926079	36.906185	22.708652	69.575317	91.787483	67.364273	0.745739	99998.000000	3.786054	3.163371	0.162098	0.475401	3.436489	3.537506	2.694596	2.472632	1.891683	1.567099	1.356191	1.842455	1.962783	1.828430	0.000000	4.999991	26455.000000		1
10461.712891	2516.068604	2.507080	3.046734	7216.506836	8239.688477	1214.592163	749.576721	194.401978	92.814369	62.254517	264.942505	373.465424	219.737976	1.237180	0.000000	4.019603	3.400723	0.399168	0.483835	3.858327	3.915911	3.084430	2.874816	2.288701	1.967615	1.794171	2.423152	2.572250	2.341905	0.092433	0.000000	26486.000000		1
17426.355469	1691.609619	2.571838	4.471421	7035.750488	8631.041992	1210.694336	725.107239	172.319321	70.145805	44.960911	192.884781	257.220825	184.811554	1.001843	99998.000000	4.241207	3.228300	0.410244	0.650446	3.847311	3.936063	3.083035	2.860402	2.236334	1.846002	1.652835	2.285298	2.410306	2.266729	0.000800	4.999991	26524.000000		1
8162.613281	1834.861572	2.266548	3.487709	8409.552734	9836.343750	1424.715088	858.966187	221.578964	83.452141	46.875912	202.499878	276.602112	172.766464	1.144234	99998.000000	3.911829	3.263603	0.355365	0.542540	3.924773	3.992834	3.153728	2.933976	2.345529	1.921438	1.670950	2.306425	2.441855	2.237459	0.058515	4.999991	26544.000000		1
20857.730469	3092.292969	1.248914	3.780664	10635.645508	12768.041016	1810.682007	1080.560547	236.485764	101.177467	79.440193	381.674347	502.982452	273.456696	2.388663	99998.000000	4.319267	3.490281	0.096533	0.577568	4.026764	4.106124	3.257842	3.033649	2.373805	2.005084	1.900040	2.581693	2.701553	2.436888	0.378155	4.999991	26568.000000		1
11972.989258	2018.199097	3.108409	3.860841	8035.698730	9914.010742	1357.578979	824.520813	178.912354	92.271629	52.815193	259.675476	327.412872	185.378952	1.927181	99998.000000	4.078203	3.304964	0.492538	0.586682	3.905024	3.996249	3.132765	2.916202	2.252640	1.965068	1.722759	2.414431	2.515096	2.268060	0.284923	4.999991	26599.000000		1
7558.940430	1233.165527	1.714559	3.595639	3839.849854	4824.308594	683.057373	414.559326	97.563324	65.544868	28.191540	124.086563	146.816803	104.942711	0.036329	0.000000	3.878461	3.091021	0.234152	0.555776	3.584314	3.683435	2.834457	2.617587	1.989287	1.816539	1.450119	2.093725	2.166776	2.020952	0.000000	0.000000	26671.000000		1
15343.049805	4930.932129	1.816322	4.385077	10865.710938	12441.902344	1877.756348	1129.200317	291.956055	101.032532	81.416870	330.092651	418.620605	229.692276	1.869792	99998.000000	4.185912	3.692929	0.259193	0.641977	4.036058	4.094887	3.273639	3.052771	2.465317	2.004461	1.910714	2.518636	2.621821	2.361146	0.271793	4.999991	26688.000000		1
32831.105469	6432.944336	2.143198	6.380256	17953.767578	21944.517578	3057.107666	1847.723877	435.294403	133.741745	127.783966	566.954651	806.847900	436.262695	0.556048	0.000000	4.516285	3.808410	0.331062	0.804838	4.254156	4.341326	3.485311	3.266637	2.638783	2.126267	2.106476	2.753548	2.906792	2.639748	0.000000	0.000000	26706.000000		1
11754.934570	1884.670166	2.673601	4.045865	7908.325195	9757.929688	1337.528564	812.990723	198.876480	79.659142	57.493225	220.434891	287.225586	191.882553	1.383769	0.000000	4.070220	3.275235	0.427097	0.607011	3.898084	3.989358	3.126303	2.910086	2.298584	1.901236	1.759617	2.343280	2.458223	2.283036	0.141064	0.000000	26767.000000		1
6349.701660	2048.891602	2.063021	3.749826	2689.044922	3174.678223	460.722900	272.695007	65.091560	12.109842	20.247829	76.757339	96.113968	92.953140	0.371649	0.000000	3.802753	3.311519	0.314504	0.574011	3.429598	3.501700	2.663440	2.435677	1.813525	1.083138	1.306378	1.885120	1.982787	1.968264	0.000000	0.000000	26784.000000		1
6449.916992	1804.030396	2.981975	3.049818	2801.949707	3832.408936	482.746979	283.309235	44.973248	18.906403	16.824879	58.634209	61.791958	47.720856	0.202122	99998.000000	3.809554	3.256244	0.474504	0.484274	3.447460	3.583472	2.683720	2.452261	1.652954	1.276609	1.225952	1.768151	1.790932	1.678708	0.000000	4.999991	26800.000000		1
8502.262695	1620.958008	1.745396	1.381515	3996.414307	4758.832031	681.688232	417.177429	97.347466	54.798038	17.682158	98.923256	144.670517	80.315979	0.701722	0.000000	3.929534	3.209772	0.241894	0.140356	3.601671	3.677500	2.833586	2.620321	1.988325	1.738765	1.247535	1.995298	2.160380	1.904802	0.000000	0.000000	26826.000000		1
7598.061035	1987.815063	1.819406	2.689020	3933.080566	4500.673340	668.557617	406.578613	98.960258	28.231628	15.372437	98.158485	139.903061	58.760643	0.260311	99998.000000	3.880703	3.298376	0.259930	0.429594	3.594733	3.653277	2.825139	2.609144	1.995461	1.450736	1.186743	1.991928	2.145827	1.769086	0.000000	4.999991	26847.000000		1
5857.715820	3232.822021	1.227328	4.477589	7828.804688	9141.795898	1326.877319	819.666992	208.195541	114.061333	54.542088	244.608322	304.839905	202.049652	0.959771	0.000000	3.767728	3.509582	0.088961	0.651044	3.893695	3.961031	3.122831	2.913637	2.318471	2.057138	1.736732	2.388471	2.484072	2.305458	0.000000	0.000000	26913.000000		1
6689.351074	1281.203979	1.347594	4.619441	3872.512939	4906.644531	678.607544	408.863678	121.314285	52.596249	25.484016	124.894501	163.351807	95.130257	1.119683	0.000000	3.825384	3.107618	0.129559	0.664589	3.587993	3.690785	2.831619	2.611578	2.083912	1.720955	1.406268	2.096543	2.213124	1.978319	0.049095	0.000000	27020.000000		1
17410.375000	3595.984863	1.939672	4.915480	9482.052734	11600.676758	1637.517700	979.709961	234.771194	92.654015	75.375824	312.040436	419.129425	219.969254	0.617506	0.000000	4.240808	3.555818	0.287728	0.691566	3.976902	4.064483	3.214186	2.991097	2.370645	1.966864	1.877232	2.494211	2.622348	2.342362	0.000000	0.000000	27050.000000		1
10164.780273	2455.143311	3.555551	3.315019	6307.035156	8130.681152	1089.293701	660.802063	168.828522	70.426422	49.142460	201.220123	274.298553	190.723068	1.247868	99998.000000	4.007098	3.390077	0.550907	0.520486	3.799825	3.910127	3.037145	2.820071	2.227446	1.847736	1.691457	2.303671	2.438224	2.280403	0.096169	4.999991	27129.000000		1
8129.765137	1954.680176	0.656836	2.140115	3306.464844	4087.921387	562.430786	349.208740	95.602066	47.979893	17.290524	85.801949	105.297340	64.604324	0.706671	99998.000000	3.910078	3.291076	0.000000	0.330437	3.519364	3.611503	2.750069	2.543085	1.980467	1.681059	1.237808	1.933497	2.022417	1.810262	0.000000	4.999991	27159.000000		1
9930.921875	1716.085205	1.588125	3.089906	4880.143066	5937.060547	803.622314	514.416992	123.482147	75.489922	35.311893	123.250870	179.923828	82.397499	1.104549	0.000000	3.996989	3.234539	0.200885	0.489945	3.688432	3.773571	2.905052	2.711315	2.091604	1.877889	1.547921	2.090790	2.255089	1.915914	0.043185	0.000000	27211.000000		1
4988.234375	1704.259033	2.704439	4.203136	2753.923584	3578.182373	487.196808	290.978516	85.786530	75.576271	15.887422	69.615402	72.581963	68.816711	0.593104	99998.000000	3.697947	3.231536	0.432077	0.623573	3.439952	3.553663	2.687704	2.463861	1.933419	1.878385	1.201053	1.842705	1.860829	1.837694	0.000000	4.999991	27236.000000		1
14917.169922	3409.430908	2.809286	7.956046	12146.359375	13873.747070	1978.076538	1246.243652	286.766113	111.640594	89.912567	352.795135	461.543182	257.751221	0.947673	0.000000	4.173687	3.532682	0.448596	0.900697	4.084446	4.142194	3.296243	3.095603	2.457528	2.047822	1.953820	2.547523	2.664212	2.411201	0.000000	0.000000	27254.000000		1
9671.823242	2301.915283	1.853327	4.773628	10129.467773	12607.674805	1709.547729	1056.636963	281.736542	96.511772	64.857193	339.029327	439.438934	243.467346	0.381638	0.000000	3.985508	3.362089	0.267952	0.678849	4.005587	4.100635	3.232881	3.023926	2.449843	1.984580	1.811958	2.530237	2.642899	2.386441	0.000000	0.000000	27319.000000		1
15475.250000	3331.495605	4.246308	5.988621	8811.287109	10764.616211	1498.820435	910.930237	220.425644	115.606285	67.179245	270.977386	336.435883	209.169998	0.319709	0.000000	4.189638	3.522639	0.628012	0.777327	3.945039	4.031999	3.175750	2.959485	2.343262	2.062981	1.827235	2.432933	2.526902	2.320499	0.000000	0.000000	27475.000000		1
28543.804688	7699.651367	3.006645	6.127389	15368.884766	18385.787109	2573.540283	1589.155396	377.563721	174.292908	106.240967	487.761139	663.984436	462.770508	3.320693	0.000000	4.455512	3.886471	0.478082	0.787275	4.186642	4.264482	3.410531	3.201166	2.576990	2.241280	2.026292	2.688207	2.822158	2.665366	0.521229	0.000000	27545.000000		1
10272.843750	3048.806152	2.716774	7.934460	4504.697754	5807.595703	758.584290	481.137268	135.869522	37.966991	39.518112	132.795044	175.119354	124.592300	0.362258	0.000000	4.011691	3.484130	0.434053	0.899517	3.653666	3.763996	2.880004	2.682269	2.133122	1.579406	1.596796	2.123182	2.243334	2.095491	0.000000	0.000000	27604.000000		1
13622.048828	3002.932373	2.266548	5.106671	7712.088379	9656.404297	1290.473755	805.608276	232.967209	101.658531	52.124435	261.112488	335.902405	212.660797	0.710419	0.000000	4.134243	3.477545	0.355365	0.708138	3.887172	3.984815	3.110749	2.906124	2.367295	2.007144	1.717041	2.416828	2.526213	2.327688	0.000000	0.000000	27687.000000		1
17278.792969	4654.564453	4.116791	7.265288	12244.024414	14608.545898	2104.833740	1266.109131	289.794342	132.280060	88.083916	375.429779	494.391174	285.945831	0.608297	99998.000000	4.237514	3.667879	0.614559	0.861253	4.087924	4.164607	3.323218	3.102471	2.462090	2.121494	1.944897	2.574529	2.694071	2.456284	0.000000	4.999991	27749.000000		1
15569.645508	2136.349365	2.701355	3.342773	7795.398438	9258.974609	1291.278564	806.965088	215.152451	96.931160	49.796215	213.672256	244.373962	174.878830	0.919773	0.000000	4.192279	3.329672	0.431582	0.524107	3.891838	3.966563	3.111020	2.906855	2.332746	1.986463	1.697196	2.329748	2.388055	2.242737	0.000000	0.000000	27805.000000		1
11075.478516	1694.335571	2.932636	3.731324	4338.669434	5257.558594	756.428772	455.887604	108.442757	40.433983	24.648323	104.477066	149.783356	80.322144	0.356931	0.000000	4.044363	3.228999	0.467258	0.571863	3.637357	3.720784	2.878768	2.658858	2.035201	1.606747	1.391787	2.019021	2.175463	1.904835	0.000000	0.000000	27835.000000		1
27857.261719	5818.678711	3.126911	7.989967	16134.833008	18824.962891	2740.944092	1669.499146	424.769592	201.849197	119.982109	543.721741	759.629700	381.995056	1.590746	0.000000	4.444939	3.764824	0.495116	0.902545	4.207765	4.274734	3.437900	3.222586	2.628153	2.305027	2.079117	2.735377	2.880602	2.582058	0.201601	0.000000	27900.000000		1
20815.796875	4387.379883	1.378431	5.803596	12547.300781	15465.869141	2171.985107	1301.356201	320.496063	111.378479	95.487968	406.461426	556.765930	295.221741	1.363630	99998.000000	4.318393	3.642205	0.139385	0.763697	4.098550	4.189374	3.336857	3.114396	2.505823	2.046801	1.979949	2.609019	2.745673	2.470148	0.134697	4.999991	27998.000000		1
12792.082031	4226.970215	3.089906	5.828266	9041.426758	10411.543945	1505.943848	932.639771	239.483154	99.598595	64.955872	264.399750	332.174164	220.767944	0.659195	0.000000	4.106941	3.626029	0.489945	0.765539	3.956237	4.017515	3.177809	2.969714	2.379275	1.998253	1.812618	2.422261	2.521366	2.343936	0.000000	0.000000	28055.000000		1
9361.549805	2013.462402	1.538786	4.304899	6328.491699	8028.470703	1064.013184	667.142212	178.603973	98.728981	51.436764	232.208618	304.636383	213.684586	1.552621	0.000000	3.971348	3.303944	0.187178	0.633963	3.801300	3.904633	3.026947	2.824219	2.251891	1.994445	1.711274	2.365878	2.483782	2.329773	0.191066	0.000000	28105.000000		1
18532.955078	4555.533203	2.429986	7.074097	10294.578125	13268.492188	1793.015259	1063.489014	287.660400	88.364532	66.325050	325.951172	414.001190	241.885391	0.947148	0.000000	4.267945	3.658539	0.385604	0.849671	4.012609	4.122822	3.253584	3.026733	2.458880	1.946278	1.821678	2.513153	2.617002	2.383610	0.000000	0.000000	28137.000000		1
3117.687744	930.006287	3.604891	1.717642	2280.162598	3099.339355	406.890076	236.935989	57.024498	49.509426	17.293608	79.211998	90.557076	83.507645	0.913738	0.000000	3.493833	2.968486	0.556892	0.234933	3.357966	3.491269	2.609477	2.374631	1.756061	1.694688	1.237886	1.898791	1.956922	1.921726	0.000000	0.000000	28165.000000		1
21575.347656	3599.090088	2.895631	3.564802	12146.729492	14433.605469	2057.871338	1241.192505	259.925262	93.872093	61.446579	285.881073	368.192230	216.851593	2.899543	0.000000	4.333958	3.556193	0.461743	0.552035	4.084459	4.159375	3.313418	3.093839	2.414849	1.972536	1.788498	2.456185	2.566075	2.336163	0.462330	0.000000	28189.000000		1
7014.524902	2745.255371	3.241009	4.909312	7223.226074	8672.182617	1226.402954	766.928894	192.634995	88.663658	51.899323	212.993835	276.743958	239.840866	0.351179	0.000000	3.845998	3.438583	0.510680	0.691021	3.858731	3.938128	3.088633	2.884755	2.284735	1.947746	1.715162	2.328367	2.442078	2.379923	0.000000	0.000000	28254.000000		1
16714.634766	4123.982422	1.618963	7.878953	10974.705078	12449.250977	1829.594482	1143.786499	283.497345	113.848549	67.681900	294.278107	388.905701	250.985504	0.419342	0.000000	4.223097	3.615317	0.209237	0.896468	4.040393	4.095143	3.262355	3.058345	2.452549	2.056328	1.830473	2.468758	2.589844	2.399649	0.000000	0.000000	28279.000000		1
18529.128906	5278.099609	2.309720	6.697881	15548.429688	18894.484375	2686.130615	1597.123779	369.949982	159.965866	95.207352	464.867462	606.852051	309.385345	0.896936	0.000000	4.267855	3.722478	0.363559	0.825937	4.191687	4.276335	3.429127	3.203339	2.568143	2.204027	1.978670	2.667329	2.783083	2.490500	0.000000	0.000000	28328.000000		1
9620.586914	1773.026489	1.899583	1.788568	5164.315918	5952.806152	870.539429	534.908386	139.545349	64.983627	26.205612	126.494965	181.169647	101.467339	0.483078	99998.000000	3.983202	3.248715	0.278658	0.252506	3.713013	3.774722	2.939788	2.728279	2.144715	1.812804	1.418394	2.102073	2.258085	2.006326	0.000000	4.999991	28355.000000		1
12071.819336	4185.620117	2.621178	8.430942	12493.933594	14801.258789	2134.011963	1285.937622	311.192413	115.442841	92.601593	426.481079	591.812622	300.257477	2.129505	99998.000000	4.081773	3.621760	0.418496	0.925876	4.096699	4.170299	3.329197	3.109220	2.493029	2.062367	1.966618	2.629900	2.772184	2.477494	0.328279	4.999991	28428.000000		1
9480.673828	2763.156250	2.874044	3.959521	8556.801758	9818.852539	1410.832031	892.239746	216.811508	138.077484	48.679901	222.642853	278.369110	199.462387	0.806948	99998.000000	3.976839	3.441406	0.458493	0.597643	3.932312	3.992061	3.149475	2.950482	2.336082	2.140123	1.687350	2.347609	2.444621	2.299861	0.000000	4.999991	28496.000000		1
11217.115234	2776.727783	3.937934	7.462648	7460.384277	8934.981445	1276.735718	778.196899	196.634598	95.306030	51.415176	246.871796	336.306366	221.936676	1.486814	0.000000	4.049881	3.443533	0.595268	0.872893	3.872761	3.951094	3.106101	2.891089	2.293660	1.979120	1.711091	2.392472	2.526735	2.346229	0.172257	0.000000	28581.000000		1
12379.144531	2774.711182	3.601807	6.679378	8233.243164	9998.467773	1371.699463	848.577087	201.121445	84.815147	75.702705	278.156311	376.623169	211.171341	0.227172	0.000000	4.092690	3.443218	0.556520	0.824736	3.915571	3.999933	3.137259	2.928691	2.303458	1.928473	1.879111	2.444289	2.575907	2.324635	0.000000	0.000000	28614.000000		1
21472.369141	4947.103516	2.729109	6.845900	14987.256836	18716.521484	2577.802002	1546.889648	374.581757	148.037964	119.198837	541.492188	663.947449	391.320282	0.576787	0.000000	4.331880	3.694351	0.436021	0.835431	4.175722	4.272225	3.411250	3.189459	2.573547	2.170373	2.076272	2.733592	2.822134	2.592532	0.000000	0.000000	28666.000000		1
25237.285156	6830.770996	2.143198	5.704916	16235.986328	19389.076172	2765.614014	1676.998779	398.903198	148.389511	102.707001	501.015045	634.072205	373.894073	1.917499	0.000000	4.402043	3.834470	0.331062	0.756249	4.210479	4.287557	3.441792	3.224533	2.600868	2.171403	2.011600	2.699851	2.802139	2.572749	0.282735	0.000000	28776.000000		1
9370.572266	2323.048340	2.883296	7.120353	11926.708008	13870.964844	2052.067871	1236.397339	272.880035	136.227249	88.466301	368.438934	441.082581	253.264374	0.714559	0.000000	3.971766	3.366058	0.459889	0.852502	4.076520	4.142107	3.312192	3.092158	2.435972	2.134264	1.946778	2.566365	2.644520	2.403574	0.000000	0.000000	28860.000000		1
10697.665039	2655.299561	2.741444	4.039698	7771.996094	9389.657227	1360.557861	803.899841	204.556732	71.653755	44.233150	206.440887	268.491882	188.539780	0.582710	0.000000	4.029289	3.424114	0.437979	0.606349	3.890532	3.972650	3.133717	2.905202	2.310814	1.855239	1.645748	2.314796	2.428931	2.275403	0.000000	0.000000	28890.000000		1
15979.154297	3466.202637	2.537917	4.385077	9509.122070	12024.178711	1587.755371	978.593628	280.000397	115.347244	75.107544	356.091644	506.858734	351.132996	1.298271	99998.000000	4.203554	3.539854	0.404477	0.641977	3.978140	4.080055	3.200783	2.990602	2.447159	2.062007	1.875684	2.551562	2.704887	2.545472	0.113365	4.999991	28955.000000		1
5173.079590	1954.405762	1.113230	3.318103	4834.876953	5461.541992	836.926697	511.043365	101.343987	67.179245	34.991184	131.768158	154.630997	104.982803	1.132338	0.000000	3.713749	3.291015	0.046585	0.520890	3.684386	3.737315	2.922688	2.708458	2.005798	1.827235	1.543959	2.119811	2.189296	2.021118	0.053976	0.000000	29055.000000		1
11557.503906	4840.726562	2.013681	5.812848	9222.469727	10887.645508	1541.918701	962.703125	238.743057	92.428902	63.780968	286.886383	384.190674	203.754959	0.003596	0.000000	4.062864	3.684911	0.303991	0.764389	3.964847	4.036934	3.188061	2.983492	2.377931	1.965808	1.804691	2.457710	2.584547	2.309108	0.000000	0.000000	29119.000000		1
15640.405273	4218.055176	2.306637	5.230021	10409.018555	12452.766602	1772.132202	1078.315552	294.284271	88.136337	66.873955	300.519592	463.476685	232.911697	0.267388	0.000000	4.194248	3.625112	0.362979	0.718503	4.017410	4.095266	3.248496	3.032746	2.468767	1.945155	1.825257	2.477873	2.666028	2.367191	0.000000	0.000000	29201.000000		1
14113.322266	1968.375122	1.372264	4.607106	7340.368164	9363.072266	1261.045654	763.311707	213.931290	111.002258	49.333652	260.545074	356.544952	213.835693	1.381152	0.000000	4.149629	3.294108	0.137438	0.663428	3.865718	3.971418	3.100731	2.882702	2.330274	2.045332	1.693143	2.415883	2.552114	2.330080	0.140241	0.000000	29267.000000		1
14443.460938	4907.063965	1.877997	7.727849	16629.835938	20012.785156	2759.008789	1708.903198	469.752106	183.334442	107.548470	535.201355	727.487915	372.601990	1.783233	99998.000000	4.159671	3.690822	0.273695	0.888059	4.220888	4.301308	3.440753	3.232718	2.671869	2.263244	2.031604	2.728517	2.861826	2.571245	0.251208	4.999991	29302.000000		1
8722.931641	1215.677612	2.920300	3.447620	4386.704590	5322.403809	734.528076	447.533752	90.513901	38.472725	18.779968	94.750954	147.714172	95.716164	0.013738	0.000000	3.940662	3.084818	0.465428	0.537519	3.642138	3.726108	2.866008	2.650826	1.956715	1.585153	1.273695	1.976584	2.169422	1.980985	0.000000	0.000000	29319.000000		1
15135.949219	2295.834229	1.884164	3.888595	9337.033203	11235.762695	1557.429932	954.398621	254.417694	83.069756	55.621395	275.929871	373.477753	161.436813	2.041245	0.000000	4.180010	3.360940	0.275119	0.589793	3.970209	4.050602	3.192409	2.979730	2.405547	1.919443	1.745242	2.440799	2.572265	2.208003	0.309895	0.000000	29343.000000		1
19696.712891	5304.465332	1.908834	11.175469	22334.162109	26439.839844	3725.877930	2299.870850	533.980225	190.531876	152.756088	740.899048	1018.571228	603.706604	1.578773	99998.000000	4.294394	3.724642	0.280768	1.048266	4.348969	4.422259	3.571229	3.361703	2.727525	2.279968	2.183999	2.869759	3.007991	2.780826	0.198320	4.999991	29490.000000		1
31969.140625	6301.978027	1.119397	6.016374	20113.062500	23482.714844	3333.028076	2064.375000	494.724213	195.095810	127.981323	559.630737	751.704468	421.559418	2.116039	0.000000	4.504731	3.799477	0.048984	0.779335	4.303478	4.370749	3.522839	3.314789	2.694363	2.290248	2.107147	2.747902	2.876047	2.624859	0.325524	0.000000	29516.000000		1
8067.883789	897.981628	3.487709	2.627345	4409.653809	5279.869629	763.903748	471.010254	122.957916	51.430595	32.656792	154.356537	185.135345	146.597855	0.185963	0.000000	3.906760	2.953267	0.542540	0.419517	3.644404	3.722623	2.883039	2.673030	2.089756	1.711222	1.513973	2.188525	2.267489	2.166128	0.000000	0.000000	29572.000000		1
7068.283691	3607.138672	2.411484	7.444145	9360.152344	11098.893555	1613.455322	972.382996	230.894943	114.221680	74.025146	281.277069	367.896210	219.716385	1.095313	0.000000	3.849314	3.557163	0.382284	0.871815	3.971283	4.045280	3.207757	2.987837	2.363415	2.057749	1.869379	2.449134	2.565725	2.341862	0.039538	0.000000	29607.000000		1
6387.662598	1970.909912	2.630429	3.873176	3128.974121	3799.570068	553.870300	338.761047	112.365273	30.710955	25.450096	73.204872	118.976807	63.743965	0.413890	0.000000	3.805342	3.294667	0.420027	0.588067	3.495402	3.579735	2.743408	2.529893	2.050632	1.487293	1.405689	1.864540	2.075462	1.804439	0.000000	0.000000	29683.000000		1
9070.441406	3014.104736	2.189455	3.897846	4256.950195	5046.310059	728.360596	448.091919	97.618835	64.425468	24.460217	108.436592	144.769196	67.792915	2.024973	0.000000	3.957628	3.479158	0.340336	0.590825	3.629099	3.702974	2.862346	2.651367	1.989534	1.809058	1.388460	2.035176	2.160676	1.831184	0.306419	0.000000	29718.000000		1
5212.092285	1475.069458	2.392981	3.601807	3300.445312	4102.988281	568.992981	352.807465	108.390335	48.667564	28.869963	130.664185	173.996872	120.608109	0.909617	0.000000	3.717012	3.168813	0.378939	0.556520	3.518573	3.613100	2.755107	2.547538	2.034991	1.687240	1.460446	2.116157	2.240541	2.081377	0.000000	0.000000	29823.000000		1
8216.313477	2514.415771	2.075356	3.743659	8387.979492	9733.546875	1398.148682	875.091064	213.996048	79.141068	50.231022	259.922180	321.445831	185.594818	1.551318	99998.000000	3.914677	3.400437	0.317093	0.573296	3.923657	3.988271	3.145553	2.942053	2.330406	1.898402	1.700972	2.414843	2.507108	2.268566	0.190701	4.999991	29892.000000		1
2533.969727	828.588257	3.225591	3.429117	1493.991211	2683.586670	264.782135	164.400284	85.549080	55.926685	16.269806	86.918259	111.810196	94.744789	0.509019	0.000000	3.403801	2.918339	0.508609	0.535182	3.174348	3.428716	2.422889	2.215903	1.932215	1.747619	1.211382	1.939111	2.048481	1.976555	0.000000	0.000000	29916.000000		1
9984.976562	1242.444458	3.327354	2.710606	4117.812012	4795.824219	687.371521	427.156403	98.889336	40.227371	27.109148	107.625565	146.974075	65.951920	1.635997	99998.000000	3.999347	3.094277	0.522099	0.433066	3.614666	3.680863	2.837192	2.630587	1.995149	1.604522	1.433116	2.031915	2.167241	1.819227	0.213783	4.999991	29935.000000		1
3749.067627	743.359924	2.840123	4.163047	1930.645630	2624.727295	370.082581	218.581573	89.712128	18.375999	27.466862	78.558243	117.234497	64.604324	0.155853	0.000000	3.573923	2.871199	0.453337	0.619411	3.285702	3.419084	2.568299	2.339613	1.952851	1.264251	1.438809	1.895192	2.069055	1.810262	0.000000	0.000000	30003.000000		1
14240.048828	1800.163330	1.896499	5.131341	7630.649902	9168.710938	1315.489014	796.745605	177.965652	55.507298	52.485233	216.040573	277.064667	142.135681	0.013402	0.000000	4.153512	3.255312	0.277953	0.710231	3.882561	3.962308	3.119087	2.901320	2.250336	1.744350	1.720037	2.334535	2.442581	2.152703	0.000000	0.000000	30044.000000		1
14864.625977	3926.228516	1.612795	4.767460	8233.416016	11655.462891	1427.293091	855.552490	269.416992	116.395721	66.534744	351.240936	443.342957	239.797699	0.889181	0.000000	4.172154	3.593976	0.207579	0.678287	3.915580	4.066530	3.154513	2.932247	2.430425	2.065937	1.823048	2.545605	2.646740	2.379845	0.000000	0.000000	30081.000000		1
8426.525391	1496.714233	3.463039	5.489055	4092.990967	4879.458496	685.730957	424.970032	89.326660	42.876305	29.159834	110.416351	170.971725	72.612793	0.361231	0.000000	3.925648	3.175139	0.539457	0.739498	3.612041	3.688372	2.836154	2.628358	1.950981	1.632217	1.464785	2.043033	2.232924	1.861013	0.000000	0.000000	30099.000000		1
18241.310547	6634.907715	3.191670	8.742399	20465.003906	24259.031250	3441.723877	2113.958496	524.898621	232.575577	128.715256	592.858032	802.250061	406.439850	0.465048	99998.000000	4.261056	3.821835	0.504018	0.941631	4.311012	4.384873	3.536776	3.325096	2.720075	2.366564	2.109630	2.772951	2.904310	2.608996	0.000000	4.999991	30184.000000		1
14210.577148	3549.926025	2.590341	5.667912	8368.168945	10150.187500	1437.157959	872.210815	218.032669	118.307640	65.131645	255.888641	366.409851	171.643982	0.063810	0.000000	4.152612	3.550219	0.413357	0.753423	3.922631	4.006474	3.157505	2.940621	2.338521	2.073013	1.813792	2.408051	2.563967	2.234629	0.000000	0.000000	30237.000000		1
6149.594727	1908.643066	2.161701	1.665219	4047.200439	4819.276367	692.595398	425.925995	88.262772	41.294346	15.872004	106.126869	125.181290	80.945061	1.446768	0.000000	3.788846	3.280725	0.334796	0.221471	3.607155	3.682982	2.840480	2.629334	1.945778	1.615891	1.200632	2.025825	2.097539	1.908190	0.160399	0.000000	30253.000000		1
4885.228027	1493.621216	2.337474	4.126042	2232.972168	2908.604004	384.147491	238.206482	64.854111	20.593208	13.756558	46.234493	71.126434	78.771019	0.256950	0.000000	3.688885	3.174241	0.368747	0.615534	3.348883	3.463685	2.584498	2.376954	1.811937	1.313724	1.138510	1.664966	1.852031	1.896366	0.000000	0.000000	30288.000000		1
13908.081055	3476.058105	2.322055	5.569232	8506.977539	10455.576172	1424.126099	885.350647	237.595901	104.871788	67.607887	266.959259	344.799011	221.810242	0.095975	0.000000	4.143267	3.541087	0.365873	0.745795	3.929775	4.019348	3.153548	2.947115	2.375839	2.020659	1.829997	2.426445	2.537566	2.345982	0.000000	0.000000	30346.000000		1
7062.029785	1935.286621	3.709738	5.495223	4361.775879	5022.223145	731.922302	452.113098	106.722031	35.857716	30.658531	114.789093	167.212646	94.855804	0.557681	0.000000	3.848930	3.286745	0.569343	0.739985	3.639663	3.700896	2.864465	2.655247	2.028254	1.554583	1.486551	2.059901	2.223269	1.977064	0.000000	0.000000	30371.000000		1
20143.861328	3734.037598	2.433070	4.452919	9226.737305	10525.682617	1553.362427	944.549194	205.990662	97.295044	55.923603	269.364594	332.192688	183.059982	0.278320	0.000000	4.304143	3.572179	0.386155	0.648645	3.965048	4.022250	3.191273	2.975224	2.313848	1.988091	1.747595	2.430341	2.521390	2.262594	0.000000	0.000000	30397.000000		1
10392.760742	2843.296631	2.513247	3.842339	6734.132812	7956.305176	1172.036621	694.747864	165.917480	95.691498	60.481369	273.518372	363.856506	210.236969	0.428446	99998.000000	4.016731	3.453822	0.400235	0.584596	3.828282	3.900712	3.068941	2.841827	2.219892	1.980873	1.781622	2.436986	2.560930	2.322709	0.000000	4.999991	30454.000000		1
6780.034668	424.846680	2.112361	2.923384	2218.694580	3160.653320	397.752960	230.990540	70.922905	31.475721	15.807245	57.721420	73.137032	43.776756	1.049374	0.000000	3.831232	2.628232	0.324768	0.465886	3.346097	3.499777	2.599613	2.363594	1.850787	1.497976	1.198856	1.761337	1.864137	1.641244	0.020930	0.000000	30480.000000		1
13281.900391	3783.075195	2.383730	4.360406	9566.426758	11775.151367	1643.015991	998.801392	263.076843	108.381081	67.879257	290.269257	390.925568	244.444885	0.837696	99998.000000	4.123260	3.577845	0.377257	0.639527	3.980750	4.070967	3.215642	2.999479	2.420083	2.034954	1.831737	2.462801	2.592094	2.388181	0.000000	4.999991	30541.000000		1
10649.152344	498.770081	1.433939	4.101373	4563.026855	5725.787598	785.397400	484.257996	124.157486	38.028667	32.999088	126.362366	179.455093	108.282402	0.853701	99998.000000	4.027315	2.697900	0.156531	0.612929	3.659253	3.757835	2.895089	2.685077	2.093973	1.580111	1.518502	2.101618	2.253956	2.034558	0.000000	4.999991	30640.000000		1
13921.754883	3195.878906	1.779317	3.700486	6216.203613	7391.820312	1063.831299	649.885620	166.213516	43.317280	49.814716	184.598770	270.696747	117.777237	0.698201	0.000000	4.143694	3.504590	0.250253	0.568259	3.793525	3.868751	3.026873	2.812837	2.220666	1.636661	1.697358	2.266229	2.432483	2.071061	0.000000	0.000000	30786.000000		1
4643.564941	4223.306641	2.207957	6.374088	13548.917969	16847.316406	2299.864746	1395.989990	335.112976	146.480667	83.334953	439.938507	601.745361	361.389526	0.469622	0.000000	3.666852	3.625653	0.343991	0.804418	4.131905	4.226531	3.361702	3.144882	2.525191	2.165780	1.920827	2.643392	2.779413	2.557976	0.000000	0.000000	30812.000000		1
6412.492676	1139.845459	0.764767	1.720726	3605.488770	5296.404785	622.252197	387.064728	124.583046	54.813457	36.011902	155.451263	207.695969	134.731628	1.071453	0.000000	3.807027	3.056846	0.000000	0.235712	3.556964	3.723981	2.793967	2.587784	2.095459	1.738887	1.556446	2.191594	2.317428	2.129470	0.029973	0.000000	30860.000000		1
21451.902344	5626.645020	3.789915	5.482887	7032.768555	8532.476562	1161.841797	727.219604	178.187683	98.300339	67.789825	249.579315	329.870605	238.289749	0.997113	0.000000	4.331466	3.750250	0.578629	0.739009	3.847126	3.931075	3.065147	2.861665	2.250878	1.992555	1.831164	2.397209	2.518344	2.377105	0.000000	0.000000	30996.000000		1
8897.496094	1615.555298	2.685936	4.613273	3195.101807	4071.188965	547.579468	328.809814	72.696060	40.804031	28.996395	96.369919	139.804382	107.785919	0.736590	99998.000000	3.949268	3.208322	0.429096	0.664009	3.504485	3.609721	2.738447	2.516945	1.861511	1.610703	1.462344	1.983941	2.145521	2.032562	0.000000	4.999991	31016.000000		1
10467.578125	1759.738647	2.895631	4.095205	6014.403809	7139.795898	1040.003174	629.474365	151.756958	73.278885	50.175514	190.541138	299.270691	148.352509	0.528638	0.000000	4.019846	3.245448	0.461743	0.612276	3.779193	3.853686	3.017035	2.798978	2.181149	1.864979	1.700492	2.279989	2.476064	2.171295	0.000000	0.000000	31155.000000		1
13137.322266	2172.216309	2.553336	2.605759	7128.389160	8127.847168	1237.683228	743.680603	192.332779	90.054420	45.010250	212.713211	247.235672	125.051773	1.551705	0.000000	4.118507	3.336903	0.407108	0.415934	3.852991	3.909976	3.092609	2.871387	2.284053	1.954505	1.653311	2.327795	2.393111	2.097090	0.190809	0.000000	31205.000000		1
9017.462891	2219.456299	1.723810	5.510641	6914.414551	7778.576660	1144.449463	721.409851	192.113846	71.274452	32.789394	166.629822	178.529968	157.643814	0.673736	0.000000	3.955084	3.346246	0.236489	0.741202	3.839755	3.890900	3.058597	2.858182	2.283559	1.852934	1.515733	2.221753	2.251711	2.197677	0.000000	0.000000	31251.000000		1
13751.665039	1493.022949	2.322055	3.783747	5487.716797	7051.674805	923.277527	571.126892	139.459000	49.469337	39.709305	173.306122	221.437119	140.788086	0.265969	0.000000	4.138355	3.174067	0.365873	0.577922	3.739392	3.848292	2.965332	2.756733	2.144447	1.694336	1.598892	2.238814	2.345250	2.148566	0.000000	0.000000	31296.000000		1
8646.812500	1710.722534	1.282835	4.403579	5859.248535	6984.409180	996.892578	617.463196	149.863541	72.989014	37.381081	179.359497	229.386993	166.241272	0.883624	0.000000	3.936856	3.233180	0.108171	0.643806	3.767842	3.844130	2.998648	2.790611	2.175696	1.863258	1.572652	2.253724	2.360569	2.220739	0.000000	0.000000	31388.000000		1
4057.882568	434.474121	1.214993	3.641896	2861.900635	4262.232910	517.799805	309.104736	87.208130	30.818886	32.965168	123.935463	180.885941	130.577835	1.347040	0.000000	3.608299	2.637964	0.084574	0.561327	3.456655	3.629637	2.714162	2.490106	1.940557	1.488817	1.518055	2.093196	2.257405	2.115870	0.129381	0.000000	31503.000000		1
7246.875488	1272.063843	2.537917	4.533096	2745.144287	3518.848145	505.048553	296.834534	72.356850	34.861668	27.294172	103.262077	129.356674	90.146935	0.294655	0.000000	3.860151	3.104509	0.404477	0.656395	3.438565	3.546401	2.703333	2.472514	1.859480	1.542348	1.436070	2.013941	2.111789	1.954951	0.000000	0.000000	31594.000000		1
7534.770020	1386.023438	2.124696	3.984190	3839.433594	5284.239258	663.484924	403.118652	79.239754	63.062458	37.646282	131.422775	179.137466	128.678253	0.336207	0.000000	3.877070	3.141771	0.327297	0.600340	3.584267	3.722982	2.821831	2.605433	1.898943	1.799771	1.575722	2.118671	2.253186	2.109505	0.000000	0.000000	31642.000000		1
14992.551758	2572.689209	2.605759	5.550730	7890.254395	9765.935547	1346.437378	822.248108	210.175293	91.056641	58.214821	231.110794	333.099304	168.834702	0.115374	0.000000	4.175876	3.410387	0.415934	0.744350	3.897091	3.989714	3.129186	2.915003	2.322582	1.959312	1.765034	2.363820	2.522574	2.227462	0.000000	0.000000	31720.000000		1
6732.085449	1913.515381	2.562587	4.745874	2982.863525	3588.552979	535.114990	322.330872	74.182419	56.278233	28.132948	104.643593	116.577660	138.240921	0.137984	0.000000	3.828150	3.281832	0.408679	0.676316	3.474633	3.554919	2.728447	2.508302	1.870301	1.750340	1.449215	2.019713	2.066615	2.140637	0.000000	0.000000	31813.000000		1
6613.124023	623.442566	2.257297	4.644111	2910.596191	3643.526855	495.260773	313.270844	75.819885	24.932028	24.925859	65.372177	100.949272	92.336388	0.202069	0.000000	3.820407	2.794796	0.353589	0.666903	3.463982	3.561522	2.694834	2.495920	1.879783	1.396758	1.396650	1.815393	2.004103	1.965373	0.000000	0.000000	31959.000000		1
14659.717773	4578.192383	2.729109	3.959521	11472.695312	13598.923828	1944.291138	1183.045532	268.016998	89.231064	73.300468	303.328888	401.780334	257.294830	1.714877	99998.000000	4.166126	3.660694	0.436021	0.597643	4.059666	4.133504	3.288761	3.073001	2.428162	1.950516	1.865107	2.481914	2.603989	2.410431	0.234233	4.999991	31981.000000		1
11075.608398	2725.386719	2.063021	6.451181	7432.559570	9491.550781	1253.203735	777.157654	214.794739	97.322792	70.327744	307.458008	364.405396	213.783279	1.140300	0.000000	4.044368	3.435428	0.314504	0.809639	3.871138	3.977337	3.098022	2.890509	2.332024	1.988215	1.847127	2.487786	2.561585	2.329974	0.057019	0.000000	32079.000000		1
8424.034180	757.955261	2.204873	2.837040	3926.129883	4395.875977	647.578979	409.976898	96.829399	35.422909	22.794996	99.459824	132.443497	95.858017	1.811035	0.000000	3.925520	2.879644	0.343384	0.452865	3.593965	3.643045	2.811293	2.612759	1.986007	1.549284	1.357840	1.997648	2.122031	1.981628	0.257927	0.000000	32104.000000		1
12731.375977	2685.606445	2.507080	4.594771	7220.336914	8795.958008	1183.412476	744.038330	184.318146	101.461174	63.124134	273.567719	408.644714	276.497253	0.870693	0.000000	4.104876	3.429042	0.399168	0.662264	3.858557	3.944283	3.073136	2.871595	2.265568	2.006300	1.800195	2.437065	2.611346	2.441691	0.000000	0.000000	32151.000000		1
21290.953125	5067.504883	3.549383	6.815063	14041.736328	16944.656250	2345.275879	1452.730835	338.508179	107.937027	99.540001	369.259216	489.068634	328.695709	0.429315	99998.000000	4.328195	3.704794	0.550153	0.833470	4.147421	4.229033	3.370194	3.162185	2.529569	2.033170	1.997998	2.567331	2.689370	2.516794	0.000000	4.999991	32214.000000		1
8068.830566	1686.139038	2.272716	5.794345	9431.914062	11508.213867	1579.935059	985.347046	247.762985	105.624222	69.014076	293.578094	386.922882	251.818100	0.516194	99998.000000	3.906811	3.226893	0.356545	0.763004	3.974600	4.061008	3.198639	2.993589	2.394037	2.023763	1.838938	2.467724	2.587624	2.401087	0.000000	4.999991	32273.000000		1
7808.461426	2392.124023	1.998263	3.990358	3195.256104	4056.615234	568.434814	340.426270	84.882996	46.246830	28.398149	89.289658	100.054985	92.940804	0.585500	0.000000	3.892565	3.378784	0.300653	0.601012	3.504506	3.608164	2.754681	2.532023	1.928821	1.665082	1.453290	1.950801	2.000239	1.968206	0.000000	0.000000	32304.000000		1
13293.039062	5072.096680	4.560850	5.973202	15507.564453	18910.785156	2614.757568	1595.307495	404.028381	187.059586	102.395546	483.126251	647.474121	355.992981	1.719842	0.000000	4.123624	3.705188	0.659046	0.776207	4.190544	4.276710	3.417431	3.202844	2.606412	2.271980	2.010281	2.684061	2.811222	2.551441	0.235488	0.000000	32325.000000		1
7016.948730	2137.286865	2.066105	4.536180	5680.480957	6768.760254	991.021118	602.818481	127.796303	67.006561	45.263119	164.310852	220.780273	115.532272	0.022024	0.000000	3.846148	3.329863	0.315152	0.656690	3.754385	3.830509	2.996083	2.780187	2.106518	1.826117	1.655744	2.215666	2.343960	2.062703	0.000000	0.000000	32382.000000		1
12314.698242	2922.866211	2.994310	4.397411	5648.274414	6918.981445	965.873230	593.339111	165.861969	80.485580	46.283836	191.444672	254.272766	172.963821	0.022235	99998.000000	4.090424	3.465809	0.476297	0.643197	3.751916	3.840042	2.984920	2.773303	2.219747	1.905718	1.665429	2.282043	2.405300	2.237955	0.000000	4.999991	32426.000000		1
20550.574219	3969.826416	1.992095	5.976286	10933.204102	12873.094727	1817.978149	1131.062988	269.487915	83.042000	67.700401	317.461639	402.150360	256.992615	0.529141	0.000000	4.312824	3.598772	0.299310	0.776431	4.038747	4.109683	3.259589	3.053487	2.430539	1.919298	1.830591	2.501691	2.604388	2.409921	0.000000	0.000000	32460.000000		1
5046.233398	2659.373047	2.815454	5.063499	6277.566895	8311.817383	1072.576782	661.693237	170.290222	93.181335	50.863186	204.670822	267.542084	197.445618	0.550066	0.000000	3.702967	3.424779	0.449548	0.704451	3.797791	3.919696	3.030428	2.820657	2.231190	1.969329	1.706404	2.311056	2.427392	2.295448	0.000000	0.000000	32508.000000		1
11837.797852	3860.998291	3.123827	5.119006	10379.661133	12751.331055	1769.948853	1070.871460	278.193329	101.421082	79.699226	340.404663	441.242920	209.515381	0.920991	0.000000	4.073271	3.586700	0.494687	0.709186	4.016183	4.105556	3.247961	3.029737	2.444347	2.006128	1.901454	2.531996	2.644678	2.321216	0.000000	0.000000	32545.000000		1
22471.800781	3167.739746	2.618094	2.892547	10302.228516	12598.442383	1725.358032	1075.944214	275.260681	105.577965	72.329094	323.897430	435.686035	262.401489	1.486670	99998.000000	4.351638	3.500750	0.417985	0.461280	4.012931	4.100317	3.236879	3.031790	2.439744	2.023573	1.859313	2.510407	2.639174	2.418966	0.172215	4.999991	32657.000000		1
10431.573242	1356.120361	2.482410	5.501390	4379.340820	5425.566895	748.793457	464.259949	105.016724	55.316105	35.318058	97.421478	128.261948	61.058025	0.910815	0.000000	4.018350	3.132298	0.394873	0.740472	3.641409	3.734445	2.874362	2.666761	2.021258	1.742852	1.547997	1.988655	2.108098	1.785743	0.000000	0.000000	32688.000000		1
7420.934082	2734.903076	2.192538	2.652015	6100.101074	7820.472656	1019.181824	634.658081	180.784180	79.134903	45.346378	201.781357	298.354797	158.562759	0.077879	0.000000	3.870459	3.436942	0.340947	0.423576	3.785337	3.893233	3.008252	2.802540	2.257160	1.898368	1.656543	2.304881	2.474733	2.200201	0.000000	0.000000	32708.000000		1
7028.528320	1120.427124	1.603544	2.281967	3910.600098	4770.666992	644.880676	407.198456	105.389854	22.347855	20.244745	87.097115	120.265808	97.837776	0.874851	0.000000	3.846864	3.049384	0.205081	0.358309	3.592243	3.678579	2.809479	2.609806	2.022799	1.349236	1.306312	1.940004	2.080142	1.990507	0.000000	0.000000	32749.000000		1
7611.234863	807.378296	1.803987	0.635250	3734.429199	4538.048340	635.410522	396.963531	78.952965	38.926033	27.682722	83.538483	117.949921	79.171906	0.303445	0.000000	3.881455	2.907077	0.256233	0.000000	3.572224	3.656869	2.803054	2.598751	1.897368	1.590240	1.442209	1.921887	2.071698	1.898571	0.000000	0.000000	32778.000000		1
18281.333984	3460.830566	2.396065	4.474505	9476.825195	11199.256836	1596.241821	976.086548	231.881729	138.382782	56.586605	269.080872	352.366486	193.109894	0.759743	99998.000000	4.262008	3.539180	0.379499	0.650745	3.976663	4.049189	3.203099	2.989488	2.365267	2.141082	1.752714	2.429883	2.546995	2.285805	0.000000	4.999991	32880.000000		1
7228.900391	3802.222168	2.759946	5.254691	6464.234863	8114.691895	1118.132812	655.812561	144.966553	79.011551	35.614098	175.776199	248.897812	148.071884	1.631681	99998.000000	3.859072	3.580038	0.440901	0.720547	3.810517	3.909272	3.048493	2.816780	2.161268	1.897691	1.551622	2.244960	2.396021	2.170473	0.212635	4.999991	32945.000000		1
7789.999023	2400.295898	2.414567	3.644979	5889.549316	7329.112793	1043.383057	627.633362	166.935120	121.073753	36.153751	163.203796	201.294128	149.447235	0.546859	99998.000000	3.891537	3.380265	0.382839	0.561695	3.770082	3.865052	3.018444	2.797706	2.222548	2.083050	1.558153	2.212730	2.303831	2.174488	0.000000	4.999991	33023.000000		1
4053.916992	1258.109863	2.639680	4.218554	5506.268555	6857.818848	938.680847	578.608093	173.744003	125.366318	39.530449	208.981888	288.724304	169.574799	1.373771	0.000000	3.607875	3.099719	0.421551	0.625164	3.740857	3.836186	2.972518	2.762384	2.239910	2.098181	1.596932	2.320109	2.460483	2.229361	0.137914	0.000000	33074.000000		1
13100.154297	3585.324219	2.667434	3.447620	7203.203613	8805.480469	1235.493774	751.630493	175.384552	81.515549	43.116837	194.361893	271.825409	153.360489	1.025643	0.000000	4.117276	3.554528	0.426094	0.537519	3.857526	3.944753	3.091841	2.876004	2.243991	1.911240	1.634647	2.288611	2.434290	2.185714	0.010996	0.000000	33122.000000		1
12193.642578	3046.073975	3.783747	7.037092	6815.546875	8135.303711	1161.274292	705.870911	165.569016	113.327400	36.526886	185.943283	241.191544	142.003082	1.566292	0.000000	4.086133	3.483740	0.577922	0.847393	3.833501	3.910374	3.064935	2.848725	2.218979	2.054335	1.562613	2.269381	2.382362	2.152298	0.194873	0.000000	33148.000000		1
6622.529297	1622.281006	2.315888	2.966557	4512.237793	4996.976562	792.511597	472.373260	128.314377	64.188019	30.276148	153.613358	201.836868	108.862144	0.707555	0.000000	3.821024	3.210126	0.364717	0.472253	3.654392	3.698707	2.899006	2.674285	2.108275	1.807454	1.481101	2.186429	2.305001	2.036877	0.000000	0.000000	33206.000000		1
8862.363281	1038.196167	3.515462	4.002693	3713.530762	4713.827637	644.778931	391.301788	132.606934	38.115009	26.874783	101.165131	147.513733	129.806900	0.446488	99998.000000	3.947550	3.016279	0.545982	0.602352	3.569787	3.673374	2.809411	2.592512	2.122566	1.581096	1.429345	2.005031	2.168833	2.113298	0.000000	4.999991	33237.000000		1
7670.445312	1567.122070	1.313673	3.182418	3711.766846	4298.269043	637.837463	389.661224	90.467644	42.571014	14.018677	78.505821	96.178726	37.806637	1.683428	99998.000000	3.884820	3.195103	0.118487	0.502757	3.569581	3.633294	2.804710	2.590687	1.956493	1.629114	1.146707	1.894902	1.983079	1.577568	0.226194	4.999991	33263.000000		1
17653.318359	2660.640625	2.402232	5.674079	9981.543945	12004.276367	1729.061523	1032.552856	278.773071	110.425598	76.951614	334.927948	503.472778	242.631653	1.099535	0.000000	4.246826	3.424986	0.380615	0.753895	3.999198	4.079336	3.237810	3.013912	2.445251	2.043070	1.886218	2.524951	2.701976	2.384948	0.041209	0.000000	33309.000000		1
13348.925781	2982.425537	2.275799	4.348072	7766.726074	9116.494141	1319.328247	806.286682	182.748520	71.715431	58.880909	241.216217	342.150055	178.064331	2.019489	0.000000	4.125446	3.474570	0.357134	0.638297	3.890238	3.959828	3.120353	2.906489	2.261854	1.855613	1.769974	2.382406	2.534217	2.250577	0.305241	0.000000	33354.000000		1
12496.826172	1832.536377	1.538786	2.479326	6756.040039	8652.341797	1146.416870	697.850098	185.511551	68.949318	37.510597	171.357193	245.203491	137.078354	1.076092	0.000000	4.096800	3.263053	0.187178	0.394334	3.829692	3.937134	3.059343	2.843762	2.268371	1.838530	1.574154	2.233902	2.389527	2.136969	0.031849	0.000000	33380.000000		1
9663.502930	3110.080078	2.001346	6.728718	9973.140625	11996.527344	1685.346436	1037.307983	267.057953	105.577965	87.057030	331.588257	434.649902	216.873184	0.515372	0.000000	3.985135	3.492772	0.301322	0.827932	3.998832	4.079056	3.226689	3.015908	2.426605	2.023573	1.939804	2.520599	2.638139	2.336206	0.000000	0.000000	33474.000000		1
5560.523926	707.687195	2.260381	4.576268	2555.469727	3112.614990	455.853668	278.708313	93.387947	37.337910	26.847029	81.629646	102.654579	99.407402	0.506189	0.000000	3.745116	2.849841	0.354182	0.660511	3.407471	3.493125	2.658825	2.445150	1.970291	1.572150	1.428896	1.911848	2.011378	1.997419	0.000000	0.000000	33535.000000		1
7969.491211	1789.863647	2.500912	2.726025	3237.268799	4446.177734	593.545715	346.340881	115.331833	49.586517	23.482670	102.673080	142.937454	105.624222	0.221837	0.000000	3.901431	3.252820	0.398098	0.435530	3.510179	3.647987	2.773454	2.539504	2.061949	1.695364	1.370747	2.011456	2.155146	2.023763	0.000000	0.000000	33580.000000		1
11226.591797	2364.117432	1.372264	2.084607	7359.632324	9506.414062	1303.669067	762.170715	202.311768	78.419479	48.979023	222.229630	299.060974	190.445541	2.353639	99998.000000	4.050248	3.373669	0.137438	0.319024	3.866856	3.978017	3.115167	2.882052	2.306021	1.894424	1.690010	2.346802	2.475760	2.279771	0.371740	4.999991	33610.000000		1
7282.544922	1203.617188	2.537917	1.930420	3353.880371	3976.715576	577.584290	353.834351	74.170082	35.919388	23.445665	84.950836	112.337517	40.899628	1.024395	99998.000000	3.862283	3.080488	0.404477	0.285652	3.525548	3.599524	2.761615	2.548800	1.870229	1.555329	1.370063	1.929168	2.050525	1.611719	0.010467	4.999991	33640.000000		1
7754.628418	1954.655518	3.080655	4.209303	3516.615479	4285.931152	637.186768	380.995911	100.517548	73.275803	35.678856	113.537094	166.882690	135.425476	0.676032	0.000000	3.889561	3.291070	0.488643	0.624210	3.546125	3.632045	2.804267	2.580920	2.002242	1.864961	1.552411	2.055138	2.222411	2.131700	0.000000	0.000000	33682.000000		1
8588.227539	1358.411621	3.364359	7.746352	3881.027100	4747.542480	664.958923	414.032013	81.379868	53.737232	31.380125	130.226288	172.683197	114.274109	0.244068	0.000000	3.933903	3.133031	0.526902	0.889097	3.588947	3.676469	2.822795	2.617034	1.910517	1.730275	1.496655	2.114699	2.237250	2.057948	0.000000	0.000000	33702.000000		1
18821.673828	2985.648193	2.883296	6.133556	13480.292969	16178.644531	2242.686035	1395.946899	383.894623	145.293442	97.748352	458.360748	586.163208	301.272034	1.828777	0.000000	4.274658	3.475039	0.459889	0.787712	4.129699	4.208942	3.350769	3.144869	2.584212	2.162246	1.990109	2.661207	2.768018	2.478959	0.262161	0.000000	33756.000000		1
10850.486328	2853.926270	2.075356	4.428249	5924.423340	7382.600098	1029.253296	625.792358	153.490005	64.443970	36.292522	178.203094	223.867096	136.449280	3.101106	0.000000	4.035449	3.455443	0.317093	0.646232	3.772646	3.868209	3.012522	2.796430	2.186080	1.809182	1.559817	2.250915	2.349990	2.134971	0.491517	0.000000	33832.000000		1
11662.758789	572.224731	1.384599	2.689020	5924.479004	7329.186523	1005.539368	619.936340	156.064941	76.479805	26.702093	143.541870	203.841293	116.815109	0.768410	0.000000	4.066801	2.757567	0.141324	0.429594	3.772650	3.865056	3.002399	2.792347	2.193305	1.883547	1.426545	2.156979	2.309292	2.067499	0.000000	0.000000	33861.000000		1
12944.893555	2896.703857	3.799166	4.292564	9302.949219	10977.453125	1566.884644	969.163574	249.412796	120.105453	71.425560	267.273804	381.921051	146.949402	0.633216	99998.000000	4.112099	3.461904	0.579688	0.632717	3.968621	4.040502	3.195037	2.986397	2.396919	2.079563	1.853854	2.426956	2.581974	2.167168	0.000000	4.999991	33909.000000		1
9299.908203	2415.683838	2.402232	4.292564	4515.540039	5585.261230	794.343323	475.546448	124.120483	53.472031	34.260338	110.881996	148.895248	123.704178	1.394961	0.000000	3.968479	3.383040	0.380615	0.632717	3.654710	3.747044	2.900008	2.677193	2.093843	1.728127	1.534792	2.044861	2.172881	2.092384	0.144562	0.000000	33981.000000		1
9266.530273	1949.046265	2.568754	7.157358	6991.856445	7661.302246	1182.471924	730.673401	169.414444	52.139854	50.079918	185.323441	254.500961	142.777100	0.166243	0.000000	3.966917	3.289822	0.409723	0.854753	3.844593	3.884303	3.072791	2.863723	2.228951	1.717170	1.699664	2.267930	2.405689	2.154659	0.000000	0.000000	34044.000000		1
18950.675781	3476.116699	2.975808	4.724288	8683.114258	10440.052734	1464.183838	902.690491	215.380646	76.433548	44.078960	242.375702	310.905640	186.381165	0.511720	0.000000	4.277625	3.541094	0.473605	0.674336	3.938675	4.018703	3.165596	2.955539	2.333207	1.883284	1.644231	2.384489	2.492629	2.270402	0.000000	0.000000	34105.000000		1
22307.142578	5174.525879	4.147629	8.924340	17201.421875	20935.841797	2910.740967	1769.850220	461.829956	232.113022	133.757172	605.846741	801.432861	439.025726	1.119097	99998.000000	4.348444	3.713871	0.617800	0.950576	4.235564	4.320890	3.464004	3.247936	2.664482	2.365700	2.126317	2.782363	2.903867	2.642490	0.048868	4.999991	34174.000000		1
20287.695312	8880.230469	1.230412	10.268850	25853.707031	30361.900391	4351.380371	2652.564209	624.993652	194.374222	165.528931	863.622620	1059.498657	612.495300	3.362201	0.000000	4.307233	3.948424	0.090050	1.011522	4.412523	4.482329	3.638627	3.423666	2.795876	2.288639	2.218874	2.936324	3.025100	2.787103	0.526624	0.000000	34244.000000		1
17884.419922	4530.894043	2.365228	5.359538	10648.119141	13131.790039	1821.835815	1104.786377	281.563843	103.592033	67.768242	324.945892	460.685913	283.269165	1.685593	99998.000000	4.252475	3.656184	0.373873	0.729127	4.027273	4.118324	3.260509	3.043278	2.449577	2.015326	1.831026	2.511811	2.663405	2.452199	0.226753	4.999991	34311.000000		1
10862.248047	1019.588867	1.600460	2.815454	5795.510742	6854.839844	1045.615601	610.204041	134.953659	81.108498	38.078007	183.488617	226.475937	110.687721	1.042041	0.000000	4.035920	3.008425	0.204245	0.449548	3.763092	3.835997	3.019372	2.785475	2.130185	1.909066	1.580674	2.263609	2.355022	2.044099	0.017885	0.000000	34403.000000		1
4534.878418	824.958679	2.362144	3.863925	2080.089600	2840.456543	363.912018	229.325317	74.611061	13.392677	16.319145	72.588127	94.195885	67.055901	0.735976	0.000000	3.656566	2.916432	0.373306	0.587029	3.318082	3.453388	2.560996	2.360452	1.872803	1.126867	1.212697	1.860866	1.974032	1.826437	0.000000	0.000000	34499.000000		1
6497.378906	1427.718628	2.328223	4.394328	3287.842285	4474.227539	561.382324	347.441772	88.734581	48.004562	33.433895	118.295303	160.786133	109.062592	0.301684	0.000000	3.812738	3.154643	0.367025	0.642892	3.516911	3.650718	2.749259	2.540882	1.948093	1.681283	1.524187	2.072968	2.206249	2.037676	0.000000	0.000000	34531.000000		1
7474.329102	3177.216064	3.259512	4.163047	3888.912109	4611.373535	647.375427	405.419128	97.254951	44.146805	25.588863	91.879997	88.552643	63.053207	0.540769	0.000000	3.873572	3.502047	0.513153	0.619411	3.589828	3.663830	2.811156	2.607904	1.987912	1.644899	1.408051	1.963221	1.947201	1.799707	0.000000	0.000000	34560.000000		1
4975.270020	1118.108154	1.939672	4.693450	2505.423584	3267.770020	459.421570	271.628052	79.122566	26.723680	29.856758	89.656624	126.883514	78.863533	0.319810	0.000000	3.696817	3.048484	0.287728	0.671492	3.398881	3.514251	2.662211	2.433975	1.898300	1.426896	1.475043	1.952582	2.103405	1.896876	0.000000	0.000000	34599.000000		1
10423.280273	3135.909424	2.164785	4.530012	7015.530273	8040.299805	1205.239258	735.274353	186.233154	104.458565	54.508167	215.775375	303.344299	173.460312	0.291538	99998.000000	4.018004	3.496363	0.335415	0.656099	3.846061	3.905272	3.081073	2.866449	2.270057	2.018944	1.736462	2.334002	2.481936	2.239200	0.000000	4.999991	34666.000000		1
13144.170898	3971.571777	2.778449	5.156011	6114.541992	7537.212402	1029.777588	637.273132	154.399719	77.469688	51.424427	198.284409	275.217529	108.424255	0.156844	0.000000	4.118733	3.598962	0.443802	0.712314	3.786364	3.877211	3.012743	2.804326	2.188647	1.889132	1.711169	2.297289	2.439676	2.035126	0.000000	0.000000	34686.000000		1
4854.131836	1176.572754	2.476242	2.713690	2462.602783	3309.548584	445.257965	271.948761	70.460350	34.698227	21.246960	84.346420	105.596466	59.830700	0.492281	0.000000	3.686111	3.070619	0.393793	0.433560	3.391394	3.519769	2.648612	2.434487	1.847945	1.540307	1.327297	1.926067	2.023649	1.776924	0.000000	0.000000	34753.000000		1
5028.082520	2674.693115	2.556419	3.697403	5194.493164	5864.454102	903.439880	545.895752	116.879868	73.457741	32.018459	148.007126	216.808426	128.607330	0.601627	99998.000000	3.701402	3.427274	0.407632	0.567897	3.715543	3.768228	2.955899	2.737110	2.067740	1.866038	1.505400	2.170283	2.336076	2.109266	0.000000	4.999991	34772.000000		1
24296.271484	4331.653809	1.184156	6.148975	15264.861328	17993.005859	2617.570068	1577.329346	349.665131	134.753220	94.794128	403.723083	539.968811	288.335754	2.305871	0.000000	4.385540	3.636654	0.073409	0.788803	4.183693	4.255104	3.417898	3.197922	2.543652	2.129539	1.976781	2.606084	2.732369	2.459898	0.362835	0.000000	34856.000000		1
8527.697266	2173.727539	2.519415	2.355976	4745.488281	6043.437012	829.109436	494.107452	130.883118	54.838127	27.328093	140.229935	192.863190	161.001999	0.138778	0.000000	3.930832	3.337205	0.401300	0.372171	3.676281	3.781284	2.918612	2.693821	2.116884	1.739083	1.436609	2.146841	2.285249	2.206831	0.000000	0.000000	34879.000000		1
12298.816406	2475.101318	2.769197	6.330915	7298.050293	8855.257812	1230.091064	762.614746	163.126694	104.211868	43.123001	179.146713	284.317627	125.051773	1.335776	99998.000000	4.089863	3.393593	0.442354	0.801467	3.863207	3.947201	3.089937	2.882305	2.212525	2.017917	1.634709	2.253209	2.453804	2.097090	0.125734	4.999991	34930.000000		1
8094.515137	2131.871826	1.631298	3.934851	4063.957520	5395.043945	731.959290	433.271454	133.815765	77.534447	34.901756	134.870392	172.646194	120.108543	0.079038	0.000000	3.908191	3.328761	0.212533	0.594928	3.608949	3.731995	2.864487	2.636760	2.126507	1.889495	1.542847	2.129917	2.237157	2.079574	0.000000	0.000000	34997.000000		1
7322.716797	1729.850952	3.373610	5.917695	5021.825195	6363.436523	854.294312	525.086670	136.732971	72.393852	39.696968	145.157745	195.731064	116.725677	1.740382	0.000000	3.864672	3.238009	0.528095	0.772153	3.700862	3.803692	2.931607	2.720231	2.135873	1.859702	1.598757	2.161840	2.291660	2.067166	0.240645	0.000000	35024.000000		1
18431.472656	2469.127930	3.715905	6.383339	11706.375000	13819.411133	1924.795776	1188.617798	323.817230	127.370743	69.822014	331.446411	467.368347	281.014954	1.049348	0.000000	4.265560	3.392544	0.570065	0.805048	4.068422	4.140490	3.284385	3.075042	2.510300	2.105070	1.843992	2.520413	2.669659	2.448730	0.020919	0.000000	35110.000000		1
17263.435547	3853.193359	2.485493	7.425643	10879.242188	12879.568359	1793.721436	1100.034424	236.741714	140.529053	58.800732	284.012329	368.445099	256.946350	0.857565	0.000000	4.237127	3.585821	0.395413	0.870734	4.036599	4.109901	3.253755	3.041406	2.374275	2.147766	1.769383	2.453337	2.566373	2.409842	0.000000	0.000000	35146.000000		1
9855.721680	1225.869385	1.785485	3.268763	3953.155762	4724.938477	655.649109	401.619965	108.504433	63.087128	33.079266	117.650803	189.563583	114.345032	0.514201	0.000000	3.993688	3.088444	0.251756	0.514383	3.596944	3.674396	2.816671	2.603815	2.035448	1.799941	1.519556	2.070595	2.277755	2.058217	0.000000	0.000000	35199.000000		1
6496.944336	4388.046387	1.736145	3.385945	6155.864258	9116.034180	1020.307373	624.808655	245.551956	94.516594	61.927643	300.639862	417.374786	228.933685	0.323772	99998.000000	3.812709	3.642271	0.239586	0.529680	3.789289	3.959806	3.008731	2.795747	2.390143	1.975508	1.791885	2.478047	2.620526	2.359710	0.000000	4.999991	35243.000000		1
16635.013672	3547.557617	2.772281	5.846769	9460.688477	12419.803711	1603.778564	954.071777	257.708038	142.259033	77.195229	317.103943	433.169708	257.763550	0.825309	0.000000	4.221023	3.549929	0.442837	0.766916	3.975923	4.094115	3.205144	2.979581	2.411128	2.153080	1.887590	2.501202	2.636658	2.411222	0.000000	0.000000	35307.000000		1
14724.195312	2535.554932	2.254213	5.094337	7046.158203	8583.038086	1092.670410	697.452271	183.676727	69.051079	41.460869	169.519287	252.925171	141.845810	0.696026	0.000000	4.168032	3.404073	0.352995	0.707088	3.847952	3.933641	3.038489	2.843514	2.264054	1.839170	1.617638	2.229219	2.402992	2.151817	0.000000	0.000000	35338.000000		1
8780.206055	2701.290283	2.513247	4.335737	5317.293945	6440.320312	895.937134	543.172852	113.324318	66.880127	42.339733	150.878082	168.911789	149.067932	0.599006	0.000000	3.943505	3.431571	0.400235	0.637063	3.725691	3.808908	2.952277	2.734938	2.054323	1.825297	1.626748	2.178626	2.227660	2.173384	0.000000	0.000000	35398.000000		1
6550.295898	1814.348511	3.826920	6.130473	4232.872559	5472.489258	721.786072	423.952393	101.939156	49.518677	31.781012	128.055328	176.392944	158.075531	0.179835	0.000000	3.816261	3.258721	0.582849	0.787494	3.626635	3.738185	2.858408	2.627317	2.008341	1.694769	1.502168	2.107398	2.246481	2.198865	0.000000	0.000000	35424.000000		1
12835.248047	2556.659912	2.318972	6.247655	7751.495605	9523.701172	1297.606445	773.336914	204.417953	90.627998	64.810936	329.044189	442.371582	271.714386	3.217287	0.000000	4.108404	3.407673	0.365295	0.795717	3.889385	3.978806	3.113143	2.888369	2.310519	1.957262	1.811648	2.517254	2.645787	2.434113	0.507490	0.000000	35455.000000		1
8941.232422	2313.285156	1.964342	3.302684	4295.253418	5646.146973	695.148743	418.756317	99.777451	59.004257	17.870266	108.350243	166.864182	57.912613	0.094802	99998.000000	3.951397	3.364229	0.293217	0.518867	3.632989	3.751752	2.842078	2.621961	1.999032	1.770883	1.252131	2.034830	2.222363	1.762773	0.000000	4.999991	35508.000000		1
7931.755371	1716.371948	1.921169	1.955090	3430.795166	4668.092773	564.774414	334.089172	108.436592	53.009468	10.922603	69.655495	105.655060	77.562195	0.869444	0.000000	3.899369	3.234612	0.283566	0.291167	3.535395	3.669139	2.751875	2.523862	2.035176	1.724353	1.038326	1.842955	2.023890	1.889650	0.000000	0.000000	35529.000000		1
5504.618652	2265.104736	2.926468	4.431333	6350.031738	7671.346191	1016.967712	628.077393	137.207870	75.727371	42.194798	180.377136	221.178085	157.912094	0.241565	0.000000	3.740727	3.355088	0.466344	0.646534	3.802776	3.884871	3.007307	2.798013	2.137379	1.879253	1.625259	2.256181	2.344742	2.198415	0.000000	0.000000	35552.000000		1
5926.082520	2806.254639	1.520283	4.567017	8292.580078	10109.978516	1397.257446	832.486084	219.747223	80.522583	40.338387	187.219940	270.360626	170.049683	0.710294	0.000000	3.772768	3.448127	0.181925	0.659633	3.918690	4.004750	3.145277	2.920377	2.341923	1.905918	1.605718	2.272352	2.431943	2.230576	0.000000	0.000000	35586.000000		1
9695.398438	2238.162109	2.800035	4.196969	5071.023438	6564.339355	872.725830	518.851379	125.394066	68.391159	37.445839	143.763901	205.910492	113.682030	0.317309	99998.000000	3.986566	3.349891	0.447163	0.622936	3.705096	3.817191	2.940878	2.715043	2.098277	1.835000	1.573404	2.157650	2.313679	2.055692	0.000000	4.999991	35627.000000		1
9379.921875	2184.242920	1.850243	3.496960	4364.520508	5444.337891	729.205505	440.046448	114.363533	54.788788	30.504343	141.142715	189.514252	116.738014	1.483746	0.000000	3.972199	3.339301	0.267229	0.543691	3.639936	3.735945	2.862850	2.643498	2.058288	1.738692	1.484362	2.149658	2.277642	2.067212	0.171360	0.000000	35658.000000		1
7490.237793	3056.718994	1.227328	3.336605	6745.357910	8428.351562	1118.533691	680.945007	164.819672	67.237839	49.500175	220.980713	314.436493	91.201576	1.463475	0.000000	3.874496	3.485255	0.088961	0.523305	3.829005	3.925743	3.048649	2.833112	2.217009	1.827614	1.694607	2.344354	2.497533	1.960002	0.165385	0.000000	35688.000000		1
12876.583008	1683.496216	2.528666	3.894762	5503.453125	7129.008789	906.862793	548.760559	129.973419	75.381996	39.262161	141.176651	219.081131	124.274673	0.676642	0.000000	4.109801	3.226212	0.402891	0.590481	3.740635	3.853029	2.957541	2.739383	2.113855	1.877268	1.593974	2.149763	2.340605	2.094383	0.000000	0.000000	35714.000000		1
24265.068359	7058.754883	1.995179	6.383339	16675.646484	20483.888672	2852.914795	1701.998657	438.402802	188.157410	149.718597	618.909424	823.102295	500.722076	2.882961	0.000000	4.384982	3.848728	0.299982	0.805048	4.222083	4.311412	3.455289	3.230959	2.641873	2.274521	2.175276	2.791627	2.915454	2.699597	0.459839	0.000000	35799.000000		1
18252.738281	4092.331055	1.729977	6.679378	10276.929688	12750.831055	1718.459717	1043.885620	281.730377	107.270935	85.194450	335.319580	418.244415	277.055420	1.822365	0.000000	4.261328	3.611971	0.238040	0.824736	4.011863	4.105538	3.235139	3.018653	2.449834	2.030482	1.930411	2.525459	2.621430	2.442567	0.260635	0.000000	35955.000000		1
9252.961914	2232.969238	3.012813	3.836171	5069.453613	6934.477539	851.303101	512.378601	150.412445	64.869530	52.226200	174.977509	219.044128	183.941940	0.303524	99998.000000	3.966281	3.348883	0.478972	0.583898	3.704961	3.841014	2.930084	2.709591	2.177284	1.812041	1.717888	2.242982	2.340532	2.264681	0.000000	4.999991	36048.000000		1
7713.346680	2265.829590	2.204873	5.859104	3978.251221	4948.478516	657.240295	399.489105	118.945969	43.832264	37.933071	133.248352	176.084564	108.677124	0.446154	0.000000	3.887243	3.355227	0.343384	0.767831	3.599692	3.694472	2.817724	2.601505	2.075350	1.641794	1.579018	2.124662	2.245721	2.036138	0.000000	0.000000	36113.000000		1
7755.732422	968.845947	2.383730	2.214124	3693.026855	4678.124023	608.797852	366.801483	116.441978	49.531013	27.707392	107.240097	163.151367	88.870270	0.258690	99998.000000	3.889623	2.986255	0.377257	0.345202	3.567383	3.670072	2.784473	2.564431	2.066110	1.694877	1.442596	2.030357	2.212591	1.948756	0.000000	4.999991	36149.000000		1
15741.364258	6167.588379	1.248914	5.489055	11057.291016	13912.142578	1830.476440	1118.977783	300.769379	110.592125	64.098595	314.831238	468.540192	286.611938	1.379223	0.000000	4.197042	3.790115	0.096533	0.739498	4.043649	4.143394	3.262564	3.048821	2.478234	2.043724	1.806849	2.498078	2.670747	2.457294	0.139634	0.000000	36185.000000		1
7021.990723	1577.875122	2.969640	3.604891	4704.098633	5539.387695	761.146912	470.257812	130.158447	56.595856	33.699097	128.699844	146.548523	95.151840	0.996261	0.000000	3.846460	3.198073	0.472704	0.556892	3.672477	3.743462	2.881469	2.672336	2.114472	1.752785	1.527618	2.109578	2.165982	1.978417	0.000000	0.000000	36221.000000		1
9327.122070	1631.658569	1.322924	1.899583	4127.408691	5472.785156	676.418091	411.272064	125.369400	90.458389	30.689367	83.353462	108.744965	84.593124	1.467639	99998.000000	3.969748	3.212629	0.121535	0.278658	3.615677	3.738208	2.830215	2.614129	2.098191	1.956449	1.486988	1.920924	2.036409	1.927335	0.166619	4.999991	36256.000000		1
6686.341309	1017.590637	2.618094	3.487709	3812.534180	4754.727539	637.439636	378.633789	98.355850	66.281883	41.405361	127.830223	181.422516	112.812416	0.249800	0.000000	3.825189	3.007573	0.417985	0.542540	3.581214	3.677126	2.804439	2.578219	1.992800	1.821395	1.617057	2.106634	2.258691	2.052357	0.000000	0.000000	36287.000000		1
8786.712891	2361.502441	1.612795	4.187717	6925.944824	8046.800293	1173.708008	696.894104	167.724548	44.325661	53.823578	214.079315	247.618057	131.028061	0.054745	0.000000	3.943826	3.373188	0.207579	0.621977	3.840479	3.905623	3.069560	2.843167	2.224597	1.646655	1.730973	2.330575	2.393782	2.117364	0.000000	0.000000	36322.000000		1
12225.685547	2209.677734	2.019849	5.402710	5717.855957	6901.542969	918.719788	576.609802	132.122787	75.687286	37.529102	170.447495	239.665085	148.728714	0.930953	0.000000	4.087273	3.344329	0.305319	0.732612	3.757233	3.838946	2.963183	2.760882	2.120978	1.879023	1.574368	2.231591	2.379605	2.172395	0.000000	0.000000	36477.000000		1
10098.297852	1608.558350	2.328223	3.953353	5944.184082	7839.662598	954.990723	594.988892	156.657013	85.616920	45.608498	195.379517	269.660614	154.100586	1.010498	0.000000	4.004248	3.206437	0.367025	0.596966	3.774092	3.894297	2.979999	2.774509	2.194950	1.932560	1.659046	2.290879	2.430818	2.187804	0.004535	0.000000	36492.000000		1
7299.851074	1582.577759	2.966557	4.977154	5376.393555	6725.332031	887.580200	546.074646	152.284271	37.843643	37.781967	158.226639	217.147629	153.675034	1.190454	0.000000	3.863314	3.199365	0.472253	0.696981	3.730491	3.827714	2.948208	2.737252	2.182655	1.577993	1.577285	2.199280	2.336755	2.186603	0.075712	0.000000	36593.000000		1
9371.013672	2084.669189	1.113230	3.867008	8027.409668	8676.058594	1303.724609	812.534302	161.615662	79.905838	42.583347	204.695496	281.933899	165.982239	0.050602	99998.000000	3.971786	3.319037	0.046585	0.587375	3.904575	3.938323	3.115186	2.909842	2.208483	1.902578	1.629240	2.311108	2.450147	2.220062	0.000000	4.999991	36625.000000		1
11477.804688	2172.364502	1.902667	2.824705	5423.716797	6840.022461	887.166992	541.868408	111.865707	85.734108	34.926426	134.250565	208.972641	151.220383	0.182626	0.000000	4.059859	3.336933	0.279363	0.450973	3.734297	3.835057	2.948005	2.733894	2.048697	1.933154	1.543154	2.127916	2.320089	2.179610	0.000000	0.000000	36653.000000		1
3120.836182	1014.093628	2.371395	5.273193	1574.168457	2283.261963	247.803085	158.242050	38.768764	55.285267	20.253996	58.076054	83.667999	92.814369	0.085819	0.000000	3.494271	3.006078	0.375004	0.722074	3.197051	3.358556	2.394107	2.199322	1.588482	1.742609	1.306511	1.763997	1.922559	1.967615	0.000000	0.000000	36700.000000		1
15863.553711	4394.284668	1.622047	5.162179	11402.624023	13589.209961	1959.364380	1158.172119	265.719604	96.847900	68.588516	325.093903	423.406586	231.736801	2.054806	99998.000000	4.200400	3.642888	0.210063	0.712833	4.057005	4.133194	3.292115	3.063773	2.424424	1.986090	1.836251	2.512009	2.626758	2.364995	0.312771	4.999991	36731.000000		1
22154.142578	4112.572754	2.026016	4.264811	12870.184570	15691.191406	2124.554199	1301.655396	319.392059	148.247650	98.994179	381.045258	481.272949	300.362335	0.485641	99998.000000	4.345455	3.614114	0.306643	0.629900	4.109585	4.195656	3.327268	3.114496	2.504324	2.170988	1.995610	2.580976	2.682391	2.477645	0.000000	4.999991	36760.000000		1
1726.428101	915.222839	3.339689	2.941887	1189.034180	1760.830200	198.543442	104.390724	35.438324	15.739403	4.385077	26.822359	50.517807	16.864967	0.809545	0.000000	3.237149	2.961527	0.523706	0.468626	3.075194	3.245718	2.297856	2.018662	1.549473	1.196988	0.641977	1.428497	1.703444	1.226985	0.000000	0.000000	36783.000000		1
35170.875000	8836.101562	1.948923	8.615966	21195.460938	25254.812500	3583.578857	2162.875732	572.792114	269.611267	169.204742	749.376282	986.626770	530.702209	1.948793	0.000000	4.546183	3.946261	0.289795	0.935304	4.326243	4.402344	3.554317	3.335032	2.757997	2.430738	2.228413	2.874700	2.994153	2.724851	0.289766	0.000000	36874.000000		1
25655.589844	6787.494141	2.019849	3.749826	9964.762695	11999.790039	1629.191650	1004.305847	274.798126	106.805290	77.272324	311.886261	421.935638	256.283356	1.210943	99998.000000	4.409182	3.831709	0.305319	0.574011	3.998467	4.079174	3.211972	3.001866	2.439014	2.028593	1.888024	2.493996	2.625246	2.408720	0.083124	4.999991	36900.000000		1
25188.617188	3337.829590	1.816322	6.879821	13362.358398	15428.595703	2202.054688	1362.725708	328.313324	121.030579	90.187027	412.844788	565.758118	284.299133	1.456178	0.000000	4.401204	3.523464	0.259193	0.837577	4.125883	4.188326	3.342828	3.134408	2.516289	2.082895	1.955144	2.615787	2.752631	2.453776	0.163214	0.000000	36964.000000		1
8786.040039	2801.635254	2.772281	4.286397	7590.610840	9313.156250	1276.356445	767.961975	214.350677	93.480453	51.985668	230.901108	314.081879	228.329269	0.806190	0.000000	3.943793	3.447412	0.442837	0.632092	3.880277	3.969097	3.105972	2.885340	2.331125	1.970721	1.715884	2.363426	2.497043	2.358562	0.000000	0.000000	37061.000000		1
13052.793945	1345.373535	2.553336	3.083739	6156.690430	7497.965820	987.949707	625.672119	138.296432	63.969078	36.348030	144.895630	192.653488	122.233238	0.900361	0.000000	4.115704	3.128843	0.407108	0.489078	3.789347	3.874943	2.994735	2.796347	2.140811	1.805970	1.560481	2.161055	2.284777	2.087189	0.000000	0.000000	37135.000000		1
14195.328125	3073.364990	2.426902	5.717252	10048.849609	12152.718750	1619.258911	1015.271667	244.090256	117.401016	67.021980	289.744995	404.142456	233.460617	1.927608	0.000000	4.152145	3.487614	0.385052	0.757187	4.002116	4.084673	3.209316	3.006582	2.387550	2.069672	1.826217	2.462016	2.606534	2.368214	0.285019	0.000000	37221.000000		1
16690.800781	3045.892090	2.303553	4.406662	7494.385742	8968.230469	1241.062988	760.906372	200.035965	79.282921	37.849808	175.378387	208.732101	174.471771	2.256799	0.000000	4.222477	3.483715	0.362398	0.644110	3.874736	3.952707	3.093794	2.881331	2.301108	1.899180	1.578064	2.243976	2.319589	2.241725	0.353493	0.000000	37302.000000		1
24025.210938	3856.104248	2.433070	7.971465	17857.406250	21239.000000	2956.201416	1808.606567	467.155579	176.445358	132.301651	598.569092	796.989197	465.989929	1.337962	99998.000000	4.380667	3.586149	0.386155	0.901538	4.251818	4.327134	3.470734	3.257344	2.669461	2.246610	2.121565	2.777114	2.901453	2.668376	0.126444	4.999991	37346.000000		1
5930.377930	1360.456055	2.790784	3.028231	1845.007080	2758.589355	337.934601	184.222549	64.857193	37.171387	22.859755	78.447227	88.086998	88.978195	0.088676	0.000000	3.773082	3.133685	0.445726	0.481189	3.265998	3.440687	2.528833	2.265343	1.811958	1.570209	1.359072	1.894578	1.944912	1.949284	0.000000	0.000000	37455.000000		1
16137.886719	4206.716309	1.560372	7.268372	9011.587891	11084.677734	1518.432983	915.558960	237.870361	87.855721	80.201874	324.427826	403.297516	282.603058	0.761446	0.000000	4.207847	3.623943	0.193228	0.861437	3.954801	4.044723	3.181396	2.961686	2.376340	1.943770	1.904184	2.511118	2.605626	2.451177	0.000000	0.000000	37512.000000		1
9735.233398	3470.837402	2.901798	6.259990	7615.268066	9067.620117	1258.436768	765.633728	190.390030	76.976288	47.101025	245.736969	320.348022	212.805725	0.177811	99998.000000	3.988346	3.540434	0.462667	0.796574	3.881685	3.957493	3.099831	2.884021	2.279644	1.886357	1.673030	2.390471	2.505622	2.327983	0.000000	4.999991	37619.000000		1
20713.072266	3090.458252	3.456871	5.085085	11270.991211	13345.527344	1904.896362	1142.068848	273.934692	137.439148	69.513641	324.665253	440.848206	304.580872	1.980915	0.000000	4.316245	3.490023	0.538683	0.706298	4.051962	4.125336	3.279871	3.057692	2.437647	2.138110	1.842070	2.511436	2.644289	2.483703	0.296866	0.000000	37777.000000		1
16939.728516	5253.972168	3.598723	9.615097	11443.886719	13200.927734	1928.607178	1156.966309	295.416016	131.432022	85.345551	318.488525	435.531830	274.165955	2.975549	0.000000	4.228907	3.720488	0.556148	0.982954	4.058574	4.120605	3.285244	3.063321	2.470434	2.118701	1.931181	2.503094	2.639020	2.438014	0.473567	0.000000	37812.000000		1
6311.839844	1827.115234	1.763899	5.452050	5350.249512	6335.658203	865.966248	545.670654	148.007126	52.210781	38.016331	133.581390	190.889603	110.934418	1.561540	0.000000	3.800156	3.261766	0.246474	0.736560	3.728374	3.801792	2.937501	2.736931	2.170283	1.717760	1.579970	2.125746	2.280782	2.045066	0.193553	0.000000	37864.000000		1
23616.083984	7908.167969	1.908834	11.496178	25068.076172	29466.527344	4200.416016	2555.685547	610.126953	216.188583	206.268204	787.229187	1018.666870	559.461121	1.585029	99998.000000	4.373208	3.898076	0.280768	1.060553	4.399121	4.469329	3.623292	3.407507	2.785420	2.334833	2.314432	2.896101	3.008032	2.747770	0.200037	4.999991	37910.000000		1
13637.304688	2418.887695	2.365228	5.051164	8744.045898	10521.868164	1474.446533	887.503113	229.121796	103.366920	51.427509	247.207916	350.177032	176.377518	0.859029	99998.000000	4.134728	3.383616	0.373873	0.703391	3.941712	4.022093	3.168629	2.948170	2.360066	2.014382	1.711195	2.393062	2.544288	2.246443	0.000000	4.999991	37957.000000		1
14749.429688	4570.782227	2.522498	6.198315	8361.283203	10198.994141	1381.601318	839.677368	203.227631	71.743179	64.814018	281.443573	348.613586	214.569626	0.187921	0.000000	4.168775	3.659991	0.401831	0.792274	3.922273	4.008557	3.140383	2.924113	2.307983	1.855781	1.811669	2.449391	2.542344	2.331568	0.000000	0.000000	38000.000000		1
13577.665039	1266.793701	2.803118	4.582436	6957.528320	8406.509766	1181.068848	707.425110	193.251740	65.140900	58.116142	215.408401	296.267120	205.056290	1.705782	0.000000	4.132825	3.102706	0.447641	0.661096	3.842455	3.924616	3.072275	2.849680	2.286124	1.813854	1.764297	2.333263	2.471684	2.311873	0.231924	0.000000	38113.000000		1
9148.422852	2268.102295	2.550252	3.244093	4553.880371	5127.640625	753.930969	456.368652	108.196060	71.508820	27.624132	99.592430	154.745087	63.062458	0.298549	99998.000000	3.961346	3.355663	0.406583	0.511093	3.658382	3.709918	2.877331	2.659316	2.034211	1.854360	1.441289	1.998226	2.189617	1.799771	0.000000	4.999991	38142.000000		1
18804.841797	4003.988037	1.844076	4.008861	11103.349609	12733.651367	1838.346191	1120.393188	259.104980	114.163094	64.958954	279.448395	419.622833	213.866531	2.724452	0.000000	4.274270	3.602493	0.265779	0.603021	4.045454	4.104953	3.264427	3.049371	2.413476	2.057526	1.812639	2.446302	2.622859	2.330143	0.435279	0.000000	38163.000000		1
5840.696777	1576.990112	2.303553	4.132210	3299.113281	3828.936523	518.185303	322.944550	59.577831	37.905315	24.706915	62.347031	103.181900	74.478455	0.797155	10532.221680	3.766465	3.197829	0.362398	0.616182	3.518397	3.583078	2.714485	2.509128	1.775085	1.578700	1.392819	1.794816	2.013603	1.872031	0.000000	4.022520	38189.000000		1
7906.878906	811.458069	3.148497	3.336605	4997.100098	6083.081543	854.365234	506.707611	109.707092	42.814629	33.415394	150.452530	213.203537	103.061630	0.624516	99998.000000	3.898005	2.909266	0.498103	0.523305	3.698718	3.784124	2.931643	2.704757	2.040235	1.631592	1.523947	2.177399	2.328794	2.013097	0.000000	4.999991	38244.000000		1
18449.505859	3859.749268	3.000478	5.877606	12770.344727	15613.098633	2161.805664	1293.344727	310.143951	141.848892	61.434242	293.895721	369.598419	172.106537	2.121711	0.000000	4.265985	3.586559	0.477190	0.769200	4.106203	4.193489	3.334817	3.111714	2.491563	2.151826	1.788411	2.468193	2.567730	2.235797	0.326686	0.000000	38280.000000		1
21263.158203	4949.073730	1.634382	5.115922	16469.191406	19337.845703	2715.244385	1657.672974	380.739960	191.160965	78.946793	440.203705	584.972900	329.670166	0.348379	0.000000	4.327628	3.694524	0.213353	0.708924	4.216672	4.286408	3.433809	3.219499	2.580628	2.281399	1.897334	2.643654	2.767136	2.518080	0.000000	0.000000	38327.000000		1
9617.005859	2043.106445	2.537917	3.493876	5265.567383	6034.599121	841.635559	538.710632	122.032791	40.918129	37.424255	133.784927	174.638290	111.258209	0.722198	0.000000	3.983040	3.310291	0.404477	0.543307	3.721445	3.780648	2.925124	2.731355	2.086477	1.611916	1.573153	2.126407	2.242140	2.046332	0.000000	0.000000	38384.000000		1
19627.199219	2658.756348	1.995179	6.000956	12281.880859	14851.939453	2054.337402	1252.293945	304.201569	94.754044	95.361534	394.003143	519.011719	289.350281	0.724110	0.000000	4.292858	3.424679	0.299982	0.778220	4.089265	4.171783	3.312672	3.097706	2.483161	1.976598	1.979373	2.595500	2.715177	2.461424	0.000000	0.000000	38454.000000		1
6031.614258	1164.805176	2.938803	4.918563	2780.348145	3685.857178	493.259430	277.067749	74.863922	37.880646	31.777927	88.518723	126.192757	58.387508	0.800311	0.000000	3.780434	3.066253	0.468170	0.691838	3.444099	3.566539	2.693075	2.442586	1.874273	1.578417	1.502126	1.947035	2.101034	1.766320	0.000000	0.000000	38495.000000		1
11933.128906	2617.394287	2.096942	4.884642	8477.574219	9992.355469	1381.844971	859.826538	221.292175	130.041260	64.931206	258.275452	337.357941	282.498230	0.763597	0.000000	4.076755	3.417869	0.321587	0.688833	3.928272	3.999668	3.140459	2.934411	2.344966	2.114081	1.812454	2.412083	2.528091	2.451016	0.000000	0.000000	38534.000000		1
20503.144531	3487.418701	2.710606	5.822099	10524.587891	13492.429688	1780.082031	1070.051147	261.979034	91.022720	58.325836	299.822662	378.905151	314.920654	1.151690	0.000000	4.311821	3.542504	0.433066	0.765080	4.022205	4.130090	3.250440	3.029405	2.418267	1.959150	1.765861	2.476864	2.578531	2.498201	0.061336	0.000000	38589.000000		1
10010.173828	1484.144897	1.915002	3.638812	4769.742188	6172.966797	779.340942	481.205109	109.947624	63.528103	28.237795	126.269852	172.858978	137.938721	2.040550	0.000000	4.000442	3.171476	0.282169	0.560960	3.678495	3.790494	2.891727	2.682330	2.041186	1.802966	1.450831	2.101300	2.237692	2.139686	0.309747	0.000000	38795.000000		1
6358.709473	1561.756348	2.248045	5.082002	3945.964355	4760.271973	655.525757	394.700043	118.538918	52.497570	30.609190	129.069885	180.799606	102.229027	0.462921	0.000000	3.803369	3.193613	0.351805	0.706035	3.596153	3.677632	2.816590	2.596267	2.073861	1.720139	1.485852	2.110825	2.257197	2.009574	0.000000	0.000000	38861.000000		1
14248.855469	3947.120850	2.852458	7.089515	9253.170898	11255.402344	1553.599976	934.659607	211.670914	106.398239	74.839256	288.733551	421.818451	265.025757	0.384761	99998.000000	4.153780	3.596280	0.455219	0.850617	3.966290	4.051361	3.191339	2.970654	2.325661	2.026934	1.874129	2.460497	2.625126	2.423288	0.000000	4.999991	38962.000000		1
10467.036133	2516.725586	3.389029	4.459086	4813.158203	6109.157715	777.681885	474.584320	125.446495	47.335388	28.129866	124.647804	200.600296	124.724899	0.686768	0.000000	4.019824	3.400836	0.530075	0.649246	3.682430	3.785981	2.890802	2.676313	2.098459	1.675186	1.449168	2.095685	2.302332	2.095953	0.000000	0.000000	38992.000000		1
10638.513672	1528.674072	2.235711	3.601807	5249.621094	6681.348633	892.211975	532.228638	119.602806	41.174080	38.469643	158.053940	219.944580	121.989624	0.271390	0.000000	4.026881	3.184315	0.349416	0.556520	3.720128	3.824864	2.950468	2.726098	2.077741	1.614624	1.585118	2.198805	2.342313	2.086323	0.000000	0.000000	39053.000000		1
4314.474121	1665.558105	3.080655	4.761292	4025.262695	5613.483887	702.962891	405.604156	114.702744	71.795609	36.967861	134.910492	172.948410	102.972206	1.685171	99998.000000	3.634928	3.221560	0.488643	0.677725	3.604794	3.749233	2.846932	2.608102	2.059574	1.856098	1.567824	2.130046	2.237916	2.012720	0.226644	4.999991	39138.000000		1
5196.420410	1174.818115	3.466122	4.480672	2686.109131	3865.466553	447.209961	264.683472	97.285789	42.065281	24.373871	86.332352	113.395241	53.817410	1.319861	99998.000000	3.715704	3.069971	0.539844	0.651343	3.429124	3.587202	2.650512	2.422727	1.988049	1.623924	1.386925	1.936174	2.054595	1.730923	0.120528	4.999991	39158.000000		1
6472.249512	1784.719971	3.512378	3.059069	2498.244629	3293.685791	411.549591	240.238663	61.921474	45.879864	10.490879	44.334911	61.079613	42.882469	1.936693	99998.000000	3.811055	3.251570	0.545601	0.485589	3.397635	3.517682	2.614422	2.380643	1.791841	1.661622	1.020812	1.646746	1.785896	1.632280	0.287061	4.999991	39177.000000		1
9909.171875	1846.866577	2.217208	4.730455	5802.409180	7017.158691	929.938416	590.215271	157.156570	78.456482	36.702660	143.924255	187.750351	87.837212	0.624117	0.000000	3.996037	3.266436	0.345806	0.674903	3.763608	3.846161	2.968454	2.771010	2.196332	1.894629	1.564698	2.158134	2.273581	1.943678	0.000000	0.000000	39225.000000		1
12940.580078	3114.921631	1.575791	5.267026	7426.845703	8438.135742	1206.747192	751.208008	169.491531	69.741837	50.249523	228.171997	315.978363	166.269028	0.419915	0.000000	4.111954	3.493447	0.197498	0.721565	3.870804	3.926246	3.081616	2.875760	2.229148	1.843493	1.701132	2.358262	2.499657	2.220811	0.000000	0.000000	39278.000000		1
14368.680664	3039.613525	3.043650	4.875391	9831.566406	12037.053711	1648.764038	997.389038	250.637039	129.264160	80.972809	356.742310	467.100067	294.330536	1.255955	0.000000	4.157417	3.482818	0.483395	0.688009	3.992623	4.080520	3.217159	2.998865	2.399045	2.111478	1.908339	2.552355	2.669410	2.468835	0.098974	0.000000	39362.000000		1
11582.985352	3086.249023	2.109277	3.842339	4454.426758	5550.803711	723.278564	456.439606	121.671997	42.524757	42.419910	119.183418	154.800598	119.103241	0.166010	0.000000	4.063820	3.489431	0.324134	0.584596	3.648792	3.744356	2.859306	2.659383	2.085191	1.628642	1.627570	2.076216	2.189773	2.075924	0.000000	0.000000	39429.000000		1
20400.214844	3258.790283	2.281967	5.994788	9713.416016	11656.760742	1626.036987	985.350098	278.473938	113.703613	60.284008	286.334381	394.009308	227.043350	1.452250	0.000000	4.309635	3.513057	0.358309	0.777774	3.987372	4.066578	3.211130	2.993591	2.444785	2.055774	1.780202	2.456873	2.595506	2.356109	0.162041	0.000000	39518.000000		1
11139.611328	2039.276489	3.207088	5.951616	5288.170898	6372.228516	860.585144	525.422852	120.321320	90.464561	35.583260	164.798080	233.072052	184.355148	0.051600	0.000000	4.046870	3.309476	0.506111	0.774635	3.723305	3.804291	2.934794	2.720509	2.080343	1.956478	1.551246	2.216952	2.367490	2.265655	0.000000	0.000000	39709.000000		1
13678.663086	3356.057617	1.933504	5.911527	8540.791016	10234.312500	1399.635010	843.855835	200.988846	95.565063	46.126564	215.331314	308.090179	184.830048	1.359689	0.000000	4.136044	3.525829	0.286345	0.771700	3.931498	4.010059	3.146015	2.926268	2.303172	1.980299	1.663951	2.333107	2.488678	2.266773	0.133439	0.000000	39768.000000		1
9650.221680	3158.044434	4.690367	7.419476	8701.712891	11117.565430	1508.848755	890.787292	226.808990	99.111366	52.216949	284.567413	372.984375	221.298340	1.028692	99998.000000	3.984537	3.499418	0.671207	0.870373	3.939605	4.046010	3.178646	2.949774	2.355660	1.996123	1.717811	2.454185	2.571691	2.344978	0.012286	4.999991	39835.000000		1
6807.470703	1401.281738	1.692973	2.732193	3319.814453	4303.273926	563.753723	334.227936	91.747398	67.570885	33.140942	114.505386	159.876434	101.652367	1.069291	0.000000	3.832986	3.146525	0.228650	0.436511	3.521114	3.633799	2.751089	2.524043	1.962594	1.829760	1.520365	2.058826	2.203784	2.007118	0.029096	0.000000	39898.000000		1
4653.306152	1545.209106	2.858626	4.126042	1992.015015	3001.162354	323.678467	199.107758	62.217514	44.245483	28.919302	51.868484	86.517372	85.364059	0.359991	0.000000	3.667762	3.188987	0.456157	0.615534	3.299293	3.477289	2.510114	2.299088	1.793913	1.645869	1.461188	1.714904	1.937103	1.931275	0.000000	0.000000	39953.000000		1
12096.504883	3089.372803	1.625130	7.256037	13855.990234	16393.328125	2288.427002	1406.317505	328.510681	137.957214	107.989449	453.050568	682.736694	343.146118	0.980707	99998.000000	4.082660	3.489870	0.210888	0.860699	4.141638	4.214667	3.359537	3.148083	2.516550	2.139745	2.033381	2.656147	2.834253	2.535479	0.000000	4.999991	39976.000000		1
11873.353516	1794.162354	2.753779	4.385077	6431.720215	7849.592285	1115.197144	654.625305	162.087479	52.253952	45.981628	160.622696	205.518860	124.320930	0.533778	99998.000000	4.074574	3.253862	0.439929	0.641977	3.808327	3.894847	3.047352	2.815993	2.209749	1.718119	1.662584	2.205807	2.312852	2.094544	0.000000	4.999991	40049.000000		1
13643.953125	2812.221680	4.243225	3.712821	7179.933594	8697.604492	1191.288330	727.481750	203.813538	90.782188	55.828007	209.573975	308.213531	245.669128	0.287399	0.000000	4.134940	3.449049	0.627696	0.569704	3.856120	3.939400	3.076017	2.861822	2.309233	1.958001	1.746852	2.321337	2.488852	2.390351	0.000000	0.000000	40107.000000		1
22305.160156	3710.780029	2.719858	4.859972	10568.761719	14132.497070	1803.049683	1075.379883	323.783325	190.917343	89.434593	408.638550	587.856201	383.475250	2.324181	0.000000	4.348405	3.569465	0.434546	0.686634	4.024024	4.150219	3.256008	3.031562	2.510254	2.280845	1.951506	2.611339	2.769271	2.583737	0.366270	0.000000	40243.000000		1
9084.894531	2308.582520	2.883296	6.266157	4738.947754	5775.306152	789.202759	478.636353	118.233627	46.897499	36.311024	118.212044	159.265854	83.563156	0.253775	0.000000	3.958320	3.363345	0.459889	0.797001	3.675682	3.761575	2.897189	2.680006	2.072741	1.671150	1.560038	2.072662	2.202123	1.922015	0.000000	0.000000	40330.000000		1
23423.873047	4366.321289	3.259512	6.781141	10136.896484	12055.253906	1684.695801	1025.170410	260.020844	126.791000	64.598160	282.288544	399.563110	212.750214	1.178584	0.000000	4.369658	3.640116	0.513153	0.831303	4.005905	4.081176	3.226521	3.010796	2.415008	2.103088	1.810220	2.450693	2.601585	2.327870	0.071361	0.000000	40416.000000		1
10430.703125	2140.879395	2.901798	3.503127	4170.195312	5582.825195	707.862976	415.314850	115.504517	64.302124	29.458956	109.019417	153.132294	131.234665	0.594252	0.000000	4.018313	3.330592	0.462667	0.544456	3.620156	3.746854	2.849949	2.618377	2.062599	1.808225	1.469217	2.037504	2.185067	2.118049	0.000000	0.000000	40464.000000		1
15207.652344	1368.332031	2.063021	5.563065	7722.742676	9146.455078	1291.235474	776.806152	177.888550	94.242142	54.501999	206.706085	271.332001	137.106110	0.238672	0.000000	4.182062	3.136192	0.314504	0.745314	3.887772	3.961253	3.111006	2.890313	2.250148	1.974245	1.736412	2.315353	2.433501	2.137057	0.000000	0.000000	40490.000000		1
9922.164062	1313.259521	2.599592	4.545431	5435.946777	6438.781738	878.785339	549.509888	133.754089	44.134468	42.586433	138.533875	210.792053	177.533920	1.682484	14285.913086	3.996606	3.118351	0.414905	0.657575	3.735275	3.808804	2.943883	2.739975	2.126307	1.644778	1.629271	2.141556	2.323854	2.249281	0.225951	4.154908	40673.000000		1
5847.712402	1685.661011	1.557288	4.526928	2680.157471	3180.756348	440.814301	263.036743	77.704048	53.863667	19.843859	75.674950	95.154930	44.452095	0.641971	0.000000	3.766986	3.226770	0.192369	0.655804	3.428160	3.502530	2.644256	2.420017	1.890444	1.731296	1.297626	1.878952	1.978431	1.647892	0.000000	0.000000	40693.000000		1
6799.348145	1356.949951	2.858626	4.755125	3931.008301	4802.183105	619.991821	395.791687	98.112228	48.966686	35.888550	123.229286	170.145279	147.347198	0.270131	0.000000	3.832467	3.132564	0.456157	0.677162	3.594504	3.681439	2.792386	2.597467	1.991723	1.689901	1.554956	2.090714	2.230820	2.168342	0.000000	0.000000	40733.000000		1
10728.080078	2379.332764	2.238794	5.976286	5593.661621	6702.265625	923.367004	567.531250	144.991226	34.173992	44.526104	170.398148	204.371704	150.366180	1.626657	0.000000	4.030522	3.376455	0.350014	0.776431	3.747696	3.826222	2.965374	2.753990	2.161342	1.533696	1.648615	2.231465	2.310421	2.177150	0.211296	0.000000	40806.000000		1
7633.758301	1682.833252	2.615010	5.430464	4543.882812	6133.578125	766.117859	453.895508	118.366226	56.598942	36.184589	157.002396	209.240921	99.984062	0.151125	0.000000	3.882738	3.226041	0.417473	0.734837	3.657427	3.787714	2.884296	2.656956	2.073228	1.752808	1.558524	2.195906	2.320647	1.999931	0.000000	0.000000	40852.000000		1
12740.509766	2625.341064	3.000478	5.220770	6040.054199	7297.664551	975.990967	600.400879	160.015198	77.315498	46.422604	143.942764	235.175171	146.573181	0.644206	99998.000000	4.105187	3.419186	0.477190	0.717735	3.781041	3.863184	2.989446	2.778441	2.204161	1.888267	1.666729	2.158190	2.371392	2.166054	0.000000	4.999991	40902.000000		1
8949.534180	1538.693115	3.296517	4.748958	4604.509277	5556.490234	761.917847	443.891846	119.790916	42.537094	30.510511	98.050560	147.507553	81.780754	0.166951	0.000000	3.951800	3.187152	0.518055	0.676598	3.663183	3.744801	2.881908	2.647277	2.078424	1.628768	1.484450	1.991450	2.168814	1.912651	0.000000	0.000000	40938.000000		1
6710.446777	3718.970459	2.503996	5.300947	7000.950195	8910.124023	1119.557495	693.008606	176.130829	94.350067	36.496048	186.091293	273.583130	120.783882	0.864137	99998.000000	3.826751	3.570423	0.398634	0.724353	3.845157	3.949884	3.049047	2.840739	2.245835	1.974742	1.562246	2.269726	2.437089	2.082009	0.000000	4.999991	40963.000000		1
7751.557129	3937.015381	3.506211	6.155142	7874.222168	9130.685547	1277.266113	797.380859	177.385910	79.847244	41.800079	206.536484	265.901550	205.225891	0.481895	0.000000	3.889389	3.595167	0.544838	0.789238	3.896208	3.960503	3.106281	2.901666	2.248919	1.902260	1.621177	2.314997	2.424721	2.312232	0.000000	0.000000	40997.000000		1
9700.140625	1592.812744	1.193407	4.545431	5252.621582	6749.175293	917.865601	519.298523	133.118835	63.895065	41.550297	191.620438	234.959305	150.563538	0.334727	0.000000	3.986778	3.202165	0.076789	0.657575	3.720376	3.829251	2.962779	2.715417	2.124239	1.805467	1.618574	2.282442	2.370993	2.177720	0.000000	0.000000	41035.000000		1
21285.873047	7530.736816	3.086823	6.173645	13034.975586	15736.127930	2177.039307	1332.946045	302.372925	127.346077	100.400368	407.383484	567.213684	380.070801	1.798164	0.000000	4.328092	3.876837	0.489512	0.790542	4.115110	4.196898	3.337866	3.124813	2.480543	2.104985	2.001735	2.610003	2.753747	2.579865	0.254829	0.000000	41092.000000		1
4988.579590	822.346802	2.124696	4.563933	2685.649658	3650.637939	452.039093	270.669006	93.819664	26.834694	25.258904	102.392464	157.125748	75.829132	0.215946	0.000000	3.697977	2.915055	0.327297	0.659339	3.429049	3.562369	2.655176	2.432439	1.972294	1.428697	1.402414	2.010268	2.196247	1.879836	0.000000	0.000000	41187.000000		1
7929.245117	3429.657227	2.096942	3.389029	7745.806152	8907.687500	1254.082520	787.247681	194.198441	88.675995	47.690022	238.107803	312.678772	178.668747	0.273835	0.000000	3.899232	3.535251	0.321587	0.530075	3.889067	3.949765	3.098326	2.896111	2.288246	1.947806	1.678428	2.376774	2.495098	2.252048	0.000000	0.000000	41278.000000		1
4049.975830	1108.576294	1.773150	1.575791	2652.965088	3389.408203	412.305115	266.530609	75.841469	34.605717	18.298906	104.440063	134.016205	96.995918	0.382516	0.000000	3.607452	3.044765	0.248745	0.197498	3.423732	3.530124	2.615219	2.425747	1.879907	1.539148	1.262425	2.018867	2.127157	1.986753	0.000000	0.000000	41372.000000		1
16910.593750	3990.620117	2.396065	5.674079	9158.315430	10858.239258	1530.669189	927.742798	198.469421	78.385559	62.519718	230.527969	341.937286	191.574188	2.796880	99998.000000	4.228159	3.601040	0.379499	0.753895	3.961816	4.035759	3.184881	2.967427	2.297693	1.894236	1.796017	2.362724	2.533947	2.282337	0.446674	4.999991	41407.000000		1
7472.552734	2513.543213	2.365228	5.223854	5245.902344	6902.501953	854.837036	531.648926	164.890594	64.040001	49.450836	198.524933	281.212311	165.442581	0.194836	0.000000	3.873469	3.400286	0.373873	0.717991	3.719820	3.839006	2.931883	2.725625	2.217196	1.806451	1.694174	2.297815	2.449034	2.218647	0.000000	0.000000	41480.000000		1
4865.557129	2435.802002	2.920300	4.554682	5039.951660	6196.680664	844.013123	502.578491	118.742447	37.911484	39.817234	121.147758	170.746613	101.732544	0.774283	0.000000	3.687133	3.386642	0.465428	0.658458	3.702426	3.792159	2.926349	2.701204	2.074606	1.578771	1.600071	2.083315	2.232352	2.007460	0.000000	0.000000	41510.000000		1
10491.354492	3816.031006	1.307505	3.299600	6140.787598	7393.170898	1001.249878	609.001404	149.962219	55.439457	37.852894	156.434982	213.487228	96.406921	1.236229	0.000000	4.020832	3.581612	0.116443	0.518461	3.788224	3.868831	3.000542	2.784618	2.175982	1.743819	1.578099	2.194334	2.329372	1.984108	0.092099	0.000000	41527.000000		1
7418.926758	1128.518921	2.685936	2.861710	4738.207520	6157.745117	790.621277	461.919403	107.178421	62.010902	26.165524	140.578400	184.497009	91.805984	1.218295	99998.000000	3.870341	3.052509	0.429096	0.456626	3.675614	3.789422	2.897969	2.664566	2.030107	1.792468	1.417729	2.147919	2.265989	1.962871	0.085752	4.999991	41545.000000		1
6196.415527	1567.217651	3.833087	3.558635	3650.844482	4910.058594	608.933533	345.474335	74.438370	35.425991	16.840298	87.550430	132.841293	111.797867	0.528399	99998.000000	3.792140	3.195129	0.583549	0.551283	3.562393	3.691087	2.784570	2.538416	1.871797	1.549322	1.226350	1.942258	2.123333	2.048434	0.000000	4.999991	41574.000000		1
10730.300781	4576.894531	2.463907	7.604500	11025.328125	13529.330078	1819.498413	1107.743774	302.258820	112.747658	85.305466	335.331909	462.468292	287.604889	0.634569	0.000000	4.030612	3.660571	0.391624	0.881071	4.042391	4.131276	3.259952	3.044439	2.480379	2.052108	1.930977	2.525475	2.665082	2.458796	0.000000	0.000000	41611.000000		1
8277.938477	1069.767456	2.519415	4.526928	4180.470215	5136.645508	714.625610	425.833496	108.584610	81.626564	38.133514	133.658493	160.983505	95.697662	1.489941	99998.000000	3.917922	3.029289	0.401300	0.655804	3.621225	3.710680	2.854079	2.629240	2.035768	1.911831	1.581307	2.125997	2.206781	1.980901	0.173169	4.999991	41705.000000		1
8845.405273	2685.455322	2.217208	5.186849	6720.644531	8399.873047	1131.966431	675.563904	167.801651	87.960564	37.982410	169.901672	215.809296	130.281799	0.078823	0.000000	3.946718	3.429018	0.345806	0.714904	3.827411	3.924273	3.053833	2.829666	2.224796	1.944288	1.579583	2.230198	2.334070	2.114884	0.000000	0.000000	41738.000000		1
7446.470703	2286.354736	1.381515	3.389029	6106.993164	7497.552734	1028.969604	621.697144	163.456650	66.189369	50.918694	188.101898	277.854126	144.528671	0.969806	0.000000	3.871950	3.359143	0.140356	0.530075	3.785827	3.874919	3.012403	2.793579	2.213403	1.820788	1.706877	2.274393	2.443817	2.159954	0.000000	0.000000	41804.000000		1
14647.416992	3449.797119	2.090775	6.321664	13277.031250	16152.758789	2146.911133	1351.741455	314.334747	179.313248	96.924995	429.891693	629.058044	284.758606	0.364102	0.000000	4.165761	3.537794	0.320307	0.800831	4.123101	4.208247	3.331814	3.130894	2.497392	2.253612	1.986436	2.633359	2.798691	2.454477	0.000000	0.000000	41932.000000		1
8433.257812	2177.289062	1.779317	4.391244	6056.352051	7345.706055	984.674805	610.749878	165.337738	53.542957	48.174168	171.227676	246.877960	146.499176	0.092119	99998.000000	3.925995	3.337916	0.250253	0.642588	3.782211	3.866034	2.993293	2.785863	2.218372	1.728702	1.682814	2.233574	2.392482	2.165835	0.000000	4.999991	42003.000000		1
10270.755859	2737.635254	1.785485	5.976286	6275.315918	7319.987793	1060.827759	625.934204	140.914520	57.228024	43.493050	193.433685	268.433289	152.435379	1.552163	99998.000000	4.011602	3.437376	0.251756	0.776431	3.797636	3.864510	3.025645	2.796529	2.148956	1.757609	1.638420	2.286532	2.428836	2.183086	0.190937	4.999991	42033.000000		1
12779.716797	4362.614746	3.040566	5.485971	9012.433594	11430.771484	1480.250122	892.908875	203.933807	112.433113	53.811241	273.854492	340.111725	267.458832	1.644524	99998.000000	4.106521	3.639747	0.482955	0.739254	3.954842	4.058075	3.170335	2.950807	2.309489	2.050894	1.730873	2.437520	2.531622	2.427257	0.216040	4.999991	42115.000000		1
7955.012695	1676.061401	2.103110	4.773628	6322.583496	7150.317383	1030.662598	632.598145	147.371872	93.757996	43.274105	175.279709	281.255463	168.655838	0.855121	0.000000	3.900641	3.224290	0.322862	0.678849	3.800894	3.854325	3.013117	2.801128	2.168415	1.972008	1.636228	2.243732	2.449101	2.227001	0.000000	0.000000	42151.000000		1
15286.833008	3995.828613	3.126911	6.993919	10417.409180	12473.855469	1743.996094	1055.828979	285.597382	119.704575	79.498787	336.876862	454.805206	258.312469	1.971990	0.000000	4.184318	3.601607	0.495116	0.844721	4.017760	4.096001	3.241545	3.023594	2.455754	2.078111	1.900360	2.527471	2.657825	2.412145	0.294905	0.000000	42218.000000		1
17285.240234	3957.608643	1.945839	6.913742	9227.714844	10767.669922	1570.387817	935.692688	199.391464	67.166916	45.337128	218.547653	294.382965	184.897888	0.922746	0.000000	4.237675	3.597433	0.289107	0.839713	3.965094	4.032122	3.196007	2.971133	2.299706	1.827155	1.656454	2.339546	2.468913	2.266932	0.000000	0.000000	42261.000000		1
7262.321777	2162.514893	0.394719	1.985928	3791.731201	5021.199219	627.004272	380.573456	92.808205	42.188629	27.972593	91.204659	114.098335	72.489449	1.636734	0.000000	3.861075	3.334959	0.000000	0.297963	3.578838	3.700808	2.797271	2.580438	1.967586	1.625195	1.446733	1.960017	2.057279	1.860275	0.213978	0.000000	42294.000000		1
14535.788086	3210.572998	3.296517	7.734017	10247.507812	12020.425781	1696.882812	1034.187256	218.846771	98.691978	81.188675	337.694061	431.291687	284.237457	0.244567	99998.000000	4.162438	3.506582	0.518055	0.888405	4.010618	4.079920	3.229652	3.014599	2.340140	1.994282	1.909495	2.528523	2.634771	2.453681	0.000000	4.999991	42321.000000		1
6851.931641	3693.915039	3.099157	4.378909	8652.557617	10838.354492	1444.466431	870.388367	213.314545	79.915092	44.526104	251.916779	282.248444	182.680679	0.556692	0.000000	3.835813	3.567487	0.491244	0.641366	3.937145	4.034963	3.159708	2.939713	2.329021	1.902629	1.648615	2.401257	2.450632	2.261693	0.000000	0.000000	42358.000000		1
9323.499023	2474.367188	3.552467	5.544562	4925.338379	6180.540039	831.366699	502.516815	154.726593	91.235497	36.357281	143.554199	214.723816	94.729370	0.974556	0.000000	3.969579	3.393464	0.550530	0.743867	3.692436	3.791026	2.919793	2.701151	2.189565	1.960164	1.560591	2.157016	2.331880	1.976485	0.000000	0.000000	42429.000000		1
8369.606445	2174.788330	4.400495	7.397889	6360.454590	8143.275391	1107.987305	641.380676	159.102417	56.870312	40.915047	198.154892	268.507294	205.629868	0.524396	0.000000	3.922705	3.337417	0.643502	0.869108	3.803488	3.910799	3.044535	2.807116	2.201677	1.754886	1.611883	2.297005	2.428956	2.313086	0.000000	0.000000	42462.000000		1
13032.910156	2721.464111	3.851590	5.445883	6271.205078	7630.495605	1042.124878	623.874268	185.345032	74.854675	40.421646	192.480804	288.671875	137.325058	0.359091	0.000000	4.115041	3.434803	0.585640	0.736068	3.797351	3.882553	3.017920	2.795097	2.267981	1.874219	1.606614	2.284387	2.460404	2.137750	0.000000	0.000000	42520.000000		1
12703.030273	4245.802734	2.035268	5.859104	10632.037109	12474.608398	1793.450073	1089.065552	221.446365	118.668434	63.219727	296.470642	385.858978	242.064240	0.776376	0.000000	4.103907	3.627960	0.308622	0.767831	4.026617	4.096027	3.253689	3.037054	2.345268	2.074335	1.800853	2.471982	2.586429	2.383931	0.000000	0.000000	42592.000000		1
12961.585938	2964.524414	1.844076	3.046734	7521.525391	9770.385742	1318.344604	761.692749	191.210312	71.897369	47.104111	180.497391	249.449799	150.699234	1.212508	0.000000	4.112658	3.471955	0.265779	0.483835	3.876306	3.989912	3.120029	2.881780	2.281511	1.856713	1.673059	2.256471	2.396983	2.178111	0.083685	0.000000	42620.000000		1
8047.666992	1735.392456	3.487709	5.193016	4101.335449	5113.255371	701.331604	410.821838	106.512337	44.307159	31.059416	152.546387	231.446930	115.738884	0.938166	0.000000	3.905670	3.239398	0.542540	0.715420	3.612925	3.708698	2.845923	2.613653	2.027400	1.646474	1.492193	2.183402	2.364451	2.063479	0.000000	0.000000	42666.000000		1
19679.113281	4630.301758	3.225591	5.766592	13658.739258	16838.261719	2267.704346	1393.723511	340.457092	137.140030	105.365189	439.787415	625.197205	352.693359	0.797265	99998.000000	4.294005	3.665609	0.508609	0.760919	4.135411	4.226297	3.355587	3.144177	2.532062	2.137164	2.022697	2.643243	2.796017	2.547397	0.000000	4.999991	42735.000000		1
12326.474609	2820.470703	3.271847	5.011075	5023.635742	6182.236328	775.498596	507.096161	116.623917	73.047600	38.639248	123.744270	207.205658	116.392639	0.657532	0.000000	4.090839	3.450322	0.514793	0.699931	3.701018	3.791146	2.889581	2.705090	2.066788	1.863606	1.587029	2.092525	2.316402	2.065926	0.000000	0.000000	42773.000000		1
4365.836914	1215.566650	2.837040	2.957305	1600.133545	2429.468018	253.837952	150.955185	37.251564	21.552250	12.603240	32.925079	70.734802	54.804207	0.814602	0.000000	3.640068	3.084779	0.452865	0.470896	3.204156	3.385511	2.404557	2.178848	1.571144	1.333493	1.100482	1.517527	1.849633	1.738814	0.000000	0.000000	42800.000000		1
10134.669922	3426.342041	2.969640	4.576268	8776.048828	11053.507812	1456.249390	896.279419	235.683990	89.218727	61.563759	296.137604	406.433685	237.250519	2.128881	0.000000	4.005810	3.534831	0.472704	0.660511	3.943299	4.043500	3.163236	2.952443	2.372330	1.950456	1.789325	2.471493	2.608990	2.375207	0.328151	0.000000	42856.000000		1
9426.653320	1603.849487	2.115445	3.108409	4289.465332	5592.344727	718.905823	428.824707	96.832481	72.982841	23.686197	123.334129	164.270767	95.916611	0.688674	0.000000	3.974358	3.205164	0.325402	0.492538	3.632403	3.747594	2.856672	2.632280	1.986021	1.863221	1.374495	2.091083	2.215560	1.981894	0.000000	0.000000	42893.000000		1
18225.535156	4510.926758	2.833956	4.940149	14548.191406	18703.837891	2431.836426	1479.599487	468.222565	191.521759	125.230629	541.168396	724.505920	411.191895	1.629109	99998.000000	4.260680	3.654266	0.452393	0.693740	4.162809	4.271931	3.385934	3.170144	2.670452	2.282218	2.097711	2.733332	2.860042	2.614044	0.211950	4.999991	43079.000000		1
13597.607422	2249.312988	3.133079	4.489923	6214.310059	7760.497070	1032.648560	620.614746	179.973160	71.508820	52.676426	155.334091	200.399841	127.592773	1.038484	99998.000000	4.133462	3.352050	0.495971	0.652239	3.793393	3.889889	3.013952	2.792822	2.255208	1.854360	1.721616	2.191267	2.301897	2.105826	0.016400	4.999991	43109.000000		1
19199.054688	7582.814941	2.843207	8.958261	20363.187500	24531.699219	3432.777832	2059.832520	493.604797	176.238754	135.900360	653.829712	916.527222	489.469513	0.761858	0.000000	4.283280	3.879830	0.453808	0.952224	4.308846	4.389728	3.535646	3.313832	2.693379	2.246101	2.133221	2.815465	2.962145	2.689726	0.000000	0.000000	43139.000000		1
16929.220703	3170.499756	2.648932	5.902276	10800.236328	13761.659180	1830.001587	1100.903931	306.517456	142.582825	88.049995	405.813843	514.019165	301.386108	1.387422	0.000000	4.228637	3.501128	0.423071	0.771020	4.033433	4.138671	3.262451	3.041749	2.486455	2.154067	1.944729	2.608327	2.710979	2.479123	0.142209	0.000000	43184.000000		1
4004.919434	1006.689575	4.961736	7.293042	1876.020264	3321.356201	304.886169	181.370102	50.326618	48.988274	19.523149	83.279449	105.331261	90.146935	0.594582	99998.000000	3.602594	3.002896	0.695634	0.862909	3.273237	3.521315	2.484138	2.258566	1.701798	1.690092	1.290550	1.920538	2.022557	1.954951	0.000000	4.999991	43214.000000		1
9442.423828	3486.777344	1.316756	3.244093	7380.077637	9311.071289	1227.762817	748.216797	210.869141	105.759903	47.458740	238.036880	329.164429	225.723511	1.725038	0.000000	3.975084	3.542424	0.119505	0.511093	3.868061	3.969000	3.089114	2.874027	2.324013	2.024321	1.676316	2.376644	2.517413	2.353577	0.236799	0.000000	43246.000000		1
16870.011719	5434.657715	1.696056	5.766592	13747.955078	16294.416992	2268.792969	1395.823486	347.336914	139.640945	94.402496	432.398773	579.123047	297.306335	2.177776	0.000000	4.227115	3.735172	0.229440	0.760919	4.138238	4.212039	3.355795	3.144830	2.540751	2.145013	1.974983	2.635885	2.762771	2.473204	0.338013	0.000000	43276.000000		1
19888.236328	8117.643066	3.586388	8.930508	14855.532227	18523.888672	2467.589355	1507.473389	389.898682	205.753220	120.543350	521.457153	630.525879	281.933899	0.437584	0.000000	4.298596	3.909430	0.554657	0.950876	4.171888	4.267732	3.392273	3.178250	2.590952	2.313347	2.081143	2.717219	2.799703	2.450147	0.000000	0.000000	43391.000000		1
18235.923828	5109.039551	3.327354	5.732670	12266.570312	14498.102539	2079.241699	1247.249023	317.017609	141.574448	77.133560	388.517151	482.521851	269.179565	1.849110	99998.000000	4.260928	3.708339	0.522099	0.758357	4.088723	4.161311	3.317905	3.095953	2.501083	2.150985	1.887243	2.589410	2.683517	2.430042	0.266963	4.999991	43505.000000		1
3717.644531	769.473022	3.549383	5.930029	1755.150024	2374.981445	313.573059	174.493362	49.426167	41.334435	24.355370	52.130604	76.772758	67.250175	1.611282	0.000000	3.570268	2.886194	0.550153	0.773057	3.244314	3.375660	2.496339	2.241779	1.693957	1.616312	1.386595	1.717093	1.885207	1.827693	0.207171	0.000000	43584.000000		1
9255.687500	2213.612549	3.894762	6.213734	8263.192383	9553.040039	1341.025513	836.479553	208.695099	95.632904	50.283443	226.713394	319.154633	184.709778	1.830228	0.000000	3.966409	3.345102	0.590481	0.793353	3.917148	3.980142	3.127437	2.922455	2.319512	1.980607	1.701425	2.355477	2.504001	2.266490	0.262505	0.000000	43651.000000		1
11700.414062	2613.625977	3.752910	5.831350	6771.307617	8340.779297	1133.101318	691.491394	175.951965	93.899841	47.545086	192.369797	264.600189	170.990234	1.421071	99998.000000	4.068201	3.417243	0.574368	0.765769	3.830673	3.921207	3.054269	2.839787	2.245394	1.972665	1.677106	2.284137	2.422590	2.232971	0.152616	4.999991	43720.000000		1
14051.077148	5208.860352	2.408400	4.058200	8772.345703	10830.552734	1464.535400	885.026855	217.101379	112.291260	68.181465	328.812897	457.182770	281.785889	0.449271	99998.000000	4.147710	3.716743	0.381729	0.608333	3.943116	4.034651	3.165700	2.946956	2.336663	2.050346	1.833666	2.516949	2.660090	2.449919	0.000000	4.999991	43804.000000		1
6439.848633	3786.547363	2.241878	4.116791	5167.596680	6207.837402	873.191467	524.886230	126.553558	62.812675	25.900322	131.370361	167.958908	103.428596	2.086385	0.000000	3.808876	3.578243	0.350612	0.614559	3.713289	3.792940	2.941109	2.720065	2.102274	1.798047	1.413305	2.118497	2.225203	2.014641	0.319394	0.000000	43905.000000		1
7040.999023	1598.221558	1.310589	3.830003	4288.802246	5034.487305	703.073914	425.549774	108.189888	52.932377	32.181896	116.417305	136.427689	91.395851	0.763954	0.000000	3.847634	3.203637	0.117467	0.583199	3.632336	3.701955	2.847001	2.628950	2.034187	1.723721	1.507612	2.066018	2.134902	1.960927	0.000000	0.000000	43947.000000		1
10189.875977	2420.771973	1.915002	5.017243	6798.589355	9025.511719	1136.894287	692.015625	189.292221	94.417915	64.795517	260.023926	342.319672	230.719162	0.628203	0.000000	4.008169	3.383954	0.282169	0.700465	3.832419	3.955472	3.055720	2.840116	2.277133	1.975054	1.811545	2.415013	2.534432	2.363084	0.000000	0.000000	44020.000000		1
11532.020508	2961.036865	1.541869	2.806202	5345.180176	6718.245605	896.911560	530.076172	124.123566	47.079441	41.229588	200.359756	250.923828	183.180252	0.753678	0.000000	4.061905	3.471444	0.188048	0.448119	3.727962	3.827256	2.952750	2.724338	2.093854	1.672831	1.615209	2.301811	2.399542	2.262879	0.000000	0.000000	44080.000000		1
14350.779297	4524.751465	2.559503	5.988621	9308.790039	11116.587891	1529.167480	925.698303	202.182251	107.462128	52.531490	231.779968	346.387115	209.466034	0.618814	0.000000	4.156876	3.655595	0.408156	0.777327	3.968893	4.045971	3.184455	2.966470	2.305743	2.031255	1.720420	2.365076	2.539562	2.321114	0.000000	0.000000	44128.000000		1
4901.205078	1351.022949	2.803118	3.675817	2205.147705	2919.446289	337.441193	216.681992	75.354240	34.497784	12.624826	61.946144	105.513206	59.639507	1.370364	0.000000	3.690303	3.130663	0.447641	0.565354	3.343438	3.465301	2.528198	2.335823	1.877108	1.537791	1.101225	1.792014	2.023307	1.775534	0.136836	0.000000	44166.000000		1
7646.241211	1603.951172	2.510163	3.052901	5571.128906	6701.843262	940.130188	565.443604	143.514114	114.098335	33.945797	145.197845	184.003601	129.332001	1.332532	0.000000	3.883448	3.205191	0.399702	0.484713	3.745943	3.826194	2.973188	2.752389	2.156895	2.057279	1.530786	2.161960	2.264826	2.111706	0.124678	0.000000	44245.000000		1
15145.477539	3096.653564	1.458608	3.651147	8166.406250	9968.364258	1354.692627	829.544250	227.851288	70.472679	58.365925	255.450745	320.477539	160.949570	1.158558	0.000000	4.180283	3.490893	0.163939	0.562429	3.912031	3.998624	3.131841	2.918839	2.357651	1.848021	1.766159	2.407307	2.505798	2.206690	0.063918	0.000000	44306.000000		1
6544.156250	1124.028931	3.493876	4.977154	2325.610840	3327.702637	405.887848	232.877777	71.851112	40.921215	19.930204	67.367355	114.967949	70.475769	0.343514	0.000000	3.815854	3.050777	0.543307	0.696981	3.366537	3.522145	2.608406	2.367128	1.856434	1.611948	1.299512	1.828449	2.060577	1.848040	0.000000	0.000000	44411.000000		1
18425.193359	4080.729980	2.371395	7.265288	15165.778320	17784.816406	2549.033936	1531.773193	360.171448	106.105286	100.357193	440.872864	574.330933	366.567108	2.076244	0.000000	4.265412	3.610738	0.375004	0.861253	4.180865	4.250050	3.406376	3.185194	2.556509	2.025737	2.001549	2.644313	2.759162	2.564153	0.317278	0.000000	44455.000000		1
7183.310547	1459.441040	1.921169	2.944971	4354.791016	6187.009766	715.057312	412.095428	97.304291	47.409401	29.021065	148.192154	189.292221	120.441582	0.374258	99998.000000	3.856325	3.164186	0.283566	0.469081	3.638967	3.791481	2.854341	2.614998	1.988132	1.675864	1.462713	2.170825	2.277133	2.080776	0.000000	4.999991	44496.000000		1
14733.724609	4752.583984	3.089906	5.698749	10857.912109	13249.881836	1784.991333	1073.708496	226.741150	125.215210	57.400715	260.838043	353.211426	233.365021	1.596083	99998.000000	4.168313	3.676930	0.489945	0.755780	4.035746	4.122212	3.251636	3.030886	2.355530	2.097657	1.758917	2.416371	2.548035	2.368036	0.203055	4.999991	44525.000000		1
8666.668945	2525.847168	2.790784	7.548993	7821.545410	9542.861328	1297.335083	782.606628	188.515121	92.012596	50.650410	223.965775	293.991302	177.530838	1.317201	99998.000000	3.937852	3.402407	0.445726	0.877889	3.893293	3.979679	3.113052	2.893543	2.275346	1.963847	1.704583	2.350182	2.468334	2.249274	0.119652	4.999991	44572.000000		1
12156.917969	1964.110352	2.457740	5.273193	9009.759766	11054.898438	1462.265747	916.326782	240.738235	68.681030	51.791393	274.785797	359.196960	181.379349	1.144934	99998.000000	4.084824	3.293166	0.390536	0.722074	3.954713	4.043555	3.165026	2.962050	2.381545	1.836837	1.714258	2.438994	2.555333	2.258588	0.058780	4.999991	44665.000000		1
9245.227539	2661.109375	2.032184	5.325617	7341.305664	9339.984375	1249.074585	740.572205	189.196625	104.575752	51.603283	271.591034	350.630341	238.968170	0.215187	0.000000	3.965918	3.425063	0.307963	0.726370	3.865773	3.970346	3.096588	2.869567	2.276913	2.019431	1.712677	2.433915	2.544849	2.378340	0.000000	0.000000	44910.000000		1
7307.868652	2994.902344	2.275799	5.359538	6622.162598	7885.684082	1132.641846	666.877014	162.331085	35.987232	39.280663	153.042877	200.806900	79.578964	1.082286	0.000000	3.863791	3.476383	0.357134	0.729127	3.821000	3.896839	3.054093	2.824046	2.210402	1.556148	1.594179	2.184813	2.302779	1.900798	0.034342	0.000000	44950.000000		1
3924.193359	1607.451294	1.477111	2.522498	2240.243652	3323.320557	365.786926	218.859100	69.599983	26.575661	17.043823	77.371002	99.166870	41.170998	0.109823	0.000000	3.593750	3.206138	0.169413	0.401831	3.350295	3.521572	2.563228	2.340165	1.842609	1.424484	1.231567	1.888578	1.996367	1.614591	0.000000	0.000000	45011.000000		1
11905.082031	1583.308716	2.550252	4.841470	5177.359863	6768.402344	863.786072	522.474792	137.716690	61.640854	39.376259	154.547729	215.417648	75.129128	0.054743	0.000000	4.075732	3.199566	0.406583	0.684977	3.714108	3.830486	2.936406	2.718065	2.138987	1.789869	1.595234	2.189063	2.333281	1.875808	0.000000	0.000000	45196.000000		1
6950.469727	2278.133545	2.044519	3.096074	5197.314941	6730.910645	862.447693	519.255371	136.831650	67.811417	33.788525	130.537750	198.352249	93.131996	2.139324	99998.000000	3.842014	3.357579	0.310591	0.490811	3.715779	3.828074	2.935733	2.715381	2.136187	1.831303	1.528769	2.115736	2.297437	1.969099	0.330277	4.999991	45226.000000		1
16531.201172	4092.343262	1.563456	5.618572	9964.096680	11820.482422	1673.107178	1013.970276	295.391327	106.493835	77.611534	354.090302	440.863617	305.629333	1.135120	0.000000	4.218305	3.611972	0.194086	0.749626	3.998438	4.072635	3.223524	3.006025	2.470398	2.027324	1.889926	2.549114	2.644304	2.485195	0.055042	0.000000	45285.000000		1
27757.408203	3771.785645	1.853327	8.961345	16159.059570	19212.154297	2651.374023	1645.291748	367.822205	169.402100	110.101807	502.526062	650.443787	375.127563	0.641378	0.000000	4.443379	3.576547	0.267952	0.952373	4.208416	4.283576	3.423471	3.216243	2.565638	2.228919	2.041795	2.701159	2.813210	2.574179	0.000000	0.000000	45323.000000		1
10738.287109	4961.464355	3.419866	7.243702	13385.800781	16041.189453	2250.466309	1356.188232	333.808563	189.986053	101.109627	419.817108	573.051147	431.291687	1.803902	0.000000	4.030935	3.695610	0.534009	0.859961	4.126644	4.205236	3.352273	3.132320	2.523498	2.278722	2.004792	2.623060	2.758193	2.634771	0.256213	0.000000	45345.000000		1
20024.833984	7532.901367	3.191670	8.023889	16431.312500	18887.609375	2732.217285	1674.368408	383.635590	123.146027	108.516769	480.893646	602.195557	429.756012	1.317832	99998.000000	4.301569	3.876962	0.504018	0.904385	4.215672	4.276177	3.436515	3.223851	2.583919	2.090420	2.035497	2.682049	2.779737	2.633222	0.119860	4.999991	45439.000000		1
12070.844727	1455.623413	2.522498	7.530490	13264.616211	16170.465820	2188.677490	1345.977905	319.586334	144.383728	87.242050	407.602417	488.519714	258.664001	0.183150	0.000000	4.081738	3.163049	0.401831	0.876823	4.122694	4.208723	3.340182	3.129038	2.504588	2.159518	1.940726	2.610237	2.688882	2.412736	0.000000	0.000000	45499.000000		1
19232.738281	6156.931152	3.373610	8.455611	14377.611328	16723.796875	2394.504639	1463.980347	326.006683	170.684937	106.512337	447.419647	616.087830	338.221375	1.774670	0.000000	4.284041	3.789364	0.528095	0.927145	4.157687	4.223335	3.379216	3.165535	2.513227	2.232195	2.027400	2.650715	2.789643	2.529201	0.249118	0.000000	45575.000000		1
6500.247070	779.710999	1.492530	3.996526	4613.794434	6345.705078	763.262329	458.773987	114.875435	80.309807	33.063847	174.385422	275.091095	189.523499	0.573549	0.000000	3.812930	2.891934	0.173923	0.601683	3.664058	3.802480	2.882674	2.661599	2.060227	1.904769	1.519353	2.241510	2.439476	2.277663	0.000000	0.000000	45601.000000		1
11584.666016	2622.627197	2.439237	4.705785	6774.884766	8538.884766	1115.271118	679.615906	177.765198	87.510338	49.034531	221.397018	287.031311	176.630386	0.706475	0.000000	4.063883	3.418736	0.387254	0.672632	3.830902	3.931401	3.047380	2.832263	2.249847	1.942059	1.690502	2.345172	2.457929	2.247065	0.000000	0.000000	45654.000000		1
19322.621094	7398.031250	2.328223	7.875869	15897.807617	18352.541016	2700.775391	1621.870850	344.000305	182.844116	100.264679	461.866974	672.264282	400.713348	0.852243	0.000000	4.286066	3.869116	0.367025	0.896298	4.201337	4.263696	3.431489	3.210016	2.536559	2.262081	2.001148	2.664517	2.827540	2.602834	0.000000	0.000000	45759.000000		1
4895.136230	2191.791992	2.303553	5.674079	7024.498047	8219.607422	1208.326050	709.972229	213.185028	67.533882	54.242966	231.187897	263.974213	149.971466	0.024711	0.000000	3.689765	3.340799	0.362398	0.753895	3.846615	3.914851	3.082184	2.851241	2.328757	1.829522	1.734343	2.363965	2.421561	2.176009	0.000000	0.000000	45808.000000		1
15669.210938	3302.677979	2.556419	5.627823	13427.967773	16453.017578	2233.561279	1368.088379	341.339050	147.106674	100.816673	485.954041	592.034668	375.852234	0.748666	0.000000	4.195047	3.518866	0.407632	0.750340	4.128010	4.216246	3.348998	3.136114	2.533186	2.167632	2.003532	2.686595	2.772347	2.575017	0.000000	0.000000	45891.000000		1
13273.542969	5180.058105	2.775365	7.293042	14680.625977	17525.876953	2456.984375	1492.094727	390.940979	158.238968	93.767242	423.807465	577.886475	324.338379	1.701968	0.000000	4.122987	3.714335	0.443320	0.862909	4.166745	4.243680	3.390402	3.173796	2.592111	2.199313	1.972051	2.627169	2.761842	2.510998	0.230951	0.000000	45936.000000		1
8754.993164	2983.356934	2.260381	5.692582	5759.921387	7020.785156	981.717468	584.886536	117.030968	29.412701	49.648193	189.221298	260.122620	148.571442	1.723248	99998.000000	3.942256	3.474705	0.354182	0.755309	3.760417	3.846386	2.991987	2.767072	2.068301	1.468535	1.695903	2.276970	2.415178	2.171935	0.236348	4.999991	46020.000000		1
12142.856445	3235.187256	3.228674	8.329179	11896.771484	14097.878906	2016.734253	1206.916748	245.490280	145.034393	92.058853	393.192108	572.098267	387.101715	1.918068	0.000000	4.084321	3.509899	0.509024	0.920602	4.075429	4.149154	3.304649	3.081677	2.390034	2.161471	1.964066	2.594605	2.757471	2.587825	0.282864	0.000000	46041.000000		1
6566.833984	1728.327637	1.976677	2.738360	3188.514893	4119.076172	549.047363	317.816284	77.457352	37.060371	22.594553	81.712906	133.448792	81.176338	0.514328	0.000000	3.817356	3.237626	0.295936	0.437491	3.503588	3.614800	2.739610	2.502176	1.889063	1.568910	1.354004	1.912291	2.125315	1.909429	0.000000	0.000000	46204.000000		1
10594.859375	4991.728027	1.588125	4.341904	11200.654297	13927.873047	1846.231323	1128.555908	312.385834	94.803383	67.469124	344.490631	457.170441	279.639587	0.317268	99998.000000	4.025095	3.698251	0.200885	0.637680	4.049243	4.143885	3.266286	3.052523	2.494691	1.976824	1.829105	2.537177	2.660078	2.446599	0.000000	4.999991	46247.000000		1
11673.157227	4101.110352	1.803987	3.774496	8733.262695	9950.219727	1414.911865	875.239075	185.964859	80.325226	55.220509	239.106934	319.974915	257.023468	0.037289	99998.000000	4.067188	3.612901	0.256233	0.576859	3.941176	3.997833	3.150729	2.942127	2.269431	1.904852	1.742100	2.378592	2.505116	2.409973	0.000000	4.999991	46281.000000		1
3740.211182	1278.545898	1.406185	3.635728	2905.899658	4126.921387	484.480042	291.111115	75.218559	57.955788	20.873827	92.592339	110.348511	81.305855	0.210861	99998.000000	3.572896	3.106716	0.148042	0.560591	3.463281	3.615626	2.685276	2.464059	1.876325	1.763097	1.319602	1.966575	2.042767	1.910122	0.000000	4.999991	46314.000000		1
8510.764648	1704.687744	1.680638	4.249392	4767.336914	5459.469727	774.141785	476.826202	129.544785	45.500565	33.603500	115.751221	191.247314	139.273972	1.335446	99998.000000	3.929969	3.231645	0.225474	0.628327	3.678276	3.737150	2.888820	2.678360	2.112420	1.658017	1.526384	2.063526	2.281595	2.143870	0.125626	4.999991	46360.000000		1
7101.406250	2019.543579	2.315888	4.637943	6816.317871	9170.940430	1151.989258	680.386841	196.748703	101.686287	58.628040	264.732819	368.975494	228.477295	1.410213	0.000000	3.851344	3.305253	0.364717	0.666325	3.833550	3.962414	3.061448	2.832756	2.293912	2.007262	1.768105	2.422808	2.566998	2.358843	0.149285	0.000000	46383.000000		1
13942.995117	3954.383057	3.549383	3.481541	10354.599609	11946.357422	1673.828735	1036.925659	255.012863	99.675690	59.411312	232.076004	304.435944	259.049469	1.505924	99998.000000	4.144356	3.597079	0.550153	0.541772	4.015133	4.077236	3.223711	3.015748	2.406562	1.998589	1.773869	2.365630	2.483496	2.413383	0.177803	4.999991	46425.000000		1
20708.949219	3882.053955	1.535702	6.469684	12965.471680	14398.818359	2132.189453	1327.527954	322.266113	115.729630	68.310982	321.760376	411.907318	240.247925	0.347552	0.000000	4.316158	3.589061	0.186307	0.810883	4.112788	4.158327	3.328826	3.123044	2.508215	2.063445	1.834491	2.507533	2.614799	2.380660	0.000000	0.000000	46481.000000		1
17980.828125	3838.113770	2.112361	5.859104	13470.171875	16006.738281	2214.164551	1370.422729	338.557495	165.535095	89.810806	403.140259	550.157471	255.651199	1.081057	0.000000	4.254810	3.584118	0.324768	0.767831	4.129373	4.204303	3.345210	3.136855	2.529632	2.218890	1.953329	2.605456	2.740487	2.407648	0.033849	0.000000	46585.000000		1
16763.117188	3329.842773	2.809286	4.252476	7711.789062	9690.448242	1287.713745	781.971375	215.377563	76.979370	49.786961	231.372925	265.263214	208.799957	0.820219	99998.000000	4.224355	3.522424	0.448596	0.628642	3.887155	3.986344	3.109819	2.893191	2.333200	1.886374	1.697116	2.364313	2.423677	2.319731	0.000000	4.999991	46672.000000		1
4418.991699	1121.228882	0.188108	2.658183	1964.282959	2818.490967	321.122040	193.791397	55.174255	33.063847	14.024844	61.653191	98.250999	65.366013	2.141300	99998.000000	3.645323	3.049694	0.000000	0.424585	3.293204	3.450017	2.506670	2.287334	1.741737	1.519353	1.146898	1.789956	1.992337	1.815352	0.330677	4.999991	46719.000000		1
10833.615234	3116.996826	2.470075	8.356932	7899.360840	9389.195312	1243.881592	751.442383	160.937241	94.553596	67.268677	260.822632	317.560333	259.339355	0.884830	0.000000	4.034773	3.493736	0.392710	0.922047	3.897592	3.972628	3.094779	2.875896	2.206656	1.975678	1.827813	2.416345	2.501826	2.413868	0.000000	0.000000	46816.000000		1
20240.642578	3105.207764	1.594293	4.403579	10574.658203	13157.261719	1650.219604	1024.195923	277.558075	125.909050	72.711479	277.043091	374.109924	218.957779	0.215293	0.000000	4.306224	3.492091	0.202568	0.643806	4.024266	4.119165	3.217542	3.010383	2.443354	2.100057	1.861603	2.442547	2.572999	2.340360	0.000000	0.000000	46880.000000		1
3180.521973	894.950317	2.186371	2.926468	2910.007080	3967.097412	356.862579	233.466782	84.682549	53.721813	17.595814	74.065239	101.165131	60.120571	0.011263	0.000000	3.502498	2.951799	0.339724	0.466344	3.463894	3.598473	2.552501	2.368225	1.927794	1.730151	1.245409	1.869614	2.005031	1.779023	0.000000	0.000000	46901.000000		1
10245.268555	2971.145264	1.671386	0.653753	1281.484619	1222.868896	81.472382	67.700401	14.209868	21.999392	0.000000	0.000000	0.000000	0.000000	1.704590	99998.000000	4.010523	3.472924	0.223077	0.000000	3.107713	3.087380	1.911010	1.830591	1.152590	1.342411	0.000000	0.000000	0.000000	0.000000	0.231620	4.999991	46928.000000		1
8841.819336	1706.790771	2.377563	4.641027	3579.875244	4491.080078	484.843903	299.671570	73.528664	34.433025	16.994484	59.392807	109.078011	75.338821	0.888500	99998.000000	3.946542	3.232180	0.376132	0.666614	3.553868	3.652351	2.685602	2.476645	1.866457	1.536975	1.230308	1.773734	2.037737	1.877019	0.000000	4.999991	46952.000000		1
5601.367676	1761.854004	1.976677	2.491661	3229.991211	4096.512695	439.571533	264.430603	58.353588	45.330959	18.610363	72.911919	87.386986	59.028927	2.000640	0.000000	3.748294	3.245970	0.295936	0.396489	3.509201	3.612414	2.643029	2.422312	1.766068	1.656395	1.269755	1.862799	1.941447	1.771065	0.301169	0.000000	46981.000000		1
8779.040039	2349.038086	2.463907	3.688152	4402.511719	5689.393066	663.346130	379.454041	83.711174	55.155750	22.653145	99.820625	128.126266	95.302948	0.191007	0.000000	3.943447	3.370890	0.391624	0.566809	3.643701	3.755066	2.821740	2.579159	1.922783	1.741591	1.355129	1.999220	2.107638	1.979106	0.000000	0.000000	46998.000000		1
17878.011719	3979.145508	2.454656	5.020327	10350.578125	13423.703125	1659.914917	988.526367	266.404205	100.184502	88.262772	401.798828	481.124908	289.683350	0.787709	0.000000	4.252319	3.599790	0.389991	0.700732	4.014965	4.127872	3.220086	2.994988	2.425541	2.000801	1.945778	2.604009	2.682258	2.461924	0.000000	0.000000	47030.000000		1
13090.834961	3541.421143	0.860363	4.070535	7968.171387	9859.243164	1252.657837	765.852661	195.188324	79.785576	46.194405	196.082611	256.869263	171.338699	0.924930	0.000000	4.116967	3.549178	0.000000	0.609652	3.901359	3.993844	3.097832	2.884145	2.290454	1.901924	1.664589	2.292439	2.409712	2.233855	0.000000	0.000000	47111.000000		1
17143.304688	3006.571289	2.075356	6.944580	10408.345703	12374.162109	1640.774170	1009.498901	265.762787	104.819366	74.355110	303.199371	367.245544	249.622482	0.220832	99998.000000	4.234095	3.478071	0.317093	0.841646	4.017382	4.092516	3.215049	3.004106	2.424494	2.020442	1.871311	2.481728	2.564956	2.397284	0.000000	4.999991	47148.000000		1
8117.165039	1746.204102	1.692973	3.478457	6477.217285	7690.113770	980.548767	599.256775	129.504700	79.227417	35.376652	149.564407	227.731018	126.494965	1.742418	0.000000	3.909404	3.242095	0.228650	0.541387	3.811388	3.885933	2.991469	2.777613	2.112286	1.898875	1.548717	2.174828	2.357422	2.102073	0.241152	0.000000	47178.000000		1
15494.343750	2500.301514	1.733061	5.322533	6994.184570	8301.276367	1071.238403	645.000977	164.529800	116.472809	43.255604	176.796906	244.447968	157.865845	1.589170	0.000000	4.190173	3.397992	0.238814	0.726118	3.844737	3.919145	3.029886	2.809560	2.216244	2.066225	1.636042	2.247475	2.388186	2.198288	0.201170	0.000000	47212.000000		1
13519.230469	2920.109375	1.933504	4.465254	8385.591797	10159.013672	1317.200562	808.278748	199.511734	108.535271	53.391853	216.941025	317.458557	150.279846	0.942422	0.000000	4.130952	3.465399	0.286345	0.649846	3.923534	4.006852	3.119652	2.907561	2.299968	2.035571	1.727475	2.336342	2.501687	2.176901	0.000000	0.000000	47256.000000		1
5611.343750	709.851990	1.893416	4.980238	3539.256348	5398.843262	527.146606	308.333801	120.790047	68.526840	24.571230	112.140160	172.643112	122.285660	0.169394	0.000000	3.749067	2.851168	0.277246	0.697250	3.548912	3.732301	2.721931	2.489021	2.082031	1.835861	1.390427	2.049761	2.237149	2.087376	0.000000	0.000000	47305.000000		1
13746.727539	2363.383545	2.121612	7.126520	9159.200195	10902.835938	1396.501953	874.082642	219.882904	115.461349	76.365707	313.745758	453.599457	290.031799	1.631819	0.000000	4.138199	3.373534	0.326666	0.852877	3.961858	4.037539	3.145041	2.941552	2.342191	2.062437	1.882898	2.496578	2.656672	2.462446	0.212672	0.000000	47337.000000		1
7931.703125	1744.822510	2.846291	4.270978	4934.136230	5974.913574	736.224121	452.877869	132.172119	43.745918	34.115402	103.292915	154.285614	79.267502	1.509867	99998.000000	3.899366	3.241751	0.454279	0.630527	3.693211	3.776332	2.867010	2.655981	2.121140	1.640938	1.532951	2.014071	2.188325	1.899095	0.178939	4.999991	47399.000000		1
15205.231445	2777.748535	2.689020	7.968381	10839.594727	13292.533203	1727.911377	1049.306885	269.025360	138.925522	74.170082	326.392151	432.081146	333.127045	2.504791	0.000000	4.181993	3.443693	0.429594	0.901370	4.035013	4.123608	3.237521	3.020903	2.429793	2.142782	1.870229	2.513740	2.635565	2.522610	0.398771	0.000000	47431.000000		1
12157.748047	3236.920410	3.207088	5.347203	9349.550781	11426.423828	1449.745728	891.696960	226.173737	86.329269	64.363792	235.381775	366.490021	216.188583	2.740200	0.000000	4.084853	3.510132	0.506111	0.728127	3.970791	4.057910	3.161292	2.950217	2.354442	1.936158	1.808642	2.371773	2.564062	2.334833	0.437782	0.000000	47570.000000		1
6751.621094	597.264709	1.298254	1.899583	3620.969238	4358.578125	493.271759	300.516510	71.770935	17.046907	11.311153	57.092339	106.987228	55.346943	0.652897	0.000000	3.829408	2.776167	0.113360	0.278658	3.558825	3.639345	2.693086	2.477868	1.855949	1.231646	1.053507	1.756578	2.029332	1.743094	0.000000	0.000000	47597.000000		1
6111.402832	2614.526367	4.351155	6.660876	7709.692383	9065.822266	1236.307861	731.407349	207.119308	98.617966	59.950966	233.627136	300.380829	237.904282	0.338697	0.000000	3.786141	3.417393	0.638605	0.823531	3.887037	3.957407	3.092127	2.864159	2.316221	1.993956	1.777796	2.368523	2.477672	2.376402	0.000000	0.000000	47634.000000		1
8765.906250	942.714355	2.975808	3.385945	4134.032227	5282.453613	594.221008	360.914612	73.331306	36.869179	17.077745	57.409966	90.381302	91.334175	0.480036	0.000000	3.942797	2.974380	0.473605	0.529680	3.616374	3.722836	2.773948	2.557405	1.865289	1.566664	1.232431	1.758987	1.956079	1.960633	0.000000	0.000000	47669.000000		1
14308.655273	1469.608154	2.833956	4.187717	6932.543945	8800.641602	1031.442749	655.550415	196.286133	88.093163	50.613403	196.212128	260.711609	221.255173	1.961388	99998.000000	4.155599	3.167202	0.452393	0.621977	3.840893	3.944514	3.013445	2.816606	2.292890	1.944942	1.704266	2.292726	2.416160	2.344893	0.292563	4.999991	47771.000000		1
1959.540161	474.368439	1.995179	2.880212	0.000000	147.421219	0.000000	0.000000	42.293476	47.329224	9.599679	0.000000	0.000000	48.334522	0.973327	0.000000	3.292154	2.676116	0.299982	0.459424	0.000000	2.168560	0.000000	0.000000	1.626273	1.675129	0.982257	0.000000	0.000000	1.684257	0.000000	0.000000	47827.000000		1
21462.707031	5659.333008	2.769197	7.845031	17142.808594	19961.460938	2786.490967	1688.553589	378.744781	156.003265	105.769157	465.733978	651.532349	362.579834	2.277266	0.000000	4.331685	3.752765	0.442354	0.894595	4.234082	4.300192	3.445058	3.227515	2.578347	2.193134	2.024359	2.668138	2.813936	2.559404	0.357414	0.000000	47859.000000		1
16164.178711	3163.666260	2.436154	5.390375	9303.402344	11764.278320	1451.518921	894.826965	239.005173	76.538399	60.367271	254.389938	303.137695	236.562851	0.792464	99998.000000	4.208554	3.500191	0.386705	0.731619	3.968642	4.070565	3.161823	2.951739	2.378407	1.883879	1.780802	2.405500	2.481640	2.373946	0.000000	4.999991	47922.000000		1
16155.575195	2666.838867	3.204005	7.444145	10727.735352	12686.415039	1720.189697	1047.006348	256.499207	72.575790	82.977242	332.436279	440.231445	323.095642	0.051463	0.000000	4.208323	3.425997	0.505693	0.871815	4.030508	4.103339	3.235576	3.019949	2.409086	1.860792	1.918959	2.521708	2.643681	2.509331	0.000000	0.000000	47997.000000		1
11357.829102	1841.778442	1.998263	4.859972	5563.641602	6477.374512	832.091370	514.059265	93.357109	61.705612	30.803467	114.644157	188.650803	91.423599	1.042015	99998.000000	4.055295	3.265237	0.300653	0.686634	3.745359	3.811399	2.920171	2.711013	1.970147	1.790325	1.488600	2.059352	2.275659	1.961058	0.017874	4.999991	48069.000000		1
8600.016602	2507.116699	3.601807	7.074097	4891.241211	6155.349121	722.106750	440.980804	119.649063	57.117008	34.201748	108.159050	122.112968	110.943672	0.731662	99998.000000	3.934499	3.399174	0.556520	0.849671	3.689419	3.789253	2.858601	2.644420	2.077909	1.756765	1.534048	2.034063	2.086762	2.045103	0.000000	4.999991	48090.000000		1
9875.253906	1897.748291	1.514116	3.188586	4323.676270	5258.736816	615.831909	379.281372	101.251480	59.522324	20.707306	80.837128	123.398888	127.774712	1.077011	99998.000000	3.994548	3.278239	0.180159	0.503598	3.635853	3.720881	2.789462	2.578962	2.005401	1.774680	1.316124	1.907611	2.091311	2.106445	0.032220	4.999991	48119.000000		1
6350.599121	1599.001831	2.112361	4.224722	2738.165771	3554.681152	371.211212	217.983322	59.269459	34.263420	20.898497	97.843948	114.101418	98.340431	0.226316	0.000000	3.802815	3.203849	0.324768	0.625798	3.437460	3.550801	2.569621	2.338423	1.772831	1.534831	1.320115	1.990534	2.057291	1.992732	0.000000	0.000000	48314.000000		1
10198.919922	1528.553833	3.123827	5.393459	4922.800293	6332.229492	727.999817	440.253052	103.172646	43.240185	25.897238	102.774841	148.932251	82.045952	1.018746	99998.000000	4.008554	3.184281	0.494687	0.731867	3.692212	3.801557	2.862131	2.643702	2.013565	1.635888	1.413253	2.011887	2.172989	1.914057	0.008066	4.999991	48351.000000		1
19064.357422	2431.053223	2.763030	4.502259	8865.427734	10738.672852	1380.984497	834.407288	186.745056	90.828438	53.194492	209.435196	281.825958	140.245361	1.084192	99998.000000	4.280222	3.385794	0.441386	0.653430	3.947700	4.030951	3.140189	2.921378	2.271249	1.958222	1.725867	2.321050	2.449981	2.146888	0.035106	4.999991	48384.000000		1
6747.479492	1485.563354	2.679769	4.468338	2826.789307	3077.688477	351.703491	235.869003	57.706005	36.739662	22.051815	52.124435	64.709175	46.237579	1.075460	0.000000	3.829142	3.171891	0.428097	0.650146	3.451293	3.488225	2.546177	2.372671	1.761221	1.565135	1.343444	1.717041	1.810966	1.664995	0.031594	0.000000	48422.000000		1
7591.008301	1199.867310	1.424687	2.275799	3165.087891	4323.336914	438.390472	269.336823	74.089905	42.814629	15.094901	76.347206	123.913872	80.023018	0.806328	99998.000000	3.880300	3.079133	0.153720	0.357134	3.500386	3.635819	2.641861	2.430296	1.869759	1.631592	1.178830	1.882793	2.093120	1.903215	0.000000	4.999991	48471.000000		1
12074.197266	1754.681274	3.179335	7.169693	6972.330078	8389.088867	1099.374390	654.165833	143.039215	69.106583	43.018154	192.980377	268.840332	165.757126	0.181037	0.000000	4.081858	3.244198	0.502336	0.855501	3.843378	3.923715	3.041146	2.815688	2.155455	1.839519	1.633652	2.285513	2.429494	2.219472	0.000000	0.000000	48504.000000		1
5306.707520	1199.898193	2.229543	3.780664	2771.214111	3141.953613	364.747711	219.241486	38.818104	18.733713	0.000000	9.800121	12.273280	46.656967	1.101440	99998.000000	3.724825	3.079144	0.348216	0.577568	3.442670	3.497200	2.561993	2.340923	1.589034	1.272624	0.000000	0.991231	1.088961	1.668916	0.041961	4.999991	48527.000000		1
16111.307617	7273.941406	3.096074	7.681593	10420.832031	12340.804688	1674.957397	1007.210754	242.869095	128.092346	61.847466	260.964478	380.561127	200.365921	0.778686	99998.000000	4.207131	3.861770	0.490811	0.885451	4.017902	4.091343	3.224004	3.003120	2.385372	2.107523	1.791322	2.416581	2.580424	2.301824	0.000000	4.999991	48555.000000		1
12650.260742	1408.244751	3.062153	4.381993	6362.428223	7944.592773	1001.231384	594.757629	151.948151	93.091904	39.669216	147.911530	221.949020	162.503784	0.011008	99998.000000	4.102099	3.148678	0.486027	0.641672	3.803623	3.900072	3.000535	2.774340	2.181695	1.968912	1.598454	2.170002	2.346253	2.210864	0.000000	4.999991	48644.000000		1
16211.793945	4176.927246	2.664350	7.832696	10359.780273	13031.522461	1598.656372	996.568787	291.030914	109.158188	95.731583	409.946075	551.514343	289.100494	0.863998	0.000000	4.209831	3.620857	0.425591	0.893911	4.015350	4.114995	3.203755	2.998507	2.463939	2.038056	1.981055	2.612727	2.741557	2.461049	0.000000	0.000000	48680.000000		1
8794.091797	2751.601562	2.519415	2.630429	3787.404785	5077.573242	521.330688	329.799683	101.781883	36.178425	28.919302	93.955353	109.016335	68.829048	0.891989	0.000000	3.944191	3.439585	0.401300	0.420027	3.578342	3.705656	2.717113	2.518250	2.007670	1.558450	1.461188	1.972921	2.037492	1.837772	0.000000	0.000000	48717.000000		1
10268.905273	1652.816162	2.494745	4.690367	6131.157227	7360.267578	929.525208	569.532654	143.711472	58.125393	37.001781	170.379654	211.075745	110.848076	0.795432	0.000000	4.011524	3.218225	0.397026	0.671207	3.787542	3.866894	2.968261	2.755519	2.157491	1.764366	1.568223	2.231418	2.324438	2.044728	0.000000	0.000000	48753.000000		1
24687.458984	5824.550293	2.075356	4.699618	13018.838867	16018.468750	2042.372559	1268.329468	288.015045	133.908264	82.422173	370.640717	521.676086	359.465271	0.988044	99998.000000	4.392477	3.765262	0.317093	0.672063	4.114572	4.204621	3.310135	3.103232	2.459415	2.126807	1.916044	2.568953	2.717401	2.555657	0.000000	4.999991	48773.000000		1
28874.246094	10189.576172	4.326486	11.776798	24713.353516	29394.468750	4014.855225	2474.990234	612.384277	269.694550	163.549164	759.515625	1030.144531	531.732178	1.599408	99998.000000	4.460511	4.008156	0.636135	1.071027	4.392931	4.468266	3.603670	3.393574	2.787024	2.430872	2.213648	2.880537	3.012898	2.725693	0.203959	4.999991	48867.000000		1
7568.463379	1729.459351	1.544953	4.270978	7274.428711	9892.865234	1145.991333	693.637695	200.476944	71.120270	55.525799	283.793396	322.950714	224.989578	2.055859	99998.000000	3.879008	3.237910	0.188915	0.630527	3.861799	3.995322	3.059181	2.841133	2.302064	1.851993	1.744495	2.453002	2.509136	2.352162	0.312993	4.999991	48922.000000		1
17932.496094	4694.794922	2.852458	6.673211	12388.356445	14836.508789	1980.781006	1202.550171	278.085388	138.274841	79.319931	403.093994	527.760315	334.089172	2.215797	99998.000000	4.253641	3.671617	0.455219	0.824335	4.093014	4.171332	3.296836	3.080103	2.444178	2.140743	1.899382	2.605406	2.722437	2.523862	0.345530	4.999991	48985.000000		1
10616.460938	1600.090332	2.377563	3.802250	7617.309570	9524.583984	1177.858643	716.118164	152.860931	71.718513	44.075878	183.288177	255.062195	205.028534	0.392355	0.000000	4.025980	3.204144	0.376132	0.580041	3.881802	3.978846	3.071093	2.854985	2.184297	1.855631	1.644201	2.263134	2.406646	2.311814	0.000000	0.000000	49017.000000		1
5880.754395	172.334747	2.988143	5.701833	2437.442627	3525.882080	320.610138	200.695892	55.319191	28.869963	18.126217	61.939976	133.788010	38.657749	1.440141	99998.000000	3.769433	2.236373	0.475401	0.756014	3.386935	3.547268	2.505977	2.302538	1.742876	1.460446	1.258307	1.791971	2.126417	1.587237	0.158405	4.999991	49086.000000		0
13994.468750	5168.432617	1.588125	6.531359	9774.797852	12052.462891	1532.374512	945.835083	233.670303	107.092079	59.451401	260.662262	367.452148	200.048294	1.916494	99998.000000	4.145957	3.713359	0.200885	0.815004	3.990108	4.081076	3.185365	2.975816	2.368603	2.029757	1.774162	2.416078	2.565201	2.301135	0.282507	4.999991	49139.000000		1
16703.595703	2566.602051	1.504864	3.237926	7667.633301	8950.388672	1154.866333	726.331482	167.866409	82.181641	39.542782	179.547607	254.834000	114.884689	0.829329	0.000000	4.222810	3.409359	0.177497	0.510267	3.884661	3.951842	3.062532	2.861135	2.224964	1.914775	1.597067	2.254180	2.406257	2.060262	0.000000	0.000000	49200.000000		1
8228.259766	1558.777466	4.092121	4.363490	4559.341797	5505.981445	639.786377	412.604248	76.082001	47.483410	34.969597	113.361320	160.968079	74.385948	1.670166	99998.000000	3.915308	3.192784	0.611948	0.639834	3.658902	3.740835	2.806035	2.615534	1.881282	1.676542	1.543691	2.054465	2.206740	1.871491	0.222760	4.999991	49252.000000		1
8456.058594	1974.739990	1.729977	4.782879	5443.471191	6933.620117	838.064575	502.698761	113.003609	74.438370	47.014683	138.681900	188.656967	94.865059	0.585471	0.000000	3.927168	3.295510	0.238040	0.679689	3.735876	3.840960	2.923277	2.701308	2.053092	1.871797	1.672233	2.142020	2.275673	1.977106	0.000000	0.000000	49298.000000		1
16988.390625	5769.160156	3.607974	5.717252	13079.576172	15383.711914	2090.944580	1279.264404	327.897034	103.687630	92.654015	368.167572	542.734924	298.468903	0.843615	99998.000000	4.230152	3.761113	0.557263	0.757187	4.116594	4.187061	3.320343	3.106960	2.515738	2.015727	1.966864	2.566046	2.734588	2.474899	0.000000	4.999991	49350.000000		1
3819.608154	890.565247	2.127780	5.859104	2060.785400	3200.236328	246.840958	161.001999	62.325443	74.293434	27.084478	65.523277	92.265465	67.592468	1.317555	0.000000	3.582019	2.949666	0.327927	0.767831	3.314033	3.505182	2.392417	2.206831	1.794665	1.870950	1.432720	1.816396	1.965039	1.829898	0.119769	0.000000	49408.000000		1
18247.685547	2925.962402	1.612795	4.212387	9413.581055	11315.723633	1489.569214	908.370728	213.980637	85.687851	55.513466	223.783844	304.161499	137.639603	0.699535	0.000000	4.261208	3.466269	0.207579	0.624528	3.973755	4.053682	3.173061	2.958263	2.330374	1.932919	1.744398	2.349829	2.483104	2.138743	0.000000	0.000000	49473.000000		1
12262.990234	3049.240967	3.475374	3.466122	6456.895508	7630.085449	959.270935	604.844543	155.821320	81.151672	44.994831	131.132904	199.613495	152.820847	1.347855	0.000000	4.088596	3.484192	0.541001	0.539844	3.810024	3.882529	2.981941	2.781644	2.192627	1.909297	1.653163	2.117712	2.300190	2.184183	0.129643	0.000000	49634.000000		1
14354.412109	5372.942871	1.828657	4.816800	12411.887695	14896.644531	2011.100342	1200.536499	293.097046	112.519463	73.615013	357.781525	487.785797	290.657806	2.028697	0.000000	4.156985	3.730212	0.262132	0.682759	4.093838	4.173089	3.303434	3.079375	2.467011	2.051228	1.866966	2.553618	2.688229	2.463382	0.307217	0.000000	49672.000000		1
6546.234863	2119.129883	2.090775	3.459955	4140.579102	5219.638184	618.826172	375.315674	97.455399	56.438587	33.751522	103.046211	152.688248	104.896454	0.529851	0.000000	3.815992	3.326158	0.320307	0.539070	3.617061	3.717640	2.791569	2.574397	1.988806	1.751576	1.528293	2.013032	2.183806	2.020761	0.000000	0.000000	49746.000000		1
17610.275391	3272.155273	2.001346	4.903145	11562.099609	14364.024414	1862.168091	1124.488403	253.026932	133.100327	100.369530	409.230621	556.392822	390.240967	1.616725	0.000000	4.245766	3.514834	0.301322	0.690475	4.063037	4.157276	3.270019	3.050955	2.403167	2.124179	2.001602	2.611968	2.745382	2.591333	0.208636	0.000000	49783.000000		1
10993.994141	1439.828491	1.603544	2.140115	4269.315918	5506.940430	611.835327	385.732544	105.547127	43.394371	21.367226	92.413483	124.795822	97.143936	1.875384	99998.000000	4.041155	3.158311	0.205081	0.330437	3.630358	3.740910	2.786634	2.586286	2.023446	1.637433	1.329748	1.965735	2.096200	1.987416	0.273090	4.999991	49852.000000		1
15658.173828	4096.000488	2.429986	9.257383	12752.471680	14707.404297	1996.060913	1249.234863	297.781219	136.535614	103.989838	396.547211	547.157043	397.808472	0.219762	99998.000000	4.194741	3.612360	0.385604	0.966488	4.105594	4.167536	3.300174	3.096644	2.473897	2.135246	2.016991	2.598295	2.738112	2.599674	0.000000	4.999991	49881.000000		1
10820.937500	1850.203125	3.604891	4.058200	6123.904297	7580.764160	929.148987	573.248535	114.422127	73.226463	34.975765	114.378952	140.822006	101.553688	1.347252	99998.000000	4.034265	3.267219	0.556892	0.608333	3.787028	3.879713	2.968085	2.758343	2.058510	1.864668	1.543767	2.058346	2.148670	2.006696	0.129449	4.999991	49974.000000		1
5568.726562	2173.416016	2.525582	3.515462	6352.699219	7830.032227	967.646362	589.583069	134.235153	69.945366	48.205006	171.061157	211.825104	142.206619	0.394868	0.000000	3.745756	3.337143	0.402361	0.545982	3.802958	3.893764	2.985717	2.770545	2.127866	1.844759	1.683092	2.233151	2.325977	2.152920	0.000000	0.000000	50005.000000		1
8155.810547	2265.252930	2.904882	2.466991	5318.678223	6045.025391	757.767151	477.313416	106.734367	61.397240	36.304855	109.596077	156.253036	112.729156	0.883668	99998.000000	3.911467	3.355117	0.463128	0.392168	3.725804	3.781398	2.879536	2.678804	2.028304	1.788149	1.559965	2.039795	2.193829	2.052036	0.000000	4.999991	50023.000000		1
9858.595703	2385.577148	2.260381	5.007992	6865.016113	9332.139648	1078.176880	650.234070	185.428299	65.295082	48.491791	213.009247	305.586182	226.645554	0.277751	0.000000	3.993815	3.377594	0.354182	0.699664	3.836642	3.969981	3.032690	2.813070	2.268176	1.814880	1.685668	2.328398	2.485134	2.355347	0.000000	0.000000	50072.000000		1
4784.883301	1706.121582	2.294302	4.391244	4831.457031	5974.697754	712.174072	439.796661	106.049774	69.328613	33.267372	120.645111	184.404495	123.109016	0.550322	0.000000	3.679871	3.232010	0.360651	0.642588	3.684078	3.776316	2.852586	2.643252	2.025510	1.840912	1.522019	2.081510	2.265771	2.090290	0.000000	0.000000	50165.000000		1
10446.152344	1515.484863	1.958174	3.496960	7169.344238	8464.277344	1113.676880	678.761719	146.443665	99.228546	39.696968	201.383560	259.434937	203.872131	1.826208	99998.000000	4.018956	3.180552	0.291851	0.543691	3.855479	3.927590	3.046759	2.831717	2.165671	1.996637	1.598757	2.304024	2.414028	2.309358	0.261550	4.999991	50207.000000		1
9728.584961	2414.811035	2.291218	2.870961	0.000000	0.000000	0.000000	0.000000	11.089125	23.063282	0.302206	0.000000	0.000000	0.000000	0.190432	0.000000	3.988050	3.382883	0.360066	0.458027	0.000000	0.000000	0.000000	0.000000	1.044897	1.362921	0.000000	0.000000	0.000000	0.000000	0.000000	0.000000	50236.000000		1
14679.049805	3813.363770	2.056854	5.189932	8227.923828	10354.309570	1286.905884	787.926086	167.804733	97.384468	61.711781	212.195145	295.533173	140.473557	0.908230	99998.000000	4.166698	3.581308	0.313203	0.715162	3.915290	4.015121	3.109547	2.896486	2.224804	1.988490	1.790368	2.326735	2.470606	2.147595	0.000000	4.999991	50283.000000		1
7038.966797	2175.562256	2.103110	5.908443	5302.531738	6376.644531	813.265198	486.524536	120.586517	68.523758	38.852024	118.748611	142.114105	86.276840	0.222261	0.000000	3.847509	3.337572	0.322862	0.771473	3.724483	3.804592	2.910232	2.687105	2.081299	1.835841	1.589414	2.074629	2.152637	1.935894	0.000000	0.000000	50326.000000		1
8107.858398	1848.137085	1.760815	2.396065	3322.404785	4502.733398	470.658722	280.885437	75.684196	47.748611	11.119962	57.422298	94.152710	58.501606	0.334656	0.000000	3.908906	3.266734	0.245714	0.379499	3.521452	3.653476	2.672706	2.448529	1.879005	1.678961	1.046103	1.759081	1.973833	1.767168	0.000000	0.000000	50341.000000		1
8921.169922	940.111694	3.407531	3.071404	5261.185059	7126.890137	816.120728	477.467621	140.535233	46.737144	40.871872	149.348557	194.192276	110.268333	0.516934	0.000000	3.950422	2.973179	0.532440	0.487337	3.721084	3.852900	2.911754	2.678944	2.147785	1.669662	1.611425	2.174201	2.288232	2.042451	0.000000	0.000000	50370.000000		1
10135.601562	2848.702393	2.710606	5.550730	7748.898926	9157.689453	1177.596558	735.632019	197.417877	91.247833	69.381035	271.550964	365.928772	225.547729	0.557875	0.000000	4.005849	3.454647	0.433066	0.744350	3.889240	3.961786	3.070997	2.866661	2.295387	1.960223	1.841241	2.433851	2.563396	2.353238	0.000000	0.000000	50479.000000		1
8260.392578	2500.261475	1.779317	6.296995	8861.844727	10778.138672	1466.080322	852.012329	199.961960	76.075836	50.863186	202.290176	256.789093	169.482285	0.605910	0.000000	3.917001	3.397985	0.250253	0.799133	3.947524	4.032544	3.166158	2.930446	2.300947	1.881247	1.706404	2.305975	2.409577	2.229124	0.000000	0.000000	50556.000000		1
8777.665039	1602.452515	2.963473	4.576268	3679.757568	4986.738770	535.676270	325.402283	103.810982	51.951748	29.492878	83.933205	123.784355	61.329395	0.523857	0.000000	3.943379	3.204785	0.471801	0.660511	3.565819	3.697817	2.728902	2.512421	2.016243	1.715600	1.469717	1.923934	2.092666	1.787669	0.000000	0.000000	50612.000000		1
17682.910156	3066.611572	2.537917	4.745874	10624.442383	12658.772461	1660.957153	1031.519897	253.341476	119.707657	74.231758	274.468170	372.302856	239.208694	1.623093	0.000000	4.247554	3.486659	0.404477	0.676316	4.026306	4.102392	3.220358	3.013478	2.403706	2.078122	1.870590	2.438492	2.570896	2.378777	0.210343	0.000000	50711.000000		1
5950.320801	1731.053711	1.107062	2.726025	3555.627930	4379.371582	518.330200	307.004700	60.601635	51.350418	18.366749	77.044128	101.689369	36.539219	1.362705	0.000000	3.774540	3.238311	0.044172	0.435530	3.550916	3.641412	2.714607	2.487145	1.782484	1.710544	1.264032	1.886739	2.007276	1.562759	0.134402	0.000000	50758.000000		1
5857.324219	1246.391724	3.765245	6.025626	2699.899658	3851.293701	354.469604	218.384216	77.004044	51.230152	19.887032	83.994873	106.422905	93.147415	0.524254	0.000000	3.767699	3.095654	0.575793	0.780002	3.431348	3.585607	2.549579	2.339221	1.886513	1.709526	1.298570	1.924253	2.027035	1.969171	0.000000	0.000000	50795.000000		1
9174.387695	1516.221924	1.107062	1.600460	4007.719482	5108.422852	568.188110	348.018433	91.041222	55.032402	15.720901	80.800125	101.476593	44.834476	1.711931	0.000000	3.962577	3.180763	0.044172	0.204245	3.602897	3.708287	2.754492	2.541602	1.959238	1.740618	1.196477	1.907412	2.006366	1.651612	0.233486	0.000000	50825.000000		1
4347.491699	856.995667	2.849375	2.904882	2356.531494	3654.396973	277.888031	188.009384	60.521458	43.511555	27.978762	87.448662	109.041000	46.154320	0.322045	0.000000	3.638239	2.932979	0.454750	0.463128	3.372273	3.562816	2.443870	2.274179	1.781909	1.638605	1.446828	1.941753	2.037590	1.664212	0.000000	0.000000	50921.000000		1
8889.321289	2796.852295	1.714559	3.845422	5042.683594	6227.345215	737.691956	460.346680	124.604630	60.330265	43.801426	170.324142	216.925598	109.176689	1.622581	0.000000	3.948869	3.446670	0.234152	0.584944	3.702662	3.794303	2.867875	2.663085	2.095534	1.780535	1.641488	2.231276	2.336311	2.038130	0.210206	0.000000	50979.000000		1
12759.774414	2498.408203	1.908834	4.779795	6529.335938	7655.627930	988.282776	613.534485	132.600769	39.416348	33.267372	142.903534	190.180344	193.560120	0.261596	0.000000	4.105843	3.397663	0.280768	0.679409	3.814869	3.883981	2.994881	2.787839	2.122546	1.595676	1.522019	2.155043	2.279166	2.286816	0.000000	0.000000	51058.000000		1
8473.145508	2663.585449	2.359060	4.810632	6285.655762	7029.302246	946.960693	587.310364	142.086349	54.532837	35.487667	125.489662	174.801727	120.142464	0.672823	0.000000	3.928045	3.425467	0.372739	0.682202	3.798351	3.846912	2.976332	2.768868	2.152552	1.736658	1.550077	2.098608	2.242546	2.079696	0.000000	0.000000	51132.000000		1
7568.925781	817.357300	2.735276	4.530012	4924.623047	5888.571777	702.827209	439.334106	99.222382	51.874653	29.896847	128.141678	196.403320	129.739059	0.527627	0.000000	3.879034	2.912412	0.437001	0.656099	3.692373	3.770010	2.846848	2.642795	1.996610	1.714955	1.475625	2.107690	2.293149	2.113071	0.000000	0.000000	51165.000000		1
2246.457520	0.000000	2.578006	3.179335	1331.348755	2097.589844	134.398590	83.267113	35.722031	18.052206	13.990923	41.793911	49.632774	64.564240	0.625332	99998.000000	3.351498	0.000000	0.411284	0.502336	3.124292	3.321721	2.128395	1.920473	1.552936	1.256530	1.145846	1.621113	1.695769	1.809992	0.000000	4.999991	51214.000000		0
7698.264160	995.659058	2.704439	3.558635	4286.887207	5284.312988	633.239563	384.542236	109.460388	59.176945	16.775539	66.343559	105.500870	61.693279	0.184662	0.000000	3.886393	2.998111	0.432077	0.551283	3.632142	3.722989	2.801568	2.584944	2.039257	1.772153	1.224676	1.821799	2.023256	1.790238	0.000000	0.000000	51272.000000		1
18280.437500	3270.246338	3.882427	6.192147	8721.133789	10480.641602	1370.527588	832.291809	215.898712	100.264679	68.591599	262.534088	360.159088	191.648193	0.106269	0.000000	4.261987	3.514580	0.589103	0.791841	3.940573	4.020388	3.136888	2.920276	2.334250	2.001148	1.836271	2.419186	2.556494	2.282505	0.000000	0.000000	51298.000000		1
7857.612793	1841.627319	2.519415	4.360406	4984.826660	6372.024902	765.127991	463.649384	133.865097	70.753304	43.557812	150.995270	220.746353	132.899887	0.772725	99998.000000	3.895291	3.265202	0.401300	0.639527	3.697650	3.804277	2.883734	2.666190	2.126667	1.849747	1.639066	2.178963	2.343894	2.123525	0.000000	4.999991	51400.000000		1
13361.972656	2785.787842	2.331306	4.354239	6762.374023	8081.683594	1040.854370	636.912292	143.251999	83.791351	35.592514	149.906708	224.638031	134.737793	0.103204	0.000000	4.125871	3.444948	0.367599	0.638912	3.830099	3.907502	3.017390	2.804080	2.156101	1.923199	1.551359	2.175821	2.351483	2.129489	0.000000	0.000000	51476.000000		1
11663.363281	4263.564941	2.605759	1.921169	8949.747070	11189.922852	1413.940430	854.787720	193.603287	75.082870	52.624001	237.700745	330.965332	220.043259	0.754122	0.000000	4.066824	3.629773	0.415934	0.283566	3.951811	4.048827	3.150431	2.931858	2.286913	1.875541	1.721184	2.376030	2.519783	2.342508	0.000000	0.000000	51497.000000		1
18912.359375	4545.535645	1.908834	5.846769	12294.002930	14379.036133	1956.555176	1188.457520	264.998016	140.723328	76.760422	331.918213	456.504364	224.360489	0.760678	0.000000	4.276746	3.657585	0.280768	0.766916	4.089694	4.157730	3.291492	3.074984	2.423243	2.148366	1.885137	2.521031	2.659445	2.350946	0.000000	0.000000	51527.000000		1
7176.254883	1820.602295	2.618094	2.047602	3012.670898	3922.842529	389.716736	243.954575	43.419041	33.427727	14.351720	41.830917	79.199661	47.791782	0.169474	0.000000	3.855898	3.260215	0.417985	0.311246	3.478952	3.593601	2.590749	2.387309	1.637680	1.524107	1.156904	1.621497	1.898723	1.679353	0.000000	0.000000	51561.000000		1
10361.535156	2549.693848	2.849375	5.267026	6371.260254	8340.819336	996.769226	580.627930	134.296829	78.585999	36.011902	164.014816	224.897064	159.164093	1.177785	99998.000000	4.015424	3.406488	0.454750	0.721565	3.804225	3.921209	2.998595	2.763898	2.128066	1.895345	1.556446	2.214883	2.351984	2.201845	0.071066	4.999991	51626.000000		1
19648.896484	3873.138916	2.352893	5.387291	10232.375977	12006.801758	1594.915894	988.988953	256.295685	106.367401	80.571922	376.660187	493.481476	315.552826	2.069098	0.000000	4.293338	3.588063	0.371602	0.731370	4.009976	4.079427	3.202738	2.995191	2.408741	2.026809	1.906184	2.575950	2.693271	2.499072	0.315781	0.000000	51732.000000		1
10565.743164	1027.042236	2.457740	6.056463	5439.758301	7786.113281	818.177551	501.150726	144.507080	84.099724	39.925167	218.054245	287.185516	178.838348	0.739532	0.000000	4.023900	3.011588	0.390536	0.782219	3.735579	3.891321	2.912848	2.699968	2.159889	1.924795	1.601247	2.338565	2.458163	2.252461	0.000000	0.000000	51784.000000		1
6311.151855	1096.592896	2.630429	5.933114	2547.013916	3109.506592	333.679047	208.041351	45.602329	63.568192	16.260555	34.408356	73.938805	63.460258	0.307293	0.000000	3.800109	3.040045	0.420027	0.773283	3.406031	3.492692	2.523329	2.318150	1.658987	1.803240	1.211135	1.536664	1.868872	1.802502	0.000000	0.000000	51826.000000		1
13278.659180	538.753845	0.570492	3.706654	5136.114746	6545.766113	801.772095	468.290405	108.418083	34.784573	36.974026	119.192673	180.226028	130.522324	1.527994	99998.000000	4.123154	2.731390	0.000000	0.568982	3.710635	3.815960	2.904051	2.670515	2.035102	1.541387	1.567897	2.076250	2.255817	2.115685	0.184122	4.999991	51854.000000		1
7710.867188	1712.332275	2.149366	6.087300	7020.976074	8247.175781	1077.933228	665.822388	145.173172	72.557289	49.241138	215.648941	296.988708	188.672394	0.443063	0.000000	3.887103	3.233588	0.332310	0.784425	3.846397	3.916305	3.032592	2.823358	2.161886	1.860681	1.692328	2.333747	2.472740	2.275708	0.000000	0.000000	51912.000000		1
8086.275391	3401.934326	3.771412	4.317234	9225.868164	11285.910156	1504.423584	890.189026	223.762253	112.957352	63.330742	259.638458	327.909363	252.508865	0.616907	0.000000	3.907748	3.531726	0.576504	0.635206	3.965007	4.052536	3.177370	2.949482	2.349787	2.052915	1.801615	2.414369	2.515754	2.402277	0.000000	0.000000	52010.000000		1
3516.115967	940.941223	3.302684	2.960389	1682.605103	2226.400879	171.440460	117.888252	36.665653	18.089212	9.146369	22.042564	39.209740	44.939323	0.420467	0.000000	3.546063	2.973562	0.518867	0.471349	3.225982	3.347603	2.234113	2.071470	1.564259	1.257420	0.961249	1.343262	1.593394	1.652627	0.000000	0.000000	52050.000000		1
28505.322266	7654.290039	2.605759	7.092599	19829.984375	24326.480469	3179.180420	1972.864990	478.987885	219.710220	118.773285	555.393677	775.905701	431.815948	1.855079	0.000000	4.454926	3.883905	0.415934	0.850805	4.297322	4.386079	3.502315	3.295097	2.680325	2.341850	2.074719	2.744601	2.889809	2.635299	0.268362	0.000000	52148.000000		1
9863.763672	1066.844116	1.655968	1.585042	4285.024414	5753.852539	606.343201	376.435059	98.044388	30.754128	16.439411	92.256210	153.002777	110.598289	0.477178	0.000000	3.994043	3.028101	0.219052	0.200041	3.631953	3.759959	2.782718	2.575690	1.991423	1.487903	1.215886	1.964996	2.184699	2.043748	0.000000	0.000000	52178.000000		1
7477.236816	1473.274658	3.586388	5.131341	2797.203857	3665.171631	373.157043	228.542053	81.407616	67.934761	24.259773	48.935852	102.478806	81.466209	0.454149	0.000000	3.873741	3.168284	0.554657	0.710231	3.446724	3.564094	2.571892	2.358966	1.910665	1.832092	1.384887	1.689627	2.010634	1.910977	0.000000	0.000000	52340.000000		1
6761.442383	1210.845459	3.234842	5.279361	3848.953125	4772.829102	546.256592	331.637604	84.852158	56.281315	26.310459	120.049950	161.840775	123.556160	0.407305	0.000000	3.830039	3.083089	0.509853	0.722581	3.585343	3.678776	2.737397	2.520664	1.928663	1.750364	1.420128	2.079362	2.209088	2.091864	0.000000	0.000000	52369.000000		1
12610.924805	1248.593506	2.352893	4.113708	5407.915527	6611.961426	769.719666	484.140808	111.393898	60.552296	26.017504	97.436890	141.346252	88.857933	2.088753	0.000000	4.100747	3.096421	0.371602	0.614233	3.733030	3.820330	2.886333	2.684972	2.046861	1.782131	1.415266	1.988723	2.150284	1.948696	0.319887	0.000000	52389.000000		1
14600.170898	3062.766357	1.853327	5.664828	10356.866211	12300.059570	1667.531738	1004.312012	250.205307	133.553635	64.931206	318.861664	462.724243	230.364532	1.252226	0.000000	4.164358	3.486114	0.267952	0.753187	4.015228	4.089907	3.222074	3.001869	2.398297	2.125656	1.812454	2.503602	2.665322	2.362416	0.097683	0.000000	52498.000000		1
7416.061523	1355.065674	3.117660	2.420735	2660.023682	4644.283203	329.053436	217.391251	102.799515	52.756603	25.120136	101.936066	133.754089	109.512817	0.935823	0.000000	3.870173	3.131960	0.493829	0.383947	3.424886	3.666919	2.517267	2.337242	2.011991	1.722277	1.400022	2.008328	2.126307	2.039465	0.000000	0.000000	52575.000000		1
6202.354492	1580.678223	0.669171	3.327354	2891.248779	3756.246582	398.153839	238.080048	41.821667	44.455177	13.136727	37.936153	87.331482	72.640549	0.615645	0.000000	3.792557	3.198843	0.000000	0.522099	3.461086	3.574754	2.600051	2.376723	1.621401	1.647922	1.118487	1.579053	1.941171	1.861179	0.000000	0.000000	52614.000000		1
12022.973633	3776.580811	1.729977	4.255559	6142.949219	7419.503418	934.456116	575.740173	131.555374	44.920822	30.347073	138.604813	175.504822	123.627083	1.590284	0.000000	4.080012	3.577099	0.238040	0.628957	3.788377	3.870375	2.970559	2.760226	2.119109	1.652448	1.482117	2.141778	2.244289	2.092114	0.201475	0.000000	52674.000000		1
11715.604492	2235.260254	2.309720	4.255559	5859.606445	6852.665527	855.336609	544.628357	119.975937	80.315979	38.719425	152.318192	239.353638	206.780106	0.744660	99998.000000	4.068765	3.349328	0.363559	0.628957	3.767869	3.835860	2.932137	2.736100	2.079094	1.904802	1.587929	2.182752	2.379040	2.315509	0.000000	4.999991	52782.000000		1
9485.481445	2003.511230	2.726025	6.710216	5781.738770	6901.247070	821.834900	534.427368	139.425079	73.698273	24.077831	113.632690	176.291183	112.467033	0.051322	0.000000	3.977059	3.301792	0.435530	0.826736	3.762058	3.838928	2.914785	2.727889	2.144341	1.867457	1.381617	2.055503	2.246231	2.051025	0.000000	0.000000	52938.000000		1
5659.715332	1252.004150	2.667434	4.150712	2580.068604	3385.741699	326.456909	206.517990	38.608410	44.473679	22.400278	41.800079	42.484669	40.785530	0.292913	0.000000	3.752795	3.097606	0.426094	0.618123	3.411631	3.529654	2.513826	2.314958	1.586682	1.648103	1.350253	1.621177	1.628232	1.610506	0.000000	0.000000	52979.000000		1
20688.951172	2459.876709	3.185502	7.481150	14300.733398	17211.117188	2249.300537	1397.494873	305.617004	139.745789	109.719421	445.587921	564.891602	307.232880	1.667552	99998.000000	4.315739	3.390913	0.503178	0.873968	4.155358	4.235809	3.352047	3.145350	2.485178	2.145339	2.040283	2.648933	2.751965	2.487468	0.222079	4.999991	53009.000000		1
9559.322266	7960.986328	1.890332	6.827398	13599.867188	16355.207031	2131.807129	1325.113403	312.543091	162.975586	80.750786	365.768433	462.961700	257.069702	0.411116	0.000000	3.980427	3.900967	0.276538	0.834255	4.133534	4.213656	3.328748	3.122253	2.494910	2.212122	1.907147	2.563206	2.665545	2.410051	0.000000	0.000000	53044.000000		1
14336.949219	2278.984619	3.222507	5.094337	9656.798828	12105.537109	1469.216431	912.518372	239.384476	139.539185	65.695969	301.231934	424.381042	249.551559	0.821999	0.000000	4.156457	3.357741	0.508194	0.707088	3.984833	4.082984	3.167086	2.960242	2.379096	2.144696	1.817539	2.478901	2.627756	2.397160	0.000000	0.000000	53077.000000		1
5446.314453	2179.457031	2.929552	3.188586	4654.613770	5705.385254	673.605713	410.155762	80.713776	43.394371	18.406837	70.858147	111.582001	41.022976	0.258667	0.000000	3.736103	3.338348	0.466801	0.503598	3.667884	3.756285	2.828406	2.612949	1.906948	1.637433	1.264979	1.850390	2.047594	1.613027	0.000000	0.000000	53106.000000		1
8989.647461	4113.029297	3.641896	3.463039	6670.978027	8597.882812	1033.582886	621.006409	176.562546	56.194973	35.641853	163.031097	222.670609	181.530457	0.772322	99998.000000	3.953743	3.614162	0.561327	0.539457	3.824189	3.934391	3.014345	2.793096	2.246899	1.749697	1.551960	2.212270	2.347663	2.258950	0.000000	4.999991	53135.000000		1
7977.595215	453.078308	1.998263	2.824705	3329.370850	4369.990723	477.085236	292.171906	76.569237	36.610146	17.527971	71.629082	97.634254	67.459869	0.047315	0.000000	3.901872	2.656173	0.300653	0.450973	3.522362	3.640481	2.678596	2.465638	1.884054	1.563601	1.243732	1.855089	1.989602	1.829046	0.000000	0.000000	53192.000000		1
13449.720703	2029.895752	3.888595	5.544562	7339.094727	8766.360352	1114.965820	688.996643	163.906876	84.457436	50.567146	172.544434	248.786789	166.947449	1.663502	0.000000	4.128713	3.307474	0.589793	0.743867	3.865643	3.942819	3.047261	2.838217	2.214597	1.926638	1.703868	2.236901	2.395827	2.222580	0.221023	0.000000	53262.000000		1
5502.466309	1904.251831	2.972724	4.027363	5492.157227	7190.566406	854.550293	506.488678	120.780792	63.438675	43.079830	196.295395	241.533844	122.455269	0.158291	0.000000	3.740557	3.279724	0.473155	0.605021	3.739743	3.856763	2.931738	2.704570	2.081998	1.802354	1.634274	2.292910	2.382978	2.087977	0.000000	0.000000	53311.000000		1
8802.519531	375.451355	2.257297	2.127780	3505.273438	4614.183105	528.435669	296.957886	82.132301	50.055248	18.798471	73.260384	109.367882	68.591599	0.083586	0.000000	3.944607	2.574554	0.353589	0.327927	3.544722	3.664095	2.722992	2.472695	1.914514	1.699450	1.274123	1.864869	2.038890	1.836271	0.000000	0.000000	53331.000000		1
22408.310547	4974.616211	1.995179	7.542825	13217.826172	17201.587891	2108.191895	1293.215210	374.760590	163.604675	108.578438	488.821930	670.904358	334.172424	0.558879	0.000000	4.350409	3.696759	0.299982	0.877534	4.121160	4.235569	3.323910	3.111671	2.573754	2.213796	2.035743	2.689151	2.826661	2.523971	0.000000	0.000000	53545.000000		1
8589.087891	1930.883057	3.080655	4.588603	4468.670410	5327.331543	665.594177	405.271118	120.731453	62.914436	30.575270	103.736969	155.084305	38.565235	0.669292	0.000000	3.933947	3.285756	0.488643	0.661681	3.650178	3.726510	2.823210	2.607746	2.081820	1.798750	1.485370	2.015934	2.190568	1.586196	0.000000	0.000000	53599.000000		1
10574.399414	3494.680908	2.050686	4.810632	6016.963379	7491.378906	924.177979	558.409607	145.956436	70.164307	55.445621	189.754776	252.758652	133.553635	0.923470	99998.000000	4.024256	3.543407	0.311899	0.682202	3.779377	3.874562	2.965756	2.746953	2.164223	1.846116	1.743867	2.278193	2.402706	2.125656	0.000000	4.999991	53651.000000		1
7434.326660	1395.064941	2.944971	2.858626	5295.143555	6739.270508	829.285217	481.300690	106.863884	55.815670	35.284138	132.236893	159.867188	79.588211	0.845254	99998.000000	3.871242	3.144594	0.469081	0.456157	3.723878	3.828613	2.918704	2.682416	2.028831	1.746756	1.547580	2.121353	2.203759	1.900849	0.000000	4.999991	53677.000000		1
10544.018555	2547.023193	3.006645	4.650278	6936.133301	8159.584961	1012.039856	643.258667	157.770248	66.929466	31.626825	114.375870	178.622482	148.315506	1.350576	0.000000	4.023006	3.406033	0.478082	0.667479	3.841117	3.911668	3.005198	2.808386	2.198025	1.825617	1.500056	2.058334	2.251936	2.171186	0.130519	0.000000	53704.000000		1
15565.859375	3109.013184	2.334390	4.752041	9460.744141	11124.359375	1450.245361	920.718018	206.841782	80.362228	66.143112	291.437988	432.559113	233.013474	0.772685	0.000000	4.192173	3.492623	0.368173	0.676880	3.975925	4.046275	3.161442	2.964127	2.315638	1.905052	1.820485	2.464546	2.636045	2.367381	0.000000	0.000000	53775.000000		1
15825.352539	1787.538452	1.495613	5.982453	7066.853027	8652.776367	1112.603638	670.744019	144.849380	87.639854	37.942322	162.309509	262.222626	131.114410	0.624359	99998.000000	4.199353	3.252255	0.174819	0.776879	3.849226	3.937155	3.046340	2.826557	2.160917	1.942702	1.579124	2.210344	2.418670	2.117651	0.000000	4.999991	53824.000000		1
12308.268555	1633.511963	1.896499	3.925599	8916.405273	11690.207031	1412.327637	856.147644	275.328522	83.671082	72.902664	290.290833	419.419312	223.753006	0.942483	0.000000	4.090197	3.213122	0.277953	0.593906	3.950190	4.067822	3.149935	2.932549	2.439851	1.922575	1.862743	2.462833	2.622648	2.349769	0.000000	0.000000	53962.000000		1
18443.070312	5711.315430	2.426902	6.904491	14621.343750	17438.113281	2303.124268	1434.049561	355.382385	124.370270	91.395851	377.761078	498.985931	293.627441	1.046207	16233.820312	4.265833	3.756736	0.385052	0.839132	4.164987	4.241499	3.362317	3.156564	2.550696	2.094717	1.960927	2.577217	2.698088	2.467797	0.019618	4.210421	53996.000000		1
11888.559570	4493.241699	2.519415	3.944102	6921.408691	8652.017578	1088.858887	644.600098	165.510422	78.129608	30.522846	165.525848	240.099899	111.908882	1.221449	0.000000	4.075129	3.652560	0.401300	0.595948	3.840194	3.937117	3.036972	2.809290	2.218825	1.892816	1.484625	2.218866	2.380392	2.048865	0.086875	0.000000	54052.000000		1
12800.081055	3814.464600	1.785485	4.656446	8314.533203	10231.878906	1262.994507	775.751465	157.801086	65.584953	40.514160	184.897888	259.959167	143.689896	0.533706	8129.629395	4.107213	3.581434	0.251756	0.668055	3.919838	4.009955	3.101402	2.889723	2.198110	1.816804	1.607607	2.266932	2.414905	2.157426	0.000000	3.910071	54089.000000		1
29559.671875	5693.586914	3.404448	6.272325	16788.123047	20158.101562	2791.625488	1651.187866	397.759125	201.695023	116.269287	487.363312	634.124634	416.841309	1.896496	0.000000	4.470700	3.755386	0.532047	0.797429	4.225002	4.304450	3.445857	3.217797	2.599620	2.304695	2.065465	2.687853	2.802175	2.619971	0.277952	0.000000	54132.000000		1
7335.184570	852.909729	1.273584	3.928683	3657.338867	4716.461426	530.378418	320.252441	75.681114	40.205788	16.109451	62.149670	68.853722	71.727760	1.578693	99998.000000	3.865411	2.930903	0.105028	0.594247	3.563165	3.673616	2.724586	2.505492	1.878988	1.604289	1.207081	1.793439	1.837927	1.855687	0.198298	4.999991	54238.000000		1
12848.128906	1718.977783	2.069189	7.474983	7030.492676	8212.178711	1068.604858	660.302490	161.001999	65.880997	53.462780	205.580521	290.216827	195.644714	0.424855	99998.000000	4.108840	3.235270	0.315800	0.873610	3.846986	3.914458	3.028817	2.819743	2.206831	1.818760	1.728052	2.312982	2.462723	2.291468	0.000000	4.999991	54290.000000		1
16375.633789	3291.385498	3.105325	4.779795	9036.211914	11495.588867	1348.889038	850.889893	251.546738	130.065933	75.193886	345.896820	470.967072	265.201538	3.303745	0.000000	4.214198	3.517379	0.492107	0.679409	3.955986	4.060531	3.129976	2.929873	2.400619	2.114164	1.876183	2.538947	2.672991	2.423576	0.519006	0.000000	54320.000000		1
8659.317383	1675.780762	3.040566	4.742790	3666.688721	4686.845215	491.921082	288.187714	101.997742	67.083656	15.782575	58.618790	129.236404	66.392899	0.586114	99998.000000	3.937484	3.224217	0.482955	0.676034	3.564274	3.670881	2.691895	2.459676	2.008590	1.826617	1.198178	1.768037	2.111385	1.822122	0.000000	4.999991	54379.000000		1
15226.638672	2735.781982	2.537917	4.378909	8900.958984	10481.113281	1326.624390	859.909790	196.650024	93.212173	50.724419	243.461182	338.502014	225.273285	0.739422	0.000000	4.182604	3.437082	0.404477	0.641366	3.949437	4.020407	3.122748	2.934453	2.293694	1.969473	1.705217	2.386430	2.529561	2.352710	0.000000	0.000000	54433.000000		1
16617.453125	3833.451172	2.957305	7.878953	12155.021484	13766.102539	1972.396362	1185.716064	275.899017	122.960999	84.623962	358.466125	488.535156	256.255615	0.482672	0.000000	4.220564	3.583590	0.470896	0.896468	4.084756	4.138811	3.294994	3.073981	2.440750	2.089767	1.927493	2.554448	2.688896	2.408673	0.000000	0.000000	54534.000000		1
16815.361328	3879.787354	2.371395	3.052901	13988.708984	16330.034180	2202.689941	1370.111328	325.679810	154.649506	81.799255	371.174225	513.380798	250.519852	2.481769	99998.000000	4.225706	3.588808	0.375004	0.484713	4.145778	4.212987	3.342953	3.136756	2.512791	2.189348	1.912749	2.569578	2.710440	2.398842	0.394761	4.999991	54567.000000		1
12334.041992	2180.419189	1.973593	5.704916	8423.762695	9817.853516	1280.269653	809.604797	189.430984	59.287960	49.355240	192.903275	243.788055	155.972427	0.327515	99998.000000	4.091105	3.338540	0.295258	0.756249	3.925506	3.992017	3.107301	2.908273	2.277451	1.772967	1.693333	2.285340	2.387012	2.193048	0.000000	4.999991	54621.000000		1
18534.673828	4504.053223	3.247177	4.095205	6393.509277	7332.026855	926.345886	592.901184	176.025970	74.635727	41.371441	154.301041	243.902145	147.911530	1.026718	99998.000000	4.267985	3.653604	0.511506	0.612276	3.805739	3.865224	2.966773	2.772982	2.245577	1.872947	1.616701	2.188369	2.387216	2.170002	0.011451	4.999991	54648.000000		1
14969.333984	2565.547363	1.840992	5.168346	8617.536133	10057.611328	1320.598755	822.408447	194.904617	106.247131	57.141678	271.109985	366.342010	264.251740	1.677734	0.000000	4.175202	3.409180	0.265052	0.713352	3.935383	4.002495	3.120771	2.915087	2.289822	2.026317	1.756953	2.433146	2.563887	2.422018	0.224723	0.000000	54773.000000		1
8422.609375	2482.749023	3.463039	6.574531	3714.051758	4546.210938	510.269348	321.344086	75.317238	50.573315	19.624914	69.933029	113.678947	104.483238	0.932076	0.000000	3.925447	3.394933	0.539457	0.817865	3.569848	3.657650	2.707799	2.506970	1.876894	1.703921	1.292808	1.844682	2.055680	2.019047	0.000000	0.000000	54824.000000		1
7775.129395	1212.708008	2.066105	5.689498	5521.724121	6552.898438	840.146118	509.945557	121.335869	62.316193	47.665348	155.038055	218.957779	95.432465	1.117383	0.000000	3.890708	3.083756	0.315152	0.755074	3.742075	3.816433	2.924355	2.707524	2.083989	1.794601	1.678203	2.190438	2.340360	1.979696	0.048202	0.000000	54936.000000		1
25966.585938	4720.889648	2.433070	6.367920	16254.448242	19379.753906	2595.635254	1593.256836	378.306915	123.642502	142.114105	586.635071	813.416260	478.318726	1.243864	0.000000	4.414415	3.674024	0.386155	0.803998	4.210972	4.287348	3.414244	3.202286	2.577844	2.092168	2.152637	2.768368	2.910313	2.679717	0.094773	0.000000	54979.000000		1
7920.718750	2274.775391	2.380646	2.466991	5784.122559	7221.400879	906.967651	519.616150	99.792870	55.377781	20.710390	113.006691	162.821411	110.709305	0.177885	99998.000000	3.898765	3.356939	0.376695	0.392168	3.762238	3.858621	2.957592	2.715683	1.999099	1.743336	1.316188	2.053104	2.211711	2.044184	0.000000	4.999991	55019.000000		1
6362.807617	1201.116211	1.760815	3.663482	2915.153809	3917.418213	382.035156	244.290695	73.337479	52.941628	16.578180	71.206612	99.247047	64.817108	0.552038	99998.000000	3.803649	3.079585	0.245714	0.563894	3.464661	3.593000	2.582103	2.387907	1.865326	1.723797	1.219537	1.852520	1.996718	1.811690	0.000000	4.999991	55181.000000		1
1436.639893	0.000000	1.544953	2.047602	1143.832764	1973.605103	92.462822	59.658009	26.988882	26.970379	16.535007	27.183157	49.407661	25.107801	0.390043	0.000000	3.157348	0.000000	0.188915	0.311246	3.058362	3.295260	1.965967	1.775669	1.431185	1.430887	1.218404	1.434300	1.693794	1.399809	0.000000	0.000000	55213.000000		0
8574.742188	796.400208	1.952007	3.268763	3622.794678	4345.364258	513.457947	317.375305	87.516502	14.151278	18.345161	83.452141	92.388809	130.506912	0.033724	0.000000	3.933221	2.901131	0.290481	0.514383	3.559044	3.638026	2.710505	2.501573	1.942090	1.150796	1.263522	1.921438	1.965619	2.115633	0.000000	0.000000	55263.000000		1
9261.602539	2241.495605	2.578006	2.615010	5596.659180	6808.531250	834.724915	518.049622	151.938889	83.026581	23.562847	134.139557	158.066284	113.028275	2.563644	99998.000000	3.966686	3.350538	0.411284	0.417473	3.747929	3.833053	2.921543	2.714371	2.181669	1.919217	1.372228	2.127557	2.198839	2.053187	0.408858	4.999991	55329.000000		1
8960.497070	2246.809082	1.649800	1.887248	4095.544189	4998.296387	570.322083	359.526947	90.233276	33.600418	20.084391	81.614227	107.221596	63.093296	1.222428	0.000000	3.952332	3.351566	0.217431	0.275829	3.612312	3.698822	2.756120	2.555732	1.955367	1.526345	1.302859	1.911766	2.030282	1.799983	0.087223	0.000000	55362.000000		1
17104.228516	2590.038330	1.819406	4.829135	13573.202148	15413.608398	2189.966309	1321.742798	295.172394	140.809677	102.870438	469.187775	662.960632	379.059326	2.007538	0.000000	4.233103	3.413306	0.259930	0.683869	4.132682	4.187904	3.340437	3.121147	2.470076	2.148633	2.012290	2.671347	2.821488	2.578707	0.302664	0.000000	55410.000000		1
6407.916504	1671.762573	1.822490	3.882427	5441.679688	6707.625000	812.540466	492.519348	107.597809	53.487450	27.383600	148.756470	182.326050	128.323624	0.604706	99998.000000	3.806717	3.223175	0.260665	0.589103	3.735733	3.826569	2.909845	2.692423	2.031803	1.728252	1.437491	2.172476	2.260849	2.108307	0.000000	4.999991	55458.000000		1
6606.003418	2322.009033	2.895631	6.204483	5772.182129	6899.137695	887.120728	541.507629	131.216171	72.985931	42.595684	149.499649	218.103592	164.816589	1.803232	99998.000000	3.819939	3.365864	0.461743	0.792706	3.761340	3.838795	2.947983	2.733605	2.117987	1.863239	1.629366	2.174640	2.338663	2.217001	0.256052	4.999991	55517.000000		1
8800.820312	2228.093750	2.260381	3.237926	4762.112793	6288.162598	712.115479	431.411957	96.468597	82.742882	33.847118	136.304337	228.754822	113.006691	0.673541	99998.000000	3.944523	3.347934	0.354182	0.510267	3.677800	3.798524	2.852551	2.634892	1.984386	1.917731	1.529522	2.134510	2.359370	2.053104	0.000000	4.999991	55550.000000		1
8727.569336	4706.297363	2.429986	3.996526	8902.624023	10847.463867	1380.478882	849.465149	214.137909	81.231850	61.690193	215.553345	322.287689	208.642685	0.617830	0.000000	3.940893	3.672679	0.385604	0.601683	3.949518	4.035328	3.140030	2.929146	2.330693	1.909726	1.790216	2.333555	2.508244	2.319403	0.000000	0.000000	55575.000000		1
8347.434570	1198.803467	1.295170	1.597377	3345.171875	4678.376953	475.654358	287.611053	82.496178	40.985973	23.445665	79.810242	71.555077	47.249046	0.749726	0.000000	3.921553	3.078748	0.112327	0.203407	3.524418	3.670095	2.677291	2.458806	1.916434	1.612635	1.370063	1.902059	1.854640	1.674393	0.000000	0.000000	55621.000000		1
4060.987793	1248.257324	3.188586	5.384208	1894.396240	2477.450928	219.013290	142.151108	47.631428	8.264420	10.780750	18.579527	36.159920	16.223549	0.943722	0.000000	3.608632	3.096304	0.503598	0.731122	3.277471	3.394005	2.340471	2.152750	1.677894	0.917212	1.032649	1.269035	1.558227	1.210146	0.000000	0.000000	55681.000000		1
6955.058105	621.274658	1.995179	5.421213	4123.859375	5443.292480	572.625610	365.583405	81.968857	45.330959	40.548080	124.376434	201.537750	104.214951	0.908472	0.000000	3.842301	2.793284	0.299982	0.734096	3.615304	3.735862	2.757871	2.562986	1.913649	1.656395	1.607970	2.094738	2.304356	2.017930	0.000000	0.000000	55723.000000		1
3151.562500	1334.450928	2.611927	3.410615	3695.164062	4766.192871	501.280243	324.711517	73.016769	41.507122	36.789001	123.537659	166.469467	59.855370	0.201607	0.000000	3.498526	3.125303	0.416961	0.532833	3.567634	3.678172	2.700081	2.511498	1.863423	1.618123	1.565718	2.091799	2.221335	1.777103	0.000000	0.000000	55788.000000		1
7049.025879	1610.084717	3.426034	5.791261	4888.200684	5982.755371	723.762756	445.242523	105.337433	40.070103	26.211779	112.204918	139.264725	109.229111	0.117682	99998.000000	3.848129	3.206849	0.534792	0.762773	3.689149	3.776901	2.859596	2.648597	2.022583	1.602820	1.418496	2.050012	2.143841	2.038338	0.000000	4.999991	55848.000000		1
21469.603516	3428.624023	4.980238	4.711953	15065.081055	17995.015625	2425.730469	1479.941772	351.080566	136.575699	107.440544	495.081909	652.654785	422.561646	0.782437	0.000000	4.331824	3.535120	0.697250	0.673201	4.177971	4.255152	3.384843	3.170245	2.545407	2.135373	2.031168	2.694677	2.814683	2.625890	0.000000	0.000000	55895.000000		1
17812.041016	3687.951172	1.945839	5.803596	10273.620117	12692.240234	1704.635254	999.569275	233.146072	99.169952	74.953354	327.659576	427.597382	197.402451	0.546453	99998.000000	4.250714	3.566785	0.289107	0.763697	4.011724	4.103539	3.231632	2.999813	2.367628	1.996380	1.874791	2.515423	2.631035	2.295352	0.000000	4.999991	56084.000000		1
15512.898438	2615.994141	1.840992	4.021195	8739.325195	9988.266602	1312.846313	832.220886	221.418610	93.714821	52.818275	229.670700	307.812622	238.049210	0.356810	0.000000	4.190693	3.417637	0.265052	0.604355	3.941478	3.999490	3.118214	2.920238	2.345214	1.971808	1.722784	2.361106	2.488286	2.376667	0.000000	0.000000	56111.000000		1
7685.235352	2263.895996	2.278883	3.530881	5220.097656	5879.274414	764.483521	480.563690	97.723679	72.103981	20.864576	111.674515	178.560806	100.702576	2.539258	0.000000	3.885657	3.354856	0.357722	0.547883	3.717679	3.769324	2.883368	2.681751	1.990000	1.857959	1.319410	2.047954	2.251786	2.003041	0.404707	0.000000	56163.000000		1
15310.374023	3025.696533	2.648932	4.619441	9474.987305	11691.168945	1525.827759	915.932068	214.168747	76.205353	59.528492	251.904449	364.750793	204.997696	1.060784	0.000000	4.184986	3.480825	0.423071	0.664589	3.976579	4.067858	3.183506	2.961863	2.330756	1.881985	1.774725	2.401236	2.561996	2.311749	0.025627	0.000000	56206.000000		1
7781.059082	1572.441528	1.887248	3.466122	6026.368652	7731.346191	934.940247	556.099854	148.759552	61.014854	37.196056	146.656448	217.015030	102.330788	1.512972	0.000000	3.891039	3.196574	0.275829	0.539844	3.780056	3.888255	2.970784	2.745153	2.172485	1.785436	1.570497	2.166301	2.336490	2.010006	0.179831	0.000000	56229.000000		1
17608.558594	4069.101318	2.155533	6.852067	11751.381836	13642.105469	1837.649292	1139.056030	286.744537	117.959175	71.487228	256.798340	393.540558	214.899582	2.083776	0.000000	4.245724	3.609499	0.333555	0.835822	4.070089	4.134881	3.264263	3.056545	2.457495	2.071732	1.854228	2.409592	2.594990	2.332236	0.318851	0.000000	56382.000000		1
8601.824219	1339.508301	2.827788	4.930898	5384.654785	6407.447754	811.587585	495.532135	105.192497	48.599724	38.670082	142.653748	189.884293	170.518417	0.322833	0.000000	3.934591	3.126945	0.451447	0.692926	3.731158	3.806685	2.909335	2.695072	2.021985	1.686634	1.587375	2.154283	2.278489	2.231771	0.000000	0.000000	56513.000000		1
10040.767578	2434.479248	1.452441	4.403579	5965.437012	7632.537109	891.033997	558.705627	134.130295	64.209610	31.340036	146.533096	192.499313	143.486359	0.548544	99998.000000	4.001767	3.386406	0.162098	0.643806	3.775642	3.882669	2.949894	2.747183	2.127527	1.807600	1.496099	2.165936	2.284429	2.156811	0.000000	4.999991	56587.000000		1
5485.443848	2116.832520	1.153318	3.416783	4663.272949	5773.477539	687.427063	423.520691	121.289612	75.699615	20.861492	85.508995	122.267159	101.923737	1.148973	99998.000000	3.739212	3.325686	0.061949	0.533617	3.668691	3.761437	2.837227	2.626875	2.083824	1.879094	1.319345	1.932012	2.087310	2.008275	0.060310	4.999991	56642.000000		1
14628.745117	3895.052002	3.780664	6.420344	9640.865234	10892.280273	1457.649414	918.642700	200.190155	100.573059	74.145416	290.602295	416.144379	280.462952	1.579115	99998.000000	4.165207	3.590513	0.577568	0.807558	3.984116	4.037119	3.163653	2.963147	2.301443	2.002482	1.870084	2.463299	2.619244	2.447875	0.198414	4.999991	56709.000000		1
5097.222656	1472.145996	1.446273	0.703092	4525.331055	5564.514160	643.835327	386.910522	81.133163	34.254169	8.042391	99.647934	125.668518	80.547256	0.554004	0.000000	3.707334	3.167951	0.160250	0.000000	3.655650	3.745427	2.808775	2.587610	1.909198	1.534713	0.905385	1.998468	2.099226	1.906051	0.000000	0.000000	56731.000000		1
10403.538086	1755.794556	1.033052	2.911049	6561.172363	7693.265137	975.913879	627.445251	155.133652	52.503735	51.553944	164.970779	204.236023	138.654144	1.142574	0.000000	4.017181	3.244474	0.014122	0.464050	3.816982	3.886111	2.989412	2.797576	2.190706	1.720190	1.712262	2.217407	2.310132	2.141933	0.057884	0.000000	56774.000000		1
9985.291016	1323.158325	2.800035	3.244093	4405.725098	5259.196289	619.066711	399.267090	102.947533	38.636162	32.650627	94.168129	146.138382	98.300339	0.638861	0.000000	3.999361	3.121612	0.447163	0.511093	3.644017	3.720919	2.791738	2.601264	2.012616	1.586994	1.513892	1.973904	2.164764	1.992555	0.000000	0.000000	56813.000000		1
9420.908203	1572.352173	2.352893	2.180203	3725.144043	4676.625488	541.193054	326.709778	72.073143	66.288048	20.876911	73.103111	80.695274	52.010338	1.399516	99998.000000	3.974093	3.196550	0.371602	0.338497	3.571143	3.669933	2.733352	2.514162	1.857773	1.821435	1.319666	1.863936	1.906848	1.716090	0.145978	4.999991	56857.000000		1
4765.526367	340.296753	3.049818	4.193885	1826.800659	2573.580322	221.554291	134.441757	48.766243	54.779533	15.452615	43.496136	51.677296	84.879906	1.061294	99998.000000	3.678111	2.531858	0.484274	0.622617	3.261691	3.410538	2.345480	2.128534	1.688119	1.738618	1.189002	1.638451	1.713300	1.928805	0.025836	4.999991	56908.000000		1
9080.302734	2883.561035	1.498697	4.076703	5405.038574	6400.935059	760.175537	498.060822	114.567062	55.966774	33.995136	116.312462	185.903183	92.897629	0.400360	0.000000	3.958100	3.459929	0.175714	0.610309	3.732799	3.806243	2.880914	2.697282	2.059060	1.747930	1.531417	2.065626	2.269287	1.968005	0.000000	0.000000	57060.000000		1
6454.416504	689.915649	2.417651	2.997394	0.000000	0.000000	0.000000	0.000000	0.000000	21.123610	2.096942	0.000000	0.000000	0.000000	0.264096	99998.000000	3.809857	2.838796	0.383394	0.476744	0.000000	0.000000	0.000000	0.000000	0.000000	1.324768	0.321587	0.000000	0.000000	0.000000	0.000000	4.999991	57158.000000		1
10114.314453	2619.093262	2.346725	3.987274	5234.640137	6430.449707	763.031067	480.131958	118.557419	39.764812	29.677902	135.175690	192.588730	105.235672	0.239880	0.000000	4.004936	3.418151	0.370462	0.600676	3.718887	3.808241	2.882542	2.681361	2.073929	1.599499	1.472433	2.130898	2.284631	2.022163	0.000000	0.000000	57182.000000		1
18441.535156	1605.659546	1.483278	2.775365	7833.078613	9285.636719	1217.435425	739.671753	195.771149	105.251091	37.245396	178.613235	254.272766	186.461349	1.800734	99998.000000	4.265797	3.205653	0.171223	0.443320	3.893933	3.967812	3.085446	2.869039	2.291749	2.022227	1.571073	2.251914	2.405300	2.270589	0.255450	4.999991	57201.000000		1
9622.720703	1468.763184	2.559503	6.654708	5929.135254	7638.596680	888.878418	546.395325	145.182419	100.246178	46.826572	167.169479	262.737640	150.924347	0.338429	0.000000	3.983298	3.166952	0.408156	0.823129	3.772991	3.883013	2.948842	2.737507	2.161914	2.001068	1.670492	2.223157	2.419522	2.178759	0.000000	0.000000	57274.000000		1
8924.404297	1612.665894	2.238794	7.394805	9412.174805	11085.932617	1546.177368	906.643860	210.927734	67.706566	69.606148	254.019897	343.941711	188.138901	1.712502	0.000000	3.950579	3.207544	0.350014	0.868927	3.973690	4.044772	3.189259	2.957437	2.324134	1.830631	1.842648	2.404868	2.536485	2.274479	0.233631	0.000000	57318.000000		1
12987.270508	3050.890869	2.772281	6.531359	8568.935547	10268.846680	1355.068848	823.022095	201.509995	96.496353	65.208740	244.975296	322.885956	256.431366	1.549880	0.000000	4.113518	3.484427	0.442837	0.815004	3.932927	4.011522	3.131961	2.915411	2.304296	1.984511	1.814306	2.389122	2.509049	2.408971	0.190298	0.000000	57365.000000		1
7352.660156	2037.265869	2.423819	2.840123	3504.311279	4397.137207	461.453735	290.232239	79.649887	39.764812	13.540697	53.120483	69.544479	52.842949	0.145236	0.000000	3.866445	3.309048	0.384500	0.453337	3.544603	3.643170	2.664128	2.462746	1.901185	1.599499	1.131641	1.725262	1.842263	1.722987	0.000000	0.000000	57418.000000		1
8231.368164	2920.673828	2.167868	4.076703	7944.475586	9730.065430	1270.531250	745.185486	162.765900	63.414005	43.440628	179.908401	251.728683	153.163132	0.037848	0.000000	3.915472	3.465483	0.336033	0.610309	3.900065	3.988116	3.103985	2.872264	2.211563	1.802185	1.637896	2.255051	2.400933	2.185154	0.000000	0.000000	57437.000000		1
7122.027344	1047.598511	2.365228	4.021195	3510.577637	4481.652832	457.084106	287.786835	83.513809	34.470032	8.865749	56.931984	81.290436	54.135033	1.166949	0.000000	3.852604	3.020195	0.373873	0.604355	3.545379	3.651438	2.659996	2.459071	1.921758	1.537442	0.947715	1.755356	1.910039	1.733478	0.067052	0.000000	57461.000000		1
6129.020020	179.948486	3.046734	5.970118	3714.622314	4966.124023	533.600891	332.248169	101.115791	49.725288	32.385426	122.705048	158.843384	86.622223	0.312060	0.000000	3.787391	2.255148	0.483835	0.775983	3.569915	3.696018	2.727216	2.521463	2.004819	1.696577	1.510350	2.088862	2.200969	1.937629	0.000000	0.000000	57519.000000		0
11641.743164	2279.518066	1.979760	4.304899	5539.165527	6933.472168	822.587341	511.666260	138.808334	86.397110	45.664005	164.548294	233.540787	179.100464	1.606546	99998.000000	4.066018	3.357843	0.296613	0.633963	3.743444	3.840951	2.915182	2.708987	2.142416	1.936499	1.659574	2.216293	2.368363	2.253097	0.205893	4.999991	57594.000000		1
9506.925781	3079.625000	1.924253	3.018980	5227.301270	6151.121582	769.651855	476.227936	103.231239	82.354324	36.196926	162.047394	242.409622	191.811630	2.449522	0.000000	3.978040	3.488498	0.284262	0.479860	3.718277	3.788954	2.886294	2.677815	2.013811	1.915686	1.558672	2.209642	2.384550	2.282875	0.389081	0.000000	57726.000000		1
3512.618896	496.127319	2.211041	3.607974	2269.921631	3346.417725	283.099548	176.698227	53.583046	53.721813	18.968077	76.871437	113.904060	64.869530	0.602569	0.000000	3.545631	2.695593	0.344597	0.557263	3.356011	3.524580	2.451939	2.247232	1.729027	1.730151	1.278023	1.885765	2.056539	1.812041	0.000000	0.000000	57763.000000		1
18393.931641	4996.326172	2.198706	7.619918	14961.810547	17698.656250	2313.467041	1473.752686	372.435455	146.397415	100.307854	418.191986	587.390564	348.857208	1.497291	99998.000000	4.264675	3.698651	0.342167	0.881950	4.174984	4.247940	3.364263	3.168425	2.571051	2.165533	2.001335	2.621376	2.768927	2.542648	0.175306	4.999991	57803.000000		1
7723.612305	3135.780029	3.302684	3.805334	5471.967773	6717.968262	835.101135	505.344604	114.425209	50.357452	36.921604	150.548126	206.709183	101.359406	0.325642	0.000000	3.887820	3.496346	0.518867	0.580393	3.738143	3.827238	2.921739	2.703588	2.058522	1.702064	1.567281	2.177675	2.315360	2.005864	0.000000	0.000000	57875.000000		1
17381.185547	3472.730713	2.322055	10.164003	12313.992188	14379.526367	1957.036255	1198.926758	288.872314	131.422775	88.848679	385.695526	489.191986	281.378815	1.334625	0.000000	4.240079	3.540671	0.365873	1.007065	4.090399	4.157744	3.291599	3.078793	2.460706	2.118671	1.948651	2.586245	2.689479	2.449291	0.125359	0.000000	57915.000000		1
8014.738770	2991.211182	1.458608	3.629560	7717.126953	9986.552734	1179.283325	740.368652	165.766373	129.122314	43.829178	203.446579	286.121613	163.145203	0.660534	0.000000	3.903889	3.475847	0.163939	0.559854	3.887456	3.999416	3.071618	2.869448	2.219496	2.111001	1.641763	2.308450	2.456551	2.212574	0.000000	0.000000	57989.000000		1
5431.253418	563.146179	1.526451	3.718989	2723.786377	3636.437256	377.387939	226.759644	54.360146	49.142460	20.855326	58.224072	90.489227	77.694801	0.484079	99998.000000	3.734900	2.750621	0.183683	0.570425	3.435173	3.560676	2.576788	2.355566	1.735281	1.691457	1.319217	1.765103	1.956597	1.890392	0.000000	4.999991	58040.000000		1
7847.375000	3724.798584	1.554204	5.661744	7209.556152	8626.608398	1099.840088	680.269714	149.407135	72.140984	40.507992	167.277405	237.595901	199.678253	0.344560	99998.000000	3.894724	3.571103	0.191508	0.752950	3.857908	3.935840	3.041330	2.832681	2.174371	1.858182	1.607541	2.223437	2.375839	2.300331	0.000000	4.999991	58065.000000		1
26220.105469	3783.593262	1.905751	3.947186	11842.549805	13894.003906	1896.456177	1158.659302	300.871124	140.075745	73.744530	353.544495	437.453003	244.275284	2.198595	0.000000	4.418634	3.577904	0.280066	0.596288	4.073445	4.142828	3.277943	3.063956	2.478380	2.146363	1.867730	2.548444	2.640931	2.387880	0.342145	0.000000	58132.000000		1
19900.353516	6423.804199	2.130863	10.885598	18227.189453	22415.832031	2925.092773	1806.555908	473.144196	158.676865	134.901230	691.960144	956.125549	591.812622	0.850528	0.000000	4.298861	3.807792	0.328556	1.036852	4.260720	4.350555	3.466140	3.256851	2.674994	2.200514	2.130016	2.840081	2.980515	2.772184	0.000000	0.000000	58231.000000		1
8365.720703	1716.350342	2.362144	2.923384	4061.795898	4927.367188	524.010498	347.105621	80.713776	53.009468	26.609581	100.024147	140.704834	101.633865	0.908859	0.000000	3.922503	3.234606	0.373306	0.465886	3.608718	3.692615	2.719340	2.540462	1.906948	1.724353	1.425038	2.000105	2.148309	2.007038	0.000000	0.000000	58255.000000		1
12355.964844	4099.787598	2.414567	5.791261	11313.416992	13880.747070	1780.082031	1102.282471	282.593811	171.150589	69.260773	330.293091	506.485596	234.761948	1.467035	99998.000000	4.091877	3.612761	0.382839	0.762773	4.053594	4.142413	3.250440	3.042293	2.451163	2.233378	1.840487	2.518899	2.704567	2.370628	0.166441	4.999991	58400.000000		1
14575.315430	3108.131104	3.160832	4.369658	7765.791504	8861.271484	1291.781250	791.598816	210.933899	79.498787	46.185154	252.863495	338.264557	185.067505	0.488369	99998.000000	4.163618	3.492499	0.499801	0.640447	3.890186	3.947496	3.111189	2.898505	2.324146	1.900360	1.664502	2.402886	2.529257	2.267330	0.000000	4.999991	58495.000000		1
19893.476562	3213.163330	3.925599	6.127389	10502.739258	12450.663086	1782.863525	1076.428345	286.186371	130.735107	71.940544	310.011353	382.429871	180.707092	1.432674	0.000000	4.298711	3.506933	0.593906	0.787275	4.021303	4.095192	3.251118	3.031985	2.456649	2.116392	1.856974	2.491378	2.582552	2.256975	0.156147	0.000000	58539.000000		1
14957.699219	4744.402832	1.856411	4.119875	11008.928711	13205.072266	1881.894775	1133.088989	300.362335	158.152618	81.182503	336.327972	437.798401	232.458389	2.114456	0.000000	4.174865	3.676182	0.268674	0.614884	4.041745	4.120741	3.274595	3.054264	2.477645	2.199076	1.909462	2.526763	2.641274	2.366345	0.325199	0.000000	58653.000000		1
7439.492188	3380.816895	2.457740	4.033530	6847.411133	7612.166016	1152.343872	701.100342	168.236450	55.757080	48.331436	200.942581	244.851944	142.077103	0.099439	0.000000	3.871543	3.529022	0.390536	0.605685	3.835526	3.881508	3.061582	2.845780	2.225920	1.746300	1.684230	2.303072	2.388904	2.152524	0.000000	0.000000	58685.000000		1
14882.791992	4707.798828	2.340558	4.822968	9577.565430	10800.804688	1609.591309	987.277466	251.636169	100.788918	64.246613	271.924072	346.427216	267.378662	0.736836	0.000000	4.172684	3.672818	0.369319	0.683314	3.981255	4.033456	3.206716	2.994439	2.400773	2.003413	1.807850	2.434448	2.539612	2.427127	0.000000	0.000000	58760.000000		1
9155.731445	3020.938477	1.865662	3.077571	5677.076660	6413.106445	951.802124	580.205444	126.679985	66.806114	36.443626	165.587524	216.290359	131.928513	0.247864	0.000000	3.961693	3.480142	0.270833	0.488208	3.754125	3.807068	2.978547	2.763582	2.102708	1.824816	1.561622	2.219028	2.335037	2.120339	0.000000	0.000000	58796.000000		1
5594.136230	1890.245483	2.969640	4.718120	3984.776367	4434.518066	670.941345	411.019196	91.291000	48.245094	32.826401	138.299515	169.115311	151.389984	1.116627	0.000000	3.747733	3.276518	0.472704	0.673769	3.600404	3.646847	2.826684	2.613862	1.960428	1.683453	1.516223	2.140821	2.228183	2.180097	0.047908	0.000000	58875.000000		1
11857.817383	4104.739746	2.063021	6.716383	8802.186523	10430.968750	1449.730347	903.082153	202.789749	98.556290	66.275711	281.582367	389.670471	220.712433	0.703178	0.000000	4.074005	3.613286	0.314504	0.827135	3.944591	4.018325	3.161287	2.955727	2.307046	1.993684	1.821354	2.449605	2.590698	2.343827	0.000000	0.000000	58927.000000		1
8766.217773	1643.944214	2.772281	3.959521	5540.343750	6551.924316	899.372437	569.569641	153.844635	70.512772	30.581438	151.063110	189.693100	127.358414	0.411330	0.000000	3.942812	3.215887	0.442837	0.597643	3.743537	3.816369	2.953940	2.755547	2.187082	1.848268	1.485458	2.179158	2.278052	2.105028	0.000000	0.000000	59015.000000		1
13370.378906	3580.356445	2.389898	7.289958	12351.203125	14299.074219	2086.750488	1264.931152	260.249054	148.074966	92.061935	400.367981	534.183716	317.042267	0.086003	0.000000	4.126144	3.553926	0.378379	0.862725	4.091709	4.155308	3.319470	3.102067	2.415389	2.170482	1.964080	2.602459	2.727691	2.501117	0.000000	0.000000	59134.000000		1
4196.962402	754.840637	1.908834	2.445405	2598.589600	2971.829834	434.804077	269.114807	76.979370	52.253952	28.832958	87.673775	134.151886	89.924904	0.835756	99998.000000	3.622935	2.877855	0.280768	0.388351	3.414738	3.473024	2.638294	2.429938	1.886374	1.718119	1.459889	1.942870	2.127597	1.953880	0.000000	4.999991	59190.000000		1
6279.688477	1124.624146	2.920300	4.644111	4082.179443	4579.888672	688.160950	416.828979	88.398453	23.621439	29.048819	114.770592	151.892639	91.950920	0.347423	99998.000000	3.797938	3.051008	0.465428	0.666903	3.610892	3.660855	2.837690	2.619958	1.946445	1.373306	1.463128	2.059831	2.181537	1.963556	0.000000	4.999991	59217.000000		1
3002.790527	1455.237915	2.201789	5.421213	2857.805664	3538.186279	489.139557	297.460510	88.666740	32.274410	30.448837	134.222809	162.324921	118.289131	1.093703	0.000000	3.477525	3.162934	0.342776	0.734096	3.456033	3.548781	2.689433	2.473429	1.947761	1.508858	1.483571	2.127826	2.210385	2.072945	0.038899	0.000000	59270.000000		1
10089.101562	3096.277344	2.359060	4.323402	5872.715332	6960.485352	1002.199646	604.557739	143.557297	62.976112	42.453831	162.472946	210.021118	148.420349	0.549079	0.000000	4.003852	3.490840	0.372739	0.635826	3.768839	3.842639	3.000954	2.781438	2.157025	1.799176	1.627917	2.210781	2.322263	2.171494	0.000000	0.000000	59331.000000		1
8416.621094	2240.743164	3.555551	4.070535	4313.996094	5036.707520	729.785278	436.756073	108.886818	55.371613	32.006123	113.271889	157.939850	139.940063	0.629716	0.000000	3.925138	3.350392	0.550907	0.609652	3.634880	3.702147	2.863195	2.640239	2.036975	1.743287	1.505233	2.054122	2.198492	2.145942	0.000000	0.000000	59347.000000		1
12512.127930	2972.906006	1.791652	3.894762	7247.945312	8081.850098	1188.303345	731.783569	182.196533	66.756775	35.851547	189.896637	246.279709	147.316360	0.158039	0.000000	4.097331	3.473181	0.253254	0.590481	3.860215	3.907511	3.074927	2.864383	2.260540	1.824495	1.554508	2.278517	2.391429	2.168251	0.000000	0.000000	59388.000000		1
10767.758789	2814.605469	2.507080	3.450704	6672.532227	7581.007812	1120.670776	687.901917	144.183289	83.957870	42.873219	176.093811	253.514160	180.904449	0.390888	0.000000	4.032125	3.449418	0.399168	0.537908	3.824291	3.879727	3.049478	2.837527	2.158915	1.924061	1.632186	2.245744	2.404002	2.257449	0.000000	0.000000	59434.000000		1
10747.859375	2227.227295	3.352024	4.822968	7453.735840	8501.889648	1269.408691	767.194092	181.200485	103.736969	76.131340	241.647934	303.341217	258.682495	0.567908	0.000000	4.031322	3.347764	0.525307	0.683314	3.872374	3.929515	3.103601	2.884905	2.258159	2.015934	1.881563	2.383183	2.481931	2.412767	0.000000	0.000000	59489.000000		1
18735.957031	2458.301025	2.340558	4.900061	10980.835938	12742.171875	1828.438110	1122.265015	272.099854	99.703438	71.037003	302.027527	408.811249	239.655838	0.913970	99998.000000	4.272676	3.390635	0.369319	0.690201	4.040636	4.105244	3.262080	3.050095	2.434728	1.998710	1.851485	2.480047	2.611523	2.379588	0.000000	4.999991	59596.000000		1
20621.535156	2600.091309	3.706654	4.477589	10300.535156	12396.715820	1734.223755	1037.560913	268.547394	80.442406	70.740967	325.488617	449.251404	228.122665	0.427729	99998.000000	4.314321	3.414989	0.568982	0.651044	4.012860	4.093307	3.239105	3.016014	2.429021	1.905485	1.849671	2.512536	2.652489	2.358168	0.000000	4.999991	59667.000000		1
9246.855469	1556.520264	1.884164	1.776234	6344.564453	8714.541016	1044.619629	626.146973	183.272766	56.321404	35.759033	199.305115	275.704742	248.327316	0.797109	99998.000000	3.965994	3.192155	0.275119	0.249500	3.802402	3.940244	3.018958	2.796676	2.263098	1.750673	1.553386	2.299518	2.440444	2.395025	0.000000	4.999991	59689.000000		1
8772.000000	2248.039307	2.161701	3.484625	5799.720215	6325.047363	965.237976	595.278748	131.977844	72.927338	49.999741	169.590210	216.247177	169.408279	1.027803	99998.000000	3.943099	3.351804	0.334796	0.542156	3.763407	3.801064	2.984634	2.774720	2.120501	1.862890	1.698968	2.229401	2.334950	2.228935	0.011910	4.999991	59815.000000		1
5278.531250	2831.427246	2.352893	5.082002	6484.307129	7718.832520	1069.949463	663.232056	165.405579	56.065453	39.579788	203.850555	254.340607	155.957001	0.372109	99998.000000	3.722513	3.452005	0.371602	0.706035	3.811864	3.887552	3.029363	2.821666	2.218550	1.748695	1.597474	2.309312	2.405416	2.193005	0.000000	4.999991	59900.000000		1
7199.737305	1320.864014	2.661267	7.376303	3831.206299	4391.240723	617.173279	384.770416	116.414223	26.652754	32.101719	101.226807	159.882599	130.670349	1.129815	99998.000000	3.857317	3.120858	0.425088	0.867839	3.583336	3.642587	2.790407	2.585202	2.066006	1.425742	1.506528	2.005296	2.203801	2.116177	0.053007	4.999991	59923.000000		1
14207.694336	5314.049805	3.598723	9.211127	15111.963867	18867.279297	2578.465088	1544.996338	425.531281	144.349808	129.782227	534.131287	731.635498	414.207794	1.133210	0.000000	4.152524	3.725426	0.556148	0.964313	4.179321	4.275709	3.411361	3.188927	2.628932	2.159416	2.113215	2.727648	2.864295	2.617218	0.054310	0.000000	60028.000000		1
37673.554688	9047.750977	3.074487	12.131429	28206.748047	33122.093750	4697.955566	2886.052490	693.810364	263.989624	203.489746	974.023560	1309.244507	691.275574	1.649023	0.000000	4.576036	3.956541	0.487773	1.083912	4.450353	4.520118	3.671909	3.460304	2.841241	2.421587	2.308542	2.988569	3.117021	2.839651	0.217227	0.000000	60097.000000		1
12871.044922	3327.212158	2.084607	5.516809	8090.965820	8825.450195	1351.300537	829.849487	198.247391	99.348808	54.650017	260.699280	388.255035	182.828705	1.106607	0.000000	4.109614	3.522080	0.319024	0.741688	3.908000	3.945737	3.130752	2.918999	2.297208	1.997163	1.737590	2.416140	2.589117	2.262044	0.043993	0.000000	60187.000000		1
14660.402344	2255.730225	3.697403	7.663091	9007.054688	10124.728516	1495.181519	926.503113	213.511902	88.312111	55.775581	247.013641	313.172180	201.488403	0.453496	0.000000	4.166146	3.353287	0.567897	0.884404	3.954583	4.005383	3.174694	2.966847	2.329422	1.946020	1.746444	2.392721	2.495783	2.304250	0.000000	0.000000	60246.000000		1
6966.326172	1633.006226	2.790784	4.064368	4472.488281	5315.693359	757.242859	458.268250	130.275635	51.695797	37.479759	156.012512	207.443100	109.737930	0.802633	0.000000	3.843004	3.212988	0.445726	0.608993	3.650549	3.725560	2.879235	2.661120	2.114863	1.713455	1.573797	2.193159	2.316899	2.040357	0.000000	0.000000	60317.000000		1
6494.295410	2899.950928	2.722941	3.740575	6389.886230	7812.898926	1104.619873	647.298340	148.602280	65.190239	35.404404	176.362106	211.612320	133.535141	0.456205	0.000000	3.812532	3.462391	0.435038	0.572938	3.805493	3.892812	3.043213	2.811105	2.172025	1.814183	1.549057	2.246405	2.325541	2.125596	0.000000	0.000000	60339.000000		1
7011.947266	2448.726074	4.042781	8.529621	4534.847656	5494.433105	796.168945	468.552521	127.574272	35.974895	39.441017	173.077927	198.713043	195.573792	0.953728	0.000000	3.845839	3.388940	0.606680	0.930930	3.656563	3.739923	2.901005	2.670758	2.105763	1.556000	1.595948	2.238242	2.298226	2.291311	0.000000	0.000000	60426.000000		1
20294.695312	3534.886719	4.900061	6.654708	10763.121094	12543.958008	1795.297241	1102.408813	268.562805	123.694931	74.466125	322.047180	412.903381	239.180939	1.783924	99998.000000	4.307383	3.548376	0.690201	0.823129	4.031938	4.098434	3.254136	3.042343	2.429046	2.092352	1.871959	2.507920	2.615849	2.378726	0.251376	4.999991	60498.000000		1
10448.958984	3154.862061	2.334390	5.896109	6818.093750	7965.050293	1161.746094	697.079163	155.577698	67.894676	48.408531	193.279495	278.122406	152.521713	0.023789	99998.000000	4.019073	3.498980	0.368173	0.770565	3.833663	3.901189	3.065111	2.843282	2.191947	1.831836	1.684922	2.286186	2.444236	2.183332	0.000000	4.999991	60622.000000		1
7804.976562	2844.776855	3.302684	6.667043	9951.474609	11478.008789	1725.900757	1019.363770	263.715179	95.238190	72.393852	367.381226	454.142212	249.607071	1.090225	0.000000	3.892372	3.454048	0.518867	0.823933	3.997887	4.059866	3.237016	3.008329	2.421135	1.978811	1.859702	2.565117	2.657192	2.397257	0.037516	0.000000	60666.000000		1
11585.443359	3640.933350	2.047602	3.129995	8723.829102	11016.989258	1397.189575	884.487183	267.816528	75.011948	61.162876	339.707733	445.230194	230.450882	1.871461	0.000000	4.063913	3.561213	0.311246	0.495544	3.940707	4.042063	3.145255	2.946692	2.427837	1.875130	1.786488	2.531106	2.648585	2.362578	0.272181	0.000000	60694.000000		1
9405.582031	2355.646484	3.333522	3.441453	4846.474609	6225.445801	791.046814	479.101990	158.334564	51.251740	42.666611	176.349762	244.626831	136.665131	1.643431	0.000000	3.973386	3.372110	0.522903	0.536742	3.685426	3.794170	2.898202	2.680428	2.199576	1.709709	1.630088	2.246375	2.388504	2.135658	0.215751	0.000000	60721.000000		1
13669.572266	3443.117676	1.615879	1.566539	6446.867188	7619.036621	1051.292847	639.937439	160.446930	53.613880	36.338776	169.358932	255.416824	88.028404	1.541003	0.000000	4.135755	3.536952	0.208409	0.194941	3.809349	3.881900	3.021724	2.806138	2.205331	1.729277	1.560370	2.228808	2.407249	1.944623	0.187803	0.000000	60737.000000		1
9815.752930	2554.464355	1.285919	2.701355	7117.555664	8096.784668	1134.442749	704.140930	163.542999	29.166000	31.241358	126.642982	191.099289	108.535271	1.503468	99998.000000	3.991924	3.407300	0.109214	0.431582	3.852331	3.908313	3.054783	2.847660	2.213632	1.464877	1.494730	2.102581	2.281259	2.035571	0.177094	4.999991	60760.000000		1
12005.938477	3255.687988	1.837908	5.988621	9107.582031	10570.745117	1514.436401	941.946533	224.650375	91.528450	56.790134	252.980682	360.680237	157.505035	1.080323	0.000000	4.079396	3.512643	0.264324	0.777327	3.959403	4.024106	3.180251	2.974026	2.351507	1.961556	1.754273	2.403087	2.557122	2.197294	0.033554	0.000000	60819.000000		1
18759.169922	3895.193848	3.543216	4.998741	9714.254883	11323.309570	1629.472168	996.627380	232.594086	89.952660	71.931290	330.089569	415.478302	224.610275	1.860753	99998.000000	4.273213	3.590529	0.549398	0.698861	3.987410	4.053973	3.212047	2.998533	2.366599	1.954014	1.856918	2.518632	2.618548	2.351430	0.269689	4.999991	60879.000000		1
13367.076172	2684.277344	2.778449	3.937934	7833.109863	9468.123047	1334.287476	802.308655	192.067581	78.277626	52.401974	248.503082	291.098785	198.944321	1.491146	99998.000000	4.126037	3.428827	0.443802	0.595268	3.893934	3.976264	3.125249	2.904341	2.283454	1.893638	1.719348	2.395332	2.464040	2.298732	0.173520	4.999991	60972.000000		1
9467.731445	2771.411621	2.901798	4.933982	7042.704102	8181.793945	1177.029175	721.921753	163.043442	69.976196	49.515594	204.340866	260.005432	137.756775	0.764292	0.000000	3.976246	3.442701	0.462667	0.693198	3.847739	3.912848	3.070787	2.858490	2.212303	1.844950	1.694742	2.310355	2.414982	2.139113	0.000000	0.000000	61018.000000		1
11677.280273	4084.122070	2.877128	3.820752	9554.005859	11872.338867	1587.447021	969.373291	255.623444	101.476593	58.979588	300.414734	394.515045	153.527023	1.252809	99998.000000	4.067342	3.611099	0.458959	0.582149	3.980186	4.074536	3.200699	2.986491	2.407601	2.006366	1.770702	2.477721	2.596064	2.186185	0.097885	4.999991	61049.000000		1
9700.455078	1691.134644	3.247177	7.228283	4818.338867	5243.660156	793.917786	498.689911	103.477936	34.507038	34.149323	132.656281	189.187378	87.223549	0.184692	0.000000	3.986792	3.228178	0.511506	0.859035	3.682897	3.719635	2.899776	2.697831	2.014848	1.537908	1.533382	2.122728	2.276892	1.940634	0.000000	0.000000	61129.000000		1
9516.886719	1830.704712	1.680638	4.502259	4694.042480	5469.350098	799.422241	481.445618	113.916389	24.891939	43.264854	158.238968	197.044739	109.950706	0.363985	0.000000	3.978495	3.262618	0.225474	0.653430	3.671547	3.737936	2.902776	2.682547	2.056586	1.396059	1.636135	2.199313	2.294565	2.041198	0.000000	0.000000	61177.000000		1
6466.785156	1254.409424	3.894762	4.653362	3666.966309	4081.395996	614.542847	377.113495	90.236366	59.139942	21.280882	88.009903	135.989792	84.701050	0.083449	0.000000	3.810688	3.098439	0.590481	0.667767	3.564307	3.610809	2.788552	2.576472	1.955382	1.771881	1.327990	1.944532	2.133506	1.927889	0.000000	0.000000	61305.000000		1
21151.382812	4632.454102	2.944971	6.087300	13459.754883	16390.169922	2241.196533	1375.794678	331.791779	121.607239	92.379562	403.473297	515.187927	256.662659	0.937000	99998.000000	4.325339	3.665811	0.469081	0.784425	4.129037	4.214583	3.350480	3.138554	2.520866	2.084960	1.965576	2.605815	2.711966	2.409363	0.000000	4.999991	61361.000000		1
14628.291016	2083.737793	2.722941	6.630038	9698.195312	11426.023438	1609.452637	989.306580	245.968246	61.085781	56.676033	271.165497	402.076355	181.132645	0.544037	0.000000	4.165194	3.318843	0.435038	0.821516	3.986691	4.057895	3.206678	2.995331	2.390879	1.785940	1.753399	2.433234	2.604309	2.257997	0.000000	0.000000	61400.000000		1
27684.580078	9859.560547	2.867877	6.358669	17696.253906	20634.585938	2981.704102	1815.902710	420.837830	186.899231	119.760078	486.752747	659.081299	423.798218	0.571252	0.000000	4.442238	3.993858	0.457561	0.803366	4.247881	4.314596	3.474465	3.259093	2.624115	2.271607	2.078312	2.687308	2.818939	2.627159	0.000000	0.000000	61489.000000		1
11429.871094	1991.792969	2.599592	3.262596	7600.867188	8525.464844	1251.791382	775.042236	172.439590	52.010338	46.425686	244.774841	307.504272	222.917313	0.232621	0.000000	4.058041	3.299244	0.414905	0.513563	3.880863	3.930718	3.097532	2.889325	2.236637	1.716090	1.666758	2.388767	2.487851	2.348144	0.000000	0.000000	61518.000000		1
17160.636719	4667.624023	2.303553	6.673211	15931.331055	18545.238281	2726.685059	1627.387573	405.616486	151.189545	110.749397	484.837738	622.273804	327.600983	1.205576	0.000000	4.234533	3.669096	0.362398	0.824335	4.202252	4.268232	3.435635	3.211491	2.608116	2.179522	2.044341	2.685596	2.793982	2.515345	0.081194	0.000000	61569.000000		1
22741.117188	5569.454102	4.018112	7.505820	13577.883789	15470.022461	2222.666260	1372.424072	323.989929	155.519119	86.807243	389.846252	515.086121	307.504272	0.271352	0.000000	4.356812	3.745813	0.604022	0.875398	4.132832	4.189491	3.346874	3.137488	2.510531	2.191784	1.938556	2.590893	2.711880	2.487851	0.000000	0.000000	61626.000000		1
7022.419434	1788.105957	1.982844	5.769675	5785.065918	6905.077148	965.823914	598.522827	155.303253	57.431549	43.098331	161.800690	218.791260	164.224503	0.176967	0.000000	3.846487	3.252393	0.297289	0.761151	3.762308	3.839169	2.984898	2.777081	2.191180	1.759151	1.634460	2.208980	2.340030	2.215438	0.000000	0.000000	61793.000000		1
10424.246094	3646.385498	2.957305	3.607974	7957.248535	9054.343750	1310.484131	815.161682	194.278625	72.893417	51.819145	228.896683	307.963745	180.401794	0.632763	0.000000	4.018044	3.561862	0.470896	0.557263	3.900763	3.956857	3.117432	2.911244	2.288425	1.862688	1.714490	2.359639	2.488500	2.256241	0.000000	0.000000	61836.000000		1
29640.746094	7778.132812	4.264811	7.474983	18033.025391	20810.416016	2969.344482	1838.481812	402.921295	141.845810	102.595985	491.251923	666.210938	471.953888	1.649528	0.000000	4.471889	3.890875	0.629900	0.873610	4.256069	4.318281	3.472661	3.264459	2.605220	2.151817	2.011130	2.691304	2.823612	2.673900	0.217360	0.000000	61866.000000		1
8157.802734	2028.964355	2.414567	3.530881	8076.437988	9204.229492	1380.642212	815.247986	172.966904	70.506599	50.736755	220.663101	279.251038	209.777496	0.268963	0.000000	3.911573	3.307274	0.382839	0.547883	3.907220	3.963987	3.140081	2.911290	2.237963	1.848230	1.705323	2.343730	2.445995	2.321759	0.000000	0.000000	61909.000000		1
13900.985352	2654.198730	1.865662	5.236188	7468.248047	8942.121094	1248.519531	770.771240	195.552216	73.312805	47.825703	217.193893	285.313690	183.914185	0.342254	0.000000	4.143045	3.423934	0.270833	0.719015	3.873219	3.951441	3.096395	2.886925	2.291263	1.865180	1.679661	2.336848	2.455323	2.264615	0.000000	0.000000	61961.000000		1
10070.495117	2360.919678	2.026016	3.780664	6258.463379	7814.964844	1031.313232	639.703125	193.640289	57.012161	54.156620	279.833862	383.934723	221.242844	0.169810	0.000000	4.003051	3.373081	0.306643	0.577568	3.796468	3.892927	3.013391	2.805979	2.286996	1.755967	1.733652	2.446900	2.584257	2.344869	0.000000	0.000000	62096.000000		1
7083.360352	2355.418213	2.106194	3.746742	4768.409668	5021.144043	798.179504	483.428467	99.333389	17.873350	18.409920	114.832260	162.531540	116.617752	0.459848	99998.000000	3.850239	3.372068	0.323498	0.573654	3.678374	3.700803	2.902101	2.684332	1.997095	1.252206	1.265052	2.060064	2.210938	2.066765	0.000000	4.999991	62132.000000		1
14456.881836	4189.542969	2.796951	8.048558	9434.753906	10511.787109	1605.382080	968.287781	218.439713	92.018761	70.673126	268.263672	327.974121	205.651459	0.166434	99998.000000	4.160075	3.622167	0.446685	0.905718	3.974730	4.021677	3.205578	2.986004	2.339332	1.963876	1.849254	2.428562	2.515840	2.313132	0.000000	4.999991	62295.000000		1
15184.730469	4644.601074	2.716774	5.889941	13763.478516	15796.199219	2237.844482	1397.476440	366.724365	152.429199	89.477760	498.088562	602.226440	314.282318	2.606494	0.000000	4.181407	3.666948	0.434053	0.770111	4.138728	4.198553	3.349830	3.145344	2.564340	2.183068	1.951715	2.697307	2.779760	2.497320	0.416057	0.000000	62361.000000		1
8252.313477	1151.341675	2.722941	4.255559	4863.462891	6204.433105	785.563965	470.433594	119.001480	33.884121	20.975592	137.380554	206.740021	121.030579	0.058240	0.000000	3.916576	3.061204	0.435038	0.628957	3.686946	3.792702	2.895182	2.672498	2.075552	1.529996	1.321714	2.137925	2.315424	2.082895	0.000000	0.000000	62412.000000		1
7692.043945	1874.361206	2.642764	3.318103	7694.760742	8690.947266	1243.295654	750.005371	153.576355	56.216557	29.483625	141.278412	202.339523	98.633385	0.731167	0.000000	3.886042	3.272853	0.422058	0.520890	3.886195	3.939067	3.094574	2.875064	2.186324	1.749864	1.469581	2.150076	2.306081	1.994024	0.000000	0.000000	62453.000000		1
6780.124023	1512.080444	1.958174	3.139246	3858.145752	4023.699219	677.451172	413.171661	82.388245	56.275150	30.914480	96.980499	114.412872	83.526146	0.068717	99998.000000	3.831238	3.179575	0.291851	0.496825	3.586379	3.604625	2.830878	2.616131	1.915865	1.750317	1.490162	1.986684	2.058475	1.921822	0.000000	4.999991	62499.000000		1
10047.067383	1847.245850	1.332175	2.957305	4509.252441	5776.675293	783.534851	466.501831	128.413055	49.888725	44.072796	154.970200	199.314377	142.234360	0.468448	0.000000	4.002039	3.266525	0.124561	0.470896	3.654104	3.761678	2.894058	2.668853	2.108609	1.698002	1.644171	2.190248	2.299539	2.153004	0.000000	0.000000	62558.000000		1
15231.310547	2179.706787	2.877128	5.260859	8950.567383	10423.617188	1488.520752	912.900757	221.893509	79.128738	62.525887	293.575012	418.488007	260.569763	0.140902	0.000000	4.182737	3.338398	0.458959	0.721057	3.951851	4.018018	3.172755	2.960423	2.346145	1.898334	1.796060	2.467719	2.621683	2.415924	0.000000	0.000000	62632.000000		1
26976.478516	6027.611328	2.710606	5.341035	16199.295898	19041.566406	2666.869629	1656.695435	420.924164	168.372131	105.747566	519.606873	677.522095	316.271332	1.883916	99998.000000	4.430985	3.780145	0.433066	0.727625	4.209496	4.279703	3.426002	3.219243	2.624204	2.226270	2.024270	2.715675	2.830924	2.500060	0.275062	4.999991	62706.000000		1
6451.850586	2443.027344	1.689889	4.132210	6914.137207	7314.313965	1169.218018	711.674500	163.857544	71.484146	33.936546	167.422348	188.555206	118.002350	0.158823	0.000000	3.809684	3.387928	0.227858	0.616182	3.839738	3.864174	3.067895	2.852281	2.214466	1.854210	1.530668	2.223814	2.275439	2.071891	0.000000	0.000000	62814.000000		1
52195.152344	13378.014648	2.001346	14.142026	36636.886719	42227.730469	6109.645020	3748.919678	875.183533	325.152496	241.407410	1100.432129	1452.866455	828.945984	3.168592	0.000000	4.717630	4.126392	0.301322	1.150512	4.563919	4.625598	3.786016	3.573906	2.942099	2.512087	2.382751	3.041563	3.162226	2.918526	0.500866	0.000000	62969.000000		1
10947.115234	5640.148926	3.160832	4.415914	9153.122070	10084.393555	1470.974243	931.270630	208.497742	82.949486	52.392723	239.529404	340.740784	190.149506	0.252441	99998.000000	4.039299	3.751291	0.499801	0.645021	3.961569	4.003650	3.167605	2.969076	2.319101	1.918814	1.719271	2.379359	2.532424	2.279095	0.000000	4.999991	63176.000000		1
9390.012695	2005.663696	3.509295	6.010207	6016.513184	6810.341309	1007.469788	620.753540	138.006561	85.623093	41.685982	226.411179	273.805176	178.437454	0.798485	99998.000000	3.972666	3.302258	0.545220	0.778889	3.779345	3.833169	3.003232	2.792919	2.139900	1.932591	1.619990	2.354898	2.437442	2.251486	0.000000	4.999991	63228.000000		1
23661.496094	3563.451416	2.883296	6.537526	13784.968750	15665.991211	2251.391357	1395.141968	310.769928	145.842346	93.233757	486.151428	706.265625	372.367615	0.784900	99998.000000	4.374042	3.551871	0.459889	0.815413	4.139406	4.194958	3.352451	3.144619	2.492439	2.163884	1.969573	2.686772	2.848968	2.570972	0.000000	4.999991	63290.000000		1
6428.608398	2447.082275	2.562587	3.176251	4520.501953	5342.882812	792.810730	470.547699	98.284920	64.783180	28.274801	137.183197	188.373260	91.920082	0.070406	0.000000	3.808117	3.388649	0.408679	0.501915	3.655187	3.727776	2.899169	2.672604	1.992487	1.811462	1.451400	2.137301	2.275019	1.963410	0.000000	0.000000	63363.000000		1
7848.781250	911.417480	1.091644	5.072750	3878.115967	4829.214844	670.941345	401.040222	108.159050	39.841904	24.417044	92.758865	123.673340	76.411964	1.482303	0.000000	3.894802	2.959717	0.038081	0.705243	3.588621	3.683877	2.826684	2.603188	2.034063	1.600340	1.387693	1.967355	2.092276	1.883161	0.170937	0.000000	63427.000000		1
28090.658203	6056.092773	1.477111	5.920778	19201.189453	23474.628906	3179.791016	1964.384766	502.186859	198.867233	126.935936	637.189880	819.953796	421.109192	2.491214	99998.000000	4.448562	3.782192	0.169413	0.772379	4.283328	4.370599	3.502398	3.293226	2.700865	2.298563	2.103585	2.804269	2.913789	2.624395	0.396411	4.999991	63458.000000		1
3628.761719	2097.491211	0.576659	3.799166	11073.040039	12545.173828	1831.074707	1138.004395	238.564194	115.393501	68.381905	325.627380	452.976562	270.468567	1.428941	0.000000	3.559758	3.321700	0.000000	0.579688	4.044267	4.098477	3.262706	3.056144	2.377605	2.062181	1.834941	2.512721	2.656076	2.432117	0.155014	0.000000	63521.000000		1
5777.424805	2195.739258	1.865662	4.237057	5711.081055	6304.346191	984.329407	587.927124	134.256729	64.166435	40.773193	199.619659	304.648712	108.504433	1.601754	0.000000	3.761734	3.341581	0.270833	0.627064	3.756718	3.799640	2.993140	2.769324	2.127936	1.807308	1.610375	2.300203	2.483799	2.035448	0.204596	0.000000	63571.000000		1
7279.017090	1603.032227	3.771412	3.228674	4355.645508	5093.479004	752.799194	443.817841	91.994095	57.776928	32.786312	152.123917	199.483978	116.352547	0.857688	0.000000	3.862073	3.204942	0.576504	0.509024	3.639053	3.707015	2.876679	2.647205	1.963760	1.761754	1.515693	2.182198	2.299908	2.065776	0.000000	0.000000	63594.000000		1
8720.960938	4584.998535	3.105325	2.716774	0.000000	0.000000	0.000000	0.000000	29.085823	22.798080	8.369267	0.000000	0.000000	5.020327	0.419746	0.000000	3.940564	3.661339	0.492107	0.434053	0.000000	0.000000	0.000000	0.000000	1.463681	1.357898	0.922687	0.000000	0.000000	0.700732	0.000000	0.000000	63638.000000		1
11064.213867	2405.806641	1.276668	4.187717	9846.303711	11297.594727	1618.087036	1010.430176	274.323242	71.388550	57.835522	273.000305	304.142975	216.145416	1.622296	0.000000	4.043921	3.381261	0.106078	0.621977	3.993273	4.052986	3.209002	3.004506	2.438263	1.853629	1.762195	2.436163	2.483078	2.334746	0.210130	0.000000	63679.000000		1
11104.225586	2486.868896	2.784616	4.570101	7415.679199	8971.391602	1228.280884	756.567566	169.821487	79.264420	51.473766	207.214905	292.822571	183.204926	0.632862	99998.000000	4.045488	3.395653	0.444765	0.659926	3.870151	3.952860	3.089298	2.878848	2.229993	1.899078	1.711586	2.316421	2.466604	2.262937	0.000000	4.999991	63792.000000		1
10193.557617	3065.945557	2.204873	2.781532	8406.752930	9690.655273	1420.370117	852.499573	226.158310	78.706261	54.178207	239.446152	325.328278	235.825836	1.534599	0.000000	4.008326	3.486564	0.343384	0.444284	3.924628	3.986353	3.152401	2.930694	2.354413	1.896009	1.733825	2.379208	2.512322	2.372591	0.185995	0.000000	63812.000000		1
6237.814453	1593.521973	2.380646	3.493876	3617.019043	4444.284180	615.076355	354.935242	75.927818	50.551731	17.256601	100.372612	146.175385	76.658661	0.594157	99998.000000	3.795033	3.202358	0.376695	0.543307	3.558351	3.647802	2.788929	2.550149	1.880401	1.703736	1.236955	2.001615	2.164874	1.884561	0.000000	4.999991	63840.000000		1
32938.937500	5545.706543	1.643633	6.583782	14694.490234	17220.531250	2506.351807	1510.655762	383.216217	209.148407	99.231628	405.221771	579.459167	297.139801	2.081127	99998.000000	4.517710	3.743957	0.215805	0.818475	4.167154	4.236046	3.399042	3.179166	2.583444	2.320455	1.996650	2.607693	2.763023	2.472961	0.318299	4.999991	63927.000000		1
9763.042969	1830.399414	2.729109	5.020327	8413.478516	9146.356445	1413.410034	856.748962	205.706955	80.211128	60.879169	266.536804	353.741852	236.966827	0.580195	0.000000	3.989585	3.262546	0.436021	0.700732	3.924976	3.961248	3.150268	2.932854	2.313249	1.904235	1.784469	2.425757	2.548687	2.374688	0.000000	0.000000	63955.000000		1
8407.480469	2167.078857	2.204873	4.711953	4726.810059	5119.222168	768.563293	474.029236	141.984589	42.031361	24.133339	112.075401	150.486450	88.194931	0.014715	99998.000000	3.924666	3.335875	0.343384	0.673201	3.674568	3.709204	2.885680	2.675805	2.152241	1.623573	1.382617	2.049510	2.177497	1.945444	0.000000	4.999991	63986.000000		1
8207.497070	1446.933350	1.455525	3.931767	4523.872559	5272.049316	739.838257	450.463318	108.769630	53.832829	25.841730	131.481369	166.515732	80.439323	0.741682	99998.000000	3.914211	3.160449	0.163020	0.594588	3.655510	3.721979	2.869137	2.653659	2.036508	1.731047	1.412322	2.118864	2.221455	1.905468	0.000000	4.999991	64023.000000		1
6451.554688	907.692322	2.096942	3.540132	2987.973145	3566.066406	522.746155	310.791534	86.603722	35.617184	20.112144	81.768417	82.829224	56.592773	1.569825	0.000000	3.809664	2.957939	0.321587	0.549019	3.475377	3.552189	2.718291	2.492469	1.937537	1.551660	1.303458	1.912586	1.918184	1.752761	0.195851	0.000000	64066.000000		1
5135.408691	1616.653076	3.851590	3.669649	3534.168213	3935.285400	588.075134	360.624756	87.559677	47.134945	14.962300	104.292046	154.705002	81.367531	1.506116	99998.000000	3.710575	3.208617	0.585640	0.564625	3.548287	3.594976	2.769433	2.557055	1.942304	1.673343	1.174998	2.018251	2.189504	1.910451	0.177858	4.999991	64092.000000		1
9775.288086	1546.097168	4.181550	7.690845	6341.816895	7091.007812	1071.068848	653.860535	149.666183	37.670952	45.408054	183.143250	263.594910	140.778839	1.467524	0.000000	3.990129	3.189237	0.621337	0.885974	3.802214	3.850708	3.029817	2.815485	2.175124	1.576007	1.657133	2.262791	2.420937	2.148537	0.166585	0.000000	64178.000000		1
19040.613281	3887.681885	2.790784	11.872395	11920.049805	14420.197266	2002.974609	1217.327515	296.893127	103.965172	91.238579	458.678375	596.398132	351.429047	0.393990	0.000000	4.279681	3.589691	0.445726	1.074538	4.076278	4.158971	3.301676	3.085407	2.472600	2.016888	1.960178	2.661508	2.775536	2.545838	0.000000	0.000000	64249.000000		1
23922.486328	8072.524902	3.888595	5.908443	17623.992188	20921.851562	2906.787598	1793.187866	447.650940	205.423264	127.904236	581.987854	786.193054	443.333710	2.499886	99998.000000	4.378806	3.907009	0.589793	0.771473	4.246104	4.320600	3.463413	3.253626	2.650939	2.312650	2.106885	2.764914	2.895529	2.646731	0.397920	4.999991	64290.000000		1
15444.566406	3995.563232	2.932636	2.547168	8226.499023	9545.482422	1374.520996	816.163879	168.202530	83.418221	33.662090	225.097504	298.558350	165.809555	0.427863	31285.339844	4.188776	3.601578	0.467258	0.406058	3.915215	3.979798	3.138151	2.911777	2.225832	1.921261	1.527141	2.352371	2.475029	2.219609	0.000000	4.495341	64346.000000		1
12807.833984	2279.968506	2.143198	5.205351	6656.545898	7450.380859	1118.370239	692.037231	156.379471	54.409485	44.362667	193.664963	283.481934	200.310425	0.837432	0.000000	4.107476	3.357929	0.331062	0.716450	3.823249	3.872179	3.048586	2.840129	2.194180	1.735675	1.647018	2.287051	2.452525	2.301703	0.000000	0.000000	64408.000000		1
7626.277344	3046.259033	4.295648	7.296126	7965.500488	9006.672852	1296.039917	815.883240	162.654877	45.340210	57.237274	229.414749	285.196503	158.473328	0.666783	0.000000	3.882313	3.483767	0.633029	0.863092	3.901213	3.954564	3.112618	2.911628	2.211267	1.656484	1.757679	2.360621	2.455144	2.199956	0.000000	0.000000	64446.000000		1
7733.122559	3393.241211	1.279752	3.108409	4521.772461	5721.753906	763.419617	460.186340	102.444885	57.699837	23.124956	122.325752	181.336166	92.573837	1.051838	0.000000	3.888355	3.530615	0.107126	0.492538	3.655309	3.757529	2.882763	2.662934	2.010490	1.761175	1.364081	2.087518	2.258484	1.966488	0.021949	0.000000	64468.000000		1
8038.942871	3439.108887	2.537917	3.641896	6728.989258	7581.430176	1140.647217	690.523132	181.502701	72.177986	36.795170	172.384079	245.715393	128.604248	0.000250	0.000000	3.905199	3.536446	0.404477	0.561327	3.827950	3.879751	3.057151	2.839178	2.258883	1.858405	1.565791	2.236497	2.390432	2.109255	0.000000	0.000000	64577.000000		1
3785.193604	700.088867	3.385945	2.544085	2383.434082	2722.685303	394.009308	241.197708	65.295082	16.874218	21.959303	77.929161	93.317017	67.293350	0.642607	99998.000000	3.578088	2.845153	0.529680	0.405532	3.377203	3.434998	2.595506	2.382373	1.814880	1.227224	1.341619	1.891700	1.969961	1.827972	0.000000	4.999991	64605.000000		1
7857.375488	1712.073242	2.864793	5.803596	5494.667480	7026.045898	907.168091	565.477539	170.105194	72.850243	36.662571	179.208389	233.667221	145.062149	1.057351	0.000000	3.895278	3.233522	0.457093	0.763697	3.739941	3.846711	2.957688	2.752415	2.230718	1.862431	1.564223	2.253358	2.368598	2.161554	0.024219	0.000000	64650.000000		1
8690.848633	870.351318	2.914133	4.483756	4182.813965	4755.920898	690.643372	431.470551	103.558113	47.538918	25.946577	142.564331	166.210434	100.893761	0.184440	99998.000000	3.939062	2.939695	0.464509	0.651642	3.621469	3.677235	2.839254	2.634951	2.015184	1.677049	1.414080	2.154011	2.220658	2.003864	0.000000	4.999991	64705.000000		1
5375.228027	2197.666504	0.505733	3.657314	5554.263672	6688.049805	910.301147	568.132629	155.861404	49.851719	37.254646	191.481674	246.662094	124.138985	1.234338	0.000000	3.730397	3.341962	0.000000	0.563162	3.744627	3.825300	2.959185	2.754450	2.192739	1.697680	1.571180	2.282127	2.392102	2.093908	0.091434	0.000000	64729.000000		1
7973.126953	3820.592041	2.858626	4.674948	6971.143066	8152.005371	1196.663330	715.430481	165.584442	60.533791	47.542000	217.748962	301.790100	139.560760	0.899835	99998.000000	3.901629	3.582131	0.456157	0.669777	3.843304	3.911264	3.077972	2.854568	2.219019	1.781998	1.677077	2.337956	2.479705	2.144763	0.000000	4.999991	64824.000000		1
6952.279785	1874.098999	3.355108	3.805334	2975.243652	3554.974121	517.297180	301.938110	89.977333	41.315933	15.313847	82.156967	85.157448	54.489662	0.676986	99998.000000	3.842127	3.272793	0.525706	0.580393	3.473522	3.550836	2.713740	2.479918	1.954133	1.616118	1.185084	1.914644	1.930223	1.736314	0.000000	4.999991	64844.000000		1
12414.996094	2663.693359	3.219423	6.515940	8054.959961	9476.726562	1364.024048	821.958252	182.696106	69.485886	64.308289	257.004944	349.794647	259.811157	0.315160	0.000000	4.093946	3.425484	0.507778	0.813977	3.906063	3.976658	3.134822	2.914850	2.261729	1.841897	1.808267	2.409941	2.543813	2.414658	0.000000	0.000000	64954.000000		1
7064.586426	2070.163086	3.851590	4.508426	3205.463135	3617.293457	539.099182	319.265656	62.538223	21.789698	19.433722	71.558159	98.821495	79.850334	1.906473	0.000000	3.849087	3.316005	0.585640	0.654025	3.505891	3.558384	2.731669	2.504152	1.796146	1.338251	1.288556	1.854659	1.994851	1.902277	0.280231	0.000000	64983.000000		1
16849.367188	2372.721191	2.812370	6.044128	9465.249023	10405.305664	1568.278564	964.587341	214.214996	94.504257	77.870567	295.847717	402.508087	218.328705	0.303666	0.000000	4.226583	3.375247	0.449072	0.781334	3.976132	4.017255	3.195423	2.984342	2.330850	1.975451	1.891373	2.471068	2.604775	2.339111	0.000000	0.000000	65020.000000		1
9714.773438	2882.419922	3.102241	2.716774	4690.563965	5492.576660	805.583557	468.870148	119.161835	35.500000	19.066757	125.754868	191.968903	88.305946	0.040307	99998.000000	3.987433	3.459757	0.491676	0.434053	3.671225	3.739776	2.906111	2.671053	2.076137	1.550228	1.280277	2.099525	2.283231	1.945990	0.000000	4.999991	65039.000000		1
8907.884766	1773.007935	2.494745	2.941887	6725.732910	7997.248047	1108.351196	673.238770	160.083054	100.677902	39.428684	216.188583	259.425690	191.056122	0.665774	99998.000000	3.949775	3.248711	0.397026	0.468626	3.827740	3.902941	3.044677	2.828169	2.204345	2.002934	1.595812	2.334833	2.414013	2.281161	0.000000	4.999991	65058.000000		1
7484.008789	2798.301758	3.120744	4.418998	9297.102539	10952.188477	1574.495361	940.885681	233.917007	100.203011	92.188370	358.398285	448.098083	289.942383	0.581004	0.000000	3.874134	3.446895	0.494258	0.645324	3.968348	4.039501	3.197141	2.973537	2.369062	2.000881	1.964676	2.554366	2.651373	2.462312	0.000000	0.000000	65101.000000		1
20756.519531	3948.480713	3.481541	2.800035	12029.340820	14046.282227	1978.218384	1213.050293	242.261597	140.297775	65.177902	281.946228	384.326355	175.033005	0.786615	99998.000000	4.317154	3.596430	0.541772	0.447163	4.080242	4.147562	3.296274	3.083879	2.384284	2.147051	1.814100	2.450166	2.584700	2.243120	0.000000	4.999991	65125.000000		1
9189.412109	2086.451416	2.451572	4.292564	5018.732422	5716.949219	864.914734	524.938660	127.241226	44.615532	40.264378	159.694489	175.279709	163.987061	1.362998	0.000000	3.963288	3.319408	0.389445	0.632717	3.700594	3.757164	2.936973	2.720109	2.104628	1.649486	1.604921	2.203290	2.243732	2.214810	0.134495	0.000000	65183.000000		1
8522.895508	3823.777344	2.266548	4.533096	8844.236328	10541.393555	1520.502197	907.501160	213.915878	98.497696	73.488579	331.945984	408.447357	264.976410	0.878444	0.000000	3.930587	3.582493	0.355365	0.656395	3.946660	4.022898	3.181987	2.957847	2.330243	1.993426	1.866220	2.521067	2.611136	2.423207	0.000000	0.000000	65236.000000		1
29547.656250	4882.190430	2.948054	8.578961	19666.537109	23228.291016	3213.397705	2001.950806	462.850677	211.939194	137.035187	665.002075	833.574646	462.505310	1.406335	0.000000	4.470523	3.688615	0.469535	0.933435	4.293728	4.366017	3.506964	3.301453	2.665441	2.326211	2.136832	2.822823	2.920944	2.665117	0.148089	0.000000	65288.000000		1
11161.731445	2953.426025	2.596508	5.603153	10070.682617	11502.080078	1669.455933	1024.149780	224.261810	91.614792	64.595078	315.663818	437.215576	233.466782	1.672470	99998.000000	4.047731	3.470326	0.414390	0.748433	4.003059	4.060776	3.222575	3.010364	2.350755	1.961966	1.810199	2.499225	2.640696	2.368225	0.223358	4.999991	65334.000000		1
24632.650391	4891.679199	1.915002	6.482019	18212.345703	21812.740234	3062.621338	1865.769897	463.476685	156.074188	128.042999	582.826599	790.507202	409.594513	1.780153	0.000000	4.391511	3.689458	0.282169	0.811710	4.260366	4.338710	3.486093	3.270858	2.666028	2.193331	2.107356	2.765539	2.897906	2.612354	0.250457	0.000000	65430.000000		1
8272.770508	1906.385742	2.778449	5.470552	4469.068359	5091.918945	779.643188	461.376648	113.709785	74.404449	34.180161	143.618958	173.299957	113.315063	0.983570	0.000000	3.917651	3.280211	0.443802	0.738031	3.650217	3.706882	2.891896	2.664056	2.055798	1.871599	1.533774	2.157212	2.238798	2.054288	0.000000	0.000000	65500.000000		1
21362.921875	8161.086914	4.200052	9.448576	25733.931641	30436.470703	4325.439941	2633.411133	637.174438	324.144104	158.803299	733.380920	986.919739	594.600342	1.783984	99998.000000	4.329660	3.911748	0.623255	0.975366	4.410506	4.483394	3.636030	3.420519	2.804258	2.510738	2.200860	2.865330	2.994282	2.774225	0.251391	4.999991	65558.000000		1
5479.041992	1520.332520	2.297385	3.459955	2358.246094	2780.943359	379.509552	236.239059	68.909225	28.145283	11.579439	59.213951	64.795517	91.127563	0.935932	99998.000000	3.738705	3.181939	0.361234	0.539070	3.372589	3.444192	2.579223	2.373352	1.838277	1.449406	1.063688	1.772424	1.811545	1.959650	0.000000	4.999991	65592.000000		1
4357.128418	1454.507080	2.081524	4.567017	2530.405029	3569.267334	417.291534	262.592682	91.420517	44.097466	30.596855	124.768066	176.251083	149.931381	0.621894	0.000000	3.639200	3.162716	0.318381	0.659633	3.403190	3.552579	2.620440	2.419283	1.961044	1.644414	1.485677	2.096103	2.246132	2.175893	0.000000	0.000000	65644.000000		1
11528.557617	1299.712646	1.094727	3.509295	5613.536133	5950.499512	930.265320	580.233215	114.184677	40.258209	33.008339	131.308685	195.354843	83.862274	1.156528	99998.000000	4.061775	3.113847	0.039306	0.545220	3.749237	3.774554	2.968607	2.763602	2.057608	1.604854	1.518624	2.118294	2.290824	1.923567	0.063156	4.999991	65701.000000		1
9607.301758	2631.144531	1.276668	3.472290	9138.378906	10701.633789	1508.173340	936.349548	205.339996	67.718903	62.818844	310.557159	397.469269	224.684296	2.268349	99998.000000	3.982601	3.420145	0.106078	0.540616	3.960869	4.029450	3.178451	2.971438	2.312474	1.830710	1.798090	2.492141	2.599303	2.351573	0.355710	4.999991	65755.000000		1
11605.657227	3210.964600	3.120744	5.020327	8459.750000	10074.518555	1445.576538	867.699341	204.094162	107.548470	70.956825	285.276672	344.391937	233.253998	1.533883	0.000000	4.064670	3.506635	0.494258	0.700732	3.927357	4.003224	3.160041	2.938369	2.309831	2.031604	1.850994	2.455266	2.537053	2.367829	0.185792	0.000000	65863.000000		1
19138.623047	4527.998535	2.722941	6.408009	13145.858398	14881.712891	2162.558105	1341.666870	333.173309	121.292694	94.723206	407.352631	596.629456	331.190460	0.160656	0.000000	4.281911	3.655906	0.435038	0.806723	4.118789	4.172653	3.334968	3.127645	2.522670	2.083835	1.976456	2.609971	2.775705	2.520078	0.000000	0.000000	65918.000000		1
11973.087891	2298.464600	3.364359	5.075834	9364.932617	10317.160156	1532.494751	962.613708	226.935425	70.247566	48.371525	232.637253	282.439636	129.119232	0.249426	0.000000	4.078206	3.361438	0.526902	0.705507	3.971505	4.013560	3.185399	2.983452	2.355902	1.846631	1.684590	2.366679	2.450926	2.110991	0.000000	0.000000	65974.000000		1
29518.796875	7293.479980	1.989012	7.468815	18454.294922	21661.552734	3126.645996	1888.725220	431.856018	181.857330	132.295471	633.242676	811.859009	468.074524	2.126966	0.000000	4.470098	3.862935	0.298637	0.873252	4.266098	4.335690	3.495079	3.276169	2.635339	2.259731	2.121545	2.801570	2.909481	2.670315	0.327760	0.000000	66055.000000		1
5003.076172	1283.063477	1.902667	1.233495	3026.294922	3916.927979	528.673096	302.613464	74.293434	35.419823	18.857063	106.345818	118.023933	98.614883	0.769023	99998.000000	3.699237	3.108248	0.279363	0.091138	3.480911	3.592946	2.723187	2.480888	1.870950	1.549246	1.275474	2.026721	2.071970	1.993942	0.000000	4.999991	66081.000000		1
5715.851562	1394.716431	5.424296	5.877606	2894.236816	2964.623291	469.385132	286.655090	65.406097	20.102894	19.153101	57.502476	75.508430	83.313370	1.209376	0.000000	3.757081	3.144486	0.734343	0.769200	3.461534	3.471970	2.671529	2.457360	1.815618	1.303259	1.282239	1.759687	1.877995	1.920715	0.082561	0.000000	66105.000000		1
6871.630859	1293.320068	1.859494	4.249392	3576.359863	4331.752441	604.317200	373.579529	108.402672	42.019024	32.573532	131.290176	171.893768	110.607544	0.545898	0.000000	3.837060	3.111706	0.269395	0.628327	3.553441	3.636664	2.781265	2.572383	2.035040	1.623446	1.512865	2.118232	2.235260	2.043785	0.000000	0.000000	66170.000000		1
23741.193359	11635.945312	1.094727	7.823445	22896.316406	26485.662109	3794.099609	2342.071777	539.432251	205.321487	145.672729	668.172180	883.330811	544.677673	1.061862	0.000000	4.375503	4.065802	0.039306	0.893398	4.359766	4.423011	3.579109	3.369600	2.731937	2.312434	2.163378	2.824888	2.946123	2.736140	0.026068	0.000000	66268.000000		1
27651.292969	10807.178711	2.507080	8.353848	23317.000000	27142.744141	3843.356201	2373.020264	622.452637	253.770111	164.465042	762.710327	1001.262207	583.822693	0.974626	99998.000000	4.441715	4.033712	0.399168	0.921887	4.367672	4.433654	3.584711	3.375301	2.794106	2.404440	2.216074	2.882360	3.000548	2.766281	0.000000	4.999991	66309.000000		1
15286.062500	3229.531738	2.340558	5.230021	10173.593750	12171.492188	1703.074951	1035.244995	260.057861	121.894028	86.890511	350.300385	485.411316	263.866272	2.434518	0.000000	4.184296	3.509140	0.369319	0.718503	4.007474	4.085344	3.231234	3.015043	2.415070	2.085982	1.938972	2.544441	2.686110	2.421384	0.386413	0.000000	66494.000000		1
8185.016602	2052.289795	3.136162	3.355108	4997.920410	6069.796875	825.467529	500.688171	99.136032	57.807766	23.229803	115.686462	178.974030	97.291954	0.166897	0.000000	3.913020	3.312239	0.496399	0.525706	3.698789	3.783174	2.916700	2.699567	1.996232	1.761986	1.366045	2.063282	2.252790	1.988077	0.000000	0.000000	66517.000000		1
7011.062012	2822.132812	1.646716	4.906229	7985.982910	9022.587891	1347.020264	823.404480	181.363922	76.347206	61.721031	220.589081	306.779572	142.922043	0.103655	0.000000	3.845784	3.450577	0.216619	0.690748	3.902328	3.955331	3.129374	2.915613	2.258551	1.882793	1.790433	2.343584	2.486826	2.155099	0.000000	0.000000	66572.000000		1
18613.984375	4500.525391	4.320318	5.051164	10585.041016	12500.261719	1706.966553	1074.985107	253.230453	118.921303	56.312153	297.725739	386.340027	240.479202	0.417932	99998.000000	4.269839	3.653263	0.635516	0.703391	4.024693	4.096919	3.232225	3.031402	2.403516	2.075260	1.750602	2.473816	2.586970	2.381078	0.000000	4.999991	66623.000000		1
24249.755859	5435.761719	2.223376	4.875391	16867.886719	20118.634766	2790.644775	1729.132446	420.319763	156.974640	123.639420	568.561218	733.282227	361.626953	1.524616	0.000000	4.384707	3.735260	0.347013	0.688009	4.227061	4.303598	3.445704	3.237828	2.623580	2.195829	2.092157	2.754777	2.865271	2.558261	0.183161	0.000000	66732.000000		1
10117.371094	2844.351074	1.486362	3.780664	5499.086426	6408.607422	903.927063	547.493164	126.889679	64.558067	22.560633	116.025673	146.264816	118.159615	0.843153	0.000000	4.005068	3.453983	0.172125	0.577568	3.740291	3.806764	2.956133	2.738379	2.103426	1.809950	1.353351	2.064554	2.165140	2.072469	0.000000	0.000000	66790.000000		1
8677.628906	2285.219971	2.562587	4.311067	6041.216797	7037.104004	1029.305786	628.404297	136.344421	67.499954	41.941929	193.914749	247.664307	171.323273	0.373575	0.000000	3.938401	3.358928	0.408679	0.634585	3.781124	3.847394	3.012544	2.798239	2.134637	1.829304	1.622648	2.287611	2.393863	2.233816	0.000000	0.000000	66867.000000		1
7533.737305	2635.381592	3.129995	3.607974	7137.960938	8357.381836	1209.507080	731.327148	173.410965	66.167786	50.900192	228.196671	281.465179	171.653229	1.867163	99998.000000	3.877011	3.420844	0.495544	0.557263	3.853574	3.922070	3.082608	2.864112	2.239077	1.820647	1.706719	2.358309	2.449425	2.234652	0.271182	4.999991	66904.000000		1
8947.131836	2310.031738	2.981975	5.100504	5260.315430	6198.296387	900.340698	534.202209	123.704178	53.854412	30.997742	140.966949	209.207001	124.280838	0.925013	0.000000	3.951684	3.363618	0.474504	0.707613	3.721012	3.792272	2.954407	2.727706	2.092384	1.731221	1.491330	2.149117	2.320576	2.094404	0.000000	0.000000	66956.000000		1
4764.222168	956.927307	1.745396	2.750695	3342.538330	4784.164551	580.082092	348.388458	111.390808	66.510078	26.517069	134.238235	202.068146	75.687286	1.426911	99998.000000	3.677992	2.980879	0.241894	0.439442	3.524076	3.679806	2.763489	2.542064	2.046849	1.822887	1.423526	2.127876	2.305498	1.879023	0.154397	4.999991	67001.000000		1
16495.421875	5717.979492	2.673601	9.411571	19977.761719	23278.365234	3318.235596	2042.310791	445.994965	231.132385	151.692200	688.845581	862.493958	498.745392	1.143637	0.000000	4.217363	3.757243	0.427097	0.973662	4.300547	4.366952	3.520907	3.310122	2.649330	2.363861	2.180963	2.838122	2.935756	2.697879	0.058288	0.000000	67043.000000		1
11768.074219	3851.571289	2.272716	3.734408	8665.885742	10088.013672	1455.481567	877.043030	199.866364	98.781403	47.304554	239.180939	313.899933	201.035095	0.371246	0.000000	4.070705	3.585638	0.356545	0.572222	3.937813	4.003806	3.163007	2.943021	2.300740	1.994675	1.674903	2.378726	2.496791	2.303272	0.000000	0.000000	67070.000000		1
4582.602539	925.898743	1.575791	1.680638	2878.010254	3623.081543	464.478912	280.836090	68.156792	11.949488	21.869875	72.643631	121.548645	74.234840	0.539901	0.000000	3.661112	2.966563	0.197498	0.225474	3.459092	3.559078	2.666966	2.448453	1.833509	1.077349	1.339846	1.861198	2.084750	1.870608	0.000000	0.000000	67100.000000		1
3000.860107	1977.521484	1.100895	2.170952	2165.496826	3067.943848	354.337006	221.517288	93.030228	8.640636	19.415218	100.640900	117.077225	82.749046	1.718127	99998.000000	3.477246	3.296121	0.041746	0.336650	3.335557	3.486847	2.549417	2.345408	1.968624	0.936546	1.288142	2.002774	2.068472	1.917763	0.235055	4.999991	67134.000000		1
9402.119141	1049.908203	2.667434	3.114576	3763.743164	4652.825195	656.645142	388.973541	101.800385	26.406055	21.761944	133.251434	164.819672	80.069275	0.950887	12737.911133	3.973226	3.021151	0.426094	0.493399	3.575620	3.667717	2.817331	2.589920	2.007749	1.421704	1.337698	2.124672	2.217009	1.903466	0.000000	4.105098	67166.000000		1
15464.542969	4429.926270	1.927337	4.949401	15182.528320	17238.888672	2536.726562	1553.054077	360.852936	133.781845	96.400757	449.134216	583.461853	303.516998	2.054627	0.000000	4.189337	3.646396	0.284958	0.694553	4.181344	4.236509	3.404274	3.191187	2.557330	2.126397	1.984080	2.652376	2.766012	2.482183	0.312733	0.000000	67188.000000		1
12358.255859	4042.775391	3.308852	4.970987	10142.355469	11906.364258	1711.071045	1030.721191	255.512421	86.431030	65.769981	298.339386	406.273315	197.232849	1.163149	99998.000000	4.091957	3.606680	0.519677	0.696443	4.006139	4.075779	3.233268	3.013141	2.407412	1.936670	1.818028	2.474711	2.608818	2.294979	0.065635	4.999991	67252.000000		1
8897.576172	2193.851807	1.523367	2.695188	7795.463379	9744.081055	1298.876953	795.875977	229.575104	106.604851	54.847378	265.549988	326.318146	275.239105	2.954095	99998.000000	3.949272	3.341207	0.182805	0.430589	3.891842	3.988741	3.113568	2.900845	2.360925	2.027777	1.739156	2.424146	2.513641	2.439710	0.470425	4.999991	67282.000000		1
6958.295898	1550.371216	1.588125	3.293433	4509.323242	5329.819824	773.904358	466.606689	110.070969	31.515810	33.881039	130.380478	177.105286	102.040916	0.480432	7168.157715	3.842503	3.190436	0.200885	0.517649	3.654111	3.726712	2.888687	2.668951	2.041673	1.498528	1.529957	2.115213	2.248231	2.008774	0.000000	3.855407	67319.000000		1
10999.168945	2076.620605	1.538786	7.536657	9114.733398	10436.898438	1545.613037	934.397522	213.089432	103.299080	55.402451	271.190155	349.797729	203.341736	0.154011	0.000000	4.041360	3.317357	0.187178	0.877179	3.959744	4.018571	3.189101	2.970532	2.328562	2.014096	1.743529	2.433274	2.543817	2.308227	0.000000	0.000000	67375.000000		1
6142.591797	1201.381470	3.666565	6.226068	3270.323486	4011.978027	557.672546	340.040802	91.291000	37.387249	32.971336	86.628387	110.854240	57.224941	0.849023	0.000000	3.788352	3.079681	0.564259	0.794214	3.514591	3.603359	2.746379	2.531531	1.960428	1.572724	1.518137	1.937660	2.044752	1.757585	0.000000	0.000000	67442.000000		1
9578.671875	1581.563232	1.850243	5.408878	5684.896973	6271.720215	937.105042	582.388733	125.822708	40.403145	43.095249	149.373215	239.618835	149.478073	0.059566	0.000000	3.981305	3.199087	0.267229	0.733107	3.754723	3.797387	2.971788	2.765213	2.099759	1.606415	1.634429	2.174273	2.379521	2.174577	0.000000	0.000000	67479.000000		1
4308.343750	1789.931519	1.708391	2.747611	4835.487305	6355.597656	829.679932	493.336517	160.024460	98.713562	46.940670	188.641556	260.397064	92.065018	0.814175	0.000000	3.634310	3.252836	0.232587	0.438955	3.684440	3.803156	2.918911	2.693143	2.204186	1.994377	1.671549	2.275637	2.415636	1.964095	0.000000	0.000000	67520.000000		1
12144.950195	4334.009766	3.959521	6.232236	9085.208984	10758.550781	1515.740845	935.442871	219.469681	101.158966	63.962910	284.471802	414.713531	252.804901	1.164835	99998.000000	4.084396	3.636890	0.597643	0.794644	3.958335	4.031754	3.180625	2.971017	2.341375	2.005004	1.805928	2.454039	2.617748	2.402786	0.066265	4.999991	67582.000000		1
21640.291016	3877.671875	2.167868	4.610189	13396.445312	15483.073242	2183.718750	1363.937622	324.782440	133.794174	87.282143	394.117218	510.876831	316.326843	1.382661	0.000000	4.335263	3.588571	0.336033	0.663719	4.126989	4.189857	3.339197	3.134794	2.511593	2.126437	1.940925	2.595625	2.708316	2.500136	0.140716	0.000000	67626.000000		1
16678.515625	3235.606689	1.828657	5.341035	10015.964844	11799.176758	1733.841309	1028.315918	272.818359	98.765984	68.144463	351.132996	436.675903	283.485016	0.677499	0.000000	4.222157	3.509956	0.262132	0.727625	4.000693	4.071852	3.239009	3.012126	2.435874	1.994607	1.833431	2.545472	2.640159	2.452530	0.000000	0.000000	67725.000000		1
11938.876953	2914.265625	3.348940	4.674948	6497.693359	7392.449707	1090.650513	666.840027	160.332825	79.640640	43.320362	204.174347	257.060455	149.104935	0.975545	0.000000	4.076963	3.464529	0.524907	0.669777	3.812759	3.868788	3.037686	2.824022	2.205022	1.901135	1.636692	2.310001	2.410035	2.173492	0.000000	0.000000	67777.000000		1
9659.752930	2649.724121	3.210172	6.667043	5863.991211	6668.227539	968.849060	594.476990	135.823273	64.703003	44.788223	208.824615	266.687897	145.111496	0.263118	0.000000	3.984966	3.423201	0.506528	0.823933	3.768193	3.824010	2.986256	2.774135	2.132974	1.810924	1.651164	2.319782	2.426003	2.161702	0.000000	0.000000	67855.000000		1
10705.679688	3138.758789	1.936588	4.600938	7008.502441	7795.299805	1167.626831	710.838806	170.327225	56.139465	48.689152	231.326660	283.118042	168.270370	1.923386	0.000000	4.029614	3.496758	0.287037	0.662846	3.845625	3.891833	3.067304	2.851771	2.231284	1.749268	1.687432	2.364226	2.451967	2.226008	0.284066	0.000000	67899.000000		1
11668.898438	3567.768555	2.985059	5.532228	6404.062012	7114.833008	1085.562378	660.792786	139.144455	33.245789	45.099678	177.558594	246.908798	115.976334	1.170338	0.000000	4.067030	3.552397	0.474953	0.742900	3.806456	3.852165	3.035655	2.820065	2.143466	1.521737	1.654173	2.249342	2.392537	2.064369	0.068311	0.000000	67936.000000		1
15406.618164	2898.776123	2.661267	5.421213	8716.677734	10830.842773	1488.489868	890.855103	221.850327	116.238449	58.899410	250.741882	356.486359	167.274323	0.651751	0.000000	4.187707	3.462215	0.425088	0.734096	3.940351	4.034662	3.172746	2.949807	2.346060	2.065350	1.770111	2.399227	2.552043	2.223429	0.000000	0.000000	67962.000000		1
11084.547852	3077.219727	2.285050	5.119006	5019.497070	5881.815430	825.831421	520.273010	123.127518	63.950573	39.444103	143.258163	189.057861	116.617752	0.374557	0.000000	4.044718	3.488158	0.358896	0.709186	3.700660	3.769511	2.916891	2.716231	2.090355	1.805844	1.595982	2.156119	2.276595	2.066765	0.000000	0.000000	68019.000000		1
5881.886230	1727.161987	1.594293	2.547168	3773.395264	4195.716309	637.825134	388.375305	85.980804	68.921562	21.314802	90.439888	109.605324	92.246964	0.167275	0.000000	3.769517	3.237333	0.202568	0.406058	3.576732	3.622806	2.804702	2.589252	1.934402	1.838355	1.328681	1.956360	2.039832	1.964952	0.000000	0.000000	68102.000000		1
24540.347656	5664.115723	3.678900	7.416392	18276.974609	20754.367188	3017.663574	1866.852295	470.430511	189.236710	132.289307	618.095337	832.214722	536.397827	2.404687	0.000000	4.389881	3.753132	0.565718	0.870193	4.261904	4.317110	3.479671	3.271110	2.672495	2.277005	2.121525	2.791055	2.920235	2.729487	0.381059	0.000000	68154.000000		1
13461.648438	4019.998779	3.074487	4.785963	8427.092773	9744.876953	1429.744629	866.663208	182.634430	118.767113	60.071232	259.897491	376.413483	246.800858	1.865214	0.000000	4.129098	3.604226	0.487773	0.679969	3.925678	3.988776	3.155258	2.937850	2.261583	2.074696	1.778666	2.414802	2.575665	2.392347	0.270729	0.000000	68226.000000		1
11466.049805	4061.573730	2.109277	3.996526	9057.440430	10498.576172	1517.390625	932.929626	192.684326	69.205261	53.903755	244.725510	376.499817	221.640640	0.975353	0.000000	4.059414	3.608694	0.324134	0.601683	3.957006	4.021131	3.181098	2.969849	2.284846	1.840139	1.731619	2.388679	2.575765	2.345649	0.000000	0.000000	68292.000000		1
14421.197266	1664.682373	2.704439	4.909312	8336.101562	10275.766602	1454.408325	852.718506	206.271286	56.722290	60.617054	276.191986	338.779541	174.724640	1.290241	31473.832031	4.159001	3.221331	0.432077	0.691021	3.920963	4.011814	3.162686	2.930806	2.314439	1.753754	1.782595	2.441211	2.529917	2.242354	0.110671	4.497950	68314.000000		1
6427.698730	2673.678711	2.022933	4.246308	7043.123535	8078.356445	1196.654053	712.750732	151.790878	71.928207	38.355541	199.780014	286.763031	139.085876	0.268286	0.000000	3.808055	3.427109	0.305981	0.628012	3.847765	3.907323	3.077969	2.852938	2.181246	1.856899	1.583828	2.300552	2.457523	2.143283	0.000000	0.000000	68343.000000		1
16527.693359	6351.012207	2.195622	7.474983	14155.875000	15647.417969	2353.910400	1457.877563	316.237396	104.335220	85.925293	388.578827	529.662964	278.603455	1.268468	0.000000	4.218212	3.802843	0.341558	0.873610	4.150937	4.194443	3.371790	3.163721	2.500013	2.018431	1.934121	2.589479	2.724000	2.444987	0.103279	0.000000	68394.000000		1
16452.607422	2612.827148	2.155533	5.082002	9300.525391	9870.924805	1547.580444	952.449707	221.578964	127.574272	47.495743	230.457047	306.838165	159.025330	1.268785	0.000000	4.216235	3.417111	0.333555	0.706035	3.968508	3.994358	3.189653	2.978842	2.345529	2.105763	1.676655	2.362590	2.486909	2.201466	0.103388	0.000000	68501.000000		1
16422.009766	3691.765625	2.112361	5.094337	9077.358398	10670.303711	1518.334229	926.774536	235.899841	104.440063	71.848030	332.507202	429.484619	226.617798	1.517086	0.000000	4.215426	3.567234	0.324768	0.707088	3.957959	4.028177	3.181367	2.966974	2.372728	2.018867	1.856415	2.521801	2.632948	2.355294	0.181010	0.000000	68538.000000		1
12735.449219	1983.226440	1.810155	3.398280	6733.078125	7665.181641	1115.795410	684.059570	158.423996	68.326401	38.503563	174.129471	224.181641	164.073410	0.854635	0.000000	4.105014	3.297372	0.257716	0.531259	3.828214	3.884522	3.047585	2.835094	2.199821	1.834589	1.585501	2.240872	2.350600	2.215038	0.000000	0.000000	68583.000000		1
16626.720703	3480.282959	2.059937	7.228283	15120.206055	18135.972656	2555.710205	1552.939941	363.363098	181.838821	117.296173	533.187683	686.347717	433.296143	0.651423	0.000000	4.220807	3.541615	0.313854	0.859035	4.179558	4.258541	3.407512	3.191155	2.560341	2.259687	2.069284	2.726880	2.836544	2.636785	0.000000	0.000000	68646.000000		1
6826.170410	3164.070068	1.905751	5.032661	5517.724609	6028.601562	910.948792	567.808838	140.575317	48.596638	35.595596	168.961136	204.754089	105.744484	0.616345	0.000000	3.834177	3.500246	0.280066	0.701798	3.741760	3.780217	2.959494	2.754202	2.147909	1.686606	1.551396	2.227787	2.311233	2.024258	0.000000	0.000000	68721.000000		1
10431.372070	5200.506348	2.975808	5.455134	9317.066406	10510.417969	1571.905029	954.632996	262.823975	76.550728	56.090122	295.012024	400.219940	210.465164	0.207779	0.000000	4.018342	3.716046	0.473605	0.736805	3.969279	4.021620	3.196426	2.979836	2.419665	1.883949	1.748886	2.469840	2.602299	2.323180	0.000000	0.000000	68805.000000		1
5501.173828	1796.888428	1.970509	2.528666	2759.428223	3451.745850	485.584015	278.199493	63.827225	37.535267	12.449054	86.825745	119.985191	83.288696	0.277168	0.000000	3.740455	3.254521	0.294578	0.402891	3.440819	3.538039	2.686264	2.444356	1.805006	1.574440	1.095136	1.938648	2.079128	1.920586	0.000000	0.000000	68827.000000		1
15196.245117	3327.338623	2.812370	5.482887	9169.469727	11394.645508	1572.265747	939.735474	233.312592	141.697800	62.837345	294.651245	388.285889	296.883850	0.253212	0.000000	4.181736	3.522097	0.449072	0.739009	3.962344	4.056701	3.196526	2.973006	2.367938	2.151363	1.798218	2.469308	2.589152	2.472587	0.000000	0.000000	68997.000000		1
8141.144531	2542.437744	1.637465	2.608843	5721.454590	6526.375488	966.453003	584.787903	141.944489	94.054031	31.235189	162.291000	186.957825	84.756561	1.105681	99998.000000	3.910686	3.405250	0.214172	0.416448	3.757506	3.814672	2.985181	2.766998	2.152118	1.973377	1.494644	2.210294	2.271744	1.928173	0.043630	4.999991	69029.000000		1
9298.008789	1868.776489	2.741444	6.081133	6952.008301	8513.567383	1184.954346	714.964844	161.011246	71.783272	61.397240	240.944839	306.027161	174.761642	0.046802	99998.000000	3.968390	3.271557	0.437979	0.783984	3.842110	3.930112	3.073702	2.854285	2.206856	1.856023	1.788149	2.381918	2.485760	2.242446	0.000000	4.999991	69082.000000		1
9422.077148	2798.869141	0.730846	2.997394	6143.590820	7313.123535	986.710083	630.717102	148.321671	72.865662	32.403927	200.313507	272.772125	113.133125	1.143668	99998.000000	3.974147	3.446983	0.000000	0.476744	3.788422	3.864103	2.994190	2.799834	2.171205	1.862523	1.510598	2.301710	2.435800	2.053590	0.058300	4.999991	69160.000000		1
24399.839844	4979.686035	2.954222	5.834434	14213.981445	16744.382812	2344.584961	1441.465942	309.835571	160.363663	81.882515	432.898315	537.779358	315.204346	1.366745	99998.000000	4.387387	3.697202	0.470443	0.765999	4.152716	4.223869	3.370066	3.158804	2.491131	2.205106	1.913191	2.636386	2.730604	2.498592	0.135687	4.999991	69212.000000		1
7650.922363	2156.239502	2.389898	4.937066	4031.997559	4992.764160	701.831177	416.199890	113.947227	48.186501	28.348810	148.907578	184.965729	109.904449	0.236520	0.000000	3.883714	3.333697	0.378379	0.693469	3.605520	3.698341	2.846233	2.619302	2.056704	1.682925	1.452535	2.172917	2.267091	2.041015	0.000000	0.000000	69302.000000		1
5156.782227	1591.668701	1.014550	2.137031	3033.526123	3581.528076	532.438354	309.610443	70.950661	61.754951	13.522195	70.919823	107.665657	43.523888	0.953132	0.000000	3.712379	3.201853	0.006273	0.329811	3.481948	3.554068	2.726269	2.490816	1.850956	1.790672	1.131047	1.850768	2.032077	1.638728	0.000000	0.000000	69332.000000		1
12079.793945	4748.106445	2.229543	4.989489	9763.128906	11072.139648	1617.124878	997.543213	218.220779	127.790131	55.716991	261.081665	351.558563	169.617966	1.273211	99998.000000	4.082059	3.676520	0.348216	0.698056	3.989589	4.044231	3.208744	2.998932	2.338896	2.106497	1.745988	2.416776	2.545998	2.229472	0.104901	4.999991	69360.000000		1
6165.979004	2550.557129	2.294302	5.337952	6066.725586	6479.983398	965.228760	614.286926	121.659660	56.555767	35.928638	201.584000	263.952606	208.417572	0.521725	0.000000	3.790002	3.406635	0.360651	0.727375	3.782954	3.811574	2.984630	2.788371	2.085147	1.752477	1.555441	2.304456	2.421526	2.318934	0.000000	0.000000	69392.000000		1
[truncated: 8,812 more rows]
