# Supplementary material for: Distinct elongation stalls during translation are linked with distinct pathways for mRNA degradation
Source: eLife. 2022 Jul 27;11:e76038. doi: 10.7554/eLife.76038 (PMC9352352; doi:10.7554/eLife.76038)
Supplement: Figure 1—source data 2. [file elife-76038-fig1-data2.zip › 1C_flow_cytometry_data/list_mode_data.HEL2_OPT_2.CSV]

FSC-HLin	SSC-HLin	BLU-V-HLin	GRN-V-HLin	YEL-V-HLin	ORG-V-HLin	GRN-B-HLin	YEL-B-HLin	RED-B-HLin	NIR-B-HLin	YEL-G-HLin	ORG-G-HLin	RED-G-HLin	NIR-G-HLin	BLU-V-ALin	BLU-V-W	FSC-HLog	SSC-HLog	BLU-V-HLog	GRN-V-HLog	YEL-V-HLog	ORG-V-HLog	GRN-B-HLog	YEL-B-HLog	RED-B-HLog	NIR-B-HLog	YEL-G-HLog	ORG-G-HLog	RED-G-HLog	NIR-G-HLog	BLU-V-ALog	BLU-V-WLog	TIME		P01.R1
10905.478516	1368.532471	1.548037	2.917217	4755.840820	68949.921875	699.496826	414.827606	78.817276	26.513987	31.053249	101.923737	126.380867	47.088692	1.088282	99998.000000	4.037645	3.136255	0.189781	0.464969	3.677227	4.838534	2.844786	2.617868	1.896621	1.423475	1.492107	2.008275	2.101681	1.672917	0.036741	4.999991	19.000000		1
11101.746094	3800.874512	4.536180	6.312413	9164.732422	99998.000000	1461.809326	877.151001	226.235413	85.533661	50.804596	249.816757	355.246704	184.216385	1.764576	0.000000	4.045391	3.579884	0.656690	0.800195	3.962120	4.999991	3.164891	2.943074	2.354561	1.932137	1.705903	2.397622	2.550530	2.265328	0.246640	0.000000	120.000000		1
8008.777832	2142.193115	3.937934	4.557766	4149.278320	60474.152344	577.747681	363.674561	79.622131	29.169085	24.827181	68.921562	99.805206	112.164833	0.506242	99998.000000	3.903566	3.330859	0.595268	0.658752	3.617973	4.781570	2.761738	2.560713	1.901034	1.464923	1.394927	1.838355	1.999153	2.049857	0.000000	4.999991	156.000000		1
10496.417969	3375.987793	3.179335	6.081133	10567.719727	99998.000000	1635.892578	1020.498596	254.516373	135.299042	61.190628	249.240097	304.442108	206.101685	3.491287	99998.000000	4.021041	3.528401	0.502336	0.783984	4.023981	4.999991	3.213755	3.008812	2.405716	2.131295	1.786685	2.396618	2.483505	2.314081	0.542985	4.999991	218.000000		1
18982.851562	5221.065918	2.470075	5.310198	11239.891602	99998.000000	1755.702026	1081.164917	271.190155	112.056900	77.155144	354.978424	486.293274	262.617371	5.807388	0.000000	4.278361	3.717759	0.392710	0.725111	4.050762	4.999991	3.244451	3.033892	2.433274	2.049439	1.887365	2.550202	2.686898	2.419323	0.763981	0.000000	307.000000		1
10851.701172	1651.073853	3.043650	4.795214	4878.909668	71566.476562	698.648743	425.136566	103.773979	60.077400	31.543564	137.047516	162.818329	84.161400	1.666307	0.000000	4.035498	3.217767	0.483395	0.680808	3.688323	4.854710	2.844259	2.628528	2.016088	1.778711	1.498911	2.136871	2.211703	1.925113	0.221755	0.000000	343.000000		1
7563.535156	1396.131836	1.779317	5.501390	7068.977539	94263.476562	1073.702271	644.590820	139.489838	32.820232	48.488708	180.037918	265.950867	184.074539	0.558524	0.000000	3.878725	3.144927	0.250253	0.740472	3.849357	4.974343	3.030884	2.809284	2.144542	1.516142	1.685641	2.255364	2.424801	2.264994	0.000000	0.000000	358.000000		1
7095.090820	1610.473267	3.256428	7.320796	5410.086426	79626.375000	766.913513	471.808960	116.731850	42.318146	21.046516	114.357368	131.336426	89.884819	1.216753	99998.000000	3.850958	3.206954	0.512742	0.864558	3.733204	4.901057	2.884746	2.673766	2.067189	1.626527	1.323180	2.058264	2.118385	1.953686	0.085202	4.999991	379.000000		1
12243.731445	3037.118896	2.352893	4.570101	5917.756348	83710.203125	889.390320	553.016113	127.740791	48.439369	43.415958	196.603760	264.578613	146.218552	1.000283	99998.000000	4.087914	3.482462	0.371602	0.659926	3.772157	4.922779	2.949092	2.742738	2.106330	1.685198	1.637649	2.293592	2.422555	2.165003	0.000123	4.999991	462.000000		1
6881.101074	1476.413940	2.103110	3.108409	4444.000488	73550.687500	633.615784	396.090820	135.286697	33.255039	27.235580	130.180038	159.531052	93.832001	1.324615	99998.000000	3.837658	3.169208	0.322862	0.492538	3.647774	4.866587	2.801826	2.597795	2.131255	1.521858	1.435137	2.114544	2.202845	1.972351	0.122090	4.999991	477.000000		1
13224.521484	2349.716309	3.037483	2.109277	6266.687500	84087.898438	938.690063	578.379883	126.464127	67.623306	36.088993	171.314026	216.691238	181.413269	0.238761	99998.000000	4.121380	3.371016	0.482514	0.324134	3.797038	4.924734	2.972522	2.762213	2.101967	1.830096	1.557375	2.233793	2.335841	2.258669	0.000000	4.999991	494.000000		1
12224.877930	4044.471436	2.343642	4.576268	12376.251953	99998.000000	1929.658813	1205.427368	279.695099	103.851067	71.801773	277.129425	380.443939	188.675476	5.387131	0.000000	4.087245	3.606862	0.369891	0.660511	4.092589	4.999991	3.285480	3.081141	2.446685	2.016411	1.856135	2.442683	2.580291	2.275715	0.731358	0.000000	537.000000		1
12954.601562	2664.936279	1.902667	4.539263	8496.381836	99998.000000	1303.653687	806.419250	227.687851	77.303162	63.472595	247.556381	322.811951	213.123352	1.683857	0.000000	4.112424	3.425687	0.279363	0.656985	3.929234	4.999991	3.115162	2.906561	2.357340	1.888197	1.802586	2.393674	2.508950	2.328631	0.226305	0.000000	608.000000		1
4886.745117	1784.380737	1.514116	5.473636	4090.860107	55074.691406	566.458130	356.742310	100.397285	44.291740	21.413483	104.144028	120.450836	99.546173	1.034830	0.000000	3.689020	3.251487	0.180159	0.738276	3.611815	4.740952	2.753168	2.552355	2.001722	1.646323	1.330687	2.017634	2.080810	1.998025	0.014869	0.000000	637.000000		1
14607.692383	3673.771973	1.251998	6.506689	10172.899414	99998.000000	1626.376099	978.309937	261.769318	103.810982	78.882034	347.423248	461.740540	325.192596	1.417110	99998.000000	4.164582	3.565112	0.097604	0.813360	4.007445	4.999991	3.211221	2.990476	2.417919	2.016243	1.896978	2.540859	2.664398	2.512141	0.151404	4.999991	770.000000		1
13834.401367	4171.163574	3.487709	7.724766	8210.911133	99998.000000	1263.672974	778.175293	213.373138	76.245438	63.272152	269.802460	362.145020	213.663010	1.824532	0.000000	4.140960	3.620257	0.542540	0.887885	3.914391	4.999991	3.101635	2.891078	2.329140	1.882214	1.801213	2.431046	2.558882	2.329729	0.261152	0.000000	866.000000		1
14584.807617	2848.813477	2.463907	3.925599	9311.308594	99998.000000	1421.908813	873.789734	188.444199	72.455528	62.769501	263.878601	359.258636	205.888901	3.426764	0.000000	4.163901	3.454664	0.391624	0.593906	3.969011	4.999991	3.152872	2.941407	2.275183	1.860072	1.797749	2.421404	2.555407	2.313633	0.534884	0.000000	919.000000		1
7268.597168	1356.148071	1.326008	1.153318	4175.943359	60275.066406	568.647583	347.299896	55.541218	19.661919	7.863534	58.954918	75.502258	75.967903	1.266654	99998.000000	3.861451	3.132307	0.122546	0.061949	3.620754	4.780138	2.754843	2.540705	1.744615	1.293626	0.895618	1.770520	1.877960	1.880630	0.102658	4.999991	938.000000		1
6285.192871	3522.628906	2.254213	3.466122	5901.098145	80024.984375	866.283875	521.608215	107.320274	51.797562	31.414047	153.841553	190.183426	163.234634	0.220439	99998.000000	3.798319	3.546867	0.352995	0.539844	3.770933	4.903225	2.937660	2.717345	2.030682	1.714309	1.497124	2.187074	2.279173	2.212812	0.000000	4.999991	951.000000		1
7364.711426	645.112000	1.896499	4.249392	4167.882812	62287.191406	633.409180	376.095856	96.113968	47.267548	33.699097	122.446014	169.691971	116.556076	0.152740	0.000000	3.867156	2.809635	0.277953	0.628327	3.619915	4.794399	2.801684	2.575299	1.982787	1.674563	1.527618	2.087945	2.229661	2.066535	0.000000	0.000000	999.000000		1
5686.787598	1529.404907	4.523845	4.866140	5343.018555	81534.078125	809.885376	488.091095	115.436676	52.620918	32.740055	149.188202	204.183594	124.527534	0.705966	0.000000	3.754867	3.184522	0.655508	0.687185	3.727787	4.911339	2.908424	2.688501	2.062344	1.721158	1.515079	2.173734	2.310021	2.095265	0.000000	0.000000	1031.000000		1
19589.765625	6367.270020	3.441453	7.240619	15388.216797	99998.000000	2502.410889	1513.862915	342.365936	126.445625	118.804115	489.084045	615.076355	422.552399	2.262491	0.000000	4.292029	3.803953	0.536742	0.859776	4.187188	4.999991	3.398359	3.180087	2.534491	2.101904	2.074831	2.689384	2.788929	2.625880	0.354587	0.000000	1099.000000		1
18571.841797	6058.473633	2.312804	7.111102	13895.511719	99998.000000	2207.343262	1357.856567	350.769104	134.284485	87.646019	393.552917	498.936584	302.548706	2.022030	99998.000000	4.268855	3.782363	0.364139	0.851937	4.142875	4.999991	3.343870	3.132854	2.545021	2.128026	1.942732	2.595003	2.698045	2.480795	0.305788	4.999991	1178.000000		1
26917.896484	9414.136719	2.278883	8.252085	22144.994141	99998.000000	3503.367676	2198.458984	539.327393	258.701019	174.582779	798.811707	1018.494141	627.577820	1.481714	0.000000	4.430041	3.973780	0.357722	0.916564	4.345275	4.999991	3.544486	3.342118	2.731853	2.412798	2.242001	2.902444	3.007959	2.797668	0.170764	0.000000	1263.000000		1
6459.196289	1962.836670	1.538786	3.385945	3341.560791	50377.906250	482.046967	291.363983	86.566711	79.730064	19.979544	68.597771	95.028496	50.696667	0.023078	99998.000000	3.810179	3.292884	0.187178	0.529680	3.523949	4.702240	2.683089	2.464436	1.937351	1.901622	1.300586	1.836310	1.977854	1.704979	0.000000	4.999991	1303.000000		1
15746.519531	3776.605469	2.269632	5.532228	8240.993164	99998.000000	1296.157104	783.504028	211.883682	48.988274	62.038654	236.800293	335.606384	202.774323	0.396185	99998.000000	4.197185	3.577102	0.355955	0.742900	3.915980	4.999991	3.112658	2.894041	2.326097	1.690092	1.792662	2.374382	2.525830	2.307013	0.000000	4.999991	1356.000000		1
2874.642822	0.000000	2.596508	3.644979	1078.883057	25275.478516	86.844254	45.552990	24.682245	28.450573	6.438847	0.000000	0.000000	0.000000	0.330464	0.000000	3.458584	0.000000	0.414390	0.561695	3.032974	4.402699	1.938741	1.658517	1.392385	1.454091	0.808808	0.000000	0.000000	0.000000	0.000000	0.000000	1391.000000		0
13565.906250	2860.735107	1.871829	6.028709	8684.980469	99998.000000	1349.709229	819.759521	187.355637	80.701447	44.800556	203.616180	290.771881	158.846466	2.190931	99998.000000	4.132449	3.456478	0.272266	0.780224	3.938769	4.999991	3.130240	2.913687	2.272667	1.906881	1.651283	2.308812	2.463552	2.200978	0.340629	4.999991	1425.000000		1
6721.449707	1244.393433	1.915002	2.214124	4017.528809	56784.285156	544.575928	335.819153	63.780968	33.779274	13.263161	64.012245	108.239227	85.866707	1.251359	99998.000000	3.827463	3.094958	0.282169	0.345202	3.603959	4.754228	2.736058	2.526105	1.804691	1.528650	1.122647	1.806263	2.034385	1.933825	0.097382	4.999991	1453.000000		1
10356.477539	1969.466797	3.068320	4.745874	5347.523926	72851.906250	807.988892	490.477905	110.518112	50.530144	37.785049	133.097244	173.164261	146.789047	0.577665	99998.000000	4.015212	3.294349	0.486901	0.676316	3.728153	4.862441	2.907405	2.690619	2.043433	1.703551	1.577320	2.124169	2.238458	2.166694	0.000000	4.999991	1527.000000		1
17567.759766	5121.781738	2.763030	6.562196	10037.001953	99998.000000	1584.424927	965.222534	254.140167	148.078049	78.672340	348.561157	501.320312	300.430176	2.584481	0.000000	4.244716	3.709421	0.441386	0.817049	4.001604	4.999991	3.199872	2.984627	2.405073	2.170491	1.895822	2.542279	2.700115	2.477744	0.412373	0.000000	1576.000000		1
5648.820312	2756.239502	2.547168	4.650278	6391.431152	99998.000000	959.283264	585.885681	166.602066	78.582916	54.921387	258.346375	368.568451	253.483322	0.377757	99998.000000	3.751958	3.440317	0.406058	0.667479	3.805598	4.999991	2.981947	2.767813	2.221680	1.895328	1.739741	2.412202	2.566518	2.403949	0.000000	4.999991	1613.000000		1
15078.760742	4501.586426	2.423819	5.640158	13090.736328	99998.000000	2115.309082	1264.838623	291.015503	166.420135	93.061066	400.500580	507.790009	412.055328	8.835605	0.000000	4.178366	3.653366	0.384500	0.751291	4.116964	4.999991	3.325374	3.102035	2.463916	2.221206	1.968768	2.602603	2.705684	2.614955	0.946236	0.000000	1645.000000		1
19719.451172	3394.302002	2.328223	4.255559	11229.660156	99998.000000	1750.879028	1080.751709	269.469421	142.462570	71.724678	292.443268	373.360596	259.496613	4.477754	0.000000	4.294895	3.530751	0.367025	0.628957	4.050366	4.999991	3.243256	3.033726	2.430510	2.153701	1.855669	2.466042	2.572129	2.414132	0.651060	0.000000	1704.000000		1
5287.014648	120.975075	1.847160	2.081524	2294.156738	42695.000000	263.101501	165.183548	47.788700	29.751911	0.000000	27.710476	21.586172	37.868313	1.120390	0.000000	3.723211	2.082696	0.266504	0.318381	3.360623	4.630377	2.420123	2.217967	1.679325	1.473515	0.000000	1.442644	1.334176	1.578276	0.049369	0.000000	1748.000000		0
3196.884277	64.040001	3.139246	4.348072	2302.581543	43496.347656	288.619446	178.622482	68.835213	19.631081	23.898975	85.586082	97.523239	76.834435	0.255928	0.000000	3.504727	1.806451	0.496825	0.638297	3.362215	4.638453	2.460325	2.251936	1.837811	1.292944	1.378379	1.932403	1.989108	1.885556	0.000000	0.000000	1782.000000		0
8067.853027	1857.113770	2.396065	2.701355	3872.633057	55196.562500	505.356934	337.046478	91.297173	13.463603	21.089689	84.327919	134.734711	98.106064	1.795889	99998.000000	3.906758	3.268838	0.379499	0.431582	3.588006	4.741912	2.703598	2.527690	1.960457	1.129161	1.324070	1.925971	2.129479	1.991696	0.254279	4.999991	1827.000000		1
14381.706055	2889.450928	2.948054	5.600070	7711.847656	99998.000000	1172.147583	728.169373	187.728760	63.700790	59.321884	240.556290	319.697357	160.675125	0.499154	99998.000000	4.157810	3.460815	0.469535	0.748193	3.887158	4.999991	3.068982	2.862232	2.273531	1.804145	1.773215	2.381217	2.504739	2.205949	0.000000	4.999991	1872.000000		1
5696.362305	691.479065	2.007514	4.150712	2640.223145	44506.042969	339.445618	210.872223	67.003479	50.178596	15.727068	55.784836	77.731804	54.603764	0.826522	0.000000	3.755598	2.839779	0.302659	0.618123	3.421641	4.648419	2.530770	2.324019	1.826097	1.700518	1.196648	1.746516	1.890599	1.737223	0.000000	0.000000	1907.000000		1
22109.509766	3564.296143	3.324270	5.137509	12872.407227	99998.000000	2039.430664	1252.028809	298.003265	122.797562	70.031708	319.934814	448.218353	263.052155	1.391877	0.000000	4.344579	3.551974	0.521696	0.710753	4.109660	4.999991	3.309509	3.097614	2.474221	2.089190	1.845295	2.505061	2.651490	2.420042	0.143601	0.000000	1925.000000		1
7261.279785	1810.099121	2.325139	5.482887	7631.833984	99998.000000	1165.492920	698.651855	142.912796	97.495483	45.007168	210.147537	256.308044	177.910141	0.724003	99998.000000	3.861013	3.257702	0.366449	0.739009	3.882629	4.999991	3.066510	2.844261	2.155071	1.988984	1.653282	2.322524	2.408762	2.250201	0.000000	4.999991	1997.000000		1
25611.916016	6525.295898	2.519415	9.263551	19812.841797	99998.000000	3204.778564	1940.189697	469.135345	193.350418	145.395203	575.209778	783.627380	442.735443	1.885922	99998.000000	4.408442	3.814600	0.401300	0.966778	4.296947	4.999991	3.505798	3.287844	2.671298	2.286345	2.162550	2.759826	2.894109	2.646144	0.275524	4.999991	2025.000000		1
13234.099609	4025.802490	2.312804	4.946317	8674.187500	99998.000000	1361.557007	839.994995	193.230148	137.781448	64.721512	262.197968	361.266174	221.952103	1.572859	99998.000000	4.121695	3.604852	0.364139	0.694282	3.938229	4.999991	3.134036	2.924277	2.286075	2.139191	1.811049	2.418629	2.557827	2.346259	0.196690	4.999991	2093.000000		1
9266.357422	2961.758301	3.083739	6.864402	7675.570801	99998.000000	1188.762817	724.539856	245.212738	86.946014	71.774017	348.049255	465.903595	243.649277	0.301278	0.000000	3.966909	3.471550	0.489078	0.836603	3.885111	4.999991	3.075095	2.860062	2.389543	1.939250	1.855967	2.541641	2.668296	2.386765	0.000000	0.000000	2148.000000		1
6930.511719	1831.543457	2.562587	2.251129	4247.492188	62336.808594	594.193298	365.725250	104.914963	12.060502	17.494049	90.729759	112.790825	32.003040	1.516671	0.000000	3.840765	3.262817	0.408679	0.352400	3.628133	4.794744	2.773928	2.563155	2.020838	1.081365	1.242890	1.957750	2.052274	1.505191	0.180891	0.000000	2175.000000		1
8741.320312	1706.047607	3.327354	6.953831	5087.432129	71823.289062	723.044250	449.587524	93.424950	28.132948	25.718382	101.948402	108.405754	118.828789	0.987378	0.000000	3.941577	3.231991	0.522099	0.842224	3.706499	4.856265	2.859165	2.652814	1.970463	1.449215	1.410244	2.008380	2.035052	2.074922	0.000000	0.000000	2195.000000		1
8094.820312	1793.329712	2.827788	1.973593	3794.586670	56767.085938	528.068665	317.325958	79.023888	34.806160	27.528536	91.883080	133.902100	57.042999	0.126289	0.000000	3.908207	3.253660	0.451447	0.295258	3.579165	4.754097	2.722690	2.501506	1.897758	1.541656	1.439783	1.963235	2.126787	1.756202	0.000000	0.000000	2220.000000		1
14921.231445	2979.104492	1.915002	7.808026	13638.445312	99998.000000	2198.443604	1319.963501	304.096741	111.409317	79.652969	413.230255	543.687805	302.224915	2.157957	99998.000000	4.173805	3.474086	0.282169	0.892541	4.134765	4.999991	3.342115	3.120562	2.483012	2.046921	1.901202	2.616192	2.735350	2.480330	0.334043	4.999991	2242.000000		1
5283.104492	1042.322144	1.316756	2.673601	2022.152466	34543.105469	200.153152	127.629776	30.152798	6.432679	3.401364	4.856888	0.000000	23.815714	1.834148	99998.000000	3.722889	3.018002	0.119505	0.427097	3.305814	4.538362	2.301363	2.105952	1.479328	0.808392	0.531653	0.686358	0.000000	1.376864	0.263434	4.999991	2261.000000		1
41588.429688	12146.920898	3.302684	11.440671	33449.703125	99998.000000	5425.468262	3336.802734	811.208313	282.316284	249.341858	1160.549683	1650.201172	922.118042	6.216877	0.000000	4.618972	4.084466	0.518867	1.058452	4.524392	4.999991	3.734437	3.523330	2.909132	2.450736	2.396795	3.064664	3.217537	2.964787	0.793572	0.000000	2342.000000		1
18440.636719	6542.845703	3.426034	6.654708	13942.912109	99998.000000	2191.366455	1349.638306	291.675415	102.537399	90.304207	376.379578	484.603363	273.613983	2.999798	99998.000000	4.265776	3.815767	0.534792	0.823129	4.144353	4.999991	3.340715	3.130217	2.464900	2.010882	1.955708	2.575626	2.685386	2.437138	0.477092	4.999991	2407.000000		1
19765.472656	5606.295410	2.491661	5.633991	13003.521484	99998.000000	2055.392090	1259.435913	282.205261	114.705833	75.388161	344.530701	454.052765	355.770935	3.172100	0.000000	4.295907	3.748676	0.396489	0.750816	4.114061	4.999991	3.312895	3.100176	2.450565	2.059586	1.877303	2.537228	2.657106	2.551170	0.501347	0.000000	2441.000000		1
17556.490234	2631.311035	1.495613	4.915480	10411.235352	99998.000000	1613.732788	1016.418823	274.989319	92.968559	64.684502	266.052643	341.061493	223.509384	1.543740	0.000000	4.244438	3.420172	0.174819	0.691566	4.017502	4.999991	3.207832	3.007073	2.439316	1.968336	1.810800	2.424968	2.532833	2.349296	0.188574	0.000000	2537.000000		1
14159.862305	2083.506592	1.831741	6.235320	11308.199219	99998.000000	1765.557617	1100.558594	248.990311	117.610710	88.534142	328.775879	446.916992	228.526627	0.726051	0.000000	4.151059	3.318795	0.262864	0.794859	4.053393	4.999991	3.246882	3.041613	2.396183	2.070447	1.947111	2.516900	2.650227	2.358937	0.000000	0.000000	2576.000000		1
13355.086914	5294.239746	1.347594	5.970118	9552.256836	99998.000000	1454.581055	916.894226	206.280533	81.438454	73.288132	279.824615	340.595856	242.196838	1.655560	99998.000000	4.125647	3.723804	0.129559	0.775983	3.980106	4.999991	3.162738	2.962319	2.314458	1.910830	1.865034	2.446886	2.532239	2.384168	0.218945	4.999991	2653.000000		1
8243.419922	3023.272705	0.977545	2.362144	7412.598633	99998.000000	1138.571899	696.650513	179.526016	77.762642	34.377518	170.925476	222.901886	139.459000	2.075346	0.000000	3.916107	3.480477	0.000000	0.373306	3.869971	4.999991	3.056360	2.843015	2.254128	1.890771	1.536275	2.232807	2.348114	2.144447	0.317091	0.000000	2699.000000		1
12355.187500	2430.803223	2.288134	5.211518	6425.811523	86865.406250	961.725586	595.790649	131.789749	65.532532	39.897411	146.493011	211.803513	187.589996	0.404926	99998.000000	4.091849	3.385750	0.359481	0.716964	3.807928	4.938847	2.983051	2.775094	2.119882	1.816457	1.600945	2.165817	2.325933	2.273210	0.000000	4.999991	2793.000000		1
6739.128418	2286.783447	3.382861	6.969250	4958.343750	74719.375000	761.779053	446.963257	136.248825	43.782925	33.918041	115.529190	130.167694	132.844376	0.351580	0.000000	3.828604	3.359225	0.529284	0.843186	3.695337	4.873433	2.881829	2.650272	2.134333	1.641305	1.530431	2.062692	2.114503	2.123343	0.000000	0.000000	2864.000000		1
42600.320312	9364.747070	2.241878	7.006255	20759.794922	99998.000000	3401.869629	2058.873535	486.749664	207.973511	136.810074	591.346985	787.574524	383.277893	3.457752	0.000000	4.629413	3.971496	0.350612	0.845486	4.317223	4.999991	3.531718	3.313630	2.687306	2.318008	2.136118	2.771842	2.896292	2.583514	0.538794	0.000000	2923.000000		1
13262.642578	2042.042603	1.992095	4.829135	7260.733887	92539.546875	1139.792969	687.701477	150.548126	66.870872	50.829266	154.504562	204.202103	128.743011	2.400032	99998.000000	4.122630	3.310065	0.299310	0.683869	3.860981	4.966327	3.056826	2.837400	2.177675	1.825237	1.706114	2.188941	2.310060	2.109724	0.380217	4.999991	2979.000000		1
10081.253906	2552.392090	2.673601	5.581567	7986.559570	99998.000000	1248.186401	758.118652	193.671127	97.023674	59.352718	273.644806	400.124359	365.040649	1.914872	0.000000	4.003515	3.406947	0.427097	0.746756	3.902360	4.999991	3.096279	2.879737	2.287065	1.986878	1.773441	2.437187	2.602195	2.562341	0.282140	0.000000	3079.000000		1
25692.046875	7005.366211	3.271847	8.776320	23871.470703	99998.000000	3861.454590	2369.415283	538.741516	241.065109	148.657791	676.436584	932.692200	523.714417	1.932140	99998.000000	4.409799	3.845431	0.514793	0.943312	4.377879	4.999991	3.586751	3.374641	2.731380	2.382134	2.172188	2.830227	2.969738	2.719095	0.286038	4.999991	3122.000000		1
17549.710938	2653.680664	2.146282	5.874522	10409.496094	99998.000000	1680.810303	989.306580	262.666687	134.426346	83.853027	414.590179	497.946716	380.829407	2.430722	0.000000	4.244270	3.423849	0.331687	0.768973	4.017430	4.999991	3.225519	2.995331	2.419405	2.128484	1.923519	2.617619	2.697183	2.580730	0.385735	0.000000	3161.000000		1
7340.963379	2507.221436	2.864793	4.335737	7539.821289	98007.609375	1128.867310	712.352905	165.232895	91.525368	42.185547	147.991699	230.802429	125.236801	1.844261	99998.000000	3.865753	3.399193	0.457093	0.637063	3.877361	4.991260	3.052643	2.852695	2.218096	1.961542	1.625164	2.170237	2.363240	2.097732	0.265822	4.999991	3267.000000		1
9540.705078	1427.234497	2.272716	6.432679	6182.705078	89549.242188	977.785706	572.391235	140.072662	72.856415	38.901363	186.923904	273.835999	172.001694	2.224818	99998.000000	3.979580	3.154495	0.356545	0.808392	3.791178	4.952062	2.990244	2.757693	2.146353	1.862468	1.589965	2.271665	2.437490	2.235533	0.347294	4.999991	3314.000000		1
4098.122070	763.999329	1.637465	1.702224	2268.336670	44959.285156	270.117004	168.840866	73.294304	37.007950	13.475939	38.984627	72.881081	74.953354	0.467718	0.000000	3.612585	2.883093	0.214172	0.231017	3.355707	4.652820	2.431552	2.227478	1.865070	1.568295	1.129559	1.590893	1.862615	1.874791	0.000000	0.000000	3346.000000		1
3690.032715	1088.498047	1.702224	3.000478	2041.743408	33849.652344	234.182205	140.254608	43.351200	49.614273	10.194840	22.394112	18.752214	47.341557	0.440520	0.000000	3.567030	3.036828	0.231017	0.477190	3.310001	4.529554	2.369554	2.146917	1.637001	1.695607	1.008380	1.350134	1.273053	1.675243	0.000000	0.000000	3364.000000		1
10404.728516	3224.246338	2.093859	5.322533	8683.814453	99998.000000	1326.781738	816.885498	198.824051	91.926254	54.125782	218.205353	320.129089	222.130951	3.330850	99998.000000	4.017231	3.508428	0.320947	0.726118	3.938710	4.999991	3.122799	2.912161	2.298469	1.963440	1.733404	2.338866	2.505325	2.346609	0.522555	4.999991	3397.000000		1
9053.875000	2770.372314	0.672255	1.979760	4300.511230	62361.972656	668.014893	388.711426	102.139595	72.070061	38.327789	106.740532	110.703140	84.879906	1.074049	99998.000000	3.956835	3.442538	0.000000	0.296613	3.633520	4.794920	2.824786	2.589627	2.009194	1.857755	1.583514	2.028329	2.044160	1.928805	0.031024	4.999991	3452.000000		1
6955.378906	2123.971436	3.413699	3.867008	6112.621094	82436.031250	962.052490	569.181091	132.662445	64.869530	27.966427	164.101151	238.857147	172.340912	1.557148	99998.000000	3.842321	3.327149	0.533225	0.587375	3.786227	4.916117	2.983199	2.755250	2.122748	1.812041	1.446637	2.215112	2.378138	2.236388	0.192330	4.999991	3470.000000		1
17404.882812	2601.919922	1.014550	5.026494	8621.306641	99998.000000	1358.627441	819.500488	218.245438	92.728027	61.896805	290.195221	369.404144	200.618790	3.054034	99998.000000	4.240671	3.415294	0.006273	0.701265	3.935573	4.999991	3.133100	2.913549	2.338945	1.967211	1.791668	2.462690	2.567502	2.302372	0.484874	4.999991	3486.000000		1
16538.648438	4227.244629	1.470943	3.910181	12280.773438	99998.000000	1947.997803	1186.520874	214.585037	99.540001	84.531448	359.246307	514.201111	286.497833	3.184062	0.000000	4.218500	3.626057	0.167596	0.592197	4.089226	4.999991	3.289588	3.074275	2.331599	1.997998	1.927018	2.555392	2.711133	2.457121	0.502982	0.000000	3519.000000		1
6162.790039	2253.177002	1.403101	3.694319	4389.779297	66942.500000	658.208618	378.541260	101.936066	19.729761	25.295910	84.688721	141.185898	52.136772	0.342097	99998.000000	3.789777	3.352795	0.147089	0.567534	3.642443	4.825702	2.818364	2.578113	2.008328	1.295122	1.403050	1.927826	2.149791	1.717144	0.000000	4.999991	3540.000000		1
14983.852539	2889.028320	2.710606	5.624740	8761.142578	99998.000000	1340.112671	817.258606	165.285309	92.650932	44.738880	192.493134	264.998016	202.114410	2.643430	99998.000000	4.175623	3.460752	0.433066	0.750102	3.942561	4.999991	3.127141	2.912359	2.218234	1.966850	1.650685	2.284415	2.423243	2.305597	0.422168	4.999991	3569.000000		1
34221.425781	8715.958984	2.562587	7.585997	22511.875000	99998.000000	3569.122314	2218.632812	469.486877	273.243927	115.152969	588.546936	852.474915	397.197876	3.004054	99998.000000	4.534298	3.940315	0.408679	0.880013	4.352412	4.999991	3.552562	3.346086	2.671623	2.436551	2.061275	2.769781	2.930682	2.599007	0.477708	4.999991	3595.000000		1
6953.377441	1466.546021	1.816322	1.754647	5765.006348	80487.164062	846.184082	529.921997	137.491577	77.485100	41.938847	147.695663	200.054474	137.306549	0.352768	0.000000	3.842196	3.166296	0.259193	0.244190	3.760800	4.905726	2.927465	2.724212	2.138276	1.889218	1.622617	2.169368	2.301148	2.137691	0.000000	0.000000	3674.000000		1
9993.672852	2638.459229	1.489446	5.587735	7384.123535	99998.000000	1114.968872	697.745239	214.507950	86.730156	56.398499	249.708832	355.832611	299.773315	1.594983	0.000000	3.999725	3.421350	0.173025	0.747236	3.868299	4.999991	3.047263	2.843697	2.331443	1.938170	1.751268	2.397434	2.551246	2.476793	0.202756	0.000000	3717.000000		1
12369.640625	6600.764160	1.356845	3.870092	12169.978516	99998.000000	1862.504150	1180.563110	282.408783	117.792656	68.526840	313.011810	386.691589	171.304764	2.760633	99998.000000	4.092357	3.819594	0.132530	0.587721	4.085290	4.999991	3.270097	3.072089	2.450878	2.071118	1.835861	2.495561	2.587365	2.233769	0.441009	4.999991	3744.000000		1
18076.669922	4353.853516	3.188586	4.773628	11565.161133	99998.000000	1807.897339	1093.598633	312.962463	125.850464	63.802555	329.522156	392.973175	262.836304	2.379154	99998.000000	4.257118	3.638874	0.503598	0.678849	4.063152	4.999991	3.257174	3.038858	2.495492	2.099855	1.804838	2.517885	2.594363	2.419685	0.376423	4.999991	3820.000000		1
12859.547852	3016.895508	2.038351	5.711084	8946.002930	99998.000000	1365.260620	859.296143	207.449280	102.669998	68.804382	303.979553	365.401459	233.402023	4.315045	0.000000	4.109226	3.479560	0.309279	0.756719	3.951629	4.999991	3.135216	2.934143	2.316912	2.011444	1.837616	2.482844	2.562770	2.368105	0.634985	0.000000	3884.000000		1
10393.328125	2397.791992	1.551121	4.502259	8128.908203	99998.000000	1224.910400	770.354919	162.340347	84.593124	52.630169	185.271027	230.133255	123.488319	0.961786	0.000000	4.016755	3.379812	0.190646	0.653430	3.910032	4.999991	3.088104	2.886691	2.210427	1.927335	1.721235	2.267807	2.361979	2.091626	0.000000	0.000000	3905.000000		1
8420.195312	2352.707764	2.793867	2.793867	4588.627930	67495.976562	664.317505	404.382996	76.834435	23.047863	15.582132	91.472946	147.223862	84.463608	2.322519	99998.000000	3.925322	3.371568	0.446206	0.446206	3.661683	4.829278	2.822376	2.606793	1.885556	1.362631	1.192627	1.961293	2.167978	1.926670	0.365959	4.999991	3917.000000		1
8634.890625	1752.599731	3.543216	5.593902	3066.167725	50883.632812	451.632050	257.877655	74.737495	28.740446	37.020283	93.566803	122.233238	124.950012	0.469526	0.000000	3.936257	3.243683	0.549398	0.747715	3.486596	4.706578	2.654785	2.411414	1.873538	1.458493	1.568440	1.971122	2.087189	2.096736	0.000000	0.000000	3965.000000		1
8798.751953	2286.823486	2.226459	4.218554	7514.158691	98489.734375	1159.439453	699.287109	176.318924	67.311852	31.096422	160.095383	221.421692	117.515114	1.617741	99998.000000	3.944421	3.359233	0.347615	0.625164	3.875880	4.993391	3.064248	2.844656	2.246299	1.828092	1.492710	2.204379	2.345220	2.070094	0.208909	4.999991	4011.000000		1
15273.526367	3105.556152	1.733061	4.471421	9173.055664	99998.000000	1448.419800	881.091980	205.383163	96.517937	57.746090	245.169571	328.590881	241.388901	1.257259	0.000000	4.183939	3.492139	0.238814	0.650446	3.962514	4.999991	3.160894	2.945021	2.312565	1.984608	1.761523	2.389467	2.516655	2.382717	0.099425	0.000000	4053.000000		1
7220.592773	2386.443848	0.357714	2.892547	6386.305664	87735.976562	961.552917	598.572205	152.105408	48.383862	30.091124	138.916260	198.284409	115.026543	1.541005	0.000000	3.858573	3.377751	0.000000	0.461280	3.805250	4.943178	2.982973	2.777117	2.182145	1.684700	1.478438	2.142753	2.297289	2.060798	0.187804	0.000000	4127.000000		1
9321.463867	920.076599	1.958174	4.409747	4266.642578	61676.070312	629.847473	376.863708	81.364449	53.126652	34.957264	116.960045	174.786316	106.043610	0.615202	99998.000000	3.969484	2.963824	0.291851	0.644414	3.630086	4.790117	2.799235	2.576184	1.910435	1.725312	1.543537	2.068038	2.242507	2.025485	0.000000	4.999991	4162.000000		1
3394.592041	221.825668	1.964342	2.460824	1616.125854	33290.062500	193.017380	101.997742	25.712214	12.970205	5.868355	15.141157	25.527189	16.969814	0.168681	99998.000000	3.530788	2.346012	0.293217	0.391080	3.208475	4.522315	2.285596	2.008590	1.410139	1.112947	0.768516	1.180159	1.407003	1.229677	0.000000	4.999991	4179.000000		1
7303.341797	2963.405029	3.330438	4.230890	5298.963867	73036.562500	768.066833	485.571686	114.089081	44.655621	32.181896	124.780403	147.908447	60.139072	0.782779	0.000000	3.863522	3.471791	0.522501	0.626432	3.724191	4.863540	2.885399	2.686253	2.057244	1.649876	1.507612	2.096146	2.169993	1.779157	0.000000	0.000000	4231.000000		1
10083.523438	2651.336914	2.685936	5.300947	5675.463867	75146.726562	863.341980	516.985718	114.095253	34.038307	32.212734	127.191887	171.366440	97.372131	0.592478	0.000000	4.003613	3.423465	0.429096	0.724353	3.754001	4.875910	2.936183	2.713479	2.057268	1.531968	1.508028	2.104460	2.233926	1.988435	0.000000	0.000000	4252.000000		1
9950.734375	2381.306152	2.309720	4.391244	6250.543945	87359.015625	931.726990	567.179749	136.810074	63.719296	26.840862	129.464600	179.652451	124.478195	0.668026	99998.000000	3.997855	3.376815	0.363559	0.642588	3.795918	4.941308	2.969289	2.753721	2.136118	1.804271	1.428796	2.112151	2.254433	2.095093	0.000000	4.999991	4284.000000		1
26705.896484	8489.369141	4.304899	10.096161	16244.543945	99998.000000	2632.408936	1597.111450	372.176422	203.162872	111.720772	440.484314	589.984009	269.151794	3.524897	0.000000	4.426607	3.928875	0.633963	1.004156	4.210708	4.999991	3.420353	3.203335	2.570749	2.307844	2.048134	2.643930	2.770840	2.429997	0.547146	0.000000	4319.000000		1
4339.464844	681.604919	4.203136	5.624740	2650.300781	41907.964844	324.958221	213.999130	56.071621	41.137074	10.638899	25.999001	49.645111	39.585953	0.824938	0.000000	3.637436	2.833533	0.623573	0.750102	3.423295	4.622296	2.511827	2.330412	1.748743	1.614233	1.026897	1.414957	1.695876	1.597541	0.000000	0.000000	4359.000000		1
3884.980469	655.646057	1.514116	1.480195	3875.735352	60625.664062	519.924500	334.875519	114.301857	79.437111	31.990705	106.324226	139.508347	77.074966	1.270611	99998.000000	3.589389	2.816669	0.180159	0.170319	3.588354	4.782657	2.715940	2.524884	2.058053	1.900023	1.505024	2.026632	2.144600	1.886913	0.104013	4.999991	4374.000000		1
6939.525391	2046.665039	1.273584	4.434416	9941.375000	99998.000000	1557.059814	956.964294	216.777588	90.313454	51.159225	221.350769	261.735413	161.729767	2.503552	0.000000	3.841330	3.311047	0.105028	0.646836	3.997447	4.999991	3.192305	2.980896	2.336014	1.955752	1.708924	2.345081	2.417862	2.208790	0.398557	0.000000	4419.000000		1
12587.343750	3609.735107	2.426902	4.440584	11535.416016	99998.000000	1800.077026	1100.034424	286.170959	109.626915	81.142418	384.637817	469.483795	319.191620	3.381506	99998.000000	4.099934	3.557475	0.385052	0.647440	4.062033	4.999991	3.255291	3.041406	2.456625	2.039917	1.909248	2.585052	2.671621	2.504051	0.529110	4.999991	4480.000000		1
2802.150146	850.726440	1.976677	1.239663	1809.303589	38284.511719	213.416306	116.201447	52.586998	25.678293	8.748567	22.949184	16.047777	22.085737	1.353156	99998.000000	3.447491	2.929790	0.295936	0.093304	3.257511	4.583023	2.329228	2.065212	1.720878	1.409566	0.941937	1.360767	1.205415	1.344112	0.131348	4.999991	4514.000000		1
4509.268066	1704.777100	1.803987	3.802250	5370.534668	73153.890625	796.690063	491.014465	139.933899	30.455004	33.563412	135.921951	198.916565	137.059845	1.203773	0.000000	3.654106	3.231668	0.256233	0.580041	3.730017	4.864237	2.901289	2.691094	2.145923	1.483659	1.525866	2.133290	2.298671	2.136910	0.080545	0.000000	4550.000000		1
5298.369141	205.031616	2.803118	2.429986	2120.989258	37535.093750	256.841522	153.403671	46.872829	32.058548	6.589950	21.641678	33.992054	58.153145	1.236767	99998.000000	3.724142	2.311821	0.447641	0.385604	3.326539	4.574438	2.409665	2.185836	1.670921	1.505944	0.818882	1.335291	1.531377	1.764573	0.092288	4.999991	4572.000000		0
22468.318359	5258.150879	2.266548	6.885989	15889.734375	99998.000000	2532.495850	1555.249756	396.170990	137.827698	99.913132	465.212830	591.257568	284.863464	3.591418	99998.000000	4.351571	3.720833	0.355365	0.837966	4.201117	4.999991	3.403549	3.191800	2.597883	2.139337	1.999623	2.667652	2.771777	2.454637	0.555266	4.999991	4590.000000		1
7790.603516	2048.502930	2.066105	3.311935	6685.699707	88592.242188	979.065491	600.555054	116.075012	52.836781	38.219856	153.190887	195.031052	90.609497	0.193639	0.000000	3.891571	3.311437	0.315152	0.520082	3.825147	4.947396	2.990812	2.778553	2.064739	1.722936	1.582289	2.185233	2.290104	1.957174	0.000000	0.000000	4635.000000		1
27709.070312	6954.651367	2.297385	6.827398	20111.261719	99998.000000	3204.901855	1996.961426	483.070770	185.900101	149.437973	692.077332	1000.599243	493.697327	3.228423	0.000000	4.442622	3.842275	0.361234	0.834255	4.303439	4.999991	3.505815	3.300370	2.684011	2.269280	2.174461	2.840155	3.000260	2.693461	0.508990	0.000000	4723.000000		1
26429.814453	4793.542480	2.981975	5.180681	16883.312500	99998.000000	2744.515137	1656.454956	356.455536	182.800949	108.846725	511.172882	668.532959	345.896820	3.278008	99998.000000	4.422094	3.680657	0.474504	0.714387	4.227458	4.999991	3.438466	3.219180	2.552005	2.261978	2.036815	2.708568	2.825123	2.538947	0.515610	4.999991	4750.000000		1
8853.870117	897.611572	3.244093	3.241009	4234.907715	66228.492188	639.228210	366.853882	104.569580	33.193363	23.211302	92.126694	121.564064	86.779495	1.225049	0.000000	3.947133	2.953089	0.511093	0.510680	3.626844	4.821045	2.805656	2.564493	2.019405	1.521051	1.365700	1.964386	2.084805	1.938417	0.088153	0.000000	4781.000000		1
8790.536133	2533.353027	1.862578	4.076703	5887.584961	83450.953125	935.038940	545.855652	130.509995	60.811329	52.136772	173.546646	245.514938	159.346039	1.193602	99998.000000	3.944015	3.403696	0.270115	0.610309	3.769937	4.921431	2.970830	2.737078	2.115644	1.783985	1.717144	2.239416	2.390078	2.202341	0.076860	4.999991	4817.000000		1
10688.173828	2010.424927	2.698272	4.533096	6981.242188	95966.937500	1053.639526	653.336304	154.649506	102.512726	40.014595	150.856506	208.824615	147.868362	1.006757	99998.000000	4.028903	3.303288	0.431086	0.656395	3.843933	4.982121	3.022692	2.815137	2.189348	2.010778	1.602218	2.178564	2.319782	2.169875	0.002925	4.999991	4917.000000		1
12287.551758	1606.381226	3.688152	4.779795	6243.411621	86285.367188	937.243774	574.216797	161.470734	48.322186	38.287701	169.997269	218.920776	126.531967	1.107409	99998.000000	4.089465	3.205849	0.566809	0.679409	3.795422	4.935937	2.971853	2.759076	2.208094	1.684147	1.583059	2.230442	2.340287	2.102200	0.044308	4.999991	4942.000000		1
19725.603516	6109.796387	2.087691	6.950747	15767.979492	99998.000000	2561.122070	1544.447388	382.806091	194.713425	112.269676	553.475586	751.303589	467.747650	5.568067	0.000000	4.295030	3.786027	0.319666	0.842031	4.197776	4.999991	3.408430	3.188773	2.582979	2.289396	2.050262	2.743098	2.875815	2.670012	0.745704	0.000000	4960.000000		1
16357.618164	4083.705811	1.760815	4.514594	8107.441895	99998.000000	1241.062988	765.260620	187.334045	57.487057	49.049950	189.104111	259.922180	166.006912	2.540327	99998.000000	4.213720	3.611054	0.245714	0.654619	3.908884	4.999991	3.093794	2.883809	2.272617	1.759570	1.690639	2.276701	2.414843	2.220126	0.404890	4.999991	5037.000000		1
9999.666992	4502.178223	2.886379	4.767460	11413.311523	99998.000000	1852.253906	1103.500488	229.679947	92.857544	54.119614	278.137817	406.973328	213.410141	2.708224	0.000000	3.999985	3.653423	0.460353	0.678287	4.057412	4.999991	3.267700	3.042773	2.361123	1.967817	1.733355	2.444260	2.609566	2.329215	0.432685	0.000000	5108.000000		1
4357.717773	1011.062317	3.018980	4.705785	2760.599854	46012.207031	359.409760	212.204391	58.140812	53.518288	17.080830	73.500916	93.428032	34.426861	0.659682	0.000000	3.639259	3.004778	0.479860	0.672632	3.441004	4.662873	2.555590	2.326754	1.764481	1.728502	1.232509	1.866293	1.970477	1.536897	0.000000	0.000000	5138.000000		1
6110.829102	2208.098877	1.754647	3.225591	6109.728516	83404.851562	909.302063	558.150574	142.117188	60.928509	29.585390	143.640549	201.392807	143.421600	1.790176	0.000000	3.786100	3.344018	0.244190	0.508609	3.786022	4.921191	2.958708	2.746751	2.152647	1.784821	1.471077	2.157277	2.304044	2.156615	0.252896	0.000000	5177.000000		1
16005.939453	2777.406250	1.942755	4.452919	9153.286133	99998.000000	1424.135254	862.873291	189.597504	75.715034	51.692711	236.695450	331.952148	161.711258	2.122409	0.000000	4.204281	3.443640	0.288418	0.648645	3.961577	4.999991	3.153551	2.935947	2.277833	1.879182	1.713429	2.374190	2.521075	2.208740	0.326829	0.000000	5198.000000		1
7037.767090	1463.656494	3.037483	5.100504	5678.131348	82783.125000	837.851807	525.644836	127.713043	47.301468	47.471073	172.991577	206.018417	112.704483	0.276751	99998.000000	3.847435	3.165439	0.482514	0.707613	3.754205	4.917942	2.923167	2.720692	2.106235	1.674875	1.676429	2.238025	2.313906	2.051941	0.000000	4.999991	5239.000000		1
9254.275391	1090.715332	3.071404	3.154665	5507.246094	78628.382812	854.655090	500.907104	124.006386	62.017071	36.468296	147.757339	167.379166	133.032486	1.011801	99998.000000	3.966342	3.037711	0.487337	0.498953	3.740934	4.895579	2.931791	2.699757	2.093444	1.792511	1.561916	2.169549	2.223701	2.123958	0.005095	4.999991	5261.000000		1
6007.209473	3318.136719	2.198706	3.213256	7310.413086	93665.648438	1131.707397	678.906677	166.765503	86.696228	32.925079	168.930298	235.702484	122.846901	2.312881	0.000000	3.778673	3.520894	0.342167	0.506945	3.863942	4.971581	3.053734	2.831810	2.222106	1.938000	1.517527	2.227708	2.372364	2.089364	0.364153	0.000000	5278.000000		1
8424.885742	2477.007080	3.463039	4.533096	5980.143555	74749.742188	888.677979	536.296082	100.286270	46.373264	18.619614	90.964127	119.840256	74.503128	1.273032	0.000000	3.925564	3.393927	0.539457	0.656395	3.776712	4.873610	2.948745	2.729405	2.001241	1.666268	1.269971	1.958870	2.078603	1.872175	0.104839	0.000000	5311.000000		1
5223.051758	2455.667480	2.537917	3.441453	3436.715820	52737.519531	497.777100	303.264130	82.915565	30.751043	17.093164	75.289482	90.883949	70.922905	0.502444	0.000000	3.717924	3.390170	0.404477	0.536742	3.536144	4.722120	2.697035	2.481821	1.918636	1.487860	1.232822	1.876734	1.958487	1.850787	0.000000	0.000000	5362.000000		1
31310.982422	7361.979004	2.741444	9.522585	24009.396484	99998.000000	3923.961914	2396.644775	526.779663	188.135818	144.140121	680.140198	952.616211	512.298462	3.436316	99998.000000	4.495697	3.866995	0.437979	0.978755	4.380381	4.999991	3.593725	3.379604	2.721629	2.274472	2.158785	2.832598	2.978918	2.709523	0.536093	4.999991	5404.000000		1
22688.531250	5680.746582	3.540132	6.198315	12362.526367	99998.000000	1959.552490	1196.055786	283.318512	95.990623	89.980415	346.488892	440.006348	307.208221	2.045977	99998.000000	4.355806	3.754405	0.549019	0.792274	4.092107	4.999991	3.292157	3.077751	2.452275	1.982229	1.954148	2.539689	2.643459	2.487433	0.310901	4.999991	5431.000000		1
8579.831055	1901.245239	4.227806	3.533965	5055.339355	69812.382812	731.228455	447.894562	125.252220	64.305206	32.373089	146.113708	208.340469	135.474808	1.415957	0.000000	3.933479	3.279038	0.626115	0.548262	3.703750	4.843933	2.864053	2.651176	2.097785	1.808246	1.510184	2.164691	2.318774	2.131859	0.151050	0.000000	5466.000000		1
8586.498047	3006.318359	3.543216	5.177598	5060.631348	72262.437500	764.014771	460.143158	115.646370	38.873611	29.132080	157.862747	183.642807	107.332611	1.188383	0.000000	3.933816	3.478035	0.549398	0.714128	3.704205	4.858912	2.883102	2.662893	2.063132	1.589655	1.464371	2.198280	2.263974	2.030732	0.074957	0.000000	5518.000000		1
7327.006348	2818.978271	1.692973	3.459955	6798.077637	93862.781250	1064.898193	629.505188	136.258087	52.189194	26.785355	144.692108	232.319626	142.400894	0.553954	99998.000000	3.864927	3.450092	0.228650	0.539070	3.832386	4.972494	3.027308	2.798999	2.134362	1.717581	1.427897	2.160445	2.366086	2.153513	0.000000	4.999991	5563.000000		1
14278.453125	4122.268066	3.111492	5.778926	7678.892090	99998.000000	1146.515625	713.823853	155.929245	110.548950	31.935198	175.668259	229.886551	142.626007	0.324383	0.000000	4.154681	3.615136	0.492969	0.761847	3.885298	4.999991	3.059380	2.853591	2.192928	2.043555	1.504270	2.244693	2.361514	2.154199	0.000000	0.000000	5584.000000		1
9489.416992	2525.175049	3.062153	5.535311	5829.845215	83211.093750	889.405762	541.982483	122.319580	80.100113	48.633644	160.573364	186.812897	167.891068	1.744588	99998.000000	3.977240	3.402292	0.486027	0.743142	3.765657	4.920181	2.949100	2.733985	2.087496	1.903633	1.686937	2.205673	2.271407	2.225028	0.241693	4.999991	5671.000000		1
8022.858398	2382.842041	3.389029	5.199183	3829.093750	62762.386719	567.340088	325.553375	88.395370	45.688675	18.150887	66.978806	86.042480	63.876564	0.802341	0.000000	3.904329	3.377095	0.530075	0.715935	3.583096	4.797699	2.753844	2.512622	1.946429	1.659809	1.258898	1.825937	1.934713	1.805342	0.000000	0.000000	5704.000000		1
23292.128906	10422.925781	3.836171	9.201877	23554.917969	99998.000000	3862.071289	2346.984131	590.184448	218.695663	157.384781	756.996216	1002.791748	532.475342	4.454079	0.000000	4.367209	4.017990	0.583898	0.963876	4.372082	4.999991	3.586820	3.370510	2.770988	2.339840	2.196963	2.879094	3.001211	2.726300	0.648758	0.000000	5747.000000		1
13517.408203	6192.659180	2.957305	3.586388	13796.150391	99998.000000	2170.366211	1323.226074	295.163147	120.845551	59.062847	357.907959	459.076202	276.864227	4.073002	99998.000000	4.130893	3.791877	0.470896	0.554657	4.139758	4.999991	3.336533	3.121634	2.470062	2.082231	1.771314	2.553771	2.661885	2.442267	0.609915	4.999991	5820.000000		1
6656.823730	2008.759766	1.134816	3.481541	7166.818359	96556.078125	1113.864990	686.261414	156.570663	53.382603	56.339909	204.914444	252.690811	181.197403	1.107381	99998.000000	3.823267	3.302928	0.054925	0.541772	3.855326	4.984780	3.046833	2.836490	2.194710	1.727400	1.750816	2.311573	2.402590	2.258152	0.044297	4.999991	5867.000000		1
7861.430664	2286.931396	1.766982	1.720726	3945.785645	54830.609375	567.392517	352.508331	78.912872	40.853371	17.364532	88.632820	145.644974	86.020889	2.076937	0.000000	3.895502	3.359253	0.247232	0.235712	3.596133	4.739023	2.753884	2.547169	1.897148	1.611228	1.239663	1.947595	2.163296	1.934604	0.317423	0.000000	5883.000000		1
9713.517578	2968.126221	2.698272	5.883773	10608.743164	99998.000000	1621.355835	1021.673462	221.751648	131.512207	72.045387	287.959534	408.367188	226.028793	2.138922	0.000000	3.987376	3.472482	0.431086	0.769656	4.025664	4.999991	3.209878	3.009312	2.345867	2.118966	1.857606	2.459332	2.611051	2.354164	0.330195	0.000000	5956.000000		1
7790.667969	2491.512939	3.117660	5.495223	7511.987793	99998.000000	1140.915527	708.929932	165.495010	95.373871	53.413441	230.361450	305.709534	180.281540	2.207415	0.000000	3.891575	3.396463	0.493829	0.739985	3.875755	4.999991	3.057254	2.850603	2.218785	1.979429	1.727651	2.362410	2.485309	2.255951	0.343884	0.000000	5993.000000		1
13883.821289	1738.248047	1.686805	2.325139	5842.466797	78966.507812	840.738220	532.179321	124.431946	55.038570	34.537872	122.177727	140.069580	83.381210	1.768925	99998.000000	4.142509	3.240112	0.227065	0.366449	3.766596	4.897443	2.924661	2.726058	2.094932	1.740667	1.538296	2.086992	2.146344	1.921068	0.247709	4.999991	6011.000000		1
6639.776855	559.602966	1.948923	3.419866	2132.627441	36746.773438	270.058411	159.537231	49.580353	21.203787	17.392286	37.504429	67.259422	19.501564	0.839310	0.000000	3.822154	2.747880	0.289795	0.534009	3.328915	4.565219	2.431458	2.202862	1.695310	1.326413	1.240357	1.574083	1.827753	1.290069	0.000000	0.000000	6053.000000		1
11221.009766	3942.032715	1.606628	6.161310	10858.288086	99998.000000	1713.692261	1044.505493	282.109680	126.741661	78.166611	377.054901	518.922302	300.035431	2.370519	0.000000	4.050032	3.595720	0.205915	0.789673	4.035761	4.999991	3.233933	3.018911	2.450418	2.102919	1.893021	2.576405	2.715102	2.477173	0.374843	0.000000	6075.000000		1
4550.111816	1181.355591	1.720726	2.019849	2249.541260	38819.859375	276.037781	163.216125	53.108150	34.399105	2.969640	23.923645	42.345901	79.097900	0.631933	99998.000000	3.658022	3.072381	0.235712	0.305319	3.352094	4.589054	2.440969	2.212763	1.725161	1.536547	0.472704	1.378827	1.626811	1.898165	0.000000	4.999991	6105.000000		1
12233.441406	3205.401611	2.220292	3.163916	8787.909180	99998.000000	1329.920898	828.421753	195.083481	70.685463	46.632298	199.446976	262.056122	171.480545	1.989168	99998.000000	4.087549	3.505883	0.346410	0.500225	3.943886	4.999991	3.123826	2.918252	2.290220	1.849330	1.668687	2.299827	2.418394	2.234215	0.298671	4.999991	6129.000000		1
6842.396973	1173.134399	1.791652	3.086823	4392.416016	64884.867188	590.613037	374.544739	96.302078	66.189369	20.994093	97.473900	102.750175	69.189850	0.828464	0.000000	3.835208	3.069348	0.253254	0.489512	3.642704	4.812143	2.771303	2.573504	1.983636	1.820788	1.322097	1.988888	2.011783	1.840042	0.000000	0.000000	6148.000000		1
8864.974609	1914.449829	3.352024	5.606237	5690.762207	74717.671875	816.000427	522.144836	110.021629	43.600983	37.288570	153.499268	185.110672	110.934418	0.658476	0.000000	3.947678	3.282044	0.525307	0.748671	3.755170	4.873423	2.911690	2.717791	2.041478	1.639496	1.571576	2.186106	2.267431	2.045066	0.000000	0.000000	6186.000000		1
10840.892578	2519.146240	3.401364	4.039698	7375.427246	99514.601562	1115.659668	686.711609	165.417908	84.364922	48.306767	166.164185	199.961960	156.521332	1.863863	0.000000	4.035065	3.401253	0.531653	0.606349	3.867787	4.997887	3.047532	2.836774	2.218583	1.926162	1.684008	2.220537	2.300947	2.194574	0.270414	0.000000	6207.000000		1
7253.854004	136.927246	3.731324	5.304030	4151.517090	63733.277344	623.063232	370.051727	103.638290	32.952831	35.984146	123.463646	157.856583	95.130257	1.857317	0.000000	3.860569	2.136490	0.571863	0.724606	3.618207	4.804366	2.794532	2.568262	2.015520	1.517893	1.556111	2.091539	2.198263	1.978319	0.268886	0.000000	6249.000000		0
12834.576172	3885.551025	2.331306	6.457349	10323.604492	99998.000000	1622.540039	997.336609	206.770844	92.074272	56.632862	266.040314	357.130859	211.152847	0.871391	0.000000	4.108382	3.589453	0.367599	0.810054	4.013831	4.999991	3.210196	2.998842	2.315489	1.964138	1.753069	2.424948	2.552827	2.324597	0.000000	0.000000	6305.000000		1
7649.250977	2921.820801	2.759946	4.129126	5127.147461	74557.781250	758.935852	461.287231	109.691673	59.762856	28.524584	97.464645	146.089035	109.235275	0.939963	0.000000	3.883619	3.465654	0.440901	0.615858	3.709876	4.872493	2.880205	2.663971	2.040174	1.776431	1.455219	1.988847	2.164618	2.038363	0.000000	0.000000	6323.000000		1
17663.994141	5564.594238	2.599592	4.705785	11666.597656	99998.000000	1853.953003	1113.328369	251.324707	103.345337	70.839645	307.969910	409.406403	333.651276	3.726125	99998.000000	4.247089	3.745434	0.414905	0.672632	4.066944	4.999991	3.268099	3.046623	2.400235	2.014291	1.850276	2.488508	2.612155	2.523293	0.571257	4.999991	6384.000000		1
18673.890625	4219.806641	3.231758	5.310198	13244.916992	99998.000000	2139.383789	1290.742065	327.104492	112.716820	87.171127	405.511658	524.358948	261.772400	1.900300	99998.000000	4.271235	3.625293	0.509439	0.725111	4.122049	4.999991	3.330289	3.110839	2.514687	2.051989	1.940373	2.608003	2.719629	2.417924	0.278822	4.999991	6428.000000		1
3308.879395	1093.401245	0.925122	3.105325	1767.710083	31654.259766	217.616364	126.121834	32.317581	11.351242	14.786528	26.674339	39.798733	86.008560	0.330525	0.000000	3.519681	3.038779	0.000000	0.492107	3.247411	4.500432	2.337692	2.100790	1.509439	1.055043	1.169866	1.426094	1.599869	1.934542	0.000000	0.000000	6494.000000		1
10119.369141	2903.355469	2.525582	4.372742	8415.233398	99998.000000	1243.551514	800.057495	201.099854	68.246223	49.216469	199.289703	272.044342	166.185760	2.697734	0.000000	4.005154	3.462900	0.402361	0.640754	3.925066	4.999991	3.094664	2.903121	2.303412	1.834079	1.692110	2.299485	2.434640	2.220594	0.430999	0.000000	6534.000000		1
13749.354492	4529.768555	2.220292	5.643242	12783.675781	99998.000000	2077.116943	1244.223877	286.503998	137.843124	85.228371	385.529022	529.860352	247.334351	2.781398	0.000000	4.138282	3.656076	0.346410	0.751529	4.106656	4.999991	3.317461	3.094898	2.457131	2.139385	1.930584	2.586057	2.724161	2.393284	0.444263	0.000000	6579.000000		1
20657.503906	6316.088867	2.741444	7.601416	23346.923828	99998.000000	3784.916260	2326.138184	610.049866	242.647064	160.761475	737.019714	1009.831909	584.609009	3.548155	99998.000000	4.315078	3.800448	0.437979	0.880894	4.368230	4.999991	3.578056	3.366636	2.785365	2.384975	2.206182	2.867479	3.004249	2.766865	0.550003	4.999991	6620.000000		1
9377.652344	1036.370605	2.676685	3.694319	4493.624023	65713.179688	681.102295	401.934509	89.709045	39.854240	37.205307	124.222252	170.857635	105.192497	1.155632	0.000000	3.972094	3.015515	0.427597	0.567534	3.652597	4.817653	2.833212	2.604155	1.952836	1.600474	1.570605	2.094199	2.232634	2.021985	0.062820	0.000000	6674.000000		1
10079.002930	951.247070	2.692104	5.698749	5465.331543	74213.953125	804.078735	500.780670	125.841209	28.025019	27.830742	112.272758	170.253220	96.113968	0.021057	0.000000	4.003417	2.978293	0.430092	0.755780	3.737617	4.870486	2.905298	2.699648	2.099823	1.447546	1.444525	2.050274	2.231095	1.982787	0.000000	0.000000	6727.000000		1
9724.450195	1727.932861	3.197837	3.466122	5996.656738	87383.210938	913.101196	554.120117	140.822006	70.013206	29.492878	145.268768	200.171646	62.621483	2.646558	99998.000000	3.987865	3.237527	0.504856	0.539844	3.777909	4.941428	2.960519	2.743604	2.148670	1.845180	1.469717	2.162172	2.301403	1.796723	0.422681	4.999991	6760.000000		1
9439.993164	5779.808594	2.895631	5.075834	10347.275391	99998.000000	1608.419556	994.407043	212.065628	90.217857	80.417740	294.901031	362.857361	174.234329	1.232201	0.000000	3.974972	3.761914	0.461743	0.705507	4.014826	4.999991	3.206399	2.997564	2.326470	1.955292	1.905352	2.469676	2.559736	2.241134	0.090682	0.000000	6789.000000		1
5687.018555	268.217438	0.542738	1.449357	2692.008301	41941.722656	362.354736	221.036224	53.946926	37.640114	22.961519	65.961174	109.256866	54.051773	1.426560	99998.000000	3.754885	2.428487	0.000000	0.161175	3.430076	4.622646	2.559134	2.344463	1.731967	1.575651	1.361001	1.819288	2.038449	1.732810	0.154290	4.999991	6853.000000		1
29410.978516	13113.121094	2.352893	10.472377	26641.480469	99998.000000	4361.905273	2666.397949	631.784058	207.011383	193.547775	796.912109	1026.900391	607.138794	4.474700	99998.000000	4.468510	4.117706	0.371602	1.020045	4.425559	4.999991	3.639676	3.425925	2.800569	2.315994	2.286788	2.901410	3.011528	2.783288	0.650764	4.999991	6873.000000		1
7002.184082	1277.013184	4.178466	3.435285	2899.846191	45193.003906	341.095428	231.607285	49.635860	51.405926	10.864012	35.537006	42.392155	25.385338	0.359774	0.000000	3.845233	3.106195	0.621017	0.535963	3.462375	4.655071	2.532876	2.364752	1.695796	1.711013	1.035990	1.550681	1.627285	1.404583	0.000000	0.000000	6911.000000		1
13238.302734	2702.039795	5.149844	4.304899	8613.933594	99998.000000	1301.186646	813.718506	211.612320	100.896851	48.220425	219.503601	277.918884	154.384293	2.717810	99998.000000	4.121832	3.431692	0.711794	0.633963	3.935201	4.999991	3.114340	2.910474	2.325541	2.003878	1.683231	2.341442	2.443918	2.188603	0.434219	4.999991	6932.000000		1
13606.405273	2372.782715	2.581089	4.613273	11243.311523	99998.000000	1765.856689	1075.901001	240.602554	136.332092	81.225677	367.624817	480.276886	231.271149	1.408112	0.000000	4.133743	3.375258	0.411803	0.664009	4.050894	4.999991	3.246955	3.031772	2.381300	2.134598	1.909693	2.565405	2.681492	2.364121	0.148637	0.000000	6961.000000		1
18349.343750	5387.470215	2.673601	6.697881	15637.121094	99998.000000	2492.949951	1514.414795	354.966095	129.671219	100.717995	452.689758	607.632202	360.976288	2.711898	99998.000000	4.263620	3.731385	0.427097	0.825937	4.194157	4.999991	3.396713	3.180245	2.550187	2.112844	2.003107	2.655801	2.783641	2.557479	0.433273	4.999991	6998.000000		1
14450.103516	2571.104248	1.868746	4.776711	9182.932617	99998.000000	1425.757324	850.914551	193.948669	70.161224	70.873566	300.852631	429.839264	318.442291	4.255694	0.000000	4.159871	3.410120	0.271550	0.679129	3.962981	4.999991	3.154046	2.929886	2.287687	1.846097	1.850484	2.478354	2.633306	2.503031	0.628970	0.000000	7018.000000		1
13106.250000	8715.734375	3.265679	6.047212	10432.041016	99998.000000	1656.710938	970.921326	212.481934	80.525673	41.531792	229.837219	295.943329	154.199280	2.496252	99998.000000	4.117478	3.940304	0.513974	0.781555	4.018369	4.999991	3.219247	2.987184	2.327322	1.905934	1.618381	2.361420	2.471209	2.188082	0.397288	4.999991	7057.000000		1
12039.060547	4334.009766	3.163916	4.872307	7914.390625	99998.000000	1174.272339	721.995728	145.009735	99.848373	33.396893	158.063202	213.277542	183.137070	1.176025	0.000000	4.080593	3.636890	0.500225	0.687735	3.898417	4.999991	3.069769	2.858535	2.161397	1.999341	1.523706	2.198831	2.328945	2.262776	0.070417	0.000000	7079.000000		1
8603.390625	2755.684570	1.828657	1.837908	6339.485352	87489.367188	937.404175	558.816650	125.560593	59.331135	24.444798	138.277924	172.214478	87.991402	2.656700	99998.000000	3.934670	3.440229	0.262132	0.264324	3.802054	4.941955	2.971927	2.747269	2.098853	1.773283	1.388186	2.140753	2.236070	1.944440	0.424342	4.999991	7098.000000		1
23636.662109	6012.377930	2.476242	9.377649	19226.718750	99998.000000	3188.073975	1870.777832	426.225128	126.374695	121.283447	541.078979	711.270508	334.761414	4.344041	0.000000	4.373586	3.779046	0.393793	0.972094	4.283905	4.999991	3.503528	3.272022	2.629639	2.101660	2.083802	2.733261	2.852035	2.524735	0.637894	0.000000	7118.000000		1
10166.994141	2585.616211	2.951138	4.992573	7174.321289	95301.132812	1086.681763	669.183655	163.857544	72.390770	55.069408	222.602768	313.227692	179.899155	3.981712	0.000000	4.007193	3.412564	0.469990	0.698324	3.855781	4.979098	3.036102	2.825545	2.214466	1.859683	1.740910	2.347531	2.495860	2.255029	0.600070	0.000000	7176.000000		1
19888.160156	3295.801270	1.677554	4.779795	9483.107422	99998.000000	1489.501343	901.901062	218.245438	56.706871	74.974937	313.782745	423.862976	202.694153	2.871737	0.000000	4.298594	3.517961	0.224676	0.679409	3.976951	4.999991	3.173041	2.955159	2.338945	1.753636	1.874916	2.496629	2.627225	2.306841	0.458145	0.000000	7222.000000		1
7397.541016	3769.004150	2.408400	4.625608	9616.374023	99998.000000	1554.346191	926.469238	230.873352	81.139336	64.536484	285.936584	369.145111	168.332047	1.688679	0.000000	3.869087	3.576227	0.381729	0.665169	3.983011	4.999991	3.191548	2.966831	2.363374	1.909231	1.809805	2.456270	2.567197	2.226167	0.227547	0.000000	7259.000000		1
13795.491211	5643.876953	1.686805	4.520761	10333.559570	99998.000000	1630.613159	998.132202	252.934418	102.879692	76.094337	307.152710	397.651184	274.298553	2.015474	0.000000	4.139737	3.751578	0.227065	0.655212	4.014250	4.999991	3.212351	2.999188	2.403008	2.012330	1.881352	2.487354	2.599502	2.438224	0.304377	0.000000	7320.000000		1
15273.014648	3018.375732	1.822490	4.292564	7500.975586	98454.414062	1127.599854	702.629883	170.573929	56.716122	57.628910	211.186768	258.660919	146.462173	0.484925	99998.000000	4.183925	3.479773	0.260665	0.632717	3.875118	4.993235	3.052155	2.846727	2.231913	1.753707	1.760640	2.324667	2.412731	2.165725	0.000000	4.999991	7351.000000		1
17525.126953	5267.645508	2.781532	6.096551	16311.405273	99998.000000	2630.691162	1592.979248	420.251923	146.755127	107.573143	494.372650	677.124268	399.069702	4.154752	99998.000000	4.243661	3.721617	0.444284	0.785084	4.212492	4.999991	3.420070	3.202210	2.623510	2.166593	2.031704	2.694054	2.830668	2.601049	0.618545	4.999991	7393.000000		1
17398.585938	3144.420654	0.394719	4.533096	11194.166016	99998.000000	1730.011353	1067.713745	247.624222	92.465904	97.168610	360.476715	450.247437	289.448975	3.279800	0.000000	4.240514	3.497541	0.000000	0.656395	4.048992	4.999991	3.238049	3.028455	2.393793	1.965982	1.987526	2.556877	2.653451	2.461572	0.515847	0.000000	7424.000000		1
6870.360352	474.917358	3.762161	4.196969	2602.114258	44000.179688	336.864532	197.297607	41.562630	25.138638	19.430637	47.023933	46.459606	42.133121	0.920442	0.000000	3.836980	2.676618	0.575437	0.622936	3.415326	4.643455	2.527455	2.295122	1.618703	1.400342	1.288487	1.672319	1.667076	1.624624	0.000000	0.000000	7454.000000		1
8854.107422	3253.698975	2.833956	4.483756	9213.033203	99998.000000	1439.766846	864.507629	194.836777	82.514679	51.177727	248.318069	305.450500	112.988190	6.614950	0.000000	3.947145	3.512377	0.452393	0.651642	3.964403	4.999991	3.158292	2.936769	2.289671	1.916531	1.709081	2.395008	2.484941	2.053033	0.820527	0.000000	7474.000000		1
26789.464844	4981.758301	3.043650	7.178944	12158.395508	99998.000000	1907.748779	1184.929688	257.461334	99.993309	80.575012	319.173126	413.597198	322.571411	3.372577	0.000000	4.427964	3.697383	0.483395	0.856061	4.084876	4.999991	3.280521	3.073693	2.410712	1.999971	1.906200	2.504026	2.616578	2.508626	0.527962	0.000000	7567.000000		1
7486.571289	1397.932739	2.389898	5.007992	4277.682129	58383.265625	589.148315	373.570282	89.224899	78.055595	30.794214	116.741096	152.028320	91.139900	0.273269	99998.000000	3.874283	3.145486	0.378379	0.699664	3.631208	4.766288	2.770225	2.572372	1.950486	1.892404	1.488469	2.067224	2.181925	1.959709	0.000000	4.999991	7595.000000		1
14122.321289	4763.716309	2.722941	4.986405	9032.566406	99998.000000	1399.314331	857.674072	233.155319	49.833218	54.699356	256.776764	329.935364	218.674088	2.527844	99998.000000	4.149906	3.677946	0.435038	0.697788	3.955811	4.999991	3.145915	2.933322	2.367645	1.697519	1.737982	2.409556	2.518429	2.339797	0.402750	4.999991	7624.000000		1
19301.453125	4716.633789	2.059937	5.649409	12307.836914	99998.000000	1940.880493	1183.455688	234.999390	120.290482	75.687286	321.646301	399.066620	320.067413	2.322988	99998.000000	4.285590	3.673632	0.313854	0.752003	4.090182	4.999991	3.287999	3.073152	2.371067	2.080231	1.879023	2.507379	2.601045	2.505241	0.366047	4.999991	7679.000000		1
10480.588867	3035.250000	2.445405	1.467860	5015.025879	74219.906250	737.488464	431.689514	103.582787	61.434242	13.861405	74.860840	107.375786	81.426125	1.186314	99998.000000	4.020386	3.482194	0.388351	0.166685	3.700273	4.870521	2.867755	2.635171	2.015288	1.788411	1.141807	1.874255	2.030906	1.910764	0.074200	4.999991	7699.000000		1
3332.914062	211.822021	0.807940	2.898715	1940.242188	37400.984375	224.351242	152.019073	67.237839	46.647717	27.698141	63.013119	68.742706	56.925816	1.260616	0.000000	3.522824	2.325971	0.000000	0.462205	3.287856	4.572883	2.350929	2.181898	1.827614	1.668830	1.442451	1.799431	1.837227	1.755309	0.100583	0.000000	7741.000000		1
17200.326172	4497.546387	2.180203	5.778926	10854.189453	99998.000000	1711.450317	1043.901123	250.917648	94.673866	78.983803	359.015045	484.917908	278.042206	4.895720	0.000000	4.235537	3.652976	0.338497	0.761847	4.035597	4.999991	3.233364	3.018659	2.399531	1.976230	1.897538	2.555113	2.685668	2.444111	0.689817	0.000000	7919.000000		1
14550.516602	3034.972412	1.816322	4.156880	8088.554199	99998.000000	1216.544189	748.750244	178.853760	95.287529	34.223331	177.561676	261.198853	102.472641	2.476030	0.000000	4.162879	3.482155	0.259193	0.618767	3.907871	4.999991	3.085128	2.874337	2.252498	1.979036	1.534322	2.249349	2.416971	2.010608	0.393756	0.000000	7966.000000		1
12974.223633	4777.340332	2.315888	5.501390	13569.067383	99998.000000	2074.930664	1300.431152	285.350677	100.335609	72.066971	343.543915	490.348389	265.725769	5.010604	0.000000	4.113081	3.679186	0.364717	0.740472	4.132550	4.999991	3.317003	3.114087	2.455379	2.001455	1.857736	2.535982	2.690505	2.424434	0.699890	0.000000	7992.000000		1
4495.474121	92.472076	2.898715	1.702224	2510.576660	43774.164062	300.078613	164.474289	47.449490	16.812544	6.984668	29.076572	35.749783	49.040699	0.917434	0.000000	3.652776	1.966011	0.462205	0.231017	3.399774	4.641218	2.477235	2.216098	1.676232	1.225633	0.844146	1.463543	1.553273	1.690557	0.000000	0.000000	8023.000000		0
28966.304688	5636.991211	2.556419	5.452050	16252.690430	99998.000000	2559.934814	1554.771729	400.145935	153.323486	103.545776	477.239410	676.652466	398.351196	6.839119	0.000000	4.461893	3.751047	0.407632	0.736560	4.210925	4.999991	3.408229	3.191667	2.602218	2.185609	2.015132	2.678736	2.830366	2.600266	0.835000	0.000000	8071.000000		1
9731.434570	1878.965210	1.625130	3.379778	5507.267578	78844.039062	784.564819	458.077057	99.111366	42.826965	34.186329	138.083649	185.085999	105.642723	0.833672	0.000000	3.988177	3.273919	0.210888	0.528888	3.740936	4.896769	2.894629	2.660939	1.996123	1.631717	1.533852	2.140142	2.267374	2.023839	0.000000	0.000000	8127.000000		1
4738.482422	1317.441040	2.118529	1.828657	2850.740723	44365.972656	391.949371	250.251572	69.593819	38.275364	13.405012	55.735493	59.756691	41.975853	1.553217	0.000000	3.675639	3.119731	0.326034	0.262132	3.454958	4.647050	2.593230	2.398377	1.842571	1.582919	1.127267	1.746132	1.776386	1.623000	0.191232	0.000000	8195.000000		1
19021.523438	3490.816895	2.303553	3.327354	11576.632812	99998.000000	1829.107300	1132.484497	277.336060	84.525276	54.693192	263.813843	376.468994	227.209869	2.662239	99998.000000	4.279245	3.542927	0.362398	0.522099	4.063582	4.999991	3.262239	3.054032	2.443006	1.926987	1.737933	2.421298	2.575729	2.356427	0.425247	4.999991	8226.000000		1
16086.369141	4051.761230	2.303553	5.230021	11167.938477	99998.000000	1794.566406	1084.689697	246.267380	109.173599	73.355980	326.805389	434.316864	232.513901	2.309697	0.000000	4.206458	3.607644	0.362398	0.718503	4.047973	4.999991	3.253959	3.035306	2.391407	2.038118	1.865435	2.514289	2.637807	2.366449	0.363555	0.000000	8254.000000		1
8423.741211	2078.766846	1.766982	2.565671	4525.331055	66627.781250	658.359741	394.030884	89.591866	32.018459	24.830265	84.821320	128.662827	79.264420	0.770186	99998.000000	3.925505	3.317806	0.247232	0.409201	3.655650	4.823655	2.818463	2.595530	1.952269	1.505400	1.394981	1.928505	2.109453	1.899078	0.000000	4.999991	8300.000000		1
21232.916016	5264.691406	1.933504	3.540132	15223.749023	99998.000000	2436.094971	1481.449707	285.461700	113.065285	79.603630	441.927521	559.038635	310.618835	2.785240	99998.000000	4.327010	3.721373	0.286345	0.549019	4.182522	4.999991	3.386694	3.170687	2.455548	2.053329	1.900933	2.645351	2.747442	2.492228	0.444863	4.999991	8323.000000		1
12570.115234	3397.802002	1.190323	3.244093	6448.498535	89208.179688	991.212341	602.121582	139.600861	66.158531	41.963516	168.230286	229.007690	156.795776	2.192397	99998.000000	4.099339	3.531198	0.075665	0.511093	3.809458	4.950405	2.996167	2.779684	2.144888	1.820586	1.622872	2.225904	2.359850	2.195334	0.340919	4.999991	8422.000000		1
10969.019531	2247.132812	1.692973	3.145414	6940.493652	90642.640625	1037.160034	646.308472	164.933762	45.676338	46.009380	161.473816	239.014420	147.208435	2.303208	0.000000	4.040168	3.351629	0.228650	0.497678	3.841390	4.957333	3.015846	2.810440	2.217309	1.659691	1.662846	2.208102	2.378424	2.167933	0.362333	0.000000	8463.000000		1
7629.089355	1980.518921	0.598245	1.322924	4374.545410	64565.582031	604.795166	382.975677	107.110580	57.249611	28.993311	112.399193	175.588089	94.738625	1.448741	0.000000	3.882473	3.296779	0.000000	0.121535	3.640933	4.810001	2.781608	2.583171	2.029832	1.757773	1.462298	2.050763	2.244495	1.976527	0.160991	0.000000	8494.000000		1
18460.671875	5181.359375	2.201789	10.052988	15960.719727	99998.000000	2578.967773	1559.933960	366.918640	196.542084	106.256386	497.832611	731.031128	377.332428	4.041237	0.000000	4.266247	3.714444	0.342776	1.002295	4.203053	4.999991	3.411446	3.193106	2.564570	2.293456	2.026355	2.697083	2.863936	2.576724	0.606514	0.000000	8524.000000		1
8636.083984	2026.130493	2.722941	6.688629	6129.858887	85810.500000	957.334351	569.116333	124.536789	67.385857	48.238926	175.535660	234.216125	145.163925	0.014040	0.000000	3.936317	3.306667	0.435038	0.825337	3.787451	4.933540	2.981064	2.755201	2.095298	1.828569	1.683398	2.244365	2.369617	2.161859	0.000000	0.000000	8636.000000		1
14445.339844	3523.967041	2.078440	5.701833	8544.581055	99998.000000	1368.100708	809.660278	201.602509	78.437981	51.220901	250.103546	339.797180	196.495834	1.298755	99998.000000	4.159728	3.547032	0.317737	0.756014	3.931691	4.999991	3.136118	2.908303	2.304496	1.894526	1.709447	2.398120	2.531220	2.293353	0.113527	4.999991	8658.000000		1
5760.788086	578.207153	1.865662	1.100895	2550.122314	43339.460938	327.708923	186.424347	50.887856	31.870440	2.519415	23.346987	32.659878	12.489141	0.408937	0.000000	3.760482	2.762084	0.270833	0.041746	3.406561	4.636884	2.515488	2.270503	1.706614	1.503388	0.401300	1.368231	1.514015	1.096533	0.000000	0.000000	8697.000000		1
6664.986328	2032.985596	1.366096	3.318103	7231.515625	99998.000000	1091.452271	659.358826	135.135605	74.006645	27.436024	150.699234	180.337036	112.982018	1.370343	99998.000000	3.823799	3.308134	0.135481	0.520890	3.859229	4.999991	3.038005	2.819122	2.130770	1.869271	1.438321	2.178111	2.256085	2.053009	0.136829	4.999991	8715.000000		1
10425.868164	2493.224365	3.472290	6.389507	5425.425293	75599.664062	797.457947	489.339996	111.831787	77.460434	38.155098	150.554291	241.721939	127.231979	1.229248	99998.000000	4.018112	3.396761	0.540616	0.805467	3.734434	4.878520	2.901708	2.689611	2.048565	1.889080	1.581553	2.177693	2.383316	2.104596	0.089640	4.999991	8770.000000		1
21357.707031	9852.490234	2.463907	8.335346	23521.193359	99998.000000	3759.607910	2345.750732	545.985168	248.234802	131.546127	688.919556	897.707214	444.958832	5.174100	0.000000	4.329555	3.993546	0.391624	0.920924	4.371459	4.999991	3.575143	3.370282	2.737181	2.394863	2.119078	2.838169	2.953135	2.648320	0.713835	0.000000	8850.000000		1
28193.185547	6598.223145	1.600460	5.393459	16527.433594	99998.000000	2643.001465	1622.749634	409.209045	172.094208	79.495705	454.558502	652.309448	387.524200	1.899684	99998.000000	4.450144	3.819427	0.204245	0.731867	4.218205	4.999991	3.422097	3.210252	2.611945	2.235766	1.900344	2.657590	2.814454	2.588299	0.278681	4.999991	8891.000000		1
13103.798828	2120.452881	2.849375	6.034877	6878.652344	96566.382812	985.843506	638.176636	151.935806	50.138508	48.747742	221.205826	282.575317	215.013687	0.707927	0.000000	4.117397	3.326429	0.454750	0.780668	3.837503	4.984826	2.993808	2.804941	2.181660	1.700171	1.687955	2.344797	2.451134	2.332466	0.000000	0.000000	8945.000000		1
12854.728516	4515.182617	2.167868	7.820362	15255.030273	99998.000000	2423.676758	1497.333984	328.917755	127.861061	104.649757	435.155640	618.027527	361.142822	3.524706	99998.000000	4.109063	3.654675	0.336033	0.893227	4.183413	4.999991	3.384475	3.175319	2.517087	2.106738	2.019738	2.638645	2.791008	2.557679	0.547123	4.999991	8996.000000		1
21211.820312	2997.998535	1.631298	4.465254	11721.223633	99998.000000	1894.158813	1141.137573	283.463440	71.262115	78.148109	315.864288	458.490265	247.599548	2.093876	0.000000	4.326578	3.476831	0.212533	0.649846	4.068973	4.999991	3.277416	3.057338	2.452497	1.852859	1.892918	2.499501	2.661330	2.393750	0.320951	0.000000	9057.000000		1
4989.671387	256.227844	0.912787	0.752432	2198.508301	41305.160156	260.693115	161.680420	40.720772	14.496655	5.973202	43.807594	71.138771	29.458956	1.803078	99998.000000	3.698072	2.408626	0.000000	0.000000	3.342128	4.616004	2.416130	2.208658	1.609816	1.161268	0.776207	1.641549	1.852106	1.469217	0.256014	4.999991	9078.000000		1
11093.349609	4073.042236	2.288134	4.027363	10369.253906	99998.000000	1607.004150	1004.823914	265.429718	114.863098	60.515289	272.278717	361.963074	162.334183	2.447816	0.000000	4.045063	3.609919	0.359481	0.605021	4.015748	4.999991	3.206017	3.002090	2.423949	2.060180	1.781865	2.435014	2.558664	2.210410	0.388779	0.000000	9138.000000		1
13259.231445	1702.701782	1.976677	6.741053	7710.376953	99998.000000	1187.109863	731.465942	193.356583	115.202309	59.509991	248.567841	331.208954	253.057770	1.908654	0.000000	4.122519	3.231139	0.295936	0.828728	3.887076	4.999991	3.074491	2.864194	2.286359	2.061461	1.774590	2.395445	2.520102	2.403220	0.280727	0.000000	9195.000000		1
27307.720703	6623.546875	2.346725	11.360494	18775.132812	99998.000000	3066.725830	1850.822998	442.257477	176.507034	141.105713	552.494995	765.433289	500.484619	3.267792	0.000000	4.436285	3.821091	0.370462	1.055397	4.273583	4.999991	3.486675	3.267365	2.645675	2.246762	2.149545	2.742328	2.883907	2.699391	0.514254	0.000000	9245.000000		1
6198.839355	1919.204956	1.236579	2.824705	3600.055176	54315.628906	523.415283	312.623260	77.500519	82.860062	21.256210	101.587608	133.279190	35.318058	1.503711	99998.000000	3.792310	3.283121	0.092222	0.450973	3.556309	4.734925	2.718846	2.495021	1.889305	1.918345	1.327486	2.006841	2.124762	1.547997	0.177164	4.999991	9347.000000		1
11160.586914	2889.225830	2.352893	6.259990	8538.545898	99998.000000	1317.860474	811.886719	193.356583	65.177902	68.499092	276.475677	362.925201	238.669037	0.617775	0.000000	4.047687	3.460782	0.371602	0.796574	3.931384	4.999991	3.119869	2.909495	2.286359	1.814100	1.835685	2.441657	2.559817	2.377796	0.000000	0.000000	9386.000000		1
10341.000000	2342.888916	3.052901	6.753388	6368.731445	90877.976562	979.827148	580.248596	156.308548	73.926468	49.759209	197.553558	292.572784	136.449280	0.687896	0.000000	4.014563	3.369752	0.484713	0.829522	3.804053	4.958458	2.991149	2.763614	2.193983	1.868800	1.696873	2.295685	2.466234	2.134971	0.000000	0.000000	9406.000000		1
29407.806641	9331.782227	1.578874	7.882036	25482.835938	99998.000000	4177.756836	2549.968262	639.043152	282.328613	148.858231	677.207520	894.167053	424.057251	3.620686	0.000000	4.468462	3.969965	0.198348	0.896638	4.406248	4.999991	3.620943	3.406535	2.805530	2.450755	2.172773	2.830722	2.951419	2.627424	0.558791	0.000000	9488.000000		1
20415.765625	4571.137207	2.858626	4.027363	10541.464844	99998.000000	1605.456055	1008.459656	220.154282	146.591690	48.982105	223.552551	305.308624	178.881516	0.898057	0.000000	4.309966	3.660024	0.456157	0.605021	4.022901	4.999991	3.205598	3.003659	2.342727	2.166109	1.690037	2.349380	2.484739	2.252565	0.000000	0.000000	9542.000000		1
9730.777344	2719.990234	3.561718	4.064368	6308.845215	89941.609375	952.801270	588.870728	161.113022	33.461651	36.940105	182.594345	262.737640	114.536224	1.420238	0.000000	3.988147	3.434567	0.551660	0.608993	3.799950	4.953960	2.979002	2.770020	2.207131	1.524547	1.567498	2.261487	2.419522	2.058943	0.152361	0.000000	9626.000000		1
7822.726562	2144.083496	2.537917	6.118138	6477.460938	85427.179688	958.977966	604.748901	123.990967	36.813675	32.884991	139.243134	173.583649	105.056808	0.413729	13797.080078	3.893358	3.331242	0.404477	0.786619	3.811405	4.931596	2.981809	2.781575	2.093390	1.566009	1.516998	2.143774	2.239509	2.021424	0.000000	4.139787	9660.000000		1
6576.967285	1231.891968	1.655968	4.348072	5566.903809	80102.335938	869.256592	505.464874	118.714691	55.226677	36.767418	162.691895	211.661667	130.460648	1.608256	0.000000	3.818026	3.090573	0.219052	0.638297	3.745614	4.903645	2.939148	2.703691	2.074504	1.742149	1.565463	2.211366	2.325642	2.115479	0.206355	0.000000	9699.000000		1
4159.683105	1682.105469	2.920300	5.254691	4721.660645	66436.234375	687.917358	427.671387	115.011124	29.702572	39.231323	134.454086	178.523804	102.784096	0.265623	0.000000	3.619060	3.225853	0.465428	0.720547	3.674095	4.822405	2.837536	2.631110	2.060740	1.472794	1.593633	2.128574	2.251696	2.011926	0.000000	0.000000	9744.000000		1
12390.206055	3359.255371	2.898715	4.502259	9040.606445	99998.000000	1404.834229	862.170166	192.092255	93.619225	39.666130	213.980637	300.778625	242.890686	1.378868	99998.000000	4.093079	3.526243	0.462205	0.653430	3.956198	4.999991	3.147625	2.935593	2.283510	1.971365	1.598420	2.330374	2.478247	2.385411	0.139523	4.999991	9762.000000		1
11924.694336	4811.369629	1.893416	5.464385	13097.113281	99998.000000	2104.269287	1269.251465	292.659149	110.074051	85.024841	353.905273	489.250580	243.359406	5.014095	0.000000	4.076447	3.682269	0.277246	0.737541	4.117176	4.999991	3.323101	3.103548	2.466362	2.041685	1.929546	2.548887	2.689531	2.386248	0.700193	0.000000	9807.000000		1
12658.328125	3779.198975	1.884164	2.840123	5572.732422	75492.796875	840.806030	495.852844	117.345512	47.514248	23.140375	106.558594	163.703354	89.252647	1.225051	99998.000000	4.102376	3.577400	0.275119	0.453337	3.746068	4.877905	2.924696	2.695353	2.069467	1.676824	1.364370	2.027588	2.214058	1.950621	0.088154	4.999991	9837.000000		1
6076.849609	2711.272461	1.692973	4.730455	5798.748535	80817.867188	811.825073	512.141174	106.308807	41.698315	32.132557	119.377693	167.706055	151.211136	0.835491	99998.000000	3.783679	3.433173	0.228650	0.674903	3.763334	4.907507	2.909462	2.709390	2.026569	1.620118	1.506945	2.076923	2.224549	2.179584	0.000000	4.999991	9856.000000		1
11738.202148	2159.462158	2.272716	2.861710	6668.868652	99655.484375	982.041260	614.043335	176.485458	91.627129	55.414783	260.196625	372.364532	215.627350	0.458493	0.000000	4.069602	3.334346	0.356545	0.456626	3.824052	4.998501	2.992130	2.788199	2.246709	1.962024	1.743626	2.415302	2.570968	2.333704	0.000000	0.000000	9895.000000		1
7235.848145	2845.535400	1.541869	3.657314	8551.664062	99998.000000	1313.179321	820.641479	209.342682	85.681679	64.141769	216.743668	308.595917	204.498138	2.283666	99998.000000	3.859489	3.454164	0.188048	0.563162	3.932051	4.999991	3.118324	2.914154	2.320858	1.932888	1.807141	2.335946	2.489390	2.310689	0.358633	4.999991	9948.000000		1
16930.101562	5060.014160	1.680638	5.205351	10657.881836	99998.000000	1663.171265	1026.391602	223.860931	87.334564	64.585823	291.952972	389.457703	254.032227	5.286300	0.000000	4.228660	3.704152	0.225474	0.716450	4.027671	4.999991	3.220937	3.011313	2.349978	1.941186	1.810137	2.465313	2.590460	2.404889	0.723152	0.000000	9985.000000		1
29082.740234	8169.458984	3.018980	7.740184	22664.382812	99998.000000	3715.781738	2247.104980	537.797852	203.474335	152.823929	677.774963	951.160706	512.403259	3.762402	0.000000	4.463635	3.912193	0.479860	0.888751	4.355344	4.999991	3.570050	3.351623	2.730619	2.308510	2.184191	2.831085	2.978254	2.709612	0.575465	0.000000	10003.000000		1
8981.780273	1675.518555	3.191670	0.453310	4605.456055	72490.242188	650.838501	384.209167	112.494789	20.287918	31.096422	131.947006	190.328354	129.039047	1.545283	99998.000000	3.953362	3.224149	0.504018	0.000000	3.663273	4.860280	2.813473	2.584568	2.051132	1.307238	1.492710	2.120399	2.279504	2.110721	0.189008	4.999991	10055.000000		1
17309.007812	3234.567383	2.883296	3.552467	7895.277832	99998.000000	1211.822998	731.993225	195.805069	63.484928	40.353806	207.205658	277.443970	161.649582	2.117338	99998.000000	4.238272	3.509816	0.459889	0.550530	3.897367	4.999991	3.083439	2.864507	2.291824	1.802671	1.605885	2.316402	2.443175	2.208575	0.325790	4.999991	10084.000000		1
10430.085938	2211.731445	2.645848	4.178466	5774.664551	77084.453125	888.221619	533.610168	154.001907	76.125175	27.362015	126.609062	181.400925	69.337868	0.134905	99998.000000	4.018288	3.344732	0.422565	0.621017	3.761527	4.886967	2.948521	2.727224	2.187526	1.881528	1.437148	2.102465	2.258640	1.840971	0.000000	4.999991	10118.000000		1
19121.281250	3873.817383	2.260381	6.500521	12070.715820	99998.000000	1852.710205	1171.395142	298.169769	169.284927	80.898804	349.726807	467.648987	205.583618	1.522131	0.000000	4.281517	3.588139	0.354182	0.812948	4.081733	4.999991	3.267807	3.068703	2.474464	2.228618	1.907942	2.543729	2.669920	2.312989	0.182452	0.000000	10142.000000		1
4817.842285	1138.275757	1.224244	2.707523	2151.660156	38334.332031	285.214996	161.205521	59.395893	29.875261	13.815149	27.284920	54.057941	38.007080	1.316742	99998.000000	3.682853	3.056247	0.087868	0.432572	3.332774	4.583588	2.455172	2.207380	1.773756	1.475312	1.140356	1.435923	1.732859	1.579865	0.119501	4.999991	10183.000000		1
6709.642090	2527.533936	2.661267	5.593902	6675.822754	92296.765625	1007.519104	620.488342	155.500610	50.320450	33.544910	134.651459	175.622009	98.207825	1.222673	99998.000000	3.826699	3.402697	0.425088	0.747715	3.824505	4.965187	3.003253	2.792734	2.191732	1.701745	1.525627	2.129211	2.244579	1.992146	0.087310	4.999991	10208.000000		1
25567.144531	3710.564209	3.481541	5.365705	12220.335938	99998.000000	1913.018921	1180.399658	278.763824	114.542389	88.102417	378.325409	470.726562	355.518066	2.383626	99998.000000	4.407682	3.569440	0.541772	0.729627	4.087083	4.999991	3.281719	3.072029	2.445236	2.058966	1.944988	2.577866	2.672769	2.550862	0.377238	4.999991	10267.000000		1
6967.174316	3443.395264	1.079309	3.281098	7642.596191	99998.000000	1179.061401	706.441345	174.579697	59.192364	45.330959	154.689590	223.922607	135.795517	1.295006	0.000000	3.843057	3.536987	0.033146	0.516019	3.883241	4.999991	3.071537	2.849076	2.241994	1.772266	1.656395	2.189461	2.350098	2.132885	0.112272	0.000000	10286.000000		1
10250.773438	2292.932373	1.816322	3.040566	4023.135010	65044.992188	566.889832	340.879578	96.428513	67.601723	23.673862	124.382599	172.766464	122.112968	2.712820	0.000000	4.010756	3.360391	0.259193	0.482955	3.604565	4.813214	2.753499	2.532601	1.984205	1.829958	1.374269	2.094760	2.237459	2.086762	0.433421	0.000000	10312.000000		1
8068.889160	2901.067383	1.393850	2.830872	6434.729492	82782.945312	998.819885	605.411926	140.655487	65.853241	34.593380	154.156097	191.555679	77.111969	1.111953	99998.000000	3.906814	3.462558	0.144216	0.451920	3.808530	4.917941	2.999487	2.782051	2.148157	1.818577	1.538993	2.187961	2.282295	1.887122	0.046086	4.999991	10370.000000		1
6006.531250	2273.588135	2.750695	3.904013	5194.511719	69880.460938	787.488220	469.665741	99.469078	76.593903	23.331568	102.737839	179.103546	97.295044	0.659557	0.000000	3.778624	3.356712	0.439442	0.591511	3.715545	4.844356	2.896244	2.671789	1.997688	1.884194	1.367944	2.011730	2.253104	1.988091	0.000000	0.000000	10434.000000		1
9027.718750	1108.977173	2.072273	2.473158	4451.589844	63906.722656	632.780090	390.287231	90.131516	42.419910	18.709044	89.422256	103.906578	83.088257	1.307362	99998.000000	3.955578	3.044923	0.316447	0.393252	3.648515	4.805547	2.801253	2.591384	1.954877	1.627570	1.272052	1.951446	2.016643	1.919540	0.116396	4.999991	10448.000000		1
21606.107422	5418.724121	2.479326	5.519892	14439.291992	99998.000000	2311.653809	1394.460449	357.220306	123.719597	89.292740	402.202789	515.561035	305.839050	2.512856	99998.000000	4.334577	3.733897	0.394334	0.741931	4.159546	4.999991	3.363923	3.144406	2.552936	2.092438	1.950816	2.604445	2.712280	2.485493	0.400168	4.999991	10518.000000		1
18545.013672	3233.824219	1.606628	6.642373	12938.760742	99998.000000	2057.347168	1262.137207	281.841400	99.697273	90.615662	373.227997	444.696716	344.052734	4.422020	0.000000	4.268227	3.509717	0.205915	0.822323	4.111893	4.999991	3.313308	3.101107	2.450005	1.998683	1.957203	2.571974	2.648064	2.536625	0.645621	0.000000	10553.000000		1
3919.962402	976.570740	1.551121	2.466991	1814.043213	32994.011719	208.633423	128.305115	21.034182	35.614098	10.537135	22.468121	23.794128	42.040611	0.888761	0.000000	3.593282	2.989704	0.190646	0.392168	3.258648	4.518435	2.319384	2.108244	1.322926	1.551622	1.022723	1.351567	1.376470	1.623669	0.000000	0.000000	10647.000000		1
15752.668945	2013.151001	4.021195	5.556897	8947.332031	99998.000000	1425.014160	852.585938	191.595779	126.411705	45.525234	192.249527	223.009811	165.784882	1.990511	99998.000000	4.197354	3.303876	0.604355	0.744832	3.951694	4.999991	3.153819	2.930738	2.282386	2.101787	1.658252	2.283865	2.348324	2.219545	0.298965	4.999991	10674.000000		1
15588.132812	3594.806885	1.995179	8.116401	8017.270508	99998.000000	1210.447632	755.401917	173.340042	107.141418	52.842949	218.291702	281.548431	190.599731	2.191106	0.000000	4.192794	3.555676	0.299982	0.909364	3.904027	4.999991	3.082946	2.878178	2.238899	2.029957	1.722987	2.339037	2.449553	2.280122	0.340663	0.000000	10721.000000		1
4103.503418	226.377258	2.365228	2.726025	2273.030029	38517.937500	272.929382	159.299774	32.416264	30.763378	2.864793	29.640898	21.909964	52.247787	0.153146	99998.000000	3.613155	2.354833	0.373873	0.435530	3.356605	4.585663	2.436050	2.202215	1.510763	1.488034	0.457093	1.471891	1.340642	1.718068	0.000000	4.999991	10749.000000		1
17690.921875	3546.700439	3.012813	4.178466	14815.940430	99998.000000	2382.052490	1458.842773	307.288391	156.592255	67.163834	349.233398	438.954803	268.362366	3.531844	99998.000000	4.247750	3.549824	0.478972	0.621017	4.170729	4.999991	3.376951	3.164008	2.487546	2.194770	1.827135	2.543116	2.642420	2.428722	0.548002	4.999991	10839.000000		1
4608.447266	1051.813965	3.102241	4.215471	2438.565186	39713.546875	291.465729	191.049957	42.093033	19.745180	19.276451	30.109625	55.211258	63.898151	1.252676	0.000000	3.663555	3.021939	0.491676	0.624846	3.387134	4.598938	2.464587	2.281147	1.624210	1.295461	1.285027	1.478705	1.742028	1.805488	0.097839	0.000000	10879.000000		1
5759.279785	2193.805664	1.899583	3.805334	4298.781250	63129.171875	634.969543	376.601593	99.894630	42.660442	22.190584	89.280403	156.376389	106.561676	2.127422	99998.000000	3.760368	3.341198	0.278658	0.580393	3.633345	4.800230	2.802753	2.575882	1.999542	1.630025	1.346169	1.950756	2.194171	2.027601	0.327854	4.999991	10913.000000		1
34052.085938	6990.416504	1.726894	6.451181	21254.150391	99998.000000	3427.933350	2101.765381	494.243134	236.649200	144.880219	635.077515	883.987610	524.929443	5.020006	0.000000	4.532144	3.844503	0.237266	0.809639	4.327444	4.999991	3.535032	3.322584	2.693941	2.374105	2.161009	2.802827	2.946446	2.720101	0.700704	0.000000	10941.000000		1
22544.041016	5822.040039	3.018980	6.811979	14300.711914	99998.000000	2270.581543	1387.929077	308.531158	113.552513	82.212479	322.889038	446.923187	298.006348	2.327126	0.000000	4.353032	3.765075	0.479860	0.833273	4.155358	4.999991	3.356137	3.142367	2.489299	2.055197	1.914938	2.509053	2.650233	2.474226	0.366820	0.000000	11031.000000		1
12630.935547	2876.952393	2.920300	3.722073	10308.408203	99998.000000	1589.047485	972.805481	182.871872	88.355286	46.875912	206.151016	284.548920	173.346207	1.560301	0.000000	4.101436	3.458933	0.465428	0.570785	4.013192	4.999991	3.201137	2.988026	2.262147	1.946233	1.670950	2.314185	2.454157	2.238914	0.193208	0.000000	11054.000000		1
6226.185547	1932.949097	2.146282	1.637465	3580.868164	52404.550781	466.822540	289.970123	71.672256	40.754692	14.678596	41.050732	29.616226	48.078571	1.222950	0.000000	3.794222	3.286220	0.331687	0.214172	3.553988	4.719369	2.669152	2.462353	1.855351	1.610178	1.166685	1.613321	1.471530	1.681952	0.087409	0.000000	11082.000000		1
9624.287109	1194.097656	1.588125	1.967425	4438.687500	67515.546875	659.072083	389.519379	91.987930	25.884903	18.998915	93.634644	115.957825	92.567673	1.578062	0.000000	3.983369	3.077040	0.200885	0.293898	3.647254	4.829404	2.818933	2.590529	1.963731	1.413047	1.278729	1.971437	2.064300	1.966459	0.198124	0.000000	11112.000000		1
10774.327148	3882.541260	1.770066	5.766592	9615.217773	99998.000000	1510.976440	924.662170	228.801086	55.371613	62.488880	259.524384	340.216553	203.218384	1.732111	0.000000	4.032390	3.589116	0.247989	0.760919	3.982959	4.999991	3.179258	2.965983	2.359458	1.743287	1.795803	2.414178	2.531755	2.307963	0.238576	0.000000	11205.000000		1
4416.475098	1594.921997	1.970509	4.585519	5230.810547	73348.968750	766.725403	475.561859	120.537178	78.524323	40.390812	123.096680	149.536667	131.274765	0.096866	99998.000000	3.645076	3.202739	0.294578	0.661389	3.718569	4.865394	2.884640	2.677207	2.081121	1.895004	1.606283	2.090246	2.174748	2.118181	0.000000	4.999991	11275.000000		1
11638.634766	3706.604736	2.433070	4.323402	5557.140625	79091.687500	808.790649	509.156097	113.099205	67.996437	36.733498	115.597031	193.264069	115.137550	1.791425	99998.000000	4.065902	3.568976	0.386155	0.635826	3.744851	4.898131	2.907836	2.706851	2.053460	1.832486	1.565062	2.062947	2.286151	2.061217	0.253199	4.999991	11352.000000		1
14456.447266	3454.348633	2.636597	4.298732	12330.551758	99998.000000	1941.528076	1199.969116	297.213837	104.581917	88.358368	371.917389	525.749695	257.553864	2.143712	0.000000	4.160061	3.538366	0.421044	0.633340	4.090982	4.999991	3.288144	3.079170	2.473069	2.019457	1.946248	2.570446	2.720779	2.410868	0.331166	0.000000	11391.000000		1
11510.746094	1280.337524	1.594293	5.791261	6124.696777	84928.992188	916.752380	565.067383	123.019592	40.322968	43.354282	135.049255	212.700882	120.919563	1.763857	99998.000000	4.061103	3.107324	0.202568	0.762773	3.787085	4.929056	2.962252	2.752100	2.089974	1.605552	1.637032	2.130492	2.327769	2.082497	0.246463	4.999991	11449.000000		1
7667.401855	1365.066284	2.106194	4.656446	3762.303223	55314.625000	518.959290	325.235748	78.018593	19.097593	21.903797	70.518936	107.940109	94.729370	0.408391	0.000000	3.884648	3.135154	0.323498	0.668055	3.575454	4.742840	2.715133	2.512198	1.892198	1.280979	1.340519	1.848306	2.033183	1.976485	0.000000	0.000000	11488.000000		1
3386.870361	286.140106	2.716774	4.539263	1879.970459	38559.882812	224.348160	132.529846	60.971684	39.635296	22.622307	46.740227	85.863625	54.357063	0.269848	0.000000	3.529799	2.456579	0.434053	0.656985	3.274151	4.586136	2.350923	2.122314	1.785128	1.598082	1.354537	1.669691	1.933809	1.735256	0.000000	0.000000	11531.000000		1
15515.137695	4686.909668	3.117660	6.577615	13650.231445	99998.000000	2189.630371	1330.805908	353.896027	156.579926	93.714821	417.655396	573.421204	324.686859	1.669237	0.000000	4.190756	3.670887	0.493829	0.818068	4.135140	4.999991	3.340371	3.124115	2.548876	2.194736	1.971808	2.620818	2.758474	2.511465	0.222518	0.000000	11602.000000		1
13833.245117	4528.744629	3.574053	4.422081	10271.582031	99998.000000	1589.707397	980.832458	229.763214	108.809723	74.197838	260.933624	365.654327	269.706879	1.425254	0.000000	4.140924	3.655978	0.553161	0.645627	4.011637	4.999991	3.201317	2.991595	2.361280	2.036668	1.870391	2.416530	2.563071	2.430892	0.153892	0.000000	11632.000000		1
10948.761719	2498.022705	1.116313	3.620309	5978.580078	82698.062500	877.265076	556.130676	152.842422	45.682507	32.095554	125.057938	147.674088	143.856415	2.479345	0.000000	4.039365	3.397596	0.047786	0.558746	3.776598	4.917495	2.943131	2.745177	2.184244	1.659750	1.506445	2.097111	2.169304	2.157929	0.394337	0.000000	11677.000000		1
11072.435547	3904.494385	3.234842	5.735754	8063.942871	99998.000000	1281.120728	752.620361	182.760864	86.036308	51.421345	247.251083	330.293091	200.356674	1.217962	99998.000000	4.044243	3.591565	0.509853	0.758591	3.906548	4.999991	3.107590	2.876576	2.261883	1.934682	1.711143	2.393138	2.518899	2.301804	0.085634	4.999991	11742.000000		1
9739.717773	4434.351562	1.896499	6.445014	10491.051758	99998.000000	1649.343872	1019.949646	235.116577	77.087303	73.948051	297.741150	417.677002	223.222595	2.274959	99998.000000	3.988546	3.646830	0.277953	0.809224	4.020819	4.999991	3.217311	3.008579	2.371283	1.886983	1.868927	2.473839	2.620841	2.348738	0.356974	4.999991	11800.000000		1
5078.307129	1415.911011	3.006645	3.570970	2363.213867	38703.363281	327.736664	184.814636	64.061592	57.758427	18.641201	51.273323	59.839951	53.120483	0.750376	99998.000000	3.705719	3.151036	0.478082	0.552786	3.373503	4.587749	2.515525	2.266736	1.806598	1.761615	1.270474	1.709891	1.776991	1.725262	0.000000	4.999991	11846.000000		1
7943.649414	1825.616455	2.812370	6.266157	5781.402832	80324.562500	879.457642	533.212341	135.046173	69.159012	41.633556	189.171951	247.550217	143.686813	1.669599	0.000000	3.900020	3.261410	0.449072	0.797001	3.762033	4.904849	2.944215	2.726900	2.130482	1.839849	1.619444	2.276857	2.393663	2.157417	0.222612	0.000000	11905.000000		1
17037.761719	6411.228516	1.427771	9.220379	14151.197266	99998.000000	2287.390869	1385.918579	341.055328	167.511780	102.250610	441.307678	608.850281	301.919617	1.653305	0.000000	4.231412	3.806941	0.154659	0.964749	4.150793	4.999991	3.359340	3.141738	2.532825	2.224045	2.009666	2.644742	2.784511	2.479891	0.218353	0.000000	12004.000000		1
31549.490234	6401.579590	2.248045	5.655577	16486.191406	99998.000000	2652.533447	1609.076416	392.495178	163.678680	104.908791	492.664276	687.698425	315.219788	3.047191	99998.000000	4.498992	3.806287	0.351805	0.752477	4.217120	4.999991	3.423661	3.206577	2.593834	2.213992	2.020812	2.692551	2.837398	2.498613	0.483900	4.999991	12062.000000		1
6840.830566	4774.632812	0.459477	2.692104	12702.111328	99998.000000	1984.851562	1214.730957	280.632568	93.887512	62.192844	298.336304	370.813416	180.904449	2.752208	0.000000	3.835109	3.678940	0.000000	0.430092	4.103876	4.999991	3.297728	3.084480	2.448138	1.972608	1.793740	2.474706	2.569155	2.257449	0.439681	0.000000	12084.000000		1
7854.723633	1296.952637	1.871829	2.507080	5147.666504	76422.781250	750.649841	434.541962	95.108673	45.688675	31.636076	145.126907	175.745361	95.269028	0.027619	99998.000000	3.895131	3.112924	0.272266	0.399168	3.711610	4.883223	2.875437	2.638032	1.978220	1.659809	1.500183	2.161748	2.244884	1.978952	0.000000	4.999991	12118.000000		1
20414.123047	4151.443359	1.995179	4.212387	11017.915039	99998.000000	1697.891113	1039.830566	231.342087	89.138550	73.911049	270.126251	367.165344	235.961517	1.957728	0.000000	4.309931	3.618199	0.299982	0.624528	4.042099	4.999991	3.229910	3.016963	2.364255	1.950066	1.868709	2.431567	2.564862	2.372841	0.291752	0.000000	12152.000000		1
8333.211914	3052.710205	3.105325	5.279361	5593.146484	80834.593750	802.447388	503.303162	141.836563	118.828789	62.680073	136.073059	206.203445	128.240356	0.370816	0.000000	3.920812	3.484686	0.492107	0.722581	3.747656	4.907597	2.904417	2.701830	2.151788	2.074922	1.797130	2.133772	2.314296	2.108025	0.000000	0.000000	12204.000000		1
23581.806641	7216.195312	1.520283	4.915480	13382.809570	99998.000000	2055.305664	1310.804810	281.936981	98.870834	87.510338	379.484894	503.463531	262.543335	3.763826	99998.000000	4.372577	3.858308	0.181925	0.691566	4.126547	4.999991	3.312876	3.117538	2.450152	1.995068	1.942059	2.579195	2.701968	2.419201	0.575630	4.999991	12264.000000		1
6095.570801	1775.622925	1.665219	3.416783	3515.110596	52108.226562	486.558472	303.017426	71.558159	41.661312	22.067234	107.042740	139.650192	97.884033	1.247077	0.000000	3.785014	3.249351	0.221471	0.533617	3.545939	4.716906	2.687135	2.481467	1.854659	1.619733	1.343748	2.029557	2.145041	1.990712	0.095893	0.000000	12325.000000		1
25783.689453	7803.912598	2.519415	9.164871	16453.552734	99998.000000	2669.626465	1620.436890	360.603149	153.113800	128.261948	541.439758	678.761719	435.001434	2.534841	0.000000	4.411345	3.892312	0.401300	0.962126	4.216259	4.999991	3.426450	3.209632	2.557029	2.185014	2.108098	2.733550	2.831717	2.638491	0.403951	0.000000	12361.000000		1
24458.417969	2996.530518	2.661267	6.235320	12432.330078	99998.000000	1964.662354	1213.497437	327.477631	160.153976	80.830963	377.283112	527.553711	325.411530	2.156976	0.000000	4.388428	3.476619	0.425088	0.794859	4.094553	4.999991	3.293288	3.084039	2.515182	2.204538	1.907578	2.576667	2.722267	2.512433	0.333845	0.000000	12441.000000		1
5266.513672	2214.000977	0.669171	4.699618	5735.347168	80488.039062	903.467590	527.917542	103.058548	48.670650	40.683765	163.530670	219.315506	147.257782	0.917585	0.000000	3.721523	3.345178	0.000000	0.672063	3.758560	4.905731	2.955913	2.722566	2.013084	1.687267	1.609421	2.213599	2.341069	2.168078	0.000000	0.000000	12521.000000		1
4563.418457	2248.193604	2.426902	4.903145	5538.240723	77932.265625	855.904053	506.843292	152.423035	47.190453	31.824184	116.660919	165.285309	131.626312	1.464404	99998.000000	3.659290	3.351834	0.385052	0.690475	3.743372	4.891717	2.932425	2.704874	2.183051	1.673854	1.502757	2.066925	2.218234	2.119343	0.165661	4.999991	12591.000000		1
31983.958984	13725.123047	3.934851	9.368399	29212.605469	99998.000000	4730.165527	2920.026123	665.122375	302.958832	211.729507	961.577576	1345.950195	814.652832	3.705479	99998.000000	4.504932	4.137516	0.594928	0.971665	4.465570	4.999991	3.674876	3.465387	2.822901	2.481384	2.325781	2.982984	3.129029	2.910973	0.568844	4.999991	12623.000000		1
10439.538086	2471.036865	1.412352	2.710606	4445.135254	62482.523438	644.939270	377.135071	84.287834	42.691280	25.838648	86.696228	118.945969	41.670563	0.157372	99998.000000	4.018681	3.392879	0.149943	0.433066	3.647885	4.795759	2.809519	2.576497	1.925765	1.630339	1.412270	1.938000	2.075350	1.619829	0.000000	4.999991	12644.000000		1
6560.555664	2450.573242	1.708391	2.898715	6847.096680	91486.664062	1008.191406	619.362732	143.844070	68.825966	28.799036	147.143677	184.759125	119.994446	1.612502	0.000000	3.816941	3.389268	0.232587	0.462205	3.835506	4.961358	3.003543	2.791945	2.157892	1.837752	1.459378	2.167742	2.266606	2.079161	0.207500	0.000000	12661.000000		1
18016.466797	4793.998535	1.921169	4.909312	11059.570312	99998.000000	1742.044067	1042.655273	233.809067	107.810593	56.845638	288.499176	418.364655	177.533920	2.841788	99998.000000	4.255670	3.680698	0.283566	0.691021	4.043738	4.999991	3.241059	3.018141	2.368861	2.032661	1.754697	2.460145	2.621555	2.249281	0.453592	4.999991	12695.000000		1
5506.869629	1346.240112	2.578006	3.231758	3524.990967	62750.492188	492.016693	305.857544	90.698921	22.304682	24.528057	98.994179	129.079132	102.959869	0.306785	0.000000	3.740905	3.129122	0.411284	0.509439	3.547158	4.797617	2.691980	2.485519	1.957602	1.348396	1.389663	1.995610	2.110856	2.012668	0.000000	0.000000	12732.000000		1
35748.886719	9932.389648	2.186371	9.652102	25207.267578	99998.000000	4153.913086	2517.132568	578.574158	226.133652	160.465424	768.341248	983.354919	684.404968	3.433045	99998.000000	4.553263	3.997054	0.339724	0.984622	4.401526	4.999991	3.618457	3.400906	2.762359	2.354365	2.205381	2.885554	2.992710	2.835313	0.535679	4.999991	12767.000000		1
20427.882812	9281.674805	0.629083	7.774106	18178.812500	99998.000000	2870.516602	1794.581787	419.844849	201.584000	109.876694	467.167908	663.830261	376.623169	3.146477	99998.000000	4.310224	3.967626	0.000000	0.890650	4.259565	4.999991	3.457960	3.253963	2.623089	2.304456	2.040905	2.669473	2.822057	2.575907	0.497825	4.999991	12802.000000		1
5683.719238	547.243347	1.255082	1.202658	3329.845703	61577.382812	437.052124	269.373840	64.721512	14.610754	19.883947	122.763641	158.550430	136.498611	1.112598	0.000000	3.754633	2.738180	0.098672	0.080142	3.522424	4.789421	2.640533	2.430355	1.811049	1.164673	1.298503	2.089070	2.200167	2.135128	0.046338	0.000000	12826.000000		1
9102.999023	2463.928955	2.673601	2.433070	5481.277832	77343.593750	806.632019	485.836884	109.959953	53.706394	13.978588	109.037918	176.914093	105.655060	0.858174	99998.000000	3.959184	3.391628	0.427097	0.386155	3.738882	4.888424	2.906675	2.686491	2.041234	1.730026	1.145463	2.037578	2.247762	2.023890	0.000000	4.999991	12839.000000		1
9886.478516	1842.151489	2.211041	2.981975	4740.677734	66531.203125	688.216492	429.996521	83.779015	41.941929	33.288960	128.786179	176.466949	137.164703	1.615546	99998.000000	3.995042	3.265325	0.344597	0.474504	3.675840	4.823025	2.837725	2.633465	1.923135	1.622648	1.522300	2.109869	2.246663	2.137242	0.208319	4.999991	12876.000000		1
5006.178711	1509.141602	3.142330	3.157748	2592.264893	48463.160156	319.669617	204.199005	76.637077	50.671993	24.327616	79.033142	102.167351	50.443798	0.190027	0.000000	3.699506	3.178730	0.497252	0.499378	3.413679	4.685412	2.504701	2.310054	1.884439	1.704768	1.386100	1.897809	2.009312	1.702808	0.000000	0.000000	12926.000000		1
3973.872314	1415.226440	0.838777	2.491661	2816.246094	54649.902344	385.492004	227.268463	68.570015	27.969511	15.646891	76.146759	95.993706	104.998222	0.722013	0.000000	3.599214	3.150826	0.000000	0.396489	3.449671	4.737589	2.586015	2.356539	1.836134	1.446685	1.194428	1.881651	1.982243	2.021182	0.000000	0.000000	12967.000000		1
12371.715820	5054.223145	2.029100	8.110233	14207.092773	99998.000000	2300.734375	1389.600464	313.560730	119.587387	100.079659	435.047699	551.409485	370.628387	2.585988	0.000000	4.092430	3.703655	0.307303	0.909033	4.152505	4.999991	3.361866	3.142890	2.496322	2.077685	2.000346	2.638537	2.741474	2.568939	0.412626	0.000000	13027.000000		1
29875.687500	5274.753418	2.707523	4.449835	17837.365234	99998.000000	2905.076172	1759.152710	474.473297	170.000351	106.857712	497.126434	665.273438	342.723633	3.538389	99998.000000	4.475318	3.722202	0.432572	0.648344	4.251331	4.999991	3.463157	3.245304	2.676212	2.230450	2.028806	2.696467	2.823000	2.534944	0.548806	4.999991	13068.000000		1
14335.913086	2813.023438	2.975808	4.150712	8644.308594	99998.000000	1330.762817	810.082764	188.690887	84.528366	47.119530	206.968216	325.982025	120.555679	0.955327	99998.000000	4.156425	3.449173	0.473605	0.618123	3.936730	4.999991	3.124101	2.908529	2.275751	1.927002	1.673201	2.315904	2.513194	2.081188	0.000000	4.999991	13093.000000		1
9905.440430	1981.943604	2.426902	4.489923	4573.918457	66943.320312	646.866638	414.176941	101.852806	60.277840	39.946751	141.389420	167.625870	91.731979	2.676123	0.000000	3.995874	3.297091	0.385052	0.652239	3.660288	4.825707	2.810815	2.617186	2.007973	1.780158	1.601481	2.150417	2.224341	1.962521	0.427506	0.000000	13141.000000		1
7622.977539	2297.101562	3.028231	3.018980	4462.647949	71871.671875	642.774475	393.003998	138.225510	60.006474	30.026363	163.453568	228.967606	108.168304	1.676130	0.000000	3.882125	3.361180	0.481189	0.479860	3.649593	4.856558	2.808059	2.594397	2.140588	1.778198	1.477503	2.213394	2.359774	2.034100	0.224308	0.000000	13180.000000		1
22342.044922	4843.424805	3.037483	5.538395	11933.785156	99998.000000	1900.813477	1153.120972	265.146027	127.537270	70.722466	333.265808	424.559906	219.642380	2.678094	99998.000000	4.349123	3.685153	0.482514	0.743384	4.076778	4.999991	3.278939	3.061875	2.423485	2.105637	1.849557	2.522791	2.627939	2.341716	0.427826	4.999991	13220.000000		1
33988.785156	8433.593750	2.537917	7.434894	20611.767578	99998.000000	3375.509766	2054.910889	442.078613	196.147369	126.053986	528.744019	664.952759	412.903381	2.799984	99998.000000	4.531336	3.926013	0.404477	0.871275	4.314115	4.999991	3.528339	3.312793	2.645499	2.292583	2.100557	2.723245	2.822791	2.615849	0.447156	4.999991	13270.000000		1
10307.619141	1616.360107	3.327354	4.030447	6185.973633	81354.601562	910.874756	570.769226	143.363022	47.224377	30.852806	123.861450	159.182587	95.679161	0.234772	0.000000	4.013158	3.208538	0.522099	0.605353	3.791408	4.910382	2.959459	2.756461	2.156437	1.674166	1.489295	2.092936	2.201895	1.980817	0.000000	0.000000	13312.000000		1
13808.498047	1397.390015	2.689020	5.433547	6107.483398	85132.281250	904.608582	558.563782	156.690933	71.382385	47.159618	202.749649	301.441620	160.829315	0.389701	99998.000000	4.140146	3.145318	0.429594	0.735083	3.785862	4.930094	2.956461	2.747073	2.195044	1.853591	1.673570	2.306960	2.479203	2.206365	0.000000	4.999991	13340.000000		1
14732.978516	3681.410400	1.945839	5.754257	12105.228516	99998.000000	1927.225708	1177.115479	254.217255	88.737663	83.735840	367.667999	484.301178	277.141754	1.509194	99998.000000	4.168291	3.566014	0.289107	0.759989	4.082973	4.999991	3.284933	3.070819	2.405205	1.948108	1.922911	2.565456	2.685116	2.442702	0.178745	4.999991	13425.000000		1
19696.974609	9139.054688	2.272716	6.926077	18979.888672	99998.000000	3103.860107	1873.118408	412.739929	190.945099	90.964127	487.101196	649.916443	288.896973	2.807674	0.000000	4.294400	3.960901	0.356545	0.840487	4.278294	4.999991	3.491902	3.272565	2.615676	2.280909	1.958870	2.687619	2.812858	2.460743	0.448347	0.000000	13449.000000		1
6320.597656	1325.227417	2.050686	2.988143	4306.761719	61038.585938	659.161499	387.277496	106.919388	31.990705	27.485363	115.174561	143.791656	61.526756	0.753903	0.000000	3.800758	3.122290	0.311899	0.475401	3.634151	4.785604	2.818992	2.588022	2.029057	1.505024	1.439101	2.061357	2.157734	1.789064	0.000000	0.000000	13515.000000		1
5426.498047	2417.019043	3.919432	4.298732	4251.923828	62367.023438	602.161682	376.570770	92.092773	48.834087	21.357975	82.193970	133.797256	54.801121	0.259206	0.000000	3.734520	3.383280	0.593223	0.633340	3.628586	4.794955	2.779713	2.575847	1.964226	1.688723	1.329560	1.914840	2.126447	1.738789	0.000000	0.000000	13555.000000		1
11601.752930	3875.614990	2.223376	6.078049	11337.902344	99998.000000	1739.086792	1098.834839	270.317444	144.346725	93.890594	404.796204	546.617371	325.047638	1.104393	0.000000	4.064524	3.588341	0.347013	0.783764	4.054533	4.999991	3.240321	3.040932	2.431874	2.159407	1.972622	2.607236	2.737684	2.511947	0.043124	0.000000	13598.000000		1
12808.145508	3077.374023	4.289481	6.337083	10428.991211	99998.000000	1603.189575	1001.635376	241.903885	95.685333	74.031319	307.766388	396.809326	217.298737	3.910968	0.000000	4.107486	3.488180	0.632405	0.801889	4.018242	4.999991	3.204985	3.000710	2.383643	1.980845	1.869416	2.488221	2.598582	2.337057	0.592284	0.000000	13659.000000		1
11355.439453	3525.222168	2.087691	5.223854	7691.319336	99998.000000	1186.453125	720.657410	186.572357	62.485798	48.516460	176.636551	280.891602	212.201309	3.619350	99998.000000	4.055204	3.547186	0.319666	0.717991	3.886001	4.999991	3.074251	2.857729	2.270847	1.795781	1.685889	2.247081	2.448539	2.326748	0.558631	4.999991	13721.000000		1
7073.248535	1385.967896	1.270500	1.702224	3514.447510	55220.527344	448.770325	286.103119	63.500347	46.499695	7.256037	42.114620	49.262726	57.638161	1.470737	99998.000000	3.849619	3.141753	0.103975	0.231017	3.545857	4.742101	2.652024	2.456523	1.802776	1.667450	0.860699	1.624433	1.692518	1.760710	0.167535	4.999991	13757.000000		1
14876.541992	2952.026123	0.502649	2.007514	7491.141602	99998.000000	1148.334961	692.502869	171.021072	63.793304	37.402668	162.873825	206.493317	74.965691	1.817709	0.000000	4.172502	3.470120	0.000000	0.302659	3.874548	4.999991	3.060069	2.840422	2.233050	1.804775	1.572903	2.211851	2.314906	1.874863	0.259524	0.000000	13785.000000		1
9684.432617	1601.024780	2.713690	3.657314	4889.736328	69820.250000	662.701599	423.733459	97.483147	48.858757	16.966730	101.353241	106.327309	35.549339	2.478999	99998.000000	3.986074	3.204398	0.433560	0.563162	3.689286	4.843981	2.821318	2.627093	1.988930	1.688942	1.229598	2.005838	2.026645	1.550832	0.394276	4.999991	13799.000000		1
17287.759766	4590.943848	3.092990	4.604022	9728.387695	99998.000000	1456.526855	914.661560	231.095383	96.662872	69.396454	313.606995	433.755615	220.271454	2.391885	99998.000000	4.237739	3.661902	0.490378	0.663137	3.988041	4.999991	3.163318	2.961260	2.363791	1.985260	1.841337	2.496386	2.637245	2.342958	0.378740	4.999991	13818.000000		1
8331.552734	2746.272949	1.489446	3.133079	7214.160156	99576.046875	1103.081055	652.102844	161.276459	77.488190	35.540089	145.250259	221.443283	123.546906	1.206019	99998.000000	3.920726	3.438744	0.173025	0.495971	3.858186	4.998155	3.042607	2.814316	2.207571	1.889235	1.550719	2.162117	2.345263	2.091832	0.081354	4.999991	13838.000000		1
19925.433594	6287.215820	2.288134	7.203614	13786.868164	99998.000000	2177.662354	1355.808960	273.305603	93.554466	92.783531	327.526978	472.872833	244.386292	1.845357	99998.000000	4.299408	3.798458	0.359481	0.857550	4.139466	4.999991	3.337991	3.132199	2.436649	1.971065	1.967471	2.515247	2.674744	2.388077	0.266080	4.999991	13915.000000		1
6900.395996	708.781921	2.408400	3.663482	2828.250977	48218.917969	338.921387	230.728424	58.455353	27.605629	15.190497	56.312153	73.800034	59.503822	0.584487	0.000000	3.838874	2.850513	0.381729	0.563894	3.451518	4.683218	2.530099	2.363101	1.766824	1.440998	1.181572	1.750602	1.868057	1.774545	0.000000	0.000000	13934.000000		1
12593.166016	3172.791016	2.463907	4.644111	8446.640625	99998.000000	1304.557129	794.882996	197.276016	60.752739	37.377998	220.607590	269.256653	194.661011	2.637486	99998.000000	4.100135	3.501441	0.391624	0.666903	3.926684	4.999991	3.115463	2.900303	2.295074	1.783566	1.572616	2.343621	2.430166	2.289279	0.421190	4.999991	13974.000000		1
20285.511719	4680.079102	3.598723	5.714168	12923.949219	99998.000000	1989.005371	1255.541138	288.912415	98.192406	86.745567	377.051819	443.811676	264.177734	2.710154	0.000000	4.307186	3.670253	0.556148	0.756953	4.111395	4.999991	3.298636	3.098831	2.460766	1.992078	1.938247	2.576401	2.647199	2.421896	0.432994	0.000000	14064.000000		1
8604.259766	3372.472412	2.365228	3.049818	5957.342285	87219.437500	838.817017	530.011414	107.320274	78.666176	23.670778	151.806290	214.890335	75.585518	0.274389	0.000000	3.934714	3.527948	0.373873	0.484274	3.775053	4.940613	2.923667	2.724285	2.030682	1.895788	1.374213	2.181290	2.332217	1.878439	0.000000	0.000000	14110.000000		1
18233.648438	4817.373535	4.221638	7.197446	18670.974609	99998.000000	2970.695068	1849.348999	406.368927	153.588699	120.537178	551.289246	741.420227	509.368896	3.172628	0.000000	4.260874	3.682810	0.625481	0.857178	4.271167	4.999991	3.472858	3.267019	2.608921	2.186359	2.081121	2.741379	2.870064	2.707032	0.501419	0.000000	14161.000000		1
10314.803711	2702.742920	0.555073	3.154665	7362.364746	99998.000000	1108.764404	693.267639	152.176346	73.214127	58.880909	200.023636	293.294403	140.125092	2.895915	99998.000000	4.013461	3.431805	0.000000	0.498953	3.867017	4.999991	3.044839	2.840901	2.182347	1.864595	1.769974	2.301081	2.467304	2.146516	0.461786	4.999991	14271.000000		1
4290.035645	158.201965	2.056854	0.752432	1710.139771	34515.609375	198.087036	111.196533	36.964775	16.004604	3.404448	11.872395	0.000000	24.124088	0.107711	99998.000000	3.632461	2.199212	0.313203	0.000000	3.233032	4.538015	2.296856	2.046091	1.567788	1.204245	0.532047	1.074538	0.000000	1.382451	0.000000	4.999991	14286.000000		0
19675.943359	5334.109375	2.396065	4.715036	11687.737305	99998.000000	1828.666382	1127.140381	257.257812	78.388641	67.145325	326.228729	400.534485	273.191498	2.499443	0.000000	4.293936	3.727062	0.379499	0.673485	4.067730	4.999991	3.262135	3.051978	2.410369	1.894253	1.827016	2.513522	2.602640	2.436467	0.397843	0.000000	14299.000000		1
17516.281250	6271.942383	3.561718	6.907575	11483.658203	99998.000000	1765.184448	1100.934814	332.349945	129.140808	105.815414	512.233704	736.655823	352.474426	3.000103	99998.000000	4.243442	3.797402	0.551660	0.839326	4.060080	4.999991	3.246790	3.041762	2.521596	2.111063	2.024549	2.709468	2.867265	2.547128	0.477136	4.999991	14320.000000		1
9223.191406	2865.718506	2.457740	3.805334	7058.955566	99663.406250	1088.451904	642.395203	156.382553	62.840427	28.681854	144.001343	217.243225	136.208740	0.679226	0.000000	3.964881	3.457233	0.390536	0.580393	3.848740	4.998536	3.036809	2.807802	2.194188	1.798239	1.457607	2.158366	2.336946	2.134205	0.000000	0.000000	14344.000000		1
4798.291504	1854.458740	2.217208	1.165653	2600.886963	47288.675781	315.725494	200.072968	63.796387	33.193363	17.207262	72.390770	130.719681	108.886818	0.280770	0.000000	3.681087	3.268217	0.345806	0.066569	3.415122	4.674757	2.499310	2.301188	1.804796	1.521051	1.235712	1.859683	2.116341	2.036975	0.000000	0.000000	14381.000000		1
6797.395996	3023.667480	0.733930	4.662613	6144.966309	80004.656250	896.806763	557.879150	128.894119	58.594120	31.034746	118.372398	173.410965	53.487450	0.755570	0.000000	3.832343	3.480534	0.000000	0.668629	3.788520	4.903115	2.952699	2.746540	2.110233	1.767854	1.491848	2.073251	2.239077	1.728252	0.000000	0.000000	14400.000000		1
4610.130859	2715.968994	2.648932	4.940149	5524.246582	71309.460938	841.783569	510.408112	104.847115	24.478718	28.999479	120.379913	134.099457	71.450226	0.465760	0.000000	3.663713	3.433925	0.423071	0.693740	3.742273	4.853147	2.925200	2.707917	2.020556	1.388789	1.462390	2.080554	2.127427	1.854004	0.000000	0.000000	14434.000000		1
9875.498047	2165.533936	2.630429	5.566148	6945.655762	93670.414062	1049.874268	649.268860	123.941628	65.908745	36.974026	159.626648	232.230194	202.135986	0.006988	0.000000	3.994559	3.335565	0.420027	0.745555	3.841713	4.971602	3.021137	2.812425	2.093217	1.818943	1.567897	2.203105	2.365919	2.305644	0.000000	0.000000	14484.000000		1
12147.845703	4841.762695	2.531749	3.848506	11962.945312	99998.000000	1861.961426	1148.840698	240.340424	62.522804	69.997787	302.576447	425.747131	220.937546	3.203416	99998.000000	4.084499	3.685004	0.403421	0.585292	4.077838	4.999991	3.269971	3.060260	2.380827	1.796038	1.845084	2.480835	2.629152	2.344270	0.505613	4.999991	14508.000000		1
16223.491211	7817.814453	2.685936	6.975417	20976.957031	99998.000000	3353.368652	2081.742676	850.196045	401.965332	255.173218	1276.452026	1695.316162	876.947449	4.988390	0.000000	4.210145	3.893085	0.429096	0.843570	4.321743	4.999991	3.525481	3.318427	2.929519	2.604189	2.406835	3.106004	3.229251	2.942974	0.697960	0.000000	14562.000000		1
4786.141602	833.438965	2.377563	5.445883	2023.500000	33066.695312	241.888474	151.402328	40.026928	32.453266	7.888204	29.264681	42.068363	41.716816	0.093810	0.000000	3.679986	2.920874	0.376132	0.736068	3.306103	4.519391	2.383615	2.180133	1.602352	1.511258	0.896978	1.466344	1.623956	1.620311	0.000000	0.000000	14633.000000		1
9664.807617	1924.817261	1.902667	4.064368	5078.877441	73155.007812	749.589050	460.917175	124.169823	37.618530	30.439585	113.641937	139.508347	123.516075	0.292365	0.000000	3.985193	3.284389	0.279363	0.608993	3.705768	4.864244	2.874823	2.663623	2.094016	1.575402	1.483439	2.055539	2.144600	2.091723	0.000000	0.000000	14679.000000		1
7706.235352	497.863464	2.880212	4.496091	4072.462402	58774.523438	577.658264	355.841858	79.060898	54.452660	18.730629	64.860275	103.999092	30.855890	0.159693	0.000000	3.886842	2.697110	0.459424	0.652835	3.609857	4.769189	2.761671	2.551257	1.897962	1.736019	1.272552	1.811979	2.017030	1.489338	0.000000	0.000000	14723.000000		1
29548.263672	8299.685547	2.137031	8.726980	18635.119141	99998.000000	2934.294678	1833.196289	379.571228	189.838043	111.347641	581.753479	738.290222	441.597565	4.237973	0.000000	4.470532	3.919062	0.329811	0.940864	4.270332	4.999991	3.467504	3.263209	2.579293	2.278383	2.046681	2.764739	2.868227	2.645027	0.627158	0.000000	14743.000000		1
13410.705078	3872.158203	3.052901	5.226937	9870.510742	99998.000000	1552.699463	944.950073	210.844467	113.675865	52.565411	234.394989	351.700409	212.407928	6.293161	99998.000000	4.127451	3.587953	0.484713	0.718247	3.994340	4.999991	3.191087	2.975409	2.323962	2.055668	1.720700	2.369948	2.546173	2.327171	0.798869	4.999991	14845.000000		1
28169.052734	6055.559570	2.895631	6.022542	21529.976562	99998.000000	3502.057129	2121.717041	517.846069	192.764511	96.866402	513.300659	678.382446	293.368408	3.899335	99998.000000	4.449772	3.782154	0.461743	0.779780	4.333044	4.999991	3.544323	3.326688	2.714201	2.285027	1.986173	2.710372	2.831475	2.467413	0.590991	4.999991	14897.000000		1
36908.695312	11288.895508	3.123827	13.192234	32705.140625	99998.000000	5302.920410	3243.710693	716.081116	323.518127	214.942764	933.404541	1275.354126	644.069702	3.681705	0.000000	4.567129	4.052651	0.494687	1.120318	4.514616	4.999991	3.724515	3.511042	2.854962	2.509899	2.332323	2.970070	3.105631	2.808933	0.566049	0.000000	14970.000000		1
5393.153809	558.952332	3.327354	2.615010	0.000000	3147.723145	0.000000	0.000000	0.000000	14.974635	1.665219	0.000000	0.000000	0.000000	0.163104	0.000000	3.731843	2.747375	0.522099	0.417473	0.000000	3.497997	0.000000	0.000000	0.000000	1.175356	0.221471	0.000000	0.000000	0.000000	0.000000	0.000000	15001.000000		1
6663.734375	1132.151489	1.618963	1.813238	2630.068359	45740.480469	375.081299	230.799347	58.381344	28.657185	10.330524	62.050991	52.960129	63.999912	0.184809	0.000000	3.823718	3.053905	0.209237	0.258455	3.419967	4.660301	2.574126	2.363235	1.766274	1.457234	1.014122	1.792749	1.723949	1.806179	0.000000	0.000000	15021.000000		1
5846.441895	1017.491943	3.450704	6.028709	3233.790283	54968.011719	470.547699	284.811035	80.615097	35.392071	32.351501	120.225723	133.606064	122.375092	0.392917	0.000000	3.766892	3.007531	0.537908	0.780224	3.509712	4.740110	2.672604	2.454557	1.906416	1.548906	1.509894	2.079997	2.125826	2.087693	0.000000	0.000000	15043.000000		1
11683.002930	1619.434692	1.705307	4.434416	8694.774414	99998.000000	1315.624756	837.768555	176.473114	72.948921	34.503952	183.908005	208.907883	153.773712	1.573132	99998.000000	4.067554	3.209363	0.231803	0.646836	3.939258	4.999991	3.119132	2.923124	2.246679	1.863019	1.537869	2.264601	2.319955	2.186882	0.196765	4.999991	15063.000000		1
23673.892578	7275.674316	2.334390	7.567495	19998.044922	99998.000000	3294.577148	1983.473145	499.451569	180.855118	139.650192	613.454346	773.919739	414.861542	2.288709	99998.000000	4.374269	3.861873	0.368173	0.878952	4.300988	4.999991	3.517800	3.297426	2.698493	2.257331	2.145041	2.787782	2.888696	2.617903	0.359591	4.999991	15111.000000		1
29753.052734	7262.614746	4.937066	7.721682	20132.798828	99998.000000	3244.814697	1994.130493	481.747833	220.585999	135.487152	640.162598	817.039673	398.718170	3.424737	0.000000	4.473532	3.861093	0.693469	0.887712	4.303904	4.999991	3.511190	3.299754	2.682820	2.343578	2.131898	2.806290	2.912243	2.600666	0.534627	0.000000	15143.000000		1
4411.386719	2247.194336	0.669171	2.861710	6148.820801	83649.906250	932.007629	557.274780	116.904533	35.987232	27.951008	120.864059	177.848465	66.013596	2.340932	99998.000000	3.644575	3.351641	0.000000	0.456626	3.788792	4.922465	2.969419	2.746069	2.067831	1.556148	1.446397	2.082297	2.250050	1.819633	0.369389	4.999991	15170.000000		1
8374.577148	2457.912354	1.498697	3.231758	7264.918457	95278.578125	1056.532104	670.481873	160.665878	46.968426	41.578049	148.966171	193.726639	111.178032	2.099324	0.000000	3.922963	3.390566	0.175714	0.509439	3.861231	4.978995	3.023883	2.826387	2.205924	1.671806	1.618864	2.173088	2.287189	2.046019	0.322079	0.000000	15191.000000		1
5866.328613	1623.508301	3.389029	3.194753	2527.173340	39304.714844	301.216522	184.151627	26.575661	25.206480	1.165653	27.469944	21.290133	23.081785	0.393632	99998.000000	3.768366	3.210454	0.530075	0.504437	3.402635	4.594445	2.478879	2.265176	1.424484	1.401512	0.066569	1.438858	1.328178	1.363269	0.000000	4.999991	15206.000000		1
22020.279297	3899.153320	2.796951	5.618572	13571.669922	99998.000000	2132.507080	1314.415894	288.230896	133.260681	82.283401	332.855682	471.670166	233.497620	3.021850	0.000000	4.342823	3.590970	0.446685	0.749626	4.132633	4.999991	3.328891	3.118733	2.459741	2.124702	1.915312	2.522256	2.673638	2.368283	0.480273	0.000000	15259.000000		1
20308.904297	6605.189453	2.322055	4.989489	12787.305664	99998.000000	2010.378662	1222.804199	263.921783	119.359192	80.322144	367.359619	497.413239	292.958252	4.237181	0.000000	4.307686	3.819885	0.365873	0.698056	4.106779	4.999991	3.303278	3.087357	2.421475	2.076856	1.904835	2.565091	2.696717	2.466806	0.627077	0.000000	15280.000000		1
11698.211914	3194.944580	2.658183	6.115054	8581.779297	99998.000000	1327.037598	834.277771	216.188583	102.685417	81.864014	296.079010	444.197144	230.750000	2.071837	99998.000000	4.068120	3.504463	0.424585	0.786400	3.933577	4.999991	3.122883	2.921311	2.334833	2.011509	1.913093	2.471408	2.647576	2.363142	0.316356	4.999991	15392.000000		1
12400.870117	1454.146240	2.368311	3.108409	5722.432129	77636.453125	844.562012	527.624634	134.697708	49.657444	42.355152	134.198135	174.197311	129.319672	0.441394	0.000000	4.093452	3.162608	0.374439	0.492538	3.757581	4.890066	2.926631	2.722325	2.129360	1.695984	1.626906	2.127747	2.241041	2.111665	0.000000	0.000000	15416.000000		1
10185.558594	1052.967285	1.461692	2.849375	6366.449707	87003.984375	958.851562	590.520569	145.281097	58.458435	37.501347	153.326569	201.688843	114.314194	1.020818	0.000000	4.007985	3.022415	0.164856	0.454750	3.803897	4.939539	2.981751	2.771235	2.162209	1.766847	1.574047	2.185617	2.304682	2.058100	0.008948	0.000000	15444.000000		1
3722.202148	951.222412	2.340558	2.726025	1831.592773	35904.792969	217.816803	129.307327	32.046211	43.246353	13.112057	11.320405	30.855890	35.392071	0.983803	0.000000	3.570800	2.978282	0.369319	0.435530	3.262829	4.555152	2.338091	2.111623	1.505777	1.635949	1.117671	1.053862	1.489338	1.548906	0.000000	0.000000	15477.000000		1
6845.875488	2237.604004	1.625130	1.967425	5087.916016	71945.390625	770.792847	463.374908	97.871704	25.150972	32.382339	111.933548	167.977417	83.976372	0.769124	0.000000	3.835429	3.349783	0.210888	0.293898	3.706540	4.857003	2.886938	2.665932	1.990657	1.400555	1.510308	2.048960	2.225251	1.924157	0.000000	0.000000	15527.000000		1
12442.469727	3028.521240	2.772281	3.564802	9701.112305	99998.000000	1516.755371	929.596130	216.950272	80.097031	62.473465	244.999954	337.694061	193.597122	2.017136	0.000000	4.094907	3.481231	0.442837	0.552035	3.986821	4.999991	3.180916	2.968294	2.336360	1.903616	1.795696	2.389166	2.528523	2.286899	0.304735	0.000000	15551.000000		1
3141.503418	374.501556	1.856411	3.669649	2536.384277	46536.343750	343.287964	202.327179	63.358498	48.895763	19.735928	81.157837	120.376823	101.081871	0.240716	0.000000	3.497138	2.573454	0.268674	0.564625	3.404215	4.667792	2.535659	2.306054	1.801805	1.689271	1.295258	1.909330	2.080543	2.004673	0.000000	0.000000	15612.000000		1
30187.939453	8587.142578	2.087691	9.442408	24235.144531	99998.000000	3941.520752	2420.158203	541.945496	208.041351	137.269547	638.990784	853.304443	558.927673	4.521614	0.000000	4.479834	3.933849	0.319666	0.975083	4.384446	4.999991	3.595664	3.383844	2.733956	2.318150	2.137574	2.805495	2.931104	2.747356	0.655293	0.000000	15668.000000		1
21775.550781	6460.509766	4.727372	6.667043	13263.570312	99998.000000	2125.667480	1282.687256	275.279205	125.600677	97.005173	373.477753	525.166870	265.300201	1.364725	99998.000000	4.337969	3.810267	0.674620	0.823933	4.122661	4.999991	3.327495	3.108121	2.439773	2.098992	1.986795	2.572265	2.720297	2.423738	0.135045	4.999991	15722.000000		1
8336.517578	3106.558350	1.285919	6.198315	7728.317871	99998.000000	1188.849121	732.865906	182.736191	95.750092	80.137115	274.696350	350.840027	244.343124	2.025730	99998.000000	3.920985	3.492280	0.109214	0.792274	3.888085	4.999991	3.075127	2.865025	2.261825	1.981139	1.903834	2.438853	2.545109	2.388000	0.306582	4.999991	15768.000000		1
21148.773438	6222.596191	5.183765	7.703179	18225.242188	99998.000000	3003.012695	1802.574829	433.925201	182.088608	121.838516	486.743500	661.270752	385.667786	2.342198	0.000000	4.325285	3.793972	0.714645	0.886670	4.260674	4.999991	3.477557	3.255893	2.637415	2.260283	2.085785	2.687300	2.820379	2.586213	0.369624	0.000000	15820.000000		1
15084.697266	3584.954346	2.476242	7.635337	9487.319336	99998.000000	1471.082153	905.583069	226.472855	102.731674	81.583389	327.480713	466.205780	293.053864	4.428310	0.000000	4.178536	3.554484	0.393793	0.882828	3.977144	4.999991	3.167637	2.956928	2.355016	2.011704	1.911602	2.515186	2.668578	2.466948	0.646238	0.000000	15893.000000		1
15572.880859	2742.914795	1.526451	5.149844	8239.623047	99998.000000	1281.324341	788.727844	209.573975	81.552551	56.999828	208.140030	281.684113	125.548256	1.346202	0.000000	4.192369	3.438212	0.183683	0.711794	3.915907	4.999991	3.107659	2.896927	2.321337	1.911438	1.755874	2.318356	2.449762	2.098811	0.129110	0.000000	15962.000000		1
11852.498047	2252.041992	2.704439	5.708001	7455.228516	99998.000000	1092.655029	698.873901	181.095642	84.713387	44.621700	183.605804	227.154358	141.633041	1.606974	0.000000	4.073810	3.352576	0.432077	0.756484	3.872461	4.999991	3.038483	2.844399	2.257908	1.927952	1.649546	2.263886	2.356321	2.151165	0.206009	0.000000	16004.000000		1
15219.160156	3682.304688	6.210650	4.761292	8742.741211	99998.000000	1314.918579	814.082336	267.011688	165.689285	73.402237	348.656769	420.628143	259.638458	1.430470	0.000000	4.182391	3.566120	0.793137	0.677725	3.941648	4.999991	3.118899	2.910668	2.426530	2.219294	1.865709	2.542398	2.623898	2.414369	0.155479	0.000000	16062.000000		1
20983.269531	7549.235840	2.140115	7.185112	20702.414062	99998.000000	3339.608887	2061.883301	472.370178	243.183640	123.204613	590.828918	777.169983	494.585449	3.200553	0.000000	4.321873	3.877903	0.330437	0.856434	4.316021	4.999991	3.523696	3.314264	2.674283	2.385934	2.090627	2.771462	2.890516	2.694241	0.505225	0.000000	16108.000000		1
5584.259277	479.422699	1.745396	2.769197	4158.230469	66234.984375	587.714355	362.129608	82.459175	26.800774	12.742008	82.372833	113.897888	55.078659	0.368998	99998.000000	3.746966	2.680719	0.241894	0.442354	3.618909	4.821087	2.769166	2.558864	1.916239	1.428147	1.105238	1.915784	2.056516	1.740983	0.000000	4.999991	16131.000000		1
7584.224121	2772.641846	3.244093	7.592165	7061.953125	93719.015625	1055.508301	657.810791	128.588821	82.237144	61.273888	257.748138	326.740631	192.527054	1.325263	0.000000	3.879911	3.442894	0.511093	0.880366	3.848925	4.971828	3.023462	2.818101	2.109203	1.915068	1.787275	2.411196	2.514203	2.284492	0.122302	0.000000	16178.000000		1
8785.621094	2799.424316	3.759078	8.153405	10112.146484	99998.000000	1590.382812	978.007751	221.218170	77.142807	53.860580	226.747314	326.534027	152.611145	0.415209	0.000000	3.943773	3.447069	0.575081	0.911339	4.004843	4.999991	3.201502	2.990342	2.344821	1.887295	1.731271	2.355542	2.513928	2.183586	0.000000	0.000000	16230.000000		1
6521.453613	1693.330322	2.729109	6.155142	5201.693848	85807.710938	780.577515	473.471069	148.830490	73.941887	40.998306	188.462692	240.821487	172.858978	0.704094	0.000000	3.814344	3.228742	0.436021	0.789238	3.716145	4.933527	2.892416	2.675293	2.172692	1.868891	1.612766	2.275225	2.381695	2.237692	0.000000	0.000000	16270.000000		1
12909.187500	3001.180908	2.396065	3.885511	8982.974609	99998.000000	1412.731689	852.814148	181.915909	96.875656	79.905838	311.050568	420.541779	205.833389	0.876379	0.000000	4.110899	3.477292	0.379499	0.589448	3.953420	4.999991	3.150060	2.930854	2.259871	1.986215	1.902578	2.492831	2.623809	2.313516	0.000000	0.000000	16313.000000		1
8525.353516	2528.009033	2.809286	3.839255	5417.875977	75010.609375	744.969604	489.685364	103.114059	53.613880	31.370874	101.997742	162.994095	79.369270	0.969009	99998.000000	3.930712	3.402779	0.448596	0.584247	3.733829	4.875123	2.872139	2.689917	2.013318	1.729277	1.496527	2.008590	2.212172	1.899652	0.000000	4.999991	16339.000000		1
6155.459961	1518.303467	3.620309	5.637074	4151.896484	62300.207031	577.843323	355.629089	89.061462	52.738102	24.413960	96.561111	150.739319	107.644066	0.074105	0.000000	3.789261	3.181359	0.558746	0.751054	3.618247	4.794489	2.761810	2.550997	1.949690	1.722124	1.387638	1.984802	2.178226	2.031990	0.000000	0.000000	16359.000000		1
13800.449219	3539.839111	2.639680	4.443667	8357.499023	99998.000000	1309.481934	785.829163	176.041397	80.417740	45.263119	219.941498	295.193970	197.353119	2.017004	99998.000000	4.139893	3.548984	0.421551	0.647742	3.922076	4.999991	3.117100	2.895328	2.245615	1.905352	1.655744	2.342307	2.470108	2.295244	0.304707	4.999991	16461.000000		1
7977.394531	1678.997070	1.551121	3.348940	4705.378418	66311.851562	688.404602	428.750702	98.155403	38.787266	32.965168	100.440453	130.414398	86.252174	1.244908	99998.000000	3.901861	3.225050	0.190646	0.524907	3.672595	4.821591	2.837844	2.632205	1.991914	1.588689	1.518055	2.001909	2.115325	1.935770	0.095137	4.999991	16502.000000		1
22096.388672	4374.647461	3.370527	10.034486	15830.354492	99998.000000	2587.238281	1552.810425	348.610504	122.190063	116.935371	411.611267	552.442566	329.497498	1.422894	0.000000	4.344321	3.640943	0.527698	1.001495	4.199491	4.999991	3.412836	3.191118	2.542341	2.087036	2.067946	2.614487	2.742287	2.517852	0.153173	0.000000	16582.000000		1
9267.630859	3848.690918	1.088560	1.612795	8797.345703	99998.000000	1354.106689	827.684753	184.635773	107.258598	50.055248	210.545349	268.195831	138.762070	3.497742	99998.000000	3.966969	3.585313	0.036852	0.207579	3.944352	4.999991	3.131653	2.917865	2.266316	2.030432	1.699450	2.323346	2.428452	2.142271	0.543788	4.999991	16605.000000		1
25637.429688	8380.093750	2.103110	8.665306	23296.904297	99998.000000	3742.375977	2309.156006	637.427307	236.926727	179.365662	847.244873	1166.233032	672.409241	2.619620	0.000000	4.408875	3.923249	0.322862	0.937784	4.367298	4.999991	3.573148	3.363453	2.804431	2.374614	2.253739	2.928009	3.066785	2.827634	0.418238	0.000000	16638.000000		1
8830.067383	1483.636108	1.372264	0.191192	4769.834473	68200.273438	683.683411	397.506256	75.785965	27.500782	11.267982	53.749565	85.956131	49.364491	2.676950	99998.000000	3.945964	3.171327	0.137438	0.000000	3.678503	4.833786	2.834855	2.599344	1.879589	1.439345	1.051846	1.730375	1.934277	1.693415	0.427640	4.999991	16680.000000		1
6243.972656	601.070007	2.938803	3.688152	3931.322754	59035.472656	525.321045	307.309998	67.709648	35.407490	11.008947	75.394325	95.768593	118.779449	0.044245	0.000000	3.795461	2.778925	0.468170	0.566809	3.594539	4.771113	2.720425	2.487577	1.830651	1.549095	1.041746	1.877339	1.981223	2.074741	0.000000	0.000000	16706.000000		1
15820.270508	6325.241699	2.436154	4.554682	12158.682617	99998.000000	1954.112793	1194.523193	289.797424	141.531281	100.668648	424.094269	605.997864	297.423523	3.031960	0.000000	4.199214	3.801077	0.386705	0.658458	4.084887	4.999991	3.290950	3.077195	2.462095	2.150852	2.002894	2.627462	2.782471	2.473375	0.481723	0.000000	16780.000000		1
14867.765625	2391.414795	2.272716	3.151581	8182.808594	99998.000000	1286.597534	773.124146	213.894287	127.888817	60.823662	304.694977	408.496704	257.775879	3.677085	0.000000	4.172246	3.378655	0.356545	0.498528	3.912902	4.999991	3.109443	2.888249	2.330199	2.106833	1.784073	2.483865	2.611189	2.411242	0.565504	0.000000	16820.000000		1
11216.291992	3329.509766	2.204873	5.452050	5316.125000	73804.617188	768.094543	481.134186	98.920174	55.026234	27.596378	121.727501	178.508392	114.563980	1.475451	0.000000	4.049850	3.522380	0.343384	0.736560	3.725595	4.868083	2.885415	2.682266	1.995285	1.740570	1.440852	2.085389	2.251659	2.059048	0.168925	0.000000	16907.000000		1
31101.609375	8549.215820	1.773150	9.750782	22727.767578	99998.000000	3669.198975	2256.531982	538.315918	222.578094	146.243225	710.524231	961.663940	536.311523	4.107453	0.000000	4.492783	3.931926	0.248745	0.989039	4.356557	4.999991	3.564571	3.353441	2.731037	2.347482	2.165076	2.851579	2.983023	2.729417	0.613573	0.000000	16943.000000		1
41096.316406	8819.326172	3.031315	13.833652	34868.160156	99998.000000	5608.913574	3503.679199	991.705688	447.916138	303.470734	1497.861328	1987.984619	1171.102173	3.669393	0.000000	4.613803	3.945435	0.481631	1.140937	4.542429	4.999991	3.748879	3.544524	2.996383	2.651197	2.482117	3.175472	3.298413	3.068595	0.564594	0.000000	16992.000000		1
8227.683594	855.688171	1.372264	3.453787	3235.184326	53730.609375	466.458649	276.219727	68.384987	31.707003	21.502911	61.606934	100.024147	75.819885	0.106394	0.000000	3.915277	2.932316	0.137438	0.538296	3.509899	4.730222	2.668813	2.441255	1.834961	1.501155	1.332497	1.789630	2.000105	1.879783	0.000000	0.000000	17048.000000		1
5507.005371	2015.957153	1.594293	2.553336	4736.132324	67192.875000	667.725037	425.272247	117.379433	37.550686	33.344467	154.902359	207.742233	99.610931	0.106306	0.000000	3.740916	3.304481	0.202568	0.407108	3.675424	4.827323	2.824598	2.628667	2.069592	1.574618	1.523024	2.190058	2.317525	1.998307	0.000000	0.000000	17070.000000		1
19039.896484	5974.312012	1.995179	5.948532	11047.457031	99998.000000	1710.451172	1056.544434	261.522644	126.559723	60.731152	341.524078	416.144379	261.642883	6.112010	0.000000	4.279665	3.776288	0.299982	0.774410	4.043262	4.999991	3.233111	3.023888	2.417509	2.102295	1.783412	2.533421	2.619244	2.417709	0.786184	0.000000	17109.000000		1
4085.771973	834.055725	2.457740	2.078440	2177.653076	41350.582031	272.460663	157.942932	58.230240	16.602850	12.553901	55.316105	95.040825	37.482845	0.917125	3204.276855	3.611274	2.921195	0.390536	0.317737	3.337989	4.616482	2.435304	2.198500	1.765149	1.220183	1.098779	1.742852	1.977910	1.573833	0.000000	3.505730	17146.000000		1
9126.003906	2498.004150	2.981975	5.485971	5199.732422	70593.132812	749.277588	464.515900	132.687119	42.580265	33.295128	147.007996	205.102554	125.520500	1.945993	0.000000	3.960281	3.397593	0.474504	0.739254	3.715981	4.848763	2.874643	2.667001	2.122829	1.629208	1.522381	2.167341	2.311971	2.098715	0.289141	0.000000	17177.000000		1
4971.905762	1851.208496	2.115445	4.409747	4846.234375	73244.726562	671.814087	421.611847	131.823669	62.821926	26.988882	128.958878	206.542648	119.679901	0.135451	0.000000	3.696523	3.267455	0.325402	0.644414	3.685404	4.864776	2.827249	2.624913	2.119993	1.798111	1.431185	2.110451	2.315010	2.078021	0.000000	0.000000	17207.000000		1
20375.001953	8217.575195	1.359929	5.023410	12341.920898	99998.000000	1932.979980	1178.500122	327.190857	166.349197	80.174126	358.293427	544.612915	381.103851	2.793139	0.000000	4.309098	3.914744	0.133516	0.700999	4.091383	4.999991	3.286227	3.071330	2.514801	2.221021	1.904034	2.554239	2.736088	2.581043	0.446093	0.000000	17232.000000		1
9357.472656	2041.897583	1.162570	1.344510	6501.628418	92405.906250	935.862305	582.869812	134.734711	63.269070	40.865707	168.899460	259.549042	147.226944	2.617099	0.000000	3.971159	3.310034	0.065419	0.128564	3.813022	4.965700	2.971212	2.765572	2.129479	1.801191	1.611359	2.227628	2.414219	2.167987	0.417820	0.000000	17257.000000		1
11980.633789	1819.430542	3.025148	6.549861	5227.735840	79258.828125	791.487793	463.285492	134.925903	48.254345	32.721550	123.984802	159.087006	114.030495	0.920218	0.000000	4.078480	3.259935	0.480747	0.816232	3.718314	4.899048	2.898444	2.665849	2.130095	1.683536	1.514834	2.093369	2.201635	2.057021	0.000000	0.000000	17295.000000		1
10714.135742	9604.436523	4.702702	7.228283	17131.808594	99998.000000	2766.560791	1669.807495	351.207001	140.498215	87.664528	469.696594	625.857117	388.162537	3.590437	0.000000	4.029957	3.982472	0.672347	0.859035	4.233803	4.999991	3.441940	3.222667	2.545563	2.147671	1.942824	2.671817	2.796475	2.589014	0.555147	0.000000	17321.000000		1
8611.158203	3318.266357	3.934851	5.020327	5482.517578	79493.343750	876.645264	515.409912	130.651840	37.911484	37.479759	161.091431	222.294388	146.295654	1.819469	0.000000	3.935061	3.520911	0.594928	0.700732	3.738980	4.900331	2.942824	2.712153	2.116116	1.578771	1.573797	2.207072	2.346929	2.165231	0.259945	0.000000	17386.000000		1
18897.970703	9620.302734	3.191670	8.671474	19829.599609	99998.000000	3188.440918	1959.950317	462.496063	213.490311	137.917130	678.203552	957.747559	461.012787	2.978392	0.000000	4.276415	3.983189	0.504018	0.938093	4.297314	4.999991	3.503578	3.292245	2.665108	2.329378	2.139618	2.831360	2.981251	2.663713	0.473982	0.000000	17463.000000		1
10421.779297	629.082703	2.260381	3.965688	3936.842773	61467.460938	537.767029	332.800171	87.226631	48.723072	43.320362	102.481888	144.963470	130.269455	0.496837	0.000000	4.017942	2.798708	0.354182	0.598319	3.595148	4.788645	2.730594	2.522184	1.940649	1.687735	1.636692	2.010647	2.161258	2.114843	0.000000	0.000000	17496.000000		1
10208.535156	2500.856689	2.497828	4.816800	5635.865723	82620.328125	832.276428	500.891693	118.504997	88.293610	21.561501	105.285011	212.281494	81.339775	1.108053	0.000000	4.008964	3.398089	0.397563	0.682759	3.750961	4.917087	2.920268	2.699744	2.073737	1.945929	1.333679	2.022367	2.326912	1.910303	0.044560	0.000000	17514.000000		1
15285.374023	3771.662354	2.346725	6.102719	11131.093750	99998.000000	1782.172852	1063.343994	253.289047	119.812500	62.701660	304.081299	429.410614	205.972168	2.624318	0.000000	4.184276	3.576533	0.370462	0.785523	4.046538	4.999991	3.250950	3.026674	2.403616	2.078502	1.797279	2.482990	2.632873	2.313808	0.419016	0.000000	17536.000000		1
7552.810059	4035.025879	3.355108	4.822968	4718.817383	65991.890625	689.662781	425.728638	85.629257	56.531097	35.675774	74.413696	121.604156	28.851460	0.263377	0.000000	3.878109	3.605846	0.525706	0.683314	3.673833	4.819490	2.838637	2.629133	1.932622	1.752287	1.552373	1.871653	2.084948	1.460168	0.000000	0.000000	17574.000000		1
13697.289062	5088.252441	3.234842	5.914611	11426.223633	99998.000000	1824.469360	1109.970215	271.745239	124.089645	65.288918	330.894409	469.955627	240.223251	0.827388	0.000000	4.136635	3.706569	0.509853	0.771926	4.057903	4.999991	3.261137	3.045311	2.434162	2.093735	1.814839	2.519689	2.672057	2.380615	0.000000	0.000000	17629.000000		1
13412.542969	4115.030273	1.393850	4.563933	13271.810547	99998.000000	2102.255615	1288.959595	288.409760	148.546783	86.801079	454.651031	644.461304	351.139160	3.519643	99998.000000	4.127511	3.614373	0.144216	0.659339	4.122930	4.999991	3.322685	3.110239	2.460010	2.171863	1.938525	2.657678	2.809197	2.545479	0.546499	4.999991	17685.000000		1
8905.393555	889.337891	2.223376	2.269632	5069.771484	70340.335938	708.143616	446.186157	93.782661	61.918392	17.370701	102.484970	112.331352	77.969254	0.594609	0.000000	3.949653	2.949067	0.347013	0.355955	3.704988	4.847204	2.850121	2.649516	1.972123	1.791820	1.239817	2.010660	2.050501	1.891923	0.000000	0.000000	17703.000000		1
17123.236328	4242.200684	2.932636	8.819493	18310.476562	99998.000000	3013.744141	1802.608765	434.665314	149.675430	131.404282	602.084595	774.733826	388.785461	3.140719	0.000000	4.233586	3.627591	0.467258	0.945444	4.262700	4.999991	3.479106	3.255902	2.638155	2.175151	2.118609	2.779658	2.889153	2.589710	0.497029	0.000000	17728.000000		1
14769.696289	4638.023438	2.291218	4.933982	9197.901367	99998.000000	1415.892456	886.750671	174.228149	119.655228	52.926208	215.744537	300.090942	190.220428	1.184190	0.000000	4.169372	3.666333	0.360066	0.693198	3.963689	4.999991	3.151030	2.947802	2.241118	2.077932	1.723671	2.333940	2.477253	2.279257	0.073421	0.000000	17833.000000		1
6282.417480	1580.699829	1.261249	3.450704	3410.047607	48393.101562	466.631348	288.428253	62.800339	65.436935	27.186241	80.479416	117.089561	57.918781	1.425519	0.000000	3.798127	3.198849	0.100801	0.537908	3.532760	4.684783	2.668974	2.460038	1.797962	1.815823	1.434349	1.905685	2.068518	1.762819	0.153973	0.000000	17854.000000		1
29266.759766	9445.593750	2.716774	9.001433	24001.769531	99998.000000	3896.491943	2382.286865	607.351624	248.746704	150.449448	722.575500	971.053894	530.788513	1.718868	99998.000000	4.466375	3.975229	0.434053	0.954312	4.380243	4.999991	3.590674	3.376994	2.783440	2.395757	2.177391	2.858883	2.987243	2.724921	0.235242	4.999991	17947.000000		1
27913.759766	7545.304199	2.550252	6.185980	19457.195312	99998.000000	3119.121582	1908.347046	534.596924	223.194839	152.867096	678.644531	901.790039	506.201874	5.316372	99998.000000	4.445818	3.877677	0.406583	0.791408	4.289080	4.999991	3.494032	3.280657	2.728026	2.348684	2.184314	2.831642	2.955106	2.704324	0.725615	4.999991	17987.000000		1
5436.856445	433.191284	1.156402	2.525582	3127.037598	47352.820312	404.617371	262.373749	53.490532	31.595987	16.991400	62.149670	80.874130	68.520676	1.460770	0.000000	3.735348	2.636680	0.063109	0.402361	3.495133	4.675346	2.607044	2.418920	1.728277	1.499632	1.230229	1.793439	1.907810	1.835822	0.164582	0.000000	18091.000000		1
10879.257812	2934.405518	1.551121	2.803118	5670.594727	78372.578125	851.651550	517.815247	137.954132	34.571796	23.590601	124.185242	162.235489	85.536743	0.950820	99998.000000	4.036599	3.467520	0.190646	0.447641	3.753628	4.894164	2.930262	2.714175	2.139735	1.538722	1.372739	2.094070	2.210146	1.932153	0.000000	4.999991	18123.000000		1
10951.839844	2990.110352	4.776711	7.185112	5586.347168	80533.507812	836.309937	508.613373	148.303162	50.289612	48.044651	197.994537	244.663834	180.975372	0.908847	99998.000000	4.039487	3.475687	0.679129	0.856434	3.747128	4.905977	2.922367	2.706388	2.171150	1.701478	1.681645	2.296653	2.388570	2.257619	0.000000	4.999991	18234.000000		1
7532.583984	894.826965	2.769197	3.564802	3259.604492	54590.558594	434.726990	273.700317	90.273369	44.729630	26.180943	76.963951	130.380478	53.450443	0.265701	0.000000	3.876944	2.951739	0.442354	0.552035	3.513165	4.737118	2.638216	2.437275	1.955560	1.650595	1.417985	1.886287	2.115213	1.727951	0.000000	0.000000	18283.000000		1
8723.958984	1617.528931	2.923384	4.702702	5380.618164	74906.570312	791.515564	486.237762	135.986710	68.175293	29.816669	119.072403	143.122482	111.674515	1.845326	0.000000	3.940714	3.208852	0.465886	0.672347	3.730832	4.874520	2.898459	2.686849	2.133497	1.833627	1.474459	2.075811	2.155708	2.047954	0.266073	0.000000	18309.000000		1
8520.123047	607.521179	2.380646	2.867877	5087.064941	72584.226562	737.571716	449.081787	81.614227	51.584782	14.425730	121.671997	124.709480	31.821100	1.465987	99998.000000	3.930446	2.783561	0.376695	0.457561	3.706467	4.860842	2.867804	2.652325	1.911766	1.712522	1.159138	2.085191	2.095900	1.502715	0.166130	4.999991	18332.000000		1
17999.533203	5217.683105	2.007514	6.790393	15502.645508	99998.000000	2505.802979	1512.253174	330.330109	153.597946	92.459740	416.104279	594.211792	322.966125	4.143798	0.000000	4.255261	3.717478	0.302659	0.831895	4.190406	4.999991	3.398947	3.179625	2.518948	2.186385	1.965953	2.619202	2.773941	2.509157	0.617399	0.000000	18351.000000		1
6570.913574	718.714661	2.204873	4.822968	4406.520996	63123.578125	631.518860	396.827850	88.154839	58.634209	24.170343	92.268547	117.388680	38.460388	0.192128	0.000000	3.817626	2.856556	0.343384	0.683314	3.644096	4.800191	2.800386	2.598602	1.945246	1.768151	1.383283	1.965054	2.069626	1.585014	0.000000	0.000000	18434.000000		1
8419.942383	1668.025146	3.419866	5.248523	5177.930176	76732.125000	779.340942	472.083405	149.040176	52.491402	35.006603	158.423996	182.178040	123.586998	0.285557	99998.000000	3.925309	3.222203	0.534009	0.720037	3.714156	4.884977	2.891727	2.674019	2.173303	1.720088	1.544150	2.199821	2.260496	2.091973	0.000000	4.999991	18447.000000		1
20291.154297	5029.991211	2.766114	4.776711	13058.372070	99998.000000	2134.977295	1259.016479	285.079315	102.962952	67.672646	347.901245	476.690491	256.024323	3.694815	99998.000000	4.307307	3.701567	0.441870	0.679129	4.115889	4.999991	3.329393	3.100031	2.454966	2.012681	1.830413	2.541456	2.678236	2.408281	0.567593	4.999991	18508.000000		1
14791.057617	4083.018066	3.426034	4.048949	11477.657227	99998.000000	1741.004883	1087.554443	222.608932	88.392288	48.251259	315.845764	383.832977	229.871140	0.974976	99998.000000	4.169999	3.610981	0.534792	0.607342	4.059853	4.999991	3.240800	3.036451	2.347543	1.946414	1.683509	2.499475	2.584142	2.361485	0.000000	4.999991	18541.000000		1
10917.128906	2070.545654	1.415436	4.826051	6872.367676	96043.804688	1033.712402	654.060974	140.655487	64.687592	44.547691	157.255264	180.528229	136.621964	1.487431	99998.000000	4.038108	3.316085	0.150890	0.683592	3.837106	4.982470	3.014400	2.815618	2.148157	1.810821	1.648825	2.196605	2.256545	2.135520	0.172437	4.999991	18607.000000		1
5473.343262	1361.726562	2.235711	4.526928	5483.929688	78379.835938	872.790588	505.884247	154.754349	60.934677	44.865314	185.591736	250.498260	167.249649	0.960040	99998.000000	3.738253	3.134090	0.349416	0.655804	3.739092	4.894204	2.940910	2.704051	2.189643	1.784865	1.651911	2.268559	2.398805	2.223365	0.000000	4.999991	18629.000000		1
14667.396484	1490.950684	2.482410	3.493876	7682.758789	99998.000000	1216.985107	724.974670	169.013550	69.464302	53.055725	180.300034	263.564056	152.608063	1.595297	99998.000000	4.166353	3.173463	0.394873	0.543307	3.885517	4.999991	3.085285	2.860323	2.227921	1.841762	1.724732	2.255996	2.420886	2.183578	0.202842	4.999991	18651.000000		1
9342.543945	752.413757	1.591209	2.951138	4075.660400	57903.761719	543.737122	351.842255	106.481499	73.457741	26.054508	81.830093	142.095596	49.062283	0.794601	99998.000000	3.970465	2.876457	0.201727	0.469990	3.610198	4.762707	2.735389	2.546348	2.027274	1.866038	1.415883	1.912913	2.152581	1.690748	0.000000	4.999991	18671.000000		1
13848.790039	4586.768555	2.781532	5.199183	10182.668945	99998.000000	1571.325195	972.635864	226.617798	107.560806	62.217514	326.978058	413.665039	345.058044	2.250143	0.000000	4.141412	3.661507	0.444284	0.715935	4.007862	4.999991	3.196266	2.987950	2.355294	2.031654	1.793913	2.514518	2.616649	2.537892	0.352210	0.000000	18704.000000		1
9112.395508	2082.078613	3.567886	7.980716	8718.118164	99998.000000	1371.387939	831.594910	190.547302	60.996353	58.517025	242.394196	285.692963	136.455444	1.185742	99998.000000	3.959633	3.318497	0.552411	0.902042	3.940423	4.999991	3.137160	2.919912	2.280003	1.785304	1.767282	2.384522	2.455899	2.134991	0.073990	4.999991	18793.000000		1
19240.156250	7961.226562	1.921169	7.949879	12356.236328	99998.000000	1921.206299	1202.596436	310.233368	143.887253	99.311806	425.099548	583.748657	324.541931	2.159585	99998.000000	4.284209	3.900980	0.283566	0.900361	4.091886	4.999991	3.283574	3.080120	2.491688	2.158022	1.997001	2.628491	2.766226	2.511271	0.334370	4.999991	18844.000000		1
8863.828125	2962.279541	2.180203	3.213256	7777.022461	99998.000000	1266.485352	727.506409	172.350159	92.999390	45.090427	187.725677	263.215607	174.524200	2.080953	99998.000000	3.947621	3.471626	0.338497	0.506945	3.890813	4.999991	3.102600	2.861837	2.236412	1.968480	1.654084	2.273524	2.420312	2.241856	0.318262	4.999991	18869.000000		1
7495.048828	1268.893677	2.778449	4.218554	5496.826172	79018.250000	844.666870	503.722565	113.604935	49.028362	45.087345	186.375000	244.269119	131.438202	0.135427	99998.000000	3.874774	3.103425	0.443802	0.625164	3.740112	4.897727	2.926686	2.702191	2.055397	1.690447	1.654055	2.270388	2.387869	2.118722	0.000000	4.999991	18918.000000		1
21318.654297	7600.679199	3.099157	10.019067	19352.261719	99998.000000	3179.951416	1917.459473	446.115234	189.606766	149.428726	618.801514	840.682678	551.437256	4.263391	0.000000	4.328760	3.880852	0.491244	1.000827	4.286732	4.999991	3.502420	3.282726	2.649447	2.277854	2.174434	2.791551	2.924632	2.741496	0.629755	0.000000	18953.000000		1
14589.902344	2186.993652	2.470075	4.335737	5821.411133	85014.656250	827.104980	515.539429	109.993881	64.807854	28.691105	119.205002	143.532623	124.774239	1.076035	0.000000	4.164052	3.339848	0.392710	0.637063	3.765028	4.929494	2.917561	2.712262	2.041368	1.811628	1.457747	2.076294	2.156951	2.096125	0.031827	0.000000	19020.000000		1
21074.791016	5708.506348	3.586388	7.801859	16417.578125	99998.000000	2640.701172	1611.062256	340.296753	141.358582	92.721855	455.995544	574.922974	295.394409	2.353489	99998.000000	4.323763	3.756522	0.554657	0.892198	4.215309	4.999991	3.421719	3.207112	2.531858	2.150322	1.967182	2.658961	2.759610	2.470402	0.371712	4.999991	19058.000000		1
11091.301758	737.759827	1.930420	3.879343	6200.800293	85442.835938	924.430847	560.269104	117.104980	61.206047	19.649584	133.174347	202.660233	135.234283	0.915818	0.000000	4.044982	2.867915	0.285652	0.588758	3.792448	4.931675	2.965874	2.748397	2.068575	1.786794	1.293353	2.124421	2.306769	2.131087	0.000000	0.000000	19073.000000		1
4456.039551	1243.258667	3.407531	2.960389	1853.943726	34718.453125	189.202789	123.935463	33.051514	27.759817	2.911049	16.991400	21.647846	62.997700	1.459445	99998.000000	3.648949	3.094562	0.532440	0.471349	3.268096	4.540560	2.276927	2.093196	1.519191	1.443417	0.464050	1.230229	1.335415	1.799325	0.164188	4.999991	19108.000000		1
29060.796875	5657.803223	3.136162	8.652971	16005.582031	99998.000000	2613.317383	1581.230225	330.246826	146.230896	87.266724	401.641541	570.966553	372.361450	0.862188	99998.000000	4.463307	3.752648	0.496399	0.937165	4.204271	4.999991	3.417192	3.198995	2.518839	2.165039	1.940849	2.603839	2.756611	2.570965	0.000000	4.999991	19163.000000		1
10567.362305	2772.965820	3.302684	5.569232	7067.957031	95610.718750	1022.839111	663.632935	174.040054	66.334305	47.390896	174.481018	267.653107	155.654800	2.832250	0.000000	4.023967	3.442945	0.518867	0.745795	3.849294	4.980506	3.009807	2.821928	2.240649	1.821738	1.675695	2.241748	2.427572	2.192163	0.452132	0.000000	19280.000000		1
8489.723633	2280.517334	1.766982	3.006645	8470.592773	99998.000000	1294.081665	801.439026	201.593246	85.105019	49.870224	240.494614	269.577362	170.305634	3.362625	0.000000	3.928894	3.358033	0.247232	0.478082	3.927914	4.999991	3.111962	2.903871	2.304476	1.929955	1.697841	2.381105	2.430683	2.231229	0.526678	0.000000	19318.000000		1
5773.902832	3161.745117	0.968294	4.292564	5305.353516	75237.328125	811.374817	485.457581	104.372223	45.654751	33.797775	102.771759	170.765121	121.746002	0.787033	99998.000000	3.761469	3.499927	0.000000	0.632717	3.724714	4.876433	2.909221	2.686151	2.018585	1.659486	1.528888	2.011874	2.232399	2.085455	0.000000	4.999991	19360.000000		1
10383.836914	2899.534668	2.285050	3.503127	7556.485840	99998.000000	1147.135376	713.293457	175.967377	53.663223	51.316498	213.104843	265.392731	138.984100	1.584650	0.000000	4.016358	3.462328	0.358896	0.544456	3.878320	4.999991	3.059615	2.853268	2.245432	1.729677	1.710257	2.328593	2.423889	2.142965	0.199933	0.000000	19409.000000		1
6072.991699	1603.883301	2.920300	3.244093	3992.386963	59018.394531	562.403015	343.315704	87.757034	74.003563	13.833652	59.352718	105.062981	32.814064	1.600011	99998.000000	3.783403	3.205173	0.465428	0.511093	3.601233	4.770988	2.750048	2.535694	1.943282	1.869253	1.140937	1.773441	2.021450	1.516060	0.204123	4.999991	19436.000000		1
27909.248047	9067.591797	4.042781	9.402320	20740.554688	99998.000000	3290.959717	2054.543945	477.368927	170.379654	107.243179	535.522095	795.579956	422.678833	2.972253	0.000000	4.445748	3.957492	0.606680	0.973235	4.316820	4.999991	3.517323	3.312716	2.678854	2.231418	2.030370	2.728777	2.900684	2.626010	0.473086	0.000000	19517.000000		1
4345.388672	459.825531	2.186371	2.726025	3768.853027	62225.949219	498.933502	310.476990	72.751564	33.911877	27.602545	120.191803	194.614746	144.981979	1.270070	0.000000	3.638029	2.662593	0.339724	0.435530	3.576209	4.793972	2.698043	2.492029	1.861842	1.530352	1.440949	2.079875	2.289176	2.161314	0.103828	0.000000	19562.000000		1
8683.154297	2707.041504	2.439237	5.020327	6861.167480	87913.281250	1028.763062	626.998108	128.234192	63.691540	34.069145	155.460526	203.008682	145.527802	1.691893	99998.000000	3.938678	3.432495	0.387254	0.700732	3.836398	4.944055	3.012315	2.797266	2.108004	1.804082	1.532361	2.191620	2.307515	2.162946	0.228373	4.999991	19598.000000		1
14650.482422	4615.222168	2.365228	4.329569	10552.476562	99998.000000	1662.711792	1000.185974	251.321625	104.939629	66.969551	312.456757	412.178680	228.520462	2.783987	0.000000	4.165852	3.664193	0.373873	0.636445	4.023355	4.999991	3.220817	3.000081	2.400230	2.020940	1.825877	2.494790	2.615086	2.358925	0.444667	0.000000	19628.000000		1
7387.817871	1233.393677	0.841861	0.733930	3960.297607	61994.187500	546.265808	319.940979	70.087212	74.620308	15.125738	78.641502	96.385338	68.045776	0.814847	0.000000	3.868516	3.091102	0.000000	0.000000	3.597728	4.792351	2.737404	2.505070	1.845639	1.872857	1.179717	1.895652	1.984011	1.832801	0.000000	0.000000	19649.000000		1
5306.352539	1612.265015	3.506211	6.765723	8401.090820	99998.000000	1305.198608	798.349121	165.732452	75.369659	52.818275	252.610626	376.580017	205.691544	0.643373	0.000000	3.724796	3.207436	0.544838	0.830314	3.924336	4.999991	3.115677	2.902193	2.219408	1.877197	1.722784	2.402452	2.575857	2.313216	0.000000	0.000000	19678.000000		1
7197.736328	1644.221802	2.550252	4.095205	4893.477051	70026.875000	735.212646	444.983490	107.246269	70.065628	26.396803	110.977592	132.936890	121.338951	0.533762	0.000000	3.857196	3.215961	0.406583	0.612276	3.689618	4.845265	2.866413	2.648344	2.030382	1.845505	1.421551	2.045235	2.123646	2.084000	0.000000	0.000000	19728.000000		1
10661.490234	2997.896729	1.884164	2.069189	7520.828613	99427.773438	1147.113770	704.791565	159.765427	56.580437	42.759121	155.420425	244.250610	146.064377	2.520028	99998.000000	4.027818	3.476817	0.275119	0.315800	3.876266	4.997508	3.059607	2.848061	2.203483	1.752666	1.631029	2.191508	2.387836	2.164544	0.401405	4.999991	19757.000000		1
4356.708984	1540.130127	3.617226	5.846769	1652.180908	31489.644531	184.315063	114.341949	35.105282	45.704090	10.663568	17.891851	29.332523	38.407967	0.576643	99998.000000	3.639158	3.187557	0.558376	0.766916	3.218058	4.498168	2.265561	2.058206	1.545372	1.659955	1.027903	1.252655	1.467349	1.584421	0.000000	4.999991	19808.000000		1
25321.859375	5309.448730	2.766114	7.919041	16054.662109	99998.000000	2591.830078	1579.805542	336.516083	121.437630	106.237885	447.743439	585.888794	378.118805	4.292140	0.000000	4.403496	3.725049	0.441870	0.898673	4.205601	4.999991	3.413607	3.198604	2.527006	2.084353	2.026279	2.651029	2.767815	2.577628	0.632674	0.000000	19829.000000		1
7440.318359	1929.233276	2.855542	4.369658	4646.472656	65026.292969	671.129456	401.990021	89.385254	64.015335	26.221031	97.961128	137.297302	129.782227	0.287751	0.000000	3.871592	3.285385	0.455689	0.640447	3.667123	4.813089	2.826806	2.604215	1.951266	1.806284	1.418650	1.991054	2.137662	2.113215	0.000000	0.000000	19865.000000		1
15120.924805	4844.306641	3.170084	5.023410	9534.260742	99998.000000	1478.220947	896.742004	205.682297	82.813805	48.905014	214.955093	300.189636	154.097504	1.442363	0.000000	4.179578	3.685232	0.501071	0.700999	3.979287	4.999991	3.169739	2.952667	2.313197	1.918103	1.689353	2.332348	2.477396	2.187796	0.159074	0.000000	19898.000000		1
13598.171875	2913.886475	3.660398	5.840601	8662.826172	99998.000000	1335.437744	800.131531	181.206650	63.056290	50.641159	224.329666	308.817932	225.205444	2.453864	99998.000000	4.133481	3.464473	0.563528	0.766458	3.937660	4.999991	3.125624	2.903161	2.258174	1.799728	1.704504	2.350887	2.489702	2.352579	0.389850	4.999991	19932.000000		1
16819.962891	3430.881348	1.973593	5.563065	8375.977539	99998.000000	1302.259766	803.677795	187.842865	79.942841	65.156319	277.573486	377.474304	188.419525	0.928276	0.000000	4.225825	3.535406	0.295258	0.745314	3.923036	4.999991	3.114698	2.905082	2.273795	1.902780	1.813956	2.443378	2.576887	2.275126	0.000000	0.000000	20012.000000		1
18324.228516	4243.070312	3.012813	4.977154	14027.677734	99998.000000	2214.479004	1373.901245	301.811676	94.855804	83.156097	306.535980	421.840057	222.155624	1.224188	0.000000	4.263026	3.627680	0.478972	0.696981	4.146986	4.999991	3.345272	3.137955	2.479736	1.977064	1.919894	2.486481	2.625148	2.346657	0.087848	0.000000	20051.000000		1
14675.901367	5297.801270	1.443190	5.390375	13502.273438	99998.000000	2113.998535	1312.593384	321.495178	131.709564	90.951790	381.396820	542.152100	299.039398	4.999573	0.000000	4.166605	3.724096	0.159323	0.731619	4.130407	4.999991	3.325105	3.118130	2.507174	2.119617	1.958811	2.581377	2.734121	2.475729	0.698933	0.000000	20107.000000		1
13423.860352	3043.132080	1.606628	3.139246	5600.180664	79165.468750	810.425049	499.796967	114.980286	60.916176	30.430334	114.798340	167.653625	79.964432	0.778678	0.000000	4.127877	3.483321	0.205915	0.496825	3.748202	4.898536	2.908713	2.698794	2.060623	1.784733	1.483307	2.059936	2.224413	1.902897	0.000000	0.000000	20147.000000		1
4353.693359	2830.983154	1.326008	1.696056	5354.653320	73991.609375	790.245056	472.672394	121.690498	33.393806	26.443060	109.318542	161.008163	99.860710	0.281204	0.000000	3.638858	3.451937	0.122546	0.229440	3.728731	4.869183	2.897762	2.674560	2.085257	1.523666	1.422312	2.038694	2.206848	1.999395	0.000000	0.000000	20168.000000		1
4821.610352	616.322205	0.835693	1.433939	2409.349854	38640.261719	277.780090	167.669037	46.089558	17.241184	3.352024	14.308548	41.377605	12.816018	1.403013	99998.000000	3.683192	2.789808	0.000000	0.156531	3.381900	4.587040	2.443701	2.224453	1.663603	1.236567	0.525307	1.155596	1.616765	1.107753	0.147062	4.999991	20183.000000		1
9238.573242	755.417297	2.186371	5.587735	5646.525879	72917.718750	818.122070	525.953247	120.247307	35.311893	34.651974	98.904755	170.721939	100.616226	0.468519	0.000000	3.965605	2.878187	0.339724	0.747236	3.751781	4.862833	2.912818	2.720947	2.080075	1.547921	1.539728	1.995217	2.232289	2.002668	0.000000	0.000000	20246.000000		1
6708.232910	1404.365479	1.603544	3.413699	3135.813965	46716.269531	438.294861	261.778595	86.727066	26.273455	23.676947	45.633167	97.896370	66.500824	1.219012	99998.000000	3.826608	3.147480	0.205081	0.533225	3.496350	4.669468	2.641766	2.417934	1.938155	1.419517	1.374326	1.659281	1.990767	1.822827	0.086008	4.999991	20296.000000		1
11092.985352	2749.381348	1.896499	2.738360	6980.613281	97990.859375	1066.970581	649.894836	191.534103	86.838081	32.804813	178.736588	233.929337	103.265160	1.716757	0.000000	4.045048	3.439235	0.277953	0.437491	3.843894	4.991186	3.028152	2.812843	2.282246	1.938710	1.515938	2.252213	2.369085	2.013954	0.234709	0.000000	20336.000000		1
5746.060059	2197.200928	1.766982	4.042781	3018.921631	49883.312500	433.314636	252.693893	71.413223	59.608669	18.974245	72.874916	96.588867	64.169518	0.970208	99998.000000	3.759370	3.341870	0.247232	0.606680	3.479852	4.697955	2.636803	2.402595	1.853779	1.775309	1.278165	1.862578	1.984927	1.807329	0.000000	4.999991	20404.000000		1
11153.349609	3044.525879	1.366096	3.663482	7486.722656	94113.289062	1119.307739	701.991516	171.252350	83.957870	55.609062	242.643982	319.870056	198.645203	2.708255	0.000000	4.047405	3.483520	0.135481	0.563894	3.874292	4.973651	3.048949	2.846332	2.233637	1.924061	1.745146	2.384969	2.504974	2.298078	0.432690	0.000000	20455.000000		1
6912.783203	1934.213501	1.563456	4.008861	3803.486572	54765.355469	560.198120	324.433990	76.513725	22.224504	24.709999	77.207565	107.853760	104.261208	0.814596	99998.000000	3.839653	3.286505	0.194086	0.603021	3.580182	4.738506	2.748342	2.511126	1.883739	1.346832	1.392873	1.887660	2.032835	2.018123	0.000000	4.999991	20482.000000		1
6947.546387	482.561951	2.901798	4.341904	3281.572998	52409.855469	449.461090	266.101990	59.334217	30.152798	14.632340	53.132820	98.217079	25.628952	1.082987	99998.000000	3.841831	2.683553	0.462667	0.637680	3.516082	4.719413	2.652692	2.425048	1.773305	1.479328	1.165314	1.725363	1.992187	1.408731	0.034623	4.999991	20497.000000		1
20748.078125	5292.333984	2.328223	6.364837	13738.851562	99998.000000	2173.943359	1339.844360	310.544830	129.776062	74.768333	360.402710	478.482147	299.554382	3.213479	99998.000000	4.316978	3.723647	0.367025	0.803787	4.137950	4.999991	3.337248	3.127054	2.492124	2.113195	1.873718	2.556788	2.679866	2.476476	0.506976	4.999991	20561.000000		1
11256.799805	2695.514648	1.606628	2.664350	6254.401855	82579.546875	895.588684	548.874634	124.101982	49.885643	17.503302	146.434418	185.782928	110.641464	2.600119	0.000000	4.051415	3.430642	0.205915	0.425591	3.796186	4.916873	2.952109	2.739473	2.093779	1.697976	1.243120	2.165643	2.269006	2.043918	0.414993	0.000000	20614.000000		1
5939.817383	755.056519	2.349809	4.662613	3563.556152	51243.343750	458.918915	283.722473	63.802555	2.689020	9.852546	34.402191	72.696060	40.662178	0.120316	0.000000	3.773773	2.877980	0.371033	0.668629	3.551884	4.709638	2.661736	2.452894	1.804838	0.429594	0.993548	1.536586	1.861511	1.609191	0.000000	0.000000	20635.000000		1
5552.395020	3980.872314	1.449357	4.650278	7276.053711	95324.664062	1090.616577	675.835266	150.634476	75.391243	36.650234	162.028885	185.366623	107.332611	1.671234	99998.000000	3.744480	3.599978	0.161175	0.667479	3.861896	4.979205	3.037672	2.829841	2.177924	1.877321	1.564077	2.209592	2.268032	2.030732	0.223037	4.999991	20662.000000		1
15731.504883	2902.729492	3.355108	4.748958	9370.646484	99998.000000	1372.310059	877.326782	203.058029	66.775276	45.586910	199.042999	272.910889	209.598633	1.682172	99998.000000	4.196770	3.462806	0.525706	0.676598	3.971770	4.999991	3.137452	2.943161	2.307620	1.824616	1.658840	2.298947	2.436021	2.321388	0.225870	4.999991	20709.000000		1
7128.099121	1665.255981	1.581958	2.405316	4681.192383	74417.187500	679.767029	392.288574	112.396111	53.123566	25.733799	147.757339	229.439407	124.203743	0.987080	99998.000000	3.852974	3.221481	0.199195	0.381172	3.670357	4.871673	2.832360	2.593606	2.050751	1.725287	1.410504	2.169549	2.360668	2.094135	0.000000	4.999991	20728.000000		1
5592.443359	1568.423462	1.335259	3.546299	4066.483154	62789.847656	599.583679	343.553162	98.571709	70.247566	31.343121	117.154320	177.447586	104.572662	0.283062	0.000000	3.747602	3.195463	0.125565	0.549775	3.609219	4.797889	2.777850	2.535994	1.993752	1.846631	1.496142	2.068758	2.249070	2.019418	0.000000	0.000000	20753.000000		1
12157.917969	876.472534	2.001346	3.897846	7459.212402	99998.000000	1154.773804	684.398804	166.386215	82.727463	30.905230	153.693542	202.123657	153.474594	1.132071	0.000000	4.084859	2.942738	0.301322	0.590825	3.872693	4.999991	3.062497	2.835309	2.221117	1.917650	1.490032	2.186656	2.305617	2.186037	0.053873	0.000000	20771.000000		1
14689.895508	3565.702393	3.817669	2.898715	9033.069336	99998.000000	1444.534302	847.010498	186.196152	84.115143	63.990662	282.905273	334.163177	233.562378	2.694406	99998.000000	4.167019	3.552145	0.581798	0.462205	3.955835	4.999991	3.159728	2.927889	2.269971	1.924874	1.806117	2.451641	2.523959	2.368403	0.430463	4.999991	20796.000000		1
9880.027344	1804.338745	2.692104	5.470552	5753.380859	87004.382812	863.875488	512.967590	129.661957	93.036400	48.642895	192.409882	253.359970	170.666443	0.604959	0.000000	3.994758	3.256318	0.430092	0.738031	3.759923	4.939541	2.936451	2.710090	2.112813	1.968653	1.687019	2.284227	2.403738	2.232148	0.000000	0.000000	20828.000000		1
9425.292969	1026.237427	3.315019	2.874044	5064.568848	72130.695312	745.151550	461.055939	114.893936	99.410484	30.689367	116.155190	184.669693	97.017502	0.882761	0.000000	3.974295	3.011248	0.520486	0.458493	3.704542	4.858120	2.872245	2.663754	2.060297	1.997432	1.486988	2.065039	2.266396	1.986850	0.000000	0.000000	20931.000000		1
12691.462891	1713.103271	4.227806	4.036614	5696.365723	82008.140625	859.000122	522.335999	138.151489	68.283226	52.303291	186.862228	217.909317	152.389114	0.430659	99998.000000	4.103512	3.233783	0.626115	0.606017	3.755598	4.913857	2.933993	2.717950	2.140356	1.834314	1.718529	2.271522	2.338276	2.182954	0.000000	4.999991	20950.000000		1
25934.644531	4501.666504	2.371395	4.884642	13309.620117	99998.000000	2069.336670	1287.322144	303.569397	100.588478	68.289398	372.346039	474.713837	234.814377	3.528202	0.000000	4.413880	3.653373	0.375004	0.688833	4.124166	4.999991	3.315831	3.109687	2.482258	2.002548	1.834353	2.570947	2.676432	2.370725	0.547553	0.000000	20996.000000		1
8269.576172	2438.972168	1.856411	5.270110	4275.514160	65144.429688	604.042725	385.118896	91.802902	75.230888	30.263813	118.532753	146.554688	67.928596	1.771058	99998.000000	3.917483	3.387207	0.268674	0.721820	3.630988	4.813877	2.781068	2.585595	1.962856	1.876396	1.480924	2.073838	2.166000	1.832053	0.248233	4.999991	21086.000000		1
25581.630859	7047.875488	2.130863	6.189064	16446.369141	99998.000000	2656.018066	1625.188965	405.486969	164.141251	120.774628	495.245361	647.187317	466.797882	2.867053	0.000000	4.407928	3.848058	0.328556	0.791625	4.216070	4.999991	3.424231	3.210904	2.607977	2.215218	2.081976	2.694820	2.811030	2.669129	0.457436	0.000000	21102.000000		1
23726.320312	7574.081543	2.411484	7.764854	14745.630859	99998.000000	2364.703369	1444.287598	371.155701	107.696495	88.216515	438.088257	588.901611	407.275543	2.077748	99998.000000	4.375230	3.879330	0.382284	0.890133	4.168664	4.999991	3.373777	3.159654	2.569556	2.032202	1.945550	2.641562	2.770043	2.609888	0.317593	4.999991	21164.000000		1
10072.668945	385.535187	2.069189	3.120744	6288.949219	81934.546875	959.508423	572.933960	131.416611	90.146935	26.347464	112.140160	150.557373	87.201965	1.926605	99998.000000	4.003145	2.586064	0.315800	0.494258	3.798578	4.913467	2.982049	2.758105	2.118650	1.954951	1.420739	2.049761	2.177702	1.940526	0.284793	4.999991	21188.000000		1
7353.113281	1903.598145	1.674470	3.077571	6600.181641	94821.968750	968.664001	602.118469	136.221069	54.705524	40.890377	176.630386	232.779099	109.324707	2.147049	0.000000	3.866471	3.279575	0.223877	0.488208	3.819556	4.976909	2.986173	2.779682	2.134244	1.738031	1.611621	2.247065	2.366944	2.038718	0.331842	0.000000	21210.000000		1
6315.638672	1273.574829	2.682853	2.454656	3148.275146	51440.281250	412.995880	249.511475	103.592033	45.682507	19.924036	88.210350	89.779968	58.174732	1.228250	99998.000000	3.800417	3.105025	0.428597	0.389991	3.498073	4.711303	2.615946	2.397090	2.015326	1.659750	1.299377	1.945520	1.953179	1.764734	0.089287	4.999991	21244.000000		1
11439.017578	2050.667725	5.254691	5.288612	5466.007324	74662.015625	808.617981	506.645935	132.335571	46.394848	34.121571	152.796173	188.508957	133.121918	1.520283	99998.000000	4.058389	3.311895	0.720547	0.723342	3.737670	4.873100	2.907743	2.704705	2.121677	1.666470	1.533029	2.184113	2.275332	2.124249	0.181925	4.999991	21284.000000		1
6700.865723	2461.748535	1.853327	3.805334	3689.532959	55769.148438	521.185791	321.134399	61.378735	42.136208	21.721855	78.934464	111.952049	109.349373	1.382347	99998.000000	3.826131	3.391244	0.267952	0.580393	3.566971	4.746394	2.716993	2.506687	1.788018	1.624655	1.336897	1.897267	2.049032	2.038816	0.140617	4.999991	21302.000000		1
14582.383789	3370.304443	3.688152	4.335737	8177.415039	99998.000000	1304.032959	776.257202	179.427338	89.551773	65.103889	248.173126	307.821899	210.539185	2.066537	99998.000000	4.163828	3.527669	0.566809	0.637063	3.912616	4.999991	3.115288	2.890006	2.253889	1.952074	1.813607	2.394755	2.488300	2.323333	0.315243	4.999991	21321.000000		1
4614.531250	2547.908203	1.745396	5.365705	5905.874512	79049.765625	901.398438	538.337524	109.152016	45.105846	34.642719	118.551254	164.523636	148.559113	0.132507	0.000000	3.664128	3.406184	0.241894	0.729627	3.771284	4.897901	2.954917	2.731055	2.038032	1.654233	1.539612	2.073906	2.216228	2.171899	0.000000	0.000000	21346.000000		1
16000.114258	2587.074951	2.815454	4.301816	8954.924805	99998.000000	1348.907471	845.709167	189.875046	56.953571	37.855976	214.066971	282.029480	205.987579	1.580761	0.000000	4.204123	3.412809	0.449548	0.633652	3.952062	4.999991	3.129982	2.927221	2.278468	1.755521	1.578134	2.330550	2.450294	2.313841	0.198866	0.000000	21368.000000		1
7543.765625	1836.452759	1.853327	2.904882	4696.419922	65273.621094	718.406311	405.610321	90.557076	43.156925	12.840688	86.961433	96.243484	72.332176	0.932679	99998.000000	3.877588	3.263980	0.267952	0.463128	3.671767	4.814738	2.856370	2.608109	1.956922	1.635051	1.108588	1.939327	1.983371	1.859331	0.000000	4.999991	21391.000000		1
31104.445312	6246.075684	3.830003	7.357800	17938.765625	99998.000000	2809.193604	1759.266846	374.828430	126.787918	106.247131	490.632080	654.653076	356.335266	3.891428	99998.000000	4.492823	3.795607	0.583199	0.866748	4.253793	4.999991	3.448582	3.245332	2.573833	2.103078	2.026317	2.690756	2.816011	2.551859	0.590109	4.999991	21415.000000		1
27354.724609	4723.495117	2.019849	2.861710	13316.867188	99998.000000	2147.867188	1278.419434	308.595917	124.573792	69.384125	324.372314	464.463470	240.642639	3.275827	0.000000	4.437032	3.674263	0.305319	0.456626	4.124402	4.999991	3.332007	3.106673	2.489390	2.095427	1.841260	2.511044	2.666952	2.381373	0.515321	0.000000	21436.000000		1
6459.029785	1646.503662	2.170952	1.958174	3981.973145	56460.765625	520.288391	321.451996	54.508167	39.342339	1.079309	36.977112	37.479759	41.294346	0.906642	0.000000	3.810167	3.216563	0.336650	0.291851	3.600098	4.751747	2.716244	2.507116	1.736462	1.594860	0.033146	1.567933	1.573797	1.615891	0.000000	0.000000	21455.000000		1
5171.405273	1522.790283	2.275799	3.826920	2787.419189	48478.972656	358.799164	221.526535	66.109192	40.606670	16.935894	59.439064	75.943237	44.575443	0.138413	0.000000	3.713609	3.182640	0.357134	0.582849	3.445202	4.685554	2.554852	2.345426	1.820262	1.608597	1.228808	1.774072	1.880489	1.649096	0.000000	0.000000	21499.000000		1
33062.570312	10308.889648	2.707523	9.084694	26904.572266	99998.000000	4254.356934	2656.116699	878.282715	344.724976	257.788239	1334.068604	1741.748047	943.090576	5.088959	0.000000	4.519337	4.013212	0.432572	0.958310	4.429826	4.999991	3.628834	3.424247	2.943634	2.537473	2.411263	3.125178	3.240985	2.974553	0.706629	0.000000	21517.000000		1
7955.049805	1479.235596	2.741444	4.674948	4833.695801	75170.718750	717.962219	420.967346	107.215431	37.245396	24.549644	83.100594	107.579308	55.649151	1.539011	0.000000	3.900643	3.170037	0.437979	0.669777	3.684279	4.876049	2.856102	2.624249	2.030257	1.571073	1.390045	1.919604	2.031729	1.745458	0.187242	0.000000	21653.000000		1
15515.461914	6930.964844	1.952007	4.631775	11944.294922	99998.000000	1867.956299	1148.242432	248.459915	137.411392	62.578312	287.959534	343.133789	249.610153	2.451498	0.000000	4.190765	3.840794	0.290481	0.665747	4.077160	4.999991	3.271367	3.060034	2.395256	2.138023	1.796424	2.459332	2.535464	2.397262	0.389431	0.000000	21695.000000		1
9307.685547	1670.458252	0.650669	3.429117	6375.081055	84208.078125	976.684814	598.288513	168.711349	72.859497	43.736668	161.381302	192.187851	97.162437	2.032789	0.000000	3.968842	3.222836	0.000000	0.535182	3.804486	4.925354	2.989754	2.776911	2.227144	1.862486	1.640846	2.207853	2.283726	1.987498	0.308092	0.000000	21813.000000		1
22226.164062	6969.360352	3.173167	6.226068	12767.264648	99998.000000	2018.695557	1241.840088	309.903412	115.393501	79.603630	382.873932	486.324097	239.865540	2.343757	99998.000000	4.346865	3.843193	0.501493	0.794214	4.106098	4.999991	3.305071	3.094066	2.491226	2.062181	1.900933	2.583056	2.686926	2.379968	0.369913	4.999991	21862.000000		1
14985.357422	2553.684082	2.827788	6.204483	10908.451172	99998.000000	1719.662354	1042.217407	207.353683	78.172775	50.474636	245.838730	369.490479	164.992355	1.054839	0.000000	4.175667	3.407167	0.451447	0.792706	4.037763	4.999991	3.235443	3.017958	2.316712	1.893056	1.703073	2.390650	2.567603	2.217464	0.023186	0.000000	21896.000000		1
13628.922852	2822.656982	3.333522	6.765723	6966.079590	94429.679688	1053.839966	653.641602	155.118225	107.906189	51.103718	198.975159	254.232681	179.270065	1.204280	0.000000	4.134461	3.450658	0.522903	0.830314	3.842988	4.975109	3.022775	2.815340	2.190663	2.033046	1.708452	2.298799	2.405231	2.253508	0.080728	0.000000	21954.000000		1
11178.395508	4518.756348	2.248045	4.600938	7240.621582	95679.226562	1097.416260	676.686401	135.644409	102.975288	38.389465	218.911530	274.113525	142.881958	2.352955	99998.000000	4.048379	3.655019	0.351805	0.662846	3.859776	4.980818	3.040371	2.830387	2.132402	2.012733	1.584212	2.340269	2.437931	2.154977	0.371614	4.999991	21987.000000		1
10464.186523	3292.144043	1.591209	3.577137	9196.319336	99998.000000	1403.767212	871.069824	205.469513	115.279404	59.405144	268.544312	352.594696	221.708481	2.102029	0.000000	4.019705	3.517479	0.201727	0.553536	3.963614	4.999991	3.147295	2.940053	2.312747	2.061752	1.773824	2.429016	2.547276	2.345782	0.322639	0.000000	22010.000000		1
12685.360352	2575.384521	1.810155	4.940149	5965.853516	81831.484375	918.516235	551.631531	140.282364	67.697319	36.637901	132.082703	158.908142	118.023933	0.930287	0.000000	4.103303	3.410842	0.257716	0.693740	3.775673	4.912920	2.963087	2.741649	2.147003	1.830571	1.563931	2.120846	2.201146	2.071970	0.000000	0.000000	22058.000000		1
8567.254883	1193.727661	1.563456	3.657314	7213.358398	94910.546875	1114.259644	679.193481	127.611275	81.657402	35.888550	166.540390	197.624481	116.525238	0.353244	0.000000	3.932842	3.076905	0.194086	0.563162	3.858138	4.977314	3.046986	2.831994	2.105889	1.911996	1.554956	2.221519	2.295841	2.066420	0.000000	0.000000	22096.000000		1
10066.972656	1628.941772	2.229543	3.607974	6066.408203	85164.257812	924.335266	558.054932	138.472198	69.507469	35.327312	164.597641	227.061859	152.897934	0.626179	0.000000	4.002899	3.211905	0.348216	0.557263	3.782932	4.930257	2.965830	2.746677	2.141363	1.842031	1.548111	2.216424	2.356144	2.184402	0.000000	0.000000	22114.000000		1
9444.100586	3472.098633	1.440106	4.570101	4394.885742	61653.421875	598.985413	383.250122	81.497047	41.248089	21.209955	73.744530	133.899017	137.858536	1.897677	0.000000	3.975161	3.540592	0.158394	0.659926	3.642948	4.789957	2.777416	2.583482	1.911142	1.615404	1.326540	1.867730	2.126777	2.139434	0.278222	0.000000	22138.000000		1
15445.984375	7180.202148	2.553336	6.765723	14141.300781	99998.000000	2288.911377	1390.982056	331.393982	113.518593	98.235580	437.425262	591.676941	340.225800	1.404317	0.000000	4.188816	3.856137	0.407108	0.830314	4.150489	4.999991	3.359629	3.143322	2.520345	2.055067	1.992269	2.640904	2.772085	2.531767	0.147465	0.000000	22190.000000		1
21704.046875	4370.561523	1.174904	3.564802	13307.153320	99998.000000	2078.439941	1299.620117	315.219788	103.866486	78.345467	369.922211	511.357880	275.125000	2.838384	0.000000	4.336541	3.640537	0.070003	0.552035	4.124085	4.999991	3.317738	3.113816	2.498613	2.016475	1.894014	2.568110	2.708725	2.439530	0.453071	0.000000	22213.000000		1
14430.792969	4740.681152	2.433070	3.071404	8647.595703	99998.000000	1336.745239	821.677612	206.200363	66.954132	39.033966	211.254608	310.433807	183.405365	1.063993	0.000000	4.159290	3.675841	0.386155	0.487337	3.936895	4.999991	3.126049	2.914701	2.314289	1.825777	1.591443	2.324806	2.491969	2.263412	0.026939	0.000000	22244.000000		1
8611.269531	2896.068604	2.322055	6.099635	5144.845215	72616.460938	729.023621	468.604950	99.795952	49.170216	51.541611	142.067841	183.834000	75.964821	0.454310	0.000000	3.935067	3.461809	0.365873	0.785304	3.711372	4.861035	2.862742	2.670807	1.999113	1.691702	1.712158	2.152496	2.264426	1.880612	0.000000	0.000000	22290.000000		1
7888.814453	1270.562012	3.401364	4.551599	4252.654785	61035.378906	621.817444	371.787872	75.989487	64.925034	36.816757	118.122612	181.885086	71.422470	0.885060	0.000000	3.897012	3.103996	0.531653	0.658164	3.628660	4.785582	2.793663	2.570295	1.880754	1.812412	1.566046	2.072333	2.259797	1.853835	0.000000	0.000000	22342.000000		1
8758.450195	2259.843994	2.217208	4.761292	5372.446289	77364.406250	770.558472	482.389252	111.079353	86.745567	33.711433	116.038002	196.298477	136.097733	1.995011	99998.000000	3.942427	3.354079	0.345806	0.677725	3.730172	4.888541	2.886806	2.683398	2.045633	1.938247	1.527777	2.064600	2.292917	2.133851	0.299945	4.999991	22361.000000		1
10073.467773	2398.892822	2.124696	3.811501	10090.421875	99998.000000	1598.819824	958.099121	216.817673	111.415482	64.715340	293.556519	418.475677	218.004913	3.556145	0.000000	4.003179	3.380011	0.327297	0.581096	4.003909	4.999991	3.203799	2.981411	2.336095	2.046946	1.811007	2.467692	2.621670	2.338466	0.550979	0.000000	22400.000000		1
7679.055176	1023.508301	1.680638	3.734408	3982.549805	58168.324219	551.107300	328.115967	62.587563	27.220161	20.260164	69.381035	101.436501	76.967033	0.086898	99998.000000	3.885308	3.010091	0.225474	0.572222	3.600161	4.764687	2.741236	2.516027	1.796488	1.434891	1.306643	1.841241	2.006194	1.886305	0.000000	4.999991	22421.000000		1
13427.097656	4780.846680	3.071404	4.588603	9920.030273	99998.000000	1560.057251	929.432678	205.253647	76.510643	64.021500	277.280548	373.237244	228.267593	3.759670	0.000000	4.127982	3.679505	0.487337	0.661681	3.996513	4.999991	3.193141	2.968218	2.312291	1.883722	1.806326	2.442919	2.571985	2.358444	0.575150	0.000000	22469.000000		1
7864.437500	2841.702148	2.818537	4.730455	7137.612305	94017.468750	1121.278198	681.358215	143.227325	60.934677	58.572533	184.592606	223.071487	179.849808	0.241752	99998.000000	3.895668	3.453578	0.450024	0.674903	3.853553	4.973208	3.049713	2.833375	2.156026	1.784865	1.767694	2.266214	2.348444	2.254910	0.000000	4.999991	22540.000000		1
8351.127930	1032.176758	2.303553	5.254691	3997.586182	60869.062500	584.926636	356.918091	78.490402	19.575573	31.910528	113.022110	156.644684	46.882080	0.856096	99998.000000	3.921745	3.013754	0.362398	0.720547	3.601798	4.784397	2.767101	2.552569	1.894817	1.291714	1.503934	2.053164	2.194916	1.671007	0.000000	4.999991	22565.000000		1
8870.886719	190.334518	1.329091	3.564802	3714.280029	55538.941406	536.666138	321.430420	81.271935	44.131386	26.005169	91.176903	143.103973	56.620525	1.375430	0.000000	3.947967	2.279518	0.123555	0.552035	3.569875	4.744597	2.729704	2.507087	1.909941	1.644748	1.415060	1.959885	2.155652	1.752974	0.138439	0.000000	22597.000000		0
14643.284180	4579.318359	2.352893	5.014159	11484.512695	99998.000000	1865.785278	1111.055664	286.349823	130.001175	70.044044	341.209534	480.088776	223.768417	2.274876	0.000000	4.165638	3.660801	0.371602	0.700198	4.060112	4.999991	3.270862	3.045736	2.456897	2.113947	1.845371	2.533021	2.681322	2.349799	0.356958	0.000000	22622.000000		1
7225.276855	1486.436035	2.679769	3.836171	4920.320801	68898.429688	733.350098	433.848114	103.521111	54.335476	32.524193	114.850769	146.403580	134.352325	0.413549	0.000000	3.858855	3.172146	0.428097	0.583898	3.691993	4.838209	2.865311	2.637338	2.015029	1.735083	1.512207	2.060134	2.165552	2.128245	0.000000	0.000000	22645.000000		1
8304.674805	3969.339111	2.297385	6.731802	13557.645508	99998.000000	2123.681396	1317.052490	293.673706	95.913528	61.091949	314.248383	427.387695	320.169189	0.673867	0.000000	3.919323	3.598718	0.361234	0.828131	4.132185	4.999991	3.327089	3.119603	2.467865	1.981880	1.785984	2.497273	2.630822	2.505379	0.000000	0.000000	22738.000000		1
2650.183594	36.508385	1.643633	2.429986	1729.197266	39136.582031	223.851685	122.788307	46.101894	39.046299	11.449922	49.830135	74.200920	46.438023	0.401673	0.000000	3.423276	1.562393	0.215805	0.385604	3.237844	4.592583	2.349960	2.089157	1.663719	1.591580	1.058802	1.697492	1.870409	1.666874	0.000000	0.000000	22819.000000		0
5538.391602	3051.596924	3.037483	4.767460	6362.425293	80985.476562	943.038147	591.849670	145.583313	76.063499	40.301380	133.976120	182.554245	144.531754	0.068791	0.000000	3.743384	3.484527	0.482514	0.678287	3.803623	4.908407	2.974529	2.772211	2.163112	1.881176	1.605320	2.127028	2.261392	2.159963	0.000000	0.000000	22845.000000		1
9882.259766	2798.298584	3.728240	7.900538	8473.059570	99998.000000	1362.778198	805.435547	215.541000	75.459084	60.256256	249.489883	375.550049	171.674820	0.184615	0.000000	3.994856	3.446894	0.571504	0.897657	3.928040	4.999991	3.134425	2.906031	2.333530	1.877712	1.780002	2.397053	2.574668	2.234707	0.000000	0.000000	22895.000000		1
30572.908203	11482.782227	1.896499	7.296126	22894.021484	99998.000000	3719.260254	2274.343750	593.792419	244.281448	176.762985	779.526001	1076.866211	631.765564	4.924907	99998.000000	4.485337	4.060047	0.277953	0.863092	4.359722	4.999991	3.570457	3.356856	2.773635	2.387891	2.247391	2.891831	3.032162	2.800556	0.692398	4.999991	22936.000000		1
29401.056641	6474.537598	3.099157	5.612404	21171.201172	99998.000000	3401.906494	2071.569336	441.202850	145.561722	117.117317	580.964050	784.645020	474.482544	1.914191	99998.000000	4.468363	3.811209	0.491244	0.749149	4.325746	4.999991	3.531722	3.316299	2.644638	2.163047	2.068621	2.764149	2.894673	2.676220	0.281985	4.999991	23000.000000		1
15548.543945	2880.986084	2.698272	2.840123	7445.298828	99998.000000	1096.765625	646.252991	104.862534	42.099201	17.709911	158.621353	240.568634	104.847115	0.595355	99998.000000	4.191689	3.459541	0.431086	0.453337	3.871882	4.999991	3.040114	2.810403	2.020620	1.624274	1.248216	2.200362	2.381239	2.020556	0.000000	4.999991	23083.000000		1
5778.935547	1521.522827	3.352024	2.534833	4231.028320	69902.195312	550.098877	331.739349	84.796646	45.272369	15.754821	61.773453	101.751045	67.398193	0.430910	99998.000000	3.761848	3.182278	0.525307	0.403949	3.626446	4.844491	2.740441	2.520797	1.928379	1.655833	1.197413	1.790802	2.007539	1.828648	0.000000	4.999991	23109.000000		1
6528.151367	1832.992798	1.193407	2.127780	3103.440674	46148.257812	448.569885	275.667755	48.050816	61.326313	14.148193	62.954525	87.920479	49.934982	0.305209	99998.000000	3.814790	3.263161	0.076789	0.327927	3.491843	4.664155	2.651830	2.440386	1.681701	1.787647	1.150701	1.799027	1.944090	1.698405	0.000000	4.999991	23169.000000		1
11816.294922	3627.324707	2.457740	5.186849	9302.030273	99998.000000	1434.064941	902.653503	207.023712	101.593773	67.450615	304.411285	395.819458	238.234238	4.197540	99998.000000	4.072481	3.559587	0.390536	0.714904	3.968578	4.999991	3.156569	2.955521	2.316020	2.006867	1.828986	2.483461	2.597497	2.377004	0.622995	4.999991	23193.000000		1
8516.947266	1311.162598	1.905751	2.297385	3876.771484	59216.011719	542.540649	342.177826	81.275017	47.483410	19.396717	77.047211	91.112144	80.109367	0.993411	99998.000000	3.930284	3.117656	0.280066	0.361234	3.588470	4.772439	2.734432	2.534252	1.909957	1.676542	1.287728	1.886757	1.959576	1.903683	0.000000	4.999991	23220.000000		1
6695.185547	2729.145752	3.117660	4.937066	8529.562500	99998.000000	1354.704956	811.146667	156.108109	71.934372	51.563194	181.144989	275.075653	150.005386	1.439573	0.000000	3.825763	3.436027	0.493829	0.693469	3.930927	4.999991	3.131845	2.909099	2.193425	1.856936	1.712340	2.258026	2.439452	2.176107	0.158234	0.000000	23248.000000		1
17230.779297	3634.550049	3.537048	10.345943	13109.596680	99998.000000	2106.884277	1283.239258	283.309235	98.698143	88.241188	384.961609	544.483398	246.279709	0.961558	0.000000	4.236305	3.560451	0.548641	1.014770	4.117589	4.999991	3.323641	3.108308	2.452261	1.994309	1.945671	2.585418	2.735985	2.391429	0.000000	0.000000	23321.000000		1
16127.207031	2707.056885	2.383730	4.597855	10362.947266	99998.000000	1610.787842	994.055542	238.493271	103.860321	65.054550	295.511597	385.476593	241.549255	1.856018	0.000000	4.207559	3.432497	0.377257	0.662555	4.015483	4.999991	3.207038	2.997411	2.377476	2.016450	1.813278	2.470575	2.585998	2.383006	0.268582	0.000000	23367.000000		1
9120.657227	1310.138794	2.593424	2.547168	5940.036133	76617.156250	610.136230	382.790649	68.674866	62.087997	10.145500	44.889984	64.659836	56.990578	0.536235	0.000000	3.960026	3.117317	0.413874	0.406058	3.773789	4.884326	2.785427	2.582961	1.836798	1.793008	1.006274	1.652149	1.810635	1.755803	0.000000	0.000000	23398.000000		1
20738.402344	5656.862793	1.952007	4.964819	10679.054688	99998.000000	1417.193848	866.262329	383.253204	198.595856	132.378738	659.386597	843.969971	555.973450	2.325500	0.000000	4.316775	3.752576	0.290481	0.695903	4.028533	4.999991	3.151429	2.937649	2.583486	2.297970	2.121818	2.819140	2.926327	2.745054	0.366516	0.000000	23421.000000		1
17490.798828	6197.738281	2.830872	4.039698	15850.784180	99998.000000	2292.186279	1379.245361	304.093658	98.923256	86.264511	345.532928	517.574707	265.096680	3.352778	99998.000000	4.242810	3.792233	0.451920	0.606349	4.200051	4.999991	3.360250	3.139642	2.483007	1.995298	1.935832	2.538489	2.713973	2.423404	0.525405	4.999991	23492.000000		1
10106.855469	1406.650513	2.685936	3.675817	9865.795898	99998.000000	1242.678833	779.442749	188.299255	74.743660	44.615532	196.178207	276.935150	172.664703	1.969645	99998.000000	4.004616	3.148186	0.429096	0.565354	3.994132	4.999991	3.094359	2.891784	2.274849	1.873574	1.649486	2.292651	2.442378	2.237204	0.294388	4.999991	23519.000000		1
31688.955078	7194.149902	1.964342	10.046821	19659.593750	99998.000000	2974.867432	1809.661255	365.364441	143.541870	120.179466	537.526489	707.104370	511.740265	2.648674	0.000000	4.500908	3.856979	0.293217	1.002029	4.293574	4.999991	3.473468	3.257597	2.562726	2.156979	2.079830	2.730400	2.849483	2.709050	0.423028	0.000000	23592.000000		1
23768.753906	2687.046631	3.247177	7.511988	13210.921875	99998.000000	1884.947632	1138.281982	264.368927	82.181641	73.911049	319.632599	378.029358	300.078613	2.994014	0.000000	4.376007	3.429275	0.511506	0.875755	4.120933	4.999991	3.275299	3.056250	2.422210	1.914775	1.868709	2.504651	2.577526	2.477235	0.476254	0.000000	23662.000000		1
16590.841797	2433.671143	3.012813	5.112839	11131.639648	99998.000000	1507.892700	920.819824	254.396118	73.812370	66.423729	276.447937	333.651276	218.729584	2.008336	0.000000	4.219869	3.386262	0.478972	0.708662	4.046559	4.999991	3.178370	2.964175	2.405510	1.868129	1.822323	2.441613	2.523293	2.339907	0.302836	0.000000	23685.000000		1
8580.126953	3132.304443	2.069189	2.081524	7678.747070	99998.000000	917.473938	559.430298	158.078613	89.564110	46.268417	255.105377	323.798737	187.935379	3.010930	0.000000	3.933494	3.495864	0.315800	0.318381	3.885290	4.999991	2.962594	2.747746	2.198873	1.952134	1.665285	2.406720	2.510275	2.274009	0.478701	0.000000	23724.000000		1
9683.753906	2336.724609	1.742312	3.185502	6351.126465	87615.398438	701.754089	446.365021	95.515724	57.277363	32.582783	96.431595	138.466034	112.439285	0.984572	99998.000000	3.986044	3.368608	0.241126	0.503178	3.802851	4.942580	2.846185	2.649690	1.980075	1.757983	1.512988	1.984219	2.141343	2.050918	0.000000	4.999991	23773.000000		1
10930.648438	1449.613159	2.877128	5.319449	5555.854980	81727.968750	569.295166	360.156006	98.377434	31.460302	29.520632	84.309418	97.421478	73.722939	1.446371	99998.000000	4.038646	3.161252	0.458959	0.725867	3.744751	4.912371	2.755337	2.556491	1.992895	1.497763	1.470126	1.925876	1.988655	1.867603	0.160280	4.999991	23793.000000		1
7325.877930	705.053711	3.456871	6.605369	6052.188965	86835.726562	661.761108	406.424438	78.774109	49.259644	32.493355	112.137077	150.566635	94.362404	0.016314	0.000000	3.864860	2.848222	0.538683	0.819897	3.781913	4.938698	2.820701	2.608980	1.896384	1.692491	1.511795	2.049749	2.177729	1.974799	0.000000	0.000000	23816.000000		1
15924.315430	2060.763916	1.464776	3.614142	10555.449219	99998.000000	1426.682495	862.234924	184.842392	98.907837	36.462128	164.116577	246.393814	160.234146	1.534587	99998.000000	4.202061	3.314028	0.165771	0.558005	4.023477	4.999991	3.154327	2.935626	2.266802	1.995231	1.561842	2.215153	2.391630	2.204755	0.185991	4.999991	23833.000000		1
11708.508789	3788.027588	2.038351	5.149844	10995.786133	99998.000000	1470.675049	904.818298	238.789307	115.103630	58.220989	273.225433	377.498962	246.267380	1.872052	0.000000	4.068501	3.578413	0.309279	0.711794	4.041226	4.999991	3.167517	2.956561	2.378015	2.061089	1.765080	2.436521	2.576916	2.391407	0.272318	0.000000	23859.000000		1
17779.326172	5050.522461	2.143198	5.112839	15118.698242	99998.000000	2145.683838	1317.952881	262.490936	132.452744	73.331306	319.660370	387.619781	253.948975	3.621583	0.000000	4.249915	3.703336	0.331062	0.708662	4.179514	4.999991	3.331566	3.119900	2.419114	2.122061	1.865289	2.504689	2.588406	2.404747	0.558899	0.000000	23908.000000		1
3982.266113	0.000000	1.998263	2.633513	2571.017822	47645.945312	36.967861	23.306898	11.934069	34.380604	0.000000	1.877997	0.000000	8.258252	0.475253	0.000000	3.600130	0.000000	0.300653	0.420535	3.410105	4.678026	1.567824	1.367484	1.076789	1.536314	0.000000	0.273695	0.000000	0.916888	0.000000	0.000000	23932.000000		0
7103.382812	1553.664673	1.964342	3.799166	5130.520996	84692.828125	504.437988	298.277710	94.464172	47.116444	35.271805	150.582047	196.366318	79.517288	1.313681	99998.000000	3.851465	3.191357	0.293217	0.579688	3.710161	4.927846	2.702808	2.474621	1.975267	1.673172	1.547428	2.177773	2.293067	1.900462	0.118490	4.999991	23962.000000		1
6651.686035	2938.617920	3.034399	5.180681	6768.794434	92159.492188	767.878723	461.006622	79.733147	56.669868	21.925383	75.696533	139.533005	94.516594	1.087539	0.000000	3.822932	3.468143	0.482073	0.714387	3.830511	4.964540	2.885293	2.663707	1.901639	1.753352	1.340947	1.879076	2.144677	1.975508	0.036445	0.000000	23989.000000		1
14708.990234	1736.644531	1.529534	3.867008	7245.620605	99998.000000	850.905273	514.395386	125.933723	60.598549	33.958130	132.989319	170.407410	117.049469	2.746634	99998.000000	4.167583	3.239711	0.184559	0.587375	3.860075	4.999991	2.929881	2.711297	2.100142	1.782462	1.530944	2.123817	2.231488	2.068369	0.438801	4.999991	24021.000000		1
15590.340820	1176.489502	2.056854	3.842339	7517.603027	98450.601562	864.264038	545.747742	118.727028	66.318886	19.427553	97.199448	117.215996	94.960648	0.680403	99998.000000	4.192856	3.070588	0.313203	0.584596	3.876079	4.993218	2.936646	2.736992	2.074550	1.821637	1.288418	1.987664	2.068987	1.977544	0.000000	4.999991	24053.000000		1
11180.291992	1232.163330	2.713690	4.243225	7054.268066	96187.914062	776.423767	508.246399	127.857979	58.242573	46.718643	168.153183	201.269455	130.176941	1.208487	99998.000000	4.048453	3.090668	0.433560	0.627696	3.848452	4.983120	2.890099	2.706074	2.106728	1.765241	1.669490	2.225705	2.303778	2.114534	0.082242	4.999991	24081.000000		1
14175.108398	2803.189453	2.652015	4.341904	8853.784180	99998.000000	1148.871582	694.667664	146.853806	61.313976	38.241444	176.744492	220.055603	164.313934	0.761487	99998.000000	4.151526	3.447652	0.423576	0.637680	3.947129	4.999991	3.060272	2.841777	2.166885	1.787560	1.582534	2.247346	2.342532	2.215674	0.000000	4.999991	24118.000000		1
12264.170898	3732.767090	2.149366	3.799166	11019.848633	99998.000000	1490.451172	904.975586	171.634735	93.939934	52.802860	230.762344	317.205688	160.641205	3.123136	0.000000	4.088638	3.572031	0.332310	0.579688	4.042176	4.999991	3.173318	2.956637	2.234605	1.972850	1.722657	2.363165	2.501341	2.205857	0.494591	0.000000	24148.000000		1
7023.017578	1886.295288	0.616748	0.894284	5669.617188	76722.523438	637.288513	375.846069	95.922775	50.283443	10.987361	77.488190	81.731415	92.222290	1.687397	99998.000000	3.846524	3.275610	0.000000	0.000000	3.753554	4.884923	2.804336	2.575010	1.981922	1.701425	1.040893	1.889235	1.912389	1.964836	0.227217	4.999991	24193.000000		1
6897.904297	1264.135498	2.155533	4.998741	5695.736328	81789.851562	612.458252	372.527985	116.577660	37.578442	22.754908	97.998131	118.424820	50.018242	1.031246	0.000000	3.838717	3.101794	0.333555	0.698861	3.755550	4.912699	2.787076	2.571159	2.066615	1.574939	1.357075	1.991218	2.073443	1.699128	0.013362	0.000000	24225.000000		1
15410.561523	3119.855469	2.352893	4.064368	10132.900391	99998.000000	1305.537842	819.087280	221.665314	112.541046	56.555767	259.305420	350.247955	229.251312	0.687670	0.000000	4.187819	3.494134	0.371602	0.608993	4.005734	4.999991	3.115789	2.913330	2.345698	2.051311	1.752477	2.413812	2.544376	2.360312	0.000000	0.000000	24254.000000		1
13112.001953	3038.121094	2.143198	4.489923	10015.091797	99998.000000	1282.360474	800.840759	187.849030	83.378128	63.528103	270.644318	404.441589	211.729507	2.431870	99998.000000	4.117669	3.482605	0.331062	0.652239	4.000655	4.999991	3.108010	2.903546	2.273809	1.921052	1.802966	2.432399	2.606856	2.325781	0.385940	4.999991	24299.000000		1
21244.603516	5274.898438	2.013681	4.520761	15710.286133	99998.000000	2237.190674	1371.175171	323.305328	129.720551	78.095680	325.759979	436.691315	213.801773	3.366840	99998.000000	4.327249	3.722214	0.303991	0.655212	4.196184	4.999991	3.349703	3.137093	2.509613	2.113009	1.892627	2.512898	2.640175	2.330011	0.527223	4.999991	24360.000000		1
6689.569824	2570.185303	2.716774	5.461301	5156.193359	73217.390625	540.585571	327.474548	75.711952	66.195534	19.372047	46.108063	56.204224	48.898846	0.748541	0.000000	3.825398	3.409964	0.434053	0.737296	3.712329	4.864614	2.732864	2.515177	1.879164	1.820829	1.287176	1.663777	1.749769	1.689299	0.000000	0.000000	24429.000000		1
20499.955078	3108.824951	2.161701	3.644979	11861.625977	99998.000000	1658.299072	1004.583435	263.749084	116.892204	67.651062	293.679871	379.050079	243.285400	2.377264	9671.462891	4.311753	3.492596	0.334796	0.561695	4.074144	4.999991	3.219663	3.001986	2.421191	2.067786	1.830275	2.467874	2.578696	2.386116	0.376077	3.985492	24468.000000		1
19803.261719	2434.667236	1.985928	3.651147	10528.506836	99998.000000	1353.872314	857.390381	222.294388	85.715599	44.467514	219.494354	310.862457	168.680511	2.429321	0.000000	4.296737	3.386440	0.297963	0.562429	4.022367	4.999991	3.131578	2.933179	2.346929	1.933060	1.648043	2.341423	2.492568	2.227065	0.385485	0.000000	24507.000000		1
17344.615234	3783.411377	2.877128	5.618572	13682.197266	99998.000000	1922.939331	1180.862305	299.381683	101.868225	79.751648	332.309845	446.167664	166.478714	0.184299	99998.000000	4.239165	3.577883	0.458959	0.749626	4.136156	4.999991	3.283966	3.072199	2.476225	2.008039	1.901740	2.521543	2.649498	2.221359	0.000000	4.999991	24585.000000		1
8083.281250	2933.036377	3.068320	5.723419	6866.061523	90726.304688	807.131592	496.444946	119.988274	62.303856	34.673557	156.653931	152.071487	138.845337	0.805124	0.000000	3.907588	3.467317	0.486901	0.757656	3.836708	4.957733	2.906944	2.695871	2.079139	1.794515	1.539998	2.194941	2.182048	2.142531	0.000000	0.000000	24619.000000		1
20722.208984	5549.338867	4.098289	8.150322	20226.480469	99998.000000	2933.764160	1857.086060	403.914276	171.141327	125.332397	608.156433	765.865051	477.523102	2.781451	0.000000	4.316436	3.744241	0.612603	0.911175	4.305920	4.999991	3.467425	3.268832	2.606289	2.233355	2.098063	2.784015	2.884152	2.678994	0.444271	0.000000	24648.000000		1
14030.011719	5181.782227	2.803118	6.238403	11281.293945	99998.000000	1505.339355	932.763123	228.976852	161.430634	63.414005	283.167389	383.953217	230.638992	1.300797	0.000000	4.147058	3.714479	0.447641	0.795073	4.052359	4.999991	3.177634	2.969771	2.359792	2.207986	1.802185	2.452043	2.584278	2.362933	0.114210	0.000000	24723.000000		1
31687.115234	9060.813477	3.025148	10.318190	25848.583984	99998.000000	3942.976318	2416.143311	562.375244	269.241241	149.962219	683.328735	964.451599	608.609741	2.605232	0.000000	4.500883	3.957167	0.480747	1.013603	4.412437	4.999991	3.595824	3.383123	2.750026	2.430142	2.175982	2.834630	2.984280	2.784339	0.415846	0.000000	24770.000000		1
12968.962891	2065.155273	2.769197	3.392113	7885.218750	99998.000000	948.064636	565.804382	115.581612	73.843208	29.933851	142.965210	195.780411	85.339386	0.788552	0.000000	4.112905	3.314953	0.442354	0.530470	3.896814	4.999991	2.976838	2.752666	2.062889	1.868311	1.476163	2.155230	2.291769	1.931149	0.000000	0.000000	24816.000000		1
5901.609863	2382.185059	2.541001	4.545431	6283.722168	85619.585938	730.624084	447.894562	106.469162	35.277973	30.667782	94.467255	111.298302	43.511555	1.653667	99998.000000	3.770971	3.376976	0.405005	0.657575	3.798217	4.932573	2.863694	2.651176	2.027224	1.547504	1.486682	1.975281	2.046489	1.638605	0.218448	4.999991	24877.000000		1
14148.057617	1565.358154	2.726025	4.348072	6849.656250	98216.367188	812.571350	496.963013	127.592773	49.712952	23.424080	126.266769	126.667656	43.551643	0.280446	99998.000000	4.150697	3.194614	0.435530	0.638297	3.835669	4.992184	2.909862	2.696324	2.105826	1.696470	1.369663	2.101289	2.102666	1.639005	0.000000	4.999991	24908.000000		1
9603.458984	2528.730469	1.551121	2.553336	8117.541504	99998.000000	1018.000732	621.154419	138.305679	60.219250	35.228630	143.921173	193.695801	124.240753	0.789371	99998.000000	3.982428	3.402903	0.190646	0.407108	3.909425	4.999991	3.007748	2.793200	2.140840	1.779735	1.546896	2.158125	2.287120	2.094264	0.000000	4.999991	24934.000000		1
6163.511719	2194.197266	1.649800	3.207088	4342.681152	64946.031250	350.473083	232.316544	41.867920	45.145935	21.879126	48.078571	32.767807	65.945755	0.002863	0.000000	3.789828	3.341276	0.217431	0.506111	3.637758	4.812552	2.544655	2.366080	1.621881	1.654619	1.340030	1.681952	1.515447	1.819187	0.000000	0.000000	24964.000000		1
24498.300781	4496.886719	2.306637	5.883773	15239.908203	99998.000000	2150.901611	1338.993286	294.577240	139.415833	75.733543	360.553833	452.939545	287.916351	3.129879	0.000000	4.389136	3.652912	0.362979	0.769656	4.182982	4.999991	3.332621	3.126778	2.469199	2.144312	1.879288	2.556970	2.656040	2.459266	0.495528	0.000000	25018.000000		1
11014.719727	2563.462646	2.759946	5.538395	7307.403320	99743.156250	828.575928	518.222290	100.024147	37.643200	32.891159	131.200745	182.091690	113.715950	1.201426	0.000000	4.041974	3.408827	0.440901	0.743384	3.863763	4.998883	2.918332	2.714516	2.000105	1.575687	1.517079	2.117936	2.260290	2.055821	0.079697	0.000000	25053.000000		1
11533.041016	3170.327148	2.858626	4.582436	11142.066406	99998.000000	1490.956909	901.352173	222.201874	121.934113	44.815975	292.850342	386.065582	221.998352	2.480302	99998.000000	4.061944	3.501104	0.456157	0.661096	4.046966	4.999991	3.173465	2.954895	2.346748	2.086125	1.651433	2.466646	2.586661	2.346350	0.394505	4.999991	25090.000000		1
14570.240234	3241.370117	3.213256	4.668780	13562.464844	99998.000000	1899.681763	1143.647705	219.364838	79.282921	54.292305	287.783752	350.639587	273.814423	3.398720	99998.000000	4.163467	3.510729	0.506945	0.669203	4.132339	4.999991	3.278681	3.058292	2.341167	1.899180	1.734738	2.459066	2.544861	2.437456	0.531315	4.999991	25149.000000		1
16630.162109	2754.235107	1.563456	6.124305	11695.757812	99998.000000	1607.667114	953.729492	202.385773	113.857803	57.752258	251.642334	364.282043	198.851807	0.608983	0.000000	4.220897	3.440001	0.194086	0.787057	4.068028	4.999991	3.206196	2.979425	2.306180	2.056363	1.761569	2.400784	2.561438	2.298530	0.000000	0.000000	25171.000000		1
13793.153320	2932.425781	2.726025	5.208435	8837.909180	99998.000000	1154.650513	693.816528	147.507553	84.479027	56.654449	219.855148	316.629059	171.554550	1.873117	99998.000000	4.139664	3.467227	0.435530	0.716707	3.946350	4.999991	3.062451	2.841245	2.168814	1.926749	1.753234	2.342137	2.500551	2.234402	0.272565	4.999991	25278.000000		1
6783.207520	1436.053955	3.752910	1.840992	5714.195801	73647.398438	578.521729	363.042389	84.121307	52.220032	1.085476	65.985840	100.400368	76.803596	0.136805	99998.000000	3.831435	3.157171	0.574368	0.265052	3.756955	4.867157	2.762320	2.559957	1.924906	1.717837	0.035620	1.819451	2.001735	1.885382	0.000000	4.999991	25316.000000		1
10885.040039	4844.522949	1.335259	3.176251	9115.626953	99998.000000	1165.385010	718.791748	161.988800	50.776844	43.844597	159.506393	157.739410	128.946533	0.959755	99998.000000	4.036830	3.685251	0.125565	0.501915	3.959787	4.999991	3.066469	2.856603	2.209485	1.705666	1.641916	2.202778	2.197940	2.110410	0.000000	4.999991	25351.000000		1
13838.604492	2852.310303	2.470075	4.582436	8538.527344	99998.000000	1049.282227	650.403687	171.196838	83.001915	49.753040	188.006302	228.745575	140.199097	0.572089	0.000000	4.141092	3.455197	0.392710	0.661096	3.931383	4.999991	3.020892	2.813183	2.233496	1.919088	1.696820	2.274172	2.359353	2.146745	0.000000	0.000000	25385.000000		1
44117.960938	10972.605469	2.389898	9.861796	25431.207031	99998.000000	3790.402100	2375.687744	578.537170	239.347473	187.241531	823.771484	969.323914	574.654724	4.093750	99998.000000	4.644616	4.040310	0.378379	0.993956	4.405367	4.999991	3.578685	3.375789	2.762331	2.379029	2.272402	2.915807	2.986469	2.759407	0.612121	4.999991	25436.000000		1
3790.722900	488.421051	2.544085	1.655968	1513.184448	29920.214844	0.000000	0.000000	0.000000	4.159964	0.000000	0.000000	0.000000	13.371091	0.258588	99998.000000	3.578722	2.688794	0.405532	0.219052	3.179892	4.475965	0.000000	0.000000	0.000000	0.619090	0.000000	0.000000	0.000000	1.126167	0.000000	4.999991	25450.000000		1
5815.770996	1405.068604	2.312804	4.030447	3805.148682	56485.769531	271.615723	173.447968	28.721943	30.929899	12.171516	11.844641	0.000000	30.177467	0.520312	0.000000	3.764607	3.147697	0.364139	0.605353	3.580372	4.751939	2.433955	2.239169	1.458214	1.490378	1.085345	1.073522	0.000000	1.479683	0.000000	0.000000	25475.000000		1
7337.842773	1125.422852	2.297385	3.651147	7026.998535	97809.257812	826.929199	499.158630	104.754608	53.758816	18.070709	96.138641	79.659142	72.313675	1.083485	0.000000	3.865568	3.051316	0.361234	0.562429	3.846770	4.990380	2.917468	2.698239	2.020173	1.730450	1.256975	1.982898	1.901236	1.859220	0.034823	0.000000	25494.000000		1
8187.168945	2939.820557	2.161701	2.917217	6201.188965	86569.593750	681.654297	417.103424	87.349983	43.181595	32.009209	129.985748	127.709953	96.502518	0.025114	0.000000	3.913134	3.468321	0.334796	0.464969	3.792475	4.937366	2.833564	2.620244	1.941263	1.635299	1.505275	2.113896	2.106225	1.984539	0.000000	0.000000	25527.000000		1
9681.021484	3416.020752	4.116791	4.755125	8771.349609	99998.000000	1161.767700	689.884766	158.272888	102.753258	46.767982	242.998611	267.483490	192.499313	0.862240	0.000000	3.985921	3.533520	0.614559	0.677162	3.943066	4.999991	3.065119	2.838777	2.199407	2.011796	1.669949	2.385604	2.427297	2.284429	0.000000	0.000000	25586.000000		1
26789.011719	6885.865234	3.592556	4.878475	14694.853516	99998.000000	2094.071289	1289.280273	320.338776	109.213692	100.304771	425.660797	507.978119	338.548248	2.693558	0.000000	4.427957	3.837959	0.555404	0.688284	4.167165	4.999991	3.320992	3.110347	2.505610	2.038277	2.001322	2.629064	2.705845	2.529621	0.430326	0.000000	25618.000000		1
7281.647949	2489.416016	3.092990	5.223854	7884.012695	99998.000000	979.561951	587.624939	138.721985	59.491489	37.735710	117.863579	162.031967	150.588211	1.704095	99998.000000	3.862230	3.396097	0.490378	0.717991	3.896747	4.999991	2.991032	2.769100	2.142145	1.774455	1.576753	2.071380	2.209601	2.177791	0.231494	4.999991	25668.000000		1
9848.234375	2685.202637	3.083739	5.550730	6664.653320	94814.257812	723.741150	460.577972	87.818710	79.273674	32.891159	122.334999	146.551605	117.240662	3.396086	0.000000	3.993358	3.428977	0.489078	0.744350	3.823778	4.976874	2.859583	2.663303	1.943587	1.899129	1.517079	2.087551	2.165991	2.069078	0.530979	0.000000	25690.000000		1
11866.954102	266.783478	2.954222	4.101373	6124.175781	80013.734375	657.039856	420.665131	118.545082	58.760643	32.231239	103.786308	144.923386	84.087387	1.384349	99998.000000	4.074339	2.426159	0.470443	0.612929	3.787048	4.903164	2.817592	2.623936	2.073884	1.769086	1.508277	2.016140	2.161139	1.924731	0.141245	4.999991	25745.000000		0
18744.740234	6550.089355	3.691235	8.998350	14567.249023	99998.000000	2070.635010	1275.341797	267.002441	143.440109	89.218727	403.306763	505.964447	316.604370	4.051843	0.000000	4.272880	3.816247	0.567172	0.954163	4.163378	4.999991	3.316103	3.105627	2.426515	2.156671	1.950456	2.605635	2.704120	2.500517	0.607653	0.000000	25776.000000		1
15015.125000	2986.317383	2.278883	6.074965	7836.840820	99998.000000	978.945190	593.909607	129.128479	69.390289	50.314281	185.773666	266.524445	153.391327	1.564096	0.000000	4.176529	3.475136	0.357722	0.783544	3.894141	4.999991	2.990758	2.773720	2.111022	1.841299	1.701691	2.268984	2.425737	2.185801	0.194264	0.000000	25880.000000		1
24486.558594	10887.124023	2.550252	8.998350	25717.861328	99998.000000	3963.745361	2418.866211	593.363770	251.059509	150.430939	651.122192	889.556885	459.794708	2.705115	99998.000000	4.388928	4.036913	0.406583	0.954163	4.410235	4.999991	3.598106	3.383612	2.773321	2.399777	2.177337	2.813663	2.949174	2.662564	0.432186	4.999991	25925.000000		1
4446.285645	1187.097534	1.174904	4.008861	1872.643555	37206.886719	0.000000	0.000000	0.000000	4.067451	7.416392	0.000000	0.000000	0.000000	0.667242	99998.000000	3.647997	3.074486	0.070003	0.603021	3.272455	4.570623	0.000000	0.000000	0.000000	0.609322	0.870193	0.000000	0.000000	0.000000	0.000000	4.999991	25968.000000		1
14808.134766	2509.016113	2.833956	6.185980	9852.144531	99998.000000	1267.176147	782.955078	218.809769	113.715950	64.703003	256.702759	330.012482	215.096939	2.129298	0.000000	4.170500	3.399503	0.452393	0.791408	3.993531	4.999991	3.102837	2.893737	2.340067	2.055821	1.810924	2.409431	2.518530	2.332634	0.328236	0.000000	26015.000000		1
13240.266602	3425.290527	2.886379	4.230890	8417.577148	99998.000000	1075.191772	640.788574	135.690674	85.481239	40.902710	204.544388	258.312469	131.231583	0.627096	99998.000000	4.121897	3.534698	0.460353	0.626432	3.925187	4.999991	3.031486	2.806715	2.132550	1.931871	1.611752	2.310788	2.412145	2.118038	0.000000	4.999991	26078.000000		1
14739.666992	2927.982178	2.753779	7.730933	14003.735352	99998.000000	1963.370239	1203.691162	332.047729	116.494400	70.469597	341.872528	475.151703	338.921387	1.509693	0.000000	4.168488	3.466568	0.439929	0.888232	4.146244	4.999991	3.293002	3.080515	2.521200	2.066305	1.848002	2.533864	2.676832	2.530099	0.178889	0.000000	26118.000000		1
6377.640625	1787.119141	1.773150	0.693841	5222.620117	77048.632812	480.162781	307.698547	98.691978	50.067581	7.700096	52.028839	54.905968	58.612621	1.979679	99998.000000	3.804660	3.252153	0.248745	0.000000	3.717888	4.886765	2.681388	2.488126	1.994282	1.699557	0.886496	1.716244	1.739619	1.767991	0.296595	4.999991	26159.000000		1
12616.213867	2252.705078	3.358191	3.595639	5096.640137	72809.804688	486.308685	288.366577	60.256256	57.511726	24.241270	111.751610	156.018677	148.238403	0.849731	0.000000	4.100929	3.352704	0.526105	0.555776	3.707284	4.862190	2.686912	2.459945	1.780002	1.759756	1.384555	2.048254	2.193177	2.170961	0.000000	0.000000	26177.000000		1
18919.912109	3555.026611	2.306637	4.705785	12860.917969	99998.000000	1780.936279	1077.819092	334.135437	155.975510	98.112228	452.344391	607.151184	471.651672	1.883784	99998.000000	4.276919	3.550843	0.362979	0.672632	4.109272	4.999991	3.250648	3.032546	2.523922	2.193056	1.991723	2.655469	2.783297	2.673621	0.275031	4.999991	26204.000000		1
9786.022461	678.527344	2.769197	2.726025	6740.306641	93282.226562	748.861267	485.839966	100.098160	42.105370	36.388119	155.707214	213.107941	161.378220	1.776797	99998.000000	3.990606	2.831567	0.442354	0.435530	3.828680	4.969799	2.874401	2.686493	2.000426	1.624337	1.560960	2.192309	2.328600	2.207845	0.249638	4.999991	26239.000000		1
6320.875000	991.369568	2.402232	4.523845	4592.587402	62108.242188	369.678589	260.162689	46.145065	54.477329	22.711737	57.807766	64.709175	51.035877	1.606273	99998.000000	3.800777	2.996236	0.380615	0.655508	3.662057	4.793149	2.567824	2.415245	1.664125	1.736216	1.356250	1.761986	1.810966	1.707876	0.205819	4.999991	26257.000000		1
16532.490234	5039.553711	3.922516	10.164003	16629.464844	99998.000000	2427.377197	1491.968262	317.887207	131.351852	85.980804	407.374237	515.030640	364.090881	2.383880	99998.000000	4.218338	3.702392	0.593565	1.007065	4.220878	4.999991	3.385137	3.173760	2.502273	2.118436	1.934402	2.609993	2.711833	2.561210	0.377284	4.999991	26296.000000		1
4366.197754	1243.619385	2.229543	2.944971	3532.820557	46955.929688	218.242355	140.038742	12.427467	19.251781	7.700096	23.932896	15.508122	15.995353	0.703335	99998.000000	3.640103	3.094687	0.348216	0.469081	3.548122	4.671690	2.338939	2.146248	1.094383	1.284471	0.886496	1.378995	1.190559	1.203994	0.000000	4.999991	26343.000000		1
12118.892578	1194.597168	3.839255	3.509295	5693.636230	76468.773438	569.776245	357.121613	72.899582	52.886120	17.648237	76.791260	142.111023	53.798904	0.445783	99998.000000	4.083463	3.077221	0.584247	0.545220	3.755390	4.883484	2.755704	2.552816	1.862725	1.723342	1.246701	1.885312	2.152628	1.730773	0.000000	4.999991	26367.000000		1
9344.681641	304.839905	3.043650	3.885511	5100.867676	72765.703125	498.110138	320.748932	89.675125	71.027756	28.860710	77.281578	127.685287	83.008080	1.309619	0.000000	3.970565	2.484072	0.483395	0.589448	3.707644	4.861927	2.697325	2.506165	1.952672	1.851428	1.460307	1.888076	2.106141	1.919120	0.117145	0.000000	26409.000000		0
9926.410156	938.178162	2.562587	5.328701	5376.603516	71782.296875	538.513306	345.403412	58.831570	54.141201	10.552554	35.771370	29.896847	72.871834	0.942543	99998.000000	3.996792	2.972285	0.408679	0.726621	3.730508	4.856017	2.731196	2.538327	1.769610	1.733528	1.023358	1.553536	1.475625	1.862560	0.000000	4.999991	26424.000000		1
7560.855469	204.532059	2.491661	4.169215	3678.326660	50856.140625	240.167740	168.692841	43.893936	24.105585	7.040175	0.222029	0.000000	0.000000	0.043841	99998.000000	3.878571	2.310761	0.396489	0.620054	3.565650	4.706343	2.380515	2.227097	1.642405	1.382118	0.847583	0.000000	0.000000	0.000000	0.000000	4.999991	26465.000000		0
3565.881348	433.715515	2.932636	2.806202	2434.059814	42521.890625	69.300858	40.964386	37.257732	24.969032	5.680247	10.349028	0.000000	9.467078	0.661920	99998.000000	3.552167	2.637205	0.467258	0.448119	3.386331	4.628613	1.840739	1.612406	1.571216	1.397402	0.754367	1.014899	0.000000	0.976216	0.000000	4.999991	26539.000000		1
8333.606445	1269.914429	1.825573	2.648932	5966.608887	99998.000000	656.333679	400.750366	170.857635	60.694145	37.069622	182.985977	263.909454	191.925735	1.787963	99998.000000	3.920833	3.103775	0.261399	0.423071	3.775728	4.999991	2.817125	2.602874	2.232634	1.783147	1.569018	2.262418	2.421455	2.283133	0.252359	4.999991	26590.000000		1
7122.119629	1482.205200	2.719858	4.021195	7743.647461	99998.000000	890.682434	582.345581	127.494095	72.915001	49.059200	156.157440	218.217682	136.699051	1.053858	99998.000000	3.852609	3.170908	0.434546	0.604355	3.888946	4.999991	2.949723	2.765181	2.105490	1.862817	1.690720	2.193563	2.338890	2.135766	0.022782	4.999991	26700.000000		1
13911.208008	3344.376465	3.922516	5.778926	10246.255859	99998.000000	1311.618896	833.192261	206.844864	85.949966	51.705048	227.946884	335.304169	219.858231	2.430819	0.000000	4.143365	3.524315	0.593565	0.761847	4.010565	4.999991	3.117808	2.920745	2.315645	1.934246	1.713533	2.357834	2.525439	2.342143	0.385753	0.000000	26717.000000		1
13318.583984	2621.995117	2.528666	4.156880	8441.975586	99998.000000	1038.597046	631.315308	164.973862	63.265984	30.097290	137.127701	180.481979	172.852814	2.671672	99998.000000	4.124458	3.418632	0.402891	0.618767	3.926444	4.999991	3.016447	2.800246	2.217415	1.801170	1.478527	2.137125	2.256434	2.237676	0.426783	4.999991	26769.000000		1
7252.161133	2059.752441	2.544085	3.595639	5484.663574	87099.757812	523.695923	334.579498	96.783142	69.667824	23.328484	144.349808	235.918350	124.145157	0.488900	0.000000	3.860467	3.313815	0.405532	0.555776	3.739150	4.940017	2.719079	2.524499	1.985800	1.843032	1.367887	2.159416	2.372762	2.093930	0.000000	0.000000	26791.000000		1
16479.451172	2818.447754	1.717642	4.986405	12566.003906	99998.000000	1720.118774	1057.691528	198.506424	89.653534	53.138985	238.989746	332.316010	199.866364	1.710290	99998.000000	4.216943	3.450010	0.234933	0.697788	4.099197	4.999991	3.235559	3.024359	2.297775	1.952567	1.725413	2.378379	2.521551	2.300740	0.233070	4.999991	26815.000000		1
18915.916016	3195.012451	3.092990	4.397411	8864.508789	99998.000000	1086.018799	674.450684	160.798477	59.941715	43.810677	190.158752	292.079407	167.684464	1.690799	99998.000000	4.276827	3.504472	0.490378	0.643197	3.947655	4.999991	3.035837	2.828950	2.206282	1.777729	1.641580	2.279116	2.465501	2.224493	0.228092	4.999991	26837.000000		1
4130.958008	1260.472046	2.059937	4.502259	2977.704346	54557.480469	164.754913	83.748177	22.832003	13.904578	14.018677	36.261684	26.877867	32.240490	0.719339	0.000000	3.616051	3.100533	0.313854	0.653430	3.473881	4.736854	2.216838	1.922975	1.358544	1.143158	1.146707	1.559448	1.429395	1.508402	0.000000	0.000000	26866.000000		1
23374.480469	4028.183105	3.129995	6.602284	12480.963867	99998.000000	1676.792236	1050.164185	243.377914	90.520065	88.077744	302.693634	451.665955	300.633698	1.139153	99998.000000	4.368742	3.605109	0.495544	0.819694	4.096248	4.999991	3.224479	3.021257	2.386281	1.956745	1.944866	2.481003	2.654817	2.478038	0.056582	4.999991	26884.000000		1
11671.149414	2513.962402	3.601807	4.378909	5636.189453	77165.296875	557.145264	350.294220	56.019199	24.839516	26.958044	57.009079	82.690453	54.739445	0.285371	0.000000	4.067113	3.400359	0.556520	0.641366	3.750986	4.887422	2.745968	2.544433	1.748337	1.395143	1.430688	1.755944	1.917455	1.738300	0.000000	0.000000	26908.000000		1
18439.304688	3315.534180	1.736145	4.563933	11949.468750	99998.000000	1652.677368	1014.611694	229.787872	52.309460	57.428467	256.548553	324.998322	171.967773	1.749190	99998.000000	4.265745	3.520554	0.239586	0.659339	4.077349	4.999991	3.218188	3.006300	2.361327	1.718580	1.759127	2.409170	2.511881	2.235447	0.242837	4.999991	26960.000000		1
13671.508789	1969.741211	2.275799	3.996526	6324.082031	96474.406250	704.227234	432.050293	117.690887	51.982586	48.642895	156.561417	205.703873	154.985626	0.628027	0.000000	4.135817	3.294409	0.357134	0.601683	3.800997	4.984412	2.847713	2.635534	2.070743	1.715858	1.687019	2.194685	2.313242	2.190291	0.000000	0.000000	26986.000000		1
13495.976562	5012.660645	2.815454	7.357800	13304.226562	99998.000000	1883.381104	1153.753052	299.215179	80.985146	100.236931	399.621704	515.419189	302.847809	2.599063	99998.000000	4.130204	3.700068	0.449548	0.866748	4.123990	4.999991	3.274938	3.062113	2.475984	1.908405	2.001028	2.601649	2.712161	2.481225	0.414817	4.999991	27034.000000		1
17115.259766	3212.361572	2.420735	6.207566	10387.098633	99998.000000	1409.687988	847.655029	201.920135	107.677986	51.473766	205.580521	282.658569	180.694763	2.013181	0.000000	4.233384	3.506824	0.383947	0.792921	4.016494	4.999991	3.149123	2.928219	2.305180	2.032127	1.711586	2.312982	2.451262	2.256946	0.303883	0.000000	27066.000000		1
17169.769531	3303.424316	2.763030	3.959521	9644.066406	99998.000000	1201.393799	757.369324	140.239182	101.300819	48.504128	209.743576	286.534851	142.650665	1.987164	99998.000000	4.234765	3.518964	0.441386	0.597643	3.984260	4.999991	3.079685	2.879308	2.146869	2.005613	1.685779	2.321689	2.457177	2.154274	0.298234	4.999991	27138.000000		1
8458.726562	1155.415283	2.063021	9.522585	9548.026367	99998.000000	1240.862549	760.487000	168.066849	73.553337	71.376221	291.616852	364.235809	209.820663	1.109597	0.000000	3.927305	3.062738	0.314504	0.978755	3.979914	4.999991	3.093724	2.881092	2.225482	1.866602	1.853554	2.464813	2.561383	2.321848	0.045165	0.000000	27178.000000		1
5785.494629	2170.933594	3.342773	4.422081	4615.107910	68586.632812	424.908356	250.846725	57.968121	18.462343	13.056550	36.280186	57.968121	80.778534	1.232876	99998.000000	3.762341	3.336647	0.524107	0.645627	3.664182	4.836239	2.628295	2.399408	1.763189	1.266287	1.115828	1.559669	1.763189	1.907296	0.090919	4.999991	27201.000000		1
15696.633789	3621.604492	5.436631	5.822099	6220.388184	85250.664062	671.468689	408.583038	91.019630	38.555984	27.451443	100.425034	122.902405	117.533615	1.978679	0.000000	4.195807	3.558901	0.735330	0.765080	3.793818	4.930698	2.827026	2.611280	1.959135	1.586092	1.438565	2.001842	2.089560	2.070162	0.296375	0.000000	27227.000000		1
14807.292969	2917.479004	3.493876	4.545431	6885.196289	93839.343750	776.223328	474.066254	110.175819	62.994614	39.505775	143.995178	190.602814	166.256699	2.641015	0.000000	4.170475	3.465008	0.543307	0.657575	3.837916	4.972385	2.889987	2.675839	2.042086	1.799303	1.596661	2.158348	2.280129	2.220779	0.421771	0.000000	27263.000000		1
25912.021484	9373.539062	1.581958	6.013290	22053.416016	99998.000000	3365.484619	2031.579468	514.410767	257.649445	159.022247	745.089844	1027.535645	559.026306	4.367558	0.000000	4.413501	3.971904	0.199195	0.779112	4.343476	4.999991	3.527048	3.307834	2.711310	2.411029	2.201458	2.872209	3.011797	2.747432	0.640239	0.000000	27323.000000		1
7962.817871	1705.640625	3.173167	3.022064	7101.437012	99387.796875	787.383362	494.526855	117.943756	23.069450	35.925556	107.943192	186.103638	131.166824	1.035273	0.000000	3.901067	3.231888	0.501493	0.480304	3.851346	4.997333	2.896186	2.694190	2.071675	1.363037	1.555403	2.033195	2.269755	2.117824	0.015055	0.000000	27349.000000		1
9632.767578	1232.576538	2.587257	4.748958	6482.950195	85213.382812	703.847961	458.727722	87.494919	33.785442	31.324617	125.378647	197.874268	114.961784	1.063251	99998.000000	3.983751	3.090814	0.412840	0.676598	3.811773	4.930508	2.847479	2.661555	1.941983	1.528730	1.495886	2.098224	2.296389	2.060554	0.026636	4.999991	27432.000000		1
7070.177246	1379.421143	3.012813	5.979370	5196.725586	82057.234375	521.944397	320.159912	110.894333	64.820190	21.842121	105.507034	138.490707	62.979195	0.048780	0.000000	3.849430	3.139697	0.478972	0.776655	3.715730	4.914117	2.717624	2.505367	2.044909	1.811710	1.339295	2.023281	2.141421	1.799197	0.000000	0.000000	27470.000000		1
8451.722656	2783.530518	2.926468	3.996526	8181.578125	99998.000000	1013.751343	622.835022	143.702225	70.367836	33.612751	133.584473	189.520416	80.396156	2.104895	99998.000000	3.926945	3.444596	0.466344	0.601683	3.912837	4.999991	3.005931	2.794373	2.157464	1.847374	1.526504	2.125756	2.277656	1.905235	0.323230	4.999991	27506.000000		1
4068.512207	443.127106	3.000478	1.973593	1634.807129	32528.007812	0.000000	0.000000	0.000000	28.502996	0.000000	0.000000	0.000000	0.000000	0.140485	0.000000	3.609436	2.646528	0.477190	0.295258	3.213466	4.512258	0.000000	0.000000	0.000000	1.454890	0.000000	0.000000	0.000000	0.000000	0.000000	0.000000	27522.000000		1
4389.960938	1084.748291	4.499175	5.908443	3317.365967	49036.746094	209.049728	131.034225	33.082348	23.935980	18.604197	27.627216	40.224289	73.843208	1.686117	99998.000000	3.642461	3.035329	0.653133	0.771473	3.520793	4.690522	2.320250	2.117385	1.519596	1.379051	1.269611	1.441337	1.604488	1.868311	0.226888	4.999991	27591.000000		1
11901.905273	1159.242188	1.989012	4.702702	6506.528320	91051.234375	743.162537	451.175659	114.838432	63.491096	38.913700	128.709091	168.813110	91.516113	1.749267	0.000000	4.075616	3.064174	0.298637	0.672347	3.813349	4.959286	2.871084	2.654346	2.060087	1.802713	1.590103	2.109609	2.227406	1.961498	0.242856	0.000000	27658.000000		1
8801.464844	1362.383423	1.230412	3.688152	5181.902344	78173.296875	511.280792	321.797394	99.752785	50.197098	40.353806	158.192719	169.775238	136.221069	0.616118	0.000000	3.944555	3.134299	0.090050	0.566809	3.714489	4.893058	2.708659	2.507582	1.998925	1.700679	1.605885	2.199187	2.229874	2.134244	0.000000	0.000000	27718.000000		1
26496.914062	7414.957520	3.845422	7.619918	16868.597656	99998.000000	2414.548828	1511.476074	329.025665	148.161316	89.129303	452.476990	530.853271	325.735321	3.998137	0.000000	4.423195	3.870109	0.584944	0.881950	4.227079	4.999991	3.382836	3.179401	2.517230	2.170735	1.950021	2.655596	2.724974	2.512865	0.601858	0.000000	27767.000000		1
19321.972656	6091.870605	2.858626	4.650278	12331.713867	99998.000000	1681.562744	1038.695679	244.966034	89.153969	73.895630	289.109772	371.815643	311.624146	2.170326	0.000000	4.286051	3.784751	0.456157	0.667479	4.091023	4.999991	3.225713	3.016488	2.389106	1.950141	1.868619	2.461063	2.570328	2.493631	0.336525	0.000000	27891.000000		1
11329.770508	5837.088867	2.667434	4.736623	8761.117188	99998.000000	1071.617676	675.459045	155.620880	50.255692	54.341644	216.407532	287.623383	182.088608	0.310886	99998.000000	4.054221	3.766196	0.426094	0.675469	3.942559	4.999991	3.030040	2.829599	2.192068	1.701185	1.735133	2.335272	2.458824	2.260283	0.000000	4.999991	27968.000000		1
8639.566406	647.227417	2.013681	3.139246	7569.067383	99998.000000	922.013245	560.858093	139.449753	65.544868	38.278450	138.666473	152.111588	165.390167	0.707727	99998.000000	3.936492	2.811057	0.303991	0.496825	3.879042	4.999991	2.964737	2.748853	2.144418	1.816539	1.582954	2.141972	2.182162	2.218510	0.000000	4.999991	27999.000000		1
20346.886719	4767.099121	3.876260	6.000956	15489.375977	99998.000000	2217.319092	1360.779907	339.982208	185.400543	84.845985	419.912720	602.901733	246.689850	2.248736	0.000000	4.308498	3.678254	0.588413	0.778220	4.190034	4.999991	3.345828	3.133788	2.531456	2.268111	1.928631	2.623159	2.780246	2.392151	0.351938	0.000000	28041.000000		1
5449.730957	1009.603760	3.478457	4.415914	2571.298584	42188.593750	81.725243	50.804596	0.000000	13.886076	9.263551	4.946317	4.122959	24.916609	2.007496	99998.000000	3.736375	3.004151	0.541387	0.645021	3.410152	4.625195	1.912356	1.705903	0.000000	1.142580	0.966778	0.694282	0.615209	1.396489	0.302655	4.999991	28078.000000		1
3747.365479	0.000000	3.018980	4.418998	1781.688599	32977.781250	0.000000	0.000000	0.000000	0.869614	7.928292	0.000000	0.000000	0.000000	0.505838	0.000000	3.573726	0.000000	0.479860	0.645324	3.250832	4.518221	0.000000	0.000000	0.000000	0.000000	0.899180	0.000000	0.000000	0.000000	0.000000	0.000000	28088.000000		0
12107.665039	4900.091797	3.993442	4.856888	11991.944336	99998.000000	1593.364746	1004.065308	231.493179	71.499565	62.969944	287.130005	387.740051	271.584869	2.172837	99998.000000	4.083060	3.690204	0.601347	0.686358	4.078889	4.999991	3.202315	3.001762	2.364538	1.854303	1.799133	2.458079	2.588541	2.433906	0.337027	4.999991	28125.000000		1
5580.836426	1908.316162	2.513247	4.570101	5397.794922	76741.218750	557.163757	345.462006	92.968559	28.435156	22.841253	76.587738	118.082527	109.959953	0.074054	0.000000	3.746699	3.280650	0.400235	0.659926	3.732216	4.885029	2.745983	2.538400	1.968336	1.453856	1.358720	1.884159	2.072186	2.041234	0.000000	0.000000	28167.000000		1
21491.226562	6984.498535	1.535702	7.474983	17373.220703	99998.000000	2507.936768	1566.909302	361.185974	144.457748	110.626045	449.951416	591.461121	342.828491	2.271301	0.000000	4.332261	3.844135	0.186307	0.873610	4.239881	4.999991	3.399317	3.195044	2.557731	2.159741	2.043857	2.653166	2.771926	2.535077	0.356275	0.000000	28242.000000		1
8137.409668	3513.877197	3.154665	4.767460	6612.402344	94716.898438	721.884766	453.880096	113.669693	79.979851	33.313629	202.882263	291.024750	194.963211	1.825932	0.000000	3.910486	3.545787	0.498953	0.678287	3.820359	4.976428	2.858468	2.656941	2.055645	1.902981	1.522622	2.307244	2.463930	2.289953	0.261485	0.000000	28302.000000		1
3856.955322	600.218933	1.896499	3.937934	1778.234863	33045.125000	0.000000	0.000000	0.000000	11.897064	0.000000	0.000000	0.000000	0.000000	0.247426	0.000000	3.586245	2.778310	0.277953	0.595268	3.249989	4.519107	0.000000	0.000000	0.000000	1.075440	0.000000	0.000000	0.000000	0.000000	0.000000	0.000000	28318.000000		1
5509.602051	0.000000	2.611927	6.210650	2668.334473	49872.117188	84.386513	67.715820	36.690323	27.161572	10.219510	9.032270	23.152710	0.000000	0.515856	0.000000	3.741120	0.000000	0.416961	0.793137	3.426240	4.697858	1.926273	1.830690	1.564552	1.433955	1.009430	0.955797	1.364602	0.000000	0.000000	0.000000	28361.000000		0
8522.756836	563.204773	1.674470	1.757731	5787.221680	84957.062500	616.152588	379.130249	110.493446	45.960041	25.928076	106.654190	108.550690	106.561676	1.171023	99998.000000	3.930580	2.750666	0.223877	0.244952	3.762470	4.929200	2.789688	2.578789	2.043337	1.662380	1.413770	2.027978	2.035633	2.027601	0.068565	4.999991	28385.000000		1
11500.766602	2277.162109	1.581958	4.748958	5217.365234	68480.679688	489.799469	323.416351	92.777367	22.878258	19.310371	51.800644	64.209610	85.453484	0.847468	99998.000000	4.060727	3.357394	0.199195	0.676598	3.717451	4.835568	2.690018	2.509762	1.967442	1.359423	1.285791	1.714335	1.807600	1.931730	0.000000	4.999991	28414.000000		1
24332.753906	6447.037109	2.103110	7.114185	15438.266602	99998.000000	2177.036377	1363.592285	288.600952	121.792259	90.174690	384.835175	540.647217	211.026413	2.320199	0.000000	4.386191	3.809360	0.322862	0.852125	4.188599	4.999991	3.337866	3.134685	2.460298	2.085620	1.955085	2.585275	2.732914	2.324337	0.365525	0.000000	28432.000000		1
5805.539062	1140.964844	2.679769	4.859972	4742.611328	73426.226562	476.918701	275.584473	68.240051	16.306810	20.701138	90.711258	101.152802	85.345551	0.295631	0.000000	3.763843	3.057272	0.428097	0.686634	3.676018	4.865851	2.678444	2.440255	1.834039	1.212369	1.315994	1.957661	2.004978	1.931181	0.000000	0.000000	28472.000000		1
16636.261719	3297.164307	1.526451	4.967903	13070.025391	99998.000000	1766.192871	1120.797241	236.291489	120.167130	71.996048	282.525970	375.408203	200.273407	2.328362	99998.000000	4.221056	3.518141	0.183683	0.696173	4.116276	4.999991	3.247038	3.049527	2.373448	2.079786	1.857309	2.451058	2.574504	2.301623	0.367050	4.999991	28501.000000		1
27842.839844	11464.261719	2.800035	8.622133	25144.757812	99998.000000	3888.545166	2350.049561	524.408264	197.420959	158.140289	664.595032	795.616943	555.153137	4.000890	99998.000000	4.444714	4.059346	0.447163	0.935615	4.400447	4.999991	3.589787	3.371077	2.719670	2.295393	2.199043	2.822557	2.900704	2.744413	0.602157	4.999991	28522.000000		1
21555.623047	3813.937256	3.268763	4.471421	11948.130859	99998.000000	1612.419189	984.310913	226.278580	66.766029	50.746006	262.185638	360.982452	183.565720	1.256293	0.000000	4.333560	3.581373	0.514383	0.650446	4.077300	4.999991	3.207478	2.993132	2.354643	1.824556	1.705402	2.418609	2.557486	2.263792	0.099091	0.000000	28566.000000		1
5081.692871	1667.189453	2.914133	3.675817	5897.619629	77289.820312	611.400574	401.786499	92.253128	30.905230	26.221031	75.952484	105.069145	74.632645	0.250834	99998.000000	3.706008	3.221985	0.464509	0.565354	3.770677	4.888122	2.786326	2.603995	1.964981	1.490032	1.418650	1.880542	2.021475	1.872929	0.000000	4.999991	28640.000000		1
23384.697266	5697.355469	1.415436	7.166609	15461.338867	99998.000000	2218.817871	1376.812256	331.279877	103.801727	89.918739	407.216949	508.773712	302.699799	2.373258	0.000000	4.368932	3.755673	0.150890	0.855314	4.189247	4.999991	3.346122	3.138875	2.520195	2.016205	1.953850	2.609826	2.706525	2.481012	0.375345	0.000000	28663.000000		1
19354.716797	5922.166016	2.994310	8.282923	18290.683594	99998.000000	2680.798828	1658.613525	365.916443	162.608627	108.834389	469.221680	638.031738	382.525452	3.460354	99998.000000	4.286787	3.772480	0.476297	0.918184	4.262230	4.999991	3.428264	3.219745	2.563382	2.211143	2.036766	2.671378	2.804842	2.582660	0.539121	4.999991	28689.000000		1
12481.925781	4428.014648	2.167868	3.028231	7817.145020	98494.976562	936.315613	583.859680	111.507996	54.576008	22.480455	121.647324	130.294128	64.638245	1.619232	99998.000000	4.096282	3.646209	0.336033	0.481189	3.893048	4.993414	2.971422	2.766309	2.047306	1.737002	1.351805	2.085103	2.114925	1.810490	0.209309	4.999991	28740.000000		1
12755.169922	2263.957520	2.951138	6.355586	6308.956543	86230.835938	710.046265	438.341125	107.918518	76.489059	34.914089	110.548950	138.681900	100.566887	1.448769	0.000000	4.105686	3.354868	0.469990	0.803156	3.799958	4.935663	2.851287	2.641812	2.033096	1.883599	1.543001	2.043555	2.142020	2.002455	0.160999	0.000000	28823.000000		1
10690.184570	4947.408691	2.599592	3.222507	11107.765625	99998.000000	1462.820801	916.141785	193.849991	93.699402	57.194103	253.551163	388.739197	195.823578	2.111091	99998.000000	4.028985	3.694378	0.414905	0.508194	4.045627	4.999991	3.165191	2.961963	2.287466	1.971737	1.757351	2.404066	2.589658	2.291865	0.324507	4.999991	28860.000000		1
6824.202637	1889.357422	3.191670	6.253822	2978.629395	53284.476562	123.056595	100.807419	34.963428	29.357193	31.830351	35.851547	51.532360	35.203960	0.177103	99998.000000	3.834052	3.276314	0.504018	0.796146	3.474016	4.726601	2.090105	2.003493	1.543614	1.467715	1.502841	1.554508	1.712080	1.546592	0.000000	4.999991	28914.000000		1
14244.359375	3271.501465	4.295648	10.065323	8234.788086	99998.000000	984.347900	620.781250	143.609711	59.170780	68.412743	226.155228	337.786560	218.044998	2.115012	0.000000	4.153643	3.514747	0.633029	1.002828	3.915653	4.999991	2.993149	2.792939	2.157184	1.772107	1.835137	2.354407	2.528642	2.338546	0.325313	0.000000	28973.000000		1
5430.793945	1255.291382	3.197837	2.331306	3954.833252	60520.480469	272.213959	178.428207	47.649933	29.434286	6.210650	31.127258	42.099201	60.530708	0.129213	0.000000	3.734863	3.098745	0.504856	0.367599	3.597128	4.781902	2.434910	2.251463	1.678062	1.468853	0.793137	1.493141	1.624274	1.781976	0.000000	0.000000	28991.000000		1
3388.954834	772.562927	1.736145	4.378909	3888.104248	62479.871094	288.489929	172.683197	80.886467	37.818974	21.484407	56.358410	36.659485	117.712479	0.761399	99998.000000	3.530066	2.887934	0.239586	0.641366	3.589738	4.795740	2.460131	2.237250	1.907876	1.577710	1.332123	1.750959	1.564186	2.070822	0.000000	4.999991	29015.000000		1
11368.024414	2967.343018	4.030447	3.759078	5668.133789	76075.500000	577.152527	362.370148	85.142029	41.275845	18.042955	95.913528	126.572060	79.181160	1.075494	99998.000000	4.055685	3.472368	0.605353	0.575081	3.753440	4.881245	2.761291	2.559152	1.930144	1.615696	1.256308	1.981880	2.102338	1.898622	0.031608	4.999991	29054.000000		1
27485.171875	4787.809570	2.328223	6.929161	15317.343750	99998.000000	2249.494873	1357.856567	310.773010	150.057816	100.927689	447.431976	563.306580	310.958038	3.126224	0.000000	4.439098	3.680137	0.367025	0.840681	4.185184	4.999991	3.352085	3.132854	2.492443	2.176259	2.004010	2.650727	2.750745	2.492702	0.495020	0.000000	29132.000000		1
16134.238281	3702.457031	1.995179	5.337952	12818.756836	99998.000000	1766.458008	1086.731079	202.126740	112.809334	60.959347	250.954666	328.097473	298.626190	1.830904	99998.000000	4.207748	3.568490	0.299982	0.727375	4.107846	4.999991	3.247103	3.036122	2.305624	2.052345	1.785040	2.399595	2.516003	2.475128	0.262666	4.999991	29182.000000		1
10409.120117	1377.509155	2.605759	3.999609	6192.283203	95478.351562	658.042114	405.715179	133.310028	45.515984	20.599375	115.041954	175.344467	131.120575	0.656356	0.000000	4.017414	3.139095	0.415934	0.602018	3.791851	4.979905	2.818254	2.608221	2.124863	1.658164	1.313854	2.060856	2.243892	2.117671	0.000000	0.000000	29210.000000		1
8204.644531	2230.572998	3.129995	4.224722	4652.597168	56389.222656	407.506836	271.486206	50.610321	43.718163	23.939064	46.675468	28.617096	83.248611	0.369912	0.000000	3.914060	3.348416	0.495544	0.625798	3.667696	4.751196	2.610135	2.433748	1.704239	1.640662	1.379107	1.669089	1.456626	1.920377	0.000000	0.000000	29255.000000		1
7022.564453	1303.863281	3.318103	4.243225	2542.375977	43475.328125	36.264767	46.795734	14.635424	25.619701	4.193885	0.000000	0.000000	18.712128	1.632893	4809.320801	3.846496	3.115232	0.520890	0.627696	3.405240	4.638243	1.559485	1.670206	1.165405	1.408574	0.622617	0.000000	0.000000	1.272123	0.212958	3.682084	29304.000000		1
15625.622070	3571.271729	1.187239	4.551599	13284.318359	99998.000000	1866.750488	1138.220337	286.454651	132.424988	81.493965	327.863098	434.850342	265.349548	2.188801	0.000000	4.193837	3.552823	0.074538	0.658164	4.123339	4.999991	3.271086	3.056226	2.457056	2.121970	1.911125	2.515692	2.638340	2.423818	0.340206	0.000000	29326.000000		1
14264.654297	1963.533691	3.382861	3.342773	7748.889648	99998.000000	919.169983	566.593811	140.408798	40.665264	38.454224	163.419647	208.004349	172.553680	0.890525	0.000000	4.154261	3.293038	0.529284	0.524107	3.889240	4.999991	2.963396	2.753272	2.147394	1.609224	1.584944	2.213304	2.318072	2.236924	0.000000	0.000000	29345.000000		1
10294.321289	2791.634766	2.248045	5.618572	6982.740723	94442.171875	783.815491	478.818298	129.936417	63.358498	21.743443	108.081963	152.688248	131.327179	2.881326	0.000000	4.012598	3.445859	0.351805	0.749626	3.844026	4.975166	2.894214	2.680171	2.113731	1.801805	1.337328	2.033753	2.183806	2.118355	0.459592	0.000000	29369.000000		1
30432.458984	7007.370605	3.003561	7.795691	21539.144531	99998.000000	3137.078125	1990.917236	433.524323	177.928635	120.685196	553.003784	755.839783	490.801697	3.165601	99998.000000	4.483337	3.845555	0.477637	0.891855	4.333229	4.999991	3.496525	3.299053	2.637013	2.250246	2.081654	2.742728	2.878430	2.690906	0.500456	4.999991	29429.000000		1
10473.749023	2273.671387	2.747611	3.028231	5926.785645	79377.164062	627.445251	382.753662	77.676292	40.122524	18.789221	124.610802	137.830780	92.536835	0.737169	0.000000	4.020102	3.356728	0.438955	0.481189	3.772819	4.899695	2.797576	2.582919	1.890288	1.603388	1.273909	2.095556	2.139346	1.966315	0.000000	0.000000	29462.000000		1
9551.226562	1298.599365	3.204005	3.552467	5167.439453	82704.218750	548.153076	298.912964	72.720726	38.969208	17.383036	117.320839	125.205963	83.584740	0.966088	0.000000	3.980059	3.113475	0.505693	0.550530	3.713275	4.917528	2.738902	2.475545	1.861658	1.590722	1.240126	2.069375	2.097625	1.922127	0.000000	0.000000	29487.000000		1
6665.945312	3120.657227	3.635728	5.156011	7973.580078	99998.000000	913.613098	592.565063	128.613495	49.642025	28.533834	122.507690	201.207779	98.710480	1.673627	0.000000	3.823862	3.494246	0.560591	0.712314	3.901653	4.999991	2.960762	2.772736	2.109287	1.695850	1.455360	2.088163	2.303645	1.994363	0.223659	0.000000	29516.000000		1
18439.904297	4425.072754	2.895631	5.920778	11892.049805	99998.000000	1656.510498	979.802490	254.784668	141.867401	58.794563	281.995575	374.575592	253.335312	0.549847	0.000000	4.265759	3.645921	0.461743	0.772379	4.075257	4.999991	3.219194	2.991138	2.406173	2.151883	1.769337	2.450242	2.573539	2.403696	0.000000	0.000000	29537.000000		1
16915.515625	5703.812500	3.358191	4.619441	13261.837891	99998.000000	1863.238159	1123.113037	147.001831	39.619877	29.542217	109.022499	140.920700	61.813541	3.227951	99998.000000	4.228285	3.756165	0.526105	0.664589	4.122604	4.999991	3.270268	3.050423	2.167323	1.597913	1.470443	2.037516	2.148975	1.791084	0.508927	4.999991	29581.000000		1
10582.188477	2146.719971	1.079309	1.927337	4607.250488	65626.250000	432.932251	272.695007	77.531357	27.025887	17.133253	70.386337	91.784401	29.835173	1.176783	0.000000	4.024576	3.331775	0.033146	0.284958	3.663442	4.817078	2.636420	2.435677	1.889477	1.431780	1.233840	1.847488	1.962769	1.474729	0.070696	0.000000	29635.000000		1
13006.084961	689.104614	2.044519	2.263464	6473.951660	92484.640625	756.607666	457.028595	104.668259	30.652363	24.222769	102.506561	158.689194	61.270805	1.667899	0.000000	4.114147	2.838285	0.310591	0.354774	3.811169	4.966070	2.878871	2.659943	2.019815	1.486464	1.384224	2.010752	2.200547	1.787254	0.222170	0.000000	29661.000000		1
19159.734375	1626.928101	3.200921	5.131341	8760.882812	99998.000000	1112.279907	686.316895	154.199280	104.455482	36.909267	161.957962	215.275803	100.483627	1.386311	0.000000	4.282390	3.211368	0.505275	0.710231	3.942548	4.999991	3.046214	2.836525	2.188082	2.018931	1.567135	2.209402	2.332995	2.002095	0.141861	0.000000	29684.000000		1
7052.818848	1227.328003	1.495613	2.707523	2784.350830	45204.187500	106.537003	73.470078	26.165524	34.158573	6.259990	7.111102	6.355586	30.686285	1.241535	0.000000	3.848363	3.088961	0.174819	0.432572	3.444724	4.655179	2.027500	1.866110	1.417729	1.533500	0.796574	0.851937	0.803156	1.486944	0.093959	0.000000	29720.000000		1
31283.697266	9239.966797	3.145414	7.302293	23950.554688	99998.000000	3656.037598	2227.137695	530.409241	219.457352	161.140762	727.105530	989.090698	595.263367	3.230949	99998.000000	4.495318	3.965670	0.497678	0.863459	4.379315	4.999991	3.563011	3.347747	2.724611	2.341350	2.207205	2.861598	2.995236	2.774709	0.509330	4.999991	29758.000000		1
8336.351562	1714.299683	1.474027	4.551599	7093.675293	95553.320312	824.610229	482.136383	98.821495	45.997047	13.802814	104.625092	127.367661	143.282837	2.993731	0.000000	3.920976	3.234087	0.168505	0.658164	3.850871	4.980246	2.916249	2.683170	1.994851	1.662730	1.139968	2.019636	2.105059	2.156194	0.476213	0.000000	29817.000000		1
4941.274902	723.386536	1.649800	1.979760	2289.210449	40727.000000	58.914829	37.982410	22.788830	15.930594	9.463994	12.260945	10.096161	8.489532	0.563345	99998.000000	3.693839	2.859370	0.217431	0.296613	3.359686	4.609882	1.770225	1.579583	1.357722	1.202232	0.976074	1.088524	1.004156	0.928884	0.000000	4.999991	29875.000000		1
6940.687988	1486.522461	2.877128	4.508426	4312.553223	70773.718750	383.182281	239.199448	114.298775	58.763725	22.517460	80.929642	123.494484	74.025146	0.115251	0.000000	3.841403	3.172172	0.458959	0.654025	3.634734	4.849872	2.583405	2.378760	2.058042	1.769109	1.352519	1.908108	2.091648	1.869379	0.000000	0.000000	29897.000000		1
4749.713379	934.804565	3.506211	4.008861	2356.839844	42938.753906	53.237667	31.219770	18.218729	10.598810	9.078526	1.936588	22.415697	28.567757	1.399403	99998.000000	3.676667	2.970721	0.544838	0.603021	3.372330	4.632849	1.726219	1.494430	1.260518	1.025257	0.958015	0.287037	1.350552	1.455876	0.145943	4.999991	29924.000000		1
10887.688477	735.326782	2.935719	4.557766	5858.110840	84770.296875	694.334595	390.694275	101.162048	30.303900	33.958130	85.000175	115.032707	101.985405	0.635198	0.000000	4.036936	2.866480	0.467715	0.658752	3.767758	4.928244	2.841569	2.591837	2.005018	1.481498	1.530944	1.929420	2.060821	2.008538	0.000000	0.000000	29956.000000		1
7791.331055	1275.085938	2.679769	2.960389	6246.630859	92978.078125	695.494080	424.470459	128.351379	53.737232	38.506645	144.429993	169.827667	151.026108	2.615892	99998.000000	3.891612	3.105540	0.428097	0.471349	3.795646	4.968380	2.842294	2.627847	2.108401	1.730275	1.585536	2.159657	2.230008	2.179052	0.417620	4.999991	29970.000000		1
9694.509766	1611.497070	1.255082	4.286397	8042.350586	99998.000000	961.404907	603.984131	117.416435	63.006950	26.029839	123.963211	152.062241	122.791397	1.672339	99998.000000	3.986526	3.207230	0.098672	0.632092	3.905383	4.999991	2.982906	2.781025	2.069729	1.799388	1.415471	2.093293	2.182021	2.089168	0.223324	4.999991	29985.000000		1
6858.968750	1631.661621	2.294302	2.744528	5196.312500	73683.640625	480.172058	310.390625	72.908836	43.807594	15.952181	49.333652	43.138420	74.022064	0.280615	0.000000	3.836259	3.212630	0.360651	0.438468	3.715695	4.867371	2.681397	2.491909	1.862780	1.641549	1.202820	1.693143	1.634864	1.869361	0.000000	0.000000	30004.000000		1
12887.597656	3859.610596	2.466991	4.193885	10269.485352	99998.000000	1355.959961	844.043945	198.444763	51.948662	40.810200	213.320709	294.006744	153.980331	1.468173	99998.000000	4.110172	3.586544	0.392168	0.622617	4.011549	4.999991	3.132247	2.926365	2.297640	1.715574	1.610769	2.329033	2.468357	2.187465	0.166777	4.999991	30046.000000		1
17233.837891	3150.063721	2.420735	5.939281	11031.613281	99998.000000	1497.451172	911.806030	203.896805	83.785179	53.305508	263.619568	343.926300	194.374222	4.552534	0.000000	4.236382	3.498319	0.383947	0.773734	4.042639	4.999991	3.175353	2.959903	2.309410	1.923167	1.726772	2.420978	2.536465	2.288639	0.658253	0.000000	30092.000000		1
14318.304688	3711.905518	2.951138	5.556897	11013.390625	99998.000000	1527.184570	918.500854	216.373611	98.309593	66.029015	313.310944	384.455872	314.806549	0.908018	4885.900391	4.155891	3.569597	0.469990	0.744832	4.041921	4.999991	3.183892	2.963079	2.335204	1.992596	1.819735	2.495975	2.584846	2.498044	0.000000	3.688945	30156.000000		1
5498.959961	31.947533	2.170952	5.279361	2017.912354	34071.660156	0.000000	0.000000	1.443190	23.269892	8.455611	0.000000	4.570101	28.398149	0.453946	99998.000000	3.740281	1.504437	0.336650	0.722581	3.304902	4.532393	0.000000	0.000000	0.159323	1.366794	0.927145	0.000000	0.659926	1.453290	0.000000	4.999991	30260.000000		0
21684.925781	7014.383301	3.231758	8.523454	15752.699219	99998.000000	2232.972168	1397.763184	338.847382	141.827316	105.655060	452.791534	626.375183	329.330963	2.138647	0.000000	4.336158	3.845989	0.509439	0.930616	4.197355	4.999991	3.348883	3.145434	2.530004	2.151760	2.023890	2.655898	2.796834	2.517632	0.330139	0.000000	30284.000000		1
15830.144531	1978.822876	3.083739	5.381124	7149.987305	94899.320312	830.651306	503.691711	117.314674	38.007080	20.624044	94.809547	134.099457	157.936768	0.949846	99998.000000	4.199485	3.296407	0.489078	0.730873	3.854305	4.977263	2.919419	2.702165	2.069352	1.579865	1.314374	1.976852	2.127427	2.198483	0.000000	4.999991	30327.000000		1
6435.263184	345.206055	1.378431	3.052901	2462.797119	43210.500000	46.737144	42.648106	3.284182	12.600157	1.125565	0.000000	0.000000	0.000000	0.028317	0.000000	3.808566	2.538078	0.139385	0.484713	3.391429	4.635589	1.669662	1.629900	0.516427	1.100376	0.051370	0.000000	0.000000	0.000000	0.000000	0.000000	30488.000000		1
22987.126953	4490.071777	1.729977	4.329569	12078.496094	99998.000000	1631.865234	1022.493774	228.878174	110.943672	56.401581	247.676651	311.325012	179.997833	2.526410	99998.000000	4.361485	3.652253	0.238040	0.636445	4.082013	4.999991	3.212684	3.009661	2.359604	2.045103	1.751291	2.393885	2.493214	2.255267	0.402504	4.999991	30530.000000		1
8508.495117	1730.674316	2.309720	4.227806	5315.329590	72778.812500	525.610962	326.648102	41.756905	28.595509	10.777667	47.575920	42.370571	8.668389	1.121438	99998.000000	3.929853	3.238215	0.363559	0.626115	3.725530	4.862005	2.720665	2.514080	1.620728	1.456298	1.032525	1.677387	1.627064	0.937938	0.049775	4.999991	30543.000000		1
6778.689941	1966.589600	2.692104	4.752041	6454.348633	90012.289062	715.883789	438.556976	102.953705	46.854328	17.719162	85.586082	122.331917	92.320969	2.530817	0.000000	3.831146	3.293714	0.430092	0.676880	3.809852	4.954302	2.854842	2.642026	2.012642	1.670750	1.248443	1.932403	2.087540	1.965300	0.403261	0.000000	30569.000000		1
18796.966797	4823.353027	1.100895	7.857367	16174.444336	99998.000000	2344.322998	1426.149048	361.087311	141.225983	87.787872	363.122559	538.195679	270.604248	2.051680	0.000000	4.274088	3.683349	0.041746	0.895277	4.208829	4.999991	3.370018	3.154165	2.557612	2.149915	1.943434	2.560053	2.730940	2.432335	0.312110	0.000000	30596.000000		1
5151.718750	1969.608643	2.485493	3.552467	4345.179199	64933.558594	400.374146	236.670776	42.364403	28.129866	22.357105	54.508167	54.150452	26.288874	0.470238	99998.000000	3.711952	3.294380	0.395413	0.550530	3.638008	4.812469	2.602466	2.374145	1.627001	1.449168	1.349416	1.736462	1.733602	1.419772	0.000000	4.999991	30636.000000		1
18834.060547	3781.724609	2.488577	6.605369	10576.829102	99998.000000	1413.360718	865.852173	226.318665	57.841686	57.909531	266.243835	335.547791	225.075928	3.088204	99998.000000	4.274944	3.577690	0.395951	0.819897	4.024355	4.999991	3.150253	2.937444	2.354720	1.762241	1.762750	2.425280	2.525754	2.352329	0.489706	4.999991	30662.000000		1
9687.342773	1199.133423	4.052033	3.207088	4679.672363	73022.765625	406.627960	260.199707	58.079136	28.259382	11.847724	45.722595	70.241402	40.822533	0.555739	0.000000	3.986205	3.078867	0.607673	0.506111	3.670215	4.863458	2.609197	2.415307	1.764020	1.451163	1.073635	1.660131	1.846593	1.610900	0.000000	0.000000	30686.000000		1
7334.863770	569.270508	3.241009	5.097420	4218.902832	58941.859375	328.967072	225.365799	59.019676	31.731672	18.385250	19.449141	34.537872	22.449617	0.494025	99998.000000	3.865392	2.755319	0.510680	0.707350	3.625200	4.770424	2.517153	2.352888	1.770997	1.501493	1.264470	1.288900	1.538296	1.351209	0.000000	4.999991	30730.000000		1
10207.083008	1820.870605	2.513247	5.476720	4958.328125	71779.328125	469.752106	294.984283	71.474899	55.954441	24.232019	108.714127	144.602676	181.613708	2.076272	0.000000	4.008902	3.260279	0.400235	0.738521	3.695335	4.855999	2.671869	2.469799	1.854154	1.747835	1.384390	2.036286	2.160176	2.259149	0.317284	0.000000	30761.000000		1
6663.947266	795.758789	2.408400	3.373610	3263.018066	52826.164062	175.810120	120.219559	26.458479	43.323444	4.810632	3.222507	0.000000	49.453918	0.071504	99998.000000	3.823732	2.900781	0.381729	0.528095	3.513619	4.722849	2.245044	2.079975	1.422565	1.636723	0.682202	0.508194	0.000000	1.694201	0.000000	4.999991	30788.000000		1
12945.587891	3661.748535	2.840123	7.715514	7967.890625	99998.000000	979.367676	607.367004	158.047775	59.124523	34.103065	131.950104	135.135605	156.620010	0.293310	99998.000000	4.112122	3.563689	0.453337	0.887365	3.901343	4.999991	2.990946	2.783451	2.198788	1.771768	1.532793	2.120410	2.130770	2.194847	0.000000	4.999991	30843.000000		1
4220.521973	967.270142	1.816322	2.738360	2444.559814	42829.660156	67.108322	40.507992	3.614142	22.144327	11.986492	0.551989	0.000000	31.343121	0.020069	0.000000	3.625366	2.985548	0.259193	0.437491	3.388201	4.631745	1.826776	1.607541	0.558005	1.345263	1.078692	0.000000	0.000000	1.496142	0.000000	0.000000	30860.000000		1
8579.392578	1767.346191	1.156402	3.777580	6626.862305	90180.796875	765.670715	467.507141	130.917038	96.113968	34.519371	122.930161	162.192322	92.539917	2.004978	0.000000	3.933457	3.247322	0.063109	0.577214	3.821308	4.955114	2.884042	2.669788	2.116996	1.982787	1.538063	2.089658	2.210030	1.966329	0.302110	0.000000	30893.000000		1
15470.586914	1266.975708	2.510163	5.106671	9324.846680	99998.000000	1196.980957	739.946167	226.697968	88.105499	46.046387	224.015121	332.710754	227.379471	0.831455	0.000000	4.189507	3.102768	0.399702	0.708138	3.969642	4.999991	3.078087	2.869200	2.355448	1.945003	1.663196	2.350277	2.522067	2.356751	0.000000	0.000000	30919.000000		1
5889.900879	690.202393	1.995179	0.715427	2553.687256	44304.300781	28.694189	42.154709	28.913134	44.856064	13.272411	27.278753	21.999392	65.773064	2.064507	99998.000000	3.770108	2.838976	0.299982	0.000000	3.407168	4.646446	1.457794	1.624846	1.461095	1.651821	1.122950	1.435825	1.342411	1.818048	0.314816	4.999991	30941.000000		1
22590.523438	6425.290527	5.263942	8.763986	18856.699219	99998.000000	2777.282959	1721.777832	419.857208	215.078445	148.303162	643.132202	801.439026	449.473419	2.831641	0.000000	4.353926	3.807893	0.721311	0.942702	4.275465	4.999991	3.443620	3.235977	2.623102	2.332597	2.171150	2.808300	2.903871	2.652704	0.452038	0.000000	31019.000000		1
8574.168945	2344.538818	4.412830	3.718989	6386.870117	89718.960938	693.909058	443.293610	108.430420	41.500957	28.302555	125.202873	140.979279	158.846466	1.574591	99998.000000	3.933192	3.370057	0.644717	0.570425	3.805288	4.952884	2.841303	2.646692	2.035151	1.618058	1.451826	2.097614	2.149155	2.200978	0.197168	4.999991	31073.000000		1
10665.464844	1389.582031	3.660398	5.868355	5868.151367	81298.406250	637.297791	384.838257	87.279060	58.319668	29.560720	91.778236	124.262337	78.188194	0.416189	0.000000	4.027980	3.142884	0.563528	0.768516	3.768501	4.910082	2.804343	2.585278	1.940910	1.765815	1.470715	1.962740	2.094340	1.893141	0.000000	0.000000	31095.000000		1
17773.187500	5141.924805	3.450704	5.051164	12727.212891	99998.000000	1749.879883	1075.537109	229.029282	139.825974	64.055420	303.890106	398.110687	274.372559	3.113745	0.000000	4.249765	3.711126	0.537908	0.703391	4.104733	4.999991	3.243008	3.031626	2.359891	2.145588	1.806556	2.482717	2.600004	2.438341	0.493283	0.000000	31121.000000		1
12612.852539	2298.245850	2.926468	5.285528	5309.522949	79697.625000	540.301880	334.055237	80.565758	34.994267	36.610146	113.327400	111.097855	79.344597	0.072572	0.000000	4.100813	3.361397	0.466344	0.723088	3.725055	4.901445	2.732636	2.523818	1.906150	1.543997	1.563601	2.054335	2.045706	1.899517	0.000000	0.000000	31167.000000		1
27731.964844	7717.006836	2.303553	9.639768	20052.156250	99998.000000	2960.904297	1829.646973	389.698242	153.058289	128.456223	616.093994	881.119751	538.208008	4.484738	0.000000	4.442981	3.887449	0.362398	0.984067	4.302161	4.999991	3.471424	3.262367	2.590729	2.184857	2.108755	2.789647	2.945035	2.730950	0.651737	0.000000	31230.000000		1
8714.078125	1581.958008	2.994310	4.391244	7400.550293	99229.578125	838.530212	524.004333	130.053604	52.392723	19.970293	84.972420	121.912529	144.463913	0.275907	0.000000	3.940222	3.199195	0.476297	0.642588	3.869264	4.996641	2.923519	2.719335	2.114122	1.719271	1.300384	1.929278	2.086048	2.159759	0.000000	0.000000	31286.000000		1
8110.608887	876.916626	2.833956	2.581089	3873.265381	59871.289062	305.650940	198.361496	47.329224	21.980890	10.651234	25.718382	36.690323	16.729282	0.608832	0.000000	3.909054	2.942958	0.452393	0.411803	3.588077	4.777219	2.485226	2.297457	1.675129	1.342045	1.027400	1.410244	1.564552	1.223477	0.000000	0.000000	31351.000000		1
13296.912109	3355.120117	3.530881	5.384208	9806.541992	99998.000000	1277.802612	786.069702	177.851547	76.603157	56.518764	229.501083	276.617523	194.327972	3.385436	99998.000000	4.123751	3.525708	0.547883	0.731122	3.991516	4.999991	3.106464	2.895461	2.250058	1.884247	1.752193	2.360785	2.441880	2.288535	0.529615	4.999991	31431.000000		1
16263.397461	2624.835205	4.363490	4.582436	8487.293945	99998.000000	1008.820435	653.123535	163.842117	88.256599	35.765202	179.044952	240.772156	126.223595	2.299982	99998.000000	4.211211	3.419102	0.639834	0.661096	3.928769	4.999991	3.003814	2.814995	2.214426	1.945747	1.553461	2.252962	2.381606	2.101140	0.361724	4.999991	31473.000000		1
7180.488770	494.354156	3.937934	6.321664	4614.929199	69230.617188	413.492371	249.264771	46.320839	28.364229	13.022629	24.426294	26.507818	45.876781	2.028942	0.000000	3.856154	2.694038	0.595268	0.800831	3.664165	4.840298	2.616467	2.396661	1.665776	1.452771	1.114699	1.387858	1.423374	1.661593	0.307270	0.000000	31515.000000		1
8396.894531	1468.726196	2.852458	4.002693	5683.885742	79760.101562	598.195984	376.900726	112.405365	65.002129	34.420692	124.379517	132.927643	121.434547	0.316309	99998.000000	3.924119	3.166941	0.455219	0.602352	3.754645	4.901786	2.776844	2.576227	2.050787	1.812928	1.536820	2.094749	2.123615	2.084342	0.000000	4.999991	31561.000000		1
2503.348389	165.972992	1.791652	1.791652	1323.182983	32136.187500	0.000000	0.000000	18.314325	3.154665	5.146760	0.000000	0.000000	0.965210	0.238793	0.000000	3.398521	2.220037	0.253254	0.253254	3.121620	4.506994	0.000000	0.000000	1.262791	0.498953	0.711534	0.000000	0.000000	0.000000	0.000000	0.000000	31612.000000		0
13809.827148	4100.250000	4.486840	6.697881	10288.668945	99998.000000	1392.946411	835.286133	211.485886	111.168785	63.515766	226.216904	316.551941	216.987274	1.740605	0.000000	4.140188	3.612810	0.651941	0.825937	4.012359	4.999991	3.143934	2.921835	2.325281	2.045983	1.802882	2.354525	2.500445	2.336434	0.240700	0.000000	31641.000000		1
4222.547852	75.588608	2.183287	4.101373	1264.468628	31137.761719	0.000000	0.000000	0.000000	3.592556	2.050686	0.000000	0.000000	0.000000	0.030697	99998.000000	3.625575	1.878456	0.339111	0.612929	3.101908	4.493288	0.000000	0.000000	0.000000	0.555404	0.311899	0.000000	0.000000	0.000000	0.000000	4.999991	31757.000000		0
8597.029297	2275.367432	2.960389	4.656446	6735.927734	94446.554688	778.588501	477.159241	90.988792	96.101631	27.173906	111.255127	149.582916	181.151154	1.009289	0.000000	3.934348	3.357052	0.471349	0.668055	3.828398	4.975186	2.891308	2.678663	1.958988	1.982731	1.434152	2.046320	2.174882	2.258041	0.004016	0.000000	31789.000000		1
19429.810547	2862.344727	2.803118	6.722550	11075.062500	99998.000000	1491.314575	919.635681	209.055908	90.905533	58.452267	271.671204	352.693359	207.390686	1.629341	0.000000	4.288468	3.456722	0.447641	0.827534	4.044346	4.999991	3.173569	2.963616	2.320262	1.958590	1.766801	2.434044	2.547397	2.316789	0.212012	0.000000	31838.000000		1
31990.587891	8034.625977	2.636597	7.083348	20186.603516	99998.000000	2937.853271	1833.837769	470.032715	236.226730	143.181076	714.961731	959.958618	551.841187	3.072831	99998.000000	4.505022	3.904966	0.421044	0.850239	4.305063	4.999991	3.468030	3.263361	2.672128	2.373329	2.155886	2.854283	2.982253	2.741814	0.487539	4.999991	31962.000000		1
15450.085938	4133.246094	2.867877	4.200052	10103.345703	99998.000000	1339.378784	802.018799	195.872925	84.528366	51.331917	216.685074	282.803528	179.630859	2.030193	0.000000	4.188931	3.616291	0.457561	0.623255	4.004465	4.999991	3.126904	2.904185	2.291974	1.927002	1.710387	2.335829	2.451485	2.254381	0.307537	0.000000	32002.000000		1
5830.612793	492.830780	2.229543	4.187717	3104.541748	51336.906250	221.720810	119.590469	30.973072	32.743137	17.725330	27.272585	39.342339	43.986450	0.405750	0.000000	3.765714	2.692698	0.348216	0.621977	3.491997	4.710430	2.345806	2.077697	1.490984	1.515120	1.248594	1.435726	1.594860	1.643319	0.000000	0.000000	32078.000000		1
7989.597168	1642.587402	3.389029	5.464385	7003.133789	92964.796875	835.283081	509.436737	107.166092	66.232544	31.435633	142.922043	176.229507	105.281921	0.835260	0.000000	3.902525	3.215528	0.530075	0.737541	3.845292	4.968318	2.921834	2.707090	2.030057	1.821071	1.497422	2.155099	2.246079	2.022354	0.000000	0.000000	32133.000000		1
14585.806641	5782.420410	2.722941	7.703179	11413.620117	99998.000000	1611.558838	955.305237	204.932938	112.396111	84.253914	335.526184	460.161652	238.656708	2.393557	99998.000000	4.163930	3.762110	0.435038	0.886670	4.057424	4.999991	3.207246	2.980142	2.311612	2.050751	1.925590	2.525726	2.662910	2.377774	0.379044	4.999991	32169.000000		1
5829.215820	31.571318	2.556419	5.828266	2743.096680	44823.152344	80.793953	67.789825	19.365879	14.758774	2.911049	0.000000	0.000000	11.465341	0.365869	0.000000	3.765610	1.499293	0.407632	0.765539	3.438241	4.651503	1.907379	1.831164	1.287037	1.169050	0.464050	0.000000	0.000000	1.059387	0.000000	0.000000	32200.000000		0
5056.014648	1722.243408	2.069189	3.863925	5991.796875	82556.500000	668.603882	406.936340	89.897156	50.813847	37.603111	135.965118	167.086212	102.121094	0.841003	99998.000000	3.703808	3.236094	0.315800	0.587029	3.777557	4.916751	2.825169	2.609526	1.953746	1.705982	1.575224	2.133428	2.222941	2.009115	0.000000	4.999991	32253.000000		1
5476.420898	0.000000	1.205742	1.258165	2310.833496	47007.562500	66.346642	27.815323	43.240185	24.595900	16.134121	29.893763	2.775365	33.674427	0.078365	0.000000	3.738497	0.000000	0.081254	0.099738	3.363769	4.672168	1.821819	1.444284	1.635888	1.390863	1.207745	1.475581	0.443320	1.527300	0.000000	0.000000	32295.000000		0
17688.843750	6106.265137	2.457740	7.829613	11314.996094	99998.000000	1543.701172	938.224426	200.717468	88.296692	69.723335	287.056000	399.723480	279.821533	3.180677	0.000000	4.247699	3.785776	0.390536	0.893740	4.053654	4.999991	3.188563	2.972307	2.302585	1.945944	1.843378	2.457967	2.601760	2.446881	0.502520	0.000000	32339.000000		1
9759.280273	4376.521973	2.874044	3.352024	7159.790527	98829.359375	850.822021	510.361847	116.241531	33.273540	30.723289	116.155190	166.191925	134.969070	1.586239	0.000000	3.989418	3.641129	0.458493	0.525307	3.854900	4.994886	2.929839	2.707878	2.065361	1.522099	1.487468	2.065039	2.220610	2.130234	0.200368	0.000000	32375.000000		1
8521.190430	2097.929199	2.217208	3.589472	6375.484863	87555.320312	727.885681	450.780945	121.406792	48.063152	38.053337	142.009247	167.789307	114.477631	0.159260	0.000000	3.930500	3.321791	0.345806	0.555031	3.804513	4.942283	2.862063	2.653965	2.084243	1.681812	1.580393	2.152317	2.224764	2.058721	0.000000	0.000000	32425.000000		1
12773.863281	2741.576416	1.773150	4.526928	3743.566406	55735.171875	262.660522	171.492874	40.918129	4.909312	12.116010	42.293476	80.914223	20.331089	1.471290	99998.000000	4.106322	3.438000	0.248745	0.655804	3.573286	4.746130	2.419395	2.234246	1.611916	0.691021	1.083360	1.626273	1.908025	1.308161	0.167698	4.999991	32457.000000		1
25942.568359	3959.650146	1.844076	6.648541	14652.810547	99998.000000	2059.391602	1282.304932	291.234467	90.045174	79.961349	294.382965	407.257050	285.628204	1.368059	99998.000000	4.414013	3.597657	0.265779	0.822726	4.165921	4.999991	3.313739	3.107991	2.464243	1.954460	1.902880	2.468913	2.609869	2.455801	0.136105	4.999991	32480.000000		1
9462.779297	1682.046875	1.995179	2.664350	6820.619629	91712.421875	772.106506	476.036743	135.918869	26.563326	32.561199	156.647766	203.381821	86.178162	2.197260	0.000000	3.976019	3.225838	0.299982	0.425591	3.833824	4.962428	2.887677	2.677640	2.133280	1.424282	1.512700	2.194924	2.308312	1.935397	0.341881	0.000000	32498.000000		1
32479.341797	5767.050781	3.105325	8.449444	21750.158203	99998.000000	3253.924072	2001.025757	444.083038	206.166443	141.312332	591.627625	776.769104	501.681122	2.075242	0.000000	4.511607	3.760954	0.492107	0.926828	4.337462	4.999991	3.512407	3.301253	2.647464	2.314218	2.150180	2.772048	2.890292	2.700428	0.317069	0.000000	32550.000000		1
21003.859375	2761.290771	1.705307	2.837040	9814.276367	99998.000000	1244.590820	769.639526	146.471420	64.453224	32.366920	168.258041	205.925903	191.194885	0.744472	99998.000000	4.322299	3.441112	0.231803	0.452865	3.991858	4.999991	3.095026	2.886287	2.165753	1.809245	1.510101	2.225976	2.313711	2.281476	0.000000	4.999991	32602.000000		1
20660.460938	4305.047363	2.880212	2.784616	11354.332031	99998.000000	1559.526855	944.197632	218.057327	115.766640	58.581783	244.861191	323.363922	161.153107	3.938572	99998.000000	4.315140	3.633978	0.459424	0.444765	4.055161	4.999991	3.192993	2.975063	2.338571	2.063583	1.767763	2.388920	2.509691	2.207239	0.595339	4.999991	32646.000000		1
9947.160156	1305.439087	2.278883	4.798297	4712.249023	66874.687500	448.363281	277.718414	57.046082	30.417999	21.114359	49.648193	83.538483	67.151497	0.654765	99998.000000	3.997699	3.115757	0.357722	0.681087	3.673228	4.825262	2.651630	2.443605	1.756226	1.483131	1.324578	1.695903	1.921887	1.827056	0.000000	4.999991	32715.000000		1
14449.616211	4326.257324	3.367443	7.419476	9335.159180	99998.000000	1192.716187	737.667297	189.147278	86.027061	51.886990	219.771896	319.117615	220.012421	0.354274	0.000000	4.159856	3.636112	0.527300	0.870373	3.970122	4.999991	3.076537	2.867861	2.276800	1.934635	1.715058	2.341972	2.503951	2.342447	0.000000	0.000000	32790.000000		1
6822.155273	740.994690	2.362144	4.378909	6939.673340	93768.203125	768.029785	487.085785	106.207047	72.190323	31.481890	119.269760	175.190277	79.471031	1.450764	99998.000000	3.833922	2.869815	0.373306	0.641366	3.841339	4.972055	2.885378	2.687605	2.026153	1.858479	1.498061	2.076530	2.243510	1.900209	0.161597	4.999991	32810.000000		1
23682.597656	3419.194092	2.713690	5.353371	12386.419922	99998.000000	1711.653809	1037.246338	241.536926	77.556030	65.806984	258.475891	318.352844	251.947617	1.531973	99998.000000	4.374429	3.533924	0.433560	0.728627	4.092946	4.999991	3.233416	3.015882	2.382983	1.889616	1.818272	2.412420	2.502909	2.401310	0.185251	4.999991	32833.000000		1
14343.168945	4032.814941	3.500043	5.633991	13676.745117	99998.000000	1892.971558	1167.777954	270.268127	100.101242	70.158142	321.202240	444.545624	271.905579	3.117487	0.000000	4.156645	3.605608	0.544073	0.750816	4.135983	4.999991	3.277144	3.067360	2.431795	2.000439	1.846078	2.506778	2.647916	2.434418	0.493805	0.000000	32856.000000		1
6439.170410	443.737671	2.652015	3.173167	2944.264404	45992.441406	140.559891	69.257690	6.124305	19.088343	0.000000	0.000000	0.000000	104.751518	0.254190	0.000000	3.808830	2.647126	0.423576	0.501493	3.468977	4.662686	2.147861	1.840468	0.787057	1.280768	0.000000	0.000000	0.000000	2.020160	0.000000	0.000000	32887.000000		1
4962.959961	63.491096	2.550252	4.440584	2104.223145	46428.824219	0.000000	14.576833	28.456741	2.787700	20.275581	39.872742	44.337997	36.425121	0.119612	0.000000	3.695741	1.802713	0.406583	0.647440	3.323092	4.666788	0.000000	1.163663	1.454185	0.445246	1.306973	1.600676	1.646776	1.561401	0.000000	0.000000	32947.000000		0
5703.155762	693.372498	1.902667	3.808417	2708.003662	45018.335938	95.290611	70.953743	21.364141	6.765723	0.000000	0.000000	0.000000	21.388811	0.005689	0.000000	3.756115	2.840967	0.279363	0.580745	3.432649	4.653389	1.979050	1.850975	1.329685	0.830314	0.000000	0.000000	0.000000	1.330187	0.000000	0.000000	33010.000000		1
12734.675781	6758.870605	3.567886	5.220770	13000.021484	99998.000000	1806.090332	1117.198486	259.141998	120.188721	90.458389	388.871796	528.509644	282.020233	2.902379	99998.000000	4.104988	3.829874	0.552411	0.717735	4.113944	4.999991	3.256739	3.048130	2.413538	2.079864	1.956449	2.589807	2.723053	2.450280	0.462754	4.999991	33046.000000		1
12020.857422	3113.243896	2.439237	5.667912	8647.009766	99998.000000	1065.604370	674.922485	185.776764	99.043518	43.752087	177.718948	263.292694	81.719078	0.316736	99998.000000	4.079936	3.493213	0.387254	0.753423	3.936866	4.999991	3.027596	2.829254	2.268991	1.995826	1.640999	2.249734	2.420439	1.912323	0.000000	4.999991	33091.000000		1
9094.889648	3875.966553	2.904882	4.150712	8019.722168	99998.000000	963.273621	604.918518	159.244263	78.539742	43.240185	186.177643	217.348068	195.694061	2.484748	0.000000	3.958797	3.588380	0.463128	0.618123	3.904159	4.999991	2.983750	2.781697	2.202064	1.895090	1.635888	2.269928	2.337156	2.291578	0.395282	0.000000	33112.000000		1
21314.974609	4574.041992	4.116791	6.213734	13725.992188	99998.000000	1880.787720	1173.603149	296.242432	135.197281	80.251221	357.645844	486.472137	265.765869	1.967183	0.000000	4.328685	3.660300	0.614559	0.793353	4.137544	4.999991	3.274340	3.069521	2.471647	2.130968	1.904452	2.553453	2.687058	2.424499	0.293845	0.000000	33180.000000		1
15696.458008	3882.988281	2.994310	5.211518	8034.280273	99998.000000	977.369385	598.112732	138.000397	41.655144	29.896847	132.101196	167.573441	130.950974	0.382096	0.000000	4.195802	3.589166	0.476297	0.716964	3.904947	4.999991	2.990059	2.776783	2.139880	1.619669	1.475625	2.120907	2.224205	2.117109	0.000000	0.000000	33230.000000		1
4056.645996	651.452148	3.364359	3.672733	1130.381470	27243.142578	0.000000	0.000000	0.000000	0.000000	3.500043	0.000000	0.000000	39.848072	2.489163	31900.337891	3.608167	2.813883	0.526902	0.564989	3.053225	4.435257	0.000000	0.000000	0.000000	0.000000	0.544073	0.000000	0.000000	1.600407	0.396053	4.503795	33268.000000		1
10974.039062	3216.453613	2.611927	5.618572	10036.577148	99998.000000	1308.664673	813.203491	178.878433	66.799950	53.789654	216.644989	326.756042	182.742355	1.191817	99998.000000	4.040367	3.507377	0.416961	0.749626	4.001585	4.999991	3.116828	2.910199	2.252558	1.824776	1.730699	2.335749	2.514224	2.261839	0.076210	4.999991	33324.000000		1
30213.898438	4818.949219	2.969640	8.141070	16407.593750	99998.000000	2394.211670	1443.553589	355.000000	124.342514	93.443451	412.403809	639.909729	395.760864	2.246102	99998.000000	4.480207	3.682952	0.472704	0.910681	4.215045	4.999991	3.379163	3.159433	2.550228	2.094620	1.970549	2.615323	2.806119	2.597433	0.351429	4.999991	33396.000000		1
8454.446289	2396.675537	2.707523	4.489923	8478.277344	99998.000000	993.444946	621.068054	109.657753	51.137638	9.571925	101.380997	147.871445	103.413177	1.069934	99998.000000	3.927085	3.379609	0.432572	0.652239	3.928308	4.999991	2.997144	2.793139	2.040039	1.708741	0.980999	2.005957	2.169884	2.014576	0.029357	4.999991	33439.000000		1
26974.449219	7421.372070	3.429117	10.904100	19648.972656	99998.000000	2942.127197	1814.262207	461.012787	157.606796	124.515205	579.641113	754.313354	470.393524	1.234845	0.000000	4.430953	3.870484	0.535182	1.037590	4.293340	4.999991	3.468662	3.258700	2.663713	2.197575	2.095222	2.763159	2.877552	2.672461	0.091613	0.000000	33502.000000		1
14500.076172	2598.324463	3.678900	5.257774	10823.355469	99998.000000	1412.747070	891.993042	213.848038	94.183548	57.144764	242.585388	298.212952	198.552689	2.151130	0.000000	4.161370	3.414693	0.565718	0.720802	4.034362	4.999991	3.150064	2.950361	2.330105	1.973975	1.756976	2.384865	2.474526	2.297876	0.332667	0.000000	33574.000000		1
14234.325195	3752.287109	2.544085	5.001824	10468.198242	99998.000000	1351.855591	843.368652	192.462296	108.171387	57.931118	254.960434	317.548004	186.350327	1.204300	0.000000	4.153337	3.574296	0.405532	0.699128	4.019872	4.999991	3.130930	2.926018	2.284346	2.034112	1.762912	2.406473	2.501809	2.270330	0.080735	0.000000	33615.000000		1
19731.474609	5332.250000	2.198706	3.830003	11800.074219	99998.000000	1605.551636	996.593445	255.506256	105.130821	80.729195	350.867798	476.875519	244.185852	2.113045	99998.000000	4.295159	3.726911	0.342167	0.583199	4.071885	4.999991	3.205624	2.998518	2.407402	2.021730	1.907031	2.545144	2.678405	2.387721	0.324909	4.999991	33744.000000		1
11525.529297	2680.135986	2.578006	3.916348	5592.825684	75074.554688	594.088440	360.667908	89.292740	55.735493	22.566801	71.382385	109.626915	68.264725	0.260252	0.000000	4.061661	3.428157	0.411284	0.592881	3.747631	4.875493	2.773851	2.557107	1.950816	1.746132	1.353470	1.853591	2.039917	1.834196	0.000000	0.000000	33789.000000		1
37815.851562	7185.990234	2.334390	7.801859	21843.458984	99998.000000	3273.323975	2017.767334	480.884399	209.731247	108.239227	531.331299	723.562317	451.934235	3.438417	99998.000000	4.577674	3.856487	0.368173	0.892198	4.339322	4.999991	3.514989	3.304871	2.682041	2.321663	2.034385	2.725365	2.859476	2.655075	0.536359	4.999991	33830.000000		1
4711.138672	491.396851	2.929552	2.874044	1652.106812	31319.357422	0.000000	0.000000	0.000000	0.000000	12.208522	0.000000	0.000000	6.152059	1.554515	99998.000000	3.673126	2.691432	0.466801	0.458493	3.218038	4.495813	0.000000	0.000000	0.000000	0.000000	1.086663	0.000000	0.000000	0.789020	0.191595	4.999991	33890.000000		1
13088.506836	3996.488525	3.345856	4.927814	6904.188965	91555.546875	774.289795	494.058105	117.367096	77.435760	39.009296	147.381119	190.834091	119.427032	0.352610	0.000000	4.116890	3.601679	0.524507	0.692654	3.839113	4.961685	2.888904	2.693778	2.069546	1.888942	1.591168	2.168442	2.280656	2.077103	0.000000	0.000000	33911.000000		1
9575.360352	2914.413818	2.975808	3.786831	10820.691406	99998.000000	1468.914307	896.825256	212.198227	85.919128	51.714298	213.484146	312.469086	207.557205	2.054743	99998.000000	3.981155	3.464551	0.473605	0.578276	4.034255	4.999991	3.166996	2.952708	2.326742	1.934090	1.713611	2.329366	2.494807	2.317138	0.312758	4.999991	33951.000000		1
8525.816406	2665.244629	3.561718	3.644979	6725.526367	91151.750000	757.785645	474.423950	120.555679	53.697144	20.580872	95.722336	132.887558	135.823273	0.267803	99998.000000	3.930736	3.425737	0.551660	0.561695	3.827726	4.959765	2.879546	2.676167	2.081188	1.729951	1.313464	1.981013	2.123484	2.132974	0.000000	4.999991	33969.000000		1
9344.663086	1276.482788	2.590341	3.660398	4862.115234	71945.406250	458.262085	280.398193	70.549774	44.942410	11.332740	52.590080	48.790913	73.306641	2.941822	0.000000	3.970564	3.106015	0.413357	0.563528	3.686825	4.857003	2.661114	2.447775	1.848496	1.652656	1.054335	1.720904	1.688339	1.865143	0.468616	0.000000	33998.000000		1
15275.774414	1870.660645	2.886379	5.032661	8344.134766	99998.000000	1036.376709	631.170410	141.025543	56.302902	52.161442	210.169128	276.235138	179.914566	0.282854	99998.000000	4.184003	3.271995	0.460353	0.701798	3.921381	4.999991	3.015518	2.800147	2.149298	1.750531	1.717350	2.322569	2.441279	2.255066	0.000000	4.999991	34031.000000		1
36804.679688	10191.815430	2.130863	9.618181	26175.533203	99998.000000	3990.940674	2450.517578	578.123901	259.484283	157.418701	748.445007	981.227173	517.497620	3.584884	99998.000000	4.565903	4.008252	0.328556	0.983093	4.417895	4.999991	3.601075	3.389258	2.762021	2.414111	2.197056	2.874160	2.991770	2.713908	0.554475	4.999991	34056.000000		1
9121.590820	2491.617676	3.000478	4.230890	6058.713867	82722.929688	655.312988	409.495850	94.868141	47.119530	26.961128	116.466644	138.296432	114.819931	0.079294	7857.463867	3.960071	3.396482	0.477190	0.626432	3.782380	4.917626	2.816449	2.612250	1.977120	1.673201	1.430738	2.066201	2.140811	2.060017	0.000000	3.895283	34102.000000		1
6765.892578	2524.231445	2.053770	3.250261	11818.601562	99998.000000	1627.649780	987.502563	208.954132	57.820103	47.566669	227.919128	360.945465	153.745956	2.577373	99998.000000	3.830325	3.402129	0.312552	0.511918	4.072566	4.999991	3.211561	2.994538	2.320051	1.762079	1.677303	2.357781	2.557441	2.186804	0.411177	4.999991	34133.000000		1
6359.804199	2640.599365	3.105325	2.929552	6630.325195	83947.921875	731.743469	454.592438	94.269890	41.618137	18.379084	87.704613	143.961258	71.434807	0.522657	99998.000000	3.803444	3.421703	0.492107	0.466801	3.821535	4.924010	2.864359	2.657622	1.974373	1.619283	1.264324	1.943022	2.158246	1.853910	0.000000	4.999991	34152.000000		1
3828.430908	519.212158	1.572707	0.801772	1392.921753	33215.433594	0.000000	0.000000	0.000000	8.757818	0.533487	0.000000	0.000000	0.000000	1.716031	0.000000	3.583021	2.715345	0.196648	0.000000	3.143927	4.521340	0.000000	0.000000	0.000000	0.942396	0.000000	0.000000	0.000000	0.000000	0.234525	0.000000	34178.000000		1
5885.383301	707.607056	2.180203	3.820752	3551.816406	55296.234375	241.213135	148.697876	58.973419	16.855717	7.678510	53.077312	55.997612	52.035007	0.528023	99998.000000	3.769775	2.849792	0.338497	0.582149	3.550451	4.742695	2.382401	2.172305	1.770656	1.226747	0.885277	1.724909	1.748170	1.716296	0.000000	4.999991	34196.000000		1
10848.503906	2343.419434	2.525582	3.487709	5220.979492	78343.132812	483.588837	321.159058	76.939285	45.956959	37.054203	78.598335	108.899147	52.059677	0.103669	99998.000000	4.035370	3.369850	0.402361	0.542540	3.717752	4.894001	2.684476	2.506720	1.886148	1.662351	1.568838	1.895413	2.037024	1.716501	0.000000	4.999991	34223.000000		1
13223.126953	8270.210938	2.926468	8.360016	14485.251953	99998.000000	2067.918213	1265.375244	307.306915	124.333260	75.921646	312.811371	403.769348	216.706650	1.772165	99998.000000	4.121334	3.917516	0.466344	0.922207	4.160926	4.999991	3.315533	3.102219	2.487572	2.094587	1.880366	2.495283	2.606133	2.335872	0.248504	4.999991	34247.000000		1
9711.886719	3447.453369	1.714559	6.605369	11558.432617	99998.000000	1578.602905	959.866089	237.077835	122.998001	63.688457	286.806213	374.587921	315.170441	1.459268	0.000000	3.987303	3.537498	0.234152	0.819897	4.062899	4.999991	3.198273	2.982211	2.374891	2.089898	1.804061	2.457589	2.573554	2.498545	0.164135	0.000000	34263.000000		1
12168.605469	1963.656982	2.827788	2.658183	7105.106934	96193.828125	816.660339	495.674011	124.391853	56.376911	24.043911	89.955742	129.359756	82.024368	1.901617	99998.000000	4.085241	3.293066	0.451447	0.424585	3.851571	4.983147	2.912041	2.695196	2.094792	1.751101	1.381005	1.954029	2.111799	1.913943	0.279123	4.999991	34283.000000		1
29297.800781	7270.148438	1.319840	5.510641	17693.878906	99998.000000	2603.014648	1594.622925	271.584869	98.164658	44.729630	190.701492	256.582489	107.674904	3.659068	0.000000	4.466835	3.861543	0.120521	0.741202	4.247823	4.999991	3.415477	3.202658	2.433906	1.991955	1.650595	2.280354	2.409227	2.032115	0.563370	0.000000	34319.000000		1
6452.159180	1634.680664	2.001346	2.627345	2325.601562	40675.300781	49.463169	24.922777	27.661137	13.808982	2.784616	0.000000	0.000000	0.000000	0.413420	0.000000	3.809705	3.213433	0.301322	0.419517	3.366535	4.609331	1.694282	1.396596	1.441870	1.140162	0.444765	0.000000	0.000000	0.000000	0.000000	0.000000	34358.000000		1
16071.595703	6000.024414	2.907966	3.792999	9070.161133	99998.000000	1135.007080	702.229004	192.557892	127.592773	67.583221	288.970978	335.057465	260.831879	1.015444	0.000000	4.206059	3.778153	0.463589	0.578983	3.957615	4.999991	3.054999	2.846479	2.284561	2.105826	1.829839	2.460854	2.525119	2.416361	0.006656	0.000000	34394.000000		1
7732.709473	2963.753662	1.575791	5.260859	6836.109375	94795.804688	785.819885	499.713684	110.385513	46.959175	34.062977	145.629562	175.751526	186.603195	1.077778	99998.000000	3.888332	3.471842	0.197498	0.721057	3.834809	4.976789	2.895323	2.698721	2.042912	1.671721	1.532283	2.163249	2.244899	2.270919	0.032529	4.999991	34513.000000		1
11079.577148	2938.269531	3.234842	5.661744	6918.219727	99875.960938	821.193481	496.010132	117.629211	91.661049	32.419346	129.717468	134.796387	104.742271	1.068601	0.000000	4.044523	3.468092	0.509853	0.752950	3.839994	4.999461	2.914445	2.695491	2.070515	1.962185	1.510804	2.112998	2.129678	2.020122	0.028815	0.000000	34555.000000		1
6147.149414	912.428955	2.312804	0.499566	2640.223145	47051.273438	97.655838	53.943844	16.269806	13.395761	0.000000	0.000000	0.000000	19.390549	1.653825	99998.000000	3.788674	2.960199	0.364139	0.000000	3.421641	4.672571	1.989698	1.731942	1.211382	1.126967	0.000000	0.000000	0.000000	1.287590	0.218490	4.999991	34587.000000		1
8008.589844	1342.866455	1.939672	5.415045	5501.180176	79094.851562	574.528259	355.582825	88.657486	54.671604	31.099504	127.830223	190.750824	125.572929	0.778997	0.000000	3.903556	3.128033	0.287728	0.733602	3.740456	4.898148	2.759311	2.550941	1.947715	1.737762	1.492754	2.106634	2.280466	2.098896	0.000000	0.000000	34623.000000		1
10833.825195	1464.467529	1.486362	2.584173	6793.279297	99998.000000	798.339844	480.267639	137.007431	57.937283	35.339645	193.853073	215.035263	277.295959	2.490255	99998.000000	4.034782	3.165680	0.172125	0.412322	3.832079	4.999991	2.902188	2.681483	2.136744	1.762958	1.548262	2.287473	2.332510	2.442944	0.396244	4.999991	34658.000000		1
12595.049805	4796.354980	2.029100	8.480282	16648.179688	99998.000000	2380.350342	1483.352295	378.328491	155.488281	101.442673	454.999481	618.610352	352.141388	1.535763	99998.000000	4.100200	3.680911	0.307303	0.928410	4.221367	4.999991	3.376641	3.171244	2.577869	2.191698	2.006221	2.658011	2.791417	2.546717	0.186324	4.999991	34683.000000		1
7832.644043	1494.126953	2.411484	2.880212	4328.456055	63369.988281	350.926392	216.435287	44.945492	50.163177	9.084694	54.662354	65.137817	14.552163	2.023854	0.000000	3.893909	3.174387	0.382284	0.459424	3.636333	4.801884	2.545216	2.335328	1.652686	1.700385	0.958310	1.737688	1.813833	1.162928	0.306179	0.000000	34709.000000		1
17665.275391	3702.432373	2.753779	5.960867	11094.804688	99998.000000	1477.594971	896.544617	200.026718	100.659401	48.784748	227.999313	342.757568	179.732635	2.031346	0.000000	4.247120	3.568487	0.439929	0.775309	4.045120	4.999991	3.169555	2.952572	2.301088	2.002854	1.688284	2.357934	2.534987	2.254627	0.307784	0.000000	34752.000000		1
18406.082031	4643.148438	2.944971	6.611536	13052.972656	99998.000000	1822.446411	1123.890137	284.240540	145.287262	81.817757	364.522583	476.570251	238.046127	1.735596	99998.000000	4.264961	3.666813	0.469081	0.820302	4.115709	4.999991	3.260655	3.050724	2.453686	2.162228	1.912848	2.561724	2.678127	2.376661	0.239449	4.999991	34872.000000		1
5741.083008	2645.249512	2.032184	2.920300	4467.298340	63641.175781	397.623444	240.482285	19.911701	25.650539	10.490879	35.367401	36.566975	17.049992	0.499016	99998.000000	3.758994	3.422467	0.307963	0.465428	3.650045	4.803738	2.599472	2.381083	1.299108	1.409096	1.020812	1.548603	1.563089	1.231724	0.000000	4.999991	34895.000000		1
24193.259766	6888.665527	2.433070	7.851199	18197.990234	99998.000000	2663.311035	1642.201904	394.256012	141.944489	99.321060	444.721375	575.333130	369.564514	2.786033	0.000000	4.383694	3.838135	0.386155	0.894936	4.260024	4.999991	3.425422	3.215426	2.595778	2.152118	1.997041	2.648088	2.759919	2.567690	0.444986	0.000000	34915.000000		1
6260.261230	1425.532227	2.063021	5.063499	7388.286621	99998.000000	865.016479	541.708069	128.850937	70.198227	28.287136	135.101685	206.891113	126.997612	0.120821	0.000000	3.796592	3.153977	0.314504	0.704451	3.868544	4.999991	2.937024	2.733765	2.110088	1.846326	1.451589	2.130661	2.315742	2.103796	0.000000	0.000000	34964.000000		1
8061.374023	994.009277	3.179335	4.970987	5925.311523	83677.695312	656.367615	401.009399	103.573532	80.892632	25.039959	87.556595	131.564636	96.129387	0.906694	0.000000	3.906409	2.997391	0.502336	0.696443	3.772711	4.922610	2.817147	2.603155	2.015249	1.907909	1.398634	1.942289	2.119139	1.982856	0.000000	0.000000	35013.000000		1
9290.583008	2526.655273	2.192538	5.760424	5167.837402	83259.570312	488.920624	320.560822	127.602028	47.566669	36.721161	114.866188	209.191589	134.996826	1.215403	43383.773438	3.968043	3.402546	0.340947	0.760454	3.713309	4.920434	2.689238	2.505910	2.105858	1.677303	1.564916	2.060192	2.320544	2.130324	0.084720	4.637327	35071.000000		1
29975.902344	8973.328125	2.759946	8.295258	23987.099609	99998.000000	3860.760742	2360.660645	560.620605	188.845078	163.172958	739.070435	990.086731	663.417053	3.327398	31697.539062	4.476772	3.952954	0.440901	0.918830	4.379978	4.999991	3.586673	3.373034	2.748669	2.276106	2.212648	2.868686	2.995673	2.821787	0.522105	4.501026	35113.000000		1
6426.841309	1196.367310	2.994310	3.990358	4537.518066	65331.859375	648.979004	383.943970	101.223724	47.529667	28.570839	116.670174	126.639900	70.697792	2.052570	0.000000	3.807997	3.077865	0.476297	0.601012	3.656818	4.815125	2.812231	2.584268	2.005282	1.676965	1.455923	2.066960	2.102571	1.849406	0.312298	0.000000	35162.000000		1
25990.265625	7380.247070	2.285050	5.852936	16436.796875	99998.000000	2665.941406	1592.294678	442.084778	166.154922	99.031189	483.493225	663.558899	330.866669	2.107815	0.000000	4.414811	3.868071	0.358896	0.767374	4.215817	4.999991	3.425851	3.202024	2.645506	2.220513	1.995772	2.684390	2.821879	2.519653	0.323832	0.000000	35237.000000		1
25400.841797	5379.649902	4.573184	7.330047	14331.410156	99998.000000	2276.724365	1366.117798	360.788177	93.412613	110.308418	467.263519	618.955688	299.711639	1.731581	99998.000000	4.404848	3.730754	0.660219	0.865107	4.156289	4.999991	3.357311	3.135488	2.557252	1.970406	2.042609	2.669562	2.791660	2.476704	0.238443	4.999991	35329.000000		1
9466.760742	3615.606689	2.883296	4.150712	6585.364258	91750.726562	943.809082	547.437622	131.206909	51.560112	34.355934	154.479889	262.993561	116.858276	1.108177	99998.000000	3.976201	3.558181	0.459889	0.618123	3.818580	4.962609	2.974884	2.738335	2.117957	1.712314	1.536002	2.188872	2.419945	2.067659	0.044609	4.999991	35394.000000		1
8471.085938	2612.663818	2.238794	4.323402	6883.478516	93092.296875	1017.023193	635.466064	151.497925	55.741661	42.601852	174.764725	206.857193	169.870834	0.061503	99998.000000	3.927939	3.417084	0.350014	0.635826	3.837808	4.968914	3.007331	2.803092	2.180407	1.746180	1.629429	2.242454	2.315671	2.230119	0.000000	4.999991	35448.000000		1
8503.113281	1783.958252	1.076225	5.408878	5594.839355	77449.109375	801.553101	494.113617	135.225021	48.084740	33.205700	127.691452	165.041702	101.461174	1.416537	99998.000000	3.929578	3.251385	0.031903	0.733107	3.747788	4.889017	2.903932	2.693827	2.131057	1.682007	1.521213	2.106162	2.217594	2.006300	0.151228	4.999991	35497.000000		1
7146.835938	2290.144775	1.329091	4.089037	8411.378906	99998.000000	1285.401001	777.102173	166.383118	73.584175	36.986362	178.119827	275.251434	166.827179	1.697299	99998.000000	3.854114	3.359863	0.123555	0.611621	3.924867	4.999991	3.109039	2.890478	2.221109	1.866784	1.568042	2.250712	2.439730	2.222267	0.229758	4.999991	35529.000000		1
10057.515625	731.320984	1.643633	1.332175	4218.061035	61054.300781	562.393799	347.290649	73.975807	37.202225	15.156576	66.759857	73.337479	69.735664	1.545259	99998.000000	4.002491	2.864108	0.215805	0.124561	3.625113	4.785716	2.750041	2.540693	1.869090	1.570569	1.180601	1.824515	1.865326	1.843455	0.189001	4.999991	35575.000000		1
13485.839844	3860.686768	1.171821	6.238403	7430.805176	99545.085938	1134.377930	674.947144	164.705566	104.313629	51.091385	195.490540	222.195709	151.019943	0.484055	0.000000	4.129878	3.586665	0.068861	0.795073	3.871036	4.998020	3.054758	2.829270	2.216708	2.018341	1.708348	2.291126	2.346736	2.179034	0.000000	0.000000	35623.000000		1
17049.875000	6309.388184	1.813238	5.926946	13679.168945	99998.000000	2167.038818	1303.761597	305.456665	144.281967	88.928856	407.778198	581.556152	308.787109	3.049644	0.000000	4.231721	3.799987	0.258455	0.772831	4.136060	4.999991	3.335867	3.115198	2.484950	2.159212	1.949043	2.610424	2.764592	2.489659	0.484249	0.000000	35657.000000		1
5830.178223	290.037964	2.667434	3.219423	2238.122070	49257.707031	230.941193	147.371872	91.439018	27.679640	14.105021	55.368530	77.673210	47.141113	1.580401	99998.000000	3.765682	2.462455	0.426094	0.507778	3.349884	4.692474	2.363501	2.168415	1.961132	1.442160	1.149374	1.743263	1.890271	1.673400	0.198767	4.999991	35699.000000		1
7773.963379	2974.155029	2.426902	4.767460	6312.527344	89367.343750	940.136353	559.177429	116.546822	39.003128	25.397673	107.776672	162.155319	103.561195	0.932454	99998.000000	3.890642	3.473364	0.385052	0.678287	3.800203	4.951179	2.973191	2.747550	2.066500	1.591099	1.404794	2.032525	2.209931	2.015197	0.000000	4.999991	35716.000000		1
21746.962891	5013.160156	3.404448	7.203614	16793.742188	99998.000000	2585.980225	1617.491943	340.235077	119.069321	98.109146	448.980042	675.039673	356.193420	3.147163	0.000000	4.337399	3.700112	0.532047	0.857550	4.225147	4.999991	3.412625	3.208842	2.531779	2.075800	1.991709	2.652227	2.829329	2.551686	0.497919	0.000000	35772.000000		1
11618.673828	3596.758789	2.562587	3.894762	8735.303711	99998.000000	1298.636353	807.594177	182.507996	100.381866	56.524933	250.825150	329.599243	235.224503	1.313872	0.000000	4.065156	3.555911	0.408679	0.590481	3.941278	4.999991	3.113487	2.907193	2.261282	2.001655	1.752240	2.399371	2.517986	2.371483	0.118553	0.000000	35893.000000		1
3395.233398	1091.335083	2.352893	3.250261	1287.198853	27252.347656	84.855240	40.643677	19.856194	3.031315	0.000000	0.000000	0.000000	23.229803	0.471650	99998.000000	3.530870	3.037958	0.371602	0.511918	3.109646	4.435404	1.928679	1.608993	1.297896	0.481631	0.000000	0.000000	0.000000	1.366045	0.000000	4.999991	35926.000000		1
9718.782227	2555.657715	4.764376	6.768806	7348.469238	99998.000000	1114.432373	668.893799	184.031357	73.833954	54.810371	240.627213	333.167145	202.589294	0.932022	0.000000	3.987612	3.407503	0.678006	0.830512	3.866197	4.999991	3.047054	2.825357	2.264892	1.868256	1.738863	2.381345	2.522662	2.306617	0.000000	0.000000	35992.000000		1
9346.812500	3977.868896	2.605759	3.620309	5948.066406	91122.062500	826.830566	516.853088	153.699707	64.468643	36.280186	165.871231	209.006561	164.850510	0.723620	0.000000	3.970664	3.599650	0.415934	0.558746	3.774376	4.959623	2.917417	2.713367	2.186673	1.809349	1.559669	2.219771	2.320160	2.217090	0.000000	0.000000	36027.000000		1
15212.833008	2181.890137	1.711475	5.316366	10448.940430	99998.000000	1635.547241	976.644714	245.169571	90.951790	50.412960	274.030273	367.347290	178.030411	2.558284	99998.000000	4.182210	3.338833	0.233371	0.725615	4.019072	4.999991	3.213663	2.989737	2.389467	1.958811	1.702542	2.437799	2.565077	2.250494	0.407949	4.999991	36066.000000		1
14711.555664	3811.448730	2.352893	5.408878	9618.316406	99998.000000	1512.752686	898.308533	200.560196	97.606499	66.284966	238.052292	328.270172	227.968475	3.577230	0.000000	4.167659	3.581090	0.371602	0.733107	3.983099	4.999991	3.179768	2.953425	2.302245	1.989479	1.821415	2.376672	2.516232	2.357875	0.553547	0.000000	36134.000000		1
10502.667969	2724.452393	2.386814	3.509295	9095.703125	99998.000000	1400.405884	836.103333	215.251129	88.910355	44.954742	235.748749	298.783447	194.879959	1.036469	0.000000	4.021300	3.435279	0.377819	0.545220	3.958836	4.999991	3.146254	2.922260	2.332945	1.948952	1.652776	2.372449	2.475357	2.289767	0.015556	0.000000	36162.000000		1
11777.976562	2179.176514	2.722941	4.372742	5811.413574	81427.710938	829.396179	503.626953	98.383598	58.874741	27.173906	109.481979	146.539261	83.714256	2.310757	99998.000000	4.071071	3.338292	0.435038	0.640754	3.764282	4.910772	2.918762	2.702109	1.992923	1.769929	1.434152	2.039343	2.165954	1.922799	0.363754	4.999991	36211.000000		1
20879.117188	5865.894043	2.732193	6.333999	12837.311523	99998.000000	1957.014648	1212.630981	268.081757	117.666222	70.851982	328.812897	398.221680	274.890625	2.111849	0.000000	4.319712	3.768334	0.436511	0.801678	4.108474	4.999991	3.291594	3.083729	2.428267	2.070652	1.850352	2.516949	2.600125	2.439160	0.324663	0.000000	36251.000000		1
4099.041016	1786.385132	3.142330	3.293433	5118.954102	71954.601562	710.339233	419.132507	85.222206	71.120270	17.509468	84.398849	101.825050	58.723637	0.928543	99998.000000	3.612682	3.251975	0.497252	0.517649	3.709181	4.857059	2.851466	2.622351	1.930553	1.851993	1.243273	1.926337	2.007855	1.768813	0.000000	4.999991	36298.000000		1
5273.301270	1603.559570	3.385945	5.112839	3644.969971	57990.281250	483.391479	297.534546	85.166695	45.821274	23.100286	72.131737	113.780708	95.105583	0.339632	0.000000	3.722083	3.205085	0.529680	0.708662	3.561694	4.763355	2.684299	2.473537	1.930270	1.661067	1.363617	1.858126	2.056069	1.978206	0.000000	0.000000	36378.000000		1
12234.051758	3139.110352	2.297385	3.823836	6664.388184	89718.445312	969.607666	594.998169	117.521286	72.967430	36.391201	202.891510	288.526947	211.103500	1.741271	99998.000000	4.087570	3.496807	0.361234	0.582499	3.823760	4.952882	2.986596	2.774516	2.070117	1.863129	1.560996	2.307264	2.460186	2.324495	0.240866	4.999991	36418.000000		1
7779.532715	1471.902466	3.247177	1.837908	3884.561035	58504.136719	491.745331	305.971649	62.784920	34.223331	15.557462	51.674210	78.237534	58.005127	0.919661	99998.000000	3.890954	3.167879	0.511506	0.264324	3.589342	4.767187	2.691740	2.485681	1.797855	1.534322	1.191939	1.713274	1.893415	1.763466	0.000000	4.999991	36434.000000		1
8769.628906	1063.606201	2.753779	3.922516	5302.167969	73561.210938	767.869446	456.516693	107.872269	48.322186	27.312674	94.803383	109.401802	60.604717	0.937272	99998.000000	3.942981	3.026781	0.439929	0.593565	3.724453	4.866649	2.885287	2.659457	2.032910	1.684147	1.436364	1.976824	2.039025	1.782506	0.000000	4.999991	36471.000000		1
2646.529297	484.513947	1.236579	1.948923	1160.198120	32500.638672	79.794823	29.977024	40.572750	14.024844	0.286788	20.361927	38.303120	32.844902	1.062335	0.000000	3.422677	2.685306	0.092222	0.289795	3.064532	4.511892	1.901975	1.476789	1.608234	1.146898	0.000000	1.308819	1.583234	1.516468	0.026262	0.000000	36492.000000		1
13978.001953	5418.458984	1.726894	4.520761	11200.900391	99998.000000	1706.109253	1050.500244	229.704620	107.653320	48.741573	258.941528	314.723297	204.692413	3.107498	0.000000	4.145445	3.733876	0.237266	0.655212	4.049253	4.999991	3.232007	3.021396	2.361170	2.032027	1.687900	2.413202	2.497929	2.311102	0.492411	0.000000	36508.000000		1
9370.871094	4785.216309	1.501781	3.823836	11107.519531	99998.000000	1706.491699	1056.353271	248.586349	80.750786	69.081917	286.405334	419.810944	161.927124	2.460314	99998.000000	3.971780	3.679902	0.176607	0.582499	4.045617	4.999991	3.232104	3.023809	2.395477	1.907147	1.839364	2.456981	2.623054	2.209320	0.390991	4.999991	36579.000000		1
8510.915039	664.561096	3.034399	4.175382	4551.502930	63335.597656	620.765869	381.816193	90.304207	53.015636	21.909964	96.579613	112.164833	151.534927	0.271200	99998.000000	3.929976	2.822535	0.482073	0.620696	3.658155	4.801648	2.792928	2.581854	1.955708	1.724404	1.340642	1.984885	2.049857	2.180513	0.000000	4.999991	36604.000000		1
14427.299805	3950.028809	1.575791	5.328701	11568.759766	99998.000000	1800.187988	1093.277954	229.399323	82.141548	57.039917	290.099640	421.044434	241.783615	2.060163	99998.000000	4.159185	3.596600	0.197498	0.726621	4.063287	4.999991	3.255318	3.038731	2.360592	1.914563	1.756179	2.462547	2.624328	2.383427	0.313902	4.999991	36619.000000		1
13451.218750	4004.913086	2.032184	6.987752	12815.213867	99998.000000	1997.275879	1215.652954	266.157501	82.921738	117.006302	386.299957	547.258789	303.967224	1.560267	99998.000000	4.128762	3.602593	0.307963	0.844337	4.107726	4.999991	3.300438	3.084810	2.425139	1.918668	2.068209	2.586925	2.738193	2.482827	0.193199	4.999991	36644.000000		1
21045.353516	5136.151855	2.377563	6.250739	14508.830078	99998.000000	2301.903076	1403.230591	310.427643	161.816101	93.616142	350.756775	527.239136	309.545685	0.591395	0.000000	4.323156	3.710638	0.376132	0.795931	4.161633	4.999991	3.362087	3.147129	2.491960	2.209022	1.971351	2.545006	2.722008	2.490725	0.000000	0.000000	36713.000000		1
26036.228516	3899.079346	4.184633	4.570101	14145.445312	99998.000000	2223.147461	1360.514648	319.743622	127.318321	73.275803	338.847382	476.659668	262.204132	2.124211	0.000000	4.415578	3.590962	0.621657	0.659926	4.150617	4.999991	3.346968	3.133703	2.504802	2.104891	1.864961	2.530004	2.678208	2.418639	0.327198	0.000000	36755.000000		1
8570.634766	2030.654297	1.384599	4.477589	8402.253906	99998.000000	1233.985840	766.898071	171.822845	68.545341	53.382603	238.539520	359.267914	210.610107	1.310710	99998.000000	3.933013	3.307636	0.141324	0.651044	3.924396	4.999991	3.091310	2.884738	2.235081	1.835978	1.727400	2.377560	2.555418	2.323479	0.117507	4.999991	36784.000000		1
8561.035156	1978.125854	1.239663	2.140115	5356.858398	74416.625000	754.819092	452.415314	100.227676	6.482019	12.347290	80.978981	113.265724	51.711216	1.199539	0.000000	3.932526	3.296254	0.093304	0.330437	3.728910	4.871670	2.877843	2.655537	2.000988	0.811710	1.091572	1.908372	2.054099	1.713585	0.079014	0.000000	36812.000000		1
14563.653320	4164.333008	4.810632	7.943711	11875.866211	99998.000000	1824.241211	1131.935669	272.984894	103.650627	84.405014	321.282410	446.019623	261.618225	0.735500	99998.000000	4.163270	3.619545	0.682202	0.900023	4.074665	4.999991	3.261082	3.053822	2.436139	2.015572	1.926368	2.506887	2.649354	2.417668	0.000000	4.999991	36849.000000		1
4575.666992	2241.285889	1.474027	6.457349	4212.788086	62224.410156	589.839050	347.006958	75.015030	43.980282	29.591557	95.728500	154.923950	77.549866	1.445570	0.000000	3.660455	3.350497	0.168505	0.810054	3.624570	4.793961	2.770734	2.540338	1.875148	1.643258	1.471168	1.981041	2.190119	1.889581	0.160039	0.000000	36900.000000		1
3863.061279	623.969849	3.364359	2.935719	2467.743408	41850.355469	261.263611	169.044388	59.476070	29.277016	17.605064	39.888161	41.895676	100.634727	1.460039	99998.000000	3.586932	2.795164	0.526902	0.467715	3.392300	4.621699	2.417079	2.228001	1.774342	1.466527	1.245638	1.600844	1.622169	2.002748	0.164365	4.999991	36959.000000		1
2330.535645	697.671204	1.637465	1.517200	1172.770508	34624.753906	68.175293	38.472725	42.934895	13.195318	12.535398	42.003605	83.643333	51.896240	0.099732	0.000000	3.367456	2.843651	0.214172	0.181043	3.069213	4.539387	1.833627	1.585153	1.632810	1.120420	1.098138	1.623287	1.922431	1.715136	0.000000	0.000000	37014.000000		1
5494.916992	1341.346191	2.901798	4.187717	2919.088623	50467.714844	372.481720	213.749344	57.653580	27.115314	15.498871	37.865227	68.363403	34.655056	1.342719	99998.000000	3.739961	3.127541	0.462667	0.621977	3.465247	4.703013	2.571105	2.329905	1.760826	1.433215	1.190300	1.578241	1.834824	1.539767	0.127985	4.999991	37030.000000		1
6710.598145	1692.331177	0.891200	3.996526	4189.345215	63098.753906	557.731140	337.533722	93.190582	32.425514	20.395847	81.290436	104.396889	45.842861	0.799321	99998.000000	3.826761	3.228485	0.000000	0.601683	3.622146	4.800021	2.746425	2.528317	1.969372	1.510887	1.309542	1.910039	2.018687	1.661272	0.000000	4.999991	37055.000000		1
15205.264648	2106.249023	1.458608	5.316366	8693.102539	99998.000000	1311.347534	802.518311	172.516678	72.289001	42.352070	172.652359	239.214859	134.740875	0.746276	0.000000	4.181994	3.323510	0.163939	0.725615	3.939175	4.999991	3.117718	2.904455	2.236831	1.859072	1.626875	2.237173	2.378788	2.129499	0.000000	0.000000	37095.000000		1
22526.951172	4572.345703	2.066105	6.864402	13594.076172	99998.000000	2119.182373	1297.270264	332.152588	144.670517	90.634163	334.752167	494.138306	272.904724	1.791929	0.000000	4.352703	3.660139	0.315152	0.836603	4.133350	4.999991	3.326168	3.113030	2.521338	2.160380	1.957292	2.524723	2.693849	2.436011	0.253321	0.000000	37121.000000		1
11094.708984	2696.177490	1.686805	2.861710	7251.976074	99998.000000	1061.765137	643.175415	160.653534	89.823143	50.838516	196.761032	271.254913	165.467255	2.644658	0.000000	4.045116	3.430748	0.227065	0.456626	3.860456	4.999991	3.026028	2.808329	2.205890	1.953388	1.706193	2.293939	2.433378	2.218712	0.422370	0.000000	37157.000000		1
14890.828125	4153.604980	2.766114	6.574531	15147.528320	99998.000000	2416.380615	1439.942505	339.747833	156.777283	92.681770	416.280060	560.817993	322.374054	1.526848	99998.000000	4.172919	3.618425	0.441870	0.817865	4.180342	4.999991	3.383165	3.158345	2.531157	2.195283	1.966994	2.619386	2.748822	2.508360	0.183796	4.999991	37193.000000		1
10262.904297	982.395935	1.433939	1.893416	4936.072754	73053.546875	704.150146	402.221283	91.987930	67.651062	37.229977	108.263901	102.349289	62.809589	1.811256	0.000000	4.011270	2.992286	0.156531	0.277246	3.693382	4.863641	2.847665	2.604465	1.963731	1.830275	1.570893	2.034484	2.010085	1.798026	0.257980	0.000000	37218.000000		1
28325.744141	4333.627441	1.689889	7.015506	15559.035156	99998.000000	2457.002686	1487.552368	337.490540	89.289658	75.773628	329.565338	478.593170	286.368317	2.435152	0.000000	4.452181	3.636852	0.227858	0.846059	4.191983	4.999991	3.390406	3.172472	2.528262	1.950801	1.879518	2.517941	2.679966	2.456925	0.386526	0.000000	37237.000000		1
14316.158203	2509.824219	1.825573	2.988143	8419.639648	99998.000000	1212.658691	750.054688	189.390900	106.953308	59.728935	261.528809	354.670044	241.577011	3.523493	0.000000	4.155827	3.399643	0.261399	0.475401	3.925293	4.999991	3.083739	2.875093	2.277359	2.029194	1.776185	2.417520	2.549824	2.383056	0.546973	0.000000	37262.000000		1
22900.279297	2495.247314	4.354239	4.033530	9465.354492	99998.000000	1401.768921	850.242310	186.948578	71.231285	43.073662	204.868179	304.954010	199.234192	2.484620	0.000000	4.359841	3.397114	0.638912	0.605685	3.976137	4.999991	3.146677	2.929543	2.271722	1.852671	1.634212	2.311475	2.484234	2.299364	0.395260	0.000000	37292.000000		1
5523.636230	1047.299316	2.158617	0.937457	2734.770508	44258.449219	326.611115	187.981628	35.654186	36.826008	14.058765	49.783878	36.684155	54.190540	0.248753	99998.000000	3.742225	3.020071	0.334176	0.000000	3.436921	4.645996	2.514031	2.274115	1.552111	1.566155	1.147947	1.697089	1.564479	1.733923	0.000000	4.999991	37343.000000		1
12554.643555	2228.661133	2.670518	4.224722	6536.348145	87903.718750	926.555542	567.451111	126.485710	76.649414	40.174950	149.061768	200.902496	130.451401	0.593876	0.000000	4.098804	3.348044	0.426595	0.625798	3.815335	4.944007	2.966872	2.753928	2.102041	1.884509	1.603955	2.173366	2.302985	2.115449	0.000000	0.000000	37372.000000		1
26921.853516	6187.244141	3.179335	4.890810	13733.788086	99998.000000	2144.715576	1309.873535	335.674225	132.280060	88.080833	362.169708	515.977356	237.864182	2.752820	0.000000	4.430105	3.791497	0.502336	0.689381	4.137790	4.999991	3.331370	3.117229	2.525918	2.121494	1.944881	2.558912	2.712631	2.376329	0.439778	0.000000	37402.000000		1
5452.429199	1378.024170	2.022933	2.590341	3987.986572	68536.960938	540.539307	329.944641	108.991661	34.935677	33.122437	120.117790	176.787659	140.233017	1.567150	99998.000000	3.736590	3.139257	0.305981	0.413357	3.600754	4.835925	2.732827	2.518441	2.037393	1.543269	1.520122	2.079607	2.247452	2.146850	0.195110	4.999991	37461.000000		1
9818.352539	2440.732910	3.355108	5.106671	5900.650879	84377.382812	858.664001	519.218323	115.597031	69.436546	39.194321	135.237366	191.167130	166.025406	0.061475	0.000000	3.992039	3.387520	0.525706	0.708138	3.770900	4.926226	2.933823	2.715350	2.062947	1.841588	1.593223	2.131097	2.281413	2.220175	0.000000	0.000000	37486.000000		1
6167.243164	1224.645142	2.007514	4.212387	7496.337402	99998.000000	1140.567017	684.155212	175.813202	53.669388	52.506821	203.403412	308.034668	174.635208	0.684991	99998.000000	3.790091	3.088010	0.302659	0.624528	3.874849	4.999991	3.057121	2.835155	2.245051	1.729727	1.720216	2.308358	2.488600	2.242132	0.000000	4.999991	37530.000000		1
9325.876953	2704.771973	3.836171	3.595639	3906.803955	53933.703125	493.447540	312.015778	62.162006	36.172256	17.922689	44.242401	77.827400	60.317928	0.468887	99998.000000	3.969690	3.432131	0.583898	0.555776	3.591822	4.731860	2.693241	2.494177	1.793525	1.558376	1.253403	1.645839	1.891132	1.780446	0.000000	4.999991	37549.000000		1
7651.665527	1367.850952	2.596508	2.843207	3913.591309	59480.863281	515.712158	307.707794	69.075745	34.272671	15.461866	67.984108	88.210350	63.022369	0.052442	99998.000000	3.883756	3.136039	0.414390	0.453808	3.592576	4.774377	2.712407	2.488138	1.839326	1.534948	1.189262	1.832407	1.945520	1.799495	0.000000	4.999991	37568.000000		1
8201.178711	5880.045410	3.074487	5.745005	7999.162598	98982.039062	1178.348999	731.117432	148.568359	90.964127	47.437153	171.751907	225.615585	119.658318	1.400856	3475.261963	3.913876	3.769381	0.487773	0.759290	3.903044	4.995556	3.071274	2.863987	2.171926	1.958870	1.676119	2.234902	2.353369	2.077943	0.146394	3.540987	37619.000000		1
16064.077148	2943.974365	2.766114	6.219901	11225.925781	99998.000000	1667.655029	1056.458008	234.468994	131.182251	58.233322	294.740662	392.220734	293.454742	1.943399	0.000000	4.205856	3.468934	0.441870	0.793783	4.050222	4.999991	3.222106	3.023852	2.370085	2.117875	1.765172	2.469440	2.593531	2.467541	0.288562	0.000000	37652.000000		1
6264.495117	541.245483	2.112361	3.231758	2517.218994	39780.074219	265.275543	162.599380	28.302555	17.096247	4.212387	19.267200	22.693233	40.036179	0.687938	0.000000	3.796886	2.733394	0.324768	0.509439	3.400921	4.599666	2.423697	2.211119	1.451826	1.232901	0.624528	1.284819	1.355896	1.602453	0.000000	0.000000	37671.000000		1
4090.465332	856.610229	2.661267	3.379778	1989.989014	33311.937500	158.627518	106.944061	18.070709	4.150712	0.000000	0.000000	0.000000	14.715601	0.494463	0.000000	3.611773	2.932783	0.425088	0.528888	3.298851	4.522600	2.200378	2.029157	1.256975	0.618123	0.000000	0.000000	0.000000	1.167778	0.000000	0.000000	37687.000000		1
10206.311523	2506.234619	2.827788	5.156011	6708.309570	99998.000000	1022.277893	594.393738	142.407059	61.122787	39.891243	187.429642	263.490051	200.628036	0.708666	0.000000	4.008869	3.399022	0.451447	0.712314	3.826613	4.999991	3.009569	2.774074	2.153532	1.786203	1.600878	2.272838	2.420764	2.302392	0.000000	0.000000	37731.000000		1
3250.399414	310.242615	2.574922	3.466122	1499.961426	28478.722656	96.721466	60.354935	17.719162	18.169388	1.905751	3.065236	0.000000	0.000000	1.466273	0.000000	3.511937	2.491701	0.410764	0.539844	3.176080	4.454521	1.985523	1.780713	1.248443	1.259340	0.280066	0.486464	0.000000	0.000000	0.166215	0.000000	37757.000000		1
5582.449219	744.047546	0.188108	1.165653	2808.292969	40015.296875	308.259766	193.223984	38.284618	6.654708	9.004518	3.959521	25.770805	17.423124	2.629703	0.000000	3.746825	2.871601	0.000000	0.066569	3.448442	4.602226	2.488917	2.286061	1.583024	0.823129	0.954460	0.597643	1.411128	1.241126	0.419907	0.000000	37775.000000		1
14329.088867	3222.214111	3.197837	4.122959	9167.606445	99998.000000	1394.466675	839.270325	204.803421	80.895721	48.997524	210.384995	291.163544	146.459091	1.479418	0.000000	4.156219	3.508154	0.504856	0.615209	3.962256	4.999991	3.144408	2.923902	2.311337	1.907926	1.690174	2.323015	2.464137	2.165716	0.170091	0.000000	37790.000000		1
6358.052734	1732.934692	3.703570	7.061762	4581.726562	66141.117188	620.460571	379.170349	80.775452	22.292347	25.847898	64.443970	67.589386	76.285530	1.420434	0.000000	3.803324	3.238782	0.568621	0.848913	3.661029	4.820472	2.792714	2.578834	1.907279	1.348156	1.412425	1.809182	1.829878	1.882442	0.152421	0.000000	37847.000000		1
15255.582031	3012.849854	0.746265	3.638812	7933.769043	99998.000000	1203.441406	722.908569	177.987228	92.777367	54.933723	189.776367	222.393066	167.403839	1.785567	99998.000000	4.183429	3.478977	0.000000	0.560960	3.899480	4.999991	3.080425	2.859083	2.250389	1.967442	1.739839	2.278242	2.347121	2.223765	0.251776	4.999991	37872.000000		1
23025.660156	5238.125000	2.050686	6.867486	15015.529297	99998.000000	2395.972412	1453.285889	358.675812	150.205826	106.833046	440.949982	590.606873	287.965698	3.911647	0.000000	4.362212	3.719176	0.311899	0.836798	4.176541	4.999991	3.379482	3.162351	2.554702	2.176687	2.028706	2.644389	2.771298	2.459341	0.592360	0.000000	37914.000000		1
13925.325195	3639.690674	2.414567	6.007123	10551.791992	99998.000000	1632.241455	986.975281	259.684723	96.246567	63.432507	292.942841	415.065063	287.867004	3.216779	99998.000000	4.143806	3.561064	0.382839	0.778666	4.023326	4.999991	3.212784	2.994306	2.414446	1.983385	1.802312	2.466783	2.618116	2.459192	0.507421	4.999991	37957.000000		1
8340.091797	3727.484619	1.708391	1.942755	9033.998047	99998.000000	1355.898315	825.004944	172.214478	79.097900	40.726936	202.302521	318.935669	151.679855	2.771083	99998.000000	3.921171	3.571416	0.232587	0.288418	3.955880	4.999991	3.132227	2.916456	2.236070	1.898165	1.609882	2.306001	2.503703	2.180928	0.442650	4.999991	37992.000000		1
4191.325195	999.411987	4.906229	5.732670	2521.159912	41536.867188	236.143463	181.576706	45.426556	25.255821	18.181725	45.796604	59.991055	53.148239	0.792354	0.000000	3.622351	2.999745	0.690748	0.758357	3.401600	4.618434	2.373176	2.259060	1.657310	1.402362	1.259635	1.660833	1.778087	1.725489	0.000000	0.000000	38035.000000		1
11116.317383	2470.420166	1.557288	3.167000	4703.956543	69753.742188	680.436218	398.628754	93.640808	29.505213	30.575270	102.188934	139.061203	61.421909	0.589707	0.000000	4.045961	3.392771	0.192369	0.500648	3.672463	4.843567	2.832788	2.600569	1.971465	1.469899	1.485370	2.009404	2.143206	1.788323	0.000000	0.000000	38059.000000		1
21220.019531	3946.945068	2.846291	6.389507	14031.643555	99998.000000	2203.571777	1342.086304	289.649414	119.242012	88.333694	387.706146	546.567993	319.530853	2.378025	99998.000000	4.326746	3.596261	0.454279	0.805467	4.147109	4.999991	3.343127	3.127780	2.461873	2.076429	1.946126	2.588503	2.737644	2.504513	0.376216	4.999991	38111.000000		1
18464.064453	2472.822266	2.741444	4.838386	10390.299805	99998.000000	1587.376099	963.748535	209.055908	87.238968	45.155186	221.908920	288.175385	154.196182	3.664812	0.000000	4.266327	3.393193	0.437979	0.684700	4.016628	4.999991	3.200680	2.983964	2.320262	1.940711	1.654708	2.346175	2.459657	2.188074	0.564052	0.000000	38128.000000		1
8585.517578	3611.206055	2.426902	5.051164	5187.644043	72334.828125	694.945190	449.282227	135.709167	61.705612	31.232105	103.900414	126.078659	121.539398	0.402280	0.000000	3.933766	3.557652	0.385052	0.703391	3.714970	4.859347	2.841951	2.652519	2.132609	1.790325	1.494601	2.016617	2.100641	2.084717	0.000000	0.000000	38227.000000		1
8224.429688	2439.894287	2.932636	2.611927	5348.772461	70716.437500	757.372375	460.238770	79.221245	33.520241	21.650930	92.724937	128.221863	66.281883	0.387108	0.000000	3.915106	3.387371	0.467258	0.416961	3.728254	4.849520	2.879309	2.662983	1.898842	1.525307	1.335477	1.967197	2.107962	1.821395	0.000000	0.000000	38264.000000		1
13996.368164	4325.831543	3.025148	4.163047	9998.665039	99998.000000	1547.617432	937.212952	234.015686	112.673645	40.134861	245.030792	293.479431	155.432770	2.611453	0.000000	4.146015	3.636070	0.480747	0.619411	3.999942	4.999991	3.189664	2.971838	2.369245	2.051822	1.603522	2.389221	2.467578	2.191543	0.416882	0.000000	38336.000000		1
12265.355469	4243.338379	3.561718	5.254691	7483.370605	99998.000000	1113.488770	672.045349	163.410400	81.463127	46.885162	224.301910	303.624908	210.499084	1.592066	0.000000	4.088680	3.627708	0.551660	0.720547	3.874097	4.999991	3.046686	2.827399	2.213280	1.910961	1.671035	2.350833	2.482337	2.323250	0.201961	0.000000	38371.000000		1
11148.970703	3742.073730	3.049818	5.590818	8651.824219	99998.000000	1321.909424	785.163086	196.674683	101.214470	78.265289	278.914917	401.909851	286.892548	2.553444	0.000000	4.047235	3.573112	0.484274	0.747475	3.937108	4.999991	3.121202	2.894960	2.293748	2.005243	1.893569	2.445472	2.604129	2.457719	0.407126	0.000000	38410.000000		1
10391.558594	959.739685	3.108409	1.665219	5351.772949	79520.460938	746.600891	437.897064	85.542915	30.525930	17.546473	68.320229	114.227852	43.070580	0.820772	0.000000	4.016681	2.982153	0.492538	0.221471	3.728498	4.900479	2.873089	2.641372	1.932184	1.484669	1.244190	1.834549	2.057772	1.634181	0.000000	0.000000	38455.000000		1
10721.604492	2012.238159	1.643633	4.844553	8557.958008	99998.000000	1255.504150	760.696655	154.840683	30.276148	37.803555	124.774239	202.869919	173.330795	2.116302	99998.000000	4.030260	3.303679	0.215805	0.685254	3.932370	4.999991	3.098818	2.881212	2.189885	1.481101	1.577533	2.096125	2.307218	2.238876	0.325578	4.999991	38471.000000		1
7463.887207	3566.359375	2.800035	5.162179	10051.551758	99998.000000	1450.541382	909.468567	154.930115	58.939499	37.627781	208.907883	283.188995	169.796829	1.029528	0.000000	3.872965	3.552225	0.447163	0.712833	4.002233	4.999991	3.161530	2.958788	2.190136	1.770406	1.575509	2.319955	2.452076	2.229930	0.012638	0.000000	38486.000000		1
8893.866211	2489.980225	1.094727	2.429986	5486.927246	77358.531250	766.851807	439.972412	97.871704	81.706741	24.765507	132.791962	230.290527	158.627518	2.082892	0.000000	3.949090	3.396196	0.039306	0.385604	3.739329	4.888508	2.884712	2.643425	1.990657	1.912258	1.393847	2.123172	2.362276	2.200378	0.318667	0.000000	38499.000000		1
8607.985352	671.703064	2.525582	4.045865	4993.504395	83985.343750	688.120911	435.041534	116.907623	56.068539	40.905796	160.656616	220.663101	176.173996	0.432327	99998.000000	3.934901	2.827177	0.402361	0.607011	3.698406	4.924203	2.837665	2.638531	2.067843	1.748719	1.611785	2.205899	2.343730	2.245942	0.000000	4.999991	38542.000000		1
7109.127930	858.753418	1.341426	1.424687	3769.799805	55874.828125	485.124542	305.388824	40.548080	59.183113	21.996309	62.939106	85.249954	74.814583	0.129785	0.000000	3.851816	2.933868	0.127567	0.153720	3.576318	4.747216	2.685853	2.484853	1.607970	1.772198	1.342350	1.798921	1.930694	1.873986	0.000000	0.000000	38556.000000		1
26628.490234	8849.852539	2.334390	9.269719	18567.330078	99998.000000	2999.734619	1814.465698	449.084869	162.855331	139.341812	635.459900	907.556641	569.384583	3.079116	99998.000000	4.425346	3.946936	0.368173	0.967067	4.268749	4.999991	3.477083	3.258749	2.652328	2.211802	2.144081	2.803088	2.957874	2.755406	0.488426	4.999991	38586.000000		1
17829.492188	3581.842773	3.746742	4.156880	10368.506836	99998.000000	1558.197754	966.866211	213.357712	87.982147	53.493614	252.977585	344.681824	187.423477	3.566345	0.000000	4.251139	3.554106	0.573654	0.618767	4.015716	4.999991	3.192623	2.985366	2.329108	1.944395	1.728302	2.403082	2.537418	2.272824	0.552223	0.000000	38612.000000		1
13441.730469	4409.197266	3.043650	4.520761	9727.666016	99998.000000	1477.838623	909.789246	182.597427	89.335915	52.969379	253.378479	346.963776	197.963699	1.065684	0.000000	4.128455	3.644360	0.483395	0.655212	3.988009	4.999991	3.169627	2.958941	2.261495	1.951026	1.724025	2.403770	2.540284	2.296586	0.027629	0.000000	38706.000000		1
13383.997070	3561.820068	2.229543	2.985059	7873.182617	99998.000000	1183.723999	708.655518	177.870056	123.846031	55.380863	215.522507	339.439453	145.043655	2.204419	0.000000	4.126586	3.551672	0.348216	0.474953	3.896150	4.999991	3.073251	2.850435	2.250103	2.092882	1.743360	2.333493	2.530762	2.161499	0.343294	0.000000	38757.000000		1
6459.550781	1534.684204	2.787700	1.535702	3491.205566	52287.738281	454.990234	257.023468	44.566193	54.677773	8.569710	22.042564	11.536266	49.938065	0.275836	99998.000000	3.810202	3.186019	0.445246	0.186307	3.542975	4.718400	2.658002	2.409973	1.649006	1.737811	0.932966	1.343262	1.062065	1.698432	0.000000	4.999991	38773.000000		1
3524.596191	398.511566	0.456393	0.000000	1364.295410	26145.839844	56.802467	38.987709	0.000000	29.153666	0.000000	0.000000	0.000000	12.871526	1.036455	0.000000	3.547109	2.600441	0.000000	0.000000	3.134908	4.417403	1.754367	1.590928	0.000000	1.464693	0.000000	0.000000	0.000000	1.109630	0.015550	0.000000	38788.000000		1
15188.400391	3671.480957	2.457740	4.045865	7410.964355	99998.000000	1095.633911	655.279053	149.965302	41.978935	52.571579	211.344040	251.617661	139.529922	2.416083	99998.000000	4.181512	3.564841	0.390536	0.607011	3.869875	4.999991	3.039665	2.816426	2.175991	1.623031	1.720751	2.324990	2.400741	2.144667	0.383112	4.999991	38831.000000		1
6203.853516	1693.234741	2.365228	4.172298	6331.088379	80452.539062	911.843018	575.191284	112.846336	70.913658	27.744398	131.832916	177.438324	90.205528	1.142118	0.000000	3.792661	3.228717	0.373873	0.620375	3.801478	4.905540	2.959920	2.759812	2.052487	1.850730	1.443175	2.120024	2.249048	1.955233	0.057711	0.000000	38907.000000		1
12670.391602	3112.657959	3.092990	4.853805	8809.822266	99998.000000	1305.482300	816.956421	184.722122	94.485756	39.595207	203.523666	260.520416	152.657410	2.458506	99998.000000	4.102790	3.493131	0.490378	0.686082	3.944967	4.999991	3.115771	2.912199	2.266519	1.975366	1.597643	2.308615	2.415842	2.183718	0.390671	4.999991	38943.000000		1
16115.113281	6571.888184	3.370527	9.479413	15530.383789	99998.000000	2456.564941	1501.120850	365.484711	145.876266	94.442581	387.548859	546.888733	264.871582	3.781716	0.000000	4.207233	3.817690	0.527698	0.976781	4.191182	4.999991	3.390328	3.176416	2.562869	2.163985	1.975168	2.588326	2.737899	2.423035	0.577689	0.000000	39024.000000		1
12216.434570	1801.384521	1.711475	5.452050	7475.368164	99476.648438	1101.900024	673.457703	174.881912	67.854584	48.306767	178.739670	268.778656	126.476463	0.858478	99998.000000	4.086945	3.255606	0.233371	0.736560	3.873633	4.997721	3.042142	2.828310	2.242745	1.831579	1.684008	2.252221	2.429395	2.102010	0.000000	4.999991	39080.000000		1
10493.216797	3663.275146	2.174036	4.329569	11327.664062	99998.000000	1718.672485	1064.161255	234.990143	109.222946	63.947491	246.970474	373.459259	207.723724	1.742185	0.000000	4.020909	3.563869	0.337267	0.636445	4.054141	4.999991	3.235193	3.027007	2.371050	2.038314	1.805824	2.392645	2.572243	2.317486	0.241094	0.000000	39118.000000		1
8307.866211	1779.394409	2.904882	5.177598	4879.948730	68326.414062	642.867004	399.202301	72.714561	34.281925	25.360668	85.971550	139.446671	96.320580	1.217592	99998.000000	3.919489	3.250272	0.463128	0.714128	3.688415	4.834589	2.808121	2.601193	1.861621	1.535065	1.404161	1.934355	2.144408	1.983719	0.085502	4.999991	39140.000000		1
7109.559570	1586.460205	1.603544	3.321187	3890.916504	60093.527344	505.831848	296.005005	59.926296	44.344162	16.047777	55.001564	86.702400	64.067757	0.626942	0.000000	3.851843	3.200429	0.205081	0.521293	3.590052	4.778828	2.704006	2.471299	1.777617	1.646836	1.205415	1.740375	1.938031	1.806640	0.000000	0.000000	39158.000000		1
11391.475586	4577.002441	1.452441	4.705785	10771.364258	99998.000000	1620.572510	1025.370850	265.593170	139.514511	53.410355	237.521896	304.469849	193.331924	1.816250	0.000000	4.056580	3.660581	0.162098	0.672632	4.032271	4.999991	3.209668	3.010881	2.424217	2.144619	1.727625	2.375704	2.483544	2.286304	0.259176	0.000000	39198.000000		1
9454.363281	3525.879150	2.729109	4.036614	6843.667480	95503.828125	1034.890381	617.990479	117.262253	93.286179	32.693798	136.153229	184.487747	99.869965	0.601303	0.000000	3.975632	3.547267	0.436021	0.606017	3.835289	4.980021	3.014894	2.790982	2.069158	1.969817	1.514465	2.134028	2.265968	1.999435	0.000000	0.000000	39218.000000		1
4601.743164	974.106812	1.902667	4.153796	2030.885620	36354.515625	209.703491	125.381737	29.569971	37.735710	9.257383	18.635033	39.983757	4.641027	0.481789	0.000000	3.662922	2.988607	0.279363	0.618445	3.307685	4.560558	2.321606	2.098234	1.470851	1.576753	0.966488	1.270330	1.601884	0.666614	0.000000	0.000000	39275.000000		1
13405.401367	2642.788818	2.349809	4.406662	8741.875000	99998.000000	1282.141479	800.261047	160.277328	77.562195	60.336433	265.343384	351.392029	224.576355	2.085970	99998.000000	4.127280	3.422062	0.371033	0.644110	3.941605	4.999991	3.107936	2.903232	2.204872	1.889650	1.780580	2.423808	2.545792	2.351364	0.319308	4.999991	39318.000000		1
9756.628906	1161.200317	1.242747	2.904882	8130.619629	99998.000000	1175.511963	731.432007	192.431473	88.299774	40.390812	181.971420	234.200714	123.975548	1.520904	99998.000000	3.989300	3.064907	0.094383	0.463128	3.910124	4.999991	3.070227	2.864174	2.284276	1.945960	1.606283	2.260003	2.369588	2.093336	0.182102	4.999991	39340.000000		1
15178.039062	3682.631592	2.433070	4.394328	8284.642578	99998.000000	1275.344971	764.628418	179.485931	73.846291	46.286919	206.382294	289.772766	136.637375	1.530282	99998.000000	4.181216	3.566158	0.386155	0.642892	3.918274	4.999991	3.105628	2.883451	2.254030	1.868329	1.665458	2.314672	2.462058	2.135570	0.184771	4.999991	39378.000000		1
14840.917969	4308.297363	2.827788	5.877606	12547.103516	99998.000000	1952.786865	1195.843018	293.137115	117.058723	78.148109	372.133270	492.830780	271.942596	1.552071	0.000000	4.171461	3.634306	0.451447	0.769200	4.098544	4.999991	3.290655	3.077674	2.467071	2.068404	1.892918	2.570698	2.692698	2.434477	0.190911	0.000000	39409.000000		1
10474.995117	5082.908203	2.026016	3.762161	12190.108398	99998.000000	1914.551514	1165.964722	230.376877	126.547386	67.583221	288.887726	357.877136	173.090256	3.148557	99998.000000	4.020154	3.706112	0.306643	0.575437	4.086008	4.999991	3.282067	3.066685	2.362439	2.102253	1.829839	2.460729	2.553734	2.238273	0.498112	4.999991	39460.000000		1
28884.917969	4366.256348	1.995179	8.711562	15165.432617	99998.000000	2355.745117	1460.736206	313.289368	126.470291	106.197792	406.791412	587.671204	292.486450	3.563277	99998.000000	4.460671	3.640109	0.299982	0.940096	4.180855	4.999991	3.372128	3.164572	2.495946	2.101989	2.026115	2.609372	2.769135	2.466106	0.551850	4.999991	39492.000000		1
8885.376953	2253.420410	2.883296	3.160832	6801.191895	99998.000000	1041.927490	610.312012	135.043091	76.378044	46.397934	220.246796	304.506866	178.884598	1.812683	0.000000	3.948676	3.352842	0.459889	0.499801	3.832585	4.999991	3.017838	2.785552	2.130472	1.882969	1.666499	2.342910	2.483597	2.252573	0.258322	0.000000	39531.000000		1
18777.490234	2999.583496	2.578006	1.967425	7297.797363	99998.000000	1058.820190	660.456665	195.305511	102.324615	40.514160	213.761688	281.625519	155.038055	2.730854	99998.000000	4.273638	3.477061	0.411284	0.293898	3.863192	4.999991	3.024822	2.819844	2.290715	2.009980	1.607607	2.329930	2.449672	2.190438	0.436298	4.999991	39572.000000		1
5142.911621	2299.476074	1.773150	2.750695	6116.194824	76409.656250	853.723816	536.542786	91.864578	47.674603	26.094597	106.845383	139.366486	55.797169	1.282926	99998.000000	3.711209	3.361629	0.248745	0.439442	3.786481	4.883148	2.931317	2.729604	1.963148	1.678287	1.416551	2.028756	2.144158	1.746612	0.108202	4.999991	39590.000000		1
12074.008789	2945.155518	2.747611	3.712821	10628.568359	99998.000000	1607.522217	987.838684	206.379211	62.229847	62.399452	291.293060	424.748016	216.355118	1.700396	0.000000	4.081851	3.469108	0.438955	0.569704	4.026475	4.999991	3.206157	2.994686	2.314666	1.793999	1.795181	2.464330	2.628131	2.335167	0.230550	0.000000	39620.000000		1
12811.805664	1153.398438	1.329091	3.160832	6070.376953	83882.882812	859.980713	542.445068	121.530144	52.963215	47.393982	150.443283	217.915482	83.304115	1.567982	99998.000000	4.107610	3.061979	0.123555	0.499801	3.783216	4.923673	2.934489	2.734356	2.084684	1.723974	1.675723	2.177373	2.338288	1.920666	0.195341	4.999991	39661.000000		1
15671.510742	4801.485840	3.123827	6.324748	14546.689453	99998.000000	2285.506836	1377.796021	292.134918	107.295609	71.012337	323.829559	481.519653	293.164886	3.078848	0.000000	4.195111	3.681376	0.494687	0.801043	4.162764	4.999991	3.358983	3.139185	2.465584	2.030582	1.851334	2.510316	2.682614	2.467112	0.488388	0.000000	39775.000000		1
8616.576172	1269.920654	2.895631	4.403579	3747.784912	58099.921875	449.602936	276.019287	82.644196	57.302032	10.296604	42.234886	66.864708	31.121092	0.635822	0.000000	3.935335	3.103777	0.461743	0.643806	3.573775	4.764175	2.652829	2.440939	1.917212	1.758170	1.012694	1.625671	1.825197	1.493055	0.000000	0.000000	39797.000000		1
7958.441895	2904.980469	3.099157	5.649409	4949.647461	66742.382812	662.806458	402.742462	65.992012	28.432072	16.103283	58.177814	111.477158	88.293610	0.709749	0.000000	3.900828	3.463143	0.491244	0.752003	3.694574	4.824402	2.821387	2.605027	1.819491	1.453809	1.206914	1.764757	2.047186	1.945929	0.000000	0.000000	39819.000000		1
7085.787109	1851.575439	2.963473	4.107540	3858.518799	56030.410156	510.130554	321.165222	60.882256	41.439281	20.090557	63.839561	85.212952	77.127388	0.382255	99998.000000	3.850388	3.267541	0.471801	0.613582	3.586421	4.748424	2.707681	2.506728	1.784491	1.617412	1.302992	1.805090	1.930506	1.887209	0.000000	4.999991	39861.000000		1
10998.364258	1753.342896	2.093859	4.983322	7511.414062	99998.000000	1131.537842	688.564941	143.874908	62.926773	52.173775	208.050598	273.922333	174.607452	1.657448	99998.000000	4.041328	3.243867	0.320947	0.697519	3.875722	4.999991	3.053669	2.837945	2.157985	1.798836	1.717452	2.318169	2.437628	2.242063	0.219440	4.999991	39895.000000		1
9967.568359	1754.119995	2.167868	3.931767	4839.937012	68362.187500	665.924133	407.460571	108.322495	46.252998	17.685242	88.617401	126.791000	91.670303	0.618023	0.000000	3.998589	3.244059	0.336033	0.594588	3.684840	4.834816	2.823425	2.610085	2.034719	1.665140	1.247611	1.947519	2.103088	1.962229	0.000000	0.000000	39931.000000		1
21956.126953	3270.637939	1.890332	5.365705	11276.686523	99998.000000	1758.233765	1067.016724	240.753647	106.897804	62.874348	302.869415	408.983948	231.283493	5.012799	99998.000000	4.341556	3.514632	0.276538	0.729627	4.052182	4.999991	3.245077	3.028171	2.381573	2.028969	1.798473	2.481256	2.611706	2.364145	0.700080	4.999991	40001.000000		1
6946.534668	2088.295654	3.068320	6.044128	5723.400391	81871.585938	841.641724	500.885529	107.369614	74.333519	39.838821	125.918304	144.747620	127.093208	0.807715	0.000000	3.841768	3.319792	0.486901	0.781334	3.757654	4.913133	2.925127	2.699739	2.030881	1.871185	1.600307	2.100089	2.160611	2.104122	0.000000	0.000000	40060.000000		1
5315.416016	2253.059814	2.266548	6.867486	3831.033447	56580.582031	498.655975	302.514771	43.045910	32.175732	19.196274	71.622917	95.975204	95.802513	0.602696	99998.000000	3.725537	3.352773	0.355365	0.836798	3.583316	4.752667	2.697801	2.480747	1.633932	1.507528	1.283217	1.855052	1.982159	1.981377	0.000000	4.999991	40077.000000		1
6401.203125	2277.643311	0.807940	3.194753	4434.826660	67081.343750	635.432129	364.568848	90.646500	25.240402	22.428032	91.405098	115.418175	77.115051	1.886496	0.000000	3.806262	3.357486	0.000000	0.504437	3.646877	4.826602	2.803069	2.561779	1.957351	1.402096	1.350791	1.960970	2.062274	1.887139	0.275656	0.000000	40112.000000		1
15037.839844	2703.936279	1.840992	4.039698	8673.567383	99998.000000	1307.492920	790.926575	172.057205	76.032661	45.667088	175.918045	234.117447	166.549652	1.953706	0.000000	4.177186	3.431996	0.265052	0.606349	3.938198	4.999991	3.116439	2.898136	2.235673	1.881000	1.659603	2.245310	2.369434	2.221544	0.290859	0.000000	40130.000000		1
6092.181641	1219.390503	1.995179	2.559503	3236.513428	49346.078125	401.916016	236.747879	44.945492	33.187195	8.227415	29.360277	31.802597	34.827747	1.493382	99998.000000	3.784773	3.086143	0.299982	0.408156	3.510077	4.693253	2.604135	2.374286	1.652686	1.520971	0.915263	1.467760	1.502463	1.541925	0.174171	4.999991	40158.000000		1
9235.662109	3311.839844	1.637465	4.360406	5426.991699	72820.914062	748.577576	473.514252	101.433418	28.333391	35.907055	137.531662	167.360672	118.347725	1.310576	99998.000000	3.965468	3.520069	0.214172	0.639527	3.734559	4.862256	2.874237	2.675333	2.006181	1.452299	1.555180	2.138403	2.223653	2.073160	0.117462	4.999991	40236.000000		1
7598.020996	2504.828369	2.269632	4.847637	13431.936523	99998.000000	2084.070801	1285.712402	291.484253	109.050255	79.905838	290.164398	420.399933	268.858856	3.205487	99998.000000	3.880701	3.398778	0.355955	0.685530	4.128139	4.999991	3.318913	3.109144	2.464615	2.037627	1.902578	2.462644	2.623663	2.429524	0.505894	4.999991	40257.000000		1
11217.158203	1434.327026	1.998263	4.989489	6678.875488	95864.523438	961.848938	586.338989	135.715347	104.446228	30.368660	132.961563	160.388336	115.646370	1.157591	0.000000	4.049883	3.156648	0.300653	0.698056	3.824703	4.981658	2.983107	2.768149	2.132629	2.018893	1.482426	2.123726	2.205173	2.063132	0.063555	0.000000	40277.000000		1
6819.009766	1007.987854	1.782401	2.602675	3352.606934	51064.480469	432.901428	243.914490	57.018330	11.058288	14.135859	28.040436	55.664570	75.671867	0.257250	99998.000000	3.833721	3.003455	0.251005	0.415420	3.525383	4.708119	2.636389	2.387238	1.756014	1.043688	1.150322	1.447785	1.745579	1.878935	0.000000	4.999991	40317.000000		1
8635.433594	2069.259521	4.542347	4.354239	7660.309082	99998.000000	1158.986206	677.907532	180.836609	76.011078	45.997047	222.362228	300.787872	247.359024	0.200411	99998.000000	3.936284	3.315815	0.657280	0.638912	3.884246	4.999991	3.064078	2.831171	2.257286	1.880877	1.662730	2.347061	2.478260	2.393328	0.000000	4.999991	40334.000000		1
17679.378906	4787.396484	1.267417	5.831350	10790.828125	99998.000000	1638.464355	999.304016	238.249649	115.233147	76.865273	371.152618	457.318451	254.562637	2.516624	0.000000	4.247467	3.680099	0.102919	0.765769	4.033055	4.999991	3.214437	2.999698	2.377032	2.061577	1.885730	2.569552	2.660219	2.405795	0.400818	0.000000	40358.000000		1
20497.568359	7091.593750	1.637465	4.903145	12626.935547	99998.000000	1928.860107	1204.184570	268.402466	121.197098	65.461609	305.934631	423.514526	262.654358	2.371080	99998.000000	4.311702	3.850744	0.214172	0.690475	4.101298	4.999991	3.285301	3.080693	2.428787	2.083492	1.815987	2.485629	2.626868	2.419385	0.374946	4.999991	40489.000000		1
12169.885742	3772.380859	1.594293	3.799166	7724.543457	99998.000000	1129.564209	697.689697	148.229156	47.825703	41.923428	198.725372	251.423386	147.726501	1.765948	0.000000	4.085287	3.576616	0.202568	0.579688	3.887873	4.999991	3.052911	2.843662	2.170934	1.679661	1.622457	2.298253	2.400406	2.169458	0.246978	0.000000	40515.000000		1
9564.048828	2867.377441	2.066105	5.217686	8569.441406	99998.000000	1315.282471	790.423889	179.254654	96.212646	48.587387	199.224945	264.248657	145.136169	2.433907	0.000000	3.980642	3.457485	0.315152	0.717478	3.932952	4.999991	3.119019	2.897860	2.253470	1.983232	1.686524	2.299344	2.422013	2.161776	0.386304	0.000000	40560.000000		1
4438.573242	798.077759	3.808417	3.126911	2373.044922	44724.808594	268.507294	161.150024	39.573620	39.286831	18.163221	61.400322	53.632385	13.771977	1.737108	0.000000	3.647243	2.902045	0.580745	0.495116	3.375306	4.650548	2.428956	2.207230	1.597406	1.594247	1.259193	1.788171	1.729427	1.138996	0.239827	0.000000	40629.000000		1
23024.738281	7274.558105	1.840992	7.980716	19688.775391	99998.000000	3169.105957	1925.023926	415.839081	151.886475	131.629395	538.587280	692.996277	437.443756	3.605357	0.000000	4.362195	3.861807	0.265052	0.902042	4.294219	4.999991	3.500937	3.284436	2.618925	2.181519	2.119353	2.731256	2.840731	2.640922	0.556948	0.000000	40675.000000		1
12405.593750	3223.021973	3.049818	3.216340	9012.926758	99998.000000	1345.657227	838.906433	196.378647	86.489624	65.819321	263.073761	361.534454	250.559937	1.935448	99998.000000	4.093617	3.508263	0.484274	0.507362	3.954866	4.999991	3.128934	2.923713	2.293094	1.936964	1.818353	2.420078	2.558150	2.398912	0.286782	4.999991	40739.000000		1
13888.536133	1725.512207	3.962604	3.978023	5851.727539	87202.140625	851.987671	517.821411	138.392029	59.287960	27.722811	142.511902	176.812332	95.605156	0.096690	0.000000	4.142656	3.236918	0.597981	0.599667	3.767284	4.940527	2.930433	2.714180	2.141111	1.772967	1.442837	2.153851	2.247513	1.980481	0.000000	0.000000	40790.000000		1
9520.704102	3076.661621	2.719858	6.771890	7927.357910	99861.656250	1157.074341	723.929260	152.194839	89.181725	61.961563	208.565582	319.965637	234.808197	1.432698	0.000000	3.978669	3.488080	0.434546	0.830710	3.899128	4.999399	3.063361	2.859696	2.182400	1.950276	1.792122	2.319243	2.505103	2.370713	0.156155	0.000000	40853.000000		1
6670.342773	1465.778076	2.414567	2.633513	3076.766357	51561.703125	349.924164	228.831924	59.769024	26.291956	22.434200	57.237274	83.655663	74.842339	0.655175	0.000000	3.824148	3.166068	0.382839	0.420535	3.488095	4.712327	2.543974	2.359517	1.776476	1.419823	1.350911	1.757679	1.922495	1.874147	0.000000	0.000000	40901.000000		1
17980.892578	10570.177734	3.025148	11.453006	32987.941406	99998.000000	5218.947266	3288.375732	1146.626587	406.973328	304.984833	1443.424072	1977.712646	1079.290039	4.473889	0.000000	4.254811	4.024082	0.480747	1.058919	4.518355	4.999991	3.717583	3.516981	3.059422	2.609566	2.484278	3.159394	3.296163	3.033138	0.650685	0.000000	40936.000000		1
6143.119141	1901.639893	2.698272	4.095205	4019.428467	57318.402344	556.038208	326.416840	66.627258	45.068840	22.733322	42.657356	53.795822	74.965691	1.330111	99998.000000	3.788389	3.279128	0.431086	0.612276	3.604164	4.758294	2.745105	2.513772	1.823652	1.653876	1.356663	1.629994	1.730749	1.874863	0.123888	4.999991	40977.000000		1
7574.553711	2744.900635	1.026885	6.864402	7203.573730	99998.000000	1075.139404	650.412903	197.575134	103.428596	76.865273	330.422607	435.109375	253.326050	2.602433	0.000000	3.879357	3.438527	0.011522	0.836603	3.857548	4.999991	3.031465	2.813189	2.295732	2.014641	1.885730	2.519070	2.638598	2.403680	0.415380	0.000000	41012.000000		1
18618.183594	2356.802734	2.112361	5.199183	10152.302734	99998.000000	1569.108032	944.567688	225.529236	62.405621	45.004082	211.263855	269.608185	117.163567	0.503212	0.000000	4.269938	3.372323	0.324768	0.715935	4.006565	4.999991	3.195653	2.975233	2.353203	1.795224	1.653252	2.324825	2.430733	2.068793	0.000000	0.000000	41035.000000		1
24078.876953	5624.711914	1.976677	6.956914	15661.279297	99998.000000	2495.090088	1506.970703	311.864655	172.421082	111.730019	496.793396	671.693787	296.819092	4.437106	0.000000	4.381636	3.750100	0.295936	0.842417	4.194827	4.999991	3.397086	3.178105	2.493966	2.236590	2.048170	2.696176	2.827171	2.472492	0.647100	0.000000	41069.000000		1
24200.878906	4719.989258	2.578006	8.384686	20160.042969	99998.000000	3193.387207	1984.284180	500.941040	190.747742	135.857193	578.370605	776.417603	446.463684	2.305534	99998.000000	4.383831	3.673941	0.411284	0.923487	4.304492	4.999991	3.504251	3.297604	2.699787	2.280459	2.133083	2.762206	2.890095	2.649786	0.362772	4.999991	41141.000000		1
5721.229492	1025.201294	2.790784	4.517677	3641.821533	58144.363281	461.752869	288.563934	100.277016	46.986927	27.093729	99.250130	128.850937	85.808113	0.374601	0.000000	3.757489	3.010809	0.445726	0.654915	3.561319	4.764508	2.664410	2.460242	2.001201	1.671977	1.432869	1.996731	2.110088	1.933528	0.000000	0.000000	41171.000000		1
4648.424805	602.420715	2.087691	3.663482	2122.358643	39629.398438	236.134216	130.691925	19.711258	14.132774	14.931463	28.025019	40.711517	70.861229	1.510970	0.000000	3.667306	2.779900	0.319666	0.563894	3.326819	4.598018	2.373159	2.116249	1.294714	1.150227	1.174102	1.447546	1.609717	1.850409	0.179256	0.000000	41204.000000		1
20016.476562	5229.435059	3.117660	6.253822	13882.689453	99998.000000	2148.780029	1316.189087	254.115494	111.557335	77.358673	316.736969	393.460388	274.613098	2.730870	99998.000000	4.301388	3.718455	0.493829	0.796146	4.142474	4.999991	3.332192	3.119318	2.405031	2.047498	1.888509	2.500699	2.594901	2.438721	0.436301	4.999991	41272.000000		1
12485.916016	2617.113525	2.177119	3.046734	9231.443359	99998.000000	1406.274292	840.220154	174.635208	87.911224	43.764420	178.190765	240.836914	153.237152	1.998659	99998.000000	4.096420	3.417823	0.337882	0.483835	3.965270	4.999991	3.148070	2.924393	2.242132	1.944044	1.641121	2.250885	2.381723	2.185364	0.300739	4.999991	41325.000000		1
25947.166016	10676.286133	3.287266	9.790871	22328.044922	99998.000000	3635.154297	2210.146484	488.482727	236.485764	111.233543	559.624573	838.055359	552.778687	2.604836	99998.000000	4.414090	4.028420	0.516835	0.990821	4.348851	4.999991	3.560523	3.344421	2.688849	2.373805	2.046236	2.747897	2.923273	2.742551	0.415780	4.999991	41384.000000		1
20509.634766	6642.558105	2.100026	5.038829	15497.217773	99998.000000	2472.264160	1499.622192	356.270508	134.651459	71.555077	330.684723	483.117004	287.429108	4.285872	99998.000000	4.311958	3.822335	0.322225	0.702330	4.190254	4.999991	3.393095	3.175982	2.551780	2.129211	1.854640	2.519414	2.684052	2.458531	0.632039	4.999991	41422.000000		1
9340.694336	1742.781128	2.096942	4.998741	7610.827637	99998.000000	1148.717407	694.744751	180.805771	56.494095	45.802773	197.729324	247.451538	189.184296	3.182837	99998.000000	3.970379	3.241243	0.321587	0.698861	3.881432	4.999991	3.060213	2.841825	2.257212	1.752003	1.660892	2.296071	2.393490	2.276885	0.502814	4.999991	41462.000000		1
7849.900391	1709.809814	1.421604	3.811501	7562.520996	99998.000000	1159.831177	685.897522	155.204575	75.785965	39.114143	188.219086	267.788788	133.285355	2.207038	0.000000	3.894864	3.232948	0.152779	0.581096	3.878667	4.999991	3.064395	2.836259	2.190905	1.879589	1.592334	2.274664	2.427792	2.124782	0.343810	0.000000	41488.000000		1
16635.541016	2637.447754	3.500043	2.547168	10168.539062	99998.000000	1536.127441	942.813049	238.863327	108.091209	59.556248	254.605804	346.926788	256.903198	3.078722	0.000000	4.221037	3.421184	0.544073	0.406058	4.007258	4.999991	3.186427	2.974426	2.378150	2.033790	1.774927	2.405868	2.540238	2.409770	0.488371	0.000000	41514.000000		1
9728.933594	1654.795898	2.596508	5.242356	7426.170410	99998.000000	1118.971558	681.339722	174.132553	83.119095	50.554813	171.930771	257.189972	188.811157	0.037857	99998.000000	3.988065	3.218745	0.414390	0.719526	3.870765	4.999991	3.048819	2.833364	2.240880	1.919701	1.703763	2.235354	2.410254	2.276028	0.000000	4.999991	41558.000000		1
14294.976562	4722.341797	2.365228	6.130473	10179.190430	99998.000000	1562.323853	957.402222	241.974808	90.754433	57.425385	242.125916	359.674957	266.169830	3.186902	0.000000	4.155183	3.674157	0.373873	0.787494	4.007713	4.999991	3.193771	2.981094	2.383770	1.957868	1.759104	2.384041	2.555910	2.425159	0.503369	0.000000	41605.000000		1
9203.054688	2239.337158	3.333522	4.570101	6316.764160	91513.531250	947.617493	560.765564	125.705528	54.064106	46.882080	113.358238	190.007645	112.679817	1.601140	99998.000000	3.963932	3.350120	0.522903	0.659926	3.800495	4.961485	2.976633	2.748781	2.099354	1.732909	1.671007	2.054453	2.278771	2.051846	0.204429	4.999991	41650.000000		1
8903.287109	2932.555420	3.614142	5.007992	4902.281250	67893.484375	663.145691	413.375183	86.739403	65.526367	33.905708	91.839905	117.727898	86.474205	1.072681	0.000000	3.949550	3.467246	0.558005	0.699664	3.690398	4.831828	2.821609	2.616344	1.938216	1.816416	1.530273	1.963031	2.070879	1.936887	0.030470	0.000000	41689.000000		1
20033.207031	4042.170898	1.477111	7.037092	9486.631836	99998.000000	1440.593262	886.263428	203.095032	123.586998	63.962910	303.257965	393.885956	276.571289	1.717905	0.000000	4.301751	3.606615	0.169413	0.847393	3.977112	4.999991	3.158541	2.947563	2.307699	2.091973	1.805928	2.481812	2.595371	2.441807	0.234999	0.000000	41764.000000		1
5132.793945	101.707870	2.281967	3.490792	2381.167480	41004.746094	259.656982	160.536362	31.950617	26.880951	15.372437	48.242008	50.382122	33.575748	0.653979	99998.000000	3.710354	2.007354	0.358309	0.542924	3.376790	4.612834	2.414400	2.205573	1.504479	1.429445	1.186743	1.683425	1.702276	1.526026	0.000000	4.999991	41818.000000		0
7350.473633	1634.705322	2.895631	3.688152	5977.180176	80361.976562	842.403442	522.968201	111.878044	76.106674	23.035528	113.324318	143.591217	58.045216	0.491725	0.000000	3.866315	3.213439	0.461743	0.566809	3.776496	4.905051	2.925520	2.718475	2.048745	1.881423	1.362398	2.054323	2.157128	1.763766	0.000000	0.000000	41848.000000		1
15438.756836	2616.133057	2.476242	5.112839	9397.986328	99998.000000	1439.301147	869.472473	233.562378	101.633865	55.849594	248.166962	326.777618	203.110458	0.617862	0.000000	4.188612	3.417660	0.393793	0.708662	3.973035	4.999991	3.158152	2.939256	2.368403	2.007038	1.747020	2.394744	2.514252	2.307732	0.000000	0.000000	41878.000000		1
12214.670898	1663.664673	3.515462	2.824705	5853.987793	83307.828125	829.075500	504.687775	120.796211	70.451096	32.033878	117.138901	182.853378	89.746048	0.724976	0.000000	4.086882	3.221066	0.545982	0.450973	3.767452	4.920686	2.918594	2.703023	2.082053	1.847888	1.505610	2.068701	2.262103	1.953015	0.000000	0.000000	41900.000000		1
7312.201172	1715.588745	2.198706	1.097811	3840.747314	55324.519531	459.332153	292.335358	34.038307	27.201660	6.142807	43.715080	82.604111	12.994875	0.688782	99998.000000	3.864048	3.234413	0.342167	0.040528	3.584416	4.742918	2.662127	2.465881	1.531968	1.434595	0.788367	1.640631	1.917002	1.113772	0.000000	4.999991	41922.000000		1
5904.943359	887.700439	2.944971	4.637943	2621.800781	46556.824219	326.179382	181.848068	53.435024	10.540219	15.810328	34.581047	46.228329	30.195971	0.002493	99998.000000	3.771216	2.948267	0.469081	0.666325	3.418600	4.667984	2.513457	2.259709	1.727826	1.022850	1.198941	1.538838	1.664908	1.479949	0.000000	4.999991	41950.000000		1
5800.225586	2666.780273	2.303553	3.225591	5313.812500	74419.257812	755.318665	454.654114	119.991356	35.188541	20.904665	91.004211	140.273102	73.553337	0.244577	0.000000	3.763445	3.425987	0.362398	0.508609	3.725406	4.871686	2.878130	2.657681	2.079150	1.546401	1.320243	1.959062	2.146974	1.866602	0.000000	0.000000	41967.000000		1
19841.910156	5219.079590	1.492530	7.746352	16618.490234	99998.000000	2634.274658	1619.326782	382.670380	147.020325	103.854156	497.996063	645.105835	352.378815	1.089123	0.000000	4.297584	3.717594	0.173923	0.889097	4.220592	4.999991	3.420661	3.209335	2.582825	2.167377	2.016424	2.697226	2.809631	2.547010	0.037077	0.000000	42030.000000		1
14576.531250	5227.477051	2.803118	5.603153	9877.214844	99998.000000	1492.489502	918.281921	214.631302	105.926430	57.638161	264.742065	389.516296	224.789139	4.051080	0.000000	4.163654	3.718292	0.447641	0.748433	3.994634	4.999991	3.173911	2.962976	2.331693	2.025004	1.760710	2.422823	2.590526	2.351775	0.607571	0.000000	42075.000000		1
16833.941406	3677.327637	2.004430	8.063977	15666.034180	99998.000000	2456.160889	1499.279907	365.142426	183.081573	117.083389	509.162262	697.443054	459.131683	2.626593	0.000000	4.226186	3.565532	0.301991	0.906549	4.194959	4.999991	3.390257	3.175883	2.562462	2.262645	2.068495	2.706856	2.843509	2.661937	0.419393	0.000000	42123.000000		1
15100.489258	4320.851562	2.303553	4.391244	10452.499023	99998.000000	1603.087769	950.904785	210.533005	72.406189	44.449009	235.887512	303.328888	196.119614	2.099182	99998.000000	4.178991	3.635569	0.362398	0.642588	4.019220	4.999991	3.204957	2.978137	2.323320	1.859776	1.647862	2.372705	2.481914	2.292521	0.322050	4.999991	42174.000000		1
8811.114258	1652.020508	2.790784	5.464385	4774.139648	70019.382812	657.490112	415.169922	93.264595	60.515289	31.543564	94.895889	127.469421	79.785576	0.203541	0.000000	3.945031	3.218015	0.445726	0.737541	3.678895	4.845218	2.817889	2.618226	1.969717	1.781865	1.498911	1.977247	2.105406	1.901924	0.000000	0.000000	42215.000000		1
12760.699219	2457.055176	4.634860	6.716383	7186.175293	98160.375000	1053.140015	654.603699	148.519028	74.219421	59.880039	212.870483	273.928528	161.822281	1.630723	99998.000000	4.105875	3.390415	0.666037	0.827135	3.856498	4.991936	3.022486	2.815979	2.171782	1.870518	1.777282	2.328115	2.437637	2.209038	0.212380	4.999991	42251.000000		1
14242.065430	3637.686279	2.106194	6.500521	10052.300781	99998.000000	1518.485352	941.690552	242.332520	96.369919	66.775276	344.040405	453.584045	283.007050	2.606553	0.000000	4.153573	3.560825	0.323498	0.812948	4.002265	4.999991	3.181411	2.973908	2.384412	1.983941	1.824616	2.536609	2.656658	2.451797	0.416066	0.000000	42323.000000		1
20105.013672	4716.344238	2.118529	4.847637	13011.891602	99998.000000	1990.698242	1230.757080	260.616028	85.872871	78.931374	345.745697	473.039368	232.751343	2.975421	99998.000000	4.303304	3.673605	0.326034	0.685530	4.114340	4.999991	3.299006	3.090172	2.416001	1.933856	1.897250	2.538757	2.674897	2.366892	0.473548	4.999991	42349.000000		1
10369.978516	3278.720459	2.833956	5.112839	10266.089844	99998.000000	1538.313843	946.633789	210.918472	71.656837	44.507603	215.507080	329.195282	192.773758	4.668237	99998.000000	4.015778	3.515704	0.452393	0.708662	4.011405	4.999991	3.187045	2.976182	2.324115	1.855258	1.648434	2.333462	2.517454	2.285048	0.669153	4.999991	42379.000000		1
23207.808594	4029.650879	2.118529	5.735754	12916.517578	99998.000000	1959.833130	1215.850342	309.619720	108.464340	81.142418	369.114288	434.680725	289.877625	3.499492	99998.000000	4.365634	3.605268	0.326034	0.758591	4.111145	4.999991	3.292219	3.084880	2.490829	2.035287	1.909248	2.567161	2.638170	2.462215	0.544005	4.999991	42446.000000		1
8425.955078	900.229675	1.819406	1.307505	2872.992920	45894.289062	293.516418	195.533707	36.178425	27.667305	7.040175	24.648323	34.328178	98.926338	1.264595	0.000000	3.925619	2.954353	0.259930	0.116443	3.458334	4.661758	2.467632	2.291222	1.558450	1.441967	0.847583	1.391787	1.535651	1.995312	0.101951	0.000000	42473.000000		1
7084.781738	2613.289795	2.605759	3.022064	7590.921875	99998.000000	1086.589233	673.624207	143.301346	28.802120	33.825531	130.932465	178.169174	138.795990	1.638116	99998.000000	3.850327	3.417188	0.415934	0.480304	3.880295	4.999991	3.036065	2.828418	2.156250	1.459424	1.529245	2.117047	2.250833	2.142377	0.214345	4.999991	42493.000000		1
9054.103516	4163.719727	1.837908	5.396543	13268.417969	99998.000000	2124.174805	1247.511108	312.956299	112.130905	98.556290	393.269196	511.542908	327.372803	2.579141	99998.000000	3.956846	3.619482	0.264324	0.732116	4.122819	4.999991	3.327190	3.096045	2.495484	2.049725	1.993684	2.594690	2.708882	2.515043	0.411475	4.999991	42513.000000		1
17606.687500	2742.837646	3.006645	5.489055	10600.172852	99998.000000	1621.651855	989.661194	221.295258	103.157227	57.786179	268.309937	314.455017	162.278671	1.968276	99998.000000	4.245677	3.438200	0.478082	0.739498	4.025313	4.999991	3.209958	2.995486	2.344972	2.013500	1.761824	2.428637	2.497559	2.210261	0.294086	4.999991	42553.000000		1
9326.212891	2198.955566	2.081524	5.405794	6981.152832	98297.468750	1076.360474	631.185791	141.327744	65.180984	48.809418	169.654968	247.738327	171.909180	2.485126	99998.000000	3.969705	3.342216	0.318381	0.732859	3.843927	4.992542	3.031958	2.800157	2.150227	1.814121	1.688504	2.229567	2.393993	2.235299	0.395348	4.999991	42590.000000		1
11034.794922	2179.524902	2.673601	3.900929	7074.867676	95613.296875	1022.416687	640.871826	165.239059	42.111538	38.444969	175.865616	251.041000	132.156708	1.624480	99998.000000	4.042764	3.338362	0.427097	0.591168	3.849718	4.980518	3.009628	2.806771	2.218113	1.624401	1.584839	2.245181	2.399745	2.121089	0.210714	4.999991	42631.000000		1
11786.292969	6252.804688	3.299600	5.637074	11700.451172	99998.000000	1797.665527	1112.138062	253.233536	99.845291	84.463608	314.942230	440.820465	260.205872	2.359757	0.000000	4.071377	3.796075	0.518461	0.751054	4.068202	4.999991	3.254709	3.046159	2.403521	1.999328	1.926670	2.498231	2.644262	2.415317	0.372867	0.000000	42696.000000		1
7555.912598	4256.367188	2.759946	6.281576	17229.119141	99998.000000	2714.377686	1671.645386	420.964264	177.503082	105.001305	474.624390	681.574097	412.277374	2.689633	0.000000	3.878287	3.629039	0.440901	0.798069	4.236263	4.999991	3.433670	3.223144	2.624245	2.249206	2.021195	2.676350	2.833513	2.615190	0.429693	0.000000	42749.000000		1
12405.499023	3372.166992	2.593424	3.712821	7874.875977	99998.000000	1180.094360	707.878418	161.298035	80.954308	41.741489	168.483154	245.650635	157.381683	0.367325	99998.000000	4.093614	3.527909	0.413874	0.569704	3.896244	4.999991	3.071917	2.849959	2.207629	1.908240	1.620568	2.226557	2.390318	2.196954	0.000000	4.999991	42767.000000		1
15638.641602	3985.645996	2.695188	6.463516	9274.399414	99998.000000	1440.923218	869.093201	197.319199	80.097031	59.331135	245.366928	337.715637	191.201050	2.384459	0.000000	4.194199	3.600499	0.430589	0.810469	3.967286	4.999991	3.158641	2.939066	2.295169	1.903616	1.773283	2.389816	2.528551	2.281490	0.377390	0.000000	42804.000000		1
8026.666504	2548.691650	2.488577	3.321187	5309.377930	74665.687500	772.982300	456.757202	81.077660	68.878387	29.520632	123.207695	176.177078	166.173431	0.835785	0.000000	3.904535	3.406317	0.395951	0.521293	3.725044	4.873121	2.888170	2.659685	1.908901	1.838083	1.470126	2.090638	2.245950	2.220562	0.000000	0.000000	42823.000000		1
10549.538086	2842.269775	3.333522	3.089906	7753.169922	99998.000000	1142.133545	702.025452	154.766678	78.986885	42.703613	206.265121	248.370483	176.957260	0.868291	0.000000	4.023233	3.453665	0.522903	0.489945	3.889479	4.999991	3.057717	2.846353	2.189677	1.897555	1.630465	2.314426	2.395100	2.247868	0.000000	0.000000	42843.000000		1
7822.427734	1021.516235	0.829526	3.299600	3508.499023	49780.187500	425.087219	265.149109	43.838428	29.147499	13.469770	28.287136	59.392807	27.460693	1.705382	99998.000000	3.893342	3.009245	0.000000	0.518461	3.545121	4.697056	2.628478	2.423490	1.641855	1.464601	1.129360	1.451589	1.773734	1.438712	0.231822	4.999991	42860.000000		1
8549.073242	2507.258545	2.081524	3.607974	8801.640625	99998.000000	1334.111694	801.340332	159.367615	102.941368	46.518200	208.214035	325.605804	146.884644	2.445316	99998.000000	3.931919	3.399199	0.318381	0.557263	3.944564	4.999991	3.125192	2.903817	2.202400	2.012590	1.667623	2.318510	2.512692	2.166976	0.388335	4.999991	42873.000000		1
14546.753906	3017.123779	3.123827	2.346725	8166.955078	99998.000000	1206.161255	731.549194	144.553345	87.297562	45.491314	198.635941	272.901642	229.658356	2.143877	0.000000	4.162766	3.479593	0.494687	0.370462	3.912060	4.999991	3.081405	2.864244	2.160028	1.941002	1.657928	2.298058	2.436006	2.361082	0.331200	0.000000	42897.000000		1
26668.554688	5622.401855	2.880212	6.630038	16638.568359	99998.000000	2580.380127	1594.215820	320.758179	134.879654	93.801163	417.951447	522.110901	334.884766	2.512077	99998.000000	4.426000	3.749922	0.459424	0.821516	4.221116	4.999991	3.411684	3.202547	2.506178	2.129946	1.972208	2.621126	2.717763	2.524895	0.400033	4.999991	42922.000000		1
16215.208008	3456.285156	2.254213	3.638812	8305.334961	99998.000000	1252.571533	734.731567	167.607376	92.333305	31.460302	173.293777	221.236664	118.649933	2.450692	0.000000	4.209922	3.538610	0.352995	0.560960	3.919357	4.999991	3.097803	2.866129	2.224293	1.965358	1.497763	2.238783	2.344857	2.074267	0.389289	0.000000	42941.000000		1
8533.383789	3622.366211	1.369180	2.534833	5657.760254	77072.453125	819.497375	500.244110	101.322403	38.466557	40.730022	150.295258	241.117538	148.907578	1.346204	99998.000000	3.931121	3.558992	0.136461	0.403949	3.752645	4.886899	2.913548	2.699182	2.005706	1.585083	1.609915	2.176945	2.382229	2.172917	0.129111	4.999991	43030.000000		1
9696.353516	3780.302979	2.537917	4.446751	7097.101562	98244.898438	1048.051758	641.053772	148.330917	59.195450	35.225548	139.132126	174.157227	163.438156	0.864922	99998.000000	3.986609	3.577527	0.404477	0.648043	3.851081	4.992310	3.020383	2.806895	2.171232	1.772288	1.546858	2.143427	2.240942	2.213353	0.000000	4.999991	43061.000000		1
7320.690918	1513.708618	2.716774	2.750695	4399.770508	64840.589844	608.767029	360.856018	77.219902	29.637814	28.379648	74.145416	131.342606	106.154625	2.312958	99998.000000	3.864552	3.180042	0.434053	0.439442	3.643430	4.811847	2.784451	2.557334	1.887729	1.471846	1.453007	1.870084	2.118406	2.025939	0.364168	4.999991	43086.000000		1
17411.769531	5065.423340	3.222507	4.841470	12522.433594	99998.000000	1905.386719	1184.479492	253.665268	118.597511	69.748001	318.729065	444.443848	266.993195	2.650232	99998.000000	4.240843	3.704616	0.508194	0.684977	4.097689	4.999991	3.279983	3.073528	2.404261	2.074075	1.843532	2.503422	2.647817	2.426500	0.423284	4.999991	43106.000000		1
17744.103516	3886.935547	2.195622	4.230890	11335.484375	99998.000000	1746.580322	1056.442627	237.099426	135.252777	79.418610	333.080780	423.369568	302.237244	2.156524	0.000000	4.249054	3.589607	0.341558	0.626432	4.054440	4.999991	3.242188	3.023846	2.374931	2.131146	1.899922	2.522550	2.626720	2.480348	0.333754	0.000000	43137.000000		1
11581.240234	1143.660034	2.044519	0.000000	5458.581543	78096.343750	753.850769	446.864594	86.572884	40.350723	20.173819	129.017456	170.623260	168.526321	1.377730	99998.000000	4.063755	3.058297	0.310591	0.000000	3.737080	4.892631	2.877285	2.650176	1.937382	1.605851	1.304788	2.110648	2.232038	2.226668	0.139164	4.999991	43158.000000		1
8169.366699	3023.531738	1.729977	5.115922	7818.717773	99998.000000	1112.057861	687.757019	149.693924	86.381691	55.544304	190.334518	219.034882	180.226028	2.321717	0.000000	3.912188	3.480515	0.238040	0.708924	3.893136	4.999991	3.046127	2.837435	2.175204	1.936422	1.744640	2.279518	2.340513	2.255817	0.365809	0.000000	43188.000000		1
8426.519531	771.489746	1.902667	3.373610	4675.228516	64290.363281	605.914551	368.682556	62.778755	46.382515	15.591383	66.133858	98.537788	86.881256	0.857033	99998.000000	3.925648	2.887330	0.279363	0.528095	3.669803	4.808146	2.782411	2.566653	1.797813	1.666354	1.192885	1.820424	1.993603	1.938926	0.000000	4.999991	43207.000000		1
17409.382812	1714.466187	1.791652	5.106671	9786.482422	99998.000000	1477.890991	886.889404	196.406403	75.129128	38.796516	147.149841	228.955261	124.518288	1.719844	99998.000000	4.240783	3.234129	0.253254	0.708138	3.990627	4.999991	3.169642	2.947870	2.293156	1.875808	1.588793	2.167760	2.359751	2.095233	0.235489	4.999991	43221.000000		1
13793.862305	3276.358398	1.335259	5.544562	9096.424805	99998.000000	1366.885742	820.070984	185.073669	109.864357	61.088863	294.382965	400.993958	284.126434	1.887049	0.000000	4.139686	3.515391	0.125565	0.743867	3.958871	4.999991	3.135732	2.913851	2.267345	2.040857	1.785962	2.468913	2.603138	2.453512	0.275783	0.000000	43249.000000		1
6869.632324	1232.342163	3.851590	2.596508	6319.142090	85439.898438	920.024231	537.597412	115.587776	44.103630	21.287048	99.869965	179.908401	56.894981	1.708647	99998.000000	3.836933	3.090731	0.585640	0.414390	3.800658	4.931661	2.963799	2.730457	2.062912	1.644474	1.328115	1.999435	2.255051	1.755074	0.232652	4.999991	43283.000000		1
8205.375977	3096.607178	2.473158	4.403579	9214.119141	99998.000000	1391.669678	828.745544	209.203918	89.076874	50.921780	232.668091	289.455139	206.638245	1.196395	0.000000	3.914099	3.490886	0.393252	0.643806	3.964454	4.999991	3.143536	2.918421	2.320570	1.949765	1.706904	2.366737	2.461581	2.315211	0.077875	0.000000	43302.000000		1
7377.527344	1728.623657	1.298254	3.740575	4240.356445	59319.847656	528.861206	327.653412	60.385773	47.236710	15.597550	45.784267	80.541092	55.695404	1.406345	0.000000	3.867911	3.237700	0.113360	0.572938	3.627402	4.773200	2.723342	2.515415	1.780935	1.674280	1.193056	1.660716	1.906018	1.745819	0.148092	0.000000	43326.000000		1
15996.012695	1337.072144	1.477111	4.856888	7192.012695	97014.453125	1049.661499	637.186768	144.707520	73.229546	32.086300	120.376823	181.663055	92.826706	1.568692	0.000000	4.204012	3.126155	0.169413	0.686358	3.856850	4.986836	3.021049	2.804267	2.160491	1.864686	1.506320	2.080543	2.259267	1.967673	0.195538	0.000000	43355.000000		1
13748.639648	2885.577637	1.751564	5.322533	8477.580078	99998.000000	1248.241943	759.130127	168.372131	96.881821	49.666695	197.997620	277.767761	155.731888	2.480605	0.000000	4.138260	3.460233	0.243426	0.726118	3.928272	4.999991	3.096299	2.880316	2.226270	1.986242	1.696065	2.296660	2.443682	2.192378	0.394558	0.000000	43387.000000		1
6841.209473	1946.693359	1.840992	5.054248	8096.525879	99998.000000	1174.466553	733.288391	138.429031	62.899021	45.919952	166.725418	236.023193	152.083832	1.947756	0.000000	3.835133	3.289298	0.265052	0.703657	3.908299	4.999991	3.069841	2.865275	2.141227	1.798644	1.662001	2.222002	2.372955	2.182083	0.289535	0.000000	43420.000000		1
5212.749023	517.846069	2.846291	4.767460	3009.482422	44983.167969	354.170471	216.607971	35.580177	36.394283	13.870657	28.614012	47.557419	48.032314	0.667210	0.000000	3.717067	2.714201	0.454279	0.678287	3.478492	4.653050	2.549212	2.335675	1.551208	1.561033	1.142097	1.456579	1.677218	1.681533	0.000000	0.000000	43462.000000		1
7953.671387	2126.959473	1.526451	3.167000	7559.264160	99998.000000	1143.983765	683.257812	138.311844	50.579483	43.403622	178.104416	241.888474	115.600113	0.894009	0.000000	3.900568	3.327759	0.183683	0.500648	3.878479	4.999991	3.058420	2.834585	2.140859	1.703974	1.637526	2.250675	2.383615	2.062958	0.000000	0.000000	43491.000000		1
3926.903809	1227.969482	2.544085	4.890810	3360.772705	57957.808594	388.655945	249.520721	97.544823	52.386555	30.603024	67.845337	124.126656	85.721771	0.493282	0.000000	3.594050	3.089188	0.405532	0.689381	3.526439	4.763112	2.589565	2.397107	1.989204	1.719220	1.485764	1.831520	2.093865	1.933091	0.000000	0.000000	43510.000000		1
17555.947266	6318.759766	1.504864	6.173645	13884.345703	99998.000000	2178.618164	1315.855957	275.840424	100.653236	83.498398	415.231598	562.242676	246.551086	1.910388	99998.000000	4.244424	3.800632	0.177497	0.790542	4.142525	4.999991	3.338181	3.119208	2.440658	2.002828	1.921678	2.618290	2.749924	2.391907	0.281122	4.999991	43534.000000		1
9758.244141	2440.495605	2.500912	4.187717	7833.630859	99998.000000	1159.297607	690.880859	130.106018	81.632729	23.670778	122.054382	185.887772	119.698402	2.184983	0.000000	3.989372	3.387478	0.398098	0.621977	3.893963	4.999991	3.064195	2.839403	2.114297	1.911864	1.374213	2.086553	2.269251	2.078088	0.339448	0.000000	43558.000000		1
10049.256836	1466.262329	2.371395	3.213256	5959.201660	87992.882812	895.397461	523.964233	127.080872	65.375259	36.307941	154.011169	209.222427	184.830048	0.916926	99998.000000	4.002134	3.166212	0.375004	0.506945	3.775188	4.944448	2.952016	2.719302	2.104080	1.815413	1.560002	2.187552	2.320608	2.266773	0.000000	4.999991	43614.000000		1
3080.183105	588.657959	2.525582	2.701355	1809.741455	45026.503906	181.336166	93.338608	51.640289	29.104326	17.537222	35.823792	62.464211	60.583130	0.690440	0.000000	3.488577	2.769863	0.402361	0.431582	3.257617	4.653468	2.258484	1.970061	1.712989	1.463958	1.243961	1.554172	1.795631	1.782352	0.000000	0.000000	43642.000000		1
8600.075195	1642.528809	3.333522	3.577137	4831.592773	79196.046875	664.841736	396.263519	100.625481	94.442581	28.780533	134.130295	181.360840	127.654449	0.360379	99998.000000	3.934502	3.215513	0.522903	0.553536	3.684090	4.898704	2.822718	2.597984	2.002708	1.975168	1.459099	2.127527	2.258543	2.106036	0.000000	4.999991	43663.000000		1
12440.863281	1910.860352	2.325139	4.570101	11145.300781	99998.000000	1697.841797	1064.429565	221.714645	135.160263	57.064587	276.278320	419.499481	306.381775	1.920754	0.000000	4.094851	3.281229	0.366449	0.659926	4.047092	4.999991	3.229897	3.027117	2.345794	2.130849	1.756367	2.441347	2.622731	2.486263	0.283472	0.000000	43717.000000		1
9782.383789	1740.893921	2.858626	4.943233	6001.834473	77151.359375	842.539124	530.680603	116.898369	67.361191	30.837387	102.512726	166.077835	94.707787	1.354646	1763.818237	3.990445	3.240772	0.456157	0.694011	3.778284	4.887343	2.925590	2.724833	2.067808	1.828410	1.489078	2.010778	2.220312	1.976386	0.131826	3.246454	43739.000000		1
5654.793457	787.108887	2.278883	2.892547	3204.118652	47209.199219	370.523560	240.321930	35.222466	8.745483	17.490967	55.081741	87.451744	63.219727	0.015308	99998.000000	3.752417	2.896035	0.357722	0.461280	3.505709	4.674026	2.568816	2.380793	1.546820	0.941784	1.242814	1.741008	1.941769	1.800853	0.000000	4.999991	43764.000000		1
15065.275391	4168.348145	2.500912	5.032661	9100.550781	99998.000000	1413.733887	842.847473	192.610321	128.968124	58.057549	245.841827	312.956299	219.457352	1.541890	99998.000000	4.177977	3.619964	0.398098	0.701798	3.959068	4.999991	3.150368	2.925749	2.284680	2.110482	1.763859	2.390656	2.495484	2.341350	0.188053	4.999991	43799.000000		1
19081.972656	5150.139648	2.630429	7.851199	13871.070312	99998.000000	2128.538330	1328.567139	288.403595	122.045128	93.412613	407.096680	489.543518	426.246704	2.480910	99998.000000	4.280623	3.711819	0.420027	0.894936	4.142110	4.999991	3.328081	3.123384	2.460001	2.086520	1.970406	2.609698	2.689791	2.629661	0.394611	4.999991	43838.000000		1
14955.682617	4574.603027	2.673601	7.601416	12755.663086	99998.000000	1998.944214	1209.578003	258.849030	98.821495	84.300163	346.316193	483.958862	236.442581	2.646384	0.000000	4.174806	3.660353	0.427097	0.880894	4.105703	4.999991	3.300801	3.082634	2.413047	1.994851	1.925828	2.539473	2.684808	2.373726	0.422653	0.000000	43914.000000		1
13853.782227	1416.447510	2.426902	4.163047	6063.654297	85658.882812	860.751648	514.013000	114.209351	33.702179	22.310850	97.196365	156.900635	96.351418	0.998650	99998.000000	4.141568	3.151201	0.385052	0.619411	3.782734	4.932773	2.934878	2.710974	2.057702	1.527658	1.348516	1.987650	2.195625	1.983858	0.000000	4.999991	43959.000000		1
7246.042969	1704.931274	1.242747	4.341904	8340.998047	99998.000000	1242.314941	743.230408	180.287704	90.791435	60.623219	291.589081	444.662781	186.547699	2.470684	0.000000	3.860101	3.231707	0.094383	0.637680	3.921218	4.999991	3.094232	2.871124	2.255966	1.958045	1.782639	2.464771	2.648031	2.270790	0.392817	0.000000	43981.000000		1
5481.863770	2816.322998	1.433939	2.667434	5742.470215	83012.671875	881.628601	512.677734	117.015549	44.874565	32.980587	136.190231	145.799164	108.183723	2.156982	99998.000000	3.738928	3.449682	0.156531	0.426094	3.759099	4.919145	2.945286	2.709844	2.068244	1.652000	1.518258	2.134146	2.163755	2.034162	0.333846	4.999991	44049.000000		1
10167.046875	1582.790527	2.241878	6.417260	6134.191406	83923.492188	908.161072	542.189087	147.717255	51.307247	36.264767	150.643723	197.020065	126.865013	1.887142	0.000000	4.007195	3.199424	0.350612	0.807350	3.787757	4.923883	2.958163	2.734151	2.169431	1.710179	1.559485	2.177951	2.294510	2.103342	0.275805	0.000000	44095.000000		1
10791.124023	1310.724609	3.348940	5.569232	5485.631836	77581.875000	765.951355	476.653503	117.231415	70.346245	39.681549	98.389771	178.480637	102.444885	1.113274	0.000000	4.033067	3.117512	0.524907	0.745795	3.739227	4.889760	2.884201	2.678203	2.069044	1.847241	1.598589	1.992950	2.251591	2.010490	0.046602	0.000000	44179.000000		1
15846.383789	2295.294678	1.921169	5.899192	6891.554688	89570.632812	990.620239	611.554749	147.421219	69.655495	38.873611	187.275452	305.296295	184.648102	0.866405	0.000000	4.199930	3.360838	0.283566	0.770793	3.838317	4.952166	2.995907	2.786435	2.168560	1.842955	1.589655	2.272481	2.484721	2.266345	0.000000	0.000000	44205.000000		1
5773.307617	875.017029	1.273584	1.745396	2777.634521	55951.703125	323.573608	192.147766	63.537354	41.127823	23.630690	82.255646	112.439285	145.318100	1.110330	99998.000000	3.761425	2.942017	0.105028	0.241894	3.443675	4.747813	2.509973	2.283635	1.803029	1.614136	1.373476	1.915166	2.050918	2.162320	0.045452	4.999991	44264.000000		1
17603.251953	5376.643555	1.433939	5.205351	10439.103516	99998.000000	1650.663696	985.075684	194.494492	113.099205	62.013985	265.383484	340.580444	194.078186	1.040825	0.000000	4.245593	3.730511	0.156531	0.716450	4.018663	4.999991	3.217659	2.993470	2.288907	2.053460	1.792490	2.423874	2.532220	2.287977	0.017378	0.000000	44311.000000		1
32053.595703	9524.158203	3.358191	6.599201	12313.828125	99998.000000	1920.404419	1177.494751	310.057587	131.647888	75.884644	361.833557	499.010590	340.642120	1.822352	0.000000	4.505877	3.978827	0.526105	0.819491	4.090393	4.999991	3.283393	3.070959	2.491442	2.119414	1.880154	2.558509	2.698110	2.532298	0.260632	0.000000	44384.000000		1
2140.262695	0.000000	0.795605	0.746265	2123.539551	39843.742188	206.154099	130.423645	31.756342	43.452961	0.000000	27.016636	50.514725	66.318886	2.460888	99998.000000	3.330467	0.000000	0.000000	0.000000	3.327060	4.600360	2.314192	2.115356	1.501830	1.638019	0.000000	1.431631	1.703418	1.821637	0.391092	4.999991	44407.000000		0
17329.562500	6177.764648	1.057722	5.384208	12491.957031	99998.000000	1889.971069	1179.110718	209.728149	122.162308	68.166046	301.059235	416.406494	225.923950	3.452358	0.000000	4.238788	3.790831	0.024372	0.731122	4.096631	4.999991	3.276455	3.071555	2.321657	2.086937	1.833568	2.478652	2.619518	2.353962	0.538116	0.000000	44446.000000		1
14237.544922	3966.600830	2.707523	5.951616	10953.366211	99998.000000	1628.565552	1034.070068	210.607025	84.636292	72.899582	276.925903	412.961945	210.650192	3.279936	0.000000	4.153435	3.598418	0.432572	0.774635	4.039547	4.999991	3.211805	3.014550	2.323473	1.927557	1.862725	2.442364	2.615910	2.323562	0.515865	0.000000	44495.000000		1
10103.318359	891.993042	5.285528	5.584651	4974.193848	69680.546875	659.291016	424.988525	83.082092	46.598377	26.325878	78.459564	114.764420	95.191933	1.568024	99998.000000	4.004464	2.950361	0.723088	0.746996	3.696723	4.843112	2.819077	2.628377	1.919507	1.668371	1.420383	1.894646	2.059807	1.978600	0.195353	4.999991	44587.000000		1
15104.386719	928.402710	3.466122	4.033530	4826.347168	81927.156250	684.349487	402.329224	134.380081	63.617531	26.279621	166.022324	224.261810	158.809464	0.718213	99998.000000	4.179103	2.967736	0.539844	0.605685	3.683619	4.913428	2.835278	2.604582	2.128335	1.803577	1.419619	2.220166	2.350755	2.200876	0.000000	4.999991	44615.000000		1
5769.983398	1483.364624	1.350678	2.763030	2926.758057	46726.566406	337.919189	210.477509	35.031273	26.415306	3.842339	18.647367	34.846249	16.985233	1.550770	99998.000000	3.761175	3.171248	0.130552	0.441386	3.466387	4.669564	2.528813	2.323206	1.544456	1.421856	0.584596	1.270617	1.542156	1.230072	0.190547	4.999991	44639.000000		1
10677.059570	3040.051514	1.659051	3.361275	5383.190430	73036.171875	724.354797	457.090271	110.117226	28.561588	29.036484	98.402107	147.131348	73.386818	1.034041	99998.000000	4.028451	3.482881	0.219860	0.526504	3.731040	4.863538	2.859951	2.660002	2.041855	1.455782	1.462944	1.993004	2.167705	1.865618	0.014538	4.999991	44663.000000		1
24374.941406	8218.607422	3.734408	6.636206	12175.719727	99998.000000	1844.220703	1161.810913	284.274445	164.264603	105.263420	416.606934	533.807495	344.539978	2.418168	0.000000	4.386944	3.914798	0.572222	0.821920	4.085495	4.999991	3.265813	3.065135	2.453738	2.215544	2.022278	2.619726	2.727385	2.537240	0.383487	0.000000	44699.000000		1
10373.687500	3330.126465	3.429117	4.224722	8024.754883	99998.000000	1215.424805	714.502258	176.118484	78.780273	56.272064	272.691925	314.158966	191.034531	3.020232	99998.000000	4.015933	3.522461	0.535182	0.625798	3.904432	4.999991	3.084728	2.854004	2.245805	1.896417	1.750293	2.435672	2.497149	2.281112	0.480040	4.999991	44768.000000		1
14491.838867	4606.223633	2.029100	4.474505	10197.683594	99998.000000	1550.519287	938.643799	202.860672	106.099113	67.891594	320.748932	437.628784	255.173218	5.391584	0.000000	4.161123	3.663345	0.307303	0.650745	4.008502	4.999991	3.190477	2.972501	2.307198	2.025712	1.831816	2.506165	2.641106	2.406835	0.731716	0.000000	44810.000000		1
8267.019531	2049.267822	1.967425	2.106194	5025.380859	72423.914062	679.720764	402.508087	65.677467	51.640289	15.002389	60.521458	68.196884	29.887596	3.104050	0.000000	3.917349	3.311599	0.293898	0.323498	3.701169	4.859882	2.832330	2.604775	1.817416	1.712989	1.176160	1.781909	1.833765	1.475491	0.491929	0.000000	44845.000000		1
11847.387695	2590.297363	3.595639	6.059546	7298.491211	99998.000000	1037.539307	645.580688	160.934158	65.310501	48.291348	195.595383	263.086090	211.569153	1.326652	0.000000	4.073623	3.413350	0.555776	0.782440	3.863233	4.999991	3.016005	2.809951	2.206648	1.814983	1.683869	2.291359	2.420098	2.325452	0.122757	0.000000	44880.000000		1
9248.107422	4102.167969	2.442321	1.788568	6940.645020	99998.000000	998.795227	614.428772	168.230286	47.773281	42.934895	167.258911	225.001907	146.764374	0.849226	99998.000000	3.966053	3.613014	0.387803	0.252506	3.841400	4.999991	2.999476	2.788471	2.225904	1.679185	1.632810	2.223389	2.352186	2.166621	0.000000	4.999991	44915.000000		1
4192.632812	902.588745	2.217208	2.852458	1822.289185	34109.667969	167.123215	87.935898	2.784616	0.530403	1.282835	12.032748	6.469684	43.465298	0.434541	99998.000000	3.622487	2.955490	0.345806	0.455219	3.260617	4.532877	2.223037	1.944166	0.444765	0.000000	0.108171	1.080365	0.810883	1.638143	0.000000	4.999991	44928.000000		1
7966.552246	3851.583496	1.933504	3.487709	10594.671875	99998.000000	1656.929810	981.572571	201.312637	111.575836	68.862968	306.391022	377.782654	212.229065	2.642365	0.000000	3.901270	3.585639	0.286345	0.542540	4.025087	4.999991	3.219304	2.991922	2.303871	2.047570	1.837986	2.486276	2.577242	2.326805	0.421993	0.000000	44944.000000		1
16752.109375	3832.285400	2.944971	1.757731	7187.146484	99998.000000	1007.500610	631.040894	155.994003	82.095291	30.165133	155.034973	198.635941	124.684807	3.932104	0.000000	4.224070	3.583458	0.469081	0.244952	3.856556	4.999991	3.003245	2.800057	2.193108	1.914318	1.479505	2.190430	2.298058	2.095814	0.594625	0.000000	44966.000000		1
7341.956543	794.309448	2.846291	4.526928	5723.804688	85365.726562	818.177551	476.560974	119.479462	57.826267	51.831482	160.517853	217.634857	194.611664	0.198971	0.000000	3.865812	2.899990	0.454279	0.655804	3.757685	4.931283	2.912848	2.678118	2.077293	1.762125	1.714594	2.205523	2.337729	2.289169	0.000000	0.000000	44999.000000		1
3041.849121	1073.067017	2.476242	3.083739	1510.020508	35837.910156	150.665314	84.645546	35.882385	26.702093	13.034964	52.661007	64.080093	68.739624	0.138566	0.000000	3.483138	3.030627	0.393793	0.489078	3.178983	4.554343	2.178013	1.927604	1.554881	1.426545	1.115110	1.721489	1.806723	1.837207	0.000000	0.000000	45052.000000		1
4232.416016	1123.757568	0.780186	0.712344	1572.145508	29951.892578	123.704178	85.946884	5.600070	17.413874	9.405403	19.214777	25.780056	17.423124	0.666418	0.000000	3.626588	3.050673	0.000000	0.000000	3.196493	4.476424	2.092384	1.934230	0.748193	1.240895	0.973377	1.283635	1.411284	1.241126	0.000000	0.000000	45068.000000		1
29619.482422	6964.849121	4.270978	9.547256	22329.068359	99998.000000	3569.218018	2196.781494	534.430420	180.978455	140.402618	650.286499	901.201050	536.234436	3.843129	99998.000000	4.471578	3.842912	0.630527	0.979879	4.348871	4.999991	3.552573	3.341787	2.727891	2.257627	2.147375	2.813105	2.954822	2.729355	0.584685	4.999991	45107.000000		1
4880.417480	1687.992310	4.184633	6.485103	6258.487793	82863.789062	916.820190	551.643860	109.722511	68.610100	49.731453	163.971634	230.808594	86.030144	1.050528	0.000000	3.688457	3.227371	0.621657	0.811917	3.796469	4.918365	2.962284	2.741659	2.040296	1.836388	1.696631	2.214769	2.363252	1.934651	0.021408	0.000000	45143.000000		1
14827.319336	6133.753906	1.477111	7.650756	13729.822266	99998.000000	2129.333984	1315.871460	292.776337	131.561539	69.396454	338.421814	465.595215	321.637024	2.819580	99998.000000	4.171062	3.787726	0.169413	0.883704	4.137665	4.999991	3.328244	3.119214	2.466536	2.119129	1.841337	2.529458	2.668009	2.507366	0.450184	4.999991	45179.000000		1
42699.597656	11301.044922	0.767851	13.605455	40897.691406	99998.000000	6639.243164	4090.061279	977.736389	352.277069	277.413147	1316.139648	1766.846680	925.285034	4.710373	99998.000000	4.630424	4.053119	0.000000	1.133713	4.611699	4.999991	3.822119	3.611730	2.990222	2.546884	2.443127	3.119302	3.247199	2.966275	0.673055	4.999991	45207.000000		1
31901.462891	7463.067383	3.580221	7.703179	19756.783203	99998.000000	3083.544434	1912.204834	425.099548	166.034668	119.707657	544.979919	743.214966	545.198853	2.601241	99998.000000	4.503810	3.872917	0.553910	0.886670	4.295716	4.999991	3.489050	3.281534	2.628491	2.220199	2.078122	2.736381	2.871114	2.736555	0.415181	4.999991	45248.000000		1
8889.080078	1268.301636	2.019849	2.901798	4613.695801	63632.839844	649.965759	407.368042	83.816017	41.806248	28.401234	94.365486	129.578705	76.630905	0.236809	0.000000	3.948857	3.103223	0.305319	0.462667	3.664049	4.803681	2.812891	2.609987	1.923327	1.621241	1.453337	1.974813	2.112534	1.884404	0.000000	0.000000	45394.000000		1
6243.732422	1517.819336	2.698272	1.122481	3331.634277	53654.816406	466.668365	263.826172	55.698490	36.838345	14.675512	43.739750	62.038654	20.340342	1.456798	0.000000	3.795444	3.181220	0.431086	0.050179	3.522657	4.729609	2.669008	2.421318	1.745843	1.566300	1.166593	1.640876	1.792662	1.308358	0.163399	0.000000	45425.000000		1
15797.758789	4277.379883	3.015897	3.845422	12480.649414	99998.000000	1933.683105	1192.198120	266.123566	159.620483	75.209305	295.604126	358.348938	177.419830	1.778579	99998.000000	4.198596	3.631178	0.479416	0.584944	4.096237	4.999991	3.286385	3.076349	2.425083	2.203089	1.876272	2.470711	2.554306	2.249002	0.250073	4.999991	45492.000000		1
29142.681641	4755.412109	2.784616	7.709347	16334.101562	99998.000000	2639.976318	1582.534668	410.550476	162.352676	96.749222	473.289154	618.684326	345.221466	2.638513	99998.000000	4.464530	3.677188	0.444765	0.887018	4.213095	4.999991	3.421600	3.199353	2.613367	2.210459	1.985647	2.675127	2.791469	2.538098	0.421359	4.999991	45539.000000		1
10242.018555	1670.920776	2.254213	3.715905	5160.729492	76847.742188	698.713501	430.813721	108.541435	77.121223	27.818407	108.889900	151.010681	128.311279	3.321606	0.000000	4.010386	3.222956	0.352995	0.570065	3.712711	4.885631	2.844299	2.634290	2.035596	1.887174	1.444332	2.036988	2.179008	2.108265	0.521348	0.000000	45564.000000		1
6968.814941	2176.037109	1.097811	3.466122	4556.316406	70379.984375	634.263367	382.926331	99.614014	25.033791	26.887117	99.928551	126.060158	78.851196	2.472698	99998.000000	3.843159	3.337666	0.040528	0.539844	3.658614	4.847449	2.802270	2.583115	1.998320	1.398527	1.429544	1.999690	2.100578	1.896808	0.393171	4.999991	45609.000000		1
8530.293945	2318.690918	1.208826	5.735754	6289.852539	87553.031250	868.220459	556.331116	119.695320	75.030449	34.399105	128.437714	185.539307	125.804207	0.945229	0.000000	3.930964	3.365243	0.082364	0.758591	3.798640	4.942271	2.938630	2.745333	2.078077	1.875238	1.536547	2.108693	2.268436	2.099695	0.000000	0.000000	45667.000000		1
4887.232422	836.405518	2.568754	3.157748	1858.828369	36820.015625	162.377350	98.938675	2.359060	0.000000	11.653449	0.000000	1.045387	0.000000	1.097846	0.000000	3.689063	2.922417	0.409723	0.499378	3.269239	4.566084	2.210526	1.995366	0.372739	0.000000	1.066455	0.000000	0.019277	0.000000	0.040541	0.000000	45687.000000		1
19404.496094	3468.524658	2.537917	5.621656	10227.228516	99998.000000	1560.997803	949.347473	219.704056	119.895760	65.128563	291.561340	411.022278	298.863617	2.416079	0.000000	4.287902	3.540145	0.404477	0.749864	4.009758	4.999991	3.193402	2.977425	2.341838	2.078804	1.813771	2.464730	2.613865	2.475473	0.383111	0.000000	45714.000000		1
5378.913086	62.239098	1.316756	3.570970	2931.883057	42300.910156	347.059387	222.935806	60.601635	43.739750	17.179508	54.850460	46.484280	95.845688	0.696002	99998.000000	3.730695	1.794063	0.119505	0.552786	3.467147	4.626350	2.540404	2.348180	1.782484	1.640876	1.235011	1.739180	1.667306	1.981573	0.000000	4.999991	45783.000000		0
21156.869141	4647.021484	2.445405	5.754257	14402.518555	99998.000000	2278.426514	1384.071411	301.490967	120.820885	73.821625	289.741913	424.704834	228.656143	5.313207	0.000000	4.325451	3.667175	0.388351	0.759989	4.158438	4.999991	3.357635	3.141159	2.479274	2.082142	1.868184	2.462011	2.628087	2.359183	0.725357	0.000000	45832.000000		1
14319.849609	6773.610840	1.594293	4.761292	11842.472656	99998.000000	1797.116577	1117.016479	270.144775	103.120224	63.133385	292.218170	410.362366	360.778931	1.147254	99998.000000	4.155939	3.830820	0.202568	0.677725	4.073442	4.999991	3.254576	3.048059	2.431597	2.013344	1.800259	2.465707	2.613168	2.557241	0.059659	4.999991	45859.000000		1
6927.048828	1531.881104	2.155533	3.219423	3614.086426	58028.210938	458.040039	268.713898	58.313499	39.209740	4.400495	32.653709	50.961868	58.279579	1.355921	99998.000000	3.840548	3.185225	0.333555	0.507778	3.557998	4.763639	2.660903	2.429290	1.765769	1.593394	0.643502	1.513932	1.707245	1.765516	0.132234	4.999991	45884.000000		1
27805.492188	3566.467285	3.185502	8.563542	14460.757812	99998.000000	2193.888916	1390.886475	301.558807	131.247009	85.160530	379.577393	484.353607	312.607849	1.693932	0.000000	4.444130	3.552238	0.503178	0.932653	4.160191	4.999991	3.341215	3.143292	2.479372	2.118089	1.930238	2.579300	2.685163	2.495000	0.228896	0.000000	45926.000000		1
24595.888672	5042.850098	1.440106	6.266157	14934.787109	99998.000000	2327.007812	1423.318115	393.478882	171.903015	134.962906	581.771973	775.976624	327.098328	3.836312	0.000000	4.390862	3.702676	0.158394	0.797001	4.174199	4.999991	3.366798	3.153302	2.594921	2.235284	2.130214	2.764753	2.889849	2.514678	0.583914	0.000000	45975.000000		1
21673.281250	7401.527832	3.398280	5.137509	17418.216797	99998.000000	2759.122803	1672.206665	372.623566	142.237457	84.984756	471.263123	634.864685	325.244995	3.979670	99998.000000	4.335925	3.869321	0.531259	0.710753	4.241004	4.999991	3.440771	3.223290	2.571270	2.153014	1.929341	2.673264	2.802681	2.512211	0.599847	4.999991	45994.000000		1
9778.486328	3209.006348	2.747611	3.176251	7851.146484	99998.000000	1177.454712	711.560364	165.658447	81.571060	34.297344	152.731415	189.683853	147.100510	1.061436	0.000000	3.990272	3.506371	0.438955	0.501915	3.894933	4.999991	3.070944	2.852212	2.219213	1.911536	1.535260	2.183928	2.278030	2.167614	0.025894	0.000000	46040.000000		1
16496.062500	5205.656250	2.278883	4.147629	12761.701172	99998.000000	1953.082886	1210.105347	277.940460	126.081741	80.750786	369.203705	450.925873	277.533417	2.329738	99998.000000	4.217381	3.716475	0.357722	0.617800	4.105908	4.999991	3.290721	3.082823	2.443952	2.100652	1.907147	2.567266	2.654105	2.443315	0.367307	4.999991	46058.000000		1
9840.312500	2767.840576	2.229543	1.803987	7325.853027	99998.000000	1138.171021	656.293640	154.507645	81.228760	47.245960	177.268723	254.096985	189.011597	2.494151	0.000000	3.993009	3.442141	0.348216	0.256233	3.864858	4.999991	3.056207	2.817098	2.188950	1.909710	1.674365	2.248632	2.404999	2.276489	0.396923	0.000000	46121.000000		1
15147.346680	2371.950195	2.170952	4.307983	7487.909668	99998.000000	1144.030029	680.266602	161.489227	44.387337	52.759686	177.583267	251.830444	133.448792	1.351216	99998.000000	4.180336	3.375106	0.336650	0.634274	3.874361	4.999991	3.058437	2.832679	2.208143	1.647259	1.722302	2.249402	2.401108	2.125315	0.130725	4.999991	46153.000000		1
6640.097656	3044.498291	1.754647	4.357323	6154.868164	84139.562500	882.189819	541.202332	113.167046	89.194061	29.767330	111.467903	137.599503	89.687454	1.531528	0.000000	3.822175	3.483516	0.244190	0.639220	3.789219	4.925000	2.945562	2.733360	2.053720	1.950336	1.473740	2.047150	2.138617	1.952732	0.185125	0.000000	46187.000000		1
14956.419922	5129.312012	1.717642	2.263464	10306.209961	99998.000000	1577.255249	963.097839	207.054550	90.353546	45.701008	224.163132	320.314117	208.639603	2.032840	99998.000000	4.174828	3.710059	0.234933	0.354774	4.013099	4.999991	3.197902	2.983670	2.316085	1.955945	1.659926	2.350564	2.505576	2.319397	0.308103	4.999991	46215.000000		1
9022.417969	3336.642334	1.239663	6.259990	8438.111328	99998.000000	1307.332520	782.554199	155.068893	72.834824	58.967251	213.262115	309.539520	139.903061	2.382117	99998.000000	3.955323	3.523310	0.093304	0.796574	3.926245	4.999991	3.116386	2.893514	2.190525	1.862339	1.770611	2.328914	2.490716	2.145827	0.376963	4.999991	46279.000000		1
13363.400391	4524.245605	2.775365	6.889072	11518.294922	99998.000000	1769.125488	1090.046143	247.402191	134.438675	86.942932	345.986237	456.849731	271.270325	3.752155	99998.000000	4.125917	3.655546	0.443320	0.838161	4.061388	4.999991	3.247759	3.037445	2.393404	2.128524	1.939234	2.539059	2.659773	2.433402	0.574281	4.999991	46306.000000		1
25581.314453	5127.369629	3.814585	6.105803	15504.597656	99998.000000	2406.340088	1485.581909	359.933990	134.617538	96.305161	420.369110	525.567749	273.176086	1.622188	99998.000000	4.407923	3.709895	0.581447	0.785743	4.190461	4.999991	3.381357	3.171897	2.556223	2.129102	1.983650	2.623631	2.720629	2.436443	0.210101	4.999991	46367.000000		1
14956.129883	4387.947266	1.440106	3.965688	12157.167969	99998.000000	1864.443848	1137.289062	252.200485	91.960175	62.538223	315.999969	475.753052	378.606018	3.755552	0.000000	4.174819	3.642262	0.158394	0.598319	4.084832	4.999991	3.270549	3.055871	2.401746	1.963600	1.796146	2.499687	2.677382	2.578187	0.574674	0.000000	46388.000000		1
13317.486328	2301.662598	3.370527	5.877606	7266.521973	99902.796875	1094.869141	664.305176	136.658966	66.883209	48.914265	195.721817	240.929428	163.509079	2.391704	0.000000	4.124422	3.362042	0.527698	0.769200	3.861327	4.999578	3.039362	2.822368	2.135638	1.825317	1.689435	2.291639	2.381890	2.213542	0.378707	0.000000	46472.000000		1
14199.000977	5872.518066	1.680638	5.297863	13993.165039	99998.000000	2199.889893	1341.922852	306.943024	102.364708	92.351807	378.161957	477.396667	281.930817	1.551945	99998.000000	4.152258	3.768824	0.225474	0.724101	4.145916	4.999991	3.342401	3.127728	2.487058	2.010150	1.965445	2.577678	2.678879	2.450143	0.190876	4.999991	46510.000000		1
11380.340820	5212.569824	3.204005	4.946317	15290.906250	99998.000000	2395.691895	1459.749390	331.353882	137.158539	83.088257	378.683105	611.008911	318.917175	1.449662	0.000000	4.056155	3.717052	0.505693	0.694282	4.184433	4.999991	3.379431	3.164278	2.520292	2.137223	1.919540	2.578276	2.786047	2.503678	0.161267	0.000000	46558.000000		1
25661.365234	5858.048828	1.936588	4.039698	19248.324219	99998.000000	3045.802490	1859.093628	475.860992	163.166779	119.667564	554.067688	756.031006	512.279907	4.097310	99998.000000	4.409280	3.767753	0.287037	0.606349	4.284393	4.999991	3.483702	3.269301	2.677480	2.212632	2.077976	2.743563	2.878540	2.709507	0.612499	4.999991	46583.000000		1
25793.947266	6657.634766	3.413699	10.793086	15124.483398	99998.000000	2421.364014	1466.607666	352.610107	128.527145	142.191193	525.388916	685.410278	390.820709	3.509380	0.000000	4.411518	3.823320	0.533225	1.033146	4.179680	4.999991	3.384060	3.166314	2.547295	2.108995	2.152873	2.720481	2.835951	2.591978	0.545230	0.000000	46636.000000		1
6352.202637	1256.598877	2.164785	2.263464	2920.608887	49336.496094	361.127380	217.705795	32.650627	41.100071	13.540697	25.588863	41.334435	22.350939	0.074990	0.000000	3.802924	3.099197	0.335415	0.354774	3.465473	4.693168	2.557660	2.337870	1.513892	1.613843	1.131641	1.408051	1.616312	1.349296	0.000000	0.000000	46688.000000		1
18959.875000	5423.189453	1.754647	5.251607	12545.086914	99998.000000	1925.412476	1198.334717	290.065704	130.917038	69.023323	254.954269	369.780365	204.368622	1.606318	99998.000000	4.277835	3.734255	0.244190	0.720292	4.098474	4.999991	3.284524	3.078578	2.462496	2.116996	1.838996	2.406462	2.567944	2.310414	0.205831	4.999991	46729.000000		1
5485.101562	979.737732	2.615010	1.998263	4611.669434	67836.007812	610.734436	389.346680	109.407967	95.586647	23.205133	117.764900	157.298431	116.414223	1.212282	0.000000	3.739185	2.991110	0.417473	0.300653	3.663858	4.831460	2.785852	2.590337	2.039049	1.980397	1.365584	2.071016	2.196724	2.066006	0.083604	0.000000	46770.000000		1
32851.171875	5539.039062	1.674470	9.112448	17797.484375	99998.000000	2625.251465	1662.844482	401.262268	180.716339	116.034920	523.563354	766.888794	395.116364	2.331459	0.000000	4.516551	3.743434	0.223877	0.959635	4.250359	4.999991	3.419171	3.220852	2.603428	2.256997	2.064589	2.718969	2.884732	2.596725	0.367628	0.000000	46789.000000		1
13040.826172	3518.428711	1.945839	2.315888	10080.572266	99998.000000	1453.020752	868.115601	197.118744	61.569927	47.030098	238.255829	289.248535	205.978333	2.444817	99998.000000	4.115305	3.546349	0.289107	0.364717	4.003485	4.999991	3.162272	2.938578	2.294728	1.789369	1.672376	2.377043	2.461271	2.313822	0.388246	4.999991	46817.000000		1
19693.501953	5183.323730	3.253344	7.228283	14993.174805	99998.000000	2257.083984	1375.819336	339.445618	140.411880	105.195580	456.356323	604.619385	349.779236	2.733473	99998.000000	4.294323	3.714608	0.512330	0.859035	4.175894	4.999991	3.353548	3.138561	2.530770	2.147404	2.021997	2.659304	2.781482	2.543794	0.436715	4.999991	46872.000000		1
12438.648438	923.123352	2.260381	2.775365	5255.406250	70684.890625	606.330872	381.550995	110.379341	43.930943	14.737187	54.844296	75.295647	49.833218	1.538171	99998.000000	4.094773	2.965260	0.354182	0.443320	3.720606	4.849327	2.782710	2.581553	2.042888	1.642771	1.168415	1.739131	1.876770	1.697519	0.187005	4.999991	46905.000000		1
21238.365234	8319.544922	2.809286	9.516418	18896.568359	99998.000000	2853.876953	1773.652466	451.718384	219.932251	131.731155	630.195923	828.178101	465.811066	3.117373	0.000000	4.327121	3.920099	0.448596	0.978473	4.276383	4.999991	3.455435	3.248868	2.654868	2.342289	2.119689	2.799476	2.918124	2.668210	0.493789	0.000000	46938.000000		1
4346.684082	926.108398	1.600460	0.000000	2478.440918	46882.648438	113.700531	77.090385	40.329136	63.944408	4.206220	11.237144	27.321926	14.570665	0.173851	0.000000	3.638158	2.966662	0.204245	0.000000	3.394179	4.671012	2.055763	1.887000	1.605619	1.805803	0.623892	1.050656	1.436511	1.163479	0.000000	0.000000	46988.000000		1
6386.953125	1208.289062	0.274453	1.202658	3103.770752	50138.976562	290.041046	172.578354	54.338562	24.700747	4.360406	35.700443	29.458956	48.121742	3.446437	99998.000000	3.805294	3.082171	0.000000	0.080142	3.491890	4.700175	2.462460	2.236986	1.735108	1.392710	0.639527	1.552674	1.469217	1.682341	0.537370	4.999991	47044.000000		1
26178.722656	5876.243164	2.359060	10.904100	18904.779297	99998.000000	2948.498291	1776.800903	436.774597	163.687943	128.292786	625.665894	831.832336	460.636566	2.983547	99998.000000	4.417948	3.769100	0.372739	1.037590	4.276572	4.999991	3.469601	3.249639	2.640257	2.214017	2.108202	2.796342	2.920036	2.663358	0.474733	4.999991	47069.000000		1
3799.847656	524.118408	1.933504	1.945839	1505.761841	30246.197266	0.000000	0.000000	0.000000	0.000000	0.000000	0.000000	0.000000	0.000000	1.294262	39465.488281	3.579766	2.719429	0.286345	0.289107	3.177756	4.480671	0.000000	0.000000	0.000000	0.000000	0.000000	0.000000	0.000000	0.000000	0.112022	4.596218	47107.000000		1
5181.421387	1031.134399	4.567017	3.592556	3512.921143	49887.820312	311.796814	212.463440	35.154621	21.832870	19.998045	49.012943	72.819405	42.247219	0.115954	99998.000000	3.714449	3.013315	0.659633	0.555404	3.545668	4.697995	2.493872	2.327284	1.545982	1.339111	1.300987	1.690311	1.862247	1.625798	0.000000	4.999991	47161.000000		1
5493.088379	1394.149048	1.631298	4.163047	4136.329590	61361.035156	424.772675	270.847870	87.578178	38.602242	21.999392	62.026321	86.801079	119.827919	1.431151	0.000000	3.739817	3.144309	0.212533	0.619411	3.616615	4.787893	2.628157	2.432725	1.942396	1.586613	1.342411	1.792576	1.938525	2.078558	0.155686	0.000000	47184.000000		1
16834.048828	3128.711914	3.117660	6.111970	9378.195312	99998.000000	1259.941650	805.759338	174.604370	83.063583	58.054466	275.504303	363.174988	169.432938	1.917031	99998.000000	4.226189	3.495366	0.493829	0.786181	3.972119	4.999991	3.100350	2.906205	2.242055	1.919411	1.763836	2.440128	2.560116	2.228998	0.282629	4.999991	47256.000000		1
8125.753418	1567.797485	2.463907	3.941018	3564.697266	51679.406250	341.419220	216.567886	50.813847	5.362622	15.344684	32.511856	68.132126	61.483582	0.293774	0.000000	3.909864	3.195290	0.391624	0.595608	3.552023	4.713317	2.533288	2.335594	1.705982	0.729377	1.185958	1.512042	1.833352	1.788759	0.000000	0.000000	47302.000000		1
9197.519531	3221.011475	3.601807	5.088169	7607.040527	99998.000000	1017.097229	624.666809	142.690765	82.653450	42.789959	193.461441	271.069885	196.332397	3.837852	0.000000	3.963671	3.507992	0.556520	0.706562	3.881216	4.999991	3.007362	2.795648	2.154396	1.917261	1.631342	2.286594	2.433081	2.292992	0.584088	0.000000	47321.000000		1
4830.821777	792.995728	2.568754	2.417651	2364.064941	41309.386719	124.882172	83.060501	0.000000	11.789133	6.451181	13.059633	20.550035	0.000000	1.337954	0.000000	3.684021	2.899271	0.409723	0.383394	3.373659	4.616049	2.096500	1.919394	0.000000	1.071482	0.809639	1.115931	1.312813	0.000000	0.126441	0.000000	47360.000000		1
8818.287109	2860.364990	2.211041	2.787700	4618.848633	64945.660156	528.349304	322.259949	71.558159	55.223595	17.716080	69.162094	92.586174	43.042824	0.265392	99998.000000	3.945384	3.456421	0.344597	0.445246	3.664534	4.812550	2.722921	2.508206	1.854659	1.742125	1.248368	1.839868	1.966546	1.633901	0.000000	4.999991	47419.000000		1
8022.673340	1616.832031	2.303553	4.292564	5881.060059	75260.609375	733.078735	447.077362	72.301338	54.131950	33.073097	125.717865	157.708572	107.896935	0.632360	0.000000	3.904319	3.208665	0.362398	0.632717	3.769456	4.876568	2.865151	2.650383	1.859146	1.733454	1.519475	2.099397	2.197855	2.033009	0.000000	0.000000	47454.000000		1
20292.015625	8020.301758	2.426902	8.264420	18022.984375	99998.000000	2689.365479	1676.702759	391.027313	127.247398	101.445755	484.865509	685.496643	365.894867	2.339189	99998.000000	4.307325	3.904191	0.385052	0.917212	4.255826	4.999991	3.429650	3.224456	2.592207	2.104649	2.006234	2.685621	2.836005	2.563356	0.369065	4.999991	47482.000000		1
14201.952148	3231.758301	3.259512	6.808895	11614.294922	99998.000000	1673.190430	1026.952881	242.936935	140.667831	83.356544	347.814880	439.627045	347.139557	1.677297	0.000000	4.152348	3.509439	0.513153	0.833077	4.064993	4.999991	3.223545	3.011550	2.385494	2.148195	1.920940	2.541348	2.643084	2.540504	0.224610	0.000000	47549.000000		1
6001.202148	956.711426	3.330438	5.304030	3433.480957	56452.660156	351.777496	195.407272	57.965038	54.067192	19.575573	68.785873	85.823532	55.664570	0.686748	99998.000000	3.778238	2.980781	0.522501	0.724606	3.535735	4.751684	2.546268	2.290941	1.763166	1.732934	1.291714	1.837499	1.933606	1.745579	0.000000	4.999991	47584.000000		1
17669.287109	5049.850586	3.459955	8.961345	17217.160156	99998.000000	2590.059814	1603.093872	350.627258	133.091080	122.125305	519.887512	694.676941	355.323792	2.802003	99998.000000	4.247219	3.703279	0.539070	0.952373	4.235961	4.999991	3.413310	3.204959	2.544846	2.124149	2.086806	2.715909	2.841783	2.550624	0.447469	4.999991	47622.000000		1
13415.956055	2111.756592	2.115445	3.774496	6818.467285	98672.039062	806.086243	529.897339	139.005692	78.795692	48.072403	244.361633	311.938690	141.235229	2.273812	0.000000	4.127622	3.324644	0.325402	0.576859	3.833687	4.994194	2.906382	2.724192	2.143033	1.896502	1.681896	2.388033	2.494069	2.149943	0.356755	0.000000	47654.000000		1
9999.242188	2903.281494	2.547168	3.370527	7003.910645	95895.468750	890.741028	543.595276	118.572838	55.621395	29.301685	129.356674	200.742142	123.300209	2.349056	0.000000	3.999967	3.462889	0.406058	0.527698	3.845340	4.981798	2.949751	2.735276	2.073985	1.745242	1.466893	2.111789	2.302639	2.090964	0.370893	0.000000	47686.000000		1
27494.521484	4656.445312	2.439237	6.852067	13796.184570	99998.000000	2013.625854	1263.956665	295.915558	119.988274	87.013855	391.230865	515.113892	316.755463	2.640801	99998.000000	4.439246	3.668055	0.387254	0.835822	4.139759	4.999991	3.303979	3.101732	2.471168	2.079139	1.939588	2.592433	2.711903	2.500724	0.421736	4.999991	47761.000000		1
10608.791992	1968.196289	2.266548	3.262596	6757.109863	97081.664062	866.228394	534.131287	136.026794	54.625347	32.585869	148.697876	189.563583	106.166954	1.384992	0.000000	4.025666	3.294068	0.355365	0.513563	3.829761	4.987137	2.937632	2.727648	2.133625	1.737394	1.513029	2.172305	2.277755	2.025989	0.141447	0.000000	47792.000000		1
5332.287109	976.046509	3.419866	1.517200	2879.804932	51714.750000	176.109238	133.328522	50.178596	3.700486	5.658660	41.673645	88.395370	54.387901	0.004821	99998.000000	3.726913	2.989470	0.534009	0.181043	3.459363	4.713614	2.245782	2.124923	1.700518	0.568259	0.752714	1.619861	1.946429	1.735502	0.000000	4.999991	47819.000000		1
14319.526367	2955.806885	2.257297	4.058200	8509.292969	99998.000000	1124.861572	703.209595	165.239059	77.654709	43.600983	178.640991	268.174255	177.999573	0.858422	0.000000	4.155929	3.470676	0.353589	0.608333	3.929893	4.999991	3.051099	2.847085	2.218113	1.890168	1.639496	2.251981	2.428417	2.250419	0.000000	0.000000	47853.000000		1
15529.942383	1332.298462	3.907097	4.600938	9316.680664	99998.000000	1252.673218	780.975342	200.412186	96.595032	41.130909	224.150803	333.284302	181.693893	1.759892	99998.000000	4.191170	3.124602	0.591854	0.662846	3.969261	4.999991	3.097838	2.892637	2.301924	1.984955	1.614168	2.350540	2.522815	2.259340	0.245486	4.999991	47871.000000		1
3025.764404	0.000000	3.080655	3.817669	1468.920410	26542.837891	0.000000	7.653840	10.170171	2.238794	0.000000	0.000000	0.000000	0.000000	0.903794	99998.000000	3.480835	0.000000	0.488643	0.581798	3.166998	4.423947	0.000000	0.883879	1.007328	0.350014	0.000000	0.000000	0.000000	0.000000	0.000000	4.999991	47923.000000		0
14652.187500	3044.140381	2.149366	4.409747	10028.398438	99998.000000	1414.554077	877.712219	199.585739	97.594162	53.305508	242.616226	297.593109	195.206833	1.622180	99998.000000	4.165903	3.483465	0.332310	0.644414	4.001232	4.999991	3.150620	2.943352	2.300129	1.989424	1.726772	2.384920	2.473623	2.290495	0.210099	4.999991	47941.000000		1
8018.800293	1405.506470	3.382861	5.103588	7979.686035	99998.000000	1057.546631	661.970764	169.275665	62.587563	47.865791	168.122360	234.919220	148.340164	0.368888	0.000000	3.904109	3.147833	0.529284	0.707876	3.901986	4.999991	3.024300	2.820839	2.228595	1.796488	1.680025	2.225626	2.370919	2.171259	0.000000	0.000000	48002.000000		1
5245.911621	1623.819702	3.167000	5.501390	5239.361328	75136.617188	629.344849	377.381775	81.712906	29.869093	14.502823	60.339516	101.815804	132.896805	1.090102	99998.000000	3.719821	3.210538	0.500648	0.740472	3.719278	4.875852	2.798889	2.576781	1.912291	1.475222	1.161453	1.780602	2.007815	2.123515	0.037467	4.999991	48020.000000		1
17507.445312	5426.637207	3.092990	6.913742	14986.584961	99998.000000	2235.093750	1355.284668	323.111053	145.463043	105.325096	430.264832	575.219055	369.715607	3.958536	0.000000	4.243223	3.734531	0.490378	0.839713	4.175703	4.999991	3.349296	3.132030	2.509352	2.162753	2.022532	2.633736	2.759833	2.567868	0.597535	0.000000	48105.000000		1
4791.442383	0.000000	2.244962	2.741444	2529.569336	36278.386719	118.804115	82.792221	30.165133	0.000000	0.000000	0.000000	0.000000	0.000000	1.285021	99998.000000	3.680466	0.000000	0.351209	0.437979	3.403047	4.559648	2.074831	1.917989	1.479505	0.000000	0.000000	0.000000	0.000000	0.000000	0.108910	4.999991	48150.000000		0
8526.352539	2652.891113	2.100026	1.776234	5465.239258	78370.867188	583.554382	383.703430	93.150497	56.216557	15.042478	92.475159	106.518501	115.310242	1.421905	0.000000	3.930763	3.423719	0.322225	0.249500	3.737609	4.894155	2.766081	2.583996	1.969185	1.749864	1.177319	1.966025	2.027425	2.061868	0.152870	0.000000	48170.000000		1
25402.076172	9510.740234	2.692104	12.109842	23339.150391	99998.000000	3674.391846	2238.072754	543.468872	235.209091	165.026276	717.808044	973.530151	514.219604	4.220006	0.000000	4.404869	3.978214	0.430092	1.083138	4.368085	4.999991	3.565186	3.349874	2.735175	2.371454	2.217553	2.856008	2.988349	2.711149	0.625313	0.000000	48211.000000		1
11193.404297	2163.853271	2.260381	6.303162	7089.376465	99998.000000	917.964294	558.887573	148.796555	76.140594	42.108452	154.809860	205.876572	130.195450	1.907333	0.000000	4.048962	3.335228	0.354182	0.799558	3.850608	4.999991	2.962826	2.747324	2.172593	1.881616	1.624369	2.189799	2.313607	2.114596	0.280426	0.000000	48274.000000		1
14714.336914	3293.661133	3.333522	5.754257	9645.937500	99998.000000	1392.897095	818.069641	175.489410	80.269722	36.471378	194.482147	259.434937	189.887375	0.919972	0.000000	4.167741	3.517679	0.522903	0.759989	3.984344	4.999991	3.143919	2.912790	2.244251	1.904552	1.561952	2.288880	2.414028	2.278496	0.000000	0.000000	48313.000000		1
16553.367188	3179.837402	2.849375	1.548037	6517.324707	94706.843750	847.362061	489.108734	106.228630	17.342947	15.461866	75.073624	112.433113	86.014725	1.329319	99998.000000	4.218886	3.502405	0.454750	0.189781	3.814069	4.976381	2.928069	2.689405	2.026242	1.239123	1.189262	1.875487	2.050894	1.934573	0.123629	4.999991	48351.000000		1
8554.352539	1255.359253	2.137031	3.786831	3310.754395	55225.460938	290.885986	169.198578	40.507992	5.741921	5.745005	13.019545	30.784964	29.492878	0.069938	0.000000	3.932187	3.098768	0.329811	0.578276	3.519927	4.742139	2.463723	2.228397	1.607541	0.759057	0.759290	1.114596	1.488339	1.469717	0.000000	0.000000	48377.000000		1
15103.297852	3685.524170	3.154665	5.754257	9599.625977	99998.000000	1304.575684	812.559021	179.695618	78.570580	47.236710	230.645157	326.191711	214.316757	2.518547	99998.000000	4.179072	3.566499	0.498953	0.759989	3.982254	4.999991	3.115469	2.909855	2.254538	1.895260	1.674280	2.362944	2.513473	2.331056	0.401150	4.999991	48402.000000		1
22410.792969	4596.065918	3.117660	6.247655	15005.719727	99998.000000	2233.089355	1368.523193	302.863220	144.392990	95.546562	366.708954	472.123474	310.381378	2.532099	0.000000	4.350457	3.662386	0.493829	0.795717	4.176257	4.999991	3.348906	3.136252	2.481246	2.159546	1.980215	2.564322	2.674056	2.491896	0.403481	0.000000	48455.000000		1
11000.269531	1020.341309	3.241009	5.100504	6518.625977	84720.531250	813.114075	521.195007	115.812889	70.151970	23.781794	105.263420	140.402618	77.626953	0.275881	99998.000000	4.041403	3.008745	0.510680	0.707613	3.814156	4.927989	2.910151	2.717000	2.063757	1.846040	1.376245	2.022278	2.147375	1.890013	0.000000	4.999991	48514.000000		1
19370.255859	3911.010254	3.052901	4.459086	11124.405273	99998.000000	1596.334351	979.910400	219.259995	92.586174	63.639118	315.136505	442.960571	204.131165	2.031664	99998.000000	4.287135	3.592289	0.484713	0.649246	4.046277	4.999991	3.203124	2.991186	2.340959	1.966546	1.803724	2.498499	2.646365	2.309909	0.307852	4.999991	48555.000000		1
8318.264648	2472.045166	2.790784	4.298732	6713.996094	84171.835938	805.639099	526.992432	112.297432	64.030754	39.838821	139.603943	196.360153	154.313370	1.374820	99998.000000	3.920033	3.393056	0.445726	0.633340	3.826981	4.925167	2.906141	2.721804	2.050370	1.806389	1.600307	2.144898	2.293053	2.188404	0.138246	4.999991	48609.000000		1
11792.038086	3175.597168	4.110624	6.050295	8504.116211	99998.000000	1129.351440	701.797241	161.618744	79.847244	53.842079	228.039398	326.743713	174.305252	1.133296	0.000000	4.071589	3.501825	0.613908	0.781777	3.929629	4.999991	3.052829	2.846212	2.208492	1.902260	1.731122	2.358010	2.514207	2.241310	0.054343	0.000000	48643.000000		1
11075.879883	778.446655	1.933504	1.770066	6664.878418	93273.664062	866.657043	504.801880	106.817627	69.205261	27.867746	145.546295	182.837952	116.401886	1.137283	99998.000000	4.044378	2.891229	0.286345	0.247989	3.823792	4.969759	2.937847	2.703121	2.028643	1.840139	1.445102	2.163001	2.262066	2.065960	0.055868	4.999991	48673.000000		1
22794.082031	3051.242432	3.592556	3.456871	12132.504883	99998.000000	1710.685547	1058.385376	226.741150	116.426559	61.384903	259.730988	345.190643	205.010040	2.125729	0.000000	4.357822	3.484477	0.555404	0.538683	4.083951	4.999991	3.233170	3.024644	2.355530	2.066052	1.788062	2.414524	2.538059	2.311775	0.327508	0.000000	48733.000000		1
10371.087891	1470.089233	2.796951	4.153796	6433.770508	81983.031250	761.877747	513.482605	96.847900	30.356325	31.592903	111.338387	173.173523	114.826096	1.247021	0.000000	4.015824	3.167344	0.446685	0.618445	3.808465	4.913724	2.881885	2.710526	1.986090	1.482249	1.499590	2.046645	2.238482	2.060041	0.095874	0.000000	48775.000000		1
26055.218750	7148.171387	2.352893	4.970987	15080.459961	99998.000000	2262.674805	1387.411011	270.434631	141.241409	85.015594	432.078064	520.214417	297.355682	1.785883	99998.000000	4.415895	3.854195	0.371602	0.696443	4.178415	4.999991	3.354622	3.142205	2.432062	2.149962	1.929499	2.635562	2.716182	2.473276	0.251853	4.999991	48809.000000		1
17629.775391	5561.618652	3.740575	6.654708	16068.924805	99998.000000	2396.089600	1485.449341	380.718384	140.880600	101.365578	470.131378	669.812744	356.807068	1.783126	0.000000	4.246247	3.745201	0.572938	0.823129	4.205987	4.999991	3.379503	3.171858	2.580604	2.148851	2.005891	2.672219	2.825953	2.552433	0.251182	0.000000	48848.000000		1
3711.347412	0.000000	1.970509	2.500912	2119.262451	37116.941406	99.869965	69.581482	22.650061	5.004908	9.463994	11.286484	0.000000	85.869789	0.506914	99998.000000	3.569532	0.000000	0.294578	0.398098	3.326185	4.569572	1.999435	1.842494	1.355069	0.699396	0.976074	1.052559	0.000000	1.933840	0.000000	4.999991	48891.000000		0
12442.112305	2524.132568	2.251129	6.451181	12659.241211	99998.000000	1849.478516	1142.127441	272.207794	101.060287	71.851112	294.148590	421.423737	249.073578	0.197696	0.000000	4.094894	3.402112	0.352400	0.809639	4.102407	4.999991	3.267049	3.057714	2.434901	2.004580	1.856434	2.468567	2.624719	2.396328	0.000000	0.000000	48921.000000		1
5250.105469	867.690063	4.175382	4.415914	2717.168457	39024.101562	170.580093	120.716034	13.667130	18.718294	11.147716	0.000000	32.530361	13.716470	1.122271	99998.000000	3.720168	2.938365	0.620696	0.645021	3.434117	4.591333	2.231928	2.081765	1.135677	1.272266	1.047186	0.000000	1.512289	1.137242	0.050098	4.999991	48950.000000		1
8470.129883	1538.551270	2.513247	4.637943	6098.191895	82178.046875	785.656433	472.700134	109.201355	41.328266	30.343988	115.763550	140.131256	123.827530	0.396815	0.000000	3.927890	3.187112	0.400235	0.666325	3.785201	4.914756	2.895233	2.674586	2.038228	1.616247	1.482073	2.063572	2.146535	2.092817	0.000000	0.000000	48997.000000		1
10571.845703	1315.547607	2.593424	6.956914	5421.015137	80083.476562	612.208496	397.549438	114.520805	79.421692	25.394588	127.962822	130.981796	97.840866	1.019487	99998.000000	4.024151	3.119107	0.413874	0.842417	3.734081	4.903543	2.786899	2.599391	2.058884	1.899939	1.404741	2.107084	2.117211	1.990520	0.008382	4.999991	49021.000000		1
6099.160156	0.000000	1.563456	4.357323	4166.603027	66071.359375	422.860748	275.393280	104.955048	14.968468	22.107323	79.523453	80.476334	88.589645	0.854705	0.000000	3.785270	0.000000	0.194086	0.639220	3.619782	4.820013	2.626197	2.439953	2.021003	1.175177	1.344536	1.900495	1.905668	1.947383	0.000000	0.000000	49095.000000		0
20576.707031	5614.529297	2.334390	7.234451	16305.204102	99998.000000	2422.523438	1511.090576	320.338776	161.846939	88.669823	419.974365	602.679749	308.534241	1.727389	99998.000000	4.313376	3.749313	0.368173	0.859406	4.212326	4.999991	3.384268	3.179291	2.505610	2.209105	1.947776	2.623223	2.780087	2.489303	0.237390	4.999991	49200.000000		1
4898.777832	1094.659424	3.055985	3.355108	2124.276611	39073.246094	106.173126	69.775757	7.490401	24.679161	2.473158	7.635337	7.391722	44.162224	0.865694	99998.000000	3.690088	3.039279	0.485151	0.525706	3.327211	4.591879	2.026015	1.843705	0.874505	1.392330	0.393252	0.882828	0.868746	1.645051	0.000000	4.999991	49289.000000		1
10845.161133	2088.579346	3.228674	5.544562	6632.967773	95131.812500	877.221924	527.855896	110.607544	55.581306	45.016418	166.204269	235.576050	123.136772	0.547818	99998.000000	4.035236	3.319851	0.509024	0.743867	3.821708	4.978326	2.943110	2.722515	2.043785	1.744929	1.653371	2.220642	2.372131	2.090388	0.000000	4.999991	49331.000000		1
28168.433594	5104.808594	1.884164	9.377649	21172.802734	99998.000000	3270.779785	1999.052124	503.552948	174.881912	140.544479	647.973694	900.898865	468.019043	3.963109	99998.000000	4.449763	3.707979	0.275119	0.972094	4.325778	4.999991	3.514651	3.300824	2.702045	2.242745	2.147814	2.811557	2.954676	2.670264	0.598036	4.999991	49359.000000		1
17637.851562	2084.425537	2.383730	3.466122	13147.294922	99998.000000	1911.649780	1176.686890	294.287354	65.073051	70.266068	327.008911	402.764038	257.313324	2.194722	0.000000	4.246446	3.318986	0.377257	0.539844	4.118836	4.999991	3.281408	3.070661	2.468772	1.813401	1.846746	2.514560	2.605051	2.410462	0.341380	0.000000	49395.000000		1
22910.208984	4977.212891	3.583304	6.784225	16503.072266	99998.000000	2501.818848	1538.403198	320.761261	124.388771	97.039093	422.392029	556.121460	303.039001	1.201152	0.000000	4.360029	3.696986	0.554284	0.831500	4.217565	4.999991	3.398256	3.187070	2.506182	2.094781	1.986947	2.625716	2.745170	2.481498	0.079598	0.000000	49457.000000		1
26716.550781	5145.094727	2.053770	4.588603	13142.783203	99998.000000	1949.811035	1175.561279	316.009216	125.560593	74.629562	392.387268	476.446899	254.753830	1.894331	99998.000000	4.426780	3.711393	0.312552	0.661681	4.118687	4.999991	3.289993	3.070245	2.499700	2.098853	1.872911	2.593715	2.678015	2.406121	0.277456	4.999991	49542.000000		1
12024.418945	4585.072266	3.009729	4.224722	8752.865234	99998.000000	1169.933472	736.131592	201.121445	110.666130	53.083477	239.301208	326.222565	219.605377	1.890768	99998.000000	4.080064	3.661346	0.478527	0.625798	3.942150	4.999991	3.068161	2.866956	2.303458	2.044015	1.724959	2.378945	2.513514	2.341643	0.276638	4.999991	49572.000000		1
28381.029297	7932.014160	3.003561	8.782488	20473.869141	99998.000000	3175.840820	1943.032959	480.776459	155.260086	122.103722	591.084900	747.896057	414.503815	3.438621	0.000000	4.453028	3.899384	0.477637	0.943618	4.311200	4.999991	3.501859	3.288480	2.681943	2.191060	2.086729	2.771650	2.873841	2.617528	0.536384	0.000000	49637.000000		1
9455.196289	296.544647	3.644979	4.261727	5539.523438	78867.164062	648.806274	409.412567	77.334000	50.012074	28.583174	106.611015	155.876831	95.111755	0.273777	0.000000	3.975671	2.472090	0.561695	0.629586	3.743472	4.896896	2.812115	2.612161	1.888371	1.699075	1.456110	2.027802	2.192782	1.978234	0.000000	0.000000	49679.000000		0
6757.995117	1415.809204	1.171821	3.404448	5193.003906	75105.421875	591.399414	379.793274	124.367188	61.061111	31.213604	121.008995	166.842606	134.111801	1.698023	0.000000	3.829818	3.151005	0.068861	0.532047	3.715419	4.875671	2.771881	2.579547	2.094706	1.785765	1.494344	2.082818	2.222307	2.127467	0.229944	0.000000	49735.000000		1
22797.654297	6660.172852	3.253344	9.180290	18569.855469	99998.000000	2818.160889	1745.235718	415.043488	185.594818	139.644028	562.695984	740.183655	506.538025	1.967728	99998.000000	4.357890	3.823486	0.512330	0.962856	4.268808	4.999991	3.449966	3.241854	2.618093	2.268566	2.145022	2.750274	2.869339	2.704612	0.293965	4.999991	49807.000000		1
15395.235352	3691.266113	2.948054	4.286397	11189.265625	99998.000000	1591.449707	982.392822	262.768463	132.079620	60.102070	279.118439	369.478149	196.242966	2.037774	0.000000	4.187387	3.567175	0.469535	0.632092	4.048801	4.999991	3.201793	2.992285	2.419573	2.120836	1.778889	2.445789	2.567589	2.292794	0.309156	0.000000	49845.000000		1
8058.413574	1130.325928	3.086823	3.022064	4455.780273	66452.906250	448.795013	280.037415	67.197754	33.045345	7.885120	56.000694	89.153969	40.520329	0.327697	0.000000	3.906250	3.053204	0.489512	0.480304	3.648924	4.822514	2.652048	2.447216	1.827355	1.519110	0.896808	1.748193	1.950141	1.607673	0.000000	0.000000	49917.000000		1
15441.109375	4029.114258	3.012813	6.488186	13896.251953	99998.000000	2007.467651	1248.735352	280.385864	130.232452	54.656185	275.137329	385.091125	150.020813	1.671255	99998.000000	4.188678	3.605210	0.478972	0.812123	4.142898	4.999991	3.302649	3.096470	2.447756	2.114719	1.737639	2.439549	2.585563	2.176152	0.223043	4.999991	49964.000000		1
12481.555664	3629.847412	3.231758	5.149844	7037.720703	96786.492188	907.852661	546.540283	138.811417	76.254692	41.241920	178.758163	221.924347	184.204056	0.257418	99998.000000	4.096269	3.559888	0.509439	0.711794	3.847432	4.985815	2.958015	2.737622	2.142425	1.882267	1.615339	2.252266	2.346205	2.265299	0.000000	4.999991	49994.000000		1
8313.186523	3146.733398	2.315888	4.052033	6504.101562	84307.125000	814.637451	516.412170	117.493530	108.307076	19.991879	115.819061	121.557899	99.308723	0.019302	0.000000	3.919768	3.497860	0.364717	0.607673	3.813187	4.925864	2.910964	2.712996	2.070014	2.034657	1.300854	2.063780	2.084783	1.996987	0.000000	0.000000	50033.000000		1
8272.338867	1661.851440	0.764767	3.447620	5195.917969	71530.320312	632.040039	377.224518	103.385422	61.082699	16.994484	55.575138	43.801426	80.608932	1.645688	0.000000	3.917628	3.220592	0.000000	0.537519	3.715662	4.854490	2.800745	2.576600	2.014459	1.785918	1.230308	1.744881	1.641488	1.906383	0.216347	0.000000	50049.000000		1
4284.108887	0.000000	2.463907	2.103110	2650.081787	47480.542969	183.035309	114.092163	25.212648	9.525669	9.803205	44.991749	56.087040	37.057289	0.913755	0.000000	3.631860	0.000000	0.391624	0.322862	3.423259	4.676516	2.262535	2.057256	1.401618	0.978895	0.991368	1.653133	1.748863	1.568874	0.000000	0.000000	50068.000000		0
14581.877930	4206.426270	1.948923	5.877606	10005.163086	99998.000000	1374.687622	860.535828	210.150635	92.811287	69.769592	276.839569	397.204041	186.544601	2.774217	0.000000	4.163814	3.623913	0.289795	0.769200	4.000224	4.999991	3.138204	2.934769	2.322531	1.967601	1.843666	2.442228	2.599014	2.270783	0.443140	0.000000	50088.000000		1
6558.732910	2095.727295	2.544085	3.617226	6881.449219	92506.195312	912.586243	535.506653	148.537521	24.774757	24.497221	110.737061	138.210083	141.423340	0.469092	0.000000	3.816820	3.321335	0.405532	0.558376	3.837680	4.966171	2.960274	2.728765	2.171836	1.394009	1.389117	2.044293	2.140540	2.150521	0.000000	0.000000	50118.000000		1
17883.359375	3491.880859	2.763030	2.861710	9047.430664	99998.000000	1248.427002	778.748901	188.693970	50.098419	55.840340	207.958084	241.213135	187.142853	0.142256	99998.000000	4.252449	3.543059	0.441386	0.456626	3.956525	4.999991	3.096363	2.891397	2.275758	1.699824	1.746948	2.317976	2.382401	2.272173	0.000000	4.999991	50167.000000		1
13173.907227	3267.437012	3.145414	5.464385	8934.578125	99998.000000	1227.815308	762.238525	169.062897	74.737495	51.196232	222.007599	296.748169	133.226761	1.043545	99998.000000	4.119715	3.514207	0.497678	0.737541	3.951074	4.999991	3.089133	2.882091	2.228048	1.873538	1.709238	2.346368	2.472388	2.124591	0.018511	4.999991	50206.000000		1
5706.162598	0.000000	2.655099	3.919432	3031.919678	46349.597656	213.141861	153.856979	12.390462	27.728979	6.195231	21.586172	10.197924	2.944971	0.257309	99998.000000	3.756344	0.000000	0.424081	0.593223	3.481718	4.666046	2.328669	2.187117	1.093088	1.442934	0.792058	1.334176	1.008512	0.469081	0.000000	4.999991	50234.000000		0
8896.783203	1662.816650	2.032184	4.425165	7327.505859	95684.882812	931.949036	596.462891	147.149841	58.291912	34.442280	139.625519	206.493317	134.956741	1.151256	99998.000000	3.949233	3.220844	0.307963	0.645930	3.864956	4.980844	2.969392	2.775584	2.167760	1.765608	1.537092	2.144965	2.314906	2.130195	0.061172	4.999991	50285.000000		1
4220.611328	1499.797974	3.447620	4.045865	3774.576416	63996.718750	351.765167	233.420517	73.149368	82.240227	23.319233	76.991707	81.848595	93.748741	0.565560	99998.000000	3.625375	3.176033	0.537519	0.607011	3.576868	4.806158	2.546253	2.368139	1.864211	1.915084	1.367714	1.886444	1.913011	1.971965	0.000000	4.999991	50344.000000		1
23839.472656	5700.565430	1.773150	8.412439	16692.660156	99998.000000	2537.645508	1549.520142	326.142365	128.971207	98.093727	399.131378	523.535583	357.948059	3.666494	0.000000	4.377296	3.755918	0.248745	0.924922	4.222526	4.999991	3.404431	3.190197	2.513407	2.110493	1.991641	2.601116	2.718946	2.553820	0.564251	0.000000	50380.000000		1
13712.516602	3449.905029	1.834825	3.965688	11533.201172	99998.000000	1604.678955	1010.837219	208.436066	78.567497	60.003387	259.527466	353.300873	272.432892	1.052518	99998.000000	4.137117	3.537807	0.263595	0.598319	4.061950	4.999991	3.205388	3.004681	2.318973	1.895243	1.778176	2.414183	2.548145	2.435260	0.022230	4.999991	50408.000000		1
31835.605469	9118.960938	2.396065	6.938412	20791.068359	99998.000000	3071.860107	1943.137817	432.938416	149.370132	99.903885	499.682861	642.102234	455.887604	1.647128	99998.000000	4.502913	3.959945	0.379499	0.841260	4.317877	4.999991	3.487401	3.288504	2.636426	2.174264	1.999582	2.698694	2.807604	2.658858	0.216727	4.999991	50469.000000		1
[truncated: 8,813 more rows]
