# Supplementary material for: Distinct elongation stalls during translation are linked with distinct pathways for mRNA degradation
Source: eLife. 2022 Jul 27;11:e76038. doi: 10.7554/eLife.76038 (PMC9352352; doi:10.7554/eLife.76038)
Supplement: Figure 1—source data 2. [file elife-76038-fig1-data2.zip › 1C_flow_cytometry_data/list_mode_data.SKI2_OPT_2.CSV]

FSC-HLin	SSC-HLin	BLU-V-HLin	GRN-V-HLin	YEL-V-HLin	ORG-V-HLin	GRN-B-HLin	YEL-B-HLin	RED-B-HLin	NIR-B-HLin	YEL-G-HLin	ORG-G-HLin	RED-G-HLin	NIR-G-HLin	BLU-V-ALin	BLU-V-W	FSC-HLog	SSC-HLog	BLU-V-HLog	GRN-V-HLog	YEL-V-HLog	ORG-V-HLog	GRN-B-HLog	YEL-B-HLog	RED-B-HLog	NIR-B-HLog	YEL-G-HLog	ORG-G-HLog	RED-G-HLog	NIR-G-HLog	BLU-V-ALog	BLU-V-WLog	TIME		P01.R1
13689.542969	1899.737305	2.137031	4.678032	8462.546875	99998.000000	1001.431824	598.091125	161.575577	54.489662	44.017288	184.867050	224.126129	157.384781	0.216988	0.000000	4.136389	3.278693	0.329811	0.670063	3.927501	4.999991	3.000621	2.776767	2.208376	1.736314	1.643623	2.266860	2.350492	2.196963	0.000000	0.000000	32.000000		1
12080.485352	1654.391968	3.049818	3.978023	6579.375488	95649.765625	663.959778	399.180725	93.227592	71.345383	42.453831	146.493011	179.467422	81.666656	1.316548	0.000000	4.082084	3.218638	0.484274	0.599667	3.818185	4.980684	2.822142	2.601170	1.969544	1.853366	1.627917	2.165817	2.253986	1.912045	0.119437	0.000000	49.000000		1
35630.164062	10024.975586	2.985059	8.899670	25402.966797	99998.000000	3695.953369	2301.018066	518.478271	193.831482	163.407318	738.851440	985.023254	570.917236	6.107190	0.000000	4.551818	4.001083	0.474953	0.949374	4.404884	4.999991	3.567726	3.361920	2.714731	2.287424	2.213272	2.868557	2.993447	2.756573	0.785841	0.000000	120.000000		1
15404.483398	2856.029297	1.825573	3.780664	7176.008301	99431.437500	773.312256	478.704193	86.671562	34.457695	28.058939	93.258430	137.149277	143.964340	1.151839	99998.000000	4.187647	3.455763	0.261399	0.577568	3.855883	4.997524	2.888355	2.680067	1.937877	1.537286	1.448071	1.969688	2.137193	2.158255	0.061392	4.999991	161.000000		1
5372.483398	293.867981	2.815454	3.481541	2941.229980	45144.914062	38.497395	39.450272	3.222507	0.000000	7.943711	0.000000	0.000000	21.077354	1.086513	99998.000000	3.730175	2.468152	0.449548	0.541772	3.468529	4.654609	1.585431	1.596050	0.508194	0.000000	0.900023	0.000000	0.000000	1.323816	0.036035	4.999991	193.000000		1
14872.813477	2104.923096	1.480195	5.014159	8670.776367	99998.000000	1064.889038	642.978027	211.933029	59.485321	51.911659	204.710907	240.198578	156.959213	1.022686	99998.000000	4.172393	3.323236	0.170319	0.700198	3.938058	4.999991	3.027304	2.808196	2.326199	1.774410	1.715265	2.311141	2.380570	2.195787	0.009743	4.999991	232.000000		1
26740.380859	5907.392090	3.703570	8.224331	14411.076172	99998.000000	1976.019653	1216.353027	310.094604	169.010468	98.886253	447.990143	640.800903	347.272156	2.384360	0.000000	4.427167	3.771396	0.568621	0.915101	4.158697	4.999991	3.295791	3.085060	2.491494	2.227914	1.995136	2.651268	2.806723	2.540670	0.377372	0.000000	283.000000		1
20230.128906	4103.910645	2.143198	5.627823	9738.206055	99998.000000	1156.028931	727.527954	175.696014	65.258080	62.125000	257.362671	314.356323	211.624649	0.569537	99998.000000	4.305999	3.613198	0.331062	0.750340	3.988479	4.999991	3.062969	2.861850	2.244762	1.814634	1.793266	2.410546	2.497422	2.325566	0.000000	4.999991	351.000000		1
60432.835938	11510.610352	2.035268	8.788655	25689.564453	99998.000000	3822.198486	2358.906006	680.476318	351.860748	215.170959	972.925720	1364.986084	767.810852	5.649227	99998.000000	4.781273	4.061099	0.308622	0.943922	4.409757	4.999991	3.582313	3.372711	2.832813	2.546371	2.332784	2.988080	3.135128	2.885254	0.751989	4.999991	394.000000		1
7208.979492	1840.942749	1.847160	2.318972	3374.103516	51862.929688	109.827354	72.440109	16.769371	14.302381	0.000000	0.000000	0.000000	2.106194	0.999367	0.000000	3.857874	3.265040	0.266504	0.365295	3.528158	4.714857	2.040710	1.859979	1.224517	1.155408	0.000000	0.000000	0.000000	0.323498	0.000000	0.000000	431.000000		1
9562.066406	791.663574	2.935719	2.220292	4059.168457	53103.289062	190.821747	139.347992	36.178425	41.988186	13.858322	0.000000	0.000000	21.684851	0.204915	99998.000000	3.980552	2.898541	0.467715	0.346410	3.608437	4.725121	2.280628	2.144101	1.558450	1.623127	1.141711	0.000000	0.000000	1.336156	0.000000	4.999991	443.000000		1
14212.353516	2032.840698	4.116791	7.055594	6264.245117	91899.906250	654.141174	384.030334	116.540657	36.690323	47.378563	183.719910	252.669220	132.717941	1.903600	0.000000	4.152666	3.308103	0.614559	0.848534	3.796869	4.963315	2.815671	2.584366	2.066478	1.564552	1.675582	2.264156	2.402552	2.122930	0.279576	0.000000	481.000000		1
11484.311523	3092.971436	3.105325	4.761292	6531.898438	91326.023438	628.913086	408.715637	95.265938	71.906624	23.658443	77.580696	147.328705	89.943405	2.228012	99998.000000	4.060105	3.490376	0.492107	0.677725	3.815039	4.960595	2.798591	2.611421	1.978938	1.856769	1.373986	1.889754	2.168287	1.953969	0.347917	4.999991	505.000000		1
17703.691406	5503.924805	2.365228	6.238403	12872.894531	99998.000000	1717.796631	1041.332275	246.107025	96.298996	69.714081	352.927734	459.985901	306.548309	2.160905	0.000000	4.248064	3.740673	0.373873	0.795073	4.109676	4.999991	3.234972	3.017589	2.391124	1.983622	1.843320	2.547686	2.662745	2.486499	0.334636	0.000000	563.000000		1
17556.761719	5514.449707	2.901798	4.668780	13600.620117	99998.000000	1881.999634	1155.587891	293.047699	119.932770	85.727936	334.974213	438.920868	251.426468	2.174775	0.000000	4.244444	3.741502	0.462667	0.669203	4.133559	4.999991	3.274620	3.062803	2.466938	2.078938	1.933122	2.525011	2.642386	2.400411	0.337414	0.000000	649.000000		1
15727.474609	3222.787598	3.728240	3.009729	10792.012695	99998.000000	1396.946045	858.099670	212.654617	63.432507	55.297604	247.904846	337.959259	188.601456	2.155440	99998.000000	4.196659	3.508232	0.571504	0.478527	4.033103	4.999991	3.145180	2.933538	2.327675	1.802312	1.742706	2.394285	2.528864	2.275545	0.333536	4.999991	674.000000		1
25165.644531	7057.074219	3.802250	6.179812	16677.425781	99998.000000	2370.531738	1423.040527	345.150543	144.087692	89.477760	368.762726	505.628296	306.008636	2.337428	99998.000000	4.400808	3.848625	0.580041	0.790975	4.222129	4.999991	3.374846	3.153217	2.538008	2.158627	1.951715	2.566747	2.703831	2.485734	0.368738	4.999991	810.000000		1
6211.075195	471.380310	1.871829	2.318972	1853.040161	35888.285156	0.000000	0.000000	0.000000	9.824792	0.000000	0.000000	0.000000	16.898888	0.683691	31728.652344	3.793167	2.673372	0.272266	0.365295	3.267885	4.554953	0.000000	0.000000	0.000000	0.992323	0.000000	0.000000	0.000000	1.227858	0.000000	4.501451	836.000000		1
11922.017578	1129.067749	2.716774	4.224722	4569.335938	69914.234375	302.490112	189.656097	59.392807	43.092167	24.053162	50.366707	68.002609	144.488586	0.222595	99998.000000	4.076350	3.052720	0.434053	0.625798	3.659853	4.844565	2.480711	2.277967	1.773734	1.634398	1.381172	1.702144	1.832526	2.159833	0.000000	4.999991	847.000000		1
24119.236328	5722.059082	3.873176	10.167087	20682.771484	99998.000000	2966.852783	1832.086182	437.823059	228.341599	140.939194	587.193176	792.955688	419.200348	4.166753	0.000000	4.382363	3.757552	0.588067	1.007197	4.315609	4.999991	3.472296	3.262946	2.641299	2.358585	2.149032	2.768781	2.899249	2.622422	0.619798	0.000000	868.000000		1
10869.069336	824.132263	1.705307	1.091644	5215.743164	75435.515625	406.547791	244.632996	58.544781	19.890116	22.816584	43.622570	110.552032	74.830002	0.482257	0.000000	4.036192	2.915997	0.231803	0.038081	3.717316	4.877576	2.609112	2.388515	1.767488	1.298637	1.358251	1.639711	2.043567	1.874076	0.000000	0.000000	913.000000		1
10464.901367	3379.231934	2.457740	4.015028	6027.849121	89350.562500	549.867615	335.661865	76.883774	42.367485	17.601980	42.497005	63.913570	3.410615	0.654272	99998.000000	4.019735	3.528818	0.390536	0.603689	3.780162	4.951097	2.740258	2.525902	1.885835	1.627033	1.245561	1.628358	1.805593	0.532833	0.000000	4.999991	943.000000		1
11812.566406	3636.036377	2.716774	3.891678	8410.950195	99998.000000	959.172241	573.146790	110.829567	79.881172	38.266113	169.457611	253.285965	107.903099	1.187958	0.000000	4.072344	3.560628	0.434053	0.590137	3.924845	4.999991	2.981897	2.758266	2.044656	1.902444	1.582814	2.229061	2.403611	2.033034	0.074801	0.000000	973.000000		1
18951.992188	3593.795410	3.348940	4.588603	11007.288086	99998.000000	1426.256958	893.257324	244.938278	64.949707	53.095814	249.073578	358.857758	204.599899	1.083318	99998.000000	4.277655	3.555553	0.524907	0.661681	4.041680	4.999991	3.154198	2.950977	2.389057	1.812577	1.725060	2.396328	2.554922	2.310905	0.034756	4.999991	1028.000000		1
22587.927734	6535.059082	3.463039	4.748958	13534.430664	99998.000000	1829.347778	1133.317139	272.633331	106.805290	72.174904	352.499084	460.713654	304.972504	3.736659	0.000000	4.353877	3.815249	0.539457	0.676598	4.131440	4.999991	3.262296	3.054352	2.435579	2.028593	1.858386	2.547158	2.663431	2.484261	0.572483	0.000000	1089.000000		1
9534.506836	3125.751709	3.765245	6.222985	7361.676758	96943.289062	758.430115	488.624573	114.671906	82.493095	32.721550	118.304550	192.520889	143.162567	0.266483	99998.000000	3.979298	3.494955	0.575793	0.793999	3.866977	4.986518	2.879915	2.688975	2.059457	1.916418	1.514834	2.073001	2.284478	2.155829	0.000000	4.999991	1161.000000		1
12948.865234	3038.355469	2.127780	5.242356	8819.924805	99998.000000	1089.232056	649.367554	162.747391	111.646759	48.115574	223.981201	267.196716	163.163696	1.068195	0.000000	4.112232	3.482639	0.327927	0.719526	3.945465	4.999991	3.037120	2.812491	2.211514	2.047846	1.682286	2.350212	2.426831	2.212624	0.028651	0.000000	1194.000000		1
10235.385742	1285.968384	1.785485	1.171821	4578.439453	72456.304688	367.914703	215.038361	105.676643	51.723549	13.935415	57.955788	59.112186	40.427814	0.675494	99998.000000	4.010104	3.109230	0.251756	0.068861	3.660717	4.860076	2.565747	2.332516	2.023979	1.713688	1.144120	1.763097	1.771677	1.606680	0.000000	4.999991	1230.000000		1
14485.350586	2805.391357	2.337474	5.214602	11622.842773	99998.000000	1494.984253	931.005371	197.562805	54.650017	42.022106	195.854416	218.933121	173.269119	2.473140	99998.000000	4.160929	3.447994	0.368747	0.717221	4.065312	4.999991	3.174637	2.968952	2.295705	1.737590	1.623478	2.291933	2.340312	2.238721	0.393249	4.999991	1254.000000		1
15155.583008	3791.706543	3.968772	5.069666	10232.369141	99998.000000	1249.931885	777.823730	179.122055	71.635254	33.190281	176.423782	248.314972	158.041611	1.091791	0.000000	4.180573	3.578835	0.598656	0.704979	4.009976	4.999991	3.096886	2.890881	2.253149	1.855127	1.521011	2.246557	2.395003	2.198771	0.038139	0.000000	1287.000000		1
13036.656250	4570.242676	1.733061	3.379778	12841.757812	99998.000000	1680.094849	1036.614258	261.087830	107.924690	68.138290	289.119019	401.767975	212.463440	2.078310	99998.000000	4.115166	3.659939	0.238814	0.528888	4.108624	4.999991	3.225334	3.015617	2.416787	2.033121	1.833391	2.461077	2.603975	2.327284	0.317710	4.999991	1318.000000		1
6824.471191	754.171509	2.155533	2.491661	2816.356934	46888.128906	11.465341	6.824314	0.000000	29.933851	0.000000	0.000000	0.000000	0.000000	0.453463	99998.000000	3.834069	2.877470	0.333555	0.396489	3.449688	4.671063	1.059387	0.834059	0.000000	1.476163	0.000000	0.000000	0.000000	0.000000	0.000000	4.999991	1341.000000		1
21929.462891	5587.367676	2.507080	2.713690	10697.094727	99998.000000	1366.404663	816.962585	172.606110	65.847076	49.333652	206.533401	306.107330	138.802170	0.950124	0.000000	4.341028	3.747207	0.399168	0.433560	4.029266	4.999991	3.135579	2.912202	2.237056	1.818537	1.693143	2.314990	2.485874	2.142396	0.000000	0.000000	1358.000000		1
16354.691406	8370.475586	2.948054	4.970987	11890.001953	99998.000000	1495.551636	947.469482	248.836136	101.285400	59.580917	263.915619	340.108643	281.644012	1.556122	99998.000000	4.213642	3.922750	0.469535	0.696443	4.075182	4.999991	3.174801	2.976565	2.395913	2.005547	1.775107	2.421465	2.531618	2.449701	0.192044	4.999991	1386.000000		1
11579.506836	1948.047119	3.500043	4.986405	7486.355469	99998.000000	772.297729	503.235321	131.700317	66.648842	53.530621	162.398941	208.719772	206.070847	0.900212	0.000000	4.063690	3.289599	0.544073	0.697788	3.874270	4.999991	2.887785	2.701771	2.119587	1.823793	1.728602	2.210583	2.319564	2.314017	0.000000	0.000000	1415.000000		1
13432.205078	3627.654785	3.083739	5.556897	11527.657227	99998.000000	1492.881104	934.505432	250.720291	59.229370	59.815281	257.433594	279.864716	191.811630	0.275301	99998.000000	4.128147	3.559626	0.489078	0.744832	4.061741	4.999991	3.174025	2.970582	2.399189	1.772537	1.776812	2.410665	2.446948	2.282875	0.000000	4.999991	1462.000000		1
13079.764648	1956.441040	2.285050	4.323402	6597.976562	89125.835938	697.649658	428.340576	108.596947	32.866489	22.724072	82.187805	135.073929	71.074013	0.810056	99998.000000	4.116600	3.291467	0.358896	0.635826	3.819411	4.950004	2.843637	2.631789	2.035818	1.516753	1.356486	1.914807	2.130572	1.851711	0.000000	4.999991	1506.000000		1
10523.794922	111.554253	2.100026	2.861710	4441.062012	65514.417969	311.975677	204.001648	62.581394	51.378170	12.819102	19.072924	23.383991	8.113317	0.714930	99998.000000	4.022172	2.047486	0.322225	0.456626	3.647487	4.816337	2.494121	2.309634	1.796445	1.710779	1.107858	1.280417	1.368919	0.909198	0.000000	4.999991	1552.000000		0
27611.658203	4998.395020	2.827788	8.116401	13952.961914	99998.000000	1900.853516	1171.250244	306.027161	159.460129	94.633774	406.868500	552.797180	330.496613	2.344601	0.000000	4.441092	3.698831	0.451447	0.909364	4.144666	4.999991	3.278949	3.068650	2.485760	2.202652	1.976046	2.609454	2.742566	2.519167	0.370069	0.000000	1585.000000		1
45711.472656	12357.111328	3.204005	11.175469	33761.734375	99998.000000	5204.524414	3176.661133	826.167542	297.636292	237.975204	1106.852539	1512.512207	748.309326	4.773735	99998.000000	4.660025	4.091917	0.505693	1.048266	4.528425	4.999991	3.716381	3.501971	2.917068	2.473686	2.376532	3.044090	3.179699	2.874081	0.678858	4.999991	1654.000000		1
17641.724609	4846.545898	2.371395	5.211518	11765.481445	99998.000000	1569.148071	966.539307	288.813721	109.987709	99.160706	350.630341	481.917450	308.494141	1.862330	0.000000	4.246541	3.685432	0.375004	0.716964	4.070610	4.999991	3.195664	2.985219	2.460618	2.041344	1.996340	2.544849	2.682973	2.489247	0.270057	0.000000	1708.000000		1
39673.554688	10306.330078	1.187239	10.978110	29091.126953	99998.000000	4360.653320	2728.837402	811.340942	394.521210	236.282227	1101.314087	1525.069214	781.709290	1.693209	0.000000	4.598501	4.013104	0.074538	1.040528	4.463760	4.999991	3.639552	3.435978	2.909203	2.596070	2.373431	3.041911	3.183290	2.893045	0.228711	0.000000	1735.000000		1
14897.541992	1725.447388	2.059937	3.052901	6701.876953	90678.500000	674.617188	436.879425	94.720116	53.086563	26.177858	85.283882	126.979111	87.087868	2.137178	99998.000000	4.173115	3.236902	0.313854	0.484713	3.826196	4.957504	2.829057	2.640362	1.976442	1.724985	1.417934	1.930867	2.103732	1.939958	0.329841	4.999991	1771.000000		1
8112.604492	1823.892700	1.393850	4.058200	5652.058105	86117.203125	518.361084	332.565796	64.385384	24.978283	33.026840	131.947006	179.522934	127.857979	1.104169	0.000000	3.909160	3.260999	0.144216	0.608333	3.752207	4.935090	2.714632	2.521878	1.808787	1.397563	1.518867	2.120399	2.254120	2.106728	0.043036	0.000000	1817.000000		1
18575.943359	3739.760986	4.591687	7.129604	8779.231445	99998.000000	1037.573242	643.193909	159.367615	61.267723	67.123741	243.402588	310.359802	216.638809	1.435420	0.000000	4.268951	3.572844	0.661972	0.853065	3.943456	4.999991	3.016019	2.808342	2.202400	1.787232	1.826876	2.386325	2.491865	2.335736	0.156979	0.000000	1874.000000		1
13832.776367	2762.027588	3.685068	3.774496	8445.867188	99998.000000	965.891724	601.325989	155.636292	64.715340	32.900410	131.731155	146.110626	116.318626	0.503452	99998.000000	4.140909	3.441228	0.566445	0.576859	3.926644	4.999991	2.984928	2.779110	2.192111	1.811007	1.517201	2.119689	2.164682	2.065649	0.000000	4.999991	1929.000000		1
9580.059570	2136.253906	2.778449	2.525582	4754.862793	73891.031250	365.068420	216.777588	52.932377	7.965297	10.197924	19.927120	47.825703	43.906273	0.019271	99998.000000	3.981368	3.329653	0.443802	0.402361	3.677138	4.868592	2.562374	2.336014	1.723721	0.901202	1.008512	1.299445	1.679661	1.642527	0.000000	4.999991	1967.000000		1
10441.946289	2487.652100	3.660398	3.096074	8247.721680	99998.000000	904.531494	573.356445	116.953873	47.859627	20.093641	103.860321	164.853592	123.830612	0.566665	99998.000000	4.018782	3.395790	0.563528	0.490811	3.916334	4.999991	2.956424	2.758425	2.068015	1.679969	1.303059	2.016450	2.217098	2.092828	0.000000	4.999991	1984.000000		1
16574.316406	2882.429199	3.370527	4.292564	7684.769531	99563.289062	823.876343	515.826233	123.411224	42.885555	17.731499	75.289482	88.222679	90.294952	1.413418	99998.000000	4.219436	3.459759	0.527698	0.632717	3.885631	4.998099	2.915862	2.712503	2.091355	1.632311	1.248745	1.876734	1.945580	1.955663	0.150271	4.999991	2006.000000		1
16093.739258	2839.081055	2.479326	2.611927	6592.965820	89772.195312	647.797913	396.426941	108.282402	60.641724	21.188370	124.524452	164.400284	85.024841	1.232198	99998.000000	4.206657	3.453178	0.394334	0.416961	3.819081	4.953142	2.811440	2.598163	2.034558	1.782772	1.326097	2.095255	2.215903	1.929546	0.090680	4.999991	2036.000000		1
8900.718750	757.474182	2.041435	3.416783	6926.823730	99376.359375	719.843323	424.874451	127.463257	28.410484	21.842121	121.773758	152.404541	62.649235	0.371647	99998.000000	3.949425	2.879368	0.309936	0.533617	3.840534	4.997283	2.857238	2.628261	2.105385	1.453479	1.339295	2.085554	2.182998	1.796916	0.000000	4.999991	2053.000000		1
21292.111328	5083.274902	1.711475	4.209303	13905.805664	99998.000000	1805.643188	1129.724609	301.416962	103.234322	69.788094	380.983582	479.727997	291.277618	3.136307	0.000000	4.328219	3.706144	0.233371	0.624210	4.143196	4.999991	3.256632	3.052973	2.479168	2.013824	1.843781	2.580906	2.680995	2.464307	0.496419	0.000000	2083.000000		1
12313.236328	1092.303467	1.458608	3.256428	7754.893555	99317.656250	794.377258	497.835693	106.120705	42.925644	30.436501	107.329529	179.788132	62.047909	0.760818	0.000000	4.090372	3.038343	0.163939	0.512742	3.889576	4.997026	2.900027	2.697086	2.025800	1.632717	1.483395	2.030719	2.254761	1.792727	0.000000	0.000000	2106.000000		1
23380.328125	5262.671387	3.000478	4.637943	12877.630859	99998.000000	1696.043945	1018.858032	259.441101	84.568451	71.487228	246.538742	384.079651	205.047043	1.754243	99998.000000	4.368851	3.721206	0.477190	0.666325	4.109836	4.999991	3.229437	3.008114	2.414039	1.927208	1.854228	2.391885	2.584421	2.311853	0.244090	4.999991	2153.000000		1
6636.461914	1651.132446	3.882427	2.763030	3363.218018	50258.855469	38.340122	35.922474	0.000000	2.769197	0.000000	0.000000	0.000000	0.000000	0.988733	99998.000000	3.821937	3.217782	0.589103	0.441386	3.526755	4.701212	1.583653	1.555366	0.000000	0.442354	0.000000	0.000000	0.000000	0.000000	0.000000	4.999991	2167.000000		1
13430.916016	4368.084961	2.611927	6.842816	10758.547852	99998.000000	1380.185913	846.224182	200.939499	109.210609	61.730282	228.505035	298.172882	299.690063	1.596176	0.000000	4.128106	3.640291	0.416961	0.835235	4.031754	4.999991	3.139938	2.927485	2.303065	2.038265	1.790498	2.358896	2.474468	2.476672	0.203081	0.000000	2197.000000		1
7399.264648	490.061584	3.589472	2.155533	2819.283447	47014.191406	47.060936	30.276148	14.431897	15.304595	5.828266	0.000000	0.000000	0.000000	0.410668	3842.633545	3.869189	2.690251	0.555031	0.333555	3.450139	4.672229	1.672661	1.481101	1.159323	1.184822	0.765539	0.000000	0.000000	0.000000	0.000000	3.584629	2231.000000		1
16170.077148	3667.903809	2.269632	6.371004	9701.784180	99998.000000	1193.551880	734.432495	194.824448	84.799728	59.223202	240.617966	302.046051	256.348114	1.352560	0.000000	4.208712	3.564418	0.355955	0.804208	3.986852	4.999991	3.076841	2.865952	2.289644	1.928394	1.772492	2.381328	2.480073	2.408830	0.131157	0.000000	2258.000000		1
9104.818359	2094.925537	2.941887	3.743659	5434.997070	72400.070312	452.776123	310.446136	67.231674	23.294563	19.853109	46.067974	54.708611	59.981804	0.667453	99998.000000	3.959271	3.321169	0.468626	0.573296	3.735199	4.859739	2.655884	2.491986	1.827574	1.367255	1.297829	1.663399	1.738056	1.778020	0.000000	4.999991	2307.000000		1
20432.187500	4826.467285	4.172298	5.137509	13648.112305	99998.000000	1850.909302	1138.208008	281.150635	125.159706	97.615753	392.011047	539.006714	253.989059	0.726765	0.000000	4.310315	3.683629	0.620375	0.710753	4.135073	4.999991	3.267385	3.056222	2.448939	2.097465	1.989520	2.593298	2.731594	2.404815	0.000000	0.000000	2349.000000		1
10064.494141	4034.600342	2.975808	1.757731	13725.131836	99998.000000	1856.697510	1138.244995	279.503906	95.457130	79.449448	330.697052	450.497223	272.343475	1.769585	99998.000000	4.002792	3.605801	0.473605	0.244952	4.137516	4.999991	3.268741	3.056236	2.446388	1.979808	1.900091	2.519430	2.653692	2.435117	0.247871	4.999991	2404.000000		1
11295.291016	1420.622925	2.713690	5.063499	7873.802734	99998.000000	891.527405	541.082031	163.891464	69.859016	23.467253	130.352722	161.729767	71.212776	1.434641	0.000000	4.052897	3.152479	0.433560	0.704451	3.896184	4.999991	2.950135	2.733263	2.214556	1.844222	1.370462	2.115120	2.208790	1.852558	0.156743	0.000000	2432.000000		1
23825.833984	4534.030273	3.552467	7.734017	11903.863281	99998.000000	1567.584717	955.339172	280.225494	100.273933	97.119270	333.225739	490.730774	204.152756	1.361833	99998.000000	4.377048	3.656484	0.550530	0.888405	4.075688	4.999991	3.195231	2.980158	2.447508	2.001188	1.987305	2.522738	2.690843	2.309955	0.134124	4.999991	2481.000000		1
32543.878906	5839.824219	3.062153	9.621264	15737.009766	99998.000000	2198.705811	1340.458008	296.220856	135.317535	106.546257	449.615265	644.526062	373.823151	3.737475	0.000000	4.512469	3.766400	0.486027	0.983232	4.196922	4.999991	3.342167	3.127253	2.471616	2.131354	2.027538	2.652841	2.809241	2.572666	0.572578	0.000000	2502.000000		1
14649.029297	3167.453125	5.328701	4.607106	8520.252930	99998.000000	1011.790100	595.907837	161.714340	79.640640	31.047081	134.037796	175.800858	67.823753	0.614297	99998.000000	4.165809	3.500710	0.726621	0.663428	3.930453	4.999991	3.005090	2.775179	2.208749	1.901135	1.492021	2.127227	2.245021	1.831382	0.000000	4.999991	2554.000000		1
13326.876953	2751.151367	2.149366	3.540132	6591.676758	90727.382812	646.330078	414.806030	90.430641	88.065414	24.608234	111.208870	115.828308	126.316109	0.001965	0.000000	4.124728	3.439514	0.332310	0.549019	3.818996	4.957738	2.810454	2.617845	1.956316	1.944805	1.391080	2.046139	2.063815	2.101459	0.000000	0.000000	2627.000000		1
27859.710938	5681.689941	4.499175	6.531359	15511.770508	99998.000000	2147.478760	1338.034302	321.849823	106.771370	108.399582	451.360687	589.089722	365.225677	4.959876	99998.000000	4.444977	3.754478	0.653133	0.815004	4.190661	4.999991	3.331929	3.126467	2.507653	2.028455	2.035028	2.654524	2.770181	2.562561	0.695471	4.999991	2688.000000		1
20265.794922	3974.023438	2.069189	5.513725	12852.467773	99998.000000	1658.175659	1042.975952	283.555939	85.789612	62.920605	324.551178	431.732666	260.104126	2.388622	0.000000	4.306764	3.599231	0.315800	0.741445	4.108986	4.999991	3.219630	3.018274	2.452639	1.933435	1.798793	2.511283	2.635215	2.415147	0.378147	0.000000	2749.000000		1
30682.830078	5553.764160	4.092121	5.014159	13676.776367	99998.000000	1879.547974	1115.474609	270.351379	120.065369	73.476242	337.216095	444.487030	288.076721	1.427455	0.000000	4.486896	3.744587	0.611948	0.700198	4.135984	4.999991	3.274053	3.047460	2.431929	2.079418	1.866147	2.527908	2.647859	2.459508	0.154563	0.000000	2791.000000		1
8432.113281	2405.057129	3.055985	3.182418	7599.303711	98642.398438	789.899658	486.576965	87.673775	56.882645	5.831350	58.896328	50.351288	88.592728	2.154172	0.000000	3.925936	3.381125	0.485151	0.502757	3.880774	4.994064	2.897572	2.687151	1.942870	1.754980	0.765769	1.770088	1.702011	1.947398	0.333280	0.000000	2842.000000		1
20023.298828	6967.285156	2.701355	5.732670	18650.193359	99998.000000	2608.562256	1610.575073	370.418701	180.213699	114.576317	436.460052	646.049438	379.580475	2.995186	99998.000000	4.301536	3.843064	0.431582	0.758357	4.270683	4.999991	3.416401	3.206981	2.568693	2.255788	2.059095	2.639945	2.810266	2.579304	0.476424	4.999991	2871.000000		1
24342.388672	6522.791992	1.791652	1.961258	11690.284180	99998.000000	1474.634644	884.530396	203.933807	96.018372	45.722595	200.547867	283.919830	226.250824	2.198503	99998.000000	4.386363	3.814434	0.253254	0.292535	4.067825	4.999991	3.168684	2.946713	2.309489	1.982354	1.660131	2.302218	2.453196	2.354590	0.342127	4.999991	2916.000000		1
16083.140625	3697.803711	2.568754	4.292564	8611.096680	99998.000000	1019.709167	627.053589	157.212082	71.024673	48.556549	197.365448	268.917450	206.018417	0.701314	0.000000	4.206371	3.567944	0.409723	0.632717	3.935058	4.999991	3.008476	2.797305	2.196486	1.851409	1.686248	2.295271	2.429619	2.313906	0.000000	0.000000	2948.000000		1
24503.412109	3640.933350	2.895631	3.675817	13300.800781	99998.000000	1822.363159	1108.394409	248.913223	145.114578	71.746269	296.831451	427.862579	265.158356	3.225561	99998.000000	4.389226	3.561213	0.461743	0.565354	4.123878	4.999991	3.260635	3.044694	2.396048	2.161711	1.855799	2.472510	2.631304	2.423505	0.508605	4.999991	2976.000000		1
17371.742188	4881.200684	1.461692	4.573184	9805.715820	99998.000000	1241.833984	750.393921	191.395325	92.987061	50.897106	210.286316	220.903625	184.626526	1.579001	22778.515625	4.239843	3.688527	0.164856	0.660219	3.991479	4.999991	3.094064	2.875289	2.281931	1.968423	1.706693	2.322811	2.344203	2.266294	0.198382	4.357525	3005.000000		1
8431.564453	844.691528	4.215471	3.663482	3596.104980	52060.078125	149.959137	106.197792	8.557375	23.260641	10.213343	5.680247	36.872265	22.258427	2.838960	18078.271484	3.925908	2.926698	0.624846	0.563894	3.555832	4.716505	2.175973	2.026115	0.932341	1.366622	1.009168	0.754367	1.566700	1.347494	0.453159	4.257157	3040.000000		1
23881.546875	4794.541504	2.806202	7.123436	12508.544922	99998.000000	1628.997314	1012.437683	214.850250	94.149628	68.002609	297.500610	408.431946	331.631439	2.980265	0.000000	4.378062	3.680747	0.448119	0.852690	4.097207	4.999991	3.211920	3.005368	2.332136	1.973819	1.832526	2.473488	2.611120	2.520656	0.474255	0.000000	3056.000000		1
13579.594727	3416.942871	3.487709	3.842339	8352.898438	99998.000000	936.815186	586.175537	139.878387	65.766899	33.066929	136.258087	239.313553	114.893936	1.909958	0.000000	4.132887	3.533638	0.542540	0.584596	3.921837	4.999991	2.971654	2.768028	2.145751	1.818007	1.519394	2.134362	2.378967	2.060297	0.281024	0.000000	3107.000000		1
17883.306641	3089.906250	4.610189	6.929161	8042.100586	99998.000000	879.294189	566.026428	145.028229	40.908878	34.929508	108.328659	172.424164	90.338127	0.047882	99998.000000	4.252448	3.489945	0.663719	0.840681	3.905370	4.999991	2.944134	2.752837	2.161453	1.611818	1.543193	2.034743	2.236598	1.955871	0.000000	4.999991	3177.000000		1
19655.251953	5025.880371	1.421604	4.576268	11531.853516	99998.000000	1528.803589	915.648376	230.626648	93.557549	57.681332	260.982971	388.902618	283.158142	5.040028	0.000000	4.293478	3.701212	0.152779	0.660511	4.061899	4.999991	3.184352	2.961729	2.362910	1.971079	1.761035	2.416612	2.589841	2.452029	0.702433	0.000000	3226.000000		1
14292.561523	4625.367676	2.266548	3.792999	9174.980469	99998.000000	1126.838257	673.389893	163.092773	90.014336	38.506645	164.588394	251.485062	144.988144	2.245025	0.000000	4.155110	3.665146	0.355365	0.578983	3.962605	4.999991	3.051862	2.828267	2.212435	1.954312	1.585536	2.216399	2.400512	2.161333	0.351221	0.000000	3250.000000		1
7438.665527	803.156677	2.716774	2.901798	3069.208252	49894.574219	77.685547	68.829048	21.438152	30.507427	12.045084	0.000000	9.719945	41.726070	0.028638	99998.000000	3.871495	2.904800	0.434053	0.462667	3.487026	4.698053	1.890340	1.837772	1.331187	1.484406	1.080810	0.000000	0.987664	1.620407	0.000000	4.999991	3296.000000		1
22520.763672	6328.941895	2.130863	5.624740	13688.599609	99998.000000	1851.569214	1134.723389	262.500183	118.804115	78.407143	351.558563	468.626526	320.801331	6.624574	0.000000	4.352583	3.801331	0.328556	0.750102	4.136359	4.999991	3.267540	3.054890	2.419130	2.074831	1.894356	2.545998	2.670827	2.506236	0.821158	0.000000	3373.000000		1
8890.363281	144.615005	1.995179	1.036136	4502.881348	70776.515625	320.906189	184.268814	22.437283	8.276754	0.000000	14.801946	46.046387	19.220943	0.253982	99998.000000	3.948920	2.160213	0.299982	0.015417	3.653491	4.849889	2.506378	2.265452	1.350970	0.917860	0.000000	1.170319	1.663196	1.283775	0.000000	4.999991	3390.000000		0
15955.180664	3779.057129	1.890332	2.303553	6965.768066	99521.515625	719.356079	445.631073	151.750778	28.607845	31.962952	132.819717	179.285492	126.029320	0.124751	99998.000000	4.202902	3.577384	0.276538	0.362398	3.842969	4.997917	2.856944	2.648975	2.181131	1.456485	1.504647	2.123263	2.253545	2.100471	0.000000	4.999991	3413.000000		1
8999.669922	508.416016	3.253344	3.348940	4465.639160	64043.894531	282.908356	183.186417	44.828312	16.686110	2.969640	13.158313	0.000000	22.764160	0.234223	99998.000000	3.954226	2.706219	0.512330	0.524907	3.649884	4.806478	2.451646	2.262893	1.651552	1.222355	0.472704	1.119200	0.000000	1.357252	0.000000	4.999991	3446.000000		1
14825.700195	3214.961182	4.166131	4.761292	6883.882324	99998.000000	716.469666	424.541412	106.450661	53.490532	30.152798	108.683289	216.981110	144.232635	0.380291	99998.000000	4.171015	3.507176	0.619733	0.677725	3.837833	4.999991	2.855198	2.627920	2.027148	1.728277	1.479328	2.036163	2.336422	2.159064	0.000000	4.999991	3460.000000		1
26829.072266	5482.323242	3.749826	4.156880	9171.334961	99998.000000	1054.620117	642.555542	156.906799	81.376785	36.659485	179.649368	240.176987	216.959518	0.761428	0.000000	4.428606	3.738965	0.574011	0.618767	3.962433	4.999991	3.023096	2.807911	2.195642	1.910501	1.564186	2.254426	2.380531	2.336379	0.000000	0.000000	3511.000000		1
34935.781250	9710.160156	2.932636	6.741053	19734.564453	99998.000000	2801.545898	1740.477539	433.086426	208.053680	120.173302	507.179443	648.538025	460.136993	2.115338	99998.000000	4.543271	3.987226	0.467258	0.828728	4.295228	4.999991	3.447398	3.240669	2.636575	2.318175	2.079808	2.705162	2.811935	2.662887	0.325380	4.999991	3563.000000		1
38631.187500	9316.628906	2.232627	10.145500	26077.214844	99998.000000	3922.046875	2391.630615	572.425171	231.872482	192.061417	887.203979	1164.342651	631.229004	3.964428	0.000000	4.586938	3.969259	0.348816	1.006274	4.416261	4.999991	3.593513	3.378694	2.757719	2.365249	2.283440	2.948024	3.066081	2.800187	0.598181	0.000000	3594.000000		1
22217.330078	6010.447266	1.618963	8.353848	15148.181641	99998.000000	2075.454834	1263.565063	303.285706	131.885345	112.513290	470.513763	610.937988	356.211914	1.839435	0.000000	4.346692	3.778907	0.209237	0.921887	4.180360	4.999991	3.317113	3.101598	2.481852	2.120197	2.051204	2.672572	2.785997	2.551708	0.264684	0.000000	3634.000000		1
43279.300781	12475.357422	5.442799	12.122177	40171.410156	99998.000000	6257.170898	3822.633301	1101.530029	471.380310	282.276184	1411.578369	1873.954102	1028.121582	3.537503	99998.000000	4.636280	4.096053	0.735822	1.083581	4.603917	4.999991	3.796378	3.582363	3.041996	2.673372	2.450674	3.149705	3.272759	3.012044	0.548697	4.999991	3706.000000		1
25156.031250	3782.856201	2.288134	2.436154	12841.085938	99998.000000	1602.921265	1013.822266	206.758514	124.647804	51.165394	258.719513	371.035461	284.311462	3.218498	99998.000000	4.400642	3.577820	0.359481	0.386705	4.108602	4.999991	3.204912	3.005962	2.315463	2.095685	1.708976	2.412829	2.569415	2.453794	0.507653	4.999991	3743.000000		1
27636.605469	7601.971191	3.210172	7.925209	24149.228516	99998.000000	3613.725586	2225.817871	530.526428	157.875092	139.681030	658.199341	882.541382	554.961975	2.547531	0.000000	4.441485	3.880926	0.506528	0.899011	4.382903	4.999991	3.557955	3.347490	2.724707	2.198314	2.145138	2.818357	2.945735	2.744263	0.406119	0.000000	3783.000000		1
23823.056641	7805.954102	4.258643	9.806290	18281.310547	99998.000000	2569.472900	1603.858643	349.612701	173.762512	131.120575	564.743591	773.611389	492.109192	2.128148	99998.000000	4.376997	3.892426	0.629271	0.991505	4.262007	4.999991	3.409844	3.205166	2.543587	2.239956	2.117671	2.751851	2.888523	2.692061	0.328002	4.999991	3854.000000		1
22917.892578	5973.442383	2.880212	4.511510	14278.367188	99998.000000	1942.336060	1175.095703	276.074799	110.169647	85.305466	378.935974	520.680054	305.761963	4.822911	0.000000	4.360175	3.776225	0.459424	0.654322	4.154678	4.999991	3.288324	3.070073	2.441027	2.042062	1.930977	2.578566	2.716571	2.485384	0.683309	0.000000	3907.000000		1
11751.443359	2229.860840	2.309720	1.480195	6197.830566	87953.671875	503.728729	335.091400	83.819099	14.684764	16.901972	41.217251	66.766029	37.748047	2.053004	99998.000000	4.070091	3.348278	0.363559	0.170319	3.792240	4.944254	2.702197	2.525163	1.923343	1.166867	1.227937	1.615079	1.824556	1.576895	0.312390	4.999991	3964.000000		1
5604.562500	237.879608	4.098289	5.023410	2525.649902	39487.613281	0.000000	0.000000	0.000000	27.315758	0.000000	0.000000	0.000000	0.000000	1.390274	99998.000000	3.748542	2.376357	0.612603	0.700999	3.402373	4.596461	0.000000	0.000000	0.000000	1.436413	0.000000	0.000000	0.000000	0.000000	0.143100	4.999991	3985.000000		0
23704.953125	7853.123047	2.815454	9.898802	18587.259766	99998.000000	2673.142090	1608.573730	384.240021	170.509171	149.240616	637.162109	955.625977	602.439209	8.103182	0.000000	4.374839	3.895042	0.449548	0.995583	4.269216	4.999991	3.427022	3.206441	2.584603	2.231748	2.173887	2.804250	2.980288	2.779913	0.908656	0.000000	4032.000000		1
6094.402344	1451.663818	2.146282	2.753779	3739.733154	58871.941406	164.665482	113.660446	9.849462	9.257383	18.268068	6.852067	0.000000	29.714907	0.113749	0.000000	3.784931	3.161866	0.331687	0.439929	3.572841	4.769908	2.216603	2.055609	0.993412	0.966488	1.261693	0.835822	0.000000	1.472974	0.000000	0.000000	4074.000000		1
27726.746094	4820.429688	4.567017	6.950747	16872.583984	99998.000000	2365.455811	1452.971313	343.818359	120.401497	95.105583	384.008728	556.195435	315.333862	1.145668	99998.000000	4.442899	3.683086	0.659633	0.842031	4.227181	4.999991	3.373915	3.162257	2.536329	2.080632	1.978206	2.584341	2.745227	2.498771	0.059059	4.999991	4113.000000		1
11444.340820	3566.883545	3.173167	6.352502	9272.469727	99998.000000	1098.655884	696.912598	143.825577	77.556030	48.686066	169.170822	261.334534	138.691147	1.427012	99998.000000	4.058591	3.552289	0.501493	0.802945	3.967196	4.999991	3.040862	2.843178	2.157836	1.889616	1.687405	2.228325	2.417197	2.142049	0.154428	4.999991	4203.000000		1
10024.226562	1640.474976	2.340558	3.817669	6464.750000	90132.179688	674.163879	424.470459	109.799599	58.646545	43.446796	154.362717	211.495132	130.217041	0.435598	99998.000000	4.001051	3.214970	0.369319	0.581798	3.810552	4.954880	2.828765	2.627847	2.040601	1.768242	1.637958	2.188542	2.325300	2.114668	0.000000	4.999991	4259.000000		1
25110.007812	6639.437500	2.738360	5.704916	12261.679688	99998.000000	1649.424072	1003.553467	240.565536	111.335304	51.837650	253.039261	347.944397	230.509476	1.771718	99998.000000	4.399847	3.822131	0.437491	0.756249	4.088550	4.999991	3.217332	3.001540	2.381233	2.046633	1.714645	2.403188	2.541510	2.362689	0.248395	4.999991	4304.000000		1
8916.966797	878.375244	2.476242	4.119875	5392.219238	81644.132812	468.685120	302.783051	102.102592	22.943016	24.571230	47.582088	90.449142	66.954132	0.539264	0.000000	3.950217	2.943680	0.393793	0.614884	3.731768	4.911925	2.670881	2.481132	2.009037	1.360651	1.390427	1.677444	1.956404	1.825777	0.000000	0.000000	4383.000000		1
50844.582031	11279.094727	3.382861	12.347290	33802.417969	99998.000000	5227.785156	3193.871338	759.074646	285.372253	206.302124	1014.802917	1409.287109	771.465088	5.155715	99998.000000	4.706244	4.052274	0.529284	1.091572	4.528948	4.999991	3.718318	3.504318	2.880285	2.455412	2.314504	3.006382	3.148999	2.887316	0.712289	4.999991	4495.000000		1
35749.937500	6996.108887	3.062153	7.993051	18914.607422	99998.000000	2697.503662	1664.324585	387.104797	178.742752	109.873611	514.086975	673.473145	511.980804	2.097991	99998.000000	4.553275	3.844857	0.486027	0.902713	4.276797	4.999991	3.430962	3.221238	2.587829	2.252228	2.040893	2.711037	2.828320	2.709254	0.321804	4.999991	4543.000000		1
16060.740234	2501.143311	1.927337	2.423819	8419.199219	99998.000000	955.925110	580.507629	127.827141	36.699574	18.295822	84.882996	128.980453	44.174557	1.440599	99998.000000	4.205766	3.398139	0.284958	0.384500	3.925271	4.999991	2.980424	2.763808	2.106623	1.564661	1.262352	1.928821	2.110524	1.645172	0.158543	4.999991	4579.000000		1
15640.599609	5578.699219	2.753779	8.955177	15552.235352	99998.000000	2125.599609	1314.826050	297.679474	129.134644	104.982803	500.768341	649.749939	336.349548	1.496802	0.000000	4.194253	3.746533	0.439929	0.952074	4.191793	4.999991	3.327482	3.118868	2.473749	2.111043	2.021118	2.699637	2.812746	2.526791	0.175164	0.000000	4624.000000		1
7380.965820	1273.966431	4.215471	6.207566	4154.646973	69451.656250	230.527969	140.430374	73.047600	28.339560	11.638030	65.322838	94.356239	154.445969	0.076006	0.000000	3.868113	3.105158	0.624846	0.792921	3.618534	4.841682	2.362724	2.147461	1.863606	1.452393	1.065879	1.815065	1.974771	2.188776	0.000000	0.000000	4657.000000		1
34583.023438	6644.439453	1.375347	7.795691	22599.898438	99998.000000	3279.204590	2027.777222	465.952911	201.769028	135.814026	599.429443	774.894226	471.522156	3.721746	0.000000	4.538863	3.822458	0.138412	0.891855	4.354106	4.999991	3.515769	3.307020	2.668342	2.304854	2.132945	2.777738	2.889242	2.673502	0.570747	0.000000	4688.000000		1
15678.449219	3274.421631	3.487709	2.689020	7650.490723	99998.000000	862.910278	551.230652	138.503036	40.242790	45.953876	144.713699	222.007599	138.910095	0.776636	99998.000000	4.195303	3.515135	0.542540	0.429594	3.883689	4.999991	2.935966	2.741333	2.141459	1.604688	1.662322	2.160510	2.346368	2.142734	0.000000	4.999991	4740.000000		1
21724.529297	6217.958496	2.306637	5.430464	11430.581055	99998.000000	1501.373657	929.630066	235.767242	103.311417	63.302990	279.522430	364.041534	223.259598	1.381117	0.000000	4.336950	3.793648	0.362979	0.734837	4.058068	4.999991	3.176489	2.968310	2.372483	2.014148	1.801424	2.446417	2.561151	2.348810	0.140230	0.000000	4773.000000		1
23756.615234	7250.684082	3.191670	7.289958	15337.313477	99998.000000	2097.460449	1309.540527	340.521851	125.613014	101.865143	431.445892	583.819580	411.734619	3.032243	0.000000	4.375784	3.860379	0.504018	0.862725	4.185750	4.999991	3.321694	3.117119	2.532145	2.099035	2.008026	2.634926	2.766279	2.614617	0.481764	0.000000	4838.000000		1
16693.148438	4328.123047	3.851590	4.748958	12595.968750	99998.000000	1688.698486	1017.556702	266.324005	75.650276	63.265984	258.889130	343.078278	251.309296	1.574241	0.000000	4.222538	3.636300	0.585640	0.676598	4.100232	4.999991	3.227552	3.007559	2.425410	1.878811	1.801170	2.413114	2.535393	2.400208	0.197071	0.000000	4910.000000		1
23536.892578	3697.452148	1.618963	5.384208	11283.770508	99998.000000	1419.216797	870.265015	192.949539	89.699791	54.107281	234.401154	342.945679	181.037048	3.411533	0.000000	4.371749	3.567903	0.209237	0.731122	4.052454	4.999991	3.152049	2.939651	2.285444	1.952791	1.733256	2.369960	2.535225	2.257767	0.532950	0.000000	4971.000000		1
7473.792480	1694.101196	1.551121	2.818537	4051.489990	62665.253906	212.164307	158.747787	67.472206	21.552250	9.867964	23.155794	49.108540	106.697357	0.592949	99998.000000	3.873541	3.228939	0.190646	0.450024	3.607615	4.797027	2.326672	2.200708	1.829125	1.333493	0.994228	1.364660	1.691157	2.028154	0.000000	4.999991	5006.000000		1
8963.521484	840.769043	2.550252	3.688152	4175.015137	60777.957031	264.245575	169.371262	59.769024	16.824879	8.520370	9.960476	34.562546	41.547211	0.648063	0.000000	3.952479	2.924677	0.406583	0.566809	3.620658	4.783746	2.422008	2.228840	1.776476	1.225952	0.930458	0.998280	1.538606	1.618542	0.000000	0.000000	5028.000000		1
18250.478516	4917.416016	3.364359	6.364837	10450.374023	99998.000000	1331.339478	824.363525	177.925552	88.820930	61.647022	231.730637	281.039612	151.174118	0.794133	0.000000	4.261274	3.691737	0.526902	0.803787	4.019132	4.999991	3.124289	2.916119	2.250238	1.948515	1.789912	2.364984	2.448767	2.179477	0.000000	0.000000	5076.000000		1
6114.520508	845.073914	3.204005	4.058200	7497.463379	99998.000000	860.739319	515.986572	109.491226	36.061241	30.331654	111.730019	163.601593	47.381645	0.987638	99998.000000	3.786362	2.926895	0.505693	0.608333	3.874914	4.999991	2.934872	2.712638	2.039379	1.557041	1.481896	2.048170	2.213788	1.675610	0.000000	4.999991	5103.000000		1
44361.105469	12399.102539	2.544085	11.067538	28043.341797	99998.000000	4282.397461	2593.781982	623.726257	261.667572	162.139893	795.805054	1074.550293	588.963257	3.138871	99998.000000	4.647002	4.093390	0.405532	1.044051	4.447830	4.999991	3.631687	3.413934	2.794994	2.417750	2.209890	2.900807	3.031227	2.770088	0.496773	4.999991	5178.000000		1
7722.687012	3361.340088	1.902667	3.318103	5343.854004	71358.796875	406.313416	275.532043	59.389725	35.956394	33.850201	66.244873	106.197792	192.949539	0.001425	0.000000	3.887769	3.526512	0.279363	0.520890	3.727854	4.853447	2.608861	2.440172	1.773711	1.555776	1.529561	1.821152	2.026115	2.285444	0.000000	0.000000	5250.000000		1
17674.771484	3895.323242	4.141461	4.341904	10739.601562	99998.000000	1356.912842	822.087769	237.336868	110.299164	60.857586	251.013245	380.058472	193.362747	3.287702	0.000000	4.247354	3.590544	0.617154	0.637680	4.030988	4.999991	3.132552	2.914918	2.375365	2.042572	1.784315	2.399697	2.579850	2.286373	0.516892	0.000000	5279.000000		1
11659.573242	2396.909912	2.581089	5.208435	7082.657227	96755.039062	788.931396	503.420349	167.490189	41.494789	44.334911	151.331390	163.820541	124.364098	0.119332	0.000000	4.066683	3.379652	0.411803	0.716707	3.850196	4.985673	2.897039	2.701931	2.223989	1.617994	1.646746	2.179929	2.214368	2.094695	0.000000	0.000000	5432.000000		1
6585.697266	0.000000	2.285050	3.765245	2807.892090	49177.453125	74.034401	57.804684	32.052380	56.117878	20.442104	31.932116	38.972290	33.150192	0.507811	99998.000000	3.818602	0.000000	0.358896	0.575793	3.448380	4.691766	1.869434	1.761963	1.505860	1.749101	1.310526	1.504228	1.590756	1.520486	0.000000	4.999991	5468.000000		0
26837.902344	6300.935547	2.140115	7.413308	13576.541992	99998.000000	1861.094971	1149.334106	300.757050	152.851685	107.125999	440.672424	522.080078	413.029816	2.555264	99998.000000	4.428749	3.799405	0.330437	0.870012	4.132789	4.999991	3.269768	3.060446	2.478216	2.184270	2.029895	2.644116	2.717737	2.615981	0.407436	4.999991	5498.000000		1
12371.161133	2306.574951	2.833956	4.406662	6383.160156	92346.625000	677.312378	407.651764	114.493050	92.401146	26.736015	111.162613	143.575790	127.623611	0.400702	0.000000	4.092411	3.362967	0.452393	0.644110	3.805036	4.965421	2.830789	2.610289	2.058779	1.965677	1.427097	2.045959	2.157081	2.105931	0.000000	0.000000	5517.000000		1
20115.591797	3848.496826	2.963473	6.266157	11106.526367	99998.000000	1416.348877	881.899963	215.479324	99.345726	53.219162	247.408356	323.033966	200.344345	2.847741	0.000000	4.303533	3.585291	0.471801	0.797001	4.045578	4.999991	3.151170	2.945419	2.333405	1.997149	1.726068	2.393414	2.509248	2.301777	0.454501	0.000000	5567.000000		1
34583.410156	6843.081543	5.048080	7.749435	18053.587891	99998.000000	2559.737549	1569.684692	358.703583	156.351715	105.192497	464.164368	601.760803	357.701355	3.278048	0.000000	4.538868	3.835252	0.703126	0.889270	4.256564	4.999991	3.408195	3.195812	2.554736	2.194103	2.021985	2.666672	2.779424	2.553521	0.515615	0.000000	5641.000000		1
14441.055664	3150.862549	4.104456	3.851590	8876.100586	99998.000000	1007.790466	615.002380	127.938156	58.128475	37.751129	188.666214	261.396210	200.893250	2.032855	0.000000	4.159599	3.498430	0.613256	0.585640	3.948222	4.999991	3.003370	2.788877	2.107000	1.764389	1.576930	2.275694	2.417299	2.302965	0.308106	0.000000	5686.000000		1
35809.859375	10191.374023	2.476242	8.286006	25241.347656	99998.000000	3797.605713	2299.830811	571.996521	167.027618	175.498657	757.551270	1048.505127	482.765472	5.849036	99998.000000	4.554003	4.008233	0.393793	0.918345	4.402112	4.999991	3.579510	3.361696	2.757393	2.222788	2.244274	2.879412	3.020571	2.683736	0.767084	4.999991	5813.000000		1
26921.220703	4368.285645	3.370527	4.622524	12881.294922	99998.000000	1730.119263	1046.041138	264.430603	127.019196	70.500435	338.702454	452.224121	295.462250	3.033397	0.000000	4.430095	3.640311	0.527698	0.664879	4.109960	4.999991	3.238076	3.019549	2.422312	2.103869	1.848192	2.529818	2.655354	2.470502	0.481929	0.000000	5867.000000		1
38526.109375	10105.822266	2.109277	9.445492	23341.285156	99998.000000	3530.125244	2152.690186	526.252380	232.390549	171.986282	701.926758	995.307495	521.620605	2.884575	0.000000	4.585755	4.004571	0.324134	0.975225	4.368125	4.999991	3.547790	3.332982	2.721194	2.366219	2.235494	2.846292	2.997957	2.717355	0.460082	0.000000	5969.000000		1
12744.651367	2720.517578	3.691235	1.924253	6177.104980	85405.929688	582.980835	368.645538	83.069756	22.354023	15.794909	83.421303	123.368050	104.668259	1.662440	99998.000000	4.105328	3.434652	0.567172	0.284262	3.790785	4.931488	2.765654	2.566609	1.919443	1.349356	1.198517	1.921277	2.091203	2.019815	0.220746	4.999991	6039.000000		1
21582.751953	3449.056885	2.396065	3.937934	9750.377930	99998.000000	1226.103760	743.372253	205.642197	103.342255	56.148716	213.474899	279.540924	250.859070	2.215390	99998.000000	4.334107	3.537700	0.379499	0.595268	3.989022	4.999991	3.088527	2.871206	2.313112	2.014278	1.749340	2.329347	2.446445	2.399430	0.345450	4.999991	6068.000000		1
5713.014648	457.596008	2.093859	2.269632	1898.010376	38207.777344	0.000000	0.000000	5.125174	33.988968	0.000000	0.000000	0.000000	3.555551	0.258781	0.000000	3.756865	2.660482	0.320947	0.355955	3.278299	4.582152	0.000000	0.000000	0.709709	1.531338	0.000000	0.000000	0.000000	0.550907	0.000000	0.000000	6086.000000		1
10047.900391	2263.063477	2.525582	4.138377	5844.166016	74185.835938	546.170227	351.817596	81.780754	27.266418	24.722334	61.573013	64.659836	37.575356	0.206499	99998.000000	4.002075	3.354697	0.402361	0.616830	3.766722	4.870321	2.737328	2.546318	1.912651	1.435628	1.393089	1.789390	1.810635	1.574903	0.000000	4.999991	6120.000000		1
10938.128906	1476.938232	2.920300	3.777580	6989.546875	91154.265625	714.807556	465.564362	103.360756	49.759209	32.610538	91.210823	134.503433	105.648888	0.189063	99998.000000	4.038943	3.169362	0.465428	0.577214	3.844449	4.959777	2.854189	2.667980	2.014356	1.696873	1.513358	1.960046	2.128733	2.023865	0.000000	4.999991	6137.000000		1
22444.664062	5358.554199	2.217208	6.821230	13052.519531	99998.000000	1813.725586	1080.381714	276.330750	117.154320	93.943016	371.544250	542.929199	289.112854	2.227362	99998.000000	4.351113	3.729048	0.345806	0.833863	4.115695	4.999991	3.258572	3.033577	2.441429	2.068758	1.972865	2.570011	2.734743	2.461067	0.347791	4.999991	6166.000000		1
42024.761719	8472.245117	3.937934	7.493485	23318.291016	99998.000000	3536.965088	2139.846436	542.697937	224.175476	187.312454	776.029053	1010.868042	535.509766	2.039351	0.000000	4.623505	3.927999	0.595268	0.874684	4.367697	4.999991	3.548631	3.330383	2.734558	2.350588	2.272567	2.889878	3.004694	2.728767	0.309492	0.000000	6231.000000		1
9383.360352	340.938171	2.963473	5.193016	3595.269287	53376.613281	169.294174	109.204437	38.654667	15.606802	12.732758	3.959521	4.243225	13.007210	0.297450	0.000000	3.972358	2.532676	0.471801	0.715420	3.555732	4.727351	2.228642	2.038240	1.587202	1.193314	1.104922	0.597643	0.627696	1.114184	0.000000	0.000000	6280.000000		1
18795.720703	3172.205078	2.352893	3.755994	9047.359375	99998.000000	1073.202759	664.912659	167.511780	90.683502	49.796215	194.084351	313.499054	164.591476	2.459701	0.000000	4.274059	3.501361	0.371602	0.574725	3.956522	4.999991	3.030682	2.822765	2.224045	1.957528	1.697196	2.287991	2.496236	2.216407	0.390882	0.000000	6311.000000		1
33480.257812	9726.402344	2.266548	7.286875	19435.732422	99998.000000	2857.518799	1739.364380	443.620483	149.055603	136.119308	555.365906	742.860352	418.124146	1.451821	0.000000	4.524789	3.987952	0.355365	0.862541	4.288601	4.999991	3.455989	3.240391	2.647012	2.173348	2.133920	2.744579	2.870907	2.621305	0.161913	0.000000	6377.000000		1
9375.169922	1552.335571	2.325139	2.658183	3907.954346	65321.726562	221.578964	142.996048	36.277103	29.748827	8.042391	0.000000	0.000000	38.321621	0.008953	99998.000000	3.971979	3.190986	0.366449	0.424585	3.591949	4.815058	2.345529	2.155324	1.559633	1.473470	0.905385	0.000000	0.000000	1.583444	0.000000	4.999991	6411.000000		1
9630.962891	3059.019531	1.514116	4.977154	8449.620117	99998.000000	964.522583	619.689636	154.908539	93.366356	63.148804	191.876389	268.738586	196.560593	0.970948	0.000000	3.983670	3.485582	0.180159	0.696981	3.926837	4.999991	2.984312	2.792174	2.190075	1.970190	1.800365	2.283021	2.429330	2.293496	0.000000	0.000000	6449.000000		1
17853.410156	4995.656738	3.345856	10.404534	16205.225586	99998.000000	2305.674561	1403.983032	362.758698	129.091476	105.951096	490.351471	621.505981	373.252655	1.445350	0.000000	4.251721	3.698593	0.524507	1.017223	4.209655	4.999991	3.362798	3.147362	2.559618	2.110898	2.025105	2.690507	2.793445	2.572003	0.159973	0.000000	6482.000000		1
7000.534180	1203.207031	1.908834	2.855542	5112.046387	74949.218750	433.299225	273.416626	81.071495	74.185501	33.779274	94.572098	122.587868	100.283188	0.317202	99998.000000	3.845131	3.080340	0.280768	0.455689	3.708595	4.874767	2.636788	2.436825	1.908868	1.870319	1.528650	1.975763	2.088448	2.001228	0.000000	4.999991	6521.000000		1
31338.029297	7585.312500	2.075356	6.882905	14427.077148	99998.000000	1923.370972	1219.005005	298.647766	134.228973	94.208221	388.236542	578.830078	344.259338	1.079361	0.000000	4.496072	3.879973	0.317093	0.837772	4.159178	4.999991	3.284063	3.086005	2.475159	2.127846	1.974089	2.589096	2.762551	2.536886	0.033167	0.000000	6544.000000		1
17637.345703	4775.181641	3.789915	6.802728	12510.703125	99998.000000	1620.473877	1019.379211	252.922089	109.808853	87.060112	390.570923	472.786499	293.041534	2.218095	0.000000	4.246433	3.678990	0.578629	0.832683	4.097282	4.999991	3.209642	3.008336	2.402987	2.040637	1.939819	2.591700	2.674665	2.466929	0.345980	0.000000	6600.000000		1
15383.104492	3361.003906	4.357323	6.441930	9703.832031	99998.000000	1189.943848	722.563171	166.725418	99.197708	56.796299	216.629562	298.959229	168.745270	0.692896	0.000000	4.187044	3.526469	0.639220	0.809016	3.986943	4.999991	3.075526	2.858876	2.222002	1.996502	1.754320	2.335718	2.475612	2.227232	0.000000	0.000000	6633.000000		1
23028.306641	6126.654785	2.470075	7.357800	18563.277344	99998.000000	2687.922363	1654.410400	385.837402	157.091812	134.315323	549.389648	745.712769	460.405273	3.296852	0.000000	4.362262	3.787223	0.392710	0.866748	4.268655	4.999991	3.429417	3.218643	2.586404	2.196154	2.128126	2.739881	2.872571	2.663140	0.518099	0.000000	6707.000000		1
19073.417969	4427.582520	2.642764	4.896977	11884.954102	99998.000000	1555.132568	950.414429	234.650940	135.157181	73.997398	348.277466	447.620087	385.763397	2.137576	0.000000	4.280428	3.646167	0.422058	0.689928	4.074997	4.999991	3.191767	2.977913	2.370422	2.130839	1.869216	2.541925	2.650910	2.586321	0.329922	0.000000	6783.000000		1
24727.542969	7050.697266	3.651147	6.947663	15366.289062	99998.000000	2110.905518	1294.365479	274.825867	111.036179	99.435158	420.085388	538.707581	329.775024	1.824265	0.000000	4.393181	3.848232	0.562429	0.841839	4.186569	4.999991	3.324469	3.112057	2.439058	2.045465	1.997540	2.623338	2.731353	2.518218	0.261088	0.000000	6811.000000		1
23156.318359	4544.592285	2.759946	7.493485	14384.115234	99998.000000	1894.383911	1180.600098	303.190125	101.926819	80.343727	320.280182	384.344849	221.939758	3.446070	0.000000	4.364669	3.657495	0.440901	0.874684	4.157883	4.999991	3.277468	3.072103	2.481715	2.008288	1.904952	2.505530	2.584721	2.346235	0.537324	0.000000	6907.000000		1
5354.477539	1402.589233	3.200921	4.156880	5474.598633	82534.507812	531.695129	306.144318	111.224289	29.551468	39.786396	124.632385	167.055374	128.456223	0.226077	0.000000	3.728717	3.146930	0.505275	0.618767	3.738352	4.916636	2.725663	2.485926	2.046200	1.470579	1.599735	2.095631	2.222860	2.108755	0.000000	0.000000	6942.000000		1
23730.583984	4184.874023	5.230021	5.976286	12316.705078	99998.000000	1619.743042	995.535706	253.995224	93.807335	80.627434	300.538086	356.911926	291.453400	1.499950	99998.000000	4.375309	3.621682	0.718503	0.776431	4.090495	4.999991	3.209446	2.998057	2.404825	1.972237	1.906483	2.477900	2.552561	2.464569	0.176077	4.999991	6982.000000		1
25396.972656	5191.856445	2.796951	6.216817	15165.176758	99998.000000	2092.591309	1301.969971	318.143158	161.726685	94.316147	425.583710	517.210815	320.677979	1.877341	0.000000	4.404782	3.715323	0.446685	0.793568	4.180848	4.999991	3.320684	3.114601	2.502623	2.208782	1.974586	2.628985	2.713668	2.506069	0.273543	0.000000	7041.000000		1
24130.308594	5989.416016	3.049818	7.903623	15260.871094	99998.000000	2120.347900	1305.618042	359.385071	124.894501	91.232414	381.714447	523.193298	284.724670	3.353323	99998.000000	4.382563	3.777385	0.484274	0.897826	4.183579	4.999991	3.326407	3.115816	2.555560	2.096543	1.960149	2.581739	2.718662	2.454425	0.525475	4.999991	7067.000000		1
44387.585938	9099.989258	3.376694	7.780273	23182.580078	99998.000000	3408.678467	2097.275391	484.680481	242.085831	170.629425	766.506409	1012.786133	609.528748	3.996011	99998.000000	4.647262	3.959041	0.528492	0.890995	4.365162	4.999991	3.532586	3.321656	2.685456	2.383969	2.232054	2.884516	3.005518	2.784994	0.601627	4.999991	7180.000000		1
8916.895508	1712.893555	2.137031	2.368311	7687.745117	99998.000000	833.879944	506.463989	113.814629	52.941628	45.482063	178.381958	209.780579	183.010651	1.725803	0.000000	3.950214	3.233730	0.329811	0.374439	3.885799	4.999991	2.921103	2.704549	2.056198	1.723797	1.657840	2.251351	2.321765	2.262476	0.236991	0.000000	7201.000000		1
6994.539551	1846.012329	2.396065	0.968294	4004.450684	59516.171875	223.534058	132.714859	9.383817	21.811285	0.000000	0.000000	0.000000	0.000000	0.302268	99998.000000	3.844759	3.266235	0.379499	0.000000	3.602543	4.774635	2.349344	2.122920	0.972380	1.338681	0.000000	0.000000	0.000000	0.000000	0.000000	4.999991	7223.000000		1
7547.299316	1709.082031	3.691235	6.105803	5416.546875	74120.328125	455.748840	312.977905	80.479416	28.509165	26.224113	97.877869	104.292046	101.023285	0.211578	99998.000000	3.877792	3.232763	0.567172	0.785743	3.733722	4.869937	2.658726	2.495514	1.905685	1.454985	1.418701	1.990685	2.018251	2.004421	0.000000	4.999991	7262.000000		1
4947.824707	623.211243	1.890332	2.103110	2273.739258	36770.199219	0.000000	0.000000	1.205742	33.905708	1.933504	0.000000	0.000000	0.000000	0.626410	0.000000	3.694414	2.794635	0.276538	0.322862	3.356741	4.565496	0.000000	0.000000	0.081254	1.530273	0.286345	0.000000	0.000000	0.000000	0.000000	0.000000	7292.000000		1
18195.880859	4601.098633	3.481541	5.439715	13200.123047	99998.000000	1759.855835	1091.258057	268.738586	116.105850	71.934372	322.759521	425.346252	317.951965	4.305122	99998.000000	4.259973	3.662862	0.541772	0.735576	4.120578	4.999991	3.245477	3.037927	2.429330	2.064854	1.856936	2.508879	2.628743	2.502362	0.633986	4.999991	7338.000000		1
39007.027344	8926.332031	3.407531	10.549470	24808.603516	99998.000000	3754.686279	2291.896240	553.238159	265.337219	168.156281	773.484924	1003.966675	581.454346	3.396960	0.000000	4.591143	3.950673	0.532440	1.023231	4.394602	4.999991	3.574574	3.360195	2.742912	2.423798	2.225713	2.888452	3.001719	2.764516	0.531090	0.000000	7408.000000		1
6315.250488	1168.061646	2.414567	4.526928	4148.726562	66286.765625	277.141754	167.107803	66.349724	54.384815	27.636467	66.972641	116.725677	102.592903	0.219822	99998.000000	3.800390	3.067466	0.382839	0.655804	3.617915	4.821427	2.442702	2.222997	1.821839	1.735478	1.441483	1.825897	2.067166	2.011117	0.000000	4.999991	7457.000000		1
22279.777344	6123.336914	3.216340	5.575400	17590.107422	99998.000000	2453.774170	1531.082397	361.241486	196.498917	99.808289	458.366913	650.721313	326.839294	3.243643	99998.000000	4.347911	3.786988	0.507362	0.746276	4.245268	4.999991	3.389835	3.184999	2.557798	2.293360	1.999167	2.661213	2.813395	2.514334	0.511033	4.999991	7516.000000		1
23597.826172	4777.836914	2.346725	2.479326	11619.823242	99998.000000	1490.630005	904.543823	199.934204	88.336777	40.693016	204.525894	294.015991	198.802475	3.824548	0.000000	4.372872	3.679231	0.370462	0.394334	4.065199	4.999991	3.173370	2.956430	2.300887	1.946142	1.609520	2.310748	2.468371	2.298422	0.582580	0.000000	7561.000000		1
10963.875000	2672.910645	2.793867	6.559113	7459.332520	99998.000000	792.163147	511.727936	126.100243	36.789001	34.072231	121.157013	172.251480	84.697968	0.995773	0.000000	4.039964	3.426985	0.446206	0.816845	3.872700	4.999991	2.898815	2.709039	2.100716	1.565718	1.532401	2.083349	2.236163	1.927873	0.000000	0.000000	7608.000000		1
12344.258789	1071.173706	2.698272	4.406662	4678.488281	67037.203125	331.779449	232.550903	79.668388	26.797689	13.004127	33.677509	52.062763	28.166870	0.609226	0.000000	4.091465	3.029860	0.431086	0.644110	3.670105	4.826316	2.520849	2.366518	1.901286	1.428097	1.114081	1.527340	1.716527	1.449739	0.000000	0.000000	7652.000000		1
33211.300781	6174.795410	2.482410	5.458218	17268.720703	99998.000000	2416.843262	1513.625366	364.778534	146.508423	87.886551	444.527100	621.222229	202.761993	2.084175	99998.000000	4.521286	3.790622	0.394873	0.737051	4.237260	4.999991	3.383249	3.180018	2.562029	2.165863	1.943922	2.647898	2.793247	2.306987	0.318934	4.999991	7672.000000		1
20079.203125	6661.899414	2.833956	7.092599	17481.449219	99998.000000	2477.469482	1518.090698	344.792816	189.683853	92.635513	416.841309	635.015808	291.363983	0.431278	99998.000000	4.302746	3.823598	0.452393	0.850805	4.242578	4.999991	3.394008	3.181298	2.537558	2.278030	1.966778	2.619971	2.802784	2.464436	0.000000	4.999991	7772.000000		1
14447.593750	3050.530029	2.127780	3.990358	8919.449219	99998.000000	1038.165283	648.806274	142.308380	82.946404	43.644154	191.592682	306.742584	200.526276	1.007582	99998.000000	4.159795	3.484375	0.327927	0.601012	3.950338	4.999991	3.016267	2.812115	2.153230	1.918798	1.639926	2.282379	2.486774	2.302171	0.003281	4.999991	7806.000000		1
16042.524414	3399.544434	3.117660	3.823836	10372.525391	99998.000000	1300.693237	792.527039	170.373489	84.315582	56.250477	199.823181	346.223694	188.330093	1.778786	99998.000000	4.205273	3.531421	0.493829	0.582499	4.015884	4.999991	3.114175	2.899014	2.231402	1.925908	1.750126	2.300646	2.539357	2.274920	0.250124	4.999991	7836.000000		1
9349.001953	3839.960938	1.896499	2.183287	6217.110352	88693.046875	595.402100	372.793182	90.658836	32.764725	22.579136	60.256256	109.164352	83.964035	0.173091	99998.000000	3.970765	3.584327	0.277953	0.339111	3.793589	4.947890	2.774810	2.571468	1.957410	1.515406	1.353707	1.780002	2.038081	1.924093	0.000000	4.999991	7861.000000		1
23154.232422	10978.582031	2.482410	8.569710	21272.171875	99998.000000	3153.366455	1902.968994	447.055786	166.876526	150.094818	649.731445	882.997742	461.188538	2.209470	99998.000000	4.364630	4.040546	0.394873	0.932966	4.327812	4.999991	3.498775	3.279432	2.650362	2.222395	2.176366	2.812734	2.945960	2.663878	0.344288	4.999991	7895.000000		1
8495.225586	1129.598145	2.149366	5.384208	5878.642090	82061.085938	554.514832	364.599670	68.246223	22.233757	33.452396	107.372696	143.942764	82.397499	0.568232	99998.000000	3.929175	3.052924	0.332310	0.731122	3.769277	4.914137	2.743913	2.561816	1.834079	1.347013	1.524427	2.030894	2.158190	1.915914	0.000000	4.999991	7953.000000		1
22629.490234	6182.122070	2.571838	6.802728	14086.894531	99998.000000	1909.814941	1198.883667	306.628479	121.301949	92.678688	451.826324	594.464661	405.875519	0.201636	0.000000	4.354675	3.791138	0.410244	0.832683	4.148815	4.999991	3.280991	3.078777	2.486613	2.083868	1.966980	2.654972	2.774126	2.608393	0.000000	0.000000	7976.000000		1
9694.343750	1753.719116	2.981975	2.769197	3013.417236	48256.402344	99.617096	60.626305	33.261208	22.104239	4.761292	0.000000	19.005081	27.806072	1.835627	99998.000000	3.986518	3.243960	0.474504	0.442354	3.479059	4.683555	1.998334	1.782661	1.521938	1.344476	0.677725	0.000000	1.278870	1.444140	0.263784	4.999991	7992.000000		1
34521.054688	8462.658203	3.641896	7.086432	17377.238281	99998.000000	2421.999268	1521.134277	364.204956	138.219345	119.618225	480.986145	668.129028	315.531219	2.506754	0.000000	4.538084	3.927507	0.561327	0.850428	4.239981	4.999991	3.384174	3.182168	2.561346	2.140569	2.077797	2.682132	2.824860	2.499042	0.399112	0.000000	8041.000000		1
23628.232422	6093.412109	2.186371	9.615097	19905.333984	99998.000000	2894.906006	1788.574585	394.983765	158.565842	131.271667	534.815918	723.580811	379.127167	4.460389	0.000000	4.373431	3.784861	0.339724	0.982954	4.298969	4.999991	3.461634	3.252507	2.596579	2.200210	2.118171	2.728204	2.859487	2.578785	0.649373	0.000000	8113.000000		1
17265.871094	3497.860107	3.176251	6.636206	8674.495117	99998.000000	996.633545	628.626282	177.746704	84.105888	58.800732	232.880859	330.212921	203.582260	1.929755	99998.000000	4.237188	3.543802	0.501915	0.821920	3.938244	4.999991	2.998535	2.798393	2.249802	1.924826	1.769383	2.367134	2.518794	2.308740	0.285502	4.999991	8162.000000		1
17946.816406	6360.334473	2.611927	4.249392	10141.253906	99998.000000	1317.841919	795.977722	199.591904	113.136208	63.117966	267.502014	355.659912	308.639069	1.428479	0.000000	4.253987	3.803480	0.416961	0.628327	4.006092	4.999991	3.119863	2.900901	2.300143	2.053602	1.800153	2.427327	2.551035	2.489451	0.154874	0.000000	8207.000000		1
19290.339844	4549.103516	2.661267	4.798297	12773.540039	99998.000000	1665.749268	1047.293213	236.997665	105.944931	85.502823	328.606293	479.345612	364.679871	2.015982	99998.000000	4.285340	3.657926	0.425088	0.681087	4.106311	4.999991	3.221610	3.020068	2.374744	2.025080	1.931980	2.516676	2.680649	2.561912	0.304487	4.999991	8284.000000		1
21042.619141	5504.868164	2.402232	5.347203	12460.345703	99998.000000	1628.704346	1017.809570	231.079956	78.111099	67.540047	278.168640	453.722809	193.479935	3.479963	16853.675781	4.323100	3.740747	0.380615	0.728127	4.095530	4.999991	3.211842	3.007667	2.363762	1.892713	1.829561	2.444308	2.656790	2.286636	0.541575	4.226695	8329.000000		1
7959.823730	1778.537109	3.062153	2.433070	2973.769531	48238.687500	75.570099	43.061329	14.758774	36.610146	0.329960	0.000000	0.000000	67.965599	0.837991	99998.000000	3.900903	3.250063	0.486027	0.386155	3.473307	4.683395	1.878350	1.634087	1.169050	1.563601	0.000000	0.000000	0.000000	1.832289	0.000000	4.999991	8382.000000		1
6407.491211	485.818359	2.701355	4.847637	2629.235840	45114.339844	23.322315	7.613751	4.085954	0.000000	4.249392	0.000000	13.164481	0.000000	1.314184	0.000000	3.806688	2.686474	0.431582	0.685530	3.419830	4.654315	1.367772	0.881599	0.611293	0.000000	0.628327	0.000000	1.119404	0.000000	0.118656	0.000000	8403.000000		1
48813.195312	9074.943359	2.972724	11.508513	25744.533203	99998.000000	3830.419922	2374.657715	597.739563	235.906021	169.127655	821.785522	1085.408203	686.754761	6.815753	0.000000	4.688537	3.957844	0.473155	1.061019	4.410685	4.999991	3.583246	3.375601	2.776512	2.372739	2.228215	2.914758	3.035593	2.836802	0.833514	0.000000	8489.000000		1
33298.046875	7723.495117	1.665219	8.875000	21491.521484	99998.000000	3218.689209	1930.913818	478.374237	237.867279	146.594772	642.928711	949.165527	489.306091	3.361061	0.000000	4.522419	3.887814	0.221471	0.948168	4.332267	4.999991	3.507679	3.285763	2.679768	2.376335	2.166118	2.808163	2.977342	2.689581	0.526476	0.000000	8546.000000		1
6315.518555	1127.902100	2.741444	4.058200	6515.144531	87767.015625	671.749329	410.877350	109.084175	54.024017	29.634729	75.011948	90.618744	67.472206	0.366551	0.000000	3.800409	3.052271	0.437979	0.608333	3.813924	4.943331	2.827207	2.613712	2.037762	1.732587	1.471801	1.875130	1.957218	1.829125	0.000000	0.000000	8588.000000		1
6510.978027	1928.335815	3.142330	4.573184	4107.317871	60127.718750	283.710144	159.472473	37.529102	44.035789	21.413483	18.755299	47.245960	14.499740	0.983571	0.000000	3.813646	3.285183	0.497252	0.660219	3.613558	4.779075	2.452875	2.202686	1.574368	1.643806	1.330687	1.273124	1.674365	1.161360	0.000000	0.000000	8603.000000		1
18135.935547	5700.935547	3.512378	5.378040	9910.112305	99998.000000	1179.835327	754.994812	194.568497	96.474770	53.262337	190.605896	258.170593	185.178513	1.949222	0.000000	4.258540	3.755946	0.545601	0.730624	3.996078	4.999991	3.071821	2.877944	2.289073	1.984414	1.726420	2.280136	2.411907	2.267591	0.289861	0.000000	8637.000000		1
3933.530762	0.000000	1.822490	3.163916	1593.926025	37033.757812	0.000000	0.000000	0.000000	9.843294	1.754647	0.000000	0.000000	14.721768	0.385171	0.000000	3.594783	0.000000	0.260665	0.500225	3.202468	4.568598	0.000000	0.000000	0.000000	0.993140	0.244190	0.000000	0.000000	1.167960	0.000000	0.000000	8666.000000		0
18359.263672	5110.476562	2.260381	6.229152	12778.816406	99998.000000	1635.423828	1035.837158	228.008560	142.064758	65.162483	306.637726	405.533234	268.997620	1.042885	99998.000000	4.263855	3.708461	0.354182	0.794429	4.106491	4.999991	3.213630	3.015291	2.357951	2.152486	1.813998	2.486626	2.608027	2.429749	0.018237	4.999991	8686.000000		1
29122.902344	5552.237793	2.426902	7.610667	18323.533203	99998.000000	2569.164551	1578.951294	410.587494	152.241104	101.396416	468.971893	631.420166	326.950317	2.090949	1014.645020	4.464235	3.744468	0.385052	0.881423	4.263009	4.999991	3.409792	3.198369	2.613406	2.182532	2.006023	2.671147	2.800318	2.514482	0.320343	3.006314	8768.000000		1
9580.266602	1231.722290	2.784616	2.127780	5375.413086	85705.718750	489.429443	262.342896	70.340080	63.195057	30.988491	94.436417	128.795425	61.569927	1.300300	0.000000	3.981378	3.090513	0.444765	0.327927	3.730412	4.933010	2.689690	2.418869	1.847203	1.800683	1.491200	1.975139	2.109900	1.789369	0.114044	0.000000	8801.000000		1
9910.932617	770.021912	3.882427	3.524713	4272.917969	65660.578125	285.372253	178.900024	50.320450	39.459522	12.683417	6.383339	52.753517	78.067932	0.327681	99998.000000	3.996114	2.886503	0.589103	0.547124	3.630725	4.817305	2.455412	2.252610	1.701745	1.596152	1.103236	0.805048	1.722251	1.892473	0.000000	4.999991	8829.000000		1
6196.902344	1569.937622	3.697403	3.836171	5213.803711	74978.281250	454.728119	274.471252	51.754387	50.517807	12.556984	36.863014	49.000610	33.939629	0.563284	0.000000	3.792175	3.195882	0.567897	0.583898	3.717155	4.874936	2.657752	2.438497	1.713947	1.703444	1.098885	1.566591	1.690202	1.530707	0.000000	0.000000	8851.000000		1
8527.881836	1429.636719	2.722941	4.018112	3463.556641	53487.523438	160.163223	101.701706	40.026928	47.245960	9.642851	8.329179	19.729761	41.229588	0.328127	0.000000	3.930841	3.155226	0.435038	0.604022	3.539522	4.728252	2.204563	2.007328	1.602352	1.674365	0.984205	0.920602	1.295122	1.615209	0.000000	0.000000	8877.000000		1
18905.996094	4228.391602	4.394328	4.206220	9642.751953	99998.000000	1152.427124	732.431152	131.721893	94.445663	56.787048	192.326614	236.929810	188.428772	1.016617	99998.000000	4.276599	3.626175	0.642892	0.623892	3.984201	4.999991	3.061614	2.864767	2.119658	1.975182	1.754249	2.284039	2.374620	2.275147	0.007157	4.999991	8900.000000		1
21393.949219	4631.584473	2.402232	9.602762	13692.385742	99998.000000	1874.869995	1137.970581	283.204407	147.735764	82.027451	382.115326	470.581604	332.174164	2.704185	0.000000	4.330291	3.665730	0.380615	0.982396	4.136479	4.999991	3.272971	3.056131	2.452100	2.169486	1.913959	2.582195	2.672635	2.521366	0.432036	0.000000	8957.000000		1
10383.368164	1527.801392	2.442321	3.268763	5985.875977	81748.726562	552.544312	342.547882	94.004692	30.862057	5.720335	36.869179	38.707088	15.141157	0.961380	0.000000	4.016338	3.184067	0.387803	0.514383	3.777128	4.912481	2.742367	2.534721	1.973150	1.489425	0.757421	1.566664	1.587790	1.180159	0.000000	0.000000	8976.000000		1
7726.834961	1772.138306	2.911049	5.356454	6468.428711	94702.929688	659.411255	388.258118	69.695580	31.558983	22.397194	108.245399	125.427986	110.354675	0.236822	99998.000000	3.888002	3.248498	0.464050	0.728877	3.810799	4.976363	2.819156	2.589121	1.843205	1.499123	1.350194	2.034410	2.098394	2.042791	0.000000	4.999991	8990.000000		1
38028.445312	10801.828125	2.618094	6.938412	25115.031250	99998.000000	3693.834961	2300.006592	571.617249	153.582520	153.110718	664.829407	917.406128	606.176697	4.988124	0.000000	4.580109	4.033497	0.417985	0.841260	4.399934	4.999991	3.567477	3.361729	2.757105	2.186342	2.185006	2.822710	2.962562	2.782599	0.697937	0.000000	9052.000000		1
18000.523438	9254.244141	1.927337	5.926946	16296.270508	99998.000000	2294.215332	1385.206177	331.816467	81.386032	102.099503	495.482819	728.857056	384.351044	1.574213	0.000000	4.255285	3.966341	0.284958	0.772831	4.212088	4.999991	3.360634	3.141514	2.520898	1.910550	2.009024	2.695029	2.862642	2.584728	0.197063	0.000000	9093.000000		1
8140.447266	599.266052	1.563456	0.931289	3273.271484	49201.871094	69.069580	47.400146	5.871439	14.857453	0.000000	0.000000	0.000000	0.000000	0.546349	0.000000	3.910648	2.777620	0.194086	0.000000	3.514982	4.691982	1.839287	1.675780	0.768745	1.171944	0.000000	0.000000	0.000000	0.000000	0.000000	0.000000	9113.000000		1
21307.798828	1861.138062	4.187717	3.472290	9723.009766	99998.000000	1132.173096	707.249329	135.567322	61.135120	58.298080	220.012421	356.511047	153.813812	1.912374	99998.000000	4.328538	3.269778	0.621977	0.540616	3.987801	4.999991	3.053913	2.849573	2.132155	1.786291	1.765654	2.342447	2.552073	2.186995	0.281573	4.999991	9133.000000		1
16702.505859	4997.516113	4.412830	5.920778	11622.808594	99998.000000	1521.158936	953.220642	250.855972	102.626823	77.395676	285.554199	372.342957	278.955017	2.125103	0.000000	4.222782	3.698754	0.644717	0.772379	4.065311	4.999991	3.182175	2.979193	2.399425	2.011261	1.888717	2.455688	2.570943	2.445534	0.327380	0.000000	9176.000000		1
17219.349609	5203.864746	3.339689	5.442799	12982.135742	99998.000000	1774.241455	1077.791382	237.981369	127.225807	92.971642	385.791138	525.644836	342.369019	6.028085	32537.257812	4.236017	3.716326	0.523706	0.735822	4.113346	4.999991	3.249013	3.032535	2.376543	2.104575	1.968351	2.586352	2.720692	2.534494	0.780179	4.512381	9208.000000		1
15674.421875	5527.397949	3.444536	7.407140	15549.465820	99998.000000	2169.755615	1330.028809	325.439270	106.422905	87.232803	385.165131	525.740479	260.631439	0.999568	99998.000000	4.195191	3.742521	0.537131	0.869651	4.191715	4.999991	3.336411	3.123861	2.512470	2.027035	1.940680	2.585647	2.720771	2.416027	0.000000	4.999991	9250.000000		1
10877.752930	851.657715	1.810155	2.059937	6451.496094	96805.195312	639.980652	397.999664	135.965118	74.638809	28.774366	102.984543	142.329956	62.454960	0.280555	0.000000	4.036539	2.930265	0.257716	0.313854	3.809660	4.985898	2.806167	2.599883	2.133428	1.872965	1.459006	2.012772	2.153296	1.795567	0.000000	0.000000	9279.000000		1
36282.871094	10753.450195	3.762161	7.326963	23681.769531	99998.000000	3480.406250	2154.731689	516.489258	212.503525	136.674393	564.425964	718.569702	469.246368	2.419030	0.000000	4.559701	4.031548	0.575437	0.864924	4.374414	4.999991	3.541630	3.333393	2.713061	2.327366	2.135687	2.751607	2.856469	2.671401	0.383641	0.000000	9303.000000		1
12231.063477	2843.817627	2.966557	5.044997	5945.648926	82865.242188	539.089966	335.501526	68.770454	34.081482	23.288395	72.967430	61.304726	77.827400	0.659225	99998.000000	4.087464	3.453902	0.472253	0.702861	3.774199	4.918373	2.731661	2.525695	1.837402	1.532519	1.367140	1.863129	1.787494	1.891132	0.000000	4.999991	9418.000000		1
7173.485352	1607.164429	3.481541	5.476720	3815.870850	57799.445312	191.512512	154.902359	58.711304	16.942060	23.306898	58.486191	87.479500	38.226025	0.881007	0.000000	3.855730	3.206060	0.541772	0.738521	3.581594	4.761924	2.282197	2.190058	1.768722	1.228966	1.367484	1.767053	1.941906	1.582359	0.000000	0.000000	9458.000000		1
28430.304688	11997.297852	4.351155	9.047689	27421.996094	99998.000000	4254.418457	2545.243896	676.331726	248.857712	161.242538	824.184692	1123.575684	722.371948	4.238568	99998.000000	4.453782	4.079083	0.638605	0.956538	4.438099	4.999991	3.628840	3.405729	2.830160	2.395951	2.207480	2.916024	3.050602	2.858761	0.627219	4.999991	9532.000000		1
25882.605469	4495.088867	2.843207	3.916348	12044.732422	99998.000000	1543.685669	964.050720	267.455750	70.472679	51.202396	273.589294	382.075226	188.182068	1.252081	0.000000	4.413008	3.652738	0.453808	0.592881	4.080797	4.999991	3.188559	2.984100	2.427252	1.848021	1.709290	2.437099	2.582149	2.274578	0.097632	0.000000	9582.000000		1
24619.287109	4616.313965	2.574922	5.359538	12549.083984	99998.000000	1624.831177	997.120728	240.075226	129.054474	60.848331	285.600464	413.412170	235.190582	8.370455	0.000000	4.391275	3.664295	0.410764	0.729127	4.098612	4.999991	3.210808	2.998748	2.380347	2.110773	1.784249	2.455759	2.616383	2.371420	0.922749	0.000000	9697.000000		1
24955.318359	5725.914062	3.234842	8.662222	18550.076172	99998.000000	2643.396240	1622.897705	373.681305	188.200577	112.445450	502.532227	639.178894	392.168304	2.200685	0.000000	4.397163	3.757845	0.509853	0.937629	4.268346	4.999991	3.422162	3.210291	2.572501	2.274621	2.050942	2.701164	2.805622	2.593472	0.342558	0.000000	9743.000000		1
11300.890625	2210.831055	1.877997	3.216340	5843.817383	77314.007812	455.289368	306.048737	49.657444	67.626389	10.549470	24.512640	79.850334	16.519588	0.435617	99998.000000	4.053113	3.344556	0.273695	0.507362	3.766697	4.888258	2.658288	2.485790	1.695984	1.830116	1.023231	1.389390	1.902277	1.217999	0.000000	4.999991	9824.000000		1
8445.398438	1648.782593	4.110624	4.650278	5885.099609	83629.148438	549.235474	347.919739	105.846252	51.128387	42.302727	103.434769	132.431168	117.900581	1.023483	0.000000	3.926620	3.217163	0.613908	0.667479	3.769754	4.922358	2.739758	2.541479	2.024675	1.708662	1.626368	2.014667	2.121990	2.071516	0.010081	0.000000	9862.000000		1
11458.642578	3154.538330	3.533965	4.187717	7758.427734	99998.000000	846.680542	529.536560	131.752731	59.954048	39.499611	164.159744	230.635910	154.797516	0.758424	99998.000000	4.059133	3.498936	0.548262	0.621977	3.889774	4.999991	2.927720	2.723896	2.119760	1.777819	1.596593	2.215267	2.362927	2.189764	0.000000	4.999991	9887.000000		1
22042.212891	6393.657227	3.037483	7.289958	15188.270508	99998.000000	2070.878662	1300.779541	291.117279	165.806458	108.606194	414.093689	571.635742	372.935028	2.728398	99998.000000	4.343255	3.805749	0.482514	0.862725	4.181509	4.999991	3.316155	3.114204	2.464068	2.219601	2.035855	2.617099	2.757119	2.571633	0.435908	4.999991	9956.000000		1
36367.113281	9370.566406	3.953353	5.199183	22485.611328	99998.000000	3335.754150	2031.212402	497.431732	247.781494	124.327095	600.644470	747.683289	488.704742	2.000796	99998.000000	4.560709	3.971766	0.596966	0.715935	4.351905	4.999991	3.523194	3.307755	2.696733	2.394069	2.094566	2.778617	2.873718	2.689047	0.301203	4.999991	10003.000000		1
38097.253906	7511.568359	3.031315	8.912005	20620.625000	99998.000000	3014.493408	1829.344727	446.445190	187.738022	134.333832	583.690063	788.370117	480.187469	3.602361	0.000000	4.580894	3.875731	0.481631	0.949975	4.314302	4.999991	3.479214	3.262295	2.649768	2.273552	2.128186	2.766182	2.896730	2.681411	0.556587	0.000000	10041.000000		1
6802.703125	125.116531	2.359060	0.653753	2875.065186	47309.988281	0.000000	7.148107	0.000000	14.811197	0.000000	0.000000	0.000000	0.000000	0.110192	0.000000	3.832681	2.097315	0.372739	0.000000	3.458648	4.674953	0.000000	0.854191	0.000000	1.170590	0.000000	0.000000	0.000000	0.000000	0.000000	0.000000	10118.000000		0
6790.513184	1562.493408	1.924253	3.022064	3949.115967	54717.257812	211.467392	172.726379	52.574661	38.232193	8.813325	26.045258	22.597637	25.477850	0.367565	0.000000	3.831903	3.193818	0.284262	0.480304	3.596500	4.738124	2.325243	2.237359	1.720776	1.582429	0.945140	1.415729	1.354063	1.406163	0.000000	0.000000	10160.000000		1
24705.558594	6353.402344	2.951138	7.678510	15829.505859	99998.000000	2239.713379	1383.143188	340.984406	132.033356	99.925468	444.906403	655.269836	346.562897	1.953629	99998.000000	4.392795	3.803006	0.469990	0.885277	4.199467	4.999991	3.350193	3.140867	2.532735	2.120684	1.999676	2.648269	2.816420	2.539782	0.290842	4.999991	10178.000000		1
26878.773438	5299.293945	3.839255	6.340167	14525.766602	99998.000000	1982.153198	1229.875244	284.946716	150.964432	104.211868	452.908722	547.749084	309.320587	0.180075	0.000000	4.429410	3.724218	0.584247	0.802101	4.162139	4.999991	3.297137	3.089861	2.454764	2.178875	2.017917	2.656011	2.738582	2.490409	0.000000	0.000000	10245.000000		1
20584.197266	3484.301025	2.140115	3.200921	9438.506836	99998.000000	1157.182251	687.377686	142.086349	43.039742	32.481022	117.089561	186.014206	136.575699	0.670677	0.000000	4.313534	3.542116	0.330437	0.505275	3.974903	4.999991	3.063402	2.837195	2.152552	1.633870	1.511630	2.068518	2.269546	2.135373	0.000000	0.000000	10314.000000		1
10091.334961	2572.504150	3.355108	2.954222	7586.860840	99998.000000	819.500488	513.621338	146.718124	68.955482	32.289829	123.886124	175.526413	109.821190	1.415228	99998.000000	4.003949	3.410356	0.525706	0.470443	3.880062	4.999991	2.913549	2.710643	2.166484	1.838569	1.509066	2.093023	2.244343	2.040686	0.150826	4.999991	10345.000000		1
9829.478516	2263.013916	3.028231	3.897846	6000.795410	86687.859375	586.835510	348.456299	85.826614	74.580223	20.790567	56.053120	79.313759	68.924644	0.388430	0.000000	3.992531	3.354687	0.481189	0.590825	3.778209	4.937958	2.768516	2.542148	1.933622	1.872624	1.317866	1.748600	1.899348	1.838374	0.000000	0.000000	10369.000000		1
8338.522461	1264.292847	1.267417	1.973593	2828.217041	47729.765625	51.430595	23.202051	22.936850	18.619614	0.000000	0.000000	0.000000	0.000000	0.315657	99998.000000	3.921089	3.101848	0.102919	0.295258	3.451513	4.678789	1.711222	1.365526	1.360534	1.269971	0.000000	0.000000	0.000000	0.000000	0.000000	4.999991	10391.000000		1
11080.986328	3790.362061	1.890332	5.171430	8343.671875	99998.000000	913.224548	587.436829	134.710037	58.224072	30.421083	138.456787	143.073151	137.164703	1.131812	0.000000	4.044579	3.578681	0.276538	0.713611	3.921357	4.999991	2.960577	2.768961	2.129400	1.765103	1.483175	2.141314	2.155558	2.137242	0.053774	0.000000	10412.000000		1
25752.275391	3865.700928	2.744528	4.958652	13763.990234	99998.000000	1908.260742	1147.715088	278.116241	130.244797	91.312592	331.427917	467.679810	295.675049	0.935259	99998.000000	4.410816	3.587228	0.438468	0.695364	4.138744	4.999991	3.280638	3.059834	2.444226	2.114760	1.960531	2.520389	2.669949	2.470815	0.000000	4.999991	10457.000000		1
12300.997070	2961.005859	2.815454	3.944102	8759.822266	99998.000000	1014.038147	629.304749	160.576447	83.772850	38.361710	173.006989	214.868744	131.795914	0.153607	99998.000000	4.089941	3.471439	0.449548	0.595948	3.942495	4.999991	3.006054	2.798861	2.205682	1.923103	1.583898	2.238064	2.332173	2.119902	0.000000	4.999991	10477.000000		1
32359.339844	7283.612305	3.000478	7.915957	17677.230469	99998.000000	2445.047119	1526.971802	370.039398	143.168732	111.674515	507.139343	674.136108	496.192078	3.306008	0.000000	4.510000	3.862347	0.477190	0.898503	4.247414	4.999991	3.388287	3.183831	2.568248	2.155848	2.047954	2.705127	2.828748	2.695650	0.519304	0.000000	10521.000000		1
15771.578125	3295.150635	2.457740	2.026016	8409.115234	99998.000000	924.208862	566.920715	132.539093	73.830872	32.178814	155.889160	227.231461	168.131607	2.762529	99998.000000	4.197875	3.517875	0.390536	0.306643	3.924750	4.999991	2.965770	2.753522	2.122344	1.868238	1.507570	2.192816	2.356468	2.225649	0.441307	4.999991	10573.000000		1
14143.083984	5119.299316	2.544085	6.586866	9375.247070	99998.000000	1162.988892	701.547485	204.054077	66.220207	60.678726	244.549728	354.549774	242.532974	0.593467	0.000000	4.150544	3.709211	0.405532	0.818679	3.971983	4.999991	3.065576	2.846057	2.309745	1.820991	1.783036	2.388367	2.549677	2.384771	0.000000	0.000000	10610.000000		1
16774.873047	2931.343506	2.840123	4.159964	9922.108398	99998.000000	1220.883057	739.952393	161.831528	86.520454	54.135033	273.287109	423.755035	205.281403	1.247069	99998.000000	4.224659	3.467067	0.453337	0.619090	3.996604	4.999991	3.086674	2.869204	2.209063	1.937119	1.733478	2.436619	2.627115	2.312350	0.095891	4.999991	10668.000000		1
26753.746094	5913.423828	3.018980	5.230021	15592.881836	99998.000000	2120.674805	1327.444702	297.512939	119.901932	83.236275	423.218475	535.981567	334.286530	2.087451	0.000000	4.427384	3.771839	0.479860	0.718503	4.192926	4.999991	3.326474	3.123016	2.473506	2.078826	1.920313	2.626565	2.729150	2.524119	0.319616	0.000000	10729.000000		1
9973.714844	1627.085449	2.380646	2.608843	5209.412109	74539.625000	408.068054	260.455658	26.156273	53.703312	13.824401	20.402016	60.055813	59.102936	0.246122	99998.000000	3.998857	3.211410	0.376695	0.416448	3.716789	4.872387	2.610733	2.415734	1.417576	1.730001	1.140646	1.309673	1.778555	1.771609	0.000000	4.999991	10774.000000		1
7461.087402	2500.064209	1.942755	3.049818	6029.141113	78309.210938	598.593750	378.658447	92.576920	42.355152	22.532879	90.587906	125.508163	95.454048	1.220344	99998.000000	3.872802	3.397951	0.288418	0.484274	3.780256	4.893813	2.777132	2.578248	1.966503	1.626906	1.352817	1.957070	2.098672	1.979794	0.086482	4.999991	10830.000000		1
22602.562500	4782.443848	2.568754	7.314628	14815.200195	99998.000000	2063.687256	1269.908325	332.982117	176.352844	105.537872	472.811157	642.055969	274.332489	3.428305	0.000000	4.354157	3.679650	0.409723	0.864192	4.170708	4.999991	3.314644	3.103772	2.522421	2.246382	2.023408	2.674688	2.807573	2.438277	0.535079	0.000000	10857.000000		1
17427.761719	4537.641602	3.950269	4.890810	9136.815430	99998.000000	1080.751709	673.729065	167.015289	95.028496	45.423473	247.420700	306.184418	174.709213	0.818487	99998.000000	4.241241	3.656830	0.596627	0.689381	3.960795	4.999991	3.033726	2.828485	2.222756	1.977854	1.657280	2.393436	2.485983	2.242316	0.000000	4.999991	10932.000000		1
14712.779297	3638.972168	2.223376	5.985537	9690.322266	99998.000000	1192.167236	743.594238	160.551773	87.636772	52.401974	192.530151	284.888123	180.833527	1.597107	0.000000	4.167695	3.560979	0.347013	0.777103	3.986338	4.999991	3.076337	2.871336	2.205615	1.942686	1.719348	2.284499	2.454674	2.257279	0.203334	0.000000	10979.000000		1
6059.315430	1348.013184	3.321187	1.702224	2269.779785	39408.585938	0.000000	0.000000	6.118138	4.890810	7.385554	0.000000	0.000000	21.179117	0.735653	99998.000000	3.782423	3.129694	0.521293	0.231017	3.355984	4.595591	0.000000	0.000000	0.786619	0.689381	0.868383	0.000000	0.000000	1.325908	0.000000	4.999991	11000.000000		1
4645.362793	876.392395	3.250261	3.552467	1639.972412	30885.261719	0.000000	0.000000	0.000000	44.621700	0.000000	0.000000	0.000000	0.000000	0.096668	0.000000	3.667020	2.942699	0.511918	0.550530	3.214837	4.489751	0.000000	0.000000	0.000000	1.649546	0.000000	0.000000	0.000000	0.000000	0.000000	0.000000	11014.000000		1
21354.742188	3778.927490	2.380646	4.641027	10729.437500	99998.000000	1336.961060	833.306396	182.310638	79.683807	64.468643	261.723083	372.675995	210.668701	2.269876	99998.000000	4.329494	3.577368	0.376695	0.666614	4.030577	4.999991	3.126119	2.920805	2.260812	1.901370	1.809349	2.417842	2.571332	2.323600	0.356002	4.999991	11041.000000		1
15799.670898	5411.190430	2.112361	7.931376	15237.542969	99998.000000	2100.815430	1309.401733	293.226562	124.746483	94.550514	392.112793	494.909241	326.601868	1.877433	0.000000	4.198648	3.733293	0.324768	0.899349	4.182915	4.999991	3.322388	3.117073	2.467203	2.096028	1.975664	2.593411	2.694525	2.514019	0.273564	0.000000	11090.000000		1
30215.478516	4909.614258	4.196969	5.791261	16509.976562	99998.000000	2317.112061	1416.237915	321.140564	168.880951	84.537613	390.894714	501.912415	303.520081	2.241144	0.000000	4.480229	3.691047	0.622936	0.762773	4.217746	4.999991	3.364947	3.151136	2.506695	2.227581	1.927050	2.592060	2.700628	2.482188	0.350470	0.000000	11162.000000		1
16248.681641	5717.492188	1.979760	3.025148	8087.961914	99998.000000	920.804382	561.194214	146.366577	59.923210	37.196056	132.206055	164.067230	118.982979	0.830281	0.000000	4.210818	3.757205	0.296613	0.480747	3.907839	4.999991	2.964167	2.749113	2.165442	1.777595	1.570497	2.121251	2.215022	2.075485	0.000000	0.000000	11196.000000		1
32308.429688	7403.029785	3.401364	7.641505	19054.000000	99998.000000	2727.267822	1677.587769	417.834259	185.644150	120.820885	495.627747	739.147522	424.726410	2.767988	99998.000000	4.509316	3.869410	0.531653	0.883179	4.279986	4.999991	3.435728	3.224685	2.621004	2.268681	2.082142	2.695156	2.868731	2.628109	0.442164	4.999991	11279.000000		1
22521.021484	6007.563965	3.197837	4.508426	12819.958984	99998.000000	1636.151611	1013.458435	263.989624	89.138550	68.446663	277.400818	432.774994	246.008347	2.555364	99998.000000	4.352588	3.778698	0.504856	0.654025	4.107887	4.999991	3.213824	3.005806	2.421587	1.950066	1.835352	2.443108	2.636262	2.390950	0.407453	4.999991	11346.000000		1
14732.848633	1656.146606	3.987274	4.829135	9329.034180	99998.000000	1058.218872	653.613831	184.950317	76.156013	35.586346	206.067764	320.212341	224.212479	0.229839	0.000000	4.168287	3.219099	0.600676	0.683869	3.969837	4.999991	3.024575	2.815321	2.267055	1.881704	1.551283	2.314010	2.505438	2.350660	0.000000	0.000000	11386.000000		1
11669.280273	929.728760	1.868746	4.206220	5117.797363	71112.562500	389.713654	252.993011	52.099766	34.624218	6.013290	19.763681	32.635208	15.316931	1.117915	99998.000000	4.067044	2.968356	0.271550	0.623892	3.709083	4.851946	2.590746	2.403109	1.716836	1.539380	0.779112	1.295868	1.513686	1.185172	0.048409	4.999991	11413.000000		1
6679.482910	2251.841553	3.524713	3.836171	4670.208008	64474.179688	295.267975	204.791092	69.359451	23.997656	13.293998	35.996483	84.182983	57.363708	0.282441	99998.000000	3.824743	3.352538	0.547124	0.583898	3.669336	4.809386	2.470216	2.311311	1.841106	1.380169	1.123656	1.556260	1.925224	1.758637	0.000000	4.999991	11426.000000		1
27883.011719	8584.370117	4.394328	6.907575	19718.576172	99998.000000	2884.797607	1767.710083	426.434814	188.564453	108.880646	507.515564	710.758606	419.138702	3.626437	0.000000	4.445340	3.933708	0.642892	0.839326	4.294876	4.999991	3.460115	3.247411	2.629853	2.275460	2.036951	2.705449	2.851722	2.622358	0.559480	0.000000	11578.000000		1
18238.437500	4662.582031	3.018980	3.996526	10736.517578	99998.000000	1414.680542	804.923645	163.083527	52.997135	48.451702	227.515167	302.150879	195.391861	3.456673	0.000000	4.260988	3.668627	0.479860	0.601683	4.030863	4.999991	3.150658	2.905755	2.212410	1.724252	1.685309	2.357010	2.480224	2.290906	0.538658	0.000000	11627.000000		1
8681.766602	3246.661865	4.055117	4.588603	8901.754883	99998.000000	991.813660	618.391357	133.347031	44.356499	41.026062	159.873352	205.673035	107.292519	0.099118	0.000000	3.938608	3.511437	0.608003	0.661681	3.949476	4.999991	2.996430	2.791263	2.124983	1.646957	1.613060	2.203776	2.313177	2.030570	0.000000	0.000000	11656.000000		1
5064.464355	0.000000	2.044519	2.207957	2197.811523	38338.082031	0.000000	0.000000	0.000000	0.000000	0.000000	0.000000	0.000000	0.000000	0.747988	99998.000000	3.704534	0.000000	0.310591	0.343991	3.341990	4.583631	0.000000	0.000000	0.000000	0.000000	0.000000	0.000000	0.000000	0.000000	0.000000	4.999991	11668.000000		0
16656.759766	4714.465820	1.881081	5.720335	11864.518555	99998.000000	1535.936279	920.903076	206.484070	103.539612	85.040260	352.317139	480.193634	329.065765	2.218944	0.000000	4.221591	3.673433	0.274407	0.757421	4.074250	4.999991	3.186373	2.964214	2.314887	2.015106	1.929625	2.546934	2.681417	2.517283	0.346146	0.000000	11663.000000		1
20228.068359	5435.515137	4.422081	5.044997	9362.807617	99998.000000	1088.741699	696.955811	177.351990	109.987709	45.987797	175.473984	246.988968	133.063324	1.052187	99998.000000	4.305954	3.735241	0.645627	0.702861	3.971406	4.999991	3.036925	2.843205	2.248836	2.041344	1.662643	2.244213	2.392678	2.124058	0.022093	4.999991	11715.000000		1
15114.683594	3957.793701	3.185502	6.210650	10684.460938	99998.000000	1259.386597	811.208313	170.937805	98.920174	53.382603	253.137939	338.446503	236.032440	0.053318	99998.000000	4.179399	3.597453	0.503178	0.793137	4.028753	4.999991	3.100159	2.909132	2.232838	1.995285	1.727400	2.403357	2.529490	2.372972	0.000000	4.999991	11763.000000		1
14801.270508	4199.472656	2.753779	4.903145	9233.336914	99998.000000	1140.261719	709.944519	150.680725	51.544693	58.072968	221.279846	313.421967	183.806244	1.885212	0.000000	4.170299	3.623195	0.439929	0.690475	3.965359	4.999991	3.057004	2.851224	2.178058	1.712184	1.763974	2.344942	2.496130	2.264360	0.275360	0.000000	11853.000000		1
27173.857422	6190.509766	2.457740	8.517286	18816.332031	99998.000000	2720.714844	1677.985596	405.789185	158.491837	104.773109	491.603455	611.015076	344.607819	3.147524	0.000000	4.434151	3.791726	0.390536	0.930301	4.274535	4.999991	3.434683	3.224788	2.608300	2.200007	2.020250	2.691615	2.786052	2.537325	0.497969	0.000000	11903.000000		1
29620.007812	2910.145752	3.376694	4.955568	13943.352539	99998.000000	1966.888794	1172.085938	316.314514	139.064285	59.435982	318.852417	411.071625	239.554077	3.629050	99998.000000	4.471585	3.463915	0.528492	0.695093	4.144367	4.999991	3.293780	3.068959	2.500119	2.143216	1.774049	2.503590	2.613918	2.379404	0.559793	4.999991	11923.000000		1
45611.785156	9143.510742	3.302684	6.503605	23640.558594	99998.000000	3525.687744	2137.394775	496.047119	245.474854	148.882904	714.523865	913.687134	539.789978	5.263140	99998.000000	4.659077	3.961113	0.518867	0.813154	4.373658	4.999991	3.547244	3.329885	2.695523	2.390007	2.172845	2.854017	2.960798	2.732225	0.721245	4.999991	12005.000000		1
21516.212891	3791.361084	2.494745	3.015897	12923.745117	99998.000000	1714.873291	1049.427124	238.187988	103.277496	85.632339	335.156158	413.140808	265.442078	2.238193	99998.000000	4.332766	3.578795	0.397026	0.479416	4.111388	4.999991	3.234232	3.020952	2.376920	2.014006	1.932638	2.525247	2.616098	2.423970	0.349897	4.999991	12044.000000		1
25807.486328	7265.405762	2.753779	7.737101	19524.908203	99998.000000	2855.347900	1719.819580	394.863495	132.175217	122.359673	568.841858	780.000854	402.986053	2.265715	99998.000000	4.411746	3.861260	0.439929	0.888578	4.290589	4.999991	3.455659	3.235483	2.596447	2.121150	2.087638	2.754992	2.892095	2.605290	0.355205	4.999991	12083.000000		1
12098.845703	2426.819092	1.094727	0.481063	7423.712402	98438.562500	766.373840	475.975067	150.255173	42.691280	12.627911	65.184067	85.142029	60.410442	2.647958	99998.000000	4.082744	3.385037	0.039306	0.000000	3.870621	4.993165	2.884441	2.677584	2.176829	1.630339	1.101331	1.814141	1.930144	1.781112	0.422911	4.999991	12104.000000		1
20628.296875	5170.825684	2.429986	5.828266	13817.860352	99998.000000	1873.482300	1147.249512	281.767365	105.365189	73.078438	311.130737	390.154633	260.156525	2.400364	99998.000000	4.314463	3.713560	0.385604	0.765539	4.140441	4.999991	3.272650	3.059658	2.449891	2.022697	1.863789	2.492943	2.591237	2.415235	0.380277	4.999991	12129.000000		1
11040.950195	1900.110352	1.575791	3.826920	6264.377930	91054.000000	640.625122	368.556122	99.456741	62.550556	22.489706	107.881516	129.301163	117.493530	1.872681	0.000000	4.043006	3.278779	0.197498	0.582849	3.796878	4.959299	2.806604	2.566504	1.997634	1.796231	1.351984	2.032947	2.111603	2.070014	0.272464	0.000000	12151.000000		1
15627.074219	4987.081055	3.611058	7.777189	9205.126953	99998.000000	1078.192261	658.776001	134.386246	57.952702	37.492096	181.974503	239.603424	212.555939	1.953150	0.000000	4.193878	3.697846	0.557634	0.890823	3.964030	4.999991	3.032696	2.818738	2.128355	1.763074	1.573940	2.260010	2.379493	2.327473	0.290736	0.000000	12193.000000		1
20726.863281	5910.614258	0.872698	4.798297	14888.000977	99998.000000	2034.391846	1243.585449	329.149017	135.376129	87.618271	404.176392	561.672180	306.788818	3.290805	0.000000	4.316534	3.771633	0.000000	0.681087	4.172836	4.999991	3.308435	3.094676	2.517393	2.131542	1.942595	2.606571	2.749483	2.486840	0.517302	0.000000	12231.000000		1
25760.955078	3423.674805	3.910181	4.761292	12514.591797	99998.000000	1607.787354	1002.212036	219.938416	119.140244	62.772587	295.240234	393.300049	182.366135	2.076773	0.000000	4.410962	3.534492	0.592197	0.677725	4.097417	4.999991	3.206228	3.000960	2.342301	2.076058	1.797770	2.470176	2.594724	2.260944	0.317389	0.000000	12254.000000		1
19361.195312	3493.798828	2.864793	5.883773	11389.357422	99998.000000	1533.441528	928.766602	245.903488	81.947273	90.800690	287.879333	390.953308	236.636856	1.378175	0.000000	4.286932	3.543298	0.457093	0.769656	4.056499	4.999991	3.185667	2.967906	2.390765	1.913535	1.958089	2.459210	2.592125	2.374082	0.139304	0.000000	12306.000000		1
5182.793457	487.252319	2.642764	6.013290	1881.043579	33649.496094	0.000000	0.000000	22.252258	36.388119	2.719858	0.000000	0.000000	0.000000	0.361369	0.000000	3.714564	2.687754	0.422058	0.779112	3.274399	4.526978	0.000000	0.000000	1.347374	1.560960	0.434546	0.000000	0.000000	0.000000	0.000000	0.000000	12361.000000		1
20427.804688	3468.647949	2.926468	5.032661	11386.662109	99998.000000	1441.610840	906.070312	224.366669	104.387642	59.509991	290.139740	378.149628	283.670044	1.020127	0.000000	4.310222	3.540160	0.466344	0.701798	4.056396	4.999991	3.158848	2.957162	2.350958	2.018649	1.774590	2.462607	2.577664	2.452813	0.008654	0.000000	12406.000000		1
14555.407227	3511.922119	3.284182	5.112839	11393.797852	99998.000000	1483.629883	900.800171	190.763168	101.220642	56.367661	252.123398	352.452850	284.795624	1.551301	99998.000000	4.163024	3.545545	0.516427	0.708662	4.056668	4.999991	3.171326	2.954628	2.280494	2.005269	1.751030	2.401613	2.547101	2.454533	0.190696	4.999991	12445.000000		1
7877.586426	2785.713867	3.074487	5.661744	6287.484375	88097.757812	661.776489	399.226990	115.097466	63.611362	41.818581	151.510254	211.942276	154.436722	0.303843	99998.000000	3.896393	3.444937	0.487773	0.752950	3.798477	4.944965	2.820711	2.601220	2.061066	1.803535	1.621369	2.180442	2.326218	2.188751	0.000000	4.999991	12512.000000		1
14856.543945	3072.057617	3.296517	6.549861	10207.381836	99998.000000	1314.443604	795.222229	203.619263	97.803856	63.595943	261.908112	366.493103	208.201706	2.194083	0.000000	4.171918	3.487429	0.518055	0.816232	4.008914	4.999991	3.118742	2.900489	2.308819	1.990356	1.803429	2.418149	2.564066	2.318484	0.341253	0.000000	12552.000000		1
28299.576172	5022.208008	2.759946	2.935719	12300.824219	99998.000000	1618.142578	991.653259	258.815125	74.521629	70.790306	307.976074	392.387268	288.807556	4.308454	99998.000000	4.451780	3.700895	0.440901	0.467715	4.089934	4.999991	3.209017	2.996360	2.412990	1.872282	1.849974	2.488517	2.593715	2.460608	0.634321	4.999991	12598.000000		1
29769.728516	7636.151367	2.235711	6.213734	17211.869141	99998.000000	2453.749512	1487.848389	369.360962	97.948792	115.455177	521.413940	659.149170	403.698395	1.550815	0.000000	4.473775	3.882874	0.349416	0.793353	4.235828	4.999991	3.389830	3.172559	2.567451	1.990999	2.062413	2.717183	2.818984	2.606057	0.190560	0.000000	12618.000000		1
12726.102539	3794.491211	3.068320	3.120744	8050.112305	99998.000000	871.479980	555.557129	190.556549	80.093948	24.756254	161.156189	190.769333	102.858109	1.555703	99998.000000	4.104695	3.579154	0.486901	0.494258	3.905802	4.999991	2.940257	2.744729	2.280024	1.903600	1.393685	2.207247	2.280509	2.012239	0.191927	4.999991	12644.000000		1
23512.382812	5904.163086	2.019849	8.048558	16097.893555	99998.000000	2203.272705	1368.390625	334.813843	201.636429	122.649544	499.090790	594.871704	312.709625	7.629468	0.000000	4.371296	3.771158	0.305319	0.905718	4.206769	4.999991	3.343068	3.136210	2.524803	2.304569	2.088666	2.698179	2.774423	2.495141	0.882494	0.000000	12673.000000		1
14430.006836	2033.889160	2.843207	6.235320	9527.223633	99998.000000	1155.072998	725.696228	150.039307	95.438629	54.101112	231.252655	340.222717	146.187714	0.372541	0.000000	4.159266	3.308327	0.453808	0.794859	3.978966	4.999991	3.062609	2.860755	2.176205	1.979724	1.733206	2.364087	2.531763	2.164911	0.000000	0.000000	12742.000000		1
13758.625000	2985.617188	1.995179	2.574922	9328.506836	99998.000000	1091.415283	691.355713	171.890686	58.587952	58.029797	259.086487	389.519379	198.611282	2.449763	0.000000	4.138575	3.475034	0.299982	0.410764	3.969812	4.999991	3.037990	2.839702	2.235252	1.767808	1.763651	2.413445	2.590529	2.298004	0.389124	0.000000	12796.000000		1
19603.376953	7255.093750	3.463039	5.889941	11378.335938	99998.000000	1397.636719	887.111450	234.120529	137.926376	62.322361	283.592957	357.633514	236.362411	5.272148	0.000000	4.292331	3.860643	0.539457	0.770111	4.056079	4.999991	3.145394	2.947978	2.369440	2.139647	1.794644	2.452695	2.553438	2.373578	0.721988	0.000000	12835.000000		1
20557.433594	5965.662109	4.462170	7.231368	16603.804688	99998.000000	2338.214111	1426.710205	373.132385	149.407135	102.213608	418.515778	586.749146	287.657318	2.398269	0.000000	4.312969	3.775659	0.649546	0.859220	4.220208	4.999991	3.368884	3.154336	2.571863	2.174371	2.009509	2.621712	2.768452	2.458875	0.379898	0.000000	12890.000000		1
25973.828125	7096.783691	3.586388	7.823445	20873.078125	99998.000000	3105.716553	1892.518188	419.462494	193.344254	124.971596	554.166382	688.950439	407.392731	4.618454	0.000000	4.414536	3.851062	0.554657	0.893398	4.319586	4.999991	3.492162	3.277040	2.622693	2.286331	2.096811	2.743640	2.838188	2.610013	0.664497	0.000000	12952.000000		1
25041.371094	6080.195312	3.287266	5.242356	13679.317383	99998.000000	1826.381226	1133.924683	305.573853	109.910614	89.416092	402.298401	542.895264	273.490631	4.210253	0.000000	4.398658	3.783917	0.516835	0.719526	4.136065	4.999991	3.261591	3.054584	2.485116	2.041040	1.951416	2.604548	2.734716	2.436942	0.624308	0.000000	13072.000000		1
39362.289062	6836.550293	3.123827	6.842816	19686.630859	99998.000000	2888.109375	1769.603516	428.075348	160.206390	119.664482	554.755371	785.795227	553.355347	2.585175	99998.000000	4.595080	3.834837	0.494687	0.835235	4.294171	4.999991	3.460614	3.247876	2.631520	2.204680	2.077965	2.744102	2.895309	2.743004	0.412490	4.999991	13149.000000		1
19114.890625	5676.441406	3.530881	7.555160	12108.954102	99998.000000	1579.956665	984.816650	243.695541	128.030670	69.550644	329.389557	540.098328	260.267548	2.734658	0.000000	4.281372	3.754076	0.547883	0.878244	4.083107	4.999991	3.198645	2.993355	2.386847	2.107314	1.842301	2.517710	2.732473	2.415420	0.436903	0.000000	13203.000000		1
7897.263672	834.835938	1.615879	1.415436	3034.802979	55523.636719	85.527496	46.502781	33.785442	13.457436	12.177685	14.542912	17.090080	17.842512	0.198688	0.000000	3.897477	2.921601	0.208409	0.150890	3.482131	4.744478	1.932106	1.667479	1.528730	1.128962	1.085565	1.162651	1.232744	1.251456	0.000000	0.000000	13240.000000		1
22862.291016	3625.755127	2.692104	4.280230	10983.910156	99998.000000	1401.972534	851.703979	198.173386	78.626083	26.014420	184.373657	220.530487	124.376434	2.052967	0.000000	4.359120	3.559398	0.430092	0.631467	4.040757	4.999991	3.146739	2.930289	2.297045	1.895567	1.415214	2.265699	2.343469	2.094738	0.312382	0.000000	13266.000000		1
6651.254395	2401.057617	1.301338	4.631775	6535.330566	96577.859375	677.469666	411.040802	106.129951	43.181595	26.119267	91.719643	115.868401	71.733932	0.651062	0.000000	3.822904	3.380403	0.114390	0.665747	3.815268	4.984878	2.830890	2.613885	2.025838	1.635299	1.416961	1.962462	2.063965	1.855725	0.000000	0.000000	13309.000000		1
14950.877930	4047.117188	2.661267	5.458218	8349.641602	99998.000000	957.217163	591.498108	139.489838	89.610367	62.720161	189.171951	245.536530	134.654541	1.632425	99998.000000	4.174667	3.607146	0.425088	0.737051	3.921668	4.999991	2.981010	2.771953	2.144542	1.952358	1.797407	2.276857	2.390116	2.129221	0.212833	4.999991	13337.000000		1
21053.156250	5640.182617	2.951138	5.439715	10841.451172	99998.000000	1398.216431	847.460754	202.071228	73.522499	71.308372	240.944839	328.294830	159.632828	1.646105	99998.000000	4.323317	3.751293	0.469990	0.735576	4.035088	4.999991	3.145574	2.928120	2.305505	1.866420	1.853140	2.381918	2.516264	2.203122	0.216457	4.999991	13382.000000		1
30416.376953	5787.008789	3.802250	8.332262	20555.128906	99998.000000	2994.310303	1836.270874	467.941925	153.070618	147.609329	696.770752	905.694092	487.569946	4.990579	0.000000	4.483108	3.762454	0.580041	0.920763	4.312920	4.999991	3.476297	3.263937	2.670192	2.184892	2.169114	2.843090	2.956981	2.688037	0.698151	0.000000	13400.000000		1
28481.132812	5380.072754	3.484625	10.423037	16920.103516	99998.000000	2381.617676	1488.255493	386.367798	213.564331	131.438202	591.951416	828.181213	408.946930	1.767328	0.000000	4.454557	3.730788	0.542156	1.017994	4.228403	4.999991	3.376872	3.172678	2.587001	2.329529	2.118722	2.772286	2.918125	2.611667	0.247317	0.000000	13458.000000		1
15924.781250	4092.201416	2.972724	3.910181	9005.066406	99998.000000	1134.393433	656.848694	169.004303	96.783142	53.943844	261.279022	396.198761	263.425293	2.993621	0.000000	4.202074	3.611957	0.473155	0.592197	3.954487	4.999991	3.054764	2.817465	2.227898	1.985800	1.731942	2.417104	2.597913	2.420657	0.476197	0.000000	13542.000000		1
8283.921875	2116.820068	4.153796	4.227806	6121.030273	82139.320312	572.428284	349.600372	60.271675	20.759729	20.917000	52.041176	72.588127	13.784312	0.116306	99998.000000	3.918236	3.325684	0.618445	0.626115	3.786824	4.914551	2.757721	2.543572	1.780113	1.317222	1.320499	1.716347	1.860866	1.139385	0.000000	4.999991	13574.000000		1
27263.808594	5560.606934	4.147629	6.907575	13492.294922	99998.000000	1847.332153	1109.149902	265.633270	100.980110	74.096077	374.489227	496.790314	241.925476	5.892369	0.000000	4.435586	3.745122	0.617800	0.839326	4.130086	4.999991	3.266545	3.044990	2.424283	2.004236	1.869795	2.573439	2.696173	2.383682	0.770290	0.000000	13656.000000		1
16486.863281	9370.735352	1.779317	9.633600	14634.961914	99998.000000	2035.070190	1229.350952	294.472382	195.712570	102.799515	410.717010	532.860779	359.493011	2.258714	0.000000	4.217138	3.971774	0.250253	0.983789	4.165391	4.999991	3.308579	3.089676	2.469045	2.291619	2.011991	2.613543	2.726614	2.555691	0.353861	0.000000	13706.000000		1
12309.982422	2687.095947	2.815454	5.137509	11058.595703	99998.000000	1352.651123	849.138306	186.695709	72.717644	46.262249	241.567764	297.253906	192.351288	1.192383	0.000000	4.090258	3.429283	0.449548	0.710753	4.043700	4.999991	3.131186	2.928978	2.271134	1.861640	1.665227	2.383039	2.473128	2.284095	0.076416	0.000000	13743.000000		1
7062.156250	884.379272	2.346725	1.908834	3331.196533	51175.968750	87.186546	65.948837	26.692842	29.030317	3.941018	0.000000	0.000000	0.000000	0.018659	99998.000000	3.848937	2.946639	0.370462	0.280768	3.522600	4.709066	1.940449	1.819207	1.426395	1.462852	0.595608	0.000000	0.000000	0.000000	0.000000	4.999991	13765.000000		1
6986.330566	2876.135254	3.160832	2.281967	7293.165527	93429.609375	713.416809	468.691284	102.216690	52.500652	14.805030	74.105324	86.739403	60.771240	0.690638	99998.000000	3.844249	3.458809	0.499801	0.358309	3.862916	4.970485	2.853343	2.670887	2.009522	1.720165	1.170409	1.869849	1.938216	1.783698	0.000000	4.999991	13784.000000		1
11743.241211	3130.907715	2.322055	2.541001	6544.452148	93248.679688	685.879028	401.058716	85.863625	49.463169	32.064716	106.244049	144.559509	84.781227	1.915901	0.000000	4.069788	3.495670	0.365873	0.405005	3.815873	4.969643	2.836247	2.603208	1.933809	1.694282	1.506027	2.026305	2.160047	1.928300	0.282373	0.000000	13811.000000		1
22183.001953	4400.103516	2.661267	6.978501	15584.472656	99998.000000	2127.113770	1317.259155	417.982300	142.570496	125.320061	629.366394	848.552368	421.947968	2.188002	0.000000	4.346020	3.643463	0.425088	0.843762	4.192692	4.999991	3.327791	3.119671	2.621158	2.154030	2.098021	2.798903	2.928679	2.625259	0.340048	0.000000	13867.000000		1
10289.702148	843.815796	2.451572	0.937457	4786.449707	67202.906250	342.853149	211.929947	24.558895	23.858887	2.007514	1.103979	0.000000	16.242052	0.107582	99998.000000	4.012403	2.926248	0.389445	0.000000	3.680013	4.827388	2.535108	2.326192	1.390209	1.377650	0.302659	0.042961	0.000000	1.210641	0.000000	4.999991	13895.000000		1
31321.558594	9050.005859	2.867877	7.283791	21816.070312	99998.000000	3262.462891	1986.337891	509.421295	242.159836	122.701965	583.893616	760.252625	412.752258	2.936480	0.000000	4.495843	3.956649	0.457561	0.862357	4.338777	4.999991	3.513546	3.298053	2.707077	2.384102	2.088851	2.766334	2.880958	2.615690	0.467827	0.000000	13931.000000		1
9723.792969	1688.451782	1.766982	3.348940	8793.006836	99998.000000	1085.580933	639.595154	135.265121	65.535614	48.340687	209.321106	282.834351	120.315147	1.917436	0.000000	3.987836	3.227489	0.247232	0.524907	3.944137	4.999991	3.035662	2.805905	2.131186	1.816477	1.684313	2.320813	2.451532	2.080320	0.282721	0.000000	13980.000000		1
21545.175781	6444.335449	2.460824	6.364837	14057.907227	99998.000000	1925.881226	1193.912598	263.144684	113.382904	76.692581	299.905914	405.764526	286.035278	1.864103	0.000000	4.333350	3.809178	0.391080	0.803787	4.147921	4.999991	3.284630	3.076972	2.420195	2.054548	1.884753	2.476985	2.608274	2.456420	0.270470	0.000000	14037.000000		1
13847.874023	2137.265381	4.061284	5.223854	5649.335449	77583.226562	478.710358	323.111053	121.517807	36.705742	20.950922	64.857193	119.340691	70.303078	0.755183	0.000000	4.141383	3.329859	0.608663	0.717991	3.751997	4.889768	2.680073	2.509352	2.084640	1.564734	1.321203	1.811958	2.076789	1.846974	0.000000	0.000000	14067.000000		1
37494.335938	7292.255859	4.311067	6.340167	18186.685547	99998.000000	2563.496582	1587.289795	416.088867	198.142548	100.807419	497.983734	693.255310	351.860748	2.485247	99998.000000	4.573966	3.862862	0.634585	0.802101	4.259754	4.999991	3.408833	3.200656	2.619186	2.296978	2.003493	2.697215	2.840893	2.546371	0.395370	4.999991	14150.000000		1
42723.976562	13004.706055	2.796951	12.264029	39713.644531	99998.000000	6193.535156	3778.270752	926.941040	315.818024	249.739670	1198.069458	1685.516113	889.593872	3.282481	99998.000000	4.630672	4.114100	0.446685	1.088633	4.598940	4.999991	3.791939	3.577293	2.967052	2.499437	2.397488	3.078482	3.226733	2.949192	0.516202	4.999991	14189.000000		1
15433.163086	2151.521484	1.659051	4.193885	7365.775391	97193.460938	754.732727	470.156067	95.648323	69.393372	19.853109	99.903885	166.543472	100.132080	1.600467	0.000000	4.188455	3.332746	0.219860	0.622617	3.867218	4.987637	2.877793	2.672242	1.980677	1.841318	1.297829	1.999582	2.221528	2.000573	0.204247	0.000000	14213.000000		1
17061.695312	4473.601562	3.808417	7.172776	13606.985352	99998.000000	1866.830688	1140.699585	275.624573	133.846603	62.134251	280.891602	345.280060	213.370056	2.155634	99998.000000	4.232022	3.650657	0.580745	0.855687	4.133762	4.999991	3.271105	3.057171	2.440318	2.126607	1.793331	2.448539	2.538172	2.329134	0.333575	4.999991	14258.000000		1
17499.255859	3604.357178	2.904882	5.310198	9451.826172	99998.000000	1142.549927	713.444519	198.074707	47.508080	56.901146	199.425385	254.319016	195.385681	0.997482	2902.684570	4.243020	3.556828	0.463128	0.725111	3.975516	4.999991	3.057875	2.853360	2.296829	1.676767	1.755121	2.299780	2.405379	2.290893	0.000000	3.462800	14287.000000		1
18939.591797	5871.777832	3.123827	6.093468	14689.691406	99998.000000	2009.604736	1248.266602	290.290833	112.001389	94.353157	395.936646	529.320679	336.781281	1.154858	99998.000000	4.277370	3.768770	0.494687	0.784864	4.167013	4.999991	3.303111	3.096307	2.462833	2.049223	1.974756	2.597626	2.723719	2.527348	0.062528	4.999991	14328.000000		1
16544.666016	2038.770752	3.163916	6.148975	10584.286133	99998.000000	1333.439453	824.178528	175.921127	80.115532	53.663223	198.188812	267.865875	230.975113	1.016117	0.000000	4.218658	3.309368	0.500225	0.788803	4.024662	4.999991	3.124973	2.916021	2.245318	1.903717	1.729677	2.297079	2.427917	2.363565	0.006944	0.000000	14366.000000		1
4168.937012	0.000000	3.743659	1.464776	1567.180664	29496.214844	0.000000	0.000000	0.000000	12.587822	4.607106	0.000000	0.000000	0.000000	0.193116	99998.000000	3.620025	0.000000	0.573296	0.165771	3.195119	4.469766	0.000000	0.000000	0.000000	1.099951	0.663428	0.000000	0.000000	0.000000	0.000000	4.999991	14389.000000		0
19920.814453	2903.870361	3.185502	4.955568	8011.541016	99998.000000	887.549377	551.212158	159.623566	73.500916	45.981628	242.690247	327.662659	160.696716	1.551422	99998.000000	4.299307	3.462977	0.503178	0.695093	3.903716	4.999991	2.948193	2.741319	2.203097	1.866293	1.662584	2.385052	2.515427	2.206007	0.190730	4.999991	14412.000000		1
21287.886719	2748.672119	2.895631	3.700486	10020.319336	99998.000000	1215.850342	750.733093	206.049255	124.801994	40.887291	218.544571	283.966095	174.070892	2.265958	0.000000	4.328133	3.439123	0.461743	0.568259	4.000882	4.999991	3.084880	2.875486	2.313971	2.096221	1.611588	2.339540	2.453266	2.240726	0.355252	0.000000	14433.000000		1
7134.793945	1897.297974	3.284182	3.620309	4961.359375	71601.257812	399.214661	223.062241	57.989708	36.375782	11.758296	8.794823	34.861668	19.008165	1.936429	5340.437500	3.853381	3.278136	0.516427	0.558746	3.695601	4.854921	2.601207	2.348426	1.763351	1.560812	1.070344	0.944227	1.542348	1.278940	0.287001	3.727577	14487.000000		1
29617.710938	9043.313477	3.092990	7.542825	17972.236328	99998.000000	2612.765381	1578.115601	391.101349	220.317719	117.434937	540.604065	725.443359	468.947235	3.484580	99998.000000	4.471551	3.956328	0.490378	0.877534	4.254602	4.999991	3.417100	3.198139	2.592289	2.343050	2.069797	2.732879	2.860604	2.671124	0.542150	4.999991	14560.000000		1
32404.996094	4890.232910	3.617226	5.735754	14928.718750	99998.000000	2046.328979	1248.380737	282.044922	98.852333	65.992012	348.184937	386.466461	261.174164	2.003242	0.000000	4.510612	3.689330	0.558376	0.758591	4.174023	4.999991	3.310976	3.096347	2.450318	1.994987	1.819491	2.541810	2.587112	2.416930	0.301733	0.000000	14617.000000		1
32195.089844	7071.666504	2.892547	7.129604	19672.396484	99998.000000	2832.968994	1728.364624	395.267456	179.125137	136.180984	558.138184	761.991821	423.193817	2.262996	99998.000000	4.507790	3.849522	0.461280	0.853065	4.293857	4.999991	3.452242	3.237635	2.596891	2.253156	2.134116	2.746742	2.881950	2.626539	0.354684	4.999991	14743.000000		1
6489.209961	850.112793	1.239663	0.659920	3107.810303	50932.433594	35.148453	19.014334	0.000000	28.974810	0.000000	0.000000	0.000000	0.000000	0.691156	99998.000000	3.812192	2.929476	0.093304	0.000000	3.492455	4.706995	1.545906	1.279081	0.000000	1.462021	0.000000	0.000000	0.000000	0.000000	0.000000	4.999991	14786.000000		1
3691.926025	0.000000	2.100026	2.112361	1809.642700	35480.148438	0.000000	0.000000	0.000000	0.000000	0.000000	0.000000	0.000000	0.000000	0.454530	99998.000000	3.567253	0.000000	0.322225	0.324768	3.257593	4.549985	0.000000	0.000000	0.000000	0.000000	0.000000	0.000000	0.000000	0.000000	0.000000	4.999991	14803.000000		0
24859.386719	5284.640137	2.198706	6.087300	13944.074219	99998.000000	1849.823853	1147.619507	274.428070	114.826096	95.161095	342.729797	459.575745	325.343689	2.022327	0.000000	4.395491	3.723015	0.342167	0.784425	4.144390	4.999991	3.267130	3.059798	2.438429	2.060041	1.978459	2.534952	2.662357	2.512342	0.305851	0.000000	14827.000000		1
16201.460938	4471.109863	2.790784	3.432201	8839.407227	99998.000000	1030.150635	632.018433	156.721771	118.995308	43.721249	179.550690	212.337006	231.705963	2.095245	0.000000	4.209554	3.650415	0.445726	0.535573	3.946423	4.999991	3.012901	2.800730	2.195129	2.075530	1.640693	2.254187	2.327026	2.364937	0.321235	0.000000	14856.000000		1
31102.128906	8984.812500	1.840992	9.966643	17422.759766	99998.000000	2489.107666	1522.296875	374.427551	154.738922	114.280273	446.291016	578.154785	456.121979	2.532860	0.000000	4.492790	3.953509	0.265052	0.998549	4.241117	4.999991	3.396044	3.182499	2.573368	2.189600	2.057971	2.649618	2.762044	2.659081	0.403611	0.000000	14915.000000		1
14018.725586	3058.815918	3.234842	4.881558	6338.378418	92880.195312	630.673889	391.856842	118.045517	88.907272	40.871872	133.174347	174.752396	78.505821	1.817261	0.000000	4.146708	3.485553	0.509853	0.688559	3.801978	4.967923	2.799805	2.593127	2.072049	1.948937	1.611425	2.124421	2.242423	1.894902	0.259417	0.000000	14945.000000		1
19047.769531	4461.691895	2.772281	4.385077	12078.150391	99998.000000	1535.828369	965.460022	238.558029	98.426773	65.686722	325.957367	454.265564	250.957748	4.429472	99998.000000	4.279844	3.649500	0.442837	0.641977	4.082000	4.999991	3.186343	2.984734	2.377594	1.993113	1.817478	2.513161	2.657310	2.399601	0.646352	4.999991	15002.000000		1
6886.133789	1984.799072	2.759946	3.669649	5069.857910	68506.210938	447.216125	275.569061	58.011292	31.651495	26.165524	65.751480	105.513206	42.635773	0.639587	99998.000000	3.837976	3.297717	0.440901	0.564625	3.704996	4.835730	2.650517	2.440230	1.763512	1.500394	1.417729	1.817906	2.023307	1.629774	0.000000	4.999991	15041.000000		1
26927.986328	5713.884277	1.942755	6.253822	17180.804688	99998.000000	2457.221680	1504.158325	375.284851	123.762772	116.272369	476.437622	596.271729	361.136658	3.947579	99998.000000	4.430204	3.756932	0.288418	0.796146	4.235044	4.999991	3.390444	3.177294	2.574361	2.092590	2.065476	2.678006	2.775444	2.557672	0.596331	4.999991	15082.000000		1
16041.960938	4269.460938	2.272716	5.643242	16111.609375	99998.000000	2315.733643	1404.806396	348.780090	180.531311	108.337914	447.891479	597.443542	318.099976	2.271148	0.000000	4.205257	3.630373	0.356545	0.751529	4.207139	4.999991	3.364689	3.147616	2.542552	2.256552	2.034781	2.651173	2.776297	2.502564	0.356245	0.000000	15132.000000		1
12853.082031	1600.081055	2.183287	3.725156	5826.443848	80536.164062	563.559448	346.831177	81.382950	17.515636	23.621439	82.101463	130.472992	58.492355	0.403524	0.000000	4.109007	3.204142	0.339111	0.571145	3.765404	4.905991	2.750940	2.540118	1.910533	1.243426	1.373306	1.914351	2.115521	1.767099	0.000000	0.000000	15155.000000		1
8408.516602	1226.387451	2.093859	0.974461	3756.036865	59504.164062	190.044647	129.763733	51.368919	18.795387	0.000000	12.088256	29.357193	37.115879	0.436827	0.000000	3.924719	3.088628	0.320947	0.000000	3.574730	4.774548	2.278856	2.113153	1.710700	1.274051	0.000000	1.082364	1.467715	1.569560	0.000000	0.000000	15170.000000		1
11499.838867	2310.799561	2.985059	3.789915	5883.187500	86374.859375	538.285095	342.942596	73.571838	21.132862	22.745657	119.864922	170.277893	77.654709	2.220199	99998.000000	4.060692	3.363762	0.474953	0.578629	3.769613	4.936388	2.731012	2.535221	1.866712	1.324958	1.356898	2.078692	2.231158	1.890168	0.346392	4.999991	15184.000000		1
19785.103516	3366.449707	4.961736	5.334868	9746.332031	99998.000000	1216.726074	747.313232	163.654022	76.988625	41.476288	227.219116	240.525452	149.579834	0.404530	99998.000000	4.296339	3.527172	0.695634	0.727124	3.988841	4.999991	3.085193	2.873503	2.213927	1.886427	1.617800	2.356445	2.381161	2.174873	0.000000	4.999991	15216.000000		1
11099.372070	1213.667114	2.454656	2.661267	4555.166504	64026.648438	330.391785	202.721909	22.832003	29.616226	2.652015	0.000000	13.315584	0.000000	1.848473	99998.000000	4.045299	3.084100	0.389991	0.425088	3.658504	4.806361	2.519029	2.306901	1.358544	1.471530	0.423576	0.000000	1.124360	0.000000	0.266813	4.999991	15269.000000		1
15327.886719	4255.250977	2.870961	4.551599	10890.615234	99998.000000	1359.651245	846.325928	190.948181	76.066582	52.294041	232.735931	342.433777	192.209442	2.131414	0.000000	4.185483	3.628925	0.458027	0.658164	4.037053	4.999991	3.133428	2.927538	2.280915	1.881194	1.718452	2.366863	2.534577	2.283775	0.328668	0.000000	15297.000000		1
7927.718750	1562.866577	4.156880	3.059069	4064.117920	64164.265625	234.672516	137.275711	45.130516	35.768288	3.083739	0.000000	15.394024	55.047821	0.580863	99998.000000	3.899148	3.193922	0.618767	0.485589	3.608966	4.807293	2.370462	2.137594	1.654470	1.553498	0.489078	0.000000	1.187352	1.740740	0.000000	4.999991	15335.000000		1
9830.287109	2169.447266	2.167868	3.589472	5349.398438	81427.117188	489.225891	265.500641	71.101761	24.256689	17.287439	43.967949	112.467033	96.049210	1.221771	0.000000	3.992566	3.336349	0.336033	0.555031	3.728305	4.910769	2.689509	2.424066	1.851880	1.384832	1.237731	1.643136	2.051025	1.982494	0.086990	0.000000	15367.000000		1
15463.642578	2525.720703	2.784616	3.441453	7869.883301	99998.000000	901.173340	547.548645	136.143982	56.413918	40.480240	143.150238	223.392197	118.686935	1.752738	99998.000000	4.189312	3.402385	0.444765	0.536742	3.895968	4.999991	2.954808	2.738423	2.133998	1.751386	1.607243	2.155792	2.349068	2.074403	0.243717	4.999991	15396.000000		1
7828.610352	103.955917	2.229543	3.688152	3540.761230	51915.148438	127.802467	99.666435	34.124653	23.686197	6.053379	17.497133	0.000000	98.864662	0.424539	99998.000000	3.893685	2.016849	0.348216	0.566809	3.549097	4.715294	2.106539	1.998549	1.533068	1.374495	0.781998	1.242967	0.000000	1.995041	0.000000	4.999991	15416.000000		0
19106.107422	3332.189453	3.789915	3.139246	9429.178711	99998.000000	1156.617920	693.724060	197.753998	61.008686	37.297821	157.785660	215.152451	139.588516	2.356518	99998.000000	4.281172	3.522730	0.578629	0.496825	3.974474	4.999991	3.063190	2.841187	2.296125	1.785392	1.571683	2.198067	2.332746	2.144850	0.372271	4.999991	15449.000000		1
21218.263672	5568.100586	3.148497	4.307983	12605.719727	99998.000000	1646.651733	999.276306	210.428162	128.687500	68.036530	324.440155	459.575745	311.272583	2.985708	0.000000	4.326710	3.745707	0.498103	0.634274	4.100568	4.999991	3.216602	2.999686	2.323104	2.109536	1.832742	2.511135	2.662357	2.493141	0.475047	0.000000	15516.000000		1
33329.757812	8414.085938	2.531749	10.614229	22330.949219	99998.000000	3344.274658	1983.904785	443.922699	205.808731	149.619919	640.224243	859.280701	493.555481	2.860908	0.000000	4.522832	3.925007	0.403421	1.025888	4.348907	4.999991	3.524302	3.297521	2.647307	2.313464	2.174989	2.806332	2.934135	2.693336	0.456504	0.000000	15565.000000		1
32533.580078	6414.821289	2.716774	5.100504	19144.583984	99998.000000	2729.565186	1666.304443	394.690796	126.192757	95.796341	404.386078	493.947113	303.945618	2.470543	99998.000000	4.512332	3.807184	0.434053	0.707613	4.282046	4.999991	3.436094	3.221754	2.596257	2.101034	1.981349	2.606796	2.693681	2.482796	0.392792	4.999991	15628.000000		1
29222.535156	6546.558594	1.036136	6.821230	15373.667969	99998.000000	2099.810303	1269.507446	268.621399	159.642075	75.119873	344.469025	458.422424	326.281158	4.466360	99998.000000	4.465718	3.816013	0.015417	0.833863	4.186778	4.999991	3.322180	3.103635	2.429141	2.203147	1.875755	2.537150	2.661266	2.513592	0.649954	4.999991	15668.000000		1
27270.238281	5566.987305	3.561718	5.445883	14507.047852	99998.000000	1941.928955	1187.005005	259.108063	117.811157	67.573967	317.603516	448.967682	230.586563	2.344575	99998.000000	4.435689	3.745620	0.551660	0.736068	4.161579	4.999991	3.288233	3.074453	2.413481	2.071186	1.829779	2.501885	2.652215	2.362834	0.370064	4.999991	15731.000000		1
33142.832031	7436.682617	3.167000	8.523454	19940.238281	99998.000000	2884.183838	1820.124390	417.026337	162.383514	133.356277	544.538940	753.523926	452.603424	2.819155	99998.000000	4.520390	3.871379	0.500648	0.930616	4.299730	4.999991	3.460023	3.260101	2.620163	2.210542	2.125013	2.736029	2.877097	2.655718	0.450119	4.999991	15832.000000		1
23281.998047	6301.509277	4.363490	5.766592	13308.632812	99998.000000	1834.488403	1131.022827	293.195709	107.314110	84.266243	392.328674	516.717407	296.100586	2.121356	0.000000	4.367020	3.799445	0.639834	0.760919	4.124134	4.999991	3.263515	3.053471	2.467158	2.030657	1.925654	2.593650	2.713253	2.471439	0.326614	0.000000	15862.000000		1
20401.232422	5281.482422	1.952007	4.826051	12636.057617	99998.000000	1680.249023	1043.253540	240.106064	100.884514	71.181938	329.417297	491.776154	294.540222	3.615486	0.000000	4.309657	3.722756	0.290481	0.683592	4.101612	4.999991	3.225374	3.018390	2.380403	2.003824	1.852370	2.517746	2.691767	2.469145	0.558167	0.000000	15912.000000		1
17329.972656	5937.643555	2.852458	3.891678	13297.093750	99998.000000	1834.432861	1105.973633	258.941528	116.263115	62.565975	322.330872	443.090088	269.469421	4.356751	0.000000	4.238798	3.773614	0.455219	0.590137	4.123757	4.999991	3.263502	3.043745	2.413202	2.065442	1.796338	2.508302	2.646492	2.430510	0.639163	0.000000	15952.000000		1
7601.465332	1883.411987	3.086823	3.336605	3470.550537	53269.070312	147.180679	103.040047	23.029362	25.702963	11.955655	0.000000	3.163916	20.750479	1.276532	99998.000000	3.880897	3.274945	0.489512	0.523305	3.540398	4.726475	2.167851	2.013006	1.362282	1.409983	1.077573	0.000000	0.500225	1.317028	0.106032	4.999991	15981.000000		1
21691.976562	7376.284668	2.846291	8.372351	13569.899414	99998.000000	1740.600952	1125.262451	244.102585	103.107887	83.193108	405.400635	535.700928	309.302094	1.591954	99998.000000	4.336299	3.867838	0.454279	0.922847	4.132576	4.999991	3.240699	3.051254	2.387572	2.013292	1.920087	2.607884	2.728922	2.490383	0.201931	4.999991	16007.000000		1
8608.179688	756.700134	3.521630	4.499175	4321.412598	55911.296875	270.789276	173.053253	31.688499	39.132645	6.099635	20.664133	48.060070	39.755562	1.066612	99998.000000	3.934911	2.878924	0.546744	0.653133	3.635626	4.747499	2.432631	2.238180	1.500902	1.592539	0.785304	1.315217	1.681784	1.599398	0.028007	4.999991	16033.000000		1
33964.832031	5838.180664	0.980629	8.967512	25130.068359	99998.000000	3822.522461	2307.919434	610.894836	234.419647	189.760941	846.455444	1100.043579	681.839294	3.381339	0.000000	4.531030	3.766278	0.000000	0.952672	4.400194	4.999991	3.582350	3.363221	2.785966	2.369994	2.278207	2.927604	3.041410	2.833682	0.529089	0.000000	16060.000000		1
9154.935547	3117.925049	2.870961	4.943233	10962.795898	99998.000000	1348.953735	854.414551	244.010086	91.574707	56.401581	207.199493	263.431458	184.210220	1.681465	99998.000000	3.961655	3.493866	0.458027	0.694011	4.039921	4.999991	3.129997	2.931669	2.387408	1.961776	1.751291	2.316389	2.420668	2.265314	0.225688	4.999991	16087.000000		1
7512.619629	2173.733643	2.093859	2.685936	5118.704102	73981.875000	423.199982	251.599167	46.641548	56.364578	7.607584	26.847029	37.800468	27.917088	0.084157	99998.000000	3.875791	3.337206	0.320947	0.429096	3.709160	4.869125	2.626546	2.400709	1.668773	1.751006	0.881247	1.428896	1.577497	1.445870	0.000000	4.999991	16102.000000		1
32273.175781	6194.379883	2.843207	6.087300	17953.138672	99998.000000	2554.396484	1563.363037	381.575653	116.667091	87.568932	462.104431	616.544250	342.202484	2.806742	99998.000000	4.508842	3.791998	0.453808	0.784425	4.254140	4.999991	3.407288	3.194060	2.581581	2.066948	1.942350	2.664740	2.789964	2.534283	0.448202	4.999991	16124.000000		1
22735.814453	8275.721680	3.052901	6.642373	16965.798828	99998.000000	2428.743408	1495.169189	353.054169	158.423996	124.117401	553.635925	721.107666	478.997131	1.317674	99998.000000	4.356710	3.917806	0.484713	0.822323	4.229574	4.999991	3.385382	3.174690	2.547841	2.199821	2.093833	2.743224	2.858000	2.680333	0.119808	4.999991	16194.000000		1
14919.862305	2906.386719	2.772281	3.413699	8108.410645	99998.000000	894.355164	574.679382	151.319061	34.812328	58.248741	173.851944	264.553955	105.510124	0.560538	0.000000	4.173765	3.463353	0.442837	0.533225	3.908936	4.999991	2.951510	2.759426	2.179894	1.541733	1.765287	2.240180	2.422514	2.023294	0.000000	0.000000	16243.000000		1
13896.134766	2998.430176	2.137031	3.250261	8979.246094	99998.000000	1078.966309	661.443481	153.422165	78.894371	47.165783	182.603592	214.696060	161.085266	1.326733	99998.000000	4.142894	3.476894	0.329811	0.511918	3.953240	4.999991	3.033008	2.820493	2.185888	1.897046	1.673627	2.261509	2.331824	2.207056	0.122783	4.999991	16266.000000		1
17796.953125	3879.867676	3.728240	5.384208	11232.870117	99998.000000	1433.099731	895.172363	227.715607	100.622398	62.075661	255.833130	336.142944	214.295166	1.471248	99998.000000	4.250346	3.588817	0.571504	0.731122	4.050491	4.999991	3.156276	2.951907	2.357393	2.002695	1.792921	2.407957	2.526524	2.331012	0.167686	4.999991	16299.000000		1
20908.304688	2758.607910	2.553336	5.470552	11409.968750	99998.000000	1449.289429	909.974304	224.582520	112.960434	66.121529	271.473846	334.178589	221.912003	2.009933	99998.000000	4.320319	3.440690	0.407108	0.738031	4.057284	4.999991	3.161155	2.959029	2.351376	2.052926	1.820343	2.433728	2.523979	2.346181	0.303181	4.999991	16344.000000		1
36766.230469	9658.405273	3.663482	6.938412	22103.761719	99998.000000	3209.925293	1972.612183	487.495911	182.242798	123.050430	634.260315	885.563416	514.475525	2.587567	0.000000	4.565449	3.984905	0.563894	0.841260	4.344466	4.999991	3.506495	3.295042	2.687971	2.260650	2.090083	2.802268	2.947220	2.711365	0.412892	0.000000	16421.000000		1
26304.333984	3295.881592	3.419866	5.954700	12907.216797	99998.000000	1767.105713	1081.097168	240.713562	87.556595	81.820839	303.544739	357.365234	254.815506	1.504333	99998.000000	4.420027	3.517972	0.534009	0.774860	4.110833	4.999991	3.247262	3.033865	2.381500	1.942289	1.912864	2.482223	2.553112	2.406226	0.177344	4.999991	16488.000000		1
24889.890625	7597.487305	2.633513	8.597464	15593.893555	99998.000000	2145.995361	1348.796509	347.151886	106.089867	88.003738	410.383942	527.751038	350.901703	1.992576	0.000000	4.396023	3.880670	0.420535	0.934370	4.192955	4.999991	3.331629	3.129946	2.540519	2.025674	1.944501	2.613190	2.722429	2.545186	0.299415	0.000000	16514.000000		1
34995.246094	2818.959717	1.911918	5.267026	17439.591797	99998.000000	2489.872314	1532.211060	402.733185	127.013031	95.700745	439.516022	562.332092	309.046143	2.770226	99998.000000	4.544009	3.450089	0.281469	0.721565	4.241536	4.999991	3.396177	3.185319	2.605017	2.103848	1.980915	2.642975	2.749993	2.490023	0.442515	4.999991	16554.000000		1
18834.683594	5490.590820	2.830872	6.284659	11573.540039	99998.000000	1548.780029	926.743652	231.807724	120.506340	81.133163	324.258209	411.370758	221.304504	3.835147	99998.000000	4.274958	3.739619	0.451920	0.798282	4.063466	4.999991	3.189990	2.966960	2.365128	2.081010	1.909198	2.510891	2.614233	2.344990	0.583782	4.999991	16620.000000		1
34828.894531	6168.655273	2.769197	8.770153	20395.640625	99998.000000	2945.297363	1825.357422	441.794922	209.419785	122.692711	586.187927	785.856873	469.943298	1.980286	0.000000	4.541940	3.790190	0.442354	0.943007	4.309537	4.999991	3.469129	3.261348	2.645221	2.321018	2.088819	2.768037	2.895344	2.672045	0.296728	0.000000	16667.000000		1
9761.966797	3097.874512	1.495613	2.238794	9496.910156	99998.000000	1140.742798	700.076538	181.959091	72.995178	41.682896	211.886780	353.208344	165.448746	2.273212	0.000000	3.989537	3.491064	0.174819	0.350014	3.977582	4.999991	3.057188	2.845145	2.259974	1.863294	1.619958	2.326104	2.548031	2.218663	0.356640	0.000000	16693.000000		1
33164.640625	9908.274414	4.835302	11.187804	24373.171875	99998.000000	3626.692627	2255.600830	603.426025	235.810425	191.811630	835.199829	1099.531738	546.376831	2.415214	0.000000	4.520675	3.995998	0.684424	1.048745	4.386912	4.999991	3.559511	3.353262	2.780624	2.372563	2.282875	2.921790	3.041208	2.737492	0.382956	0.000000	16824.000000		1
18058.345703	4593.500000	2.013681	5.945448	13299.166016	99998.000000	1790.878174	1053.855347	235.656235	63.558941	62.797256	339.473389	453.143066	229.544266	4.226369	0.000000	4.256678	3.662144	0.303991	0.774185	4.123825	4.999991	3.253066	3.022781	2.372279	1.803177	1.797941	2.530806	2.656235	2.360867	0.625967	0.000000	16954.000000		1
21407.539062	2506.987061	2.775365	2.960389	9487.936523	99998.000000	1076.046021	661.804260	143.831741	74.487709	46.552120	168.702103	257.905396	180.330872	2.596069	99998.000000	4.330567	3.399152	0.443320	0.471349	3.977172	4.999991	3.031831	2.820729	2.157855	1.872085	1.667939	2.227120	2.411460	2.256070	0.414316	4.999991	16995.000000		1
9203.710938	575.172791	1.899583	3.916348	4174.947266	61169.300781	291.496582	203.893723	51.297993	31.543564	17.719162	29.301685	32.678379	46.786484	0.341670	99998.000000	3.963963	2.759798	0.278658	0.592881	3.620651	4.786533	2.464633	2.309404	1.710100	1.498911	1.248443	1.466893	1.514261	1.670120	0.000000	4.999991	17044.000000		1
34459.390625	6327.579102	2.544085	9.127867	20641.892578	99998.000000	3010.598633	1878.052368	435.306732	240.358932	115.097466	628.755798	790.886475	539.734436	2.648258	99998.000000	4.537308	3.801238	0.405532	0.960369	4.314750	4.999991	3.478653	3.273708	2.638795	2.380860	2.061066	2.798482	2.898114	2.732180	0.422960	4.999991	17070.000000		1
5877.402344	1981.474854	0.638334	0.370049	6517.790039	89564.765625	713.049805	427.110138	77.025627	14.246873	35.842297	111.899628	159.598892	84.815147	2.368558	0.000000	3.769185	3.296988	0.000000	0.000000	3.814100	4.952137	2.853120	2.630540	1.886635	1.153720	1.554396	2.048829	2.203030	1.928473	0.374484	0.000000	17090.000000		1
30573.175781	8771.552734	3.444536	11.866227	17540.035156	99998.000000	2535.123047	1546.735474	353.165192	206.012253	115.149887	501.915497	650.835388	365.012909	1.792925	0.000000	4.485341	3.943076	0.537131	1.074313	4.244030	4.999991	3.403999	3.189416	2.547978	2.313893	2.061264	2.700631	2.813471	2.562308	0.253562	0.000000	17139.000000		1
27468.779297	2696.109619	2.994310	3.879343	12799.803711	99998.000000	1673.415527	1043.299805	230.870270	91.901581	71.326874	327.634918	451.561127	253.162613	2.008198	0.000000	4.438839	3.430737	0.476297	0.588758	4.107203	4.999991	3.223604	3.018409	2.363368	1.963323	1.853253	2.515390	2.654716	2.403399	0.302807	0.000000	17189.000000		1
22390.632812	8065.987305	3.022064	6.296995	17128.765625	99998.000000	2404.628662	1462.971924	372.746918	147.029587	75.878479	364.519501	522.508667	294.281189	3.047044	0.000000	4.350066	3.906657	0.480304	0.799133	4.233726	4.999991	3.381048	3.165236	2.571414	2.167405	1.880119	2.561721	2.718093	2.468762	0.483879	0.000000	17268.000000		1
16811.738281	2749.483154	3.463039	6.284659	9822.861328	99998.000000	1197.082764	745.456848	218.482895	71.755516	48.975941	196.045609	265.238525	175.967377	1.725710	99998.000000	4.225613	3.439251	0.539457	0.798282	3.992238	4.999991	3.078124	2.872422	2.339417	1.855855	1.689983	2.292357	2.423637	2.245432	0.236968	4.999991	17315.000000		1
9010.749023	1720.393188	3.092990	4.545431	6032.332520	86475.976562	603.244080	356.554199	86.915176	26.520153	11.027450	61.989315	68.896889	29.745745	0.427063	0.000000	3.954761	3.235628	0.490378	0.657575	3.780485	4.936895	2.780493	2.552125	1.939096	1.423576	1.042475	1.792317	1.838200	1.473425	0.000000	0.000000	17337.000000		1
5628.810059	3006.157959	2.371395	3.237926	2243.666748	39307.664062	0.000000	0.000000	0.000000	24.454048	0.000000	0.000000	0.000000	0.000000	0.015835	0.000000	3.750417	3.478012	0.375004	0.510267	3.350958	4.594477	0.000000	0.000000	0.000000	1.388351	0.000000	0.000000	0.000000	0.000000	0.000000	0.000000	17361.000000		1
5174.177734	2547.538330	3.407531	4.095205	4710.959961	66627.859375	375.747406	231.212570	64.077011	43.708912	14.666262	56.719208	61.761120	69.976196	0.296605	0.000000	3.713841	3.406121	0.532440	0.612276	3.673110	4.823656	2.574896	2.364012	1.806702	1.640570	1.166319	1.753730	1.790715	1.844950	0.000000	0.000000	17398.000000		1
6291.218750	1449.092041	4.277146	5.236188	2295.374756	42828.105469	0.000000	0.000000	0.000000	29.255430	10.358278	0.000000	0.000000	0.000000	2.487673	99998.000000	3.798735	3.161096	0.631154	0.719015	3.360854	4.631729	0.000000	0.000000	0.000000	1.466206	1.015288	0.000000	0.000000	0.000000	0.395793	4.999991	17418.000000		1
27645.916016	5448.910645	1.723810	6.737969	14804.447266	99998.000000	2007.076050	1254.468018	397.382904	139.779709	128.434631	510.170654	705.935669	389.911011	3.588888	99998.000000	4.441631	3.736310	0.236489	0.828529	4.170392	4.999991	3.302564	3.098459	2.599209	2.145444	2.108682	2.707716	2.848765	2.590966	0.554960	4.999991	17453.000000		1
37829.800781	9200.583984	3.031315	5.452050	19271.353516	99998.000000	2745.501953	1706.482422	393.577576	138.691147	85.801949	457.361633	606.466553	375.957092	2.554770	0.000000	4.577834	3.963815	0.481631	0.736560	4.284912	4.999991	3.438622	3.232102	2.595030	2.142049	1.933497	2.660260	2.782807	2.575138	0.407352	0.000000	17515.000000		1
17297.683594	4198.473145	2.439237	4.600938	11475.403320	99998.000000	1522.336914	924.477112	246.498657	115.226982	59.707348	284.456390	370.622223	218.504471	2.760467	0.000000	4.237988	3.623091	0.387254	0.662846	4.059768	4.999991	3.182511	2.965896	2.391814	2.061554	1.776028	2.454016	2.568931	2.339460	0.440983	0.000000	17565.000000		1
35067.437500	10623.470703	2.433070	10.105412	26417.964844	99998.000000	4046.710205	2449.497070	665.072998	281.557678	191.728378	776.852356	1089.108643	597.844421	4.007713	99998.000000	4.544904	4.026267	0.386155	1.004554	4.421899	4.999991	3.607102	3.389077	2.822869	2.449567	2.282686	2.890338	3.037071	2.776588	0.602897	4.999991	17614.000000		1
23805.277344	5875.542969	4.240141	4.388160	11525.463867	99998.000000	1488.397339	911.981812	247.821579	91.377350	59.818363	280.990265	406.825317	233.371185	2.151683	99998.000000	4.376673	3.769048	0.627380	0.642282	4.061658	4.999991	3.172719	2.959986	2.394139	1.960839	1.776834	2.448691	2.609408	2.368047	0.332778	4.999991	17718.000000		1
6408.780273	1011.204163	1.952007	2.423819	2614.578857	47479.320312	48.032314	11.625695	14.453484	8.745483	9.895718	0.000000	0.000000	0.000000	0.524434	99998.000000	3.806775	3.004839	0.290481	0.384500	3.417402	4.676505	1.681533	1.065419	1.159973	0.941784	0.995447	0.000000	0.000000	0.000000	0.000000	4.999991	17778.000000		1
12887.231445	4334.173340	3.197837	5.923862	10602.023438	99998.000000	1341.253662	835.563660	207.350601	83.809853	62.954525	247.627304	336.096680	223.296600	0.877747	0.000000	4.110159	3.636906	0.504856	0.772605	4.025389	4.999991	3.127511	2.921979	2.316705	1.923295	1.799027	2.393799	2.526464	2.348882	0.000000	0.000000	17850.000000		1
35576.945312	9035.391602	2.889463	8.733149	17875.953125	99998.000000	2538.138916	1561.044067	376.129791	172.448837	106.540092	441.264526	599.864258	332.192688	1.557891	99998.000000	4.551168	3.955947	0.460817	0.941171	4.252269	4.999991	3.404516	3.193415	2.575338	2.236660	2.027513	2.644699	2.778053	2.521390	0.192537	4.999991	17892.000000		1
13163.003906	1757.530640	3.540132	3.031315	5973.683105	83642.000000	532.200867	337.478210	58.146976	23.433331	10.062240	41.769241	65.350594	36.622482	0.368196	0.000000	4.119355	3.244903	0.549019	0.481631	3.776242	4.922424	2.726076	2.528246	1.764527	1.369834	1.002695	1.620857	1.815250	1.563748	0.000000	0.000000	17990.000000		1
18526.128906	3386.864014	2.719858	5.368789	10457.506836	99998.000000	1327.142456	777.432129	161.341217	108.489014	51.550861	201.044342	274.162872	150.452530	3.820378	0.000000	4.267785	3.529798	0.434546	0.729876	4.019428	4.999991	3.122918	2.890662	2.207745	2.035386	1.712236	2.303292	2.438009	2.177399	0.582106	0.000000	18016.000000		1
16237.808594	3766.012939	3.352024	4.166131	10829.979492	99998.000000	1356.820435	836.408630	194.417389	74.052902	53.894501	187.284698	241.848373	101.442673	0.191687	0.000000	4.210527	3.575882	0.525307	0.619733	4.034627	4.999991	3.132522	2.922419	2.288735	1.869542	1.731544	2.272502	2.383543	2.006221	0.000000	0.000000	18083.000000		1
11148.424805	2061.386963	3.481541	5.775843	6390.971680	88393.406250	682.024353	416.360229	129.942581	39.570534	49.463169	165.263733	208.602585	127.765465	1.215910	0.000000	4.047214	3.314160	0.541772	0.761615	3.805567	4.946420	2.833800	2.619469	2.113751	1.597372	1.694282	2.218178	2.319320	2.106413	0.084902	0.000000	18125.000000		1
19386.312500	4469.645020	3.589472	3.971855	10195.577148	99998.000000	1267.422852	782.110168	176.704391	42.074532	35.145370	211.464294	292.776337	109.528236	2.834476	99998.000000	4.287495	3.650273	0.555031	0.598993	4.008412	4.999991	3.102921	2.893268	2.247247	1.624019	1.545868	2.325237	2.466536	2.039526	0.452473	4.999991	18200.000000		1
9611.902344	511.700195	2.599592	3.654230	5189.186035	73874.062500	409.699371	267.699371	56.062370	68.995567	23.054031	53.814323	89.863228	93.131996	0.573948	99998.000000	3.982809	2.709016	0.414905	0.562796	3.715099	4.868492	2.612465	2.427647	1.748671	1.838821	1.362747	1.730898	1.953582	1.969099	0.000000	4.999991	18219.000000		1
16923.121094	4132.145020	3.059069	4.138377	11597.941406	99998.000000	1567.279419	933.552551	248.407486	89.693626	55.562805	312.703430	382.525452	266.151337	1.687205	99998.000000	4.228480	3.616176	0.485589	0.616830	4.064381	4.999991	3.195146	2.970139	2.395165	1.952762	1.744784	2.495133	2.582660	2.425129	0.227168	4.999991	18253.000000		1
6238.816895	3312.545898	1.797820	2.689020	6175.014160	87363.117188	574.000977	374.816101	84.244659	44.911572	26.307375	96.499435	129.159317	118.828789	0.326395	99998.000000	3.795102	3.520162	0.254746	0.429594	3.790638	4.941328	2.758913	2.573818	1.925542	1.652358	1.420078	1.984525	2.111126	2.074922	0.000000	4.999991	18280.000000		1
35805.765625	9465.921875	3.780664	7.983799	21579.976562	99998.000000	3175.190186	1960.033569	460.272675	162.827576	143.671387	555.930237	764.643860	417.143494	2.420008	0.000000	4.553953	3.976163	0.577568	0.902210	4.334051	4.999991	3.501770	3.292264	2.663015	2.211728	2.157370	2.745020	2.883459	2.620286	0.383817	0.000000	18328.000000		1
12632.998047	4940.766113	2.081524	3.496960	12653.714844	99998.000000	1587.678345	1015.839050	231.514771	87.769371	46.123482	246.828613	408.250000	154.264038	1.760975	0.000000	4.101506	3.693794	0.318381	0.543691	4.102218	4.999991	3.200763	3.006825	2.364579	1.943343	1.663922	2.392395	2.610926	2.188265	0.245753	0.000000	18423.000000		1
31159.326172	6156.628906	3.204005	6.771890	18367.056641	99998.000000	2633.139648	1587.009155	384.128998	134.790222	105.704399	493.126831	628.410461	308.774750	2.610645	99998.000000	4.493588	3.789343	0.505693	0.830710	4.264040	4.999991	3.420474	3.200579	2.584477	2.129658	2.024093	2.692959	2.798244	2.489642	0.416748	4.999991	18475.000000		1
5340.770508	377.042572	1.877997	1.181072	2247.987061	36587.367188	0.000000	0.000000	0.000000	0.000000	0.000000	0.000000	0.000000	0.000000	0.756134	0.000000	3.727604	2.576391	0.273695	0.072276	3.351794	4.563331	0.000000	0.000000	0.000000	0.000000	0.000000	0.000000	0.000000	0.000000	0.000000	0.000000	18494.000000		1
8399.777344	1461.812378	2.541001	4.113708	6807.482910	96329.460938	745.999573	461.678864	102.114922	78.845032	43.881603	148.016373	183.010651	143.763901	1.485765	99998.000000	3.924268	3.164892	0.405005	0.614233	3.832987	4.983759	2.872739	2.664340	2.009089	1.896774	1.642282	2.170310	2.262476	2.157650	0.171950	4.999991	18530.000000		1
9178.171875	2188.837646	2.439237	3.851590	8262.693359	99998.000000	964.056885	602.399109	112.359108	41.343685	36.024235	130.516159	169.500778	96.903404	1.602149	99998.000000	3.962756	3.340214	0.387254	0.585640	3.917122	4.999991	2.984103	2.779884	2.050608	1.616409	1.556595	2.115664	2.229172	1.986339	0.204703	4.999991	18566.000000		1
17593.359375	2354.126221	3.401364	5.125174	8214.509766	99998.000000	937.505920	591.559753	128.696747	74.398277	32.373089	161.584824	231.878647	145.820755	1.543592	0.000000	4.245349	3.371830	0.531653	0.709709	3.914582	4.999991	2.971974	2.771999	2.109568	1.871563	1.510184	2.208400	2.365261	2.163819	0.188532	0.000000	18601.000000		1
19991.048828	4825.613281	2.895631	3.934851	9556.500000	99998.000000	1186.274170	717.993042	166.947449	61.798126	48.238926	218.723419	314.729462	250.226898	2.617696	99998.000000	4.300836	3.683553	0.461743	0.594928	3.980299	4.999991	3.074185	2.856120	2.222580	1.790975	1.683398	2.339895	2.497937	2.398334	0.417919	4.999991	18641.000000		1
31868.392578	6701.016602	2.889463	4.613273	14786.894531	99998.000000	1925.171875	1221.006348	268.442535	105.334351	66.266464	304.611725	346.831177	258.531403	0.814379	99998.000000	4.503360	3.826141	0.460817	0.664009	4.169877	4.999991	3.284470	3.086718	2.428851	2.022570	1.821294	2.483747	2.540118	2.412513	0.000000	4.999991	18735.000000		1
8396.040039	434.202759	2.568754	3.783747	4881.435059	65485.597656	301.734589	207.427689	34.130821	50.456135	21.086605	34.269588	27.426773	34.784573	0.147926	0.000000	3.924074	2.637693	0.409723	0.577922	3.688548	4.816146	2.479625	2.316867	1.533147	1.702914	1.324007	1.534909	1.438175	1.541387	0.000000	0.000000	18766.000000		1
9411.497070	3647.082275	3.444536	3.663482	9114.486328	99998.000000	1033.000000	623.997620	153.422165	66.670433	26.964212	132.822800	152.864014	167.601196	0.735280	99998.000000	3.973659	3.561946	0.537131	0.563894	3.959732	4.999991	3.014100	2.795183	2.185888	1.823933	1.430788	2.123273	2.184305	2.224277	0.000000	4.999991	18819.000000		1
14233.749023	2920.797119	3.463039	4.132210	11618.229492	99998.000000	1470.992676	879.392883	180.707092	78.903625	50.866272	226.127472	350.087616	162.275589	0.057941	0.000000	4.153319	3.465501	0.539457	0.616182	4.065140	4.999991	3.167610	2.944183	2.256975	1.897097	1.706430	2.354353	2.544177	2.210253	0.000000	0.000000	18858.000000		1
7258.032227	1025.377075	2.124696	3.792999	2729.250732	46892.187500	25.817060	29.258512	3.848506	25.656706	7.456481	0.000000	0.000000	0.000000	0.466349	0.000000	3.860819	3.010884	0.327297	0.578983	3.436044	4.671101	1.411907	1.466252	0.585292	1.409201	0.872534	0.000000	0.000000	0.000000	0.000000	0.000000	18929.000000		1
9105.121094	4613.609375	2.377563	3.453787	8093.716309	99998.000000	956.248901	582.555237	136.467773	80.103195	34.991184	162.068970	213.718521	99.974808	1.694118	99998.000000	3.959286	3.664041	0.376132	0.538296	3.908148	4.999991	2.980571	2.765337	2.135030	1.903650	1.543959	2.209700	2.329842	1.999891	0.228944	4.999991	18981.000000		1
25104.402344	7242.607422	3.018980	6.895240	20753.367188	99998.000000	3049.256348	1867.253174	480.902893	192.234100	129.711304	624.549622	829.982117	463.994751	5.213946	0.000000	4.399750	3.859895	0.479860	0.838549	4.317089	4.999991	3.484194	3.271203	2.682057	2.283830	2.112978	2.795567	2.919069	2.666513	0.717167	0.000000	19013.000000		1
7229.779297	2009.974731	1.557288	2.590341	8359.318359	99998.000000	974.418274	588.907776	126.186592	52.519154	43.937111	199.030670	300.572021	190.069321	2.416027	99998.000000	3.859125	3.303191	0.192369	0.413357	3.922171	4.999991	2.988745	2.770047	2.101013	1.720318	1.642831	2.298920	2.477949	2.278912	0.383102	4.999991	19048.000000		1
21606.443359	4278.329590	2.639680	3.830003	10333.716797	99998.000000	1286.036255	804.615295	209.302597	64.841774	48.306767	232.045166	321.896057	199.388382	1.457111	0.000000	4.334583	3.631274	0.421551	0.583199	4.014256	4.999991	3.109253	2.905588	2.320775	1.811855	1.684008	2.365572	2.507716	2.299700	0.163493	0.000000	19088.000000		1
13624.901367	3464.962891	2.325139	3.601807	6981.569336	94653.609375	767.573425	471.389557	112.454704	52.540741	40.443233	114.804512	156.990051	98.941757	2.925031	0.000000	4.134333	3.539699	0.366449	0.556520	3.843953	4.976137	2.885120	2.673380	2.050978	1.720496	1.606846	2.059959	2.195872	1.995380	0.466131	0.000000	19173.000000		1
23220.548828	4841.395996	2.519415	8.560459	15692.952148	99998.000000	2231.001709	1351.059937	315.707001	146.906235	115.455177	493.854584	643.005798	387.259003	3.231904	0.000000	4.365872	3.684971	0.401300	0.932497	4.195704	4.999991	3.348500	3.130675	2.499284	2.167040	2.062413	2.693599	2.808215	2.588001	0.509458	0.000000	19206.000000		1
21815.912109	5048.712402	2.840123	3.478457	13675.221680	99998.000000	1844.630859	1125.151367	246.063843	79.773239	66.244873	274.878296	397.352081	194.624008	1.956144	99998.000000	4.338773	3.703181	0.453337	0.541387	4.135934	4.999991	3.265909	3.051211	2.391048	1.901857	1.821152	2.439141	2.599175	2.289196	0.291401	4.999991	19257.000000		1
12261.586914	1294.312988	2.667434	4.039698	7937.796387	99998.000000	878.877869	539.524780	128.228027	52.685677	34.547127	78.885124	153.508514	124.040306	0.104751	99998.000000	4.088547	3.112039	0.426094	0.606349	3.899700	4.999991	2.943928	2.732011	2.107983	1.721693	1.538412	1.896995	2.186132	2.093563	0.000000	4.999991	19283.000000		1
10908.932617	1681.778564	1.908834	2.392981	4353.166016	59654.613281	265.796692	169.340424	18.641201	52.417393	7.422559	0.000000	25.989750	1.776234	0.622684	0.000000	4.037782	3.225769	0.280768	0.378939	3.638805	4.775644	2.424550	2.228761	1.270474	1.719475	0.870554	0.000000	1.414802	0.249500	0.000000	0.000000	19298.000000		1
28311.083984	6200.800293	4.403579	5.439715	15622.492188	99998.000000	2194.999023	1315.744995	294.925690	103.918915	86.662308	361.642365	438.593994	274.400330	1.017918	99998.000000	4.451956	3.792448	0.643806	0.735576	4.193750	4.999991	3.341434	3.119172	2.469712	2.016695	1.937830	2.558279	2.642063	2.438385	0.007713	4.999991	19315.000000		1
12114.917969	2505.716553	3.900929	6.013290	11715.508789	99998.000000	1487.515381	922.802673	213.481064	68.662529	50.755257	260.289124	331.677704	240.904755	0.778409	99998.000000	4.083321	3.398932	0.591168	0.779112	4.068761	4.999991	3.172462	2.965109	2.329359	1.836720	1.705481	2.415456	2.520716	2.381845	0.000000	4.999991	19339.000000		1
15870.033203	4445.120117	2.914133	5.815931	11385.530273	99998.000000	1461.541016	899.834961	243.744873	83.257866	49.290482	209.916260	321.254639	158.470245	1.595721	0.000000	4.200578	3.647883	0.464509	0.764619	4.056353	4.999991	3.164811	2.954163	2.386935	1.920425	1.692763	2.322046	2.506849	2.199948	0.202957	0.000000	19367.000000		1
31612.681641	7287.574707	3.537048	7.604500	19304.451172	99998.000000	2773.773682	1701.033447	413.985748	153.557861	136.196411	600.292908	871.230225	469.872345	5.662889	0.000000	4.499861	3.862583	0.548641	0.881071	4.285657	4.999991	3.443071	3.230713	2.616985	2.186272	2.134166	2.778363	2.940133	2.671980	0.753038	0.000000	19435.000000		1
14849.009766	4392.011719	3.697403	4.739707	10086.789062	99998.000000	1195.013550	777.919373	189.298386	68.779709	56.019199	217.724289	277.080109	166.805603	1.687096	0.000000	4.171698	3.642663	0.567897	0.675751	4.003753	4.999991	3.077373	2.890935	2.277147	1.837460	1.748337	2.337907	2.442605	2.222211	0.227140	0.000000	19517.000000		1
22898.300781	6686.279297	3.478457	4.637943	12947.298828	99998.000000	1700.287231	1060.775269	234.638596	139.403488	72.948921	305.691010	437.971069	365.367523	2.576062	0.000000	4.359803	3.825185	0.541387	0.666325	4.112179	4.999991	3.230522	3.025623	2.370399	2.144274	1.863019	2.485283	2.641445	2.562730	0.410956	0.000000	19547.000000		1
28318.466797	7541.273926	2.892547	8.329179	22467.953125	99998.000000	3289.165039	1992.764404	419.977478	192.943359	151.793961	715.658691	984.964661	461.438324	2.552740	0.000000	4.452070	3.877445	0.461280	0.920602	4.351563	4.999991	3.517086	3.299456	2.623226	2.285430	2.181254	2.854706	2.993421	2.664114	0.407007	0.000000	19671.000000		1
6965.419434	135.083176	1.924253	0.000000	2347.687256	41718.894531	0.000000	0.000000	0.000000	11.240228	0.000000	0.000000	0.000000	0.000000	0.224933	0.000000	3.842947	2.130601	0.284262	0.000000	3.370640	4.620333	0.000000	0.000000	0.000000	1.050775	0.000000	0.000000	0.000000	0.000000	0.000000	0.000000	19733.000000		0
13648.963867	1296.018311	2.587257	6.127389	7289.295410	93213.601562	788.771057	511.663177	101.886726	60.509121	47.437153	157.159668	208.294220	142.459473	0.741556	0.000000	4.135100	3.112611	0.412840	0.787275	3.862685	4.969479	2.896951	2.708984	2.008118	1.781821	1.676119	2.196341	2.318677	2.153691	0.000000	0.000000	19773.000000		1
22668.205078	5419.038574	2.618094	7.653840	13617.965820	99998.000000	1819.060425	1142.731812	267.286133	106.574013	79.588211	410.257507	565.656372	354.192078	2.076353	0.000000	4.355417	3.733922	0.417985	0.883879	4.134112	4.999991	3.259847	3.057944	2.426976	2.027651	1.900849	2.613056	2.752553	2.549239	0.317301	0.000000	19829.000000		1
17848.722656	2872.249756	2.457740	5.069666	9315.999023	99998.000000	1172.819824	693.532837	146.773636	64.493309	35.265636	163.394989	224.668869	146.190796	0.117179	0.000000	4.251607	3.458222	0.390536	0.704979	3.969229	4.999991	3.069231	2.841067	2.166648	1.809515	1.547352	2.213239	2.351543	2.164920	0.000000	0.000000	19865.000000		1
31050.929688	7052.942383	2.633513	4.875391	14164.376953	99998.000000	1970.299316	1188.830688	305.074280	148.296997	97.680511	482.672943	623.300720	408.058807	2.859803	0.000000	4.492074	3.848370	0.420535	0.688009	4.151197	4.999991	3.294532	3.075120	2.484406	2.171132	1.989808	2.683653	2.794698	2.610723	0.456336	0.000000	19911.000000		1
11200.811523	2162.761719	3.117660	2.133947	7788.981445	99998.000000	863.372864	537.970581	154.313370	54.187458	29.576138	140.593811	187.034927	109.941452	0.613489	99998.000000	4.049250	3.335009	0.493829	0.329184	3.891481	4.999991	2.936198	2.730758	2.188404	1.733899	1.470941	2.147966	2.271923	2.041162	0.000000	4.999991	19991.000000		1
22561.554688	6079.041992	3.204005	5.760424	14472.356445	99998.000000	2041.401123	1209.775391	332.945099	95.916611	86.720901	359.193878	502.510651	331.175049	6.848346	0.000000	4.353369	3.783835	0.505693	0.760454	4.160539	4.999991	3.309928	3.082705	2.522373	1.981894	1.938124	2.555329	2.701145	2.520058	0.835586	0.000000	20053.000000		1
22310.417969	4361.254395	3.475374	7.104934	11727.264648	99998.000000	1496.522949	913.267761	219.296997	117.422607	54.517418	258.448151	374.535492	262.271973	3.626704	0.000000	4.348508	3.639611	0.541001	0.851560	4.069197	4.999991	3.175083	2.960598	2.341033	2.069752	1.736535	2.412374	2.573493	2.418752	0.559512	0.000000	20126.000000		1
22900.179688	4922.038574	3.099157	5.637074	13963.591797	99998.000000	1939.893677	1184.883423	326.574097	116.195274	101.510513	453.143066	618.826172	365.176331	3.693905	99998.000000	4.359839	3.692145	0.491244	0.751054	4.144997	4.999991	3.287778	3.073676	2.513982	2.065188	2.006511	2.656235	2.791569	2.562503	0.567486	4.999991	20228.000000		1
31863.730469	9513.491211	2.917217	6.463516	20381.142578	99998.000000	2995.417480	1832.635132	471.164429	225.674164	139.785873	608.686829	889.732666	442.886566	3.451963	0.000000	4.503297	3.978340	0.464969	0.810469	4.309228	4.999991	3.476457	3.263076	2.673172	2.353482	2.145463	2.784394	2.949260	2.646292	0.538066	0.000000	20256.000000		1
14760.790039	4217.111328	3.037483	4.144545	12164.917969	99998.000000	1581.174683	972.019104	252.052475	120.419998	71.080177	279.491577	376.728027	199.061508	1.694868	0.000000	4.169110	3.625015	0.482514	0.617477	4.085109	4.999991	3.198980	2.987675	2.401491	2.080699	1.851748	2.446369	2.576028	2.298987	0.229136	0.000000	20287.000000		1
20768.623047	3595.460449	3.364359	3.540132	10328.667969	99998.000000	1299.906860	778.961670	198.071625	66.581001	36.684155	223.182510	307.797211	183.602722	3.140873	99998.000000	4.317408	3.555754	0.526902	0.549019	4.014044	4.999991	3.113912	2.891516	2.296822	1.823350	1.564479	2.348660	2.488265	2.263879	0.497050	4.999991	20337.000000		1
18790.839844	2495.469238	2.340558	5.967034	10075.255859	99998.000000	1271.314453	741.044006	197.670731	59.738186	47.822620	258.330963	388.751526	191.379913	3.849129	0.000000	4.273946	3.397152	0.369319	0.775759	4.003256	4.999991	3.104253	2.869844	2.295942	1.776252	1.679633	2.412176	2.589672	2.281896	0.585362	0.000000	20382.000000		1
13141.454102	1465.472778	4.073619	3.373610	6666.691406	91950.289062	695.281311	440.129700	148.568359	76.834435	37.911484	140.088089	131.829834	149.555161	0.504901	0.000000	4.118643	3.165978	0.609980	0.528095	3.823910	4.963553	2.842160	2.643581	2.171926	1.885556	1.578771	2.146401	2.120014	2.174801	0.000000	0.000000	20432.000000		1
27721.652344	6293.047363	4.397411	5.066583	19215.169922	99998.000000	2706.128662	1703.198242	416.619263	163.172958	116.741096	574.830505	679.048523	401.216003	3.926478	0.000000	4.442819	3.798861	0.643197	0.704715	4.283644	4.999991	3.432348	3.231265	2.619739	2.212648	2.067224	2.759540	2.831901	2.603378	0.594003	0.000000	20496.000000		1
10661.536133	1676.789062	2.553336	4.311067	7686.780273	99998.000000	857.489075	511.968475	83.618660	35.299557	30.766462	96.385338	124.373352	95.275192	2.889968	0.000000	4.027820	3.224478	0.407108	0.634585	3.885745	4.999991	2.933228	2.709243	1.922303	1.547769	1.488078	1.984011	2.094727	1.978980	0.460893	0.000000	20551.000000		1
11652.418945	2343.006104	3.268763	7.860450	8191.612793	99998.000000	909.752258	564.718933	143.190323	48.679901	56.857975	181.052475	268.806427	173.565155	1.483620	99998.000000	4.066416	3.369773	0.514383	0.895447	3.913369	4.999991	2.958923	2.751832	2.155914	1.687350	1.754791	2.257804	2.429440	2.239463	0.171323	4.999991	20588.000000		1
7243.443359	2189.362061	4.166131	5.017243	6269.879395	91160.296875	661.671631	391.443634	111.585083	44.226982	26.076096	95.121002	122.890076	90.674255	0.922190	99998.000000	3.859945	3.340317	0.619733	0.700465	3.797259	4.959806	2.820642	2.592669	2.047606	1.645687	1.416243	1.978276	2.089517	1.957484	0.000000	4.999991	20648.000000		1
7971.785156	480.825806	3.290349	3.533965	2885.441895	44508.957031	44.183807	49.842468	24.571230	16.535007	3.934851	0.000000	0.000000	19.279535	0.754045	0.000000	3.901556	2.681988	0.517242	0.548262	3.460212	4.648448	1.645263	1.697600	1.390427	1.218404	0.594928	0.000000	0.000000	1.285097	0.000000	0.000000	20700.000000		1
22633.429688	3385.152588	2.661267	5.300947	11556.014648	99998.000000	1519.586304	918.519348	220.687759	111.773193	71.545822	306.378693	436.749908	303.350464	2.487846	99998.000000	4.354750	3.529578	0.425088	0.724353	4.062808	4.999991	3.181725	2.963088	2.343778	2.048338	1.854584	2.486259	2.640233	2.481945	0.395823	4.999991	20764.000000		1
8831.223633	4201.538574	2.389898	6.050295	10940.164062	99998.000000	1362.852173	865.219971	202.462860	55.516548	49.509426	245.255905	344.401184	153.354324	1.413765	0.000000	3.946021	3.623408	0.378379	0.781777	4.039024	4.999991	3.134449	2.937127	2.306345	1.744422	1.694688	2.389620	2.537065	2.185696	0.150377	0.000000	20806.000000		1
19023.072266	4123.562988	3.099157	6.371004	12372.934570	99998.000000	1572.413818	997.953369	218.806686	135.163361	69.606148	279.627258	383.561584	243.710953	3.222028	0.000000	4.279281	3.615273	0.491244	0.804208	4.092473	4.999991	3.196567	2.999110	2.340060	2.130859	1.842648	2.446579	2.583835	2.386875	0.508129	0.000000	20846.000000		1
7254.066895	1323.664062	2.352893	2.784616	4608.841797	71333.921875	315.410980	194.929291	70.583694	0.000000	12.726590	57.311283	74.129997	55.420952	0.144643	0.000000	3.860582	3.121778	0.371602	0.444765	3.663592	4.853296	2.498877	2.289877	1.848704	0.000000	1.104712	1.758240	1.869994	1.743674	0.000000	0.000000	20868.000000		1
26925.417969	4750.848145	2.732193	6.019458	14598.872070	99998.000000	1922.100586	1227.898560	270.551819	153.576355	94.892807	399.566193	511.246887	280.644897	3.517852	0.000000	4.430162	3.676771	0.436511	0.779557	4.164320	4.999991	3.283776	3.089163	2.432250	2.186324	1.977233	2.601589	2.708631	2.448157	0.546278	0.000000	20894.000000		1
14144.570312	1911.224243	2.241878	4.832219	8160.763184	99998.000000	861.232727	558.508240	129.569458	26.652754	41.938847	116.281624	180.330872	104.236534	0.378830	99998.000000	4.150590	3.281312	0.350612	0.684147	3.911731	4.999991	2.935121	2.747030	2.112503	1.425742	1.622617	2.065511	2.256070	2.018020	0.000000	4.999991	20942.000000		1
9285.372070	2315.480713	3.315019	2.975808	5677.594727	88426.429688	499.386810	300.238983	103.829483	35.358147	27.725895	101.424164	146.440582	111.652931	1.310438	99998.000000	3.967799	3.364641	0.520486	0.473605	3.754164	4.946582	2.698437	2.477467	2.016321	1.548489	1.442886	2.006141	2.165661	2.047870	0.117416	4.999991	20958.000000		1
7058.641113	1649.448730	3.728240	5.646326	7147.495605	94903.007812	757.427917	495.951538	137.713608	49.355240	52.685677	157.489624	202.145248	99.925468	0.490859	0.000000	3.848721	3.217339	0.571504	0.751766	3.854154	4.977280	2.879341	2.695439	2.138977	1.693333	1.721693	2.197252	2.305664	1.999676	0.000000	0.000000	21001.000000		1
29298.414062	2684.789307	1.902667	6.815063	12588.703125	99998.000000	1665.212769	1046.426636	270.363708	104.584999	76.513725	297.704132	440.835876	290.432678	2.459428	0.000000	4.466844	3.428910	0.279363	0.833470	4.099981	4.999991	3.221470	3.019709	2.431948	2.019469	1.883739	2.473785	2.644277	2.463046	0.390834	0.000000	21021.000000		1
39683.054688	12266.117188	2.494745	10.416869	24923.984375	99998.000000	3801.636230	2299.876953	556.722778	228.606812	160.872482	653.672424	880.499939	559.544373	3.521528	0.000000	4.598605	4.088707	0.397026	1.017737	4.396617	4.999991	3.579971	3.361705	2.745639	2.359089	2.206482	2.815360	2.944729	2.747834	0.546731	0.000000	21052.000000		1
12424.414062	2573.620605	3.062153	4.847637	8832.814453	99998.000000	1076.308105	644.294800	149.656921	28.610928	32.268242	175.338303	256.884674	196.082611	1.006960	99998.000000	4.094276	3.410545	0.486027	0.685530	3.946099	4.999991	3.031937	2.809085	2.175097	1.456532	1.508775	2.243877	2.409738	2.292439	0.003012	4.999991	21078.000000		1
6777.733887	552.041687	1.840992	1.683721	3526.535889	51711.648438	138.447540	97.853195	33.766941	14.080351	3.265679	0.000000	24.195015	25.246569	1.148583	0.000000	3.831084	2.741972	0.265052	0.226270	3.547348	4.713588	2.141285	1.990575	1.528492	1.148613	0.513974	0.000000	1.383726	1.402202	0.060162	0.000000	21120.000000		1
33165.710938	5601.734863	2.426902	9.719945	21352.757812	99998.000000	3117.363770	1916.605347	488.288452	215.948059	124.031059	535.238342	762.272461	459.998230	2.064548	99998.000000	4.520689	3.748322	0.385052	0.987664	4.329454	4.999991	3.493788	3.282533	2.688676	2.334349	2.093530	2.728547	2.882110	2.662756	0.314825	4.999991	21144.000000		1
6378.479004	1414.939575	2.763030	1.945839	3682.443604	55155.968750	160.474686	124.034142	49.139378	33.171780	15.107236	39.885078	20.377346	41.590385	0.290482	0.000000	3.804717	3.150738	0.441386	0.289107	3.566136	4.741592	2.205406	2.093541	1.691430	1.520769	1.179185	1.600810	1.309148	1.618993	0.000000	0.000000	21171.000000		1
27420.904297	4839.718262	3.885511	11.749044	16236.007812	99998.000000	2276.810547	1412.506592	365.567963	140.482803	125.693192	443.916534	606.861267	341.613495	1.312349	0.000000	4.438082	3.684820	0.589448	1.070003	4.210479	4.999991	3.357327	3.149991	2.562968	2.147623	2.099312	2.647301	2.783089	2.533535	0.118049	0.000000	21237.000000		1
7828.070801	1275.776611	3.574053	3.792999	4378.323242	66384.851562	341.058411	198.793213	54.150452	14.179030	17.305943	48.917347	62.791088	49.315151	0.199946	0.000000	3.893655	3.105775	0.553161	0.578983	3.641308	4.822069	2.532829	2.298402	1.733602	1.151646	1.238195	1.689463	1.797898	1.692980	0.000000	0.000000	21328.000000		1
19291.351562	4055.908936	2.679769	5.590818	12184.147461	99998.000000	1630.190796	992.834351	246.381470	134.500351	81.891769	300.784790	472.034058	314.337830	2.471179	99998.000000	4.285363	3.608088	0.428097	0.747475	4.085795	4.999991	3.212239	2.996877	2.391608	2.128723	1.913240	2.478256	2.673973	2.497397	0.392904	4.999991	21352.000000		1
15088.104492	3136.353516	3.305768	5.424296	9347.971680	99998.000000	1159.300781	712.423828	228.976852	63.851894	52.873783	212.395584	187.630081	194.981720	0.220578	0.000000	4.178635	3.496425	0.519272	0.734343	3.970717	4.999991	3.064196	2.852738	2.359792	1.805174	1.723240	2.327146	2.273303	2.289994	0.000000	0.000000	21404.000000		1
9526.766602	1597.000488	3.925599	5.791261	4867.733887	65337.554688	336.562317	248.854630	53.000217	26.051424	19.461475	43.767506	62.384033	41.417694	0.730617	9805.417969	3.978945	3.203305	0.593906	0.762773	3.687327	4.815163	2.527066	2.395946	1.724278	1.415831	1.289176	1.641152	1.795073	1.617186	0.000000	3.991466	21443.000000		1
8643.195312	963.797852	3.567886	1.822490	3740.248291	60591.585938	195.940765	128.221863	29.597725	17.845596	3.117660	26.470814	1.532618	49.518677	2.062092	99998.000000	3.936674	2.983986	0.552411	0.260665	3.572901	4.782413	2.292125	2.107962	1.471258	1.251531	0.493829	1.422767	0.185434	1.694769	0.314308	4.999991	21472.000000		1
19629.197266	5565.281738	2.772281	6.364837	13674.722656	99998.000000	1848.244995	1107.827026	274.002533	123.331047	85.080353	384.341766	439.710297	357.115448	6.986772	0.000000	4.292902	3.745487	0.442837	0.803787	4.135919	4.999991	3.266760	3.044472	2.437755	2.091072	1.929829	2.584718	2.643167	2.552809	0.844277	0.000000	21514.000000		1
9763.807617	1596.821655	2.436154	1.677554	3846.757568	60489.195312	183.938843	122.825317	33.797775	0.000000	8.979847	0.000000	0.243615	38.531315	0.245883	0.000000	3.989619	3.203256	0.386705	0.224676	3.585095	4.781678	2.264673	2.089288	1.528888	0.000000	0.953269	0.000000	0.000000	1.585814	0.000000	0.000000	21647.000000		1
16992.619141	2033.957031	2.519415	5.156011	9793.436523	99998.000000	1186.005981	720.836243	183.053818	92.882210	59.691933	242.899933	327.878510	178.579315	2.648307	99998.000000	4.230260	3.308342	0.401300	0.712314	3.990935	4.999991	3.074087	2.857837	2.262579	1.967933	1.775916	2.385427	2.515713	2.251831	0.422968	4.999991	21666.000000		1
7849.518066	1269.186646	2.935719	3.089906	5085.661621	72669.070312	378.670776	258.001007	68.156792	32.234322	17.626650	29.949270	38.404881	60.592384	1.487583	324.778198	3.894843	3.103525	0.467715	0.489945	3.706347	4.861350	2.578262	2.411621	1.833509	1.508319	1.246170	1.476386	1.584386	1.782418	0.172481	2.511587	21714.000000		1
5340.717773	665.187134	2.285050	4.008861	2429.054932	42516.199219	0.000000	0.000000	8.504951	21.549166	2.294302	0.000000	0.000000	0.999131	0.524110	99998.000000	3.727600	2.822944	0.358896	0.603021	3.385437	4.628554	0.000000	0.000000	0.929672	1.333430	0.360651	0.000000	0.000000	0.000000	0.000000	4.999991	21742.000000		1
11250.459961	3580.257812	3.441453	6.463516	8954.390625	99998.000000	1051.191040	641.587280	187.682510	43.600983	50.052162	204.988449	273.953186	230.398453	1.626780	99998.000000	4.051170	3.553914	0.536742	0.810469	3.952036	4.999991	3.021682	2.807256	2.273424	1.639496	1.699423	2.311729	2.437676	2.362479	0.211329	4.999991	21760.000000		1
26728.978516	4414.279297	2.426902	9.053857	15582.470703	99998.000000	2135.112793	1346.434326	283.256836	144.312805	99.206963	389.408356	505.979858	359.505341	2.612077	0.000000	4.426982	3.644860	0.385052	0.956834	4.192636	4.999991	3.329421	3.129185	2.452180	2.159305	1.996542	2.590405	2.704133	2.555705	0.416986	0.000000	21817.000000		1
3477.162109	0.000000	2.285050	2.103110	1635.938843	30783.082031	0.000000	0.000000	0.000000	0.166522	0.000000	0.000000	0.000000	0.000000	0.763753	99998.000000	3.541225	0.000000	0.358896	0.322862	3.213767	4.488312	0.000000	0.000000	0.000000	0.000000	0.000000	0.000000	0.000000	0.000000	0.000000	4.999991	21847.000000		0
8966.167969	2667.350830	2.251129	4.446751	7574.106445	99998.000000	831.918701	506.608948	151.356064	72.409271	27.235580	123.534576	143.103973	142.530411	0.366533	99998.000000	3.952607	3.426080	0.352400	0.648043	3.879331	4.999991	2.920081	2.704673	2.180000	1.859794	1.435137	2.091789	2.155652	2.153908	0.000000	4.999991	21880.000000		1
27653.257812	5646.732910	4.110624	7.185112	14775.074219	99998.000000	1933.106445	1210.022095	302.613464	141.173553	97.612663	428.405334	594.480103	421.112274	5.375587	0.000000	4.441746	3.751797	0.613908	0.856434	4.169529	4.999991	3.286256	3.082793	2.480888	2.149753	1.989506	2.631855	2.774137	2.624398	0.730426	0.000000	21985.000000		1
14434.728516	2191.369629	2.075356	4.119875	7105.264160	98925.921875	773.623718	485.855377	132.051865	73.448486	37.837475	109.463478	166.821014	93.986191	1.253621	99998.000000	4.159409	3.340716	0.317093	0.614884	3.851580	4.995310	2.888530	2.686507	2.120744	1.865983	1.577922	2.039269	2.222251	1.973064	0.098166	4.999991	22044.000000		1
16480.521484	3567.275146	2.652015	4.298732	8180.360352	99998.000000	964.655151	589.361084	142.666092	75.570099	55.883514	168.970383	190.584305	213.551987	0.309177	0.000000	4.216971	3.552337	0.423576	0.633340	3.912772	4.999991	2.984372	2.770381	2.154321	1.878350	1.747284	2.227811	2.280087	2.329504	0.000000	0.000000	22063.000000		1
9652.617188	2076.228760	2.747611	4.465254	4492.104004	66959.132812	347.488007	212.346252	85.607674	40.878040	41.867920	98.284920	129.594116	80.935806	0.027928	0.000000	3.984645	3.317275	0.438955	0.649846	3.652450	4.825810	2.540940	2.327044	1.932513	1.611490	1.621881	1.992487	2.112585	1.908141	0.000000	0.000000	22104.000000		1
12979.018555	2008.685791	3.518546	3.663482	6835.353516	94939.789062	717.129639	429.509308	124.379517	78.397888	37.313240	130.050522	169.947922	159.857941	1.797867	99998.000000	4.113242	3.302912	0.546363	0.563894	3.834761	4.977448	2.855598	2.632972	2.094749	1.894304	1.571863	2.114112	2.230316	2.203734	0.254758	4.999991	22121.000000		1
6251.154785	1096.401733	2.340558	2.920300	3394.052246	54702.164062	145.666565	80.263550	37.720291	23.612188	0.000000	0.000000	0.000000	4.662613	1.179758	99998.000000	3.795960	3.039970	0.369319	0.465428	3.530719	4.738005	2.163360	1.904518	1.576575	1.373136	0.000000	0.000000	0.000000	0.668629	0.071793	4.999991	22189.000000		1
8632.340820	1468.377686	1.224244	2.698272	3438.122070	55707.332031	129.628036	80.830963	15.307679	0.000000	0.681506	0.000000	6.981585	9.513334	0.499015	99998.000000	3.936129	3.166838	0.087868	0.431086	3.536321	4.745913	2.112699	1.907578	1.184909	0.000000	0.000000	0.000000	0.843954	0.978333	0.000000	4.999991	22200.000000		1
7243.042480	1203.034302	2.772281	4.385077	4782.070801	67879.929688	347.925903	249.983276	57.443886	32.672211	17.601980	41.729153	50.665829	25.224983	0.617077	99998.000000	3.859921	3.080278	0.442837	0.641977	3.679616	4.831741	2.541487	2.397911	1.759244	1.514179	1.245561	1.620440	1.704715	1.401831	0.000000	4.999991	22252.000000		1
9155.953125	1798.078735	2.559503	4.119875	5706.643555	80253.554688	550.780396	341.474731	76.119011	61.884468	32.465603	117.669304	182.788620	94.926727	0.332098	99998.000000	3.961704	3.254809	0.408156	0.614884	3.756381	4.904464	2.740978	2.533359	1.881493	1.791582	1.511423	2.070663	2.261949	1.977389	0.000000	4.999991	22265.000000		1
12619.966797	2932.802002	3.712821	4.557766	6279.472656	86736.281250	615.193542	394.262177	134.056290	35.253300	40.572750	159.524887	209.299515	80.988228	0.608824	0.000000	4.101058	3.467283	0.569704	0.658752	3.797923	4.938201	2.789012	2.595785	2.127287	1.547200	1.608234	2.202828	2.320768	1.908422	0.000000	0.000000	22301.000000		1
13132.450195	1734.266968	2.747611	5.260859	7575.756348	99998.000000	906.958374	528.975281	176.658142	61.310894	41.821667	180.164352	219.296997	90.214775	0.374521	99998.000000	4.118346	3.239116	0.438955	0.721057	3.879426	4.999991	2.957587	2.723435	2.247134	1.787538	1.621401	2.255669	2.341033	1.955278	0.000000	4.999991	22361.000000		1
10666.223633	2228.346680	2.852458	1.807071	4418.162109	67838.421875	351.549316	201.929382	47.649933	34.812328	17.515636	17.768503	12.186935	30.149714	0.521808	99998.000000	4.028011	3.347983	0.455219	0.256975	3.645242	4.831476	2.545986	2.305200	1.678062	1.541733	1.243426	1.249651	1.085894	1.479283	0.000000	4.999991	22380.000000		1
43572.082031	8509.589844	3.441453	9.553423	24390.123047	99998.000000	3601.029785	2244.363525	550.206848	185.523895	145.987274	603.543152	866.712524	432.802734	1.827773	0.000000	4.639208	3.929909	0.536742	0.980159	4.387214	4.999991	3.556427	3.351093	2.740526	2.268400	2.164315	2.780708	2.937875	2.636290	0.261922	0.000000	22412.000000		1
14447.664062	3149.194092	4.415914	7.067929	8313.328125	99998.000000	997.743652	602.577942	174.225067	81.275017	55.007732	242.224594	283.284576	192.480804	0.983260	0.000000	4.159798	3.498199	0.645021	0.849292	3.919775	4.999991	2.999019	2.780013	2.241111	1.909957	1.740424	2.384218	2.452223	2.284387	0.000000	0.000000	22468.000000		1
16609.611328	5322.591797	2.636597	5.143676	10238.252930	99998.000000	1254.421753	791.965759	205.858063	75.859970	52.284790	214.051559	295.212463	133.390198	0.920873	99998.000000	4.220359	3.726123	0.421044	0.711274	4.010226	4.999991	3.098444	2.898706	2.313568	1.880013	1.718375	2.330518	2.470135	2.125124	0.000000	4.999991	22525.000000		1
9462.202148	2192.531982	3.916348	3.441453	8191.964355	99998.000000	929.472778	578.589539	119.846420	50.746006	26.791523	136.495529	170.987152	133.932938	0.597614	99998.000000	3.975992	3.340946	0.592881	0.536742	3.913388	4.999991	2.968237	2.762371	2.078625	1.705402	1.427997	2.135118	2.232964	2.126887	0.000000	4.999991	22542.000000		1
26786.730469	7711.980469	1.976677	10.728327	18314.578125	99998.000000	2620.437744	1608.286987	364.941986	208.325058	131.287094	509.816040	737.840027	415.758911	3.750633	0.000000	4.427920	3.887166	0.295936	1.030532	4.262797	4.999991	3.418374	3.206363	2.562224	2.318742	2.118222	2.707413	2.867962	2.618842	0.574104	0.000000	22584.000000		1
15128.417969	9549.305664	3.629560	7.882036	14388.324219	99998.000000	1929.430542	1209.793823	317.544922	108.424255	84.179901	335.668060	447.117462	324.967468	2.042208	99998.000000	4.179793	3.979972	0.559854	0.896638	4.158010	4.999991	3.285429	3.082711	2.501805	2.035126	1.925208	2.525910	2.650422	2.511840	0.310100	4.999991	22643.000000		1
13082.711914	2316.942383	3.635728	3.173167	6341.585449	91876.406250	601.144043	369.573761	96.271240	53.151321	23.035528	95.987534	185.641068	98.303421	0.391573	0.000000	4.116698	3.364915	0.560591	0.501493	3.802198	4.963204	2.778979	2.567701	1.983497	1.725514	1.362398	1.982215	2.268674	1.992569	0.000000	0.000000	22682.000000		1
19697.289062	3304.426514	3.814585	5.852936	9570.562500	99998.000000	1188.614746	727.037659	194.010345	72.541870	55.112579	166.031570	239.699020	165.279144	0.422826	99998.000000	4.294406	3.519096	0.581447	0.767374	3.980937	4.999991	3.075041	2.861557	2.287825	1.860589	1.741251	2.220191	2.379666	2.218218	0.000000	4.999991	22734.000000		1
27399.869141	10132.255859	2.877128	7.980716	18031.558594	99998.000000	2574.872559	1584.856689	384.181427	166.244354	110.348511	487.514435	674.296509	441.884338	2.846357	0.000000	4.437748	4.005706	0.458959	0.902042	4.256033	4.999991	3.410756	3.199990	2.584536	2.220747	2.042767	2.687988	2.828851	2.645308	0.454289	0.000000	22797.000000		1
17170.851562	6815.207520	4.095205	5.251607	17485.140625	99998.000000	2461.948975	1506.714722	363.585144	134.774796	94.615273	400.189117	519.961548	345.384918	2.244437	99998.000000	4.234792	3.833479	0.612276	0.720292	4.242669	4.999991	3.391279	3.178031	2.560606	2.129609	1.975961	2.602265	2.715971	2.538303	0.351107	4.999991	22929.000000		1
11001.238281	3170.718750	3.654230	4.403579	10002.865234	99998.000000	1202.602661	727.392273	170.317978	68.644028	46.046387	191.127045	247.497787	201.630264	0.607851	0.000000	4.041441	3.501158	0.562796	0.643806	4.000124	4.999991	3.080122	2.861769	2.231261	1.836603	1.663196	2.281322	2.393571	2.304556	0.000000	0.000000	22965.000000		1
18756.855469	4419.006836	2.593424	6.081133	12707.973633	99998.000000	1649.343872	1049.864990	277.965118	115.708046	72.757729	293.923462	404.848633	342.816162	1.268409	99998.000000	4.273160	3.645325	0.413874	0.783984	4.104076	4.999991	3.217311	3.021133	2.443990	2.063364	1.861879	2.468234	2.607293	2.535061	0.103259	4.999991	22999.000000		1
38189.281250	8315.001953	3.117660	11.403666	22795.427734	99998.000000	3420.039062	2073.885254	566.205261	201.701187	167.107803	730.722717	951.327209	567.241394	3.379182	99998.000000	4.581942	3.919862	0.493829	1.057045	4.357848	4.999991	3.534031	3.316785	2.752974	2.304708	2.222997	2.863753	2.978330	2.753768	0.528812	4.999991	23026.000000		1
9516.886719	1550.988037	3.410615	3.170084	4007.041016	63793.730469	254.411530	153.980331	24.457132	50.952614	11.761379	14.552163	19.140766	8.171907	0.442498	0.000000	3.978495	3.190609	0.532833	0.501071	3.602824	4.804778	2.405537	2.187465	1.388406	1.707166	1.070458	1.162928	1.281959	0.912323	0.000000	0.000000	23058.000000		1
8271.078125	1478.652710	2.753779	3.830003	5465.094238	79430.828125	506.414673	300.861877	90.782188	62.017071	26.674339	101.556770	159.059250	92.135948	0.166653	0.000000	3.917562	3.169866	0.439929	0.583199	3.737598	4.899989	2.704506	2.478367	1.958001	1.792511	1.426094	2.006709	2.201559	1.964429	0.000000	0.000000	23090.000000		1
12692.208984	3772.618164	3.114576	5.051164	9447.373047	99998.000000	1111.071045	701.541321	177.469162	107.307938	42.197880	162.935501	274.986237	229.090958	0.721754	99998.000000	4.103537	3.576643	0.493399	0.703391	3.975311	4.999991	3.045742	2.846053	2.249123	2.030632	1.625291	2.212016	2.439311	2.360008	0.000000	4.999991	23126.000000		1
17941.802734	3801.842773	3.271847	5.205351	9662.858398	99998.000000	1197.283203	731.555359	186.072800	103.706131	65.409180	233.537704	333.657440	203.906052	1.850879	99998.000000	4.253866	3.579994	0.514793	0.716450	3.985106	4.999991	3.078197	2.864247	2.269683	2.015805	1.815639	2.368357	2.523301	2.309430	0.267378	4.999991	23167.000000		1
13371.923828	2032.899292	3.401364	5.085085	6000.098145	84502.796875	550.478210	346.029419	75.829132	27.250999	24.170343	74.765244	92.176033	106.225548	0.788704	0.000000	4.126194	3.308116	0.531653	0.706298	3.778158	4.926871	2.740740	2.539113	1.879836	1.435382	1.383283	1.873700	1.964618	2.026229	0.000000	0.000000	23227.000000		1
32077.904297	6386.040527	2.500912	7.138855	17962.824219	99998.000000	2558.451660	1585.655396	337.058807	162.938583	97.732933	436.934937	553.321411	440.265381	2.694902	0.000000	4.506206	3.805232	0.398098	0.853629	4.254375	4.999991	3.407977	3.200209	2.527706	2.212024	1.990041	2.640417	2.742977	2.643714	0.430543	0.000000	23280.000000		1
4925.427734	613.330994	2.118529	2.861710	1940.550537	36952.945312	0.000000	0.000000	0.000000	21.854456	0.363881	0.000000	0.000000	6.771890	0.412717	99998.000000	3.692444	2.787695	0.326034	0.456626	3.287925	4.567649	0.000000	0.000000	0.000000	1.339540	0.000000	0.000000	0.000000	0.830710	0.000000	4.999991	23311.000000		1
7017.981934	1132.897827	2.291218	4.397411	2450.320312	45697.296875	0.000000	5.760424	4.637943	0.000000	8.927423	0.000000	0.000000	0.000000	1.138194	0.000000	3.846212	3.054191	0.360066	0.643197	3.389223	4.659891	0.000000	0.760454	0.666325	0.000000	0.950726	0.000000	0.000000	0.000000	0.056216	0.000000	23343.000000		1
37411.523438	10190.282227	2.174036	9.732280	23163.201172	99998.000000	3317.695801	2056.477539	529.080139	253.298294	172.393326	773.466431	959.819824	653.487427	1.954453	0.000000	4.573005	4.008186	0.337267	0.988215	4.364799	4.999991	3.520837	3.313124	2.723521	2.403632	2.236521	2.888442	2.982190	2.815237	0.291025	0.000000	23366.000000		1
17090.728516	4210.006348	3.648063	3.065236	8829.903320	99998.000000	982.698120	580.933228	113.006691	65.051468	33.045345	156.592255	194.121353	75.832222	0.786614	99998.000000	4.232760	3.624283	0.562062	0.486464	3.945956	4.999991	2.992420	2.764126	2.053104	1.813257	1.519110	2.194770	2.288073	1.879854	0.000000	4.999991	23395.000000		1
15720.363281	3212.222656	2.500912	5.396543	14639.019531	99998.000000	1888.006714	1189.925415	324.344543	151.670609	94.553596	406.128387	557.715759	311.732056	2.413827	99998.000000	4.196463	3.506806	0.398098	0.732116	4.165512	4.999991	3.276004	3.075520	2.511007	2.180902	1.975678	2.608663	2.746413	2.493782	0.382706	4.999991	23475.000000		1
21277.720703	3877.440674	2.611927	5.667912	12563.660156	99998.000000	1534.921753	968.525269	226.861404	123.423561	82.816887	278.951935	414.109100	216.792999	1.172416	99998.000000	4.327925	3.588545	0.416961	0.753423	4.099116	4.999991	3.186086	2.986111	2.355761	2.091398	1.918119	2.445529	2.617115	2.336045	0.069082	4.999991	23519.000000		1
8695.662109	3112.593262	2.975808	3.879343	6653.005859	95065.093750	607.598328	347.586700	91.346512	51.498436	34.513203	116.916870	161.816101	50.298862	1.769786	99998.000000	3.939303	3.493122	0.473605	0.588758	3.823018	4.978021	2.783617	2.541063	1.960692	1.711794	1.537985	2.067877	2.209022	1.701558	0.247921	4.999991	23572.000000		1
21668.152344	4398.984375	2.066105	5.344119	12046.168945	99998.000000	1459.080200	893.149414	229.032364	103.854156	61.458912	278.110077	369.715607	214.363022	1.163060	99998.000000	4.335822	3.643353	0.315152	0.727876	4.080849	4.999991	3.164079	2.950924	2.359897	2.016424	1.788585	2.444217	2.567868	2.331150	0.065602	4.999991	23594.000000		1
36687.195312	9556.081055	3.959521	9.109365	24667.144531	99998.000000	3582.542725	2177.893555	518.388794	203.283142	165.436417	663.435547	900.673767	514.188782	1.733575	0.000000	4.564515	3.980280	0.597643	0.959488	4.392119	4.999991	3.554191	3.338037	2.714656	2.308101	2.218631	2.821799	2.954567	2.711123	0.238943	0.000000	23626.000000		1
15422.184570	3951.897461	2.781532	3.996526	7202.580566	94390.062500	712.528687	449.300751	106.244049	44.236233	40.267460	101.189804	86.532791	106.062111	0.559650	0.000000	4.188146	3.596806	0.444284	0.601683	3.857488	4.974926	2.852802	2.652537	2.026305	1.645778	1.604954	2.005137	1.937181	2.025560	0.000000	0.000000	23725.000000		1
29855.802734	3961.185791	2.787700	4.977154	15285.242188	99998.000000	1976.873901	1266.645752	325.938843	144.352890	96.650543	408.789673	524.898621	306.465027	2.892211	99998.000000	4.475029	3.597825	0.445246	0.696981	4.184272	4.999991	3.295979	3.102655	2.513136	2.159425	1.985204	2.611500	2.720075	2.486381	0.461230	4.999991	23759.000000		1
9115.125000	1421.227295	2.189455	2.722941	4263.620605	61063.460938	201.981812	131.984024	22.646976	27.081394	10.120831	6.420344	0.000000	71.653755	0.424377	99998.000000	3.959763	3.152663	0.340336	0.435038	3.629779	4.785781	2.305312	2.120521	1.355010	1.432671	1.005216	0.807558	0.000000	1.855239	0.000000	4.999991	23791.000000		1
21819.587891	4431.018066	2.198706	7.141939	11764.994141	99998.000000	1420.724731	881.884521	228.159668	129.082214	74.907097	377.625397	540.483826	341.520996	5.000819	99998.000000	4.338847	3.646503	0.342167	0.853816	4.070592	4.999991	3.152510	2.945412	2.358239	2.110866	1.874523	2.577061	2.732783	2.533417	0.699041	4.999991	23820.000000		1
12780.049805	2379.471436	3.882427	1.918085	5945.602539	82928.375000	443.904205	278.652802	54.730194	52.682594	9.954309	54.375565	115.282486	69.778839	0.129844	99998.000000	4.106533	3.376481	0.589103	0.282868	3.774196	4.918703	2.647289	2.445063	1.738227	1.721667	0.998011	1.735404	2.061763	1.843724	0.000000	4.999991	23873.000000		1
10541.390625	2190.533936	4.110624	4.218554	4387.728516	65136.937500	181.404022	111.619011	21.324053	31.602154	9.171039	34.883251	85.391808	90.091431	0.228002	99998.000000	4.022898	3.340550	0.613908	0.625164	3.642240	4.813828	2.258647	2.047738	1.328870	1.499717	0.962418	1.542617	1.931416	1.954684	0.000000	4.999991	23898.000000		1
14924.965820	1673.196533	2.482410	2.695188	8850.691406	99998.000000	917.655884	569.332153	140.488968	40.890377	21.126694	125.233711	158.707703	192.992706	2.386919	99998.000000	4.173913	3.223547	0.394873	0.430589	3.946977	4.999991	2.962680	2.755366	2.147642	1.611621	1.324831	2.097721	2.200598	2.285541	0.377838	4.999991	23918.000000		1
26721.839844	6318.003906	3.839255	5.310198	15019.256836	99998.000000	1948.821167	1193.684448	281.258575	111.054680	70.700882	321.424255	430.403595	256.937103	2.431257	99998.000000	4.426867	3.800580	0.584247	0.725111	4.176649	4.999991	3.289772	3.076890	2.449106	2.045537	1.849425	2.507079	2.633876	2.409827	0.385831	4.999991	23951.000000		1
6341.187500	1124.241699	1.779317	3.284182	5487.081543	75977.953125	368.722656	219.808899	61.893719	32.860321	3.888595	13.799731	63.099461	33.788525	1.441254	99998.000000	3.802171	3.050860	0.250253	0.516427	3.739341	4.880688	2.566700	2.342045	1.791647	1.516672	0.589793	1.139871	1.800026	1.528769	0.158741	4.999991	23976.000000		1
48361.707031	11136.410156	3.475374	8.844163	27701.212891	99998.000000	4074.300293	2465.113037	615.131897	247.655060	149.360886	755.189148	1022.703430	605.957764	3.596607	99998.000000	4.684502	4.046745	0.541001	0.946657	4.442499	4.999991	3.610053	3.391837	2.788968	2.393847	2.174237	2.878056	3.009750	2.782442	0.555893	4.999991	24095.000000		1
26085.425781	5217.759766	2.183287	7.771022	16860.082031	99998.000000	2196.935547	1347.778809	284.774017	135.107849	92.354889	412.838623	570.633545	319.475342	3.851984	0.000000	4.416398	3.717484	0.339111	0.890478	4.226860	4.999991	3.341817	3.129619	2.454500	2.130681	1.965460	2.615780	2.756357	2.504437	0.585684	0.000000	24138.000000		1
24355.003906	5916.017090	3.037483	7.894371	17044.896484	99998.000000	2312.878174	1420.582886	346.667755	136.544861	96.632034	422.752838	528.528137	263.098419	1.379981	0.000000	4.386588	3.772029	0.482514	0.897318	4.231595	4.999991	3.364153	3.152467	2.539913	2.135275	1.985121	2.626086	2.723068	2.420118	0.139873	0.000000	24192.000000		1
20524.908203	4245.864258	1.828657	4.489923	8965.985352	99998.000000	978.837280	610.191711	192.314285	70.571358	44.791306	189.514252	245.175735	133.232925	0.595854	99998.000000	4.312281	3.627966	0.262132	0.652239	3.952598	4.999991	2.990710	2.785466	2.284012	1.848629	1.651194	2.277642	2.389477	2.124612	0.000000	4.999991	24260.000000		1
7994.962891	2567.483887	2.901798	2.652015	5042.782715	73064.921875	322.704010	202.191498	48.938934	44.831394	10.389116	21.891462	67.496872	14.064933	1.009311	0.000000	3.902817	3.409508	0.462667	0.423576	3.702670	4.863709	2.508804	2.305763	1.689654	1.651582	1.016579	1.340275	1.829284	1.148138	0.004025	0.000000	24291.000000		1
5718.722656	0.000000	1.714559	1.967425	1674.528687	36963.566406	0.000000	0.000000	0.000000	20.509947	0.530403	0.000000	0.000000	0.000000	0.502791	3402.336182	3.757299	0.000000	0.234152	0.293898	3.223893	4.567774	0.000000	0.000000	0.000000	1.311965	0.000000	0.000000	0.000000	0.000000	0.000000	3.531777	24318.000000		0
28706.107422	5460.055664	3.617226	10.848593	17253.789062	99998.000000	2292.870850	1444.318359	354.084137	138.940933	131.555374	477.816071	639.351562	504.431824	2.276765	0.000000	4.457974	3.737197	0.558376	1.035373	4.236885	4.999991	3.360380	3.159663	2.549106	2.142830	2.119109	2.679261	2.805740	2.702802	0.357318	0.000000	24344.000000		1
14734.982422	4288.059082	3.274930	4.172298	11075.901367	99998.000000	1308.951538	793.834534	170.317978	95.182678	43.391289	214.504868	298.576843	151.208038	0.976913	0.000000	4.168350	3.632261	0.515202	0.620375	4.044379	4.999991	3.116924	2.899730	2.231261	1.978558	1.637403	2.331437	2.475056	2.179575	0.000000	0.000000	24403.000000		1
5093.090820	1421.572754	3.302684	0.900452	6776.275391	97937.039062	617.207214	344.802094	46.197491	39.206654	0.000000	17.703745	15.505038	0.000000	1.086045	0.000000	3.706981	3.152769	0.518867	0.000000	3.830991	4.990947	2.790431	2.537570	1.664618	1.593360	0.000000	1.248065	1.190473	0.000000	0.035848	0.000000	24436.000000		1
18452.537109	3740.004639	3.509295	4.526928	13558.172852	99998.000000	1695.023315	1034.421631	245.733887	99.021935	60.857586	241.080521	344.539978	202.854507	2.900764	0.000000	4.266056	3.572872	0.545220	0.655804	4.132201	4.999991	3.229176	3.014698	2.390465	1.995731	1.784315	2.382162	2.537240	2.307185	0.462512	0.000000	24453.000000		1
18303.115234	3883.197998	2.722941	4.653362	8830.125977	99998.000000	871.319641	544.064026	120.771545	83.738922	17.484798	136.384506	188.080307	79.517288	1.706698	99998.000000	4.262525	3.589190	0.435038	0.667767	3.945967	4.999991	2.940177	2.735650	2.081965	1.922927	1.242661	2.134765	2.274343	1.900462	0.232157	4.999991	24516.000000		1
8077.348145	870.770752	1.908834	4.792130	4977.623047	67295.250000	293.707611	198.568100	44.066628	31.472637	16.013855	34.022888	39.262161	31.195101	0.063119	0.000000	3.907269	2.939904	0.280768	0.680529	3.697022	4.827984	2.467915	2.297909	1.644110	1.497933	1.204496	1.531771	1.593974	1.494086	0.000000	0.000000	24550.000000		1
19519.476562	4822.082520	2.019849	5.029578	12203.171875	99998.000000	1524.794678	939.464111	229.698456	173.281448	63.978329	265.821350	333.111633	289.057343	0.911003	99998.000000	4.290468	3.683235	0.305319	0.701532	4.086473	4.999991	3.183211	2.972880	2.361158	2.238752	1.806033	2.424590	2.522590	2.460984	0.000000	4.999991	24587.000000		1
27126.261719	3296.297852	2.593424	5.640158	12309.909180	99998.000000	1524.581909	943.889282	249.751999	100.073486	61.372570	261.251251	390.277985	221.945923	0.923910	99998.000000	4.433390	3.518026	0.413874	0.751291	4.090255	4.999991	3.183151	2.974921	2.397509	2.000319	1.787974	2.417058	2.591374	2.346247	0.000000	4.999991	24616.000000		1
29176.017578	4797.014648	3.271847	6.704048	18928.248047	99998.000000	2652.807861	1616.619263	414.728943	179.097382	109.204437	540.042847	690.165405	459.705261	1.097574	99998.000000	4.465026	3.680971	0.514793	0.826337	4.277111	4.999991	3.423706	3.208608	2.617764	2.253089	2.038240	2.732428	2.838953	2.662479	0.040434	4.999991	24637.000000		1
36448.664062	7007.074707	3.783747	7.474983	21458.513672	99998.000000	3019.905273	1881.450684	455.070404	184.950317	134.213562	574.722534	720.231873	411.370758	2.237074	0.000000	4.561682	3.845537	0.577922	0.873610	4.331600	4.999991	3.479993	3.274493	2.658079	2.267055	2.127796	2.759458	2.857472	2.614233	0.349680	0.000000	24672.000000		1
23011.568359	3268.448486	2.667434	4.903145	12430.289062	99998.000000	1639.722534	965.595703	255.222549	82.927902	74.688156	323.363922	455.048828	260.042450	2.315598	99998.000000	4.361946	3.514342	0.426094	0.690475	4.094481	4.999991	3.214770	2.984795	2.406919	1.918701	1.873252	2.509691	2.658058	2.415044	0.364663	4.999991	24727.000000		1
9229.402344	1970.447388	2.935719	5.815931	5622.395996	77857.937500	405.070679	262.225739	84.475937	35.055943	31.707003	83.945534	113.253387	144.917221	0.741387	99998.000000	3.965173	3.294565	0.467715	0.764619	3.749921	4.891303	2.607531	2.418675	1.926733	1.544762	1.501155	1.923998	2.054051	2.161120	0.000000	4.999991	24766.000000		1
26055.753906	6302.724121	3.210172	7.542825	17659.029297	99998.000000	2414.863525	1492.147217	352.526855	172.735626	108.603111	465.582886	581.062744	387.502625	2.719273	99998.000000	4.415904	3.799528	0.506528	0.877534	4.246967	4.999991	3.382893	3.173812	2.547192	2.237382	2.035842	2.667997	2.764223	2.588275	0.434453	4.999991	24854.000000		1
5070.036621	625.758423	2.522498	0.690757	1757.780396	32086.662109	0.000000	0.000000	0.000000	0.000000	0.000000	0.000000	0.000000	0.000000	0.779171	99998.000000	3.705011	2.796407	0.401831	0.000000	3.244965	4.506325	0.000000	0.000000	0.000000	0.000000	0.000000	0.000000	0.000000	0.000000	0.000000	4.999991	24889.000000		1
7052.270020	1017.590637	1.979760	1.770066	2046.069946	40176.921875	0.000000	0.000000	0.000000	16.584347	0.000000	0.000000	0.000000	0.000000	1.198399	33308.800781	3.848329	3.007573	0.296613	0.247989	3.310920	4.603977	0.000000	0.000000	0.000000	1.219698	0.000000	0.000000	0.000000	0.000000	0.078601	4.522559	24901.000000		1
20771.269531	8592.667969	3.740575	4.937066	14065.635742	99998.000000	1798.664673	1097.798706	270.431549	102.380127	62.334694	287.907104	382.328094	173.491135	1.642739	0.000000	4.317463	3.934128	0.572938	0.693469	4.148160	4.999991	3.254950	3.040523	2.432057	2.010216	1.794730	2.459252	2.582436	2.239277	0.215568	0.000000	24937.000000		1
19695.380859	5361.326660	4.261727	5.994788	10670.146484	99998.000000	1254.301514	788.021667	215.463913	69.229935	64.215775	257.920837	333.296661	187.559158	2.488132	0.000000	4.294364	3.729272	0.629586	0.777774	4.028171	4.999991	3.098402	2.896538	2.333375	1.840294	1.807642	2.411486	2.522831	2.273138	0.395873	0.000000	25027.000000		1
22400.408203	3635.601562	3.475374	6.827398	11113.652344	99998.000000	1294.035400	819.552917	221.079391	147.242355	81.731415	305.354889	407.031921	239.520157	5.276310	10629.943359	4.350256	3.560576	0.541001	0.834255	4.045857	4.999991	3.111946	2.913577	2.344548	2.168033	1.912389	2.484805	2.609628	2.379342	0.722330	4.026531	25082.000000		1
37290.421875	8731.519531	3.598723	8.986014	23303.353516	99998.000000	3350.605469	2057.439697	542.534485	257.100555	211.223770	945.455811	1258.961060	627.099854	5.973292	0.000000	4.571597	3.941090	0.556148	0.953567	4.367418	4.999991	3.525123	3.313327	2.734427	2.410103	2.324743	2.975641	3.100012	2.797337	0.776214	0.000000	25106.000000		1
10536.135742	2520.216309	3.117660	1.418520	4942.184570	73905.351562	275.266846	162.294083	42.318146	75.755127	3.700486	34.183243	73.661270	78.157356	2.148765	0.000000	4.022681	3.401438	0.493829	0.151835	3.693919	4.868676	2.439754	2.210303	1.626527	1.879412	0.568259	1.533813	1.867239	1.892970	0.332189	0.000000	25149.000000		1
16854.167969	3658.371826	3.530881	7.826529	11412.916992	99998.000000	1342.807861	831.252625	177.043610	70.629951	47.387814	217.733536	286.244965	188.761810	1.182583	0.000000	4.226707	3.563288	0.547883	0.893569	4.057397	4.999991	3.128014	2.919733	2.248080	1.848989	1.675667	2.337925	2.456738	2.275914	0.072832	0.000000	25172.000000		1
16988.966797	2362.137695	3.167000	4.076703	8111.114746	99998.000000	812.966064	485.377380	155.944672	40.779362	33.816280	107.375786	126.914352	87.109451	0.894286	0.000000	4.230167	3.373305	0.500648	0.610309	3.909081	4.999991	2.910072	2.686080	2.192971	1.610440	1.529126	2.030906	2.103511	1.940065	0.000000	0.000000	25210.000000		1
24577.378906	4850.252441	3.185502	5.371873	12385.559570	99998.000000	1533.432251	960.800476	228.298431	109.229111	84.059631	319.296478	420.695984	262.460083	1.412407	0.000000	4.390535	3.685764	0.503178	0.730126	4.092916	4.999991	3.185665	2.982633	2.358503	2.038338	1.924587	2.504194	2.623968	2.419063	0.149960	0.000000	25276.000000		1
35564.710938	12031.891602	3.197837	8.825661	23682.296875	99998.000000	3438.994629	2117.168701	506.411591	179.229980	143.400024	628.829834	795.382568	481.248260	2.117447	0.000000	4.551019	4.080334	0.504856	0.945747	4.374424	4.999991	3.536432	3.325755	2.704504	2.253411	2.156549	2.798533	2.900576	2.682369	0.325813	0.000000	25364.000000		1
9869.820312	1932.946045	2.423819	4.459086	6119.586914	81949.570312	443.071594	290.420349	69.766502	33.325966	45.124348	96.221901	131.046555	85.419563	0.099232	0.000000	3.994309	3.286220	0.384500	0.649246	3.786722	4.913547	2.646474	2.463027	1.843647	1.522783	1.654411	1.983274	2.117426	1.931557	0.000000	0.000000	25458.000000		1
5184.474121	2194.931152	2.365228	3.697403	4764.595215	67715.335938	294.114655	172.168213	62.347031	22.862839	18.644285	55.220509	58.082218	53.610798	0.239082	0.000000	3.714705	3.341421	0.373873	0.567897	3.678026	4.830687	2.468517	2.235953	1.794816	1.359130	1.270546	1.742100	1.764043	1.729252	0.000000	0.000000	25502.000000		1
30307.996094	5741.045898	2.460824	9.056941	18073.675781	99998.000000	2434.389648	1522.685425	381.492401	151.661362	123.503738	492.957214	634.466919	323.533539	2.490509	0.000000	4.481557	3.758991	0.391080	0.956982	4.257047	4.999991	3.386390	3.182610	2.581486	2.180875	2.091680	2.692809	2.802409	2.509919	0.396288	0.000000	25540.000000		1
11061.374023	1133.243164	3.160832	2.337474	5465.174316	85685.859375	399.880737	253.915054	95.898109	68.058113	33.791611	113.154709	201.719681	70.037872	0.610275	99998.000000	4.043809	3.054323	0.499801	0.368747	3.737604	4.932909	2.601930	2.404688	1.981810	1.832880	1.528809	2.053673	2.304748	1.845333	0.000000	4.999991	25597.000000		1
18057.263672	3716.450928	3.685068	7.592165	8316.254883	99998.000000	833.938538	541.282471	117.857414	58.177814	39.212822	127.691452	199.946533	136.131653	0.177337	99998.000000	4.256652	3.570128	0.566445	0.880366	3.919928	4.999991	2.921134	2.733424	2.071357	1.764757	1.593428	2.106162	2.300914	2.133959	0.000000	4.999991	25626.000000		1
20317.916016	5035.017578	2.525582	8.921256	19917.748047	99998.000000	2890.184814	1720.109497	451.582703	174.502609	143.313675	688.173279	880.737366	480.508179	3.700584	99998.000000	4.307879	3.702001	0.402361	0.950426	4.299240	4.999991	3.460926	3.235556	2.654737	2.241802	2.156288	2.837698	2.944846	2.681701	0.568270	4.999991	25657.000000		1
12109.361328	3402.637451	3.099157	5.519892	10315.103516	99998.000000	1214.256104	727.555725	177.253296	59.460651	52.053509	228.976852	315.130341	227.647766	2.362535	0.000000	4.083121	3.531816	0.491244	0.741931	4.013474	4.999991	3.084310	2.861866	2.248594	1.774230	1.716450	2.359792	2.498490	2.357263	0.373378	0.000000	25676.000000		1
17510.226562	5018.405273	5.078918	4.600938	11769.051758	99998.000000	1438.079956	869.635925	189.915131	149.320801	71.826447	291.801849	423.924652	313.687164	1.064848	0.000000	4.243292	3.700566	0.705771	0.662846	4.070742	4.999991	3.157783	2.939337	2.278560	2.174120	1.856284	2.465088	2.627289	2.496497	0.027288	0.000000	25727.000000		1
22957.580078	5320.981934	2.932636	4.375825	12733.997070	99998.000000	1602.307617	958.796082	256.357361	93.455788	62.254517	305.977814	484.362854	267.064117	1.485887	0.000000	4.360926	3.725992	0.467258	0.641060	4.104965	4.999991	3.204746	2.981726	2.408846	1.970606	1.794171	2.485690	2.685171	2.426615	0.171986	0.000000	25772.000000		1
25191.017578	4147.875488	2.537917	6.235320	12326.487305	99998.000000	1512.290161	911.787537	203.082703	134.142639	66.170868	347.864227	416.483582	202.684891	0.886440	99998.000000	4.401246	3.617826	0.404477	0.794859	4.090839	4.999991	3.179635	2.959894	2.307673	2.127567	1.820667	2.541410	2.619598	2.306821	0.000000	4.999991	25818.000000		1
19912.261719	7588.596680	2.722941	10.407619	18075.179688	99998.000000	2452.648438	1510.748291	346.291534	154.082092	109.583740	487.989319	681.028259	353.778839	4.543419	0.000000	4.299120	3.880162	0.435038	1.017351	4.257082	4.999991	3.389635	3.179192	2.539442	2.187752	2.039746	2.688410	2.833165	2.548732	0.657383	0.000000	25844.000000		1
21644.980469	6374.710938	3.752910	5.640158	13659.679688	99998.000000	1738.263428	1060.741333	265.886108	137.053680	57.391460	287.984192	407.438995	230.022247	1.255763	0.000000	4.335357	3.804461	0.574368	0.751291	4.135440	4.999991	3.240116	3.025609	2.424696	2.136891	1.758847	2.459369	2.610063	2.361770	0.098908	0.000000	25925.000000		1
19418.916016	4677.177246	3.129995	6.503605	12950.302734	99998.000000	1594.558105	992.809692	227.404144	88.139420	69.865189	301.731506	409.785706	200.883987	1.871330	0.000000	4.288225	3.669984	0.495544	0.813154	4.112280	4.999991	3.202640	2.996866	2.356798	1.945170	1.844261	2.479621	2.612557	2.302945	0.272150	0.000000	25979.000000		1
14045.294922	3344.931396	2.590341	2.571838	7509.844238	98663.023438	682.727417	427.689880	96.388420	20.210823	18.795387	82.230980	103.329918	50.089169	1.636235	99998.000000	4.147531	3.524387	0.413357	0.410244	3.875631	4.994154	2.834247	2.631129	1.984025	1.305584	1.274051	1.915035	2.014226	1.699744	0.213846	4.999991	26006.000000		1
11587.006836	2107.402344	3.429117	4.489923	5225.580566	78735.085938	338.381744	193.985672	56.046951	30.078787	22.184416	63.552773	101.973076	65.578789	2.438426	0.000000	4.063971	3.323747	0.535182	0.652239	3.718135	4.896168	2.529407	2.287770	1.748552	1.478260	1.346048	1.803135	2.008486	1.816763	0.387110	0.000000	26033.000000		1
6396.050293	1782.690918	1.511032	2.170952	3367.865234	59758.359375	6.466600	2.084607	0.218945	15.579048	0.000000	0.000000	0.000000	0.000000	0.983046	99998.000000	3.805912	3.251076	0.179274	0.336650	3.527355	4.776399	0.810676	0.319024	0.000000	1.192541	0.000000	0.000000	0.000000	0.000000	0.000000	4.999991	26056.000000		1
15161.948242	3278.924072	2.189455	7.474983	9686.116211	99998.000000	1115.326660	663.349182	140.874435	90.328873	54.446491	186.535355	265.528412	150.572800	1.513592	0.000000	4.180755	3.515731	0.340336	0.873610	3.986150	4.999991	3.047402	2.821742	2.148832	1.955827	1.735970	2.270761	2.424111	2.177747	0.180009	0.000000	26078.000000		1
9185.353516	2447.575684	2.735276	5.674079	9381.621094	99998.000000	1076.995728	647.656067	174.801727	43.110668	40.122524	187.731842	209.083649	211.226852	0.346759	0.000000	3.963096	3.388736	0.437001	0.753895	3.972278	4.999991	3.032214	2.811344	2.242546	1.634585	1.603388	2.273538	2.320320	2.324749	0.000000	0.000000	26132.000000		1
16448.681641	4201.396484	2.306637	2.948054	9549.611328	99998.000000	1057.565063	659.013489	184.540176	88.287437	46.345509	184.019028	226.873749	132.995483	1.136472	99998.000000	4.216131	3.623394	0.362979	0.469535	3.979986	4.999991	3.024307	2.818894	2.266091	1.945899	1.666008	2.264863	2.355784	2.123837	0.055559	4.999991	26151.000000		1
13340.383789	2771.368408	3.296517	3.601807	4973.746582	72416.375000	308.037750	196.199799	53.271587	14.434981	17.629734	62.097248	86.165825	7.567495	1.156702	0.000000	4.125168	3.442694	0.518055	0.556520	3.696684	4.859837	2.488604	2.292699	1.726496	1.159416	1.246246	1.793072	1.935335	0.878952	0.063222	0.000000	26177.000000		1
10037.745117	2510.965088	2.470075	4.039698	4107.712891	57979.148438	97.717514	108.319405	22.764160	38.805767	15.270675	33.409225	44.942410	13.812066	0.390443	99998.000000	4.001636	3.399841	0.392710	0.606349	3.613600	4.763272	1.989972	2.034706	1.357252	1.588896	1.183858	1.523866	1.652656	1.140259	0.000000	4.999991	26228.000000		1
26664.458984	5646.103516	2.664350	8.912005	16572.826172	99998.000000	2243.830078	1376.010498	391.822937	122.063629	127.666786	575.496582	782.353760	534.963928	2.683772	99998.000000	4.425933	3.751749	0.425591	0.949975	4.219397	4.999991	3.350990	3.138622	2.593090	2.086586	2.106078	2.760043	2.893403	2.728324	0.428746	4.999991	26331.000000		1
20805.435547	4039.651611	2.106194	0.573575	11249.182617	99998.000000	1348.922974	799.157043	208.198624	60.416611	41.069233	200.739059	292.933594	166.084000	3.078028	99998.000000	4.318177	3.606344	0.323498	0.000000	4.051121	4.999991	3.129987	2.902632	2.318478	1.781156	1.613517	2.302632	2.466769	2.220328	0.488273	4.999991	26362.000000		1
16501.625000	4469.065430	3.546299	2.821621	8206.791016	99998.000000	797.861877	492.380554	134.910492	45.682507	32.767807	144.127777	213.860367	118.060936	2.369254	99998.000000	4.217527	3.650217	0.549775	0.450499	3.914173	4.999991	2.901928	2.692301	2.130046	1.659750	1.515447	2.158748	2.330130	2.072106	0.374612	4.999991	26383.000000		1
25159.517578	7386.639648	3.833087	6.642373	20190.513672	99998.000000	2795.914795	1754.123169	538.389954	198.669876	162.842987	759.703735	1057.352295	535.901367	1.583099	99998.000000	4.400702	3.868447	0.583549	0.822323	4.305147	4.999991	3.446524	3.244060	2.731097	2.298132	2.211769	2.880644	3.024220	2.729085	0.199508	4.999991	26419.000000		1
14630.237305	3134.645020	1.572707	1.822490	8585.267578	99998.000000	904.059692	561.308289	160.422256	69.020241	40.742355	169.038223	248.734375	111.002258	3.086537	99998.000000	4.165251	3.496188	0.196648	0.260665	3.933754	4.999991	2.956197	2.749202	2.205265	1.838977	1.610046	2.227985	2.395736	2.045332	0.489471	4.999991	26455.000000		1
20992.734375	5895.800293	3.204005	5.624740	13106.984375	99998.000000	1669.517700	1031.007935	292.912018	106.074448	82.927902	348.545746	545.242004	352.520691	3.305873	99998.000000	4.322069	3.770543	0.505693	0.750102	4.117503	4.999991	3.222591	3.013262	2.466737	2.025611	1.918701	2.542260	2.736589	2.547185	0.519286	4.999991	26494.000000		1
3773.447754	0.000000	2.402232	0.357714	1578.448730	30428.009766	0.000000	0.000000	0.000000	23.383991	0.000000	0.000000	0.000000	0.000000	0.149792	99998.000000	3.576738	0.000000	0.380615	0.000000	3.198231	4.483274	0.000000	0.000000	0.000000	1.368919	0.000000	0.000000	0.000000	0.000000	0.000000	4.999991	26547.000000		0
7703.161133	2690.639160	3.500043	4.113708	5963.854980	84838.656250	482.688385	289.452057	89.446930	38.293869	17.241184	43.752087	36.659485	0.000000	1.477399	99998.000000	3.886669	3.429855	0.544073	0.614233	3.775527	4.928594	2.683667	2.461577	1.951565	1.583129	1.236567	1.640999	1.564186	0.000000	0.169498	4.999991	26565.000000		1
7858.127930	1043.435425	3.611058	3.120744	4890.960938	69257.296875	254.821671	169.661133	58.991920	4.335737	4.237057	28.327225	43.930943	84.540695	0.148426	0.000000	3.895319	3.018466	0.557634	0.494258	3.689394	4.840466	2.406236	2.229582	1.770792	0.637063	0.627064	1.452204	1.642771	1.927066	0.000000	0.000000	26610.000000		1
13492.538086	2363.420654	2.433070	3.250261	9750.383789	99998.000000	1068.037476	656.127075	140.316284	73.451576	33.387638	131.866837	186.979416	119.146416	0.592047	0.000000	4.130094	3.373541	0.386155	0.511918	3.989022	4.999991	3.028586	2.816988	2.147108	1.866001	1.523586	2.120136	2.271794	2.076081	0.000000	0.000000	26648.000000		1
11815.548828	3153.899902	3.413699	6.136640	8668.376953	99998.000000	903.199341	547.712097	139.841385	61.733368	28.836040	119.849510	149.589081	105.874001	0.436632	0.000000	4.072454	3.498848	0.533225	0.787931	3.937938	4.999991	2.955784	2.738552	2.145636	1.790520	1.459936	2.078636	2.174900	2.024789	0.000000	0.000000	26678.000000		1
19317.656250	5745.875000	2.806202	6.034877	13438.865234	99998.000000	1711.351685	1039.664062	225.526154	97.029839	80.060028	313.788910	470.714203	259.882080	1.743504	0.000000	4.285954	3.759356	0.448119	0.780668	4.128363	4.999991	3.233339	3.016893	2.353197	1.986905	1.903416	2.496638	2.672757	2.414776	0.241423	0.000000	26712.000000		1
26064.527344	7329.396484	3.694319	8.831828	18989.128906	99998.000000	2653.341309	1632.454224	430.172302	182.699188	127.540352	539.490845	756.595276	512.637634	0.589206	0.000000	4.416050	3.865068	0.567534	0.946051	4.278505	4.999991	3.423793	3.212841	2.633642	2.261737	2.105648	2.731984	2.878864	2.709810	0.000000	0.000000	26810.000000		1
13267.033203	2652.928223	2.852458	6.124305	10086.823242	99998.000000	1166.038696	720.555664	208.781448	93.665482	61.936893	289.674072	384.147491	155.790482	0.546940	99998.000000	4.122774	3.423726	0.455219	0.787057	4.003755	4.999991	3.066713	2.857667	2.319692	1.971580	1.791949	2.461910	2.584498	2.192541	0.000000	4.999991	26868.000000		1
13019.736328	856.594788	1.498697	1.905751	6094.614746	81831.414062	463.837494	307.072540	105.796906	26.942625	16.414742	67.496872	136.739151	57.283531	0.357579	0.000000	4.114602	2.932775	0.175714	0.280066	3.784946	4.912920	2.666366	2.487241	2.024473	1.430440	1.215234	1.829284	2.135893	1.758030	0.000000	0.000000	26886.000000		1
15298.039062	2973.550537	3.648063	4.150712	8499.678711	99998.000000	875.313049	547.869385	146.967911	53.126652	34.818493	182.036179	223.993530	111.100937	1.673973	0.000000	4.184636	3.473275	0.562062	0.618123	3.929403	4.999991	2.942163	2.738677	2.167222	1.725312	1.541810	2.260158	2.350235	2.045718	0.223748	0.000000	26905.000000		1
36804.941406	9282.605469	2.211041	12.458304	23949.156250	99998.000000	3444.807617	2122.521973	541.615540	235.153580	166.407791	781.709290	994.983704	509.550812	2.649493	99998.000000	4.565906	3.967670	0.344597	1.095459	4.379290	4.999991	3.537165	3.326852	2.733691	2.371351	2.221174	2.893045	2.997816	2.707187	0.423163	4.999991	26929.000000		1
31616.980469	9168.559570	3.771412	7.206697	20189.437500	99998.000000	2785.346924	1740.841431	436.830109	213.499573	123.250870	527.698608	664.909607	411.645203	1.639432	0.000000	4.499920	3.962301	0.576504	0.857736	4.305124	4.999991	3.444879	3.240759	2.640313	2.329397	2.090790	2.722386	2.822762	2.614523	0.214693	0.000000	26964.000000		1
10565.188477	4423.589355	2.565671	3.817669	6856.982910	93128.750000	658.313477	411.065460	124.194496	47.945969	38.922951	103.021545	118.480324	50.690498	1.299001	0.000000	4.023877	3.645775	0.409201	0.581798	3.836133	4.969084	2.818433	2.613911	2.094102	1.680752	1.590206	2.012928	2.073646	1.704927	0.113610	0.000000	27098.000000		1
27762.878906	5206.640137	3.167000	6.774974	15807.707031	99998.000000	2166.644043	1308.704834	322.078003	132.474335	107.711914	432.984680	587.316528	403.353027	1.363711	99998.000000	4.443464	3.716558	0.500648	0.830908	4.198869	4.999991	3.335788	3.116842	2.507961	2.122132	2.032264	2.636472	2.768872	2.605685	0.134722	4.999991	27157.000000		1
24339.783203	6417.738281	3.065236	7.077180	14194.893555	99998.000000	1811.175415	1130.011353	269.996735	116.873695	79.421692	319.071350	414.587097	254.948105	7.017745	0.000000	4.386317	3.807382	0.486464	0.849860	4.152132	4.999991	3.257961	3.053083	2.431359	2.067717	1.899939	2.503888	2.617616	2.406452	0.846198	0.000000	27219.000000		1
9309.668945	1686.071167	2.719858	3.296517	7202.263184	99084.804688	693.566772	403.892670	82.810722	36.628651	33.094685	147.658661	177.287231	118.261383	2.025594	99998.000000	3.968934	3.226876	0.434546	0.518055	3.857469	4.996007	2.841088	2.606266	1.918087	1.563821	1.519758	2.169259	2.248677	2.072843	0.306552	4.999991	27290.000000		1
16345.264648	2905.076172	2.544085	5.014159	8121.914062	99998.000000	809.863831	483.656677	126.081741	48.217339	17.148672	102.753258	151.164871	144.534836	0.123985	99998.000000	4.213392	3.463157	0.405532	0.700198	3.909658	4.999991	2.908412	2.684537	2.100652	1.683203	1.234231	2.011796	2.179451	2.159972	0.000000	4.999991	27321.000000		1
4125.120605	1056.519775	0.989880	0.206611	2008.149170	33810.453125	0.000000	0.000000	0.000000	0.000000	0.000000	0.000000	0.000000	0.000000	0.993630	0.000000	3.615437	3.023878	0.000000	0.000000	3.302796	4.529051	0.000000	0.000000	0.000000	0.000000	0.000000	0.000000	0.000000	0.000000	0.000000	0.000000	27346.000000		1
13143.125977	1733.708740	3.136162	3.481541	6211.007324	88085.000000	516.695862	309.992828	75.847641	24.632906	28.842209	92.154449	155.451263	44.627869	1.581973	99998.000000	4.118699	3.238976	0.496399	0.541772	3.793162	4.944902	2.713235	2.491352	1.879942	1.391516	1.460029	1.964516	2.191594	1.649606	0.199199	4.999991	27360.000000		1
28926.246094	5745.757812	3.432201	5.664828	17365.513672	99998.000000	2332.416748	1445.224976	366.135376	150.989105	93.381775	423.486755	622.665466	260.785614	2.720416	0.000000	4.461292	3.759347	0.535573	0.753187	4.239687	4.999991	3.367806	3.159935	2.563642	2.178946	1.970262	2.626840	2.794255	2.416284	0.434635	0.000000	27379.000000		1
11075.669922	1815.585083	1.501781	3.644979	6444.539062	91104.531250	536.330017	338.936798	112.315933	48.266678	28.869963	43.576313	115.223900	57.200272	0.646381	99998.000000	4.044370	3.259017	0.176607	0.561695	3.809192	4.959540	2.729432	2.530119	2.050441	1.683647	1.460446	1.639251	2.061543	1.757398	0.000000	4.999991	27461.000000		1
16190.803711	3261.386719	2.830872	5.772759	8238.722656	99998.000000	821.674500	519.209106	153.508514	70.592949	43.585564	129.714386	209.166916	123.090515	0.183209	0.000000	4.209269	3.513402	0.451920	0.761383	3.915860	4.999991	2.914700	2.715342	2.186132	1.848761	1.639343	2.112988	2.320493	2.090225	0.000000	0.000000	27493.000000		1
9158.672852	3112.759766	2.938803	6.482019	6848.733887	92996.468750	607.795654	398.563995	103.181900	53.832829	32.928162	97.125435	115.988663	68.548431	0.741381	0.000000	3.961833	3.493146	0.468170	0.811710	3.835610	4.968466	2.783758	2.600498	2.013603	1.731047	1.517568	1.987333	2.064415	1.835997	0.000000	0.000000	27574.000000		1
8611.762695	1410.566895	2.488577	2.578006	3543.943604	52217.218750	57.289700	49.031445	25.385338	21.317886	6.235320	8.973680	29.875261	8.073228	0.346714	0.000000	3.935092	3.149394	0.395951	0.411284	3.549487	4.717814	1.758077	1.690475	1.404583	1.328744	0.794859	0.952971	1.475312	0.907047	0.000000	0.000000	27596.000000		1
27046.033203	4255.152344	3.928683	5.485971	14983.383789	99998.000000	2000.816040	1204.045776	295.190887	109.256866	75.465256	348.558075	452.039093	267.199799	2.091825	99998.000000	4.432104	3.628915	0.594247	0.739254	4.175610	4.999991	3.301207	3.080643	2.470103	2.038449	1.877747	2.542275	2.655176	2.426836	0.320525	4.999991	27663.000000		1
4563.057617	681.500122	3.799166	1.782401	1720.535034	32314.316406	0.000000	0.000000	0.000000	3.278014	0.000000	0.000000	0.000000	0.000000	1.485642	99998.000000	3.659256	2.833466	0.579688	0.251005	3.235663	4.509395	0.000000	0.000000	0.000000	0.515611	0.000000	0.000000	0.000000	0.000000	0.171914	4.999991	27730.000000		1
28846.253906	5836.589355	3.018980	8.770153	19620.753906	99998.000000	2715.231934	1667.883301	385.599945	154.939377	121.776840	554.450073	743.103943	462.850677	1.951781	0.000000	4.460089	3.766159	0.479860	0.943007	4.292716	4.999991	3.433807	3.222166	2.586137	2.190162	2.085565	2.743862	2.871050	2.665441	0.290431	0.000000	27758.000000		1
25907.460938	6332.275391	2.849375	7.215949	15083.648438	99998.000000	1989.893433	1244.408813	321.914581	149.789520	114.172340	415.851410	579.594849	313.936951	1.939579	99998.000000	4.413425	3.801560	0.454750	0.858293	4.178506	4.999991	3.298830	3.094963	2.507741	2.175481	2.057561	2.618938	2.763124	2.496842	0.287708	4.999991	27816.000000		1
23008.869141	5757.007324	3.302684	9.090862	16384.001953	99998.000000	2180.841553	1368.436768	364.593506	157.085648	91.667221	460.837006	562.615784	297.519104	1.410250	0.000000	4.361895	3.760197	0.518867	0.958605	4.214420	4.999991	3.338624	3.136225	2.561809	2.196136	1.962214	2.663547	2.750212	2.473515	0.149296	0.000000	27854.000000		1
27860.611328	5857.296387	4.711953	5.917695	16858.734375	99998.000000	2278.858154	1408.988037	358.012817	192.345123	97.665092	470.294830	615.649963	361.361755	3.963780	0.000000	4.444991	3.767697	0.673201	0.772153	4.226825	4.999991	3.357717	3.148907	2.553899	2.284081	1.989739	2.672370	2.789334	2.557942	0.598110	0.000000	27882.000000		1
22318.904297	4145.482422	4.184633	5.371873	11979.776367	99998.000000	1414.523315	915.010071	222.229630	84.133644	70.589867	261.442444	349.652802	199.169434	1.371960	0.000000	4.348673	3.617575	0.621657	0.730126	4.078449	4.999991	3.150610	2.961426	2.346802	1.924970	1.848742	2.417376	2.543637	2.299223	0.137341	0.000000	27998.000000		1
13843.686523	3987.653564	3.493876	3.059069	5941.710938	89037.843750	443.558807	284.018494	59.432896	62.242184	13.392677	68.409660	103.363838	72.708389	0.543471	0.000000	4.141252	3.600717	0.543307	0.485589	3.773911	4.949574	2.646951	2.453347	1.774027	1.794085	1.126867	1.835117	2.014369	1.861585	0.000000	0.000000	28045.000000		1
20484.751953	6431.337402	4.015028	4.884642	11853.848633	99998.000000	1427.965332	884.888062	236.606018	113.848549	77.987755	337.219177	440.579926	268.800262	1.288276	0.000000	4.311431	3.808301	0.603689	0.688833	4.073859	4.999991	3.154718	2.946888	2.374026	2.056328	1.892026	2.527912	2.644025	2.429430	0.110009	0.000000	28138.000000		1
22177.699219	3083.710938	3.364359	7.092599	14670.412109	99998.000000	1927.164062	1198.655396	291.962219	136.742233	77.913742	325.821655	409.683929	213.434814	1.712492	99998.000000	4.345916	3.489074	0.526902	0.850805	4.166442	4.999991	3.284919	3.078694	2.465327	2.135903	1.891614	2.512980	2.612449	2.329265	0.233628	4.999991	28269.000000		1
24551.720703	8433.223633	2.667434	9.325226	20420.494141	99998.000000	2841.760742	1764.577026	458.687622	164.341690	131.934677	585.540344	799.903320	494.696442	2.461779	0.000000	4.390082	3.925994	0.426094	0.969659	4.310066	4.999991	3.453588	3.246641	2.661517	2.215748	2.120359	2.767557	2.903038	2.694339	0.391249	0.000000	28335.000000		1
14403.311523	3251.543457	3.401364	2.562587	9627.293945	99998.000000	1063.581543	650.274170	149.845032	75.650276	28.669519	175.076187	207.535614	169.994186	1.653762	99998.000000	4.158463	3.512089	0.531653	0.408679	3.983504	4.999991	3.026771	2.813097	2.175642	1.878811	1.457420	2.243227	2.317093	2.230434	0.218473	4.999991	28379.000000		1
14390.010742	3204.205078	4.314150	3.965688	6403.734863	84793.070312	517.001160	316.724640	65.412270	81.376785	23.371656	69.646240	114.684242	82.712044	0.075984	0.000000	4.158061	3.505720	0.634895	0.598319	3.806433	4.928360	2.713491	2.500682	1.815659	1.910501	1.368690	1.842898	2.059504	1.917569	0.000000	0.000000	28409.000000		1
28051.113281	6200.014160	2.938803	4.536180	13208.217773	99998.000000	1624.865112	986.808716	180.105759	100.002563	50.073750	240.318848	296.375061	163.006424	1.846018	99998.000000	4.447950	3.792393	0.468170	0.656690	4.120844	4.999991	3.210817	2.994233	2.255527	2.000011	1.699610	2.380788	2.471842	2.212205	0.266236	4.999991	28485.000000		1
11439.650391	2060.810303	2.093859	1.905751	6997.305664	99998.000000	609.544128	358.993439	99.709610	61.082699	13.932332	80.784706	146.641022	92.561501	0.945688	99998.000000	4.058413	3.314038	0.320947	0.280066	3.844931	4.999991	2.785005	2.555087	1.998737	1.785918	1.144024	1.907329	2.166255	1.966430	0.000000	4.999991	28515.000000		1
9963.417969	2749.048340	2.874044	3.638812	8768.608398	99998.000000	900.072388	578.268860	130.639511	133.917526	40.659096	147.146759	169.611801	242.529892	0.329144	0.000000	3.998408	3.439182	0.458493	0.560960	3.942931	4.999991	2.954278	2.762130	2.116075	2.126837	1.609158	2.167751	2.229456	2.384765	0.000000	0.000000	28546.000000		1
20910.980469	7342.477539	3.114576	7.999218	18683.488281	99998.000000	2642.295410	1598.542358	392.723389	227.968475	114.542389	516.769836	645.966187	451.033783	2.963868	99998.000000	4.320374	3.865843	0.493399	0.903048	4.271458	4.999991	3.421981	3.203724	2.594087	2.357875	2.058966	2.713297	2.810210	2.654209	0.471859	4.999991	28585.000000		1
7630.409180	2575.717529	2.642764	2.038351	5035.804199	74720.507812	304.778229	196.890549	68.792046	30.044867	9.050774	15.341600	27.099895	36.656403	0.060811	99998.000000	3.882548	3.410898	0.422058	0.309279	3.702069	4.873440	2.483984	2.294225	1.837538	1.477770	0.956686	1.185871	1.432968	1.564150	0.000000	4.999991	28612.000000		1
19286.050781	4621.167480	3.074487	4.656446	10580.622070	99998.000000	1247.224365	759.099304	172.818893	76.464386	45.198360	175.871796	249.397369	150.995270	1.611634	99998.000000	4.285244	3.664752	0.487773	0.668055	4.024511	4.999991	3.095945	2.880299	2.237591	1.883459	1.655123	2.245196	2.396892	2.178963	0.207266	4.999991	28629.000000		1
23189.978516	7275.116211	4.039698	8.489532	19351.089844	99998.000000	2736.386475	1648.221313	431.828278	112.624306	120.364494	511.166718	665.927246	412.012177	1.396775	0.000000	4.365300	3.861840	0.606349	0.928884	4.286705	4.999991	3.437177	3.217016	2.635311	2.051632	2.080498	2.708563	2.823427	2.614910	0.145126	0.000000	28659.000000		1
8397.825195	1594.823364	2.174036	1.424687	4096.765625	66682.171875	150.554291	87.180382	38.028667	31.651495	4.776711	17.262770	12.350373	27.355846	0.499864	0.000000	3.924167	3.202713	0.337267	0.153720	3.612441	4.824010	2.177693	1.940419	1.580111	1.500394	0.679129	1.237110	1.091680	1.437050	0.000000	0.000000	28699.000000		1
11199.765625	1830.932861	3.438369	2.781532	4407.652344	65690.578125	261.242004	153.721298	63.679207	42.752953	20.972507	50.958782	64.086258	3.395196	0.331818	99998.000000	4.049209	3.262672	0.536352	0.444284	3.644207	4.817503	2.417043	2.186734	1.803998	1.630966	1.321650	1.707219	1.806765	0.530865	0.000000	4.999991	28742.000000		1
25031.152344	5255.757812	3.080655	7.530490	13849.373047	99998.000000	1811.869263	1109.501465	295.045959	130.377396	75.008858	322.580658	433.382477	276.907410	2.961158	0.000000	4.398481	3.720635	0.488643	0.876823	4.141430	4.999991	3.258127	3.045128	2.469890	2.115202	1.875113	2.508638	2.636871	2.442335	0.471462	0.000000	28779.000000		1
6428.802734	1590.974854	2.266548	3.179335	3757.862549	60312.113281	117.666222	68.101288	23.479588	20.528448	0.465645	0.000000	0.000000	19.729761	0.370324	0.000000	3.808130	3.201663	0.355365	0.502336	3.574941	4.780405	2.070652	1.833155	1.370690	1.312356	0.000000	0.000000	0.000000	1.295122	0.000000	0.000000	28809.000000		1
34221.601562	6319.395020	3.506211	7.906706	21952.556641	99998.000000	3108.251465	1925.810303	512.474182	199.585739	164.079575	705.053711	968.627014	552.726257	2.463284	0.000000	4.534300	3.800675	0.544838	0.897996	4.341485	4.999991	3.492516	3.284614	2.709672	2.300129	2.215055	2.848222	2.986156	2.742510	0.391514	0.000000	28891.000000		1
5323.708008	1006.344238	2.537917	1.165653	2311.003174	44225.898438	0.000000	0.000000	0.000000	11.064455	0.000000	0.000000	0.000000	0.000000	1.200947	99998.000000	3.726214	3.002747	0.404477	0.066569	3.363801	4.645677	0.000000	0.000000	0.000000	1.043930	0.000000	0.000000	0.000000	0.000000	0.079524	4.999991	28953.000000		1
13615.903320	2473.405273	3.133079	4.915480	8000.818848	99998.000000	776.368225	486.126740	161.529312	91.349594	16.698446	95.743919	155.907669	59.374306	1.107861	0.000000	4.134047	3.393295	0.495971	0.691566	3.903134	4.999991	2.890068	2.686749	2.208251	1.960707	1.222676	1.981111	2.192868	1.773599	0.044485	0.000000	28986.000000		1
10663.081055	2503.052246	2.001346	5.507557	8784.683594	99998.000000	999.649414	597.119751	136.239578	83.307205	45.084259	161.276459	213.585907	160.601120	0.623741	0.000000	4.027883	3.398470	0.301322	0.740959	3.943726	4.999991	2.999848	2.776062	2.134303	1.920683	1.654025	2.207571	2.329573	2.205749	0.000000	0.000000	29028.000000		1
21002.046875	3104.381348	3.611058	3.990358	9540.656250	99998.000000	1083.915649	666.118408	144.374481	106.765205	44.686459	183.285095	221.622131	98.198578	2.456475	99998.000000	4.322262	3.491975	0.557634	0.601012	3.979578	4.999991	3.034996	2.823551	2.159490	2.028430	1.650176	2.263127	2.345613	1.992105	0.390312	4.999991	29076.000000		1
10474.023438	2584.487549	3.774496	4.101373	7603.898438	99998.000000	740.165161	462.536133	122.840736	55.183506	49.059200	163.151367	259.021729	147.516815	0.939853	99998.000000	4.020113	3.412374	0.576859	0.612929	3.881036	4.999991	2.869329	2.665146	2.089342	1.741809	1.690720	2.212591	2.413336	2.168842	0.000000	4.999991	29103.000000		1
35662.015625	8331.244141	2.544085	6.457349	21183.011719	99998.000000	2961.024414	1842.472168	453.445282	227.635422	134.515762	565.286316	671.243591	455.286285	3.061067	0.000000	4.552206	3.920710	0.405532	0.810054	4.325988	4.999991	3.471442	3.265401	2.656525	2.357240	2.128773	2.752269	2.826880	2.658285	0.485873	0.000000	29133.000000		1
19817.166016	3262.287109	3.210172	6.568364	11767.432617	99998.000000	1437.028442	877.539551	230.506393	87.948227	80.417740	351.296448	469.462219	358.857758	1.333607	0.000000	4.297041	3.513522	0.506528	0.817457	4.070682	4.999991	3.157465	2.943267	2.362683	1.944227	1.905352	2.545674	2.671601	2.554922	0.125028	0.000000	29199.000000		1
19651.705078	3773.043701	2.636597	6.753388	12225.636719	99998.000000	1479.750488	947.096375	233.315674	82.576355	79.400108	306.233765	416.511353	202.197662	2.997122	0.000000	4.293400	3.576692	0.421044	0.829522	4.087272	4.999991	3.170188	2.976394	2.367944	1.916856	1.899821	2.486053	2.619627	2.305776	0.476704	0.000000	29283.000000		1
28252.162109	5899.981445	2.491661	6.660876	14487.755859	99998.000000	1926.982056	1158.548340	297.001038	173.195099	88.238098	359.274078	511.999298	322.938385	2.977152	0.000000	4.451052	3.770851	0.396489	0.823531	4.161001	4.999991	3.284878	3.063914	2.472758	2.238536	1.945656	2.555426	2.709269	2.509120	0.473801	0.000000	29339.000000		1
28954.351562	5801.712402	4.085954	7.900538	15218.658203	99998.000000	1997.553467	1244.572266	265.574677	156.129700	92.943886	391.283264	566.313232	326.783783	3.587460	99998.000000	4.461714	3.763556	0.611293	0.897657	4.182376	4.999991	3.300498	3.095020	2.424187	2.193485	1.968221	2.592491	2.753057	2.514261	0.554787	4.999991	29432.000000		1
29399.833984	8815.418945	3.629560	5.640158	17800.089844	99998.000000	2457.924805	1486.399048	359.733551	141.858154	100.875259	511.675507	664.656738	368.186066	3.622714	0.000000	4.468345	3.945243	0.559854	0.751291	4.250422	4.999991	3.390568	3.172135	2.555981	2.151854	2.003785	2.708995	2.822598	2.566067	0.559034	0.000000	29483.000000		1
6287.570801	0.000000	2.692104	3.734408	2719.472168	46378.386719	0.000000	0.000000	0.000000	2.294302	0.000000	0.000000	0.000000	0.000000	1.292417	0.000000	3.798483	0.000000	0.430092	0.572222	3.434485	4.666316	0.000000	0.000000	0.000000	0.360651	0.000000	0.000000	0.000000	0.000000	0.111403	0.000000	29541.000000		0
22018.082031	4750.524414	4.804465	7.003170	14650.028320	99998.000000	1860.845093	1175.363892	333.253479	168.039093	77.543694	353.674011	492.389832	314.029449	0.693370	0.000000	4.342780	3.676742	0.681645	0.845295	4.165838	4.999991	3.269710	3.070172	2.522775	2.225410	1.889547	2.548603	2.692309	2.496970	0.000000	0.000000	29579.000000		1
11553.979492	5209.245605	1.992095	6.281576	11892.938477	99998.000000	1474.955322	878.242615	210.403488	85.296211	59.528492	259.385590	325.041473	193.402847	2.280918	99998.000000	4.062732	3.716775	0.299310	0.798069	4.075289	4.999991	3.168779	2.943614	2.323053	1.930930	1.774725	2.413946	2.511939	2.286463	0.358110	4.999991	29623.000000		1
7200.425293	537.458679	3.598723	3.697403	4026.884766	60308.359375	163.583084	108.448921	40.057766	15.810328	7.956046	0.000000	0.000000	0.080177	0.626370	0.000000	3.857358	2.730345	0.556148	0.567897	3.604969	4.780377	2.213738	2.035225	1.602687	1.198941	0.900697	0.000000	0.000000	0.000000	0.000000	0.000000	29664.000000		1
30401.802734	6285.084961	3.463039	11.308070	24934.207031	99998.000000	3594.486084	2240.370117	552.895874	265.482147	165.013947	746.748901	966.409790	545.747742	3.937097	99998.000000	4.482899	3.798311	0.539457	1.053388	4.396796	4.999991	3.555637	3.350320	2.742643	2.424035	2.217521	2.873175	2.985161	2.736992	0.595176	4.999991	29687.000000		1
7289.551270	985.602966	2.026016	0.752432	4866.521973	67694.484375	255.056030	184.204056	52.546909	22.779577	29.215342	33.430813	44.470596	16.531923	0.215798	99998.000000	3.862701	2.993702	0.306643	0.000000	3.687219	4.830553	2.406636	2.265299	1.720547	1.357546	1.465611	1.524147	1.648073	1.218323	0.000000	4.999991	29722.000000		1
37991.265625	9394.144531	2.796951	8.067060	26645.396484	99998.000000	3886.004150	2407.308350	530.816284	186.822144	143.952011	659.895447	870.437683	556.599426	2.594975	0.000000	4.579684	3.972857	0.446685	0.906715	4.425622	4.999991	3.589503	3.381532	2.724944	2.271428	2.158218	2.819475	2.939738	2.745543	0.414133	0.000000	29738.000000		1
29169.531250	7275.933594	3.237926	7.878953	19966.277344	99998.000000	2776.937500	1714.552612	439.981689	178.147583	126.599808	584.710815	728.453125	435.214203	4.913155	99998.000000	4.464930	3.861889	0.510267	0.896468	4.300297	4.999991	3.443566	3.234151	2.643435	2.250780	2.102433	2.766941	2.862402	2.638703	0.691360	4.999991	29796.000000		1
3988.754395	819.583740	2.488577	0.240532	1779.634888	33314.894531	0.000000	0.000000	0.000000	0.000000	0.000000	0.000000	0.000000	0.000000	0.646316	99998.000000	3.600837	2.913593	0.395951	0.000000	3.250331	4.522638	0.000000	0.000000	0.000000	0.000000	0.000000	0.000000	0.000000	0.000000	0.000000	4.999991	29823.000000		1
23223.839844	8245.053711	3.802250	7.814194	22771.929688	99998.000000	3238.875488	1989.313721	495.180603	199.647415	118.313805	552.433289	707.893799	455.381866	3.000959	0.000000	4.365934	3.916193	0.580041	0.892884	4.357400	4.999991	3.510394	3.298703	2.694764	2.300264	2.073035	2.742280	2.849968	2.658376	0.477260	0.000000	29856.000000		1
22911.542969	7880.115234	3.746742	8.196578	16930.228516	99998.000000	2342.003906	1413.672241	324.239716	144.775360	110.767899	438.976379	583.825745	376.327148	2.870362	0.000000	4.360054	3.896533	0.573654	0.913633	4.228663	4.999991	3.369588	3.150349	2.510866	2.160695	2.044414	2.642441	2.766283	2.575566	0.457937	0.000000	29912.000000		1
21165.314453	1999.110718	2.214124	5.359538	10772.054688	99998.000000	1242.284180	764.502014	221.807159	95.176514	34.408356	203.659363	286.525574	122.856155	1.797307	0.000000	4.325625	3.300837	0.345202	0.729127	4.032299	4.999991	3.094221	2.883379	2.345976	1.978530	1.536664	2.308904	2.457163	2.089397	0.254622	0.000000	29973.000000		1
17951.621094	5568.815918	3.737491	6.932245	20341.453125	99998.000000	2845.581543	1753.136353	463.729553	281.421997	129.134644	469.829193	607.619873	392.199158	4.401143	0.000000	4.254104	3.745763	0.572580	0.840874	4.308382	4.999991	3.454171	3.243816	2.666265	2.449358	2.111043	2.671940	2.783632	2.593507	0.643565	0.000000	30053.000000		1
12342.966797	3901.401367	1.893416	1.295170	5409.266113	76915.242188	330.891327	205.703873	61.582264	48.396194	14.225286	26.655838	40.116356	3.632644	0.763581	99998.000000	4.091420	3.591221	0.277246	0.112327	3.733138	4.886013	2.519685	2.313242	1.789456	1.684811	1.153061	1.425792	1.603321	0.560223	0.000000	4.999991	30088.000000		1
9756.464844	2885.898438	3.259512	2.713690	6091.247559	89182.406250	489.062469	276.629883	65.443100	45.275452	13.488274	47.008514	112.877174	44.180725	0.532311	0.000000	3.989292	3.460281	0.513153	0.433560	3.784706	4.950279	2.689364	2.441899	1.815864	1.655863	1.129956	1.672176	2.052606	1.645233	0.000000	0.000000	30106.000000		1
14931.281250	1269.439575	2.315888	1.631298	5915.123047	82928.742188	440.055695	250.236145	60.299427	0.000000	10.231845	0.752432	0.000000	14.262292	0.457649	0.000000	4.174097	3.103612	0.364717	0.212533	3.771964	4.918705	2.643508	2.398350	1.780313	0.000000	1.009954	0.000000	0.000000	1.154189	0.000000	0.000000	30130.000000		1
7520.362793	857.257812	3.062153	2.288134	4855.362305	68817.382812	244.830353	141.589859	37.436588	40.646759	6.121222	0.000000	1.797820	23.420996	0.495064	0.000000	3.876239	2.933111	0.486027	0.359481	3.686222	4.837698	2.388865	2.151032	1.573296	1.609026	0.786838	0.000000	0.254746	1.369605	0.000000	0.000000	30146.000000		1
19913.283203	4299.160645	4.730455	4.150712	10426.219727	99998.000000	1121.713013	700.557617	139.039612	71.021584	36.915436	139.878387	186.745056	127.546516	2.997502	99998.000000	4.299143	3.633384	0.674903	0.618123	4.018127	4.999991	3.049882	2.845444	2.143139	1.851390	1.567208	2.145751	2.271249	2.105669	0.476760	4.999991	30172.000000		1
33659.160156	7390.479004	2.220292	7.841948	24319.060547	99998.000000	3508.810547	2120.338623	504.558258	194.497574	133.846603	589.200684	792.271057	432.605377	2.412762	0.000000	4.527103	3.868673	0.346410	0.894424	4.385947	4.999991	3.545160	3.326405	2.702911	2.288914	2.126607	2.770263	2.898874	2.636092	0.382515	0.000000	30195.000000		1
27824.578125	6154.954590	4.431333	4.940149	19428.093750	99998.000000	2647.010498	1595.699097	385.334747	139.434326	85.416481	413.257996	585.601990	323.737061	4.237249	0.000000	4.444428	3.789225	0.646534	0.693740	4.288430	4.999991	3.422756	3.202951	2.585838	2.144370	1.931542	2.616221	2.767602	2.510192	0.627084	0.000000	30263.000000		1
38691.476562	5857.783691	2.624262	6.352502	18346.585938	99998.000000	2526.655273	1593.386353	395.915039	177.049774	88.244270	470.356506	626.908691	266.357941	2.041843	99998.000000	4.587615	3.767733	0.419007	0.802945	4.263555	4.999991	3.402546	3.202321	2.597602	2.248095	1.945686	2.672427	2.797204	2.425466	0.310022	4.999991	30334.000000		1
19541.236328	4290.741699	3.385945	4.998741	10845.878906	99998.000000	1298.041260	817.656433	216.219421	110.397850	60.570797	294.987366	394.166565	172.544434	0.003071	0.000000	4.290952	3.632532	0.529680	0.698861	4.035265	4.999991	3.113288	2.912571	2.334895	2.042961	1.782263	2.469803	2.595680	2.236901	0.000000	0.000000	30359.000000		1
23663.156250	4083.832275	2.241878	4.033530	12081.961914	99998.000000	1508.281250	934.502380	217.206223	61.680943	75.533096	325.756897	406.615631	246.662094	1.406839	0.000000	4.374073	3.611068	0.350612	0.605685	4.082138	4.999991	3.178482	2.970580	2.336872	1.790151	1.878137	2.512894	2.609184	2.392102	0.148244	0.000000	30393.000000		1
32316.824219	10828.104492	3.018980	15.785659	31017.308594	99998.000000	4575.648438	2861.882324	697.504700	267.742523	207.948837	850.686340	1156.876953	639.875793	1.515245	0.000000	4.509429	4.034553	0.479860	1.198263	4.491604	4.999991	3.660453	3.456652	2.843547	2.427717	2.317956	2.929770	3.063287	2.806096	0.180483	0.000000	30483.000000		1
40517.519531	8280.375000	2.898715	7.160441	20347.363281	99998.000000	2911.080322	1733.536133	466.310638	143.680634	129.945663	644.307129	822.149414	503.947662	2.414255	0.000000	4.607643	3.918050	0.462205	0.854940	4.308508	4.999991	3.464054	3.238933	2.668675	2.157398	2.113762	2.809093	2.914951	2.702385	0.382783	0.000000	30611.000000		1
9475.434570	0.000000	2.457740	1.171821	3948.860107	55067.039062	83.825272	53.373352	0.000000	0.000000	11.061371	0.000000	0.000000	17.315193	0.972725	0.000000	3.976599	0.000000	0.390536	0.068861	3.596472	4.740892	1.923375	1.727324	0.000000	0.000000	1.043809	0.000000	0.000000	1.238427	0.000000	0.000000	30649.000000		0
8073.228027	1249.888672	2.541001	4.998741	7397.957031	99998.000000	721.156982	423.631683	106.086777	58.603371	37.945404	131.496780	170.339554	119.075485	0.936008	99998.000000	3.907047	3.096871	0.405005	0.698861	3.869112	4.999991	2.858030	2.626988	2.025661	1.767923	1.579159	2.118915	2.231316	2.075822	0.000000	4.999991	30681.000000		1
31464.382812	5563.761719	3.703570	9.399236	19351.857422	99998.000000	2710.859131	1639.574585	377.344788	197.433289	94.334656	456.384094	635.398193	406.998016	1.717560	0.000000	4.497819	3.745368	0.568621	0.973093	4.286723	4.999991	3.433107	3.214731	2.576738	2.295420	1.974671	2.659331	2.803046	2.609592	0.234912	0.000000	30701.000000		1
16154.110352	3616.103027	2.433070	1.794736	9382.981445	99998.000000	996.214111	609.254272	146.471420	65.190239	32.965168	154.063583	226.747314	203.539093	0.627846	99998.000000	4.208283	3.558241	0.386155	0.254001	3.972341	4.999991	2.998353	2.784799	2.165753	1.814183	1.518055	2.187700	2.355542	2.308648	0.000000	4.999991	30739.000000		1
24592.699219	8581.989258	3.823836	7.172776	18049.585938	99998.000000	2469.667725	1529.663940	360.060425	140.880600	130.321884	577.294373	805.349182	506.177216	2.411902	99998.000000	4.390806	3.933588	0.582499	0.855687	4.256467	4.999991	3.392638	3.184596	2.556376	2.148851	2.115017	2.761397	2.905984	2.704303	0.382360	4.999991	30846.000000		1
13661.906250	4312.821289	3.567886	5.094337	6251.703613	91299.726562	483.326721	295.308075	67.737404	25.724548	7.767938	41.118572	37.485928	0.000000	0.403995	99998.000000	4.135511	3.634762	0.552411	0.707088	3.795998	4.960469	2.684241	2.470275	1.830829	1.410348	0.890306	1.614038	1.573868	0.000000	0.000000	4.999991	30930.000000		1
13782.461914	2651.318359	1.865662	4.209303	7957.082031	99998.000000	793.729675	498.403107	123.716515	43.206264	35.342731	149.462646	214.190323	106.888550	1.027094	0.000000	4.139327	3.423462	0.270833	0.624210	3.900754	4.999991	2.899673	2.697581	2.092428	1.635547	1.548300	2.174533	2.330800	2.028931	0.011610	0.000000	30974.000000		1
9956.192383	652.821350	5.162179	5.094337	4366.179199	67126.515625	173.364716	126.908188	41.920345	55.692322	2.072273	0.000000	0.000000	0.000000	0.904665	99998.000000	3.998093	2.814794	0.712833	0.707088	3.640102	4.826894	2.238961	2.103490	1.622425	1.745795	0.316447	0.000000	0.000000	0.000000	0.000000	4.999991	30994.000000		1
10228.798828	1555.456299	3.364359	6.593033	6784.943848	93373.343750	611.169250	376.345642	88.367615	33.763855	21.487492	60.971684	62.572144	43.557812	0.189195	0.000000	4.009825	3.191858	0.526902	0.819085	3.831546	4.970223	2.786161	2.575587	1.946293	1.528452	1.332186	1.785128	1.796381	1.639066	0.000000	0.000000	31022.000000		1
34755.906250	7809.272461	3.241009	7.697012	24666.080078	99998.000000	3543.813965	2205.058350	517.667236	211.405716	152.416870	708.507507	909.073853	465.240570	1.370459	0.000000	4.541028	3.892611	0.510680	0.886322	4.392100	4.999991	3.549471	3.343420	2.714051	2.325117	2.183033	2.850344	2.958599	2.667678	0.136866	0.000000	31069.000000		1
23397.056641	5302.328613	3.173167	8.449444	16740.187500	99998.000000	2327.599854	1390.864868	338.773376	124.348679	100.674820	486.111328	651.766663	372.305939	1.799117	0.000000	4.369161	3.724467	0.501493	0.926828	4.223760	4.999991	3.366908	3.143285	2.529909	2.094641	2.002921	2.686736	2.814092	2.570900	0.255060	0.000000	31120.000000		1
22516.378906	4609.695801	1.063890	2.408400	12182.642578	99998.000000	1519.635620	917.356750	217.419006	93.551384	40.847202	253.548080	286.044525	169.516205	2.288898	0.000000	4.352499	3.663672	0.026897	0.381729	4.085742	4.999991	3.181740	2.962538	2.337297	1.971050	1.611162	2.404060	2.456434	2.229211	0.359626	0.000000	31140.000000		1
10934.595703	3209.015625	4.856888	3.546299	5061.497559	72952.343750	266.339447	192.752167	59.775192	36.718079	4.696534	13.435850	11.897064	52.334129	0.221238	0.000000	4.038803	3.506372	0.686358	0.549775	3.704279	4.863039	2.425436	2.284999	1.776521	1.564880	0.671777	1.128265	1.075440	1.718785	0.000000	0.000000	31162.000000		1
36657.859375	7622.046387	2.957305	8.350764	19457.781250	99998.000000	2673.490479	1660.923218	354.081055	152.768417	133.470383	557.089722	703.952820	497.548920	2.357448	99998.000000	4.564167	3.882071	0.470896	0.921726	4.289093	4.999991	3.427079	3.220350	2.549103	2.184034	2.125385	2.745925	2.847543	2.696836	0.372442	4.999991	31183.000000		1
15534.124023	6233.759277	2.087691	6.056463	18109.218750	99998.000000	2449.756104	1518.022827	397.336639	147.633987	113.376740	483.295868	621.931519	395.060852	1.855118	0.000000	4.191287	3.794750	0.319666	0.782219	4.257900	4.999991	3.389123	3.181278	2.599159	2.169186	2.054524	2.684213	2.793743	2.596664	0.268372	0.000000	31215.000000		1
37035.437500	7897.898926	4.190801	8.437109	20534.917969	99998.000000	2853.219971	1754.329712	453.904755	163.502914	119.895760	563.300415	784.194763	493.256348	3.269235	99998.000000	4.568617	3.897511	0.622297	0.926194	4.312493	4.999991	3.455335	3.244111	2.656965	2.213526	2.078804	2.750740	2.894424	2.693073	0.514446	4.999991	31293.000000		1
21310.787109	6327.782715	3.321187	11.002780	17106.822266	99998.000000	2314.358154	1402.567627	319.314972	100.517548	89.483932	444.403748	597.061157	370.323090	0.947792	0.000000	4.328599	3.801252	0.521293	1.041502	4.233170	4.999991	3.364431	3.146924	2.504219	2.002242	1.951745	2.647778	2.776019	2.568581	0.000000	0.000000	31350.000000		1
22020.732422	8167.522461	2.174036	7.592165	21450.931641	99998.000000	3032.838623	1849.540161	413.856232	203.446579	156.360977	669.516663	876.947449	505.757812	2.422071	0.000000	4.342832	3.912090	0.337267	0.880366	4.331446	4.999991	3.481849	3.267064	2.616849	2.308450	2.194128	2.825761	2.942974	2.703943	0.384187	0.000000	31385.000000		1
19594.730469	2834.658936	3.558635	2.732193	8986.745117	99998.000000	892.958252	562.563354	120.228806	76.328705	22.603806	102.580566	130.926300	98.244835	1.472344	0.000000	4.292140	3.452501	0.551283	0.436511	3.953602	4.999991	2.950831	2.750171	2.080009	1.882688	1.354182	2.011065	2.117027	1.992310	0.168009	0.000000	31414.000000		1
28585.000000	6299.658691	4.147629	7.468815	16758.384766	99998.000000	2230.252441	1360.305054	319.644928	144.652023	105.223335	442.652191	505.366180	403.982117	2.930975	99998.000000	4.456138	3.799317	0.617800	0.873252	4.224232	4.999991	3.348354	3.133636	2.504668	2.160325	2.022112	2.646063	2.703606	2.606362	0.467012	4.999991	31507.000000		1
12020.688477	385.538269	3.000478	2.275799	5366.753906	80941.476562	345.400330	251.824280	71.070930	39.539700	27.867746	65.159401	88.867180	1.245830	0.807256	99998.000000	4.079929	2.586067	0.477190	0.357134	3.729712	4.908171	2.538323	2.401098	1.851692	1.597033	1.445102	1.813977	1.948741	0.095459	0.000000	4.999991	31576.000000		1
26068.544922	7273.636230	3.167000	10.416869	23576.527344	99998.000000	3430.351074	2096.455078	548.812988	225.242447	178.021149	841.502991	1107.052979	546.494019	4.455851	0.000000	4.416117	3.861752	0.500648	1.017737	4.372480	4.999991	3.535339	3.321486	2.739424	2.352650	2.250472	2.925056	3.044168	2.737585	0.648931	0.000000	31629.000000		1
40078.753906	9569.596680	2.846291	5.717252	24330.988281	99998.000000	3517.503662	2157.766113	531.392944	254.278931	136.776154	688.296631	869.552673	548.470703	5.675028	99998.000000	4.602914	3.980894	0.454279	0.757187	4.386160	4.999991	3.546235	3.334004	2.725416	2.405310	2.136010	2.837776	2.939296	2.739153	0.753968	4.999991	31700.000000		1
4430.524414	992.735657	2.229543	2.235711	0.000000	866.404175	0.000000	0.000000	0.000000	0.000000	0.000000	0.000000	0.000000	0.000000	0.994259	99998.000000	3.646455	2.996834	0.348216	0.349416	0.000000	2.937721	0.000000	0.000000	0.000000	0.000000	0.000000	0.000000	0.000000	0.000000	0.000000	4.999991	31761.000000		1
11574.526367	3008.600342	3.469206	4.625608	6831.455566	93338.890625	635.259460	386.599091	106.469162	58.248741	29.388031	100.252350	128.363708	68.418915	1.752655	99998.000000	4.063503	3.478364	0.540230	0.665169	3.834513	4.970063	2.802951	2.587261	2.027224	1.765287	1.468171	2.001095	2.108442	1.835176	0.243696	4.999991	31807.000000		1
26783.103516	5830.224609	2.587257	6.873654	16915.140625	99998.000000	2310.941406	1411.075684	405.539398	150.893509	111.483322	512.252197	726.781738	382.352753	1.166108	99998.000000	4.427861	3.765685	0.412840	0.837188	4.228276	4.999991	3.363789	3.149550	2.608033	2.178671	2.047210	2.709484	2.861404	2.582464	0.066739	4.999991	31832.000000		1
9533.455078	2509.509521	3.228674	1.381515	9657.751953	99998.000000	1082.383057	660.459717	215.204880	110.157318	38.222942	255.228714	276.558929	92.154449	1.440613	99998.000000	3.979250	3.399589	0.509024	0.140356	3.984876	4.999991	3.034381	2.819846	2.332852	2.042013	1.582324	2.406929	2.441788	1.964516	0.158547	4.999991	31852.000000		1
8746.658203	2903.253662	2.272716	1.199574	6061.082520	80143.960938	485.762848	310.495483	75.977158	60.817497	31.136511	53.262337	42.065281	0.000000	1.465057	99998.000000	3.941842	3.462885	0.356545	0.079027	3.782550	4.903871	2.686424	2.492055	1.880683	1.784029	1.493270	1.726420	1.623924	0.000000	0.165855	4.999991	31886.000000		1
31991.730469	7783.936523	2.772281	6.787309	22734.484375	99998.000000	3258.781006	1997.525757	484.769897	169.762909	114.856934	528.873535	758.451721	352.110535	2.746490	99998.000000	4.505038	3.891199	0.442837	0.831698	4.356685	4.999991	3.513055	3.300492	2.685536	2.229843	2.060157	2.723352	2.879928	2.546679	0.438778	4.999991	31938.000000		1
32863.464844	6808.629883	2.618094	8.486449	18028.550781	99998.000000	2465.122314	1540.648193	394.336182	187.034927	134.080963	521.003845	754.304077	419.955872	1.702288	99998.000000	4.516713	3.833060	0.417985	0.928726	4.255961	4.999991	3.391839	3.187703	2.595867	2.271923	2.127367	2.716841	2.877547	2.623204	0.231033	4.999991	31997.000000		1
30364.324219	7982.772949	3.395196	7.746352	20969.478516	99998.000000	3003.641602	1832.900269	490.801697	150.455612	130.833786	528.472656	691.540771	413.020538	6.084121	0.000000	4.482364	3.902154	0.530865	0.889097	4.321588	4.999991	3.477648	3.263139	2.690906	2.177408	2.116720	2.723022	2.839818	2.615972	0.784198	0.000000	32022.000000		1
25906.625000	6536.971191	3.450704	7.117269	19931.257812	99998.000000	2856.300781	1717.531494	447.715698	160.046036	126.865013	560.167297	690.307251	476.172424	3.159219	0.000000	4.413411	3.815377	0.537908	0.852313	4.299535	4.999991	3.455804	3.234905	2.651002	2.204245	2.103342	2.748318	2.839042	2.677764	0.499580	0.000000	32088.000000		1
31529.644531	7447.343262	1.585042	3.774496	17286.087891	99998.000000	2369.674316	1436.935913	355.154205	140.908356	110.592125	426.869629	591.306885	287.595642	1.869467	0.000000	4.498719	3.872001	0.200041	0.576859	4.237697	4.999991	3.374689	3.157437	2.550417	2.148937	2.043724	2.630295	2.771813	2.458782	0.271718	0.000000	32120.000000		1
13543.617188	3243.380859	2.223376	2.599592	9733.315430	99998.000000	1110.189087	689.628845	180.099594	41.722984	41.414612	168.125443	251.966125	154.254776	0.738856	0.000000	4.131735	3.510998	0.347013	0.414905	3.988261	4.999991	3.045397	2.838615	2.255513	1.620375	1.617154	2.225633	2.401342	2.188239	0.000000	0.000000	32162.000000		1
6926.089355	715.822083	5.467469	8.819493	2216.381836	35060.062500	0.000000	0.000000	0.000000	4.631775	2.701355	0.000000	0.000000	0.000000	0.524367	99998.000000	3.840488	2.854805	0.737786	0.945444	3.345644	4.544813	0.000000	0.000000	0.000000	0.665747	0.431582	0.000000	0.000000	0.000000	0.000000	4.999991	32203.000000		1
8550.023438	2168.266113	2.534833	3.780664	4940.032227	70204.226562	313.813599	193.745132	67.330353	40.538830	17.577311	21.003345	20.025799	34.266506	0.295877	0.000000	3.931967	3.336112	0.403949	0.577568	3.693730	4.846363	2.496672	2.287231	1.828211	1.607871	1.244952	1.322289	1.301590	1.534870	0.000000	0.000000	32224.000000		1
13330.666016	2682.902100	3.728240	6.133556	7310.428223	95694.085938	684.966248	433.875885	120.913399	52.611668	31.626825	108.377998	139.829056	113.259560	0.220331	0.000000	4.124852	3.428605	0.571504	0.787712	3.863943	4.980885	2.835669	2.637366	2.082474	1.721082	1.500056	2.034941	2.145597	2.054075	0.000000	0.000000	32263.000000		1
11391.562500	3856.754883	2.901798	3.654230	9098.546875	99998.000000	1033.703125	612.979431	165.692368	45.808941	44.220814	183.914185	239.085342	165.023193	0.537889	99998.000000	4.056583	3.586222	0.462667	0.562796	3.958972	4.999991	3.014396	2.787446	2.219302	1.660950	1.645627	2.264615	2.378553	2.217545	0.000000	4.999991	32282.000000		1
19738.363281	7548.813477	3.247177	7.160441	19835.257812	99998.000000	2752.662354	1696.919800	403.087830	171.545303	129.291916	586.036804	767.129333	385.368652	5.192533	0.000000	4.295311	3.877879	0.511506	0.854940	4.297438	4.999991	3.439753	3.229661	2.605400	2.234379	2.111571	2.767925	2.884869	2.585876	0.715379	0.000000	32329.000000		1
19049.365234	4991.194824	2.704439	6.580698	11480.657227	99998.000000	1423.395264	860.042419	229.408569	98.833824	76.593903	259.561371	363.847260	250.415009	1.052131	99998.000000	4.279881	3.698205	0.432077	0.818272	4.059967	4.999991	3.153326	2.934520	2.360610	1.994906	1.884194	2.414240	2.560919	2.398660	0.022070	4.999991	32465.000000		1
21184.087891	5616.447266	3.808417	5.168346	13737.886719	99998.000000	1762.939575	1081.078613	240.920166	103.009209	72.011467	307.898987	420.492462	310.948792	2.978515	99998.000000	4.326010	3.749462	0.580745	0.713352	4.137920	4.999991	3.246238	3.033857	2.381873	2.012876	1.857402	2.488408	2.623758	2.492689	0.474000	4.999991	32510.000000		1
4828.172852	1903.024536	2.167868	4.286397	2842.537842	50422.742188	0.000000	0.000000	33.082348	5.575400	0.000000	0.000000	0.000000	0.000000	0.256136	0.000000	3.683783	3.279444	0.336033	0.632092	3.453706	4.702626	0.000000	0.000000	1.519596	0.746276	0.000000	0.000000	0.000000	0.000000	0.000000	0.000000	32530.000000		1
10056.676758	1436.390137	2.846291	2.211041	3868.319092	56120.691406	90.242531	75.776711	5.637074	1.233495	0.000000	0.000000	6.429595	25.934242	0.987734	0.000000	4.002454	3.157272	0.454279	0.344597	3.587522	4.749123	1.955411	1.879536	0.751054	0.091138	0.000000	0.000000	0.808184	1.413874	0.000000	0.000000	32557.000000		1
18465.720703	3726.704346	2.137031	4.681116	10850.147461	99998.000000	1290.667969	794.873779	221.307602	103.872658	73.053772	267.557495	375.688812	253.480240	3.512875	99998.000000	4.266366	3.571325	0.329811	0.670349	4.035436	4.999991	3.110815	2.900298	2.344996	2.016501	1.863643	2.427417	2.574828	2.403944	0.545663	4.999991	32590.000000		1
13587.800781	4327.521484	2.537917	5.655577	10513.249023	99998.000000	1249.197876	770.857605	183.871002	83.153015	64.406967	235.899841	335.893158	242.246185	0.581942	0.000000	4.133149	3.636239	0.404477	0.752477	4.021737	4.999991	3.096631	2.886974	2.264513	1.919878	1.808933	2.372728	2.526201	2.384257	0.000000	0.000000	32649.000000		1
15167.415039	4387.531250	2.494745	5.048080	9557.684570	99998.000000	1064.777954	649.901001	162.136810	94.510422	49.478588	195.145157	280.388947	146.958649	2.914691	0.000000	4.180912	3.642220	0.397026	0.703126	3.980353	4.999991	3.027259	2.812847	2.209882	1.975480	1.694417	2.290358	2.447761	2.167195	0.464593	0.000000	32706.000000		1
14677.723633	3010.894775	3.978023	4.326486	7645.784668	98907.195312	701.353210	450.713074	124.934593	49.426167	33.057678	144.784622	167.684464	115.368835	0.496397	99998.000000	4.166659	3.478696	0.599667	0.636135	3.883422	4.995228	2.845937	2.653900	2.096683	1.693957	1.519272	2.160722	2.224493	2.062088	0.000000	4.999991	32785.000000		1
14120.665039	2061.078369	3.296517	2.948054	6275.137207	89382.398438	475.944244	303.772949	95.503387	41.217251	20.389681	105.389854	201.133774	44.439758	0.664813	0.000000	4.149855	3.314095	0.518055	0.469535	3.797623	4.951252	2.677556	2.482549	1.980019	1.615079	1.309410	2.022799	2.303485	1.647772	0.000000	0.000000	32846.000000		1
22746.933594	4821.222168	3.247177	8.252085	16453.046875	99998.000000	2245.399658	1356.962280	335.223999	151.550339	89.446930	371.214294	530.871765	288.662628	0.628282	0.000000	4.356923	3.683157	0.511506	0.916564	4.216246	4.999991	3.351294	3.132568	2.525335	2.180557	1.951565	2.569625	2.724990	2.460391	0.000000	0.000000	32877.000000		1
16172.843750	3404.163818	2.926468	5.815931	10170.253906	99998.000000	1169.813232	734.466370	170.191544	84.472855	43.856934	159.719162	222.093948	183.507126	0.739478	0.000000	4.208786	3.532011	0.466344	0.764619	4.007332	4.999991	3.068116	2.865972	2.230938	1.926717	1.642038	2.203357	2.346537	2.263653	0.000000	0.000000	32951.000000		1
9460.824219	901.506348	3.299600	2.599592	4212.448730	68713.148438	184.783798	119.501045	72.816322	58.631126	10.271934	79.939758	120.228806	61.520588	0.964377	99998.000000	3.975929	2.954969	0.518461	0.414905	3.624535	4.837040	2.266664	2.077372	1.862229	1.768128	1.011652	1.902763	2.080009	1.789020	0.000000	4.999991	32975.000000		1
35012.191406	10379.426758	4.721204	9.029187	21911.992188	99998.000000	3151.103027	1913.657227	446.158417	229.639862	125.878212	616.679932	812.127258	496.210571	2.978365	0.000000	4.544219	4.016173	0.674053	0.955649	4.340682	4.999991	3.498463	3.281864	2.649489	2.361047	2.099951	2.790060	2.909624	2.695666	0.473978	0.000000	33023.000000		1
25628.458984	6874.421387	2.846291	5.291696	14934.448242	99998.000000	1927.435425	1183.082520	279.895538	141.411011	97.143936	442.464081	581.093567	305.518341	3.130697	0.000000	4.408722	3.837236	0.454279	0.723595	4.174189	4.999991	3.284980	3.073015	2.446996	2.150483	1.987416	2.645878	2.764246	2.485037	0.495641	0.000000	33106.000000		1
10505.458984	2441.031982	2.112361	2.985059	4245.604980	64993.113281	256.721252	140.519806	67.577049	50.610321	14.900625	26.221031	51.125305	48.658314	0.776720	99998.000000	4.021415	3.387573	0.324768	0.474953	3.627940	4.812867	2.409462	2.147738	1.829799	1.704239	1.173205	1.418650	1.708636	1.687157	0.000000	4.999991	33166.000000		1
41391.265625	7177.429688	4.246308	11.721291	21286.302734	99998.000000	3058.248535	1876.035645	477.439850	173.404800	154.020416	715.415039	1003.929626	590.061096	3.487219	99998.000000	4.616909	3.855969	0.628012	1.068975	4.328100	4.999991	3.485473	3.273241	2.678919	2.239061	2.187578	2.854558	3.001703	2.770897	0.542479	4.999991	33269.000000		1
29355.458984	7956.101562	4.449835	6.919910	24892.660156	99998.000000	3609.451416	2199.766602	531.707458	221.264420	116.127434	635.071350	819.374084	517.802917	2.495692	0.000000	4.467689	3.900700	0.648344	0.840100	4.396071	4.999991	3.557441	3.342377	2.725673	2.344912	2.064935	2.802823	2.913482	2.714164	0.397191	0.000000	33333.000000		1
22553.730469	6269.043457	4.033530	8.221248	16564.552734	99998.000000	2261.647949	1333.966797	312.527679	129.011292	90.877785	410.679993	533.055054	260.292206	9.039322	0.000000	4.353219	3.797201	0.605685	0.914938	4.219180	4.999991	3.354425	3.125145	2.494889	2.110628	1.958458	2.613503	2.726772	2.415461	0.956136	0.000000	33366.000000		1
29856.320312	3776.735107	3.241009	5.563065	11062.937500	99998.000000	1359.463135	831.619568	222.528763	124.928421	83.097511	284.672272	366.708954	245.200409	0.906924	99998.000000	4.475036	3.577116	0.510680	0.745314	4.043870	4.999991	3.133368	2.919925	2.347386	2.096661	1.919588	2.454345	2.564322	2.389521	0.000000	4.999991	33498.000000		1
12127.456055	1000.112000	3.953353	5.001824	5917.571289	81021.492188	475.241150	293.201874	64.487144	52.682594	30.877476	62.513554	91.839905	44.806725	0.668122	0.000000	4.083770	3.000049	0.596966	0.699128	3.772144	4.908600	2.676914	2.467167	1.809473	1.721667	1.489642	1.795974	1.963031	1.651343	0.000000	0.000000	33526.000000		1
38520.414062	7199.617188	2.624262	7.120353	19244.484375	99998.000000	2703.541504	1650.222656	443.972046	128.576492	132.064194	524.593323	763.231506	371.498016	2.425758	99998.000000	4.585691	3.857309	0.419007	0.852502	4.284306	4.999991	3.431933	3.217543	2.647356	2.109162	2.120785	2.719823	2.882656	2.569957	0.384847	4.999991	33551.000000		1
40751.265625	8088.187500	3.278014	6.226068	21845.029297	99998.000000	3056.093018	1886.508057	407.926208	159.379959	118.770195	538.217285	701.482727	393.330872	7.090311	0.000000	4.610141	3.907851	0.515611	0.794214	4.339353	4.999991	3.485167	3.275659	2.610582	2.202434	2.074708	2.730958	2.846017	2.594758	0.850665	0.000000	33676.000000		1
32363.183594	8551.102539	4.024279	9.300556	21787.046875	99998.000000	3044.272949	1909.333862	456.818878	197.834183	115.544609	482.339905	679.742371	457.133423	2.998901	0.000000	4.510051	3.932022	0.604688	0.968509	4.338198	4.999991	3.483484	3.280882	2.659744	2.296301	2.062750	2.683353	2.832344	2.660043	0.476962	0.000000	33743.000000		1
23265.205078	6390.215820	3.293433	6.235320	15956.498047	99998.000000	2121.606201	1326.078613	305.595428	131.888428	105.183243	442.498016	587.227112	362.894379	2.107525	0.000000	4.366707	3.805516	0.517649	0.794859	4.202938	4.999991	3.326665	3.122569	2.485147	2.120207	2.021947	2.645911	2.768806	2.559780	0.323773	0.000000	33809.000000		1
17610.605469	5997.745605	3.953353	4.903145	14609.724609	99998.000000	1835.817505	1165.536011	307.883575	84.445099	70.093384	338.073364	507.737579	270.240356	3.310401	99998.000000	4.245774	3.777988	0.596966	0.690475	4.164642	4.999991	3.263829	3.066526	2.488387	1.926574	1.845677	2.529011	2.705639	2.431750	0.519881	4.999991	33893.000000		1
23044.550781	6409.896484	2.975808	4.724288	11808.622070	99998.000000	1410.643921	871.661926	200.846985	75.967903	48.584305	259.579865	336.349548	271.470764	1.024200	0.000000	4.362568	3.806851	0.473605	0.674336	4.072199	4.999991	3.149417	2.940348	2.302865	1.880630	1.686496	2.414271	2.526791	2.433723	0.010385	0.000000	33944.000000		1
33213.558594	8147.922363	1.921169	9.602762	24545.253906	99998.000000	3503.981445	2162.385498	490.265137	158.695358	121.829269	564.799072	803.684021	359.853821	0.886517	0.000000	4.521316	3.911047	0.283566	0.982396	4.389967	4.999991	3.544562	3.334933	2.690431	2.200564	2.085752	2.751894	2.905085	2.556126	0.000000	0.000000	33977.000000		1
13076.233398	2085.072998	2.550252	3.200921	7384.567383	99998.000000	697.412170	428.652008	108.146721	73.022934	30.084955	87.821793	152.586472	66.870872	0.494583	99998.000000	4.116483	3.319121	0.406583	0.505275	3.868325	4.999991	2.843489	2.632105	2.034013	1.863459	1.478349	1.943602	2.183516	1.825237	0.000000	4.999991	34007.000000		1
8797.980469	3937.018555	2.537917	4.449835	9433.178711	99998.000000	1030.607056	651.760498	203.243057	107.958611	55.285267	216.786835	268.815674	153.594864	0.016951	99998.000000	3.944383	3.595167	0.404477	0.648344	3.974658	4.999991	3.013093	2.814088	2.308016	2.033257	1.742609	2.336033	2.429455	2.186377	0.000000	4.999991	34037.000000		1
20147.257812	3955.958740	2.735276	5.445883	13440.238281	99998.000000	1722.869385	1056.834229	262.398407	84.272415	64.635162	294.981201	375.855316	180.312378	0.003326	99998.000000	4.304216	3.597252	0.437001	0.736068	4.128407	4.999991	3.236252	3.024007	2.418961	1.925685	1.810469	2.469794	2.575021	2.256026	0.000000	4.999991	34055.000000		1
17489.365234	4065.215820	2.833956	4.428249	9506.432617	99998.000000	1063.636963	660.435059	156.561417	96.320580	57.795433	157.964523	199.955795	151.334473	0.703061	0.000000	4.242774	3.609084	0.452393	0.646232	3.978018	4.999991	3.026793	2.819830	2.194685	1.983719	1.761894	2.198560	2.300934	2.179938	0.000000	0.000000	34089.000000		1
15597.760742	2718.420654	3.179335	4.918563	10519.940430	99998.000000	1216.331421	767.909546	149.974548	91.229324	51.834564	192.520889	213.598251	140.146667	0.830397	99998.000000	4.193062	3.434317	0.502336	0.691838	4.022013	4.999991	3.085052	2.885310	2.176018	1.960135	1.714619	2.284478	2.329598	2.146583	0.000000	4.999991	34140.000000		1
21782.072266	3318.898438	2.248045	3.749826	8991.725586	99998.000000	1000.053406	604.190796	144.007523	44.954742	49.703701	189.995316	247.223343	139.082779	1.501051	0.000000	4.338099	3.520994	0.351805	0.574011	3.953843	4.999991	3.000023	2.781174	2.158385	1.652776	1.696389	2.278743	2.393090	2.143273	0.176395	0.000000	34166.000000		1
28383.822266	9005.562500	3.722073	5.957783	24669.511719	99998.000000	3561.360596	2197.219482	561.406982	240.602554	129.424515	614.845093	820.166565	423.132141	2.617077	99998.000000	4.453071	3.954511	0.570785	0.775085	4.392160	4.999991	3.551616	3.341873	2.749278	2.381300	2.112016	2.788766	2.913902	2.626476	0.417816	4.999991	34204.000000		1
27202.236328	7302.367188	3.086823	7.104934	16657.662109	99998.000000	2225.423340	1344.769165	306.091919	157.202835	80.852547	364.272797	504.585999	241.641769	4.497728	25403.861328	4.434605	3.863464	0.489512	0.851560	4.221614	4.999991	3.347413	3.128648	2.485852	2.196460	1.907694	2.561427	2.702935	2.383172	0.652993	4.404900	34225.000000		1
26024.183594	7581.677246	3.734408	8.289090	17458.226562	99998.000000	2416.898682	1499.134888	384.832092	188.582962	133.044830	466.693024	641.581116	340.787048	4.501222	0.000000	4.415377	3.879765	0.572222	0.918507	4.242000	4.999991	3.383258	3.175841	2.585271	2.275502	2.123998	2.669031	2.807251	2.532483	0.653330	0.000000	34371.000000		1
14286.995117	860.915100	3.567886	2.670518	7076.471191	90216.453125	624.102478	403.630554	93.930679	51.387421	24.084000	75.452919	101.066452	120.012947	0.394965	0.000000	4.154941	2.934960	0.552411	0.426595	3.849817	4.955286	2.795256	2.605984	1.972807	1.710857	1.381729	1.877676	2.004607	2.079228	0.000000	0.000000	34462.000000		1
27112.425781	6919.798828	3.487709	5.806680	17190.607422	99998.000000	2342.247559	1419.457275	295.434509	122.979500	73.004433	393.133514	533.912354	300.047791	2.271292	99998.000000	4.433168	3.840093	0.542540	0.763928	4.235291	4.999991	3.369633	3.152122	2.470461	2.089833	1.863349	2.594540	2.727470	2.477190	0.356273	4.999991	34530.000000		1
25601.279297	5118.941406	2.328223	6.253822	16194.371094	99998.000000	2157.574707	1339.267700	374.032837	89.323578	101.751045	346.208252	463.202240	252.046310	0.648601	0.000000	4.408262	3.709180	0.367025	0.796146	4.209364	4.999991	3.333966	3.126867	2.572910	1.950966	2.007539	2.539337	2.665771	2.401480	0.000000	0.000000	34575.000000		1
9636.424805	1426.173706	2.988143	1.665219	4620.489258	67673.914062	215.050690	147.939285	45.963127	22.344770	4.283313	0.000000	0.000000	36.539219	0.506592	0.000000	3.983916	3.154172	0.475401	0.221471	3.664688	4.830421	2.332541	2.170084	1.662410	1.349176	0.631780	0.000000	0.000000	1.562759	0.000000	0.000000	34596.000000		1
24689.013672	5026.041016	2.497828	6.919910	13643.653320	99998.000000	1746.327393	1076.745972	268.306854	137.793777	64.357628	310.541748	392.763458	245.989838	3.193613	0.000000	4.392504	3.701226	0.397563	0.840100	4.134931	4.999991	3.242126	3.032113	2.428632	2.139230	1.808600	2.492120	2.594131	2.390917	0.504282	0.000000	34626.000000		1
10809.645508	2503.635010	3.364359	5.698749	8308.483398	99998.000000	880.540039	546.709900	127.247398	73.186371	44.667957	144.510162	200.985764	154.658752	1.038295	0.000000	4.033812	3.398571	0.526902	0.755780	3.919522	4.999991	2.944749	2.737757	2.104649	1.864430	1.649996	2.159898	2.303165	2.189374	0.016321	0.000000	34701.000000		1
19580.205078	6370.251953	4.338820	6.340167	13169.596680	99998.000000	1606.177612	1014.772095	258.836700	110.915916	70.555946	304.241669	450.978302	259.570618	1.467967	99998.000000	4.291817	3.804157	0.637372	0.802101	4.119573	4.999991	3.205794	3.006368	2.413026	2.044994	1.848534	2.483219	2.654156	2.414256	0.166716	4.999991	34845.000000		1
23320.804688	5775.700684	2.926468	6.004039	12802.955078	99998.000000	1596.470093	974.535461	250.165222	116.503647	91.864578	358.336609	556.065918	384.850586	2.936230	0.000000	4.367743	3.761605	0.466344	0.778444	4.107310	4.999991	3.203161	2.988798	2.398227	2.066339	1.963148	2.554291	2.745126	2.585292	0.467790	0.000000	34893.000000		1
12379.983398	1991.102295	2.759946	5.371873	8901.289062	99998.000000	951.580078	596.913147	157.045563	86.659225	52.898453	223.638901	266.240753	201.664185	0.204185	99998.000000	4.092720	3.299093	0.440901	0.730126	3.949453	4.999991	2.978445	2.775911	2.196026	1.937815	1.723443	2.349547	2.425275	2.304629	0.000000	4.999991	34964.000000		1
6561.252441	531.938782	1.356845	1.819406	2086.827637	37375.375000	0.000000	0.000000	0.000000	11.915566	0.000000	0.000000	0.000000	0.000000	0.280771	0.000000	3.816987	2.725862	0.132530	0.259930	3.319487	4.572586	0.000000	0.000000	0.000000	1.076115	0.000000	0.000000	0.000000	0.000000	0.000000	0.000000	34985.000000		1
9858.425781	1628.084595	3.820752	4.101373	4154.751953	58338.644531	163.703354	117.647720	45.176773	61.058025	11.012031	0.000000	0.000000	2.898715	1.529583	99998.000000	3.993808	3.211677	0.582149	0.612929	3.618545	4.765956	2.214058	2.070584	1.654915	1.785743	1.041867	0.000000	0.000000	0.462205	0.184573	4.999991	35024.000000		1
23277.849609	3501.708740	3.666565	4.323402	11128.578125	99998.000000	1293.116455	825.600098	205.996826	82.622612	46.043304	193.914749	266.416534	91.402016	0.792174	0.000000	4.366943	3.544280	0.564259	0.635826	4.046440	4.999991	3.111638	2.916770	2.313860	1.917099	1.663167	2.287611	2.425561	1.960956	0.000000	0.000000	35041.000000		1
9929.545898	2146.787842	3.046734	5.038829	7200.813477	91388.945312	688.056152	419.209625	74.509293	55.235928	26.298124	91.241661	148.778061	63.253651	0.650702	0.000000	3.996929	3.331789	0.483835	0.702330	3.857382	4.960894	2.837624	2.622431	1.872210	1.742222	1.419925	1.960193	2.172539	1.801086	0.000000	0.000000	35062.000000		1
23931.138672	7167.108398	3.379778	8.517286	17473.845703	99998.000000	2313.874023	1465.300171	371.016937	187.537567	113.130043	431.880707	517.957092	346.516632	1.039994	0.000000	4.378963	3.855344	0.528888	0.930301	4.242389	4.999991	3.364340	3.165927	2.569394	2.273088	2.053578	2.635364	2.714294	2.539724	0.017031	0.000000	35133.000000		1
13271.662109	1538.051758	2.238794	2.608843	5836.610840	83832.703125	430.933990	275.063324	80.322144	40.415482	29.384947	84.756561	105.109238	121.712082	0.803734	0.000000	4.122925	3.186971	0.350014	0.416448	3.766161	4.923413	2.634411	2.439433	1.904835	1.606548	1.468125	1.928173	2.021641	2.085334	0.000000	0.000000	35177.000000		1
17848.025391	4027.347412	3.392113	5.526060	11929.039062	99998.000000	1520.588501	893.134033	227.832779	111.791695	67.478371	322.503571	384.912262	242.813583	2.949588	99998.000000	4.251590	3.605019	0.530470	0.742416	4.076605	4.999991	3.182012	2.950917	2.357616	2.048409	1.829165	2.508534	2.585362	2.385273	0.469761	4.999991	35221.000000		1
6876.835938	1190.939941	3.999609	5.282444	3317.868652	55562.093750	4.542347	3.456871	12.779014	16.214298	0.000000	0.000000	0.000000	51.877735	0.312006	99998.000000	3.837389	3.075890	0.602018	0.722835	3.520859	4.744779	0.657280	0.538683	1.106497	1.209898	0.000000	0.000000	0.000000	1.714981	0.000000	4.999991	35260.000000		1
8242.815430	615.477234	3.500043	4.249392	3683.741699	55106.832031	70.420258	53.188328	23.535093	62.655403	5.600070	0.000000	0.000000	0.592078	0.473457	0.000000	3.916075	2.789212	0.544073	0.628327	3.566289	4.741205	1.847698	1.725816	1.371716	1.796959	0.748193	0.000000	0.000000	0.000000	0.000000	0.000000	35284.000000		1
8249.256836	1417.807495	4.042781	2.861710	4541.927734	67042.007812	207.032974	135.888031	50.671993	16.023106	5.069666	0.000000	8.677641	26.717512	1.140228	0.000000	3.916415	3.151617	0.606680	0.456626	3.657240	4.826347	2.316040	2.133181	1.704768	1.204747	0.704979	0.000000	0.938402	1.426796	0.056992	0.000000	35302.000000		1
10536.062500	2017.523682	3.037483	3.342773	4125.814453	63926.285156	159.157928	91.580872	33.791611	25.092382	13.821317	2.488577	0.000000	8.239750	1.290270	99998.000000	4.022678	3.304819	0.482514	0.524107	3.615510	4.805679	2.201828	1.961805	1.528809	1.399542	1.140549	0.395951	0.000000	0.915914	0.110681	4.999991	35323.000000		1
20520.345703	3469.273926	3.666565	5.538395	12413.000977	99998.000000	1486.537842	931.807190	218.698746	108.529099	59.513073	261.790924	352.329498	193.624878	1.316436	0.000000	4.312185	3.540239	0.564259	0.743384	4.093877	4.999991	3.172176	2.969326	2.339846	2.035546	1.774612	2.417955	2.546949	2.286961	0.119400	0.000000	35346.000000		1
10196.690430	2434.457520	3.296517	3.234842	7025.392090	98120.382812	638.642273	376.789703	79.995270	40.464821	13.574618	61.119701	79.640640	96.730721	1.065351	99998.000000	4.008459	3.386402	0.518055	0.509853	3.846671	4.991759	2.805258	2.576099	1.903064	1.607078	1.132728	1.786181	1.901135	1.985564	0.027493	4.999991	35391.000000		1
24814.476562	7124.374023	3.598723	5.640158	16517.955078	99998.000000	2212.298828	1375.594238	397.231812	175.236542	109.426468	460.263428	639.499573	358.404449	2.281989	0.000000	4.394705	3.852747	0.556148	0.751291	4.217956	4.999991	3.344844	3.138490	2.599044	2.243625	2.039122	2.663007	2.805840	2.554374	0.358314	0.000000	35475.000000		1
15498.118164	2858.440918	2.439237	4.218554	7669.584961	99998.000000	735.428528	461.737457	131.351852	72.270500	40.369225	148.956909	181.228241	155.577698	1.028755	0.000000	4.190279	3.456129	0.387254	0.625164	3.884772	4.999991	2.866540	2.664395	2.118436	1.858961	1.606050	2.173061	2.258226	2.191947	0.012312	0.000000	35513.000000		1
17399.193359	2064.951660	4.101373	5.618572	10054.857422	99998.000000	1094.742676	701.316223	158.072449	76.856018	37.714127	189.051682	270.376038	182.356888	1.667348	0.000000	4.240529	3.314910	0.612929	0.749626	4.002376	4.999991	3.039312	2.845914	2.198856	1.885678	1.576504	2.276581	2.431968	2.260922	0.222026	0.000000	35534.000000		1
30077.949219	9537.923828	3.148497	9.097030	18204.974609	99998.000000	2405.892822	1530.441040	383.333405	144.645844	116.639336	463.954651	625.080017	325.963531	5.890380	0.000000	4.478248	3.979454	0.498103	0.958900	4.260190	4.999991	3.381276	3.184817	2.583577	2.160306	2.066845	2.666476	2.795936	2.513169	0.770143	0.000000	35616.000000		1
24869.156250	8835.312500	2.781532	6.389507	18833.496094	99998.000000	2561.837646	1581.550903	353.344025	138.484543	108.763466	524.439087	681.503174	484.480042	1.463069	99998.000000	4.395661	3.946222	0.444284	0.805467	4.274931	4.999991	3.408552	3.199083	2.548198	2.141401	2.036483	2.719695	2.833468	2.685276	0.165265	4.999991	35666.000000		1
5617.249023	492.127686	3.672733	3.614142	2038.462280	40447.320312	0.000000	0.000000	0.000000	3.817669	0.000000	0.000000	0.000000	0.000000	0.601909	99998.000000	3.749524	2.692078	0.564989	0.558005	3.309303	4.606890	0.000000	0.000000	0.000000	0.581798	0.000000	0.000000	0.000000	0.000000	0.000000	4.999991	35685.000000		1
28391.093750	5692.421387	3.854673	6.919910	15235.673828	99998.000000	1940.017090	1191.316162	290.528290	113.993484	95.090172	395.224304	520.720154	340.444763	2.242110	0.000000	4.453182	3.755297	0.585988	0.840100	4.182862	4.999991	3.287806	3.076027	2.463188	2.056880	1.978136	2.596844	2.716604	2.532047	0.350657	0.000000	35740.000000		1
28215.218750	6850.575195	3.561718	5.304030	16145.623047	99998.000000	2190.977783	1296.937256	295.779877	156.203705	92.012596	430.715057	558.076538	328.260895	1.932817	0.000000	4.450483	3.835727	0.551660	0.724606	4.208055	4.999991	3.340638	3.112919	2.470969	2.193691	1.963847	2.634190	2.746694	2.516219	0.286191	0.000000	35786.000000		1
16503.167969	4672.030762	2.466991	3.253344	10336.130859	99998.000000	1093.330322	682.129150	167.635117	60.262424	21.342556	160.160141	235.178253	65.205658	2.493583	0.000000	4.217567	3.669506	0.392168	0.512330	4.014358	4.999991	3.038751	2.833867	2.224365	1.780047	1.329246	2.204555	2.371397	1.814285	0.396824	0.000000	35843.000000		1
17960.287109	6200.738770	2.537917	5.729587	13771.391602	99998.000000	1727.223633	1028.587280	253.316803	92.250046	63.151886	342.045227	446.731995	249.193848	1.582603	99998.000000	4.254313	3.792444	0.404477	0.758123	4.138978	4.999991	3.237349	3.012241	2.403664	1.964967	1.800386	2.534084	2.650047	2.396537	0.199372	4.999991	35879.000000		1
7064.336426	530.412292	3.475374	3.401364	3304.275391	54692.085938	0.000000	0.000000	0.000000	27.488447	0.000000	0.000000	0.000000	2.689020	0.318078	0.000000	3.849071	2.724614	0.541001	0.531653	3.519076	4.737925	0.000000	0.000000	0.000000	1.439150	0.000000	0.000000	0.000000	0.429594	0.000000	0.000000	35900.000000		1
16915.996094	3219.975342	2.426902	4.045865	9652.950195	99998.000000	1034.625244	616.084717	159.842514	115.449013	46.175903	173.750183	209.885422	141.444931	1.497983	99998.000000	4.228298	3.507853	0.385052	0.607011	3.984660	4.999991	3.014783	2.789640	2.203692	2.062390	1.664415	2.239925	2.321982	2.150587	0.175507	4.999991	35928.000000		1
12064.150391	1908.550537	3.043650	3.052901	5945.688965	81255.492188	389.966522	233.950928	49.857887	22.483540	5.001824	0.000000	0.000000	1.726894	0.662472	99998.000000	4.081497	3.280704	0.483395	0.484713	3.774202	4.909853	2.591027	2.369125	1.697734	1.351865	0.699128	0.000000	0.000000	0.237266	0.000000	4.999991	35963.000000		1
23633.396484	4451.043945	3.071404	6.589950	12988.852539	99998.000000	1567.726562	980.542603	233.975601	129.048294	70.108803	300.769379	397.481598	258.266205	1.708227	0.000000	4.373526	3.648462	0.487337	0.818882	4.113571	4.999991	3.195270	2.991467	2.369171	2.110752	1.845773	2.478234	2.599317	2.412068	0.232546	0.000000	35985.000000		1
7853.085938	1539.491821	2.420735	3.796082	3985.621338	60435.570312	182.211960	115.387337	58.705135	38.016331	20.358843	69.710999	106.691193	48.519547	0.153708	0.000000	3.895040	3.187377	0.383947	0.579336	3.600496	4.781292	2.260577	2.062158	1.768676	1.579970	1.308753	1.843301	2.028129	1.685917	0.000000	0.000000	36055.000000		1
23553.683594	5565.867676	3.395196	8.020804	13315.429688	99998.000000	1695.337769	1059.662109	275.229858	156.209869	87.972900	357.491669	488.932953	245.952835	1.768433	99998.000000	4.372059	3.745533	0.530865	0.904218	4.124355	4.999991	3.229256	3.025167	2.439696	2.193708	1.944349	2.553266	2.689249	2.390852	0.247589	4.999991	36090.000000		1
13233.439453	4656.087891	2.605759	4.255559	10641.609375	99998.000000	1287.855591	756.841980	177.274887	92.718773	44.701878	215.482407	322.096527	178.946274	2.870623	0.000000	4.121673	3.668021	0.415934	0.628957	4.027007	4.999991	3.109867	2.879005	2.248647	1.967168	1.650326	2.333412	2.507986	2.252723	0.457976	0.000000	36183.000000		1
7376.697754	2243.376709	3.709738	3.015897	6687.919922	92716.328125	564.919373	343.627167	106.197792	37.612362	17.836346	52.639420	95.898109	51.405926	0.025211	0.000000	3.867862	3.350902	0.569343	0.479416	3.825291	4.967156	2.751987	2.536088	2.026115	1.575331	1.251306	1.721311	1.981810	1.711013	0.000000	0.000000	36214.000000		1
12894.674805	3331.548096	3.068320	4.755125	8934.322266	99998.000000	931.702332	572.496094	141.192062	97.868614	29.415785	106.253304	158.633682	99.536919	1.807267	0.000000	4.110410	3.522646	0.486901	0.677162	3.951062	4.999991	2.969277	2.757772	2.149810	1.990643	1.468580	2.026342	2.200395	1.997984	0.257022	0.000000	36240.000000		1
18098.626953	3394.382324	3.167000	5.587735	10773.919922	99998.000000	1270.238281	776.078369	184.000519	99.136032	68.403496	260.810303	357.035278	196.224457	1.233227	99998.000000	4.257646	3.530761	0.500648	0.747236	4.032374	4.999991	3.103885	2.889906	2.264819	1.996232	1.835078	2.416325	2.552711	2.292753	0.091043	4.999991	36336.000000		1
35945.644531	7093.240723	2.861710	8.782488	21335.548828	99998.000000	3047.877930	1830.670776	458.107880	153.940231	116.540657	628.283997	839.264160	400.047272	4.601732	0.000000	4.555646	3.850845	0.456626	0.943618	4.329104	4.999991	3.483998	3.262610	2.660968	2.187352	2.066478	2.798156	2.923899	2.602111	0.662921	0.000000	36389.000000		1
17393.396484	2554.328613	4.005776	2.133947	7775.789062	99998.000000	752.089966	429.891693	98.685806	43.548557	0.878866	87.544258	129.933334	58.846985	1.622388	99998.000000	4.240385	3.407277	0.602687	0.329184	3.890744	4.999991	2.876270	2.633359	1.994255	1.638974	0.000000	1.942228	2.113721	1.769724	0.210155	4.999991	36428.000000		1
12769.114258	1852.716431	3.925599	4.551599	5899.451172	88017.867188	399.270172	232.819199	84.176819	46.027885	16.257471	49.993572	104.942711	49.531013	0.656163	0.000000	4.106161	3.267809	0.593906	0.658164	3.770812	4.944571	2.601267	2.367019	1.925192	1.663021	1.211053	1.698914	2.020952	1.694877	0.000000	0.000000	36459.000000		1
15189.253906	2813.547607	2.485493	3.441453	6271.445801	87953.750000	464.429565	293.238892	74.669647	6.734885	21.678684	63.888901	83.615578	33.961216	0.593446	0.000000	4.181537	3.449254	0.395413	0.536742	3.797368	4.944254	2.666920	2.467221	1.873144	0.828330	1.336033	1.805425	1.922287	1.530983	0.000000	0.000000	36492.000000		1
19239.822266	5300.663086	1.717642	7.240619	16190.606445	99998.000000	2113.619141	1304.353638	323.619873	188.114227	81.373695	285.733063	357.744537	237.836441	1.993580	99998.000000	4.284201	3.724330	0.234933	0.859776	4.209263	4.999991	3.325027	3.115395	2.510035	2.274422	1.910484	2.455961	2.553573	2.376278	0.299634	4.999991	36509.000000		1
8465.127930	2253.898438	1.890332	2.667434	3388.920898	50260.433594	42.546345	53.262337	22.366358	7.024757	16.753952	0.000000	1.874913	64.351463	0.351792	99998.000000	3.927634	3.352934	0.276538	0.426094	3.530061	4.701226	1.628862	1.726420	1.349595	0.846631	1.224117	0.000000	0.272981	1.808558	0.000000	4.999991	36546.000000		1
26556.203125	4776.329102	3.814585	8.495700	14120.482422	99998.000000	1870.244385	1138.306641	270.052246	139.193802	81.244179	301.213440	400.944641	253.107117	1.289318	0.000000	4.424166	3.679094	0.581447	0.929199	4.149849	4.999991	3.271898	3.056259	2.431448	2.143620	1.909792	2.478874	2.603084	2.403304	0.110360	0.000000	36589.000000		1
23196.992188	6521.342773	3.919432	5.122090	15841.958008	99998.000000	2070.360596	1291.485229	272.543915	108.600029	77.509773	379.780914	512.727051	302.841644	3.650241	99998.000000	4.365432	3.814337	0.593223	0.709447	4.199809	4.999991	3.316046	3.111089	2.435436	2.035830	1.889356	2.579533	2.709886	2.481215	0.562322	4.999991	36689.000000		1
5684.631836	1378.474365	3.256428	2.923384	2412.291748	38518.093750	0.000000	0.000000	3.928683	15.683895	8.434026	0.000000	0.000000	0.000000	1.620307	99998.000000	3.754702	3.139399	0.512742	0.465886	3.382430	4.585665	0.000000	0.000000	0.594247	1.195454	0.926035	0.000000	0.000000	0.000000	0.209597	4.999991	36741.000000		1
6201.170410	1051.702881	3.382861	3.709738	2357.216064	43837.164062	0.000000	0.000000	16.275972	24.996786	9.402320	0.000000	0.000000	34.177078	1.272005	0.000000	3.792474	3.021893	0.529284	0.569343	3.372399	4.641842	0.000000	0.000000	1.211547	1.397884	0.973235	0.000000	0.000000	1.533735	0.104489	0.000000	36798.000000		1
9418.391602	2036.914307	4.252476	4.520761	7943.837402	99998.000000	808.534729	487.634705	120.552597	87.053947	34.124653	103.588951	175.162521	128.542572	1.313346	99998.000000	3.973977	3.308973	0.628642	0.655212	3.900030	4.999991	2.907699	2.688095	2.081177	1.939788	1.533068	2.015313	2.243441	2.109047	0.118379	4.999991	36859.000000		1
27436.349609	5568.368652	2.568754	7.302293	17865.998047	99998.000000	2454.110107	1509.712158	352.058105	120.586517	107.067406	448.761078	617.694458	356.841003	2.478943	0.000000	4.438326	3.745728	0.409723	0.863459	4.252028	4.999991	3.389894	3.178894	2.546614	2.081299	2.029657	2.652015	2.790774	2.552475	0.394267	0.000000	36984.000000		1
20918.050781	5478.616699	2.729109	6.161310	13985.390625	99998.000000	1806.053223	1093.629395	291.086426	112.858673	92.129776	399.276337	513.248230	246.239624	3.520031	99998.000000	4.320521	3.738671	0.436021	0.789673	4.145675	4.999991	3.256731	3.038870	2.464022	2.052535	1.964400	2.601274	2.710327	2.391358	0.546546	4.999991	37061.000000		1
28823.197266	4399.551758	3.749826	5.538395	15766.354492	99998.000000	2030.370605	1223.066284	289.775848	111.582001	76.433548	385.334747	576.036255	337.018738	1.592663	99998.000000	4.459742	3.643409	0.574011	0.743384	4.197731	4.999991	3.307575	3.087450	2.462062	2.047594	1.883284	2.585838	2.760450	2.527654	0.202124	4.999991	37227.000000		1
12193.682617	2280.215088	2.985059	4.866140	7768.869141	99998.000000	720.052979	461.802216	132.412659	84.152145	54.236797	178.400452	229.652191	169.506958	1.220542	99998.000000	4.086135	3.357976	0.474953	0.687185	3.890358	4.999991	2.857364	2.664456	2.121929	1.925065	1.734294	2.251396	2.361071	2.229187	0.086553	4.999991	37258.000000		1
10367.671875	424.199097	3.857757	2.843207	4425.375000	70791.875000	214.733063	122.109886	37.757298	20.263247	5.868355	0.000000	0.000000	48.251259	0.776911	99998.000000	4.015681	2.627570	0.586335	0.453808	3.645950	4.849983	2.331899	2.086751	1.577001	1.306709	0.768516	0.000000	0.000000	1.683509	0.000000	4.999991	37283.000000		1
16579.611328	4065.733887	2.602675	5.522976	11851.134766	99998.000000	1404.741699	904.189209	220.962219	85.715599	60.052727	250.294739	322.626923	189.434067	2.066286	99998.000000	4.219574	3.609139	0.415420	0.742173	4.073760	4.999991	3.147596	2.956259	2.344318	1.933060	1.778533	2.398452	2.508701	2.277458	0.315190	4.999991	37316.000000		1
9523.408203	1923.451172	2.843207	4.209303	7004.262207	95387.851562	628.632507	403.979034	80.960480	65.961174	40.433983	123.306381	168.264206	201.938629	0.402908	99998.000000	3.978792	3.284081	0.453808	0.624210	3.845362	4.979493	2.798397	2.606359	1.908273	1.819288	1.606747	2.090986	2.225992	2.305219	0.000000	4.999991	37354.000000		1
25018.974609	6107.517090	3.644979	7.111102	13534.337891	99998.000000	1697.693726	1067.300537	259.262238	103.703049	63.420170	257.677216	282.596893	188.632294	1.348876	0.000000	4.398270	3.785865	0.561695	0.851937	4.131437	4.999991	3.229859	3.028287	2.413739	2.015791	1.802227	2.411076	2.451167	2.275616	0.129972	0.000000	37373.000000		1
27878.447266	5749.473633	4.138377	7.474983	14370.305664	99998.000000	1897.109863	1150.438110	289.646332	149.049423	85.573753	377.085754	533.533081	280.882355	2.434130	99998.000000	4.445269	3.759628	0.616830	0.873610	4.157466	4.999991	3.278092	3.060863	2.461868	2.173330	1.932341	2.576440	2.727161	2.448524	0.386344	4.999991	37429.000000		1
24660.683594	4699.846191	2.809286	6.821230	14405.343750	99998.000000	1828.885254	1140.637939	257.322571	136.591125	67.009644	314.060303	401.148163	266.311676	2.142269	0.000000	4.392005	3.672084	0.448596	0.833863	4.158524	4.999991	3.262187	3.057148	2.410478	2.135422	1.826137	2.497013	2.603305	2.425390	0.330874	0.000000	37503.000000		1
19097.480469	4157.851074	3.210172	3.731324	12158.115234	99998.000000	1478.711304	900.232788	226.577698	102.463387	55.180420	271.779144	378.701630	262.339813	5.882534	0.000000	4.280976	3.618869	0.506528	0.571863	4.084866	4.999991	3.169883	2.954355	2.355217	2.010569	1.741785	2.434216	2.578297	2.418864	0.769564	0.000000	37573.000000		1
9631.339844	2024.930908	3.484625	5.341035	5180.977051	74618.773438	304.176910	178.153748	52.947796	7.160441	6.111970	0.000000	23.300730	24.549644	0.567857	0.000000	3.983687	3.306410	0.542156	0.727625	3.714412	4.872848	2.483126	2.250795	1.723848	0.854940	0.786181	0.000000	1.367370	1.390045	0.000000	0.000000	37653.000000		1
23455.767578	5108.213379	4.166131	6.371004	12628.757812	99998.000000	1594.706177	984.714905	291.505829	95.839516	81.197922	263.252625	348.881866	233.778229	1.872571	99998.000000	4.370250	3.708269	0.619733	0.804208	4.101361	4.999991	3.202681	2.993310	2.464647	1.981545	1.909545	2.420373	2.542678	2.368804	0.272438	4.999991	37749.000000		1
19013.072266	4083.770508	3.043650	5.720335	10791.325195	99998.000000	1280.497803	789.199646	189.557419	115.874565	53.879082	242.480545	381.513977	340.679108	2.099143	99998.000000	4.279052	3.611061	0.483395	0.757421	4.033075	4.999991	3.107379	2.897187	2.277741	2.063988	1.731420	2.384677	2.581511	2.532346	0.322042	4.999991	37771.000000		1
12666.049805	1865.187012	4.048949	4.258643	7087.631348	99998.000000	652.867554	405.591827	126.726242	54.949142	29.671734	88.660576	89.434593	87.750870	0.285664	99998.000000	4.102641	3.270722	0.607342	0.629271	3.850501	4.999991	2.814825	2.608089	2.102867	1.739961	1.472343	1.947731	1.951506	1.943251	0.000000	4.999991	37831.000000		1
20803.525391	3567.269043	2.636597	3.805334	10110.956055	99998.000000	1133.329468	709.068726	152.978119	90.082176	53.317844	201.519241	300.911224	168.470810	4.076890	0.000000	4.318137	3.552336	0.421044	0.580393	4.004792	4.999991	3.054356	2.850688	2.184629	1.954639	1.726873	2.304317	2.478438	2.226525	0.610329	0.000000	37851.000000		1
10824.718750	1563.359985	3.407531	4.724288	6532.437988	86654.265625	516.082153	325.155579	94.165047	60.990185	21.660181	108.288567	145.271851	162.047394	0.145593	99998.000000	4.034417	3.194059	0.532440	0.674336	3.815075	4.937790	2.712719	2.512091	1.973890	1.785260	1.335662	2.034583	2.162181	2.209642	0.000000	4.999991	37911.000000		1
10523.387695	2755.795410	2.451572	6.210650	6092.135742	85172.914062	484.819244	288.459076	52.488316	32.120224	25.027624	70.546692	95.814850	66.038269	1.325554	0.000000	4.022156	3.440247	0.389445	0.793137	3.784770	4.930302	2.685580	2.460084	1.720063	1.506779	1.398420	1.848477	1.981433	1.819796	0.122397	0.000000	37957.000000		1
9280.360352	2113.733398	2.793867	3.595639	6172.331543	83468.406250	476.120026	324.202698	86.862755	43.508469	26.560242	67.401276	85.293129	73.673599	0.883492	0.000000	3.967565	3.325050	0.446206	0.555776	3.790449	4.921522	2.677716	2.510817	1.938834	1.638574	1.424232	1.828668	1.930914	1.867312	0.000000	0.000000	38016.000000		1
23775.160156	6140.889648	3.398280	6.673211	14689.688477	99998.000000	1906.231567	1177.103149	339.898926	127.139465	88.888771	315.703918	426.644501	223.598816	1.534654	99998.000000	4.376123	3.788231	0.531259	0.824335	4.167013	4.999991	3.280176	3.070815	2.531350	2.104280	1.948847	2.499280	2.630066	2.349469	0.186010	4.999991	38083.000000		1
7686.656738	27.007383	2.488577	4.033530	4432.930176	64538.296875	185.662659	132.347900	54.048691	29.030317	23.991488	49.160965	61.492836	78.956047	0.853494	0.000000	3.885737	1.431483	0.395951	0.605685	3.646691	4.809817	2.268725	2.121717	1.732785	1.462852	1.380057	1.691620	1.788825	1.897385	0.000000	0.000000	38126.000000		0
9109.388672	2471.601074	2.685936	3.145414	5221.472656	70141.070312	293.797028	207.100815	50.459217	47.834957	4.107540	1.717642	0.000000	93.227592	0.188716	99998.000000	3.959489	3.392978	0.429096	0.497678	3.717793	4.845973	2.468047	2.316182	1.702940	1.679745	0.613582	0.234933	0.000000	1.969544	0.000000	4.999991	38146.000000		1
28590.011719	6767.585449	4.597855	8.665306	16962.275391	99998.000000	2275.978027	1399.591797	376.410400	131.280930	103.903496	521.034668	683.979431	479.687897	1.579277	99998.000000	4.456214	3.830434	0.662555	0.937784	4.229484	4.999991	3.357168	3.146001	2.575662	2.118202	2.016630	2.716867	2.835043	2.680959	0.198458	4.999991	38258.000000		1
18471.345703	4993.741699	4.024279	5.840601	10286.020508	99998.000000	1179.400513	734.540405	208.929474	89.308159	45.189106	178.681076	243.590698	183.488617	2.441214	99998.000000	4.266499	3.698426	0.604688	0.766458	4.012248	4.999991	3.071661	2.866016	2.320000	1.950891	1.655034	2.252079	2.386661	2.263609	0.387606	4.999991	38326.000000		1
28636.380859	6883.728027	3.971855	8.560459	20249.478516	99998.000000	2810.402344	1754.039795	405.961884	206.027664	117.706306	502.297882	655.642944	358.598724	3.672440	0.000000	4.456918	3.837824	0.598993	0.932497	4.306414	4.999991	3.448769	3.244040	2.608485	2.313926	2.070800	2.700961	2.816667	2.554609	0.564955	0.000000	38358.000000		1
9275.069336	2002.820435	4.499175	6.195231	6751.799805	95498.937500	584.655273	347.121063	107.406624	53.320927	30.069536	127.185722	160.243393	206.215775	0.570350	0.000000	3.967317	3.301642	0.653133	0.792058	3.829420	4.979999	2.766900	2.540481	2.031031	1.726898	1.478127	2.104438	2.204780	2.314322	0.000000	0.000000	38455.000000		1
13110.348633	2822.043457	1.791652	3.922516	5834.214844	86319.234375	379.235107	245.662964	54.548256	50.477718	5.464385	31.805681	48.316017	68.915390	1.310041	99998.000000	4.117614	3.450564	0.253254	0.593565	3.765982	4.936108	2.578908	2.390340	1.736781	1.703100	0.737541	1.502505	1.684091	1.838316	0.117285	4.999991	38471.000000		1
18826.304688	6116.527832	2.790784	3.231758	11672.315430	99998.000000	1465.984741	856.588623	209.422867	103.539612	57.320538	255.845474	376.687927	244.491150	6.398859	99998.000000	4.274765	3.786505	0.445726	0.509439	4.067157	4.999991	3.166129	2.932772	2.321024	2.015106	1.758310	2.407978	2.575982	2.388263	0.806103	4.999991	38506.000000		1
11893.681641	4117.426270	1.242747	5.316366	8283.289062	99998.000000	890.617676	545.778564	126.316109	75.175385	43.308025	175.874878	214.147156	103.181900	1.847512	99998.000000	4.075316	3.614626	0.094383	0.725615	3.918203	4.999991	2.949691	2.737016	2.101459	1.876076	1.636568	2.245204	2.330712	2.013603	0.266587	4.999991	38574.000000		1
10637.171875	3864.948486	3.555551	4.397411	10128.339844	99998.000000	1161.520996	727.090088	175.501740	94.285309	53.872917	162.358841	262.031464	75.523849	0.826667	99998.000000	4.026826	3.587144	0.550907	0.643197	4.005538	4.999991	3.065027	2.861588	2.244282	1.974444	1.731370	2.210476	2.418354	1.878084	0.000000	4.999991	38610.000000		1
8828.133789	1865.415283	2.880212	6.235320	5417.623047	82460.289062	368.417358	237.247437	77.753387	36.335693	27.550121	74.265678	104.729935	50.317364	1.030425	0.000000	3.945869	3.270776	0.459424	0.794859	3.733809	4.916245	2.566340	2.375201	1.890719	1.560333	1.440124	1.870788	2.020071	1.701718	0.013016	0.000000	38635.000000		1
20360.302734	4259.624023	3.512378	5.902276	14138.282227	99998.000000	1840.190308	1121.611328	257.757385	129.637299	72.159485	318.688995	395.915039	249.326447	1.366578	0.000000	4.308784	3.629371	0.545601	0.771020	4.150397	4.999991	3.264863	3.049842	2.411211	2.112730	1.858293	2.503367	2.597602	2.396768	0.135634	0.000000	38678.000000		1
39036.460938	10281.700195	2.661267	13.306333	26192.986328	99998.000000	3813.342041	2364.256348	600.052368	264.220917	164.119659	727.460144	953.035645	632.616699	2.488438	0.000000	4.591470	4.012065	0.425088	1.124058	4.418185	4.999991	3.581306	3.373695	2.778189	2.421967	2.215161	2.861809	2.979109	2.801141	0.395927	0.000000	38735.000000		1
10618.348633	4080.359863	4.428249	5.772759	10850.375000	99998.000000	1290.908569	804.997681	184.089951	79.437111	54.606846	221.554291	284.336121	151.023026	0.563914	99998.000000	4.026057	3.610698	0.646232	0.761383	4.035445	4.999991	3.110895	2.905795	2.265030	1.900023	1.737247	2.345480	2.453832	2.179043	0.000000	4.999991	38790.000000		1
10346.541992	3551.264404	4.412830	6.586866	11173.949219	99998.000000	1327.512573	828.332336	224.782974	98.802986	82.693535	338.094940	415.595459	282.803528	1.384426	0.000000	4.014795	3.550383	0.644717	0.818679	4.048207	4.999991	3.123039	2.918205	2.351763	1.994770	1.917472	2.529039	2.618671	2.451485	0.141270	0.000000	38825.000000		1
10794.615234	2566.040771	3.086823	4.964819	5167.436523	76847.226562	304.488373	206.018417	56.423168	50.783009	18.872480	21.536831	55.300686	87.272888	1.420341	407.520966	4.033207	3.409264	0.489512	0.695903	3.713275	4.885628	2.483571	2.313906	1.751457	1.705718	1.275829	1.333182	1.742730	1.940879	0.152393	2.610150	38850.000000		1
10661.604492	1199.370850	4.064368	4.292564	5966.516602	86196.125000	479.290100	288.921661	64.271286	42.438412	23.041697	50.961868	61.409573	77.037964	0.881490	99998.000000	4.027822	3.078954	0.608993	0.632717	3.775721	4.935488	2.680598	2.460780	1.808017	1.627759	1.362514	1.707245	1.788236	1.886705	0.000000	4.999991	38885.000000		1
8657.016602	919.114502	3.204005	3.706654	5571.526367	75023.328125	391.190765	243.966904	74.148499	14.690931	8.615966	28.321056	44.868401	69.936111	0.249338	4050.891113	3.937368	2.963370	0.505693	0.568982	3.745974	4.875196	2.592389	2.387331	1.870102	1.167049	0.935304	1.452109	1.651941	1.844702	0.000000	3.607551	38901.000000		1
37578.332031	7489.778320	2.568754	9.920387	21332.025391	99998.000000	3019.390381	1836.628540	484.304260	202.546127	118.853462	549.324890	827.225281	402.779449	4.546100	99998.000000	4.574937	3.874469	0.409723	0.996529	4.329032	4.999991	3.479919	3.264021	2.685118	2.306524	2.075012	2.739829	2.917624	2.605067	0.657639	4.999991	38961.000000		1
29856.509766	6553.009766	4.711953	6.753388	18410.410156	99998.000000	2532.924316	1523.490234	352.320221	180.281540	92.866791	460.938751	598.430359	388.033020	3.399108	99998.000000	4.475039	3.816441	0.673201	0.829522	4.265063	4.999991	3.403622	3.182840	2.546937	2.255951	1.967860	2.663643	2.777014	2.588869	0.531365	4.999991	39020.000000		1
17208.015625	1792.238159	3.641896	5.396543	8253.722656	99998.000000	820.175842	531.732178	130.050522	70.540527	51.627953	129.917908	141.565201	137.503906	1.037249	99998.000000	4.235731	3.253396	0.561327	0.732116	3.916650	4.999991	2.913907	2.725693	2.114112	1.848439	1.712885	2.113669	2.150956	2.138315	0.015883	4.999991	39090.000000		1
6643.563477	272.472992	3.290349	3.382861	3940.595703	60049.593750	114.930946	85.814285	27.291088	49.352154	11.570188	0.490314	1.819406	4.471421	1.089651	0.000000	3.822401	2.435323	0.517242	0.529284	3.595562	4.778510	2.060437	1.933560	1.436021	1.693306	1.063340	0.000000	0.259930	0.650446	0.037287	0.000000	39113.000000		1
12612.784180	1902.022339	4.166131	5.353371	7706.380371	99998.000000	764.643860	464.929138	107.341866	39.989925	36.755081	146.545425	204.649231	138.977936	0.319592	0.000000	4.100811	3.279216	0.619733	0.728627	3.886850	4.999991	2.883459	2.667387	2.030769	1.601951	1.565317	2.165972	2.311010	2.142946	0.000000	0.000000	39133.000000		1
5060.119141	1741.658691	2.204873	2.843207	2793.454102	47544.746094	0.000000	0.000000	5.390375	9.263551	10.392200	0.000000	0.000000	36.067410	0.369695	99998.000000	3.704161	3.240963	0.343384	0.453808	3.446141	4.677103	0.000000	0.000000	0.731619	0.966778	1.016707	0.000000	0.000000	1.557115	0.000000	4.999991	39175.000000		1
13610.457031	3934.354248	4.252476	4.890810	7898.411133	99998.000000	797.578186	494.847565	117.857414	79.936676	53.604630	129.051376	101.343987	96.012207	1.256001	0.000000	4.133873	3.594873	0.628642	0.689381	3.897540	4.999991	2.901773	2.694471	2.071357	1.902746	1.729202	2.110763	2.005798	1.982327	0.098990	0.000000	39210.000000		1
6896.328613	2221.944824	2.917217	3.978023	5995.509766	81144.156250	469.971039	295.699707	73.803116	34.778404	24.228935	52.263203	82.406754	50.770676	1.062224	99998.000000	3.838618	3.346733	0.464969	0.599667	3.777826	4.909257	2.672071	2.470851	1.868075	1.541310	1.384334	1.718196	1.915963	1.705613	0.026216	4.999991	39226.000000		1
18195.167969	3622.116455	3.527797	7.635337	9797.050781	99998.000000	1121.716187	680.639709	191.731461	88.916527	66.263382	236.165054	334.835449	228.671570	0.012766	0.000000	4.259956	3.558962	0.547504	0.882828	3.991095	4.999991	3.049883	2.832917	2.282693	1.948982	1.821274	2.373216	2.524832	2.359212	0.000000	0.000000	39268.000000		1
22707.593750	5889.521484	3.604891	3.657314	14593.405273	99998.000000	1905.287964	1158.637695	259.718658	136.381424	78.212868	313.770416	421.960297	223.194839	1.887898	99998.000000	4.356171	3.770080	0.556892	0.563162	4.164156	4.999991	3.279961	3.063948	2.414503	2.134755	1.893278	2.496612	2.625272	2.348684	0.275978	4.999991	39315.000000		1
4472.577637	937.382568	1.671386	0.866531	2390.409424	43334.597656	0.000000	0.000000	0.000000	0.000000	0.000000	0.000000	0.000000	0.000000	0.767702	0.000000	3.650558	2.971917	0.223077	0.000000	3.378472	4.636835	0.000000	0.000000	0.000000	0.000000	0.000000	0.000000	0.000000	0.000000	0.000000	0.000000	39334.000000		1
19027.771484	4430.533691	4.690367	7.120353	9925.997070	99998.000000	1110.771973	667.709595	164.628479	101.957657	62.951443	240.235580	316.860321	200.523193	1.903469	0.000000	4.279388	3.646456	0.671207	0.852502	3.996774	4.999991	3.045625	2.824588	2.216505	2.008420	1.799006	2.380637	2.500868	2.302165	0.279546	0.000000	39367.000000		1
21549.037109	3551.945801	3.789915	6.519024	11671.982422	99998.000000	1392.061401	833.482178	221.097900	95.053162	55.100243	249.058167	299.637634	224.206314	2.419581	99998.000000	4.333428	3.550466	0.578629	0.814183	4.067144	4.999991	3.143658	2.920896	2.344585	1.977967	1.741153	2.396301	2.476596	2.350648	0.383740	4.999991	39408.000000		1
18615.435547	8795.482422	2.568754	7.422559	17231.417969	99998.000000	2455.963623	1474.227539	375.596283	131.629395	121.764511	500.352020	673.429932	435.097046	3.040313	99998.000000	4.269873	3.944260	0.409723	0.870554	4.236321	4.999991	3.390222	3.168565	2.574721	2.119353	2.085521	2.699276	2.828292	2.638586	0.482918	4.999991	39458.000000		1
12706.637695	4857.042480	2.744528	8.622133	15961.964844	99998.000000	2145.057861	1326.023071	300.510345	137.648849	91.402016	394.336182	567.697815	325.334442	0.163710	99998.000000	4.104031	3.686372	0.438468	0.935615	4.203086	4.999991	3.331439	3.122551	2.477859	2.138772	1.960956	2.595867	2.754117	2.512330	0.000000	4.999991	39520.000000		1
12844.900391	5897.486816	3.188586	3.472290	10111.826172	99998.000000	1194.390625	717.289978	197.902023	69.581482	41.371441	204.239105	275.217529	102.879692	2.101891	99998.000000	4.108731	3.770667	0.503598	0.540616	4.004829	4.999991	3.077146	2.855695	2.296450	1.842494	1.616701	2.310139	2.439676	2.012330	0.322610	4.999991	39552.000000		1
7453.048340	1441.691040	3.123827	4.508426	2988.371094	50734.886719	0.000000	0.000000	4.634860	19.168520	1.915002	0.000000	0.000000	13.892243	1.166496	46676.390625	3.872334	3.158872	0.494687	0.654025	3.475435	4.705307	0.000000	0.000000	0.666037	1.282589	0.282169	0.000000	0.000000	1.142772	0.066883	4.669097	39590.000000		1
8434.571289	2483.710938	3.197837	4.742790	6105.673340	85492.671875	488.137329	302.912567	78.474983	60.373436	21.974722	51.664959	72.122482	108.368744	0.302638	99998.000000	3.926063	3.395101	0.504856	0.676034	3.785733	4.931929	2.688542	2.481317	1.894731	1.780846	1.341923	1.713196	1.858071	2.034904	0.000000	4.999991	39621.000000		1
25424.039062	5172.607910	3.799166	6.062630	14448.805664	99998.000000	1762.498535	1121.398560	250.337906	135.144852	71.277534	311.670380	425.034790	266.527527	2.940893	99998.000000	4.405244	3.713710	0.579688	0.782661	4.159832	4.999991	3.246129	3.049760	2.398527	2.130800	1.852953	2.493695	2.628424	2.425742	0.468479	4.999991	39751.000000		1
31047.855469	8049.344727	4.116791	10.120831	24500.064453	99998.000000	3480.618896	2139.078613	525.543091	204.220596	155.944672	688.389160	895.659607	592.710022	3.191766	99998.000000	4.492032	3.905761	0.614559	1.005216	4.389167	4.999991	3.541656	3.330227	2.720608	2.310100	2.192971	2.837834	2.952143	2.772842	0.504031	4.999991	39870.000000		1
25186.929688	6000.859863	1.723810	7.986883	17404.205078	99998.000000	2427.913818	1493.880249	368.608551	184.450745	142.601334	488.883606	669.236084	404.111633	3.300865	99998.000000	4.401175	3.778214	0.236489	0.902377	4.240654	4.999991	3.385233	3.174316	2.566566	2.265880	2.154124	2.689205	2.825579	2.606501	0.518628	4.999991	39944.000000		1
20656.134766	2831.911377	2.149366	2.559503	10780.901367	99998.000000	1265.665039	810.008728	217.696533	113.675865	59.050514	241.139114	243.834305	155.087387	1.169038	99998.000000	4.315049	3.452080	0.332310	0.408156	4.032655	4.999991	3.102319	2.908490	2.337852	2.055668	1.771224	2.382268	2.387095	2.190577	0.067828	4.999991	39962.000000		1
14602.797852	2384.081543	2.883296	5.353371	6197.349609	87328.289062	520.954468	332.272858	105.920258	54.816540	34.722897	123.910789	136.658966	57.080006	1.880539	0.000000	4.164436	3.377321	0.459889	0.728627	3.792206	4.941155	2.716800	2.521495	2.024979	1.738912	1.540616	2.093109	2.135638	1.756484	0.274282	0.000000	39999.000000		1
8650.945312	505.751648	1.921169	2.510163	4667.078125	68880.695312	253.211960	164.406448	50.847767	13.642460	13.232323	31.703918	69.455048	12.205438	0.390989	0.000000	3.937063	2.703937	0.283566	0.399702	3.669045	4.838098	2.403484	2.215919	1.706272	1.134893	1.121636	1.501113	1.841704	1.086553	0.000000	0.000000	40035.000000		1
10727.285156	2301.807373	3.096074	5.942365	7215.597168	94179.203125	649.651245	414.664185	79.313759	46.953007	21.407314	117.672386	131.897675	96.530273	0.707288	99998.000000	4.030490	3.362069	0.490811	0.773959	3.858272	4.973955	2.812680	2.617697	1.899348	1.671663	1.330562	2.070675	2.120237	1.984663	0.000000	4.999991	40055.000000		1
15248.021484	3943.013184	3.296517	6.284659	8168.805664	99998.000000	841.669495	531.803101	152.015991	109.645416	46.764896	195.416519	260.128784	179.538361	0.586774	0.000000	4.183214	3.595828	0.518055	0.798282	3.912158	4.999991	2.925142	2.725751	2.181889	2.039990	1.669920	2.290961	2.415188	2.254157	0.000000	0.000000	40126.000000		1
26651.894531	5759.933594	2.479326	10.176338	16806.548828	99998.000000	2275.478516	1401.263184	353.661652	134.278320	140.822006	552.220520	779.883667	507.799255	1.250687	0.000000	4.425728	3.760417	0.394334	1.007591	4.225479	4.999991	3.357073	3.146520	2.548588	2.128006	2.148670	2.742113	2.892030	2.705692	0.097149	0.000000	40170.000000		1
9097.199219	1087.927612	2.886379	5.899192	4815.495605	75797.718750	257.331818	181.681549	52.460564	28.768198	17.854847	51.325748	97.745270	68.483673	0.167191	0.000000	3.958908	3.036600	0.460353	0.770793	3.682641	4.879656	2.410493	2.259311	1.719833	1.458913	1.251756	1.710335	1.990096	1.835587	0.000000	0.000000	40232.000000		1
44123.757812	11678.639648	2.966557	10.352111	30388.142578	99998.000000	4550.183105	2782.019531	685.021729	281.409668	192.181686	859.363953	1101.480591	630.624573	3.512997	0.000000	4.644672	4.067392	0.472253	1.015029	4.482704	4.999991	3.658029	3.444360	2.835704	2.449339	2.283712	2.934177	3.041977	2.799771	0.545678	0.000000	40296.000000		1
35606.414062	8471.943359	2.827788	6.630038	20443.384766	99998.000000	2813.368896	1712.489502	382.679657	176.291183	92.691017	463.797394	632.542664	408.126648	4.041126	99998.000000	4.551528	3.927983	0.451447	0.821516	4.310553	4.999991	3.449227	3.233628	2.582835	2.246231	1.967038	2.666328	2.801090	2.610795	0.606502	4.999991	40440.000000		1
6891.449707	1141.590820	3.167000	1.199574	2714.729248	45039.914062	0.000000	0.000000	0.000000	19.914785	0.000000	0.000000	0.000000	0.000000	0.536407	99998.000000	3.838310	3.057510	0.500648	0.079027	3.433727	4.653597	0.000000	0.000000	0.000000	1.299176	0.000000	0.000000	0.000000	0.000000	0.000000	4.999991	40469.000000		1
12698.207031	2801.021484	4.058200	8.973680	7770.016113	99998.000000	732.270752	494.613190	130.984894	82.160049	46.629215	116.102760	125.030190	183.174088	0.303136	0.000000	4.103743	3.447316	0.608333	0.952971	3.890422	4.999991	2.864672	2.694266	2.117221	1.914661	1.668658	2.064842	2.097015	2.262864	0.000000	0.000000	40512.000000		1
25952.789062	3661.532715	4.085954	4.779795	11671.248047	99998.000000	1379.350220	878.988892	235.736404	109.053337	47.446404	264.399750	357.130859	149.623001	2.207563	0.000000	4.414184	3.563663	0.611293	0.679409	4.067117	4.999991	3.139675	2.943983	2.372427	2.037639	1.676203	2.422261	2.552827	2.174998	0.343913	0.000000	40552.000000		1
21255.470703	3927.671631	3.432201	6.941496	10229.923828	99998.000000	1167.787231	736.998169	214.538788	143.292084	53.919170	219.300079	312.253204	180.407974	0.084291	0.000000	4.327471	3.594135	0.535573	0.841453	4.009872	4.999991	3.067364	2.867466	2.331506	2.156222	1.731743	2.341039	2.494507	2.256256	0.000000	0.000000	40599.000000		1
3673.078125	436.268860	1.403101	0.983713	1436.960571	26979.605469	0.000000	0.000000	0.000000	9.405403	0.000000	0.000000	0.000000	0.000000	0.194170	15825.887695	3.565030	2.639754	0.147089	0.000000	3.157445	4.431036	0.000000	0.000000	0.000000	0.973377	0.000000	0.000000	0.000000	0.000000	0.000000	4.199368	40637.000000		1
42952.878906	10494.700195	2.648932	11.490010	27537.148438	99998.000000	4067.260254	2503.314453	599.281433	235.893677	160.212570	708.158997	909.283569	536.490356	2.671514	99998.000000	4.632992	4.020970	0.423071	1.060320	4.439919	4.999991	3.609302	3.398515	2.777631	2.372716	2.204697	2.850131	2.958699	2.729562	0.426757	4.999991	40670.000000		1
24578.203125	6458.514648	2.251129	6.364837	17325.128906	99998.000000	2325.253174	1445.533325	384.246185	127.309067	105.149323	456.220642	671.567383	419.388458	0.946428	0.000000	4.390550	3.810133	0.352400	0.803787	4.238677	4.999991	3.366470	3.160028	2.584610	2.104859	2.021806	2.659175	2.827090	2.622617	0.000000	0.000000	40703.000000		1
25906.445312	11744.690430	3.003561	8.856498	24030.910156	99998.000000	3432.540527	2105.610840	475.851715	251.195190	170.456741	812.108765	1130.868652	663.050110	1.430692	0.000000	4.413408	4.069841	0.477637	0.947262	4.380770	4.999991	3.535616	3.323378	2.677472	2.400011	2.231614	2.909614	3.053412	2.821546	0.155546	0.000000	40750.000000		1
4446.458496	811.877502	2.645848	2.118529	1951.907959	34939.203125	0.000000	0.000000	15.070231	19.264116	1.113230	0.000000	0.000000	0.000000	0.594809	99998.000000	3.648014	2.909491	0.422565	0.326034	3.290459	4.543313	0.000000	0.000000	1.178120	1.284749	0.046585	0.000000	0.000000	0.000000	0.000000	4.999991	40870.000000		1
31830.246094	7050.580078	4.005776	6.694797	17083.355469	99998.000000	2259.211670	1442.215332	374.942535	146.514603	119.174171	479.740326	664.736877	353.738770	0.405315	99998.000000	4.502840	3.848225	0.602687	0.825737	4.232573	4.999991	3.353957	3.159030	2.573965	2.165881	2.076182	2.681006	2.822650	2.548683	0.000000	4.999991	40916.000000		1
10008.751953	2933.162842	3.049818	3.546299	6283.083984	86279.257812	544.372375	326.719025	101.516678	14.185198	19.831524	85.209869	111.137947	90.402885	1.588835	99998.000000	4.000380	3.467336	0.484274	0.549775	3.798173	4.935906	2.735896	2.514174	2.006537	1.151835	1.297356	1.930490	2.045862	1.956182	0.201079	4.999991	40950.000000		1
19038.271484	3534.784912	3.210172	4.650278	10640.829102	99998.000000	1207.228271	772.168213	166.253601	100.403450	59.661095	258.660919	306.634644	185.141510	2.260582	99998.000000	4.279627	3.548363	0.506528	0.667479	4.026976	4.999991	3.081789	2.887712	2.220771	2.001749	1.775691	2.412731	2.486621	2.267504	0.354220	4.999991	40998.000000		1
23656.466797	5261.808105	2.618094	7.206697	14570.724609	99998.000000	1895.339844	1172.030396	282.667816	130.229370	91.519196	380.767731	506.001434	362.761780	2.619263	0.000000	4.373950	3.721135	0.417985	0.857736	4.163481	4.999991	3.277687	3.068939	2.451276	2.114709	1.961512	2.580660	2.704152	2.559622	0.418179	0.000000	41082.000000		1
19161.753906	5157.383301	2.784616	5.612404	13094.199219	99998.000000	1622.422852	1017.097229	290.475861	158.584351	68.486755	321.704865	418.716217	162.229324	1.250597	99998.000000	4.282435	3.712430	0.444765	0.749149	4.117079	4.999991	3.210164	3.007362	2.463110	2.200260	1.835607	2.507458	2.621920	2.210129	0.097117	4.999991	41119.000000		1
8443.634766	2461.634521	2.602675	2.775365	3640.788330	54405.847656	96.690628	66.503906	30.507427	82.767548	10.133165	0.000000	0.000000	51.532360	0.054942	99998.000000	3.926529	3.391224	0.415420	0.443320	3.561195	4.735646	1.985384	1.822847	1.484406	1.917860	1.005745	0.000000	0.000000	1.712080	0.000000	4.999991	41188.000000		1
6248.703125	2473.975586	3.447620	4.150712	4877.182617	69114.039062	272.574738	187.879868	47.708523	20.661049	8.208913	26.443060	47.202789	40.936630	0.261418	0.000000	3.795790	3.393395	0.537519	0.618123	3.688169	4.839566	2.435486	2.273880	1.678596	1.315152	0.914286	1.422312	1.673968	1.612112	0.000000	0.000000	41207.000000		1
18174.193359	3775.424316	2.565671	5.014159	9382.997070	99998.000000	1038.165283	637.507507	147.393463	92.783531	48.115574	148.192154	187.463562	167.484024	1.517680	99998.000000	4.259455	3.576966	0.409201	0.700198	3.972342	4.999991	3.016267	2.804485	2.168478	1.967471	1.682286	2.170825	2.272917	2.223973	0.181180	4.999991	41248.000000		1
14452.980469	689.721313	3.515462	4.909312	7030.724121	99998.000000	653.101929	397.962646	120.814720	39.382427	39.959087	149.771027	205.549683	214.597382	0.756681	99998.000000	4.159957	2.838674	0.545982	0.691021	3.847000	4.999991	2.814981	2.599842	2.082120	1.595302	1.601616	2.175428	2.312917	2.331625	0.000000	4.999991	41286.000000		1
14008.275391	5155.727539	2.476242	6.034877	9904.481445	99998.000000	1092.035156	685.582947	198.642120	103.844902	40.085522	194.041183	282.960785	196.600677	1.423860	0.000000	4.146385	3.712290	0.393793	0.780668	3.995832	4.999991	3.038237	2.836060	2.298071	2.016385	1.602988	2.287894	2.451726	2.293585	0.153467	0.000000	41310.000000		1
19524.414062	3503.139648	3.712821	4.348072	8435.271484	99998.000000	841.163757	523.489319	129.893250	54.628433	30.010946	148.867493	209.358109	126.818756	1.797068	99998.000000	4.290578	3.544457	0.569704	0.638297	3.926099	4.999991	2.924881	2.718908	2.113587	1.737419	1.477280	2.172800	2.320890	2.103184	0.254564	4.999991	41354.000000		1
10877.987305	1960.234009	2.886379	3.441453	7055.409180	91910.148438	585.009888	377.668579	63.784054	37.048038	7.515071	31.818016	55.917435	73.571838	1.007814	0.000000	4.036549	3.292308	0.460353	0.536742	3.848522	4.963364	2.767163	2.577111	1.804712	1.568765	0.875933	1.502673	1.747547	1.866712	0.003381	0.000000	41371.000000		1
25007.128906	8671.745117	3.139246	8.418607	17635.164062	99998.000000	2409.880127	1487.256348	381.964203	141.111893	123.583916	505.887329	705.781433	424.862091	1.378862	0.000000	4.398064	3.938107	0.496825	0.925240	4.246379	4.999991	3.381995	3.172386	2.582023	2.149564	2.091962	2.704054	2.848670	2.628248	0.139521	0.000000	41413.000000		1
15510.132812	2054.331299	2.500912	3.481541	7495.693359	99998.000000	692.635498	455.643982	130.892380	82.690453	37.908401	113.145462	149.808029	153.607193	1.719982	99998.000000	4.190616	3.312670	0.398098	0.541772	3.874812	4.999991	2.840505	2.658626	2.116914	1.917455	1.578735	2.053637	2.175535	2.186412	0.235524	4.999991	41484.000000		1
7338.107910	994.074036	3.395196	4.474505	4628.874023	76328.703125	260.720856	161.896286	76.448967	18.588778	27.395935	32.077049	51.412094	83.853027	0.167881	99998.000000	3.865584	2.997419	0.530865	0.650745	3.665475	4.882688	2.416176	2.209237	1.883372	1.269251	1.437686	1.506194	1.711065	1.923519	0.000000	4.999991	41534.000000		1
19287.957031	3172.285156	2.624262	5.217686	11074.883789	99998.000000	1270.913574	812.583679	210.896896	97.988884	81.410706	219.728714	327.449890	200.899414	1.194106	0.000000	4.285286	3.501372	0.419007	0.717478	4.044339	4.999991	3.104116	2.909868	2.324070	1.991177	1.910681	2.341887	2.515145	2.302979	0.077043	0.000000	41557.000000		1
17862.433594	3836.211182	2.923384	4.249392	8576.651367	99998.000000	897.873718	571.416809	167.009125	63.191975	45.821274	176.821579	241.860718	142.070923	1.440089	0.000000	4.251941	3.583903	0.465886	0.628327	3.933318	4.999991	2.953215	2.756953	2.222740	1.800662	1.661067	2.247535	2.383565	2.152505	0.158389	0.000000	41603.000000		1
6488.778320	1325.603638	2.019849	3.968772	3945.930420	59635.054688	136.273499	94.528931	36.813675	23.350069	9.926555	38.253780	23.414829	48.217339	0.339844	99998.000000	3.812163	3.122414	0.305319	0.598656	3.596149	4.775502	2.134411	1.975565	1.566009	1.368288	0.996799	1.582674	1.369491	1.683203	0.000000	4.999991	41622.000000		1
9690.377930	1975.310425	3.268763	5.553813	3762.346191	59483.304688	76.279366	73.161705	21.542999	30.266895	3.984190	0.000000	0.000000	0.000000	0.410436	99998.000000	3.986341	3.295635	0.514383	0.744591	3.575459	4.774395	1.882407	1.864284	1.333306	1.480968	0.600340	0.000000	0.000000	0.000000	0.000000	4.999991	41659.000000		1
13807.606445	2533.470215	4.631775	6.901407	6496.157715	91745.914062	537.656006	347.916656	91.004211	39.407097	23.331568	68.113625	58.214821	63.235146	0.593255	99998.000000	4.140119	3.403716	0.665747	0.838938	3.812657	4.962587	2.730505	2.541475	1.959062	1.595574	1.367944	1.833234	1.765034	1.800959	0.000000	4.999991	41678.000000		1
17599.267578	5670.727051	3.117660	6.756472	11363.188477	99998.000000	1296.329712	839.177856	231.298904	97.649673	58.776062	229.072449	304.149139	251.201355	0.849202	99998.000000	4.245494	3.753639	0.493829	0.829720	4.055500	4.999991	3.112715	2.923854	2.364174	1.989671	1.769200	2.359973	2.483087	2.400022	0.000000	4.999991	41762.000000		1
15816.804688	2745.964600	3.469206	5.970118	6236.331055	87541.335938	438.871521	306.576050	88.876434	62.115749	41.507122	147.103592	233.287918	119.205002	1.104239	0.000000	4.199119	3.438695	0.540230	0.775983	3.794929	4.942213	2.642337	2.486538	1.948787	1.793202	1.618123	2.167623	2.367892	2.076294	0.043063	0.000000	41814.000000		1
27477.064453	4959.064941	3.450704	6.451181	15026.728516	99998.000000	1916.568359	1207.400879	285.591217	111.831787	75.850723	335.535431	448.128906	231.749130	1.879702	99998.000000	4.438971	3.695400	0.537908	0.809639	4.176865	4.999991	3.282524	3.081851	2.455745	2.048565	1.879960	2.525738	2.651403	2.365018	0.274089	4.999991	41877.000000		1
5607.513672	523.285767	0.582827	1.054639	1973.503418	39088.558594	0.000000	0.000000	0.000000	42.666611	0.000000	0.000000	0.000000	0.000000	1.377652	0.000000	3.748770	2.718739	0.000000	0.023104	3.295238	4.592050	0.000000	0.000000	0.000000	1.630088	0.000000	0.000000	0.000000	0.000000	0.139140	0.000000	41906.000000		1
6504.021484	446.556213	3.777580	3.996526	2434.605469	42557.320312	0.000000	0.000000	0.000000	7.746352	0.000000	0.000000	0.000000	0.000000	1.839935	99998.000000	3.813182	2.649876	0.577214	0.601683	3.386429	4.628974	0.000000	0.000000	0.000000	0.889097	0.000000	0.000000	0.000000	0.000000	0.264803	4.999991	41919.000000		1
9801.361328	1469.413818	2.772281	3.595639	5182.709961	76457.648438	335.186981	191.716034	52.836781	59.651844	13.374175	36.536137	74.210175	59.201618	0.379016	0.000000	3.991287	3.167144	0.442837	0.555776	3.714557	4.883421	2.525287	2.282658	1.722936	1.775624	1.126267	1.562723	1.870463	1.772334	0.000000	0.000000	41938.000000		1
25687.921875	4482.871094	3.839255	4.829135	13665.187500	99998.000000	1686.237671	1034.982910	256.813751	114.098335	56.987492	296.069763	415.703400	220.092606	2.477678	0.000000	4.409729	3.651556	0.584247	0.683869	4.135616	4.999991	3.226919	3.014933	2.409618	2.057279	1.755780	2.471394	2.618783	2.342605	0.394045	0.000000	42057.000000		1
25993.388672	7784.306641	3.839255	6.815063	17393.007812	99998.000000	2342.361816	1423.435303	373.767639	125.986145	79.168823	366.338898	428.013702	277.749268	1.121667	0.000000	4.414863	3.891220	0.584247	0.833470	4.240375	4.999991	3.369654	3.153338	2.572602	2.100323	1.898554	2.563883	2.631458	2.443653	0.049864	0.000000	42094.000000		1
23266.414062	5218.709961	3.857757	6.327832	13762.666992	99998.000000	1753.848633	1082.805542	247.883255	107.869179	83.831436	336.417389	432.127380	327.036652	3.637892	0.000000	4.366729	3.717563	0.586335	0.801255	4.138702	4.999991	3.243992	3.034550	2.394247	2.032897	1.923407	2.526878	2.635612	2.514596	0.560850	0.000000	42127.000000		1
23330.044922	4176.563477	2.519415	6.654708	14737.826172	99998.000000	1850.135376	1165.212280	283.093384	131.139069	72.464775	311.078308	450.549652	319.968719	0.456409	0.000000	4.367916	3.620819	0.401300	0.823129	4.168434	4.999991	3.267204	3.066405	2.451930	2.117732	1.860127	2.492870	2.653743	2.505108	0.000000	0.000000	42182.000000		1
8934.411133	788.308472	3.746742	3.200921	4652.633789	64231.269531	244.663834	181.181992	45.901451	5.125174	17.808592	22.637726	45.556072	13.938499	0.268588	99998.000000	3.951066	2.896696	0.573654	0.505275	3.667699	4.807746	2.388570	2.258115	1.661826	0.709709	1.250630	1.354833	1.658546	1.144216	0.000000	4.999991	42229.000000		1
7246.678223	1276.852905	1.853327	3.059069	4303.727539	64112.957031	242.187592	142.755524	49.564934	32.049297	17.793173	41.399193	90.927124	34.522457	0.047323	0.000000	3.860139	3.106141	0.267952	0.485589	3.633845	4.806946	2.384152	2.154593	1.695175	1.505818	1.250253	1.616992	1.958694	1.538102	0.000000	0.000000	42244.000000		1
20705.906250	5015.065918	3.336605	4.785963	15220.544922	99998.000000	2005.053101	1254.332275	333.463165	102.525063	100.446625	374.914795	537.782471	301.003754	1.442211	0.000000	4.316094	3.700277	0.523305	0.679969	4.182430	4.999991	3.302126	3.098413	2.523048	2.010830	2.001935	2.573933	2.730607	2.478572	0.159029	0.000000	42264.000000		1
8268.835938	3114.613037	3.422950	3.145414	5169.255859	76356.250000	339.649139	216.419876	57.780014	32.114056	21.613924	47.680767	55.868095	18.397585	1.252368	99998.000000	3.917444	3.493404	0.534401	0.497678	3.713428	4.882844	2.531030	2.335297	1.761778	1.506695	1.334734	1.678343	1.747164	1.264761	0.097732	4.999991	42286.000000		1
13761.862305	1918.184204	2.272716	4.533096	9568.456055	99998.000000	1043.537231	659.608643	142.037003	64.505646	47.212040	211.658569	314.356323	191.268890	2.214671	99998.000000	4.138677	3.282890	0.356545	0.656395	3.980842	4.999991	3.018508	2.819286	2.152401	1.809598	1.674053	2.325636	2.497422	2.281644	0.345309	4.999991	42316.000000		1
25624.654297	6252.761230	1.748480	6.707132	15037.876953	99998.000000	1981.089355	1211.286377	297.864502	132.455826	80.223465	388.671356	547.943359	229.840302	7.154007	99998.000000	4.408658	3.796072	0.242661	0.826537	4.177186	4.999991	3.296904	3.083247	2.474019	2.122071	1.904301	2.589582	2.738736	2.361426	0.854549	4.999991	42352.000000		1
49929.980469	8556.841797	1.939672	11.474592	31474.296875	99998.000000	4745.423828	2878.577637	711.085510	338.761047	185.801422	897.608521	1205.840576	666.602539	2.677037	0.000000	4.698361	3.932313	0.287728	1.059737	4.497956	4.999991	3.676275	3.459178	2.851922	2.529893	2.269049	2.953087	3.081290	2.823867	0.427654	0.000000	42401.000000		1
9424.325195	1333.707764	3.777580	5.794345	4856.919434	69412.625000	296.205444	196.650024	45.290871	34.685894	20.587040	33.288960	65.187157	51.254822	0.562440	0.000000	3.974250	3.125061	0.577214	0.763004	3.686361	4.841438	2.471593	2.293694	1.656011	1.540153	1.313594	1.522300	1.814162	1.709735	0.000000	0.000000	42459.000000		1
28232.263672	7370.696777	2.198706	9.723028	20040.136719	99998.000000	2819.662842	1737.659058	411.931976	114.129173	130.257126	580.017334	798.349121	407.963226	2.889645	0.000000	4.450746	3.867509	0.342167	0.987802	4.301901	4.999991	3.450197	3.239964	2.614825	2.057397	2.114801	2.763441	2.902193	2.610621	0.460844	0.000000	42496.000000		1
7326.263184	1524.144043	2.756862	2.294302	2742.362793	44615.816406	0.000000	0.000000	0.000000	0.487231	3.722073	0.000000	0.000000	0.000000	0.297488	0.000000	3.864882	3.183026	0.440415	0.360651	3.438125	4.649489	0.000000	0.000000	0.000000	0.000000	0.570785	0.000000	0.000000	0.000000	0.000000	0.000000	42514.000000		1
15001.509766	5417.950195	4.437500	5.017243	8738.893555	99998.000000	892.159546	576.615967	116.429642	86.662308	34.303509	111.730019	193.683456	108.615448	0.800924	0.000000	4.176135	3.733835	0.647138	0.700465	3.941457	4.999991	2.950443	2.760887	2.066064	1.937830	1.535339	2.048170	2.287092	2.035892	0.000000	0.000000	42540.000000		1
9466.578125	2478.209717	2.753779	3.268763	4741.365723	70682.164062	248.114532	164.135086	65.714470	32.891159	6.229152	0.000000	0.000000	21.888378	0.306270	99998.000000	3.976193	3.394138	0.439929	0.514383	3.675904	4.849310	2.394652	2.215201	1.817661	1.517079	0.794429	0.000000	0.000000	1.340214	0.000000	4.999991	42574.000000		1
24327.003906	4882.280273	3.990358	6.870570	16904.695312	99998.000000	2255.020996	1386.356445	317.890289	111.301384	92.805115	441.733246	597.378784	324.683777	3.572074	0.000000	4.386089	3.688623	0.601012	0.836993	4.228007	4.999991	3.353151	3.141875	2.502277	2.046501	1.967572	2.645160	2.776250	2.511461	0.552921	0.000000	42668.000000		1
9097.929688	314.464264	2.328223	3.398280	4374.015137	68903.539062	209.845337	98.081398	16.800209	30.821968	0.000000	0.000000	0.000000	40.131775	0.967626	0.000000	3.958943	2.497571	0.367025	0.531259	3.640880	4.838242	2.321899	1.991587	1.225315	1.488860	0.000000	0.000000	0.000000	1.603488	0.000000	0.000000	42708.000000		0
29086.437500	3935.424316	3.478457	6.667043	15902.905273	99998.000000	2099.427734	1275.323364	327.930939	133.491974	106.512337	448.110413	671.434753	302.292755	0.679340	0.000000	4.463691	3.594991	0.541387	0.823933	4.201477	4.999991	3.322101	3.105620	2.515782	2.125455	2.027400	2.651385	2.827004	2.480428	0.000000	0.000000	42736.000000		1
8791.693359	1768.095581	1.248914	2.574922	3564.145264	55119.882812	88.601982	52.059677	17.312109	37.609280	6.904491	3.327354	23.248306	0.000000	1.434412	99998.000000	3.944072	3.247506	0.096533	0.410764	3.551955	4.741308	1.947443	1.716501	1.238350	1.575295	0.839132	0.522099	1.366391	0.000000	0.156674	4.999991	42768.000000		1
8845.546875	1381.132568	2.494745	3.247177	4373.987305	66856.531250	198.019196	133.689331	39.410183	35.173122	21.635511	0.000000	10.558722	9.312891	0.068552	0.000000	3.946725	3.140235	0.397026	0.511506	3.640877	4.825144	2.296707	2.126097	1.595608	1.546211	1.335167	0.000000	1.023611	0.969085	0.000000	0.000000	42794.000000		1
12119.685547	4998.487793	2.858626	7.721682	9257.701172	99998.000000	1030.375854	621.860596	145.389038	69.803513	43.634903	174.477936	303.671173	124.838997	0.851821	0.000000	4.083491	3.698839	0.456157	0.887712	3.966503	4.999991	3.012996	2.793693	2.162532	1.843877	1.639834	2.241740	2.482404	2.096350	0.000000	0.000000	42812.000000		1
24344.751953	5039.229980	2.972724	8.350764	13176.362305	99998.000000	1627.606567	1037.357422	251.426468	126.741661	81.669739	369.832794	482.481750	363.030060	2.029999	99998.000000	4.386405	3.702364	0.473155	0.921726	4.119795	4.999991	3.211550	3.015929	2.400411	2.102919	1.912061	2.568005	2.683481	2.559942	0.307496	4.999991	42869.000000		1
13665.785156	4323.389160	2.389898	5.094337	8574.999023	99998.000000	884.471802	560.414001	123.133690	63.928989	55.476460	180.130432	238.656708	182.933548	0.466259	0.000000	4.135634	3.635824	0.378379	0.707088	3.933234	4.999991	2.946684	2.748509	2.090377	1.805698	1.744109	2.255587	2.377774	2.262293	0.000000	0.000000	42900.000000		1
19175.365234	6196.683594	3.648063	5.482887	14022.885742	99998.000000	1780.063477	1111.678589	251.602249	87.630608	65.279663	293.007599	399.362671	251.315460	4.318962	99998.000000	4.282743	3.792159	0.562062	0.739009	4.146837	4.999991	3.250436	3.045979	2.400715	1.942656	1.814778	2.466879	2.601367	2.400219	0.635379	4.999991	43009.000000		1
23052.613281	7282.273926	3.074487	7.323880	19250.408203	99998.000000	2722.907471	1621.167725	403.821747	170.996399	127.771629	575.351624	801.519226	453.183167	2.210868	99998.000000	4.362720	3.862267	0.487773	0.864741	4.284440	4.999991	3.435033	3.209828	2.606190	2.232987	2.106434	2.759933	2.903914	2.656274	0.344563	4.999991	43144.000000		1
23630.777344	7989.479980	2.750695	5.852936	19817.273438	99998.000000	2711.769043	1669.422119	414.910889	146.181549	109.713257	520.334656	747.341003	370.443359	3.237947	0.000000	4.373478	3.902519	0.439442	0.767374	4.297044	4.999991	3.433253	3.222566	2.617955	2.164893	2.040259	2.716283	2.873519	2.568722	0.510270	0.000000	43208.000000		1
21850.250000	5123.040039	2.920300	3.284182	11458.636719	99998.000000	1356.484253	807.415344	176.544037	97.732933	48.460953	217.369659	299.005463	276.987579	0.951251	99998.000000	4.339457	3.709528	0.465428	0.516427	4.059133	4.999991	3.132415	2.907097	2.246853	1.990041	1.685392	2.337199	2.475679	2.442460	0.000000	4.999991	43275.000000		1
24975.587891	5701.623047	2.803118	3.944102	13273.114258	99998.000000	1579.959717	990.435242	193.615616	108.630867	59.506908	266.151337	414.139954	277.934296	4.037944	0.000000	4.397516	3.755999	0.447641	0.595948	4.122973	4.999991	3.198646	2.995826	2.286940	2.035953	1.774567	2.425129	2.617147	2.443942	0.606160	0.000000	43322.000000		1
11816.837891	2481.647949	3.456871	4.002693	7519.123535	99998.000000	652.312500	380.551849	96.881821	69.115837	12.180768	122.054382	179.572281	131.213089	1.870186	99998.000000	4.072501	3.394740	0.538683	0.602352	3.876167	4.999991	2.814456	2.580414	1.986242	1.839578	1.085675	2.086553	2.254239	2.117977	0.271885	4.999991	43389.000000		1
7446.122070	1345.385864	2.833956	3.182418	4068.909912	57947.082031	167.499435	133.895935	51.800644	21.820536	16.633686	56.811718	69.717163	70.540527	0.412629	99998.000000	3.871930	3.128847	0.452393	0.502757	3.609478	4.763031	2.224013	2.126767	1.714335	1.338865	1.220989	1.754438	1.843340	1.848439	0.000000	4.999991	43474.000000		1
8900.367188	552.541199	2.895631	3.792999	4328.403320	54360.726562	175.908798	137.081436	45.281620	23.103371	22.699402	10.324357	0.000000	35.151539	1.044917	99998.000000	3.949408	2.742365	0.461743	0.578983	3.636328	4.735285	2.245288	2.136979	1.655922	1.363675	1.356014	1.013863	0.000000	1.545944	0.019082	4.999991	43527.000000		1
10059.368164	2511.936523	4.418998	5.846769	6961.715820	96684.460938	645.007141	397.598785	88.601982	73.652016	25.150972	90.116096	127.894981	98.124565	0.019335	99998.000000	4.002571	3.400009	0.645324	0.766916	3.842716	4.985357	2.809565	2.599445	1.947443	1.867185	1.400555	1.954802	2.106853	1.991778	0.000000	4.999991	43543.000000		1
10840.803711	2915.560791	3.154665	5.180681	6231.754883	85999.257812	500.250275	318.303528	86.381691	41.340603	23.303814	83.307205	113.857803	116.256950	2.161045	0.000000	4.035061	3.464722	0.498953	0.714387	3.794610	4.934494	2.699187	2.502841	1.936422	1.616377	1.367427	1.920683	2.056363	2.065419	0.334664	0.000000	43568.000000		1
14130.499023	6477.612305	4.209303	8.887335	17591.623047	99998.000000	2370.880127	1481.594604	381.369049	159.490967	102.284531	396.155579	515.998901	381.588013	1.817903	0.000000	4.150157	3.811415	0.624210	0.948772	4.245306	4.999991	3.374910	3.170729	2.581346	2.202736	2.009810	2.597866	2.712649	2.581595	0.259571	0.000000	43614.000000		1
16883.457031	4851.127930	4.209303	8.134903	16250.519531	99998.000000	2176.977783	1334.996704	300.078613	126.269852	84.161400	364.374573	535.019409	306.548309	2.284131	0.000000	4.227461	3.685843	0.624210	0.910352	4.210867	4.999991	3.337854	3.125480	2.477235	2.101300	1.925113	2.561548	2.728369	2.486499	0.358721	0.000000	43649.000000		1
15402.250977	4144.717773	4.567017	4.255559	11517.453125	99998.000000	1318.131836	840.830688	183.886429	91.694969	54.600677	193.082138	184.953400	132.125870	0.166084	0.000000	4.187584	3.617495	0.659633	0.628957	4.061357	4.999991	3.119959	2.924709	2.264550	1.962345	1.737198	2.285742	2.267062	2.120988	0.000000	0.000000	43688.000000		1
7204.128906	902.314270	3.160832	6.552945	5532.606445	77207.390625	401.441101	266.194489	74.117661	43.576313	39.774063	124.083481	179.226898	125.868965	1.466598	0.000000	3.857581	2.955358	0.499801	0.816437	3.742930	4.887659	2.603622	2.425199	1.869922	1.639251	1.599600	2.093714	2.253403	2.099919	0.166311	0.000000	43734.000000		1
20759.859375	6086.868652	2.827788	5.152927	13441.061523	99998.000000	1718.265381	1055.054932	258.645508	95.682243	75.986404	318.507050	406.575531	253.100937	3.361834	99998.000000	4.317225	3.784394	0.451447	0.712054	4.128434	4.999991	3.235090	3.023275	2.412705	1.980831	1.880736	2.503119	2.609141	2.403294	0.526576	4.999991	43833.000000		1
11729.348633	2014.301270	2.636597	3.897846	6260.991699	91146.015625	524.386719	300.146454	76.886856	29.758080	15.538960	63.756298	96.419258	84.620872	1.069483	99998.000000	4.069274	3.304124	0.421044	0.590825	3.796643	4.959738	2.719652	2.477333	1.885852	1.473605	1.191422	1.804523	1.984164	1.927477	0.029174	4.999991	43861.000000		1
6400.312012	3048.460693	2.914133	7.055594	7491.341797	99998.000000	679.915039	449.226715	120.006775	61.970814	38.716339	136.211823	179.738800	150.486450	0.703481	99998.000000	3.806201	3.484081	0.464509	0.848534	3.874560	4.999991	2.832455	2.652466	2.079206	1.792187	1.587894	2.134215	2.254642	2.177497	0.000000	4.999991	43912.000000		1
8906.503906	1750.693970	2.541001	4.542347	6298.333008	88819.703125	516.597168	312.200806	96.456261	52.207699	26.936459	105.957260	142.166519	93.594551	0.879390	0.000000	3.949707	3.243210	0.405005	0.657280	3.799226	4.948509	2.713152	2.494434	1.984330	1.717735	1.430341	2.025131	2.152797	1.971251	0.000000	0.000000	43965.000000		1
17516.169922	4362.022461	4.437500	4.406662	8595.900391	99998.000000	915.830322	540.277222	168.594162	99.506081	63.805637	223.870178	295.493103	220.783356	2.833595	0.000000	4.243439	3.639688	0.647138	0.644110	3.934291	4.999991	2.961815	2.732617	2.226843	1.997850	1.804859	2.349996	2.470547	2.343966	0.452338	0.000000	43996.000000		1
17858.640625	1686.373413	1.390766	2.503996	8143.691406	99998.000000	825.877686	499.571838	117.906754	30.004778	27.513117	112.433113	148.096558	45.651669	0.917237	99998.000000	4.251848	3.226954	0.143254	0.398634	3.910821	4.999991	2.916916	2.698598	2.071539	1.477190	1.439540	2.050894	2.170545	1.659457	0.000000	4.999991	44030.000000		1
13913.197266	3679.464600	2.565671	5.035745	7708.061035	99998.000000	785.122986	452.187103	142.656845	66.904793	29.369528	120.127045	219.830490	139.600861	0.064988	0.000000	4.143427	3.565785	0.409201	0.702064	3.886945	4.999991	2.894938	2.655318	2.154293	1.825457	1.467897	2.079641	2.342088	2.144888	0.000000	0.000000	44065.000000		1
47811.703125	8729.330078	2.855542	7.826529	24565.488281	99998.000000	3517.038086	2169.428711	539.225647	194.324875	130.873871	568.696960	805.343018	507.053009	2.659940	99998.000000	4.679534	3.940981	0.455689	0.893569	4.390326	4.999991	3.546177	3.336345	2.731771	2.288528	2.116853	2.754881	2.905981	2.705053	0.424872	4.999991	44096.000000		1
8957.666016	416.381836	2.365228	3.009729	4093.570801	63596.500000	148.145889	98.907837	17.672907	54.276886	13.627042	0.000000	0.000000	0.000000	0.300501	99998.000000	3.952195	2.619492	0.373873	0.478527	3.612102	4.803433	2.170690	1.995231	1.247308	1.734615	1.134402	0.000000	0.000000	0.000000	0.000000	4.999991	44129.000000		1
6931.449219	1390.979004	3.851590	6.623871	4614.013184	64992.839844	222.744614	164.730240	76.970116	40.526493	21.077354	54.110363	11.779882	96.206482	0.918855	99998.000000	3.840824	3.143321	0.585640	0.821112	3.664079	4.812866	2.347807	2.216773	1.886322	1.607739	1.323816	1.733280	1.071141	1.983204	0.000000	4.999991	44181.000000		1
12347.583008	3091.799561	2.972724	5.822099	7699.361816	99998.000000	768.720581	470.467529	96.070801	36.452877	49.475506	154.575485	186.923904	177.358154	0.264670	99998.000000	4.091582	3.490211	0.473155	0.765080	3.886455	4.999991	2.885768	2.672530	1.982591	1.561732	1.694390	2.189141	2.271665	2.248851	0.000000	4.999991	44220.000000		1
31814.648438	7608.795410	3.333522	8.837996	19802.718750	99998.000000	2811.120850	1696.938232	391.597809	165.047867	113.395241	502.220764	696.653564	385.707886	1.383904	99998.000000	4.502627	3.881316	0.522903	0.946354	4.296725	4.999991	3.448879	3.229666	2.592840	2.217610	2.054595	2.700895	2.843017	2.586258	0.141106	4.999991	44257.000000		1
7742.401367	2424.561768	2.315888	4.150712	5515.319336	75141.007812	387.490265	253.881134	71.915871	43.412872	31.426382	83.470642	90.261032	47.930550	0.106320	0.000000	3.888876	3.384633	0.364717	0.618123	3.741571	4.875877	2.588261	2.404630	1.856825	1.637619	1.497294	1.921534	1.955500	1.680612	0.000000	0.000000	44292.000000		1
19748.314453	4288.755859	2.433070	5.032661	11638.400391	99998.000000	1406.339111	869.879517	218.455139	81.201012	58.896328	236.615280	341.604248	204.609146	1.155175	99998.000000	4.295530	3.632331	0.386155	0.701798	4.065893	4.999991	3.148090	2.939459	2.339362	1.909561	1.770088	2.374043	2.533523	2.310925	0.062648	4.999991	44320.000000		1
33698.343750	8470.382812	4.625608	10.891766	20180.964844	99998.000000	2874.118408	1744.717651	404.191803	207.566452	139.610107	648.405396	866.240723	510.155243	3.106482	99998.000000	4.527608	3.927903	0.665169	1.037098	4.304942	4.999991	3.458505	3.241725	2.606587	2.317157	2.144917	2.811847	2.937639	2.707702	0.492269	4.999991	44378.000000		1
15278.525391	4193.406738	4.215471	5.988621	11485.896484	99998.000000	1375.988892	857.297852	219.022537	121.702835	74.071404	264.883911	368.105896	216.179337	0.142671	0.000000	4.184082	3.622567	0.624846	0.777327	4.060165	4.999991	3.138615	2.933132	2.340489	2.085301	1.869651	2.423056	2.565973	2.334814	0.000000	0.000000	44455.000000		1
27454.605469	4707.934570	4.388160	9.010685	14339.330078	99998.000000	1853.888184	1143.151245	321.350250	130.642593	101.047951	391.443634	556.448303	362.370148	4.615620	0.000000	4.438615	3.672830	0.642282	0.954758	4.156529	4.999991	3.268084	3.058104	2.506979	2.116085	2.004528	2.592669	2.745425	2.559152	0.664230	0.000000	44490.000000		1
7138.108887	1152.966797	3.099157	2.170952	3050.810547	51371.222656	0.000000	0.000000	4.600938	23.362404	0.000000	0.000000	0.000000	0.000000	0.220727	99998.000000	3.853583	3.061817	0.491244	0.336650	3.484415	4.710720	0.000000	0.000000	0.662846	1.368518	0.000000	0.000000	0.000000	0.000000	0.000000	4.999991	44531.000000		1
16772.634766	6977.782227	3.080655	5.846769	11945.003906	99998.000000	1459.243652	884.268250	254.926514	103.891159	71.317627	361.269257	484.819244	283.136566	1.555209	0.000000	4.224601	3.843717	0.488643	0.766916	4.077186	4.999991	3.164128	2.946584	2.406415	2.016579	1.853197	2.557831	2.685580	2.451996	0.191789	0.000000	44574.000000		1
13306.634766	5351.600586	2.624262	5.529144	11275.940430	99998.000000	1338.052734	808.386719	197.328445	58.023628	71.015419	299.612976	416.406494	248.256393	0.545165	0.000000	4.124068	3.728484	0.419007	0.742658	4.052153	4.999991	3.126473	2.907619	2.295190	1.763605	1.851353	2.476561	2.619518	2.394901	0.000000	0.000000	44596.000000		1
31616.716797	6145.968262	3.820752	9.269719	16790.375000	99998.000000	2243.459961	1398.987427	302.314331	149.360886	89.434593	407.701111	556.232483	380.039978	3.094320	99998.000000	4.499917	3.788590	0.582149	0.967067	4.225060	4.999991	3.350918	3.145814	2.480459	2.174237	1.951506	2.610342	2.745256	2.579829	0.490565	4.999991	44672.000000		1
44711.367188	8187.406738	3.274930	7.709347	23253.412109	99998.000000	3334.014893	2013.894165	463.300903	234.327133	118.369308	580.433655	787.611572	332.544220	3.672246	99998.000000	4.650418	3.913146	0.515202	0.887018	4.366487	4.999991	3.522968	3.304037	2.665863	2.369823	2.073239	2.763753	2.896312	2.521849	0.564932	4.999991	44848.000000		1
26651.027344	5338.806152	3.086823	3.777580	15453.179688	99998.000000	2000.168457	1210.755981	299.270691	96.342163	61.687111	271.017456	419.921967	177.231720	2.387680	99998.000000	4.425714	3.727444	0.489512	0.577214	4.189018	4.999991	3.301067	3.083057	2.476064	1.983816	1.790194	2.432997	2.623169	2.248541	0.377976	4.999991	44869.000000		1
17469.849609	3827.354492	1.489446	2.892547	8680.305664	99998.000000	888.079773	514.546509	164.169006	62.710911	24.639072	132.412659	227.382553	97.995049	2.070643	0.000000	4.242289	3.582899	0.173025	0.461280	3.938535	4.999991	2.948452	2.711425	2.215291	1.797343	1.391624	2.121929	2.356757	1.991204	0.316105	0.000000	44884.000000		1
9179.022461	1391.426147	0.243615	0.000000	5182.266113	76768.148438	246.668259	147.988617	0.000000	0.000000	0.000000	0.000000	0.000000	2.059937	1.411781	0.000000	3.962796	3.143460	0.000000	0.000000	3.714520	4.885181	2.392113	2.170228	0.000000	0.000000	0.000000	0.000000	0.000000	0.313854	0.149767	0.000000	44917.000000		1
17272.724609	2893.120605	1.918085	2.047602	6655.136719	96108.835938	510.805908	296.711182	50.826183	56.839474	7.034008	32.046211	59.725853	38.901363	1.515924	0.000000	4.237361	3.461367	0.282868	0.311246	3.823157	4.982763	2.708256	2.472334	1.706087	1.754650	0.847203	1.505777	1.776162	1.589965	0.180677	0.000000	44930.000000		1
10906.166016	3096.702881	3.604891	3.644979	6961.737793	97608.164062	540.530090	321.418091	80.602760	68.286308	20.010382	60.885338	113.059113	65.310501	0.503410	0.000000	4.037672	3.490900	0.556892	0.561695	3.842718	4.989486	2.732820	2.507070	1.906350	1.834334	1.301255	1.784513	2.053306	1.814983	0.000000	0.000000	44949.000000		1
34202.437500	7423.320801	2.655099	6.549861	20423.392578	99998.000000	2710.245605	1722.021362	478.546906	232.628006	116.346382	521.928955	697.554016	423.748871	4.107295	0.000000	4.534057	3.870598	0.424081	0.816232	4.310128	4.999991	3.433009	3.236038	2.679924	2.366662	2.065753	2.717611	2.843578	2.627109	0.613556	0.000000	45007.000000		1
12063.533203	3726.371338	2.981975	2.778449	8487.315430	99998.000000	874.927612	500.071411	142.721603	71.505737	40.329136	179.337906	243.932983	146.144547	0.865441	0.000000	4.081474	3.571286	0.474504	0.443802	3.928770	4.999991	2.941972	2.699032	2.154490	1.854341	1.605619	2.253672	2.387270	2.164783	0.000000	0.000000	45047.000000		1
44645.507812	9839.630859	3.268763	7.521239	26334.191406	99998.000000	3720.413574	2326.206055	571.392151	223.389114	128.490143	623.491882	898.706299	357.463898	3.494721	99998.000000	4.649778	3.992979	0.514383	0.876289	4.420520	4.999991	3.570591	3.366648	2.756934	2.349062	2.108870	2.794831	2.953618	2.553232	0.543412	4.999991	45068.000000		1
12340.024414	3891.961914	2.676685	3.836171	6741.537109	99998.000000	515.619629	312.527679	82.209389	77.044128	11.045952	26.742182	46.940670	113.675865	0.657467	0.000000	4.091316	3.590168	0.427597	0.583898	3.828759	4.999991	2.712329	2.494889	1.914921	1.886739	1.043203	1.427197	1.671549	2.055668	0.000000	0.000000	45098.000000		1
21626.962891	3405.477539	2.914133	4.995657	11087.018555	99998.000000	1259.115234	753.258667	190.229675	115.936241	41.041477	202.052734	310.843964	168.834702	2.705115	0.000000	4.334996	3.532178	0.464509	0.698593	4.044815	4.999991	3.100065	2.876944	2.279278	2.064219	1.613223	2.305465	2.492543	2.227462	0.432186	0.000000	45131.000000		1
22754.060547	2110.643311	3.278014	4.628692	8926.137695	99998.000000	968.044189	583.400208	137.741364	41.895676	43.335781	134.910492	149.570587	129.702057	1.035554	4564.788086	4.357059	3.324415	0.515611	0.665458	3.950664	4.999991	2.985895	2.765967	2.139064	1.622169	1.636847	2.130046	2.174846	2.112947	0.015173	3.659421	45185.000000		1
11673.813477	1249.219482	4.061284	4.428249	5160.242188	72052.062500	349.103882	229.778625	60.237751	55.732410	19.843859	39.675385	62.387119	65.594208	0.327382	0.000000	4.067213	3.096639	0.608663	0.646232	3.712670	4.857646	2.542955	2.361310	1.779869	1.746108	1.297626	1.598521	1.795095	1.816865	0.000000	0.000000	45229.000000		1
14316.639648	1893.600586	3.456871	5.362622	7021.827148	98021.765625	647.079407	412.443878	104.119354	49.796215	44.239315	127.315239	155.417343	126.510384	0.597334	99998.000000	4.155841	3.277288	0.538683	0.729377	3.846450	4.991323	2.810958	2.615365	2.017531	1.697196	1.645808	2.104880	2.191499	2.102126	0.000000	4.999991	45266.000000		1
25357.769531	4949.829102	2.763030	8.168824	18215.738281	99998.000000	2524.234375	1536.713379	401.342438	156.268463	111.322968	525.888489	670.080994	348.262024	2.224886	0.000000	4.404111	3.694590	0.441386	0.912160	4.260447	4.999991	3.402130	3.186593	2.603515	2.193871	2.046585	2.720894	2.826127	2.541906	0.347308	0.000000	45321.000000		1
13672.286133	2896.867188	3.059069	3.262596	8081.735840	99998.000000	823.925659	488.078766	103.373093	25.610451	28.465992	136.254990	197.383957	123.053513	0.213170	99998.000000	4.135841	3.461929	0.485589	0.513563	3.907505	4.999991	2.915888	2.688490	2.014407	1.408417	1.454326	2.134352	2.295312	2.090094	0.000000	4.999991	45358.000000		1
19401.150391	5487.149414	3.974939	5.260859	12023.485352	99998.000000	1452.268311	886.855530	216.154663	132.159790	65.745308	263.638092	356.372284	265.738098	0.959448	0.000000	4.287827	3.739347	0.599330	0.721057	4.080030	4.999991	3.162047	2.947853	2.334765	2.121099	1.817865	2.421008	2.551904	2.424454	0.000000	0.000000	45392.000000		1
16179.942383	5028.868652	2.963473	8.338429	16611.244141	99998.000000	2255.569824	1382.797852	358.133087	125.742531	95.472549	427.532623	605.452026	323.104889	1.144736	99998.000000	4.208977	3.701470	0.471801	0.921084	4.220402	4.999991	3.353256	3.140759	2.554044	2.099482	1.979879	2.630969	2.782080	2.509344	0.058705	4.999991	45477.000000		1
4106.972656	656.453979	3.185502	1.486362	1762.072998	35570.378906	0.000000	0.000000	0.000000	16.501085	0.000000	0.000000	0.000000	0.000000	0.155832	0.000000	3.613522	2.817204	0.503178	0.172125	3.246024	4.551088	0.000000	0.000000	0.000000	1.217512	0.000000	0.000000	0.000000	0.000000	0.000000	0.000000	45500.000000		1
6059.284668	2470.654541	1.421604	2.719858	5070.708984	73551.359375	302.770721	202.873001	55.612144	65.708305	11.505429	10.336692	41.226501	44.365749	1.002776	99998.000000	3.782421	3.392812	0.152779	0.434546	3.705069	4.866590	2.481114	2.307224	1.745170	1.817620	1.060903	1.014382	1.615176	1.647048	0.001204	4.999991	45530.000000		1
16682.746094	3265.238281	2.130863	4.366574	7955.367676	99998.000000	790.658264	506.719940	121.832352	100.203011	32.058548	166.071671	240.513123	125.921387	0.319648	99998.000000	4.222268	3.513915	0.328556	0.640141	3.900660	4.999991	2.897989	2.704768	2.085763	2.000881	1.505944	2.220296	2.381139	2.100100	0.000000	4.999991	45587.000000		1
21406.042969	4034.113037	3.953353	8.412439	10515.777344	99998.000000	1189.169800	762.657959	187.121262	111.507996	65.208740	259.644623	396.544128	198.799393	1.267557	0.000000	4.330536	3.605748	0.596966	0.924922	4.021842	4.999991	3.075244	2.882330	2.272123	2.047306	1.814306	2.414379	2.598292	2.298415	0.102968	0.000000	45649.000000		1
18820.021484	4508.657227	2.951138	6.759555	12563.867188	99998.000000	1668.682007	975.001099	242.030319	110.490356	91.787483	394.132660	495.516724	263.641174	0.561982	99998.000000	4.274620	3.654047	0.469990	0.829918	4.099123	4.999991	3.222373	2.989005	2.383870	2.043324	1.962783	2.595642	2.695058	2.421013	0.000000	4.999991	45706.000000		1
19414.587891	4647.823242	2.821621	8.014637	11807.321289	99998.000000	1430.598877	887.928650	208.155457	67.207001	55.226677	265.010345	420.251923	132.828964	0.733050	99998.000000	4.288128	3.667250	0.450499	0.903884	4.072151	4.999991	3.155518	2.948378	2.318388	1.827415	1.742149	2.423263	2.623510	2.123293	0.000000	4.999991	45741.000000		1
9410.136719	2058.037842	2.158617	5.032661	7266.873535	99998.000000	673.941833	415.644806	118.483414	65.893326	35.364315	116.645500	171.733414	72.239662	0.823081	0.000000	3.973596	3.313453	0.334176	0.701798	3.861348	4.999991	2.828622	2.618722	2.073658	1.818841	1.548565	2.066868	2.234855	1.858776	0.000000	0.000000	45787.000000		1
10262.959961	702.198181	2.331306	4.298732	4514.149414	66756.601562	211.763428	128.647415	17.324444	37.069622	20.624044	48.750828	57.746090	80.442406	0.480816	0.000000	4.011272	2.846460	0.367599	0.633340	3.654576	4.824494	2.325851	2.109401	1.238659	1.569018	1.314374	1.687982	1.761523	1.905485	0.000000	0.000000	45807.000000		1
22208.095703	8552.524414	3.796082	10.262683	19520.695312	99998.000000	2756.591064	1693.472168	414.118347	165.535095	109.497398	434.205841	607.844971	279.988068	0.096551	99998.000000	4.346511	3.932094	0.579336	1.011261	4.290495	4.999991	3.440372	3.228778	2.617125	2.218890	2.039404	2.637696	2.783793	2.447140	0.000000	4.999991	45865.000000		1
29124.574219	4322.328613	3.826920	5.143676	13376.681641	99998.000000	1671.318604	1036.028320	226.025711	93.930679	70.540527	367.069763	498.211914	291.826538	1.186926	99998.000000	4.464260	3.635718	0.582849	0.711274	4.126348	4.999991	3.223059	3.015372	2.354158	1.972807	1.848439	2.564749	2.697414	2.465125	0.074424	4.999991	45957.000000		1
9693.822266	1963.888306	2.056854	2.516331	5989.443848	82950.742188	474.340698	273.731140	39.542782	33.729935	0.000000	9.016852	37.035702	18.514767	1.185994	99998.000000	3.986495	3.293117	0.313203	0.400768	3.777386	4.918820	2.676090	2.437324	1.597067	1.528015	0.000000	0.955055	1.568621	1.267518	0.074083	4.999991	45986.000000		1
12349.581055	3424.498047	3.722073	3.037483	6250.923340	85085.054688	465.934418	305.863708	75.027367	40.181114	15.295344	61.569927	86.212082	80.738449	1.024863	99998.000000	4.091652	3.534597	0.570785	0.482514	3.795944	4.929853	2.668325	2.485528	1.875220	1.604022	1.184559	1.789369	1.935568	1.907080	0.010666	4.999991	46017.000000		1
39510.125000	7637.319824	2.710606	9.467078	19058.417969	99998.000000	2702.304932	1646.531494	418.821075	172.834305	135.080093	560.321472	757.606750	586.530212	0.808468	0.000000	4.596708	3.882941	0.433066	0.976216	4.280087	4.999991	3.431734	3.216570	2.622029	2.237630	2.130591	2.748437	2.879444	2.768290	0.000000	0.000000	46088.000000		1
5478.711914	866.169800	2.386814	2.729109	2596.511230	41852.132812	0.000000	0.000000	0.000000	18.607279	0.000000	0.000000	0.000000	0.000000	0.701458	99998.000000	3.738678	2.937603	0.377819	0.436021	3.414390	4.621717	0.000000	0.000000	0.000000	1.269683	0.000000	0.000000	0.000000	0.000000	0.000000	4.999991	46155.000000		1
10518.910156	2006.113892	3.709738	3.971855	6358.888184	85191.117188	545.772400	325.124756	70.734802	46.030968	29.955439	100.998611	150.471039	118.403236	1.149131	0.000000	4.021971	3.302356	0.569343	0.598993	3.803381	4.930394	2.737012	2.512050	1.849633	1.663050	1.476476	2.004315	2.177453	2.073364	0.060370	0.000000	46179.000000		1
15222.019531	3211.350098	2.787700	2.858626	7544.897461	98346.773438	721.520874	440.021759	113.370575	49.164047	25.588863	111.878044	160.385254	186.572357	0.434804	99998.000000	4.182472	3.506688	0.445246	0.456157	3.877653	4.992760	2.858249	2.643474	2.054500	1.691648	1.408051	2.048745	2.205164	2.270847	0.000000	4.999991	46216.000000		1
19818.498047	5189.176758	3.250261	5.834434	14253.484375	99998.000000	1873.550171	1145.374634	287.259521	146.856888	101.661613	377.230682	442.633698	230.241180	0.829019	0.000000	4.297071	3.715098	0.511918	0.765999	4.153921	4.999991	3.272665	3.058948	2.458274	2.166894	2.007157	2.576607	2.646044	2.362183	0.000000	0.000000	46249.000000		1
10296.797852	2673.897461	2.803118	2.004430	4877.864258	78616.859375	324.005341	172.041779	76.803596	15.717816	9.013768	34.297344	32.348419	13.571534	1.185399	99998.000000	4.012702	3.427145	0.447641	0.301991	3.688230	4.895516	2.510552	2.235634	1.885382	1.196392	0.954906	1.535260	1.509853	1.132629	0.073864	4.999991	46305.000000		1
15585.505859	3905.703125	5.362622	4.557766	11310.252930	99998.000000	1356.030884	835.850464	181.983765	54.933723	61.850548	211.334778	302.672028	192.894028	2.189945	99998.000000	4.192721	3.591699	0.729377	0.658752	4.053473	4.999991	3.132270	2.922129	2.260033	1.739839	1.791344	2.324971	2.480972	2.285319	0.340433	4.999991	46338.000000		1
22301.126953	6299.566406	2.766114	4.705785	13868.054688	99998.000000	1717.969360	1087.674805	278.584961	134.611359	77.808899	358.284180	504.280701	324.079346	1.708097	99998.000000	4.348327	3.799311	0.441870	0.672632	4.142015	4.999991	3.235015	3.036499	2.444958	2.129082	1.891029	2.554228	2.702672	2.510651	0.232513	4.999991	46385.000000		1
7186.554688	645.155151	3.870092	3.891678	4312.571777	66458.695312	201.775192	114.961784	41.084652	35.432159	4.597855	20.698055	0.000000	59.195450	0.346832	99998.000000	3.856521	2.809664	0.587721	0.590137	3.634736	4.822552	2.304868	2.060554	1.613680	1.549398	0.662555	1.315930	0.000000	1.772288	0.000000	4.999991	46418.000000		1
12216.789062	1652.692749	2.556419	4.082870	6409.890137	92756.937500	561.551880	342.908661	84.034966	44.671040	19.338125	58.424515	84.355675	71.444061	0.804271	99998.000000	4.086957	3.218192	0.407632	0.610966	3.806851	4.967346	2.749390	2.535178	1.924460	1.650026	1.286414	1.766595	1.926114	1.853966	0.000000	4.999991	46449.000000		1
15134.678711	3849.427979	2.732193	4.452919	8887.380859	99998.000000	931.646790	594.661987	125.952225	53.250000	58.643459	215.923386	261.081665	151.756958	1.885551	99998.000000	4.179973	3.585396	0.436511	0.648645	3.948774	4.999991	2.969251	2.774270	2.100206	1.726320	1.768220	2.334300	2.416776	2.181149	0.275438	4.999991	46477.000000		1
17893.710938	5745.412109	3.438369	9.103197	16110.092773	99998.000000	2153.421143	1322.473755	287.392120	132.058029	110.413269	515.616516	683.156067	357.426910	2.633830	0.000000	4.252700	3.759321	0.536352	0.959194	4.207098	4.999991	3.333129	3.121387	2.458475	2.120765	2.043021	2.712327	2.834520	2.553187	0.420588	0.000000	46508.000000		1
16249.453125	2018.751099	2.380646	1.437022	9352.584961	99998.000000	983.947021	604.718079	172.667786	78.715515	23.004690	146.233978	218.470551	131.111313	3.097359	99998.000000	4.210839	3.305083	0.376695	0.157463	3.970932	4.999991	2.992972	2.781553	2.237211	1.896060	1.361816	2.165048	2.339393	2.117640	0.490992	4.999991	46585.000000		1
24249.966797	5961.169434	5.189932	6.266157	14547.762695	99998.000000	1848.337524	1129.622803	264.248657	142.471817	68.804382	357.022949	468.410675	265.685669	2.306672	99998.000000	4.384711	3.775331	0.715162	0.797001	4.162796	4.999991	3.266781	3.052933	2.422013	2.153729	1.837616	2.552696	2.670627	2.424368	0.362986	4.999991	46619.000000		1
20406.912109	7713.361816	2.402232	10.478544	19229.300781	99998.000000	2666.086426	1652.806885	400.673248	190.766251	112.633560	509.735840	666.753662	453.892426	1.648903	0.000000	4.309777	3.887244	0.380615	1.020301	4.283964	4.999991	3.425874	3.218222	2.602790	2.280502	2.051668	2.707345	2.823965	2.656953	0.217195	0.000000	46681.000000		1
7869.170898	2110.319580	4.770544	3.410615	3034.466797	51457.898438	46.848160	0.000000	18.052206	0.814107	5.032661	0.000000	0.000000	0.000000	1.789096	99998.000000	3.895929	3.324348	0.678568	0.532833	3.482082	4.711452	1.670693	0.000000	1.256530	0.000000	0.701798	0.000000	0.000000	0.000000	0.252634	4.999991	46718.000000		1
12965.175781	2681.542236	2.544085	4.169215	8442.493164	99998.000000	866.539856	556.920105	109.879776	59.038177	23.824966	141.858154	183.911102	146.446747	0.024946	0.000000	4.112778	3.428385	0.405532	0.620054	3.926471	4.999991	2.937788	2.745793	2.040918	1.771133	1.377032	2.151854	2.264608	2.165680	0.000000	0.000000	46758.000000		1
5289.429199	1275.742676	2.026016	2.349809	5383.875000	73310.039062	446.059723	277.129425	74.910179	19.390549	15.279925	53.694057	78.548996	87.886551	0.470661	0.000000	3.723409	3.105763	0.306643	0.371033	3.731095	4.865163	2.649393	2.442683	1.874541	1.287590	1.184121	1.729926	1.895141	1.943922	0.000000	0.000000	46782.000000		1
36431.863281	10451.204102	4.258643	12.042000	25176.423828	99998.000000	3726.328125	2295.371582	552.057068	243.017120	180.068756	780.620728	1141.411987	636.647095	2.691099	0.000000	4.561481	4.019166	0.629271	1.080699	4.400994	4.999991	3.571281	3.360853	2.741984	2.385637	2.255438	2.892440	3.057442	2.803899	0.429930	0.000000	46811.000000		1
9832.420898	1675.262695	0.996048	1.415436	3855.129883	57617.816406	174.570450	99.934723	17.824011	12.914698	0.000000	0.000000	0.000000	21.120527	0.649993	0.000000	3.992661	3.224083	0.000000	0.150890	3.586039	4.760557	2.241971	1.999716	1.251005	1.111084	0.000000	0.000000	0.000000	1.324705	0.000000	0.000000	46869.000000		1
10176.803711	909.298950	3.151581	4.674948	6506.855469	93993.242188	594.159363	365.419952	72.733063	24.531141	30.741791	103.696884	105.772240	98.802986	1.128228	99998.000000	4.007611	2.958707	0.498528	0.669777	3.813371	4.973097	2.773903	2.562792	1.861732	1.389718	1.487729	2.015766	2.024372	1.994770	0.052397	4.999991	46884.000000		1
15723.524414	3043.058105	2.032184	4.172298	7416.015625	99998.000000	815.476196	495.229950	146.730453	57.067669	51.075966	187.997055	227.684769	180.417221	0.846230	99998.000000	4.196550	3.483310	0.307963	0.620375	3.870171	4.999991	2.911411	2.694807	2.166520	1.756390	1.708217	2.274151	2.357334	2.256278	0.000000	4.999991	46931.000000		1
16408.708984	2990.773193	2.562587	5.840601	10763.358398	99998.000000	1348.660767	828.230530	228.381699	90.631081	73.738358	284.336121	385.226807	257.045044	2.485469	0.000000	4.215075	3.475784	0.408679	0.766458	4.031948	4.999991	3.129903	2.918151	2.358661	1.957277	1.867693	2.453832	2.585716	2.410009	0.395408	0.000000	46971.000000		1
7229.770020	2421.959229	1.729977	0.582827	3239.248535	47782.859375	70.750221	55.436371	18.758383	0.000000	3.746742	0.000000	0.000000	2.214124	1.583381	99998.000000	3.859124	3.384167	0.238040	0.000000	3.510444	4.679272	1.849728	1.743795	1.273195	0.000000	0.573654	0.000000	0.000000	0.345202	0.199585	4.999991	47012.000000		1
15522.446289	3845.499268	2.445405	4.816800	10057.958984	99998.000000	1217.682129	742.342285	176.574875	87.726196	43.881603	231.533279	345.637787	166.922775	3.693128	0.000000	4.190960	3.584953	0.388351	0.682759	4.002510	4.999991	3.085534	2.870604	2.246929	1.943129	1.642282	2.364614	2.538621	2.222516	0.567394	0.000000	47038.000000		1
23464.480469	4528.846680	3.105325	5.615488	13175.045898	99998.000000	1745.427002	1062.015015	265.031921	121.400627	95.373871	393.583740	541.381165	342.597198	2.557832	99998.000000	4.370411	3.655988	0.492107	0.749388	4.119752	4.999991	3.241902	3.026131	2.423298	2.084221	1.979429	2.595037	2.733503	2.534784	0.407872	4.999991	47083.000000		1
36482.050781	9126.836914	4.018112	5.868355	20198.593750	99998.000000	2966.840332	1774.546753	358.715912	168.868622	115.849899	510.118225	728.659729	340.870300	2.118525	0.000000	4.562079	3.960320	0.604022	0.768516	4.305321	4.999991	3.472294	3.249087	2.554751	2.227549	2.063896	2.707671	2.862525	2.532589	0.326034	0.000000	47104.000000		1
15555.621094	5332.240723	3.648063	4.237057	11498.231445	99998.000000	1485.782349	913.761108	245.249741	120.194885	85.006340	332.587402	383.247040	204.525894	1.548919	0.000000	4.191887	3.726910	0.562062	0.627064	4.060631	4.999991	3.171955	2.960833	2.389609	2.079886	1.929451	2.521906	2.583479	2.310748	0.190029	0.000000	47196.000000		1
16438.992188	3330.391602	2.827788	4.132210	6935.541016	94709.625000	734.349182	430.415924	123.904625	55.871178	24.176512	113.392159	137.183197	90.905533	0.872883	99998.000000	4.215875	3.522495	0.451447	0.616182	3.841080	4.976394	2.865903	2.633888	2.093087	1.747188	1.383394	2.054583	2.137301	1.958590	0.000000	4.999991	47247.000000		1
5830.825684	36.394283	2.389898	3.620309	2438.635986	37492.296875	0.000000	0.000000	0.000000	0.000000	0.000000	0.000000	0.000000	5.427380	0.035492	0.000000	3.765730	1.561033	0.378379	0.558746	3.387147	4.573942	0.000000	0.000000	0.000000	0.000000	0.000000	0.000000	0.000000	0.734590	0.000000	0.000000	47265.000000		0
10135.379883	1702.606201	3.253344	5.162179	5747.342773	81455.109375	464.417236	301.114746	73.541000	40.936630	27.787569	110.336174	208.247955	102.447968	0.829793	0.000000	4.005840	3.231114	0.512330	0.712833	3.759467	4.910918	2.666908	2.478732	1.866530	1.612112	1.443851	2.042718	2.318581	2.010503	0.000000	0.000000	47285.000000		1
9252.807617	6321.106445	2.417651	7.071013	14190.338867	99998.000000	1898.377319	1186.820068	299.634552	174.003036	105.223335	455.159851	597.921509	396.760010	2.346129	99998.000000	3.966274	3.800793	0.383394	0.849482	4.151993	4.999991	3.278383	3.074385	2.476592	2.240557	2.022112	2.658164	2.776644	2.598528	0.370352	4.999991	47346.000000		1
13706.052734	3745.323975	2.907966	4.366574	9825.738281	99998.000000	1194.572510	722.846863	173.552811	64.188019	67.370438	250.387253	312.188446	248.962570	2.852081	0.000000	4.136912	3.573489	0.463589	0.640141	3.992365	4.999991	3.077213	2.859046	2.239432	1.807454	1.828469	2.398612	2.494417	2.396134	0.455162	0.000000	47402.000000		1
8235.882812	802.135986	2.568754	1.344510	3456.322266	56974.238281	144.522507	66.892464	36.924686	38.799603	7.848115	22.400278	21.820536	28.540003	0.867001	0.000000	3.915710	2.904248	0.409723	0.128564	3.538614	4.755679	2.159935	1.825377	1.567317	1.588827	0.894765	1.350253	1.338865	1.455454	0.000000	0.000000	47423.000000		1
11890.717773	1585.562866	3.907097	5.189932	6924.742188	97643.578125	686.375488	427.881073	123.010338	66.238708	38.229111	132.486664	180.950699	139.733459	0.511189	0.000000	4.075208	3.200183	0.591854	0.715162	3.840404	4.989644	2.836562	2.631323	2.089942	1.821112	1.582394	2.122172	2.257560	2.145300	0.000000	0.000000	47462.000000		1
27256.830078	5522.427246	3.197837	4.829135	12846.075195	99998.000000	1691.640381	1018.087097	270.092346	134.592865	65.418434	309.369934	372.762329	241.469086	2.220152	99998.000000	4.435475	3.742130	0.504856	0.683869	4.108770	4.999991	3.228308	3.007785	2.431512	2.129022	1.815700	2.490478	2.571432	2.382862	0.346383	4.999991	47499.000000		1
8570.740234	1955.713257	2.759946	0.999131	3679.560303	57652.316406	161.236359	85.246872	22.239923	0.000000	4.918563	0.000000	0.000000	0.000000	0.435062	0.000000	3.933018	3.291305	0.440901	0.000000	3.565796	4.760817	2.207463	1.930678	1.347133	0.000000	0.691838	0.000000	0.000000	0.000000	0.000000	0.000000	47526.000000		1
25676.593750	7172.363281	3.197837	8.104066	18240.330078	99998.000000	2640.953857	1578.701538	397.389069	193.350418	129.140808	524.235596	701.723267	425.161224	5.983301	0.000000	4.409537	3.855662	0.504856	0.908703	4.261033	4.999991	3.421761	3.198300	2.599216	2.286345	2.111063	2.719527	2.846166	2.628554	0.776941	0.000000	47586.000000		1
34309.792969	4779.400391	2.914133	4.792130	15893.873047	99998.000000	2118.275635	1329.708130	361.139740	152.117752	87.605934	371.063202	442.081696	267.196716	1.783104	0.000000	4.535418	3.679374	0.464509	0.680529	4.201230	4.999991	3.325983	3.123756	2.557675	2.182180	1.942533	2.569448	2.645503	2.426831	0.251177	0.000000	47609.000000		1
12553.027344	2496.076904	2.685936	3.361275	5827.273438	84080.031250	501.687286	326.950317	102.725502	44.883816	30.923733	65.859406	94.920563	63.327660	1.288967	0.000000	4.098749	3.397258	0.429096	0.526504	3.765465	4.924693	2.700433	2.514482	2.011678	1.652090	1.490292	1.818618	1.977360	1.801593	0.110242	0.000000	47648.000000		1
5247.255859	149.030930	2.682853	3.315019	2081.455811	41362.539062	0.000000	0.000000	23.454916	10.447707	8.726980	0.000000	0.000000	0.000000	0.596501	0.000000	3.719932	2.173276	0.428597	0.520486	3.318367	4.616607	0.000000	0.000000	1.370234	1.019021	0.940864	0.000000	0.000000	0.000000	0.000000	0.000000	47675.000000		0
23975.011719	5428.185059	2.741444	5.341035	14529.864258	99998.000000	1986.751099	1196.965576	261.760071	82.138466	89.789223	349.831665	478.713440	212.623779	0.436132	99998.000000	4.379759	3.734655	0.437979	0.727625	4.162261	4.999991	3.298143	3.078082	2.417903	1.914547	1.953224	2.543859	2.680076	2.327612	0.000000	4.999991	47730.000000		1
7175.036621	2200.333984	2.288134	3.459955	5064.587402	73628.507812	407.867615	223.139343	86.949097	27.112230	13.395761	35.139202	33.816280	17.062326	0.804856	0.000000	3.855824	3.342489	0.359481	0.539070	3.704544	4.867046	2.610519	2.348576	1.939265	1.433165	1.126967	1.545792	1.529126	1.232038	0.000000	0.000000	47753.000000		1
22498.794922	3371.704346	3.373610	2.800035	11763.822266	99998.000000	1488.745850	892.896545	183.581131	76.519890	43.832264	216.786835	316.783234	212.993835	1.913112	99998.000000	4.352159	3.527849	0.528095	0.447163	4.070549	4.999991	3.172821	2.950801	2.263828	1.883774	1.641794	2.336033	2.500762	2.328367	0.281740	4.999991	47802.000000		1
30257.421875	4743.277344	3.274930	7.178944	21005.333984	99998.000000	2996.028076	1827.768921	461.496918	172.405670	132.594604	573.004944	805.037781	488.168182	6.481845	99998.000000	4.480832	3.676079	0.515202	0.856061	4.322330	4.999991	3.476546	3.261921	2.664169	2.236552	2.122526	2.758158	2.905816	2.688570	0.811699	4.999991	47864.000000		1
18863.667969	5151.496582	2.322055	4.869224	12815.984375	99998.000000	1635.639648	984.640869	195.027969	48.593555	50.718250	213.138779	264.066711	242.906097	2.227779	99998.000000	4.275626	3.711933	0.365873	0.687460	4.107752	4.999991	3.213688	2.993278	2.290097	1.686579	1.705164	2.328662	2.421714	2.385438	0.347872	4.999991	47940.000000		1
9046.381836	1595.911865	4.422081	6.259990	7015.838867	99998.000000	693.539001	432.981598	114.002739	53.709476	40.816364	171.175247	209.095993	178.338776	0.981781	99998.000000	3.956475	3.203009	0.645627	0.796574	3.846080	4.999991	2.841071	2.636469	2.056915	1.730051	1.610834	2.233441	2.320346	2.251246	0.000000	4.999991	47988.000000		1
18166.996094	3929.993652	3.324270	6.235320	11301.239258	99998.000000	1512.080444	891.434875	236.652283	112.500954	85.872871	325.328278	415.805176	255.873230	1.577276	99998.000000	4.259283	3.594392	0.521696	0.794859	4.053126	4.999991	3.179575	2.950090	2.374111	2.051156	1.933856	2.512322	2.618890	2.408025	0.197908	4.999991	48069.000000		1
18429.902344	2284.464600	3.762161	3.503127	10427.094727	99998.000000	1345.213135	779.485901	157.128830	55.920517	43.156925	240.087570	344.629395	155.821320	1.375916	99998.000000	4.265523	3.358784	0.575437	0.544456	4.018163	4.999991	3.128791	2.891808	2.196256	1.747571	1.635051	2.380370	2.537352	2.192627	0.138592	4.999991	48103.000000		1
6916.561035	101.313156	2.766114	4.326486	3420.689697	61232.542969	136.301254	55.939022	45.475895	25.076963	9.189542	25.641287	63.540436	52.824444	0.348310	0.000000	3.839890	2.005666	0.441870	0.636135	3.534114	4.786982	2.134500	1.747715	1.657781	1.399275	0.963294	1.408940	1.803050	1.722835	0.000000	0.000000	48145.000000		0
9786.238281	1692.861572	3.395196	4.619441	4490.376953	65463.566406	302.416077	164.424957	24.318363	25.712214	3.296517	11.696621	11.443754	13.926165	0.783805	0.000000	3.990616	3.228621	0.530865	0.664589	3.652283	4.816000	2.480605	2.215968	1.385934	1.410139	0.518055	1.068060	1.058568	1.143831	0.000000	0.000000	48168.000000		1
16138.102539	2140.450928	4.052033	4.113708	8618.722656	99998.000000	968.213806	590.554443	142.185028	45.226112	37.646282	100.523712	174.305252	96.690628	1.074362	99998.000000	4.207852	3.330505	0.607673	0.614233	3.935443	4.999991	2.985971	2.771260	2.152854	1.655389	1.575722	2.002269	2.241310	1.985384	0.031151	4.999991	48208.000000		1
6176.821289	2010.980103	2.652015	2.929552	5637.432129	77461.906250	456.374847	279.001251	82.634949	26.501652	15.730151	30.226807	42.518589	99.555420	0.841226	99998.000000	3.790765	3.303408	0.423576	0.466801	3.751081	4.889088	2.659322	2.445606	1.917164	1.423273	1.196733	1.480392	1.628579	1.998065	0.000000	4.999991	48240.000000		1
10817.367188	1058.684570	2.463907	4.132210	5831.645996	84439.406250	549.953979	321.954651	104.470901	54.030186	25.471682	108.430420	113.916389	83.686501	0.291771	99998.000000	4.034122	3.024767	0.391624	0.616182	3.765791	4.926545	2.740326	2.507795	2.018995	1.732636	1.406058	2.035151	2.056586	1.922655	0.000000	4.999991	48269.000000		1
17408.017578	3752.647949	3.222507	5.051164	8021.254883	99998.000000	845.077026	538.328247	151.593506	77.235321	31.481890	173.176605	204.522812	109.429550	2.956873	99998.000000	4.240749	3.574338	0.508194	0.703391	3.904242	4.999991	2.926896	2.731047	2.180681	1.887816	1.498061	2.238489	2.310742	2.039135	0.470833	4.999991	48314.000000		1
9742.369141	2115.006836	2.420735	4.644111	7349.526855	99998.000000	767.505554	471.330963	136.843994	62.692410	33.144024	115.384254	149.299210	108.452011	0.192589	99998.000000	3.988665	3.325312	0.383947	0.666903	3.866259	4.999991	2.885082	2.673326	2.136226	1.797215	1.520405	2.062147	2.174057	2.035238	0.000000	4.999991	48338.000000		1
20751.683594	3346.285156	2.747611	3.540132	9253.966797	99998.000000	1050.568115	661.042603	157.708572	61.526756	40.252041	126.279099	160.958832	96.391502	2.560412	0.000000	4.317053	3.524563	0.438955	0.549019	3.966328	4.999991	3.021424	2.820230	2.197855	1.789064	1.604788	2.101331	2.206715	1.984039	0.408310	0.000000	48384.000000		1
25558.115234	4871.215820	2.806202	7.083348	14911.877930	99998.000000	1998.102295	1237.399536	281.977081	127.740791	82.798386	384.394196	553.441650	264.618713	3.413150	99998.000000	4.407529	3.687637	0.448119	0.850239	4.173532	4.999991	3.300618	3.092510	2.450214	2.106330	1.918022	2.584777	2.743072	2.422621	0.533155	4.999991	48413.000000		1
14416.685547	4690.619629	1.310589	4.545431	11977.722656	99998.000000	1573.113770	959.076660	233.383514	104.036095	63.941322	280.379700	395.440155	164.412613	2.905536	99998.000000	4.158865	3.671230	0.117467	0.657575	4.078374	4.999991	3.196760	2.981853	2.368070	2.017184	1.805782	2.447747	2.597081	2.215935	0.463226	4.999991	48468.000000		1
19925.083984	4669.329590	4.505342	8.184242	14421.243164	99998.000000	1970.592285	1200.385376	289.914612	107.064323	84.617790	376.034180	441.896667	310.569489	3.726732	0.000000	4.299400	3.669255	0.653728	0.912978	4.159003	4.999991	3.294597	3.079321	2.462270	2.029645	1.927462	2.575227	2.645321	2.492159	0.571328	0.000000	48521.000000		1
23317.287109	4017.167969	3.438369	6.148975	15903.531250	99998.000000	2208.629150	1340.007812	311.032043	175.119354	93.995438	406.313416	568.573608	379.324524	4.753148	0.000000	4.367678	3.603920	0.536352	0.788803	4.201494	4.999991	3.344123	3.127107	2.492805	2.243334	1.973107	2.608861	2.754787	2.579011	0.676981	0.000000	48571.000000		1
11436.446289	1775.120239	2.069189	1.720726	5221.479004	71738.023438	358.706665	230.296692	56.534184	9.050774	11.724375	31.774843	29.517548	115.214645	0.010685	99998.000000	4.058291	3.249228	0.315800	0.235712	3.717793	4.855750	2.554739	2.362288	1.752311	0.956686	1.069090	1.502083	1.470080	2.061508	0.000000	4.999991	48649.000000		1
16378.069336	4564.488281	3.123827	7.561327	14398.833984	99998.000000	1939.483521	1190.171997	251.855118	97.273453	92.061935	391.397369	485.590179	259.499695	2.081107	99998.000000	4.214262	3.659392	0.494687	0.878598	4.158327	4.999991	3.287686	3.075610	2.401151	1.987994	1.964080	2.592618	2.686270	2.414137	0.318294	4.999991	48724.000000		1
14522.133789	2407.302246	2.266548	3.046734	7201.615234	97970.875000	770.965515	456.035614	94.889725	84.013382	32.860321	125.498917	157.523544	64.166435	1.185818	0.000000	4.162030	3.381531	0.355365	0.483835	3.857430	4.991097	2.887035	2.658999	1.977219	1.924348	1.516672	2.098640	2.197345	1.807308	0.074018	0.000000	48756.000000		1
18051.007812	4408.981445	2.226459	5.883773	11555.065430	99998.000000	1465.867554	895.036682	217.027359	104.347549	72.603546	356.276672	486.061981	359.052032	3.085662	99998.000000	4.256502	3.644338	0.347615	0.769656	4.062772	4.999991	3.166095	2.951841	2.336514	2.018482	1.860958	2.551787	2.686692	2.555157	0.489348	4.999991	48778.000000		1
25196.681641	7675.610840	2.840123	5.223854	16828.560547	99998.000000	2393.298828	1427.758667	361.670135	139.499084	95.417046	422.993347	627.972534	374.085266	1.500327	99998.000000	4.401343	3.885113	0.453337	0.717991	4.226047	4.999991	3.378997	3.154655	2.558313	2.144571	1.979626	2.626333	2.797941	2.572971	0.176186	4.999991	48802.000000		1
4249.786621	0.000000	2.954222	2.420735	2094.166992	36206.292969	0.000000	0.000000	0.000000	8.936675	8.267504	0.000000	0.000000	0.000000	0.894225	99998.000000	3.628367	0.000000	0.470443	0.383947	3.321011	4.558784	0.000000	0.000000	0.000000	0.951176	0.917374	0.000000	0.000000	0.000000	0.000000	4.999991	48893.000000		0
7383.774902	4019.123047	3.496960	6.355586	11975.366211	99998.000000	1600.281494	954.750183	266.885254	127.068542	67.401276	297.768890	369.290039	274.986237	0.811784	99998.000000	3.868279	3.604131	0.543691	0.803156	4.078289	4.999991	3.204196	2.979890	2.426325	2.104038	1.828668	2.473879	2.567368	2.439311	0.000000	4.999991	48944.000000		1
9434.852539	1709.905396	2.359060	2.719858	4996.668457	75584.859375	401.009399	232.430634	83.853027	60.916176	9.325226	40.156445	33.242702	58.199402	1.082815	99998.000000	3.974735	3.232972	0.372739	0.434546	3.698681	4.878435	2.603155	2.366293	1.923519	1.784733	0.969659	1.603755	1.521696	1.764919	0.034554	4.999991	48963.000000		1
9134.191406	1478.578735	3.003561	2.263464	4343.131348	66489.992188	265.062775	157.828827	16.621351	21.524496	5.180681	14.678596	43.801426	14.179030	0.568745	99998.000000	3.960670	3.169844	0.477637	0.354774	3.637803	4.822756	2.423349	2.198186	1.220666	1.332933	0.714387	1.166685	1.641488	1.151646	0.000000	4.999991	48991.000000		1
6991.409180	1937.932495	2.951138	2.460824	4207.958984	67470.921875	254.849426	137.667343	51.356586	34.503952	0.502649	12.516895	48.975941	17.330612	1.139611	99998.000000	3.844565	3.287339	0.469990	0.391080	3.624072	4.829117	2.406284	2.138831	1.710596	1.537869	0.000000	1.097497	1.689983	1.238814	0.056756	4.999991	49005.000000		1
22059.205078	4997.500977	2.581089	5.726503	11486.156250	99998.000000	1475.803345	872.300293	276.882721	107.295609	55.115662	227.299301	357.605774	175.137863	3.229403	0.000000	4.343590	3.698753	0.411803	0.757890	4.060175	4.999991	3.169029	2.940666	2.442296	2.030582	1.741275	2.356598	2.553405	2.243380	0.509122	0.000000	49042.000000		1
27512.748047	6221.467773	4.030447	7.619918	18674.431641	99998.000000	2671.890137	1613.331909	381.954956	263.752167	118.282967	579.909424	788.037109	386.892029	2.447548	99998.000000	4.439534	3.793893	0.605353	0.881950	4.271247	4.999991	3.426819	3.207724	2.582012	2.421196	2.072922	2.763360	2.896547	2.587590	0.388731	4.999991	49105.000000		1
12212.111328	1584.165894	3.789915	2.596508	6772.343750	87941.031250	628.802063	393.281525	112.698318	58.443016	19.409052	90.316544	99.977898	61.073444	1.614151	0.000000	4.086791	3.199801	0.578629	0.414390	3.830739	4.944191	2.798514	2.594703	2.051918	1.766733	1.288004	1.955767	1.999904	1.785852	0.207944	0.000000	49151.000000		1
18579.630859	4701.646973	3.253344	7.268372	9223.687500	99998.000000	1121.108643	674.543152	160.696716	64.798599	51.834564	197.254440	245.675293	166.136429	2.769581	99998.000000	4.269037	3.672250	0.512330	0.861437	3.964905	4.999991	3.049648	2.829010	2.206007	1.811566	1.714619	2.295027	2.390362	2.220465	0.442414	4.999991	49226.000000		1
19835.406250	6010.339355	3.188586	7.635337	11644.357422	99998.000000	1461.806274	916.659851	228.523544	117.114227	78.894371	258.617737	322.744110	184.059113	1.364219	0.000000	4.297441	3.778899	0.503598	0.882828	4.066115	4.999991	3.164890	2.962208	2.358931	2.068610	1.897046	2.412658	2.508858	2.264957	0.134884	0.000000	49269.000000		1
16417.427734	3997.546143	3.327354	5.923862	13116.260742	99998.000000	1768.252808	1065.758667	268.383942	137.022842	67.287178	292.005402	417.917542	218.606247	0.407903	0.000000	4.215305	3.601794	0.522099	0.772605	4.117810	4.999991	3.247544	3.027659	2.428756	2.136793	1.827932	2.465391	2.621091	2.339663	0.000000	0.000000	49309.000000		1
19857.796875	5329.647461	4.061284	7.286875	16276.081055	99998.000000	2295.405518	1383.491577	348.369965	141.016296	87.905060	399.344177	524.019714	291.363983	2.835073	0.000000	4.297931	3.726698	0.608663	0.862541	4.211550	4.999991	3.360859	3.140976	2.542041	2.149269	1.944014	2.601347	2.719348	2.464436	0.452564	0.000000	49334.000000		1
4214.632324	198.947403	1.396934	0.477980	1417.869141	28785.277344	0.000000	0.000000	0.000000	0.000000	0.000000	0.000000	0.000000	0.000000	0.643287	99998.000000	3.624760	2.298738	0.145176	0.000000	3.151636	4.459170	0.000000	0.000000	0.000000	0.000000	0.000000	0.000000	0.000000	0.000000	0.000000	4.999991	49377.000000		0
6783.916992	1647.610718	1.739229	3.207088	5153.087891	72399.750000	396.988190	264.242493	68.835213	45.016418	19.501564	61.896805	65.760727	20.445189	0.279146	99998.000000	3.831481	3.216855	0.240357	0.506111	3.712068	4.859737	2.598778	2.422003	1.837811	1.653371	1.290069	1.791668	1.817967	1.310591	0.000000	4.999991	49413.000000		1
3888.569824	0.000000	1.264333	1.285919	2113.002441	36406.328125	0.000000	0.000000	15.082566	36.270935	8.205829	0.000000	0.000000	0.000000	1.726657	99998.000000	3.589790	0.000000	0.101861	0.109214	3.324900	4.561177	0.000000	0.000000	1.178475	1.559559	0.914122	0.000000	0.000000	0.000000	0.237206	4.999991	49427.000000		0
33555.507812	7282.002441	3.426034	8.918173	20554.921875	99998.000000	2974.037842	1816.692139	418.010040	149.681595	111.276711	547.770691	691.078186	389.001312	3.078011	99998.000000	4.525764	3.862251	0.534792	0.950276	4.312916	4.999991	3.473346	3.259281	2.621187	2.175169	2.046404	2.738599	2.839527	2.589951	0.488270	4.999991	49492.000000		1
26352.484375	6197.213867	2.204873	9.923471	18667.900391	99998.000000	2652.811035	1610.423950	361.229156	149.808029	120.623528	532.358154	641.679749	419.561157	4.117185	0.000000	4.420822	3.792197	0.343384	0.996664	4.271095	4.999991	3.423706	3.206940	2.557783	2.175535	2.081432	2.726204	2.807318	2.622795	0.614600	0.000000	49529.000000		1
13925.753906	6196.726562	1.958174	4.890810	13195.564453	99998.000000	1717.512939	1038.239380	219.022537	110.317673	38.392548	244.318451	327.983368	170.055862	3.872844	0.000000	4.143819	3.792162	0.291851	0.689381	4.120428	4.999991	3.234900	3.016298	2.340489	2.042645	1.584247	2.387956	2.515852	2.230592	0.588030	0.000000	49605.000000		1
18761.201172	2424.716064	3.000478	8.520370	8789.038086	99998.000000	1042.245117	637.168274	173.836517	31.888943	50.564064	214.544952	298.034088	224.853897	0.501810	0.000000	4.273261	3.384661	0.477190	0.930458	3.943941	4.999991	3.017970	2.804254	2.240141	1.503640	1.703842	2.331518	2.474266	2.351900	0.000000	0.000000	49644.000000		1
27249.775391	9090.966797	3.290349	6.778058	20837.164062	99998.000000	2954.499268	1855.858765	614.700134	176.762985	161.393631	798.120911	1067.032227	706.728149	4.272439	0.000000	4.435363	3.958610	0.517242	0.831105	4.318839	4.999991	3.470484	3.268545	2.788663	2.247391	2.207886	2.902069	3.028177	2.849252	0.630676	0.000000	49691.000000		1
14247.834961	3612.899170	3.836171	5.633991	10221.786133	99998.000000	1273.275757	755.552979	170.876129	60.586216	47.671516	193.643372	281.566925	194.519150	1.883270	0.000000	4.153749	3.557856	0.583898	0.750816	4.009527	4.999991	3.104923	2.878265	2.232682	1.782374	1.678259	2.287003	2.449582	2.288962	0.274912	0.000000	49775.000000		1
21683.533203	4361.393555	4.159964	5.643242	10841.691406	99998.000000	1349.172729	812.910522	202.265503	73.784615	40.054684	190.803253	272.818359	180.426468	2.234234	99998.000000	4.336130	3.639625	0.619090	0.751529	4.035097	4.999991	3.130068	2.910043	2.305922	1.867966	1.602653	2.280586	2.435874	2.256300	0.349129	4.999991	49794.000000		1
5255.372559	1533.768433	1.193407	2.988143	4314.113281	63469.449219	212.555939	147.812851	50.835434	42.783791	8.387770	39.231323	71.422470	70.398674	1.012356	0.000000	3.720603	3.185760	0.076789	0.475401	3.634892	4.802565	2.327473	2.169712	1.706167	1.631279	0.923647	1.593633	1.853835	1.847564	0.005333	0.000000	49812.000000		1
24842.244141	7292.619629	3.167000	8.162657	17796.589844	99998.000000	2537.503662	1551.068115	394.712402	134.228973	103.644463	502.519897	669.763367	405.375946	0.786628	0.000000	4.395191	3.862884	0.500648	0.911832	4.250337	4.999991	3.404407	3.190631	2.596281	2.127846	2.015546	2.701153	2.825921	2.607858	0.000000	0.000000	49910.000000		1
21033.550781	7608.946289	1.989012	7.996135	16801.115234	99998.000000	2355.063721	1440.272461	381.828522	168.871704	90.631081	438.217773	587.871643	453.605621	2.372103	99998.000000	4.322913	3.881325	0.298637	0.902880	4.225338	4.999991	3.372003	3.158445	2.581868	2.227557	1.957277	2.641690	2.769283	2.656678	0.375133	4.999991	49936.000000		1
24090.964844	8916.876953	3.549383	8.270587	22578.296875	99998.000000	3323.052246	2018.951538	451.200317	195.555298	149.456482	713.737488	936.987854	586.872498	2.575304	99998.000000	4.381854	3.950213	0.550153	0.917536	4.353691	4.999991	3.521537	3.305126	2.654369	2.291270	2.174515	2.853539	2.971734	2.768544	0.410828	4.999991	49977.000000		1
29420.841797	7269.411621	2.204873	6.873654	17740.230469	99998.000000	2487.541016	1520.582275	390.814545	190.167999	92.539917	458.283661	554.265015	290.198334	2.574152	99998.000000	4.468655	3.861499	0.343384	0.837188	4.248959	4.999991	3.395770	3.182010	2.591971	2.279137	1.966329	2.661134	2.743717	2.462695	0.410634	4.999991	50034.000000		1
21261.005859	4233.368652	4.344988	3.755994	11365.119141	99998.000000	1416.453735	840.220154	208.519333	107.113663	73.883293	365.950348	520.103394	249.391205	3.407560	99998.000000	4.327584	3.626686	0.637989	0.574725	4.055574	4.999991	3.151202	2.924393	2.319146	2.029845	1.868546	2.563422	2.716090	2.396881	0.532444	4.999991	50140.000000		1
7530.237305	2717.674316	1.446273	2.590341	9232.988281	99998.000000	1077.951660	685.749512	181.181992	80.645935	63.703876	226.614716	311.075226	180.087265	1.917105	0.000000	3.876809	3.434197	0.160250	0.413357	3.965342	4.999991	3.032599	2.836165	2.258115	1.906582	1.804166	2.355288	2.492865	2.255483	0.282646	0.000000	50179.000000		1
29214.287109	8084.934082	3.352024	8.726980	18622.519531	99998.000000	2612.783936	1632.630005	382.028961	147.300949	114.860016	514.848694	688.848633	376.160614	2.976394	99998.000000	4.465595	3.907676	0.525307	0.940864	4.270039	4.999991	3.417104	3.212888	2.582096	2.168205	2.060169	2.711680	2.838124	2.575373	0.473690	4.999991	50222.000000		1
17478.125000	2719.962402	3.327354	5.489055	8784.366211	99998.000000	1016.338623	631.494202	176.636551	106.996483	45.886032	190.103241	258.997040	181.974503	0.698741	0.000000	4.242495	3.434563	0.522099	0.739498	3.943710	4.999991	3.007038	2.800369	2.247081	2.029370	1.661680	2.278990	2.413295	2.260010	0.000000	0.000000	50298.000000		1
12287.261719	6513.075195	2.608843	6.102719	15467.000977	99998.000000	2102.419189	1300.579102	354.941406	137.266464	110.656883	537.137939	671.003052	437.264893	3.532981	99998.000000	4.089455	3.813786	0.416448	0.785523	4.189406	4.999991	3.322719	3.114137	2.550157	2.137564	2.043978	2.730086	2.826725	2.640745	0.548141	4.999991	50371.000000		1
40372.589844	9644.000977	3.561718	7.237535	26364.746094	99998.000000	3841.746338	2396.317871	569.871826	261.044647	165.686203	735.952759	1046.207764	632.739990	2.130984	0.000000	4.606087	3.984257	0.551660	0.859591	4.421023	4.999991	3.584529	3.379544	2.755777	2.416715	2.219286	2.866850	3.019618	2.801225	0.328580	0.000000	50449.000000		1
22627.835938	4270.031250	3.009729	7.314628	15188.872070	99998.000000	1954.251587	1225.872559	251.778015	126.248268	91.950920	411.666779	625.900269	326.154724	4.900842	0.000000	4.354643	3.630431	0.478527	0.864192	4.181526	4.999991	3.290981	3.088445	2.401018	2.101225	1.963556	2.614546	2.796505	2.513424	0.690271	0.000000	50525.000000		1
41697.753906	11076.487305	3.111492	6.852067	22868.355469	99998.000000	3264.026367	1994.716431	472.573700	197.698486	111.341469	604.856873	775.785400	448.862854	4.207770	0.000000	4.620113	4.044402	0.492969	0.835822	4.359235	4.999991	3.513754	3.299881	2.674469	2.296003	2.046657	2.781653	2.889742	2.652114	0.624052	0.000000	50584.000000		1
13283.645508	1929.032715	2.957305	3.783747	5859.004883	85035.210938	574.189087	360.159088	91.050468	28.758947	33.251953	114.856934	105.571793	123.716515	1.407156	99998.000000	4.123317	3.285340	0.470896	0.577922	3.767824	4.929599	2.759055	2.556494	1.959282	1.458773	1.521817	2.060157	2.023548	2.092428	0.148342	4.999991	50658.000000		1
11368.320312	2151.983887	2.735276	4.711953	6906.501465	96410.460938	734.040833	461.108368	128.832443	53.151321	40.415482	161.137680	223.463135	199.672089	0.578198	99998.000000	4.055696	3.332839	0.437001	0.673201	3.839258	4.984124	2.865720	2.663803	2.110025	1.725514	1.606548	2.207197	2.349206	2.300317	0.000000	4.999991	50677.000000		1
23971.142578	6340.487793	2.500912	8.856498	14466.308594	99998.000000	2005.780884	1213.429565	293.892639	145.407532	94.251389	431.072754	567.861267	359.085968	3.167526	0.000000	4.379689	3.802123	0.398098	0.947262	4.160358	4.999991	3.302284	3.084015	2.468189	2.162587	1.974288	2.634551	2.754242	2.555198	0.500720	0.000000	50707.000000		1
9159.678711	2425.705811	2.272716	3.922516	8134.865723	99998.000000	908.161072	554.709106	121.314285	66.103027	37.985493	158.985229	227.838959	110.246742	1.365640	0.000000	3.961880	3.384838	0.356545	0.593565	3.910350	4.999991	2.958163	2.744065	2.083912	1.820221	1.579618	2.201357	2.357628	2.042366	0.135336	0.000000	50799.000000		1
15489.308594	5373.590332	2.790784	3.694319	10066.402344	99998.000000	1230.713989	743.856384	215.029099	95.632904	43.385120	205.657623	308.885773	205.611359	3.095448	0.000000	4.190032	3.730265	0.445726	0.567534	4.002874	4.999991	3.090157	2.871489	2.332497	1.980607	1.637341	2.313145	2.489798	2.313047	0.490723	0.000000	50828.000000		1
12019.778320	5299.324707	2.892547	4.755125	7880.568359	99998.000000	843.137329	533.764343	137.926376	75.175385	31.528145	142.505737	179.649368	107.933937	1.109137	0.000000	4.079896	3.724221	0.461280	0.677162	3.896558	4.999991	2.925898	2.727350	2.139647	1.876076	1.498698	2.153832	2.254426	2.033158	0.044985	0.000000	50866.000000		1
17750.654297	3121.098145	3.401364	5.350287	10599.192383	99998.000000	1335.224976	799.724487	197.602890	114.391289	50.557896	259.197479	380.792389	216.663483	2.597380	99998.000000	4.249214	3.494308	0.531653	0.728377	4.025273	4.999991	3.125555	2.902941	2.295793	2.058393	1.703789	2.413631	2.580688	2.335786	0.414535	4.999991	50966.000000		1
26917.810547	6807.766602	3.506211	6.845900	17571.156250	99998.000000	2420.910645	1490.192139	341.971222	176.189407	102.719337	525.684937	648.019958	392.307068	2.709060	0.000000	4.430040	3.833005	0.544838	0.835431	4.244801	4.999991	3.383979	3.173242	2.533990	2.245980	2.011652	2.720726	2.811588	2.593626	0.432819	0.000000	51044.000000		1
6285.162109	940.133240	3.845422	4.536180	3896.057129	56756.582031	180.367874	107.884598	48.636726	24.737753	20.642548	25.813976	43.375870	43.530056	0.684988	0.000000	3.798316	2.973189	0.584944	0.656690	3.590625	4.754016	2.256159	2.032959	1.686964	1.393360	1.314763	1.411855	1.637248	1.638789	0.000000	0.000000	51076.000000		1
20301.691406	3474.066162	4.604022	3.632644	9564.580078	99998.000000	1143.425659	689.940308	177.432159	77.753387	41.180248	194.429733	243.424164	157.653061	1.846321	0.000000	4.307532	3.540838	0.663137	0.560223	3.980666	4.999991	3.058208	2.838812	2.249032	1.890719	1.614689	2.288763	2.386364	2.197702	0.266307	0.000000	51117.000000		1
30014.355469	4237.603027	3.342773	5.143676	13669.384766	99998.000000	1764.684937	1104.724731	243.902145	144.436157	50.702831	248.626434	303.359711	179.378006	1.515781	99998.000000	4.477329	3.627120	0.524107	0.711274	4.135749	4.999991	3.246667	3.043254	2.387216	2.159676	1.705032	2.395547	2.481958	2.253769	0.180637	4.999991	51137.000000		1
28437.193359	8789.675781	2.716774	8.369267	25073.720703	99998.000000	3758.393066	2277.482910	644.664856	240.778320	175.261215	879.010498	1124.337280	663.213501	2.885977	0.000000	4.453887	3.943973	0.434053	0.922687	4.399219	4.999991	3.575002	3.357455	2.809334	2.381617	2.243686	2.943994	3.050897	2.821653	0.460293	0.000000	51173.000000		1
16104.579102	4135.614258	1.921169	5.245440	11765.320312	99998.000000	1480.213135	876.127197	190.309860	97.507820	54.378651	235.992355	317.504822	235.073410	2.943104	0.000000	4.206949	3.616540	0.283566	0.719782	4.070604	4.999991	3.170324	2.942567	2.279461	1.989039	1.735428	2.372898	2.501750	2.371203	0.468806	0.000000	51300.000000		1
17249.943359	3221.455322	2.161701	3.540132	7788.515625	99998.000000	846.273499	516.242554	131.327179	58.976505	44.112885	202.410446	221.976761	196.754868	0.137127	99998.000000	4.236788	3.508052	0.334796	0.549019	3.891455	4.999991	2.927511	2.712854	2.118355	1.770679	1.644565	2.306233	2.346308	2.293926	0.000000	4.999991	51352.000000		1
32982.441406	10829.665039	3.311935	7.006255	22779.390625	99998.000000	3331.091553	2041.379517	490.792450	201.146118	173.003906	695.802490	917.322876	515.619629	3.575622	0.000000	4.518283	4.034615	0.520082	0.845486	4.357542	4.999991	3.522587	3.309924	2.690898	2.303512	2.238056	2.842486	2.962522	2.712329	0.553352	0.000000	51376.000000		1
23283.943359	6289.463867	4.067451	6.725634	14167.512695	99998.000000	1862.226685	1144.489502	244.682327	181.601379	85.296211	370.301514	528.484985	243.479675	1.919272	0.000000	4.367056	3.798614	0.609322	0.827733	4.151294	4.999991	3.270033	3.058612	2.388602	2.259119	1.930930	2.568556	2.723033	2.386463	0.283136	0.000000	51452.000000		1
22864.751953	5286.265137	3.000478	6.463516	10926.833984	99998.000000	1370.771240	857.772766	207.079224	104.396889	71.983711	288.974060	341.924957	212.309250	0.586913	0.000000	4.359167	3.723149	0.477190	0.810469	4.038494	4.999991	3.136965	2.933372	2.316137	2.018687	1.857234	2.460859	2.533931	2.326969	0.000000	0.000000	51505.000000		1
20874.986328	4106.473145	2.547168	5.331784	11766.403320	99998.000000	1488.594727	923.718506	240.654968	127.870308	70.074883	307.387085	449.769470	308.734680	1.571903	0.000000	4.319626	3.613469	0.406058	0.726873	4.070644	4.999991	3.172776	2.965540	2.381395	2.106770	1.845562	2.487686	2.652990	2.489585	0.196426	0.000000	51600.000000		1
16274.872070	3140.072510	2.846291	4.822968	11290.671875	99998.000000	1466.475098	863.317322	192.958786	101.744873	58.461517	289.094330	367.822205	268.020081	2.706349	0.000000	4.211518	3.496940	0.454279	0.683314	4.052720	4.999991	3.166275	2.936170	2.285465	2.007513	1.766870	2.461040	2.565638	2.428167	0.432384	0.000000	51665.000000		1
9037.488281	1755.729736	2.633513	3.281098	5486.415527	79378.656250	475.823975	259.342438	42.879387	32.200401	11.465341	75.662613	66.775276	114.739754	1.045158	99998.000000	3.956048	3.244458	0.420535	0.516019	3.739289	4.899704	2.677446	2.413874	1.632249	1.507861	1.059387	1.878881	1.824616	2.059714	0.019182	4.999991	51702.000000		1
18815.089844	4869.235840	2.565671	4.903145	11296.002930	99998.000000	1449.110474	871.846985	227.296219	104.181030	76.109756	317.088531	427.850250	300.658356	3.725276	0.000000	4.274506	3.687461	0.409201	0.690475	4.052925	4.999991	3.161102	2.940440	2.356592	2.017789	1.881440	2.501181	2.631292	2.478073	0.571158	0.000000	51788.000000		1
14487.195312	1780.933105	3.752910	4.122959	8078.985352	99998.000000	890.901367	534.377991	170.345734	92.823624	45.266201	242.881424	294.315125	264.072876	4.279801	99998.000000	4.160985	3.250648	0.574368	0.615209	3.907357	4.999991	2.949830	2.727849	2.231331	1.967659	1.655774	2.385394	2.468812	2.421724	0.631424	4.999991	51818.000000		1
22993.746094	6375.321289	3.823836	6.007123	18553.996094	99998.000000	2624.505371	1581.076050	380.030701	157.326187	86.862755	409.455750	574.438843	320.184601	2.526947	99998.000000	4.361610	3.804502	0.582499	0.778666	4.268437	4.999991	3.419047	3.198953	2.579819	2.196801	1.938834	2.612207	2.759244	2.505400	0.402596	4.999991	51916.000000		1
12270.905273	2224.948242	2.605759	6.411093	6688.481445	93103.046875	585.346008	356.615875	71.148018	37.732628	20.417435	62.643070	109.395630	54.813457	0.547781	99998.000000	4.088877	3.347320	0.415934	0.806932	3.825328	4.968964	2.767413	2.552201	1.852163	1.576717	1.310001	1.796873	2.039000	1.738887	0.000000	4.999991	51983.000000		1
16204.473633	4025.136230	2.722941	4.483756	10426.827148	99998.000000	1265.560181	765.935974	212.198227	108.957741	58.282661	257.331818	318.587219	234.453568	1.463773	99998.000000	4.209635	3.604781	0.435038	0.651642	4.018152	4.999991	3.102283	2.884192	2.326742	2.037258	1.765539	2.410493	2.503228	2.370057	0.165474	4.999991	52048.000000		1
15498.112305	6625.942871	1.415436	6.303162	17604.109375	99998.000000	2402.488525	1489.482788	589.237732	219.938416	168.699005	931.532715	1253.323975	845.499512	3.036909	0.000000	4.190279	3.821248	0.150890	0.799558	4.245614	4.999991	3.380661	3.173035	2.770291	2.342301	2.227113	2.969198	3.098063	2.927113	0.482432	0.000000	52090.000000		1
29695.087891	6362.233887	3.330438	9.479413	16083.350586	99998.000000	2222.610840	1342.672241	313.832092	133.899017	117.453438	449.229797	569.899597	357.781525	2.068823	0.000000	4.472684	3.803610	0.522501	0.976781	4.206377	4.999991	3.346864	3.127970	2.496697	2.126777	2.069866	2.652468	2.755798	2.553618	0.315723	0.000000	52125.000000		1
7410.039062	691.371155	3.836171	2.670518	3229.371338	50269.011719	23.744789	22.511293	0.000000	0.000000	0.000000	0.000000	0.000000	0.000000	2.287823	0.000000	3.869821	2.839711	0.583898	0.426595	3.509118	4.701300	1.375568	1.352400	0.000000	0.000000	0.000000	0.000000	0.000000	0.000000	0.359422	0.000000	52164.000000		1
10901.343750	2539.958496	2.371395	3.299600	5210.614746	75889.882812	388.538757	254.849426	55.485710	58.208652	32.619789	108.146721	130.158447	87.781708	0.842822	99998.000000	4.037480	3.404827	0.375004	0.518461	3.716889	4.880184	2.589434	2.406284	1.744181	1.764988	1.513481	2.034013	2.114472	1.943404	0.000000	4.999991	52200.000000		1
8539.982422	0.000000	2.636597	3.262596	3989.550049	53895.000000	216.737488	141.929077	30.245310	48.229675	18.573359	40.119442	32.184982	34.997353	0.521466	99998.000000	3.931457	0.000000	0.421044	0.513563	3.600924	4.731548	2.335934	2.152071	1.480658	1.683314	1.268891	1.603355	1.507653	1.544035	0.000000	4.999991	52246.000000		0
9819.900391	2696.082031	2.747611	5.341035	6182.797363	86389.437500	611.835327	359.178467	94.115707	60.216167	41.201832	199.326706	280.786743	222.676773	1.232463	0.000000	3.992107	3.430733	0.438955	0.727625	3.791185	4.936460	2.786634	2.555310	1.973662	1.779713	1.614917	2.299566	2.448377	2.347675	0.090774	0.000000	52284.000000		1
22848.009766	3078.995850	2.479326	7.413308	12182.029297	99998.000000	1544.792725	969.826599	242.326355	63.043957	73.926468	319.157715	438.254791	237.558899	1.790708	99998.000000	4.358849	3.488409	0.394334	0.870012	4.085720	4.999991	3.188870	2.986694	2.384401	1.799644	1.868800	2.504005	2.641727	2.375771	0.253025	4.999991	52361.000000		1
26618.984375	4432.047852	2.846291	5.137509	15336.913086	99998.000000	2096.609375	1281.429077	313.600800	137.469986	72.214996	395.822540	532.456848	343.044342	2.447394	0.000000	4.425191	3.646605	0.454279	0.710753	4.185738	4.999991	3.321517	3.107695	2.496377	2.138208	1.858627	2.597501	2.726285	2.535350	0.388704	0.000000	52396.000000		1
20250.246094	3095.093018	2.676685	3.663482	8884.855469	99998.000000	1023.801270	599.605225	125.902885	77.337082	51.890072	192.295776	240.355850	128.585739	2.223578	0.000000	4.306430	3.490674	0.427597	0.563894	3.948650	4.999991	3.010216	2.777865	2.100036	1.888388	1.715084	2.283970	2.380855	2.109193	0.347052	0.000000	52491.000000		1
11222.684570	1804.104370	2.084607	4.961736	6956.532227	93612.875000	666.072144	412.305115	84.562286	72.332176	33.199532	127.466339	156.823532	133.279190	0.223129	99998.000000	4.050097	3.256262	0.319024	0.695634	3.842393	4.971335	2.823521	2.615219	1.927177	1.859331	1.521132	2.105396	2.195411	2.124762	0.000000	4.999991	52547.000000		1
23611.767578	7360.705566	2.944971	4.542347	12107.929688	99998.000000	1523.255981	923.536560	216.265686	86.850418	75.964821	257.874573	351.188507	156.333221	2.284986	99998.000000	4.373128	3.866920	0.469081	0.657280	4.083070	4.999991	3.182773	2.965454	2.334988	1.938772	1.880612	2.411408	2.545540	2.194051	0.358884	4.999991	52619.000000		1
18474.335938	2094.629639	2.383730	2.954222	8383.702148	99998.000000	910.695923	552.424072	153.878571	33.674427	22.551382	127.796303	117.761818	95.950531	0.615032	0.000000	4.266569	3.321107	0.377257	0.470443	3.923436	4.999991	2.959373	2.742273	2.187178	1.527300	1.353173	2.106518	2.071004	1.982047	0.000000	0.000000	52655.000000		1
19983.123047	5381.981445	1.347594	4.397411	11767.571289	99998.000000	1562.151123	911.876953	243.171310	100.255432	50.002823	222.522583	294.435364	218.174515	1.932887	0.000000	4.300663	3.730942	0.129559	0.643197	4.070687	4.999991	3.193723	2.959936	2.385912	2.001108	1.698995	2.347374	2.468990	2.338804	0.286206	0.000000	52685.000000		1
19426.576172	5021.399902	1.511032	5.791261	12570.207031	99998.000000	1657.287598	982.016602	247.574875	102.623741	66.951050	277.215790	431.670990	242.520630	1.987635	0.000000	4.288396	3.700825	0.179274	0.762773	4.099342	4.999991	3.219398	2.992119	2.393707	2.011248	1.825757	2.442818	2.635153	2.384749	0.298337	0.000000	52737.000000		1
5405.636719	1356.626099	2.414567	3.644979	5568.257812	82088.929688	467.541046	274.872131	66.645760	49.941151	22.378693	84.334084	125.699356	139.862976	1.881716	0.000000	3.732847	3.132460	0.382839	0.561695	3.745719	4.914285	2.669820	2.439131	1.823773	1.698459	1.349835	1.926003	2.099333	2.145703	0.274554	0.000000	52765.000000		1
25401.712891	5747.940918	2.670518	5.430464	14830.955078	99998.000000	1975.609619	1214.626099	281.347992	119.550385	84.241577	336.294037	470.982513	211.920700	5.460949	0.000000	4.404863	3.759512	0.426595	0.734837	4.171169	4.999991	3.295701	3.084443	2.449244	2.077551	1.925526	2.526719	2.673005	2.326173	0.737268	0.000000	52785.000000		1
15187.715820	2990.230469	4.483756	3.971855	8169.770508	99998.000000	856.804504	533.110596	109.784180	36.230846	39.928249	193.766724	214.905746	133.655411	2.332988	99998.000000	4.181492	3.475705	0.651642	0.598993	3.912210	4.999991	2.932882	2.726817	2.040540	1.559078	1.601280	2.287279	2.332248	2.125987	0.367912	4.999991	52856.000000		1
5690.238281	2213.362793	2.488577	1.640549	3587.381104	57209.132812	142.074005	75.425163	17.352198	28.370396	14.422647	35.395153	32.289829	34.682808	1.161078	99998.000000	3.755131	3.345053	0.395951	0.214989	3.554778	4.757465	2.152515	1.877516	1.239354	1.452865	1.159045	1.548944	1.509066	1.540114	0.064861	4.999991	52882.000000		1
8081.159668	1539.217407	1.643633	2.935719	3964.920166	60599.726562	197.791000	116.121269	41.019894	37.661701	1.655968	17.521803	7.946795	62.180508	0.166441	99998.000000	3.907474	3.187300	0.215805	0.467715	3.598234	4.782471	2.296206	2.064912	1.612995	1.575900	0.219052	1.243579	0.900192	1.793654	0.000000	4.999991	52901.000000		1
38116.937500	6850.201660	3.518546	11.792217	21108.900391	99998.000000	3083.559814	1872.344360	453.562469	196.804214	139.446671	642.490784	859.521240	527.054138	3.082981	0.000000	4.581118	3.835703	0.546363	1.071595	4.324466	4.999991	3.489052	3.272386	2.656637	2.294034	2.144408	2.807867	2.934257	2.721855	0.488971	0.000000	52930.000000		1
28419.710938	8521.360352	2.664350	9.041522	21277.896484	99998.000000	3123.608398	1908.945312	460.574890	182.668350	157.742493	674.959473	884.200439	597.082764	3.885517	99998.000000	4.453619	3.930509	0.425591	0.956242	4.327929	4.999991	3.494657	3.280793	2.663300	2.261663	2.197949	2.829278	2.946551	2.776035	0.589449	4.999991	52987.000000		1
41313.730469	8555.885742	2.550252	10.916435	22746.230469	99998.000000	3364.217041	2049.104248	516.809937	239.840866	185.015076	790.639771	1070.936157	602.978882	3.369025	99998.000000	4.616095	3.932265	0.406583	1.038081	4.356909	4.999991	3.526884	3.311564	2.713331	2.379923	2.267207	2.897979	3.029764	2.780302	0.527504	4.999991	53027.000000		1
9410.528320	1296.511719	3.370527	2.633513	3945.989014	60776.464844	189.770203	110.447189	49.839386	25.817060	0.000000	0.000000	4.058200	0.000000	0.355982	0.000000	3.973614	3.112777	0.527698	0.420535	3.596156	4.783735	2.278228	2.043155	1.697573	1.411907	0.000000	0.000000	0.608333	0.000000	0.000000	0.000000	53069.000000		1
19409.095703	5257.623535	2.466991	3.996526	8193.025391	99998.000000	941.012146	562.720642	149.530487	49.034531	48.673733	162.050476	168.825439	88.666740	0.630645	0.000000	4.288005	3.720789	0.392168	0.601683	3.913444	4.999991	2.973595	2.750293	2.174730	1.690502	1.687295	2.209650	2.227438	1.947761	0.000000	0.000000	53104.000000		1
18048.851562	4533.012695	4.560850	6.007123	10509.789062	99998.000000	1317.481079	791.244202	202.203827	65.560287	74.114578	319.213226	389.473114	259.885162	3.143448	0.000000	4.256450	3.656387	0.659046	0.778666	4.021594	4.999991	3.119744	2.898310	2.305789	1.816641	1.869904	2.504081	2.590477	2.414782	0.497406	0.000000	53141.000000		1
33091.449219	4283.522949	2.954222	6.312413	17440.164062	99998.000000	2449.163818	1506.224487	344.789734	158.282135	81.120834	400.522156	503.759552	254.204926	4.151310	99998.000000	4.519716	3.631801	0.470443	0.800195	4.241550	4.999991	3.389018	3.177890	2.537554	2.199432	1.909132	2.602627	2.702223	2.405184	0.618185	4.999991	53177.000000		1
26217.494141	6178.097656	2.766114	6.993919	15671.569336	99998.000000	2191.610107	1307.606934	270.625824	102.121094	91.886162	426.080170	557.231567	300.874237	3.808958	0.000000	4.418591	3.790855	0.441870	0.844721	4.195113	4.999991	3.340763	3.116477	2.432369	2.009115	1.963250	2.629491	2.746036	2.478385	0.580806	0.000000	53249.000000		1
60397.644531	14228.897461	1.816322	8.896586	34151.839844	99998.000000	5268.117188	3224.455811	811.448853	265.392731	199.345215	972.191833	1336.168579	703.157166	4.849059	0.000000	4.781020	4.153171	0.259193	0.949223	4.533414	4.999991	3.721655	3.508456	2.909261	2.423889	2.299606	2.987752	3.125861	2.847052	0.685657	0.000000	53333.000000		1
5068.984863	0.000000	2.186371	0.098680	2398.078613	41570.246094	0.000000	0.000000	11.921734	1.911918	0.000000	0.000000	0.000000	4.890810	1.025386	0.000000	3.704921	0.000000	0.339724	0.000000	3.379864	4.618783	0.000000	0.000000	1.076339	0.281469	0.000000	0.000000	0.000000	0.689381	0.010887	0.000000	53366.000000		0
5489.030273	1849.771484	2.652015	2.685936	3917.482910	59374.878906	200.890167	116.244614	32.659878	12.177685	20.506863	19.304205	19.026669	107.687241	0.859733	99998.000000	3.739496	3.267118	0.423576	0.429096	3.593007	4.773603	2.302959	2.065373	1.514015	1.085565	1.311899	1.285652	1.279363	2.032164	0.000000	4.999991	53383.000000		1
14174.047852	3925.914062	3.524713	4.267894	9037.303711	99998.000000	1049.661499	639.496521	182.026932	41.837082	50.810764	225.652588	320.138336	217.332657	1.596382	99998.000000	4.151494	3.593941	0.547124	0.630214	3.956039	4.999991	3.021049	2.805838	2.260136	1.621561	1.705956	2.353440	2.505338	2.337125	0.203137	4.999991	53403.000000		1
24027.353516	4842.718750	2.732193	7.690845	12775.389648	99998.000000	1672.431763	1030.681030	268.652222	100.203011	78.804947	341.058411	472.635376	302.897156	3.013420	99998.000000	4.380706	3.685089	0.436511	0.885974	4.106374	4.999991	3.223348	3.013124	2.429190	2.000881	1.896554	2.532829	2.674526	2.481295	0.479060	4.999991	53437.000000		1
15596.720703	2869.480469	2.442321	3.688152	9640.500977	99998.000000	1149.781250	696.992798	189.878128	85.098854	58.153145	265.324890	347.549683	250.578445	1.373154	0.000000	4.193033	3.457803	0.387803	0.566809	3.984100	4.999991	3.060615	2.843228	2.278475	1.929924	1.764573	2.423778	2.541017	2.398944	0.137719	0.000000	53486.000000		1
18640.029297	2809.689941	3.635728	6.081133	8717.409180	99998.000000	1018.241272	609.769226	150.079391	59.149193	40.933548	152.885605	203.662445	141.512772	2.405581	0.000000	4.270447	3.448658	0.560591	0.783984	3.940387	4.999991	3.007851	2.785166	2.176321	1.771949	1.612079	2.184367	2.308911	2.150796	0.381220	0.000000	53535.000000		1
15253.167969	2955.446045	2.377563	4.718120	8494.201172	99998.000000	978.763245	601.187195	221.011551	79.430946	54.209042	223.296600	318.985016	169.497696	0.632882	0.000000	4.183360	3.470623	0.376132	0.673769	3.929122	4.999991	2.990678	2.779010	2.344415	1.899990	1.734072	2.348882	2.503770	2.229164	0.000000	0.000000	53582.000000		1
13095.941406	1687.344727	1.526451	1.736145	6422.946777	84941.242188	598.997742	381.868622	97.686676	45.491314	19.816105	82.850807	122.205482	70.583694	0.479839	0.000000	4.117137	3.227204	0.183683	0.239586	3.807734	4.929119	2.777425	2.581914	1.989835	1.657928	1.297018	1.918297	2.087091	1.848704	0.000000	0.000000	53611.000000		1
27812.132812	8221.611328	2.519415	7.672342	18532.453125	99998.000000	2588.440918	1602.458618	409.588348	187.145935	141.065628	638.380188	836.920532	474.038483	4.758064	0.000000	4.444234	3.914957	0.401300	0.884928	4.267933	4.999991	3.413038	3.204787	2.612348	2.272180	2.149421	2.805079	2.922684	2.675814	0.677430	0.000000	53636.000000		1
19244.818359	4072.243652	3.234842	4.844553	9143.532227	99998.000000	1049.013916	625.644348	146.403580	77.867485	47.742443	218.106674	275.220612	154.387375	1.629678	0.000000	4.284314	3.609834	0.509853	0.685254	3.961114	4.999991	3.020781	2.796328	2.165552	1.891356	1.678905	2.338669	2.439681	2.188612	0.212102	0.000000	53726.000000		1
8409.698242	1234.247925	3.129995	6.226068	4471.895996	63693.785156	308.410889	205.620621	67.771324	33.446232	24.867270	61.492836	104.887207	38.448055	0.065308	0.000000	3.924780	3.091402	0.495544	0.794214	3.650492	4.804097	2.489130	2.313067	1.831046	1.524347	1.395628	1.788825	2.020723	1.584874	0.000000	0.000000	53806.000000		1
22564.025391	4475.062988	2.525582	6.152059	14291.315430	99998.000000	1885.767944	1199.441772	280.364288	128.024490	98.574791	428.053772	584.806396	305.931549	1.462030	0.000000	4.353416	3.650799	0.402361	0.789020	4.155072	4.999991	3.275488	3.078979	2.447723	2.107293	1.993766	2.631498	2.767012	2.485624	0.164956	0.000000	53837.000000		1
15283.693359	4103.071777	2.747611	2.633513	8669.999023	99998.000000	1002.767090	615.680786	182.945892	99.965561	34.500870	197.871185	279.978821	155.186066	1.917671	99998.000000	4.184228	3.613109	0.438955	0.420535	3.938019	4.999991	3.001200	2.789356	2.262323	1.999850	1.537830	2.296383	2.447125	2.190853	0.282774	4.999991	53870.000000		1
12412.946289	1157.604736	1.834825	3.028231	5774.445801	78666.460938	494.206146	314.097290	79.986015	42.222549	14.879040	80.534920	98.312675	103.379257	0.536615	99998.000000	4.093875	3.063560	0.263595	0.481189	3.761510	4.895790	2.693908	2.497064	1.903014	1.625544	1.172575	1.905984	1.992610	2.014433	0.000000	4.999991	53885.000000		1
32892.453125	8590.503906	5.057332	8.609798	18329.462891	99998.000000	2632.674072	1583.373413	408.869843	130.627167	119.581223	574.078064	801.531555	456.294647	3.499592	99998.000000	4.517096	3.934019	0.703921	0.934993	4.263150	4.999991	3.420397	3.199583	2.611585	2.116034	2.077663	2.758971	2.903921	2.659245	0.544017	4.999991	53944.000000		1
6819.438477	904.685669	2.975808	3.315019	4330.000977	63424.453125	255.352066	146.576263	15.868919	2.118529	4.752041	14.549080	42.385990	25.246569	1.179427	0.000000	3.833749	2.956498	0.473605	0.520486	3.636488	4.802257	2.407139	2.166064	1.200547	0.326034	0.676880	1.162835	1.627222	1.402202	0.071671	0.000000	53965.000000		1
53146.941406	15515.893555	4.190801	13.556115	43069.953125	99998.000000	6718.662109	4095.279053	1000.176758	395.366150	290.577606	1270.142700	1717.953979	1104.734009	4.262492	0.000000	4.725478	4.190777	0.622297	1.132135	4.634174	4.999991	3.827283	3.612283	3.000077	2.596999	2.463262	3.103853	3.235012	3.043258	0.629664	0.000000	54025.000000		1
15950.447266	3022.326172	3.999609	4.539263	9599.974609	99998.000000	1155.553955	692.761902	170.018860	93.280014	48.371525	172.769547	272.180023	169.769073	0.307595	0.000000	4.202773	3.480341	0.602018	0.656985	3.982270	4.999991	3.062790	2.840584	2.230497	1.969789	1.684590	2.237467	2.434856	2.229859	0.000000	0.000000	54158.000000		1
14897.350586	1941.713135	1.939672	6.266157	6427.886719	92081.125000	607.952942	365.947266	84.556114	44.492184	31.336954	157.421783	188.280746	141.444931	2.863750	99998.000000	4.173109	3.288185	0.287728	0.797001	3.808068	4.964170	2.783870	2.563418	1.927145	1.648284	1.496057	2.197065	2.274806	2.150587	0.456935	4.999991	54195.000000		1
10261.167969	1399.650391	3.854673	3.978023	7242.663086	99998.000000	751.772339	459.199524	146.459091	69.149757	60.287094	256.801422	282.106598	192.764511	0.874939	0.000000	4.011197	3.146019	0.585988	0.599667	3.859898	4.999991	2.876086	2.662001	2.165716	1.839791	1.780224	2.409597	2.450413	2.285027	0.000000	0.000000	54236.000000		1
16898.085938	1889.795288	3.355108	6.626955	7453.106445	98668.109375	755.771973	491.655884	115.072792	72.153320	36.092079	132.048782	210.449753	130.491486	2.175661	99998.000000	4.227838	3.276415	0.525706	0.821314	3.872337	4.994177	2.878391	2.691661	2.060973	1.858256	1.557412	2.120734	2.323148	2.115582	0.337591	4.999991	54279.000000		1
21521.986328	5770.489258	2.451572	11.033617	19034.152344	99998.000000	2778.787842	1663.010986	386.756348	137.608765	131.956268	569.335266	801.556213	489.981415	2.981116	0.000000	4.332882	3.761213	0.389445	1.042718	4.279533	4.999991	3.443855	3.220895	2.587437	2.138646	2.120430	2.755368	2.903934	2.690180	0.474379	0.000000	54322.000000		1
22901.625000	6582.317383	3.419866	7.792608	14871.258789	99998.000000	2002.888306	1220.016479	293.149445	158.615189	100.859840	439.457428	599.429443	382.947937	3.309471	0.000000	4.359866	3.818379	0.534009	0.891683	4.172348	4.999991	3.301657	3.086366	2.467089	2.200345	2.003718	2.642917	2.777738	2.583140	0.519759	0.000000	54393.000000		1
19209.830078	4728.253418	1.927337	4.687283	11898.581055	99998.000000	1528.603149	950.762939	207.230331	125.162788	78.219032	339.840332	473.714691	226.568451	3.004330	0.000000	4.283524	3.674701	0.284958	0.670921	4.075495	4.999991	3.184295	2.978072	2.316453	2.097475	1.893312	2.531275	2.675517	2.355199	0.477748	0.000000	54480.000000		1
25388.193359	5074.094727	2.750695	4.582436	10033.456055	99998.000000	1250.881592	750.544983	156.706345	75.915482	47.483410	184.851639	254.701401	165.689285	1.716825	99998.000000	4.404632	3.705359	0.439442	0.661096	4.001451	4.999991	3.097216	2.875377	2.195086	1.880330	1.676542	2.266823	2.406031	2.219294	0.234726	4.999991	54512.000000		1
13121.184570	2716.061523	5.115922	4.785963	5462.100098	80253.718750	447.697205	265.244690	85.037178	54.508167	23.183548	122.260994	150.955185	130.004257	1.388599	0.000000	4.117973	3.433940	0.708924	0.679969	3.737360	4.904465	2.650984	2.423647	1.929609	1.736462	1.365180	2.087288	2.178848	2.113958	0.142577	0.000000	54579.000000		1
17912.189453	5928.524902	2.701355	5.877606	13342.875000	99998.000000	1766.704712	1065.419434	247.827744	138.145325	71.419388	305.459747	446.420532	308.808685	0.783415	0.000000	4.253149	3.772947	0.431582	0.769200	4.125249	4.999991	3.247164	3.027521	2.394150	2.140336	1.853816	2.484954	2.649744	2.489690	0.000000	0.000000	54635.000000		1
51204.500000	12124.973633	4.637943	10.854760	35743.964844	99998.000000	5471.579590	3346.356201	799.665894	345.717957	173.657669	908.188843	1226.806885	612.461365	4.259353	0.000000	4.709308	4.083681	0.666325	1.035620	4.553203	4.999991	3.738113	3.524572	2.902909	2.538722	2.239694	2.958176	3.088776	2.787079	0.629344	0.000000	54707.000000		1
11737.983398	636.779724	1.961258	2.226459	5554.535156	80908.242188	480.242981	277.588898	64.237358	8.245917	18.446926	62.066410	43.403622	0.000000	0.670728	0.000000	4.069593	2.803989	0.292535	0.347615	3.744648	4.907993	2.681461	2.443402	1.807788	0.916239	1.265924	1.792857	1.637526	0.000000	0.000000	0.000000	54746.000000		1
21322.060547	5589.393555	2.334390	8.255169	14788.583984	99998.000000	2002.111206	1200.931274	287.429108	114.755173	79.381599	389.050659	492.682770	309.912659	2.802984	0.000000	4.328829	3.747365	0.368173	0.916726	4.169927	4.999991	3.301488	3.079518	2.458531	2.059772	1.899720	2.590006	2.692567	2.491239	0.447621	0.000000	54777.000000		1
6235.655762	1085.590088	3.796082	0.351546	2507.939941	46158.679688	0.000000	0.000000	0.000000	4.591687	0.000000	0.000000	0.000000	0.000000	1.955887	99998.000000	3.794882	3.035666	0.579336	0.000000	3.399317	4.664253	0.000000	0.000000	0.000000	0.661972	0.000000	0.000000	0.000000	0.000000	0.291344	4.999991	54839.000000		1
16900.158203	4314.829102	2.938803	4.767460	11548.768555	99998.000000	1393.732788	863.147705	187.297043	80.738449	52.401974	260.409393	370.887421	271.187073	2.778760	135.498596	4.227891	3.634964	0.468170	0.678287	4.062536	4.999991	3.144180	2.936085	2.272531	1.907080	1.719348	2.415657	2.569242	2.433269	0.443851	2.131935	54853.000000		1
21856.589844	5746.053711	1.877997	7.456481	15311.333008	99998.000000	2145.480469	1240.606567	320.499146	123.750435	67.068237	356.689880	478.636353	293.208038	1.546900	0.000000	4.339582	3.759370	0.273695	0.872534	4.185013	4.999991	3.331525	3.093634	2.505827	2.092547	1.826517	2.552291	2.680006	2.467176	0.189462	0.000000	54915.000000		1
17647.490234	3543.931152	2.137031	2.645848	11762.363281	99998.000000	1439.896362	871.748291	194.201538	75.119873	42.373653	205.376999	286.590332	160.564102	4.307318	0.000000	4.246683	3.549485	0.329811	0.422565	4.070495	4.999991	3.158331	2.940391	2.288253	1.875755	1.627096	2.312552	2.457262	2.205648	0.634207	0.000000	54936.000000		1
17598.921875	3890.895020	1.825573	5.297863	12177.221680	99998.000000	1486.214111	917.930359	244.151932	106.999565	68.936981	268.266754	355.922028	233.886169	1.704827	0.000000	4.245486	3.590050	0.261399	0.724101	4.085548	4.999991	3.172081	2.962810	2.387660	2.029382	1.838452	2.428567	2.551355	2.369004	0.231680	0.000000	54972.000000		1
21185.050781	5447.023438	3.660398	7.135771	13207.733398	99998.000000	1748.671021	1072.145020	287.725159	103.761642	109.084175	448.428040	624.050049	342.375183	1.930099	99998.000000	4.326029	3.736159	0.563528	0.853441	4.120828	4.999991	3.242708	3.030254	2.458978	2.016037	2.037762	2.651693	2.795219	2.534502	0.285580	4.999991	55022.000000		1
[truncated: 8,815 more rows]
