# Supplementary material for: Distinct elongation stalls during translation are linked with distinct pathways for mRNA degradation
Source: eLife. 2022 Jul 27;11:e76038. doi: 10.7554/eLife.76038 (PMC9352352; doi:10.7554/eLife.76038)
Supplement: Figure 1—source data 2. [file elife-76038-fig1-data2.zip › 1C_flow_cytometry_data/list_mode_data.HEL2_OPT_3.CSV]

FSC-HLin	SSC-HLin	BLU-V-HLin	GRN-V-HLin	YEL-V-HLin	ORG-V-HLin	GRN-B-HLin	YEL-B-HLin	RED-B-HLin	NIR-B-HLin	YEL-G-HLin	ORG-G-HLin	RED-G-HLin	NIR-G-HLin	BLU-V-ALin	BLU-V-W	FSC-HLog	SSC-HLog	BLU-V-HLog	GRN-V-HLog	YEL-V-HLog	ORG-V-HLog	GRN-B-HLog	YEL-B-HLog	RED-B-HLog	NIR-B-HLog	YEL-G-HLog	ORG-G-HLog	RED-G-HLog	NIR-G-HLog	BLU-V-ALog	BLU-V-WLog	TIME		P01.R1
24133.808594	6215.845703	2.056854	4.872307	10233.815430	12230.074219	1708.422119	1021.482300	234.092773	106.203964	68.184547	333.552612	413.587952	359.933990	1.636017	99998.000000	4.382626	3.793500	0.313203	0.687735	4.010037	4.087429	3.232595	3.009231	2.369388	2.026141	1.833686	2.523164	2.616568	2.556223	0.213788	4.999991	71.000000		1
21325.789062	4258.464355	3.700486	7.185112	12167.544922	13833.775391	2024.033569	1220.469849	268.812592	103.582787	76.763512	313.338684	439.630127	267.918304	0.115099	0.000000	4.328905	3.629253	0.568259	0.856434	4.085203	4.140941	3.306218	3.086527	2.429450	2.015288	1.885155	2.496014	2.643087	2.428002	0.000000	0.000000	116.000000		1
7893.578613	1903.684448	3.780664	4.375825	6359.742676	7331.166504	995.054626	619.738953	150.264420	87.966728	38.565235	143.322922	220.129608	159.518723	0.091856	99998.000000	3.897274	3.279595	0.577568	0.641060	3.803440	3.865173	2.997847	2.792209	2.176856	1.944318	1.586196	2.156316	2.342679	2.202812	0.000000	4.999991	141.000000		1
12628.600586	1839.653687	1.961258	3.231758	6103.631836	8690.787109	947.355408	592.383118	157.992264	85.493576	53.835911	268.568970	371.331482	277.863373	0.966785	99998.000000	4.101355	3.264736	0.292535	0.509439	3.785588	3.939059	2.976513	2.772603	2.198636	1.931934	1.731072	2.429056	2.569762	2.443831	0.000000	4.999991	184.000000		1
2978.675781	695.083984	3.105325	5.908443	1417.311035	2276.064453	198.142548	127.330658	36.789001	47.841122	18.795387	37.917652	40.372307	29.397282	1.825501	0.000000	3.474023	2.842037	0.492107	0.771473	3.151465	3.357185	2.296978	2.104933	1.565718	1.679801	1.274051	1.578841	1.606084	1.468307	0.261382	0.000000	253.000000		1
6900.701172	1002.011597	2.093859	4.542347	5892.975586	6962.237305	931.190430	576.190430	122.202400	56.327572	36.150669	171.206085	199.413055	92.370308	1.288273	0.000000	3.838893	3.000873	0.320947	0.657280	3.770335	3.842749	2.969038	2.760566	2.087080	1.750721	1.558116	2.233519	2.299754	1.965532	0.110008	0.000000	300.000000		1
20407.640625	3202.672363	2.334390	5.532228	10381.841797	12983.150391	1684.168457	1031.226929	245.188065	155.808990	62.007820	319.993408	466.224304	277.548828	1.328916	0.000000	4.309793	3.505512	0.368173	0.742900	4.016274	4.113380	3.226386	3.013354	2.389499	2.192593	1.792446	2.505141	2.668595	2.443339	0.123498	0.000000	319.000000		1
5921.814453	385.809631	3.253344	3.410615	3104.751465	3796.332275	482.105560	272.849213	59.143024	25.909573	21.058851	79.535789	115.322578	74.327354	0.029801	0.000000	3.772455	2.586373	0.512330	0.532833	3.492027	3.579364	2.683142	2.435923	1.771904	1.413460	1.323435	1.900563	2.061914	1.871149	0.000000	0.000000	368.000000		1
11516.358398	2866.344482	1.680638	5.822099	7909.274902	9236.608398	1290.362671	784.712830	174.157227	97.014420	56.339909	310.908722	405.736755	285.113220	2.068978	0.000000	4.061315	3.457328	0.225474	0.765080	3.898137	3.965513	3.110712	2.894711	2.240942	1.986836	1.750816	2.492633	2.608244	2.455017	0.315756	0.000000	440.000000		1
11630.749023	2994.828369	2.081524	2.812370	5655.601562	6870.230957	911.707336	542.830505	123.186111	78.493484	25.474766	126.775581	190.118668	116.852112	1.057718	99998.000000	4.065608	3.476372	0.318381	0.449072	3.752479	3.836971	2.959856	2.734664	2.090562	1.894834	1.406110	2.103036	2.279025	2.067636	0.024370	4.999991	504.000000		1
6766.228516	745.854614	1.551121	3.580221	3372.284180	3556.719482	507.139343	326.712860	87.513420	16.319145	16.473331	67.197754	64.043083	48.562717	0.128649	0.000000	3.830347	2.872654	0.190646	0.553910	3.527924	3.551050	2.705127	2.514166	1.942075	1.212697	1.216781	1.827355	1.806472	1.686303	0.000000	0.000000	560.000000		1
7358.127441	3470.220703	2.507080	8.878084	10401.429688	12986.321289	1683.810791	1039.614624	262.355255	116.121269	88.145592	318.864746	435.047699	217.693451	0.500727	0.000000	3.866767	3.540357	0.399168	0.948319	4.017093	4.113486	3.226293	3.016872	2.418890	2.064912	1.945201	2.503607	2.638537	2.337845	0.000000	0.000000	608.000000		1
8250.580078	1247.902710	1.063890	3.299600	5219.351074	6639.641113	821.652954	511.320892	127.685287	81.503212	47.813370	169.238663	222.464005	100.277016	0.991393	0.000000	3.916485	3.096181	0.026897	0.518461	3.717617	3.822145	2.914688	2.708694	2.106141	1.911175	1.679549	2.228500	2.347260	2.001201	0.000000	0.000000	665.000000		1
5576.170410	1042.723145	1.520283	1.289003	2146.069336	2956.719482	302.557953	193.843811	39.422516	26.011337	13.324835	42.731369	77.932243	8.529621	1.717295	99998.000000	3.746336	3.018169	0.181925	0.110254	3.331644	3.470810	2.480808	2.287452	1.595744	1.415163	1.124662	1.630747	1.891717	0.930930	0.234845	4.999991	703.000000		1
8804.780273	1288.968872	3.367443	4.486840	4472.907715	5003.409180	665.079163	426.126434	107.529968	51.732800	25.989750	85.354805	109.713257	63.993748	1.162988	0.000000	3.944719	3.110242	0.527300	0.651941	3.650590	3.699266	2.822873	2.629539	2.031529	1.713766	1.414802	1.931228	2.040259	1.806138	0.065575	0.000000	728.000000		1
8436.486328	2037.173340	0.758600	3.265679	4619.172363	5657.359375	719.251221	439.038055	98.796822	54.613014	27.232496	107.425125	131.225418	54.323143	1.464122	99998.000000	3.926162	3.309028	0.000000	0.513974	3.664564	3.752614	2.856881	2.642502	1.994743	1.737296	1.435087	2.031106	2.118018	1.734985	0.165577	4.999991	758.000000		1
14766.510742	2927.732422	2.772281	5.547646	11033.121094	12877.221680	1793.992798	1090.027588	245.542694	102.781013	82.261818	323.107971	435.658264	295.995758	0.961746	99998.000000	4.169278	3.466531	0.442837	0.744109	4.042698	4.109822	3.253821	3.037437	2.390127	2.011913	1.915198	2.509348	2.639146	2.471286	0.000000	4.999991	799.000000		1
6358.388672	1101.758179	1.218077	3.281098	3825.390137	4647.367188	600.314514	370.437195	78.259125	29.551468	18.801556	87.988319	113.796127	41.997437	0.398030	0.000000	3.803347	3.042086	0.085675	0.516019	3.582676	3.667207	2.778379	2.568715	1.893535	1.470579	1.274194	1.944425	2.056128	1.623223	0.000000	0.000000	863.000000		1
11602.973633	2684.684570	3.129995	3.009729	6357.941406	7587.224609	1025.447998	622.502014	131.243927	40.742355	34.911007	171.027237	221.239746	136.538696	0.012344	0.000000	4.064569	3.428893	0.495544	0.478527	3.803317	3.880083	3.010914	2.794141	2.118079	1.610046	1.542962	2.233065	2.344863	2.135256	0.000000	0.000000	900.000000		1
6869.250000	1838.734741	3.604891	5.186849	4073.341309	5013.622559	615.329224	384.970856	85.697098	51.957912	18.261900	76.532227	129.788391	99.450577	0.985978	0.000000	3.836909	3.264519	0.556892	0.714904	3.609951	3.700152	2.789108	2.585428	1.932966	1.715652	1.261546	1.883844	2.113236	1.997607	0.000000	0.000000	919.000000		1
8859.846680	1995.219116	3.179335	4.847637	5344.257812	6792.387695	836.174255	521.389282	127.222725	72.810158	43.474548	168.029846	197.624481	147.538391	1.581441	0.000000	3.947426	3.299991	0.502336	0.685530	3.727887	3.832022	2.922297	2.717162	2.104565	1.862192	1.638235	2.225386	2.295841	2.168905	0.199053	0.000000	1020.000000		1
6375.941406	938.326172	2.140115	3.379778	3007.983643	3705.543945	447.906891	270.869446	73.257301	26.116184	25.237318	68.872223	114.872353	76.775841	0.973616	12127.365234	3.804544	2.972354	0.330437	0.528888	3.478276	3.568852	2.651188	2.432760	1.864851	1.416910	1.402043	1.838044	2.060215	1.885225	0.000000	4.083766	1061.000000		1
10500.888672	877.508728	1.375347	3.728240	5645.813965	7318.705078	882.701721	539.515503	114.301857	64.052338	33.538742	106.897804	128.684418	71.385468	1.214688	0.000000	4.021226	2.943251	0.138412	0.571504	3.751727	3.864434	2.945814	2.732004	2.058053	1.806535	1.525547	2.028969	2.109526	1.853610	0.084465	0.000000	1090.000000		1
12673.830078	3734.870117	1.844076	5.467469	10721.086914	12376.527344	1731.984985	1073.921265	253.847214	106.108368	70.528191	320.687256	433.814209	293.183380	0.242085	0.000000	4.102908	3.572275	0.265779	0.737786	4.030239	4.092599	3.238544	3.030972	2.404572	2.025750	1.848363	2.506082	2.637304	2.467139	0.000000	0.000000	1142.000000		1
5125.583984	1341.420166	1.125565	1.239663	2315.641113	3107.736328	335.427521	206.061584	33.736103	0.000000	17.894936	31.377041	62.606064	71.434807	0.677568	99998.000000	3.709743	3.127565	0.051370	0.093304	3.364671	3.492444	2.525599	2.313997	1.528095	0.000000	1.252730	1.496612	1.796616	1.853910	0.000000	4.999991	1177.000000		1
15257.975586	4234.232422	3.931767	7.786440	9690.969727	11663.026367	1572.762329	961.768799	224.052124	90.461479	76.007996	282.254608	361.392609	221.011551	0.688149	0.000000	4.183497	3.626775	0.594588	0.891339	3.986367	4.066811	3.196663	2.983071	2.350349	1.956464	1.880859	2.450641	2.557979	2.344415	0.000000	0.000000	1236.000000		1
11801.616211	3409.184082	1.859494	6.081133	10479.765625	11677.363281	1687.822754	1029.857788	237.318359	77.830482	71.388550	308.833344	421.722870	246.921127	0.928013	0.000000	4.071941	3.532650	0.269395	0.783984	4.020351	4.067345	3.227327	3.012777	2.375331	1.891150	1.853629	2.489724	2.625027	2.392558	0.000000	0.000000	1308.000000		1
6031.935059	867.572876	2.920300	3.694319	3007.841797	3503.719238	431.140594	282.495148	50.576401	40.739273	17.349113	56.568104	89.317406	65.304337	0.500960	99998.000000	3.780457	2.938306	0.465428	0.567534	3.478255	3.544529	2.634619	2.451011	1.703948	1.610013	1.239277	1.752572	1.950936	1.814942	0.000000	4.999991	1344.000000		1
5804.194336	1677.196167	2.044519	3.953353	4839.348145	5731.104004	773.016235	467.396118	121.357452	28.777451	40.412395	136.501694	163.555328	131.271667	0.161670	0.000000	3.763742	3.224584	0.310591	0.596966	3.684787	3.758238	2.888189	2.669685	2.084066	1.459052	1.606515	2.135138	2.213665	2.118171	0.000000	0.000000	1371.000000		1
10824.416016	1166.809692	2.081524	5.149844	6516.738770	7901.321777	1053.399048	639.197388	181.841904	61.178291	38.050251	165.316147	220.521240	102.716255	0.788356	0.000000	4.034404	3.067000	0.318381	0.711794	3.814030	3.897700	3.022593	2.805635	2.259694	1.786597	1.580358	2.218315	2.343450	2.011639	0.000000	0.000000	1499.000000		1
10729.757812	1582.784424	3.635728	4.258643	5956.383301	7557.962891	958.179321	572.702698	163.333313	70.540527	41.016808	201.494568	260.245972	151.346817	1.919745	0.000000	4.030590	3.199422	0.560591	0.629271	3.774983	3.878405	2.981447	2.757929	2.213075	1.848439	1.612962	2.304263	2.415384	2.179973	0.283243	0.000000	1538.000000		1
12233.944336	1727.155762	1.770066	4.563933	7216.929199	9078.791992	1173.868286	697.597229	140.001740	55.898933	36.184589	199.628906	289.893036	200.843903	0.836138	99998.000000	4.087566	3.237331	0.247989	0.659339	3.858352	3.958028	3.069619	2.843605	2.146133	1.747404	1.558524	2.300223	2.462238	2.302859	0.000000	4.999991	1567.000000		1
8623.551758	3709.922852	3.062153	3.009729	5044.222656	5876.865723	787.142822	470.948578	123.019592	35.802208	16.232801	87.969818	131.780487	96.530273	0.673972	99998.000000	3.935686	3.569365	0.486027	0.478527	3.702794	3.769146	2.896054	2.672973	2.089974	1.553910	1.210393	1.944334	2.119851	1.984663	0.000000	4.999991	1582.000000		1
12150.905273	3099.228271	4.141461	5.279361	7566.526367	8856.402344	1221.740234	753.378967	178.354202	74.755997	57.302032	255.771454	329.855194	230.466293	0.234413	99998.000000	4.084609	3.491254	0.617154	0.722581	3.878896	3.947257	3.086979	2.877013	2.251283	1.873646	1.758170	2.407852	2.518323	2.362607	0.000000	4.999991	1642.000000		1
7167.956543	2597.948242	2.562587	4.711953	7498.986328	8487.472656	1167.833496	742.625977	152.928772	40.165699	46.348595	174.826401	246.452408	144.488586	0.528283	99998.000000	3.855395	3.414630	0.408679	0.673201	3.875003	3.928778	3.067381	2.870770	2.184489	1.603855	1.666037	2.242607	2.391733	2.159833	0.000000	4.999991	1739.000000		1
19342.023438	5857.333496	3.839255	7.024757	12598.336914	14633.672852	2038.382202	1262.723145	288.739716	124.163658	77.306244	363.134918	497.373138	224.082962	0.579144	0.000000	4.286502	3.767700	0.584247	0.846631	4.100313	4.165353	3.309286	3.101308	2.460506	2.093995	1.888215	2.560068	2.696682	2.350409	0.000000	0.000000	1799.000000		1
9993.512695	805.805603	3.055985	7.077180	5467.342285	7196.379395	852.971375	526.637817	150.307587	92.148285	56.700703	234.246964	284.740112	176.167831	0.341121	0.000000	3.999718	2.906230	0.485151	0.849860	3.737776	3.857114	2.930934	2.721512	2.176981	1.964487	1.753588	2.369674	2.454449	2.245927	0.000000	0.000000	1848.000000		1
12685.786133	3436.857666	2.044519	5.970118	7466.089355	9337.952148	1209.874023	730.617859	172.701706	73.056854	67.940933	225.621750	307.010864	200.831573	0.447252	7401.425293	4.103317	3.536162	0.310591	0.775983	3.873093	3.970252	3.082740	2.863690	2.237297	1.863661	1.832132	2.353381	2.487154	2.302832	0.000000	3.869315	1899.000000		1
26279.972656	7157.663086	3.959521	9.294389	18586.482422	20891.787109	2979.915527	1860.721802	408.761902	178.900024	106.361237	480.616089	692.370300	396.315948	0.749172	0.000000	4.419625	3.854771	0.597643	0.968221	4.269197	4.319975	3.474204	3.269681	2.611470	2.252610	2.026783	2.681798	2.840338	2.598042	0.000000	0.000000	1927.000000		1
15778.442383	2993.693604	1.884164	4.317234	12220.699219	13914.689453	1977.139160	1225.931030	260.649933	124.197578	74.503128	312.521515	432.118134	297.516022	1.244481	0.000000	4.198064	3.476207	0.275119	0.635206	4.087096	4.143474	3.296037	3.088466	2.416058	2.094113	1.872175	2.494880	2.635602	2.473510	0.094988	0.000000	1992.000000		1
17723.470703	2495.521729	3.352024	4.332653	10893.449219	13032.358398	1804.147583	1080.782593	261.824829	97.591080	78.610672	351.669556	463.513702	315.417145	0.608232	99998.000000	4.248549	3.397161	0.525307	0.636754	4.037166	4.115023	3.256272	3.033738	2.418011	1.989410	1.895481	2.546135	2.666063	2.498885	0.000000	4.999991	2206.000000		1
4605.881348	1242.910156	1.585042	1.270500	2149.029785	3158.429932	326.256470	193.415176	42.389072	55.713909	17.231932	36.523800	40.998306	45.312458	0.601363	99998.000000	3.663313	3.094440	0.200041	0.103975	3.332242	3.499471	2.513559	2.286490	1.627254	1.745964	1.236334	1.562576	1.612766	1.656218	0.000000	4.999991	2250.000000		1
12599.814453	2483.248535	1.751564	4.366574	7198.880371	8582.050781	1135.195190	710.191223	180.691666	77.938416	55.457958	199.894119	285.270508	174.662964	0.630124	0.000000	4.100364	3.395020	0.243426	0.640141	3.857265	3.933591	3.055071	2.851375	2.256938	1.891752	1.743964	2.300800	2.455257	2.242201	0.000000	0.000000	2291.000000		1
15739.269531	3618.055176	1.893416	6.432679	10379.914062	12732.658203	1698.523315	1034.677612	262.953491	66.602592	74.564804	283.299988	382.059814	239.347473	1.166782	99998.000000	4.196985	3.558475	0.277246	0.808392	4.016194	4.104919	3.230072	3.014805	2.419879	1.823491	1.872534	2.452247	2.582131	2.379029	0.066990	4.999991	2342.000000		1
7183.433594	1976.497681	1.322924	5.146760	5626.204102	6885.501465	896.498352	544.637573	114.295692	106.879303	39.342339	154.865356	199.440811	184.931808	1.974603	0.000000	3.856332	3.295896	0.121535	0.711534	3.750216	3.837936	2.952549	2.736108	2.058030	2.028894	1.594860	2.189954	2.299814	2.267012	0.295480	0.000000	2379.000000		1
13596.185547	1338.795898	3.355108	3.712821	8704.074219	10967.579102	1423.506226	856.477600	229.584351	126.874260	63.013119	258.904541	359.449829	189.902802	0.593848	0.000000	4.133417	3.126714	0.525706	0.569704	3.939723	4.040111	3.153359	2.932716	2.360942	2.103374	1.799431	2.413140	2.555638	2.278531	0.000000	0.000000	2412.000000		1
6784.848145	1398.259644	1.088560	4.107540	4283.211426	5203.624023	648.245056	399.300995	101.306984	60.573879	22.631559	84.556114	136.979675	136.510941	1.061743	0.000000	3.831540	3.145588	0.036852	0.613582	3.631769	3.716306	2.811739	2.601300	2.005639	1.782285	1.354715	1.927145	2.136656	2.135167	0.026019	0.000000	2436.000000		1
5991.315918	1925.908936	3.518546	5.566148	3562.933350	5061.954102	553.296753	343.833801	94.343903	41.442364	31.071753	112.655144	173.941360	100.190674	1.437118	0.000000	3.777522	3.284636	0.546363	0.745555	3.551808	3.704318	2.742958	2.536349	1.974714	1.617445	1.492366	2.051751	2.240403	2.000827	0.157492	0.000000	2493.000000		1
16156.487305	5660.522949	2.143198	6.815063	14194.243164	16670.191406	2287.764160	1425.902344	329.688690	177.425995	87.423996	398.863098	474.050812	333.842468	1.084809	99998.000000	4.208347	3.752856	0.331062	0.833470	4.152112	4.221941	3.359411	3.154090	2.518104	2.249017	1.941631	2.600824	2.675825	2.523542	0.035353	4.999991	2531.000000		1
5737.884766	2930.560303	2.297385	3.401364	5476.590332	6844.712891	895.055176	529.524170	100.714905	70.796471	29.573055	140.328613	186.957825	105.966515	0.000682	0.000000	3.758752	3.466951	0.361234	0.531653	3.738510	3.835355	2.951850	2.723886	2.003094	1.850012	1.470896	2.147146	2.271744	2.025169	0.000000	0.000000	2567.000000		1
7030.594238	1661.570923	2.426902	3.947186	6167.045898	7424.939941	999.260864	609.550293	155.167572	62.482716	23.670778	135.530319	136.828568	109.811935	2.529730	99998.000000	3.846992	3.220519	0.385052	0.596288	3.790077	3.870693	2.999679	2.785010	2.190801	1.795760	1.374213	2.132036	2.136177	2.040650	0.403074	4.999991	2608.000000		1
18334.054688	5191.412598	2.519415	5.612404	9365.524414	11243.114258	1454.966553	929.559143	242.755005	95.327614	62.763336	248.592514	366.903229	200.140808	1.047943	0.000000	4.263258	3.715286	0.401300	0.749149	3.971532	4.050887	3.162853	2.968277	2.385168	1.979219	1.797706	2.395488	2.564552	2.301336	0.020338	0.000000	2636.000000		1
8083.922363	2542.363770	1.554204	2.763030	4041.656006	5209.001953	593.934265	382.328094	96.286659	31.022411	22.936850	76.778931	103.135643	90.378212	1.704500	99998.000000	3.907622	3.405238	0.191508	0.441386	3.606559	3.716754	2.773738	2.582436	1.983566	1.491675	1.360534	1.885242	2.013409	1.956064	0.231597	4.999991	2667.000000		1
17459.638672	3582.576660	2.155533	5.402710	11202.713867	14730.884766	1840.433838	1120.208130	254.189499	100.887596	83.470642	357.143188	475.086945	341.850952	4.656427	1450.287354	4.242035	3.554195	0.333555	0.732612	4.049323	4.168229	3.264920	3.049299	2.405158	2.003838	1.921534	2.552842	2.676773	2.533837	0.668053	3.161454	2762.000000		1
3169.096680	1414.233398	1.948923	2.793867	2210.528809	3184.540039	313.508301	191.870224	54.387901	30.078787	5.717252	34.975765	70.429512	30.812717	0.462524	99998.000000	3.500936	3.150521	0.289795	0.446206	3.344496	3.503047	2.496249	2.283008	1.735502	1.478260	0.757187	1.543767	1.847755	1.488730	0.000000	4.999991	2807.000000		1
3706.037109	764.736389	2.032184	0.894284	2037.975098	3237.823975	287.342773	182.998306	37.541435	27.124565	10.438456	50.086086	43.523888	12.720423	0.391458	0.000000	3.568910	2.883512	0.307963	0.000000	3.309199	3.510253	2.458400	2.262447	1.574511	1.433363	1.018636	1.699717	1.638728	1.104501	0.000000	0.000000	2836.000000		1
4990.722656	2782.081299	1.344510	4.887726	6325.882812	7739.524414	1020.705200	618.264954	146.391251	75.952484	34.448444	169.932510	202.610886	151.541092	1.722380	99998.000000	3.698164	3.444370	0.128564	0.689107	3.801121	3.888714	3.008900	2.791175	2.165515	1.880542	1.537170	2.230277	2.306663	2.180530	0.236129	4.999991	2865.000000		1
12748.225586	4715.083008	3.114576	5.374957	8709.456055	10714.844727	1396.551270	855.432190	202.478287	100.079659	46.444191	250.303986	340.845642	188.101898	0.788489	0.000000	4.105450	3.673489	0.493399	0.730375	3.939991	4.029986	3.145057	2.932186	2.306378	2.000346	1.666931	2.398468	2.532558	2.274393	0.000000	0.000000	2898.000000		1
21508.384766	3909.378906	2.907966	6.278492	11299.830078	13253.915039	1813.173584	1121.925781	262.099304	86.514290	68.150627	304.223175	440.037170	240.432938	0.121792	99998.000000	4.332608	3.592108	0.463589	0.797855	4.053072	4.122344	3.258439	3.049964	2.418466	1.937088	1.833470	2.483192	2.643489	2.380994	0.000000	4.999991	2979.000000		1
17372.380859	2622.482422	3.102241	5.143676	8760.698242	10365.102539	1427.721680	868.997559	219.374084	145.287262	56.250477	238.934250	288.292572	188.678558	0.788600	99998.000000	4.239859	3.418713	0.491676	0.711274	3.942539	4.015574	3.154644	2.939018	2.341185	2.162228	1.750126	2.378278	2.459833	2.275723	0.000000	4.999991	3035.000000		1
11029.904297	1861.628418	3.167000	7.527406	7322.081543	8435.511719	1197.714844	724.801941	146.986404	99.216209	34.229500	174.709213	292.119476	190.547302	0.600382	0.000000	4.042572	3.269893	0.500648	0.876645	3.864635	3.926111	3.078353	2.860219	2.167277	1.996583	1.534401	2.242316	2.465560	2.280003	0.000000	0.000000	3095.000000		1
8516.497070	1777.331299	1.514116	2.482410	4934.940918	6680.812012	778.039612	474.075500	117.262253	44.991749	31.950617	145.709747	183.356018	131.749649	0.353246	0.000000	3.930261	3.249768	0.180159	0.394873	3.693282	3.824829	2.891002	2.675848	2.069158	1.653133	1.504479	2.163489	2.263295	2.119750	0.000000	0.000000	3120.000000		1
3857.220703	2792.353271	2.306637	3.361275	4591.724121	5269.316895	695.864136	439.352600	101.603027	62.374783	22.659313	121.107674	190.602814	120.290482	0.338912	0.000000	3.586274	3.445970	0.362979	0.526504	3.661976	3.721754	2.842525	2.642813	2.006907	1.795009	1.355247	2.083172	2.280129	2.080231	0.000000	0.000000	3155.000000		1
17912.039062	6445.162109	3.049818	4.841470	14596.332031	17021.148438	2393.104736	1457.862183	325.590393	174.854156	72.005302	372.675995	500.925598	313.850586	1.327283	99998.000000	4.253145	3.809234	0.484274	0.684977	4.164244	4.230989	3.378962	3.163717	2.512671	2.242676	1.857365	2.571332	2.699773	2.496723	0.122964	4.999991	3172.000000		1
3481.103271	699.718811	2.895631	6.093468	1031.967041	2094.422852	138.721985	87.380821	56.284401	30.948402	24.352285	58.917912	90.279533	62.171257	0.256446	0.000000	3.541717	2.844923	0.461743	0.784864	3.013666	3.321064	2.142145	1.941416	1.750388	1.490638	1.386540	1.770247	1.955589	1.793590	0.000000	0.000000	3237.000000		1
8528.437500	3531.405029	3.426034	5.334868	7653.876465	9600.530273	1246.940552	759.309021	178.437454	76.041916	51.535442	223.278107	282.562988	195.499786	0.488153	0.000000	3.930870	3.547948	0.534792	0.727124	3.883881	3.982295	3.095846	2.880419	2.251486	1.881053	1.712106	2.348846	2.451115	2.291146	0.000000	0.000000	3309.000000		1
7760.142090	1357.526611	1.569623	3.102241	3811.390137	4708.190430	563.846191	362.515076	92.728027	35.672691	19.920952	58.575619	77.719467	87.380821	0.699099	0.000000	3.889870	3.132748	0.195795	0.491676	3.581083	3.672854	2.751161	2.559326	1.967211	1.552336	1.299310	1.767717	1.890530	1.941416	0.000000	0.000000	3383.000000		1
31791.017578	5910.555664	2.170952	9.892633	18692.646484	22108.492188	3078.440918	1884.111938	442.396240	171.499054	118.782532	520.405579	699.876099	326.722107	1.471800	0.000000	4.502305	3.771628	0.336650	0.995312	4.271671	4.344559	3.488331	3.275107	2.645811	2.234262	2.074753	2.716342	2.845021	2.514179	0.167849	0.000000	3535.000000		1
11743.688477	1694.526733	1.144067	3.842339	7226.858887	8649.840820	1185.318237	703.666016	134.173477	104.628174	39.061718	213.564331	271.581787	168.668167	1.318515	99998.000000	4.069805	3.229048	0.058451	0.584596	3.858950	3.937008	3.073835	2.847367	2.127667	2.019649	1.591751	2.329529	2.433901	2.227033	0.120085	4.999991	3566.000000		1
8304.224609	2855.424805	3.336605	3.638812	6121.844238	7800.270996	998.286438	588.411255	133.087997	95.845688	19.106846	131.314850	157.548218	120.278145	0.123462	0.000000	3.919299	3.455671	0.523305	0.560960	3.786882	3.892110	2.999255	2.769681	2.124139	1.981573	1.281189	2.118314	2.197413	2.080187	0.000000	0.000000	3596.000000		1
13263.357422	3692.357666	2.954222	7.163525	9890.641602	12052.447266	1617.575195	967.516846	235.169006	144.923386	57.678249	276.071716	361.457367	208.460739	1.080244	99998.000000	4.122653	3.567304	0.470443	0.855127	3.995224	4.081075	3.208864	2.985659	2.371380	2.161139	1.761012	2.441022	2.558057	2.319024	0.033522	4.999991	3625.000000		1
8916.581055	2636.146484	3.034399	3.447620	6304.568359	8109.628418	990.429016	593.952759	125.859711	69.976196	24.709999	117.450356	156.043350	109.330872	1.207412	0.000000	3.950198	3.420969	0.482073	0.537519	3.799655	3.909001	2.995823	2.773752	2.099887	1.844950	1.392873	2.069854	2.193245	2.038743	0.081856	0.000000	3647.000000		1
12055.213867	3185.878418	1.622047	3.086823	8367.854492	10597.663086	1362.642456	835.483521	182.134857	68.980148	51.936329	230.290527	331.634521	195.391861	1.311783	99998.000000	4.081175	3.503229	0.210063	0.489512	3.922614	4.025210	3.134382	2.921938	2.260393	1.838724	1.715471	2.362276	2.520660	2.290906	0.117862	4.999991	3687.000000		1
9333.095703	2181.695801	3.210172	4.104456	5443.434082	6879.081055	842.921509	527.855896	133.470383	51.390507	31.071753	129.772980	178.320282	119.556549	0.380676	99998.000000	3.970026	3.338794	0.506528	0.613256	3.735873	3.837530	2.925787	2.722515	2.125385	1.710883	1.492366	2.113184	2.251201	2.077573	0.000000	4.999991	3730.000000		1
9866.431641	2050.137451	2.180203	6.876738	7477.091797	9135.711914	1149.531494	737.371277	167.582703	59.753605	48.886509	190.386948	235.662399	127.321404	0.260277	99998.000000	3.994160	3.311783	0.338497	0.837382	3.873733	3.960742	3.060521	2.867686	2.224229	1.776364	1.689189	2.279637	2.372290	2.104901	0.000000	4.999991	3766.000000		1
10067.299805	2268.268799	2.396065	5.803596	7343.208496	8469.901367	1173.131348	723.065796	153.394409	66.889374	34.164742	158.269806	198.481766	202.006470	0.691689	0.000000	4.002913	3.355695	0.379499	0.763697	3.865886	3.927878	3.069347	2.859178	2.185810	1.825357	1.533578	2.199398	2.297721	2.305365	0.000000	0.000000	3798.000000		1
7175.187988	2002.305542	2.112361	4.576268	5292.352539	6553.505859	843.902100	510.790497	120.225723	78.727852	34.981934	123.768936	165.969910	87.679947	0.633635	0.000000	3.855833	3.301530	0.324768	0.660511	3.723649	3.816474	2.926292	2.708243	2.079997	1.896128	1.543844	2.092612	2.220029	1.942900	0.000000	0.000000	3828.000000		1
7156.636230	1982.251953	3.302684	3.487709	3186.430420	4243.569824	456.766479	288.132202	68.323318	73.870964	29.122829	95.059334	125.036354	117.428772	0.482375	99998.000000	3.854709	3.297159	0.518867	0.542540	3.503304	3.627731	2.659694	2.459592	1.834569	1.868474	1.464234	1.977995	2.097036	2.069775	0.000000	4.999991	3856.000000		1
11273.473633	2737.360840	1.865662	4.156880	6507.650879	8329.504883	1040.916016	625.918762	152.817764	65.581871	38.762596	188.536697	251.700928	157.264511	0.738065	0.000000	4.052058	3.437332	0.270833	0.618767	3.813424	3.920619	3.017416	2.796518	2.184174	1.816784	1.588413	2.275396	2.400885	2.196631	0.000000	0.000000	3878.000000		1
15668.452148	3821.652832	3.123827	3.583304	7955.715820	9261.541016	1277.367798	765.877380	156.965393	53.034138	38.139683	177.891632	253.705353	122.220901	1.248861	99998.000000	4.195026	3.582251	0.494687	0.554284	3.900679	3.966683	3.106316	2.884159	2.195804	1.724555	1.581377	2.250155	2.404330	2.087146	0.096514	4.999991	3905.000000		1
5009.573730	960.886841	2.013681	0.333044	1939.872070	2909.316406	245.814072	146.129135	30.152798	7.857367	0.000000	7.055594	7.647672	33.803944	1.170390	99998.000000	3.699801	2.982672	0.303991	0.000000	3.287773	3.463791	2.390607	2.164737	1.479328	0.895277	0.000000	0.848534	0.883529	1.528967	0.068331	4.999991	3923.000000		1
8968.511719	1754.360596	1.911918	2.053770	4639.793457	6110.887695	696.440796	420.640472	94.451836	82.320404	18.567190	96.323662	144.374481	95.722336	0.527662	0.000000	3.952720	3.244119	0.281469	0.312552	3.666499	3.786104	2.842884	2.623911	1.975210	1.915507	1.268746	1.983733	2.159490	1.981013	0.000000	0.000000	3941.000000		1
5243.830078	1030.070557	2.889463	5.177598	2544.306396	3282.177246	399.954742	249.554642	53.774235	48.374611	25.298992	85.922211	122.973335	89.157051	0.869631	0.000000	3.719649	3.012867	0.460817	0.714128	3.405569	3.516162	2.602011	2.397166	1.730574	1.684618	1.403103	1.934105	2.089811	1.950156	0.000000	0.000000	3998.000000		1
19404.500000	4182.832520	2.960389	5.825182	13534.140625	15562.871094	2193.423340	1367.594971	330.761810	112.485535	76.741920	385.254578	585.197998	402.101044	1.221352	0.000000	4.287902	3.621470	0.471349	0.765310	4.131431	4.192090	3.341122	3.135957	2.519515	2.051097	1.885033	2.585748	2.767303	2.604335	0.086841	0.000000	4021.000000		1
14547.170898	4444.339844	2.380646	5.020327	7972.648926	9443.247070	1301.331543	787.716370	186.109802	124.367188	46.465775	205.509598	257.371918	129.282669	0.837254	99998.000000	4.162778	3.647807	0.376695	0.700732	3.901603	3.975121	3.114388	2.896370	2.269769	2.094706	1.667133	2.312832	2.410561	2.111540	0.000000	4.999991	4133.000000		1
29086.742188	2222.629395	1.825573	4.693450	12023.256836	15083.954102	1881.675781	1193.968140	295.733643	126.806419	79.070145	405.320465	557.074341	311.389771	1.842719	99998.000000	4.463695	3.346867	0.261399	0.671492	4.080022	4.178515	3.274545	3.076993	2.470901	2.103141	1.898013	2.607799	2.745913	2.493304	0.265459	4.999991	4155.000000		1
4867.327148	1699.843140	2.322055	3.718989	4394.229004	5454.627930	669.097290	415.678741	87.985237	23.886641	35.099113	125.600677	171.166000	80.963562	0.696297	0.000000	3.687290	3.230409	0.365873	0.570425	3.642883	3.736765	2.825489	2.618758	1.944410	1.378155	1.545296	2.098992	2.233418	1.908290	0.000000	0.000000	4190.000000		1
5022.047363	877.992859	2.701355	3.330438	2516.528076	3371.433105	381.319702	218.245438	65.800819	8.384686	17.487883	85.123528	115.140640	39.641460	1.783944	99998.000000	3.700881	2.943491	0.431582	0.522501	3.400802	3.527815	2.581289	2.338945	1.818231	0.923487	1.242737	1.930050	2.061229	1.598150	0.251381	4.999991	4204.000000		1
10140.193359	2700.251221	4.169215	3.170084	4743.289551	6034.435547	702.423279	451.792389	121.317368	57.918781	34.121571	127.543434	155.059631	120.364494	0.019333	0.000000	4.006046	3.431404	0.620054	0.501071	3.676080	3.780637	2.846599	2.654939	2.083923	1.762819	1.533029	2.105658	2.190499	2.080498	0.000000	0.000000	4233.000000		1
6970.125488	403.781677	1.440106	2.331306	3546.577148	4225.514648	558.970825	342.125397	64.061592	20.198488	20.824488	73.821625	106.632599	65.113144	0.300382	0.000000	3.843240	2.606147	0.158394	0.367599	3.549809	3.625880	2.747389	2.534185	1.806598	1.305319	1.318574	1.868184	2.027890	1.813669	0.000000	0.000000	4289.000000		1
8144.508789	1344.809204	2.285050	4.039698	4542.267090	6222.756836	718.458679	439.944672	140.550644	47.116444	28.123697	133.208267	179.307068	188.767990	1.234976	99998.000000	3.910865	3.128661	0.358896	0.606349	3.657273	3.793983	2.856402	2.643398	2.147833	1.673172	1.449072	2.124531	2.253597	2.275928	0.091658	4.999991	4321.000000		1
7231.873047	2175.466553	2.297385	4.070535	4357.060547	5536.673828	681.151611	418.090210	98.402107	64.258949	36.166088	113.108452	160.730637	106.182373	0.490588	0.000000	3.859251	3.337552	0.361234	0.609652	3.639194	3.743249	2.833244	2.621270	1.993004	1.807934	1.558302	2.053495	2.206099	2.026052	0.000000	0.000000	4382.000000		1
9114.153320	1342.536499	3.247177	5.581567	4830.318848	5810.278809	739.807434	470.393524	128.949615	37.825138	27.929422	114.702744	124.283920	84.947754	0.182164	0.000000	3.959716	3.127926	0.511506	0.746756	3.683976	3.764197	2.869119	2.672461	2.110420	1.577780	1.446062	2.059574	2.094415	1.929152	0.000000	0.000000	4433.000000		1
6554.665527	2026.916870	2.050686	4.304899	5943.733887	7200.477539	963.705383	580.766663	151.618179	39.601372	40.094772	159.975113	248.675781	243.553680	0.734236	0.000000	3.816550	3.306836	0.311899	0.633963	3.774059	3.857361	2.983944	2.764002	2.180751	1.597710	1.603088	2.204052	2.395633	2.386595	0.000000	0.000000	4463.000000		1
17393.130859	3451.268066	2.938803	4.366574	11122.435547	13515.129883	1791.217407	1113.020020	284.089447	106.185463	80.849464	372.213440	525.151428	331.443329	2.442167	99998.000000	4.240378	3.537979	0.468170	0.640141	4.046200	4.130820	3.253148	3.046503	2.453455	2.026065	1.907677	2.570792	2.720284	2.520409	0.387775	4.999991	4527.000000		1
14847.372070	5083.876465	3.598723	7.024757	14415.485352	16723.712891	2332.447510	1437.053101	315.343140	124.505951	92.095856	398.209351	541.930054	332.161835	0.316389	0.000000	4.171649	3.706195	0.556148	0.846631	4.158829	4.223333	3.367812	3.157473	2.498783	2.095190	1.964240	2.600111	2.733943	2.521350	0.000000	0.000000	4565.000000		1
6284.008789	2852.233154	3.219423	5.162179	5477.432129	6391.116211	853.276672	537.606689	112.137077	85.166695	38.213692	109.099594	144.392990	70.901321	1.198648	0.000000	3.798237	3.455185	0.507778	0.712833	3.738577	3.805577	2.931090	2.730465	2.049749	1.930270	1.582219	2.037823	2.159546	1.850654	0.078692	0.000000	4654.000000		1
1274.774414	257.445923	3.009729	4.403579	1211.798340	1997.719971	151.815536	95.947449	27.926338	38.312370	9.396152	43.298775	50.329700	34.318928	0.901782	99998.000000	3.105433	2.410686	0.478527	0.643806	3.083430	3.300535	2.181316	1.982033	1.446014	1.583339	0.972950	1.636476	1.701824	1.535534	0.000000	4.999991	4682.000000		1
10180.136719	1153.750000	0.462561	4.613273	5236.447266	6491.251465	849.335632	511.459656	117.764900	77.901405	35.345814	132.600769	170.132950	96.224983	2.275293	99998.000000	4.007753	3.062112	0.000000	0.664009	3.719037	3.812328	2.929079	2.708811	2.071016	1.891545	1.548338	2.122546	2.230788	1.983288	0.357037	4.999991	4746.000000		1
8975.301758	369.632355	1.208826	3.139246	4214.986816	5142.417969	620.238525	408.225342	76.584648	43.449879	32.191151	109.031754	179.072708	120.691368	1.470052	0.000000	3.953049	2.567770	0.082364	0.496825	3.624796	3.711167	2.792559	2.610900	1.884142	1.637989	1.507736	2.037553	2.253029	2.081676	0.167333	0.000000	4807.000000		1
4008.783203	1520.869141	0.928205	2.750695	2639.476807	3476.156738	395.467896	244.167343	66.633430	79.859581	16.368484	63.710041	87.886551	41.849419	1.744021	0.000000	3.603013	3.182092	0.000000	0.439442	3.421518	3.541099	2.597111	2.387688	1.823692	1.902327	1.214008	1.804208	1.943922	1.621689	0.241552	0.000000	4869.000000		1
5914.086914	1698.443115	2.648932	3.691235	2988.670166	3665.732666	455.273926	275.199005	52.688759	41.334435	15.686979	47.649933	69.593819	59.531578	0.906833	0.000000	3.771888	3.230051	0.423071	0.567172	3.475478	3.564161	2.658273	2.439647	1.721718	1.616312	1.195539	1.678062	1.842571	1.774747	0.000000	0.000000	4891.000000		1
6395.757324	393.907532	2.328223	3.712821	2574.114014	3452.695801	386.981445	238.909576	53.435024	39.086388	21.003345	46.206741	68.853722	36.986362	0.292262	99998.000000	3.805892	2.595394	0.367025	0.569704	3.410628	3.538158	2.587690	2.378234	1.727826	1.592026	1.322289	1.664705	1.837927	1.568042	0.000000	4.999991	4930.000000		1
6179.312988	1334.713013	1.063890	2.537917	2752.616211	3948.517822	399.843719	252.456436	43.625652	40.733105	14.333218	55.593643	73.713692	72.853325	0.652088	0.000000	3.790940	3.125388	0.026897	0.404477	3.439746	3.596434	2.601890	2.402186	1.639742	1.609948	1.156344	1.745025	1.867548	1.862449	0.000000	0.000000	4949.000000		1
8579.586914	1981.289795	1.261249	2.278883	3422.283936	4385.252441	517.010376	320.048920	73.217209	41.371441	33.060764	72.039223	104.612755	80.426987	0.272789	0.000000	3.933466	3.296948	0.100801	0.357722	3.534316	3.641995	2.713499	2.505216	1.864613	1.616701	1.519313	1.857569	2.019585	1.905402	0.000000	0.000000	4973.000000		1
11993.190430	1854.483398	2.541001	4.631775	8320.458008	9352.513672	1280.180176	813.388489	186.103638	108.800468	49.117790	205.676117	289.643250	156.805038	0.066445	0.000000	4.078935	3.268223	0.405005	0.665747	3.920147	3.970928	3.107271	2.910298	2.269755	2.036631	1.691239	2.313184	2.461864	2.195360	0.000000	0.000000	5006.000000		1
5532.591309	1869.319214	1.915002	2.121612	4695.238770	5739.729004	745.234802	458.382355	106.154625	65.356758	34.531708	103.021545	120.457001	125.131950	0.659140	0.000000	3.742929	3.271683	0.282169	0.326666	3.671658	3.758891	2.872293	2.661228	2.025939	1.815290	1.538218	2.012928	2.080832	2.097368	0.000000	0.000000	5100.000000		1
11435.421875	2745.471191	1.544953	6.435763	4565.179199	5635.772949	717.974548	440.068024	94.353157	87.988319	30.451920	116.997047	177.373566	96.039963	0.219648	0.000000	4.058252	3.438617	0.188915	0.808600	3.659458	3.750953	2.856109	2.643520	1.974756	1.944425	1.483615	2.068175	2.248889	1.982452	0.000000	0.000000	5153.000000		1
3992.677002	502.088165	2.315888	3.811501	2051.111816	2710.319580	300.929718	184.071457	50.940281	36.647152	20.247829	54.030186	66.571754	47.690022	0.893789	99998.000000	3.601264	2.700780	0.364717	0.581096	3.311989	3.433021	2.478465	2.264987	1.707061	1.564040	1.306378	1.732636	1.823290	1.678428	0.000000	4.999991	5264.000000		1
16749.111328	3669.309814	1.535702	7.228283	11654.232422	13546.062500	1946.067383	1164.598633	274.573029	74.638809	77.704048	335.951752	449.516602	316.952850	1.623848	0.000000	4.223992	3.564584	0.186307	0.859035	4.066483	4.131813	3.289158	3.066176	2.438658	1.872965	1.890444	2.526277	2.652746	2.500995	0.210545	0.000000	5340.000000		1
5943.783203	1485.961182	1.446273	1.683721	3179.272949	4020.115967	484.264160	294.188690	64.539566	22.936850	20.633295	69.229935	95.444801	96.952744	0.305305	2505.159424	3.774063	3.172008	0.160250	0.226270	3.502328	3.604239	2.685082	2.468626	1.809826	1.360534	1.314569	1.840294	1.979752	1.986560	0.000000	3.398835	5353.000000		1
18135.898438	6379.117676	2.692104	6.256906	17193.105469	20094.652344	2824.914307	1725.105103	419.564240	168.794601	90.658836	424.217590	572.320312	335.763641	1.222247	0.000000	4.258539	3.804761	0.430092	0.796360	4.235354	4.303081	3.451005	3.236815	2.622798	2.227359	1.957410	2.627589	2.757639	2.526034	0.087159	0.000000	5381.000000		1
7586.354980	2072.590088	1.551121	1.856411	4765.517578	5486.387695	739.042664	459.927307	85.496658	61.563759	34.544041	100.397285	141.321579	36.129082	0.339417	0.000000	3.880033	3.316513	0.190646	0.268674	3.678110	3.739286	2.868670	2.662689	1.931949	1.789325	1.538373	2.001722	2.150208	1.557857	0.000000	0.000000	5421.000000		1
13545.649414	1660.448364	1.930420	3.925599	5469.651855	6834.505371	833.895386	529.638306	128.129349	91.451355	45.414219	180.565231	244.512726	182.958221	1.116635	0.000000	4.131800	3.220225	0.285652	0.593906	3.737960	3.834707	2.921112	2.723979	2.107649	1.961190	1.657192	2.256634	2.388301	2.262352	0.047911	0.000000	5461.000000		1
8080.037109	1264.955811	2.488577	4.526928	3846.665039	4510.340820	586.197144	363.171906	111.544998	67.959435	26.288874	101.427254	134.185806	119.753914	0.504663	0.000000	3.907413	3.102075	0.395951	0.655804	3.585084	3.654209	2.768044	2.560112	2.047450	1.832250	1.419772	2.006155	2.127707	2.078290	0.000000	0.000000	5577.000000		1
4916.848633	2221.880127	3.990358	4.449835	4663.066406	5599.588379	730.624084	449.399414	89.952660	57.400715	33.214951	101.350159	127.925819	92.922302	0.777686	99998.000000	3.691687	3.346721	0.601012	0.648344	3.668672	3.748156	2.863694	2.652632	1.954014	1.758917	1.521334	2.005824	2.106958	1.968120	0.000000	4.999991	5668.000000		1
16005.803711	2110.578613	2.457740	4.551599	7401.654297	8963.583984	1217.000610	723.371094	164.437286	113.361320	51.523106	226.488281	346.649231	191.814713	0.730125	99998.000000	4.204278	3.324402	0.390536	0.658164	3.869329	3.952482	3.085291	2.859361	2.216000	2.054465	1.712002	2.355046	2.539890	2.282882	0.000000	4.999991	5705.000000		1
24097.892578	7114.968750	2.133947	4.641027	9488.895508	10256.830078	1515.947510	926.074524	173.642242	76.510643	41.476288	191.444672	305.028015	142.148026	0.969856	0.000000	4.381979	3.852173	0.329184	0.666614	3.977216	4.011013	3.180684	2.966646	2.239655	1.883722	1.617800	2.282043	2.484340	2.152741	0.000000	0.000000	5752.000000		1
6744.962891	2163.637451	3.607974	5.649409	3274.344727	3921.945312	524.969543	316.163391	48.220425	31.790262	25.662874	77.173645	116.716431	38.238361	0.238885	0.000000	3.828979	3.335185	0.557263	0.752003	3.515124	3.593502	2.720134	2.499912	1.683231	1.502294	1.409305	1.887469	2.067132	1.582499	0.000000	0.000000	5818.000000		1
11020.443359	2448.201660	2.732193	4.915480	8939.422852	10528.713867	1442.381836	889.436584	173.432556	96.598114	53.240749	230.845596	298.891388	159.669830	0.847644	99998.000000	4.042199	3.388847	0.436511	0.691566	3.951309	4.022375	3.159080	2.949115	2.239131	1.984969	1.726244	2.363322	2.475513	2.203223	0.000000	4.999991	5878.000000		1
6394.341797	1022.743530	2.346725	2.923384	3237.373779	4467.307617	476.055267	309.428528	78.024757	51.045128	20.189238	63.602112	70.993835	58.128475	1.315965	0.000000	3.805796	3.009767	0.370462	0.465886	3.510193	3.650046	2.677657	2.490560	1.892232	1.707954	1.305120	1.803472	1.851221	1.764389	0.119244	0.000000	5984.000000		1
18147.345703	4660.112305	2.174036	7.228283	11323.923828	12899.926758	1871.767700	1131.917114	250.769638	108.902237	64.992874	301.484802	401.644623	295.594849	1.870976	0.000000	4.258813	3.668396	0.337267	0.859035	4.053997	4.110587	3.272252	3.053815	2.399275	2.037037	1.812866	2.479265	2.603842	2.470697	0.272068	0.000000	6018.000000		1
5962.748047	101.350159	2.226459	5.637074	3026.655762	3702.167236	437.675049	284.259033	56.170300	28.530750	33.399975	75.616356	135.144852	84.882996	0.529486	0.000000	3.775446	2.005824	0.347615	0.751054	3.480963	3.568456	2.641152	2.453714	1.749507	1.455313	1.523746	1.878616	2.130800	1.928821	0.000000	0.000000	6122.000000		0
16313.144531	6264.340820	2.445405	9.460911	13925.796875	17061.935547	2273.656006	1393.960938	357.349823	171.933853	116.078094	502.541473	699.157593	420.514038	2.068666	99998.000000	4.212538	3.796875	0.388351	0.975933	4.143820	4.232028	3.356725	3.144251	2.553094	2.235361	2.064750	2.701172	2.844575	2.623780	0.315690	4.999991	6159.000000		1
4981.181641	622.529785	0.724679	1.739229	2139.652100	2987.720459	306.246094	191.447754	46.804985	44.627869	14.811197	43.326530	68.459000	32.829483	0.990476	0.000000	3.697332	2.794160	0.000000	0.240357	3.330343	3.475340	2.486071	2.282050	1.670292	1.649606	1.170590	1.636754	1.835431	1.516264	0.000000	0.000000	6209.000000		1
12101.226562	3156.280518	2.537917	5.803596	6949.581543	8355.945312	1095.020264	676.680237	150.390854	83.008080	55.865009	216.003571	342.254913	197.248260	0.574213	0.000000	4.082829	3.499176	0.404477	0.763697	3.841959	3.921996	3.039422	2.830384	2.177222	1.919120	1.747140	2.334461	2.534350	2.295013	0.000000	0.000000	6226.000000		1
6694.852539	1345.906982	2.241878	3.638812	3363.242676	3854.661133	490.678345	322.867462	85.203705	15.579048	18.224895	61.051861	49.586517	71.940544	1.395685	0.000000	3.825741	3.129015	0.350612	0.560960	3.526758	3.585986	2.690797	2.509024	1.930458	1.192541	1.260665	1.785699	1.695364	1.856974	0.144787	0.000000	6322.000000		1
10635.281250	3486.061768	1.773150	5.106671	10153.595703	12158.256836	1624.692383	1009.400208	234.684860	107.980194	57.551815	310.227203	386.213623	191.136292	1.266878	0.000000	4.026749	3.542335	0.248745	0.708138	4.006620	4.084871	3.210771	3.004063	2.370485	2.033344	1.760059	2.491680	2.586828	2.281343	0.102735	0.000000	6393.000000		1
4877.383301	1558.876221	3.549383	4.249392	3025.049072	4212.297852	467.676727	271.794556	46.644630	28.820621	19.390549	54.659271	83.168434	61.563759	1.712663	0.000000	3.688187	3.192812	0.550153	0.628327	3.480732	3.624519	2.669946	2.434241	1.668802	1.459703	1.287590	1.737664	1.919958	1.789325	0.233672	0.000000	6436.000000		1
4966.712891	1855.738525	2.442321	3.475374	3295.042725	4472.232422	500.891693	319.216309	80.186462	90.066757	21.546083	63.851894	105.667389	87.985237	0.790590	0.000000	3.696069	3.268517	0.387803	0.541001	3.517861	3.650524	2.699744	2.504085	1.904101	1.954565	1.333368	1.805174	2.023941	1.944410	0.000000	0.000000	6491.000000		1
15894.416016	2222.783447	1.168737	4.403579	8209.535156	9530.553711	1330.315674	814.255066	157.412521	67.114487	53.468945	251.670090	308.571228	195.851334	1.364535	0.000000	4.201244	3.346897	0.067717	0.643806	3.914319	3.979118	3.123955	2.910760	2.197039	1.826816	1.728102	2.400832	2.489355	2.291927	0.134985	0.000000	6536.000000		1
6699.209473	1902.944336	1.572707	3.253344	3396.186279	4592.513672	513.522705	317.680603	81.984276	59.534660	13.189151	59.991055	76.988625	40.918129	0.919764	99998.000000	3.826024	3.279426	0.196648	0.512330	3.530992	3.662050	2.710560	2.501991	1.913731	1.774770	1.120217	1.778087	1.886427	1.611916	0.000000	4.999991	6568.000000		1
9395.084961	1805.658569	1.816322	4.785963	5569.639160	6861.216797	887.068298	541.325684	141.062546	67.432114	27.543955	110.305336	152.842422	100.190674	0.075655	0.000000	3.972901	3.256636	0.259193	0.679969	3.745827	3.836401	2.947957	2.733459	2.149412	1.828867	1.440026	2.042597	2.184244	2.000827	0.000000	0.000000	6594.000000		1
3985.587402	1214.061768	1.606628	2.710606	1752.235840	2716.409912	229.855713	156.465820	56.768547	31.944450	15.831915	35.537006	41.778492	26.631168	0.276224	0.000000	3.600492	3.084241	0.205915	0.433066	3.243593	3.433995	2.361455	2.194419	1.754108	1.504395	1.199533	1.550681	1.620953	1.425390	0.000000	0.000000	6644.000000		1
9985.975586	2543.023682	3.333522	8.825661	6524.673340	8918.067383	1041.958374	639.881958	182.696106	72.134819	48.174168	213.299118	272.084442	187.253876	0.482960	0.000000	3.999391	3.405350	0.522903	0.945747	3.814559	3.950271	3.017850	2.806100	2.261729	1.858145	1.682814	2.328989	2.434704	2.272431	0.000000	0.000000	6659.000000		1
14771.411133	2755.573486	4.153796	5.667912	8042.988770	9740.025391	1317.940552	790.420837	189.970642	95.895027	49.694450	183.084656	234.385727	161.702011	0.067394	99998.000000	4.169422	3.440212	0.618445	0.753423	3.905417	3.988560	3.119896	2.897858	2.278687	1.981796	1.696308	2.262652	2.369931	2.208715	0.000000	4.999991	6681.000000		1
11510.912109	4111.977539	1.736145	7.339298	9146.683594	10793.332031	1500.562744	897.164429	206.061584	128.391464	60.317928	243.266891	315.639160	159.540314	0.742733	99998.000000	4.061110	3.614051	0.239586	0.865655	3.961264	4.033155	3.176254	2.952872	2.313997	2.108536	1.780446	2.386083	2.499191	2.202870	0.000000	4.999991	6699.000000		1
10954.525391	3993.010010	2.963473	4.668780	6843.476074	8512.333984	1106.895630	667.783630	147.994797	81.620399	38.944538	174.077057	222.571930	138.549301	0.254656	0.000000	4.039594	3.601300	0.471801	0.669203	3.835277	3.930049	3.044107	2.824636	2.170246	1.911799	1.590447	2.240741	2.347470	2.141604	0.000000	0.000000	6734.000000		1
9786.176758	1948.626831	3.783747	5.822099	4776.683594	5556.123047	761.877747	459.211884	88.999786	26.529404	32.305248	101.689369	153.601028	92.851372	2.599679	0.000000	3.990613	3.289729	0.577922	0.765080	3.679127	3.744772	2.881885	2.662013	1.949389	1.423728	1.509273	2.007276	2.186394	1.967788	0.414920	0.000000	6776.000000		1
4326.269531	661.073425	2.500912	4.249392	2041.209961	3420.741943	298.974640	185.249435	62.408707	70.805725	28.046604	97.184029	146.341904	62.448795	1.393848	0.000000	3.636114	2.820250	0.398098	0.628327	3.309888	3.534120	2.475634	2.267757	1.795245	1.850068	1.447880	1.987595	2.165369	1.795524	0.144215	0.000000	6821.000000		1
6958.240723	1465.398804	1.356845	2.331306	3904.025635	5775.660645	657.761475	376.339478	164.085739	43.912441	17.833261	134.222809	183.886429	98.809158	0.223610	0.000000	3.842499	3.165956	0.132530	0.367599	3.591513	3.761602	2.818069	2.575580	2.215071	1.642588	1.251231	2.127826	2.264550	1.994797	0.000000	0.000000	6860.000000		1
14794.489258	3535.580566	3.099157	6.913742	10348.641602	12479.816406	1663.078857	1033.956055	236.750961	107.446709	69.430382	312.398163	422.610962	267.421814	1.018791	0.000000	4.170100	3.548461	0.491244	0.839713	4.014884	4.096208	3.220913	3.014502	2.374292	2.031193	1.841550	2.494709	2.625941	2.427197	0.008085	0.000000	6934.000000		1
9720.298828	1461.911133	2.525582	4.452919	4558.129883	6126.994141	725.893616	434.434021	102.586739	43.061329	29.088907	108.951576	172.063370	89.443840	0.793904	0.000000	3.987680	3.164921	0.402361	0.648645	3.658787	3.787247	2.860873	2.637924	2.011091	1.634087	1.463727	2.037234	2.235688	1.951550	0.000000	0.000000	6960.000000		1
3688.755859	68.989403	0.980629	3.311935	1838.284546	2660.329102	289.840607	162.664139	35.182377	24.016157	20.306419	50.520893	42.974983	115.356499	0.541967	99998.000000	3.566880	1.838782	0.000000	0.520082	3.264413	3.424935	2.462159	2.211292	1.546325	1.380504	1.307633	1.703471	1.633216	2.062042	0.000000	4.999991	7015.000000		0
4691.248535	1408.553223	2.118529	4.853805	2331.932373	3523.026611	350.204803	208.510086	41.050732	23.066366	16.797125	61.113533	80.069275	94.134209	0.392983	0.000000	3.671288	3.148773	0.326034	0.686082	3.367716	3.546916	2.544322	2.319127	1.613321	1.362979	1.225235	1.786137	1.903466	1.973747	0.000000	0.000000	7032.000000		1
6942.797363	1868.884399	1.662135	4.098289	3266.419434	3856.770264	511.336304	306.437286	77.124306	34.855499	18.030621	72.634384	77.136642	89.573357	0.011396	0.000000	3.841534	3.271582	0.220666	0.612603	3.514072	3.586224	2.708707	2.486342	1.887191	1.542271	1.256011	1.861142	1.887261	1.952179	0.000000	0.000000	7057.000000		1
16262.672852	5299.957031	2.537917	6.790393	11675.109375	13606.985352	1895.956543	1166.445801	247.772247	104.477066	69.439629	313.277008	412.092346	253.073181	0.095605	0.000000	4.211192	3.724272	0.404477	0.831895	4.067261	4.133762	3.277828	3.066864	2.394053	2.019021	1.841607	2.495929	2.614995	2.403246	0.000000	0.000000	7155.000000		1
14386.942383	1828.755737	1.862578	3.459955	5696.131348	7556.168457	921.902222	559.192871	155.068893	75.708870	28.530750	155.315582	220.055603	138.783661	0.753118	0.000000	4.157969	3.262156	0.270115	0.539070	3.755580	3.878302	2.964685	2.747562	2.190525	1.879147	1.455313	2.191215	2.342532	2.142338	0.000000	0.000000	7237.000000		1
6520.269531	1534.160034	1.871829	4.933982	5757.704102	7876.173828	917.662048	563.655029	163.823624	62.442627	62.865097	254.266602	311.173920	203.687119	0.053124	0.000000	3.814265	3.185871	0.272266	0.693198	3.760249	3.896315	2.962683	2.751013	2.214376	1.795481	1.798410	2.405289	2.493003	2.308964	0.000000	0.000000	7373.000000		1
7977.302246	2025.313232	3.666565	5.402710	4549.180664	6024.610840	727.108582	431.649414	80.766205	57.878693	25.391504	100.711823	155.882996	119.152580	2.426842	4651.661621	3.901856	3.306492	0.564259	0.732612	3.657933	3.779929	2.861599	2.635131	1.907230	1.762519	1.404688	2.003080	2.192799	2.076103	0.385041	3.667608	7400.000000		1
21980.341797	4966.490723	1.992095	4.690367	13028.419922	15035.514648	2089.794189	1301.528931	268.658417	95.756256	73.978889	303.853119	398.147675	241.317978	3.135090	99998.000000	4.342034	3.696050	0.299310	0.671207	4.114892	4.177118	3.320103	3.114454	2.429200	1.981167	1.869108	2.482664	2.600044	2.382590	0.496250	4.999991	7442.000000		1
7963.903320	2315.909424	2.778449	2.263464	3902.385010	5040.583984	589.354919	376.240784	93.835083	45.041088	29.391113	79.986015	85.336304	17.999783	1.186406	0.000000	3.901126	3.364722	0.443802	0.354774	3.591330	3.702481	2.770377	2.575466	1.972365	1.653609	1.468216	1.903014	1.931134	1.255267	0.074233	0.000000	7504.000000		1
8465.852539	2390.878174	2.932636	6.935328	6919.604492	8186.500000	1108.542358	683.402771	183.124741	73.491661	48.735409	175.594254	236.800293	187.041092	0.275143	99998.000000	3.927671	3.378557	0.467258	0.841067	3.840081	3.913098	3.044752	2.834677	2.262747	1.866238	1.687845	2.244510	2.374382	2.271937	0.000000	4.999991	7558.000000		1
2781.905518	1041.594482	1.255082	1.002215	2048.500000	3189.915039	270.820099	191.210312	78.585999	34.904839	17.725330	51.325748	80.821709	68.335648	0.920093	99998.000000	3.444342	3.017699	0.098672	0.000961	3.311436	3.503779	2.432681	2.281511	1.895345	1.542886	1.248594	1.710335	1.907528	1.834647	0.000000	4.999991	7616.000000		1
11208.841797	3206.949463	2.167868	4.798297	6629.094727	8582.652344	1088.300781	650.138489	157.036316	70.673126	51.868484	191.216476	253.372314	105.445366	2.427580	0.000000	4.049561	3.506092	0.336033	0.681087	3.821454	3.933621	3.036749	2.813006	2.196000	1.849254	1.714904	2.281525	2.403759	2.023027	0.385174	0.000000	7647.000000		1
10455.111328	1670.257812	3.287266	4.363490	6456.898926	7887.531250	1022.367310	624.009949	142.925125	67.376610	31.481890	180.975372	242.825928	107.591644	0.700158	0.000000	4.019329	3.222784	0.516835	0.639834	3.810024	3.896941	3.009607	2.795192	2.155109	1.828509	1.498061	2.257619	2.385295	2.031779	0.000000	0.000000	7689.000000		1
5255.202637	0.000000	3.241009	2.525582	2307.709717	3414.417236	323.484192	195.456619	53.555290	16.683027	3.860841	42.746788	59.636425	54.850460	0.577928	99998.000000	3.720589	0.000000	0.510680	0.402361	3.363181	3.533317	2.509853	2.291050	1.728802	1.222275	0.586682	1.630903	1.775512	1.739180	0.000000	4.999991	7706.000000		0
6683.800293	1506.332397	1.982844	6.839733	3984.995361	4941.293457	623.026245	381.930298	104.347549	59.164612	27.485363	103.650627	118.952141	76.963951	0.810548	0.000000	3.825023	3.177921	0.297289	0.835039	3.600428	3.693841	2.794506	2.581984	2.018482	1.772062	1.439101	2.015572	2.075372	1.886287	0.000000	0.000000	7743.000000		1
5068.053711	2465.930176	3.342773	5.655577	5888.430176	8121.864746	938.159668	581.389587	170.577011	67.657227	34.584129	177.962570	215.426910	168.887115	1.694310	0.000000	3.704841	3.391981	0.524107	0.752477	3.770000	3.909656	2.972277	2.764467	2.231920	1.830314	1.538877	2.250329	2.333300	2.227597	0.228993	0.000000	7794.000000		1
11582.726562	3299.791748	2.846291	4.576268	6442.053711	7897.171387	1064.904419	630.035583	129.982666	51.905491	37.806637	169.914001	247.667389	136.140900	0.959681	0.000000	4.063811	3.518486	0.454279	0.660511	3.809024	3.897472	3.027311	2.799365	2.113885	1.715213	1.577568	2.230229	2.393869	2.133989	0.000000	0.000000	7851.000000		1
6822.697754	1391.500122	1.708391	2.164785	3600.977295	4901.050781	578.503235	336.876862	95.111755	44.035789	26.424557	94.784882	135.252777	108.664787	0.751961	99998.000000	3.833956	3.143483	0.232587	0.335415	3.556420	3.690289	2.762306	2.527471	1.978234	1.643806	1.422008	1.976739	2.131146	2.036089	0.000000	4.999991	7874.000000		1
14432.455078	2751.835938	3.009729	5.399627	8382.141602	9953.608398	1362.429688	828.838074	190.664490	70.919823	52.744267	217.274063	334.530151	163.219208	0.126158	99998.000000	4.159340	3.439623	0.478527	0.732364	3.923355	3.997981	3.134314	2.918470	2.280270	1.850768	1.722175	2.337008	2.524435	2.212771	0.000000	4.999991	7910.000000		1
7349.443848	3678.335938	1.498697	5.464385	5328.370605	6613.577148	851.885925	522.937317	117.712479	60.583130	40.211952	157.295349	239.825439	193.510773	1.060480	0.000000	3.866255	3.565651	0.175714	0.737541	3.726594	3.820436	2.930382	2.718450	2.070822	1.782352	1.604355	2.196716	2.379895	2.286705	0.025502	0.000000	7999.000000		1
14476.259766	1974.493286	2.007514	5.353371	9217.480469	11627.261719	1523.995972	916.434753	241.018860	114.326530	57.388378	225.945541	300.652191	200.683548	1.552016	99998.000000	4.160656	3.295456	0.302659	0.728627	3.964612	4.065477	3.182984	2.962101	2.382051	2.058147	1.758824	2.354004	2.478064	2.302512	0.190896	4.999991	8100.000000		1
8790.514648	1994.926147	2.244962	1.144067	4976.155273	6045.947266	771.067261	476.055267	111.532661	38.673168	21.453571	91.839905	154.711166	59.895458	0.128658	0.000000	3.944014	3.299927	0.351209	0.058451	3.696894	3.781464	2.887092	2.677657	2.047402	1.587410	1.331500	1.963031	2.189522	1.777394	0.000000	0.000000	8128.000000		1
6961.089844	907.960632	2.445405	4.255559	3991.844238	5230.002441	636.539185	382.297272	93.588387	40.199619	31.395544	97.097679	146.748962	91.522285	0.293972	0.000000	3.842677	2.958067	0.388351	0.628957	3.601174	3.718502	2.803825	2.582401	1.971222	1.604222	1.496868	1.987209	2.166575	1.961527	0.000000	0.000000	8201.000000		1
10465.247070	3372.278076	2.377563	4.644111	7658.872070	9153.958008	1241.883301	748.087280	171.471298	69.748001	42.524757	212.731720	301.614319	213.820282	0.620716	0.000000	4.019750	3.527923	0.376132	0.666903	3.884165	3.961609	3.094081	2.873952	2.234191	1.843532	1.628642	2.327832	2.479452	2.330049	0.000000	0.000000	8245.000000		1
8900.940430	1834.679565	1.255082	2.553336	4186.662598	5021.288574	637.445801	391.687256	78.129608	28.672604	16.938976	72.881081	91.651802	46.360928	0.376911	99998.000000	3.949436	3.263560	0.098672	0.407108	3.621868	3.700815	2.804443	2.592939	1.892816	1.457467	1.228887	1.862615	1.962141	1.666152	0.000000	4.999991	8277.000000		1
6292.535645	1685.090576	1.779317	3.651147	4656.097168	6020.006836	746.181519	439.599304	123.855286	64.653664	28.644850	117.527451	151.288223	113.398323	0.485321	0.000000	3.798826	3.226623	0.250253	0.562429	3.668022	3.779597	2.872844	2.643057	2.092915	1.810593	1.457047	2.070139	2.179805	2.054607	0.000000	0.000000	8302.000000		1
12827.490234	3998.474365	2.593424	7.814194	14549.955078	17042.976562	2380.390381	1447.648804	346.337769	163.407318	75.323402	342.920990	494.249298	234.638596	0.759801	0.000000	4.108142	3.601894	0.413874	0.892884	4.162862	4.231545	3.376648	3.160663	2.539500	2.213272	1.876930	2.535194	2.693946	2.370399	0.000000	0.000000	8316.000000		1
17663.625000	6570.275391	1.868746	3.173167	11788.375000	14010.582031	1882.138306	1164.586304	275.174347	125.440323	58.523193	318.500885	443.213440	176.988098	2.585517	0.000000	4.247080	3.817584	0.271550	0.501493	4.071454	4.146456	3.274652	3.066172	2.439608	2.098437	1.767328	2.503111	2.646613	2.247944	0.412547	0.000000	8350.000000		1
8016.826660	1732.321045	4.089037	4.588603	8062.613770	9230.804688	1261.893677	783.448486	181.000046	91.001129	48.417782	173.750183	245.610535	118.292221	0.648912	99998.000000	3.904002	3.238628	0.611621	0.661681	3.906476	3.965240	3.101023	2.894011	2.257679	1.959047	1.685005	2.239925	2.390247	2.072956	0.000000	4.999991	8384.000000		1
5163.205566	804.593689	2.223376	3.324270	1924.425659	2488.416748	283.713226	179.510605	46.916000	11.971074	8.702311	29.569971	49.870224	13.087387	0.016195	0.000000	3.712919	2.905577	0.347013	0.521696	3.284301	3.395923	2.452880	2.254090	1.671321	1.078133	0.939635	1.470851	1.697841	1.116853	0.000000	0.000000	8449.000000		1
7951.398926	1680.606812	1.813238	3.234842	6071.665527	7820.503418	970.958313	599.503479	162.858414	74.635727	35.570927	165.797211	253.211960	118.841125	0.176873	99998.000000	3.900444	3.225466	0.258455	0.509853	3.783308	3.893235	2.987200	2.777792	2.211810	1.872947	1.551095	2.219577	2.403484	2.074967	0.000000	4.999991	8468.000000		1
8573.913086	2810.038330	2.571838	5.038829	5192.747559	6415.903320	815.137024	500.404449	111.964386	58.467686	41.519459	163.077362	223.540222	190.858765	0.237938	0.000000	3.933179	3.448712	0.410244	0.702330	3.715397	3.807258	2.911231	2.699321	2.049080	1.766916	1.618252	2.212394	2.349356	2.280712	0.000000	0.000000	8483.000000		1
6683.880371	1490.053345	3.092990	3.247177	4804.782715	5669.308594	746.699585	459.785461	95.367706	59.966385	23.439499	88.176422	120.975075	80.448578	1.265175	99998.000000	3.825029	3.173202	0.490378	0.511506	3.681674	3.753530	2.873146	2.662555	1.979401	1.777908	1.369948	1.945352	2.082696	1.905518	0.102151	4.999991	8515.000000		1
19598.050781	4516.067383	2.550252	6.885989	11188.652344	12914.611328	1816.229614	1110.226074	244.398636	72.412354	65.625046	321.886810	375.870758	302.662781	2.260022	99998.000000	4.292213	3.654760	0.406583	0.837966	4.048778	4.111081	3.259171	3.045411	2.388099	1.859813	1.817070	2.507703	2.575038	2.480959	0.354113	4.999991	8705.000000		1
5901.381836	926.552490	2.251129	2.975808	3154.763428	3946.143311	459.982819	289.865265	54.227547	53.132820	19.205524	56.583523	84.685631	51.467598	0.222899	0.000000	3.770954	2.966870	0.352400	0.473605	3.498967	3.596173	2.662742	2.462196	1.734220	1.725363	1.283426	1.752690	1.927810	1.711534	0.000000	0.000000	8748.000000		1
16035.438477	2657.572266	2.309720	4.600938	7547.826660	8935.391602	1198.636963	739.289368	152.564896	85.820450	48.192669	207.970428	300.991394	162.124481	1.077013	99998.000000	4.205081	3.424485	0.363559	0.662846	3.877822	3.951114	3.078688	2.868814	2.183455	1.933591	1.682981	2.318002	2.478554	2.209849	0.032221	4.999991	8772.000000		1
7488.122559	3752.552246	2.417651	4.674948	7282.230469	8875.660156	1172.545410	707.613220	169.895508	41.698315	47.390896	179.837479	211.994705	158.775543	0.195630	0.000000	3.874373	3.574327	0.383394	0.669777	3.862264	3.948201	3.069130	2.849796	2.230182	1.620118	1.675695	2.254880	2.326325	2.200783	0.000000	0.000000	8801.000000		1
4937.250977	1133.986328	3.672733	4.181550	1997.750854	2794.520996	315.987640	184.265732	58.739056	11.980325	10.126998	36.363449	49.934982	32.006123	0.446879	0.000000	3.693485	3.054608	0.564989	0.621337	3.300541	3.446307	2.499670	2.265445	1.768927	1.078469	1.005481	1.560665	1.698405	1.505233	0.000000	0.000000	8862.000000		1
16496.087891	3524.642578	3.765245	6.235320	10536.907227	12290.287109	1683.462280	1045.008179	262.191803	69.899109	62.754082	287.438385	341.514801	229.710785	3.436765	0.000000	4.217381	3.547115	0.575793	0.794859	4.022713	4.089562	3.226203	3.019120	2.418619	1.844472	1.797642	2.458545	2.533410	2.361181	0.536150	0.000000	8958.000000		1
4503.911621	1398.907227	1.705307	5.279361	4458.124023	5133.795898	687.590454	431.267029	79.221245	35.284138	31.534313	130.691925	152.962692	98.281837	0.607405	0.000000	3.653590	3.145789	0.231803	0.722581	3.649152	3.710438	2.837330	2.634746	1.898842	1.547580	1.498783	2.116249	2.184586	1.992473	0.000000	0.000000	9040.000000		1
11950.943359	1895.426147	2.396065	5.439715	6717.477539	8373.689453	1089.235107	656.006836	166.170349	50.440716	48.044651	169.251007	204.199005	181.767899	1.475761	0.000000	4.077402	3.277707	0.379499	0.735576	3.827206	3.922917	3.037122	2.816908	2.220554	1.702781	1.681645	2.228531	2.310054	2.259517	0.169016	0.000000	9078.000000		1
9902.631836	1506.764038	1.862578	4.295648	6352.088379	7104.687500	979.130249	614.234497	119.704575	34.016724	29.702572	138.006561	175.492493	103.403931	0.158507	99998.000000	3.995751	3.178045	0.270115	0.633029	3.802917	3.851545	2.990840	2.788334	2.078111	1.531693	1.472794	2.139900	2.244259	2.014537	0.000000	4.999991	9093.000000		1
8597.525391	569.800903	2.513247	3.398280	4485.353516	5628.853027	686.585205	425.827332	98.102982	48.454788	28.577007	119.827919	169.028976	67.200836	0.487379	0.000000	3.934373	2.755723	0.400235	0.531259	3.651797	3.750420	2.836694	2.629234	1.991682	1.685337	1.456017	2.078558	2.227961	1.827375	0.000000	0.000000	9119.000000		1
5227.677246	1671.004028	1.705307	3.632644	3551.856445	4880.368164	546.197998	341.258850	81.000565	40.631340	18.816975	96.228065	113.352066	81.860931	0.030822	99998.000000	3.718309	3.222977	0.231803	0.560223	3.550455	3.688452	2.737350	2.533084	1.908488	1.608861	1.274550	1.983302	2.054430	1.913077	0.000000	4.999991	9189.000000		1
22712.421875	4826.825195	2.272716	6.296995	11701.869141	13887.787109	1921.906250	1166.640015	278.779236	96.570366	85.385643	359.724304	486.296356	234.234634	1.385933	99998.000000	4.356264	3.683661	0.356545	0.799133	4.068255	4.142633	3.283732	3.066937	2.445261	1.984844	1.931385	2.555970	2.686901	2.369651	0.141742	4.999991	9254.000000		1
9699.660156	1693.438232	2.365228	4.869224	6917.202148	8519.787109	1118.410400	678.246765	150.125656	74.521629	58.492355	211.532150	314.649292	196.415649	0.425015	0.000000	3.986757	3.228769	0.373873	0.687460	3.839931	3.930429	3.048601	2.831388	2.176455	1.872282	1.767099	2.325376	2.497827	2.293176	0.000000	0.000000	9301.000000		1
8015.864258	1760.108643	3.105325	3.352024	5687.986816	7233.430176	926.786865	560.043945	131.607803	51.066715	30.606108	144.152451	190.883423	66.581001	0.004451	99998.000000	3.903950	3.245539	0.492107	0.525307	3.754959	3.859344	2.966980	2.748222	2.119282	1.708138	1.485808	2.158822	2.280768	1.823350	0.000000	4.999991	9385.000000		1
19695.972656	1962.389526	3.851590	4.736623	9830.098633	12037.219727	1585.272949	978.698486	221.779404	120.555679	54.150452	276.053223	334.511658	249.958618	0.925766	0.000000	4.294377	3.292785	0.585640	0.675469	3.992558	4.080526	3.200104	2.990649	2.345921	2.081188	1.733602	2.440993	2.524411	2.397868	0.000000	0.000000	9404.000000		1
7934.401367	1615.654053	1.967425	3.213256	4858.596680	5775.016113	752.968811	467.208008	77.753387	44.563110	17.623568	93.067238	124.916092	82.160049	0.087456	0.000000	3.899514	3.208348	0.293898	0.506945	3.686511	3.761553	2.876777	2.669510	1.890719	1.648975	1.246094	1.968797	2.096618	1.914661	0.000000	0.000000	9456.000000		1
4654.490234	1998.167114	2.143198	4.721204	2650.562988	3819.928955	432.324768	238.246567	55.414783	58.054466	22.505125	57.428467	77.349419	51.257904	2.171782	0.000000	3.667872	3.300632	0.331062	0.674053	3.423338	3.582055	2.635810	2.377027	1.743626	1.763836	1.352281	1.759127	1.888457	1.709761	0.336816	0.000000	9471.000000		1
14643.041016	2677.338867	3.142330	3.792999	7383.913574	8745.087891	1184.198853	722.606323	178.668747	66.772194	47.853458	206.348373	268.420959	175.196457	0.071656	0.000000	4.165631	3.427703	0.497252	0.578983	3.868287	3.941764	3.073425	2.858902	2.252048	1.824596	1.679913	2.314601	2.428816	2.243525	0.000000	0.000000	9512.000000		1
6792.193848	3040.048340	3.315019	4.514594	7041.723633	8330.516602	1121.608154	682.770569	171.847504	59.306465	36.758167	149.391724	245.727722	96.141724	1.563359	99998.000000	3.832010	3.482881	0.520486	0.654619	3.847679	3.920672	3.049841	2.834275	2.235143	1.773102	1.565354	2.174326	2.390454	1.982912	0.194059	4.999991	9533.000000		1
11619.614258	2719.064941	2.426902	3.688152	6966.313965	9286.855469	1082.972046	690.325745	197.661484	81.978111	55.837257	207.695969	279.183197	165.087952	0.127158	0.000000	4.065192	3.434420	0.385052	0.566809	3.843003	3.967869	3.034617	2.839054	2.295922	1.913698	1.746924	2.317428	2.445889	2.217715	0.000000	0.000000	9576.000000		1
9881.896484	2515.948486	2.689020	5.341035	5456.728027	6795.178711	870.921814	531.877075	125.474243	43.153839	45.972378	176.772247	252.826492	195.382599	1.445538	0.000000	3.994840	3.400702	0.429594	0.727625	3.736932	3.832201	2.939979	2.725811	2.098555	1.635019	1.662497	2.247414	2.402822	2.290886	0.160030	0.000000	9637.000000		1
5472.439941	2313.050781	1.119397	3.620309	4017.735352	4696.404785	623.624512	386.611420	79.344597	57.295864	31.990705	88.756172	115.316414	50.258774	1.791190	0.000000	3.738181	3.364185	0.048984	0.558746	3.603981	3.671766	2.794923	2.587275	1.899517	1.758123	1.505024	1.948199	2.061891	1.701212	0.253142	0.000000	9700.000000		1
6507.977539	2634.123535	2.411484	4.215471	3558.733154	4990.401855	556.121460	336.775116	79.782486	52.568493	29.523714	86.289177	118.896629	82.462257	0.599105	0.000000	3.813446	3.420636	0.382284	0.624846	3.551296	3.698136	2.745170	2.527340	1.901908	1.720726	1.470171	1.935956	2.075170	1.916255	0.000000	0.000000	9737.000000		1
5019.182617	535.614563	1.927337	3.163916	1890.498413	2380.936279	265.519165	162.679550	45.102764	48.636726	7.678510	37.911484	63.376999	67.863838	0.064840	0.000000	3.700633	2.728852	0.284958	0.500225	3.276576	3.376748	2.424096	2.211333	1.654203	1.686964	0.885277	1.578771	1.801932	1.831638	0.000000	0.000000	9772.000000		1
8516.432617	1531.717651	1.671386	3.826920	3662.140137	4407.202148	582.265381	350.688934	78.499657	38.222942	26.384468	102.047081	151.633606	112.026062	0.201185	0.000000	3.930258	3.185179	0.223077	0.582849	3.563735	3.644163	2.765121	2.544922	1.894868	1.582324	1.421348	2.008801	2.180795	2.049319	0.000000	0.000000	9843.000000		1
5898.572266	2264.987549	2.938803	3.361275	5934.889648	7039.194824	903.344238	579.042847	145.623398	64.795517	29.357193	139.391159	175.211868	170.136032	0.237414	0.000000	3.770747	3.355066	0.468170	0.526504	3.773413	3.847523	2.955853	2.762711	2.163231	1.811545	1.467715	2.144235	2.243563	2.230796	0.000000	0.000000	9865.000000		1
7880.457520	2389.761963	1.717642	3.049818	2879.055664	3740.624512	449.183563	273.620148	49.080788	39.391678	18.887899	67.351936	98.371269	94.578270	0.198734	0.000000	3.896551	3.378355	0.234933	0.484274	3.459250	3.572944	2.652424	2.437148	1.690912	1.595405	1.276184	1.828350	1.992868	1.975791	0.000000	0.000000	9918.000000		1
6735.458984	411.182648	1.890332	3.712821	3025.856934	4122.838379	481.316101	283.808807	69.177513	52.238533	30.294649	68.132126	97.742180	72.511032	0.991727	0.000000	3.828367	2.614035	0.276538	0.569704	3.480848	3.615196	2.682431	2.453026	1.839965	1.717991	1.481366	1.833352	1.990082	1.860404	0.000000	0.000000	9940.000000		1
3397.133057	962.974548	2.343642	2.352893	1612.567139	2136.219971	182.770111	135.678345	30.387161	41.716816	5.646326	16.664524	26.492399	14.431897	1.589183	0.000000	3.531113	2.983615	0.369891	0.371602	3.207518	3.329646	2.261905	2.132510	1.482690	1.620311	0.751766	1.221793	1.423121	1.159323	0.201174	0.000000	9974.000000		1
9533.593750	1630.730347	2.590341	4.970987	3430.132080	4532.781250	502.233124	322.300049	95.355370	48.667564	23.547430	105.223335	112.991272	114.224770	0.441278	0.000000	3.979257	3.212382	0.413357	0.696443	3.535311	3.656365	2.700905	2.508260	1.979345	1.687240	1.371943	2.022112	2.053045	2.057760	0.000000	0.000000	9995.000000		1
7087.063965	1095.667847	1.890332	4.113708	1886.794800	3817.563721	265.682587	170.598602	77.895241	21.974722	38.423386	126.239014	200.227158	60.086651	0.082733	0.000000	3.850466	3.039679	0.276538	0.614233	3.275725	3.581786	2.424363	2.231976	1.891511	1.341923	1.584596	2.101194	2.301523	1.778778	0.000000	0.000000	10069.000000		1
30122.708984	4860.558105	3.080655	7.462648	17784.882812	20179.986328	2917.842773	1792.839478	401.342438	196.397156	100.326355	464.941467	675.015015	360.168365	1.959510	99998.000000	4.478894	3.686686	0.488643	0.872893	4.250051	4.304921	3.465062	3.253541	2.603515	2.293135	2.001415	2.667398	2.829314	2.556506	0.292148	4.999991	10109.000000		1
4730.877930	390.925568	1.094727	1.517200	2078.217773	2748.508545	300.460999	179.421173	26.248785	8.434026	7.937543	15.501955	18.345161	92.962387	0.852467	0.000000	3.674942	2.592094	0.039306	0.181043	3.317691	3.439097	2.477788	2.253874	1.419109	0.926035	0.899686	1.190386	1.263522	1.968307	0.000000	0.000000	10139.000000		1
7783.587891	1625.867310	2.544085	4.804465	4503.316406	5378.108398	692.542969	433.903625	88.521805	62.072578	36.381950	133.763336	202.971680	143.507950	0.406313	0.000000	3.891180	3.211085	0.405532	0.681645	3.653533	3.730629	2.840447	2.637393	1.947050	1.792900	1.560886	2.126337	2.307436	2.156876	0.000000	0.000000	10192.000000		1
4633.548828	1168.885010	0.848028	2.547168	2683.447754	3792.795166	400.657837	240.457611	72.227325	44.856064	13.130560	91.284836	124.875999	33.563412	1.512869	0.000000	3.665914	3.067772	0.000000	0.406058	3.428693	3.578959	2.602774	2.381038	1.858702	1.651821	1.118283	1.960399	2.096479	1.525866	0.179801	0.000000	10219.000000		1
10654.690430	654.295349	2.362144	3.780664	4341.293457	5510.385254	711.822510	420.618896	109.352463	38.525146	26.390636	89.912567	94.732452	52.562328	0.816849	0.000000	4.027541	2.815774	0.373306	0.577568	3.637619	3.741182	2.852372	2.623889	2.038829	1.585744	1.421450	1.953820	1.976499	1.720675	0.000000	0.000000	10257.000000		1
4546.161621	366.847717	2.133947	4.378909	2283.665771	2730.329834	338.279968	209.959442	44.566193	28.635597	17.447794	71.826447	87.217384	77.352501	0.567037	0.000000	3.657645	2.564486	0.329184	0.641366	3.358633	3.436215	2.529276	2.322135	1.649006	1.456906	1.241740	1.856284	1.940603	1.888474	0.000000	0.000000	10323.000000		1
11608.879883	1997.232788	2.396065	2.621178	5464.042969	6710.332520	900.787842	531.553284	123.540741	56.241226	32.067799	128.228027	182.933548	115.560028	0.309319	0.000000	4.064790	3.300429	0.379499	0.418496	3.737514	3.826744	2.954623	2.725547	2.091810	1.750055	1.506069	2.107983	2.262293	2.062808	0.000000	0.000000	10353.000000		1
10995.523438	2514.952393	2.155533	3.012813	5295.260254	6681.746582	836.001587	520.732483	88.901108	43.718163	37.455090	136.803909	185.443710	72.810158	0.143063	99998.000000	4.041216	3.400530	0.333555	0.478972	3.723887	3.824890	2.922207	2.716615	1.948907	1.640662	1.573511	2.136099	2.268212	1.862192	0.000000	4.999991	10400.000000		1
7625.271973	1966.463257	2.226459	4.372742	5079.867676	6526.141113	763.891418	494.415833	130.254044	64.807854	45.204525	155.950836	214.911926	140.945358	0.469585	99998.000000	3.882255	3.293686	0.347615	0.640754	3.705853	3.814656	2.883032	2.694092	2.114791	1.811628	1.655182	2.192988	2.332261	2.149051	0.000000	4.999991	10432.000000		1
5770.329102	1888.574097	2.766114	5.729587	5650.833984	7418.833984	900.596680	549.836792	144.454651	68.280144	44.711128	168.652756	233.861496	168.295044	0.883984	99998.000000	3.761201	3.276134	0.441870	0.758123	3.752113	3.870336	2.954530	2.740234	2.159732	1.834294	1.650416	2.226994	2.368959	2.226071	0.000000	4.999991	10452.000000		1
13055.369141	1942.545776	1.748480	3.466122	7554.950195	9021.714844	1230.044800	747.097412	151.584259	64.598160	41.140160	160.311249	185.656494	198.580444	1.458127	99998.000000	4.115789	3.288371	0.242661	0.539844	3.878232	3.955289	3.089921	2.873377	2.180654	1.810220	1.614266	2.204964	2.268710	2.297936	0.163795	4.999991	10501.000000		1
5085.785156	1362.383423	1.723810	3.953353	2664.590820	3293.494629	381.828522	247.587219	72.742310	47.585175	17.802423	64.440887	92.953140	57.570320	0.031190	99998.000000	3.706358	3.134299	0.236489	0.596966	3.425631	3.517657	2.581868	2.393728	1.861787	1.677472	1.250479	1.809162	1.968264	1.760199	0.000000	4.999991	10543.000000		1
14000.245117	1981.854126	1.834825	3.176251	7326.417480	8485.437500	1169.523315	718.375427	149.311554	72.859497	45.531403	181.021637	274.560669	141.956833	1.005473	99998.000000	4.146136	3.297072	0.263595	0.501915	3.864892	3.928674	3.068009	2.856351	2.174093	1.862486	1.658311	2.257730	2.438638	2.152156	0.002370	4.999991	10570.000000		1
8582.837891	2234.514160	1.646716	2.281967	8937.948242	10319.148438	1386.723389	876.272095	216.167007	80.436241	33.094685	199.388382	257.566193	169.747482	1.847157	0.000000	3.933631	3.349183	0.216619	0.358309	3.951238	4.013644	3.141990	2.942639	2.334790	1.905452	1.519758	2.299700	2.410889	2.229803	0.266504	0.000000	10612.000000		1
24848.628906	2933.949219	3.737491	6.460433	9838.304688	11877.578125	1575.383423	974.005066	217.841476	101.285400	54.061024	258.873688	374.230194	173.525070	1.034042	0.000000	4.395302	3.467453	0.572580	0.810262	3.992920	4.074728	3.197386	2.988561	2.338140	2.005547	1.732884	2.413088	2.573139	2.239362	0.014538	0.000000	10745.000000		1
11093.537109	2620.154053	2.658183	5.393459	6287.666016	8312.073242	1034.144165	623.186584	141.151978	56.635944	42.478500	173.500397	258.226105	158.282135	0.216588	0.000000	4.045070	3.418327	0.424585	0.731867	3.798490	3.919709	3.014581	2.794618	2.149687	1.753092	1.628169	2.239300	2.412000	2.199432	0.000000	0.000000	10819.000000		1
3683.504395	1402.657104	1.720726	2.806202	1928.718262	2979.859863	281.240051	172.569107	67.336517	40.982887	24.602068	98.654968	110.197403	65.523277	0.069216	0.000000	3.566261	3.146951	0.235712	0.448119	3.285269	3.474196	2.449077	2.236963	1.828251	1.612603	1.390972	1.994119	2.042171	1.816396	0.000000	0.000000	10879.000000		1
9385.636719	3521.975098	2.143198	4.906229	7584.810059	8873.297852	1221.700195	748.802673	145.870087	120.897980	47.989143	190.417786	256.869263	123.654839	0.848788	0.000000	3.972464	3.546786	0.331062	0.690748	3.879945	3.948085	3.086965	2.874367	2.163966	2.082419	1.681143	2.279707	2.409712	2.092211	0.000000	0.000000	10908.000000		1
7891.173340	1277.710205	2.072273	4.274062	3009.010498	4395.292969	493.015808	279.318878	68.736534	53.478199	23.189716	74.561722	107.653320	106.213211	1.887950	99998.000000	3.897142	3.106432	0.316447	0.630841	3.478424	3.642988	2.692861	2.446100	1.837188	1.728177	1.365295	1.872516	2.032027	2.026179	0.275991	4.999991	11016.000000		1
13709.951172	2138.841064	2.081524	6.204483	7568.685059	9009.685547	1220.182983	737.571716	159.953522	53.530621	71.120270	244.512726	334.113831	195.731064	0.306799	0.000000	4.137036	3.330178	0.318381	0.792706	3.879020	3.954710	3.086425	2.867804	2.203994	1.728602	1.851993	2.388301	2.523895	2.291660	0.000000	0.000000	11054.000000		1
17654.904297	2910.959961	4.076703	6.811979	8725.293945	10610.096680	1481.625488	865.482117	247.513214	106.274887	60.083565	268.627563	346.322357	239.526321	0.819038	0.000000	4.246865	3.464036	0.610309	0.833273	3.940780	4.025719	3.170738	2.937258	2.393598	2.026431	1.778756	2.429151	2.539480	2.379353	0.000000	0.000000	11150.000000		1
9948.224609	3480.165771	2.010598	2.349809	5954.446777	8180.276855	943.183105	578.901001	150.856506	90.705093	36.721161	184.074539	239.800781	109.580658	0.976296	0.000000	3.997746	3.541600	0.303325	0.371033	3.774841	3.912768	2.974596	2.762604	2.178564	1.957632	1.564916	2.264994	2.379851	2.039734	0.000000	0.000000	11208.000000		1
10372.041016	2619.346191	2.392981	4.841470	5022.611816	6146.057617	773.879639	481.309937	131.176086	52.377304	33.655926	155.741135	251.108841	189.480331	0.327543	0.000000	4.015864	3.418193	0.378939	0.684977	3.700930	3.788597	2.888673	2.682425	2.117855	1.719143	1.527062	2.192403	2.399862	2.277564	0.000000	0.000000	11233.000000		1
11813.010742	1621.830688	1.779317	4.940149	9051.263672	10537.037109	1475.717041	900.920471	180.330872	82.156967	56.188805	247.177078	354.469604	211.825104	1.638595	0.000000	4.072361	3.210006	0.250253	0.693740	3.956709	4.022718	3.169003	2.954686	2.256070	1.914644	1.749650	2.393008	2.549579	2.325977	0.214472	0.000000	11319.000000		1
9002.376953	1494.136230	4.246308	5.156011	8053.232910	9202.783203	1290.208496	798.398438	184.611099	75.745872	44.936241	183.140167	266.546051	127.586609	0.191985	99998.000000	3.954357	3.174390	0.628012	0.712314	3.905970	3.963919	3.110660	2.902220	2.266258	1.879359	1.652597	2.262784	2.425772	2.105805	0.000000	4.999991	11357.000000		1
8778.457031	2050.100342	2.100026	3.836171	4809.433105	5954.557617	762.321777	462.687256	115.294823	63.102547	22.545214	85.974640	135.962036	57.061501	0.305507	13259.330078	3.943418	3.311775	0.322225	0.583898	3.682094	3.774849	2.882138	2.665287	2.061810	1.800047	1.353054	1.934370	2.133418	1.756343	0.000000	4.122521	11384.000000		1
7559.458496	1449.190674	2.541001	4.557766	4704.378906	5050.300781	717.030945	444.829315	82.348160	71.561241	32.894241	123.725769	156.154358	101.365578	0.950567	0.000000	3.878491	3.161125	0.405005	0.658752	3.672502	3.703317	2.855538	2.648193	1.915654	1.854678	1.517120	2.092460	2.193554	2.005891	0.000000	0.000000	11403.000000		1
16772.003906	1803.990234	2.528666	5.748089	7702.753906	8845.063477	1232.064697	767.018311	181.937500	59.584000	43.659573	181.585953	232.883957	138.373520	0.651155	99998.000000	4.224585	3.256234	0.402891	0.759523	3.886646	3.946701	3.090634	2.884806	2.259922	1.775130	1.640079	2.259082	2.367140	2.141053	0.000000	4.999991	11461.000000		1
6853.578613	2515.029541	2.633513	4.391244	3966.782715	5088.283203	635.869995	380.228058	102.484970	47.477242	26.976547	84.429680	104.520241	108.026451	1.543622	99998.000000	3.835917	3.400543	0.420535	0.642588	3.598439	3.706571	2.803368	2.580044	2.010660	1.676485	1.430986	1.926495	2.019200	2.033530	0.188541	4.999991	11500.000000		1
11500.871094	3366.246338	3.882427	4.483756	5360.339844	6176.472656	865.969360	526.767334	122.368919	93.733322	32.280579	103.749306	149.962219	100.128998	1.397824	99998.000000	4.060731	3.527146	0.589103	0.651642	3.729192	3.790740	2.937503	2.721619	2.087671	1.971894	1.508941	2.015985	2.175982	2.000560	0.145453	4.999991	11564.000000		1
4565.080566	199.530228	2.026016	3.780664	2232.497314	2861.703369	320.301788	210.619354	35.154621	23.239056	4.095205	26.655838	43.135338	39.188152	1.013658	0.000000	3.659448	2.300009	0.306643	0.577568	3.348791	3.456625	2.505559	2.323498	1.545982	1.366218	0.612276	1.425792	1.634833	1.593155	0.005892	0.000000	11635.000000		0
9635.484375	1515.460205	1.754647	3.102241	7071.173340	8640.151367	1131.633423	698.633362	139.051941	61.323227	31.306116	160.231064	208.022842	126.883514	0.468139	0.000000	3.983874	3.180545	0.244190	0.491676	3.849492	3.936521	3.053706	2.844249	2.143177	1.787625	1.495629	2.204747	2.318111	2.103405	0.000000	0.000000	11697.000000		1
7106.830566	2676.019043	1.548037	5.168346	5863.828125	6857.260742	931.955200	573.393494	123.127518	41.537960	45.371048	168.452316	243.627701	134.302994	0.195623	0.000000	3.851676	3.427489	0.189781	0.713352	3.768181	3.836151	2.969395	2.758453	2.090355	1.618445	1.656779	2.226477	2.386727	2.128086	0.000000	0.000000	11731.000000		1
10695.303711	4028.534668	2.309720	4.631775	9237.000000	10700.221680	1484.283691	910.609558	209.493790	69.205261	52.750435	228.461868	350.661194	192.931030	1.218751	0.000000	4.029193	3.605147	0.363559	0.665747	3.965531	4.029393	3.171517	2.959332	2.321171	1.840139	1.722226	2.358814	2.544888	2.285402	0.085915	0.000000	11771.000000		1
18146.193359	6355.511719	3.524713	7.370136	18583.361328	21727.945312	3034.713379	1867.475220	395.680695	177.466080	106.345818	481.217438	642.623413	281.533020	0.974047	0.000000	4.258786	3.803150	0.547124	0.867476	4.269125	4.337018	3.482118	3.271255	2.597345	2.249115	2.026721	2.682341	2.807956	2.449529	0.000000	0.000000	11819.000000		1
7043.395020	2290.644287	2.574922	2.806202	5492.064941	6203.205566	842.656311	518.182190	123.892288	46.734062	27.633383	124.058807	156.949966	123.907707	0.486633	99998.000000	3.847782	3.359958	0.410764	0.448119	3.739736	3.792616	2.925651	2.714483	2.093044	1.669634	1.441434	2.093628	2.195761	2.093098	0.000000	4.999991	11862.000000		1
10030.825195	3049.197754	2.741444	3.984190	8257.654297	10324.493164	1319.562622	823.851624	185.718170	51.760555	56.589691	236.165054	300.115631	188.983841	1.525901	99998.000000	4.001337	3.484186	0.437979	0.600340	3.916857	4.013869	3.120430	2.915849	2.268854	1.713999	1.752737	2.373216	2.477289	2.276425	0.183526	4.999991	11901.000000		1
7586.003418	1167.374023	3.925599	3.092990	4991.882324	5990.627930	803.828918	488.020172	124.956177	93.717903	49.904144	176.969604	228.119568	118.369308	0.740362	99998.000000	3.880013	3.067210	0.593906	0.490378	3.698264	3.777472	2.905164	2.688438	2.096758	1.971823	1.698137	2.247899	2.358163	2.073239	0.000000	4.999991	11962.000000		1
10907.760742	2106.168945	1.662135	4.348072	5188.168457	6694.966309	842.736450	503.901428	120.512512	51.301079	38.592991	111.736191	212.657715	108.677124	0.996285	0.000000	4.037735	3.323493	0.220666	0.638297	3.715014	3.825748	2.925692	2.702346	2.081032	1.710127	1.586508	2.048194	2.327681	2.036138	0.000000	0.000000	12005.000000		1
15710.356445	2174.711182	2.244962	7.814194	10024.932617	12287.520508	1681.679932	1000.827393	244.993790	156.364059	83.017334	316.576630	436.222595	249.005737	0.026930	99998.000000	4.196186	3.337402	0.351209	0.892884	4.001081	4.089464	3.225743	3.000359	2.389155	2.194137	1.919169	2.500479	2.639708	2.396209	0.000000	4.999991	12109.000000		1
26904.017578	3828.079346	1.800903	5.162179	13695.321289	15660.797852	2219.931152	1374.039917	302.721375	166.216599	88.861015	426.841858	550.373352	348.141785	1.242666	0.000000	4.429817	3.582981	0.255490	0.712833	4.136572	4.194814	3.346339	3.137999	2.481043	2.220674	1.948711	2.630267	2.740657	2.541756	0.094354	0.000000	12163.000000		1
3908.934814	1281.947144	2.991227	3.509295	2313.858643	2813.541504	343.864624	203.341736	47.215122	54.625347	9.695274	32.635208	40.418564	42.737534	0.649678	0.000000	3.592058	3.107870	0.475849	0.545220	3.364337	3.449253	2.536387	2.308227	1.674081	1.737394	0.986560	1.513686	1.606581	1.630809	0.000000	0.000000	12182.000000		1
4572.703613	2615.864746	2.806202	4.233974	4280.041504	5423.932617	690.375122	400.414215	76.704918	47.239796	38.383297	140.257690	187.238449	87.753952	0.755563	0.000000	3.660173	3.417615	0.448119	0.626748	3.631448	3.734314	2.839085	2.602509	1.884823	1.674308	1.584142	2.146927	2.272395	1.943267	0.000000	0.000000	12206.000000		1
11245.389648	2425.015137	2.722941	7.092599	8589.343750	10104.866211	1399.024414	836.211243	204.229843	113.167046	48.001476	223.148590	287.361267	181.163483	0.958284	0.000000	4.050974	3.384714	0.435038	0.850805	3.933960	4.004530	3.145825	2.922316	2.310119	2.053720	1.681255	2.348594	2.458428	2.258071	0.000000	0.000000	12236.000000		1
5945.491699	2688.582275	1.267417	5.883773	6610.499512	7737.575195	1067.362183	656.756165	136.245743	95.765511	49.043781	191.885651	251.842773	119.346855	0.211245	0.000000	3.774188	3.429523	0.102919	0.769656	3.820234	3.888605	3.028312	2.817404	2.134323	1.981209	1.690584	2.283042	2.401129	2.076811	0.000000	0.000000	12288.000000		1
18121.742188	4050.937988	4.030447	7.098767	12326.327148	14646.648438	1990.010620	1235.512207	248.715866	150.517288	85.172867	333.527924	451.983582	266.361023	0.246394	0.000000	4.258200	3.607556	0.605353	0.851183	4.090834	4.165738	3.298855	3.091847	2.395704	2.177586	1.930301	2.523132	2.655123	2.425471	0.000000	0.000000	12326.000000		1
8925.008789	2341.008057	1.495613	3.210172	4092.429688	4853.607422	635.999512	395.560425	89.798470	39.296082	31.472637	120.734543	142.977554	71.132599	1.280898	0.000000	3.950609	3.369403	0.174819	0.506528	3.611981	3.686065	2.803457	2.597213	1.953269	1.594349	1.497933	2.081831	2.155268	1.852069	0.107515	0.000000	12422.000000		1
7970.715332	3226.543701	2.349809	6.771890	8844.159180	10845.644531	1422.812378	876.780945	214.930420	99.311806	49.648193	252.215912	317.662109	126.556641	0.494255	0.000000	3.901497	3.508738	0.371033	0.830710	3.946656	4.035255	3.153148	2.942891	2.332298	1.997001	1.695903	2.401772	2.501966	2.102285	0.000000	0.000000	12468.000000		1
7733.625000	2265.841797	2.994310	6.340167	5103.495117	6192.104004	823.583374	486.799011	113.111534	78.579834	29.492878	159.762344	229.911224	105.386772	0.869385	0.000000	3.888383	3.355230	0.476297	0.802101	3.707868	3.791838	2.915708	2.687350	2.053507	1.895311	1.469717	2.203475	2.361560	2.022786	0.000000	0.000000	12495.000000		1
4020.344238	961.488159	2.800035	3.077571	2301.542236	2696.365723	322.321625	197.359283	34.710564	55.837257	9.448576	28.647932	70.488098	38.189022	0.493129	0.000000	3.604263	2.982944	0.447163	0.488208	3.362019	3.430779	2.508289	2.295258	1.540462	1.746924	0.975366	1.457093	1.848116	1.581939	0.000000	0.000000	12517.000000		1
4670.945312	377.338623	2.772281	2.337474	1582.220093	2348.069580	217.789047	120.056114	20.062805	39.515030	0.000000	0.000000	2.917217	14.089602	0.646283	0.000000	3.669405	2.576731	0.442837	0.368747	3.199267	3.370711	2.338036	2.079384	1.302392	1.596762	0.000000	0.000000	0.464969	1.148899	0.000000	0.000000	12536.000000		1
7670.275879	1479.546997	1.822490	3.157748	3742.095459	4633.508789	580.106750	344.145233	66.158531	77.956917	17.049992	66.473076	94.704704	43.856934	0.126269	0.000000	3.884811	3.170129	0.260665	0.499378	3.573115	3.665910	2.763508	2.536742	1.820586	1.891855	1.231724	1.822646	1.976372	1.642038	0.000000	0.000000	12559.000000		1
7572.882324	865.136719	3.410615	5.421213	4673.699219	5845.174316	756.675476	456.917572	109.096512	57.850941	33.951965	147.883774	171.825928	159.854843	0.480682	0.000000	3.879261	2.937085	0.532833	0.734096	3.669661	3.766798	2.878910	2.659838	2.037811	1.762310	1.530865	2.169920	2.235089	2.203726	0.000000	0.000000	12624.000000		1
8092.048340	2514.295654	2.544085	4.582436	9006.508789	10406.816406	1410.890625	891.009277	169.161575	76.230019	51.260990	219.882904	335.257904	221.751648	0.102755	99998.000000	3.908058	3.400416	0.405532	0.661096	3.954556	4.017318	3.149493	2.949882	2.228302	1.882126	1.709787	2.342191	2.525379	2.345867	0.000000	4.999991	12661.000000		1
3208.784424	654.548218	2.355976	3.743659	2267.257324	3152.074463	321.908417	197.020065	81.614227	89.382164	14.000174	62.963779	112.494789	79.489532	0.527514	99998.000000	3.506341	2.815942	0.372171	0.573296	3.355501	3.498596	2.507732	2.294510	1.911766	1.951251	1.146133	1.799091	2.051132	1.900310	0.000000	4.999991	12682.000000		1
17880.226562	2184.961426	2.112361	5.310198	9931.646484	13376.712891	1630.492920	976.240784	267.335480	136.492447	68.317146	311.028961	475.796234	232.661926	1.130656	0.000000	4.252373	3.339444	0.324768	0.725111	3.997021	4.126349	3.212319	2.989557	2.427057	2.135109	1.834530	2.492801	2.677421	2.366725	0.053330	0.000000	12702.000000		1
7798.803223	2425.894043	2.038351	2.806202	3767.123047	4527.764160	579.107605	366.776794	60.296345	66.306549	17.416956	84.568451	121.752174	91.907753	0.046314	0.000000	3.892028	3.384872	0.309279	0.448119	3.576010	3.655884	2.762759	2.564402	1.780291	1.821556	1.240972	1.927208	2.085477	1.963352	0.000000	0.000000	12743.000000		1
8630.838867	1070.387329	3.364359	4.557766	3659.614746	4675.416504	577.732300	349.813171	81.373695	42.894806	27.935589	90.627998	143.757736	56.130211	0.371433	0.000000	3.936053	3.029541	0.526902	0.658752	3.563435	3.669820	2.761727	2.543836	1.910484	1.632405	1.446158	1.957262	2.157631	1.749197	0.000000	0.000000	12798.000000		1
23061.439453	4208.211914	2.340558	4.378909	11745.933594	14036.416992	1921.570068	1170.984985	280.052826	88.700661	56.395412	294.857849	392.692535	238.792389	2.422857	99998.000000	4.362886	3.624098	0.369319	0.641366	4.069888	4.147256	3.283656	3.068551	2.447240	1.947927	1.751244	2.469613	2.594053	2.378021	0.384328	4.999991	12821.000000		1
11404.233398	2365.566895	2.066105	4.119875	5819.070312	7100.462891	939.713867	572.542358	149.030930	36.116749	46.104977	151.997482	206.804779	183.624313	0.424546	0.000000	4.057066	3.373935	0.315152	0.614884	3.764854	3.851287	2.972996	2.757808	2.173276	1.557709	1.663748	2.181836	2.315561	2.263930	0.000000	0.000000	12885.000000		1
7986.538086	2980.692627	2.214124	5.800513	5899.972656	6945.467773	942.011292	578.487793	123.735016	28.808287	46.956089	158.747787	188.397934	118.711609	0.362737	0.000000	3.902359	3.474317	0.345202	0.763466	3.770850	3.841702	2.974056	2.762294	2.092493	1.459517	1.671692	2.200708	2.275076	2.074493	0.000000	0.000000	12935.000000		1
4433.235352	1294.405518	2.439237	2.232627	1572.188721	2617.329346	262.167145	133.643066	19.631081	31.787180	12.976373	30.649279	41.473202	98.392853	0.555016	99998.000000	3.646721	3.112070	0.387254	0.348816	3.196505	3.417858	2.418578	2.125947	1.292944	1.502252	1.113153	1.486420	1.617768	1.992964	0.000000	4.999991	12963.000000		1
8802.753906	1756.065918	1.952007	4.323402	4142.148926	5580.305664	640.837891	393.929108	112.359108	31.762508	28.253214	85.271545	96.807808	56.759296	1.426831	99998.000000	3.944618	3.244541	0.290481	0.635826	3.617226	3.746658	2.806748	2.595418	2.050608	1.501915	1.451068	1.930804	1.985910	1.754037	0.154372	4.999991	12984.000000		1
5866.288574	1842.163818	1.692973	2.800035	3103.277344	3937.539551	445.359711	289.464386	42.950314	47.310719	19.421387	63.361580	70.386337	68.878387	1.273899	99998.000000	3.768363	3.265328	0.228650	0.447163	3.491821	3.595225	2.648711	2.461595	1.632966	1.674960	1.288280	1.801826	1.847488	1.838083	0.105135	4.999991	13011.000000		1
8996.671875	1847.868774	2.510163	5.408878	5212.776855	6463.513184	859.348572	505.640656	112.309769	55.430202	46.120396	132.693283	198.142548	127.157967	0.723445	0.000000	3.954082	3.266671	0.399702	0.733107	3.717069	3.810469	2.934169	2.703842	2.050417	1.743747	1.663893	2.122849	2.296978	2.104344	0.000000	0.000000	13040.000000		1
26487.314453	6688.669434	3.577137	5.455134	15855.264648	18992.937500	2573.105469	1594.730835	391.637909	180.620743	103.058548	472.114227	656.142517	268.784851	1.399672	0.000000	4.423038	3.825340	0.553536	0.736805	4.200173	4.278592	3.410458	3.202688	2.592885	2.256768	2.013084	2.674047	2.816998	2.429405	0.146026	0.000000	13093.000000		1
7480.583008	3101.886475	1.729977	3.336605	5546.039551	7581.596680	898.129639	532.518494	155.923080	76.991707	35.537006	199.554901	273.959351	178.930862	0.556686	0.000000	3.873935	3.491626	0.238040	0.523305	3.743983	3.879761	2.953339	2.726335	2.192910	1.886444	1.550681	2.300062	2.437686	2.252685	0.000000	0.000000	13120.000000		1
6084.947266	2163.372314	2.840123	4.329569	5675.707520	6868.750488	909.036865	552.673828	133.957611	47.076355	54.724030	185.369705	270.733765	117.527451	0.950096	0.000000	3.784257	3.335131	0.453337	0.636445	3.754020	3.836878	2.958581	2.742469	2.126967	1.672803	1.738178	2.268039	2.432542	2.070139	0.000000	0.000000	13157.000000		1
16947.408203	3963.239502	3.012813	5.785094	9697.408203	10912.568359	1550.121460	957.985046	213.280624	88.867180	62.581394	251.623825	356.520294	185.906281	0.342039	0.000000	4.229103	3.598050	0.478972	0.762310	3.986656	4.037927	3.190366	2.981359	2.328951	1.948741	1.796445	2.400752	2.552084	2.269294	0.000000	0.000000	13190.000000		1
6770.718262	1263.540405	2.710606	4.813716	4614.019531	7130.942383	765.889709	451.702972	160.326660	41.735321	41.096985	190.180344	233.118317	178.196930	0.528007	99998.000000	3.830635	3.101589	0.433066	0.682481	3.664079	3.853147	2.884166	2.654853	2.205006	1.620504	1.613810	2.279166	2.367576	2.250900	0.000000	4.999991	13256.000000		1
16703.080078	7100.240723	2.167868	7.909790	14650.043945	17191.097656	2411.351074	1467.468018	337.657043	161.797607	107.224678	502.868347	700.153625	448.202911	1.329330	0.000000	4.222796	3.851273	0.336033	0.898165	4.165839	4.235303	3.382261	3.166569	2.528476	2.208972	2.030295	2.701454	2.845193	2.651475	0.123633	0.000000	13294.000000		1
7828.798340	1369.540771	3.074487	2.830872	3652.546631	4043.910156	519.942993	347.117981	83.467560	34.013638	20.423601	61.283142	60.595467	87.399323	0.271143	99998.000000	3.893695	3.136575	0.487773	0.451920	3.562596	3.606802	2.715956	2.540477	1.921518	1.531653	1.310132	1.787341	1.782440	1.941508	0.000000	4.999991	13333.000000		1
14715.610352	3594.199219	3.950269	5.973202	6594.384277	7719.088379	1026.379272	644.769714	156.678604	104.464737	53.706394	189.446411	297.756561	158.905060	0.257416	99998.000000	4.167778	3.555602	0.596627	0.776207	3.819174	3.887566	3.011308	2.809405	2.195010	2.018970	1.730026	2.277486	2.473861	2.201138	0.000000	4.999991	13351.000000		1
10002.353516	2458.227051	1.594293	0.370049	4788.568359	5979.764160	737.617981	458.070892	108.504433	52.941628	21.641678	103.678383	142.354630	130.469910	2.185548	99998.000000	4.000102	3.390622	0.202568	0.000000	3.680206	3.776684	2.867831	2.660933	2.035448	1.723797	1.335291	2.015688	2.153372	2.115510	0.339560	4.999991	13386.000000		1
6679.477051	1897.862305	1.976677	4.502259	3133.433105	3713.802002	459.319794	300.766296	82.141548	36.986362	22.076487	58.526279	86.782578	77.574532	0.873218	0.000000	3.824743	3.278265	0.295936	0.653430	3.496020	3.569819	2.662115	2.478229	1.914563	1.568042	1.343930	1.767351	1.938433	1.889719	0.000000	0.000000	13437.000000		1
10479.790039	2703.051270	3.506211	4.150712	8257.478516	9498.726562	1307.967773	819.176697	176.614975	56.555767	45.781185	188.925247	256.665741	151.895721	1.848116	0.000000	4.020352	3.431854	0.544838	0.618123	3.916847	3.977665	3.116597	2.913378	2.247028	1.752477	1.660687	2.276290	2.409368	2.181545	0.266729	0.000000	13464.000000		1
10489.941406	7125.690918	1.890332	5.103588	9690.038086	12025.464844	1574.257935	965.142395	232.390549	129.094559	62.189758	257.461334	324.026947	157.344681	0.569923	0.000000	4.020773	3.852827	0.276538	0.707876	3.986326	4.080102	3.197076	2.984591	2.366219	2.110908	1.793719	2.410712	2.510581	2.196852	0.000000	0.000000	13517.000000		1
12544.914062	3847.127441	2.352893	5.199183	9172.682617	10732.545898	1487.058960	911.155396	223.318192	92.882210	72.005302	277.465576	361.432678	184.395248	0.170614	0.000000	4.098468	3.585137	0.371602	0.715935	3.962496	4.030703	3.172328	2.959592	2.348924	1.967933	1.857365	2.443209	2.558028	2.265750	0.000000	0.000000	13574.000000		1
10819.923828	1822.051758	1.970509	4.267894	5982.255859	7050.207031	967.455200	578.836243	173.953705	47.477242	50.039829	165.433334	217.085953	132.058029	0.388947	99998.000000	4.034224	3.260561	0.294578	0.630214	3.776865	3.848202	2.985631	2.762556	2.240434	1.676485	1.699316	2.218623	2.336632	2.120765	0.000000	4.999991	13632.000000		1
5192.812500	1149.910767	1.622047	2.735276	2181.035889	3237.105469	324.807129	198.201141	51.190063	14.290046	16.041609	48.550385	63.182724	33.020676	0.797487	99998.000000	3.715403	3.060664	0.210063	0.437001	3.338663	3.510157	2.511626	2.297106	1.709186	1.155034	1.205248	1.686193	1.800598	1.518786	0.000000	4.999991	13746.000000		1
11286.168945	1239.453247	1.446273	2.781532	6034.259766	7095.050781	936.599304	589.086609	146.813721	63.161137	37.828224	136.329010	162.963257	102.583656	1.403416	0.000000	4.052547	3.093230	0.160250	0.444284	3.780624	3.850955	2.971554	2.770179	2.166767	1.800450	1.577816	2.134588	2.212090	2.011078	0.147186	0.000000	13772.000000		1
9607.088867	3584.272705	1.964342	5.815931	8994.300781	15718.741211	1413.345337	887.771362	393.950714	153.884735	102.466469	551.933716	735.505615	420.350586	2.214415	99998.000000	3.982592	3.554401	0.293217	0.764619	3.953967	4.196418	3.150248	2.948301	2.595442	2.187196	2.010582	2.741887	2.866586	2.623612	0.345259	4.999991	13789.000000		1
18457.500000	5310.244141	2.223376	4.829135	11993.847656	14310.638672	1939.085815	1189.404175	261.772400	94.895889	67.364273	311.503876	429.691254	222.855637	1.589525	99998.000000	4.266173	3.725115	0.347013	0.683869	4.078959	4.155659	3.287597	3.075330	2.417924	1.977247	1.828430	2.493464	2.633157	2.348024	0.201267	4.999991	13813.000000		1
5821.642578	329.136688	1.520283	2.991227	2009.873047	2959.945068	318.695160	181.496521	30.285398	54.495831	14.703266	47.119530	65.652802	25.431593	0.286592	0.000000	3.765046	2.517376	0.181925	0.475849	3.303169	3.471284	2.503376	2.258868	1.481233	1.736363	1.167414	1.673201	1.817253	1.405374	0.000000	0.000000	13881.000000		1
26780.451172	5885.935059	1.680638	8.788655	18343.693359	21420.117188	3006.043945	1849.157715	405.064514	158.679947	118.489578	532.617188	693.989258	369.749542	2.587164	99998.000000	4.427818	3.769815	0.225474	0.943922	4.263487	4.330822	3.477995	3.266974	2.607524	2.200522	2.073680	2.726415	2.841353	2.567908	0.412824	4.999991	13916.000000		1
13205.343750	4403.535645	2.266548	5.920778	11292.571289	14315.550781	1826.409058	1117.435913	282.196014	140.180603	91.130646	426.866547	581.010315	284.419403	1.010974	0.000000	4.120749	3.643801	0.355365	0.772379	4.052793	4.155808	3.261598	3.048223	2.450551	2.146688	1.959664	2.630292	2.764184	2.453959	0.004740	0.000000	13962.000000		1
5317.118164	1476.614380	3.086823	4.671864	4013.634033	4778.049805	612.196167	384.443542	93.545212	38.589909	34.127735	103.891159	135.320618	136.208740	0.955889	0.000000	3.725676	3.169267	0.489512	0.669490	3.603538	3.679251	2.786891	2.584833	1.971022	1.586474	1.533108	2.016579	2.131364	2.134205	0.000000	0.000000	14094.000000		1
8414.829102	1940.649170	1.936588	3.173167	3954.842529	5004.605957	608.464844	382.032074	110.515030	111.366142	26.196362	75.656448	83.649498	90.668083	2.805141	99998.000000	3.925045	3.287947	0.287037	0.501493	3.597129	3.699370	2.784235	2.582100	2.043421	2.046753	1.418241	1.878846	1.922463	1.957454	0.447955	4.999991	14154.000000		1
6575.678223	977.147400	2.988143	3.552467	4208.113281	5781.979492	672.514099	402.989136	98.605629	48.195751	28.012682	114.949448	172.263809	56.173386	0.237448	0.000000	3.817940	2.989960	0.475401	0.550530	3.624087	3.762077	2.827701	2.605293	1.993902	1.683009	1.447355	2.060507	2.236194	1.749531	0.000000	0.000000	14174.000000		1
16129.048828	6117.187988	2.389898	11.419085	18928.255859	21151.832031	3051.476562	1896.332764	392.510590	163.330215	129.631119	553.191895	768.029785	403.886505	1.343468	0.000000	4.207609	3.786552	0.378379	1.057631	4.277111	4.325348	3.484510	3.277915	2.593851	2.213067	2.112709	2.742876	2.885378	2.606259	0.128227	0.000000	14221.000000		1
14527.585938	4303.739746	2.759946	5.193016	6666.744141	7887.876953	1041.224365	658.877808	155.105896	38.392548	38.744095	177.651108	222.399246	137.870880	0.054154	0.000000	4.162193	3.633846	0.440901	0.715420	3.823914	3.896960	3.017544	2.818805	2.190628	1.584247	1.588206	2.249568	2.347133	2.139472	0.000000	0.000000	14301.000000		1
6843.972656	2301.326416	1.631298	4.816800	4285.225098	5502.469238	672.137878	410.464142	86.862755	38.235275	35.509251	132.813538	188.058731	108.171387	0.857030	99998.000000	3.835308	3.361978	0.212533	0.682759	3.631974	3.740558	2.827458	2.613275	1.938834	1.582464	1.550341	2.123242	2.274293	2.034112	0.000000	4.999991	14320.000000		1
8460.338867	3561.897217	3.583304	6.728718	7825.088867	9541.125000	1273.210938	766.938171	179.303986	107.459045	42.623436	182.908875	216.663483	172.229889	1.092285	99998.000000	3.927388	3.551681	0.554284	0.827932	3.893489	3.979599	3.104900	2.884760	2.253590	2.031243	1.629648	2.262235	2.335786	2.236109	0.038336	4.999991	14341.000000		1
13611.037109	3276.571045	1.677554	5.930029	12037.821289	14129.330078	1982.535645	1186.468506	275.513550	137.991135	77.744141	354.349335	493.046661	271.171661	1.144753	99998.000000	4.133891	3.515419	0.224676	0.773057	4.080548	4.150122	3.297221	3.074256	2.440143	2.139851	1.890668	2.549432	2.692888	2.433244	0.058712	4.999991	14378.000000		1
12699.048828	2448.106201	3.404448	4.711953	6625.221680	8160.358887	1030.616333	646.512024	149.875870	68.921562	46.508949	142.712341	199.912613	137.972641	0.781362	99998.000000	4.103771	3.388830	0.532047	0.673201	3.821200	3.911709	3.013097	2.810577	2.175732	1.838355	1.667536	2.154462	2.300840	2.139793	0.000000	4.999991	14428.000000		1
12851.888672	1970.413452	2.531749	6.660876	6007.563965	7513.036133	930.783386	595.969543	136.110062	75.563934	46.030968	172.828140	234.145203	162.093643	0.123563	0.000000	4.108967	3.294557	0.403421	0.823531	3.778698	3.875815	2.968849	2.775224	2.133890	1.878315	1.663050	2.237614	2.369485	2.209766	0.000000	0.000000	14482.000000		1
4411.319336	1643.712891	1.560372	2.633513	4045.754150	5666.413086	656.102417	383.413574	77.623871	84.340256	29.499044	126.531967	152.712906	68.431244	0.487046	99998.000000	3.644568	3.215826	0.193228	0.420535	3.606999	3.753308	2.816972	2.583668	1.889995	1.926035	1.469808	2.102200	2.183876	1.835254	0.000000	4.999991	14516.000000		1
10917.233398	2112.287109	2.303553	5.510641	7280.568359	8986.334961	1196.206909	721.076782	167.946579	59.867702	51.418259	211.603073	306.480469	166.685333	0.543266	0.000000	4.038113	3.324753	0.362398	0.741202	3.862165	3.953583	3.077806	2.857981	2.225171	1.777193	1.711117	2.325522	2.486403	2.221897	0.000000	0.000000	14576.000000		1
3652.546631	1055.609985	3.398280	5.923862	2020.459473	2939.274902	280.913177	176.503952	58.227154	71.613663	14.240705	53.364098	76.331787	74.148499	1.388992	0.000000	3.562596	3.023504	0.531259	0.772605	3.305450	3.468240	2.448572	2.246754	1.765126	1.854996	1.153532	1.727249	1.882705	1.870102	0.142700	0.000000	14601.000000		1
10790.673828	3207.834473	2.652015	5.304030	9981.939453	11279.307617	1579.392334	990.025085	244.728592	106.660355	52.383469	251.207520	302.221802	272.994141	2.575225	0.000000	4.033049	3.506212	0.423576	0.724606	3.999215	4.052282	3.198490	2.995646	2.388685	2.028003	1.719194	2.400033	2.480326	2.436153	0.410815	0.000000	14670.000000		1
4656.494629	1770.781494	2.716774	2.972724	2541.564941	3206.175537	352.486755	236.565933	58.501606	48.975941	20.220076	41.022976	52.957047	43.104500	0.461327	0.000000	3.668059	3.248165	0.434053	0.473155	3.405101	3.505987	2.547143	2.373952	1.767168	1.689983	1.305783	1.613027	1.723924	1.634523	0.000000	0.000000	14810.000000		1
9204.238281	1973.191895	2.069189	3.657314	4459.968262	5597.238770	716.266174	429.120758	107.903099	52.090515	31.777927	117.567543	138.225510	83.581657	0.090646	0.000000	3.963988	3.295169	0.315800	0.563162	3.649332	3.747974	2.855074	2.632580	2.033034	1.716759	1.502126	2.070287	2.140588	1.922111	0.000000	0.000000	14903.000000		1
9944.212891	2673.530518	2.189455	5.686414	5974.959473	7248.062500	937.425720	584.689209	124.490532	49.907227	39.246742	172.131210	210.061203	139.647110	0.803315	0.000000	3.997571	3.427085	0.340336	0.754838	3.776335	3.860222	2.971937	2.766925	2.095136	1.698163	1.593804	2.235860	2.322346	2.145032	0.000000	0.000000	14966.000000		1
6943.423340	1432.273315	3.364359	6.093468	2543.301270	3105.346436	347.188904	235.131989	57.070751	21.376476	22.532879	45.938457	62.445709	57.218773	0.775249	0.000000	3.841574	3.156026	0.526902	0.784864	3.405398	3.492110	2.540566	2.371312	1.756414	1.329936	1.352817	1.662176	1.795503	1.757539	0.000000	0.000000	15034.000000		1
8048.625977	3135.058350	2.050686	6.697881	8156.723145	10292.684570	1372.269897	808.146179	203.165955	92.259293	70.814980	287.330444	370.875092	198.666779	0.062918	0.000000	3.905722	3.496246	0.311899	0.825937	3.911516	4.012529	3.137439	2.907490	2.307851	1.965010	1.850125	2.458382	2.569228	2.298125	0.000000	0.000000	15112.000000		1
13509.036133	3520.460938	2.476242	6.531359	9917.106445	11306.192383	1572.275024	978.100281	174.385422	82.129211	68.366486	297.833649	377.276947	313.909180	0.362489	0.000000	4.130624	3.546600	0.393793	0.815004	3.996385	4.053317	3.196528	2.990383	2.241510	1.914498	1.834843	2.473974	2.576660	2.496804	0.000000	0.000000	15144.000000		1
3798.611084	1155.766724	3.709738	6.358669	3337.006104	3924.412109	490.644409	317.045349	73.855545	61.255386	31.426382	81.460045	103.092468	80.278969	0.437559	0.000000	3.579625	3.062870	0.569343	0.803366	3.523357	3.593775	2.690767	2.501121	1.868383	1.787144	1.497294	1.910945	2.013227	1.904602	0.000000	0.000000	15206.000000		1
21107.322266	2256.140381	3.419866	5.720335	10267.499023	12330.261719	1617.198975	1019.792419	216.654236	124.996269	59.213951	282.445801	334.613403	306.461945	1.716802	0.000000	4.324433	3.353366	0.534009	0.757421	4.011465	4.090972	3.208763	3.008512	2.335767	2.096897	1.772424	2.450935	2.524543	2.486377	0.234720	0.000000	15225.000000		1
7099.028809	2545.943848	3.000478	4.403579	6515.233887	8129.269043	1034.557373	639.795593	138.663391	72.174904	42.888638	171.856766	211.149765	118.042435	0.537467	0.000000	3.851199	3.405849	0.477190	0.643806	3.813930	3.910052	3.014755	2.806041	2.141962	1.858386	1.632342	2.235167	2.324591	2.072038	0.000000	0.000000	15274.000000		1
8895.365234	2000.646484	1.754647	3.953353	4868.434082	5954.995605	743.181030	472.555206	110.934418	45.423473	34.152405	110.838821	188.061813	69.282356	0.199466	0.000000	3.949164	3.301170	0.244190	0.596966	3.687389	3.774881	2.871095	2.674453	2.045066	1.657280	1.533421	2.044692	2.274301	1.840623	0.000000	0.000000	15341.000000		1
5200.336914	933.922607	2.716774	5.550730	4136.456055	5113.736328	644.236206	394.955994	115.859146	44.655621	28.987144	105.917175	124.604630	95.669914	0.048104	0.000000	3.716032	2.970311	0.434053	0.744350	3.616628	3.708738	2.809045	2.596549	2.063930	1.649876	1.462205	2.024966	2.095534	1.980775	0.000000	0.000000	15382.000000		1
13540.721680	4125.962402	1.717642	5.106671	9181.860352	11044.111328	1462.302734	906.242981	217.887726	72.326012	55.501129	272.386658	319.731293	236.026276	0.962494	99998.000000	4.131642	3.615525	0.234933	0.708138	3.962931	4.043131	3.165037	2.957245	2.338233	1.859295	1.744302	2.435186	2.504785	2.372960	0.000000	4.999991	15447.000000		1
4924.410156	1209.161743	2.118529	3.268763	2414.823486	3617.555420	329.244629	225.655670	99.077446	36.863014	13.405012	112.359108	129.813065	66.787613	0.494257	0.000000	3.692354	3.082484	0.326034	0.514383	3.382885	3.558415	2.517519	2.353446	1.995975	1.566591	1.127267	2.050608	2.113318	1.824696	0.000000	0.000000	15548.000000		1
10405.416016	2152.569824	1.495613	1.723810	5995.809082	7886.859375	943.587036	585.965881	147.402710	48.584305	27.479197	148.367920	181.552032	122.615623	0.006835	0.000000	4.017260	3.332957	0.174819	0.236489	3.777848	3.896904	2.974782	2.767872	2.168505	1.686496	1.439004	2.171340	2.259001	2.088546	0.000000	0.000000	15577.000000		1
4520.853516	997.472290	1.292086	3.990358	2428.740234	2731.834717	336.133698	219.346344	50.998871	42.250305	9.756949	45.707176	70.808807	65.631210	1.597963	0.000000	3.655221	2.998901	0.111292	0.601012	3.385381	3.436455	2.526512	2.341130	1.707561	1.625830	0.989314	1.659984	1.850087	1.817110	0.203567	0.000000	15614.000000		1
10563.513672	1868.646973	1.924253	3.796082	5478.076660	6519.196289	863.530090	527.365601	111.844124	42.697445	30.334738	148.392593	203.936890	101.529015	1.164219	99998.000000	4.023808	3.271527	0.284262	0.579336	3.738628	3.814194	2.936277	2.722112	2.048613	1.630402	1.481940	2.171412	2.309496	2.006590	0.066035	4.999991	15631.000000		1
7966.068359	2867.180176	2.223376	4.403579	6280.465820	7182.397461	987.043091	604.536133	133.094162	64.770851	31.497307	130.352722	212.050217	97.261124	0.262697	0.000000	3.901244	3.457455	0.347013	0.643806	3.797992	3.856269	2.994336	2.781422	2.124159	1.811380	1.498273	2.115120	2.326439	1.987939	0.000000	0.000000	15648.000000		1
4422.318848	1451.670044	2.957305	3.725156	2476.547607	3136.396729	347.605194	212.864319	34.130821	24.925859	5.785094	42.475418	54.298473	66.577919	0.442451	99998.000000	3.645650	3.161868	0.470896	0.571145	3.393847	3.496431	2.541086	2.328103	1.533147	1.396650	0.762310	1.628138	1.734788	1.823330	0.000000	4.999991	15662.000000		1
10780.624023	6113.006348	2.417651	4.233974	9875.791016	11511.479492	1588.581909	968.590027	225.322617	112.719902	54.307724	234.613922	338.495850	187.281616	1.117490	99998.000000	4.032644	3.786255	0.383394	0.626748	3.994572	4.061131	3.201010	2.986140	2.352805	2.052001	1.734862	2.370354	2.529553	2.272495	0.048243	4.999991	15681.000000		1
16641.957031	4520.576172	2.833956	6.500521	11598.104492	14640.435547	1924.071045	1145.463989	272.775208	118.039352	90.156189	402.535828	571.897827	318.436127	1.170687	0.000000	4.221204	3.655194	0.452393	0.812948	4.064387	4.165554	3.284221	3.058981	2.435805	2.072027	1.954996	2.604805	2.757318	2.503022	0.068441	0.000000	15716.000000		1
9209.517578	2670.517822	2.056854	4.039698	6461.826660	7750.650391	1040.986938	641.985046	167.508682	55.704659	52.290958	175.800858	243.121964	124.074226	0.006638	0.000000	3.964237	3.426595	0.313203	0.606349	3.810355	3.889338	3.017445	2.807525	2.224037	1.745892	1.718427	2.245021	2.385824	2.093682	0.000000	0.000000	15779.000000		1
12864.593750	2834.455566	2.596508	4.631775	6739.782227	9760.514648	1124.664185	664.632019	203.717957	105.463867	50.980370	237.006912	286.115448	204.476547	0.030299	0.000000	4.109396	3.452470	0.414390	0.665747	3.828646	3.989473	3.051023	2.822581	2.309029	2.023104	1.707403	2.374761	2.456541	2.310643	0.000000	0.000000	15797.000000		1
6772.846191	2251.311279	1.511032	4.773628	5966.368164	7780.861816	989.608765	581.889160	148.309326	68.496002	44.322578	217.098297	250.985504	175.033005	1.678618	99998.000000	3.830771	3.352436	0.179274	0.678849	3.775710	3.891028	2.995464	2.764840	2.171169	1.835665	1.646625	2.336656	2.399649	2.243120	0.224952	4.999991	15814.000000		1
20319.214844	4669.354004	2.072273	7.505820	12391.640625	15319.005859	2055.712646	1245.081055	270.039917	105.158577	90.526237	379.185760	498.270508	359.005768	1.876007	0.000000	4.307907	3.669257	0.316447	0.875398	4.093129	4.185231	3.312962	3.095198	2.431428	2.021845	1.956774	2.578852	2.697465	2.555101	0.273234	0.000000	15882.000000		1
13623.582031	3639.354492	2.470075	6.642373	8609.400391	10969.870117	1412.438721	844.441772	231.755295	92.740356	69.439629	314.313141	410.146515	296.621735	1.332001	0.000000	4.134291	3.561024	0.392710	0.822323	3.934973	4.040202	3.149970	2.926570	2.365030	1.967269	1.841607	2.497363	2.612939	2.472203	0.124505	0.000000	15943.000000		1
9543.033203	1676.977173	2.587257	4.323402	4241.229492	5271.574219	682.930969	409.696289	85.675514	77.741051	34.627304	132.548340	156.715607	107.011902	0.589664	0.000000	3.979686	3.224527	0.412840	0.635826	3.627492	3.721940	2.834377	2.612462	1.932857	1.890650	1.539419	2.122374	2.195112	2.029432	0.000000	0.000000	15998.000000		1
8338.368164	3310.319580	3.543216	4.372742	6909.634766	8041.588867	1118.891479	670.034729	174.814072	92.108192	58.319668	187.124344	227.518250	186.193069	0.309243	0.000000	3.921081	3.519870	0.549398	0.640754	3.839455	3.905342	3.048788	2.826097	2.242576	1.964298	1.765815	2.272130	2.357016	2.269964	0.000000	0.000000	16046.000000		1
15336.375977	5044.867188	2.426902	4.792130	10952.391602	12480.760742	1775.323853	1091.443115	214.773148	106.944061	56.379997	261.316010	342.828491	268.587463	1.610939	0.000000	4.185723	3.702850	0.385052	0.680529	4.039509	4.096241	3.249278	3.038001	2.331980	2.029157	1.751125	2.417166	2.535077	2.429086	0.207079	0.000000	16166.000000		1
10011.212891	2030.025269	2.288134	6.148975	6265.438477	7612.834961	1002.776306	610.814636	118.446404	86.332352	40.680683	175.976639	265.201538	133.664658	1.347570	0.000000	4.000487	3.307502	0.359481	0.788803	3.796952	3.881546	3.001204	2.785909	2.073522	1.936174	1.609388	2.245455	2.423576	2.126017	0.129551	0.000000	16208.000000		1
10190.720703	1779.662598	2.004430	3.299600	5236.200684	6661.239746	855.256470	508.801483	120.490921	69.414963	41.195667	154.282532	200.436844	98.769066	0.512498	99998.000000	4.008205	3.250338	0.301991	0.518461	3.719016	3.823555	2.932096	2.706548	2.080954	1.841453	1.614852	2.188317	2.301978	1.994621	0.000000	4.999991	16246.000000		1
6132.304199	2940.986328	3.105325	4.859972	4536.709961	5540.920410	695.302917	441.073334	115.794388	59.855370	43.332699	134.244400	220.718597	179.032623	1.560066	0.000000	3.787624	3.468493	0.492107	0.686634	3.656741	3.743582	2.842174	2.644511	2.063688	1.777103	1.636816	2.127896	2.343839	2.252932	0.193143	0.000000	16315.000000		1
5787.193848	852.715454	1.369180	2.090775	2536.948730	3260.282715	381.991974	230.481720	64.999046	38.691669	17.438543	32.243572	60.632473	34.836998	2.128804	99998.000000	3.762468	2.930804	0.136461	0.320307	3.404312	3.513255	2.582054	2.362637	1.812907	1.587618	1.241510	1.508443	1.782705	1.542041	0.328136	4.999991	16363.000000		1
13689.607422	2874.519531	1.615879	5.162179	8530.253906	9697.883789	1333.266724	839.449219	182.474075	113.136208	54.218296	214.258163	263.246429	154.035828	0.761695	0.000000	4.136391	3.458565	0.208409	0.712833	3.930962	3.986677	3.124917	2.923995	2.261201	2.053602	1.734146	2.330937	2.420362	2.187622	0.000000	0.000000	16380.000000		1
25236.390625	5878.173340	2.328223	7.456481	14814.558594	17547.154297	2464.921875	1476.623657	390.438324	157.273758	85.647758	415.805176	587.298035	407.130615	0.219467	0.000000	4.402027	3.769242	0.367025	0.872534	4.170689	4.244207	3.391803	3.169270	2.591552	2.196656	1.932716	2.618890	2.768858	2.609734	0.000000	0.000000	16429.000000		1
10533.120117	1757.435059	2.516331	3.077571	6213.008789	7671.108398	1018.688416	613.565308	146.896973	58.399845	35.792957	167.582703	233.105972	115.168388	0.202120	0.000000	4.022557	3.244879	0.400768	0.488208	3.793302	3.884858	3.008041	2.787861	2.167013	1.766412	1.553798	2.224229	2.367553	2.061333	0.000000	0.000000	16515.000000		1
11753.543945	3026.455322	2.297385	4.721204	8220.112305	9891.634766	1354.606201	817.588562	182.671432	62.982281	57.181767	238.098557	283.858154	147.226944	0.101982	99998.000000	4.070169	3.480934	0.361234	0.674053	3.914878	3.995268	3.131813	2.912535	2.261671	1.799218	1.757258	2.376757	2.453101	2.167987	0.000000	4.999991	16569.000000		1
9173.628906	1099.596436	1.412352	3.620309	4635.204590	5311.900391	695.460205	445.581757	72.147148	52.294041	20.340342	76.174515	128.638168	116.697922	1.013069	0.000000	3.962541	3.041233	0.149943	0.558746	3.666069	3.725250	2.842272	2.648927	1.858219	1.718452	1.308358	1.881810	2.109370	2.067063	0.005639	0.000000	16585.000000		1
16546.765625	2529.634033	3.401364	4.921647	7321.967773	8855.113281	1176.656006	710.989868	174.659882	101.840469	42.669693	236.606018	312.095947	248.672699	1.411461	99998.000000	4.218713	3.403058	0.531653	0.692110	3.864628	3.947194	3.070650	2.851863	2.242193	2.007921	1.630120	2.374026	2.494288	2.395628	0.149669	4.999991	16661.000000		1
13751.273438	4356.311523	1.918085	7.817278	11517.400391	13104.804688	1863.518799	1159.451904	234.839035	101.781883	75.212387	304.991028	409.625366	281.088959	0.655859	0.000000	4.138343	3.639119	0.282868	0.893056	4.061355	4.117431	3.270334	3.064253	2.370770	2.007670	1.876289	2.484287	2.612387	2.448844	0.000000	0.000000	16707.000000		1
16305.574219	3748.839600	1.748480	7.326963	12821.525391	14863.386719	2104.148926	1274.854614	258.034912	112.911095	73.584175	356.464783	471.704102	244.188934	0.387856	0.000000	4.212336	3.573897	0.242661	0.864924	4.107940	4.172118	3.323076	3.105461	2.411679	2.052737	1.866784	2.552017	2.673670	2.387726	0.000000	0.000000	16769.000000		1
9645.508789	2373.350098	1.692973	4.613273	6896.812500	8687.977539	1097.107910	683.769714	170.382736	72.461693	47.723942	199.635086	270.459320	209.916260	1.036169	0.000000	3.984325	3.375362	0.228650	0.664009	3.838648	3.938919	3.040249	2.834910	2.231426	1.860108	1.678736	2.300237	2.432102	2.322046	0.015431	0.000000	16841.000000		1
7206.321289	1261.464966	2.158617	3.657314	4162.517090	5169.940430	647.162659	395.433990	78.024757	63.626781	15.162744	63.774799	115.988663	81.956528	0.502512	99998.000000	3.857714	3.100875	0.334176	0.563162	3.619356	3.713485	2.811013	2.597074	1.892232	1.803640	1.180778	1.804649	2.064415	1.913584	0.000000	4.999991	16873.000000		1
11632.938477	1811.153809	1.927337	3.731324	3667.999268	5395.105957	552.152649	348.619751	119.670647	60.256256	47.249046	158.938980	266.003296	138.244003	0.630776	99998.000000	4.065690	3.257955	0.284958	0.571863	3.564429	3.732000	2.742059	2.542352	2.077988	1.780002	1.674393	2.201231	2.424887	2.140646	0.000000	4.999991	16915.000000		1
11644.074219	2178.417725	2.590341	5.658660	6962.638184	9115.491211	1127.322388	686.085632	182.674515	77.864403	59.223202	239.806946	310.951874	172.569107	0.554591	0.000000	4.066105	3.338141	0.413357	0.752714	3.842774	3.959780	3.052048	2.836378	2.261678	1.891339	1.772492	2.379862	2.492693	2.236963	0.000000	0.000000	16947.000000		1
8663.899414	2168.222900	1.921169	3.959521	4451.296875	5489.844238	692.990112	432.179810	83.408966	40.063934	29.400366	115.402756	132.949234	78.182030	0.368585	99998.000000	3.937713	3.336104	0.283566	0.597643	3.648487	3.739560	2.840727	2.635664	1.921213	1.602754	1.468353	2.062216	2.123686	1.893107	0.000000	4.999991	17032.000000		1
11049.504883	3934.406494	2.420735	7.141939	10501.863281	12776.950195	1691.967285	1048.576050	250.516769	155.543777	58.911747	258.275452	358.034393	214.578873	1.359417	99998.000000	4.043343	3.594879	0.383947	0.853816	4.021266	4.106427	3.228392	3.020600	2.398837	2.191853	1.770202	2.412083	2.553925	2.331587	0.133353	4.999991	17095.000000		1
8007.334961	2579.732422	3.783747	5.680247	6969.015137	8250.191406	1113.618286	674.848450	142.006165	67.015808	54.255299	223.244186	325.035309	165.383987	0.044683	0.000000	3.903488	3.411575	0.577922	0.754367	3.843171	3.916464	3.046736	2.829206	2.152307	1.826177	1.734442	2.348780	2.511930	2.218493	0.000000	0.000000	17119.000000		1
4217.438477	1542.621826	2.470075	5.297863	3778.048584	5044.787109	593.490173	366.459167	90.415222	47.819538	31.503475	115.683372	145.968781	75.835304	0.566888	0.000000	3.625049	3.188259	0.392710	0.724101	3.577268	3.702843	2.773413	2.564026	1.956242	1.679605	1.498358	2.063271	2.164260	1.879871	0.000000	0.000000	17208.000000		1
7092.817871	1161.903442	2.531749	2.269632	3324.082275	4307.693359	529.814087	316.823334	86.683899	35.783703	21.629343	93.819664	147.550735	79.683807	0.379035	99998.000000	3.850819	3.065170	0.403421	0.355955	3.521672	3.634245	2.724123	2.500817	1.937938	1.553685	1.335043	1.972294	2.168941	1.901370	0.000000	4.999991	17228.000000		1
5011.784668	179.344086	1.526451	2.753779	2671.597168	4087.964355	396.451630	247.177078	99.432076	52.494484	18.335911	83.637161	118.221291	89.224899	0.054829	99998.000000	3.699992	2.253687	0.183683	0.439929	3.426771	3.611507	2.598190	2.393008	1.997527	1.720114	1.263302	1.922399	2.072696	1.950486	0.000000	4.999991	17258.000000		0
10362.345703	861.895752	2.778449	4.126042	5903.910156	7830.889160	931.387756	579.341980	140.843597	88.342949	32.761639	161.119186	233.858414	117.006302	1.657187	99998.000000	4.015458	2.935455	0.443802	0.615534	3.771140	3.893811	2.969131	2.762935	2.148737	1.946172	1.515366	2.207147	2.368953	2.068209	0.219371	4.999991	17354.000000		1
5697.867188	2701.484619	1.970509	3.065236	4599.880371	5556.286621	722.501465	442.538086	105.056808	48.340687	24.136423	86.045563	144.812378	71.000000	0.589946	99998.000000	3.755712	3.431602	0.294578	0.486464	3.662746	3.744785	2.858839	2.645951	2.021424	1.684313	1.382673	1.934729	2.160806	1.851258	0.000000	4.999991	17377.000000		1
3500.481445	691.997131	2.201789	5.766592	2238.794434	2918.419434	337.404205	203.243057	76.393463	39.027798	19.298037	79.076309	95.953613	155.001038	0.342746	0.000000	3.544128	2.840104	0.342776	0.760919	3.350014	3.465148	2.528151	2.308016	1.883056	1.591374	1.285513	1.898046	1.982061	2.190335	0.000000	0.000000	17455.000000		1
11541.447266	4765.751953	1.523367	5.729587	6788.946289	8353.666016	1073.017700	662.747864	144.411484	53.697144	32.095554	154.319534	225.896194	132.434250	1.909685	0.000000	4.062260	3.678131	0.182805	0.758123	3.831802	3.921877	3.030607	2.821348	2.159602	1.729951	1.506445	2.188421	2.353909	2.122000	0.280962	0.000000	17475.000000		1
7544.194336	1118.428833	2.790784	5.060415	3537.831543	4164.653809	495.106598	322.996979	79.141068	66.035179	22.992355	78.536659	113.188629	99.111366	0.356318	0.000000	3.877613	3.048608	0.445726	0.704186	3.548737	3.619579	2.694699	2.509198	1.898402	1.819775	1.361583	1.895072	2.053803	1.996123	0.000000	0.000000	17508.000000		1
3063.971924	1104.888184	1.517200	2.627345	1116.843872	1436.541138	134.361588	83.285614	8.215080	27.096813	17.130169	5.606237	17.512552	10.694406	0.274386	0.000000	3.486285	3.043318	0.181043	0.419517	3.047992	3.157318	2.128275	1.920570	0.914612	1.432918	1.233762	0.748671	1.243349	1.029157	0.000000	0.000000	17540.000000		1
13773.321289	1932.720947	1.526451	3.996526	6328.861816	6812.984375	1039.438965	622.643860	146.428253	70.127304	42.210217	195.308594	272.701172	172.982330	0.581967	0.000000	4.139039	3.286169	0.183683	0.601683	3.801326	3.833337	3.016799	2.794240	2.165625	1.845887	1.625418	2.290721	2.435687	2.238002	0.000000	0.000000	17583.000000		1
6918.774902	1194.430664	2.722941	5.171430	3318.796631	4560.451660	538.029175	309.055389	91.676468	45.664005	20.377346	78.274544	131.188416	68.064285	0.876059	0.000000	3.840029	3.077161	0.435038	0.713611	3.520981	3.659008	2.730806	2.490036	1.962258	1.659574	1.309148	1.893620	2.117896	1.832919	0.000000	0.000000	17602.000000		1
9708.629883	3083.217529	2.772281	8.159573	8363.774414	10463.819336	1376.380493	821.242798	186.914658	113.598770	75.082870	334.400635	481.991455	281.825958	1.396104	0.000000	3.987158	3.489004	0.442837	0.911667	3.922402	4.019690	3.138738	2.914472	2.271643	2.055374	1.875541	2.524267	2.683039	2.449981	0.144918	0.000000	17638.000000		1
13607.737305	2176.968506	3.623393	4.465254	7416.885254	8764.632812	1168.345337	714.844543	135.718430	104.788528	32.866489	167.625870	230.916519	134.447922	1.061326	0.000000	4.133786	3.337852	0.559115	0.649846	3.870222	3.942734	3.067571	2.854212	2.132639	2.020314	1.516753	2.224341	2.363455	2.128554	0.025849	0.000000	17663.000000		1
15665.263672	3266.770996	2.568754	5.186849	11111.308594	14418.553711	1849.037476	1087.486694	282.970032	51.865402	62.865097	311.007385	421.090698	245.502609	2.275320	99998.000000	4.194938	3.514119	0.409723	0.714904	4.045765	4.158922	3.266946	3.036424	2.451741	1.714878	1.798410	2.492771	2.624376	2.390056	0.357042	4.999991	17684.000000		1
11241.130859	817.397400	0.669171	3.089906	5525.048340	6527.454590	859.141968	532.953308	112.241920	42.851635	37.649368	117.703224	163.660187	124.515205	1.005281	99998.000000	4.050810	2.912433	0.000000	0.489945	3.742336	3.814744	2.934065	2.726689	2.050155	1.631967	1.575758	2.070788	2.213943	2.095222	0.002288	4.999991	17711.000000		1
10417.912109	2575.513916	2.149366	5.575400	11943.955078	13181.897461	1880.914062	1184.661377	216.200928	83.738922	72.116318	302.992737	408.620056	263.351288	0.759749	99998.000000	4.017781	3.410864	0.332310	0.746276	4.077148	4.119978	3.274369	3.073594	2.334857	1.922927	1.858034	2.481432	2.611320	2.420536	0.000000	4.999991	17729.000000		1
11694.714844	5925.610840	0.737014	5.726503	19764.900391	22469.714844	3264.051025	1992.440552	447.283966	200.634216	108.843643	500.142334	695.429321	310.819275	1.105540	0.000000	4.067990	3.772733	0.000000	0.757890	4.295895	4.351598	3.513757	3.299385	2.650583	2.302405	2.036803	2.699094	2.842253	2.492508	0.043575	0.000000	17766.000000		1
18732.406250	3869.040527	2.149366	7.178944	11994.553711	14109.683594	1941.996826	1201.486328	252.718552	153.477676	77.371002	351.913177	455.064240	216.937943	0.047494	99998.000000	4.272593	3.587603	0.332310	0.856061	4.078984	4.149517	3.288249	3.079719	2.402637	2.186045	1.888578	2.546436	2.658073	2.336335	0.000000	4.999991	17853.000000		1
9746.206055	1826.933228	2.340558	7.098767	6144.830566	7164.110840	982.747437	603.351990	115.504517	67.216255	43.277191	176.500870	219.478943	145.944107	1.264135	0.000000	3.988836	3.261723	0.369319	0.851183	3.788510	3.855162	2.992442	2.780571	2.062599	1.827474	1.636259	2.246747	2.341393	2.164186	0.101793	0.000000	17965.000000		1
11774.297852	3340.749756	1.967425	4.082870	7820.136230	9316.394531	1268.958496	771.828979	181.804901	95.583565	58.146976	193.331924	278.908752	227.299301	1.648049	0.000000	4.070935	3.523844	0.293898	0.610966	3.893214	3.969248	3.103447	2.887521	2.259606	1.980383	1.764527	2.286304	2.445462	2.356598	0.216970	0.000000	18001.000000		1
4984.700195	1200.521118	1.677554	2.241878	2399.836426	3306.307617	353.226868	212.441849	29.992443	32.166477	10.580308	32.151062	56.429337	19.800686	0.358138	99998.000000	3.697639	3.079370	0.224676	0.350612	3.380182	3.519343	2.548054	2.327240	1.477012	1.507403	1.024498	1.507195	1.751505	1.296680	0.000000	4.999991	18030.000000		1
5813.917480	696.314392	2.895631	5.476720	5394.945312	7102.710938	829.235840	521.158020	151.729202	43.696579	56.820969	185.727417	278.720642	169.605637	1.114607	0.000000	3.764469	2.842805	0.461743	0.738521	3.731987	3.851424	2.918678	2.716969	2.181069	1.640447	1.754509	2.268876	2.445169	2.229440	0.047122	0.000000	18073.000000		1
5303.494141	409.350891	1.692973	1.332175	3025.468506	3981.513672	449.701630	273.570801	56.765465	37.319405	18.866314	48.090904	71.505737	48.932766	1.350926	0.000000	3.724562	2.612096	0.228650	0.124561	3.480793	3.600048	2.652925	2.437070	1.754084	1.571935	1.275687	1.682063	1.854341	1.689600	0.130632	0.000000	18102.000000		1
13512.018555	2268.348877	1.557288	3.385945	7003.738281	8126.052734	1059.665161	677.189026	156.931458	60.786659	33.569580	147.331787	222.664444	146.320312	0.129006	0.000000	4.130720	3.355710	0.192369	0.529680	3.845330	3.909880	3.025169	2.830710	2.195710	1.783808	1.525946	2.168297	2.347651	2.165305	0.000000	0.000000	18119.000000		1
4768.357422	1275.998657	2.692104	2.433070	2230.132080	2738.748535	331.449493	190.732330	33.193363	11.082957	17.355282	20.898497	13.886076	29.804335	0.448557	99998.000000	3.678369	3.105850	0.430092	0.386155	3.348330	3.437552	2.520417	2.280424	1.521051	1.044656	1.239432	1.320115	1.142580	1.474279	0.000000	4.999991	18144.000000		1
20428.458984	7082.577148	2.112361	6.364837	15911.737305	17706.775391	2619.623779	1586.990601	338.067200	114.079834	86.702400	405.937195	565.125977	315.571320	1.985804	99998.000000	4.310236	3.850191	0.324768	0.803787	4.201717	4.248139	3.418239	3.200574	2.529003	2.057209	1.938031	2.608459	2.752145	2.499098	0.297936	4.999991	18168.000000		1
8168.515625	899.341553	2.957305	3.598723	4807.764648	6204.963379	762.463684	463.748047	89.520935	32.764725	30.529013	128.184845	137.389816	47.631428	0.187298	0.000000	3.912143	2.953925	0.470896	0.556148	3.681943	3.792739	2.882219	2.666282	1.951925	1.515406	1.484713	2.107837	2.137954	1.677894	0.000000	0.000000	18201.000000		1
8127.165527	719.867981	2.093859	2.867877	3866.200439	4938.814453	590.061096	367.877686	97.162437	52.349548	23.738621	73.090775	120.188721	74.959518	0.026377	99998.000000	3.909939	2.857253	0.320947	0.457561	3.587284	3.693623	2.770897	2.565703	1.987498	1.718913	1.375455	1.863863	2.079864	1.874827	0.000000	4.999991	18234.000000		1
11400.659180	2744.539795	1.113230	2.800035	5554.158691	6269.685059	840.032043	545.975952	132.156708	52.509903	17.783922	104.871788	173.790268	72.276672	1.248297	99998.000000	4.056930	3.438470	0.046585	0.447163	3.744618	3.797246	2.924296	2.737174	2.121089	1.720241	1.250028	2.020659	2.240026	1.858998	0.096318	4.999991	18273.000000		1
9779.954102	1887.149414	2.941887	4.144545	4870.907227	5898.041992	769.065918	474.316010	102.392464	29.536049	33.353718	106.225548	159.527969	131.712646	0.351726	99998.000000	3.990337	3.275806	0.468626	0.617477	3.687610	3.770708	2.885964	2.676068	2.010268	1.470352	1.523144	2.026229	2.202837	2.119627	0.000000	4.999991	18308.000000		1
8158.191406	2282.207275	1.964342	3.737491	5657.701660	6534.735352	886.605713	552.525818	119.701485	65.825485	27.257166	132.492828	177.318069	143.140991	0.865781	99998.000000	3.911594	3.358355	0.293217	0.572580	3.752640	3.815228	2.947731	2.742352	2.078099	1.818394	1.435481	2.122192	2.248753	2.155764	0.000000	4.999991	18434.000000		1
8384.836914	2129.037842	2.315888	6.685545	7261.149902	9424.762695	1132.435181	713.244080	188.727890	75.360405	67.854584	275.966858	382.886261	227.268463	0.039730	0.000000	3.923495	3.328183	0.364717	0.825137	3.861005	3.974270	3.054013	2.853238	2.275836	1.877143	1.831579	2.440857	2.583070	2.356539	0.000000	0.000000	18550.000000		1
22959.884766	6125.079102	2.753779	6.133556	16577.316406	19188.158203	2657.343994	1655.027222	389.396027	164.011734	93.172081	433.576752	529.684570	329.756531	1.892999	99998.000000	4.360970	3.787112	0.439929	0.787712	4.219514	4.283033	3.424448	3.218805	2.590391	2.214875	1.969286	2.637066	2.724017	2.518193	0.277150	4.999991	18588.000000		1
8357.721680	292.523468	3.398280	3.484625	3986.484863	5053.445801	594.276550	392.387268	83.421303	26.267286	20.204657	85.080353	109.562157	62.143505	1.165597	99998.000000	3.922088	2.466161	0.531259	0.542156	3.600590	3.703588	2.773988	2.593715	1.921277	1.419415	1.305452	1.929829	2.039660	1.793396	0.066548	4.999991	18639.000000		0
9908.540039	889.504456	2.026016	3.049818	5917.969238	7024.010742	903.325745	583.970703	119.676819	58.498524	36.597813	172.569107	230.558807	128.838608	1.284361	99998.000000	3.996010	2.949148	0.306643	0.484274	3.772173	3.846585	2.955844	2.766391	2.078010	1.767145	1.563455	2.236963	2.362782	2.110046	0.108687	4.999991	18661.000000		1
16565.273438	2483.267090	1.304422	4.089037	8988.015625	10392.813477	1462.315063	890.833557	166.759338	66.164696	46.330090	223.527893	268.377777	195.913010	0.780753	0.000000	4.219199	3.395023	0.115418	0.611621	3.953664	4.016733	3.165041	2.949797	2.222090	1.820626	1.665863	2.349332	2.428746	2.292063	0.000000	0.000000	18678.000000		1
6392.263672	1810.870117	1.692973	2.602675	4321.699707	5949.151855	668.138245	409.563690	118.150368	73.824707	31.626825	133.704742	187.944626	129.214828	0.924528	0.000000	3.805655	3.257887	0.228650	0.415420	3.635655	3.774455	2.824866	2.612321	2.072435	1.868202	1.500056	2.126147	2.274030	2.111312	0.000000	0.000000	18698.000000		1
14161.987305	2339.000488	2.963473	6.426512	6350.374023	7538.782227	989.540955	610.937988	146.187714	58.865490	37.368748	158.285233	199.665924	153.705872	1.109695	0.000000	4.151124	3.369030	0.471801	0.807975	3.802799	3.877301	2.995434	2.785997	2.164911	1.769861	1.572509	2.199440	2.300304	2.186691	0.045204	0.000000	18841.000000		1
12799.693359	4815.362793	2.007514	5.402710	7577.924316	8802.955078	1209.630493	731.623169	169.238663	85.194450	54.751781	246.572662	362.400970	236.963730	0.338653	0.000000	4.107200	3.682629	0.302659	0.732612	3.879550	3.944628	3.082653	2.864287	2.228500	1.930411	1.738398	2.391945	2.559189	2.374682	0.000000	0.000000	18876.000000		1
8924.759766	1401.935425	1.137900	3.718989	5465.405762	6556.947754	832.245605	517.907776	141.586777	70.713211	19.708174	107.930855	163.916138	103.286743	0.596805	0.000000	3.950597	3.146728	0.056104	0.570425	3.737622	3.816702	2.920252	2.714252	2.151023	1.849501	1.294646	2.033146	2.214622	2.014045	0.000000	0.000000	18904.000000		1
7983.438965	3789.538818	1.492530	5.828266	8703.942383	9913.304688	1379.260742	865.438965	203.517502	119.695320	61.847466	282.766510	371.763214	227.780365	0.825627	0.000000	3.902190	3.578586	0.173923	0.765539	3.939716	3.996218	3.139646	2.937237	2.308602	2.078077	1.791322	2.451428	2.570266	2.357516	0.000000	0.000000	19041.000000		1
5949.491211	1215.091797	1.458608	3.743659	3214.106934	3979.062256	460.019806	300.164948	66.608757	12.575486	22.480455	81.416870	102.010078	83.445969	0.198329	11319.041016	3.774480	3.084609	0.163939	0.573296	3.507060	3.599781	2.662776	2.477360	1.823531	1.099525	1.351805	1.910714	2.008643	1.921405	0.000000	4.053810	19076.000000		1
10988.992188	2982.965332	2.285050	5.396543	6897.860840	8263.180664	1070.186890	676.485962	192.696671	85.086517	50.486969	202.663315	281.637848	202.882263	0.195804	0.000000	4.040958	3.474648	0.358896	0.732116	3.838714	3.917147	3.029460	2.830259	2.284874	1.929861	1.703179	2.306775	2.449691	2.307244	0.000000	0.000000	19107.000000		1
9831.893555	2662.247070	1.566539	4.169215	6651.735352	8037.715820	1052.887085	652.815186	149.820358	80.818626	49.105457	187.907623	255.068359	173.074844	1.776994	0.000000	3.992637	3.425248	0.194941	0.620054	3.822935	3.905133	3.022382	2.814790	2.175571	1.907511	1.691130	2.273944	2.406657	2.238234	0.249686	0.000000	19212.000000		1
7617.874023	1700.638794	2.081524	4.508426	4249.903809	5130.539551	654.899780	405.369781	70.993835	42.065281	35.422909	93.884430	116.984711	70.509689	0.051097	0.000000	3.881834	3.230612	0.318381	0.654025	3.628379	3.710163	2.816175	2.607851	1.851221	1.623924	1.549284	1.972594	2.068129	1.848249	0.000000	0.000000	19258.000000		1
7374.406738	1821.404175	4.270978	5.698749	5583.793457	6874.609863	854.726013	541.778992	90.492317	44.202312	36.249348	128.847855	166.426300	115.880737	1.015010	0.000000	3.867727	3.260406	0.630527	0.755780	3.746929	3.837248	2.931827	2.733822	1.956612	1.645445	1.559300	2.110077	2.221222	2.064011	0.006470	0.000000	19284.000000		1
42494.289062	8171.441895	3.015897	11.508513	26157.212891	29842.304688	4293.640625	2649.125977	648.433167	280.866913	203.949234	867.085632	1140.607178	697.526306	1.931337	0.000000	4.628331	3.912299	0.479416	1.061019	4.417592	4.474833	3.632826	3.423103	2.811865	2.448501	2.309522	2.938062	3.057136	2.843561	0.285858	0.000000	19348.000000		1
3894.657227	1215.227417	2.087691	4.119875	2879.693848	3910.180664	428.389893	261.260529	67.481453	31.016245	19.510815	78.166611	104.982803	86.535873	0.670941	0.000000	3.590469	3.084658	0.319666	0.614884	3.459346	3.592197	2.631839	2.417074	1.829184	1.491589	1.290275	1.893021	2.021118	1.937196	0.000000	0.000000	19389.000000		1
12242.001953	4169.184082	3.040566	4.089037	6074.114258	7208.140625	970.767151	601.276611	143.927338	48.232758	42.308895	173.592911	236.923645	123.112099	1.660393	99998.000000	4.087852	3.620051	0.482955	0.611621	3.783483	3.857823	2.987115	2.779074	2.158143	1.683342	1.626432	2.239532	2.374609	2.090301	0.220211	4.999991	19438.000000		1
6354.019043	874.680908	3.136162	4.477589	2928.750000	4107.626465	452.723694	273.219238	82.675034	60.823662	22.273846	63.373917	120.009857	112.349854	0.934174	0.000000	3.803049	2.941850	0.496399	0.651044	3.466682	3.613591	2.655833	2.436511	1.917374	1.784073	1.347795	1.801911	2.079217	2.050572	0.000000	0.000000	19472.000000		1
6831.921387	2432.409912	2.177119	5.458218	6576.517090	9540.541992	1036.537109	646.801880	209.595551	80.867966	57.493225	276.580536	337.811249	199.406876	0.088426	99998.000000	3.834543	3.386037	0.337882	0.737051	3.817996	3.979573	3.015585	2.810771	2.321382	1.907776	1.759617	2.441822	2.528674	2.299740	0.000000	4.999991	19562.000000		1
6282.895508	1953.702637	1.594293	4.594771	7586.077637	8420.315430	1208.214966	745.188538	170.604767	86.156578	41.374523	186.165314	220.006256	90.911705	2.005172	99998.000000	3.798160	3.290859	0.202568	0.662264	3.880017	3.925328	3.082144	2.872266	2.231991	1.935288	1.616733	2.269899	2.342435	1.958620	0.302152	4.999991	19576.000000		1
5291.603027	1443.963745	0.946708	2.658183	2358.631592	3113.644775	376.277802	218.365707	75.073624	55.121830	19.939455	53.595379	81.959610	48.140247	0.825037	0.000000	3.723587	3.159556	0.000000	0.424585	3.372660	3.493269	2.575509	2.339185	1.875487	1.741324	1.299713	1.729127	1.913600	1.682508	0.000000	0.000000	19647.000000		1
19195.410156	5584.089844	2.457740	6.148975	13962.095703	17155.390625	2345.007568	1399.508545	355.117188	143.125565	99.018852	446.038147	668.298584	340.463257	2.563205	0.000000	4.283197	3.746952	0.390536	0.788803	4.144950	4.234401	3.370144	3.145976	2.550372	2.155717	1.995718	2.649372	2.824970	2.532070	0.408783	0.000000	19768.000000		1
10452.240234	1707.984253	2.426902	4.520761	5339.086426	6707.656250	827.064880	515.613464	114.946365	35.826878	35.123783	131.305603	155.019547	121.897110	0.146702	0.000000	4.019209	3.232484	0.385052	0.655212	3.727467	3.826571	2.917540	2.712324	2.060495	1.554209	1.545601	2.118283	2.190387	2.085994	0.000000	0.000000	19838.000000		1
19020.550781	4869.479492	2.667434	9.701442	13073.883789	15367.888672	2150.583984	1310.175781	298.610748	168.467728	84.334084	412.780029	548.387451	368.568451	0.736826	0.000000	4.279223	3.687483	0.426094	0.986836	4.116405	4.186614	3.332556	3.117330	2.475106	2.226517	1.926003	2.615719	2.739088	2.566518	0.000000	0.000000	19894.000000		1
9124.190430	1094.554565	1.754647	3.077571	4465.420410	5227.976562	684.281616	432.981598	91.753563	51.880821	25.548775	101.883644	142.206619	70.879738	0.377331	0.000000	3.960194	3.039237	0.244190	0.488208	3.649862	3.718334	2.835235	2.636469	1.962623	1.715007	1.407370	2.008105	2.152920	1.850522	0.000000	0.000000	19953.000000		1
33645.058594	8113.711426	3.907097	9.340645	21024.490234	24676.103516	3454.089600	2121.310059	492.729034	172.168213	150.982925	733.519714	952.243103	465.946747	1.522106	99998.000000	4.526921	3.909220	0.591854	0.970377	4.322725	4.392277	3.538334	3.326604	2.692608	2.235953	2.178928	2.865412	2.978748	2.668336	0.182445	4.999991	19990.000000		1
6091.170410	1079.385620	2.972724	2.855542	3118.316650	3905.370117	469.126099	298.129700	62.646152	26.390636	20.741226	62.445709	92.213043	26.211779	0.101540	99998.000000	3.784701	3.033177	0.473155	0.455689	3.493920	3.591662	2.671290	2.474405	1.796894	1.421450	1.316834	1.795503	1.964792	1.418496	0.000000	4.999991	20051.000000		1
6289.272949	233.636383	2.278883	4.212387	2509.771729	3319.567627	346.994629	230.922699	61.653191	47.138031	13.697968	43.684242	57.135513	84.605453	0.325808	99998.000000	3.798600	2.368541	0.357722	0.624528	3.399634	3.521081	2.540323	2.363467	1.789956	1.673371	1.136656	1.640325	1.756906	1.927398	0.000000	4.999991	20186.000000		0
3680.232422	822.932678	1.014550	1.979760	2022.618042	3344.061768	282.809692	178.394287	47.418652	26.526321	16.436327	70.996918	96.567276	55.692322	1.120035	99998.000000	3.565875	2.915364	0.006273	0.296613	3.305914	3.524274	2.451494	2.251381	1.675949	1.423677	1.215805	1.851239	1.984830	1.745795	0.049231	4.999991	20199.000000		1
8607.353516	1768.925049	2.476242	5.408878	8960.771484	9916.054688	1413.736938	887.154663	176.507034	71.838776	57.018330	262.093109	354.340088	227.475067	0.280219	0.000000	3.934870	3.247710	0.393793	0.733107	3.952345	3.996339	3.150369	2.947999	2.246762	1.856359	1.756014	2.418456	2.549420	2.356934	0.000000	0.000000	20244.000000		1
11138.622070	1819.214722	1.939672	3.768329	5913.198730	7386.951172	917.322876	569.646729	126.976028	45.392635	32.592033	125.616096	169.747482	83.893112	0.593866	0.000000	4.046832	3.259884	0.287728	0.576149	3.771822	3.868465	2.962522	2.755606	2.103722	1.656985	1.513111	2.099045	2.229803	1.923726	0.000000	0.000000	20263.000000		1
4472.204590	1500.630493	2.439237	4.187717	5501.275879	6641.626953	907.612183	536.746338	116.639336	34.124653	33.736103	174.345337	222.479416	132.082703	0.937482	0.000000	3.650522	3.176274	0.387254	0.621977	3.740463	3.822274	2.957900	2.729769	2.066845	1.533068	1.528095	2.241410	2.347290	2.120846	0.000000	0.000000	20312.000000		1
9166.681641	3252.567383	3.666565	5.421213	10074.836914	12441.665039	1665.317627	998.989502	244.164261	100.332527	55.377781	245.835648	309.619720	199.123184	0.401689	0.000000	3.962212	3.512226	0.564259	0.734096	4.003238	4.094879	3.221497	2.999561	2.387682	2.001442	1.743336	2.390645	2.490829	2.299122	0.000000	0.000000	20339.000000		1
9029.859375	1510.223999	2.223376	5.408878	5090.602051	6100.899414	867.338501	496.845825	110.564369	54.390984	49.580353	168.313538	229.809464	147.226944	0.000697	0.000000	3.955681	3.179041	0.347013	0.733107	3.706769	3.785394	2.938189	2.696222	2.043615	1.735527	1.695310	2.226119	2.361368	2.167987	0.000000	0.000000	20484.000000		1
5403.200684	922.981506	2.130863	3.361275	3134.493896	4523.160156	481.935944	292.628296	98.920174	21.897629	25.832479	95.635986	149.971466	90.492317	1.395224	99998.000000	3.732651	2.965193	0.328556	0.526504	3.496167	3.655442	2.682989	2.466316	1.995285	1.340397	1.412166	1.980621	2.176009	1.956612	0.144644	4.999991	20518.000000		1
4643.271973	1447.738281	0.903535	2.821621	3176.587158	4237.115723	472.647736	296.168427	91.204659	68.030357	43.912441	105.605721	141.787231	110.086388	1.103152	0.000000	3.666824	3.160690	0.000000	0.450499	3.501961	3.627070	2.674538	2.471539	1.960017	1.832703	1.642588	2.023687	2.151637	2.041734	0.042635	0.000000	20545.000000		1
6341.027344	3802.798828	2.482410	5.001824	8154.512207	9483.147461	1308.279297	803.656250	194.189194	88.370705	48.279015	213.656845	303.748260	159.083908	1.132185	99998.000000	3.802160	3.580103	0.394873	0.699128	3.911398	3.976953	3.116700	2.905070	2.288225	1.946308	1.683758	2.329717	2.482514	2.201626	0.053917	4.999991	20618.000000		1
10182.224609	3263.653320	3.105325	3.922516	7350.039062	9150.137695	1141.578491	722.843811	161.970291	92.398064	42.339733	193.994919	276.087128	156.083435	0.276183	0.000000	4.007843	3.513704	0.492107	0.593565	3.866290	3.961428	3.057506	2.859045	2.209435	1.965663	1.626748	2.287790	2.441046	2.193357	0.000000	0.000000	20656.000000		1
2740.241211	1267.253174	1.908834	3.746742	1664.133423	2792.328613	224.816895	137.775284	40.529579	15.227502	17.484798	30.047951	55.223595	64.110931	1.296586	0.000000	3.437789	3.102863	0.280768	0.573654	3.221188	3.445966	2.351829	2.139171	1.607772	1.182629	1.242661	1.477815	1.742125	1.806932	0.112801	0.000000	20686.000000		1
9640.612305	2395.001221	1.057722	1.251998	4299.388672	5514.418945	674.657288	417.862030	96.545692	48.988274	31.867355	103.348419	122.668045	109.124260	0.871405	0.000000	3.984105	3.379306	0.024372	0.097604	3.633407	3.741500	2.829083	2.621033	1.984733	1.690092	1.503346	2.014304	2.088732	2.037921	0.000000	0.000000	20752.000000		1
19204.365234	2833.595215	3.299600	6.303162	9981.988281	12038.284180	1623.859863	994.795593	242.045746	139.767380	73.466995	291.089508	386.651489	283.722473	1.019662	0.000000	4.283400	3.452338	0.518461	0.799558	3.999217	4.080564	3.210549	2.997734	2.383898	2.145406	1.866092	2.464026	2.587320	2.452894	0.008456	0.000000	20808.000000		1
18944.751953	4153.728027	2.571838	8.982931	11394.879883	13404.099609	1870.010010	1129.545776	279.007416	134.216644	69.279274	290.195221	432.142822	213.579742	0.237162	0.000000	4.277489	3.618438	0.410244	0.953418	4.056710	4.127238	3.271844	3.052904	2.445616	2.127806	1.840603	2.462690	2.635627	2.329560	0.000000	0.000000	20847.000000		1
7881.012207	2020.033936	2.235711	4.773628	6638.021973	8188.701660	1070.643311	648.985168	135.157181	59.090603	39.299168	160.403748	260.918213	149.912872	0.037657	0.000000	3.896582	3.305359	0.349416	0.678849	3.822039	3.913215	3.029645	2.812235	2.130839	1.771518	1.594383	2.205215	2.416504	2.175839	0.000000	0.000000	20904.000000		1
15006.524414	2835.778320	1.729977	7.841948	12960.922852	16467.652344	2170.982910	1300.116577	354.148895	134.867310	112.871002	491.837830	627.519226	382.630310	0.894009	0.000000	4.176280	3.452672	0.238040	0.894424	4.112636	4.216632	3.336656	3.113982	2.549186	2.129907	2.052582	2.691822	2.797627	2.582779	0.000000	0.000000	20959.000000		1
14444.241211	5223.171875	5.535311	7.123436	10236.251953	12228.214844	1677.199219	1025.309204	260.853455	102.414047	70.972244	266.456604	382.772156	206.123260	1.964011	99998.000000	4.159695	3.717934	0.743142	0.852690	4.010141	4.087363	3.224585	3.010855	2.416397	2.010360	1.851089	2.425627	2.582940	2.314127	0.293144	4.999991	21005.000000		1
13916.441406	5474.373535	2.328223	6.919910	12857.898438	14544.589844	2066.623047	1290.415161	289.205353	123.793610	78.774109	366.193970	459.881042	242.246185	0.532300	0.000000	4.143528	3.738334	0.367025	0.840100	4.109170	4.162702	3.315261	3.110729	2.461206	2.092698	1.896384	2.563711	2.662646	2.384257	0.000000	0.000000	21092.000000		1
14741.134766	1800.958984	2.281967	3.558635	7872.985352	9090.349609	1266.380493	778.477539	186.519943	86.696228	53.857498	204.427216	250.159058	156.940720	1.668373	99998.000000	4.168531	3.255504	0.358309	0.551283	3.896139	3.958580	3.102564	2.891246	2.270725	1.938000	1.731246	2.310539	2.398216	2.195736	0.222293	4.999991	21140.000000		1
6261.556152	918.328125	2.827788	2.621178	2786.444824	3477.587646	419.428558	258.741089	72.387680	28.194624	17.759251	48.282097	58.868572	52.488316	0.589585	99998.000000	3.796682	2.962998	0.451447	0.418496	3.445050	3.541278	2.622658	2.412865	1.859665	1.450166	1.249425	1.683786	1.769884	1.720063	0.000000	4.999991	21194.000000		1
6913.319824	1749.050415	1.810155	3.490792	2986.850830	3757.267334	468.419922	283.034790	59.374306	20.420519	18.539438	58.683548	60.305595	79.875000	1.201151	27122.332031	3.839687	3.242802	0.257716	0.542924	3.475214	3.574872	2.670635	2.451840	1.773599	1.310067	1.268097	1.768516	1.780358	1.902411	0.079598	4.433327	21226.000000		1
6500.104980	3305.003174	2.460824	4.181550	6053.098633	6834.866211	928.023438	594.871704	113.826965	58.273411	45.534485	163.731110	199.249619	171.906097	0.128830	0.000000	3.812920	3.519172	0.391080	0.621337	3.781978	3.834730	2.967559	2.774423	2.056245	1.765470	1.658340	2.214131	2.299397	2.235291	0.000000	0.000000	21239.000000		1
7651.236816	2695.122803	0.996048	3.811501	6290.410645	7157.844727	995.640564	618.776855	142.647583	36.597813	42.697445	145.697403	179.097382	125.594513	0.732246	0.000000	3.883732	3.430578	0.000000	0.581096	3.798679	3.854782	2.998103	2.791534	2.154264	1.563455	1.630402	2.163452	2.253089	2.098971	0.000000	0.000000	21308.000000		1
6758.806152	1363.138916	2.710606	3.311935	4447.916992	5082.843262	686.717773	427.733063	89.150887	36.875347	36.357281	115.886902	175.708344	86.199753	2.096053	99998.000000	3.829870	3.134540	0.433066	0.520082	3.648157	3.706107	2.836778	2.631173	1.950126	1.566736	1.560591	2.064034	2.244792	1.935506	0.321402	4.999991	21334.000000		1
5233.085938	2303.928955	1.477111	3.527797	4409.521484	4941.327637	655.316101	418.854980	102.306114	53.771152	26.486233	81.043739	128.326706	77.870567	0.982555	0.000000	3.718758	3.362469	0.169413	0.547504	3.644392	3.693844	2.816451	2.622064	2.009902	1.730549	1.423020	1.908719	2.108317	1.891373	0.000000	0.000000	21380.000000		1
12147.519531	2519.469971	2.787700	4.859972	6778.063965	8334.538086	1059.328979	655.528870	165.272980	87.790962	45.664005	183.069229	218.276276	186.501434	0.074600	0.000000	4.084487	3.401309	0.445246	0.686634	3.831106	3.920882	3.025031	2.816592	2.218202	1.943450	1.659574	2.262615	2.339006	2.270682	0.000000	0.000000	21398.000000		1
12770.869141	2900.681885	2.578006	3.919432	6896.973145	9067.447266	1122.551880	673.488525	148.044128	69.831261	48.834087	218.757339	262.793121	190.994446	0.298962	99998.000000	4.106220	3.462500	0.411284	0.593223	3.838659	3.957485	3.050206	2.828330	2.170391	1.844050	1.688723	2.339963	2.419614	2.281021	0.000000	4.999991	21478.000000		1
9717.779297	1594.348389	0.977545	3.984190	4295.527832	5214.861328	624.762390	413.689728	119.618225	11.378996	31.642242	96.850983	130.978714	76.889938	1.308246	0.000000	3.987567	3.202583	0.000000	0.600340	3.633017	3.717243	2.795715	2.616675	2.077797	1.056104	1.500267	1.986104	2.117201	1.885870	0.116690	0.000000	21511.000000		1
4932.477051	675.107483	0.878866	2.707523	1892.114258	3169.552979	292.067078	169.827667	65.307419	36.024235	15.523540	39.555119	42.595684	27.220161	1.672896	0.000000	3.693065	2.829373	0.000000	0.432572	3.276947	3.500998	2.465483	2.230008	1.814963	1.556595	1.190991	1.597203	1.629366	1.434891	0.223469	0.000000	21548.000000		1
7768.730469	1796.228516	0.888117	1.412352	4256.077637	5280.865723	674.136108	411.318329	112.303596	63.907402	19.162354	80.300560	124.021805	53.126652	0.881678	0.000000	3.890350	3.254362	0.000000	0.149943	3.629009	3.722705	2.828748	2.614178	2.050394	1.805551	1.282449	1.904719	2.093498	1.725312	0.000000	0.000000	21647.000000		1
12222.089844	3767.856934	2.581089	6.161310	8905.149414	10751.356445	1441.595459	884.737000	192.903275	107.671822	63.858063	250.760391	326.543274	236.171219	0.092669	0.000000	4.087145	3.576094	0.411803	0.789673	3.949641	4.031463	3.158844	2.946814	2.285340	2.032102	1.805216	2.399259	2.513941	2.373227	0.000000	0.000000	21693.000000		1
5779.799316	989.935669	1.760815	5.051164	3036.261475	3866.706299	437.095306	283.441833	63.546604	3.928683	15.693147	71.345383	91.981758	90.998047	0.221348	0.000000	3.761913	2.995607	0.245714	0.703391	3.482339	3.587341	2.640576	2.452464	1.803092	0.594247	1.195710	1.853366	1.963702	1.959032	0.000000	0.000000	21723.000000		1
8999.583008	1995.182007	1.467860	2.744528	4837.732422	5796.661133	724.231445	469.998779	102.034744	16.726198	28.845293	98.818405	123.371140	82.779884	0.006789	6073.189453	3.954222	3.299983	0.166685	0.438468	3.684642	3.763178	2.859877	2.672097	2.008748	1.223397	1.460075	1.994838	2.091213	1.917925	0.000000	3.783417	21754.000000		1
5916.720215	1502.767578	1.421604	2.892547	3640.396729	4502.055176	553.642090	345.576111	62.149670	45.346378	18.767633	78.857368	85.718689	63.087128	0.042196	99998.000000	3.772081	3.176892	0.152779	0.461280	3.561149	3.653411	2.743229	2.538544	1.793439	1.656543	1.273409	1.896842	1.933076	1.799941	0.000000	4.999991	21788.000000		1
4681.673340	0.000000	2.423819	3.734408	2481.697266	3054.282959	355.613678	227.416489	50.431465	33.470901	28.407402	58.720554	62.926773	52.417393	0.569951	0.000000	3.670401	0.000000	0.384500	0.572222	3.394749	3.484909	2.550978	2.356822	1.702702	1.524667	1.453431	1.768790	1.798836	1.719475	0.000000	0.000000	21902.000000		0
9131.628906	1920.049805	2.155533	3.934851	6958.382324	9092.619141	1097.977539	684.657837	198.722290	76.630905	50.012074	202.607803	266.327087	165.300735	0.519942	0.000000	3.960548	3.283313	0.333555	0.594928	3.842508	3.958689	3.040593	2.835474	2.298247	1.884404	1.699075	2.306656	2.425415	2.218275	0.000000	0.000000	22066.000000		1
8628.969727	2360.774658	2.858626	5.819015	7073.973145	8610.958008	1114.315186	696.406860	183.849426	51.933243	48.766243	188.071060	271.418335	134.170395	0.058103	99998.000000	3.935959	3.373055	0.456157	0.764849	3.849663	3.935051	3.047008	2.842863	2.264462	1.715445	1.688119	2.274322	2.433639	2.127657	0.000000	4.999991	22125.000000		1
14256.624023	2003.554443	1.760815	5.035745	8268.551758	9689.970703	1305.969482	814.097778	167.619705	84.105888	51.911659	180.827362	232.035919	200.214828	1.641893	0.000000	4.154016	3.301801	0.245714	0.702064	3.917429	3.986322	3.115933	2.910676	2.224325	1.924826	1.715265	2.257264	2.365555	2.301496	0.215345	0.000000	22173.000000		1
10312.121094	2274.473145	1.199574	3.395196	4118.197266	4864.486816	615.637634	395.930481	76.880692	51.763638	26.298124	90.455307	143.486359	98.362015	0.318385	0.000000	4.013348	3.356881	0.079027	0.530865	3.614707	3.687037	2.789325	2.597619	1.885817	1.714025	1.419925	1.956434	2.156811	1.992827	0.000000	0.000000	22220.000000		1
6615.149902	2073.166748	3.518546	3.842339	4675.521484	6034.657715	706.459900	449.377838	108.109711	72.134819	27.331177	124.419609	170.755859	118.252129	3.010000	99998.000000	3.820540	3.316634	0.546363	0.584596	3.669830	3.780653	2.849087	2.652612	2.033865	1.858145	1.436658	2.094889	2.232376	2.072809	0.478566	4.999991	22302.000000		1
12018.251953	4699.540527	3.040566	4.918563	5518.923828	7035.315430	865.500610	536.919006	134.537354	60.006474	43.419041	148.855148	218.630905	138.657227	0.404879	0.000000	4.079841	3.672055	0.482955	0.691838	3.741854	3.847284	2.937267	2.729909	2.128843	1.778198	1.637680	2.172764	2.339712	2.141943	0.000000	0.000000	22352.000000		1
7016.945801	1302.839478	3.185502	5.926946	4663.251465	6494.276855	748.993896	449.109558	112.007561	36.363449	48.723072	148.762634	191.601944	154.603241	0.513206	0.000000	3.846148	3.114891	0.503178	0.772831	3.668689	3.812531	2.874478	2.652352	2.049247	1.560665	1.687735	2.172494	2.282400	2.189219	0.000000	0.000000	22398.000000		1
5770.489258	1077.637207	2.476242	3.663482	4396.822266	5467.413086	665.609619	420.763824	97.951881	45.768852	28.916218	119.760078	158.772461	97.495483	0.365207	0.000000	3.761213	3.032473	0.393793	0.563894	3.643139	3.737782	2.823220	2.624038	1.991013	1.660570	1.461141	2.078312	2.200775	1.988984	0.000000	0.000000	22430.000000		1
9652.374023	1473.610840	4.893893	5.837517	5515.901855	7169.858887	884.369995	542.238464	123.121353	87.198883	38.975372	153.517761	215.911057	135.465561	0.125208	0.000000	3.984634	3.168383	0.689654	0.766228	3.741616	3.855511	2.946634	2.734190	2.090333	1.940511	1.590790	2.186159	2.334275	2.131829	0.000000	0.000000	22487.000000		1
16846.050781	7193.027344	2.821621	6.426512	15668.960938	18006.246094	2556.807861	1574.507690	369.746429	127.845642	80.787788	386.056335	508.921753	213.823364	1.229199	99998.000000	4.226498	3.856912	0.450499	0.807975	4.195040	4.255423	3.407698	3.197145	2.567904	2.106686	1.907346	2.586651	2.706651	2.330055	0.089622	4.999991	22554.000000		1
8486.532227	2578.313965	2.035268	2.497828	5672.229004	8537.558594	916.172607	550.576904	181.083313	128.786179	55.760162	280.706573	361.306244	205.154968	0.129086	99998.000000	3.928730	3.411336	0.308622	0.397563	3.753754	3.931334	2.961977	2.740818	2.257879	2.109869	1.746324	2.448253	2.557875	2.312082	0.000000	4.999991	22588.000000		1
8749.510742	2964.268555	3.549383	5.217686	5949.744141	7071.654297	941.524048	567.858154	135.851028	75.810631	33.622005	135.703003	187.876785	99.265549	0.809006	0.000000	3.941984	3.471918	0.550153	0.717478	3.774498	3.849521	2.973831	2.754240	2.133063	1.879730	1.526624	2.132589	2.273873	1.996799	0.000000	0.000000	22638.000000		1
10220.521484	2435.678711	1.174904	3.694319	7535.060059	9333.783203	1205.880615	731.031128	152.345947	66.960304	53.407272	236.828049	292.683807	150.304504	2.274098	0.000000	4.009473	3.386620	0.070003	0.567534	3.877087	3.970058	3.081304	2.863936	2.182831	1.825817	1.727600	2.374433	2.466399	2.176972	0.356809	0.000000	22677.000000		1
6563.676270	1843.301758	3.752910	3.614142	3826.790283	4154.705566	561.049255	366.234070	75.563934	49.833218	35.925556	89.483932	122.162308	52.500652	0.619063	0.000000	3.817147	3.265596	0.574368	0.558005	3.582835	3.618540	2.749001	2.563759	1.878315	1.697519	1.555403	1.951745	2.086937	1.720165	0.000000	0.000000	22711.000000		1
16186.862305	4014.997070	3.564802	5.738838	9569.969727	11284.503906	1576.197510	951.364258	218.785095	117.200577	64.255867	280.250183	374.550903	278.973511	0.375611	99998.000000	4.209163	3.603685	0.552035	0.758824	3.980911	4.052483	3.197611	2.978347	2.340018	2.068930	1.807913	2.447546	2.573511	2.445563	0.000000	4.999991	22768.000000		1
10925.809570	2941.393311	2.476242	4.181550	6193.183594	6874.745117	984.650146	589.700256	109.741013	95.447884	35.648022	149.684677	193.267166	123.679512	0.620260	0.000000	4.038454	3.468553	0.393793	0.621337	3.791914	3.837257	2.993282	2.770631	2.040369	1.979766	1.552035	2.175177	2.286158	2.092298	0.000000	0.000000	22791.000000		1
13288.147461	2260.531494	1.803987	4.499175	6221.264160	8766.656250	988.865601	612.927002	156.012512	63.620613	42.247219	201.864624	270.277374	180.614578	1.512596	0.000000	4.123465	3.354211	0.256233	0.653133	3.793879	3.942834	2.995137	2.787409	2.193159	1.803598	1.625798	2.305060	2.431810	2.256753	0.179723	0.000000	22896.000000		1
6837.339355	1550.710449	3.376694	3.583304	3228.125488	4086.271484	478.414307	300.504181	70.241402	16.960564	24.161093	69.852852	98.377434	95.472549	0.599923	0.000000	3.834887	3.190531	0.528492	0.554284	3.508950	3.611327	2.679804	2.477850	1.846593	1.229440	1.383117	1.844184	1.992895	1.979879	0.000000	0.000000	22913.000000		1
8002.755371	3907.109375	2.075356	8.036223	7779.310547	9273.700195	1274.981079	771.881409	180.241440	63.932072	60.546127	214.042313	294.645081	209.012726	0.017107	0.000000	3.903239	3.591856	0.317093	0.905052	3.890941	3.967253	3.105504	2.887551	2.255855	1.805719	1.782086	2.330500	2.469299	2.320173	0.000000	0.000000	22955.000000		1
7446.279297	2417.968750	3.074487	4.835302	6126.944824	6932.553223	958.981079	598.436523	148.938416	49.568016	41.513290	128.773849	159.928864	121.221771	0.613368	0.000000	3.871939	3.383451	0.487773	0.684424	3.787244	3.840893	2.981810	2.777018	2.173007	1.695202	1.618187	2.109828	2.203927	2.083581	0.000000	0.000000	22991.000000		1
4488.023926	1522.124146	1.563456	3.830003	2426.279541	3581.195068	394.262177	222.658279	50.412960	35.916306	25.687544	59.802944	74.253342	56.555767	0.306227	0.000000	3.652055	3.182450	0.194086	0.583199	3.384941	3.554028	2.595785	2.347639	1.702542	1.555292	1.409723	1.776723	1.870716	1.752477	0.000000	0.000000	23036.000000		1
23473.845703	4769.976562	1.921169	6.938412	13127.512695	15445.559570	2122.515869	1317.117188	313.135162	170.663361	109.263031	435.494843	591.809570	373.144714	1.630065	0.000000	4.370584	3.678516	0.283566	0.841260	4.118183	4.188804	3.326851	3.119624	2.495732	2.232140	2.038473	2.638983	2.772182	2.571877	0.212205	0.000000	23112.000000		1
16447.525391	3844.321289	2.161701	4.422081	10572.598633	12782.380859	1679.262329	1048.986206	265.898468	94.935982	79.381599	350.087616	448.400299	215.562592	1.827741	99998.000000	4.216101	3.584820	0.334796	0.645627	4.024182	4.106612	3.225119	3.020770	2.424716	1.977431	1.899720	2.544177	2.651666	2.333573	0.261915	4.999991	23135.000000		1
3498.640381	698.957153	1.073141	1.936588	942.153137	2101.814697	117.891335	59.994137	43.283356	23.420996	11.052119	35.071362	74.604889	77.922997	0.551236	99998.000000	3.543899	2.844450	0.030657	0.287037	2.974122	3.322594	2.071482	1.778109	1.636321	1.369605	1.043446	1.544953	1.872767	1.891666	0.000000	4.999991	23148.000000		1
4688.679688	770.382690	1.871829	3.348940	2777.270508	4237.855957	424.649323	264.526184	102.481888	43.400539	34.260338	106.006607	122.143806	86.594467	0.472804	99998.000000	3.671051	2.886707	0.272266	0.524907	3.443618	3.627146	2.628031	2.422469	2.010647	1.637495	1.534792	2.025333	2.086871	1.937490	0.000000	4.999991	23209.000000		1
8477.315430	2960.937988	1.637465	6.142807	8648.345703	10815.896484	1421.085449	856.082886	203.859802	83.905449	69.094254	267.131958	382.019714	242.480545	1.666256	0.000000	3.928258	3.471429	0.214172	0.788367	3.936933	4.034062	3.152620	2.932516	2.309332	1.923790	1.839442	2.426726	2.582086	2.384677	0.221742	0.000000	23309.000000		1
19589.882812	2235.019775	2.124696	7.721682	12314.189453	14418.896484	1927.401489	1212.411987	301.595825	101.297737	98.883163	443.074677	584.612122	340.339905	0.001976	0.000000	4.292032	3.349281	0.327297	0.887712	4.090406	4.158932	3.284972	3.083650	2.479425	2.005600	1.995122	2.646477	2.766868	2.531913	0.000000	0.000000	23501.000000		1
11655.077148	513.402405	2.093859	2.541001	4907.869141	6090.846680	737.938660	447.617004	98.432938	42.814629	32.157227	95.336868	139.477509	125.375565	0.848783	4440.989746	4.066515	2.710458	0.320947	0.405005	3.690893	3.784678	2.868020	2.650907	1.993140	1.631592	1.507279	1.979261	2.144504	2.098213	0.000000	3.647480	23519.000000		1
4377.712402	1157.086670	3.299600	5.732670	2665.605469	3712.303467	352.397339	228.147324	42.043694	27.981846	27.691975	64.443970	78.792610	60.163742	0.551251	0.000000	3.641247	3.063366	0.518461	0.758357	3.425796	3.569643	2.547033	2.358215	1.623701	1.446876	1.442354	1.809182	1.896485	1.779335	0.000000	0.000000	23592.000000		1
18887.849609	3622.791748	3.339689	8.837996	11457.140625	13352.660156	1836.718018	1121.318359	249.289444	139.798218	81.256516	316.110962	452.745270	218.794342	2.275920	99998.000000	4.276183	3.559043	0.523706	0.946354	4.059076	4.125568	3.264042	3.049729	2.396704	2.145502	1.909858	2.499840	2.655854	2.340036	0.357157	4.999991	23627.000000		1
5937.979492	945.073425	3.197837	6.438847	5591.937988	6797.189453	873.185303	513.263672	129.350510	61.896805	41.140160	169.247925	235.406448	154.572403	1.000095	0.000000	3.773639	2.975466	0.504856	0.808808	3.747562	3.832329	2.941106	2.710340	2.111768	1.791668	1.614266	2.228523	2.371818	2.189132	0.000041	0.000000	23655.000000		1
7779.267578	2283.440674	2.744528	5.007992	5623.104980	6921.426758	869.117859	534.100464	144.812378	64.530319	45.349461	188.391769	262.241150	156.604584	0.069878	0.000000	3.890939	3.358590	0.438468	0.699664	3.749976	3.840196	2.939079	2.727623	2.160806	1.809764	1.656572	2.275062	2.418701	2.194804	0.000000	0.000000	23712.000000		1
8655.138672	1588.427612	2.229543	2.423819	5374.444824	6568.866211	803.273865	499.763031	132.058029	61.387989	33.378387	146.104462	182.091690	123.701096	0.468433	99998.000000	3.937274	3.200967	0.348216	0.384500	3.730334	3.817490	2.904864	2.698764	2.120765	1.788083	1.523465	2.164664	2.260290	2.092374	0.000000	4.999991	23748.000000		1
11934.833984	3548.957764	2.775365	5.322533	9355.030273	11935.921875	1542.260986	911.867737	223.774582	98.901672	60.768154	273.237762	403.760071	172.091125	2.563987	99998.000000	4.076817	3.550101	0.443320	0.726118	3.971045	4.076856	3.188158	2.959932	2.349811	1.995204	1.783676	2.436541	2.606123	2.235759	0.408916	4.999991	23793.000000		1
14606.535156	4255.115234	2.109277	4.730455	9815.089844	12120.764648	1597.968750	954.201294	241.947052	110.764809	70.272240	327.153839	380.613525	252.095642	1.232524	0.000000	4.164547	3.628911	0.324134	0.674903	3.991894	4.083530	3.203568	2.979640	2.383720	2.044402	1.846784	2.514752	2.580484	2.401565	0.090796	0.000000	23816.000000		1
8059.903320	1927.891846	1.828657	3.644979	3758.201660	4907.319824	557.684875	332.766235	93.912178	65.810066	17.574226	74.533966	89.736801	88.629738	0.692051	0.000000	3.906330	3.285083	0.262132	0.561695	3.574980	3.690844	2.746389	2.522139	1.972722	1.818292	1.244876	1.872354	1.952971	1.947580	0.000000	0.000000	23847.000000		1
5932.015625	873.857544	2.926468	2.029100	2879.296143	3591.618164	410.168091	240.667313	72.831741	58.967251	13.984756	48.205006	59.106022	46.114231	0.651345	99998.000000	3.773202	2.941441	0.466344	0.307303	3.459286	3.555290	2.612962	2.381417	1.862321	1.770611	1.145655	1.683092	1.771632	1.663835	0.000000	4.999991	23864.000000		1
13471.226562	1747.301880	2.716774	4.847637	6892.066895	7842.083496	1031.905273	654.406372	154.911621	78.169693	43.042824	203.773453	316.792480	182.976715	1.548584	99998.000000	4.129407	3.242368	0.434053	0.685530	3.838350	3.894431	3.013640	2.815848	2.190084	1.893038	1.633901	2.309148	2.500775	2.262396	0.189935	4.999991	23911.000000		1
11297.338867	1556.255005	1.366096	3.160832	3587.442871	4484.644043	490.453217	313.394196	77.367920	43.095249	5.902276	76.239273	107.203094	89.604195	0.322888	99998.000000	4.052976	3.192081	0.135481	0.499801	3.554785	3.651728	2.690598	2.496091	1.888561	1.634429	0.771020	1.882179	2.030207	1.952328	0.000000	4.999991	23926.000000		1
10583.326172	3698.407959	2.772281	5.674079	10193.872070	12108.355469	1579.321411	998.286438	200.600296	108.862144	71.018501	292.683807	405.801514	264.960999	1.481126	99998.000000	4.024622	3.568015	0.442837	0.753895	4.008339	4.083085	3.198471	2.999255	2.302332	2.036877	1.851372	2.466399	2.608314	2.423182	0.170592	4.999991	23978.000000		1
7540.108398	1071.050293	2.667434	4.138377	3873.216064	4555.101562	555.794556	349.473938	86.236755	63.932072	22.320101	90.951790	146.317230	82.397499	0.055438	0.000000	3.877378	3.029810	0.426094	0.616830	3.588072	3.658498	2.744914	2.543415	1.935692	1.805719	1.348696	1.958811	2.165295	1.915914	0.000000	0.000000	24014.000000		1
6059.984375	931.464905	1.751564	5.381124	5263.991211	6022.782227	783.969666	492.072205	126.778671	44.926991	33.190281	120.123962	180.737930	118.575920	0.655855	0.000000	3.782471	2.969167	0.243426	0.730873	3.721315	3.779797	2.894299	2.692029	2.103046	1.652507	1.521011	2.079630	2.257049	2.073997	0.000000	0.000000	24046.000000		1
11977.038086	1428.797974	4.070535	4.890810	6619.094238	8472.236328	1013.846985	629.582275	158.593597	65.621964	41.966602	169.087570	232.745178	92.145195	0.788245	0.000000	4.078350	3.154971	0.609652	0.689381	3.820799	3.927998	3.005972	2.799052	2.200286	1.817049	1.622904	2.228112	2.366881	1.964473	0.000000	0.000000	24085.000000		1
23979.085938	6405.020996	2.217208	7.049427	14435.711914	17635.056641	2345.920410	1422.220337	329.614655	95.672997	104.026840	428.587250	643.699646	303.970306	1.400071	0.000000	4.379833	3.806520	0.345806	0.848154	4.159438	4.246377	3.370313	3.152967	2.518007	1.980789	2.017145	2.632039	2.808683	2.482831	0.146150	0.000000	24124.000000		1
5953.327148	2072.432861	2.429986	4.126042	6948.523926	8269.415039	1007.075073	652.096619	137.112274	67.151497	35.197796	159.922699	202.694153	153.844635	0.400180	0.000000	3.774760	3.316480	0.385604	0.615534	3.841892	3.917475	3.003062	2.814312	2.137076	1.827056	1.546515	2.203910	2.306841	2.187082	0.000000	0.000000	24154.000000		1
6819.126953	2424.385986	1.230412	1.856411	5770.544922	7581.880371	892.369263	530.696045	140.402618	46.256081	31.478806	130.972549	168.088425	79.215080	0.831976	0.000000	3.833729	3.384602	0.090050	0.268674	3.761217	3.879777	2.950545	2.724846	2.147375	1.665169	1.498018	2.117180	2.225538	1.898808	0.000000	0.000000	24174.000000		1
13705.122070	2175.139893	3.401364	5.606237	6224.501953	7314.474121	934.280334	594.603394	158.763199	65.921082	58.310417	158.183456	205.053207	96.567276	0.324202	0.000000	4.136883	3.337487	0.531653	0.748671	3.794105	3.864183	2.970477	2.774227	2.200750	1.819024	1.765746	2.199161	2.311867	1.984830	0.000000	0.000000	24261.000000		1
8911.042969	3318.235596	3.179335	7.160441	6736.963867	8119.607422	1063.106567	639.604431	163.456650	63.010033	59.377388	207.967346	247.291183	188.283844	1.263012	0.000000	3.949929	3.520907	0.502336	0.854940	3.828464	3.909535	3.026577	2.805912	2.213403	1.799410	1.773621	2.317995	2.393209	2.274813	0.101407	0.000000	24359.000000		1
19257.386719	4032.568115	2.180203	7.034008	11967.585938	14294.825195	1903.209595	1167.805664	309.743042	112.112404	69.001740	348.200348	493.469116	294.096161	0.636871	0.000000	4.284597	3.605582	0.338497	0.847203	4.078007	4.155179	3.279487	3.067371	2.491002	2.049654	1.838860	2.541829	2.693260	2.468489	0.000000	0.000000	24388.000000		1
10939.489258	3762.019531	2.488577	5.032661	9758.013672	11349.918945	1515.417114	954.401733	231.369827	99.052773	72.437027	309.696808	389.038300	255.629608	0.504045	0.000000	4.038997	3.575421	0.395951	0.701798	3.989362	4.054993	3.180532	2.979731	2.364307	1.995867	1.859961	2.490937	2.589992	2.407611	0.000000	0.000000	24479.000000		1
21764.189453	5882.021973	3.823836	6.571447	14077.896484	16420.687500	2249.007568	1388.622925	347.084045	111.908882	95.642159	427.696075	490.693756	387.511871	1.368683	99998.000000	4.337742	3.769527	0.582499	0.817661	4.148538	4.215391	3.351991	3.142584	2.540435	2.048865	1.980649	2.631135	2.690810	2.588285	0.136303	4.999991	24535.000000		1
14230.902344	3954.956543	3.077571	3.188586	7891.873535	10052.722656	1233.150146	744.587219	156.370224	92.074272	42.641941	193.023544	243.529022	166.830261	0.557882	0.000000	4.153233	3.597142	0.488208	0.503598	3.897180	4.002284	3.091016	2.871916	2.194154	1.964138	1.629837	2.285610	2.386551	2.222275	0.000000	0.000000	24566.000000		1
11878.583008	1420.801758	2.800035	3.207088	6278.643066	7564.954102	965.253418	602.707458	212.192062	79.733147	43.835346	255.919479	309.002960	136.859406	0.705063	0.000000	4.074765	3.152534	0.447163	0.506111	3.797866	3.878806	2.984641	2.780107	2.326729	1.901639	1.641824	2.408103	2.489963	2.136275	0.000000	0.000000	24636.000000		1
7743.286621	2462.072510	2.460824	4.570101	5319.807129	6541.603027	816.157715	497.983734	128.110840	38.071838	39.848072	143.279755	194.010345	168.674347	0.509895	4999.828125	3.888925	3.391301	0.391080	0.659926	3.725896	3.815684	2.911774	2.697215	2.107586	1.580604	1.600407	2.156185	2.287825	2.227049	0.000000	3.698955	24690.000000		1
17152.962891	2353.916504	3.802250	8.625217	8859.569336	10044.125977	1351.889526	858.176758	187.679428	101.920647	74.885513	275.402527	356.924255	216.342773	0.293639	0.000000	4.234339	3.371791	0.580041	0.935770	3.947413	4.001912	3.130941	2.933577	2.273417	2.008262	1.874398	2.439968	2.552576	2.335142	0.000000	0.000000	24733.000000		1
5147.975098	1432.927002	2.235711	2.408400	3206.190918	4809.981934	431.797424	272.651855	63.737797	33.088516	11.147716	101.510513	119.248177	81.019066	0.474608	0.000000	3.711637	3.156224	0.349416	0.381729	3.505989	3.682143	2.635280	2.435608	1.804397	1.519677	1.047186	2.006511	2.076452	1.908587	0.000000	0.000000	24756.000000		1
16660.351562	2604.507324	1.390766	4.483756	9033.242188	11223.763672	1468.229736	874.779602	213.783279	71.524239	58.600288	278.103882	321.473602	157.267593	2.021216	0.000000	4.221684	3.415725	0.143254	0.651642	3.955844	4.050138	3.166794	2.941899	2.329974	1.854453	1.767900	2.444207	2.507145	2.196639	0.305613	0.000000	24798.000000		1
6322.182617	1821.490479	0.743181	1.218077	3488.578125	4302.752930	491.671295	313.841339	72.702225	62.340862	29.764246	59.818363	100.150581	101.331657	1.253475	0.000000	3.800867	3.260427	0.000000	0.085675	3.542649	3.633746	2.691675	2.496710	1.861548	1.794773	1.473695	1.776834	2.000654	2.005745	0.098116	0.000000	24873.000000		1
9920.242188	4068.922363	2.667434	5.122090	9439.457031	11729.542969	1516.891113	916.894226	207.995102	98.806076	66.947968	283.019379	346.532043	201.954056	1.002355	0.000000	3.996522	3.609479	0.426094	0.709447	3.974947	4.069281	3.180954	2.962319	2.318053	1.994784	1.825737	2.451816	2.539743	2.305253	0.001022	0.000000	24899.000000		1
5516.198242	460.269592	3.574053	4.298732	2766.690430	3941.675049	361.630035	238.009125	28.854544	33.911877	20.405100	61.569927	70.429512	72.153320	1.288843	0.000000	3.741640	2.663012	0.553161	0.633340	3.441961	3.595681	2.558264	2.376594	1.460214	1.530352	1.309739	1.789369	1.847755	1.858256	0.110200	0.000000	24960.000000		1
12368.281250	2597.460938	3.364359	4.446751	7543.660645	9726.685547	1188.667236	723.071960	167.311325	78.700096	52.281708	253.322968	322.290802	204.769501	0.898942	0.000000	4.092309	3.414549	0.526902	0.648043	3.877582	3.987965	3.075060	2.859181	2.223525	1.895975	1.718350	2.403675	2.508248	2.311265	0.000000	0.000000	24992.000000		1
7580.366211	328.621704	2.238794	2.818537	2627.283691	3246.054443	384.878357	228.221344	38.226025	50.847767	16.285225	60.947014	58.868572	77.537529	1.224294	99998.000000	3.879690	2.516696	0.350014	0.450024	3.419507	3.511356	2.585324	2.358356	1.582359	1.706272	1.211794	1.784952	1.769884	1.889512	0.087886	4.999991	25038.000000		1
5979.304688	2295.091064	1.871829	2.679769	5218.296387	6133.303711	756.539795	487.243073	104.267372	61.227634	39.959087	151.204956	174.262070	112.217255	1.543905	99998.000000	3.776651	3.360800	0.272266	0.428097	3.717529	3.787694	2.878832	2.687746	2.018148	1.786947	1.601616	2.179566	2.241203	2.050060	0.188621	4.999991	25056.000000		1
13142.379883	4692.546875	1.329091	5.270110	12874.189453	14182.944336	2055.250244	1273.969604	289.245453	146.243225	75.819885	334.638092	461.515411	269.759308	2.015483	99998.000000	4.118674	3.671409	0.123555	0.721820	4.109720	4.151766	3.312865	3.105159	2.461267	2.165076	1.879783	2.524575	2.664186	2.430976	0.304379	4.999991	25118.000000		1
7708.341797	1917.851196	2.352893	5.069666	6308.845215	7743.792480	977.946045	599.759460	152.851685	94.294563	41.827831	153.076797	217.095215	138.950180	0.493688	0.000000	3.886961	3.282815	0.371602	0.704979	3.799950	3.888954	2.990315	2.777977	2.184270	1.974487	1.621465	2.184909	2.336650	2.142859	0.000000	0.000000	25163.000000		1
8982.893555	2832.450928	3.885511	3.947186	4377.508789	4898.987793	627.895447	387.496429	74.771416	68.246223	27.997265	83.840691	128.684418	124.925339	0.338042	0.000000	3.953416	3.452163	0.589448	0.596288	3.641227	3.690106	2.797887	2.588268	1.873736	1.834079	1.447116	1.923455	2.109526	2.096651	0.000000	0.000000	25211.000000		1
13529.891602	1983.963379	2.229543	7.160441	7352.407227	9634.253906	1184.513428	712.923401	191.518677	106.654190	51.319580	264.202393	364.029205	201.250961	1.080730	0.000000	4.131294	3.297534	0.348216	0.854940	3.866430	3.983818	3.073540	2.853043	2.282211	2.027978	1.710283	2.421937	2.561136	2.303738	0.033717	0.000000	25260.000000		1
9067.357422	1005.786072	1.662135	5.103588	4820.753418	5868.980957	738.509155	447.654022	93.776497	64.851028	45.636250	137.914047	187.895279	119.402367	0.175850	0.000000	3.957481	3.002506	0.220666	0.707876	3.683115	3.768563	2.868356	2.650943	1.972094	1.811917	1.659310	2.139609	2.273916	2.077013	0.000000	0.000000	25297.000000		1
1450.100342	519.862854	2.642764	3.472290	1278.003052	2417.891602	130.343475	77.491272	28.638681	46.006298	12.066669	32.875740	51.785225	44.177643	0.051444	0.000000	3.161398	2.715889	0.422058	0.540616	3.106532	3.383437	2.115089	1.889253	1.456953	1.662817	1.081587	1.516876	1.714206	1.645203	0.000000	0.000000	25329.000000		1
3911.836670	1114.321289	4.172298	5.908443	1780.927002	2315.832275	198.700699	123.380386	9.750782	20.920084	3.567886	11.403666	29.113577	18.326660	0.414047	0.000000	3.592381	3.047010	0.620375	0.771473	3.250646	3.364707	2.298199	2.091246	0.989039	1.320563	0.552411	1.057045	1.464096	1.263083	0.000000	0.000000	25355.000000		1
2885.044189	832.023560	2.827788	6.704048	1090.366821	1710.370972	104.412308	68.218468	18.166306	25.798559	20.645632	34.044476	45.016418	95.275192	1.482996	99998.000000	3.460152	2.920136	0.451447	0.826337	3.037573	3.233090	2.018752	1.833902	1.259267	1.411595	1.314828	1.532047	1.653371	1.978980	0.171140	4.999991	25458.000000		1
15242.969727	3895.162842	2.729109	8.042391	8694.835938	10408.629883	1363.845093	842.196777	214.094727	88.105499	83.319534	315.592896	423.110535	302.187897	0.351940	0.000000	4.183070	3.590526	0.436021	0.905385	3.939261	4.017394	3.134765	2.925414	2.330606	1.945003	1.920747	2.499127	2.626454	2.480277	0.000000	0.000000	25529.000000		1
8693.293945	2157.599609	2.090775	4.539263	7833.794434	9388.809570	1238.352417	745.284119	164.511292	63.932072	53.459694	207.174820	261.932770	155.004135	0.682421	0.000000	3.939184	3.333971	0.320307	0.656985	3.893972	3.972610	3.092844	2.872322	2.216196	1.805719	1.728027	2.316337	2.418190	2.190343	0.000000	0.000000	25565.000000		1
5957.487305	1440.596313	0.900452	1.322924	3797.914062	5311.918945	508.890900	334.968048	93.918350	61.727200	13.960085	98.621048	155.762726	53.687893	1.622423	0.000000	3.775063	3.158542	0.000000	0.121535	3.579545	3.725251	2.706625	2.525003	1.972750	1.790477	1.144888	1.993970	2.192464	1.729876	0.210164	0.000000	25590.000000		1
5134.360352	1087.387939	1.930420	2.244962	2300.703369	3019.846680	309.712219	194.318710	75.748962	17.410789	17.444710	40.168781	55.365444	72.831741	0.235360	99998.000000	3.710486	3.036385	0.285652	0.351209	3.361861	3.479985	2.490958	2.288515	1.879377	1.240819	1.241664	1.603889	1.743239	1.862321	0.000000	4.999991	25659.000000		1
7250.930664	2320.562744	1.507948	2.827788	5531.290039	6539.950195	887.715881	519.409546	128.141678	74.700485	27.479197	113.854721	158.467163	62.636902	0.639049	0.000000	3.860394	3.365593	0.178386	0.451447	3.742826	3.815574	2.948274	2.715510	2.107690	1.873323	1.439004	2.056351	2.199939	1.796830	0.000000	0.000000	25676.000000		1
6796.507812	2219.576416	2.426902	4.699618	5876.224609	6914.137207	919.031250	548.837646	160.009033	65.803902	24.583565	123.152191	138.466034	71.169609	0.204209	0.000000	3.832286	3.346270	0.385052	0.672063	3.769098	3.839738	2.963330	2.739444	2.204144	1.818252	1.390645	2.090442	2.141343	1.852295	0.000000	0.000000	25699.000000		1
6297.679199	2209.566650	0.928205	0.465645	3667.382568	5102.187500	521.432495	318.210999	95.626740	29.560720	10.244180	91.013466	94.313065	135.891113	1.047229	0.000000	3.799181	3.344307	0.000000	0.000000	3.564356	3.707757	2.717198	2.502715	1.980579	1.470715	1.010477	1.959106	1.974572	2.133191	0.020042	0.000000	25711.000000		1
9995.193359	2346.669678	2.352893	4.523845	5493.871582	6518.918945	887.055969	513.562744	129.606461	47.255211	37.566105	114.567062	154.609406	22.252258	1.040837	0.000000	3.999791	3.370452	0.371602	0.655508	3.739878	3.814176	2.947951	2.710593	2.112627	1.674450	1.574796	2.059060	2.189236	1.347374	0.017383	0.000000	25737.000000		1
10940.010742	2401.233398	1.455525	5.054248	6326.342285	7645.593750	978.538147	601.945801	149.598328	81.352112	45.075008	140.525970	208.824615	78.511986	1.094739	99998.000000	4.039018	3.380434	0.163020	0.703657	3.801153	3.883411	2.990578	2.779557	2.174927	1.910369	1.653936	2.147757	2.319782	1.894936	0.039311	4.999991	25809.000000		1
5161.395508	684.105835	3.814585	5.334868	1998.315186	2972.594727	236.331573	158.436325	52.990967	27.288004	19.128431	21.311718	35.783703	13.519111	0.072677	0.000000	3.712767	2.835123	0.581447	0.727124	3.300664	3.473136	2.373522	2.199855	1.724202	1.435972	1.281679	1.328618	1.553685	1.130948	0.000000	0.000000	25871.000000		1
14480.494141	4762.615723	2.599592	6.768806	8041.046387	9764.303711	1285.604492	774.228149	195.761902	68.298645	41.386856	194.167618	230.028412	144.109283	0.510356	99998.000000	4.160783	3.677845	0.414905	0.830512	3.905313	3.989641	3.109107	2.888869	2.291728	1.834412	1.616862	2.288177	2.361782	2.158692	0.000000	4.999991	25913.000000		1
11537.494141	2410.472168	2.359060	4.237057	6573.750977	7488.727051	1012.113892	618.974182	146.767456	85.172867	39.305336	134.654541	184.700531	138.117569	0.381031	0.000000	4.062111	3.382102	0.372739	0.627064	3.817813	3.874408	3.005229	2.791672	2.166630	1.930301	1.594452	2.129221	2.266468	2.140249	0.000000	0.000000	25939.000000		1
9173.999023	1388.508911	2.704439	5.865271	5111.096680	6496.962891	786.011108	476.903290	116.642418	97.020592	35.240967	139.819794	158.701538	110.320755	0.602753	0.000000	3.962559	3.142549	0.432077	0.768288	3.708514	3.812710	2.895429	2.678430	2.066857	1.986864	1.547048	2.145569	2.200581	2.042657	0.000000	0.000000	25978.000000		1
4630.048828	741.484985	2.103110	4.742790	2940.073486	4237.605957	402.841125	247.281921	43.240185	29.116661	13.460520	60.848331	94.436417	39.246742	0.549739	0.000000	3.665586	2.870102	0.322862	0.676034	3.468358	3.627120	2.605134	2.393192	1.635888	1.464142	1.129062	1.784249	1.975139	1.593804	0.000000	0.000000	26000.000000		1
5428.937500	1203.256348	1.070057	3.904013	2642.508057	3305.595215	347.824158	229.541183	63.006950	39.604458	18.786137	61.076530	102.096420	83.245529	0.536451	0.000000	3.734715	3.080358	0.029407	0.591511	3.422016	3.519250	2.541360	2.360861	1.799388	1.597744	1.273837	1.785874	2.009011	1.920361	0.000000	0.000000	26068.000000		1
16511.533203	2280.036133	2.174036	6.343251	8219.273438	10001.579102	1290.014282	794.590027	188.373260	50.653492	61.085781	227.320892	304.368103	188.348602	0.206458	99998.000000	4.217787	3.357942	0.337267	0.802312	3.914834	4.000069	3.110595	2.900143	2.275019	1.704609	1.785940	2.356639	2.483399	2.274962	0.000000	4.999991	26106.000000		1
5814.191895	1032.870483	2.396065	3.990358	2786.114746	3747.784912	392.214569	238.487106	71.234367	61.394154	26.150105	54.613014	87.652191	74.463043	0.359667	0.000000	3.764489	3.014046	0.379499	0.601012	3.444999	3.573775	2.593524	2.377465	1.852690	1.788127	1.417473	1.737296	1.942763	1.871941	0.000000	0.000000	26152.000000		1
10066.017578	2611.087891	2.738360	4.890810	6258.709961	7738.753418	966.924805	581.975525	123.386559	46.169735	40.304466	154.294861	256.499207	131.968597	0.413481	0.000000	4.002858	3.416821	0.437491	0.689381	3.796485	3.888671	2.985393	2.764905	2.091268	1.664357	1.605353	2.188351	2.409086	2.120471	0.000000	0.000000	26190.000000		1
8697.728516	2235.926514	2.920300	5.766592	6587.137207	7698.726562	964.312866	607.962158	121.542480	33.523323	49.586517	215.365234	287.370544	149.391724	0.690476	0.000000	3.939406	3.349458	0.465428	0.760919	3.818697	3.886419	2.984218	2.783877	2.084728	1.525347	1.695364	2.333176	2.458442	2.174326	0.000000	0.000000	26216.000000		1
8193.296875	976.151306	2.374479	3.321187	3836.448486	4676.381836	567.321594	337.135895	70.599113	29.153666	19.439890	56.413918	86.659225	73.590340	0.464852	0.000000	3.913459	2.989517	0.375568	0.521293	3.583929	3.669910	2.753829	2.527805	1.848799	1.464693	1.288694	1.751386	1.937815	1.866821	0.000000	0.000000	26247.000000		1
8447.500977	3704.236328	1.366096	5.538395	6461.777344	8102.653320	942.119202	619.652649	178.369614	86.646889	47.945969	194.516068	264.782135	170.092865	0.823491	0.000000	3.926728	3.568699	0.135481	0.743384	3.810352	3.908627	2.974106	2.792148	2.251321	1.937753	1.680752	2.288955	2.422889	2.230686	0.000000	0.000000	26312.000000		1
6901.690918	1788.087402	5.442799	10.984278	5066.857422	6156.591797	776.411438	468.796143	131.160660	41.522541	36.785919	170.651016	235.813507	122.501518	0.283381	0.000000	3.838955	3.252389	0.735822	1.040771	3.704739	3.789340	2.890092	2.670984	2.117804	1.618284	1.565682	2.232109	2.372569	2.088141	0.000000	0.000000	26344.000000		1
5222.946777	971.479492	1.347594	2.608843	2103.433594	3089.295654	283.639221	158.670700	46.857410	32.456352	7.555160	45.207611	49.694450	65.477028	0.388779	0.000000	3.717916	2.987434	0.129559	0.416448	3.322929	3.489860	2.452766	2.200497	1.670778	1.511300	0.878244	1.655212	1.696308	1.816089	0.000000	0.000000	26360.000000		1
12132.130859	2500.665527	2.571838	4.304899	6408.952637	7516.986328	950.198608	610.950317	142.521149	96.447014	41.380692	142.709259	219.164398	117.570625	0.717929	0.000000	4.083937	3.398056	0.410244	0.633963	3.806787	3.876044	2.977814	2.786006	2.153879	1.984289	1.616798	2.154452	2.340770	2.070299	0.000000	0.000000	26429.000000		1
16185.884766	2129.913574	2.368311	3.845422	8268.092773	10186.757812	1289.810791	792.576355	168.810028	77.275406	77.145889	225.729675	295.958740	141.808807	2.416974	0.000000	4.209136	3.328362	0.374439	0.584944	3.917405	4.008036	3.110526	2.899041	2.227398	1.888041	1.887313	2.353589	2.471231	2.151703	0.383272	0.000000	26456.000000		1
8494.901367	2561.165283	2.624262	3.429117	5226.554688	5980.926758	790.793945	493.675751	110.237495	48.972855	28.820621	117.000130	125.557510	93.079567	0.815380	0.000000	3.929158	3.408437	0.419007	0.535182	3.718215	3.776768	2.898063	2.693442	2.042329	1.689955	1.459703	2.068186	2.098843	1.968854	0.000000	0.000000	26537.000000		1
8605.382812	2214.395752	2.985059	3.737491	4165.918457	5117.082031	614.256104	381.760681	88.416954	66.738274	19.785267	107.406624	134.028534	86.918259	1.485900	0.000000	3.934770	3.345255	0.474953	0.572580	3.619711	3.709022	2.788349	2.581791	1.946536	1.824375	1.296342	2.031031	2.127197	1.939111	0.171990	0.000000	26567.000000		1
6707.804199	276.673035	3.086823	5.347203	3756.478027	4744.474121	535.867432	331.196625	81.077660	41.599636	20.420519	74.339691	129.998093	87.753952	0.372188	0.000000	3.826580	2.441967	0.489512	0.728127	3.574781	3.676188	2.729057	2.520086	1.908901	1.619089	1.310067	1.871221	2.113937	1.943267	0.000000	0.000000	26598.000000		1
22552.955078	8398.778320	2.726025	10.916435	19561.388672	22301.996094	3204.229736	1955.022583	486.746582	172.448837	121.338951	539.703613	703.638245	411.506439	0.957288	0.000000	4.353203	3.924216	0.435530	1.038081	4.291399	4.348344	3.505724	3.291152	2.687303	2.236660	2.084000	2.732155	2.847349	2.614377	0.000000	0.000000	26705.000000		1
5904.015137	1849.891724	2.288134	2.938803	3655.726074	4640.511719	539.000549	328.035797	87.905060	40.369225	22.332436	79.227417	96.039963	58.729805	1.000199	99998.000000	3.771147	3.267146	0.359481	0.468170	3.562974	3.666566	2.731589	2.515921	1.944014	1.606050	1.348936	1.898875	1.982452	1.768859	0.000087	4.999991	26766.000000		1
8333.384766	2811.197998	1.773150	6.025626	5820.513672	7175.224609	892.776306	550.715637	113.836212	75.779793	45.096596	152.663574	214.282837	127.105545	0.529737	0.000000	3.920821	3.448891	0.248745	0.780002	3.764961	3.855835	2.950743	2.740927	2.056280	1.879553	1.654144	2.183735	2.330987	2.104165	0.000000	0.000000	26816.000000		1
8780.576172	3350.371094	2.846291	3.870092	5508.266602	6877.785645	853.319824	519.354004	144.590347	71.003082	38.922951	209.163834	311.796814	159.398453	0.232886	99998.000000	3.943523	3.525093	0.454279	0.587721	3.741015	3.837449	2.931112	2.715463	2.160139	1.851277	1.590206	2.320487	2.493872	2.202484	0.000000	4.999991	26862.000000		1
5471.138672	2005.256592	2.864793	5.020327	4077.708008	4641.137695	576.875000	367.439819	71.246696	24.645241	26.310459	104.433899	152.790009	96.767723	0.228627	0.000000	3.738078	3.302170	0.457093	0.700732	3.610416	3.666625	2.761082	2.565186	1.852765	1.391733	1.420128	2.018842	2.184095	1.985731	0.000000	0.000000	26882.000000		1
25931.005859	5068.766113	2.186371	6.259990	14596.785156	16533.388672	2336.271240	1439.766846	314.063385	135.203445	73.198708	322.953796	394.160400	291.555176	1.934996	0.000000	4.413819	3.704902	0.339724	0.796574	4.164257	4.218362	3.368523	3.158292	2.497017	2.130988	1.864503	2.509140	2.595673	2.464721	0.286680	0.000000	26904.000000		1
3839.507568	946.322327	1.970509	2.670518	2135.612549	2774.917725	264.245575	163.715683	43.153839	47.785614	19.421387	65.261162	87.516502	99.179207	0.234006	0.000000	3.584275	2.976039	0.294578	0.426595	3.329522	3.443250	2.422008	2.214090	1.635019	1.679297	1.288280	1.814655	1.942090	1.996421	0.000000	0.000000	26940.000000		1
13170.827148	3262.953369	3.074487	7.693928	9355.181641	10915.278320	1491.817261	896.803650	205.324570	107.354195	67.123741	272.611755	370.979950	265.836792	0.121440	0.000000	4.119613	3.513611	0.487773	0.886148	3.971052	4.038035	3.173716	2.952697	2.312441	2.030819	1.826876	2.435544	2.569350	2.424615	0.000000	0.000000	26959.000000		1
7582.611328	1755.125366	1.982844	2.670518	4156.759766	5186.944336	599.744019	356.773163	94.590599	34.562546	29.412701	91.513031	108.929985	107.696495	0.661575	0.000000	3.879819	3.244308	0.297289	0.426595	3.618755	3.714912	2.777966	2.552392	1.975848	1.538606	1.468535	1.961483	2.037148	2.032202	0.000000	0.000000	26985.000000		1
5668.608887	428.793884	2.445405	6.648541	5372.680664	6527.334473	801.642578	505.036224	118.461823	53.706394	32.838734	118.696190	166.928940	71.120270	0.185938	0.000000	3.753476	2.632249	0.388351	0.822726	3.730191	3.814736	2.903981	2.703322	2.073578	1.730026	1.516386	2.074437	2.222532	1.851993	0.000000	0.000000	27032.000000		1
5169.197266	822.497864	2.710606	4.736623	2003.440308	2595.610596	231.237228	154.587830	36.122917	5.615488	7.650756	26.150105	40.757774	81.793083	0.762651	0.000000	3.713423	2.915135	0.433066	0.675469	3.301776	3.414240	2.364058	2.189175	1.557783	0.749388	0.883704	1.417473	1.610210	1.912717	0.000000	0.000000	27053.000000		1
10967.501953	1121.549561	1.711475	3.580221	5419.991699	6381.843750	803.631592	511.681702	148.136642	50.190933	41.328266	118.230545	163.493668	99.755867	1.437490	99998.000000	4.040108	3.049819	0.233371	0.553910	3.733999	3.804946	2.905057	2.709000	2.170662	1.700625	1.616247	2.072730	2.213501	1.998938	0.157605	4.999991	27113.000000		1
8314.345703	2171.852539	2.766114	4.795214	5793.373535	7342.421875	885.470886	547.018250	137.238708	45.472813	32.755474	145.842346	195.305511	168.554077	2.185289	0.000000	3.919828	3.336830	0.441870	0.680808	3.762932	3.865839	2.947174	2.738002	2.137477	1.657752	1.515284	2.163884	2.290715	2.226739	0.339509	0.000000	27195.000000		1
10072.921875	1229.483521	1.523367	4.600938	4845.546387	6161.106445	717.949890	452.791534	128.709091	91.186157	19.057505	95.944366	112.278931	87.026192	0.930006	0.000000	4.003155	3.089723	0.182805	0.662846	3.685343	3.789659	2.856094	2.655898	2.109609	1.959929	1.280066	1.982019	2.050298	1.939650	0.000000	0.000000	27278.000000		1
6215.608398	2301.899902	3.777580	6.596117	6875.213867	7673.418457	1019.311340	657.440796	139.745789	59.876957	53.003304	197.828003	279.432983	237.777847	0.029159	0.000000	3.793484	3.362087	0.577214	0.819288	3.837286	3.884989	3.008307	2.817857	2.145339	1.777260	1.724303	2.296288	2.446278	2.376171	0.000000	0.000000	27320.000000		1
10398.101562	2625.455078	3.133079	7.666174	10240.063477	11548.311523	1577.767212	994.040100	208.099945	127.996742	70.417175	317.251953	433.098785	295.434509	1.516707	99998.000000	4.016954	3.419204	0.495971	0.884579	4.010303	4.062519	3.198043	2.997404	2.318272	2.107199	1.847679	2.501404	2.636587	2.470461	0.180902	4.999991	27347.000000		1
4826.313477	538.180237	1.754647	2.991227	2250.145508	2902.091064	268.288361	170.758957	38.959957	31.747091	9.343728	14.225286	34.241837	29.856758	0.211166	0.000000	3.683615	2.730928	0.244190	0.475849	3.352211	3.462711	2.428602	2.232383	1.590618	1.501704	0.970520	1.153061	1.534557	1.475043	0.000000	0.000000	27386.000000		1
15853.205078	3419.668945	4.233974	6.589950	12420.217773	15367.451172	2008.701172	1226.094482	311.272583	98.352760	77.599205	315.898193	420.967346	241.293304	1.783509	99998.000000	4.200117	3.533984	0.626748	0.818882	4.094129	4.186602	3.302915	3.088524	2.493141	1.992787	1.889857	2.499547	2.624249	2.382545	0.251275	4.999991	27485.000000		1
7354.044434	1616.159668	2.112361	3.722073	5069.432129	6085.378906	750.822571	468.654266	126.309937	68.434334	27.408270	127.309067	156.943802	69.800430	0.145285	99998.000000	3.866526	3.208484	0.324768	0.570785	3.704959	3.784288	2.875537	2.670853	2.101438	1.835274	1.437882	2.104859	2.195744	1.843858	0.000000	4.999991	27502.000000		1
13918.911133	4111.141602	2.840123	6.778058	9140.886719	10574.535156	1478.103882	881.011841	216.333527	102.984543	60.398106	269.407745	388.184113	202.040390	0.394579	0.000000	4.143605	3.613962	0.453337	0.831105	3.960988	4.024261	3.169705	2.944982	2.335124	2.012772	1.781023	2.430410	2.589038	2.305438	0.000000	0.000000	27530.000000		1
9450.345703	1561.312378	2.547168	5.038829	5234.171875	6304.389160	811.945312	490.888031	107.369614	52.809025	45.238449	160.098465	216.200928	152.404541	0.677097	99998.000000	3.975448	3.193490	0.406058	0.702330	3.718848	3.799643	2.909527	2.690982	2.030881	1.722708	1.655508	2.204387	2.334857	2.182998	0.000000	4.999991	27577.000000		1
7256.262207	1880.275757	0.000000	1.036136	3695.749756	4291.398926	523.381409	328.664886	81.028320	13.836736	18.900234	75.098289	76.313286	53.808159	2.213029	0.000000	3.860713	3.274222	0.000000	0.015417	3.567703	3.632599	2.718818	2.516753	1.908637	1.141034	1.276467	1.875630	1.882600	1.730848	0.344987	0.000000	27607.000000		1
4625.805664	570.519409	1.902667	2.855542	2891.723633	4146.204102	382.297272	243.414917	83.014244	45.084259	23.047863	112.994354	153.289566	103.752388	2.210788	0.000000	3.665187	2.756270	0.279363	0.455689	3.461157	3.617651	2.582401	2.386347	1.919153	1.654025	1.362631	2.053057	2.185513	2.015998	0.344547	0.000000	27640.000000		1
6752.672363	1500.380737	1.501781	3.799166	3803.588135	4440.420410	529.437866	341.875610	82.338905	35.305725	19.094511	93.835083	108.467430	73.957306	0.368700	0.000000	3.829476	3.176202	0.176607	0.579688	3.580194	3.647424	2.723815	2.533868	1.915605	1.547845	1.280909	1.972365	2.035299	1.868981	0.000000	0.000000	27693.000000		1
4409.592285	970.483398	3.407531	6.022542	1398.487915	2737.518066	127.463257	102.892029	49.697533	29.751911	23.192799	64.977463	104.628174	77.546776	0.710157	0.000000	3.644398	2.986988	0.532440	0.779780	3.145659	3.437357	2.105385	2.012382	1.696335	1.473515	1.365353	1.812763	2.019649	1.889564	0.000000	0.000000	27740.000000		1
3678.820068	739.647095	1.440106	4.921647	2241.020752	3080.309570	309.527191	185.844604	48.186501	40.236622	18.098463	58.732887	73.383728	63.386250	0.912548	0.000000	3.565709	2.869025	0.158394	0.692110	3.350446	3.488594	2.490699	2.269150	1.682925	1.604622	1.257642	1.768881	1.865600	1.801995	0.000000	0.000000	27852.000000		1
16088.626953	3889.451904	2.235711	5.680247	10319.688477	13314.963867	1672.428711	1000.401855	257.769714	99.546173	84.457436	360.852936	467.858673	342.634216	0.796093	0.000000	4.206519	3.589888	0.349416	0.754367	4.013667	4.124340	3.223348	3.000175	2.411232	1.998025	1.926638	2.557330	2.670115	2.534831	0.000000	0.000000	27909.000000		1
10622.042969	2917.839844	2.177119	5.297863	8673.200195	11330.796875	1384.691162	847.417603	189.187378	58.800732	69.670906	316.527283	410.396301	254.744568	0.773341	0.000000	4.026208	3.465061	0.337882	0.724101	3.938179	4.054260	3.141353	2.928097	2.276892	1.769383	1.843051	2.500411	2.613204	2.406105	0.000000	0.000000	28005.000000		1
5609.400879	600.379272	3.870092	3.900929	5009.410156	7060.050293	738.765137	466.643677	127.241226	61.082699	43.320362	174.447098	237.389297	148.118134	0.822718	0.000000	3.748916	2.778426	0.587721	0.591168	3.699787	3.848808	2.868506	2.668985	2.104628	1.785918	1.636692	2.241664	2.375461	2.170608	0.000000	0.000000	28043.000000		1
13347.046875	5002.829590	2.846291	5.199183	11735.716797	13916.798828	1847.174927	1141.168335	231.274246	121.579483	74.543221	338.027100	432.050293	185.348114	0.276218	0.000000	4.125385	3.699216	0.454279	0.715935	4.069510	4.143539	3.266508	3.057350	2.364127	2.084860	1.872408	2.528951	2.635534	2.267988	0.000000	0.000000	28083.000000		1
11684.064453	2400.289795	2.781532	2.895631	8068.201660	10370.554688	1286.807129	761.603271	192.832352	83.322624	38.950703	222.029190	332.254333	169.858505	1.938209	0.000000	4.067594	3.380264	0.444284	0.461743	3.906777	4.015802	3.109514	2.881729	2.285180	1.920763	1.590515	2.346410	2.521471	2.230087	0.287401	0.000000	28104.000000		1
6386.602051	2152.684082	1.976677	4.576268	7719.640625	9409.476562	1224.879517	757.245972	196.946060	56.370743	67.265594	235.486633	360.649414	139.588516	0.849201	0.000000	3.805270	3.332980	0.295936	0.660511	3.887597	3.973566	3.088093	2.879237	2.294347	1.751054	1.827793	2.371966	2.557085	2.144850	0.000000	0.000000	28170.000000		1
20876.998047	6487.915039	3.068320	5.991704	14024.912109	16966.126953	2179.697510	1385.409668	371.476410	162.938583	102.651497	464.867462	637.211426	368.771973	2.507945	0.000000	4.319668	3.812105	0.486901	0.777550	4.146900	4.229583	3.338396	3.141578	2.569931	2.212024	2.011365	2.667329	2.804284	2.566758	0.399318	0.000000	28235.000000		1
11690.990234	2768.919922	3.167000	3.256428	8206.399414	10025.947266	1359.219482	784.052917	190.356110	68.563850	49.179466	254.951187	348.980560	191.284317	0.024152	0.000000	4.067851	3.442310	0.500648	0.512742	3.914153	4.001125	3.133290	2.894345	2.279567	1.836095	1.691784	2.406457	2.542801	2.281679	0.000000	0.000000	28258.000000		1
3852.002930	1462.148560	1.575791	5.970118	4594.040039	5831.430176	678.447205	416.631622	108.578438	44.075878	26.924124	126.396286	176.143158	123.966301	0.244676	0.000000	3.585687	3.164992	0.197498	0.775983	3.662195	3.765775	2.831516	2.619752	2.035743	1.644201	1.430142	2.101734	2.245866	2.093304	0.000000	0.000000	28289.000000		1
5098.413086	2150.645752	1.446273	3.037483	3901.367432	4666.923828	567.565186	356.640564	95.503387	38.025581	22.563717	60.496788	106.833046	78.203613	1.221331	99998.000000	3.707435	3.332569	0.160250	0.482514	3.591217	3.669031	2.754016	2.552231	1.980019	1.580076	1.353411	1.781732	2.028706	1.893227	0.086833	4.999991	28384.000000		1
10415.873047	4268.591309	3.894762	5.982453	8096.836914	8734.504883	1274.324219	781.379333	173.475723	79.979851	64.983627	245.653717	327.511566	156.731018	0.048688	0.000000	4.017696	3.630285	0.590481	0.776879	3.908315	3.941238	3.105280	2.892862	2.239239	1.902981	1.812804	2.390323	2.515227	2.195155	0.000000	0.000000	28420.000000		1
10831.241211	1766.069458	2.158617	6.247655	6509.803223	7735.108398	976.015625	608.221191	149.508911	74.204002	39.246742	149.956055	204.445709	169.466858	0.801201	0.000000	4.034678	3.247008	0.334176	0.795717	3.813568	3.888466	2.989457	2.784061	2.174667	1.870427	1.593804	2.175964	2.310578	2.229085	0.000000	0.000000	28455.000000		1
6330.721191	1555.585815	2.494745	4.835302	3968.740967	4350.140625	545.642883	339.494965	62.498135	53.212997	18.992746	75.715034	116.149017	75.184631	1.231152	99998.000000	3.801453	3.191894	0.397026	0.684424	3.598653	3.638503	2.736908	2.530833	1.795867	1.726018	1.278588	1.879182	2.065016	1.876129	0.090312	4.999991	28497.000000		1
8678.828125	2083.315430	1.292086	1.631298	4660.201660	5695.033203	653.351746	404.629700	92.515244	49.327484	17.799339	69.683243	84.531448	31.506559	0.306706	0.000000	3.938461	3.318755	0.111292	0.212533	3.668405	3.755496	2.815147	2.607058	1.966213	1.693089	1.250404	1.843128	1.927018	1.498401	0.000000	0.000000	28524.000000		1
11668.562500	2269.354248	2.235711	5.069666	7152.596191	8193.135742	1057.676147	656.441650	147.513733	100.980110	40.767025	165.257553	252.447189	142.746262	0.634532	0.000000	4.067018	3.355902	0.349416	0.704979	3.854464	3.913450	3.024353	2.817196	2.168833	2.004236	1.610309	2.218161	2.402171	2.154565	0.000000	0.000000	28544.000000		1
11858.822266	3327.101318	3.774496	4.838386	7811.113281	8876.073242	1166.689331	765.784851	175.899536	77.922997	43.221684	197.562805	247.451538	194.580826	0.328802	99998.000000	4.074041	3.522066	0.576859	0.684700	3.892713	3.948221	3.066955	2.884107	2.245265	1.891666	1.635702	2.295705	2.393490	2.289100	0.000000	4.999991	28592.000000		1
7113.433105	1207.462524	1.945839	3.706654	6987.511719	8396.890625	1099.821533	670.318481	159.703751	106.099113	51.757473	177.142288	215.738358	129.504700	0.653169	0.000000	3.852079	3.081874	0.289107	0.568982	3.844322	3.924119	3.041322	2.826281	2.203315	2.025712	1.713973	2.248322	2.333927	2.112286	0.000000	0.000000	28640.000000		1
26980.585938	8740.379883	2.833956	8.381602	16978.849609	19994.554688	2776.160400	1691.769897	374.039001	132.539093	98.796822	422.944031	562.032959	276.836487	0.803660	0.000000	4.431051	3.941530	0.452393	0.923327	4.229908	4.300912	3.443444	3.228341	2.572917	2.122344	1.994743	2.626283	2.749762	2.442223	0.000000	0.000000	28727.000000		1
5533.707520	578.836243	1.791652	3.697403	3859.083252	5404.659180	578.629639	343.238617	86.942932	52.226200	30.131212	121.212517	122.208565	101.661613	0.008640	99998.000000	3.743016	2.762556	0.253254	0.567897	3.586484	3.732768	2.762401	2.535596	1.939234	1.717888	1.479017	2.083547	2.087102	2.007157	0.000000	4.999991	28744.000000		1
10459.181641	1562.598267	3.518546	4.085954	5394.421387	6935.865234	851.485046	501.890808	119.124825	39.089474	40.199619	148.639297	183.636642	143.153320	1.007740	0.000000	4.019498	3.193847	0.546363	0.611293	3.731945	3.841101	2.930177	2.700609	2.076002	1.592060	1.604222	2.172134	2.263959	2.155802	0.003349	0.000000	28773.000000		1
13361.901367	2971.225342	3.512378	6.759555	7739.869629	9174.714844	1147.696655	737.340454	176.303513	92.197624	43.314194	204.729416	268.599823	171.384949	0.107813	99998.000000	4.125868	3.472936	0.545601	0.829918	3.888734	3.962593	3.059827	2.867668	2.246261	1.964720	1.636630	2.311180	2.429106	2.233973	0.000000	4.999991	28847.000000		1
16190.665039	4612.052246	2.636597	6.355586	9463.213867	11132.305664	1466.175903	913.255371	205.993744	60.487537	55.809505	225.048172	269.238159	190.399277	0.232218	0.000000	4.209265	3.663894	0.421044	0.803156	3.976039	4.046585	3.166186	2.960592	2.313854	1.781666	1.746708	2.352275	2.430137	2.279665	0.000000	0.000000	28881.000000		1
8444.626953	1579.614380	4.752041	6.580698	4245.716309	4891.176758	618.949524	391.409698	90.985710	27.161572	37.794304	114.283356	145.379776	123.904625	1.942986	0.000000	3.926580	3.198551	0.676880	0.818272	3.627951	3.689413	2.791655	2.592632	1.958973	1.433955	1.577426	2.057983	2.162504	2.093087	0.288470	0.000000	28929.000000		1
15368.947266	3368.213623	2.211041	4.150712	8082.843262	9297.376953	1244.208374	774.999084	177.654190	84.244659	45.371048	209.657227	291.453400	137.692017	1.039982	99998.000000	4.186644	3.527400	0.344597	0.618123	3.907564	3.968360	3.094893	2.889301	2.249575	1.925542	1.656779	2.321510	2.464569	2.138909	0.017026	4.999991	28953.000000		1
12210.806641	3322.685303	2.716774	6.700964	6625.428223	8798.939453	1062.002563	637.362549	175.803940	64.203438	59.531578	185.172348	274.196808	184.709778	1.381717	99998.000000	4.086744	3.521489	0.434053	0.826137	3.821214	3.944430	3.026126	2.804387	2.245028	1.807558	1.774747	2.267576	2.438062	2.266490	0.140419	4.999991	29007.000000		1
13336.263672	2442.037354	3.987274	2.889463	6840.592773	8204.866211	1086.888428	653.758789	162.642548	89.798470	26.464645	148.966171	195.003311	69.229935	0.065870	0.000000	4.125034	3.387752	0.600676	0.460817	3.835094	3.914072	3.036185	2.815418	2.211234	1.953269	1.422666	2.173088	2.290042	1.840294	0.000000	0.000000	29045.000000		1
7143.551758	3183.035156	3.049818	3.157748	3587.547607	4637.409668	514.524902	317.840942	69.757256	42.142372	18.866314	59.318798	89.147804	59.442146	0.262349	99998.000000	3.853914	3.502841	0.484274	0.499378	3.554798	3.666276	2.711406	2.502210	1.843589	1.624719	1.275687	1.773192	1.950111	1.774094	0.000000	4.999991	29081.000000		1
10201.550781	1625.256714	1.736145	3.879343	6127.820801	7818.384766	946.430237	569.107056	136.782318	65.369095	43.875435	195.811249	312.518433	134.617538	0.755030	0.000000	4.008666	3.210922	0.239586	0.588758	3.787306	3.893117	2.976089	2.755194	2.136030	1.815372	1.642221	2.291838	2.494876	2.129102	0.000000	0.000000	29118.000000		1
6659.346191	1036.472290	2.729109	2.926468	4131.691895	5499.770996	623.754028	384.119751	104.054596	75.443672	35.114532	122.479935	163.851379	116.448143	0.556306	99998.000000	3.823431	3.015558	0.436021	0.466344	3.616128	3.740345	2.795013	2.584467	2.017261	1.877623	1.545487	2.088065	2.214450	2.066133	0.000000	4.999991	29156.000000		1
4829.622070	1633.160400	3.204005	5.828266	6541.350098	8621.300781	998.110657	625.089233	185.647247	92.213043	72.856415	314.689362	443.009918	273.283997	0.443810	0.000000	3.683913	3.213029	0.505693	0.765539	3.815667	3.935573	2.999179	2.795942	2.268688	1.964792	1.862468	2.497882	2.646414	2.436614	0.000000	0.000000	29178.000000		1
7989.618652	2327.168213	1.597377	4.079786	6870.751953	7979.124512	1047.882202	658.316528	162.491440	86.085648	34.099983	143.618958	211.492050	130.923218	0.200605	0.000000	3.902526	3.366828	0.203407	0.610637	3.837004	3.901955	3.020313	2.818435	2.210830	1.934931	1.532754	2.157212	2.325294	2.117017	0.000000	0.000000	29250.000000		1
7057.950195	2780.909424	2.359060	6.790393	7836.273438	10658.323242	1238.953735	752.759155	229.612106	80.670609	67.549294	268.898926	338.246063	225.479889	0.119656	0.000000	3.848679	3.444187	0.372739	0.831895	3.894109	4.027689	3.093055	2.876656	2.360995	1.906715	1.829621	2.429589	2.529233	2.353108	0.000000	0.000000	29290.000000		1
3788.428467	356.745392	2.238794	2.821621	1679.656982	2199.044922	178.270935	117.783401	11.382080	37.461258	9.420822	26.436892	28.305637	37.633949	1.750142	99998.000000	3.578459	2.552358	0.350014	0.450499	3.225221	3.342234	2.251081	2.071084	1.056222	1.573582	0.974089	1.422210	1.451873	1.575580	0.243073	4.999991	29315.000000		1
6064.946289	2850.497070	1.501781	4.119875	7226.698730	8570.653320	1132.956421	695.904236	168.285797	113.601852	52.010338	212.568283	278.202576	199.900284	0.778589	0.000000	3.782827	3.454921	0.176607	0.614884	3.858940	3.933014	3.054213	2.842550	2.226048	2.055385	1.716090	2.327498	2.444361	2.300813	0.000000	0.000000	29375.000000		1
15621.054688	4686.437988	3.604891	3.916348	8993.110352	10450.075195	1424.792114	876.524963	201.904709	110.459518	52.324879	232.751343	273.601624	177.472244	2.171121	0.000000	4.193710	3.670843	0.556892	0.592881	3.953910	4.019119	3.153752	2.942764	2.305146	2.043203	1.718708	2.366892	2.437119	2.249130	0.336684	0.000000	29438.000000		1
6434.220703	1770.867798	2.923384	4.098289	5430.735352	6417.911133	817.314148	513.238953	119.605888	56.709957	36.924686	136.116226	187.540649	126.161919	0.032066	0.000000	3.808496	3.248186	0.465886	0.612603	3.734859	3.807394	2.912389	2.710320	2.077753	1.753659	1.567317	2.133910	2.273095	2.100928	0.000000	0.000000	29509.000000		1
15330.622070	2611.516602	2.488577	5.026494	7453.649414	8255.656250	1169.338257	713.438354	125.184372	61.650105	41.460869	192.634995	197.106415	111.211952	0.426647	0.000000	4.185560	3.416893	0.395951	0.701265	3.872369	3.916752	3.067940	2.853356	2.097550	1.789934	1.617638	2.284735	2.294701	2.046151	0.000000	0.000000	29541.000000		1
10584.600586	2039.338135	1.322924	3.114576	7079.194336	8351.263672	1107.136230	677.330872	159.540314	57.086170	32.135643	178.912354	247.991180	166.605148	0.967008	0.000000	4.024674	3.309489	0.121535	0.493399	3.849984	3.921752	3.044201	2.830801	2.202870	1.756531	1.506987	2.252640	2.394436	2.221689	0.000000	0.000000	29636.000000		1
11103.701172	2117.039062	1.618963	3.564802	6320.998535	7708.304688	949.288879	595.969543	138.012726	90.584824	27.522367	142.225113	169.759811	170.444412	0.287437	0.000000	4.045468	3.325729	0.209237	0.552035	3.800786	3.886959	2.977398	2.775224	2.139919	1.957055	1.439686	2.152976	2.229835	2.231583	0.000000	0.000000	29663.000000		1
9730.997070	579.514709	1.347594	3.694319	5079.886230	6093.319824	774.209595	473.779449	88.102417	23.966818	26.625000	128.591904	172.646194	127.768547	0.271828	99998.000000	3.988157	2.763064	0.129559	0.567534	3.705854	3.784854	2.888859	2.675576	1.944988	1.379610	1.425290	2.109214	2.237157	2.106424	0.000000	4.999991	29729.000000		1
13086.706055	3527.590576	2.861710	6.118138	9455.470703	10976.352539	1483.232056	918.621094	200.119232	150.631393	59.226288	249.573151	346.760254	238.434677	0.421646	99998.000000	4.116830	3.547478	0.456626	0.786619	3.975683	4.040458	3.171209	2.963136	2.301289	2.177916	1.772514	2.397198	2.540029	2.377369	0.000000	4.999991	29841.000000		1
8730.668945	897.041077	1.363013	4.440584	7349.536133	8849.053711	1164.487549	708.661682	174.089386	43.536224	31.096422	208.201706	259.194397	165.806458	0.993901	99998.000000	3.941047	2.952812	0.134500	0.647440	3.866260	3.946897	3.066135	2.850439	2.240772	1.638851	1.492710	2.318484	2.413626	2.219601	0.000000	4.999991	29882.000000		1
13757.625977	1265.100708	1.298254	5.066583	9268.293945	10755.828125	1470.557861	904.275574	242.918442	123.935463	55.087910	230.120926	276.605194	220.946793	0.560614	0.000000	4.138544	3.102125	0.113360	0.704715	3.967000	4.031644	3.167482	2.956301	2.385460	2.093196	1.741056	2.361956	2.441860	2.344288	0.000000	0.000000	29960.000000		1
20111.136719	3128.637939	2.433070	5.476720	11831.592773	14032.747070	1877.959839	1158.758057	272.525421	127.586609	58.267242	286.954224	338.872040	209.515381	0.172651	99998.000000	4.303437	3.495355	0.386155	0.738521	4.073043	4.147143	3.273686	3.063993	2.435407	2.105805	1.765424	2.457813	2.530036	2.321216	0.000000	4.999991	30031.000000		1
8296.250000	3236.053955	3.167000	4.755125	5315.156738	6539.533691	791.894836	485.275635	127.210388	63.904320	39.900497	121.388290	150.178070	141.139633	0.078778	0.000000	3.918882	3.510016	0.500648	0.677162	3.725516	3.815547	2.898668	2.685988	2.104522	1.805530	1.600978	2.084177	2.176606	2.149649	0.000000	0.000000	30062.000000		1
7440.278320	1293.024048	2.790784	6.037961	3661.196533	4228.404297	515.653564	329.121277	70.278404	38.478893	26.745266	90.331963	136.245743	131.888428	0.126254	0.000000	3.871589	3.111607	0.445726	0.780890	3.563623	3.626177	2.712358	2.517356	1.846822	1.585223	1.427247	1.955841	2.134323	2.120207	0.000000	0.000000	30099.000000		1
5256.430176	1753.278198	1.609712	4.206220	3175.538574	5048.512207	503.852081	283.608368	106.071365	55.232845	29.119745	115.078964	146.816803	107.662575	0.832943	99998.000000	3.720691	3.243851	0.206748	0.623892	3.501817	3.703163	2.702303	2.452719	2.025598	1.742197	1.464188	2.060996	2.166776	2.032065	0.000000	4.999991	30156.000000		1
6812.083984	1400.976440	1.985928	2.861710	2777.508057	3608.955078	395.156464	241.274811	61.495918	40.711517	12.871526	56.620525	71.326874	61.523670	0.369747	0.000000	3.833280	3.146431	0.297963	0.456626	3.443655	3.557381	2.596769	2.382512	1.788846	1.609717	1.109630	1.752974	1.853253	1.789042	0.000000	0.000000	30240.000000		1
5157.586914	921.455078	2.359060	5.384208	2921.065430	3494.480469	378.279144	250.593857	58.967251	49.999741	31.814932	65.082306	91.812157	84.984756	0.745934	99998.000000	3.712446	2.964474	0.372739	0.731122	3.465541	3.543383	2.577812	2.398970	1.770611	1.698968	1.502631	1.813463	1.962900	1.929341	0.000000	4.999991	30263.000000		1
9002.537109	3468.089844	3.281098	6.778058	7313.805176	8685.393555	1135.127319	697.640381	173.876602	97.871704	40.859539	164.286179	243.155884	163.539917	0.075733	99998.000000	3.954365	3.540090	0.516019	0.831105	3.864143	3.938790	3.055045	2.843632	2.240241	1.990657	1.611293	2.215601	2.385885	2.213624	0.000000	4.999991	30296.000000		1
19037.072266	4461.060059	2.035268	7.308461	15115.219727	17802.886719	2432.385254	1483.753174	355.881958	161.008163	116.287788	494.955475	665.171692	481.186584	1.960346	0.000000	4.279600	3.649438	0.308622	0.863826	4.179414	4.250491	3.386032	3.171362	2.551306	2.206848	2.065534	2.694566	2.822934	2.682313	0.292333	0.000000	30331.000000		1
5725.926270	1974.789307	2.704439	5.251607	3075.461914	4020.415039	400.855194	278.847076	54.353981	24.059330	25.027624	53.573792	79.480286	57.801598	0.250211	0.000000	3.757846	3.295521	0.432077	0.720292	3.487910	3.604271	2.602988	2.445366	1.735231	1.381284	1.398420	1.728952	1.900259	1.761940	0.000000	0.000000	30387.000000		1
4588.877930	1068.318115	1.329091	3.407531	1878.447144	2387.495361	251.518982	150.147247	43.129169	31.151928	18.363665	30.902145	59.460651	45.475895	1.442831	0.000000	3.661706	3.028701	0.123555	0.532440	3.273799	3.377943	2.400571	2.176517	1.634771	1.493485	1.263959	1.489989	1.774230	1.657781	0.159215	0.000000	30415.000000		1
11240.218750	1544.317871	2.072273	4.859972	6044.581055	7175.378906	901.999756	575.305359	143.720734	90.251785	50.974201	171.446625	222.053864	162.007294	1.754050	99998.000000	4.050775	3.188737	0.316447	0.686634	3.781366	3.855845	2.955206	2.759898	2.157519	1.955456	1.707350	2.234129	2.346458	2.209535	0.244042	4.999991	30498.000000		1
2678.850098	1099.747559	2.692104	2.855542	1720.023071	2291.378174	209.200836	131.539963	36.958611	22.221422	17.157923	23.612188	12.837605	29.181419	0.128718	99998.000000	3.427948	3.041293	0.430092	0.455689	3.235534	3.360097	2.320563	2.119058	1.567716	1.346772	1.234465	1.373136	1.108484	1.465106	0.000000	4.999991	30566.000000		1
18745.998047	2190.934814	3.049818	5.094337	9971.414062	11917.934570	1572.765381	967.381165	221.810242	95.981369	57.891029	270.144775	379.669922	209.962524	1.446823	0.000000	4.272909	3.340629	0.484274	0.707088	3.998757	4.076201	3.196664	2.985598	2.345982	1.982187	1.762611	2.431597	2.579406	2.322142	0.160415	0.000000	30601.000000		1
14696.339844	7338.453125	2.904882	9.214211	18286.392578	21916.156250	3022.979736	1817.487793	434.036224	156.438065	120.265808	580.563171	756.897522	411.259735	1.136500	0.000000	4.167209	3.865605	0.463128	0.964458	4.262128	4.340765	3.480435	3.259471	2.637526	2.194342	2.080142	2.763849	2.879037	2.614116	0.055569	0.000000	30659.000000		1
7573.751953	1449.893799	2.457740	3.080655	4139.364258	4926.173828	595.420593	359.607117	91.081306	35.333477	19.575573	104.908791	148.031799	127.931984	0.076269	99998.000000	3.879311	3.161336	0.390536	0.488643	3.616934	3.692510	2.774824	2.555828	1.959429	1.548186	1.291714	2.020812	2.170355	2.106979	0.000000	4.999991	30690.000000		1
20724.169922	6379.265625	2.769197	8.292173	16886.343750	20010.830078	2763.578857	1682.731445	405.474640	160.724457	138.706573	645.901428	884.036987	539.604919	1.375120	0.000000	4.316477	3.804771	0.442354	0.918668	4.227536	4.301265	3.441472	3.226015	2.607964	2.206082	2.142097	2.810166	2.946470	2.732076	0.138340	0.000000	30825.000000		1
17661.878906	4608.916016	2.362144	5.945448	10465.318359	12681.144531	1685.257080	1026.715454	239.190201	158.115616	69.248436	292.504944	412.915710	292.461792	0.819078	0.000000	4.247037	3.663599	0.373306	0.774185	4.019753	4.103158	3.226666	3.011450	2.378743	2.198975	1.840410	2.466133	2.615861	2.466069	0.000000	0.000000	30959.000000		1
14494.408203	3188.739990	1.989012	4.822968	7976.987793	10359.567383	1253.339355	764.582214	205.509598	106.170044	55.818756	301.379944	414.833801	189.245956	1.487467	0.000000	4.161201	3.503619	0.298637	0.683314	3.901839	4.015342	3.098069	2.883424	2.312832	2.026002	1.746780	2.479114	2.617874	2.277027	0.172447	0.000000	30984.000000		1
7789.770996	2479.264160	1.803987	5.063499	6693.501465	7838.422852	1067.941895	630.683167	138.314941	97.020592	34.914089	139.270889	174.154144	87.057030	0.512455	0.000000	3.891525	3.394323	0.256233	0.704451	3.825653	3.894229	3.028548	2.799811	2.140869	1.986864	1.543001	2.143860	2.240934	1.939804	0.000000	0.000000	31028.000000		1
10186.847656	3316.520996	2.991227	6.907575	5411.363281	6848.212891	870.582642	491.803894	113.278061	47.739361	42.284225	163.277802	232.998047	185.351196	0.508922	0.000000	4.008040	3.520683	0.475849	0.839326	3.733307	3.835577	2.939810	2.691792	2.054146	1.678877	1.626178	2.212927	2.367352	2.267995	0.000000	0.000000	31079.000000		1
6074.182129	1256.820923	2.392981	3.755994	2974.315430	3463.963623	385.026367	249.832184	60.305595	37.489014	26.908705	46.521282	95.879608	57.086170	0.440388	0.000000	3.783488	3.099273	0.378939	0.574725	3.473387	3.539573	2.585490	2.397648	1.780358	1.573904	1.429893	1.667652	1.981726	1.756531	0.000000	0.000000	31108.000000		1
9233.081055	1975.720581	3.703570	4.989489	5044.629395	5962.735840	772.895935	459.739197	98.241753	45.540653	24.167261	80.081612	117.993095	76.504478	0.432910	0.000000	3.965347	3.295726	0.568621	0.698056	3.702829	3.775445	2.888121	2.662512	1.992296	1.658399	1.383227	1.903533	2.071856	1.883687	0.000000	0.000000	31133.000000		1
6228.874512	1066.282837	1.116313	1.899583	2560.206299	3525.364014	359.363495	220.619919	56.065453	31.750174	3.324270	63.130299	107.397369	62.936024	0.472264	0.000000	3.794410	3.027872	0.047786	0.278658	3.408275	3.547204	2.555534	2.343645	1.748695	1.501746	0.521696	1.800238	2.030994	1.798899	0.000000	0.000000	31171.000000		1
18370.273438	3520.821777	2.840123	7.006255	12107.183594	14297.249023	1950.375366	1189.817383	240.698151	127.019196	63.407837	296.381226	416.169037	197.908188	0.033751	0.000000	4.264116	3.546644	0.453337	0.845486	4.083043	4.155252	3.290118	3.075480	2.381473	2.103869	1.802143	2.471851	2.619270	2.296464	0.000000	0.000000	31231.000000		1
12894.261719	2482.881592	2.874044	6.969250	6975.179688	8610.208984	1083.496338	669.189819	166.873444	67.151497	48.991356	215.140121	288.921661	159.228851	0.177881	0.000000	4.110396	3.394956	0.458493	0.843186	3.843555	3.935014	3.034827	2.825549	2.222387	1.827056	1.690120	2.332721	2.460780	2.202022	0.000000	0.000000	31324.000000		1
7449.110352	850.168274	1.816322	4.298732	4210.333496	5328.509277	666.645752	382.207825	117.758728	30.954569	27.420605	89.184807	97.430725	74.962608	0.858916	0.000000	3.872104	2.929505	0.259193	0.633340	3.624316	3.726606	2.823895	2.582299	2.070993	1.490725	1.438077	1.950291	1.988696	1.874845	0.000000	0.000000	31372.000000		1
7558.471680	2452.574463	2.547168	3.811501	4118.327148	5880.479980	599.151917	368.216919	115.331833	59.540829	33.773106	123.534576	195.175995	99.802124	1.174681	0.000000	3.878434	3.389622	0.406058	0.581096	3.614721	3.769413	2.777537	2.566104	2.061949	1.774815	1.528571	2.091789	2.290426	1.999140	0.069920	0.000000	31388.000000		1
5755.687500	995.233521	3.259512	4.650278	3183.349609	4322.963867	472.774170	280.805237	59.448315	40.717686	22.936850	63.904320	91.013466	64.789352	2.177065	0.000000	3.760097	2.997925	0.513153	0.667479	3.502884	3.635782	2.674654	2.448405	1.774140	1.609783	1.360534	1.805530	1.959106	1.811504	0.337871	0.000000	31517.000000		1
6250.874023	2569.192383	1.026885	3.133079	6717.986328	7806.333496	1014.149170	636.708801	127.962822	73.929550	30.199053	118.662270	165.661530	100.949272	0.820063	0.000000	3.795941	3.409797	0.011522	0.495971	3.827239	3.892447	3.006102	2.803941	2.107084	1.868818	1.479993	2.074313	2.219222	2.004103	0.000000	0.000000	31540.000000		1
4509.894043	995.279785	2.698272	4.101373	2742.492188	3364.929443	358.694336	230.139420	63.722378	70.950661	22.637726	74.080658	84.494438	52.981716	0.266873	0.000000	3.654166	2.997945	0.431086	0.612929	3.438145	3.526976	2.554724	2.361991	1.804292	1.850956	1.354833	1.869705	1.926828	1.724126	0.000000	0.000000	31589.000000		1
8590.827148	2338.460693	3.463039	4.323402	8330.812500	9910.550781	1294.559692	792.952576	164.354019	75.610191	49.463169	226.007217	314.057220	182.591248	0.384409	0.000000	3.934035	3.368930	0.539457	0.635826	3.920687	3.996098	3.112122	2.899247	2.215780	1.878580	1.694282	2.354122	2.497009	2.261480	0.000000	0.000000	31624.000000		1
7065.782715	565.397339	1.702224	2.880212	2898.017578	3991.758057	426.965210	254.568802	65.813156	31.959867	23.038612	68.125954	85.687851	48.063152	0.014955	0.000000	3.849160	2.752354	0.231017	0.459424	3.462101	3.601164	2.630393	2.405805	1.818313	1.504605	1.362456	1.833313	1.932919	1.681812	0.000000	0.000000	31730.000000		1
12636.106445	1621.380493	1.976677	5.208435	5713.877930	7214.675293	868.279053	537.807129	151.066193	77.611534	44.655621	150.165741	222.405411	166.639069	0.836538	0.000000	4.101613	3.209885	0.295936	0.716707	3.756931	3.858217	2.938659	2.730627	2.179167	1.889926	1.649876	2.176571	2.347145	2.221777	0.000000	0.000000	31756.000000		1
11227.735352	2746.809570	1.822490	3.564802	6368.222656	7845.065430	992.587646	599.577515	150.474121	75.563934	43.696579	191.617355	239.347473	188.410263	2.223731	0.000000	4.050292	3.438828	0.260665	0.552035	3.804018	3.894597	2.996769	2.777845	2.177462	1.878315	1.640447	2.282435	2.379029	2.275105	0.347082	0.000000	31822.000000		1
6268.204590	2041.259277	2.087691	3.441453	3182.313477	4224.145508	443.830170	272.423645	56.666782	58.492355	11.560937	49.947315	69.544479	58.492355	1.026282	0.000000	3.797143	3.309898	0.319666	0.536742	3.502743	3.625739	2.647217	2.435245	1.753329	1.767099	1.062993	1.698512	1.842263	1.767099	0.011267	0.000000	31848.000000		1
6032.625488	1499.134888	2.735276	4.089037	1934.309082	2627.992920	266.842072	150.400101	43.437546	14.404143	13.617790	35.540089	28.234713	50.329700	1.171910	0.000000	3.780506	3.175841	0.437001	0.611621	3.286526	3.419624	2.426254	2.177248	1.637865	1.158487	1.134107	1.550719	1.450783	1.701824	0.068894	0.000000	31883.000000		1
14736.999023	3619.822021	4.363490	7.845031	8258.690430	9501.733398	1284.327881	801.827576	187.716431	62.636902	56.879562	213.900452	305.564575	145.592560	0.950000	0.000000	4.168409	3.558687	0.639834	0.894595	3.916911	3.977803	3.108676	2.904081	2.273502	1.796830	1.754956	2.330212	2.485103	2.163139	0.000000	0.000000	31928.000000		1
16024.312500	4358.901855	3.355108	7.111102	10441.946289	12132.319336	1669.252441	1018.040833	206.422394	124.243835	68.967819	299.085663	423.776642	168.390640	0.132039	0.000000	4.204780	3.639377	0.525706	0.851937	4.018782	4.083944	3.222522	3.007765	2.314757	2.094275	1.838647	2.475796	2.627137	2.226318	0.000000	0.000000	31949.000000		1
7041.822266	1616.594482	0.928205	1.177988	3893.886230	6163.681641	564.925537	354.377075	91.827576	38.993877	28.456741	128.820099	170.928558	102.383209	0.887542	0.000000	3.847685	3.208601	0.000000	0.071141	3.590383	3.789840	2.751991	2.549466	1.962973	1.590996	1.454185	2.109984	2.232815	2.010229	0.000000	0.000000	31988.000000		1
14339.853516	4363.675293	0.811023	5.612404	12076.087891	13741.673828	1893.113403	1186.721313	251.614578	103.653709	95.895027	379.253601	506.266632	324.128693	1.540765	0.000000	4.156545	3.639853	0.000000	0.749149	4.081926	4.138040	3.277177	3.074349	2.400736	2.015585	1.981796	2.578930	2.704379	2.510717	0.187736	0.000000	32011.000000		1
9437.273438	2678.248779	3.308852	4.039698	7204.026855	8844.378906	1125.478271	682.792175	160.190979	98.969513	55.359280	231.536362	330.286926	209.638733	0.802231	0.000000	3.974847	3.427851	0.519677	0.606349	3.857575	3.946667	3.051337	2.834289	2.204638	1.995501	1.743190	2.364619	2.518891	2.321471	0.000000	0.000000	32036.000000		1
8338.790039	2518.446289	1.575791	4.033530	7641.372070	8782.278320	1192.321411	721.237183	177.308807	76.686417	39.302250	154.569321	236.242142	137.207870	0.836858	0.000000	3.921103	3.401133	0.197498	0.605685	3.883171	3.943607	3.076393	2.858078	2.248730	1.884718	1.594417	2.189123	2.373357	2.137379	0.000000	0.000000	32051.000000		1
9768.331055	1101.520752	1.915002	3.071404	5445.716309	7389.723633	821.702271	501.576263	134.253647	80.615097	46.561371	190.087830	273.185333	142.135681	0.960719	0.000000	3.989820	3.041993	0.282169	0.487337	3.736055	3.868628	2.914715	2.700337	2.127926	1.906416	1.668026	2.278954	2.436457	2.152703	0.000000	0.000000	32075.000000		1
25492.037109	5414.980469	3.876260	7.798775	15033.541016	17651.742188	2482.532959	1494.157715	343.398987	105.796906	108.797386	420.403015	524.278748	335.631042	0.143561	0.000000	4.406404	3.733597	0.588413	0.892026	4.177061	4.246788	3.394895	3.174397	2.535799	2.024473	2.036618	2.623666	2.719562	2.525862	0.000000	0.000000	32162.000000		1
4362.053223	422.916260	2.642764	3.805334	2567.021240	3423.924561	335.365845	215.818542	62.149670	32.632122	17.281273	44.778969	64.419304	29.468208	0.311590	99998.000000	3.639691	2.626254	0.422058	0.580393	3.409430	3.534524	2.525519	2.334089	1.793439	1.513645	1.237576	1.651074	1.809016	1.469354	0.000000	4.999991	32197.000000		1
20866.093750	3610.685059	3.345856	5.643242	11162.406250	13832.560547	1787.698853	1090.687500	254.735321	132.983154	63.065540	325.093903	431.119019	189.591339	1.525023	99998.000000	4.319441	3.557590	0.524507	0.751529	4.047758	4.140903	3.252294	3.037700	2.406089	2.123797	1.799792	2.512009	2.634597	2.277818	0.183276	4.999991	32231.000000		1
8443.702148	1790.304565	3.265679	3.762161	3972.691162	4844.772461	559.692444	348.878784	93.989273	55.599812	15.196665	73.297386	106.500000	75.363495	0.184974	99998.000000	3.926533	3.252927	0.513974	0.575437	3.599085	3.685273	2.747949	2.542675	1.973078	1.745073	1.181748	1.865088	2.027350	1.877161	0.000000	4.999991	32253.000000		1
7707.444336	3082.714844	0.508817	4.107540	6049.284180	6875.479004	927.135315	579.092224	120.201050	65.214905	43.924774	162.830658	221.887344	131.126740	2.414893	0.000000	3.886910	3.488933	0.000000	0.613582	3.781704	3.837303	2.967143	2.762748	2.079908	1.814347	1.642709	2.211736	2.346133	2.117691	0.382898	0.000000	32327.000000		1
11691.427734	1435.113403	1.088560	3.990358	5318.351562	6484.134277	785.267883	500.352020	114.628738	63.333828	48.920433	183.198746	239.227203	165.337738	0.276328	0.000000	4.067868	3.156886	0.036852	0.601012	3.725777	3.811852	2.895018	2.699276	2.059294	1.801636	1.689490	2.262923	2.378811	2.218372	0.000000	0.000000	32385.000000		1
12273.421875	3774.690430	2.966557	5.134425	7193.178223	8385.129883	1153.065430	681.278076	165.917480	78.872787	55.044735	225.976379	272.084442	165.590607	0.024737	99998.000000	4.088966	3.576881	0.472253	0.710492	3.856921	3.923510	3.061854	2.833324	2.219892	1.896927	1.740716	2.354063	2.434704	2.219036	0.000000	4.999991	32418.000000		1
30998.785156	7821.335938	1.961258	5.193016	17608.421875	21005.494141	2829.721924	1741.082031	405.961884	178.129089	97.433807	495.143585	627.670349	361.654724	1.332782	99998.000000	4.491344	3.893281	0.292535	0.715420	4.245720	4.322333	3.451744	3.240819	2.608485	2.250735	1.988710	2.694731	2.797732	2.558294	0.124759	4.999991	32450.000000		1
10124.232422	2466.405029	2.158617	4.372742	7412.574219	8658.348633	1184.266724	714.579346	150.844162	108.596947	50.375957	207.726807	304.457520	162.876907	1.145334	0.000000	4.005362	3.392064	0.334176	0.640754	3.869969	3.937435	3.073450	2.854050	2.178529	2.035818	1.702223	2.317492	2.483527	2.211859	0.058932	0.000000	32558.000000		1
19878.123047	3606.469482	2.923384	7.302293	11474.937500	13755.645508	1802.238647	1120.871216	265.019592	138.644897	94.371658	432.682465	635.287170	322.003998	1.443265	0.000000	4.298376	3.557082	0.465886	0.863459	4.059751	4.138481	3.255812	3.049556	2.423278	2.141904	1.974842	2.636169	2.802970	2.507861	0.159346	0.000000	32589.000000		1
12417.565430	1040.308472	2.325139	4.400495	5347.789062	6751.895508	835.471191	504.518158	130.257126	76.501389	30.473507	116.639336	146.477585	93.483543	1.000937	0.000000	4.094037	3.017162	0.366449	0.643502	3.728174	3.829426	2.921932	2.702877	2.114801	1.883669	1.483922	2.066845	2.165771	1.970735	0.000407	0.000000	32712.000000		1
6581.580566	1805.763428	3.043650	4.440584	3420.896240	4152.062988	440.512085	303.532410	90.513901	40.020763	22.391027	55.371613	97.156273	67.675728	0.116070	0.000000	3.818330	3.256661	0.483395	0.647440	3.534140	3.618264	2.643958	2.482205	1.956715	1.602285	1.350074	1.743287	1.987471	1.830433	0.000000	0.000000	32735.000000		1
7735.367676	683.590881	1.810155	4.230890	5645.579590	6701.578125	886.547119	526.005676	134.941330	82.200142	42.574097	131.425858	215.448486	144.272720	1.504379	0.000000	3.888481	2.834796	0.257716	0.626432	3.751709	3.826177	2.947702	2.720990	2.130145	1.914873	1.629145	2.118681	2.333344	2.159184	0.177357	0.000000	32766.000000		1
11054.126953	738.731201	2.124696	2.103110	5169.178711	6308.367188	774.181885	469.644165	115.708046	38.950703	19.316540	123.627083	167.175644	132.301651	0.898826	99998.000000	4.043524	2.868486	0.327297	0.322862	3.713422	3.799917	2.888843	2.671769	2.063364	1.590515	1.285929	2.092114	2.223173	2.121565	0.000000	4.999991	32786.000000		1
5297.687500	1058.792480	2.519415	2.306637	2492.690918	3080.541016	303.840790	208.004349	64.798599	43.320362	10.231845	40.853371	44.905403	51.442928	1.135943	99998.000000	3.724086	3.024811	0.401300	0.362979	3.396668	3.488627	2.482646	2.318072	1.811566	1.636692	1.009954	1.611228	1.652299	1.711326	0.055356	4.999991	32818.000000		1
3278.883789	1496.433594	2.235711	3.074487	3313.668457	4864.721191	484.523193	295.002777	101.078789	75.573189	28.188456	111.810196	124.370270	125.128868	0.039218	0.000000	3.515726	3.175057	0.349416	0.487773	3.520309	3.687058	2.685315	2.469826	2.004660	1.878368	1.450071	2.048481	2.094717	2.097358	0.000000	0.000000	32885.000000		1
13886.137695	2231.007812	3.086823	6.676294	8233.631836	10263.335938	1299.515259	794.371094	198.953568	124.237663	48.824837	232.924042	344.126740	226.108978	1.601551	0.000000	4.142581	3.348501	0.489512	0.824535	3.915591	4.011289	3.113781	2.900023	2.298752	2.094253	1.688641	2.367214	2.536718	2.354318	0.204541	0.000000	32913.000000		1
15900.645508	2196.547119	3.481541	5.951616	8242.636719	10232.514648	1317.200562	783.911072	194.762772	122.069801	53.928425	209.839172	280.006561	200.677383	0.065420	0.000000	4.201415	3.341741	0.541772	0.774635	3.916066	4.009983	3.119652	2.894267	2.289506	2.086608	1.731818	2.321887	2.447168	2.302498	0.000000	0.000000	32974.000000		1
8412.586914	2594.438721	3.241009	3.789915	7232.668945	8905.862305	1076.067505	673.365173	132.014862	61.748783	30.667782	147.809769	207.446182	118.930550	1.468322	99998.000000	3.924930	3.414043	0.510680	0.578629	3.859299	3.949676	3.031840	2.828251	2.120623	1.790628	1.486682	2.169703	2.316905	2.075294	0.166821	4.999991	33020.000000		1
9345.190430	2286.370361	2.581089	3.999609	7693.286621	8949.824219	1161.428467	709.703979	133.229843	80.553421	39.388596	167.545700	217.927811	184.170135	0.302998	0.000000	3.970588	3.359147	0.411803	0.602018	3.886112	3.951814	3.064992	2.851077	2.124602	1.906084	1.595371	2.224133	2.338313	2.265219	0.000000	0.000000	33038.000000		1
6409.563477	2473.540771	1.643633	2.898715	5344.134766	6826.013184	811.236084	505.409363	136.850159	79.612885	32.101719	131.018814	200.609543	110.283752	1.521954	99998.000000	3.806828	3.393319	0.215805	0.462205	3.727877	3.834167	2.909147	2.703643	2.136245	1.900983	1.506528	2.117334	2.302351	2.042511	0.182401	4.999991	33072.000000		1
16523.587891	4689.441406	1.514116	4.798297	8045.461914	9104.788086	1204.348022	768.029785	176.374435	95.731583	61.983150	211.692505	251.885956	169.698151	1.124005	0.000000	4.218104	3.671121	0.180159	0.681087	3.905551	3.959270	3.080752	2.885378	2.246436	1.981055	1.792274	2.325706	2.401204	2.229677	0.050768	0.000000	33130.000000		1
8046.680176	1346.344971	2.821621	4.039698	4577.708496	5362.125000	668.869080	405.650421	94.032448	70.438759	23.855803	97.196365	122.942497	118.961388	1.831381	99998.000000	3.905617	3.129156	0.450499	0.606349	3.660648	3.729337	2.825341	2.608152	1.973278	1.847812	1.377594	1.987650	2.089702	2.075406	0.262779	4.999991	33168.000000		1
5343.009277	949.541748	1.532618	2.858626	2169.515137	2674.708496	301.398468	187.593079	12.837605	46.515114	24.410875	47.865791	77.876740	73.645851	0.132887	99998.000000	3.727786	2.977514	0.185434	0.456157	3.336363	3.427276	2.479141	2.273217	1.108484	1.667594	1.387583	1.680025	1.891408	1.867148	0.000000	4.999991	33215.000000		1
10591.316406	3276.527832	2.747611	4.684199	7128.542969	8175.225586	1089.756226	678.400940	175.288956	92.771194	58.461517	225.211609	339.053986	204.245270	0.918936	0.000000	4.024950	3.515414	0.438955	0.670635	3.853001	3.912500	3.037329	2.831486	2.243755	1.967413	1.766870	2.352591	2.530269	2.310152	0.000000	0.000000	33322.000000		1
8236.277344	647.412476	1.828657	2.004430	3992.550537	5343.847656	601.921143	364.004517	77.660873	75.116791	26.699011	86.455696	110.570534	98.707397	0.871979	0.000000	3.915731	2.811181	0.262132	0.301991	3.601250	3.727854	2.779540	2.561107	1.890202	1.875737	1.426495	1.936794	2.043639	1.994350	0.000000	0.000000	33480.000000		1
9569.427734	1773.877563	2.895631	5.822099	6412.286133	7860.585938	994.123352	610.244141	165.485764	48.858757	42.845467	189.594421	290.352509	155.457443	0.946175	0.000000	3.980886	3.248924	0.461743	0.765080	3.807013	3.895455	2.997440	2.785504	2.218761	1.688942	1.631905	2.277826	2.462926	2.191612	0.000000	0.000000	33615.000000		1
12371.534180	1225.428467	1.455525	3.641896	5291.615723	7013.926758	786.427368	497.067841	115.418175	62.297691	38.466557	153.499268	192.968033	166.127167	0.472305	0.000000	4.092423	3.088288	0.163020	0.561327	3.723588	3.845961	2.895659	2.696416	2.062274	1.794472	1.585083	2.186106	2.285485	2.220441	0.000000	0.000000	33684.000000		1
5589.405762	4195.531250	1.427771	5.427380	7725.138672	9698.275391	1201.282715	743.674438	168.005173	78.098770	47.791782	251.870529	306.502045	192.869354	0.090857	99998.000000	3.747366	3.622787	0.154659	0.734590	3.887906	3.986695	3.079645	2.871383	2.225323	1.892644	1.679353	2.401177	2.486433	2.285263	0.000000	4.999991	33725.000000		1
11618.386719	2591.308838	3.487709	4.890810	8884.359375	10569.656250	1409.601685	864.402832	201.880035	105.519371	57.937283	255.200974	309.305176	206.234283	0.752907	0.000000	4.065146	3.413519	0.542540	0.689381	3.948626	4.024061	3.149096	2.936716	2.305093	2.023332	1.762958	2.406882	2.490387	2.314361	0.000000	0.000000	33765.000000		1
6755.583496	706.274841	0.952875	3.151581	3359.335449	4062.597656	467.044556	295.878571	82.002777	27.818407	18.517851	69.408791	96.169479	70.744049	0.851353	0.000000	3.829663	2.848974	0.000000	0.498528	3.526253	3.608804	2.669358	2.471113	1.913829	1.444332	1.267591	1.841414	1.983037	1.849690	0.000000	0.000000	33792.000000		1
25721.810547	5121.608887	2.081524	6.802728	14326.828125	17376.134766	2325.428955	1416.191650	320.088989	114.092163	93.159744	471.984711	615.313782	420.634308	0.880849	0.000000	4.410302	3.709406	0.318381	0.832683	4.156150	4.239953	3.366503	3.151122	2.505271	2.057256	1.969228	2.673928	2.789097	2.623905	0.000000	0.000000	33874.000000		1
10394.438477	1357.745483	1.680638	4.110624	6404.780273	7227.830078	979.719238	608.686829	116.485146	61.665524	42.037525	148.500519	215.022934	145.570969	0.357899	99998.000000	4.016801	3.132818	0.225474	0.613908	3.806504	3.859008	2.991102	2.784394	2.066271	1.790042	1.623637	2.171728	2.332485	2.163075	0.000000	4.999991	33911.000000		1
9485.830078	1853.811157	1.122481	3.271847	5956.944336	7081.257324	944.931580	558.539124	135.351456	83.695755	27.574791	118.514244	139.449753	81.247261	2.536283	99998.000000	3.977075	3.268065	0.050179	0.514793	3.775023	3.850110	2.975400	2.747054	2.131463	1.922703	1.440512	2.073771	2.144418	1.909809	0.404198	4.999991	33928.000000		1
5023.978027	389.201752	2.433070	2.177119	2738.708496	3730.845947	346.862030	233.044312	51.461433	64.536484	18.055290	58.702049	103.878822	78.780273	0.924962	0.000000	3.701048	2.590175	0.386155	0.337882	3.437546	3.571807	2.540157	2.367439	1.711482	1.809805	1.256604	1.768653	2.016527	1.896417	0.000000	0.000000	33957.000000		1
31309.519531	7507.352539	2.130863	5.760424	20142.044922	24269.888672	3329.747070	2014.350586	468.626526	201.337296	120.768463	587.769836	827.761841	427.483276	2.785971	0.000000	4.495677	3.875487	0.328556	0.760454	4.304103	4.385068	3.522411	3.304135	2.670827	2.303924	2.081954	2.769207	2.917905	2.630919	0.444977	0.000000	34033.000000		1
9765.874023	2064.708008	2.991227	4.687283	5300.348633	6073.503418	783.840149	496.799561	125.668518	45.256950	33.976635	113.944145	146.724289	71.437889	0.345503	99998.000000	3.989711	3.314859	0.475849	0.670921	3.724304	3.783439	2.894228	2.696181	2.099226	1.655685	1.531180	2.056692	2.166502	1.853929	0.000000	4.999991	34094.000000		1
9530.273438	4378.150391	3.509295	5.849853	6433.178711	8166.832031	1030.307983	610.768372	140.344040	68.838303	42.435329	168.880951	248.509262	144.550247	0.678446	99998.000000	3.979105	3.641291	0.545220	0.767145	3.808426	3.912054	3.012967	2.785877	2.147194	1.837830	1.627728	2.227581	2.395343	2.160019	0.000000	4.999991	34170.000000		1
3764.104004	708.276184	3.148497	2.800035	3596.996338	5158.730957	514.558838	314.738708	100.116661	53.092731	28.502996	110.388596	184.096115	167.191071	0.005063	0.000000	3.575662	2.850203	0.498103	0.447163	3.555940	3.712543	2.711435	2.497950	2.000506	1.725035	1.454890	2.042924	2.265045	2.223213	0.000000	0.000000	34198.000000		1
9570.148438	2149.680420	2.503996	4.644111	8360.333008	10045.639648	1326.507202	805.999878	185.693497	90.032837	50.798428	192.693588	285.208832	137.380554	2.146722	99998.000000	3.980919	3.332374	0.398634	0.666903	3.922224	4.001977	3.122710	2.906335	2.268797	1.954401	1.705850	2.284867	2.455163	2.137925	0.331776	4.999991	34232.000000		1
11826.915039	2680.694092	2.756862	3.515462	7939.171875	9172.118164	1250.517700	764.486572	163.231537	75.406662	53.894501	212.895157	295.721283	135.138687	2.824162	0.000000	4.072872	3.428247	0.440415	0.545982	3.899775	3.962470	3.097090	2.883370	2.212804	1.877410	1.731544	2.328166	2.470883	2.130780	0.450890	0.000000	34286.000000		1
7038.917480	1994.630127	1.205742	3.271847	3206.601074	4125.542969	507.660492	287.429108	79.323013	48.538048	34.565628	73.207954	90.794518	44.997917	1.990441	0.000000	3.847506	3.299862	0.081254	0.514793	3.506045	3.615481	2.705573	2.458531	1.899399	1.686082	1.538644	1.864558	1.958060	1.653192	0.298949	0.000000	34373.000000		1
4922.199219	912.472107	2.889463	4.841470	2809.631348	3562.294922	369.912964	241.370392	69.233017	42.065281	24.885771	84.691803	144.661270	111.921211	0.225526	0.000000	3.692159	2.960220	0.460817	0.684977	3.448649	3.551730	2.568099	2.382684	1.840313	1.623924	1.395951	1.927841	2.160352	2.048912	0.000000	0.000000	34401.000000		1
6382.195312	1733.024170	2.938803	4.039698	4904.581543	5938.479004	727.790100	459.039185	108.720291	36.807507	22.696318	91.068970	139.082779	109.306206	0.517057	99998.000000	3.804970	3.238805	0.468170	0.606349	3.690602	3.773675	2.862006	2.661850	2.036311	1.565936	1.355955	1.959370	2.143273	2.038645	0.000000	4.999991	34452.000000		1
4452.739746	1168.872681	1.387682	3.114576	2194.036865	2682.023193	263.853943	182.304474	44.304073	67.681900	12.834520	36.030403	43.718163	21.657097	0.425646	0.000000	3.648627	3.067767	0.142290	0.493399	3.341244	3.428463	2.421364	2.260797	1.646444	1.830473	1.108380	1.556669	1.640662	1.335600	0.000000	0.000000	34538.000000		1
7386.069336	1825.172485	3.389029	4.073619	5073.009277	6960.300781	776.855469	472.817322	154.230103	56.756210	51.538525	219.932251	273.373444	197.020065	0.767525	0.000000	3.868413	3.261304	0.530075	0.609980	3.705266	3.842628	2.890340	2.674693	2.188169	1.754013	1.712132	2.342289	2.436756	2.294510	0.000000	0.000000	34554.000000		1
19203.021484	4734.383789	1.908834	6.734885	12710.116211	15001.333984	2047.090576	1254.298462	284.092529	147.310196	83.032753	344.660217	487.455841	381.159363	0.037910	0.000000	4.283370	3.675263	0.280768	0.828330	4.104149	4.176130	3.311137	3.098401	2.453460	2.168233	1.919249	2.537391	2.687935	2.581107	0.000000	0.000000	34636.000000		1
5516.358398	1514.636841	2.710606	3.157748	1418.001709	1931.006348	135.558075	94.602936	25.527189	21.357975	13.019545	17.509468	26.850113	74.200920	1.595021	99998.000000	3.741652	3.180309	0.433066	0.499378	3.151677	3.285784	2.132125	1.975905	1.407003	1.329560	1.114596	1.243273	1.428946	1.870409	0.202766	4.999991	34659.000000		1
4751.782227	2103.412109	2.766114	3.974939	4052.748047	5068.574707	596.774353	369.999298	113.518593	51.341167	24.521891	97.356712	153.095291	60.219250	0.761487	0.000000	3.676857	3.322924	0.441870	0.599330	3.607750	3.704886	2.775810	2.568201	2.055067	1.710466	1.389554	1.988366	2.184962	1.779735	0.000000	0.000000	34752.000000		1
11145.285156	1499.381592	2.405316	4.304899	5392.808594	6198.654297	794.580811	505.107147	121.338951	56.352242	44.482933	158.235886	212.321579	121.579483	0.436506	0.000000	4.047091	3.175912	0.381172	0.633963	3.731815	3.792297	2.900138	2.703383	2.084000	1.750911	1.648193	2.199305	2.326994	2.084860	0.000000	0.000000	34831.000000		1
13307.800781	2310.272217	3.481541	3.867008	6012.063477	7782.786133	929.284668	571.774475	150.286011	65.652802	42.453831	145.219421	203.431168	202.330261	0.390603	0.000000	4.124106	3.363663	0.541772	0.587375	3.779024	3.891135	2.968149	2.757225	2.176919	1.817253	1.627917	2.162025	2.308418	2.306061	0.000000	0.000000	34897.000000		1
10147.239258	2288.436279	1.680638	4.650278	7441.591797	9260.436523	1177.966675	712.578003	170.046600	59.627174	44.313324	223.956528	272.843048	118.523499	1.335295	99998.000000	4.006348	3.359539	0.225474	0.667479	3.871666	3.966631	3.071133	2.852832	2.230568	1.775444	1.646534	2.350164	2.435913	2.073804	0.125577	4.999991	34936.000000		1
14939.794922	2273.575928	0.493398	4.341904	8287.489258	9767.800781	1290.245483	794.839844	181.092560	94.405579	48.797081	187.152100	242.412704	130.969467	1.025875	0.000000	4.174345	3.356709	0.000000	0.637680	3.918423	3.989797	3.110672	2.900280	2.257901	1.974998	1.688394	2.272195	2.384555	2.117170	0.011095	0.000000	34967.000000		1
5498.081055	1034.495728	3.382861	2.833956	2446.114014	3136.328857	296.507660	194.781281	46.058723	12.424383	12.526147	21.786613	24.407793	39.601372	0.568845	99998.000000	3.740211	3.014729	0.529284	0.452393	3.388477	3.496422	2.472036	2.289547	1.663312	1.094275	1.097818	1.338190	1.387529	1.597710	0.000000	4.999991	34986.000000		1
5174.658691	2540.926758	2.630429	4.718120	4963.974609	5842.528320	703.965149	466.079346	114.853851	56.204224	38.444969	116.923035	137.799957	117.354759	0.781202	0.000000	3.713882	3.404992	0.420027	0.673769	3.695830	3.766601	2.847551	2.668460	2.060146	1.749769	1.584839	2.067900	2.139249	2.069501	0.000000	0.000000	35074.000000		1
9287.650391	2241.264404	2.895631	2.923384	4906.348633	5312.677246	806.761536	514.861023	107.092079	62.846596	25.548775	119.846420	160.625778	143.800903	0.052831	0.000000	3.967906	3.350493	0.461743	0.465886	3.690758	3.725313	2.906745	2.711690	2.029757	1.798282	1.407370	2.078625	2.205815	2.157762	0.000000	0.000000	35096.000000		1
8686.978516	1129.829468	1.871829	2.898715	4653.223145	5223.591309	796.369385	484.378265	109.176689	45.910702	28.509165	87.408577	120.222641	91.821404	0.996436	99998.000000	3.938869	3.053013	0.272266	0.462205	3.667754	3.717969	2.901114	2.685185	2.038130	1.661914	1.454985	1.941554	2.079986	1.962944	0.000000	4.999991	35123.000000		1
13161.776367	1932.566772	2.260381	4.156880	5850.617188	6954.842285	969.971497	602.204834	135.881866	74.830002	42.441498	183.041473	244.876617	141.272232	0.376444	0.000000	4.119315	3.286134	0.354182	0.618767	3.767202	3.842287	2.986759	2.779744	2.133162	1.874076	1.627791	2.262549	2.388947	2.150057	0.000000	0.000000	35144.000000		1
24036.902344	4744.177734	3.419866	5.951616	11833.347656	13521.586914	1969.858398	1220.534546	276.216644	101.177467	78.656921	294.848602	410.717010	265.158356	2.030485	0.000000	4.380878	3.676161	0.534009	0.774635	4.073108	4.131028	3.294435	3.086550	2.441250	2.005084	1.895737	2.469599	2.613543	2.423505	0.307600	0.000000	35187.000000		1
12677.068359	1818.499268	2.846291	5.044997	6514.962402	7780.920410	1102.566162	682.924805	150.458694	84.876823	46.459606	194.035004	266.123566	155.408096	0.971185	0.000000	4.103019	3.259713	0.454279	0.702861	3.813912	3.891031	3.042405	2.834373	2.177417	1.928789	1.667076	2.287880	2.425083	2.191474	0.000000	0.000000	35268.000000		1
15461.171875	3460.805908	1.847160	5.717252	12880.967773	15276.663086	2173.289551	1332.310791	318.883270	159.546478	91.164566	441.560547	628.111328	295.292664	1.902507	99998.000000	4.189242	3.539177	0.266504	0.757187	4.109949	4.184029	3.337118	3.124606	2.503632	2.202887	1.959826	2.644990	2.798037	2.470253	0.279326	4.999991	35345.000000		1
7475.278809	1655.918335	2.050686	2.682853	4174.222656	4369.133789	668.301697	434.813324	98.806076	37.362579	28.296387	104.557243	168.288879	88.950447	0.178039	99998.000000	3.873627	3.219039	0.311899	0.428597	3.620576	3.640395	2.824973	2.638303	1.994784	1.572437	1.451731	2.019354	2.226055	1.949148	0.000000	4.999991	35373.000000		1
7641.859375	2118.861572	1.662135	4.853805	4453.261230	6476.640625	780.321594	475.173309	135.752350	59.688847	38.737926	161.076004	185.715088	90.236366	0.353923	99998.000000	3.883199	3.326102	0.220666	0.686082	3.648678	3.811350	2.892274	2.676852	2.132747	1.775893	1.588136	2.207031	2.268847	1.955382	0.000000	4.999991	35411.000000		1
22118.783203	5069.777344	2.615010	6.142807	12059.145508	13543.740234	2009.894531	1249.145508	265.364960	130.929382	69.279274	298.700195	406.223999	285.594299	0.020695	0.000000	4.344761	3.704989	0.417473	0.788367	4.081316	4.131739	3.303173	3.096613	2.423844	2.117037	1.840603	2.475235	2.608766	2.455750	0.000000	0.000000	35442.000000		1
10773.679688	2122.071777	3.404448	4.884642	5883.486816	6761.793945	984.859802	608.279785	137.929474	54.415653	31.324617	131.428940	168.637344	76.156013	0.971686	0.000000	4.032364	3.326760	0.532047	0.688833	3.769635	3.830062	2.993374	2.784103	2.139657	1.735724	1.495886	2.118691	2.226954	1.881704	0.000000	0.000000	35469.000000		1
11152.033203	3739.613037	1.911918	6.364837	10168.693359	11624.208984	1715.878540	1057.555908	229.880386	91.781319	73.334389	332.205017	478.901550	241.179214	0.689319	0.000000	4.047354	3.572827	0.281469	0.803787	4.007265	4.065363	3.234487	3.024303	2.361502	1.962754	1.865308	2.521406	2.680246	2.382340	0.000000	0.000000	35527.000000		1
7086.314453	1866.278687	1.612795	2.682853	3065.384277	3916.579590	545.127930	333.494019	72.776237	63.605194	28.842209	84.429680	101.960739	108.973160	0.640282	0.000000	3.850420	3.270977	0.207579	0.428597	3.486485	3.592907	2.736498	2.523088	1.861990	1.803493	1.460029	1.926495	2.008433	2.037320	0.000000	0.000000	35599.000000		1
11781.386719	3146.184570	1.557288	5.038829	7061.490234	7764.197266	1187.979492	735.789307	174.345337	98.426773	50.073750	215.223373	277.709167	203.890640	0.779223	0.000000	4.071197	3.497784	0.192369	0.702330	3.848896	3.890097	3.074809	2.866754	2.241410	1.993113	1.699610	2.332889	2.443590	2.309397	0.000000	0.000000	35630.000000		1
8791.116211	798.854858	2.050686	5.014159	5798.662109	7175.480957	968.121277	610.056030	144.322052	71.302208	50.678162	185.758255	245.342255	149.863541	0.982165	99998.000000	3.944044	2.902468	0.311899	0.700198	3.763328	3.855851	2.985930	2.785370	2.159333	1.853103	1.704821	2.268948	2.389772	2.175696	0.000000	4.999991	35698.000000		1
16613.998047	4448.940918	1.930420	5.445883	15429.264648	17892.628906	2600.251709	1588.828491	375.260162	171.754990	97.674339	488.371704	685.049500	332.612061	1.538957	99998.000000	4.220474	3.648257	0.285652	0.736068	4.188345	4.252674	3.415015	3.201077	2.574332	2.234909	1.989780	2.688751	2.835722	2.521938	0.187226	4.999991	35775.000000		1
7105.560059	682.388184	1.156402	4.619441	3379.056152	3741.204102	557.947021	363.017731	84.241577	16.356150	21.126694	93.048737	123.512985	86.896675	1.442055	0.000000	3.851598	2.834032	0.063109	0.664589	3.528795	3.573011	2.746593	2.559928	1.925526	1.213681	1.324831	1.968710	2.091713	1.939003	0.158982	0.000000	35848.000000		1
12117.477539	3060.835938	3.688152	5.933114	7958.842773	8900.999023	1295.709961	829.901917	201.312637	102.870438	55.279102	219.506699	308.534241	173.315369	1.191095	0.000000	4.083412	3.485840	0.566809	0.773283	3.900850	3.949439	3.112508	2.919027	2.303871	2.012290	1.742561	2.341448	2.489303	2.238837	0.075946	0.000000	35894.000000		1
13999.699219	3352.683838	2.704439	3.496960	7492.908691	8659.656250	1242.987305	781.252869	199.681335	104.347549	52.984798	211.612320	248.481506	181.928253	2.441064	0.000000	4.146119	3.525393	0.432077	0.543691	3.874650	3.937501	3.094467	2.892792	2.300338	2.018482	1.724151	2.325541	2.395294	2.259900	0.387579	0.000000	35984.000000		1
15092.017578	4702.149414	2.340558	4.668780	8556.527344	10635.136719	1454.556396	893.149414	241.129868	100.335609	66.087608	250.683289	330.872833	236.155792	1.114685	99998.000000	4.178747	3.672297	0.369319	0.669203	3.932297	4.026743	3.162730	2.950924	2.382251	2.001455	1.820120	2.399125	2.519661	2.373199	0.047152	4.999991	36075.000000		1
7834.466309	1796.567749	2.143198	4.166131	4710.118164	4932.751465	806.823242	496.370911	112.821663	81.034485	37.374912	131.502960	172.522842	103.558113	1.421875	0.000000	3.894009	3.254444	0.331062	0.619733	3.673032	3.693089	2.906778	2.695806	2.052392	1.908670	1.572580	2.118936	2.236847	2.015184	0.152861	0.000000	36114.000000		1
12772.531250	8256.143555	1.902667	15.468034	32678.005859	36261.789062	5378.422852	3356.683594	746.705750	306.887512	237.925858	986.500366	1303.425415	663.592834	1.484505	0.000000	4.106277	3.916777	0.279363	1.189435	4.514256	4.559449	3.730655	3.525910	2.873149	2.486979	2.376442	2.994097	3.115086	2.821902	0.171582	0.000000	36210.000000		1
12554.547852	2451.942383	1.862578	5.304030	7834.947754	9827.187500	1324.422607	813.456360	169.621048	109.500481	54.363232	242.045746	286.630432	181.786392	0.326021	99998.000000	4.098801	3.389510	0.270115	0.724606	3.894036	3.992429	3.122027	2.910334	2.229480	2.039416	1.735305	2.383898	2.457322	2.259561	0.000000	4.999991	36264.000000		1
13601.603516	5172.395020	2.217208	4.946317	10405.980469	11155.603516	1716.260986	1072.841919	232.359711	95.799431	55.800251	248.126877	299.230591	186.171478	0.135229	0.000000	4.133590	3.713692	0.345806	0.694282	4.017283	4.047493	3.234583	3.030536	2.366161	1.981363	1.746636	2.394674	2.476006	2.269913	0.000000	0.000000	36297.000000		1
6801.136230	1582.599365	1.153318	1.677554	3067.290039	3663.598877	542.691772	337.074219	77.352501	33.785442	18.015202	85.783447	129.547867	45.916870	2.084329	0.000000	3.832582	3.199371	0.061949	0.224676	3.486755	3.563908	2.734553	2.527725	1.888474	1.528730	1.255639	1.933403	2.112430	1.661972	0.318966	0.000000	36372.000000		1
5078.375000	2626.417236	2.479326	4.311067	4244.368652	5079.284668	732.566833	449.926727	99.151451	53.364098	30.322403	114.542389	143.652893	82.718208	0.150376	99998.000000	3.705725	3.419364	0.394334	0.634585	3.627813	3.705802	2.864847	2.653142	1.996299	1.727249	1.481764	2.058966	2.157314	1.917601	0.000000	4.999991	36422.000000		1
13513.955078	2244.545410	4.252476	6.932245	7461.426758	8699.300781	1258.513916	780.312317	205.358505	55.806419	51.285660	196.616104	282.908356	280.466034	1.657627	0.000000	4.130783	3.351128	0.628642	0.840874	3.872822	3.939484	3.099858	2.892268	2.312513	1.746684	1.709996	2.293619	2.451646	2.447880	0.219487	0.000000	36479.000000		1
13286.423828	3895.162842	1.181072	3.836171	10379.293945	11551.451172	1739.577148	1073.859619	264.979492	87.251305	53.913006	275.050995	385.865143	233.352676	2.050593	0.000000	4.123408	3.590526	0.072276	0.583898	4.016168	4.062636	3.240444	3.030947	2.423212	1.940772	1.731694	2.439413	2.586436	2.368013	0.311879	0.000000	36501.000000		1
6788.243164	4877.808594	3.500043	4.989489	7465.274902	8355.309570	1271.555054	782.837891	165.932892	58.874741	54.865879	209.956360	311.343506	135.024582	0.099121	99998.000000	3.831757	3.688225	0.544073	0.698056	3.873046	3.921962	3.104335	2.893672	2.219933	1.769929	1.739302	2.322129	2.493240	2.130413	0.000000	4.999991	36556.000000		1
10734.997070	2257.450928	3.447620	5.933114	5689.488770	6471.432617	969.826599	595.229431	120.133209	99.358063	31.000826	132.656281	169.436020	115.948578	0.588829	0.000000	4.030802	3.353618	0.537519	0.773283	3.755073	3.811000	2.986694	2.774684	2.079663	1.997203	1.491373	2.122728	2.229006	2.064265	0.000000	0.000000	36608.000000		1
6543.286621	1162.541748	4.264811	7.407140	4864.363281	5507.026855	803.039490	514.836365	112.426949	30.818886	36.024235	140.636993	168.298126	136.313583	0.308108	0.000000	3.815796	3.065408	0.629900	0.869651	3.687026	3.740917	2.904737	2.711669	2.050870	1.488817	1.556595	2.148100	2.226079	2.134539	0.000000	0.000000	36682.000000		1
6499.284668	1559.385010	1.433939	6.272325	3853.079102	4568.102539	667.817566	405.409882	104.924210	47.964474	35.339645	100.569969	159.247360	104.218033	1.060622	0.000000	3.812865	3.192953	0.156531	0.797429	3.585808	3.659736	2.824658	2.607894	2.020876	1.680920	1.548262	2.002468	2.202072	2.017943	0.025561	0.000000	36712.000000		1
11358.862305	1930.784302	2.596508	4.625608	4932.767090	5849.451660	835.400269	513.353088	128.197189	50.449966	39.499611	168.893280	223.157837	153.992661	0.217362	0.000000	4.055335	3.285734	0.414390	0.665169	3.693091	3.767115	2.921895	2.710416	2.107878	1.702861	1.596593	2.227612	2.348612	2.187500	0.000000	0.000000	36743.000000		1
12472.150391	1611.919556	2.211041	5.649409	7004.709473	7858.504395	1170.266479	737.272583	188.108063	87.945145	38.916782	156.367142	215.118530	215.170959	2.321569	99998.000000	4.095942	3.207343	0.344597	0.752003	3.845390	3.895340	3.068285	2.867628	2.274407	1.944212	1.590137	2.194145	2.332678	2.332784	0.365782	4.999991	36815.000000		1
6813.616211	1639.269287	2.266548	4.607106	3824.258545	5017.504883	647.338440	409.489655	103.191147	68.024193	32.527275	110.946754	158.683029	58.369007	0.138959	0.000000	3.833378	3.214650	0.355365	0.663428	3.582547	3.700488	2.811131	2.612243	2.013643	1.832663	1.512248	2.045115	2.200531	1.766182	0.000000	0.000000	36898.000000		1
16932.574219	4093.928467	1.911918	5.094337	9282.969727	10711.421875	1524.600464	963.606689	208.843124	102.047081	69.714081	330.052551	399.165314	212.944489	1.858586	0.000000	4.228723	3.612140	0.281469	0.707088	3.967687	4.029847	3.183156	2.983900	2.319820	2.008801	1.843320	2.518583	2.601153	2.328266	0.269183	0.000000	36969.000000		1
9928.836914	2320.809570	1.415436	4.748958	6365.209961	7473.891113	1058.286743	669.566040	166.370789	60.148323	55.020065	180.873611	198.746964	143.887253	0.614888	99998.000000	3.996898	3.365639	0.150890	0.676598	3.803813	3.873547	3.024603	2.825794	2.221077	1.779224	1.740521	2.257375	2.298301	2.158022	0.000000	4.999991	37042.000000		1
17991.740234	7659.895996	2.599592	5.896109	21391.896484	26074.312500	3613.676270	2199.285400	497.851105	261.349945	140.603073	646.046326	825.260925	453.910919	1.484656	0.000000	4.255073	3.884223	0.414905	0.770565	4.330249	4.416213	3.557949	3.342282	2.697099	2.417222	2.147995	2.810264	2.916591	2.656971	0.171626	0.000000	37065.000000		1
31275.951172	6414.854980	2.001346	8.973680	20866.263672	23510.640625	3462.212158	2150.611816	474.198853	258.204529	135.302124	571.256409	752.836243	451.339081	2.418290	0.000000	4.495211	3.807187	0.301322	0.952971	4.319445	4.371264	3.539354	3.332562	2.675961	2.411964	2.131305	2.756831	2.876700	2.654503	0.383508	0.000000	37165.000000		1
12755.376953	3316.431396	1.871829	5.014159	7045.146484	8719.764648	1228.789673	735.659790	174.946671	95.167259	43.237103	240.695053	301.663666	170.499908	0.704980	0.000000	4.105693	3.520671	0.272266	0.700198	3.847890	3.940505	3.089478	2.866677	2.242906	1.978488	1.635857	2.381467	2.479523	2.231724	0.000000	0.000000	37282.000000		1
15091.237305	3481.553467	3.530881	6.133556	9856.665039	11569.238281	1672.182007	1019.530273	241.425903	116.330963	64.320625	304.950928	403.100159	275.698578	0.107553	99998.000000	4.178725	3.541773	0.547883	0.787712	3.993730	4.063305	3.223284	3.008400	2.382784	2.065695	1.808350	2.484230	2.605413	2.440434	0.000000	4.999991	37345.000000		1
6943.238281	4097.811035	1.316756	4.816800	9922.530273	11852.333984	1636.367432	1009.659241	224.712036	77.161308	55.467209	244.287613	292.514221	229.417831	1.229734	0.000000	3.841562	3.612552	0.119505	0.682759	3.996622	4.073804	3.213881	3.004175	2.351626	1.887400	1.744036	2.387902	2.466147	2.360627	0.089811	0.000000	37382.000000		1
6828.625000	1407.279541	3.463039	6.630038	4496.645996	5614.958008	739.705688	482.808655	109.037918	44.122135	42.028275	163.370316	177.540085	116.201447	0.040375	0.000000	3.834333	3.148380	0.539457	0.821516	3.652889	3.749346	2.869059	2.683775	2.037578	1.644657	1.623542	2.213173	2.249296	2.065212	0.000000	0.000000	37451.000000		1
7232.098145	1916.133545	1.785485	4.995657	4237.211426	4585.454590	717.148132	449.726288	110.070969	50.573315	34.285007	88.651321	122.338081	84.660965	0.691612	0.000000	3.859264	3.282426	0.251756	0.698593	3.627080	3.661382	2.855609	2.652948	2.041673	1.703921	1.535104	1.947685	2.087562	1.927683	0.000000	0.000000	37476.000000		1
11104.012695	2790.678711	3.333522	4.024279	6216.262207	7350.544434	987.191101	650.230957	138.931686	58.584869	46.515114	181.206650	242.585388	164.724075	1.404121	0.000000	4.045480	3.445710	0.522903	0.604688	3.793529	3.866319	2.994401	2.813068	2.142801	1.767785	1.667594	2.258174	2.384865	2.216757	0.147405	0.000000	37533.000000		1
8857.083984	1868.048706	2.904882	5.960867	5293.147949	6132.742188	876.281372	554.221863	134.463348	72.631302	32.323750	167.317490	197.701569	168.890198	1.128441	99998.000000	3.947291	3.271388	0.463128	0.775309	3.723714	3.787655	2.942644	2.743684	2.128604	1.861124	1.509522	2.223541	2.296010	2.227604	0.052479	4.999991	37664.000000		1
14542.896484	2825.219727	3.210172	3.879343	7990.331055	9162.096680	1331.459717	829.562744	164.952271	85.370224	48.744659	229.861893	329.028748	189.483414	0.234004	0.000000	4.162651	3.451052	0.506528	0.588758	3.902565	3.961995	3.124328	2.918849	2.217358	1.931306	1.687927	2.361467	2.517234	2.277571	0.000000	0.000000	37694.000000		1
7156.479004	1306.595581	2.297385	3.867008	7046.876465	7770.521973	1196.120605	740.973083	197.390121	46.095726	32.669128	179.775803	200.850067	169.013550	0.177348	0.000000	3.854699	3.116141	0.361234	0.587375	3.847997	3.890450	3.077775	2.869802	2.295326	1.663661	1.514138	2.254731	2.302872	2.227921	0.000000	0.000000	37813.000000		1
9911.124023	2969.702148	1.976677	3.015897	4597.768066	5332.456543	763.098877	485.775208	139.147537	49.555683	32.518024	98.411354	138.447540	85.724854	0.885765	0.000000	3.996123	3.472713	0.295936	0.479416	3.662547	3.726927	2.882581	2.686435	2.143476	1.695094	1.512124	1.993045	2.141285	1.933107	0.000000	0.000000	37870.000000		1
11897.810547	3798.493896	3.398280	6.028709	8125.291016	10018.049805	1379.899048	845.511841	220.046341	117.175903	51.251740	233.627136	303.372040	144.386810	0.829692	0.000000	4.075467	3.579612	0.531259	0.780224	3.909839	4.000783	3.139847	2.927120	2.342514	2.068838	1.709709	2.368523	2.481976	2.159528	0.000000	0.000000	37923.000000		1
11764.821289	2431.931885	2.587257	3.308852	5657.535156	6492.130371	933.589600	590.754944	140.492050	57.462387	41.750740	132.819717	187.870621	129.048294	0.186168	0.000000	4.070585	3.385952	0.412840	0.519677	3.752627	3.812387	2.970156	2.771407	2.147652	1.759384	1.620664	2.123263	2.273859	2.110752	0.000000	0.000000	38000.000000		1
9016.768555	3356.082275	2.331306	3.626477	8749.316406	10044.217773	1477.653564	909.903381	223.441544	90.224030	61.869049	290.670135	412.918793	263.894012	1.184102	99998.000000	3.955051	3.525833	0.367599	0.559485	3.941974	4.001916	3.169573	2.958995	2.349164	1.955322	1.791473	2.463400	2.615865	2.421430	0.073389	4.999991	38105.000000		1
11615.408203	1681.991333	1.131732	4.440584	7971.372070	9814.914062	1316.645386	825.387329	197.806427	52.041176	52.586998	227.632339	275.498138	220.678513	0.880942	0.000000	4.065034	3.225824	0.053744	0.647440	3.901533	3.991887	3.119469	2.916658	2.296240	1.716347	1.720878	2.357234	2.440119	2.343760	0.000000	0.000000	38126.000000		1
13143.807617	1731.796875	0.996048	4.428249	7192.931641	8117.208496	1180.498413	740.908325	169.747482	82.829224	49.000610	191.796219	252.542786	182.720779	1.433975	0.000000	4.118721	3.238497	0.000000	0.646232	3.856906	3.909407	3.072065	2.869765	2.229803	1.918184	1.690202	2.282840	2.402335	2.261788	0.156542	0.000000	38151.000000		1
9378.293945	1818.563965	2.044519	5.088169	6283.552734	7511.472656	1064.531250	659.673401	138.610977	85.228371	33.742268	153.539352	188.376343	125.819626	0.465194	0.000000	3.972124	3.259729	0.310591	0.706562	3.798205	3.875725	3.027158	2.819329	2.141798	1.930584	1.528174	2.186220	2.275026	2.099748	0.000000	0.000000	38259.000000		1
14310.916016	4340.683105	1.970509	7.141939	12044.235352	13677.448242	2014.612671	1240.057739	285.548035	137.220200	83.711174	329.195282	455.640900	296.365784	0.436206	0.000000	4.155667	3.637558	0.294578	0.853816	4.080779	4.136005	3.304192	3.093442	2.455679	2.137418	1.922783	2.517454	2.658623	2.471828	0.000000	0.000000	38294.000000		1
7977.804688	2225.562012	1.526451	4.261727	4912.806152	5409.361816	819.781128	520.843445	117.656967	88.386124	32.690716	153.465347	165.824966	193.291824	0.710001	99998.000000	3.901883	3.347440	0.183683	0.629586	3.691330	3.733146	2.913698	2.716707	2.070618	1.946384	1.514424	2.186010	2.219650	2.286213	0.000000	4.999991	38351.000000		1
5813.334961	852.940552	2.522498	5.569232	3113.330322	3477.547607	483.206451	335.831482	70.451096	14.302381	18.079960	59.602501	116.269287	99.731194	0.098051	0.000000	3.764425	2.930919	0.401831	0.745795	3.493225	3.541273	2.684133	2.526121	1.847888	1.155408	1.257197	1.775265	2.065465	1.998831	0.000000	0.000000	38421.000000		1
6607.120117	3172.408691	2.235711	4.033530	5549.813965	6587.365723	945.640808	584.023132	140.097336	49.848637	39.138813	119.257431	176.346680	88.861015	0.476863	0.000000	3.820012	3.501389	0.349416	0.605685	3.744278	3.818712	2.975726	2.766430	2.146430	1.697653	1.592608	2.076485	2.246367	1.948711	0.000000	0.000000	38510.000000		1
12105.805664	3852.187988	2.214124	6.679378	10725.051758	12081.703125	1804.721069	1109.720337	263.585663	90.526237	63.207394	294.512482	390.891632	208.312714	0.058191	0.000000	4.082994	3.585707	0.345202	0.824736	4.030399	4.082128	3.256410	3.045213	2.420922	1.956774	1.800768	2.469104	2.592056	2.318716	0.000000	0.000000	38654.000000		1
13596.164062	3530.991943	3.611058	6.290827	10253.042969	11519.481445	1693.814453	1056.609131	257.819061	73.689018	52.768936	265.608582	339.976044	150.572800	2.514565	0.000000	4.133416	3.547897	0.557634	0.798708	4.010853	4.061433	3.228866	3.023914	2.411315	1.867403	1.722378	2.424242	2.531448	2.177747	0.400463	0.000000	38670.000000		1
16273.062500	4077.279297	2.969640	8.739316	11047.006836	12695.441406	1846.962158	1130.128540	243.291565	148.071884	82.628777	341.548737	460.355927	252.983765	0.079118	99998.000000	4.211469	3.610370	0.472704	0.941477	4.043245	4.103648	3.266458	3.053128	2.386127	2.170473	1.917131	2.533453	2.663094	2.403093	0.000000	4.999991	38724.000000		1
5337.445801	1587.058472	2.309720	3.965688	5220.470703	5769.077148	852.086365	535.830444	109.583740	43.341949	30.368660	118.067108	106.601768	118.893547	0.722180	0.000000	3.727334	3.200593	0.363559	0.598319	3.717710	3.761106	2.930484	2.729027	2.039746	1.636908	1.482426	2.072129	2.027764	2.075158	0.000000	0.000000	38769.000000		1
9644.513672	1601.971436	4.292564	4.039698	6982.250488	8143.006836	1133.930786	716.802734	170.305634	39.672298	37.923820	175.893372	231.394501	146.215469	0.381072	0.000000	3.984280	3.204655	0.632717	0.606349	3.843995	3.910785	3.054587	2.855400	2.231229	1.598487	1.578912	2.245250	2.364353	2.164993	0.000000	0.000000	38800.000000		1
10706.624023	1987.488159	3.845422	8.147238	5670.224609	6761.630859	924.646729	598.929932	163.814377	60.805161	47.418652	197.223602	265.173767	170.996399	0.712380	0.000000	4.029653	3.298305	0.584944	0.911010	3.753600	3.830051	2.965976	2.777376	2.214352	1.783940	1.675949	2.294959	2.423531	2.232987	0.000000	0.000000	38890.000000		1
3963.338135	1598.243164	2.408400	2.590341	2059.635254	2390.834961	336.898468	223.743744	32.184982	10.971943	9.633600	40.911961	39.922081	48.442451	0.706110	0.000000	3.598061	3.203643	0.381729	0.413357	3.313790	3.378550	2.527499	2.349751	1.507653	1.040284	0.983789	1.611850	1.601213	1.685226	0.000000	0.000000	38908.000000		1
7097.573242	2493.486572	2.090775	3.472290	3932.963379	4510.220703	654.264526	416.569946	106.006607	49.074619	21.351807	83.079002	103.727722	111.085518	0.017831	0.000000	3.851110	3.396807	0.320307	0.540616	3.594720	3.654198	2.815753	2.619688	2.025333	1.690857	1.329435	1.919491	2.015895	2.045657	0.000000	0.000000	38960.000000		1
11320.392578	3839.970215	2.988143	4.428249	8611.081055	10067.882812	1461.254272	897.238464	250.973160	96.675209	57.718338	272.947876	338.594513	193.183899	0.793090	0.000000	4.053862	3.584328	0.475401	0.646232	3.935058	4.002938	3.164726	2.952908	2.399627	1.985315	1.761314	2.436080	2.529680	2.285971	0.000000	0.000000	39011.000000		1
17023.976562	5436.804199	2.895631	6.895240	10857.251953	13153.138672	1824.543335	1122.215698	272.880035	95.349205	78.496567	327.301849	414.759766	315.885864	0.108044	0.000000	4.231061	3.735344	0.461743	0.838549	4.035720	4.119030	3.261154	3.050076	2.435972	1.979317	1.894851	2.514948	2.617797	2.499530	0.000000	0.000000	39030.000000		1
7144.763672	1823.217407	3.814585	5.711084	3840.710205	4480.758789	635.780579	404.740723	89.675125	82.631866	37.300903	106.688110	135.302124	135.909622	1.266997	99998.000000	3.853988	3.260839	0.581447	0.756719	3.584412	3.651351	2.803307	2.607177	1.952672	1.917148	1.571719	2.028116	2.131305	2.133250	0.102775	4.999991	39154.000000		1
7708.187500	1319.380737	2.642764	5.112839	5731.004883	7192.583008	918.978821	593.209595	162.886169	77.987755	53.980846	218.797424	329.605408	161.520065	0.201417	99998.000000	3.886952	3.120370	0.422058	0.708662	3.758231	3.856885	2.963305	2.773208	2.211884	1.892026	1.732240	2.340042	2.517994	2.208226	0.000000	4.999991	39170.000000		1
12546.820312	3980.348145	2.133947	5.156011	10737.106445	12211.099609	1844.149780	1111.823486	236.701614	81.182503	71.422470	269.238159	325.226501	318.359009	0.857428	0.000000	4.098534	3.599921	0.329184	0.712314	4.030887	4.086755	3.265796	3.046036	2.374201	1.909462	1.853835	2.430137	2.512186	2.502917	0.000000	0.000000	39231.000000		1
12809.961914	2146.029297	4.002693	4.708869	7439.673828	8159.797852	1265.711304	775.356750	179.257736	91.068970	43.819927	195.058807	256.924774	165.152710	0.326048	0.000000	4.107548	3.331636	0.602352	0.672917	3.871554	3.911680	3.102335	2.889502	2.253478	1.959370	1.641672	2.290166	2.409806	2.217886	0.000000	0.000000	39278.000000		1
11958.329102	991.237000	1.896499	3.663482	7705.550781	8852.087891	1248.837158	799.385254	210.320236	84.038048	53.243832	166.756256	225.011169	114.113754	1.389583	0.000000	4.077671	2.996177	0.277953	0.563894	3.886804	3.947046	3.096506	2.902756	2.322881	1.924476	1.726269	2.222082	2.352204	2.057338	0.142885	0.000000	39317.000000		1
13756.175781	3646.215820	3.216340	4.798297	9814.708008	11541.984375	1627.014526	999.421204	225.563156	109.981544	59.913960	263.360535	366.030548	157.338516	1.825372	99998.000000	4.138498	3.561842	0.507362	0.681087	3.991877	4.062281	3.211391	2.999748	2.353268	2.041320	1.777528	2.420551	2.563517	2.196835	0.261351	4.999991	39361.000000		1
11337.583984	3333.231689	2.581089	4.733539	6922.000488	8375.594727	1170.173950	713.820740	153.773712	76.202271	45.707176	191.891815	249.335693	165.128036	0.839916	0.000000	4.054521	3.522866	0.411803	0.675186	3.840232	3.923016	3.068250	2.853589	2.186882	1.881968	1.659984	2.283056	2.396785	2.217821	0.000000	0.000000	39405.000000		1
5226.539551	1658.015259	2.827788	3.521630	2941.020264	3744.482178	455.785828	295.653442	84.448189	33.840950	18.687456	63.888901	94.149628	51.899323	1.009779	99998.000000	3.718214	3.219589	0.451447	0.546744	3.468498	3.573392	2.658761	2.470783	1.926590	1.529443	1.271550	1.805425	1.973819	1.715162	0.004226	4.999991	39419.000000		1
8322.070312	2582.791504	0.777102	3.330438	5640.105957	6495.078613	940.305969	597.091980	142.585907	58.369007	42.518589	146.329575	201.704269	58.039047	1.638278	0.000000	3.920231	3.412089	0.000000	0.522501	3.751287	3.812584	2.973269	2.776041	2.154077	1.766182	1.628579	2.165332	2.304715	1.763720	0.214388	0.000000	39502.000000		1
4846.292969	919.527710	1.156402	2.525582	2789.069092	2975.832520	465.826477	301.814758	63.568192	26.557158	23.411745	57.582653	100.277016	25.980499	0.709030	99998.000000	3.685410	2.963565	0.063109	0.402361	3.445459	3.473608	2.668224	2.479740	1.803240	1.424182	1.369434	1.760292	2.001201	1.414647	0.000000	4.999991	39593.000000		1
11017.748047	1953.970947	2.032184	3.731324	4126.310547	4736.073730	668.267761	431.344116	83.816017	45.750347	27.873915	129.365921	179.683289	97.082260	0.393261	0.000000	4.042093	3.290918	0.307963	0.571863	3.615562	3.675418	2.824950	2.634824	1.923327	1.660394	1.445198	2.111820	2.254508	1.987140	0.000000	0.000000	39634.000000		1
5719.613770	1620.948730	3.080655	4.391244	2822.758789	2833.419434	449.652283	294.592651	55.908184	40.643677	22.508209	65.094643	66.571754	61.190628	1.079667	0.000000	3.757367	3.209769	0.488643	0.642588	3.450674	3.452311	2.652877	2.469222	1.747475	1.608993	1.352341	1.813545	1.823290	1.786685	0.033290	0.000000	39664.000000		1
11247.314453	3443.706543	2.170952	5.325617	7740.850586	10025.490234	1342.323730	792.875488	218.217682	120.376823	59.584000	301.120911	371.343811	229.636780	0.422627	0.000000	4.051049	3.537026	0.336650	0.726370	3.888789	4.001106	3.127857	2.899205	2.338890	2.080543	1.775130	2.478741	2.569776	2.361042	0.000000	0.000000	39680.000000		1
13670.661133	3615.856445	2.661267	5.954700	8542.277344	10182.187500	1410.745728	875.791077	217.699615	116.929207	71.101761	271.578705	378.109558	308.454041	0.724648	0.000000	4.135789	3.558211	0.425088	0.774860	3.931574	4.007841	3.149449	2.942400	2.337858	2.067923	1.851880	2.433896	2.577618	2.489191	0.000000	0.000000	39711.000000		1
6095.792969	2466.327881	2.377563	5.627823	6317.630859	7086.487305	1086.743408	669.957642	171.375702	93.770325	39.530449	175.103943	196.942978	115.846817	0.440826	0.000000	3.785030	3.392051	0.376132	0.750340	3.800554	3.850431	3.036127	2.826047	2.233949	1.972065	1.596932	2.243296	2.294341	2.063884	0.000000	0.000000	39782.000000		1
10744.658203	715.122070	1.952007	3.459955	6578.533691	7899.928223	1094.807373	688.315186	196.613022	90.208611	45.898369	179.714127	234.308640	143.400024	0.632058	0.000000	4.031193	2.854380	0.290481	0.539070	3.818129	3.897623	3.039338	2.837787	2.293612	1.955248	1.661797	2.254582	2.369788	2.156549	0.000000	0.000000	39830.000000		1
6523.695801	1233.643555	2.537917	4.076703	4142.626953	5291.072754	684.855225	434.227417	86.893593	41.282009	22.153580	110.314583	161.020508	84.383430	0.116150	0.000000	3.814494	3.091190	0.404477	0.610309	3.617276	3.723544	2.835599	2.637717	1.938988	1.615761	1.345444	2.042633	2.206881	1.926257	0.000000	0.000000	39849.000000		1
9255.178711	2616.209961	2.254213	6.189064	8230.177734	9861.962891	1407.631104	859.363953	192.486969	103.391594	57.965038	228.054810	293.769287	168.686676	0.572894	0.000000	3.966385	3.417673	0.352995	0.791625	3.915409	3.993963	3.148489	2.934177	2.284401	2.014485	1.763166	2.358039	2.468006	2.227081	0.000000	0.000000	39909.000000		1
9453.521484	2445.546631	2.322055	4.727372	4014.207520	4790.427734	681.682007	425.978424	103.058548	42.176296	31.654579	85.089600	112.633560	145.194748	0.128269	99998.000000	3.975594	3.388376	0.365873	0.674620	3.603600	3.680374	2.833582	2.629388	2.013084	1.625068	1.500437	1.929876	2.051668	2.161951	0.000000	4.999991	39966.000000		1
6527.806152	1973.207275	1.600460	4.280230	6498.667969	7231.768066	1086.580078	680.476318	149.684677	72.572708	51.988750	177.247131	245.468689	133.007812	0.813366	0.000000	3.814767	3.295173	0.204245	0.631467	3.812824	3.859245	3.036062	2.832813	2.175177	1.860773	1.715909	2.248579	2.389996	2.123877	0.000000	0.000000	40020.000000		1
15438.679688	2293.333252	1.304422	5.806680	7532.787598	8810.448242	1238.549805	784.922546	213.262115	106.919388	47.779449	206.810944	286.840118	193.529282	1.530111	0.000000	4.188610	3.360467	0.115418	0.763928	3.876956	3.944998	3.092913	2.894827	2.328914	2.029057	1.679241	2.315573	2.457640	2.286747	0.184723	0.000000	40108.000000		1
13055.969727	3403.121582	2.059937	5.766592	8053.840820	9495.408203	1358.072388	833.226196	219.013290	106.823792	68.270889	307.664612	421.090698	269.102448	0.647597	0.000000	4.115809	3.531878	0.313854	0.760919	3.906003	3.977514	3.132923	2.920763	2.340471	2.028668	1.834236	2.488078	2.624376	2.429918	0.000000	0.000000	40147.000000		1
6251.688477	1539.864990	1.322924	3.367443	2741.511475	3200.800537	445.717438	282.717163	74.663483	40.976719	24.376955	54.267635	86.221336	52.904621	0.953174	0.000000	3.795997	3.187483	0.121535	0.527300	3.437990	3.505259	2.649060	2.451352	1.873108	1.612537	1.386979	1.734541	1.935615	1.723494	0.000000	0.000000	40171.000000		1
10291.041016	1861.082642	3.241009	4.431333	5359.285156	6704.979492	898.508972	557.250122	120.978157	55.815670	39.357758	137.636505	153.542435	166.127167	0.422363	99998.000000	4.012459	3.269766	0.510680	0.646534	3.729107	3.826397	2.953522	2.746050	2.082707	1.746756	1.595030	2.138734	2.186229	2.220441	0.000000	4.999991	40246.000000		1
6758.951172	3261.140137	1.618963	6.401842	10042.371094	11677.884766	1700.595581	1043.124023	231.860153	117.333176	77.022545	303.100677	385.313171	259.471954	0.318931	99998.000000	3.829879	3.513370	0.209237	0.806305	4.001836	4.067364	3.230601	3.018336	2.365226	2.069421	1.886618	2.481587	2.585814	2.414090	0.000000	4.999991	40283.000000		1
10712.569336	1291.158325	2.112361	4.218554	5535.807617	6416.967285	929.374084	577.954346	136.282745	79.921257	38.941452	166.879608	203.859802	177.031281	1.334252	0.000000	4.029894	3.110980	0.324768	0.625164	3.743181	3.807330	2.968191	2.761894	2.134441	1.902662	1.590412	2.222403	2.309332	2.248050	0.125238	0.000000	40324.000000		1
6777.675293	1684.282593	1.390766	1.763899	3339.664307	3780.697510	574.253845	346.285370	89.921822	35.237885	16.291391	95.851852	89.342079	80.041527	1.299833	0.000000	3.831081	3.226415	0.143254	0.246474	3.523703	3.577572	2.759104	2.539434	1.953865	1.547010	1.211958	1.981601	1.951056	1.903315	0.113888	0.000000	40350.000000		1
6610.327148	3634.355713	2.075356	2.531749	4324.117188	4784.204590	711.800903	462.748932	117.607628	57.166348	16.232801	112.359108	124.219162	56.429337	0.283760	0.000000	3.820223	3.560427	0.317093	0.403421	3.635897	3.679810	2.852359	2.665345	2.070436	1.757140	1.210393	2.050608	2.094189	1.751505	0.000000	0.000000	40409.000000		1
4840.254883	1325.541992	1.911918	4.409747	2481.324219	2949.969238	447.407318	270.499390	77.272324	67.367355	25.434677	70.614532	85.388725	94.103371	2.042047	99998.000000	3.684868	3.122394	0.281469	0.644414	3.394684	3.469817	2.650703	2.432166	1.888024	1.828449	1.405426	1.848894	1.931401	1.973605	0.310066	4.999991	40461.000000		1
15090.420898	4870.309082	3.641896	4.385077	11685.466797	13035.624023	1930.889160	1199.953613	271.788391	104.122437	60.083565	302.585693	438.128357	261.097076	0.217677	0.000000	4.178701	3.687557	0.561327	0.641977	4.067646	4.115132	3.285757	3.079165	2.434231	2.017544	1.778756	2.480848	2.641601	2.416802	0.000000	0.000000	40507.000000		1
5578.958496	1117.691895	1.063890	0.326876	2553.397461	3241.428711	397.826965	259.999268	40.119442	18.912569	6.451181	39.764812	50.887856	28.910051	0.215183	0.000000	3.746553	3.048322	0.026897	0.000000	3.407118	3.510736	2.599694	2.414972	1.603355	1.276751	0.809639	1.599499	1.706614	1.461049	0.000000	0.000000	40528.000000		1
5259.717285	1504.522217	2.016765	2.574922	2444.307129	3322.793213	452.458496	274.421906	84.426598	38.392548	28.598593	91.260162	126.430206	86.653061	0.033238	99998.000000	3.720962	3.177399	0.304655	0.410764	3.388156	3.521503	2.655579	2.438419	1.926479	1.584247	1.456345	1.960281	2.101851	1.937784	0.000000	4.999991	40571.000000		1
6595.244629	912.971680	2.291218	5.649409	3648.198730	4208.665039	634.812317	389.636566	109.676254	46.259167	30.109625	93.526711	110.336174	132.310898	1.580810	99998.000000	3.819231	2.960457	0.360066	0.752003	3.562078	3.624144	2.802645	2.590660	2.040112	1.665198	1.478705	1.970936	2.042718	2.121596	0.198880	4.999991	40617.000000		1
3399.405762	1862.528809	2.189455	3.774496	3121.724365	3680.069092	515.135498	333.987396	91.907753	54.332394	21.324053	89.434593	113.046776	73.685936	0.130985	99998.000000	3.531403	3.270103	0.340336	0.576859	3.494395	3.565856	2.711921	2.523730	1.963352	1.735059	1.328870	1.951506	2.053258	1.867385	0.000000	4.999991	40643.000000		1
11097.765625	3365.481445	3.105325	8.279839	8053.251465	9251.814453	1314.301758	835.258423	218.205353	69.007904	50.314281	221.236664	322.019409	194.562332	0.026852	0.000000	4.045236	3.527047	0.492107	0.918022	3.905971	3.966227	3.118695	2.921821	2.338866	1.838899	1.701691	2.344857	2.507882	2.289059	0.000000	0.000000	40694.000000		1
9613.244141	524.713562	1.606628	3.077571	5774.831055	7536.626465	980.746094	610.407593	146.952484	89.409920	36.372700	145.990356	212.873566	103.490273	0.060373	0.000000	3.982870	2.719922	0.205915	0.488208	3.761539	3.877177	2.991557	2.785620	2.167177	1.951386	1.560776	2.164324	2.328122	2.014899	0.000000	0.000000	40762.000000		1
9203.550781	3059.617676	2.303553	5.655577	5777.686523	6624.512207	953.492004	600.684570	126.778671	39.777145	41.701401	142.373138	231.033707	130.688843	0.254548	99998.000000	3.963955	3.485667	0.362398	0.752477	3.761754	3.821154	2.979317	2.778646	2.103046	1.599634	1.620151	2.153428	2.363675	2.116239	0.000000	4.999991	40841.000000		1
5404.869141	690.683472	2.186371	5.504474	2769.770996	3348.375977	464.266113	300.565857	42.552509	66.895546	23.976068	70.179726	79.773239	78.055595	0.881964	0.000000	3.732785	2.839279	0.339724	0.740716	3.442444	3.524834	2.666767	2.477940	1.628925	1.825397	1.379778	1.846212	1.901857	1.892404	0.000000	0.000000	40932.000000		1
5757.876953	1776.221191	2.821621	4.730455	4290.337891	4803.986816	726.023132	456.482758	135.326797	50.964951	32.299080	118.471077	194.910797	95.179596	0.223370	0.000000	3.760262	3.249497	0.450499	0.674903	3.632492	3.681602	2.860950	2.659424	2.131384	1.707272	1.509190	2.073612	2.289836	1.978544	0.000000	0.000000	40983.000000		1
11587.783203	3014.863525	1.264333	4.520761	6966.955078	7947.100098	1147.567139	728.564087	140.051086	90.076012	43.752087	187.275452	239.008255	206.154099	1.542868	99998.000000	4.064000	3.479268	0.101861	0.655212	3.843043	3.900209	3.059778	2.862468	2.146286	1.954609	1.640999	2.272481	2.378413	2.314192	0.188329	4.999991	41050.000000		1
16938.564453	2870.945312	2.408400	5.569232	10016.359375	11739.518555	1655.178223	1036.752930	215.479324	123.768936	70.981499	270.332886	359.233978	311.562469	2.433592	99998.000000	4.228877	3.458025	0.381729	0.745795	4.000710	4.069650	3.218845	3.015675	2.333405	2.092612	1.851145	2.431899	2.555377	2.493545	0.386248	4.999991	41081.000000		1
5433.831543	1162.998169	1.637465	2.288134	3589.792725	4156.241699	589.410400	372.253510	73.837044	48.818668	19.837692	71.265205	113.965736	62.473465	0.626563	0.000000	3.735106	3.065579	0.214172	0.359481	3.555069	3.618701	2.770418	2.570839	1.868274	1.688586	1.297491	1.852877	2.056774	1.795696	0.000000	0.000000	41124.000000		1
17194.535156	5021.418457	2.337474	4.859972	11094.931641	12105.771484	1830.029297	1141.152954	285.646729	121.197098	63.062458	254.325180	314.488922	175.033005	0.380929	0.000000	4.235391	3.700826	0.368747	0.686634	4.045125	4.082993	3.262458	3.057344	2.455829	2.083492	1.799771	2.405389	2.497605	2.243120	0.000000	0.000000	41149.000000		1
8214.953125	2100.596680	1.766982	4.064368	4357.902832	4791.997559	718.656067	445.553986	95.398544	60.176079	26.708261	103.484108	140.072662	51.846901	1.149433	46307.832031	3.914605	3.322343	0.247232	0.608993	3.639277	3.680516	2.856521	2.648900	1.979542	1.779424	1.426646	2.014874	2.146353	1.714723	0.060484	4.665655	41170.000000		1
24258.156250	5559.875977	2.642764	5.011075	15917.229492	17836.082031	2616.876221	1640.783325	324.760864	160.107712	94.337738	449.192810	613.590027	285.424683	2.094772	99998.000000	4.384858	3.745065	0.422058	0.699931	4.201868	4.251299	3.417783	3.215051	2.511564	2.204412	1.974685	2.652433	2.787878	2.455492	0.321137	4.999991	41270.000000		1
9926.197266	1990.134033	1.822490	2.889463	5136.102539	6261.260254	852.246704	538.451599	148.044128	61.563759	25.952745	125.073357	173.781021	110.601372	2.248192	99998.000000	3.996783	3.298882	0.260665	0.460817	3.710634	3.796662	2.930565	2.731147	2.170391	1.789325	1.414183	2.097165	2.240002	2.043761	0.351833	4.999991	41310.000000		1
15077.342773	3508.983154	0.946708	4.471421	10307.363281	12696.865234	1760.925781	1062.844482	268.306854	117.175903	61.579178	325.861755	394.783325	177.635681	2.013161	99998.000000	4.178325	3.545181	0.000000	0.650446	4.013147	4.103696	3.245741	3.026470	2.428632	2.068838	1.789434	2.513033	2.596359	2.249530	0.303878	4.999991	41335.000000		1
7494.817383	759.759216	2.192538	5.868355	4555.878418	5659.724609	741.904358	481.248260	134.543518	76.276276	39.431767	167.619705	227.848206	178.844513	0.137304	99998.000000	3.874761	2.880676	0.340947	0.768516	3.658572	3.752795	2.870348	2.682369	2.128863	1.882389	1.595846	2.224325	2.357646	2.252476	0.000000	4.999991	41434.000000		1
3461.021973	1586.623657	1.797820	1.622047	2141.302002	2572.066406	367.307220	227.823532	64.030754	24.426294	18.619614	44.581612	57.480892	58.578701	0.523796	0.000000	3.539204	3.200474	0.254746	0.210063	3.330678	3.410282	2.565029	2.357599	1.806389	1.387858	1.269971	1.649156	1.759524	1.767740	0.000000	0.000000	41456.000000		1
10851.719727	2548.454102	3.204005	5.131341	5900.980957	6827.193848	994.317627	607.545898	124.524452	68.175293	32.468685	146.474503	194.260117	140.689407	0.494384	0.000000	4.035499	3.406277	0.505693	0.710231	3.770924	3.834242	2.997525	2.783579	2.095255	1.833627	1.511465	2.165762	2.288384	2.148261	0.000000	0.000000	41483.000000		1
7422.065918	930.367065	1.477111	2.328223	3229.352783	3939.732178	534.467407	339.982208	119.346855	62.855846	15.440280	75.483757	117.916000	57.295864	0.942627	99998.000000	3.870525	2.968654	0.169413	0.367025	3.509115	3.595467	2.727921	2.531456	2.076811	1.798346	1.188655	1.877854	2.071573	1.758123	0.000000	4.999991	41514.000000		1
7903.850586	2727.859863	2.624262	3.037483	5633.130371	7908.932617	958.521606	585.524902	194.398895	52.787441	43.795258	202.928513	268.396271	152.358276	0.110250	99998.000000	3.897839	3.435822	0.419007	0.482514	3.750750	3.898118	2.981602	2.767545	2.288694	1.722531	1.641427	2.307343	2.428777	2.182866	0.000000	4.999991	41543.000000		1
8632.375000	1756.420532	3.037483	4.298732	7291.707031	8031.261230	1208.214966	747.621643	157.588303	74.990356	39.857323	173.956787	275.149689	170.444412	0.710502	0.000000	3.936130	3.244628	0.482514	0.633340	3.862829	3.904784	3.082144	2.873682	2.197524	1.875005	1.600508	2.240441	2.439569	2.231583	0.000000	0.000000	41598.000000		1
7816.796875	1305.839966	1.603544	3.830003	5165.971680	5523.580566	845.070862	544.215149	115.800560	23.911310	32.764725	117.866661	162.281754	139.391159	0.604560	99998.000000	3.893029	3.115890	0.205081	0.583199	3.713152	3.742221	2.926893	2.735771	2.063711	1.378603	1.515406	2.071391	2.210270	2.144235	0.000000	4.999991	41729.000000		1
10628.968750	1153.947388	3.771412	4.338820	4919.833984	5584.009277	819.053345	516.387451	133.162003	34.806160	46.111145	120.204140	177.271805	103.894241	0.442291	99998.000000	4.026491	3.062186	0.576504	0.637372	3.691951	3.746946	2.913312	2.712976	2.124380	1.541656	1.663806	2.079919	2.248640	2.016592	0.000000	4.999991	41763.000000		1
6559.438965	1596.399170	3.345856	4.773628	4279.883789	5067.125488	721.400574	452.575653	124.123566	40.023846	39.456436	139.428162	186.757385	162.867661	0.199466	0.000000	3.816867	3.203141	0.524507	0.678849	3.631432	3.704762	2.858176	2.655691	2.093854	1.602319	1.596118	2.144351	2.271278	2.211835	0.000000	0.000000	41812.000000		1
4940.427246	2347.329590	1.292086	3.971855	6549.756348	7977.258789	1134.192993	680.244995	162.617874	73.392982	59.331135	245.305252	315.737854	121.227936	1.013702	0.000000	3.693764	3.370574	0.111292	0.598993	3.816225	3.901854	3.054687	2.832665	2.211168	1.865655	1.773283	2.389707	2.499327	2.083603	0.005910	0.000000	41877.000000		1
20450.529297	2755.252686	1.692973	7.835780	9380.067383	10958.361328	1577.310791	958.907043	226.352585	101.840469	67.188499	222.445496	293.220398	175.760773	2.952318	99998.000000	4.310705	3.440161	0.228650	0.894082	3.972206	4.039746	3.197917	2.981776	2.354785	2.007921	1.827295	2.347224	2.467194	2.244922	0.470163	4.999991	41914.000000		1
13603.222656	2464.826172	3.709738	4.674948	8171.432617	9754.455078	1390.371460	849.622437	185.662659	61.014854	59.981804	235.739487	308.272125	196.616104	0.407350	0.000000	4.133642	3.391786	0.569343	0.669777	3.912298	3.989203	3.143131	2.929226	2.268725	1.785436	1.778020	2.372432	2.488934	2.293619	0.000000	0.000000	41946.000000		1
16965.265625	3592.265869	2.195622	3.533965	6585.725098	7390.488281	1096.213623	692.462769	146.613281	56.827137	33.988968	164.397202	209.006561	107.573143	1.208177	0.000000	4.229561	3.555368	0.341558	0.548262	3.818604	3.868673	3.039895	2.840396	2.166173	1.754556	1.531338	2.215894	2.320160	2.031704	0.082131	0.000000	41988.000000		1
23511.417969	6459.754395	1.717642	9.436240	17080.990234	19245.939453	2855.236816	1762.942627	412.440796	174.163391	101.683205	476.203278	663.608215	324.563507	1.262797	99998.000000	4.371279	3.810216	0.234933	0.974799	4.232513	4.284339	3.455642	3.246238	2.615362	2.240957	2.007249	2.677792	2.821912	2.511300	0.101334	4.999991	42041.000000		1
16855.306641	2966.605957	2.726025	7.092599	9935.550781	10987.077148	1671.707153	1028.784546	222.975891	89.070709	64.653664	285.205750	355.959045	253.551163	0.282918	0.000000	4.226737	3.472260	0.435530	0.850805	3.997192	4.040882	3.223160	3.012324	2.348258	1.949735	1.810593	2.455158	2.551400	2.404066	0.000000	0.000000	42105.000000		1
7164.826660	2277.840576	1.810155	4.187717	4529.019043	5631.955566	772.282288	475.552612	116.275452	52.642506	34.041393	137.405228	199.194107	153.341995	1.415067	0.000000	3.855206	3.357523	0.257716	0.621977	3.656004	3.750659	2.887776	2.677199	2.065488	1.721337	1.532007	2.138003	2.299277	2.185661	0.150777	0.000000	42195.000000		1
12087.192383	3352.881348	2.001346	4.995657	8188.997559	8762.496094	1327.882568	852.761719	190.260513	98.577873	64.027664	273.361115	353.929962	185.200104	0.042258	0.000000	4.082325	3.525418	0.301322	0.698593	3.913231	3.942628	3.123160	2.930828	2.279349	1.993779	1.806368	2.436737	2.548917	2.267641	0.000000	0.000000	42266.000000		1
13018.401367	3342.994873	2.815454	4.021195	7263.015625	7953.915039	1206.975342	757.261414	178.209259	77.716385	41.306679	177.703522	242.036484	93.147415	0.997470	99998.000000	4.114558	3.524136	0.449548	0.604355	3.861117	3.900581	3.081698	2.879246	2.250930	1.890513	1.616020	2.249696	2.383881	1.969171	0.000000	4.999991	42298.000000		1
5482.128906	2213.041992	2.090775	1.393850	4762.427246	5433.748047	817.937012	497.696930	133.942200	74.188583	24.006907	104.677513	116.346382	90.742096	1.288366	99998.000000	3.738949	3.344990	0.320307	0.144216	3.677828	3.735100	2.912720	2.696965	2.126917	1.870337	1.380336	2.019853	2.065753	1.957809	0.110039	4.999991	42330.000000		1
13330.182617	2447.446289	2.565671	5.945448	6703.517578	7482.275879	1091.039062	689.147766	142.049347	62.291523	39.946751	186.479843	224.971069	189.856537	0.726351	0.000000	4.124836	3.388713	0.409201	0.774185	3.826303	3.874034	3.037840	2.838312	2.152439	1.794429	1.601481	2.270632	2.352127	2.278425	0.000000	0.000000	42366.000000		1
9176.284180	1590.956299	3.114576	5.341035	5790.805176	6792.211914	961.984619	602.315857	149.502731	68.412743	37.538353	166.201187	215.978897	165.374741	0.951302	0.000000	3.962667	3.201658	0.493399	0.727625	3.762739	3.832011	2.983168	2.779824	2.174649	1.835137	1.574475	2.220634	2.334411	2.218469	0.000000	0.000000	42394.000000		1
9384.446289	1917.801758	2.399149	5.156011	5259.229980	6317.140625	872.987915	543.404114	133.683151	88.065414	29.005646	112.763077	143.458603	166.324539	0.153865	0.000000	3.972409	3.282804	0.380057	0.712314	3.720922	3.800521	2.941008	2.735123	2.126077	1.944805	1.462483	2.052167	2.156727	2.220956	0.000000	0.000000	42417.000000		1
7124.401855	1999.841553	3.808417	8.005385	5053.859375	6663.623535	852.101746	532.651123	151.171036	47.273716	41.528709	167.459351	228.671570	149.437973	0.719402	0.000000	3.852748	3.300996	0.580745	0.903382	3.703623	3.823710	2.930491	2.726443	2.179469	1.674620	1.618348	2.223909	2.359212	2.174461	0.000000	0.000000	42587.000000		1
9938.171875	4154.822754	2.500912	4.360406	6581.447754	7422.987793	1096.306152	689.977295	155.713394	70.805725	40.717686	156.169785	192.194016	107.600899	0.411069	99998.000000	3.997307	3.618552	0.398098	0.639527	3.818321	3.870579	3.039932	2.838835	2.192326	1.850068	1.609783	2.193597	2.283740	2.031816	0.000000	4.999991	42666.000000		1
8139.670410	1554.472656	2.004430	4.489923	3841.234619	4971.825684	648.368408	402.356995	109.586823	31.947533	24.728500	94.140373	139.391159	127.854889	0.074548	0.000000	3.910607	3.191583	0.301991	0.652239	3.584471	3.696516	2.811822	2.604612	2.039758	1.504437	1.393198	1.973776	2.144235	2.106717	0.000000	0.000000	42690.000000		1
6510.000488	1676.190918	1.470943	5.085085	3306.073242	3692.440918	531.377502	355.447144	84.913834	23.501173	16.803293	59.266376	85.431900	51.779057	1.653265	0.000000	3.813581	3.224324	0.167596	0.706298	3.519312	3.567314	2.725403	2.550775	1.928978	1.371090	1.225394	1.772808	1.931620	1.714154	0.218342	0.000000	42789.000000		1
4235.132812	2814.300049	3.364359	6.133556	5733.126953	6249.692871	948.496338	598.788086	122.054382	63.161137	29.283184	107.745834	138.762070	79.449448	0.367105	0.000000	3.626867	3.449370	0.526902	0.787712	3.758392	3.795859	2.977036	2.777273	2.086553	1.800450	1.466618	2.032400	2.142271	1.900091	0.000000	0.000000	42857.000000		1
9555.044922	3182.788330	3.305768	6.210650	8436.865234	9540.313477	1365.840332	872.852234	186.689545	99.549255	53.311676	219.284668	304.454437	178.819839	0.378038	0.000000	3.980233	3.502808	0.519272	0.793137	3.926181	3.979563	3.135400	2.940941	2.271120	1.998038	1.726822	2.341008	2.483522	2.252416	0.000000	0.000000	42899.000000		1
6380.835449	620.546936	2.460824	5.119006	4022.441162	5191.684082	675.875366	422.287170	108.621613	41.315933	22.890593	103.271324	179.088135	126.784836	0.582428	0.000000	3.804878	2.792775	0.391080	0.709186	3.604490	3.715308	2.829867	2.625608	2.035916	1.616118	1.359657	2.013980	2.253067	2.103067	0.000000	0.000000	42938.000000		1
9376.274414	1555.866455	4.974071	4.489923	5019.876465	5421.465820	831.585632	523.285767	146.292572	56.577354	38.926033	131.182251	162.294083	101.936066	1.810985	0.000000	3.972030	3.191972	0.696712	0.652239	3.700693	3.734117	2.919907	2.718739	2.165222	1.752643	1.590240	2.117875	2.210303	2.008328	0.257915	0.000000	42979.000000		1
24727.800781	6029.406250	3.709738	7.943711	14953.721680	17224.820312	2518.236572	1546.312988	338.705536	136.489365	93.048737	411.984406	557.447449	319.518494	0.929160	0.000000	4.393186	3.780275	0.569343	0.900023	4.174749	4.236155	3.401097	3.189297	2.529822	2.135099	1.968710	2.614881	2.746204	2.504496	0.000000	0.000000	43049.000000		1
5311.949707	2389.397949	2.235711	6.414176	4823.343750	5024.354004	809.006531	511.598419	106.580177	34.525539	42.185547	133.220596	138.876175	195.509033	0.395029	0.000000	3.725254	3.378289	0.349416	0.807141	3.683348	3.701080	2.907952	2.708929	2.027676	1.538140	1.625164	2.124571	2.142628	2.291167	0.000000	0.000000	43110.000000		1
14223.257812	2523.429688	1.594293	5.094337	9061.982422	11049.263672	1541.302002	943.158386	216.105331	88.756172	63.358498	205.034698	312.046600	205.673035	0.271347	0.000000	4.152999	3.401991	0.202568	0.707088	3.957223	4.043334	3.187888	2.974585	2.334666	1.948199	1.801805	2.311827	2.494220	2.313177	0.000000	0.000000	43157.000000		1
6300.806152	1918.726929	1.890332	4.372742	2671.911621	3023.066162	429.182434	293.171051	70.938324	57.215691	30.929899	56.645199	91.833740	48.272846	0.468492	0.000000	3.799396	3.283013	0.276538	0.640754	3.426822	3.480448	2.632642	2.467121	1.850881	1.757515	1.490378	1.753163	1.963002	1.683703	0.000000	0.000000	43218.000000		1
8197.694336	1314.767456	3.419866	4.459086	4538.748535	4864.456055	741.327698	477.695801	98.917091	33.575748	31.679249	106.210129	148.811981	88.404625	1.283047	0.000000	3.913692	3.118849	0.534009	0.649246	3.656936	3.687034	2.870010	2.679152	1.995271	1.526026	1.500775	2.026166	2.172638	1.946475	0.108242	0.000000	43255.000000		1
12467.121094	3364.183105	2.389898	5.186849	10448.921875	12604.106445	1747.443726	1075.540283	273.358032	78.956047	69.874435	348.197266	457.830353	242.372620	0.401063	0.000000	4.095766	3.526880	0.378379	0.714904	4.019072	4.100512	3.242403	3.031627	2.436732	1.897385	1.844318	2.541825	2.660705	2.384484	0.000000	0.000000	43280.000000		1
11972.039062	2772.352051	3.031315	4.767460	7737.615723	8708.724609	1272.751465	784.851624	182.619003	97.464645	53.934589	203.400330	290.864410	130.247879	0.119143	99998.000000	4.078168	3.442848	0.481631	0.678287	3.888607	3.939955	3.104744	2.894788	2.261546	1.988847	1.731867	2.308352	2.463691	2.114771	0.000000	4.999991	43301.000000		1
3961.373779	1382.547974	4.166131	6.984668	2017.264648	2690.364746	352.943146	227.339386	75.684196	64.548820	28.222378	55.010815	72.643631	102.352371	0.112305	0.000000	3.597846	3.140680	0.619733	0.844146	3.304763	3.429811	2.547705	2.356675	1.879005	1.809888	1.450594	1.740448	1.861198	2.010098	0.000000	0.000000	43392.000000		1
16058.501953	2293.068115	1.316756	3.897846	7082.376465	8106.908691	1206.460327	740.800415	163.222290	101.041786	59.855370	234.271637	322.855103	187.577667	0.562644	0.000000	4.205705	3.360417	0.119505	0.590825	3.850179	3.908855	3.081513	2.869701	2.212780	2.004501	1.777103	2.369720	2.509008	2.273181	0.000000	0.000000	43413.000000		1
12703.590820	2615.457520	2.035268	5.569232	6185.828613	7725.570312	1018.059326	643.776733	177.475327	90.032837	42.271893	212.562119	264.245575	137.648849	0.522845	0.000000	4.103927	3.417548	0.308622	0.745795	3.791398	3.887931	3.007773	2.808735	2.249138	1.954401	1.626052	2.327486	2.422008	2.138772	0.000000	0.000000	43441.000000		1
15177.647461	3441.760742	2.957305	5.455134	8567.094727	10059.590820	1420.043213	894.592590	199.545654	100.579224	65.942673	277.900360	373.742981	236.979156	0.684668	99998.000000	4.181204	3.536781	0.470896	0.736805	3.932834	4.002580	3.152302	2.951625	2.300042	2.002508	1.819167	2.443889	2.572573	2.374710	0.000000	4.999991	43483.000000		1
13933.932617	2167.399658	3.247177	4.437500	9015.615234	10839.230469	1476.626709	926.299622	194.179947	50.462299	56.426250	258.722595	363.332275	254.195663	0.859519	0.000000	4.144073	3.335939	0.511506	0.647138	3.954995	4.034998	3.169271	2.966752	2.288204	1.702967	1.751481	2.412834	2.560304	2.405168	0.000000	0.000000	43518.000000		1
14967.456055	4690.453125	1.131732	3.025148	9094.130859	10294.929688	1481.125854	929.531372	195.490540	109.457306	40.211952	207.492447	297.445099	135.080093	2.429012	99998.000000	4.175148	3.671215	0.053744	0.480747	3.958761	4.012623	3.170592	2.968264	2.291126	2.039245	1.604355	2.317002	2.473407	2.130591	0.385430	4.999991	43536.000000		1
15919.536133	3763.595215	3.148497	7.641505	13269.000977	14853.376953	2168.605469	1349.228271	274.742615	136.856323	70.050209	318.294250	445.624908	257.143738	0.470712	0.000000	4.201931	3.575603	0.498103	0.883179	4.122838	4.171825	3.336180	3.130085	2.438926	2.136265	1.845409	2.502829	2.648969	2.410176	0.000000	0.000000	43579.000000		1
6703.807617	3886.944824	2.359060	4.039698	8735.729492	10028.195312	1457.350220	912.638672	207.464691	98.127647	51.168476	236.550522	321.538361	227.111191	1.744902	0.000000	3.826322	3.589608	0.372739	0.606349	3.941299	4.001223	3.163564	2.960299	2.316944	1.991791	1.709002	2.373924	2.507233	2.356239	0.241771	0.000000	43683.000000		1
6846.547852	1721.953491	2.223376	4.181550	2973.649170	3392.963623	459.902618	317.927307	81.712906	44.973248	15.838082	60.959347	82.570190	76.698753	0.001449	0.000000	3.835472	3.236022	0.347013	0.621337	3.473290	3.530579	2.662666	2.502328	1.912291	1.652954	1.199703	1.785040	1.916823	1.884788	0.000000	0.000000	43708.000000		1
6939.605469	1943.106934	1.310589	3.281098	7737.612305	9223.508789	1293.498901	804.047852	183.602722	59.115273	40.911961	196.212128	256.200104	191.053040	1.208171	0.000000	3.841335	3.288497	0.117467	0.516019	3.888607	3.964896	3.111766	2.905282	2.263879	1.771700	1.611850	2.292726	2.408579	2.281154	0.082128	0.000000	43746.000000		1
5203.771973	2002.024902	1.840992	3.006645	4797.939941	6218.350098	788.074097	496.222900	146.126038	107.492966	45.593079	163.068100	258.796600	117.949921	0.257027	0.000000	3.716318	3.301470	0.265052	0.478082	3.681055	3.793675	2.896567	2.695677	2.164728	2.031380	1.658899	2.212369	2.412959	2.071698	0.000000	0.000000	43777.000000		1
7153.737305	2380.794434	3.059069	7.681593	5568.853027	6385.914062	894.540161	582.049500	119.457870	51.193146	50.770676	196.131958	214.060806	211.809677	1.912834	0.000000	3.854533	3.376722	0.485589	0.885451	3.745766	3.805223	2.951600	2.764960	2.077215	1.709212	1.705613	2.292548	2.330537	2.325946	0.281677	0.000000	43813.000000		1
6310.572266	981.840820	1.766982	4.153796	2406.065674	2273.659180	374.692749	255.873230	60.953178	32.925079	16.312979	38.429554	59.661095	53.367184	0.859324	0.000000	3.800069	2.992041	0.247232	0.618445	3.381307	3.356725	2.573675	2.408025	1.784996	1.517527	1.212533	1.584665	1.775691	1.727274	0.000000	0.000000	43848.000000		1
7167.879395	1931.697144	2.531749	4.227806	6183.753418	7202.022461	1054.478271	651.205444	163.191452	52.540741	36.727329	181.761734	226.448181	154.365799	0.501237	0.000000	3.855391	3.285939	0.403421	0.626115	3.791252	3.857455	3.023038	2.813718	2.212698	1.720496	1.564989	2.259502	2.354969	2.188551	0.000000	0.000000	43886.000000		1
3194.756348	881.215332	2.778449	5.766592	2682.359375	2834.171875	427.665222	291.061768	62.939106	45.747265	16.353067	66.543999	95.713081	72.538788	0.300219	0.000000	3.504438	2.945082	0.443802	0.760919	3.428517	3.452426	2.631104	2.463985	1.798921	1.660365	1.213599	1.823109	1.980971	1.860570	0.000000	0.000000	43942.000000		1
13852.611328	2616.074463	3.065236	3.941018	8833.699219	9860.939453	1465.272339	911.750549	168.202530	103.986755	48.655231	219.031799	300.834137	170.240875	1.329641	0.000000	4.141531	3.417650	0.486464	0.595608	3.946143	3.993918	3.165918	2.959876	2.225832	2.016978	1.687129	2.340507	2.478327	2.231064	0.123734	0.000000	43971.000000		1
5122.537109	1468.257446	0.999131	2.275799	3621.983643	4525.836914	624.475586	389.852417	97.887115	49.284313	21.037266	97.319710	118.101028	68.064285	0.952528	99998.000000	3.709485	3.166802	0.000000	0.357134	3.558946	3.655699	2.795516	2.590900	1.990726	1.692709	1.322989	1.988201	2.072254	1.832919	0.000000	4.999991	44019.000000		1
19248.031250	3426.613525	2.263464	4.132210	9428.016602	10747.622070	1572.170166	978.026245	230.487885	103.453270	61.505169	250.831314	321.387238	197.868103	0.633727	99998.000000	4.284386	3.534865	0.354774	0.616182	3.974420	4.031312	3.196500	2.990350	2.362648	2.014744	1.788912	2.399382	2.507029	2.296376	0.000000	4.999991	44043.000000		1
6208.651367	2894.215332	1.137900	4.030447	7800.045898	8031.560547	1257.786133	807.671265	143.335266	79.763985	42.512421	165.118790	235.582214	98.038223	1.936112	99998.000000	3.792997	3.461531	0.056104	0.605353	3.892097	3.904800	3.099607	2.907235	2.156353	1.901807	1.628516	2.217797	2.372143	1.991395	0.286930	4.999991	44072.000000		1
15709.098633	6089.761230	4.018112	9.149453	13227.491211	15843.694336	2205.175293	1364.193604	357.405334	197.285263	88.435463	402.924377	550.832825	330.323914	0.254001	0.000000	4.196151	3.784600	0.604022	0.961395	4.121478	4.199856	3.343443	3.134876	2.553161	2.295095	1.946626	2.605224	2.741020	2.518940	0.000000	0.000000	44110.000000		1
18840.632812	4722.243164	2.426902	6.364837	12085.499023	13611.381836	2042.603760	1250.021240	303.766754	123.553078	103.456352	417.960693	597.708740	367.775940	2.393785	0.000000	4.275095	3.674148	0.385052	0.803787	4.082264	4.133902	3.310184	3.096917	2.482540	2.091854	2.014757	2.621135	2.776489	2.565583	0.379085	0.000000	44248.000000		1
6907.275879	1965.695312	2.297385	3.139246	5417.000488	6090.211426	888.039673	559.180542	130.710434	45.435806	33.896458	114.585564	157.252167	98.602547	0.109491	0.000000	3.839307	3.293516	0.361234	0.496825	3.733759	3.784632	2.948432	2.747552	2.116310	1.657398	1.530154	2.059130	2.196597	1.993888	0.000000	0.000000	44281.000000		1
20604.792969	4642.383789	3.043650	6.059546	11619.987305	13345.443359	1903.999023	1204.906128	303.797607	134.531189	70.420258	305.761963	419.419312	274.295471	1.291268	0.000000	4.313968	3.666741	0.483395	0.782440	4.065206	4.125333	3.279667	3.080953	2.482584	2.128823	1.847698	2.485384	2.622648	2.438219	0.111017	0.000000	44374.000000		1
14922.886719	3491.140625	2.075356	5.384208	8129.863770	9406.932617	1364.646851	844.022400	198.219650	80.090866	61.643936	265.047333	331.199707	197.587479	0.724634	0.000000	4.173853	3.542967	0.317093	0.731122	3.910083	3.973448	3.135020	2.926354	2.297147	1.903583	1.789890	2.423323	2.520090	2.295759	0.000000	0.000000	44429.000000		1
7408.879883	1245.895264	3.142330	2.633513	4676.717773	5548.987305	792.930969	482.457092	113.950317	47.582088	16.134121	96.616615	142.493393	66.207870	0.032625	99998.000000	3.869753	3.095482	0.497252	0.420535	3.669941	3.744214	2.899235	2.683459	2.056715	1.677444	1.207745	1.985052	2.153795	1.820910	0.000000	4.999991	44470.000000		1
3968.457275	1550.846191	2.485493	4.163047	2628.548096	3487.042480	464.932220	288.415924	60.330265	67.527710	23.186632	96.832481	151.701447	109.152016	0.310699	0.000000	3.598622	3.190569	0.395413	0.619411	3.419716	3.542457	2.667390	2.460019	1.780535	1.829482	1.365238	1.986021	2.180990	2.038032	0.000000	0.000000	44512.000000		1
8493.652344	1857.841553	2.331306	5.452050	3327.964600	3717.934326	549.916992	353.735687	96.641289	43.197014	32.755474	72.464775	89.490097	91.543869	0.077106	0.000000	3.929095	3.269009	0.367599	0.736560	3.522179	3.570302	2.740297	2.548679	1.985163	1.635454	1.515284	1.860127	1.951775	1.961629	0.000000	0.000000	44537.000000		1
9771.464844	3808.438965	1.548037	3.604891	5794.490234	6410.691895	952.465149	602.581055	134.370834	69.168259	35.931725	138.947098	190.868011	114.520805	0.965548	0.000000	3.989960	3.580747	0.189781	0.556892	3.763015	3.806905	2.978849	2.780015	2.128305	1.839907	1.555478	2.142849	2.280733	2.058884	0.000000	0.000000	44567.000000		1
6703.971191	2085.566406	2.784616	6.944580	5028.831543	6388.797363	867.835022	525.968628	139.644028	71.098679	42.348984	174.696884	239.625000	192.813843	1.325164	0.000000	3.826332	3.319224	0.444765	0.841646	3.701467	3.805419	2.938437	2.720960	2.145022	1.851861	1.626843	2.242285	2.379532	2.285138	0.122270	0.000000	44596.000000		1
2990.757812	1179.474609	1.828657	3.410615	2043.494995	2646.402832	325.488617	215.565674	41.211086	11.357409	14.049514	37.556854	67.644890	11.203223	0.380880	0.000000	3.475781	3.071689	0.262132	0.532833	3.310374	3.422656	2.512536	2.333580	1.615014	1.055279	1.147661	1.574689	1.830235	1.049343	0.000000	0.000000	44611.000000		1
5289.253418	1385.896973	0.539654	3.737491	3669.402344	4115.890625	588.605530	384.403442	101.720207	55.525799	25.113968	113.200966	142.351547	135.366882	1.530182	0.000000	3.723394	3.141731	0.000000	0.572580	3.564595	3.614464	2.769824	2.584787	2.007407	1.744495	1.399915	2.053850	2.153362	2.131512	0.184743	0.000000	44641.000000		1
13102.182617	4773.948242	3.931767	6.898324	10056.994141	11663.273438	1689.034668	1051.749146	214.073151	90.020500	88.842514	348.823273	450.287537	231.403763	0.474682	0.000000	4.117343	3.678878	0.594588	0.838744	4.002468	4.066821	3.227638	3.021912	2.330562	1.954341	1.948621	2.542605	2.653490	2.364370	0.000000	0.000000	44692.000000		1
7270.040527	4119.770020	2.257297	2.769197	8603.326172	10225.079102	1474.893677	893.013733	217.557770	100.677902	54.909054	210.776627	284.400879	151.806290	0.999591	99998.000000	3.861537	3.614873	0.353589	0.442354	3.934666	4.009666	3.168761	2.950858	2.337574	2.002934	1.739644	2.323822	2.453931	2.181290	0.000000	4.999991	44724.000000		1
6399.815430	583.304626	1.498697	2.371395	3011.591553	3699.533691	518.367249	316.875732	79.998352	14.872872	20.565454	88.836349	113.583351	114.604065	0.710872	0.000000	3.806167	2.765895	0.175714	0.375004	3.478796	3.568147	2.714638	2.500889	1.903081	1.172395	1.313138	1.948591	2.055315	2.059200	0.000000	0.000000	44741.000000		1
12303.605469	3477.720215	3.820752	3.836171	8104.904297	9034.839844	1390.679810	844.663818	189.671524	65.452354	46.468861	179.415009	261.991364	158.448669	0.378628	0.000000	4.090033	3.541295	0.582149	0.583898	3.908748	3.955920	3.143227	2.926684	2.278002	1.815925	1.667162	2.253859	2.418287	2.199889	0.000000	0.000000	44783.000000		1
10171.703125	4441.746582	2.482410	5.868355	5919.319824	6823.419434	1020.017517	621.527527	146.126038	94.202049	45.947708	177.888550	224.520844	197.544312	0.388281	0.000000	4.007394	3.647554	0.394873	0.768516	3.772272	3.834002	3.008608	2.793460	2.164728	1.974060	1.662264	2.250148	2.351257	2.295665	0.000000	0.000000	44833.000000		1
6997.280762	1974.012207	3.037483	3.133079	4521.069336	5178.297363	811.966919	480.486572	113.820801	50.533226	36.832176	119.744659	139.036530	136.295090	1.417695	0.000000	3.844929	3.295350	0.482514	0.495971	3.655241	3.714187	2.909538	2.681681	2.056222	1.703577	1.566227	2.078256	2.143129	2.134480	0.151583	0.000000	44908.000000		1
5156.874512	2755.786133	2.032184	5.926946	6768.945312	7505.567383	1124.614868	708.081909	146.801376	60.552296	55.710823	216.509293	270.585754	197.041656	1.110854	99998.000000	3.712387	3.440246	0.307963	0.772831	3.830521	3.875384	3.051004	2.850084	2.166730	1.782131	1.745940	2.335477	2.432305	2.294558	0.045657	4.999991	44947.000000		1
7674.556152	2289.376953	1.887248	1.992095	4234.047363	4987.663574	715.930054	443.811676	104.464737	53.626217	17.993616	90.865448	119.066238	107.437462	0.329175	0.000000	3.885053	3.359717	0.275829	0.299310	3.626756	3.697897	2.854871	2.647199	2.018970	1.729377	1.255118	1.958399	2.075789	2.031156	0.000000	0.000000	44965.000000		1
14323.738281	1700.629517	0.447142	3.913265	7135.056152	7795.188965	1206.593018	745.715881	150.785568	54.665436	39.530449	185.135345	213.653763	186.183807	2.407241	99998.000000	4.156056	3.230610	0.000000	0.592539	3.853397	3.891827	3.081561	2.872573	2.178360	1.737713	1.596932	2.267489	2.329710	2.269942	0.381519	4.999991	45089.000000		1
16157.909180	5815.305176	3.555551	7.755603	13374.041992	15152.172852	2246.090576	1381.379272	317.560333	124.425774	80.204964	363.498779	479.126648	280.358093	0.460383	0.000000	4.208385	3.764573	0.550907	0.889616	4.126263	4.180475	3.351427	3.140313	2.501826	2.094910	1.904201	2.560503	2.680450	2.447713	0.000000	0.000000	45120.000000		1
7298.367676	1405.799438	2.827788	3.052901	3402.911865	3835.967529	556.750549	361.309326	82.280319	23.584435	20.466774	72.051559	89.437675	85.262291	0.169183	0.000000	3.863226	3.147923	0.451447	0.484713	3.531851	3.583875	2.745661	2.557879	1.915296	1.372625	1.311049	1.857643	1.951521	1.930757	0.000000	0.000000	45176.000000		1
11912.032227	4460.880859	1.871829	7.185112	11394.396484	12528.255859	1870.355347	1178.456909	271.387512	86.986099	65.757645	293.581177	423.992493	213.141861	0.062954	0.000000	4.075986	3.649421	0.272266	0.856434	4.056691	4.097890	3.271924	3.071314	2.433590	1.939450	1.817946	2.467728	2.627358	2.328669	0.000000	0.000000	45211.000000		1
15192.446289	4166.155762	1.594293	5.439715	11638.264648	14945.802734	1939.209106	1201.103882	320.048920	161.711258	88.864098	427.492523	546.228821	412.150940	0.997827	0.000000	4.181628	3.619735	0.202568	0.735576	4.065888	4.174519	3.287625	3.079581	2.505216	2.208740	1.948726	2.630929	2.737375	2.615056	0.000000	0.000000	45256.000000		1
5930.538574	883.343140	4.085954	2.837040	3716.336914	3972.253418	626.705139	396.710663	85.925293	35.888550	30.362492	111.332222	113.200966	101.350159	1.189541	99998.000000	3.773094	2.946129	0.611293	0.452865	3.570115	3.599037	2.797063	2.598474	1.934121	1.554956	1.482337	2.046621	2.053850	2.005824	0.075379	4.999991	45327.000000		1
19621.521484	3416.881104	1.313673	4.573184	8675.075195	10271.917969	1471.495361	898.601501	223.361359	115.621704	55.260597	224.955658	302.311249	210.024200	0.544351	0.000000	4.292733	3.533630	0.118487	0.660219	3.938273	4.011652	3.167759	2.953567	2.349008	2.063039	1.742416	2.352097	2.480454	2.322269	0.000000	0.000000	45360.000000		1
11129.212891	2077.675049	2.531749	5.849853	6006.925781	6657.958496	1006.671082	621.194519	159.435455	58.813065	43.095249	164.992355	218.803604	162.624054	0.770606	3837.269043	4.046464	3.317578	0.403421	0.767145	3.778652	3.823341	3.002887	2.793228	2.202585	1.769474	1.634429	2.217464	2.340055	2.211185	0.000000	3.584022	45390.000000		1
8059.147461	2967.614502	1.544953	3.207088	7611.521484	8372.337891	1267.965576	798.688354	180.441895	62.115749	51.763638	211.513641	246.575745	186.967087	0.453719	0.000000	3.906289	3.472408	0.188915	0.506111	3.881471	3.922847	3.103107	2.902377	2.256337	1.793202	1.714025	2.325338	2.391950	2.271765	0.000000	0.000000	45432.000000		1
5369.590820	1359.589600	2.371395	1.800903	2596.723877	2839.531250	432.432678	279.651947	58.072968	29.394197	21.320971	51.646458	60.928509	58.076054	0.813950	0.000000	3.729941	3.133408	0.375004	0.255490	3.414426	3.453247	2.635919	2.446618	1.763974	1.468262	1.328807	1.713041	1.784821	1.763997	0.000000	0.000000	45452.000000		1
7659.618652	2570.176025	3.111492	6.309330	5777.193359	6211.883301	968.790466	602.821594	99.000351	22.372524	27.978762	135.635162	175.640503	96.480934	0.789410	0.000000	3.884207	3.409963	0.492969	0.799983	3.761717	3.793223	2.986230	2.780189	1.995637	1.349715	1.446828	2.132372	2.244625	1.984442	0.000000	0.000000	45471.000000		1
4993.232910	2141.619629	1.998263	2.769197	3974.704834	4622.576660	704.116211	417.217529	84.651711	61.502087	18.746048	77.639290	146.847641	56.774715	0.572343	99998.000000	3.698382	3.330742	0.300653	0.442354	3.599305	3.664884	2.847644	2.620363	1.927636	1.788890	1.272910	1.890082	2.166867	1.754155	0.000000	4.999991	45508.000000		1
6578.287109	2398.158936	2.494745	7.160441	5581.517578	6320.449219	957.809265	586.366760	142.080185	62.066410	44.078960	164.169006	212.824234	152.407623	0.344330	0.000000	3.818113	3.379878	0.397026	0.854940	3.746752	3.800748	2.981279	2.768169	2.152534	1.792857	1.644231	2.215291	2.328021	2.183007	0.000000	0.000000	45602.000000		1
4400.316406	1002.690002	2.821621	2.991227	2189.812256	2519.593506	387.286743	234.728027	57.588821	9.393068	14.259208	40.005344	42.549427	40.776276	0.073694	0.000000	3.643484	3.001167	0.450499	0.475849	3.340407	3.401330	2.588033	2.370565	1.760338	0.972807	1.154095	1.602118	1.628894	1.610408	0.000000	0.000000	45625.000000		1
11262.788086	1774.577515	2.365228	4.261727	5056.659180	5761.269043	856.505371	525.173035	121.517807	27.775234	33.350636	127.358414	208.035187	101.689369	0.001855	0.000000	4.051646	3.249095	0.373873	0.629586	3.703864	3.760518	2.932730	2.720302	2.084640	1.443658	1.523104	2.105028	2.318137	2.007276	0.000000	0.000000	45647.000000		1
5612.940918	2942.454102	1.871829	3.151581	6399.300781	6672.260742	1053.775146	659.790588	146.755127	79.421692	33.492485	144.312805	254.827835	97.032921	0.404026	0.000000	3.749191	3.468710	0.272266	0.498528	3.806133	3.824273	3.022748	2.819406	2.166593	1.899939	1.524947	2.159305	2.406247	1.986919	0.000000	0.000000	45668.000000		1
9004.689453	2709.767578	3.577137	4.637943	6351.240723	7006.905273	1069.409790	670.065613	141.654617	68.264725	43.665741	202.493698	250.208389	210.511429	0.994313	0.000000	3.954469	3.432932	0.553536	0.666325	3.802859	3.845526	3.029144	2.826117	2.151231	1.834196	1.640141	2.306412	2.398302	2.323276	0.000000	0.000000	45722.000000		1
7650.284180	2119.388916	3.154665	4.465254	3508.313965	4183.113281	616.263611	373.631958	97.754517	55.063240	31.114923	99.456741	117.330093	79.030060	1.651430	0.000000	3.883677	3.326211	0.498953	0.649846	3.545099	3.621500	2.789767	2.572444	1.990137	1.740862	1.492969	1.997634	2.069409	1.897792	0.217860	0.000000	45778.000000		1
5113.844238	1140.872314	1.171821	3.873176	2670.449951	3344.465820	472.604553	288.366577	56.981323	42.086868	16.747786	68.116707	79.063980	82.653450	0.590086	99998.000000	3.708747	3.057237	0.068861	0.588067	3.426584	3.524327	2.674498	2.459945	1.755733	1.624147	1.223957	1.833254	1.897979	1.917261	0.000000	4.999991	45814.000000		1
7400.936035	1964.834961	2.377563	3.620309	4017.757080	4893.529297	670.028564	423.428162	86.239838	62.285355	28.025019	91.186157	129.880905	86.452614	0.073935	99998.000000	3.869287	3.293326	0.376132	0.558746	3.603984	3.689622	2.826093	2.626780	1.935708	1.794386	1.447546	1.959929	2.113545	1.936778	0.000000	4.999991	45844.000000		1
12094.632812	6249.825684	1.208826	5.569232	11304.671875	14646.488281	1934.213501	1165.961670	350.608765	131.576965	107.064323	451.150970	585.241211	292.218170	1.428045	99998.000000	4.082592	3.795868	0.082364	0.745795	4.053258	4.165733	3.286505	3.066684	2.544823	2.119180	2.029645	2.654322	2.767335	2.465707	0.154742	4.999991	45867.000000		1
16850.816406	3830.160889	3.358191	5.168346	11302.868164	12549.534180	1886.945923	1163.765991	237.984451	95.284447	61.471249	337.108154	456.054138	265.614746	1.460706	0.000000	4.226621	3.583217	0.526105	0.713352	4.053189	4.098628	3.275759	3.065866	2.376549	1.979022	1.788672	2.527769	2.659016	2.424252	0.164563	0.000000	45905.000000		1
16474.605469	2671.911621	1.822490	4.366574	7848.774902	8601.232422	1297.914795	825.146790	172.991577	74.675819	39.993008	190.615143	203.545258	122.177727	1.073664	0.000000	4.216815	3.426822	0.260665	0.640141	3.894802	3.934561	3.113246	2.916531	2.238025	1.873180	1.601984	2.280157	2.308661	2.086992	0.030868	0.000000	45988.000000		1
14006.297852	2831.118896	1.557288	4.261727	7525.389648	9030.272461	1233.631226	785.653381	202.795914	67.499954	49.139378	189.619095	261.291351	133.821930	0.178768	0.000000	4.146323	3.451958	0.192369	0.629586	3.876529	3.955701	3.091185	2.895231	2.307059	1.829304	1.691430	2.277882	2.417125	2.126527	0.000000	0.000000	46027.000000		1
7099.731934	2228.346680	3.327354	3.879343	4267.067871	5059.077148	697.557129	445.282623	110.141899	57.147846	27.004301	136.597290	172.985413	102.346207	0.201105	0.000000	3.851242	3.347983	0.522099	0.588758	3.630130	3.704071	2.843580	2.648636	2.041953	1.757000	1.431433	2.135442	2.238009	2.010072	0.000000	0.000000	46060.000000		1
16828.138672	4724.435547	1.865662	4.440584	8384.935547	8734.097656	1368.569458	874.554504	208.399063	110.891243	47.640678	200.217911	268.380859	143.955093	0.537165	0.000000	4.226036	3.674350	0.270833	0.647440	3.923500	3.941218	3.136267	2.941787	2.318896	2.044897	1.677978	2.301503	2.428751	2.158227	0.000000	0.000000	46095.000000		1
4534.613281	701.266846	3.604891	6.185980	2919.137939	3252.644287	432.559113	315.238281	83.106758	61.273888	23.143459	79.563545	97.563324	97.890205	0.044168	0.000000	3.656540	2.845883	0.556892	0.791408	3.465255	3.512237	2.636045	2.498639	1.919636	1.787275	1.364428	1.900714	1.989287	1.990739	0.000000	0.000000	46184.000000		1
20718.351562	6155.494141	3.552467	7.141939	12044.895508	14200.764648	2023.216309	1242.062134	271.967255	117.311592	81.040657	360.791260	510.627045	284.690765	0.685856	99998.000000	4.316355	3.789263	0.550530	0.853816	4.080803	4.152312	3.306042	3.094143	2.434517	2.069341	1.908703	2.557256	2.708104	2.454373	0.000000	4.999991	46268.000000		1
12176.873047	2647.516113	2.365228	2.985059	6790.136719	7665.012207	1116.372070	693.209045	162.790573	81.185593	26.665089	148.898331	202.148331	152.830093	0.894336	0.000000	4.085536	3.422839	0.373873	0.474953	3.831878	3.884513	3.047809	2.840864	2.211629	1.909479	1.425943	2.172890	2.305670	2.184209	0.000000	0.000000	46306.000000		1
5026.494141	2160.750977	1.585042	5.307115	6489.321289	7013.199219	1081.464111	686.323059	141.031708	35.139202	54.045605	192.860107	259.095734	165.655365	1.559237	0.000000	3.701265	3.334605	0.200041	0.724858	3.812199	3.845916	3.034012	2.836529	2.149317	1.545792	1.732760	2.285242	2.413460	2.219206	0.192912	0.000000	46362.000000		1
14084.847656	2995.469727	4.437500	8.418607	6463.562500	7318.452148	1086.953125	676.461243	146.634857	86.745567	37.205307	163.974731	252.703140	141.044037	0.823482	0.000000	4.148752	3.476465	0.647138	0.925240	3.810472	3.864419	3.036211	2.830243	2.166237	1.938247	1.570605	2.214777	2.402611	2.149355	0.000000	0.000000	46391.000000		1
5361.489746	1985.258545	2.235711	3.527797	4972.433105	5597.269531	843.390198	526.755005	94.516594	50.012074	33.134773	133.954529	164.850510	103.391594	0.455394	0.000000	3.729285	3.297817	0.349416	0.547504	3.696569	3.747976	2.926028	2.721609	1.975508	1.699075	1.520284	2.126957	2.217090	2.014485	0.000000	0.000000	46460.000000		1
9686.455078	1409.836060	3.062153	5.217686	6095.993164	7495.464844	1028.892578	637.627747	152.564896	65.258080	38.744095	170.965561	247.013641	167.505600	0.751813	0.000000	3.986165	3.149169	0.486027	0.717478	3.785044	3.874799	3.012370	2.804567	2.183455	1.814634	1.588206	2.232909	2.392721	2.224029	0.000000	0.000000	46495.000000		1
1692.266357	0.000000	1.427771	2.658183	0.000000	0.000000	0.000000	0.000000	16.960564	11.761379	7.111102	0.000000	0.000000	0.000000	0.169971	0.000000	3.228469	0.000000	0.154659	0.424585	0.000000	0.000000	0.000000	0.000000	1.229440	1.070458	0.851937	0.000000	0.000000	0.000000	0.000000	0.000000	46529.000000		0
6872.839355	1568.710205	1.884164	4.311067	5066.616699	6268.815430	819.192139	529.413208	166.583572	40.477154	39.626041	194.975555	244.861191	187.815109	0.626947	0.000000	3.837136	3.195543	0.275119	0.634585	3.704718	3.797185	2.913386	2.723795	2.221632	1.607210	1.597981	2.289980	2.388920	2.273731	0.000000	0.000000	46574.000000		1
10113.904297	2215.465820	2.192538	4.375825	5816.486328	6627.707031	982.645691	615.474182	142.120270	43.338863	29.647064	135.188019	146.027359	92.074272	0.246822	8630.580078	4.004919	3.345465	0.340947	0.641060	3.764661	3.821363	2.992397	2.789210	2.152656	1.636878	1.471982	2.130938	2.164434	1.964138	0.000000	3.936040	46624.000000		1
11267.401367	1683.446899	2.821621	5.069666	5158.453613	5346.357910	828.730103	541.584717	116.090431	35.860798	26.754517	107.125999	138.160751	71.474899	0.363383	0.000000	4.051824	3.226199	0.450499	0.704979	3.712520	3.728058	2.918413	2.733666	2.064796	1.554620	1.427397	2.029895	2.140385	1.854154	0.000000	0.000000	46646.000000		1
5109.092285	2031.980347	1.452441	1.686805	3815.892334	5104.845703	637.051086	400.781189	107.591644	79.921257	17.820927	111.304466	151.698364	53.505951	0.044871	9137.825195	3.708344	3.307920	0.162098	0.227065	3.581596	3.707983	2.804174	2.602907	2.031779	1.902662	1.250930	2.046513	2.180981	1.728402	0.000000	3.960843	46663.000000		1
6200.572266	2557.733154	3.780664	3.712821	3274.591309	3491.840820	555.991943	353.359467	97.131599	68.425079	20.494528	85.370224	123.488319	73.232628	0.472216	99998.000000	3.792432	3.407855	0.577568	0.569704	3.515157	3.543054	2.745069	2.548217	1.987361	1.835215	1.311638	1.931306	2.091626	1.864705	0.000000	4.999991	46714.000000		1
16942.689453	2795.214844	1.637465	4.341904	9465.289062	10540.598633	1571.695312	983.213074	200.035965	67.546211	59.818363	228.153488	280.697327	173.521973	0.936350	84000.484375	4.228982	3.446415	0.214172	0.637680	3.976134	4.022865	3.196368	2.992648	2.301108	1.829601	1.776834	2.358227	2.448238	2.239354	0.000000	4.924282	46772.000000		1
14431.042969	2758.176025	4.030447	4.755125	8105.820312	9586.024414	1283.933105	813.101746	191.540268	81.660484	44.600113	190.550385	250.633957	179.803558	1.363080	99998.000000	4.159298	3.440622	0.605353	0.677162	3.908797	3.981638	3.108542	2.910145	2.282260	1.912012	1.649336	2.280010	2.399040	2.254798	0.134521	4.999991	46800.000000		1
8429.326172	2603.563721	2.846291	4.329569	4526.598633	5642.646973	726.226624	442.334564	100.795082	70.651535	29.548386	123.041176	163.333313	129.359756	0.417326	99998.000000	3.925793	3.415568	0.454279	0.636445	3.655772	3.751483	2.861072	2.645751	2.003439	1.849122	1.470534	2.090050	2.213075	2.111799	0.000000	4.999991	46816.000000		1
5343.739746	1486.429932	1.403101	4.304899	2846.824463	3921.097168	446.062805	285.474030	73.645851	28.666435	14.046430	79.060898	87.590515	128.712173	0.388505	0.000000	3.727845	3.172144	0.147089	0.633963	3.454361	3.593408	2.649396	2.455567	1.867148	1.457374	1.147566	1.897962	1.942457	2.109620	0.000000	0.000000	46867.000000		1
10526.511719	2948.686523	1.998263	4.110624	6922.980957	8257.755859	1139.586426	695.651367	174.672211	65.634293	37.559937	205.130295	273.601624	198.993668	0.611819	0.000000	4.022285	3.469629	0.300653	0.613908	3.840293	3.916862	3.056747	2.842392	2.242224	1.817131	1.574725	2.312030	2.437119	2.298839	0.000000	0.000000	46980.000000		1
13969.820312	2652.342285	3.080655	4.711953	6533.246094	8227.782227	1049.337646	647.030090	182.924301	119.038483	47.356976	242.119751	306.881348	184.777618	0.118379	0.000000	4.145191	3.423630	0.488643	0.673201	3.815129	3.915283	3.020915	2.810925	2.262271	2.075687	1.675384	2.384030	2.486970	2.266649	0.000000	0.000000	47023.000000		1
15029.316406	2088.492920	1.674470	4.662613	7746.080566	9217.640625	1196.465942	767.144775	183.991272	95.916611	48.701485	201.725861	285.742310	145.614151	1.549125	0.000000	4.176939	3.319833	0.223877	0.668629	3.889082	3.964620	3.077900	2.884877	2.264797	1.981894	1.687542	2.304762	2.455975	2.163203	0.190086	0.000000	47039.000000		1
4877.864258	1345.111450	1.492530	3.583304	2154.990723	3517.694824	344.647888	212.922913	59.232452	64.610497	22.458870	86.483452	134.981415	131.879166	1.182895	0.000000	3.688230	3.128758	0.173923	0.554284	3.333445	3.546258	2.537376	2.328223	1.772560	1.810303	1.351388	1.936933	2.130274	2.120176	0.072946	0.000000	47115.000000		1
10250.334961	3266.292969	1.455525	2.778449	7279.257812	8841.270508	1201.147095	731.203796	169.728973	74.108406	40.646759	194.901535	252.681549	150.122574	0.418049	0.000000	4.010738	3.514055	0.163020	0.443802	3.862087	3.946515	3.079596	2.864038	2.229756	1.869867	1.609026	2.289815	2.402574	2.176446	0.000000	0.000000	47161.000000		1
23128.730469	4291.568359	1.831741	6.210650	13299.964844	15293.663086	2157.809082	1351.103149	285.495605	143.103973	80.423904	348.413147	437.289581	244.287613	0.596259	0.000000	4.364152	3.632616	0.262864	0.793137	4.123850	4.184512	3.334013	3.130688	2.455600	2.155652	1.905385	2.542094	2.640769	2.387902	0.000000	0.000000	47223.000000		1
7172.899902	2251.542480	3.049818	6.525191	5057.195801	6302.027344	808.698181	507.167084	112.698318	72.356850	35.277973	158.763199	204.047913	154.371964	0.283915	0.000000	3.855695	3.352480	0.484274	0.814593	3.703910	3.799480	2.907786	2.705151	2.051918	1.859480	1.547504	2.200750	2.309732	2.188568	0.000000	0.000000	47312.000000		1
17053.611328	6701.109375	1.020718	6.179812	14395.040039	16678.677734	2370.645752	1458.041016	336.768951	154.791351	75.008858	409.495850	487.033356	324.492584	2.053101	99998.000000	4.231816	3.826147	0.008906	0.790975	4.158213	4.222162	3.374867	3.163770	2.527332	2.189747	1.875113	2.612250	2.687559	2.511205	0.312410	4.999991	47363.000000		1
4609.930176	123.364967	2.846291	5.001824	2052.194336	2769.746338	299.329254	201.513077	52.738102	29.073488	21.478241	42.318146	62.840427	35.879299	0.032306	0.000000	3.663694	2.091192	0.454279	0.699128	3.312218	3.442440	2.476149	2.304303	1.722124	1.463497	1.331999	1.626527	1.798239	1.554844	0.000000	0.000000	47414.000000		0
10909.718750	2691.881836	2.349809	2.750695	5010.319824	6247.645508	823.549438	499.214142	149.869705	70.136551	37.436588	130.528488	211.714081	136.313583	1.137452	99998.000000	4.037814	3.430056	0.371033	0.439442	3.699865	3.795716	2.915690	2.698287	2.175714	1.845944	1.573296	2.115705	2.325750	2.134539	0.055933	4.999991	47447.000000		1
6264.032227	2489.822998	2.291218	4.628692	5644.154785	6531.164551	912.592407	565.983215	158.152618	74.805336	25.613535	113.065285	175.631256	120.370659	0.248081	0.000000	3.796854	3.396168	0.360066	0.665458	3.751599	3.814991	2.960277	2.752804	2.199076	1.873933	1.408470	2.053329	2.244602	2.080521	0.000000	0.000000	47527.000000		1
2871.099609	897.152100	1.989012	2.769197	2562.047363	3827.897217	392.368744	250.526016	77.975418	42.626522	31.050165	94.078705	159.842514	105.096901	0.168799	0.000000	3.458048	2.952866	0.298637	0.442354	3.408587	3.582960	2.593694	2.398853	1.891958	1.629680	1.492064	1.973491	2.203692	2.021590	0.000000	0.000000	47572.000000		1
5552.937500	870.413025	3.031315	3.823836	2755.949707	3526.828857	398.055176	270.012177	71.129517	47.813370	19.328875	61.332481	89.101547	25.598116	0.377648	0.000000	3.744523	2.939725	0.481631	0.582499	3.440271	3.547385	2.599943	2.431383	1.852050	1.679549	1.286207	1.787691	1.949885	1.408208	0.000000	0.000000	47605.000000		1
9265.462891	3466.557129	2.170952	3.755994	6515.625488	7590.292969	1068.589478	654.733215	124.832825	47.622177	40.893459	170.265549	233.189240	141.901321	1.633444	99998.000000	3.966867	3.539898	0.336650	0.574725	3.813956	3.880259	3.028811	2.816064	2.096329	1.677809	1.611654	2.231127	2.367708	2.151986	0.213104	4.999991	47676.000000		1
11502.197266	2077.323486	1.255082	4.119875	5710.791016	7021.321777	925.429993	566.205261	146.687286	62.541306	37.448925	153.045959	202.758911	117.530533	0.811878	99998.000000	4.060781	3.317504	0.098672	0.614884	3.756696	3.846419	2.966344	2.752974	2.166393	1.796167	1.573439	2.184822	2.306980	2.070151	0.000000	4.999991	47697.000000		1
10934.937500	2071.998047	2.806202	6.642373	5638.098145	6796.569336	908.290588	566.569153	119.383865	57.980457	37.152885	159.549561	202.271683	144.044525	0.500179	99998.000000	4.038816	3.316389	0.448119	0.822323	3.751133	3.832290	2.958225	2.753253	2.076946	1.763282	1.569993	2.202896	2.305935	2.158497	0.000000	4.999991	47773.000000		1
11931.219727	3650.644043	2.593424	6.469684	10533.320312	12253.732422	1671.534424	1059.017578	251.383301	138.780579	73.608841	274.125885	371.652191	203.841293	0.232346	99998.000000	4.076685	3.562370	0.413874	0.810883	4.022565	4.088268	3.223115	3.024903	2.400337	2.142329	1.866930	2.437950	2.570137	2.309292	0.000000	4.999991	47848.000000		1
8597.402344	1726.699463	1.248914	4.011944	4771.617188	6310.772461	749.379333	479.027985	137.772202	31.093338	28.543085	146.739716	210.702621	128.073837	0.157907	0.000000	3.934367	3.237217	0.096533	0.603355	3.678666	3.800082	2.874702	2.680361	2.139162	1.492667	1.455501	2.166548	2.323670	2.107460	0.000000	0.000000	47895.000000		1
6251.309082	677.148926	2.294302	1.899583	3378.405518	4189.040039	515.369812	332.559631	71.777100	27.038221	19.615662	65.729889	122.541611	53.262337	0.215751	0.000000	3.795971	2.830684	0.360651	0.278658	3.528712	3.622114	2.712119	2.521869	1.855986	1.431978	1.292603	1.817763	2.088284	1.726420	0.000000	0.000000	47914.000000		1
8400.616211	3147.754150	2.044519	4.921647	8438.231445	9800.122070	1346.018066	842.264648	180.281540	67.151497	55.550468	260.489594	359.641022	221.443283	0.967030	0.000000	3.924311	3.498001	0.310591	0.692110	3.926251	3.991231	3.129051	2.925449	2.255951	1.827056	1.744688	2.415790	2.555869	2.345263	0.000000	0.000000	47931.000000		1
20261.320312	3065.041992	4.344988	6.136640	10052.553711	11910.561523	1621.753662	994.123352	235.585312	74.188583	63.543522	311.127655	419.049255	217.070541	1.773192	99998.000000	4.306668	3.486436	0.637989	0.787931	4.002276	4.075932	3.209985	2.997440	2.372148	1.870337	1.803071	2.492939	2.622265	2.336601	0.248756	4.999991	47986.000000		1
23554.427734	3024.108398	2.870961	6.811979	10862.543945	13205.709961	1761.860229	1090.246582	268.235931	66.198616	80.220383	315.484985	453.957184	210.714951	0.406036	0.000000	4.372073	3.480597	0.458027	0.833273	4.035932	4.120762	3.245971	3.037525	2.428517	1.820849	1.904285	2.498979	2.657015	2.323695	0.000000	0.000000	48046.000000		1
12823.746094	1024.473511	3.456871	3.133079	6853.831543	8328.207031	1112.486450	673.985046	143.085480	46.681637	38.626911	135.305206	237.102509	136.137817	0.603481	0.000000	4.108015	3.010501	0.538683	0.495971	3.835933	3.920552	3.046295	2.828650	2.155596	1.669146	1.586890	2.131315	2.374936	2.133979	0.000000	0.000000	48066.000000		1
10340.226562	1555.690674	3.015897	5.729587	5323.119141	6705.503418	851.309265	522.656738	130.485321	75.200050	44.745049	135.425476	213.678421	151.670609	0.689955	0.000000	4.014530	3.191923	0.479416	0.758123	3.726166	3.826431	2.930087	2.718217	2.115562	1.876218	1.650745	2.131700	2.329761	2.180902	0.000000	0.000000	48113.000000		1
16887.376953	3673.257080	2.547168	4.184633	8349.521484	9330.002930	1340.143555	838.462402	185.320358	101.923737	53.280838	192.542480	313.526794	134.938248	0.314067	0.000000	4.227562	3.565051	0.406058	0.621657	3.921662	3.969882	3.127151	2.923484	2.267923	2.008275	1.726571	2.284527	2.496275	2.130135	0.000000	0.000000	48157.000000		1
10833.223633	1887.303589	2.143198	4.937066	5140.419922	6512.807129	813.699951	514.287476	134.747055	51.399757	28.012682	121.567146	194.294037	112.642807	1.241130	0.000000	4.034758	3.275842	0.331062	0.693469	3.710999	3.813768	2.910464	2.711206	2.129519	1.710961	1.447355	2.084816	2.288460	2.051703	0.093817	0.000000	48254.000000		1
9794.771484	2916.008057	2.957305	5.902276	4353.135254	5890.394531	706.558533	432.975433	141.858154	73.485497	28.644850	124.518288	170.327225	135.231201	0.083200	0.000000	3.990994	3.464789	0.470896	0.771020	3.638802	3.770144	2.849148	2.636463	2.151854	1.866202	1.457047	2.095233	2.231284	2.131077	0.000000	0.000000	48336.000000		1
13282.748047	3004.838135	1.982844	7.197446	10275.390625	12275.241211	1699.244873	1032.293823	225.794434	67.968689	63.605194	267.236786	363.202759	271.344330	1.881398	0.000000	4.123288	3.477821	0.297289	0.857178	4.011798	4.089030	3.230256	3.013803	2.353713	1.832309	1.803493	2.426896	2.560149	2.433521	0.274481	0.000000	48373.000000		1
13364.880859	4530.851074	3.160832	6.333999	12442.296875	15016.019531	2044.697632	1254.970703	304.306427	147.094345	73.167870	322.377136	406.917816	244.984543	0.757864	0.000000	4.125965	3.656180	0.499801	0.801678	4.094901	4.176555	3.310629	3.098634	2.483311	2.167596	1.864320	2.508364	2.609507	2.389139	0.000000	0.000000	48425.000000		1
9847.345703	1899.361084	2.174036	3.780664	4556.859375	5967.305664	726.454834	441.992279	121.853935	65.396851	25.854065	118.150368	183.352936	81.546387	0.774155	0.000000	3.993319	3.278608	0.337267	0.577568	3.658666	3.775778	2.861209	2.645415	2.085840	1.815557	1.412529	2.072435	2.263288	1.911405	0.000000	0.000000	48446.000000		1
8368.310547	1513.536011	1.467860	2.140115	4020.584717	4866.614746	634.809204	403.633636	99.688019	40.865707	23.232887	87.510338	139.952393	87.750870	0.279987	99998.000000	3.922638	3.179993	0.166685	0.330437	3.604289	3.687227	2.802643	2.605987	1.998643	1.611359	1.366103	1.942059	2.145980	1.943251	0.000000	4.999991	48551.000000		1
9117.054688	2529.547607	2.309720	6.226068	7531.347168	8106.609375	1202.843140	757.119568	134.725464	60.453613	42.419910	179.044952	205.521942	152.210266	0.417248	0.000000	3.959855	3.403043	0.363559	0.794214	3.876873	3.908839	3.080209	2.879164	2.129450	1.781422	1.627570	2.252962	2.312858	2.182444	0.000000	0.000000	48586.000000		1
7371.153320	2434.802979	2.877128	5.359538	4780.615234	5368.098633	769.510010	474.914276	112.796997	52.639420	31.232105	139.409668	171.801254	98.642632	1.090403	0.000000	3.867535	3.386464	0.458959	0.729127	3.679484	3.729820	2.886214	2.676615	2.052298	1.721311	1.494601	2.144293	2.235026	1.994065	0.037587	0.000000	48632.000000		1
5779.722168	2568.020508	1.554204	4.076703	5515.550293	6570.509766	887.068298	542.728760	135.147934	57.974289	26.359798	123.685677	148.784225	137.059845	2.120222	0.000000	3.761907	3.409599	0.191508	0.610309	3.741589	3.817599	2.947957	2.734583	2.130809	1.763235	1.420942	2.092319	2.172557	2.136910	0.326381	0.000000	48660.000000		1
4436.880371	1612.955688	3.990358	7.259121	5101.629395	6268.876953	798.703735	494.375732	112.963516	26.270370	40.847202	127.978241	160.468506	93.098076	0.792219	0.000000	3.647078	3.207623	0.601012	0.860884	3.707709	3.797190	2.902386	2.694057	2.052938	1.419466	1.611162	2.107136	2.205390	1.968941	0.000000	0.000000	48690.000000		1
7998.786621	1993.322510	2.285050	1.147151	3585.768311	5207.327637	570.010620	333.404572	77.589951	76.492142	19.405968	87.257469	90.655754	85.009430	0.104270	0.000000	3.903024	3.299577	0.358896	0.059621	3.554582	3.716615	2.755883	2.522972	1.889805	1.883617	1.287935	1.940803	1.957395	1.929467	0.000000	0.000000	48708.000000		1
6308.441406	1189.450439	2.204873	6.019458	3655.979004	4168.406738	572.166138	372.299774	87.396240	29.369528	35.734364	85.367142	124.835915	117.083389	0.740723	0.000000	3.799922	3.075346	0.343384	0.779557	3.563004	3.619970	2.757522	2.570893	1.941493	1.467897	1.553086	1.931291	2.096339	2.068495	0.000000	0.000000	48752.000000		1
16457.609375	4911.945801	1.927337	8.326095	11652.131836	13599.713867	1901.322266	1182.903687	285.526459	130.392807	76.362625	296.708099	401.262268	241.913132	1.239203	0.000000	4.216367	3.691254	0.284958	0.920441	4.066405	4.133530	3.279056	3.072949	2.455646	2.115254	1.882881	2.472329	2.603428	2.383659	0.093143	0.000000	48781.000000		1
17213.281250	4320.965332	2.682853	6.741053	11200.540039	13088.466797	1828.505981	1131.232544	264.668060	136.862488	80.161789	424.239197	537.458679	316.268250	0.911508	0.000000	4.235864	3.635581	0.428597	0.828728	4.049239	4.116889	3.262096	3.053552	2.422702	2.136284	1.903967	2.627611	2.730345	2.500056	0.000000	0.000000	48868.000000		1
5563.743164	1488.665649	1.270500	2.436154	2652.342285	3148.176514	392.994751	251.367874	73.405319	18.514767	18.906403	53.595379	71.444061	82.696625	1.625411	99998.000000	3.745367	3.172797	0.103975	0.386705	3.423630	3.498059	2.594387	2.400310	1.865728	1.267518	1.276609	1.729127	1.853966	1.917488	0.210963	4.999991	48903.000000		1
8072.003906	1793.471680	0.891200	3.774496	5988.799316	7603.892090	983.459778	605.260803	191.068451	40.754692	46.567539	199.675171	274.255402	169.358932	0.750144	0.000000	3.906981	3.253695	0.000000	0.576859	3.777340	3.881036	2.992757	2.781943	2.281189	1.610178	1.668083	2.300324	2.438155	2.228808	0.000000	0.000000	48973.000000		1
14111.370117	3494.418701	2.578006	3.234842	5609.696777	6511.067871	923.854187	561.548828	142.246704	86.178162	25.138638	127.247398	191.481674	82.949486	0.998239	0.000000	4.149569	3.543375	0.411284	0.509853	3.748939	3.813652	2.965603	2.749388	2.153042	1.935397	1.400342	2.104649	2.282127	1.918814	0.000000	0.000000	48994.000000		1
9749.040039	846.711426	1.748480	4.378909	4354.044922	5461.671387	687.880371	428.463928	93.548302	74.163918	20.346508	92.561501	138.148407	108.399582	2.066297	0.000000	3.988962	2.927735	0.242661	0.641366	3.638893	3.737326	2.837513	2.631914	1.971036	1.870193	1.308490	1.966430	2.140346	2.035028	0.315193	0.000000	49017.000000		1
6591.883301	2192.516602	1.211909	3.176251	6834.582520	7868.942871	1115.246460	693.850464	144.898712	36.782837	45.987797	140.991623	222.352982	96.604286	0.697236	99998.000000	3.819010	3.340943	0.083470	0.501915	3.834712	3.895916	3.047371	2.841266	2.161065	1.565645	1.662643	2.149193	2.347043	1.984996	0.000000	4.999991	49070.000000		1
5385.792969	890.956909	3.031315	4.483756	2251.462402	2969.621826	306.847412	217.708878	51.211651	27.087561	20.836823	47.794868	72.766983	34.824661	0.753426	0.000000	3.731250	2.949857	0.481631	0.651642	3.352465	3.472701	2.486923	2.337876	1.709369	1.432770	1.318831	1.679381	1.861934	1.541887	0.000000	0.000000	49093.000000		1
4727.812500	1852.497437	1.945839	3.154665	2137.909912	2848.245850	332.134094	205.895065	58.862404	29.166000	17.802423	40.116356	57.033749	44.886902	0.377863	0.000000	3.674660	3.267758	0.289107	0.498953	3.329989	3.454577	2.521313	2.313646	1.769838	1.464877	1.250479	1.603321	1.756132	1.652120	0.000000	0.000000	49143.000000		1
17643.439453	6921.035156	1.803987	9.266635	14559.354492	16490.058594	2418.440674	1474.280029	337.530640	132.828964	78.419479	397.962646	506.827881	282.427307	1.052976	0.000000	4.246583	3.840171	0.256233	0.966922	4.163142	4.217222	3.383535	3.168580	2.528313	2.123293	1.894424	2.599842	2.704860	2.450907	0.022418	0.000000	49175.000000		1
11513.924805	2742.837646	3.259512	4.955568	8180.227539	9879.158203	1318.017700	823.142395	209.151505	93.890594	56.571186	288.869232	374.492310	207.973511	2.640067	0.000000	4.061224	3.438200	0.513153	0.695093	3.912766	3.994720	3.119921	2.915475	2.320461	1.972622	1.752595	2.460701	2.573443	2.318008	0.421615	0.000000	49234.000000		1
12993.577148	2578.144287	1.363013	3.712821	6880.055664	8182.266113	1106.760010	689.419128	180.512817	82.764465	45.697926	216.675827	255.444580	221.412445	0.606947	0.000000	4.113729	3.411307	0.134500	0.569704	3.837592	3.912874	3.044054	2.838483	2.256508	1.917844	1.659896	2.335810	2.407297	2.345202	0.000000	0.000000	49285.000000		1
6700.640625	2754.586670	2.072273	1.955090	3647.834717	4956.360840	564.145325	363.267517	75.468338	29.952354	21.253128	87.291389	105.025978	95.648323	2.016142	99998.000000	3.826116	3.440056	0.316447	0.291167	3.562035	3.695163	2.751391	2.560227	1.877765	1.476431	1.327423	1.940971	2.021297	1.980677	0.304521	4.999991	49332.000000		1
8220.796875	3425.423096	4.055117	4.116791	6030.796875	7804.579102	992.754211	603.820740	152.941101	95.225853	44.763550	193.501526	243.892899	166.355377	0.112081	99998.000000	3.914914	3.534714	0.608003	0.614559	3.780375	3.892349	2.996842	2.780908	2.184524	1.978755	1.650925	2.286685	2.387199	2.221037	0.000000	4.999991	49364.000000		1
10985.766602	1817.123901	3.308852	8.344597	6460.401855	7825.440430	1051.832397	641.528687	148.087296	60.428944	46.943756	174.209656	255.025192	147.553818	0.433350	0.000000	4.040830	3.259385	0.519677	0.921405	3.810260	3.893509	3.021946	2.807216	2.170518	1.781245	1.671578	2.241072	2.406583	2.168951	0.000000	0.000000	49400.000000		1
9356.670898	1315.760376	2.809286	3.311935	4259.762695	5430.377441	678.650696	409.983063	118.471077	58.865490	12.748176	80.504082	124.552208	117.021721	1.047901	0.000000	3.971121	3.119177	0.448596	0.520082	3.629385	3.734830	2.831646	2.612766	2.073612	1.769861	1.105448	1.905818	2.095351	2.068266	0.020320	0.000000	49421.000000		1
5842.586914	1923.919922	1.850243	3.574053	3054.930420	3688.429199	473.865784	305.521423	82.397499	38.451138	16.507254	65.029884	103.474854	91.300255	0.946941	0.000000	3.766605	3.284187	0.267229	0.553161	3.485001	3.566841	2.675655	2.485042	1.915914	1.584909	1.217675	1.813113	2.014835	1.960472	0.000000	0.000000	49467.000000		1
17501.919922	3286.149170	1.779317	3.805334	8558.078125	10808.522461	1402.086548	863.767578	236.334656	88.275108	60.385773	226.568451	301.765411	203.076538	1.514693	0.000000	4.243086	3.516687	0.250253	0.580393	3.932376	4.033766	3.146775	2.936397	2.373528	1.945838	1.780935	2.355199	2.479670	2.307660	0.180325	0.000000	49508.000000		1
11162.573242	4545.434082	2.482410	6.549861	10161.507812	12235.609375	1675.012939	1016.754944	233.932419	81.512466	66.947968	308.262848	493.860748	296.760529	1.361780	0.000000	4.047764	3.657575	0.394873	0.816232	4.006958	4.087626	3.224018	3.007216	2.369090	1.911224	1.825737	2.488921	2.693604	2.472406	0.134107	0.000000	49569.000000		1
15160.196289	2936.962158	2.753779	5.464385	9316.749023	11515.383789	1531.483398	927.896973	208.873962	133.760254	62.858932	274.199890	410.741669	254.241928	0.559090	0.000000	4.180705	3.467898	0.439929	0.737541	3.969265	4.061278	3.185112	2.967500	2.319884	2.126327	1.798367	2.438067	2.613569	2.405247	0.000000	0.000000	49607.000000		1
13683.547852	2980.152832	2.975808	5.156011	9557.977539	11239.444336	1553.143555	946.976074	205.121048	92.003349	52.710346	234.610840	352.958557	269.602020	1.181024	0.000000	4.136199	3.474239	0.473605	0.712314	3.980366	4.050745	3.191212	2.976339	2.312010	1.963804	1.721896	2.370348	2.547724	2.430723	0.072259	0.000000	49633.000000		1
3266.706299	1078.734985	3.247177	6.358669	1667.331299	2305.668213	256.727417	165.060196	35.722031	8.788655	24.457132	39.851154	56.777798	58.853153	0.745405	0.000000	3.514110	3.032915	0.511506	0.803366	3.222022	3.362797	2.409472	2.217642	1.552936	0.943922	1.388406	1.600441	1.754179	1.769770	0.000000	0.000000	49761.000000		1
14816.796875	3611.332520	1.967425	7.067929	10025.857422	11948.833984	1670.982422	1016.844360	263.166260	115.119049	70.660789	337.037231	479.101990	315.626831	0.182518	0.000000	4.170754	3.557667	0.293898	0.849292	4.001122	4.077325	3.222972	3.007255	2.420230	2.061147	1.849178	2.527678	2.680428	2.499174	0.000000	0.000000	49790.000000		1
9350.715820	3716.932129	2.001346	3.990358	8362.658203	9500.160156	1356.135742	839.510864	183.507126	72.446274	39.552032	187.380295	261.294434	163.370316	1.587830	0.000000	3.970845	3.570185	0.301322	0.601012	3.922344	3.977731	3.132303	2.924026	2.263653	1.860016	1.597169	2.272724	2.417130	2.213173	0.200804	0.000000	49813.000000		1
5338.365234	1314.585449	2.315888	2.941887	1969.793579	2687.601562	285.381531	182.045441	76.236191	57.477806	10.154752	24.913525	67.524628	52.432812	0.429542	0.000000	3.727408	3.118789	0.364717	0.468626	3.294421	3.429365	2.455426	2.260180	1.882161	1.759500	1.006669	1.396435	1.829462	1.719603	0.000000	0.000000	49829.000000		1
5552.154297	1642.081665	3.463039	3.632644	5255.628418	6577.235352	871.757507	513.929749	107.418953	35.931725	29.603891	154.597076	191.213394	131.231583	0.794475	99998.000000	3.744462	3.215395	0.539457	0.560223	3.720625	3.818043	2.940396	2.710904	2.031081	1.555478	1.471349	2.189201	2.281518	2.118038	0.000000	4.999991	49851.000000		1
6353.883301	1278.616821	2.380646	2.732193	3164.261230	4003.426758	503.833557	306.702484	83.288696	10.426121	17.410789	77.253822	97.745270	65.806984	0.312726	99998.000000	3.803039	3.106740	0.376695	0.436511	3.500272	3.602432	2.702287	2.486717	1.920586	1.018123	1.240819	1.887920	1.990096	1.818272	0.000000	4.999991	49883.000000		1
21811.041016	2812.755127	1.979760	3.644979	9383.520508	11359.636719	1555.798584	952.903015	250.714127	84.216904	49.453918	240.247925	324.304474	207.467773	0.028456	99998.000000	4.338676	3.449132	0.296613	0.561695	3.972366	4.055365	3.191953	2.979049	2.399179	1.925399	1.694201	2.380660	2.510953	2.316951	0.000000	4.999991	49926.000000		1
12569.498047	5130.964844	1.908834	6.087300	10985.326172	12741.724609	1819.294800	1111.579834	286.716766	116.349464	62.618401	285.915009	360.852936	257.862244	0.905058	0.000000	4.099318	3.710199	0.280768	0.784425	4.040813	4.105228	3.259903	3.045941	2.457453	2.065764	1.796702	2.456237	2.557330	2.411388	0.000000	0.000000	49947.000000		1
11982.387695	3611.415771	1.915002	5.279361	7466.551758	8583.639648	1195.213989	751.639709	160.187897	86.560547	46.619961	175.520248	237.928940	204.843521	0.695626	0.000000	4.078543	3.557678	0.282169	0.722581	3.873120	3.933671	3.077446	2.876010	2.204630	1.937320	1.668572	2.244327	2.376447	2.311422	0.000000	0.000000	50005.000000		1
19096.437500	2329.980469	3.265679	4.795214	10517.969727	12302.008789	1735.460327	1057.124146	268.343872	118.054771	60.700314	228.184326	324.797882	236.208221	0.011537	0.000000	4.280952	3.367352	0.513974	0.680808	4.021932	4.089976	3.239415	3.024126	2.428692	2.072083	1.783191	2.358286	2.511613	2.373295	0.000000	0.000000	50045.000000		1
23901.376953	6730.750000	2.568754	5.066583	14960.085938	17064.996094	2463.086914	1519.996460	353.664734	157.249084	100.893761	452.785370	609.679810	369.370239	2.006496	0.000000	4.378423	3.828063	0.409723	0.704715	4.174934	4.232106	3.391480	3.181843	2.548592	2.196588	2.003864	2.655892	2.785102	2.567462	0.302438	0.000000	50165.000000		1
7687.625000	1886.017700	2.516331	5.214602	5531.583008	6967.720215	925.337463	545.405457	114.234016	56.194973	41.217251	152.894852	221.276764	151.504089	1.657506	0.000000	3.885792	3.275546	0.400768	0.717221	3.742849	3.843091	2.966300	2.736719	2.057796	1.749697	1.615079	2.184393	2.344936	2.180424	0.219455	0.000000	50324.000000		1
10316.635742	2098.336182	1.662135	3.567886	4844.849609	6089.372559	747.424255	485.096771	115.072792	58.495441	34.531708	111.760857	190.112488	75.058205	1.417089	0.000000	4.013538	3.321875	0.220666	0.552411	3.685280	3.784573	2.873567	2.685828	2.060973	1.767122	1.538218	2.048290	2.279011	1.875398	0.151397	0.000000	50394.000000		1
16161.603516	3728.653320	2.352893	5.464385	11316.812500	13342.751953	1860.589233	1141.122070	275.408722	115.914658	73.346725	306.440369	388.461639	280.725067	0.657016	99998.000000	4.208485	3.571552	0.371602	0.737541	4.053724	4.125246	3.269650	3.057332	2.439978	2.064138	1.865381	2.486346	2.589348	2.448281	0.000000	4.999991	50422.000000		1
3580.316406	752.981140	2.396065	3.749826	2336.721436	3097.936279	359.813721	226.630127	75.101372	52.731934	14.771109	51.393589	87.911224	71.459480	0.893899	0.000000	3.553921	2.876784	0.379499	0.574011	3.368607	3.491072	2.556078	2.355318	1.875648	1.722074	1.169413	1.710909	1.944044	1.854060	0.000000	0.000000	50517.000000		1
16057.810547	3871.461426	2.889463	5.840601	8177.643555	9900.975586	1357.884277	819.330872	184.296570	91.735062	67.848419	223.244186	340.278229	128.780014	0.936527	99998.000000	4.205686	3.587875	0.460817	0.766458	3.912628	3.995678	3.132863	2.913459	2.265517	1.962535	1.831540	2.348780	2.531834	2.109848	0.000000	4.999991	50556.000000		1
7766.651855	2446.212646	2.565671	4.961736	4418.933105	5652.746094	698.250977	439.898407	124.385689	58.973419	34.994267	129.834656	218.852936	135.496399	1.360947	0.000000	3.890234	3.388494	0.409201	0.695634	3.645317	3.752259	2.844012	2.643352	2.094770	1.770656	1.543997	2.113391	2.340152	2.131928	0.133841	0.000000	50597.000000		1
6333.493652	1270.972168	3.219423	3.842339	2538.376465	3169.608643	387.613617	239.310455	75.489922	44.510685	14.265375	57.724506	105.349770	61.132038	0.183554	0.000000	3.801643	3.104136	0.507778	0.584596	3.404556	3.501006	2.588399	2.378962	1.877889	1.648464	1.154283	1.761360	2.022634	1.786269	0.000000	0.000000	50646.000000		1
7764.980469	1385.585449	4.184633	3.114576	3399.899170	4739.021973	547.086121	325.507141	82.039787	39.993008	33.171780	92.364143	139.884552	91.503777	2.134032	0.000000	3.890140	3.141633	0.621657	0.493399	3.531466	3.675689	2.738056	2.512561	1.914024	1.601984	1.520769	1.965503	2.145770	1.961439	0.329201	0.000000	50669.000000		1
4013.670898	2766.437500	1.372264	5.809764	9608.393555	11222.906250	1609.862671	977.094971	233.716553	95.851852	46.114231	221.689972	269.814819	160.755295	1.720933	0.000000	3.603542	3.441921	0.137438	0.764158	3.982651	4.050106	3.206789	2.989937	2.368690	1.981601	1.663835	2.345746	2.431066	2.206165	0.235764	0.000000	50725.000000		1
6520.645996	1857.119995	3.247177	5.908443	3697.313232	4674.103027	590.930664	367.294861	129.939499	44.122135	27.192408	75.758209	101.131210	71.046257	0.060639	0.000000	3.814291	3.268840	0.511506	0.771473	3.567886	3.669698	2.771537	2.565015	2.113741	1.644657	1.434448	1.879430	2.004885	1.851541	0.000000	0.000000	50812.000000		1
12747.343750	1837.137329	1.353761	3.546299	7054.897461	8568.883789	1134.822021	703.191101	186.245483	80.494835	47.995312	209.191589	289.294769	155.278580	1.101559	0.000000	4.105420	3.264142	0.131542	0.549775	3.848491	3.932924	3.054928	2.847073	2.270086	1.905768	1.681199	2.320544	2.461341	2.191112	0.042008	0.000000	50835.000000		1
21341.630859	4711.872559	1.606628	4.678032	11205.686523	13393.488281	1827.352661	1134.818970	276.623688	162.605545	81.423035	408.533722	548.510803	322.552917	1.634546	0.000000	4.329227	3.673193	0.205915	0.670063	4.049438	4.126894	3.261822	3.054927	2.441889	2.211135	1.910747	2.611228	2.739185	2.508601	0.213397	0.000000	50894.000000		1
16867.113281	4456.276855	2.682853	5.267026	10757.576172	13409.450195	1797.011719	1083.009033	241.607849	92.345642	63.777885	318.069153	458.946686	236.235977	1.487462	0.000000	4.227041	3.648972	0.428597	0.721565	4.031714	4.127411	3.254551	3.034632	2.383111	1.965416	1.804670	2.502522	2.661762	2.373346	0.172446	0.000000	50946.000000		1
6089.902832	2641.333252	3.074487	4.002693	2666.666260	3704.951660	412.083099	249.653320	69.584564	35.151539	15.807245	54.187458	82.918648	81.219513	0.380086	99998.000000	3.784610	3.421823	0.487773	0.602352	3.425969	3.568783	2.614985	2.397337	1.842513	1.545944	1.198856	1.733899	1.918652	1.909660	0.000000	4.999991	50972.000000		1
14394.003906	2485.909668	2.772281	4.730455	6300.559570	7212.605957	1015.956238	638.759460	161.402893	93.523628	48.026146	167.931168	251.602249	127.161049	1.575706	0.000000	4.158182	3.395485	0.442837	0.674903	3.799379	3.858092	3.006875	2.805337	2.207911	1.970921	1.681478	2.225131	2.400715	2.104354	0.197475	0.000000	51046.000000		1
9471.870117	1789.064941	2.775365	5.621656	7995.233887	9610.407227	1286.079468	802.968567	199.773849	104.665176	66.621094	288.878479	401.866669	253.918137	0.634418	0.000000	3.976436	3.252626	0.443320	0.749864	3.902831	3.982742	3.109268	2.904699	2.300539	2.019802	1.823612	2.460715	2.604082	2.404694	0.000000	0.000000	51080.000000		1
4379.883301	1394.867554	2.093859	2.066105	1652.399780	2356.885986	261.337616	148.386429	5.612404	9.612014	6.435763	16.078613	30.732540	15.279925	0.936116	99998.000000	3.641463	3.144533	0.320947	0.315152	3.218115	3.372339	2.417202	2.171394	0.749149	0.982814	0.808600	1.206249	1.487598	1.184121	0.000000	4.999991	51098.000000		1
5509.164062	2332.410400	3.268763	4.967903	6774.258789	7873.565430	1106.852539	685.120422	178.492966	72.696060	48.738491	169.827667	237.910446	202.802078	0.521122	0.000000	3.741086	3.367805	0.514383	0.696173	3.830862	3.896171	3.044090	2.835767	2.251621	1.861511	1.687872	2.230008	2.376414	2.307072	0.000000	0.000000	51148.000000		1
18857.908203	6193.433105	2.137031	10.756081	14950.280273	16795.472656	2471.080078	1513.930664	352.008789	137.892456	108.806641	472.117310	642.422974	371.609009	1.095583	0.000000	4.275494	3.791931	0.329811	1.031654	4.174649	4.225192	3.392887	3.180106	2.546554	2.139540	2.036655	2.674050	2.807821	2.570086	0.039645	0.000000	51185.000000		1
13685.201172	3265.290771	2.285050	4.742790	5763.683594	7207.187988	972.419983	575.138855	163.225372	58.236404	30.424166	157.070236	212.913666	114.197014	0.775080	0.000000	4.136251	3.513922	0.358896	0.676034	3.760700	3.857766	2.987854	2.759773	2.212788	1.765195	1.483219	2.196094	2.328203	2.057655	0.000000	0.000000	51223.000000		1
9532.188477	1988.838745	1.933504	4.681116	9365.964844	11398.346680	1553.313110	950.562500	217.724289	89.576447	39.891243	214.359924	279.812286	223.330521	0.084059	0.000000	3.979193	3.298599	0.286345	0.670349	3.971553	4.056842	3.191259	2.977981	2.337907	1.952194	1.600878	2.331144	2.446867	2.348948	0.000000	0.000000	51273.000000		1
5692.100586	1943.581909	1.646716	3.207088	4384.962402	5585.810547	704.304321	431.803589	106.450661	54.212128	19.507730	120.534096	164.061066	109.062592	0.619122	0.000000	3.755273	3.288603	0.216619	0.506111	3.641966	3.747086	2.847760	2.635286	2.027148	1.734096	1.290207	2.081110	2.215006	2.037676	0.000000	0.000000	51290.000000		1
11922.557617	4650.484863	2.352893	3.863925	10920.860352	13353.902344	1755.254883	1106.396118	301.879517	107.909271	67.907013	325.796997	448.391022	342.452271	1.028781	0.000000	4.076369	3.667498	0.371602	0.587029	4.038257	4.125608	3.244340	3.043911	2.479834	2.033059	1.831915	2.512947	2.651657	2.534600	0.012323	0.000000	51339.000000		1
3924.344238	854.547180	1.119397	1.063890	1934.774658	2674.199707	311.371277	181.067886	54.875130	11.764463	10.691322	28.055855	69.325531	60.271675	1.707537	0.000000	3.593767	2.931736	0.048984	0.026897	3.286630	3.427194	2.493279	2.257841	1.739376	1.070572	1.029031	1.448024	1.840893	1.780113	0.232370	0.000000	51373.000000		1
8332.212891	1921.129150	3.154665	3.848506	6515.838379	7995.184570	1088.963745	648.393066	143.575790	63.370831	37.205307	164.856674	223.842422	181.511948	0.194304	99998.000000	3.920760	3.283556	0.498953	0.585292	3.813970	3.902828	3.037014	2.811838	2.157081	1.801889	1.570605	2.217107	2.349942	2.258905	0.000000	4.999991	51389.000000		1
14048.083008	2393.061523	3.191670	5.683331	7798.750488	9577.842773	1283.640137	777.083679	174.666046	92.798950	51.893154	216.265686	322.065674	208.510086	0.020425	0.000000	4.147617	3.378954	0.504018	0.754603	3.892025	3.981268	3.108443	2.890468	2.242208	1.967543	1.715110	2.334988	2.507944	2.319127	0.000000	0.000000	51413.000000		1
6916.881348	2051.731689	0.718511	3.971855	5927.362305	7459.471680	972.518677	601.325989	111.964386	39.422516	45.793522	183.648972	247.429947	162.161484	1.436402	0.000000	3.839910	3.312121	0.000000	0.598993	3.772861	3.872708	2.987898	2.779110	2.049080	1.595744	1.660804	2.263988	2.393452	2.209948	0.157276	0.000000	51457.000000		1
6960.312988	2666.703125	3.666565	4.779795	3699.234619	4685.161133	572.039734	368.682556	87.781708	77.124306	29.730326	80.630516	107.021156	115.418175	0.448518	0.000000	3.842629	3.425975	0.564259	0.679409	3.568112	3.670725	2.757426	2.566653	1.943404	1.887191	1.473200	1.906499	2.029470	2.062274	0.000000	0.000000	51522.000000		1
6345.557129	2013.410034	1.489446	2.399149	2796.812256	3654.137939	422.802155	272.417480	83.001915	36.866096	14.650843	61.366402	99.869965	36.227764	0.089238	0.000000	3.802470	3.303932	0.173025	0.380057	3.446663	3.562785	2.626137	2.435235	1.919088	1.566627	1.165863	1.787931	1.999435	1.559042	0.000000	0.000000	51553.000000		1
3363.054443	714.681152	1.600460	2.923384	1514.720093	1635.442383	200.809982	142.323792	48.340687	39.283749	10.019067	24.426294	46.925251	14.613838	0.267144	0.000000	3.526734	2.854112	0.204245	0.465886	3.180332	3.213635	2.302785	2.153277	1.684313	1.594213	1.000827	1.387858	1.671407	1.164764	0.000000	0.000000	51708.000000		1
12732.090820	4208.008301	2.722941	5.726503	9324.652344	11568.874023	1569.610718	935.156128	234.425827	91.883080	61.449661	265.957062	395.048523	162.633301	2.257084	99998.000000	4.104900	3.624077	0.435038	0.757890	3.969633	4.063291	3.195792	2.970884	2.370005	1.963235	1.788520	2.424812	2.596650	2.211210	0.353548	4.999991	51728.000000		1
25495.457031	4487.021973	4.884642	6.007123	13571.466797	16290.164062	2274.966553	1365.093994	370.212097	165.220551	81.028320	375.913910	480.400238	234.253128	2.611282	0.000000	4.406463	3.651958	0.688833	0.778666	4.132627	4.211926	3.356975	3.135163	2.568451	2.218064	1.908637	2.575089	2.681603	2.369685	0.416854	0.000000	51751.000000		1
9982.444336	2978.672607	2.365228	4.243225	9585.018555	10478.495117	1525.864746	971.060059	203.767288	110.441017	59.167694	224.681198	300.744720	148.734894	1.366840	99998.000000	3.999237	3.474023	0.373873	0.627696	3.981593	4.020299	3.183516	2.987246	2.309134	2.043130	1.772085	2.351567	2.478198	2.172413	0.135718	4.999991	51852.000000		1
17863.626953	3770.888184	2.322055	4.545431	9597.803711	11590.781250	1545.859741	970.563599	201.950974	58.800732	44.843727	220.074097	303.982635	190.729248	0.437864	0.000000	4.251970	3.576444	0.365873	0.657575	3.982172	4.064113	3.189170	2.987024	2.305246	1.769383	1.651702	2.342569	2.482849	2.280417	0.000000	0.000000	51897.000000		1
3908.515625	747.140564	3.413699	3.466122	2024.696533	3011.708740	322.972290	186.226990	38.226025	86.727066	17.762335	44.399670	65.837822	71.336128	0.645049	0.000000	3.592012	2.873402	0.533225	0.539844	3.306360	3.478813	2.509165	2.270043	1.582359	1.938155	1.249500	1.647380	1.818475	1.853310	0.000000	0.000000	51930.000000		1
12922.574219	3428.950928	3.345856	5.741921	8527.740234	10308.331055	1425.004883	859.237549	192.132339	99.163788	57.727589	245.974426	327.477631	195.077316	0.599786	0.000000	4.111349	3.535161	0.524507	0.759057	3.930834	4.013188	3.153816	2.934113	2.283601	1.996353	1.761383	2.390890	2.515182	2.290207	0.000000	0.000000	52001.000000		1
8735.979492	2816.239746	2.497828	6.389507	5849.186523	6951.912598	949.754517	574.195251	142.049347	56.913483	42.422993	130.661087	192.853943	118.770195	0.912266	0.000000	3.941312	3.449670	0.397563	0.805467	3.767096	3.842104	2.977611	2.759060	2.152439	1.755215	1.627601	2.116146	2.285228	2.074708	0.000000	0.000000	52068.000000		1
6900.333984	1033.126465	1.733061	3.114576	3686.887207	4478.162109	606.321655	366.061371	65.048386	50.952614	36.369614	83.575485	139.002609	88.028404	0.846122	99998.000000	3.838870	3.014153	0.238814	0.493399	3.566660	3.651100	2.782703	2.563554	1.813236	1.707166	1.560739	1.922079	2.143023	1.944623	0.000000	4.999991	52221.000000		1
32620.525391	8656.430664	2.248045	11.160050	24204.898438	27811.761719	4019.557861	2462.905029	547.786072	227.012512	176.645813	752.281128	1044.049072	579.012024	2.433191	99998.000000	4.513491	3.937339	0.351805	1.047666	4.383903	4.444229	3.604178	3.391448	2.738611	2.356050	2.247103	2.876380	3.018721	2.762688	0.386176	4.999991	52349.000000		1
10759.522461	2176.031006	1.717642	3.367443	4510.544434	5184.603516	718.335327	450.669922	128.092346	79.301422	37.649368	116.238449	142.983719	109.963043	0.416575	0.000000	4.031793	3.337665	0.234933	0.527300	3.654229	3.714715	2.856327	2.653859	2.107523	1.899281	1.575758	2.065350	2.155287	2.041247	0.000000	0.000000	52416.000000		1
6546.401367	2476.495117	1.665219	2.676685	4522.287598	5581.129395	720.352112	446.007294	110.934418	41.883339	19.079092	124.731064	132.261551	82.252563	0.607258	99998.000000	3.816003	3.393837	0.221471	0.427597	3.655358	3.746722	2.857545	2.649342	2.045066	1.622041	1.280558	2.095975	2.121433	1.915149	0.000000	4.999991	52438.000000		1
6522.011719	1635.997437	1.958174	5.467469	2754.552734	4090.912598	452.991974	274.051849	73.059937	51.760555	30.035616	88.870270	124.472031	86.326180	1.081053	0.000000	3.814382	3.213783	0.291851	0.737786	3.440051	3.611820	2.656090	2.437833	1.863679	1.713999	1.477637	1.948756	2.095072	1.936143	0.033847	0.000000	52499.000000		1
13917.563477	3976.780273	1.871829	6.007123	10784.651367	13126.297852	1795.278687	1089.500366	252.083313	127.342995	61.196796	286.204865	376.145203	201.374313	1.023209	0.000000	4.143563	3.599532	0.272266	0.778666	4.032806	4.118142	3.254132	3.037227	2.401544	2.104975	1.786729	2.456677	2.575356	2.304004	0.009964	0.000000	52543.000000		1
5826.903320	2413.222900	2.349809	4.360406	3034.472900	3891.493164	451.894165	299.535889	62.541306	41.911095	20.035051	63.222813	110.490356	48.874176	0.611707	0.000000	3.765438	3.382597	0.371033	0.639527	3.482083	3.590116	2.655037	2.476449	1.796167	1.622329	1.301790	1.800874	2.043324	1.689079	0.000000	0.000000	52640.000000		1
13030.615234	3534.041748	3.173167	6.226068	6337.348145	7559.717773	1018.565063	631.793335	135.413132	102.925949	54.190540	201.269455	275.001648	173.358536	0.752666	99998.000000	4.114965	3.548272	0.501493	0.794214	3.801908	3.878505	3.007989	2.800575	2.131661	2.012525	1.733923	2.303778	2.439335	2.238945	0.000000	4.999991	52713.000000		1
9045.271484	2325.145264	1.945839	7.419476	5336.518066	6666.207520	864.927063	535.593018	112.414612	62.945274	47.538918	159.315201	219.226074	172.942230	0.356917	0.000000	3.956422	3.366450	0.289107	0.870373	3.727258	3.823879	2.936980	2.728835	2.050823	1.798963	1.677049	2.202257	2.340892	2.237901	0.000000	0.000000	52787.000000		1
4244.982422	1376.562500	1.230412	2.201789	2286.983887	2617.499023	340.065460	222.177216	41.479370	31.861189	13.130560	45.528320	49.176380	48.056984	0.956162	0.000000	3.627876	3.138796	0.090050	0.342776	3.359263	3.417886	2.531563	2.346699	1.617832	1.503262	1.118283	1.658282	1.691757	1.681756	0.000000	0.000000	52831.000000		1
5516.031738	2235.109375	1.924253	3.484625	5204.555176	6554.492676	829.229675	521.867249	141.395584	62.507385	37.723377	128.594986	195.046478	135.894196	1.094343	99998.000000	3.741627	3.349299	0.284262	0.542156	3.716384	3.816539	2.918675	2.717560	2.150436	1.795931	1.576611	2.109224	2.290138	2.133201	0.039153	4.999991	52879.000000		1
22664.279297	5688.535645	3.012813	5.973202	14269.443359	16968.060547	2302.152832	1441.379639	358.530884	132.915314	83.023499	395.131775	534.489014	307.926727	0.389589	0.000000	4.355342	3.755001	0.478972	0.776207	4.154407	4.229632	3.362134	3.158778	2.554527	2.123575	1.919201	2.596742	2.727939	2.488447	0.000000	0.000000	52904.000000		1
21781.503906	3986.395264	1.714559	6.278492	13001.579102	15590.723633	2135.785156	1321.280273	340.450928	175.033005	93.896759	409.801117	521.873474	278.976593	1.602171	99998.000000	4.338088	3.600580	0.234152	0.797855	4.113996	4.192866	3.329558	3.120995	2.532054	2.243120	1.972651	2.612573	2.717565	2.445568	0.204709	4.999991	52995.000000		1
11241.920898	2111.843018	2.525582	4.397411	5988.885742	7085.639160	963.187317	596.040466	119.914268	56.962822	39.872742	145.022064	193.726639	118.064018	0.873003	0.000000	4.050840	3.324662	0.402361	0.643197	3.777346	3.850379	2.983711	2.775276	2.078871	1.755592	1.600676	2.161434	2.287189	2.072118	0.000000	0.000000	53018.000000		1
14018.386719	3808.688721	1.501781	4.557766	6869.049805	8521.270508	1105.464844	690.994934	170.672607	75.693451	53.089645	204.559814	263.709015	149.681595	0.454088	0.000000	4.146698	3.580775	0.176607	0.658752	3.836897	3.930504	3.043545	2.839475	2.232164	1.879058	1.725010	2.310820	2.421125	2.175169	0.000000	0.000000	53067.000000		1
6530.553711	2005.231934	0.255950	1.023801	3838.980225	5130.539551	617.860962	382.106079	130.152283	80.433159	19.436806	107.055077	159.978195	82.459175	1.785061	0.000000	3.814950	3.302165	0.000000	0.010216	3.584216	3.710163	2.790891	2.582184	2.114452	1.905435	1.288625	2.029607	2.204061	1.916239	0.251653	0.000000	53110.000000		1
6812.638672	2094.888672	3.077571	4.156880	4640.746094	5643.137207	768.584900	460.451538	110.277580	70.771805	34.735233	116.929207	181.561279	133.985367	0.719633	0.000000	3.833315	3.321161	0.488208	0.618767	3.666588	3.751521	2.885692	2.663184	2.042487	1.849860	1.540770	2.067923	2.259023	2.127057	0.000000	0.000000	53125.000000		1
10061.588867	2054.812256	2.192538	5.390375	5988.420410	6925.207520	945.995422	601.674438	141.460342	85.018677	44.424339	186.723465	251.491226	180.099594	0.458962	0.000000	4.002666	3.312772	0.340947	0.731619	3.777312	3.840433	2.975889	2.779361	2.150635	1.929514	1.647621	2.271199	2.400523	2.255513	0.000000	0.000000	53259.000000		1
5810.032227	1421.261230	3.574053	6.050295	3767.970947	4547.293457	563.929443	366.286499	76.982452	61.517506	26.193277	78.114189	106.108368	45.593079	0.162750	0.000000	3.764179	3.152674	0.553161	0.781777	3.576108	3.657753	2.751225	2.563821	1.886392	1.788999	1.418190	1.892730	2.025750	1.658899	0.000000	0.000000	53283.000000		1
12914.537109	3448.871826	2.445405	3.062153	8965.372070	10695.494141	1448.931641	890.549805	215.414566	108.658615	45.546822	221.094818	290.926086	204.368622	1.921887	0.000000	4.111079	3.537677	0.388351	0.486027	3.952568	4.029201	3.161048	2.949658	2.333275	2.036064	1.658458	2.344579	2.463783	2.310414	0.283728	0.000000	53320.000000		1
15699.832031	3426.360596	2.473158	4.255559	8116.403320	9411.308594	1307.005615	819.676270	163.370316	65.174820	64.591995	227.749527	342.948761	146.785965	0.845938	99998.000000	4.195895	3.534833	0.393252	0.628957	3.909364	3.973650	3.116277	2.913642	2.213173	1.814080	1.810179	2.357457	2.535229	2.166685	0.000000	4.999991	53418.000000		1
10019.650391	1611.512573	1.128648	4.218554	5563.520996	6513.892578	934.610291	558.742615	150.868835	72.418518	42.984234	172.063370	221.242844	104.452400	0.247156	0.000000	4.000853	3.207234	0.052559	0.625164	3.745350	3.813841	2.970631	2.747212	2.178600	1.859850	1.633309	2.235688	2.344869	2.018919	0.000000	0.000000	53507.000000		1
7060.854980	2672.830566	1.865662	4.360406	4323.574219	5039.951660	656.682190	427.862579	85.138947	22.869007	28.089777	94.439499	145.512375	106.919388	1.065284	99998.000000	3.848857	3.426971	0.270833	0.639527	3.635843	3.702426	2.817355	2.631304	1.930128	1.359247	1.448548	1.975154	2.162900	2.029057	0.027465	4.999991	53540.000000		1
4504.324707	231.187897	1.128648	2.787700	3057.875488	3531.312500	443.759247	296.183868	66.408318	28.132948	22.415697	80.744614	116.907623	98.843079	1.633859	0.000000	3.653630	2.363965	0.052559	0.445246	3.485420	3.547936	2.647147	2.471561	1.822222	1.449215	1.350552	1.907114	2.067843	1.994946	0.213215	0.000000	53564.000000		1
3776.741211	1112.649902	5.011075	6.839733	1840.295166	2518.692871	275.636902	176.574875	39.268330	43.437546	20.198488	32.237404	57.261944	53.000217	1.983477	0.000000	3.577117	3.046359	0.699931	0.835039	3.264888	3.401175	2.440337	2.246929	1.594042	1.637865	1.305319	1.508360	1.757866	1.724278	0.297427	0.000000	53655.000000		1
12539.175781	1888.179443	3.129995	5.862187	6711.072754	8351.199219	1128.996826	669.646179	182.945892	57.446968	44.788223	175.301300	273.404266	182.474075	0.192642	0.000000	4.098269	3.276043	0.495544	0.768060	3.826792	3.921749	3.052693	2.825845	2.262323	1.759267	1.651164	2.243785	2.436805	2.261201	0.000000	0.000000	53671.000000		1
10759.146484	1005.237183	2.494745	4.838386	5758.447266	7232.270996	957.275757	570.985046	131.422775	105.420692	30.208305	141.475769	187.441971	75.705788	0.809307	99998.000000	4.031778	3.002269	0.397026	0.684700	3.760305	3.859275	2.981037	2.756625	2.118671	2.022926	1.480126	2.150682	2.272867	1.879129	0.000000	4.999991	53704.000000		1
2923.745117	1109.005005	2.556419	3.225591	1744.902710	2077.092285	228.471115	165.313065	51.313412	34.997353	12.532314	43.008904	65.406097	64.184937	0.586832	0.000000	3.465940	3.044934	0.407632	0.508609	3.241771	3.317456	2.358831	2.218307	1.710231	1.544035	1.098031	1.633558	1.815618	1.807433	0.000000	0.000000	53760.000000		1
7313.012207	2493.014648	1.452441	3.860841	2951.622070	3855.370361	445.911713	288.499176	78.706261	55.763248	27.503866	95.694580	137.029022	95.873436	0.832455	0.000000	3.864096	3.396725	0.162098	0.586682	3.470061	3.586066	2.649249	2.460145	1.896009	1.746348	1.439394	1.980887	2.136812	1.981698	0.000000	0.000000	53811.000000		1
22860.160156	7824.919434	1.649800	7.296126	18703.214844	22800.935547	3090.008057	1896.129272	505.689972	163.771194	138.721985	620.068909	894.996582	527.017090	2.438219	99998.000000	4.359079	3.893480	0.217431	0.863092	4.271916	4.357953	3.489960	3.277868	2.703884	2.214237	2.142145	2.792440	2.951821	2.721825	0.387073	4.999991	53987.000000		1
3910.507568	750.763977	3.419866	3.074487	1828.595459	2442.950195	279.266479	165.202057	39.857323	37.115879	15.545127	37.131298	52.633251	58.637291	0.349895	0.000000	3.592233	2.875504	0.534009	0.487773	3.262118	3.387915	2.446019	2.218015	1.600508	1.569560	1.191594	1.569740	1.721260	1.768174	0.000000	0.000000	54010.000000		1
6922.247070	1223.522705	2.359060	3.182418	5045.311035	6756.326660	825.498352	488.387115	119.590469	87.374657	44.794388	163.977814	218.341034	120.429253	2.129531	0.000000	3.840247	3.087612	0.372739	0.502757	3.702888	3.829711	2.916716	2.688764	2.077697	1.941386	1.651224	2.214785	2.339135	2.080732	0.328284	0.000000	54033.000000		1
8967.003906	1717.136719	3.092990	5.729587	5770.187012	6694.686035	930.712463	584.568909	167.360672	97.976547	38.651581	173.438721	238.915741	117.700142	0.921466	0.000000	3.952647	3.234805	0.490378	0.758123	3.761190	3.825730	2.968816	2.766836	2.223653	1.991122	1.587167	2.239146	2.378245	2.070777	0.000000	0.000000	54118.000000		1
9009.679688	2488.074463	1.094727	2.559503	5966.775391	7249.515137	968.374146	598.834290	148.028717	47.224377	28.157619	128.764603	157.002396	119.288269	1.349904	99998.000000	3.954709	3.395863	0.039306	0.408156	3.775740	3.860309	2.986043	2.777307	2.170346	1.674166	1.449596	2.109797	2.195906	2.076598	0.130303	4.999991	54138.000000		1
12670.114258	4493.972656	1.720726	3.922516	8469.778320	9400.981445	1367.064575	849.970886	165.861969	40.859539	53.826660	230.623566	321.667877	132.458908	0.992264	99998.000000	4.102780	3.652630	0.235712	0.593565	3.927872	3.973173	3.135789	2.929404	2.219747	1.611293	1.730997	2.362904	2.507408	2.122081	0.000000	4.999991	54161.000000		1
14425.995117	2103.745117	3.111492	4.440584	6450.783691	7522.913086	1038.723511	638.771790	130.257126	116.611580	29.338690	151.738449	237.059326	131.829834	1.034059	0.000000	4.159146	3.322993	0.492969	0.647440	3.809613	3.876386	3.016500	2.805346	2.114801	2.066742	1.467441	2.181096	2.374857	2.120014	0.014545	0.000000	54176.000000		1
7251.411621	1988.160400	3.274930	7.243702	3773.651367	4492.470703	607.132629	379.232025	76.825180	69.303947	34.470032	99.663353	175.745361	99.795952	0.040473	0.000000	3.860423	3.298451	0.515202	0.859961	3.576762	3.652485	2.783283	2.578905	1.885504	1.840758	1.537442	1.998536	2.244884	1.999113	0.000000	0.000000	54268.000000		1
9342.546875	2160.556885	1.125565	1.825573	5046.149902	5905.149902	819.559082	501.388153	114.169258	51.825314	34.106152	127.151802	177.321152	157.816498	1.743043	99998.000000	3.970465	3.334566	0.051370	0.261399	3.702960	3.771231	2.913580	2.700174	2.057549	1.714542	1.532833	2.104322	2.248760	2.198152	0.241308	4.999991	54295.000000		1
10438.076172	1804.067383	3.018980	5.612404	5672.062500	6836.645508	896.020386	561.965149	120.663612	78.175858	34.146240	111.366142	141.734802	84.121307	0.036067	0.000000	4.018620	3.256253	0.479860	0.749149	3.753741	3.834843	2.952318	2.749709	2.081576	1.893073	1.533343	2.046753	2.151476	1.924906	0.000000	0.000000	54323.000000		1
14919.547852	3778.483398	1.387682	6.463516	11356.086914	13193.837891	1882.718140	1135.087280	255.342819	121.894028	72.190323	333.197968	477.825317	257.091309	1.460463	0.000000	4.173756	3.577317	0.142290	0.810469	4.055229	4.120371	3.274785	3.055029	2.407124	2.085982	1.858479	2.522702	2.679269	2.410087	0.164490	0.000000	54377.000000		1
14106.020508	1461.140137	3.617226	4.896977	8057.445312	9446.842773	1306.222412	815.874023	199.206436	103.770889	46.104977	186.128296	258.956970	138.216248	0.093911	0.000000	4.149405	3.164692	0.558376	0.689928	3.906197	3.975287	3.116017	2.911623	2.299303	2.016076	1.663748	2.269812	2.413228	2.140559	0.000000	0.000000	54440.000000		1
4941.879395	1900.594482	2.164785	6.845900	4676.240234	5772.910156	757.813354	463.075806	103.144897	59.479153	42.463081	158.488754	194.719604	122.766724	0.378701	99998.000000	3.693892	3.278889	0.335415	0.835431	3.669897	3.761395	2.879562	2.665652	2.013448	1.774365	1.628011	2.199998	2.289410	2.089081	0.000000	4.999991	54539.000000		1
18913.806641	4760.410645	2.016765	5.353371	12026.895508	14131.630859	1953.085938	1210.379761	261.322174	148.050293	82.983406	385.448853	525.734314	269.580444	1.441155	99998.000000	4.276779	3.677644	0.304655	0.728627	4.080153	4.150192	3.290721	3.082922	2.417176	2.170409	1.918991	2.585967	2.720766	2.430688	0.158711	4.999991	54614.000000		1
16691.843750	9019.738281	4.289481	6.235320	17277.972656	20241.183594	2875.234863	1745.553345	405.231018	134.592865	102.281448	453.025879	562.443115	338.989227	3.326566	99998.000000	4.222504	3.955194	0.632405	0.794859	4.237493	4.306236	3.458673	3.241933	2.607703	2.129022	2.009797	2.656123	2.750079	2.530186	0.521996	4.999991	54687.000000		1
13553.833984	2306.208008	3.142330	5.020327	7123.753906	8333.094727	1172.674927	724.894470	180.596069	96.311325	57.918781	243.467346	323.419434	208.288055	0.648499	0.000000	4.132062	3.362899	0.497252	0.700732	3.852709	3.920806	3.069178	2.860275	2.256708	1.983677	1.762819	2.386441	2.509766	2.318664	0.000000	0.000000	54746.000000		1
6858.259766	2172.752930	3.641896	3.592556	6209.625977	7489.750977	1035.553345	623.510376	136.581879	72.464775	34.534790	144.741440	175.470901	142.610580	1.708019	99998.000000	3.836214	3.337010	0.561327	0.555404	3.793066	3.874467	3.015172	2.794844	2.135393	1.860127	1.538257	2.160593	2.244205	2.154152	0.232493	4.999991	54771.000000		1
8406.623047	1243.156860	2.186371	3.065236	4606.871094	6130.050293	763.885254	460.553284	148.737976	55.285267	43.591732	176.322021	217.122955	84.031883	1.116976	99998.000000	3.924622	3.094526	0.339724	0.486464	3.663406	3.787464	2.883028	2.663280	2.172422	1.742609	1.639404	2.246307	2.336706	1.924444	0.048044	4.999991	54881.000000		1
4143.653809	711.554199	2.198706	2.090775	2026.059570	2807.441895	310.187103	192.215607	51.643372	14.496655	15.868919	52.352634	90.985710	61.027191	0.634501	0.000000	3.617383	2.852208	0.342167	0.320307	3.306652	3.448311	2.491624	2.283789	1.713015	1.161268	1.200547	1.718939	1.958973	1.785523	0.000000	0.000000	54897.000000		1
6556.740723	1398.962769	2.701355	4.977154	2244.807617	3100.986084	359.900055	219.660873	59.139942	30.362492	30.803467	80.439323	112.719902	95.731583	1.580346	0.000000	3.816688	3.145806	0.431582	0.696981	3.351179	3.491500	2.556182	2.341753	1.771881	1.482337	1.488600	1.905468	2.052001	1.981055	0.198752	0.000000	54968.000000		1
3557.191406	661.591492	2.889463	4.002693	1706.392944	2450.958740	252.952927	160.493179	52.506821	17.879517	20.398932	42.367485	71.518066	43.563976	0.276298	0.000000	3.551107	2.820590	0.460817	0.602352	3.232079	3.389336	2.403040	2.205456	1.720216	1.252356	1.309607	1.627033	1.854416	1.639127	0.000000	0.000000	54992.000000		1
8593.655273	2597.020020	2.106194	3.953353	5150.651855	6087.183105	840.062866	517.768982	126.467209	106.222466	32.533443	158.914307	213.345383	187.133606	1.765629	99998.000000	3.934178	3.414475	0.323498	0.596966	3.711862	3.784416	2.924312	2.714136	2.101978	2.026216	1.512330	2.201163	2.329083	2.272152	0.246899	4.999991	55050.000000		1
4140.656250	152.299683	2.075356	3.129995	1506.171997	2056.363525	207.964264	145.373611	23.843468	42.210217	6.469684	28.697273	44.905403	52.235451	0.304819	0.000000	3.617069	2.182699	0.317093	0.495544	3.177875	3.313100	2.317989	2.162486	1.377369	1.625418	0.810883	1.457841	1.652299	1.717965	0.000000	0.000000	55089.000000		0
3569.193359	1071.000977	2.954222	3.971855	1543.189209	2731.588135	238.215729	145.737488	57.413048	26.865532	12.180768	43.200096	85.151276	72.319839	1.244809	0.000000	3.552570	3.029790	0.470443	0.598993	3.188419	3.436415	2.376971	2.163571	1.759011	1.429195	1.085675	1.635485	1.930191	1.859257	0.095103	0.000000	55180.000000		1
14967.690430	2147.740723	1.649800	4.434416	8203.423828	10057.675781	1309.555908	825.331848	234.854462	151.775452	51.415176	281.048859	376.518341	217.696533	1.266430	0.000000	4.175155	3.331982	0.217431	0.646836	3.913995	4.002498	3.117124	2.916629	2.370799	2.181201	1.711091	2.448782	2.575786	2.337852	0.102581	0.000000	55219.000000		1
7924.413086	2851.872314	2.013681	3.904013	5429.736328	6519.591309	865.383423	537.794800	128.887939	51.726635	36.721161	136.554123	200.643463	109.466560	0.078223	0.000000	3.898967	3.455130	0.303991	0.591511	3.734779	3.814220	2.937209	2.730617	2.110212	1.713714	1.564916	2.135305	2.302425	2.039281	0.000000	0.000000	55276.000000		1
16239.810547	3855.271729	1.936588	4.702702	8762.881836	10325.001953	1435.387817	884.712341	224.937149	101.189804	64.733841	246.110107	354.102631	172.929901	0.468893	0.000000	4.210581	3.586055	0.287037	0.672347	3.942647	4.013890	3.156969	2.946802	2.352061	2.005137	1.811131	2.391129	2.549129	2.237870	0.000000	0.000000	55348.000000		1
7597.179199	580.390442	3.185502	1.655968	2836.885498	3940.327393	439.932343	274.199890	73.396065	62.439541	17.429291	48.957436	80.525673	56.219643	0.678742	0.000000	3.880652	2.763720	0.503178	0.219052	3.452842	3.595532	2.643386	2.438067	1.865673	1.795460	1.241280	1.689819	1.905934	1.749888	0.000000	0.000000	55368.000000		1
5301.113281	1773.152832	2.201789	4.517677	4428.526367	5795.584961	700.418823	431.982452	118.267548	44.911572	20.818321	76.896111	111.042351	83.026581	1.065531	99998.000000	3.724367	3.248746	0.342776	0.654915	3.646259	3.763097	2.845358	2.635466	2.072865	1.652358	1.318446	1.885904	2.045489	1.919217	0.027566	4.999991	55388.000000		1
5324.685547	2868.139160	1.797820	4.625608	4917.955566	6052.226074	800.772949	490.844879	118.347725	50.918694	30.677032	122.948662	168.106934	117.965340	1.673443	0.000000	3.726294	3.457600	0.254746	0.665169	3.691785	3.781915	2.903509	2.690944	2.073160	1.706877	1.486813	2.089724	2.225586	2.071754	0.223611	0.000000	55444.000000		1
9359.393555	3784.401123	4.141461	2.911049	0.000000	0.000000	0.000000	0.000000	9.769284	27.195492	4.314150	0.000000	0.000000	0.000000	0.602432	0.000000	3.971248	3.577997	0.617154	0.464050	0.000000	0.000000	0.000000	0.000000	0.989863	1.434497	0.634895	0.000000	0.000000	0.000000	0.000000	0.000000	55475.000000		1
5573.216309	1609.131836	1.958174	3.681984	2797.980957	3265.910645	413.187073	272.704254	77.404930	26.461563	20.090557	43.585564	83.933205	54.782619	0.796997	0.000000	3.746106	3.206592	0.291851	0.566082	3.446845	3.514004	2.616147	2.435692	1.888769	1.422616	1.302992	1.639343	1.923934	1.738643	0.000000	0.000000	55497.000000		1
11865.702148	5031.255371	4.489923	6.984668	6480.304199	7379.395996	1040.508911	650.237183	159.016068	39.755562	42.429161	164.708649	260.742432	121.369789	0.921214	0.000000	4.074294	3.701676	0.652239	0.844146	3.811595	3.868021	3.017246	2.813072	2.201441	1.599398	1.627664	2.216716	2.416212	2.084110	0.000000	0.000000	55541.000000		1
8598.672852	1007.041138	2.821621	5.140593	3662.605957	4923.916504	594.739136	363.236664	116.984711	55.883514	22.236839	97.190193	116.623917	114.514641	1.045184	0.000000	3.934431	3.003047	0.450499	0.711013	3.563790	3.692311	2.774327	2.560190	2.068129	1.747284	1.347073	1.987622	2.066788	2.058861	0.019193	0.000000	55595.000000		1
6703.585449	2201.515137	3.891678	5.618572	5712.370117	7857.930664	947.885803	566.652405	174.129471	78.370140	44.288654	203.705612	240.013550	182.612839	0.337777	99998.000000	3.826307	3.342722	0.590137	0.749626	3.756816	3.895308	2.976756	2.753317	2.240872	1.894151	1.646292	2.309003	2.380236	2.261531	0.000000	4.999991	55618.000000		1
7845.882324	2325.422607	2.812370	7.129604	6627.664062	7585.553223	1042.710693	667.216248	177.876221	76.334869	55.661484	185.681168	253.890381	103.228157	1.700780	0.000000	3.894642	3.366502	0.449072	0.853065	3.821361	3.879987	3.018164	2.824267	2.250118	1.882723	1.745555	2.268768	2.404646	2.013798	0.230648	0.000000	55681.000000		1
23042.525391	7932.998047	2.926468	6.747221	12053.051758	14049.673828	2048.592529	1213.993896	285.258179	102.176598	61.591515	301.719177	429.170074	257.294830	1.370793	99998.000000	4.362530	3.899437	0.466344	0.829125	4.081097	4.147666	3.311455	3.084217	2.455238	2.009351	1.789521	2.479603	2.632629	2.410431	0.136972	4.999991	55711.000000		1
7101.917969	2048.354980	1.655968	3.607974	3653.508789	4450.103516	597.616211	364.636688	87.124870	67.250175	23.834217	86.505043	99.869965	84.648628	1.134533	0.000000	3.851376	3.311405	0.219052	0.557263	3.562710	3.648370	2.776422	2.561860	1.940142	1.827693	1.377201	1.937041	1.999435	1.927620	0.054817	0.000000	55778.000000		1
14126.073242	2475.499023	1.347594	3.805334	8241.492188	9579.920898	1336.794556	825.717285	186.245483	106.074448	42.944145	186.720383	254.241928	195.000214	1.016156	0.000000	4.150022	3.393663	0.129559	0.580393	3.916006	3.981362	3.126065	2.916831	2.270086	2.025611	1.632904	2.271192	2.405247	2.290035	0.006960	0.000000	55805.000000		1
8649.714844	1690.909546	2.238794	5.319449	3832.865234	5002.829590	662.704712	385.695526	107.113663	60.321014	29.403448	115.014206	160.237228	126.840340	0.099489	99998.000000	3.937002	3.228120	0.350014	0.725867	3.583524	3.699216	2.821320	2.586245	2.029845	1.780469	1.468398	2.060751	2.204763	2.103257	0.000000	4.999991	55851.000000		1
15852.942383	5122.799316	2.969640	7.709347	10702.868164	12617.160156	1783.585205	1082.302856	232.655746	89.144722	92.444321	370.560547	473.477234	298.990051	1.130694	0.000000	4.200110	3.709507	0.472704	0.887018	4.029500	4.100962	3.251294	3.034349	2.366714	1.950096	1.965880	2.568859	2.675299	2.475657	0.053345	0.000000	55918.000000		1
5241.973633	1190.344727	1.372264	3.755994	2183.021729	2458.412109	346.248352	215.541000	55.516548	35.635685	14.811197	57.798515	81.617317	79.742401	1.133725	0.000000	3.719495	3.075673	0.137438	0.574725	3.339058	3.390655	2.539388	2.333530	1.744422	1.551885	1.170590	1.761917	1.911782	1.901689	0.054508	0.000000	55973.000000		1
3495.942139	1001.527405	2.066105	4.369658	2312.378418	3165.112549	363.286011	222.800125	57.520977	27.957176	24.805595	74.068321	109.025581	94.047867	0.048031	0.000000	3.543564	3.000663	0.315152	0.640447	3.364059	3.500389	2.560249	2.347915	1.759826	1.446493	1.394550	1.869632	2.037529	1.973349	0.000000	0.000000	56180.000000		1
23579.591797	2859.760742	2.038351	4.903145	11760.420898	13499.812500	1877.404785	1188.839844	281.594696	114.048996	81.817757	286.371399	429.472290	272.701172	0.627222	99998.000000	4.372536	3.456330	0.309279	0.690475	4.070423	4.130328	3.273558	3.075123	2.449625	2.057091	1.912848	2.456930	2.632935	2.435687	0.000000	4.999991	56226.000000		1
7416.077148	1203.731201	1.329091	3.990358	4437.500000	6215.870605	734.574341	440.481232	142.798691	55.624481	34.648888	162.324921	223.284271	163.222290	1.846546	99998.000000	3.870174	3.080529	0.123555	0.601012	3.647138	3.793502	2.866036	2.643927	2.154724	1.745266	1.539689	2.210385	2.348858	2.212780	0.266360	4.999991	56268.000000		1
7934.059082	1538.856567	1.945839	5.612404	4756.645508	5925.999023	766.231995	473.267548	89.943405	36.653320	31.571318	122.942497	161.495392	75.607109	0.659892	0.000000	3.899495	3.187198	0.289107	0.749149	3.677301	3.772762	2.884360	2.675107	1.953969	1.564113	1.499293	2.089702	2.208160	1.878563	0.000000	0.000000	56394.000000		1
7285.052246	2618.781982	2.167868	5.556897	5221.047363	6345.797852	850.785034	517.500732	145.333527	56.740791	40.665264	145.922516	223.666656	132.165955	0.068082	0.000000	3.862433	3.418099	0.336033	0.744832	3.717758	3.802486	2.929820	2.713911	2.162366	1.753895	1.609224	2.164122	2.349601	2.121119	0.000000	0.000000	56435.000000		1
12208.564453	1820.910767	2.127780	5.683331	7621.050293	8966.655273	1244.566162	764.212158	179.920731	79.733147	56.824055	215.578003	305.913055	190.294434	0.611014	0.000000	4.086665	3.260289	0.327927	0.754603	3.882015	3.952631	3.095018	2.883214	2.255081	1.901639	1.754532	2.333604	2.485598	2.279426	0.000000	0.000000	56504.000000		1
6099.520996	2724.452393	2.291218	4.292564	3359.557617	4178.922363	515.144714	325.843262	109.950706	52.636337	30.815802	84.889160	128.172516	76.115921	0.167678	0.000000	3.785296	3.435279	0.360066	0.632717	3.526282	3.621064	2.711929	2.513009	2.041198	1.721286	1.488773	1.928852	2.107795	1.881475	0.000000	0.000000	56551.000000		1
7713.972656	1416.555542	2.229543	3.688152	3441.720703	4703.290527	574.432678	334.030579	67.583221	45.170605	26.008253	70.207481	119.624397	66.029015	0.342859	0.000000	3.887278	3.151234	0.348216	0.566809	3.536776	3.672402	2.759239	2.523786	1.829839	1.654856	1.415111	1.846383	2.077820	1.819735	0.000000	0.000000	56595.000000		1
3989.152100	83.788269	3.888595	5.772759	1809.870972	2478.357666	257.763550	159.910355	54.896717	23.356237	21.209955	60.043476	99.268631	84.667130	1.151180	0.000000	3.600881	1.923183	0.589793	0.761383	3.257648	3.394164	2.411222	2.203876	1.739546	1.368403	1.326540	1.778466	1.996812	1.927715	0.061143	0.000000	56627.000000		0
10621.629883	1601.792603	1.356845	2.944971	5218.999512	6069.769043	825.600098	513.695374	101.029449	74.814583	22.360189	113.432243	161.446060	91.454437	1.712094	0.000000	4.026191	3.204606	0.132530	0.469081	3.717587	3.783172	2.916770	2.710706	2.004448	1.873986	1.349476	2.054737	2.208027	1.961205	0.233528	0.000000	56662.000000		1
11075.500977	2880.310791	2.846291	8.165740	8311.641602	9524.188477	1344.944946	824.153870	182.421646	91.232414	49.040699	247.883255	338.825806	154.680328	0.368005	0.000000	4.044363	3.459439	0.454279	0.911996	3.919687	3.978828	3.128705	2.916008	2.261076	1.960149	1.690557	2.394247	2.529976	2.189435	0.000000	0.000000	56683.000000		1
10318.415039	2965.184326	2.365228	4.903145	5179.959473	6132.927246	839.637329	514.136353	127.034615	74.814583	43.881603	158.605942	209.028152	119.211174	0.537735	0.000000	4.013613	3.472052	0.373873	0.690475	3.714326	3.787668	2.924092	2.711078	2.103922	1.873986	1.642282	2.200320	2.320205	2.076317	0.000000	0.000000	56741.000000		1
11256.445312	3769.441895	2.192538	4.085954	8977.503906	10572.450195	1464.430542	904.466736	194.602417	82.989578	46.974594	206.647507	289.458221	150.319931	0.207126	99998.000000	4.051401	3.576277	0.340947	0.611293	3.953156	4.024176	3.165669	2.956393	2.289148	1.919024	1.671863	2.315230	2.461586	2.177016	0.000000	4.999991	56799.000000		1
14879.853516	3934.344971	3.086823	5.630907	7909.746582	9463.929688	1312.155518	800.816101	191.944229	47.619095	66.358971	288.391235	327.776764	233.824493	0.653476	0.000000	4.172599	3.594872	0.489512	0.750578	3.898163	3.976072	3.117985	2.903533	2.283175	1.677781	1.821900	2.459982	2.515578	2.368890	0.000000	0.000000	56848.000000		1
7006.205078	2328.694580	2.272716	7.638421	5377.173828	6208.420410	872.346497	540.375854	134.272156	49.481670	48.272846	146.708878	213.604416	173.935196	0.070782	0.000000	3.845483	3.367113	0.356545	0.883004	3.730554	3.792981	2.940689	2.732696	2.127986	1.694444	1.683703	2.166456	2.329610	2.240387	0.000000	0.000000	56932.000000		1
8468.501953	2921.558838	1.911918	4.622524	7540.006348	9127.628906	1222.628418	761.328857	189.471069	73.491661	45.068840	195.542953	283.306152	193.902405	1.153468	0.000000	3.927807	3.465615	0.281469	0.664879	3.877372	3.960358	3.087295	2.881572	2.277543	1.866238	1.653876	2.291242	2.452256	2.287583	0.062006	0.000000	56974.000000		1
12000.573242	5680.098633	2.590341	6.685545	13072.499023	15774.430664	2162.342285	1325.773315	320.116760	97.051430	99.416656	478.352631	638.087219	372.793182	0.999773	0.000000	4.079202	3.754356	0.413357	0.825137	4.116359	4.197954	3.334924	3.122469	2.505308	1.987002	1.997459	2.679748	2.804880	2.571468	0.000000	0.000000	57037.000000		1
20773.238281	3053.098633	3.259512	8.270587	9650.557617	11457.033203	1543.007324	974.822266	275.319275	155.586960	82.542435	303.850037	435.914215	238.669037	0.681443	0.000000	4.317504	3.484741	0.513153	0.917536	3.984552	4.059072	3.188368	2.988925	2.439837	2.191973	1.916677	2.482659	2.639401	2.377796	0.000000	0.000000	57101.000000		1
5724.405762	1812.122070	2.254213	5.020327	3051.470459	3903.186768	494.187622	289.131348	78.188194	55.892765	19.516983	48.541130	75.604019	123.565414	0.198228	0.000000	3.757730	3.258188	0.352995	0.700732	3.484509	3.591419	2.693892	2.461095	1.893141	1.747356	1.290413	1.686110	1.878545	2.091897	0.000000	0.000000	57137.000000		1
12327.689453	3858.645264	1.797820	6.654708	11966.682617	13790.553711	1951.815430	1206.876709	300.134125	138.015808	95.447884	430.459106	571.398315	366.591766	1.208311	99998.000000	4.090882	3.586435	0.254746	0.823129	4.077974	4.139582	3.290439	3.081663	2.477315	2.139929	1.979766	2.633932	2.756939	2.564183	0.082179	4.999991	57187.000000		1
7857.107422	2602.669434	2.790784	4.255559	6810.270508	7942.588379	1108.496094	673.944946	162.587036	63.117966	33.914959	158.306808	216.743668	117.647720	0.833505	99998.000000	3.895263	3.415419	0.445726	0.628957	3.833164	3.899962	3.044734	2.828624	2.211086	1.800153	1.530391	2.199500	2.335946	2.070584	0.000000	4.999991	57215.000000		1
8420.990234	2341.168213	3.154665	5.310198	6938.208496	8319.004883	1151.831909	698.411316	149.129608	74.759079	46.416435	179.165222	255.518600	135.135605	0.920414	99998.000000	3.925363	3.369433	0.498953	0.725111	3.841247	3.920071	3.061389	2.844111	2.173564	1.873664	1.666672	2.253254	2.407423	2.130770	0.000000	4.999991	57273.000000		1
3461.635498	1217.984253	1.347594	1.338343	2091.792480	2756.785400	278.504791	192.918701	27.975677	30.140463	4.745874	19.902451	20.250912	14.749522	1.708686	99998.000000	3.539281	3.085642	0.129559	0.126567	3.320518	3.440403	2.444833	2.285374	1.446781	1.479150	0.676316	1.298907	1.306445	1.168778	0.232662	4.999991	57290.000000		1
14408.855469	5372.218262	2.482410	6.013290	9107.550781	11418.510742	1490.901367	919.762085	221.042389	114.456047	51.418259	235.264603	363.301422	157.804169	0.136601	0.000000	4.158629	3.730154	0.394873	0.779112	3.959402	4.057610	3.173449	2.963675	2.344476	2.058639	1.711117	2.371557	2.560267	2.198118	0.000000	0.000000	57414.000000		1
19780.302734	1682.333618	2.093859	4.748958	7594.958496	8900.348633	1242.102173	764.122681	175.008347	102.694672	58.862404	217.727371	301.043823	197.985275	1.181306	17365.169922	4.296233	3.225912	0.320947	0.676598	3.880525	3.949407	3.094157	2.883163	2.243059	2.011548	1.769838	2.337913	2.478630	2.296633	0.072362	4.239679	57455.000000		1
6811.328125	2334.538330	1.458608	2.022933	3032.070801	3443.737549	439.787415	294.077667	75.970985	52.879951	16.408573	64.931206	76.689499	34.248001	0.151527	0.000000	3.833232	3.368201	0.163939	0.305981	3.481739	3.537030	2.643243	2.468462	1.880648	1.723291	1.215071	1.812454	1.884736	1.534635	0.000000	0.000000	57478.000000		1
6971.318848	4269.427246	1.190323	2.954222	6198.983887	7855.377441	1005.856995	622.360168	158.695358	82.523933	31.987621	182.563507	223.099243	133.495056	1.978265	0.000000	3.843315	3.630370	0.075665	0.470443	3.792320	3.895167	3.002536	2.794042	2.200564	1.916580	1.504982	2.261414	2.348498	2.125465	0.296285	0.000000	57532.000000		1
20429.460938	4573.708984	4.042781	5.464385	14045.048828	17518.806641	2319.150391	1418.242310	421.861633	171.363358	101.023285	469.853851	548.038940	287.722076	1.846361	0.000000	4.310257	3.660269	0.606680	0.737541	4.147523	4.243505	3.365329	3.151750	2.625170	2.233918	2.004421	2.671963	2.738811	2.458973	0.266317	0.000000	57555.000000		1
29534.306641	5848.930176	3.780664	7.049427	18212.789062	20315.390625	2984.744629	1830.757080	377.295441	221.199661	106.487663	449.541260	641.735291	293.393066	1.636668	99998.000000	4.470327	3.767076	0.577568	0.848154	4.260376	4.307825	3.474907	3.262631	2.576682	2.344784	2.027299	2.652770	2.807356	2.467450	0.213961	4.999991	57618.000000		1
8007.701660	2760.991455	2.581089	4.415914	7101.958496	7789.005859	1181.124390	727.114746	149.212860	65.412270	50.696667	199.015244	288.459076	141.562119	1.755272	0.000000	3.903508	3.441065	0.411803	0.645021	3.851378	3.891482	3.072296	2.861603	2.173806	1.815659	1.704979	2.298886	2.460084	2.150947	0.244344	0.000000	57734.000000		1
7670.787598	1991.555542	0.820275	3.083739	4964.381348	5998.470215	816.768311	497.764771	96.292824	34.544041	27.506950	119.652145	173.142685	148.259995	1.426127	0.000000	3.884840	3.299192	0.000000	0.489078	3.695865	3.778040	2.912099	2.697024	1.983594	1.538373	1.439442	2.077920	2.238404	2.171024	0.154158	0.000000	57766.000000		1
8926.486328	1140.878540	3.018980	3.725156	7740.998535	9893.028320	1268.403442	778.141357	194.195358	75.304901	41.269676	236.877396	292.893494	225.538483	0.538247	0.000000	3.950680	3.057239	0.479860	0.571145	3.888797	3.995329	3.103257	2.891058	2.288239	1.876823	1.615631	2.374524	2.466710	2.353221	0.000000	0.000000	57798.000000		1
5330.442871	950.380554	1.458608	0.992964	2983.177979	3441.995117	439.562286	289.424286	65.285835	34.914089	10.700574	48.275928	58.122307	58.214821	0.735951	0.000000	3.726763	2.977898	0.163939	0.000000	3.474679	3.536810	2.643020	2.461535	1.814819	1.543001	1.029407	1.683731	1.764343	1.765034	0.000000	0.000000	57828.000000		1
21994.859375	4327.725098	2.852458	5.772759	12484.626953	14517.489258	2048.003418	1257.465454	285.100891	131.530716	76.069664	337.043396	431.637085	246.082352	1.544298	0.000000	4.342321	3.636260	0.455219	0.761383	4.096375	4.161891	3.311331	3.099496	2.454998	2.119027	1.881212	2.527686	2.635119	2.391080	0.188731	0.000000	57853.000000		1
9678.131836	2942.928955	1.495613	5.461301	5849.704590	7479.407715	954.238281	588.864563	173.833435	91.546951	50.789177	291.792603	379.441711	328.230072	3.404660	0.000000	3.985791	3.468780	0.174819	0.737296	3.767134	3.873867	2.979657	2.770015	2.240133	1.961644	1.705771	2.465074	2.579145	2.516178	0.532074	0.000000	57930.000000		1
10164.678711	2612.549561	3.262596	5.569232	5182.516113	6268.833984	824.613342	511.946899	126.519630	74.003563	35.968727	153.533188	208.664261	198.210388	0.149964	99998.000000	4.007093	3.417064	0.513563	0.745795	3.714541	3.797187	2.916250	2.709225	2.102158	1.869253	1.555925	2.186202	2.319448	2.297126	0.000000	4.999991	57969.000000		1
14507.976562	4259.259766	2.303553	3.743659	9697.170898	11880.908203	1563.054688	973.968018	234.586182	94.411743	56.099377	279.510071	392.899139	178.172256	0.547130	99998.000000	4.161607	3.629334	0.362398	0.573296	3.986645	4.074850	3.193974	2.988545	2.370302	1.975026	1.748958	2.446398	2.594281	2.250840	0.000000	4.999991	58052.000000		1
14409.848633	2666.302246	3.111492	5.735754	7256.268555	8263.293945	1126.557617	703.440918	144.359055	54.221378	31.901278	175.560333	281.940063	139.418915	1.120758	99998.000000	4.158659	3.425909	0.492969	0.758591	3.860713	3.917153	3.051754	2.847228	2.159444	1.734171	1.503808	2.244426	2.450157	2.144322	0.049512	4.999991	58101.000000		1
20847.347656	4706.626953	3.089906	4.859972	11406.114258	13501.348633	1869.991455	1167.620728	291.314636	85.854370	76.587738	318.241852	397.207123	298.382568	1.268616	99998.000000	4.319051	3.672710	0.489945	0.686634	4.057137	4.130377	3.271840	3.067302	2.464362	1.933762	1.884159	2.502757	2.599017	2.474773	0.103330	4.999991	58154.000000		1
8313.043945	1998.851685	2.050686	2.837040	4513.832031	6209.601562	742.369995	455.918427	117.527451	50.937195	26.671257	125.696274	175.779282	70.380173	1.175818	99998.000000	3.919760	3.300781	0.311899	0.452865	3.654545	3.793064	2.870620	2.658887	2.070139	1.707035	1.426044	2.099322	2.244968	1.847450	0.070340	4.999991	58179.000000		1
7713.133789	2803.849365	3.996526	2.732193	4843.717773	5706.952148	754.122131	485.361969	98.254082	55.544304	20.389681	98.078308	135.869522	100.887596	1.709345	99998.000000	3.887231	3.447755	0.601683	0.436511	3.685179	3.756404	2.877442	2.686066	1.992351	1.744640	1.309410	1.991573	2.133122	2.003838	0.232830	4.999991	58208.000000		1
20859.435547	2584.978027	3.648063	5.519892	9165.109375	11189.179688	1482.630737	924.763916	226.429688	72.520287	68.428162	241.203873	362.058685	233.463699	1.179612	0.000000	4.319303	3.412457	0.562062	0.741931	3.962138	4.048798	3.171033	2.966031	2.354933	1.860460	1.835235	2.382384	2.558779	2.368219	0.071739	0.000000	58251.000000		1
12897.182617	2153.624512	4.178466	5.279361	7190.847168	8775.919922	1200.789307	727.074646	203.992401	108.809723	65.381432	272.713531	344.481384	195.996262	0.761273	0.000000	4.110495	3.333170	0.621017	0.722581	3.856780	3.943293	3.079467	2.861579	2.309614	2.036668	1.815454	2.435707	2.537166	2.292248	0.000000	0.000000	58330.000000		1
8338.827148	2613.786133	1.020718	1.964342	5896.225586	7393.889648	984.165955	590.298523	115.344162	44.300991	25.237318	124.533707	180.420303	92.913048	1.597048	99998.000000	3.921105	3.417270	0.008906	0.293217	3.770574	3.868873	2.993068	2.771072	2.061996	1.646413	1.402043	2.095287	2.256285	1.968077	0.203318	4.999991	58383.000000		1
10806.931641	1423.811523	2.266548	4.742790	5269.539062	6061.384766	821.307556	530.171814	106.037437	58.911747	33.899540	130.895462	170.882294	107.212349	1.457228	0.000000	4.033702	3.153452	0.355365	0.676034	3.721773	3.782572	2.914506	2.724417	2.025459	1.770202	1.530194	2.116925	2.232697	2.030245	0.163527	0.000000	58423.000000		1
22418.585938	4132.360840	2.735276	8.782488	14281.491211	15985.821289	2364.348877	1463.789062	309.052307	144.978897	79.224335	380.434692	495.044922	376.851379	1.832059	0.000000	4.350608	3.616198	0.437001	0.943618	4.154774	4.203735	3.373712	3.165478	2.490032	2.161305	1.898859	2.580280	2.694645	2.576170	0.262940	0.000000	58590.000000		1
13818.060547	2811.179443	3.096074	6.691713	6916.095215	7657.228516	1148.341187	705.377502	160.206390	83.001915	33.606586	173.315369	223.268860	153.650360	0.863428	0.000000	4.140447	3.448889	0.490811	0.825537	3.839861	3.884072	3.060071	2.848422	2.204680	1.919088	1.526424	2.238837	2.348828	2.186534	0.000000	0.000000	58613.000000		1
8925.557617	2417.774414	2.944971	3.891678	5702.246094	6591.084473	958.438354	573.680237	113.364403	78.419479	35.012772	188.064896	282.855927	147.896103	0.752466	0.000000	3.950635	3.383416	0.469081	0.590137	3.756046	3.818957	2.981564	2.758670	2.054477	1.894424	1.544227	2.274308	2.451565	2.169957	0.000000	0.000000	58654.000000		1
15111.392578	3092.240723	1.822490	3.644979	7877.422852	8758.956055	1304.097656	812.003906	172.121964	105.722900	43.234016	222.029190	261.834076	145.990356	1.219792	99998.000000	4.179305	3.490273	0.260665	0.561695	3.896384	3.942452	3.115310	2.909558	2.235836	2.024169	1.635826	2.346410	2.418026	2.164324	0.086286	4.999991	58698.000000		1
7940.007324	2108.897949	2.269632	4.304899	4500.105957	5131.627930	745.740540	460.513214	74.108406	60.965515	32.860321	123.932373	169.244827	33.763855	0.106995	0.000000	3.899821	3.324056	0.355955	0.633963	3.653223	3.710255	2.872588	2.663242	1.869867	1.785084	1.516672	2.093185	2.228515	1.528452	0.000000	0.000000	58717.000000		1
7634.914551	2045.151001	3.271847	4.255559	5422.510742	6055.334473	923.767883	548.322693	114.486885	44.708046	38.620743	186.433594	241.311813	154.412048	0.243295	0.000000	3.882804	3.310725	0.514793	0.628957	3.734200	3.782138	2.965563	2.739036	2.058756	1.650386	1.586821	2.270524	2.382579	2.188681	0.000000	0.000000	58749.000000		1
13421.386719	3733.682861	1.655968	5.001824	12058.122070	14079.614258	2006.619629	1224.006836	236.229813	97.221031	80.346809	406.797577	532.210144	282.818939	1.077316	99998.000000	4.127798	3.572137	0.219052	0.699128	4.081280	4.148591	3.302465	3.087784	2.373335	1.987760	1.904969	2.609378	2.726083	2.451509	0.032343	4.999991	58787.000000		1
13496.186523	4280.093750	1.939672	4.887726	7239.816895	8957.172852	1252.882935	755.306274	160.820053	94.498093	54.360146	201.198532	267.930634	118.896629	0.278365	99998.000000	4.130211	3.631453	0.287728	0.689107	3.859728	3.952171	3.097910	2.878123	2.206340	1.975423	1.735281	2.303625	2.428022	2.075170	0.000000	4.999991	58857.000000		1
15183.216797	4318.177734	2.130863	5.279361	11655.474609	12570.142578	1947.236084	1200.650635	296.322632	92.444321	64.721512	320.810608	407.883026	226.667130	1.850371	99998.000000	4.181364	3.635300	0.328556	0.722581	4.066530	4.099340	3.289419	3.079417	2.471765	1.965880	1.811049	2.506249	2.610536	2.355389	0.267259	4.999991	58925.000000		1
17199.062500	2148.258789	2.352893	6.081133	9866.354492	11240.333008	1667.978882	1014.963257	237.318359	139.674866	65.224159	312.462921	390.823792	179.526016	1.284098	0.000000	4.235505	3.332087	0.371602	0.783984	3.994157	4.050779	3.222191	3.006450	2.375331	2.145118	1.814409	2.494798	2.591981	2.254128	0.108598	0.000000	59090.000000		1
7126.939453	2238.436523	3.574053	4.600938	3448.677734	4193.021484	622.662354	350.392914	86.270676	30.575270	22.807331	86.631470	120.358322	55.057072	0.362496	0.000000	3.852903	3.349945	0.553161	0.662846	3.537653	3.622527	2.794253	2.544555	1.935863	1.485370	1.358074	1.937676	2.080476	1.740813	0.000000	0.000000	59119.000000		1
8113.964355	2729.324707	1.785485	3.213256	4886.523438	5942.244141	867.332336	507.367523	124.777321	66.815369	33.643589	135.841782	203.070358	129.165482	0.186193	99998.000000	3.909233	3.436055	0.251756	0.506945	3.689000	3.773951	2.938185	2.705323	2.096136	1.824876	1.526902	2.133033	2.307647	2.111146	0.000000	4.999991	59165.000000		1
9079.353516	3437.449707	1.575791	3.965688	8376.079102	10144.643555	1455.851562	862.090027	179.609283	81.552551	60.743484	220.946793	272.932465	153.403671	1.153237	0.000000	3.958055	3.536236	0.197498	0.598319	3.923041	4.006237	3.163117	2.935553	2.254329	1.911438	1.783500	2.344288	2.436055	2.185836	0.061918	0.000000	59207.000000		1
6064.116699	963.649841	3.330438	3.897846	3714.375732	4156.404785	601.785461	392.954651	111.742355	35.129951	36.779751	144.389893	166.583572	106.740532	0.659690	0.000000	3.782768	2.983919	0.522501	0.590825	3.569886	3.618718	2.779442	2.594342	2.048218	1.545678	1.565609	2.159537	2.221632	2.028329	0.000000	0.000000	59263.000000		1
8231.513672	2615.633301	1.557288	5.942365	8066.545410	9342.328125	1362.155273	833.605530	189.847290	76.044998	57.758427	272.861542	345.631592	181.696976	0.855545	0.000000	3.915480	3.417577	0.192369	0.773959	3.906687	3.970455	3.134227	2.920961	2.278404	1.881071	1.761615	2.435942	2.538613	2.259348	0.000000	0.000000	59311.000000		1
8956.601562	2232.938232	1.400017	3.854673	5341.294434	6159.157715	909.900269	548.214722	125.600677	51.695797	28.012682	139.628601	178.295609	120.222641	1.153668	0.000000	3.952143	3.348877	0.146133	0.585988	3.727647	3.789521	2.958994	2.738951	2.098992	1.713455	1.447355	2.144974	2.251141	2.079986	0.062081	0.000000	59339.000000		1
7940.226562	2664.288574	1.689889	4.801381	4937.201660	5970.978516	860.628296	514.500244	108.615448	65.168648	28.277884	135.866440	181.354675	151.679855	0.157852	0.000000	3.899833	3.425581	0.227858	0.681366	3.693481	3.776046	2.934816	2.711385	2.035892	1.814039	1.451447	2.133112	2.258529	2.180928	0.000000	0.000000	59420.000000		1
3682.656250	1372.047852	2.898715	2.685936	2466.809082	2987.433594	412.440796	261.519562	52.022675	39.027798	17.771585	84.648628	108.600029	90.507729	0.637307	0.000000	3.566161	3.137369	0.462205	0.429096	3.392136	3.475298	2.615362	2.417504	1.716193	1.591374	1.249726	1.927620	2.035830	1.956686	0.000000	0.000000	59499.000000		1
17502.699219	4573.030273	2.944971	5.285528	11978.751953	13756.897461	2060.785400	1232.635132	283.256836	90.803772	82.095291	337.354858	403.612061	231.141632	1.954468	0.000000	4.243105	3.660204	0.469081	0.723088	4.078412	4.138521	3.314033	3.090835	2.452180	1.958104	1.914318	2.528087	2.605964	2.363878	0.291028	0.000000	59545.000000		1
4757.813965	1905.069092	3.191670	3.604891	3556.247803	4592.945312	605.917664	352.369568	83.310287	51.436764	15.178163	81.318192	102.333870	64.110931	0.355632	99998.000000	3.677408	3.279911	0.504018	0.556892	3.550992	3.662091	2.782414	2.546999	1.920699	1.711274	1.181219	1.910188	2.010019	1.806932	0.000000	4.999991	59609.000000		1
7838.626465	1647.888306	0.906619	3.345856	3685.811035	4569.490234	635.219360	392.155975	76.177597	30.424166	38.047169	122.544693	141.025543	111.671432	0.722543	99998.000000	3.894240	3.216928	0.000000	0.524507	3.566533	3.659868	2.802924	2.593459	1.881827	1.483219	1.580322	2.088295	2.149298	2.047942	0.000000	4.999991	59653.000000		1
9379.518555	1077.319580	2.929552	5.341035	4511.331055	5196.562500	763.573792	471.963135	103.730804	57.570320	35.543171	151.827881	202.354935	191.746872	1.242074	99998.000000	3.972181	3.032345	0.466801	0.727625	3.654305	3.715716	2.882851	2.673908	2.015908	1.760199	1.550756	2.181351	2.306114	2.282728	0.094148	4.999991	59677.000000		1
[truncated: 8,807 more rows]
